# Supplementary material for: Spatial Resolution and Refractive Index Contrast of Resonant Photonic Crystal Surfaces for Biosensing
Source: IEEE Photonics J. Author manuscript; Available in PMC 2015 Sep 7. (PMC4561521; doi:10.1109/JPHOT.2015.2435699)
Supplement: fig4_data [file NIHMS64775-supplement-fig4_data.gz › Volumes/graham/MacBook_backup/PhD_folder_2015_06_02/paper_improvements/IEEE_J_Photonics/final_files/data_files/fig4/4b_raw/I04.csv]

4628	4208	4179	4151	4284	4268	4340	4275	4164	4254	4333	4346	4328	4345	4433	4392	4284	4239	4124	4140	4212	4287	4449	4502	4313	4212	4389	4253	4132	4254	4265	4269	4331	4464	4431	4305	4127	4114	4101	4054	4320	4341	4205	4113	4248	4308	4425	4310	4178	4184
4662	4466	4328	4401	4485	4379	4347	4251	4458	4416	4618	4441	4560	4434	4533	4320	4205	4168	4007	4019	4254	4317	4377	4539	4412	4429	4305	4163	4259	4189	4224	4384	4395	4482	4325	4369	4259	4104	4189	4197	4542	4452	4273	4237	4362	4381	4276	4370	4211	4162
4651	4457	4403	4406	4465	4317	4206	4319	4468	4579	4557	4533	4548	4454	4516	4386	4289	4064	4124	4072	4085	4145	4458	4538	4561	4290	4369	4294	4342	4284	4199	4318	4529	4565	4427	4413	4266	4335	4399	4309	4564	4462	4245	4276	4291	4130	4366	4277	4289	4264
4681	4607	4314	4323	4298	4260	4353	4469	4646	4753	4607	4640	4441	4444	4529	4299	4392	4126	4249	4161	4223	4259	4346	4531	4572	4533	4355	4284	4205	4207	4385	4440	4592	4610	4522	4461	4358	4379	4527	4507	4607	4542	4507	4167	4261	4271	4353	4489	4459	4484
4869	4443	4350	4285	4285	4569	4471	4554	4768	4688	4627	4486	4519	4363	4406	4346	4231	4459	4315	4453	4249	4477	4500	4479	4526	4471	4463	4494	4372	4354	4371	4591	4551	4664	4625	4543	4475	4610	4525	4614	4703	4566	4436	4426	4359	4370	4401	4352	4534	4424
4697	4620	4395	4213	4409	4507	4474	4496	4591	4782	4619	4691	4499	4423	4517	4507	4489	4508	4693	4603	4500	4443	4448	4518	4597	4579	4453	4465	4577	4413	4564	4460	4805	4718	4594	4535	4386	4598	4751	4715	4635	4633	4563	4479	4315	4373	4402	4450	4469	4575
4760	4459	4418	4410	4540	4382	4521	4561	4571	4578	4517	4543	4480	4538	4452	4443	4565	4781	4815	4738	4761	4456	4625	4670	4534	4540	4516	4526	4416	4551	4461	4590	4847	4792	4605	4564	4567	4691	4573	4631	4643	4736	4722	4444	4516	4328	4468	4469	4467	4441
4775	4525	4480	4482	4474	4523	4508	4442	4523	4558	4532	4476	4431	4533	4629	4758	4649	4750	4958	4841	4828	4546	4693	4605	4540	4485	4531	4504	4496	4505	4559	4561	4806	4724	4629	4652	4786	4839	4670	4682	4692	4821	4888	4654	4505	4442	4599	4484	4437	4453
4675	4445	4502	4520	4570	4497	4371	4396	4436	4574	4533	4444	4536	4498	4728	4700	4811	4938	5005	4973	4838	4872	4673	4694	4639	4591	4564	4608	4472	4380	4514	4630	4596	4694	4694	4668	4909	4719	4680	4668	4673	4768	4951	4738	4586	4619	4626	4683	4569	4524
4714	4488	4329	4472	4657	4603	4289	4303	4397	4493	4472	4561	4577	4662	4836	4766	4738	4877	4804	4879	4793	4705	4816	4892	4672	4572	4778	4578	4635	4419	4504	4722	4541	4717	4831	4838	4796	4858	4692	4596	4568	4929	4874	4740	4492	4608	4711	4581	4543	4307
4572	4366	4459	4540	4485	4363	4404	4149	4450	4270	4463	4521	4571	4722	4777	4757	4680	4783	4684	4706	4708	4675	4766	4807	4823	4846	4724	4730	4487	4437	4437	4502	4597	4696	4729	4809	4853	4701	4680	4480	4809	4818	4786	4830	4533	4698	4734	4693	4527	4406
4472	4354	4245	4441	4490	4535	4482	4500	4378	4530	4476	4649	4717	4736	4548	4838	4660	4621	4480	4492	4634	4706	4850	4840	4815	4939	4877	4714	4386	4378	4508	4486	4672	4690	4721	4776	4702	4777	4736	4589	4739	4933	4859	4741	4849	4838	4769	4754	4751	4498
4484	4460	4262	4457	4493	4603	4569	4590	4522	4590	4581	4625	4609	4467	4604	4690	4471	4332	4459	4413	4585	4829	4824	4815	4876	4981	4966	4636	4506	4446	4571	4515	4688	4752	4604	4744	4817	4774	4579	4765	5043	5055	4922	4896	4767	4657	4791	4788	4625	4621
4646	4322	4424	4442	4550	4503	4526	4517	4695	4537	4525	4597	4577	4602	4571	4440	4395	4363	4152	4433	4726	4719	4901	4815	4918	5052	4933	4655	4453	4498	4590	4505	4706	4830	4672	4815	4634	4459	4658	4754	4962	5069	5054	4878	4719	4885	4833	4793	4541	4418
4555	4441	4299	4361	4671	4514	4630	4750	4814	4690	4497	4664	4512	4585	4643	4498	4478	4350	4434	4420	4786	4722	4784	4839	4919	4964	4748	4624	4558	4730	4771	4669	4652	4753	4677	4573	4526	4703	4715	4810	5067	5039	4910	4621	4798	4718	4949	4777	4696	4413
4517	4315	4294	4427	4545	4530	4603	4794	4868	4838	4670	4742	4696	4596	4519	4529	4494	4352	4480	4438	4636	4771	4747	4884	4840	4651	4531	4424	4538	4641	4780	4657	4816	4681	4660	4493	4467	4494	4658	4831	4975	4888	4715	4692	4734	4929	4890	4847	4563	4338
4587	4367	4272	4339	4498	4556	4818	4931	4877	4796	4898	4610	4706	4632	4639	4613	4431	4467	4505	4515	4587	4674	4725	4701	4740	4586	4675	4543	4486	4493	4710	4811	4785	4777	4633	4487	4577	4498	4672	4839	4772	4987	4638	4635	4676	4870	4900	4795	4539	4394
4498	4428	4295	4562	4490	4691	4712	4994	4826	4804	4783	4655	4692	4582	4614	4554	4478	4535	4595	4589	4707	4651	4594	4764	4583	4659	4590	4316	4290	4588	4604	4796	4665	4639	4633	4410	4704	4265	4608	4815	4850	4664	4659	4669	4721	4838	4962	4723	4521	4566
4573	4385	4489	4673	4649	4670	4647	4875	5082	4859	4927	4681	4636	4678	4440	4531	4598	4645	4562	4623	4499	4484	4596	4523	4593	4678	4466	4398	4436	4520	4555	4606	4596	4638	4765	4492	4378	4522	4574	4643	4758	4530	4505	4605	4724	4900	4864	4803	4798	4509
4668	4399	4560	4778	4858	4899	4897	4961	4679	4829	4700	4684	4692	4572	4625	4549	4523	4566	4739	4640	4489	4450	4569	4430	4546	4554	4463	4292	4355	4370	4297	4333	4567	4491	4625	4531	4572	4601	4720	4716	4599	4549	4556	4587	4840	5066	4870	4880	4730	4442
4529	4445	4592	4831	4961	4990	4948	5013	4718	4768	4817	4792	4751	4659	4593	4640	4688	4545	4505	4461	4562	4588	4442	4435	4461	4585	4288	4363	4357	4342	4289	4400	4429	4684	4620	4536	4661	4539	4690	4755	4478	4491	4390	4627	4773	5056	4869	4931	4714	4511
4578	4750	4732	4729	4939	4809	4954	4996	4720	4621	4827	4802	4754	4605	4702	4596	4536	4603	4635	4424	4514	4476	4540	4517	4590	4471	4405	4323	4291	4246	4298	4332	4447	4693	4613	4680	4375	4537	4657	4619	4560	4378	4496	4728	4757	4814	4804	4764	4578	4506
4653	4597	4825	4852	5005	4814	5006	4923	5086	4748	4958	4864	4636	4562	4540	4829	4618	4636	4433	4543	4553	4523	4502	4524	4642	4395	4279	4207	4308	4290	4302	4379	4435	4352	4584	4364	4529	4687	4667	4910	4560	4405	4497	4590	4739	4757	4807	4579	4534	4489
4663	4732	4782	4844	4915	4934	5032	4862	4848	4863	4983	4933	4887	4707	4535	4613	4458	4598	4476	4597	4672	4577	4703	4564	4478	4373	4355	4394	4417	4375	4406	4398	4583	4487	4424	4428	4415	4777	4806	4751	4608	4438	4455	4454	4672	4700	4747	4619	4608	4503
4639	4602	4869	4796	4850	4908	5053	4944	5047	4876	5051	4860	4803	4588	4475	4460	4352	4390	4405	4594	4750	4745	4669	4697	4515	4472	4428	4341	4436	4417	4499	4434	4554	4455	4375	4400	4320	4529	4519	4672	4576	4426	4645	4728	4709	4630	4433	4488	4440	4723
4521	4434	4639	4758	4843	4913	4840	5077	4874	4726	4937	4989	4751	4515	4474	4469	4319	4295	4618	4648	4735	4766	4573	4563	4433	4489	4446	4417	4474	4581	4334	4355	4337	4217	4293	4311	4299	4585	4737	4709	4551	4416	4560	4779	4598	4687	4458	4535	4608	4789
4596	4577	4385	4698	4753	4873	4934	4857	4929	4782	4916	4749	4499	4510	4425	4469	4326	4452	4539	4743	4901	4798	4495	4669	4557	4474	4266	4462	4483	4486	4541	4536	4300	4398	4334	4381	4458	4558	4647	4592	4451	4603	4674	4805	4571	4536	4427	4432	4577	4928
4757	4453	4554	4544	4718	4785	4852	4882	4765	4642	4720	4632	4425	4466	4403	4375	4396	4524	4551	4616	4785	4632	4590	4629	4479	4359	4281	4429	4567	4633	4465	4275	4298	4488	4183	4115	4387	4423	4595	4565	4468	4626	4642	4699	4771	4635	4439	4622	4729	4949
4721	4569	4671	4673	4678	4709	4650	4717	4610	4700	4352	4314	4420	4494	4584	4563	4505	4722	4778	4686	4624	4596	4664	4459	4268	4249	4211	4445	4542	4506	4386	4215	4134	4317	4336	4235	4543	4396	4508	4406	4464	4534	4624	4795	4724	4721	4602	4534	4627	4907
4869	4804	4690	4704	4688	4710	4735	4677	4491	4422	4319	4292	4414	4450	4626	4652	4524	4561	4686	4700	4592	4556	4555	4518	4382	4443	4378	4490	4588	4497	4396	4224	4123	4090	4221	4252	4378	4575	4400	4347	4412	4389	4665	4864	4914	4711	4682	4540	4625	4600
4948	4845	4780	4887	4804	4797	4562	4526	4413	4146	4297	4149	4199	4450	4556	4601	4631	4705	4574	4523	4533	4237	4480	4551	4374	4540	4536	4641	4565	4421	4273	4181	4101	4348	4502	4323	4418	4329	4376	4224	4277	4397	4710	4972	4863	4833	4657	4492	4456	4510
5100	4900	4777	4872	4664	4637	4401	4361	4324	4324	4366	4324	4351	4465	4561	4647	4651	4484	4600	4464	4387	4383	4323	4594	4578	4574	4666	4517	4469	4256	4377	4269	4387	4358	4385	4279	4197	4292	4241	4364	4396	4626	4832	4805	4866	4692	4635	4373	4553	4450
5043	4858	4871	4812	4848	4563	4562	4398	4350	4417	4390	4415	4483	4614	4649	4525	4338	4558	4498	4327	4260	4318	4347	4661	4632	4512	4688	4474	4443	4284	4168	4348	4380	4433	4390	4347	4207	4446	4353	4368	4368	4577	4716	4714	4835	4611	4668	4524	4755	4629
5053	4779	4667	4744	4646	4648	4457	4448	4541	4412	4465	4489	4578	4396	4677	4602	4429	4335	4354	4201	4222	4272	4653	4634	4619	4596	4422	4506	4356	4343	4437	4376	4441	4332	4302	4245	4317	4278	4429	4404	4317	4650	4629	4606	4773	4578	4714	4726	4743	4603
4968	4690	4806	4760	4584	4589	4487	4567	4729	4709	4596	4562	4529	4489	4462	4265	4405	4331	4216	4294	4231	4401	4532	4713	4690	4678	4487	4418	4261	4412	4332	4408	4533	4485	4415	4233	4348	4519	4364	4433	4391	4382	4468	4451	4486	4527	4868	4741	4849	4640
4835	4686	4595	4614	4463	4454	4441	4594	4736	4667	4516	4453	4324	4420	4432	4238	4382	4228	4159	4418	4429	4554	4394	4549	4519	4601	4631	4394	4443	4421	4383	4378	4446	4586	4405	4202	4192	4300	4478	4520	4530	4477	4448	4365	4669	4654	4718	4948	4808	4546
4734	4730	4835	4656	4586	4634	4784	4796	4764	4721	4650	4585	4506	4330	4411	4094	4276	4239	4474	4389	4491	4407	4300	4450	4574	4691	4509	4436	4467	4513	4497	4310	4635	4656	4591	4189	4208	4373	4599	4440	4552	4411	4409	4438	4639	4444	4775	4715	4838	4678
4852	4624	4673	4612	4574	4603	4747	4843	4573	4640	4591	4581	4545	4411	4419	4353	4351	4273	4370	4534	4460	4260	4350	4347	4426	4567	4503	4501	4536	4748	4548	4605	4721	4757	4457	4254	4367	4344	4503	4673	4614	4346	4261	4467	4602	4480	4853	4718	4941	4925
4757	4689	4673	4852	4578	4747	4747	4766	4594	4587	4646	4746	4541	4350	4436	4353	4439	4375	4413	4606	4552	4285	4387	4394	4530	4365	4473	4592	4724	4756	4671	4692	4615	4625	4368	4396	4376	4477	4694	4473	4497	4199	4296	4490	4696	4611	4768	4763	4869	4849
5027	5062	4905	4909	4776	4773	4650	4654	4650	4516	4620	4782	4489	4381	4368	4487	4327	4355	4401	4408	4447	4420	4348	4331	4416	4491	4533	4556	4556	4850	4626	4604	4478	4560	4351	4385	4268	4528	4601	4576	4400	4206	4351	4453	4674	4638	4910	4642	4880	4554
5086	4941	4981	5012	4830	4794	4545	4471	4423	4484	4618	4577	4502	4597	4685	4493	4522	4576	4374	4489	4429	4315	4435	4308	4377	4571	4413	4600	4664	4549	4546	4531	4529	4565	4484	4447	4459	4505	4455	4426	4408	4429	4457	4599	4656	4568	4414	4401	4450	4654
5170	5008	5061	5004	4751	4726	4559	4329	4412	4434	4501	4594	4689	4640	4774	4503	4446	4352	4482	4521	4450	4339	4334	4356	4562	4384	4571	4471	4633	4549	4516	4496	4553	4631	4633	4580	4625	4497	4300	4395	4404	4439	4487	4641	4511	4508	4431	4378	4462	4593
5238	5149	5006	4751	4717	4643	4503	4441	4404	4513	4557	4609	4643	4633	4688	4578	4538	4388	4431	4356	4309	4328	4365	4376	4318	4466	4568	4510	4542	4470	4370	4513	4654	4801	4796	4792	4580	4282	4483	4385	4325	4477	4529	4552	4416	4466	4332	4338	4441	4775
5218	4968	5085	4835	4693	4469	4554	4450	4553	4406	4575	4640	4709	4748	4573	4567	4676	4633	4675	4344	4417	4358	4288	4411	4541	4448	4298	4428	4617	4498	4556	4523	4601	4880	4906	4729	4678	4438	4504	4494	4552	4483	4624	4726	4342	4467	4549	4517	4532	4629
5129	4867	4857	4839	4706	4575	4377	4597	4443	4495	4556	4498	4737	4638	4675	4600	4708	4553	4543	4485	4532	4445	4337	4324	4443	4514	4361	4497	4466	4510	4438	4448	4520	4653	4828	4650	4676	4644	4653	4632	4552	4511	4476	4422	4455	4714	4465	4624	4576	4627
5065	4724	4866	4799	4807	4663	4708	4597	4737	4562	4482	4597	4489	4704	4602	4670	4674	4626	4559	4509	4566	4603	4334	4455	4435	4381	4341	4425	4562	4551	4716	4519	4431	4709	4904	4938	4881	4718	4825	4516	4674	4641	4548	4619	4637	4589	4596	4560	4623	4564
4780	4861	4891	4816	4884	4743	4790	4732	4675	4776	4580	4518	4602	4557	4613	4504	4639	4512	4558	4527	4531	4517	4469	4396	4361	4405	4536	4469	4618	4569	4555	4427	4637	4627	4918	5036	4870	4842	4699	4618	4672	4762	4575	4559	4761	4623	4788	4566	4473	4392
4795	4940	4892	4972	4856	4917	4881	4748	4727	4689	4629	4698	4529	4553	4495	4605	4638	4486	4523	4522	4643	4529	4323	4505	4349	4623	4452	4401	4508	4541	4596	4488	4503	4670	4798	5030	4948	4740	4690	4783	4643	4576	4570	4511	4619	4719	4712	4584	4441	4630
4939	4780	5011	4972	5078	4982	4886	4863	4702	4619	4672	4548	4654	4530	4556	4530	4418	4495	4547	4708	4699	4710	4642	4508	4456	4422	4485	4395	4556	4604	4635	4483	4505	4618	4739	4862	4976	4811	4931	4888	4856	4613	4592	4568	4774	4913	4590	4802	4450	4692
4963	4877	4903	4922	4783	4886	4868	4664	4669	4529	4467	4525	4475	4548	4570	4396	4476	4514	4675	4643	4591	4698	4666	4596	4303	4433	4383	4215	4472	4553	4598	4565	4507	4635	4740	4827	4950	4849	4904	4915	4808	4925	4704	4743	4748	4830	4554	4635	4468	4583
4955	4797	4860	4816	4886	4636	4796	4617	4764	4694	4592	4416	4588	4479	4603	4596	4516	4660	4615	4699	4647	4738	4633	4565	4423	4522	4430	4436	4566	4530	4683	4681	4709	4565	4691	4845	4924	5034	5052	4828	4915	4902	4935	4854	4801	4631	4688	4510	4756	4505
4936	4843	4815	4674	4776	4744	4620	4679	4631	4689	4601	4676	4578	4532	4603	4467	4548	4533	4610	4626	4753	4659	4760	4621	4625	4504	4412	4380	4417	4481	4637	4683	4508	4522	4595	4885	5120	5049	4856	4833	4885	4995	4985	4988	4765	4624	4710	4725	4682	4643
4954	4698	4795	4755	4636	4592	4651	4688	4669	4649	4680	4505	4533	4629	4444	4437	4663	4539	4682	4605	4542	4856	4717	4675	4587	4652	4500	4498	4410	4712	4715	4531	4485	4553	4712	5010	5201	4891	5011	4959	4974	5040	5011	4828	4688	4540	4679	4834	4688	4720
4943	4536	4748	4773	4647	4487	4645	4647	4783	4596	4708	4607	4749	4580	4661	4461	4595	4662	4547	4512	4544	4763	4832	4731	4702	4631	4514	4555	4601	4636	4606	4760	4583	4568	4520	4745	4862	4962	4831	4943	5019	5087	5156	4770	4729	4542	4669	4913	4871	4682
4687	4566	4512	4732	4562	4543	4807	4787	4619	4719	4697	4716	4683	4568	4766	4711	4468	4619	4537	4689	4673	4619	4876	4838	4678	4792	4706	4563	4482	4579	4640	4577	4623	4564	4584	4660	4843	5014	4752	4887	4835	5015	4908	4815	4675	4563	4883	4784	4939	4608
4652	4679	4528	4601	4581	4536	4671	4657	4547	4672	4679	4726	4736	4586	4726	4546	4681	4554	4469	4488	4703	4764	4792	4802	4731	4720	4581	4505	4547	4533	4536	4692	4723	4648	4498	4772	4899	4828	4775	4872	4852	4905	4876	4776	4637	4667	4530	4710	4842	4688
4936	4729	4843	4644	4656	4553	4616	4692	4662	4788	4670	4686	4797	4701	4682	4798	4375	4588	4537	4634	4666	4683	4790	4932	4812	4818	4510	4780	4611	4641	4586	4665	4681	4600	4488	4580	4820	4897	4904	4807	4761	4864	4898	4919	4687	4742	4615	4570	4700	4674
4950	4767	4856	4712	4654	4451	4629	4490	4431	4550	4744	4729	4692	4628	4759	4574	4600	4636	4699	4706	4742	4767	4839	4914	4864	4700	4615	4691	4695	4771	4526	4803	4683	4644	4603	4699	4720	4903	4778	4967	4782	4794	4850	4819	4898	4697	4416	4441	4471	4681
4982	4829	4699	4710	4407	4512	4354	4542	4515	4545	4580	4609	4638	4756	4746	4778	4709	4717	4708	4712	4765	4742	4851	4842	4778	4792	4667	4735	4784	4729	4777	4640	4772	4936	4779	4569	4700	4880	4944	4768	4764	4728	4884	4825	4760	4756	4453	4327	4491	4653
4967	4970	4994	4741	4551	4490	4429	4383	4336	4573	4609	4563	4623	4603	4742	4686	4784	4925	4634	4817	4762	4745	4696	5001	4704	4791	4644	4887	4714	4802	4677	4773	4778	4710	4846	4712	4680	4833	4803	4826	4869	4696	4744	4647	4736	4630	4557	4741	4504	4601
4971	4865	4886	4730	4644	4493	4449	4406	4490	4594	4527	4732	4634	4678	4864	4819	4990	4846	4638	4595	4666	4582	4748	4817	4884	4908	4663	4745	4643	4939	4847	4902	4704	4821	4755	4557	4661	4735	4834	4744	4717	4464	4541	4743	4715	4783	4518	4613	4605	4699
4941	4981	4827	4755	4785	4682	4611	4549	4439	4526	4463	4689	4507	4739	4628	4873	4800	4907	4679	4739	4712	4680	4766	4900	4790	4816	4681	4795	4698	4716	4764	4860	4684	4766	4735	4633	4678	4716	4923	4801	4729	4683	4482	4632	4563	4743	4792	4676	4645	4639
4784	4983	5006	4921	4805	4782	4726	4657	4544	4561	4491	4574	4601	4736	4626	4723	4844	4907	4775	4708	4849	4695	4762	4710	4874	4815	4719	4692	4732	4833	4774	4718	4756	4720	4708	4663	4765	4608	4773	4865	4802	4570	4671	4609	4744	4853	4875	4811	4658	4455
4989	4872	5067	5063	5047	4929	4718	4659	4635	4565	4594	4514	4469	4670	4695	4771	4866	4882	4754	4718	4875	4843	4746	4744	4699	4780	4776	4832	4806	4746	4769	4674	4708	4753	4937	5035	4733	4675	4786	4693	4742	4603	4467	4635	4704	4899	4712	4521	4318	4330
5101	4986	5021	5168	4964	4987	4834	4688	4749	4552	4461	4583	4506	4544	4730	4842	5049	4762	4870	5005	4846	4813	4878	4720	4739	4927	4990	4809	4766	4807	4824	4858	4972	4864	4935	4903	4805	4744	4741	4783	4715	4810	4676	4565	4661	4912	4725	4599	4342	4249
5120	5068	5094	5094	5137	4805	4675	4684	4718	4673	4491	4540	4770	4705	4770	4838	4739	4897	4859	4961	4828	4831	4893	4780	4783	4879	4771	4852	4598	4653	4675	4909	4927	4833	4775	4701	4735	4587	4737	4656	4763	4911	4839	4595	4739	4689	4609	4584	4425	4548
4996	5100	5023	5129	5053	4993	4793	4753	4667	4746	4680	4758	4637	4529	4788	4787	4736	4775	4902	4864	4833	4664	4723	4754	4717	4763	4862	4754	4593	4493	4686	4812	4957	4851	4734	4824	4721	4649	4629	4815	4811	4940	4842	4639	4493	4577	4596	4770	4821	4711
4917	4975	4981	5077	5065	4907	4955	5024	4745	4710	4737	4607	4777	4638	4572	4630	4820	4845	4936	4828	4893	4838	4751	4846	4838	4885	4729	4656	4473	4535	4761	4912	4890	4865	4537	4622	4641	4850	4783	4858	4871	4662	4787	4567	4306	4640	4688	4897	4848	4873
5037	4851	5083	5162	5105	4902	5044	5085	4950	4760	4712	4819	4685	4779	4450	4459	4916	4855	4883	4905	4823	4754	4846	4886	4745	4874	4782	4560	4504	4555	4699	4947	4761	4716	4638	4673	4700	4840	4933	4868	4921	4705	4602	4619	4601	4560	4734	5069	4957	5079
5101	5162	5018	5076	5005	5133	5062	5141	4977	4722	4832	4739	4616	4635	4447	4557	4702	4861	4867	4924	4770	4794	4859	4855	4858	4734	4569	4658	4516	4592	4749	4769	4867	4683	4397	4555	4706	4839	5014	4995	4656	4609	4453	4629	4626	4826	4920	5091	5005	5108
5310	5111	5073	5069	5090	5181	5100	4890	4930	4924	4835	4553	4711	4631	4629	4556	4842	4919	4965	4867	4925	4882	4857	4901	4826	4512	4721	4657	4622	4639	4700	4606	4574	4501	4679	4459	4683	4838	4989	4819	4654	4560	4633	4585	4874	5068	5027	4997	5044	4825
5276	5176	5215	5162	5002	5010	4908	4976	4868	4951	4936	4653	4795	4658	4661	4531	4788	4861	4878	4898	4756	4923	4823	4823	4848	4780	4840	4713	4904	4706	4593	4524	4570	4551	4656	4746	4695	4719	4827	4864	4769	4582	4553	4825	5061	5065	4921	4982	4934	4804
5381	5085	4983	5015	5038	4957	4782	4796	4899	4964	4790	4670	4735	4498	4696	4737	4647	4713	4829	4653	4883	4814	4669	4718	4781	4663	4886	4758	4654	4553	4481	4513	4415	4586	4759	4660	4703	4457	4552	4485	4709	4742	4806	4843	5066	4985	4981	4854	4669	4621
5160	5041	4971	4845	4861	4931	4985	4832	4950	4965	4954	4807	4784	4725	4818	4599	4552	4621	4568	4772	4852	4955	4826	4646	4687	4823	4847	4629	4664	4558	4524	4379	4657	4661	4890	4608	4612	4431	4431	4603	4819	4950	4937	4919	4849	5050	4872	4905	4705	4744
5259	4805	5014	5005	4761	4895	4948	4921	4885	4955	4911	4883	4830	4756	4598	4655	4758	4578	4733	4814	4844	4859	4815	4767	4733	4809	4917	4754	4481	4383	4497	4612	4720	4763	4708	4812	4591	4320	4474	4588	4974	5009	5003	4978	4782	4676	4611	4844	4700	4881
5181	4944	5194	5072	5050	4778	4874	4961	4854	4967	4865	4656	4755	4868	4729	4777	4574	4652	4800	4752	4790	4848	4695	4694	4815	4920	4681	4552	4443	4360	4564	4814	4772	4796	4575	4535	4561	4437	4514	4711	5173	5116	4973	5007	4630	4650	4649	4762	4938	4965
5162	5120	5033	4661	4845	4724	4822	4850	4722	4734	4675	4708	4922	4768	4922	4893	4688	4754	4733	4660	4794	4589	4668	4617	4878	5070	4692	4517	4438	4459	4618	4614	4679	4670	4537	4574	4487	4612	4691	4900	5135	5154	4872	4840	4513	4411	4580	4762	5064	5275
5178	5135	5057	4848	4764	4652	4724	4796	4854	4664	4687	4752	4841	4838	4916	4620	4711	4634	4813	4743	4740	4534	4584	4796	4870	4878	4852	4520	4431	4485	4759	4654	4810	4779	4552	4543	4682	4658	4800	4854	4902	4896	4871	4671	4619	4616	4683	4981	5238	5376
5266	5089	5056	4824	4752	4670	4718	4885	4864	4820	4620	4845	4823	4848	4646	4762	4834	4773	4751	4668	4611	4530	4657	4894	4865	4952	4669	4520	4648	4473	4644	4775	4645	4620	4515	4513	4555	4704	4983	5100	4980	4824	4740	4714	4684	4749	4715	4995	5124	5288
5006	5012	4863	4774	4855	4847	4815	4838	4728	4809	4734	4816	4897	4855	4741	4583	4760	4665	4919	4695	4592	4699	4733	4921	4848	4833	4633	4715	4724	4647	4803	4717	4644	4510	4584	4499	4686	4821	5154	5073	4880	4794	4529	4623	4722	4831	4902	4989	5036	5028
5195	5145	4991	4815	4725	4710	4835	4784	4685	4818	4876	4854	4786	4674	4611	4686	4900	4832	4932	4721	4678	4724	4723	4998	4926	4720	4637	4531	4689	4895	4820	4798	4567	4473	4612	4828	4898	4963	5069	5130	4992	4700	4671	4721	4785	4907	5103	4985	4943	4709
5112	4931	4910	4848	4694	4783	4882	4673	4652	4784	4826	4768	4739	4678	4699	4870	4796	4957	4856	4716	4752	4893	4921	5053	4929	4748	4845	4854	4865	4902	4977	4770	4457	4434	4520	4815	5049	5116	5006	4808	4808	4751	4777	4732	4972	5187	5200	4941	4854	4530
5003	4958	4901	4835	4833	4835	4779	4920	4808	4835	4749	4930	4797	4709	4936	5017	5196	4868	4803	4803	4803	5001	4991	4988	4896	4941	4910	4800	5031	4891	4782	4612	4425	4391	4847	5010	5334	5114	4995	4731	4597	4602	4872	4921	5087	5054	5215	4953	4764	4376
5039	4903	4821	4781	4786	4732	4905	4891	4829	4899	4853	4944	4961	4750	4882	5187	5088	5105	4615	4748	4932	4858	5016	4951	4931	4870	5008	4766	5031	5010	4786	4597	4546	4650	4887	5088	5271	5118	5103	4688	4739	4755	5028	5202	5309	5221	5010	4925	4817	4344
4942	4897	4714	4849	4836	4885	4807	4811	4758	4894	4933	4962	4940	4844	4878	5023	5190	4968	4818	4734	4825	5090	5021	4983	4909	4958	5046	4948	5121	4864	4764	4575	4545	4773	4983	5220	5147	5187	4881	4746	4905	5131	5204	5342	5209	5045	4725	4601	4583	4588
5225	5075	4754	4725	4942	4801	4849	4782	4887	4821	4989	4852	4958	4833	4971	5163	4993	4935	4759	4770	5023	5077	5041	4920	4647	4898	5078	5302	5123	5011	4928	4607	4679	4813	5054	5092	5144	4866	4735	4781	4932	5022	5173	5357	5362	5081	4610	4468	4420	4563
5197	5012	4807	4886	4930	4942	4777	4775	4903	4825	4900	4719	4925	5033	5035	5205	5056	5098	4911	4868	5113	5115	4958	4898	4841	4926	5100	5232	5182	4959	4572	4652	4741	4996	4868	5061	4684	4735	4828	4852	5030	5227	5254	5241	5184	4946	4619	4547	4402	4525
5165	4907	4909	4999	4951	4860	4831	4634	4828	4810	4728	4838	4873	5074	5155	5146	5223	5125	4957	4884	5040	5081	4850	5005	4883	5175	5279	5375	5032	4798	4642	4660	4869	4938	4998	4916	4708	4750	4837	4827	5146	5288	5212	5279	5114	4672	4553	4488	4436	4673
5137	4890	4702	4927	4919	4866	4667	4724	4963	4950	4815	4959	4903	5246	5251	5207	5146	5015	5108	5089	5218	4921	4807	4853	4978	5087	5181	5281	4946	4773	4721	4812	5019	5074	5127	4924	4798	4548	4735	4908	5003	5357	5157	5048	4727	4522	4587	4451	4583	4822
5210	5028	5009	4870	4776	4835	4779	5006	5052	5081	5098	4952	5213	5127	5370	5297	5046	5194	5099	5154	5061	4969	4842	4717	4945	5234	5271	5113	4830	4663	4960	4981	5012	5073	5059	4729	4650	4516	4658	4901	5290	5256	5214	4858	4572	4341	4467	4610	4793	5206
5057	5052	4899	4968	4975	4885	4999	4974	4976	4942	4901	5000	5105	5304	5251	5201	4981	4938	5228	5118	5271	4921	4734	4703	4802	5071	5132	4939	4611	4555	4816	4959	5064	4768	4880	4725	4531	4636	4798	5092	5367	5306	5078	4820	4457	4348	4492	4662	5012	5337
5179	4862	4911	4852	5034	4940	5007	5011	4994	4905	4971	4888	4968	5201	5300	5141	5158	4965	5115	5100	4939	4976	4771	4832	4881	5064	5106	4859	4772	4769	4895	4937	5076	5074	4755	4629	4621	4802	4903	5233	5232	5119	5006	4616	4518	4492	4538	4991	5113	5439
5064	4940	4976	4923	4977	4954	4917	5020	4914	5047	4761	4880	4952	5189	5212	5274	5072	5143	4913	4947	4930	4699	4670	4785	4997	4998	4961	4698	4493	4615	4915	5139	5175	4905	4649	4567	4540	4748	5154	5297	5222	4964	4718	4584	4542	4575	4656	4925	5107	5294
5153	4781	4866	5017	4880	4807	4952	4981	5042	4819	4800	4788	5132	5213	5113	5026	4986	5146	5232	5124	4947	4751	4828	4888	4916	5016	4829	4628	4686	4671	4999	5121	5042	4809	4702	4513	4626	4955	5216	5306	5060	4985	4507	4457	4421	4726	4831	5056	5097	5221
5042	4889	5024	4758	4931	4779	4961	5076	5062	4869	4737	4924	4992	5102	5064	5091	4829	5112	5062	5070	4781	4753	4734	4894	4920	4917	4830	4533	4526	4637	4907	5107	4903	4770	4519	4505	4553	4732	5147	5251	5231	4736	4510	4522	4559	4623	5027	5216	5230	5325
5011	5039	4690	4810	4831	4875	5025	5068	4995	4800	4590	4768	4959	5031	4916	4780	4817	5074	4967	4881	4715	4556	4568	4838	4850	4874	4593	4548	4610	4839	5032	5015	4865	4610	4409	4460	4732	4878	5192	5369	5152	4959	4627	4352	4507	4787	5142	5127	5288	5124
5007	5030	4906	4938	4820	4783	4991	5069	5006	4747	4628	4705	4897	4978	4860	4764	4951	4961	4974	4807	4607	4526	4675	4701	4883	4883	4597	4520	4716	4930	4958	5088	4779	4606	4486	4475	4747	5072	5218	5202	4960	4723	4353	4531	4568	4759	5190	5150	5132	5192
5080	4901	4909	4874	4905	4878	5108	5022	4789	4836	4615	4756	4882	4809	4837	4855	4985	4994	4880	4796	4461	4508	4755	4823	4846	4653	4637	4449	4570	4787	5082	5083	4757	4722	4502	4609	4709	5095	5177	5127	4952	4548	4400	4544	4622	4947	5128	5271	5139	4969
5062	4992	5120	5059	4948	4930	5166	5262	5051	4875	4760	4896	4874	4861	4810	4708	4880	4980	4972	4668	4540	4516	4711	4772	4722	4712	4471	4532	4663	4970	5065	5041	4873	4637	4422	4604	4778	5126	5276	4868	4688	4416	4353	4381	4647	5004	5326	5184	5088	5093
5226	5011	5130	5105	5057	5164	5080	5115	4875	4689	4894	4922	4926	4951	4783	4744	5041	4993	4969	4804	4538	4571	4681	4605	4732	4561	4428	4367	4788	4946	5210	5117	4848	4544	4659	4726	4977	5159	5196	4975	4627	4216	4284	4554	4770	5098	5165	5120	5105	4831
5054	5082	5190	5141	5073	5216	5236	5120	4935	4731	4881	4870	4976	4850	4780	4809	4947	4999	4852	4843	4652	4585	4684	4740	4646	4458	4351	4588	4851	5091	5266	4977	4694	4547	4671	4754	5083	5188	5246	4966	4636	4379	4159	4447	4848	5195	5371	5213	5144	4612
5158	5144	5172	5147	5127	5239	5127	5194	5031	4935	4775	4895	5110	4941	4784	4964	4925	5085	4940	4773	4596	4624	4728	4864	4815	4597	4462	4654	4927	5021	5294	5042	4891	4631	4741	4913	5067	5243	5344	4861	4511	4286	4332	4298	4865	5282	5487	5241	5062	4622
5304	5177	5253	5095	5228	5405	5357	5273	5110	5153	4880	4973	5142	5012	4898	4939	5010	5144	4988	4954	4870	4737	4868	4959	4744	4506	4482	4712	5155	5172	5169	5078	4705	4597	4743	4886	5055	5118	5134	4798	4492	4376	4285	4685	4853	5223	5391	5223	5096	4587
5394	5140	5204	5306	5319	5325	5300	5318	5158	4843	4858	5165	5091	5082	4832	4982	5014	5146	5076	5028	4847	4856	4914	4972	4814	4668	4476	4681	5000	5208	5294	4882	4704	4626	4607	4903	5154	5307	5091	4743	4403	4249	4390	4763	4857	5286	5291	5256	5011	4678
5441	5188	5327	5242	5276	5358	5511	5239	5078	4982	5030	5158	5180	5088	4756	4926	5092	5031	4978	4854	4890	4952	4842	4859	4722	4626	4448	4838	5136	5215	5216	4976	4794	4531	4802	4954	5074	5319	5065	4832	4484	4398	4503	4694	5175	5487	5335	5382	5001	4816
5360	5387	5151	5298	5200	5330	5488	5391	5154	5275	5076	5191	5168	5187	4904	4943	5001	5159	4975	4940	4718	4909	4951	4998	4931	4632	4613	4772	5139	5292	5043	4853	4672	4524	4770	5043	5203	5247	4931	4821	4500	4470	4487	5089	5208	5449	5396	5386	4970	4699
5269	5283	5188	5228	5312	5412	5472	5155	4920	5023	4974	5294	5072	4960	4883	4868	4998	4971	4949	4980	4881	5015	5059	5079	4769	4652	4736	4746	5188	5195	5330	4958	4638	4488	4744	5110	5208	5079	5061	4835	4428	4442	4673	4960	5162	5454	5649	5263	5007	4733
5275	5140	5226	5210	5186	5218	5283	5159	5031	4930	4976	5059	5155	4855	4682	4847	5041	5015	5151	4968	4846	4765	4922	4995	4760	4731	4678	4870	5305	5527	5301	5006	4749	4679	4847	5149	5268	5319	5177	4715	4439	4441	4547	4867	5191	5450	5597	5396	5135	4876
5232	5115	5213	5247	5167	5104	5098	5042	5040	4935	4969	4939	5123	4902	4700	4816	5080	4936	5074	4847	4736	4998	4969	5088	4825	4755	4834	4967	5266	5620	5374	5087	4769	4730	4712	5009	5084	5172	5037	4810	4611	4565	4694	4977	5185	5460	5311	5227	5036	4727
5166	5106	5190	5117	5024	5091	4952	4938	4919	4899	4952	5133	4960	4940	4786	4679	4867	4951	4840	4806	4818	4927	4985	5100	4922	4660	4544	4989	5296	5473	5498	5184	4665	4659	4895	4965	5216	5322	5063	4691	4639	4621	4768	5151	5512	5462	5451	5256	4831	4417
5158	5092	5235	5207	5116	4933	5052	4864	4944	4758	4877	5045	4866	4771	4771	4596	4949	5021	5043	4863	4859	4923	5107	5033	4832	4732	4608	4921	5190	5403	5485	5068	4858	4777	4848	5042	5262	5144	4973	4907	4450	4537	4684	5016	5310	5373	5559	5216	5024	4553
5084	5059	5230	4972	5000	4858	4945	4939	4781	4714	4988	4913	4836	4923	4885	4597	4771	4960	4901	4930	4855	4911	5044	4945	4913	4814	4745	4911	5114	5512	5296	5147	4846	4754	4789	5115	5160	5323	5055	4862	4579	4538	4892	5091	5270	5331	5428	5216	4977	4505
5205	5227	5112	5058	4998	4895	4854	4908	4847	4745	4748	4934	4922	4759	4779	4858	4935	5097	4989	4673	4823	5087	5102	5181	4969	4899	4636	4981	5103	5278	5393	5103	4869	4696	4682	4992	5165	5412	5153	5077	4690	4663	4743	5039	5197	5407	5198	4977	4685	4502
5245	5129	5196	5182	5091	4823	4818	4917	4811	4866	4743	4847	4928	4702	4667	4771	4884	4979	4878	4805	4680	4773	4953	5000	4934	4761	4856	4984	5128	5396	5223	4859	4755	4558	4608	5005	5284	5244	5132	4798	4702	4655	4599	4963	5216	5158	5410	5115	4906	4517
5271	5078	5042	5064	5000	4924	4870	4907	4865	4990	4721	4916	4895	4778	4695	4729	4989	5200	5007	4887	4798	4864	4974	5021	5116	4910	4732	4925	5144	5208	5113	4937	4654	4556	4708	4911	5119	5315	5044	4888	4661	4514	4522	4793	5052	5344	5307	5216	4881	4571
5313	5203	5123	5223	4990	4987	4865	5027	5029	4846	4840	4954	5022	4979	4765	4674	4955	5105	5104	5006	4816	4818	5028	5149	5039	4980	4760	4877	5055	5263	5189	4963	4655	4510	4578	4795	5008	5130	4999	4818	4723	4502	4576	4567	4975	5244	5399	5424	5073	4728
5438	5174	5147	5184	4961	4900	4957	5022	4931	5000	4917	5050	4927	4828	4853	4746	4955	5058	5165	5075	4954	4754	4968	4940	5184	4875	4672	4768	4975	5209	5087	4972	4719	4458	4586	4798	4906	4924	5176	4947	4619	4487	4456	4581	4851	5097	5385	5251	5120	4855
5321	5088	5076	5147	5008	5014	5014	5011	4955	5014	4882	4989	5007	5100	4751	4845	5019	5111	5088	5046	4823	4892	4852	5027	4859	4941	4752	4643	4828	4991	4978	5038	4646	4602	4399	4651	4987	5029	5233	5056	4718	4650	4460	4743	4645	5185	5324	5304	5153	4959
5302	5110	5228	5121	4972	4901	4969	5084	5091	5069	5022	5027	5020	5137	4942	5023	5034	5090	5180	5004	4777	4736	4868	4958	5081	4853	4854	4707	4755	4970	5075	4926	4795	4519	4463	4632	4850	5092	5158	5055	4886	4605	4553	4540	4671	4946	5282	5330	5358	5087
5167	5154	5079	5097	5170	5113	5221	5172	5138	5084	4839	4991	5141	5119	4865	5090	5091	5378	5259	5010	4719	4832	4731	4990	4926	4784	4742	4573	4693	4839	5005	5052	4953	4575	4576	4591	4880	5139	5222	5204	4944	4808	4631	4416	4575	5035	5215	5406	5234	5040
5189	5108	5111	5057	5178	5163	5144	5164	5291	5014	5072	5037	5099	5035	4977	4999	5109	5281	5286	4899	4783	4612	4762	4824	5114	4956	4896	4700	4678	4740	5029	4968	4851	4572	4529	4636	4908	4997	5428	5219	5098	4811	4618	4483	4609	4938	5275	5223	5416	5315
5200	5138	4970	5089	5074	5164	5148	5229	5235	5211	4970	5162	5201	5002	4917	4692	5150	5270	5300	4942	4738	4480	4751	4767	4848	4996	4749	4564	4627	4786	4973	5020	5217	4805	4626	4706	4920	5182	5378	5245	5212	4817	4691	4408	4540	4660	5090	5291	5354	5348
5131	4979	5000	4983	5019	5144	5252	5356	5352	5055	4984	4966	5094	4975	5038	4954	5088	5216	5226	5131	4853	4595	4569	4713	4975	5055	4730	4754	4608	4788	4877	5187	5033	4891	4749	4707	4715	5127	5342	5426	5434	4766	4598	4541	4520	4867	4886	5125	5279	5319
5150	4924	5053	5157	5146	5107	5211	5130	5302	5236	5044	5061	5113	5035	5245	5012	4971	5363	5128	5088	4767	4583	4685	4768	5074	4998	4912	4850	4754	4843	5030	5131	5183	4945	4781	4697	4866	4994	5384	5533	5245	4868	4605	4505	4527	4702	4838	5127	5192	5362
5197	5002	4994	4991	5184	5142	5102	5083	5230	5137	4971	4893	5096	5145	5156	5106	4992	5071	5165	5220	4987	4891	4630	4736	4847	5061	5088	4731	4735	4996	5114	5147	5284	5005	4877	4730	4897	4963	5098	5380	5395	4982	4740	4489	4410	4524	4820	5172	5437	5325
5225	5091	5004	5025	5200	5153	5174	5147	5198	5111	5049	5075	5074	5250	5200	5110	4958	5068	5193	5200	4956	4869	4709	4725	4925	5215	5089	4958	4857	4798	5052	5210	5331	5116	4736	4595	4732	4904	5012	5168	5185	5076	4944	4525	4490	4536	4598	4961	5240	5267
5236	5194	5217	5119	5283	5171	5251	5125	5111	5076	5023	5139	5046	5082	5037	5129	5065	4897	4994	5059	5104	4856	4799	4928	5015	5034	5144	4966	4845	4829	5118	5152	5236	5133	4952	4803	4641	4722	4750	4987	5117	5228	4870	4649	4525	4501	4607	4871	5057	5294
5202	5179	5170	5134	5135	5268	5173	5078	4964	5179	5059	4869	4891	5213	5140	4984	4942	4778	4835	4930	4958	4821	4660	4868	4986	5040	5025	5027	4869	4921	4970	5142	5196	5137	4875	4618	4702	4727	4854	4920	4986	5133	4947	4922	4419	4634	4376	4665	4862	5089
5269	5136	5191	5111	5178	5168	5020	4983	5057	4959	4926	4829	4746	4909	5046	4960	4961	4802	4848	4894	4868	4814	4852	4666	4733	4903	5053	5031	5023	4905	4815	4970	4977	5214	4836	4802	4596	4550	4702	4778	4698	5050	5066	4956	4683	4530	4453	4552	4753	4886
5258	5086	5046	5126	5177	5011	5053	5006	4985	4882	4874	4820	4731	4893	5079	5112	5008	4812	4588	4686	4935	4999	4863	4823	4705	4929	4994	5164	4969	4869	4750	4751	4906	4831	4754	4729	4795	4526	4550	4507	4830	4987	5154	4989	4961	4691	4593	4459	4629	4784
5333	4974	5138	5083	5265	5104	5178	5136	5094	5048	4859	4736	4796	4930	4934	5020	5019	4811	4764	4879	5067	5103	5063	4875	4819	4924	4948	5100	5076	4871	4794	4600	4598	4945	4901	4769	4799	4626	4621	4620	4759	5002	5138	5232	4979	4855	4438	4448	4590	4660
5126	5285	5145	5159	4990	5175	5038	5087	5145	5072	5035	5065	4824	4820	4960	5025	5005	4795	4726	4754	5176	5161	5108	4927	4743	4744	5056	5160	5181	5008	4672	4533	4578	4707	4871	5070	4885	4725	4595	4479	4532	4886	5191	5239	4868	4968	4736	4705	4629	4699
5290	5149	5154	4994	5101	5195	5135	4920	5029	5003	4906	4915	4831	4845	4927	5010	4928	4739	4810	4947	4899	4850	5023	4732	4751	4803	5083	5159	5347	5072	4797	4592	4646	4742	4954	4986	5061	5015	4696	4501	4772	4877	4874	5217	5133	5016	4942	4646	4596	4508
5164	5159	5064	5147	5144	4984	5028	5006	4957	4909	4940	4943	4866	4899	4847	4935	4877	4915	4909	4776	4818	4904	4917	4639	4621	4875	5047	5178	5258	5128	4847	4578	4473	4699	4843	5119	5213	4932	4798	4711	4659	4790	4907	5151	5110	5355	4799	4675	4615	4653
5326	5180	5029	5112	5045	4812	5078	5004	4887	4701	4991	4885	5008	5002	4970	4980	5088	5167	5107	4859	4839	4922	4890	4865	4760	4864	5015	5016	5129	5052	4845	4525	4546	4575	4863	5235	5221	5143	4980	4778	4582	4602	4742	5101	5088	5044	5089	4746	4683	4623
5226	5012	5084	5080	4882	5038	5000	5092	4992	4998	4876	4981	5006	5040	5070	4944	5113	5199	5291	5108	5052	4993	5014	5034	5026	4992	4887	5005	5032	5079	4974	4848	4673	4574	4855	4989	5243	5256	4981	4733	4599	4651	4705	4903	4980	5142	5264	5039	4799	4714
5176	4978	5058	5279	5154	4923	5015	4955	5125	5066	5002	5003	5104	5071	4937	5064	5071	5218	5240	5224	5034	5209	5080	5158	5202	5157	4985	5067	4935	4952	5190	4847	4778	4808	4854	4918	4959	5042	5020	5022	4632	4789	4509	4698	4916	4909	5190	5112	4939	4853
5389	5119	5193	5074	4967	5055	4921	5068	4921	4993	5058	5118	4926	5064	5014	4982	4977	4966	5129	5201	5013	5061	5026	5186	5289	5067	5090	4913	4877	5061	4981	5036	4746	4889	4880	4890	5000	5160	5173	5032	4890	4675	4534	4441	4732	4879	4887	5012	5139	4925
5262	5077	5157	5144	5068	5179	5004	4919	5086	4960	5061	4979	4882	4844	4795	4846	4942	4904	5033	5031	4864	4811	4864	4922	5102	4976	4867	4720	4837	4802	4918	4948	5017	5035	4852	5007	5015	4991	5180	4962	5016	4969	4651	4510	4562	4821	4838	5068	5066	5123
5248	5208	5132	5067	5044	5013	4865	4903	5006	4892	4763	4831	4745	4809	4870	4839	4711	4798	4983	4987	4804	4877	4686	4873	4897	4927	4679	4790	4731	4791	4729	4962	5060	5046	4987	4822	4746	4936	4955	4987	5005	4920	4798	4661	4592	4707	4744	4800	4983	5104
5312	5154	5086	5031	4972	5029	4792	4982	4896	4917	4715	4804	4761	4656	4787	4759	4749	4983	4898	5030	4859	4683	4704	4778	5052	5047	5065	4797	4702	4635	4911	4944	5104	5049	4835	4924	4784	4793	4921	4912	4962	4934	4858	4791	4603	4694	4657	4831	4983	5036
5303	5125	5037	4944	5082	4925	5051	5049	5056	4903	4832	4917	4852	4762	4744	4902	4848	4986	4824	4920	4909	4859	4964	4778	5029	4898	4976	4779	4844	4806	4705	4974	4995	5090	4923	4795	4868	4678	4689	4917	4976	4917	4745	4855	4827	4865	4827	4770	4655	5093
5320	5214	5109	5113	5216	5033	5029	5107	5181	5140	4955	4865	4798	4927	4857	4872	4949	4851	4833	4836	4870	4950	4970	4881	4901	4930	5102	4981	4913	4894	4933	4928	4919	5227	5351	5227	4891	4658	4666	4605	4693	4835	4897	5072	5039	4944	4819	4729	4750	4882
5353	5408	5221	5281	5255	5076	5116	5187	5042	4879	5002	4862	4864	4778	4679	5040	5009	4750	4837	4721	4889	4975	5012	4933	5048	4892	4871	5003	5021	5028	4993	5011	5024	5088	5266	5134	5009	4846	4808	4666	4690	4869	4874	5097	4994	5184	4949	4682	4723	4881
5562	5258	5329	5307	5143	5147	5077	5118	4966	4960	5018	4821	4800	4639	4802	4782	4826	4858	4681	4808	4858	4954	4936	5113	4931	4916	4939	5087	5000	5040	5120	4859	4976	5202	5091	5303	5168	5083	4823	4690	4535	4809	4886	5202	5137	5235	5109	5074	4808	4838
5441	5153	5205	5105	4916	5003	4903	4846	4844	4746	4791	4660	4708	4818	4732	4757	4680	4615	4745	4649	4820	5011	5009	5111	4888	4722	4786	4756	4885	4968	4982	5018	4951	4935	4914	5054	5065	5104	4967	4826	4912	4872	4918	5093	5207	5107	5244	5089	4832	4739
5166	5061	4981	4853	4894	4771	4801	4762	4752	4753	4730	4738	4830	4876	4719	4733	4702	4849	4754	4903	4854	5082	5003	5091	5068	4860	4963	4773	4927	5025	5068	5002	4890	4746	4782	5005	5098	4978	5171	5105	4961	4839	5174	5223	5224	5297	5162	5065	4782	4905
5102	4791	4871	4829	4653	4752	4649	4647	4752	4741	4648	4785	4882	4921	4839	4876	4876	4795	4907	4904	5079	5096	5075	5101	5063	4869	4751	4859	4863	5009	5115	4889	4904	4785	4746	4782	4919	5011	5085	5075	5053	5067	5070	5234	5154	5261	5274	5076	4956	4949
4870	4998	4822	4658	4791	4557	4699	4758	4809	4803	4862	4865	4886	4968	4928	4917	4848	5030	4981	5007	5099	4961	4983	5099	5048	5134	4993	5061	4910	5035	5048	5116	4982	4876	4971	4765	4854	4964	5010	4930	4991	5094	5069	4998	5100	5095	5018	5158	4877	4966
5059	4906	4764	4939	4767	4849	4911	4950	5020	5116	4999	5050	5059	4998	4978	4873	4942	4829	4886	5140	5105	5034	4997	4959	4974	4934	4896	4877	4851	4888	4974	5009	4984	4923	4794	4897	4791	4932	5005	5197	5095	5102	4930	4897	5026	4867	4834	4800	4917	4970
5234	5047	5039	5049	4877	4908	4896	4989	5046	4851	4979	5059	4956	4812	4822	4818	4738	4777	5015	5035	4928	4798	4836	4779	4861	4924	4944	5063	4925	4981	5080	5119	5168	5151	5124	4996	4973	4859	5005	5070	5101	5132	5058	4884	4661	4655	4681	4780	4873	4958
5215	5117	5022	4867	4925	4732	4821	5024	5015	5019	4970	4770	4795	4665	4778	4935	4721	4753	4862	4954	4798	4793	4671	4655	4737	4693	4763	4764	4969	4773	4846	4849	4974	4963	5006	5062	5140	5123	5131	5054	5090	5029	4938	4908	4897	4594	4464	4627	4946	4932
5503	5198	5099	4946	4783	4946	4982	4958	5022	4884	4966	4828	4756	4717	4696	4740	4863	4850	4935	4794	4758	4794	4656	4616	4577	4614	4631	4802	4898	4911	4899	4759	4812	4924	5119	5089	4977	4962	4791	5043	5157	4992	5054	4820	4798	4685	4666	4472	4706	4780
5174	5124	4880	4773	4746	4950	4962	4846	5126	5110	4961	5000	4884	4758	4826	4884	4905	4996	5011	4929	4855	4730	4787	4583	4796	4560	4719	4838	4879	4868	4813	4607	4665	4695	4811	4950	5255	5144	5048	5011	4932	5179	5051	5110	4885	4820	4831	4804	4696	4796
5067	5024	4860	4782	4827	5039	5077	5072	5052	5115	4968	5032	4936	4781	4867	5051	5200	5070	5071	4938	4910	4836	4899	4966	4823	4817	4795	4821	4952	4932	4758	4690	4617	4616	4662	4841	4919	5091	5017	5124	4882	5017	4842	5036	4999	5093	4900	4947	4849	4974
4961	4701	4838	4826	4875	4976	5270	5138	5096	4939	5078	4978	4880	5026	5133	5040	5100	4993	4975	5071	4914	4892	4874	4894	4891	5007	5054	5236	5169	5029	5115	4976	4934	4721	4750	4960	4945	4966	4941	4819	5077	5010	4941	5024	5056	5230	5151	5227	4886	4839
4933	4817	4868	4907	4948	5021	5281	5277	5172	5262	5084	4930	5044	5158	4899	5053	5084	5272	5053	5009	5066	4887	5023	5040	5087	5362	5223	5131	5141	5200	5248	4950	5003	4927	5049	4842	4896	4962	4991	4867	4753	4655	4915	4974	5033	4846	5220	5226	5163	4851
4861	5110	5078	5172	5145	5192	5290	5132	5132	4998	4847	4935	5091	4880	4868	4937	4894	4932	4958	5015	4998	4906	4985	4977	5020	5170	5137	5161	5078	5092	5128	5146	5047	5069	5076	4858	4750	5059	4847	5093	4959	4852	4676	4721	4962	4845	5215	5126	5211	5196
5248	5024	5157	5231	5291	5358	5056	5012	4719	4879	4718	4814	4713	4908	4865	4866	4659	4761	4801	4923	4833	5024	4885	4872	4784	5172	5110	4986	5056	5293	5114	5095	5143	5117	5047	5042	5103	5056	4894	4926	4982	5005	4915	4751	4734	4807	4968	5100	5028	5171
5446	5142	5229	5260	5220	5075	5183	5077	4773	4666	4786	4590	4663	4654	4865	4651	4675	4805	4722	4702	4783	4666	4675	4761	4777	4966	4935	5100	4985	4808	4882	5031	4928	5150	5152	5260	5133	5163	5121	5007	4857	4994	4933	4944	4907	4750	4835	4960	4799	5082
5407	5502	5318	5278	5263	4859	4981	4648	4777	4674	4663	4558	4724	4765	4627	4560	4698	4891	4700	4535	4773	4742	4764	4727	4684	4866	4732	4780	4696	4756	4637	4723	4831	4970	4860	5021	5154	5192	5284	5007	4993	4979	4723	4894	5123	4956	4823	4844	4805	4909
5507	5385	5095	5186	4936	4883	4875	4785	4803	4596	4535	4756	4610	4678	4590	4693	4979	4778	4781	4665	4886	4780	4761	4702	4718	4615	4722	4822	4596	4564	4670	4702	4771	4827	4859	4862	5032	5155	5150	5160	4976	4791	4761	4794	4999	5014	4863	4668	4624	4865
5527	5008	5113	4917	4854	4872	4904	4880	4756	4654	4819	4801	4680	4817	4908	4910	5068	4920	4933	4879	4870	4935	4732	4786	4865	4928	4860	4878	4787	4680	4668	4712	4652	4678	4835	5001	5046	5071	5107	4946	4960	4954	4825	4776	4932	5005	5003	4753	4588	4858
5399	4984	5054	4879	4858	4967	4835	4904	4893	4834	4987	4975	4820	4931	4970	5008	5037	5050	5150	5022	4972	4895	4930	4983	5062	5058	5034	4817	4916	4716	4762	4817	4754	4867	4945	4960	4891	5035	5011	4950	4894	4821	4802	5107	5197	5134	5009	4971	4803	4866
5176	4954	4950	4762	4871	4931	5088	5150	4996	4994	5094	4895	4922	5110	5145	4992	5158	5181	5111	5088	4973	5038	5054	5167	5130	5177	4915	4877	5013	4941	4893	5096	4813	4796	4774	4780	4847	4795	4939	4991	4901	4955	4972	5176	5370	5124	5189	4950	5170	4910
5037	5039	4920	4993	5068	4934	5175	5118	5252	5098	5009	4989	5150	5108	5089	5104	5099	5042	4964	4942	5068	5140	5100	5166	5129	5143	5035	5077	5098	5035	5011	5030	5093	5030	4916	4908	4704	4713	4799	4916	4956	5053	5070	5148	5300	5211	5045	4954	5167	5135
5257	5179	5125	5054	5240	5165	5420	5212	5150	5176	4998	5060	5046	4982	5059	5190	5099	5042	4913	4820	4984	5067	4944	4888	4970	5032	5008	5173	5262	5184	5186	5189	5158	5191	5115	5068	4851	4639	4707	4728	4875	4876	4868	4898	5077	4979	5121	5101	4983	5123
5322	5293	5074	5200	5225	5168	5024	5164	5224	5108	4896	4983	5021	4716	4982	4753	4959	4822	4656	4718	4694	4780	4677	4770	4761	4832	5001	5097	5164	5190	5257	5178	5224	5249	5236	5141	5203	4931	4725	4736	4768	4797	4777	4740	4973	5076	5046	5139	5012	5178
5389	5365	5378	5139	5137	5266	5072	4993	5036	4839	4850	4864	4740	4834	4783	4721	4657	4674	4589	4608	4638	4716	4620	4609	4770	4805	4740	4878	4990	5088	5168	5092	5045	5215	5135	5165	5113	5010	5033	4958	4765	4765	4846	4825	4680	4842	5022	5052	5133	5189
5487	5440	5288	5441	5290	5018	5036	4960	4869	4793	4789	4708	4700	4833	4703	4619	4631	4531	4453	4631	4488	4365	4562	4513	4615	4656	4793	4743	4736	4757	4756	4914	4859	4923	5037	5017	5187	5004	5095	4961	4907	4834	4989	4819	4738	4559	4778	4954	5078	5049
5492	5248	5250	5042	5103	5023	5032	4778	4588	4717	4684	4671	4631	4604	4506	4594	4555	4568	4648	4532	4506	4554	4559	4544	4621	4623	4483	4464	4507	4442	4513	4681	4661	4934	4984	4826	5002	5046	5213	5188	5081	5062	5069	4867	4842	4683	4577	4719	4936	4877
5244	5185	5026	4897	4773	4670	4645	4803	4640	4868	4669	4776	4834	4907	4540	4632	4758	4783	4794	4704	4747	4664	4679	4740	4570	4597	4554	4555	4440	4371	4399	4444	4630	4720	4793	4894	4954	4939	5194	5115	5218	5207	5132	5116	4967	4755	4623	4691	4822	4993
5093	5078	4948	4930	4758	4538	4788	4731	4822	4842	4781	4861	4890	4846	4771	4945	4965	4950	4902	4864	4947	4865	4850	4754	4581	4640	4623	4464	4488	4530	4552	4383	4668	4591	4626	4660	4749	4944	4954	5108	5192	5082	5038	5014	4985	4977	4709	4680	4821	4746
4999	4867	4813	4975	4701	4742	4686	4672	4818	4853	4843	4858	4968	4819	4848	5025	4989	5109	4927	5110	5079	5144	5062	4994	4928	4764	4812	4686	4623	4567	4575	4507	4480	4615	4590	4555	4628	4848	4942	5019	4995	5064	5045	5074	5072	5000	4809	4920	4892	4809
5052	4896	4780	4680	4683	4722	4916	4773	4909	4985	4892	4822	5083	5026	5103	5178	5208	5151	5099	5120	5120	5213	4992	4959	4898	4984	4927	4897	4702	4741	4819	4763	4582	4517	4592	4550	4561	4528	4773	4906	4902	5099	5053	5048	5019	5234	5214	4832	4946	4759
4954	4816	4953	4802	4801	4913	5010	4896	4930	5132	4971	5191	5247	5007	5085	5177	5345	5162	5117	5280	5279	5337	5255	5143	5053	5032	4934	4879	4763	4858	5077	4942	4620	4722	4599	4425	4549	4367	4465	4907	4806	4890	4853	4998	5096	5226	5180	4792	4913	4867
5145	4838	4881	4877	4998	5132	5005	5047	5154	5233	5125	5175	5016	5259	5077	5326	5240	5154	5127	5141	5190	5406	5117	5205	5262	5156	5042	5060	5134	5036	5154	5059	4913	4673	4726	4545	4338	4487	4554	4539	4647	4905	4693	4847	5124	5176	5178	5224	4944	4900
5122	4959	5070	5055	5121	5082	5147	5204	5275	5115	5117	5202	5219	5062	5235	5237	5163	5183	5007	5293	5203	5255	5352	5369	5237	5195	5166	5113	4997	5185	5079	5065	4897	4966	4677	4731	4587	4505	4495	4487	4745	4845	4787	4870	5007	5130	5067	5050	5062	4882
5195	5070	5080	5184	5284	5239	5252	5330	5318	5168	4996	5295	5138	5107	5085	5072	5058	5087	4999	5129	5103	5224	5101	5095	4995	4972	5078	5053	5106	5158	5198	5188	5070	4854	4751	4772	4658	4589	4598	4640	4637	4620	4630	4593	5063	5139	5244	5096	5152	5020
5099	5164	5263	5398	5144	5262	5380	5236	5384	5223	5095	5133	5119	5033	4902	4999	4933	5011	4879	4949	5068	5192	5078	5102	4856	5038	4878	5071	5141	5222	5175	5064	5081	5174	5137	4935	4875	4939	4873	4742	4600	4525	4581	4764	4789	5040	5157	5132	5091	5275
5384	5405	5141	5373	5182	5149	5330	5155	5271	5094	5126	5006	5075	4967	4854	5040	4891	4733	4836	4874	5035	4854	4782	4947	4726	4814	4975	4908	5065	5210	5181	5194	5103	5049	5211	5089	4946	4855	5007	4772	4734	4838	4656	4605	4763	4703	4911	4911	5153	5295
5382	5537	5392	5456	5255	5229	5234	5107	5130	5178	5185	4969	4951	4852	4700	4667	4673	4794	4616	4762	4816	4734	4711	4543	4685	4727	4808	4889	4865	4899	4909	5142	5091	5135	5094	5046	5043	5091	5056	4920	4825	4738	4683	4547	4495	4832	4682	4867	5045	5237
5572	5772	5483	5449	5126	5104	5212	5168	4862	4988	4872	4870	4768	4699	4547	4539	4650	4629	4531	4479	4521	4564	4561	4537	4571	4536	4716	4603	4738	4916	4960	4920	4935	5094	5219	5182	5163	5137	5140	5172	5002	4866	4389	4521	4592	4618	4743	4747	5125	5343
5632	5590	5490	5301	5152	5066	5096	4882	4897	5039	4793	4642	4702	4635	4526	4445	4568	4365	4505	4558	4469	4526	4529	4528	4434	4518	4529	4555	4682	4712	4860	4769	4920	4976	4889	5160	5367	5266	5270	5172	4947	4684	4681	4515	4633	4529	4613	4676	5146	5075
5777	5486	5289	5025	5172	4853	5128	4878	4704	4881	4722	4411	4496	4482	4328	4416	4353	4420	4334	4299	4259	4383	4467	4502	4400	4466	4624	4523	4584	4622	4751	4705	4747	4902	4997	5064	5163	5315	5316	5039	5128	4746	4573	4648	4590	4545	4347	4730	4931	5015
5647	5284	5247	4896	5139	4811	4816	4926	4764	4584	4672	4513	4286	4575	4549	4342	4383	4554	4603	4447	4461	4445	4410	4576	4600	4686	4582	4650	4556	4424	4474	4817	4752	4778	4920	5077	5117	5165	5178	5172	4977	4919	4777	4770	4614	4364	4505	4485	4943	4834
5600	5146	5204	4831	4786	4873	4763	4801	4678	4652	4751	4406	4394	4362	4383	4592	4451	4610	4547	4545	4470	4597	4528	4427	4684	4501	4539	4631	4574	4695	4723	4625	4708	4825	4861	4874	5124	5139	5164	5176	5091	5097	4933	4655	4632	4510	4411	4803	4822	4924
5573	5304	4961	4792	4641	4858	4732	4638	4652	4425	4435	4480	4415	4471	4572	4650	4670	4567	4421	4664	4747	4563	4633	4570	4551	4627	4770	4563	4403	4572	4461	4615	4694	4655	4827	5033	4995	5177	5147	5284	5196	5116	4959	4823	4668	4563	4766	4732	4749	5016
5352	5130	5062	4990	4869	4596	4763	4615	4492	4499	4432	4529	4546	4584	4531	4754	4802	4600	4724	4769	4861	4718	4780	4505	4405	4580	4512	4600	4526	4584	4458	4645	4437	4597	4650	4804	4916	5040	4981	5216	5122	5114	5097	4963	4770	4900	4782	4726	4558	4726
5263	5132	4918	5038	4787	4562	4689	4483	4507	4562	4371	4417	4792	4690	4656	4622	4864	4771	4798	4977	5021	4898	4858	4711	4689	4578	4539	4688	4510	4361	4445	4493	4516	4516	4682	4802	4885	4954	4931	5131	5304	5156	5135	4857	4965	4966	4631	4625	4647	4607
5346	5237	5016	4803	4778	4637	4570	4418	4470	4582	4554	4554	4673	4795	4629	4852	4824	4851	4943	4857	4729	4994	4737	4844	4664	4821	4564	4577	4525	4400	4372	4467	4364	4503	4749	4822	4827	4880	5032	5017	5128	5194	4998	5081	4998	4963	4644	4629	4492	4601
5199	5140	4951	4750	4656	4753	4562	4643	4491	4523	4773	4754	4775	4988	5063	4767	4897	5011	5054	5067	4783	4829	4960	5022	4904	4868	4677	4787	4684	4539	4516	4479	4671	4590	4564	4670	4729	4669	4895	5047	4867	5104	5221	5164	5068	4815	4750	4556	4655	4571
5181	4917	4883	4865	4493	4538	4540	4588	4634	4604	4827	4793	4730	4927	4984	4974	5138	5072	5110	5073	4939	5008	4853	5000	4830	4927	4783	4757	4760	4652	4683	4512	4775	4670	4658	4679	4668	4708	4842	4847	4939	5205	5268	4977	4984	4801	4957	4750	4639	4578
5086	4930	4829	4707	4662	4574	4582	4766	4813	4821	4833	4840	4920	4827	4960	4977	4962	4924	4807	4930	5014	5069	5191	5098	4931	4924	4927	4812	4745	4693	4635	4602	4599	4311	4571	4513	4453	4589	4758	4854	5134	5092	5107	5316	5083	5264	5000	4777	4413	4613
5015	4720	4727	4540	4463	4556	4604	4679	4673	4891	4843	4854	5145	5078	5054	5120	5124	5090	5013	4957	5112	5118	5110	5183	5048	5044	4853	4894	4612	4802	4541	4613	4564	4462	4520	4675	4616	4514	4695	4965	4999	5092	5311	5516	5380	5114	4858	4727	4711	4654
4922	4636	4586	4624	4566	4562	4648	4797	4687	4796	4868	4946	5242	5180	5044	5131	5145	5150	5124	5057	5022	5377	5248	5273	5088	5035	5147	4934	4825	4745	4619	4707	4724	4568	4553	4517	4560	4528	4530	4734	4952	5184	5374	5395	5337	5145	4877	4749	4716	4386
4832	4641	4753	4553	4690	4746	4778	4784	4852	4819	4999	5062	5213	5058	5204	5228	5078	5089	5142	5311	5284	5141	5155	5267	5281	4928	4983	4928	4864	4922	4841	4777	4755	4661	4716	4517	4562	4567	4527	4775	4993	5283	5433	5242	5113	5027	4859	4799	4565	4614
4949	4836	4766	4665	4569	4691	4644	4734	4965	4812	4980	5086	5047	5171	5109	5055	5107	5096	5020	5139	5275	5455	5452	5152	5262	4942	5020	4893	4833	4797	4758	4583	4561	4561	4416	4373	4473	4601	4638	5049	4990	5176	5151	5213	5063	5142	4971	4902	4642	4677
4874	4734	4784	4617	4563	4645	4851	4963	4941	5007	5014	5066	5024	5136	5078	5110	5187	5186	5137	5311	5233	5252	5437	5337	5217	5104	5036	5020	4807	4927	4816	4732	4523	4562	4432	4550	4587	4665	4702	4787	4794	4918	4944	5084	5102	5219	4962	4828	4839	4492
4952	4790	4782	4682	4713	4660	4885	4889	4877	4917	5080	5145	5014	5097	5161	5289	5117	5204	5279	5474	5363	5266	5363	5133	5114	5060	5177	5127	5158	4994	4906	4848	4722	4531	4537	4562	4523	4521	4597	4582	4769	5150	5219	5264	5279	5164	5157	4819	4524	4523
5033	4816	4725	4694	4626	4700	4781	4812	4893	4919	4978	5089	5066	5083	5055	5394	5261	5463	5352	5456	5451	5345	5239	5145	5124	4978	5168	5366	5003	4895	4819	4759	4800	4740	4570	4539	4627	4574	4629	4812	4985	5067	5035	5234	5186	5299	5090	4612	4574	4438
5076	4708	4765	4697	4638	4573	4509	4732	4733	5017	4974	5123	5187	5216	5085	5170	5222	5317	5380	5383	5284	5315	5124	5154	5255	5181	4954	5139	5055	5072	4753	4864	4809	4607	4618	4466	4627	4699	4800	4681	4892	5133	5308	5436	5234	5180	4908	4992	4683	4652
4774	4788	4676	4457	4536	4539	4548	4893	4662	4932	4929	5107	5034	5049	5170	5155	5311	5343	5348	5255	5124	5326	5132	5268	5100	5079	5090	5136	5155	4995	4885	4831	4684	4686	4464	4595	4556	4604	4716	4875	5080	5119	5080	5190	5287	5141	5253	5052	4726	4601
4847	4695	4712	4634	4546	4473	4835	4770	4958	5049	5053	5027	5203	5199	5003	5127	5245	5257	5255	5097	5212	5078	5282	5182	5236	4959	4938	4790	4815	4854	4988	4746	4609	4637	4491	4533	4498	5003	4892	5064	5247	5088	5159	5230	5290	5156	4984	5050	4792	4700
5050	4709	4636	4630	4558	4585	4564	4758	4848	5028	5148	4943	4967	4984	4997	5022	5173	5069	5148	5125	5140	5240	5301	5151	5139	5105	4902	4959	4974	5030	4930	4705	4603	4590	4432	4676	4775	4890	4701	4821	5033	5003	5280	5314	5192	5127	4926	4821	4606	4606
4858	4675	4511	4591	4579	4655	4859	4879	5066	4974	4990	5125	5164	4887	4975	4910	5032	5090	5055	5057	5214	5184	5093	5140	4900	4887	4970	4846	4863	4754	4738	4617	4495	4545	4635	4568	4703	4780	4914	4930	5081	5094	5222	5379	5100	5321	5059	4691	4582	4593
4925	4781	4677	4666	4565	4598	4903	4752	4876	4836	5055	4973	4923	5190	4917	4984	5073	5059	5048	5035	5071	5064	5083	5099	4940	5096	4969	4839	5011	4878	4547	4643	4631	4489	4672	4701	4689	4775	4780	4944	5145	5215	5271	5437	5218	5079	4807	4636	4619	4492
5046	4984	4617	4443	4513	4507	4478	4608	4807	4758	4717	4748	4777	4774	4891	5041	4987	5103	5128	5054	5072	4971	5017	4995	4875	4921	5046	4841	4884	4788	4647	4472	4520	4480	4628	4636	4561	4648	4682	4965	5236	5329	5324	5138	5008	4911	4803	4635	4528	4567
5142	4897	4548	4422	4522	4518	4761	4784	4837	4807	4792	4798	4803	4876	4707	4783	4955	5133	5257	4991	4989	4762	5017	5033	5027	5026	4986	4814	4625	4632	4649	4570	4367	4546	4500	4620	4575	4741	4910	5032	5343	5006	5057	5103	5063	4958	4744	4727	4632	4631
5208	4958	4926	4715	4658	4645	4678	4691	4838	4694	4686	4821	4870	4895	4939	4921	5018	4925	4970	5097	5031	4928	4852	4904	4978	4979	4690	4585	4472	4611	4630	4711	4545	4471	4687	4690	4751	4859	5048	5287	5298	5321	5228	5208	5111	4912	4829	4726	4826	4738
5268	5252	4712	4631	4601	4652	4604	4469	4317	4347	4444	4626	4642	4642	4713	4749	5054	5179	4952	4779	4720	4802	4911	4975	4940	4936	4757	4571	4453	4514	4665	4477	4480	4342	4509	4627	4688	5012	5179	5276	5304	5219	5130	5212	5197	5006	4915	4711	4698	4815
5219	4940	4710	4555	4651	4525	4726	4563	4504	4463	4298	4597	4515	4658	4656	4661	4820	4893	4842	4790	4702	4583	4691	4858	4767	4616	4756	4732	4608	4498	4685	4536	4428	4664	4686	4886	4876	5064	5129	4970	5285	5306	5267	5131	4990	4909	4814	4650	4669	4634
5200	5120	4916	4789	4847	4853	4746	4664	4367	4399	4482	4601	4666	4795	4794	4663	4777	4759	4598	4616	4853	4880	4578	4597	4771	4722	4668	4491	4537	4452	4452	4520	4462	4509	4908	4976	5088	5176	5264	5212	5220	5240	5243	5146	4929	4785	4630	4565	4601	4655
5555	5406	5088	5056	4803	4698	4743	4385	4395	4288	4287	4329	4654	4654	4714	4805	4724	4580	4493	4466	4544	4629	4612	4466	4487	4693	4773	4533	4411	4617	4528	4538	4721	4821	4916	5084	5047	5141	5200	5364	5337	5420	5162	5040	4750	4697	4560	4596	4607	4683
5651	5268	5232	4934	4852	4631	4558	4633	4453	4334	4463	4296	4426	4426	4449	4478	4575	4676	4559	4580	4362	4346	4557	4623	4637	4614	4570	4487	4322	4501	4539	4642	4675	4769	4883	5089	5086	5236	5295	5236	5375	5396	5213	4924	4747	4712	4401	4599	4760	4978
5379	5346	5111	5070	4704	4836	4838	4791	4857	4671	4669	4468	4534	4369	4505	4301	4269	4439	4682	4535	4636	4316	4319	4431	4645	4471	4490	4566	4515	4458	4586	4827	4641	4906	4895	4840	5092	5141	5370	5288	5326	5041	5006	4741	4548	4590	4464	4639	4834	5209
5519	5315	5418	5232	5168	5128	5177	5130	4885	4923	4872	4810	4658	4767	4404	4352	4384	4455	4442	4581	4548	4488	4493	4381	4744	4701	4436	4402	4723	4592	4610	4786	4753	4838	5011	4962	5375	5330	5297	5373	5114	5049	4670	4670	4401	4596	4596	4805	4913	5093
5645	5543	5490	5390	5191	4932	5025	4844	4874	4665	4805	4571	4545	4724	4674	4553	4689	4553	4480	4422	4533	4768	4664	4503	4384	4543	4601	4346	4547	4837	4652	4880	4859	4760	5120	5139	5370	5543	5187	5316	4995	4717	4631	4489	4549	4685	4579	4821	5002	5206
5822	5602	5276	5199	5127	4939	4815	4738	4783	4686	4606	4549	4473	4544	4509	4630	4806	4735	4670	4530	4584	4664	4787	4654	4480	4400	4644	4581	4710	4915	4993	4869	5166	5067	5113	5451	5415	5497	5257	5289	4900	4780	4591	4471	4637	4625	4914	4929	4987	5166
5716	5281	5191	4994	5025	5327	5049	5015	4944	4940	4703	4563	4503	4625	4394	4545	4735	4916	4872	4661	4560	4544	4601	4807	4675	4411	4791	5048	4904	4925	5078	5120	5255	5376	5227	5562	5404	5346	5143	4905	4743	4628	4680	4610	4965	4788	4881	5157	5215	5111
5284	5070	5001	5159	5300	5454	5538	5185	5210	5192	5122	4892	4903	4796	4674	4569	4605	4554	4862	4969	4733	4460	4568	4815	4919	4760	4827	5039	5064	4906	5092	5292	5298	5425	5328	5444	5421	5074	5056	4861	4729	4557	4774	4774	4790	4827	4947	4922	5252	5249
5016	5225	5082	5426	5513	5555	5409	5484	5330	5410	5212	5327	5116	5012	4869	4719	4599	4593	4632	4946	5017	4814	4530	4791	5011	5124	4819	5086	5257	5042	5176	5463	5234	5173	5368	5162	5053	4751	4801	4637	4716	4621	4708	4932	4851	4998	4991	5030	5133	5253
4883	5166	5412	5490	5400	5333	5369	5520	5457	5318	5341	5282	5354	5257	5300	5159	4817	4532	4558	4987	4994	5059	4851	4796	5119	5340	5196	5056	5113	5166	5070	5367	5310	5222	5394	5015	4963	4850	4701	4533	4599	4748	4779	4886	4858	4891	4928	5051	5149	5252
5090	5184	5380	5330	5249	5031	5093	5225	5101	5262	5124	5213	5310	5349	5318	5173	5130	4878	4706	4843	5116	5366	5245	4994	5235	5297	5390	4952	5044	5092	4887	5019	5296	5057	5032	4817	4744	4764	4640	4731	4657	4687	4687	4743	4878	5071	5043	5133	5180	5172
5150	5073	5106	4910	4863	4860	4785	4792	4890	4993	5084	5207	5293	5340	5429	5442	5433	5103	5005	4722	4973	5161	5664	5192	4989	5247	5314	5043	4973	5318	4914	5004	5122	4928	4761	4854	4663	4770	4571	4746	4593	4538	4612	4816	4925	5062	5260	4985	5092	5018
5190	4990	4923	4772	4691	4626	4755	4714	4836	4792	4743	4933	5149	5126	5279	5300	5365	5456	5169	4813	4797	5200	5358	5318	4961	5084	5552	5057	4852	5007	5070	4722	4995	4786	4532	4843	4491	4760	4648	4671	4584	4739	4806	4787	4904	5377	5169	5137	5075	4818
5299	4948	4727	4402	4423	4458	4573	4678	4623	4634	4710	4706	4674	4819	4997	5079	5284	5528	5188	4833	4727	5043	5378	5155	4871	4863	5189	5059	4802	4848	4952	4496	4746	4658	4412	4818	4556	4790	4743	4600	4703	4741	4891	4860	5103	5163	5141	5121	4826	4788
5460	5064	4722	4452	4438	4373	4647	4626	4544	4619	4607	4597	4733	4695	4732	4914	5146	5343	5174	4833	4650	4727	5226	5328	4837	4755	4849	4974	4516	4777	4841	4388	4435	4547	4584	4587	4670	4911	4875	4765	4936	4765	5058	5027	5126	5225	5129	5026	4829	4649
5492	5012	4655	4441	4594	4451	4514	4572	4598	4656	4388	4605	4497	4610	4654	4748	4927	5164	5086	4824	4553	4726	4856	5122	4666	4469	4783	4939	4771	4601	4830	4346	4439	4712	4381	4771	4827	4936	4881	5035	4895	4986	5169	5107	5164	5086	5004	5039	4693	4678
5559	5043	4689	4584	4486	4669	4641	4660	4491	4600	4505	4459	4453	4367	4642	4660	4748	5034	4885	4789	4516	4433	4651	4866	4481	4319	4706	4967	4614	4474	4663	4576	4425	4721	4617	4978	4978	4898	4952	4995	4948	5024	5181	4966	5191	4978	4995	4744	4709	4818
5452	5126	4716	4721	4746	4558	4793	4630	4781	4806	4456	4396	4285	4334	4422	4526	4538	4639	4659	4614	4430	4492	4606	4723	4579	4377	4661	4853	4499	4461	4668	4541	4587	4787	4891	5089	5082	5014	5091	4903	5194	5105	5113	5039	4874	4789	4684	4660	4580	4884
5444	5085	4826	4904	4958	4832	5001	4803	4848	4674	4633	4555	4185	4224	4448	4355	4474	4700	4774	4584	4453	4443	4547	4825	4501	4367	4673	4971	4453	4640	4586	4625	4625	5000	4931	5124	5194	5082	5139	4933	5178	4998	5050	4775	4922	4692	4647	4729	4706	5115
5506	5224	4913	5030	5155	5011	5008	4881	4793	4763	4593	4444	4317	4362	4319	4581	4627	4759	4800	4748	4621	4489	4701	4714	4691	4551	4729	4949	4604	4479	5075	4736	4906	5133	5016	5246	5114	4807	5032	4899	5098	4971	4879	4756	4838	4629	4684	4827	5137	5160
5435	5109	5058	5012	4888	4930	4918	4999	4913	4756	4619	4508	4436	4417	4533	4508	4683	5002	5062	4785	4506	4544	4719	4951	4805	4637	4821	5219	4723	4847	5252	5044	5252	5254	4935	5210	5018	5010	4857	4785	4977	4801	4867	4604	4626	4729	4788	5139	5137	5294
5376	5118	5102	4950	4896	4829	4754	4877	4791	4841	4815	4709	4647	4647	4651	4929	4922	5162	5223	4916	4599	4603	4995	5073	4968	4762	5015	5147	4855	4994	5323	5058	5250	5459	4872	4995	4946	4817	4894	4760	4968	4739	4846	4673	4588	4871	4759	5048	5188	5312
5462	5149	5050	4778	4704	4818	4806	4835	4837	4692	4490	4616	4806	4791	4864	5078	5279	5423	5245	4972	4700	4953	5140	5277	5074	4947	5106	5107	4796	4941	5182	5082	5189	5127	4705	4954	4814	4781	4812	4643	4705	4711	4746	4714	4731	4920	5125	5192	5211	4986
5408	5121	4927	4743	4562	4729	4725	4915	4768	4775	4700	4677	4992	4873	5032	5072	5228	5214	5103	4929	4832	5021	5239	5340	5143	5090	5225	4894	4814	5161	5310	4948	5021	4900	4655	4785	4685	4828	4800	4788	4851	4687	4674	4900	5054	5209	5044	5415	5150	5093
5430	5176	4953	4884	4847	4599	4673	4775	4682	4659	4633	4763	4932	4974	5245	5131	5187	5219	4863	4717	4801	5199	5113	5160	4872	5070	4965	4652	4651	4873	4870	4777	4827	4620	4441	4871	4650	5016	4674	4781	4836	4928	4859	5157	5003	5259	5225	5211	4996	4896
5314	5270	5203	4937	4826	4948	5008	4757	4722	4579	4703	4996	4914	5045	5057	5131	5098	4863	4543	4487	4862	5132	5064	4731	4770	5072	4952	4576	4682	4852	4633	4436	4668	4402	4804	4664	5088	5073	4882	4914	4871	4940	4886	5137	5234	5305	5206	5059	4895	4696
5243	5230	5408	5174	5045	5105	5056	4897	4800	4897	5127	5171	5110	5117	5023	4971	4754	4691	4600	4708	4744	5031	4717	4524	4718	4856	4709	4509	4871	4814	4524	4564	4563	4430	4820	4910	4991	5052	5000	4931	4781	5046	4894	5159	5233	5272	5179	5093	4780	4751
5196	5271	5247	5314	5162	5335	5323	5200	5104	5002	5083	5142	5012	4850	4724	4680	4532	4507	4509	4739	4789	4682	4551	4664	4720	4814	4572	4678	4802	4757	4620	4739	4462	4484	4960	4826	5070	5229	5118	4981	4790	5152	4964	5036	4937	5105	4975	4904	4804	4892
5225	5003	5251	5235	5164	5275	5275	5242	5298	5080	5107	5004	4871	4619	4539	4371	4549	4744	4690	4845	4758	4666	4588	4644	4803	4644	4463	4841	4888	4889	4644	4843	4590	4783	5028	5067	5274	4872	5035	4966	4926	5006	5029	5028	5046	4906	4964	4784	5002	5047
5426	5155	5092	5126	5107	5261	5226	5035	5100	4957	4999	4728	4649	4483	4384	4559	4779	4889	4811	4688	4565	4495	4613	4979	4784	4695	4704	5122	4834	4900	4896	4824	4965	5238	5030	5165	5163	5181	5165	4947	4954	4916	5086	5044	5000	4912	4784	4936	4909	5026
5560	5206	5220	5107	5099	5022	4976	4944	4890	4999	4940	4744	4706	4719	4884	5132	5066	5038	4798	4580	4717	4871	5013	4996	4783	4933	5184	5198	5015	5138	4906	4854	5086	5175	5151	5099	5080	5092	4923	4753	4800	4835	5089	5086	4982	5084	4879	5108	5106	5043
5330	5359	5352	5164	5202	5209	5162	5077	5064	5111	4939	4929	5000	5152	5290	5199	5146	5029	4929	4694	4842	5220	5121	4854	4805	5018	5324	5105	4961	5125	4982	4800	5059	5075	5032	5068	4876	4769	4695	4672	4653	4795	4968	5028	5016	5006	5041	5026	4982	5178
5175	5106	5200	5183	5293	5371	5293	5171	5340	5327	5300	5159	5180	5352	5121	5114	4924	4655	4946	4955	5076	5213	4925	4783	5021	5096	5161	5002	5181	4785	4751	4806	4865	4862	4933	4625	4805	4735	4537	4812	4842	5114	4962	5203	4936	4897	4900	4863	5065	5069
5314	4991	4932	4973	4971	5198	5130	5128	5264	5122	5219	5016	5060	5083	4928	4822	4737	4743	4889	5088	4980	4730	4760	4837	5093	5066	4892	5030	4941	4672	4642	4946	4898	4874	4996	4660	4671	4578	4725	4923	5030	5216	5051	5073	4942	4836	4778	4581	4937	4935
5556	5190	4934	4960	4934	4621	4814	4770	4754	4873	4706	4874	4665	4845	4858	4887	4855	4884	5030	4856	4702	4753	4605	4846	4844	4837	4861	5007	4680	4490	4685	4623	4829	4944	4777	4648	4635	4769	4857	5002	5099	5005	5145	4936	4928	4892	4824	4870	4798	4832
5646	5362	5379	5067	4944	4880	4684	4888	4847	4804	4666	4635	4868	4938	4931	5016	4832	4829	4801	4713	4822	4777	4869	4770	4712	4767	4795	4654	4701	4761	4681	4683	4735	4830	4865	4733	4706	4957	4908	4947	5067	5027	5151	4841	4799	4657	4758	4850	5022	5238
5466	5198	5254	5164	5255	5109	5261	5193	5157	5146	5028	4905	4961	4944	5106	4845	4586	4589	4827	4831	4724	4494	4555	4517	4786	4821	4770	4648	4724	4765	4597	4835	4948	4805	4958	4789	4831	5071	4873	5090	4983	4884	4863	4787	4619	4721	4925	4874	5085	5333
5257	5077	5234	5155	5162	5160	5202	5239	5309	5092	5063	4966	4908	4918	4863	4639	4816	4776	4955	4821	4807	4472	4613	4779	4709	4872	4828	4807	4697	4660	4796	4943	4962	5076	4892	4962	5052	4974	5039	5134	5109	4775	4735	4596	4755	4791	4986	4993	5251	5352
5363	5207	5201	5057	5062	5078	5014	5122	5044	4877	4908	4832	4808	4986	5031	4902	5008	4937	4961	4930	4840	4576	4838	4859	4800	5031	5047	4987	4821	4939	5016	4976	5058	5041	4893	4839	4827	5007	5073	5060	5152	5041	4943	4971	4749	4865	4961	5016	5413	5382
5177	5275	5092	5158	4980	5004	4955	5058	5139	5057	4921	5060	5207	5209	5136	5092	4979	4943	4794	4887	4838	4840	4801	4830	5135	5094	5084	4960	4898	4925	5004	4896	4974	4971	4813	4668	4834	4873	5008	5145	4782	4722	4846	4784	4915	4922	5185	5252	5632	5360
5085	4881	5123	4771	4877	4790	4901	5112	5095	5175	5071	5005	5052	4969	5016	4804	4832	4843	4811	4807	4702	4682	4754	4814	4868	4909	4791	4669	4737	4687	4656	4863	4780	4635	4577	4620	4699	4898	4997	4992	4748	4834	4691	4760	4877	4962	4962	5312	5261	5109
5349	5164	4964	5100	4912	5046	4996	5025	5047	5014	4804	4791	4729	4875	4654	4763	4777	4736	4794	4882	4634	4767	4689	4818	4877	4744	4584	4651	4651	4637	4790	4875	4765	4795	4683	4827	4792	5037	5131	5049	4941	4919	4857	4866	4884	4798	5031	5091	5135	5160
5213	5060	5080	5153	4986	5183	5170	5154	4996	4797	4853	4741	4773	4752	4702	4707	4750	4719	4826	4913	4644	4658	4674	4492	4881	4723	4784	4710	4681	4888	4951	4951	4917	4793	4889	4983	5113	5168	5180	5444	5241	5055	4915	4910	5005	4888	5050	5178	5215	5110
5371	5152	5239	5122	5081	4942	4991	4986	4886	4923	4872	4714	4779	4808	4737	4658	4874	4920	5037	4789	4635	4695	4629	4822	4889	5035	4868	4796	4890	4912	4919	4989	4954	4828	4824	4856	5099	5144	5114	5211	5041	4857	4812	4903	4901	4992	5218	5222	5222	5226
5284	5228	5333	5039	5002	4905	5047	4978	4956	4942	4999	5099	5017	4973	4762	4891	4896	5090	4903	4835	4652	4583	4660	4700	4880	4982	4967	4769	4738	4834	4923	4987	4918	4838	4729	4872	4938	5019	5103	4989	4950	4575	4593	4689	4690	4888	5043	5193	5104	5168
5175	5193	4968	4911	4934	4964	5098	5078	5150	5060	4904	5040	4869	4893	4795	4805	4717	4877	4882	4751	4634	4848	4934	5016	4895	4773	4991	4787	4924	4766	4964	5014	4829	4720	4637	4684	4845	4873	4920	4913	4759	4663	4580	4738	4848	4832	5096	5023	4907	4877
5183	5195	4942	4906	4885	4964	5097	5182	4914	4932	4820	4732	4840	4875	4697	4739	4763	5004	4947	4790	4841	4719	4858	4996	5101	4928	4767	4850	4864	4955	4998	4889	4834	4646	4689	4815	5029	5097	5021	5060	4946	4961	4760	4785	4999	5130	5124	5091	4924	4889
5124	5129	5098	5070	5001	4800	5085	4992	4809	4719	4682	4716	4718	4689	4709	4595	4886	4973	5109	4776	4908	4904	4823	4994	4936	4809	4864	4824	4727	4815	5005	4821	4687	4589	4493	4612	4781	4980	4980	5013	4986	4840	4915	4778	4843	5075	5060	5014	4995	4966
5496	5316	5244	4972	4894	4877	4845	4749	4759	4683	4737	4828	4861	4880	4844	4925	4925	4968	5162	4956	4692	4631	4588	4633	4753	4677	4543	4684	4619	4794	4574	4605	4643	4421	4639	4761	4890	5048	5031	5024	5045	4747	4663	4660	4745	4818	4956	4752	4989	4848
5534	5282	5261	5020	4843	4781	4877	4969	4905	4953	5120	5079	4955	4852	4794	4797	4693	4825	4966	4814	4629	4505	4585	4732	4651	4710	4567	4695	4605	4748	4720	4683	4665	4639	4575	4716	4768	4961	5000	5034	4726	4722	4586	4690	4749	4839	4817	4816	4845	4735
5319	5276	5117	4871	4900	4835	5036	4910	5103	4960	5030	4872	4914	4887	4672	4760	4673	4852	4765	4782	4728	4739	4816	4745	4924	4869	4615	4857	4887	4942	4996	5036	4967	4730	4758	4832	4910	5041	5016	5034	4783	4795	4751	4779	4948	5047	5110	5070	5023	5002
5007	4903	4888	4920	4926	4987	5018	5095	4930	4991	4967	4785	4827	4735	4715	4862	4778	4931	5045	4728	4739	4820	4919	5135	4915	4750	4682	4781	4944	5090	4849	4952	4791	4720	4498	4695	4859	4963	4925	4892	4915	4933	4904	4969	5173	5473	5272	5257	5114	4959
5114	5031	4961	4957	4937	4799	4876	4889	4712	4666	4772	4943	4831	4705	4817	4832	4961	5018	5129	5002	4722	4744	4696	4736	4670	4666	4605	4630	4659	4978	4796	4708	4620	4485	4523	4637	4879	4989	4896	4913	4861	4928	4935	5120	4968	5147	5267	5154	5046	4811
5029	5096	5079	5086	4881	4800	4746	4794	4620	4853	4980	4786	4986	4664	4748	4737	4843	4903	4913	4769	4559	4403	4447	4654	4632	4482	4476	4550	4617	4714	4817	4719	4713	4609	4627	4683	4964	4896	4923	4970	4809	4778	4797	4779	4865	4978	4993	4933	4861	4899
5143	5264	5299	5183	5042	4914	4976	5014	4757	5017	4967	4927	4975	4847	4771	4769	4512	4690	4655	4490	4524	4353	4508	4611	4812	4665	4754	4722	4686	4965	5021	4964	4830	5015	4945	4908	5017	4968	5189	4811	4826	4581	4866	4835	4936	5069	4997	4911	4979	5012
5483	5328	5220	4953	4845	4894	5039	4928	4957	4934	4988	4964	4846	4853	4745	4644	4716	4636	4661	4630	4644	4796	4839	5022	5012	4962	4876	4835	5103	5204	5056	5185	5127	5059	4851	4971	4885	4988	5104	4909	5050	4924	4919	4992	4850	5182	5089	5182	5109	4890
5191	5016	5070	4746	4903	5048	5151	5164	5177	5007	4804	4924	4914	4785	4694	4680	4554	4650	4776	5087	4787	5030	5080	5257	5233	4852	4800	4961	4906	4965	4919	4787	4810	4839	4690	4635	4883	4943	5006	4889	4819	4905	4923	4946	4915	5008	5207	5174	4980	4940
5043	4954	4839	4849	4866	4942	5045	5121	4922	4864	4849	4849	4832	4712	4652	4761	4760	4992	4899	5018	5087	5136	4953	4953	4914	4783	4541	4498	4628	4694	4698	4652	4642	4588	4725	4677	4887	4945	5009	5124	4838	4797	4771	5056	5014	5095	5185	5191	5161	5000
5050	4858	5001	5120	4895	4924	4891	4940	4948	4662	4793	4697	4736	4728	4510	4822	4782	5003	5005	4952	4797	4635	4687	4876	4880	4462	4543	4645	4582	4919	4871	4880	4883	4891	4830	4831	4958	5027	5269	5108	5051	4957	5027	4887	5065	5235	5142	5106	5168	5024
5150	5166	5224	5248	5132	4895	4971	5000	4800	4763	4716	4798	4839	4685	4675	4764	4730	4903	4873	4693	4529	4665	4526	4708	4726	4831	4729	4689	4885	5105	5248	5196	5193	5059	5048	5094	5166	5299	5397	5071	5040	5047	4991	4973	5042	5101	5120	5130	5186	5074
5513	5251	5128	5241	4961	4679	4837	4788	4874	4687	4716	4835	4859	4832	4886	4977	4669	4756	4713	4560	4520	4713	4848	4913	5022	5135	5035	5047	5171	5227	5338	5370	5240	5159	5020	5013	5026	5155	5110	4907	5072	4889	4851	4737	4954	5162	5271	5299	5295	4954
5348	5052	5077	4789	4760	4885	4830	4996	4967	4980	4934	4923	5063	5130	4868	4748	4748	4785	4739	4808	4818	4769	5059	5068	5111	5178	5090	4979	4986	5016	5009	5250	4990	4879	4812	4759	4790	4739	5011	4909	4852	4779	4919	4680	4762	5079	5018	5237	5091	5136
5221	4780	4765	4745	4865	4910	5084	4985	5015	5157	4819	5064	5138	5152	4833	4620	4653	4554	4862	4961	5030	5031	5198	5095	5079	4991	4821	4715	4666	4651	4649	4700	4757	4667	4558	4582	4672	4869	4853	4886	4938	4918	4716	4538	4843	4862	5052	5207	5142	5153
5245	4830	4969	5059	5139	5151	5062	4986	4958	4714	4750	4728	4885	4750	4679	4770	4718	4724	5087	5062	4963	4859	4756	4857	4800	4795	4757	4658	4546	4651	4715	4829	4872	4785	4824	4735	4770	4977	4939	5092	4871	4908	4787	4675	4794	4982	4811	4975	5007	5134
4904	5075	5378	5422	5367	5216	5125	4890	4830	4731	4807	4529	4604	4778	4883	4780	4843	5051	5117	4936	4959	4620	4671	4701	4805	4827	4918	4910	4740	4660	4819	4984	5128	5203	5088	5019	4933	5146	5206	4999	5131	4918	4740	4777	4733	4775	4947	5036	5098	5144
5450	5419	5467	5224	5289	4867	4736	4813	4837	4540	4833	4897	4779	5121	5180	5234	5137	5125	4993	4828	4855	4709	4598	4762	5009	4824	4996	4890	4863	5124	5170	5153	5255	5158	5183	5057	5067	4922	5087	5201	5071	5144	4818	4774	4780	4924	5132	5158	5382	5156
5649	5519	5256	5030	4891	4740	4617	4701	4945	4915	4873	5031	5136	5350	5281	5284	5023	4891	4812	4818	4828	4843	4912	4875	5019	5106	5137	5096	5083	5031	5126	5077	5161	5018	4924	4825	4856	4780	4959	4915	4938	5124	4884	4972	4863	4731	5044	5212	5180	5373
5655	5409	4929	4835	4602	4699	4904	4945	4932	5220	5045	5045	5063	5306	5177	4987	4698	4790	4602	4803	4835	4875	4925	4910	5018	5014	4922	4918	4828	4656	4663	4633	5033	4791	4658	4593	4574	4574	4786	4858	4757	4917	4938	4766	4661	4814	5014	4954	5190	5302
5377	4904	4828	4542	4893	5021	5039	5148	5367	5152	5131	4956	4973	4866	4590	4525	4442	4604	4825	4857	4901	5074	4911	4897	4903	5004	4918	4836	4683	4628	4525	4757	4770	4752	4649	4733	4699	4622	4768	4932	4914	4956	4998	4815	4836	4710	4782	4915	4992	5084
4956	4921	4601	4864	5080	5249	5319	5300	5202	5296	5014	4722	4681	4553	4785	4520	4807	4982	4904	5183	5296	5078	4814	4801	4541	4823	4823	4782	4719	4512	4493	4644	4870	5030	5065	5119	4873	4895	4954	5176	5187	5139	5036	4890	5001	4780	5002	4796	5128	5028
4993	4873	4985	4997	5215	5311	5318	5274	4877	5035	4784	4553	4463	4721	4868	5021	5181	5411	5287	5181	5284	4949	4771	4757	4721	4740	4730	4749	4804	4779	4724	4853	5098	5193	5313	5234	5195	5194	4982	5208	5265	5333	5167	5091	5179	5103	4996	5081	5219	5218
5270	5101	5255	5195	5158	5099	5038	4910	4799	4580	4634	4808	4767	5053	4993	5249	5469	5416	5127	5163	5046	4899	4730	4613	4594	4686	4725	4706	4907	4606	4744	4787	5096	5123	5113	5289	4992	5016	4828	5094	5073	5212	5324	5258	5085	5105	5061	5021	5049	5311
5398	5425	5416	5124	4919	4866	4708	4705	4720	4718	4844	4854	5145	5140	5396	5345	5309	5084	4891	4723	4604	4583	4466	4519	4381	4529	4705	4869	4959	4819	4754	4780	4904	4876	5190	4932	5046	4837	4911	4892	4938	5198	5192	5070	5149	5007	4900	4954	4987	5110
5471	5433	5238	4954	4733	4853	4945	4770	4889	5204	5168	5182	5407	5218	5114	5057	4787	4744	4371	4319	4491	4629	4670	4503	4782	4768	4943	5079	5122	5001	4925	4790	4848	5042	4968	5054	4959	4717	4733	4649	4771	5019	4865	5043	4975	4895	4947	4815	4979	5050
5444	5050	4968	4859	4803	5023	5079	5165	5174	5260	5265	5382	5283	5111	4844	4630	4475	4489	4455	4424	4654	4923	5004	5033	4999	5001	5004	5111	5214	5103	5007	4773	4822	4867	4953	5069	5051	4964	4900	4833	4919	4989	5101	5188	5260	5106	4923	4881	5016	4910
5207	4835	4793	4792	4890	5116	5124	5190	5095	5036	5223	5224	4948	4805	4512	4347	4454	4665	4673	4715	4914	5251	5265	5196	5057	5058	4908	4992	5059	5034	5031	4978	4929	4921	4972	4987	4964	5041	5049	5057	5069	5268	5151	5273	5367	5271	5091	5067	4945	4771
5018	4817	5014	4998	5021	5366	5349	5082	5145	4997	5003	4845	4710	4553	4463	4289	4703	4841	5125	5147	5283	5283	5288	5208	5084	4860	4803	4800	4860	4892	4972	4858	4774	4688	4978	5071	5249	5242	5211	5049	5108	5253	5204	5277	5513	5426	5389	5126	5030	4895
4956	4848	5042	5249	5217	5229	5176	5148	4971	4928	4816	4696	4578	4580	4591	4788	5197	5244	5316	5154	5020	4981	4844	4863	4839	4603	4545	4671	4723	4824	4802	4947	4716	4827	4839	5019	5101	5049	4916	5072	4918	5127	4968	5181	5206	5253	5144	5229	5099	4890
4959	5048	5359	5383	5153	5264	5090	5124	4887	4815	4912	4759	4817	4911	5012	5218	5318	5269	5264	5019	4738	4723	4705	4696	4560	4535	4599	4689	4658	4860	5047	4910	4818	4786	4707	4882	4815	5003	4899	4862	4891	4832	4651	4888	5084	5218	5326	5247	5124	5110
5010	5082	5278	5183	5178	5076	4985	4944	4864	4763	4812	4716	4885	5176	5195	5325	5055	5054	4911	4793	4460	4441	4514	4574	4562	4632	4649	4716	4737	4954	5000	5031	4996	4894	4840	4742	4905	5015	4906	5100	4847	4849	4808	4862	4990	4997	5030	5046	5208	5045
5321	5299	5440	5153	4996	4974	5046	4961	4804	4758	4731	4894	5221	5352	5289	4971	4885	4580	4535	4617	4497	4498	4486	4673	4767	4747	4762	4956	5060	5091	5122	5228	5251	5029	5088	4800	4983	5141	5146	5181	4903	5029	4861	4828	4949	4941	4926	5184	5219	5109
5532	5647	5477	5204	5090	4868	4876	4763	4981	4875	5029	5113	5247	5288	5112	4780	4491	4370	4430	4485	4555	4713	4939	5128	5188	5186	5139	5229	5086	5245	5338	5209	5228	5291	5076	5080	5065	5261	5199	5248	5294	5093	5026	5049	4871	5075	5095	5298	5376	5295
5594	5413	5340	5108	5013	4889	4779	4939	4970	5150	5348	5343	5159	5137	4759	4602	4391	4438	4433	4739	4899	4940	5149	5176	5327	5579	5552	5220	5321	5161	5203	5214	5298	5294	5298	5130	5032	4959	5079	5377	5205	5193	5122	5152	5015	5062	5223	5587	5377	5361
5580	5333	4935	4784	4805	4913	4845	5008	5138	5447	5458	5318	5065	4841	4492	4476	4541	4643	4694	5017	5273	5355	5483	5521	5330	5412	5232	5279	5067	4820	4833	5039	5084	5143	5257	4925	4920	4811	4954	5075	5314	5161	5336	5251	5222	4982	5160	5403	5194	5378
5398	4969	4702	4700	4771	4922	5014	5368	5448	5513	5294	4936	4721	4414	4509	4353	4681	4851	5093	5268	5462	5647	5474	5432	5224	5135	5118	4976	4795	4767	4589	4818	4739	4944	5021	4788	4844	4711	4792	4861	4999	5220	5094	5076	4965	4989	4980	5078	5284	5116
5039	4784	4567	5019	4980	5041	5264	5492	5525	5298	5090	4564	4477	4484	4586	4790	4972	4971	5354	5369	5484	5445	5334	5037	4932	4785	4678	4622	4572	4615	4516	4441	4587	4748	4714	4771	4720	4717	4671	4680	4616	4833	4816	4952	4712	4901	4675	4992	4760	4921
4891	4799	4693	4973	5232	5397	5375	5325	5252	5052	4853	4402	4561	4496	4802	4943	5432	5320	5564	5511	5471	5235	5186	4941	4591	4506	4403	4591	4611	4404	4643	4511	4540	4720	4728	4850	4804	4775	4522	4685	4644	4618	4652	4666	4646	4653	4604	4707	4589	4637
4899	4985	5056	5256	5326	5421	5415	5063	4872	4626	4419	4479	4660	4728	5311	5381	5473	5537	5403	5234	5097	4925	4668	4625	4531	4442	4505	4471	4556	4823	4746	4572	4725	4762	4911	4944	5033	5047	4760	4790	4764	4795	4645	4758	4842	4780	4754	4649	4657	4530
5017	5240	5369	5310	5201	5245	5129	4900	4537	4487	4472	4507	5106	5191	5398	5645	5456	5467	5019	4976	4607	4575	4389	4507	4468	4598	4574	4700	4907	5118	5067	5015	4887	5080	5084	5077	5219	5300	5172	5133	5122	5155	4957	4953	4864	5065	4912	4902	4874	4739
5456	5571	5575	5394	5174	4972	4746	4579	4402	4430	4631	5021	5472	5505	5733	5448	5216	5053	4845	4553	4390	4452	4568	4574	4731	4768	4954	5133	5334	5394	5610	5372	5346	5035	5123	5213	5310	5383	5428	5485	5408	5346	5298	5304	5197	5332	5346	5417	5325	5153
5660	5530	5487	5139	4821	4604	4500	4564	4709	4944	5040	5538	5722	5720	5498	5150	4993	4759	4667	4636	4408	4579	4755	5044	5276	5209	5452	5609	5657	5547	5430	5532	5462	5251	5011	5250	5151	5363	5496	5395	5371	5564	5440	5456	5354	5563	5702	5716	5604	5593
5660	5553	5262	4814	4638	4507	4570	4658	4967	5273	5505	5680	5781	5360	5095	4695	4535	4467	4548	4631	4785	4801	5021	5273	5511	5728	5707	5445	5434	5411	5348	5293	5413	5065	5027	4964	4966	5072	5266	5258	5295	5384	5166	5347	5407	5424	5609	5686	5681	5891
5987	5302	4873	4590	4345	4369	4597	5008	5434	5719	5787	5579	5434	4946	4677	4382	4327	4497	4716	5034	5215	5203	5509	5548	5584	5645	5568	5424	5028	5024	4969	4907	5106	4912	4700	4661	4798	4873	4857	4999	5071	5223	5060	5199	5244	5166	5255	5280	5529	5598
5336	4915	4555	4507	4420	4697	4990	5446	5543	5889	5808	5291	4919	4723	4276	4211	4478	4512	4934	5391	5512	5604	5825	5587	5655	5509	5407	5282	4999	4836	4681	4678	4808	4779	4817	4516	4482	4534	4568	4745	4820	4771	4753	4832	4753	4816	4838	4815	4889	5089
5178	4493	4437	4470	4698	4898	5485	5512	5719	5775	5460	4937	4473	4231	4238	4403	4668	4917	5277	5706	5957	5940	5754	5573	5253	5252	5028	4844	4652	4453	4618	4433	4555	4487	4599	4575	4536	4560	4409	4535	4597	4520	4569	4702	4576	4413	4348	4566	4601	4637
4673	4469	4515	4711	5006	5172	5452	5384	5489	5342	4944	4316	4289	4239	4360	4832	5032	5359	5557	5896	6028	5910	5682	5160	4966	4761	4538	4437	4494	4401	4362	4276	4499	4603	4615	4607	4450	4496	4406	4321	4391	4316	4482	4530	4483	4379	4270	4279	4270	4254
4716	4464	4723	4873	5150	5452	5536	5247	5257	4804	4411	4241	4233	4431	4867	5286	5542	5908	5735	5940	5843	5625	5253	5092	4601	4285	4238	4346	4445	4328	4365	4453	4346	4595	4651	4813	4661	4733	4461	4500	4393	4425	4491	4497	4558	4416	4232	4281	4104	4058
4822	4845	5176	5102	5264	5432	5391	5160	4665	4357	4139	4258	4397	4821	5224	5642	5901	6059	5844	5478	5336	5132	4828	4537	4378	4095	4182	4280	4342	4585	4676	4664	4676	4762	4855	4914	4968	5002	4805	4729	4587	4507	4490	4557	4678	4667	4615	4484	4344	4251
4897	5052	5235	5263	5149	5167	5100	4586	4375	4333	4171	4535	5044	5319	5547	5756	5789	5689	5581	5259	4701	4447	4239	4244	4241	4251	4420	4513	4691	4792	4972	5015	5001	4902	5032	5030	5021	5122	4968	4819	4797	4652	4664	4819	4858	4936	4910	4761	4711	4533
5091	5291	5301	5269	5279	4985	4759	4705	4291	4399	4625	4967	5266	5680	5724	5612	5567	5371	5078	4742	4493	4277	4043	4332	4509	4582	4805	4866	4996	5048	5133	5259	5179	5061	5061	5098	5124	5290	5139	5095	5050	5111	5043	5102	5050	5309	5268	5390	5353	5096
5217	5378	5320	5112	4972	4877	4643	4508	4372	4639	4841	5064	5432	5549	5552	5338	5064	4834	4561	4365	4219	4247	4172	4464	4816	5098	5223	5189	5343	5319	5200	5409	5343	5391	5332	5182	5142	5226	5278	5216	5373	5213	5311	5262	5589	5533	5661	5621	5592	5615
5536	5334	5290	4958	4721	4662	4497	4487	4605	4954	5000	5200	5404	5443	5393	4993	4829	4567	4406	4264	4340	4388	4749	4809	5021	5608	5682	5668	5501	5359	5240	5286	5250	5166	5191	5072	5163	5284	5109	5184	5542	5496	5556	5708	5764	5813	5872	5968	5878	6120
5615	5230	5246	4829	4721	4417	4567	4631	4687	5049	5297	5305	5446	5113	4975	4814	4437	4473	4467	4533	4632	4759	4906	5317	5367	5612	5776	5722	5611	5272	5104	4917	4924	4971	4905	5067	4884	4851	5071	5145	5304	5499	5722	5769	5886	5969	5920	5826	5986	6163
5455	5264	5061	4674	4424	4413	4595	4541	4807	5348	5422	5406	5236	5027	4888	4552	4494	4380	4605	4729	4855	5103	5358	5411	5637	5590	5621	5629	5200	5104	4756	4668	4519	4675	4642	4924	4890	4797	4928	5164	5226	5396	5316	5681	5737	5743	5731	5944	5875	5874
5358	5123	4943	4503	4462	4396	4506	4813	5081	5381	5334	5296	5045	4804	4639	4461	4507	4582	4804	4939	5184	5279	5482	5552	5451	5299	5142	5015	4863	4693	4669	4490	4469	4500	4473	4676	5043	4973	4983	5095	5239	5107	5209	5549	5643	5646	5776	5704	5847	5647
5334	4986	4768	4562	4458	4573	4709	4953	5076	5278	5290	5112	4937	4789	4682	4402	4738	4699	4759	5071	5124	5263	5350	5336	5275	5211	4878	4707	4583	4603	4581	4446	4519	4527	4593	4779	4966	5022	5156	5126	5246	5110	5110	5061	5129	5344	5361	5497	5442	5631
5095	4627	4606	4492	4583	4652	4995	5115	5350	5222	5148	5090	4978	4722	4578	4598	4488	4758	4968	5009	5270	5253	5194	5052	4932	4868	4510	4393	4342	4460	4592	4761	4779	4750	4830	4834	4864	5034	5261	5170	5036	5020	4908	4914	4908	4924	4957	5032	5241	5333
4946	4542	4545	4480	4667	4757	4934	5290	5175	5392	5060	5058	4768	4655	4532	4578	4705	4793	4851	5056	5036	4935	4853	4891	4871	4612	4508	4395	4442	4651	4769	4763	5110	5138	5144	5051	5157	5138	5248	5335	5061	5104	5148	4892	4655	4683	4571	4661	4654	4896
4765	4504	4541	4511	4877	4948	5129	5192	5289	5261	4978	4785	4742	4619	4524	4497	4719	4563	4738	4812	4875	4999	4725	4753	4550	4549	4710	4689	4764	4817	5053	5314	5472	5646	5535	5411	5314	5385	5306	5089	5068	4968	4913	4789	4547	4365	4400	4348	4453	4498
4628	4656	4586	4731	4878	5104	5110	5262	5175	5090	4859	4772	4727	4675	4507	4616	4657	4495	4724	4732	4859	4672	4763	4847	4666	4640	4938	5026	5347	5337	5321	5549	5567	5884	5682	5776	5451	5231	5136	5072	4857	4812	4622	4372	4265	4236	4124	4109	4168	4265
4649	4661	4660	4834	4944	5077	5331	5023	5089	5026	4815	4724	4603	4701	4491	4600	4686	4640	4633	4696	4799	4803	4833	5070	4813	5065	5299	5462	5729	5752	5999	5921	5713	5791	5904	5796	5698	5393	5088	4811	4567	4490	4329	4278	4170	4000	3974	3937	3958	3895
4621	4628	4769	4930	4955	5101	5227	5109	4822	4911	4790	4558	4603	4453	4495	4512	4588	4597	4711	4845	4875	4873	5108	4958	5302	5459	5630	5938	6028	6124	6125	6266	6106	5905	5727	5636	5468	5090	4824	4595	4366	4242	4054	4048	4004	3930	3854	3806	3801	3702
4800	4639	4967	4953	4996	5174	5229	5028	4910	4755	4790	4527	4504	4481	4430	4442	4544	4648	4724	4898	5207	5237	5362	5457	5790	6035	6180	6119	6219	6343	6357	6237	6210	5918	5660	5360	5036	4941	4768	4322	4178	4016	3798	3624	3784	3790	3831	3761	3705	3654
4859	4808	4932	4980	5146	5074	5228	5004	4943	4731	4602	4388	4509	4536	4463	4452	4610	4788	5074	5196	5525	5593	5770	5853	6104	6351	6332	6458	6491	6563	6422	6169	5963	5519	5351	5014	4653	4449	4297	4022	3883	3739	3747	3646	3607	3642	3691	3704	3662	3693
4879	5068	5058	5120	5246	5192	5136	4859	4869	4714	4453	4478	4477	4385	4572	4543	4834	4978	5259	5733	5897	5939	6096	6146	6303	6409	6349	6660	6290	6346	5983	5717	5450	5213	4947	4595	4171	4028	3895	3619	3573	3517	3487	3606	3461	3622	3621	3770	3584	3585
5017	4875	5165	5114	5163	5041	4993	4964	4534	4614	4453	4444	4382	4537	4672	4914	5111	5393	5673	5897	6133	6237	6297	6329	6334	6377	6374	6259	6205	5742	5573	5076	4754	4450	4341	4035	3818	3488	3278	3225	3117	3221	3263	3468	3544	3563	3658	3463	3579	3578
5117	5213	5187	5071	5017	5020	4934	4751	4482	4427	4372	4407	4414	4632	4969	5073	5399	5774	6050	6260	6270	6432	6478	6460	6338	6026	5871	5843	5635	5265	4923	4480	4184	3912	3676	3469	3297	3137	2917	2930	2930	3093	3172	3342	3487	3648	3610	3709	3566	3731
5432	5219	5155	5074	5037	4899	4858	4669	4404	4343	4200	4460	4740	4806	5129	5493	5789	6177	6477	6332	6429	6449	6314	6133	5803	5633	5530	5147	4958	4463	4333	3825	3676	3218	3068	2929	2796	2882	2798	2890	2938	3053	3112	3266	3356	3486	3557	3679	3793	3680
5354	5216	5182	4911	4891	4748	4677	4503	4285	4340	4421	4611	4869	4882	5215	5623	6124	6343	6443	6435	6449	6305	5919	5654	5449	5136	4747	4589	4054	3849	3535	3412	3105	2840	2715	2484	2578	2602	2740	2805	2862	2968	3088	3256	3344	3424	3663	3720	3845	3832
5398	5301	5215	5064	4861	4497	4544	4387	4193	4367	4585	4697	4943	5132	5654	5883	6345	6495	6411	6394	6278	5955	5564	5331	5097	4747	4368	3989	3494	3362	3057	2962	2716	2593	2482	2457	2481	2468	2711	2820	3134	3201	3378	3421	3576	3528	3642	3621	3709	3717
5501	5228	4999	5026	4491	4568	4454	4424	4334	4361	4478	4822	5094	5426	5795	6141	6120	6489	6418	6330	6029	5630	5294	4982	4498	4272	3900	3692	3214	2932	2744	2585	2495	2496	2600	2424	2665	2701	2840	3084	3331	3605	3630	3708	3766	3781	3595	3723	3777	3851
5457	5164	5034	4809	4681	4562	4503	4360	4457	4561	4666	5009	5254	5664	5813	6108	6443	6336	6391	6120	5924	5186	4881	4681	4168	3921	3585	3282	3148	2746	2612	2565	2474	2583	2678	2801	2833	2979	3228	3444	3605	3829	4003	4014	4026	4000	3915	3826	3750	3666
5376	5002	4734	4642	4598	4499	4425	4319	4444	4595	4965	5046	5337	5643	5967	6111	6287	6443	6293	5921	5600	5176	4646	4172	3841	3529	3361	3086	2893	2783	2517	2586	2592	2782	2969	2957	3278	3409	3713	3913	4003	4183	4264	4411	4457	4237	4149	3998	3938	3768
5300	4866	4667	4598	4530	4626	4530	4474	4450	4679	5037	5265	5501	5723	5923	5993	6029	6341	5956	5591	5321	4771	4401	4032	3544	3317	3072	2906	2765	2586	2644	2587	2879	2911	3031	3264	3751	4010	4286	4433	4537	4602	4657	4642	4646	4482	4356	4145	4040	3903
5194	4891	4836	4520	4465	4356	4575	4665	4546	4895	5272	5430	5456	5857	5947	6217	6252	5999	5874	5347	4961	4616	4048	3746	3555	3088	3040	2990	2767	2717	2806	2918	3081	3112	3351	3717	4105	4456	4697	5026	4961	5286	5164	5122	4905	4610	4395	4127	4105	4005
5223	4848	4605	4615	4486	4402	4393	4523	4707	4961	5406	5448	5483	5846	5904	5984	6087	5771	5591	5243	4793	4361	3835	3500	3250	3148	2984	2933	2908	2850	2895	3153	3238	3410	3693	4091	4436	4729	5140	5150	5537	5651	5619	5268	5078	4792	4462	4209	4050	4124
5104	4855	4773	4574	4550	4380	4416	4600	4753	4899	5360	5485	5576	5933	5881	6002	5715	5588	5290	5037	4472	4128	3760	3521	3130	3049	2779	2990	2982	2995	3115	3331	3468	3769	3956	4395	4642	4854	5357	5594	5781	5864	5855	5614	5285	4875	4600	4435	4152	3957
4948	4837	4703	4574	4598	4558	4565	4505	4837	4967	5236	5644	5912	5829	5892	5877	5518	5485	5241	4825	4324	3879	3648	3449	3205	3070	2922	2961	3065	3140	3422	3558	3708	4009	4353	4575	4898	5252	5824	5959	6274	6180	6041	5812	5500	5138	4915	4505	4099	3864
4992	4465	4605	4557	4646	4599	4635	4635	4672	5038	5231	5637	5729	5796	5774	5733	5643	5169	4970	4476	4073	3785	3560	3321	3103	3083	3123	3174	3287	3438	3668	3785	4066	4294	4495	4994	5214	5617	6067	6358	6483	6182	6277	6094	5764	5282	4933	4617	4200	3921
4817	4574	4525	4529	4658	4775	4745	4729	4991	5134	5356	5556	5805	5651	5725	5734	5494	5187	4718	4410	3975	3617	3436	3264	3197	3166	3123	3251	3250	3551	3812	3984	4311	4475	4849	4995	5500	5872	6352	6728	6717	6723	6441	6236	5767	5294	4810	4656	4159	3916
4824	4683	4564	4566	4733	4751	4863	4821	4970	5161	5309	5553	5803	5608	5448	5503	5387	4964	4656	4219	3882	3533	3374	3216	3113	3299	3207	3400	3525	3711	3937	4180	4381	4722	4970	5437	5664	6072	6532	6725	6948	7048	6834	6482	6101	5456	4833	4562	4141	3929
4855	4531	4609	4585	4577	4854	4817	4938	5020	5320	5459	5471	5558	5444	5533	5471	5178	5059	4583	4103	3870	3575	3391	3215	3224	3354	3594	3567	3715	3937	4010	4295	4573	4870	5010	5491	5908	6383	6457	6703	7002	7229	6895	6584	6111	5490	4918	4485	4058	3794
4800	4622	4512	4645	4799	4755	4793	4996	5091	5213	5290	5453	5494	5403	5303	5206	4921	4724	4477	4118	3835	3755	3407	3371	3324	3304	3543	3753	3846	4084	4154	4355	4684	4872	4953	5437	5941	6140	6492	6855	6877	7087	6804	6556	6143	5463	4995	4533	4045	3552
4859	4460	4554	4660	4772	4872	4922	5052	5063	5244	5531	5400	5289	5244	5283	5136	4824	4598	4352	4128	3805	3594	3546	3546	3432	3483	3580	3721	3965	4198	4280	4389	4559	4670	5078	5283	5691	5990	6252	6557	6801	6779	6625	6209	5963	5431	4937	4391	3929	3587
4787	4488	4549	4649	4913	4838	4814	5025	4950	5341	5374	5415	5189	5173	5017	5025	4720	4543	4402	4106	3954	3676	3566	3466	3579	3556	3724	3849	4155	4316	4351	4546	4623	4732	4822	4820	5283	5703	6057	6278	6693	6600	6439	6135	5695	5076	4716	4204	3729	3286
4915	4593	4618	4761	4783	4911	4998	4979	4927	5127	5329	5313	5088	5060	5023	4860	4694	4507	4291	4048	3824	3664	3620	3604	3541	3683	3864	3985	4265	4434	4472	4537	4564	4634	4664	4710	4915	5216	5649	5894	6159	6333	6118	5882	5351	5019	4541	4083	3386	3301
4792	4393	4599	4661	4745	4794	4906	4937	4856	4978	5179	5053	5174	5166	4927	4821	4717	4482	4224	3963	3853	3814	3733	3670	3790	3770	3880	4042	4332	4380	4606	4609	4539	4623	4505	4383	4837	4886	5058	5446	5730	5621	5467	5373	5064	4475	4109	3703	3366	2997
4625	4436	4642	4634	4796	4726	4910	4783	4779	4894	4981	5021	5200	5052	4950	4958	4653	4657	4382	4096	4044	3843	3697	3775	3762	3792	3910	4144	4315	4422	4554	4657	4726	4478	4443	4363	4399	4382	4810	4978	5212	4894	4938	4919	4592	4260	3767	3379	2918	2668
4608	4462	4528	4768	4813	4938	5062	4908	4793	4752	4797	5043	4983	5155	4941	4854	4918	4717	4637	4251	4059	3958	3892	3721	3799	3891	3957	3977	4287	4368	4576	4593	4550	4530	4474	4178	4241	4041	4368	4377	4498	4602	4539	4279	4139	3811	3388	3096	2738	2669
4793	4408	4543	4757	5010	5077	4923	4905	4745	4681	4731	4798	4938	5070	5033	5009	4849	4594	4393	4375	4187	3980	3832	3684	3793	3744	3876	4074	4248	4393	4494	4542	4458	4409	4269	4070	3985	3865	3927	3910	3955	3945	3865	3872	3665	3348	2940	2848	2661	2426
4652	4383	4597	4680	4917	4965	4829	4885	4817	4806	4728	4890	4838	5173	5023	5000	4921	4741	4618	4436	4397	4152	3900	3796	3828	3859	3916	3998	4131	4418	4529	4585	4580	4479	4128	3960	3713	3563	3511	3485	3617	3498	3582	3384	3166	2937	2772	2622	2417	2450
4732	4508	4599	4674	4738	4907	4918	4851	4766	4776	4773	4906	4964	5161	5067	4970	5061	4873	4623	4553	4291	4308	4133	3821	3781	3857	3868	3845	3975	4257	4308	4356	4514	4218	3949	3817	3688	3383	3261	3074	3073	3210	3185	3005	2946	2744	2492	2377	2466	2493
4867	4521	4409	4541	4787	4796	5032	4900	4883	4708	4874	4882	4949	5079	5069	5120	4971	4800	4641	4629	4379	4427	4178	4018	3839	3830	3731	3675	3835	4108	4239	4207	4228	4127	3878	3758	3600	3243	3114	2841	2883	2716	2771	2695	2612	2500	2488	2397	2530	2795
4731	4612	4469	4381	4592	4921	4844	4848	4750	4720	4730	4798	5011	5101	4984	5077	4994	5041	4761	4723	4369	4352	4117	4085	3854	3719	3655	3737	3625	3874	3947	4083	4109	4148	3941	3808	3454	3209	2994	2729	2666	2614	2467	2447	2429	2373	2455	2494	2806	2927
4616	4491	4437	4551	4663	4828	4837	4808	4849	4715	4762	4909	4838	4997	5132	5115	5039	4927	4792	4749	4361	4296	4249	4017	4039	3843	3643	3472	3595	3667	3757	3895	4152	4053	4042	3797	3369	3213	2960	2681	2607	2396	2368	2336	2313	2544	2491	2749	3134	3371
4696	4631	4402	4324	4562	4719	4804	4829	4769	4752	4803	4812	4818	4898	5205	5152	5104	5046	4890	4628	4576	4342	4126	4135	4029	3775	3680	3485	3584	3607	3686	3583	3948	4118	4041	3947	3521	3340	2928	2755	2623	2503	2296	2463	2528	2601	2761	3027	3390	3853
4662	4564	4400	4359	4417	4573	4747	4878	4893	4827	4943	4692	4828	4840	5047	5096	5091	5172	4859	4854	4523	4390	4427	4208	4163	3887	3814	3580	3521	3527	3542	3644	3782	3931	4130	3861	3688	3388	3231	2925	2724	2683	2555	2597	2629	2776	3191	3486	3852	4396
4736	4565	4431	4365	4502	4591	4787	4868	4945	4964	4884	4715	4927	4870	4961	5090	5046	5101	4953	4845	4696	4714	4359	4241	4178	4017	3850	3667	3569	3411	3407	3554	3649	3692	3915	3911	3878	3545	3475	3241	3017	2916	2873	2906	3023	3155	3477	3789	4442	4861
4685	4498	4494	4419	4371	4503	4699	4797	5017	4938	4949	4684	4810	4790	4980	5179	4986	5132	5103	4950	4788	4637	4544	4457	4402	4125	4148	3883	3655	3379	3426	3521	3498	3546	3782	3747	3762	3705	3654	3526	3344	3218	3308	3302	3299	3551	3882	4213	4492	5226
4955	4655	4499	4479	4428	4382	4790	4830	5001	5156	5114	4941	4796	4729	4743	4872	5064	5065	5115	4851	4868	4714	4861	4757	4545	4471	4380	4206	3951	3728	3410	3399	3515	3447	3563	3775	3750	3941	3922	3852	3657	3604	3706	3771	3830	4046	4269	4489	5026	5510
4915	4710	4658	4512	4322	4557	4618	4833	4960	5071	5231	5075	4880	4820	4777	4780	4793	4935	5111	5078	5015	4967	4888	4748	4743	4875	4720	4450	4221	3798	3721	3469	3386	3512	3635	3646	3902	3986	3961	4158	4237	4029	4085	4196	4360	4488	4661	5015	5334	5768
5016	4720	4667	4473	4491	4445	4631	4727	5016	5061	5202	5137	5054	4773	4762	4771	4939	4984	5006	5024	5016	4895	4995	4879	4950	5056	4891	4817	4574	4372	4053	3822	3518	3441	3531	3657	3872	4043	4368	4393	4481	4556	4662	4740	4939	5194	5138	5233	5578	5856
4963	4708	4797	4569	4584	4444	4614	4851	4938	4969	5123	5094	4957	4973	4756	4664	4807	4722	5076	5100	5175	5157	4950	4981	5073	5036	5168	5102	5109	4784	4508	4243	3948	3735	3671	3700	3973	4230	4507	4787	4929	5027	5408	5344	5409	5560	5662	5535	5832	6223
5023	4894	4935	4686	4592	4576	4638	4783	4742	4966	4906	5025	4967	5024	4819	4736	4586	4772	4798	5043	5260	5303	5172	5037	5301	5207	5321	5161	5212	5208	5080	4716	4530	4182	3991	4107	4231	4430	4615	4846	5123	5537	5646	5820	5890	6144	6127	6139	6285	6327
5171	4818	4656	4656	4611	4467	4731	4745	4802	4820	5016	4944	5014	4863	4872	4747	4674	4528	4759	4940	5034	5162	5131	5003	5284	5175	5533	5479	5577	5399	5579	5558	5153	4676	4537	4468	4698	4627	4884	5071	5353	5848	6188	6269	6426	6508	6585	6501	6467	6422
5060	4870	4800	4585	4479	4393	4642	4760	4784	4814	4819	5046	4824	4833	4711	4754	4661	4716	4415	4846	5072	5124	5265	5211	5221	5236	5378	5461	5804	5921	5784	6011	5845	5324	5167	4938	4938	4971	4952	5463	5659	6100	6535	6567	6726	6761	6798	6855	6568	6297
5127	4958	4872	4639	4506	4557	4519	4573	4513	4753	4740	4825	5088	4994	4856	4742	4618	4633	4623	4762	4925	5166	5242	5094	5327	5297	5272	5422	5775	6103	6203	6380	6339	5844	5888	5592	5230	5237	5328	5501	5787	6266	6512	6745	6830	6796	6829	6517	6464	6139
5139	4948	4938	4747	4515	4493	4432	4511	4605	4593	4788	4807	4978	4906	4848	4764	4741	4638	4538	4697	4637	4871	5051	5053	5274	5342	5133	5322	5464	5851	6326	6386	6485	6440	6599	6155	6076	5839	5571	5755	5911	6146	6336	6559	6735	6695	6863	6441	6069	5824
5026	4951	4927	4873	4560	4497	4538	4429	4613	4649	4598	4667	4817	4988	5004	4735	4782	4723	4580	4616	4708	4676	4872	5272	5363	5148	5154	5003	5265	5568	6083	6227	6566	6637	6715	6628	6255	6068	5958	5970	5913	6019	6276	6345	6547	6509	6469	6067	5790	5443
4844	4761	4801	4682	4721	4560	4499	4592	4546	4552	4540	4554	4860	4861	4884	4915	5012	5019	4659	4820	4685	4745	4858	5131	5112	5105	5124	5063	5061	5244	5508	5658	6246	6388	6612	6688	6452	6361	6023	5962	5886	5760	5780	5963	6004	5869	5926	5694	5294	4983
4813	4674	4731	4909	4699	4735	4577	4695	4622	4639	4548	4618	4655	4733	4896	5087	4964	5019	4979	4825	4711	4816	4912	5000	5066	5187	4995	5071	4997	4913	5119	5264	5724	6013	6255	6351	6450	6187	6051	5823	5745	5539	5343	5188	5454	5337	5228	4948	4619	4445
4770	4637	4605	4680	4838	4742	4729	4683	4844	4644	4456	4568	4601	4555	4780	5055	5089	5154	5218	4939	4884	4735	4851	5017	5074	5233	5131	4847	4922	4760	4685	4819	5018	5525	5685	5705	5776	5808	5694	5496	5314	4877	4724	4785	4389	4616	4490	4315	3960	3976
4686	4578	4605	4749	4784	4815	4796	4700	4643	4583	4629	4582	4488	4776	4695	4903	5036	5147	5156	5137	5103	4923	4985	5018	4965	5076	4976	5063	4976	4770	4400	4516	4670	4748	4880	5168	5296	5197	5170	5090	4785	4611	4219	4109	3955	3942	3770	3779	3546	3685
4736	4604	4517	4712	4728	4897	4904	4909	4706	4728	4709	4689	4753	4526	4545	4583	4878	5114	5156	5196	5200	4988	4989	4866	5039	5082	5208	5219	5216	4821	4623	4402	4262	4327	4392	4424	4477	4683	4813	4613	4581	4331	3953	3983	3698	3630	3582	3548	3540	3515
4873	4572	4546	4647	4643	4676	5055	4938	4773	4821	4842	4724	4711	4578	4497	4536	4652	4953	5130	5190	5204	5206	5068	5012	5017	5044	4968	5322	5366	5183	4930	4588	4236	4224	4090	4238	4151	4344	4548	4442	4401	4230	4114	3914	3932	3909	3763	3744	3814	3960
4976	4523	4533	4571	4655	4584	4806	4836	4927	4928	4963	4797	4731	4675	4524	4586	4496	4769	5097	5114	5126	5243	5131	5019	4823	5068	5166	5184	5336	5414	5268	5003	4780	4496	4244	4097	4151	4059	4283	4338	4521	4441	4533	4304	4506	4364	4327	4447	4335	4556
5085	4847	4664	4555	4489	4626	4841	4890	5047	5062	4954	4987	4903	4796	4823	4469	4466	4433	4690	4705	5130	5199	5335	5149	5053	4955	5095	5065	5360	5359	5392	5334	5283	4890	4598	4391	4373	4266	4349	4310	4506	4662	4837	4889	4979	5064	5258	5127	5159	5303
5026	4779	4607	4427	4502	4556	4713	4789	5193	5101	5036	5081	4878	4976	4780	4629	4332	4369	4559	4586	4748	5047	5268	5151	4955	4879	5230	5002	5115	5227	5260	5496	5509	5316	5005	4767	4657	4701	4701	4618	4527	4882	4910	5346	5525	5604	5718	5748	5745	5815
5030	4680	4551	4526	4356	4481	4501	4651	4848	4929	5116	4968	5076	5062	4938	4753	4564	4503	4585	4335	4594	4810	4958	5026	5153	4924	5003	4939	4985	5173	5218	5499	5678	5595	5416	5274	5044	4990	4901	4767	4757	4785	5169	5295	5604	5811	5985	6018	5925	6046
4927	4835	4832	4738	4516	4560	4544	4678	4673	4779	4843	4910	5118	5086	5138	4953	4846	4787	4462	4473	4295	4518	4567	4884	4950	5024	5026	4716	4721	4912	4942	5076	5444	5491	5626	5634	5379	5240	5190	4884	4939	5027	5195	5256	5556	5704	5703	5661	5783	5773
4784	4899	4812	4737	4641	4408	4492	4529	4628	4624	4709	4826	4850	5088	5153	5072	5051	5071	4712	4554	4403	4460	4427	4511	4757	4800	4907	4797	4690	4621	4699	4846	5020	5133	5362	5421	5551	5426	5194	5186	4954	4849	4933	4925	5076	5072	5182	5148	5171	5209
4822	4801	4800	4784	4704	4689	4559	4466	4549	4576	4648	4798	4715	4836	5026	5069	5149	5322	5096	4935	4582	4545	4483	4431	4641	4802	4921	4855	4783	4615	4448	4517	4643	4642	4867	5147	5176	5166	5069	4974	4932	4726	4653	4606	4565	4440	4519	4449	4519	4414
4816	4555	4598	4715	4935	4814	4655	4552	4495	4626	4750	4707	4713	4680	4755	5036	5001	5284	5298	5028	4837	4644	4618	4513	4560	4868	5001	4856	4730	4657	4629	4449	4394	4410	4574	4600	4656	4876	4850	4819	4704	4646	4497	4453	4320	4147	3999	3901	4037	4014
4700	4704	4778	4846	4916	4763	5057	4750	4596	4755	4587	4482	4619	4714	4678	4693	4778	5088	5201	5089	5232	4920	4846	4611	4671	4877	4855	4867	4853	4816	4672	4681	4351	4248	4185	4305	4390	4562	4627	4720	4726	4611	4476	4388	4306	4074	3944	3957	3847	4048
4774	4687	4672	4688	4764	4942	4879	4896	4832	4650	4612	4620	4486	4581	4623	4476	4703	4883	5080	5253	5225	5143	5104	4779	4666	4668	4679	4773	4847	5081	5070	4833	4743	4574	4265	4272	4203	4428	4506	4494	4699	4608	4739	4594	4544	4386	4162	4133	4133	4438
4677	4483	4414	4524	4523	4601	4877	4959	4851	4781	4756	4542	4693	4677	4559	4438	4573	4526	4710	4717	5036	5193	5159	4897	4861	4699	4664	4780	4822	5083	5250	5206	4938	4752	4596	4481	4308	4288	4371	4353	4465	4584	4776	4734	4739	4650	4741	4654	4782	4715
4707	4665	4569	4512	4486	4443	4749	4951	4956	4996	4800	4680	4702	4702	4649	4658	4553	4442	4476	4640	4784	4982	5030	4976	4993	4954	4834	4595	4671	4832	5024	5116	5139	4980	4919	4716	4581	4409	4380	4170	4429	4486	4734	4922	4986	4839	4897	4914	4887	4855
4796	4637	4515	4547	4461	4478	4459	4730	4883	5095	5086	4757	4800	4788	4892	4685	4818	4579	4502	4438	4503	4713	4811	4950	4996	4898	4857	4605	4589	4539	4663	4865	4960	5074	4969	4944	4643	4528	4460	4373	4401	4253	4466	4470	4640	4737	4847	4956	4816	4857
4707	4632	4801	4799	4593	4466	4360	4621	4734	4868	5042	4882	5187	4926	5080	4955	4939	4860	4663	4409	4336	4404	4530	4487	4822	4860	4742	4711	4525	4421	4339	4477	4457	4745	4824	4921	4937	4708	4518	4475	4439	4305	4263	4295	4337	4364	4411	4614	4791	4670
4785	4679	4783	4883	4742	4688	4438	4301	4555	4672	4836	4833	4914	5102	4969	5070	5123	5225	5061	4633	4620	4529	4396	4486	4461	4723	4729	4789	4675	4557	4355	4275	4284	4168	4492	4721	4874	4893	4746	4699	4443	4402	4289	4262	4341	4213	4250	4239	4443	4581
4774	4791	4736	4811	4959	4733	4677	4543	4454	4503	4501	4578	4764	4939	4862	5026	4919	5287	5322	5129	4993	4897	4733	4426	4492	4598	4687	4729	4806	4579	4622	4347	4219	4169	4298	4400	4768	4832	4964	4657	4780	4753	4704	4443	4543	4450	4369	4336	4484	4529
5046	4770	4759	4709	4753	4998	4956	4780	4579	4426	4498	4566	4517	4454	4509	4755	4857	5037	5297	5231	5344	5379	4805	4809	4662	4737	4720	4803	4766	5026	4954	4830	4581	4468	4216	4388	4571	4748	4995	4791	4846	4845	4938	4863	4821	4775	4553	4652	4587	4558
4853	4806	4766	4709	4687	4925	5020	4969	4902	4795	4396	4482	4484	4543	4493	4299	4498	4569	4913	5193	5440	5414	5295	4999	4816	4897	4865	4873	4844	5089	5118	5068	5044	4687	4686	4618	4666	4728	4779	4873	4852	5048	5130	5107	5080	4997	4935	4971	4685	4664
4891	4717	4701	4738	4686	4669	4952	5151	5108	4775	4639	4442	4502	4425	4253	4367	4340	4410	4464	4645	5050	5354	5351	5278	5285	5294	5094	4771	5071	5015	5036	5139	5322	5154	4989	4893	4921	4781	4838	4829	4832	4944	5026	5143	5221	5029	5011	4845	4859	4716
4676	4515	4686	4715	4475	4744	4727	5013	5175	5033	4866	4770	4493	4540	4484	4341	4339	4206	4184	4276	4384	4808	4979	5173	5283	5314	4979	4968	4938	4852	4912	5090	5263	5279	5003	5134	5326	5019	4825	4710	4605	4652	4893	5045	4776	4910	4756	4838	4712	4723
5004	4624	4826	4716	4590	4472	4649	4752	5016	5061	4993	4954	4827	4635	4482	4365	4326	4260	4255	4083	4086	4178	4359	4589	4876	4888	4935	4903	4845	4695	4596	4811	4787	4789	4901	5116	5135	5204	4892	4725	4661	4555	4683	4672	4570	4526	4666	4464	4566	4780
4864	4639	4761	4918	4662	4579	4594	4592	4743	4752	4855	5062	4849	4824	4514	4458	4546	4510	4495	4298	4164	4085	3886	4050	4389	4642	4655	4675	4521	4420	4400	4556	4562	4635	4590	4792	4933	4878	4872	4730	4667	4542	4539	4448	4433	4397	4479	4437	4470	4553
4811	4676	4562	4807	4802	4676	4627	4532	4567	4678	4706	4764	4939	4905	4849	4603	4763	4903	4778	4776	4482	4406	4256	4074	4098	4275	4340	4521	4566	4391	4230	4319	4187	4367	4136	4537	4507	4673	4642	4696	4623	4699	4696	4721	4608	4651	4441	4489	4616	4732
4793	4658	4603	4620	4716	4708	4730	4544	4500	4434	4541	4639	4742	4714	4720	4653	4577	4831	4906	4911	4900	4934	4684	4498	4155	4184	4300	4390	4440	4361	4464	4424	4506	4312	4222	4328	4335	4612	4488	4509	4692	4780	4959	4850	5008	4932	4876	4764	4887	4822
4822	4570	4519	4389	4640	4722	4698	4792	4650	4561	4526	4399	4508	4563	4671	4495	4590	4484	4728	4852	5046	5102	5044	5021	4665	4616	4566	4606	4635	4614	4630	4825	4729	4630	4573	4507	4493	4443	4531	4486	4579	4833	4988	5187	5030	4863	4844	4783	4730	4782
4836	4857	4544	4550	4515	4532	4588	4658	4712	4587	4589	4453	4346	4392	4472	4668	4541	4407	4336	4487	4679	4946	5107	5336	5101	4985	4931	4935	4702	4740	4828	4927	5053	4912	4823	4586	4507	4604	4584	4529	4576	4525	4761	4805	4836	4858	4707	4648	4758	4775
4796	4904	4824	4647	4575	4464	4592	4551	4539	4543	4749	4634	4522	4484	4659	4501	4580	4395	4366	4279	4352	4420	4629	4870	4966	5010	5090	5043	4927	4677	4718	4761	5044	5024	4956	4819	4859	4752	4786	4571	4579	4475	4341	4406	4556	4466	4222	4365	4321	4455
4556	4708	4820	4632	4649	4583	4516	4453	4484	4449	4730	4766	4816	4567	4428	4728	4697	4609	4520	4338	4210	4186	4263	4507	4622	4784	4858	4778	4702	4686	4639	4632	4709	4860	4719	4858	4900	4869	4917	4676	4552	4459	4397	4507	4346	4250	4224	4263	4301	4443
4730	4561	4635	4759	4670	4764	4587	4516	4369	4463	4582	4525	4644	4657	4549	4647	4630	4879	4763	4777	4600	4591	4311	4171	4273	4399	4550	4718	4577	4419	4335	4352	4289	4310	4345	4489	4477	4660	4682	4571	4563	4538	4476	4580	4316	4363	4403	4163	4421	4436
4711	4727	4620	4666	4630	4596	4899	4651	4657	4381	4407	4508	4369	4591	4515	4610	4649	4913	4874	5090	5061	4935	4918	4728	4596	4394	4449	4597	4547	4521	4455	4349	4304	4249	4196	4189	4265	4405	4596	4609	4550	4593	4616	4698	4666	4682	4685	4681	4711	4561
4845	4747	4612	4601	4625	4620	4707	4843	4670	4780	4471	4392	4416	4519	4453	4408	4340	4734	4700	4979	5062	5166	5305	5357	5015	4931	4709	4657	4757	4658	4607	4593	4633	4656	4416	4475	4531	4410	4530	4511	4706	4609	4660	4817	4909	4975	4804	4871	4789	4683
4889	4796	4861	4714	4594	4620	4565	4737	4850	4873	4587	4518	4356	4330	4437	4328	4414	4296	4456	4462	4723	4872	5119	5341	5442	5451	5178	5149	5057	5068	5006	4991	5141	5214	5107	5125	4889	4739	4809	4719	4738	4710	4706	4837	4790	5011	4988	4902	4782	4667
4863	4835	4855	4816	4733	4725	4458	4578	4843	4773	4711	4719	4560	4453	4397	4534	4323	4401	4462	4248	4163	4274	4493	4936	5108	5247	5195	5354	5154	5155	5174	5139	5041	5436	5383	5456	5240	5209	5110	4902	4942	4710	4612	4736	4623	4637	4764	4538	4506	4369
4870	4806	4684	4758	4818	4758	4638	4627	4680	4923	4880	4733	4720	4701	4671	4673	4508	4665	4553	4456	4251	4166	4043	4283	4480	4662	4828	4786	4999	4977	4861	4718	4783	4869	5074	5246	5169	5179	5073	5143	4942	4726	4494	4426	4497	4483	4392	4361	4211	4228
4806	4651	4570	4717	4850	4864	4740	4673	4632	4774	4710	4626	4618	4744	4765	4822	4634	4676	4717	4775	4619	4453	4287	4128	4181	4258	4420	4395	4450	4584	4352	4353	4454	4438	4490	4626	4421	4648	4546	4708	4574	4580	4321	4497	4372	4411	4437	4428	4490	4346
4845	4649	4536	4565	4645	4584	4748	4706	4710	4592	4575	4644	4540	4640	4876	4890	4819	4681	4829	4793	4828	4986	4835	4870	4604	4444	4388	4289	4378	4384	4351	4257	4351	4341	4386	4231	4228	4193	4294	4367	4524	4383	4601	4533	4514	4656	4724	4712	4744	4669
5082	4739	4735	4592	4482	4717	4648	4750	4674	4762	4661	4586	4633	4602	4720	4775	4768	4686	4576	4727	4949	4921	5003	5019	5051	4966	4819	4607	4610	4598	4734	4542	4763	4719	4558	4727	4442	4292	4307	4196	4353	4395	4548	4504	4663	4762	4989	5086	5002	4706
4902	4816	4817	4686	4627	4766	4665	4823	4766	4625	4659	4663	4475	4438	4575	4811	4746	4710	4506	4675	4718	4601	4749	4964	5041	5092	5089	5244	4960	5051	4883	4900	4947	4945	4957	5081	5046	4965	4725	4821	4768	4677	4585	4692	4691	4710	4893	4871	4629	4600
4975	4943	4859	4892	4595	4553	4670	4603	4633	4514	4729	4674	4622	4546	4541	4665	4655	4597	4591	4525	4605	4395	4497	4578	4676	4820	4902	5001	4983	4908	4932	4961	4918	4928	4916	5266	5235	5001	5071	4878	5008	4779	4853	4704	4731	4483	4452	4622	4536	4446
5002	4824	4863	4813	4743	4727	4790	4718	4572	4560	4499	4632	4544	4493	4417	4448	4582	4546	4660	4718	4616	4644	4451	4263	4380	4440	4494	4434	4625	4734	4648	4589	4707	4357	4432	4615	4591	4611	4677	4599	4703	4783	4789	4671	4564	4482	4210	4432	4425	4480
4895	4849	4716	4678	4482	4776	4812	4635	4663	4689	4574	4589	4633	4578	4417	4614	4617	4571	4603	4761	4878	4884	4712	4711	4610	4483	4368	4375	4314	4417	4494	4558	4329	4123	4278	4214	4288	4131	4122	4181	4317	4376	4653	4581	4541	4440	4558	4512	4633	4561
4898	4913	4925	4739	4660	4852	4855	4776	4593	4730	4672	4582	4547	4557	4460	4519	4513	4486	4683	4701	4855	4897	5041	4960	4785	4854	4605	4616	4472	4642	4579	4598	4547	4521	4534	4569	4342	4301	4320	4217	4181	4318	4426	4537	4516	4619	4473	4759	4760	4783
4964	4883	4948	4831	4750	4570	4651	4791	4649	4806	4653	4627	4690	4549	4509	4531	4467	4481	4418	4429	4627	4717	4714	4718	4749	4771	4918	4817	4720	4753	4756	4894	4917	4899	4883	4731	4954	4945	4764	4623	4376	4493	4623	4623	4750	4678	4669	4789	4702	4603
5038	4744	4789	4965	4664	4790	4697	4646	4672	4584	4654	4557	4606	4610	4460	4469	4551	4667	4544	4601	4511	4375	4341	4310	4416	4648	4703	4745	4719	4922	4573	4756	4823	4865	4759	4927	4946	5155	4973	4952	4871	4730	4785	4835	4709	4544	4656	4501	4492	4507
4773	4787	4784	4800	4828	4620	4622	4772	4650	4560	4542	4545	4547	4573	4552	4350	4553	4503	4645	4541	4503	4492	4432	4393	4186	4206	4233	4368	4454	4545	4372	4423	4402	4334	4355	4589	4608	4617	4580	4603	4583	4472	4551	4713	4598	4397	4283	4378	4324	4419
4884	4718	4759	4761	4745	4757	4767	4690	4684	4470	4457	4592	4576	4524	4471	4473	4364	4419	4651	4776	4742	4690	4642	4441	4560	4360	4131	4300	4240	4273	4327	4245	4385	4211	4229	4083	4136	4066	4234	4297	4224	4238	4227	4535	4424	4489	4515	4398	4495	4599
4720	4702	4600	4738	4574	4703	4677	4793	4763	4635	4542	4432	4548	4610	4511	4467	4490	4488	4443	4501	4612	4647	4877	4804	4614	4575	4504	4584	4725	4631	4472	4559	4482	4632	4554	4491	4348	4396	4158	4403	4349	4280	4447	4394	4549	4565	4706	4728	4700	4882
4748	4595	4695	4686	4644	4594	4517	4744	4762	4703	4687	4490	4572	4635	4447	4436	4389	4454	4391	4375	4598	4511	4564	4666	4698	4725	4512	4569	4759	4823	4670	4696	4588	4686	4694	4737	4672	4765	4773	4745	4756	4585	4652	4581	4653	4583	4675	4735	4624	4606
4800	4490	4701	4685	4707	4461	4555	4569	4621	4507	4616	4539	4600	4646	4601	4552	4493	4440	4442	4346	4586	4410	4236	4376	4514	4386	4527	4438	4463	4614	4612	4485	4407	4510	4513	4649	4658	4640	4716	4766	4843	4748	4785	4670	4504	4513	4513	4576	4382	4256
4758	4664	4645	4690	4648	4473	4557	4542	4616	4619	4482	4575	4545	4606	4588	4509	4328	4524	4447	4504	4468	4423	4373	4423	4225	4254	4224	4216	4279	4461	4370	4311	4215	4118	4253	4176	4290	4290	4163	4426	4510	4417	4336	4243	4391	4386	4211	4189	4195	4107
4837	4581	4799	4688	4567	4434	4544	4574	4502	4557	4616	4586	4556	4537	4444	4420	4500	4265	4553	4514	4521	4477	4456	4547	4332	4408	4539	4318	4514	4390	4321	4389	4290	4167	4344	4193	4212	4203	4034	4182	4104	4179	4197	4277	4300	4306	4300	4402	4311	4507
4932	4750	4586	4611	4684	4679	4707	4757	4795	4597	4566	4643	4545	4456	4527	4481	4392	4465	4514	4367	4419	4380	4474	4447	4349	4585	4637	4614	4493	4579	4638	4472	4611	4493	4630	4452	4560	4563	4523	4382	4450	4379	4437	4454	4628	4621	4580	4599	4683	4714
4811	4589	4603	4532	4808	4747	4663	4639	4780	4768	4539	4516	4472	4672	4614	4488	4382	4503	4589	4433	4465	4451	4451	4294	4423	4396	4668	4620	4495	4535	4649	4648	4574	4662	4661	4715	4592	4681	4707	4696	4609	4793	4665	4572	4488	4679	4494	4541	4580	4571
4822	4714	4693	4714	4884	4744	4715	4655	4741	4766	4569	4603	4424	4529	4517	4356	4613	4407	4424	4502	4475	4246	4418	4408	4413	4379	4600	4444	4441	4460	4473	4563	4438	4485	4444	4359	4529	4533	4502	4607	4600	4574	4600	4564	4537	4393	4438	4339	4389	4408
4742	4712	4673	4736	4686	4725	4471	4559	4536	4702	4595	4533	4509	4593	4516	4405	4455	4663	4555	4400	4452	4461	4423	4551	4332	4348	4407	4540	4257	4280	4480	4476	4322	4407	4253	4218	4321	4338	4309	4435	4216	4374	4358	4351	4413	4289	4346	4292	4289	4272
4818	4624	4585	4517	4608	4710	4501	4581	4807	4752	4831	4620	4637	4608	4684	4549	4599	4619	4655	4530	4356	4538	4444	4408	4426	4492	4380	4470	4236	4301	4307	4452	4445	4502	4506	4298	4350	4301	4348	4273	4323	4118	4284	4233	4386	4399	4457	4445	4502	4454
4889	4658	4728	4473	4611	4719	4572	4513	4625	4882	4776	4669	4615	4593	4651	4651	4640	4661	4620	4529	4437	4458	4545	4418	4443	4422	4349	4429	4356	4424	4448	4234	4331	4463	4610	4480	4564	4427	4418	4456	4407	4309	4372	4375	4260	4519	4407	4458	4374	4470
4850	4697	4793	4570	4619	4637	4647	4539	4565	4670	4666	4596	4420	4764	4795	4672	4683	4674	4683	4686	4594	4554	4452	4599	4466	4363	4428	4456	4509	4375	4245	4355	4160	4407	4382	4484	4382	4238	4390	4305	4452	4277	4221	4248	4351	4327	4352	4447	4331	4165
4696	4738	4569	4655	4763	4800	4732	4433	4458	4540	4676	4447	4540	4601	4656	4630	4686	4565	4748	4804	4513	4587	4636	4600	4382	4657	4500	4414	4380	4482	4502	4376	4160	4364	4281	4303	4149	4363	4234	4253	4194	4287	4245	4274	4354	4318	4437	4354	4176	4402
4748	4698	4560	4555	4662	4686	4709	4559	4526	4757	4371	4587	4561	4588	4646	4551	4525	4574	4731	4693	4691	4643	4613	4579	4582	4522	4506	4567	4395	4493	4406	4555	4407	4419	4538	4395	4403	4353	4285	4191	4347	4408	4256	4332	4228	4432	4426	4360	4373	4419
4812	4644	4602	4552	4610	4629	4590	4489	4556	4697	4705	4590	4671	4670	4492	4607	4527	4578	4693	4434	4462	4650	4514	4457	4487	4395	4674	4494	4561	4468	4606	4479	4400	4537	4541	4553	4436	4451	4397	4460	4351	4430	4417	4444	4220	4352	4479	4354	4580	4437
4876	4622	4498	4510	4552	4363	4507	4412	4476	4734	4753	4644	4639	4606	4657	4579	4515	4748	4640	4659	4386	4529	4539	4546	4409	4442	4548	4477	4429	4445	4491	4581	4542	4517	4470	4490	4434	4476	4438	4377	4303	4475	4453	4403	4418	4269	4203	4286	4283	4408
4794	4614	4597	4605	4535	4565	4523	4333	4568	4572	4741	4706	4617	4707	4725	4705	4628	4645	4759	4653	4670	4598	4566	4715	4426	4460	4504	4682	4447	4467	4571	4640	4401	4307	4389	4378	4419	4338	4266	4233	4304	4273	4274	4441	4415	4350	4373	4222	4349	4459
4675	4531	4550	4558	4630	4606	4625	4539	4443	4642	4617	4615	4445	4646	4570	4762	4516	4698	4695	4578	4710	4618	4725	4631	4582	4576	4610	4626	4593	4441	4468	4486	4355	4575	4634	4410	4365	4379	4353	4255	4171	4369	4271	4427	4460	4369	4279	4343	4396	4452
4749	4312	4387	4488	4524	4629	4567	4476	4619	4660	4706	4541	4628	4716	4673	4611	4495	4548	4692	4615	4588	4528	4674	4509	4635	4670	4577	4714	4456	4558	4677	4506	4442	4544	4580	4481	4485	4325	4400	4462	4260	4453	4431	4237	4363	4438	4364	4427	4430	4430
4791	4380	4396	4386	4415	4526	4412	4598	4433	4637	4681	4657	4374	4625	4775	4613	4547	4500	4663	4640	4622	4657	4591	4618	4470	4578	4551	4647	4559	4598	4573	4468	4364	4390	4491	4343	4490	4491	4430	4382	4433	4408	4384	4257	4349	4415	4410	4388	4384	4371
4791	4599	4391	4295	4401	4468	4450	4360	4472	4671	4521	4372	4472	4717	4725	4594	4431	4524	4562	4624	4476	4656	4761	4663	4573	4572	4546	4610	4631	4683	4632	4435	4406	4248	4480	4466	4252	4457	4314	4390	4442	4435	4381	4312	4446	4341	4438	4369	4406	4268
4667	4485	4372	4470	4399	4468	4289	4265	4309	4411	4572	4428	4384	4523	4595	4369	4472	4618	4651	4699	4576	4684	4557	4725	4490	4573	4677	4471	4598	4708	4684	4617	4501	4399	4538	4445	4438	4357	4248	4410	4365	4380	4324	4416	4397	4449	4478	4533	4351	4421
4622	4500	4414	4509	4490	4373	4400	4362	4455	4406	4583	4388	4391	4403	4457	4571	4549	4672	4688	4595	4709	4530	4645	4537	4590	4535	4835	4623	4508	4570	4742	4562	4418	4670	4546	4518	4562	4516	4590	4419	4359	4537	4516	4486	4516	4534	4534	4371	4393	4507
4633	4462	4289	4501	4577	4448	4522	4364	4468	4492	4445	4347	4366	4396	4355	4377	4427	4611	4761	4493	4670	4558	4594	4574	4562	4447	4621	4481	4557	4478	4702	4681	4541	4565	4648	4548	4459	4647	4738	4502	4615	4487	4545	4595	4633	4463	4546	4525	4412	4686
4774	4526	4430	4472	4355	4452	4365	4456	4419	4549	4552	4365	4364	4432	4494	4292	4562	4537	4629	4498	4608	4660	4691	4726	4617	4614	4772	4559	4557	4679	4609	4669	4528	4522	4593	4458	4590	4667	4522	4587	4508	4491	4571	4610	4716	4617	4409	4525	4520	4583
4872	4642	4435	4485	4492	4451	4445	4369	4414	4429	4375	4464	4243	4321	4620	4379	4456	4487	4470	4556	4653	4659	4533	4557	4554	4474	4598	4626	4645	4519	4599	4590	4632	4549	4530	4581	4420	4526	4548	4560	4512	4603	4492	4564	4689	4539	4537	4563	4491	4651
4658	4482	4500	4421	4372	4464	4414	4268	4362	4283	4407	4313	4250	4417	4497	4356	4449	4525	4538	4459	4454	4499	4705	4553	4468	4514	4613	4721	4519	4500	4459	4562	4613	4625	4460	4494	4397	4384	4456	4519	4573	4540	4400	4401	4550	4429	4383	4544	4443	4569
4621	4513	4545	4501	4650	4492	4384	4294	4375	4278	4354	4318	4328	4365	4470	4364	4304	4368	4503	4516	4581	4501	4474	4584	4587	4647	4587	4529	4497	4419	4407	4372	4444	4535	4404	4370	4399	4411	4396	4367	4457	4352	4490	4503	4414	4469	4622	4556	4373	4444
4763	4545	4482	4534	4633	4330	4256	4261	4439	4425	4223	4264	4241	4375	4354	4250	4352	4411	4504	4516	4462	4576	4516	4544	4469	4569	4598	4566	4459	4454	4559	4484	4466	4663	4482	4440	4412	4464	4396	4501	4444	4344	4401	4380	4455	4514	4498	4476	4445	4425
4705	4602	4546	4513	4561	4270	4290	4397	4425	4365	4326	4315	4419	4477	4375	4231	4440	4540	4490	4618	4332	4626	4425	4451	4438	4496	4543	4634	4352	4557	4502	4392	4558	4586	4557	4545	4410	4429	4466	4476	4357	4336	4367	4354	4521	4395	4471	4475	4473	4399
4681	4684	4633	4523	4429	4483	4468	4471	4457	4519	4267	4394	4451	4403	4320	4211	4195	4491	4324	4392	4344	4443	4491	4312	4383	4367	4482	4518	4495	4395	4429	4516	4474	4631	4594	4412	4325	4410	4385	4337	4288	4379	4385	4406	4326	4372	4373	4399	4384	4235
4797	4690	4733	4625	4672	4591	4566	4643	4515	4391	4300	4318	4543	4422	4356	4347	4355	4404	4334	4287	4254	4452	4399	4344	4339	4432	4451	4434	4360	4431	4502	4381	4414	4382	4278	4359	4297	4373	4279	4368	4190	4368	4262	4367	4415	4304	4310	4468	4346	4324
4592	4619	4666	4598	4722	4472	4644	4623	4652	4453	4366	4412	4557	4568	4285	4320	4372	4379	4276	4183	4331	4319	4424	4357	4498	4456	4457	4440	4335	4376	4298	4339	4329	4437	4284	4314	4224	4312	4415	4220	4342	4431	4334	4213	4264	4434	4392	4529	4418	4391
4685	4583	4772	4612	4688	4495	4702	4700	4724	4499	4485	4433	4600	4378	4411	4328	4343	4327	4169	4270	4350	4378	4383	4148	4344	4335	4355	4439	4409	4348	4247	4427	4360	4414	4291	4238	4393	4273	4273	4387	4226	4317	4228	4257	4263	4279	4287	4417	4283	4406
4705	4620	4805	4833	4655	4541	4507	4620	4609	4311	4395	4520	4588	4549	4332	4337	4407	4301	4184	4188	4223	4365	4334	4234	4302	4328	4286	4279	4422	4157	4277	4226	4286	4192	4306	4244	4211	4294	4154	4243	4300	4137	4286	4366	4276	4279	4274	4219	4236	4344
4688	4635	4658	4671	4585	4575	4544	4607	4492	4399	4380	4557	4620	4419	4453	4401	4453	4275	4272	4191	4403	4323	4181	4338	4291	4285	4161	4200	4186	4237	4309	4139	4224	4267	4275	4072	4318	4254	4021	4218	4175	4214	4094	4252	4288	4282	4267	4268	4282	4325
4670	4666	4638	4620	4500	4582	4551	4497	4456	4448	4443	4608	4431	4415	4365	4527	4479	4210	4205	4445	4607	4472	4175	4304	4468	4246	4172	4243	4218	4334	4216	4219	4155	4220	4390	4265	4281	4198	4230	4175	4266	4043	4205	4235	4256	4160	4258	4249	4207	4325
4770	4602	4648	4599	4495	4688	4653	4645	4477	4500	4479	4436	4383	4468	4358	4374	4468	4244	4235	4295	4416	4408	4133	4314	4413	4318	4269	4246	4296	4292	4214	4356	4223	4404	4390	4285	4265	4039	4128	4171	4172	4144	4184	4194	4156	4183	4219	4330	4199	4288
4813	4663	4571	4495	4485	4595	4752	4756	4463	4480	4310	4572	4550	4440	4401	4568	4405	4393	4294	4380	4469	4362	4379	4263	4401	4170	4286	4206	4281	4177	4240	4262	4297	4287	4389	4228	4183	4214	4037	4221	4252	4154	4059	4166	4126	4287	4247	4213	4279	4190
4742	4680	4533	4423	4458	4483	4686	4592	4522	4456	4403	4595	4635	4448	4492	4565	4449	4408	4344	4348	4554	4316	4332	4358	4404	4268	4182	4338	4066	4190	4184	4253	4269	4189	4264	4148	4220	4064	4215	4172	4039	4153	4003	4076	4151	4170	4303	4362	4226	4311
4670	4693	4603	4370	4482	4396	4479	4576	4597	4547	4618	4570	4488	4480	4589	4469	4544	4426	4487	4482	4411	4366	4304	4289	4413	4256	4156	4313	4323	4161	4091	4151	4194	4165	4290	4350	4184	4236	4311	4124	4218	4076	4250	4321	4281	4125	4259	4301	4560	4468
4715	4565	4339	4336	4376	4577	4502	4502	4606	4625	4565	4533	4498	4405	4446	4619	4475	4450	4502	4429	4413	4219	4394	4332	4401	4168	4449	4274	4206	4174	4254	4127	4048	4057	4305	4248	4350	4302	4196	4053	4283	4264	4365	4383	4291	4325	4218	4419	4476	4417
4808	4492	4408	4332	4280	4548	4508	4424	4510	4364	4605	4446	4386	4477	4483	4508	4438	4372	4482	4486	4496	4383	4321	4449	4256	4235	4268	4267	4185	4115	4224	4187	4224	4335	4203	4349	4179	4327	4236	4218	4106	4432	4150	4414	4165	4255	4265	4339	4335	4248
4869	4591	4565	4308	4536	4460	4433	4482	4637	4473	4524	4465	4217	4417	4470	4480	4423	4276	4349	4293	4189	4249	4370	4271	4209	4142	4295	4197	4280	4272	4245	4236	4251	4228	4142	4179	4241	4128	4248	4353	4232	4314	4403	4399	4348	4354	4361	4444	4298	4471
4939	4546	4533	4388	4397	4384	4551	4447	4486	4598	4336	4325	4134	4427	4321	4308	4410	4247	4436	4509	4267	4366	4301	4321	4134	4240	4381	4313	4190	4357	4227	4363	4191	4121	4144	4272	4227	4260	4327	4211	4250	4376	4375	4395	4350	4418	4457	4458	4484	4412
4824	4559	4490	4540	4455	4471	4504	4423	4568	4461	4324	4284	4330	4282	4348	4362	4292	4249	4382	4341	4178	4262	4278	4378	4197	4374	4206	4326	4293	4349	4245	4260	4347	4408	4305	4403	4377	4429	4327	4291	4300	4318	4465	4420	4584	4465	4474	4419	4288	4471
4737	4560	4493	4641	4573	4535	4448	4350	4568	4517	4385	4221	4194	4199	4304	4166	4259	4409	4245	4250	4072	4312	4225	4222	4170	4327	4311	4169	4239	4329	4431	4263	4267	4368	4194	4364	4483	4431	4406	4257	4259	4421	4350	4500	4527	4394	4402	4421	4308	4476
4695	4707	4626	4609	4500	4417	4449	4514	4428	4477	4211	4366	4259	4299	4274	4184	4249	4412	4331	4302	4120	4143	4267	4287	4312	4274	4130	4247	4217	4211	4307	4318	4342	4316	4405	4257	4454	4337	4419	4305	4189	4338	4509	4395	4412	4474	4485	4461	4404	4511
4775	4524	4712	4602	4561	4445	4459	4409	4531	4290	4311	4175	4440	4288	4111	4288	4272	4401	4261	4323	4361	4278	4338	4244	4289	4203	4184	4332	4174	4345	4295	4362	4336	4423	4507	4428	4361	4419	4428	4337	4242	4349	4281	4477	4511	4422	4411	4586	4474	4502
4798	4780	4834	4605	4519	4464	4496	4587	4360	4268	4247	4292	4181	4220	4092	4166	4260	4368	4222	4198	4266	4348	4222	4218	4350	4236	4260	4314	4225	4205	4276	4152	4292	4249	4333	4370	4481	4477	4314	4485	4475	4348	4281	4422	4449	4398	4476	4481	4469	4375
4869	4828	4665	4592	4424	4475	4482	4451	4429	4309	4359	4183	4172	4296	4190	4283	4413	4248	4264	4179	4260	4203	4299	4211	4169	4250	4182	4126	4263	4233	4134	4173	4286	4295	4224	4369	4474	4348	4330	4339	4238	4268	4232	4314	4276	4292	4413	4470	4392	4509
4810	4887	4782	4613	4466	4509	4570	4483	4383	4346	4322	4260	4274	4056	4309	4354	4467	4261	4198	4167	4158	4088	4249	4217	4108	4068	4116	4071	4109	4159	4039	4075	4117	4179	4278	4316	4298	4307	4238	4331	4261	4222	4113	4225	4225	4289	4246	4360	4419	4605
4861	4877	4683	4489	4511	4512	4497	4637	4420	4355	4372	4161	4288	4116	4491	4292	4453	4286	4183	4253	4210	4159	4197	4192	4189	4117	4124	4132	4233	4017	4070	4146	4021	4188	4137	4169	4214	4185	4215	4147	4244	4152	4195	4284	4282	4259	4342	4407	4485	4432
5012	4746	4722	4474	4671	4658	4665	4434	4414	4531	4393	4360	4179	4329	4410	4326	4333	4163	4223	4164	4224	4184	4112	4161	4182	4113	4108	4128	4181	3964	4213	4222	4062	4235	4172	4051	4048	4121	4194	4229	4248	4163	4194	4175	4312	4358	4287	4379	4385	4405
4724	4615	4695	4491	4418	4578	4632	4460	4539	4495	4449	4311	4239	4271	4453	4328	4243	4335	4371	4227	4135	4133	4047	4192	4090	4130	4114	4138	4043	4036	4060	4028	4157	4045	4210	4051	4070	4107	4210	4162	4281	4193	4247	4172	4301	4353	4314	4279	4388	4439
4680	4534	4568	4561	4404	4528	4511	4430	4707	4709	4426	4245	4198	4215	4366	4405	4295	4352	4268	4125	4092	4003	4126	4145	4155	4039	4149	4010	4040	4005	4141	4108	4161	4039	4178	4111	4121	4224	4250	4184	4342	4184	4276	4230	4263	4361	4418	4372	4466	4554
4616	4506	4542	4488	4616	4390	4424	4385	4296	4438	4267	4246	4368	4174	4348	4175	4257	4302	4152	4138	4147	4176	4141	4097	4189	4192	4036	4164	4118	4057	4115	4228	4098	4141	4205	4187	4197	4125	4272	4225	4129	4349	4288	4316	4353	4435	4417	4476	4448	4459
4673	4434	4530	4547	4502	4446	4464	4375	4384	4405	4275	4122	4197	4318	4138	4042	4197	4182	4148	4089	4160	4281	4164	4325	4170	4142	4249	4139	4171	4136	4195	4188	4149	4363	4424	4263	4353	4293	4256	4295	4318	4476	4367	4512	4410	4395	4491	4416	4578	4455
4601	4484	4531	4486	4503	4376	4378	4427	4375	4267	4193	4162	4228	4249	4202	4025	4126	4196	4227	4159	4133	4295	4219	4125	4260	4301	4329	4190	4250	4305	4259	4251	4406	4298	4335	4422	4384	4343	4378	4456	4519	4448	4493	4434	4382	4484	4429	4494	4548	4435
4640	4475	4691	4360	4346	4345	4393	4401	4377	4237	4208	4259	4277	4127	4107	4159	4198	4297	4104	4105	4206	4318	4117	4243	4316	4322	4191	4280	4167	4235	4419	4494	4534	4484	4414	4457	4370	4286	4406	4499	4438	4478	4329	4385	4395	4475	4553	4521	4595	4413
4740	4615	4480	4301	4294	4094	4270	4166	4183	4201	4121	4157	4170	4122	4077	4149	4126	4190	4247	4210	4233	4275	4343	4281	4371	4352	4200	4476	4192	4449	4450	4554	4501	4580	4470	4524	4480	4465	4478	4574	4541	4435	4416	4480	4412	4424	4323	4475	4386	4401
4713	4584	4454	4306	4088	4157	4274	4308	4213	4100	4223	4132	3975	4135	4194	4204	4121	4125	4195	4252	4203	4233	4219	4354	4345	4361	4423	4238	4301	4330	4482	4494	4511	4409	4502	4592	4412	4365	4603	4370	4450	4417	4417	4441	4330	4350	4391	4423	4338	4494
4780	4371	4394	4265	4158	4117	4231	4087	4157	4216	4123	4016	4007	4052	4137	4341	4214	4160	4118	4168	4262	4175	4172	4256	4195	4325	4356	4279	4288	4212	4304	4409	4443	4536	4442	4532	4386	4455	4352	4305	4309	4447	4422	4311	4327	4215	4402	4265	4232	4287
4746	4366	4333	4329	4316	4304	4139	4180	4115	4238	4221	4158	4035	4093	4062	4097	4098	4120	4354	4183	4202	4136	4328	4203	4194	4226	4342	4401	4216	4232	4363	4394	4388	4436	4388	4244	4262	4263	4151	4274	4361	4340	4312	4318	4275	4155	4347	4203	4222	4228
4692	4402	4454	4365	4314	4210	4290	4241	4284	4263	4223	4109	4150	4191	4144	4078	4120	4103	4155	4072	4155	4012	4178	4176	4182	4171	4302	4321	4255	4208	4178	4302	4292	4293	4131	4296	3967	4228	4129	4276	4308	4216	4225	4335	4303	4232	4216	4265	4276	4115
4663	4439	4415	4320	4365	4308	4252	4355	4245	4378	4232	4257	4200	4211	4195	4216	4086	4179	4160	4081	4136	4115	4112	4131	4010	4255	4268	4221	4191	4137	4235	4322	4215	4334	4084	4261	3967	4168	4156	4174	4239	4220	4167	4263	4251	4207	4305	4305	4238	4208
4594	4474	4527	4438	4367	4236	4274	4455	4478	4344	4299	4195	4178	4281	4191	4173	4308	4190	4134	4014	4075	4027	3982	3917	3984	4051	4080	4194	4026	4255	4086	4138	4186	4185	4152	4069	4116	4162	4342	4199	4139	4172	4164	4116	4239	4393	4199	4347	4197	4291
4511	4454	4599	4364	4198	4128	4268	4315	4406	4281	4146	4379	4402	4386	4070	4140	4105	4275	4115	4071	4102	4053	4029	3984	4039	4069	4180	4074	4043	4169	4196	4211	4183	4121	4285	4229	4086	4108	4084	4175	4164	4135	4154	4084	4008	4298	4291	4496	4419	4089
4538	4645	4531	4326	4288	4327	4165	4251	4406	4327	4574	4439	4294	4321	4248	4388	4244	4242	4106	4050	4101	4104	4075	3998	3973	4077	4193	4107	4111	4037	4153	4177	4225	4272	4096	4238	4115	4234	4121	4236	4295	4262	4070	4180	4145	4399	4291	4370	4308	4001
4526	4564	4528	4345	4347	4264	4377	4283	4227	4308	4298	4538	4310	4317	4320	4343	4290	4233	4298	4224	4030	4108	4097	4089	4075	4167	4266	4071	4166	4160	3987	4004	4219	4415	4224	4244	4236	4152	4193	4199	4336	4298	4011	4286	4365	4298	4293	4241	4163	3946
4610	4394	4532	4406	4500	4398	4223	4213	4232	4270	4437	4237	4260	4352	4302	4466	4180	4131	4221	4183	4029	4108	4098	4262	4163	4199	4031	4326	4287	4231	4037	4007	4135	4261	4439	4330	4339	4165	4246	4372	4358	4231	4177	4236	4394	4461	4246	4053	3948	4034
4563	4377	4466	4531	4445	4438	4358	4270	4108	4122	3993	4064	4053	4072	4170	4279	4212	4237	4194	4233	4191	4146	4127	4153	4181	4405	4320	4319	4183	4257	4332	4158	4230	4315	4334	4370	4315	4460	4357	4307	4336	4322	4374	4355	4279	4425	4188	4069	4012	3996
4601	4586	4438	4542	4450	4327	4368	4214	4198	3823	3861	3827	3874	4000	4091	4257	4174	4102	4122	4139	4149	4175	3992	4201	4227	4212	4321	4226	4360	4315	4343	4457	4363	4304	4364	4385	4480	4306	4142	4200	4318	4407	4515	4309	4344	4185	4135	4255	3963	3959
4591	4442	4454	4537	4417	4245	4284	4270	4221	3980	3712	3820	3804	3856	3939	4197	4132	4001	4044	4050	4201	4139	4208	4169	4049	4119	4204	4388	4309	4340	4385	4529	4446	4343	4340	4350	4371	4335	4290	4268	4365	4489	4443	4249	4226	4137	3967	4040	4059	4176
4736	4675	4461	4510	4236	4243	4342	4223	4271	3997	3787	3746	3909	3790	3978	4098	4012	4108	3867	4067	4343	4196	4184	4143	4213	4181	4259	4408	4290	4293	4255	4293	4426	4357	4401	4336	4301	4349	4467	4333	4336	4376	4254	4220	4041	3974	4100	4016	4260	4161
4737	4763	4622	4377	4295	4242	4295	4271	4302	3978	3980	3918	3925	3868	3897	3961	4006	3946	4034	4133	4308	4139	4018	3968	4134	4081	4214	4048	4323	4098	4281	4429	4382	4453	4350	4303	4267	4394	4368	4253	4347	4191	4110	4014	4050	3999	3982	4148	4237	4239
4816	4634	4634	4470	4456	4223	4210	4186	4330	4371	4136	4054	4119	3934	4052	3921	4031	3994	4183	4243	4132	4049	4065	4115	4185	4098	4088	4095	4246	4207	4315	4308	4342	4385	4334	4185	4196	4319	4256	4361	4261	4031	3967	3902	3990	4027	4132	4211	4244	4177
4762	4448	4552	4477	4431	4416	4207	4255	4350	4386	4338	4219	4177	4155	4077	3963	3968	3998	4285	4109	4085	4051	3934	4177	4122	4244	4140	4268	4168	4179	4186	4261	4272	4285	4119	4195	4299	4403	4215	4142	4096	3946	3929	3889	3991	3946	4170	4229	4166	4036
4642	4471	4499	4510	4390	4326	4204	4236	4277	4386	4109	4314	4229	4265	4140	4125	3957	4130	4150	4221	4076	4017	4180	4105	4128	4009	4110	4159	4067	4050	4110	4204	4206	4210	4192	4044	4105	4150	4165	4065	3955	3962	3977	3947	4016	4077	4210	4410	4036	4251
4564	4578	4527	4515	4308	4309	4290	4457	4465	4300	4376	4288	4433	4261	4291	4205	4144	4187	4159	4019	4144	4322	4215	4111	4017	3996	4050	4098	4151	4024	4034	4099	4193	4164	4200	4103	4081	4086	4002	4184	3946	3880	4150	3974	4005	4074	4165	4043	4126	4136
4583	4535	4537	4411	4382	4267	4316	4433	4416	4413	4444	4423	4307	4299	4150	4274	4173	3997	4015	4206	4090	4194	3966	4087	4033	4036	3997	4190	4100	4072	4204	4079	4216	4153	4226	4075	4040	3950	3942	4034	3878	3993	3979	4174	4249	4263	4132	4067	4224	4274
4592	4530	4522	4253	4187	4233	4263	4296	4401	4379	4507	4376	4409	4539	4381	4292	4419	4043	4080	4088	4194	4035	4220	4076	4132	4110	4060	4060	4193	4117	4131	4233	4073	4184	4224	4103	4149	4040	3974	3900	3988	4180	4051	4133	4122	4239	4289	4270	4127	4131
4572	4511	4553	4322	4331	4183	4182	4297	4371	4322	4397	4411	4312	4372	4385	4560	4529	4205	4255	4256	4082	4169	4144	4124	4156	4068	4109	3905	4253	4228	4164	4208	4232	4343	4249	4116	4142	4099	4046	3978	4209	4151	4124	4133	4122	4201	4216	4318	4256	4016
4630	4540	4386	4416	4295	4319	4311	4320	4381	4412	4451	4350	4340	4264	4459	4354	4363	4222	4304	4292	4073	4001	4035	4079	4250	4189	4120	4150	4143	4189	4336	4282	4385	4103	4177	4177	4248	4054	4098	4192	4041	4310	4178	4150	4171	4113	4153	4227	4033	4119
4521	4502	4492	4392	4302	4192	4254	4270	4286	4275	4464	4350	4357	4518	4365	4309	4420	4507	4202	4271	4180	4256	4155	4273	4263	4151	4094	4167	4128	4185	4191	4368	4280	4232	4242	4142	4176	4236	4202	4121	4192	4264	4194	4142	4138	4176	4172	4204	4221	4386
4597	4520	4526	4497	4403	4171	4292	4254	4398	4347	4323	4324	4440	4316	4302	4369	4481	4565	4342	4440	4206	4292	4106	4028	4111	4052	4151	4046	4071	4189	4173	4098	4276	4168	4117	4180	4273	4248	4091	4298	4321	4257	4170	4289	4185	4151	4154	4219	4131	4278
4558	4437	4598	4626	4336	4318	4341	4299	4335	4329	4402	4391	4428	4183	4334	4205	4346	4319	4338	4221	4308	4132	4105	4010	4136	4200	4104	4150	4143	4102	4147	4076	4040	4041	4144	4331	4198	4286	4321	4191	4181	4240	4224	4219	4181	4315	4216	4255	4212	4140
4557	4535	4485	4450	4335	4435	4333	4276	4243	4490	4257	4341	4269	4245	4305	4230	4341	4377	4377	4504	4232	4169	4306	4293	4173	4119	4011	4086	3989	4323	4115	4068	3979	4173	4292	4228	4037	4162	4466	4270	4171	4121	4134	4273	4250	4100	4144	4253	4278	4133
4529	4351	4458	4429	4402	4391	4368	4214	4323	4342	4312	4406	4444	4257	4194	4215	4167	4297	4266	4256	4111	4128	4058	4196	4178	4128	4016	4147	4013	4193	4123	4030	4153	4099	4068	4064	4283	4163	4252	4064	4144	4183	4218	4234	4280	4122	4258	4017	4148	4078
4451	4440	4291	4359	4398	4251	4269	4311	4208	4411	4166	4254	4361	4319	4196	4269	4293	4132	4211	4361	4115	4357	4342	4231	4221	4259	4229	4076	4164	4039	4128	4105	4214	4152	4051	4011	4128	4270	4111	4090	4058	3989	4211	4191	4241	4181	4158	4080	4003	4199
4583	4205	4366	4281	4375	4288	4281	4224	4250	4416	4335	4360	4424	4286	4148	4141	4099	4176	4218	4215	4090	4084	4211	4192	4183	4417	4162	4234	3990	4111	4054	4222	4110	4164	4207	3971	4129	4008	4175	4000	4041	3977	4175	4147	4154	4038	4140	4086	4073	4111
4550	4549	4341	4245	4339	4225	4243	4262	4325	4287	4096	4170	4380	4471	4251	4207	4147	4187	4269	4345	4511	4276	4370	4371	4368	4428	4392	4212	4035	4101	3983	4114	4051	4083	4232	4155	4093	4121	4008	4020	4220	4063	4106	3975	4141	4261	4154	4136	4052	3977
4583	4379	4375	4176	4178	4348	4210	4099	4137	4396	4374	4366	4383	4218	4006	4158	4019	4201	4125	4198	4271	4143	4134	4197	4303	4294	4325	4272	4221	4268	4142	4021	4038	4079	4123	4173	4214	4036	3958	4110	4161	4161	3999	4099	4092	4086	4259	4067	4102	4090
4682	4415	4320	4281	4297	4209	4290	4154	4177	4234	4164	4171	4182	4352	4398	4496	4204	4233	4313	4302	4407	4259	4365	4134	4341	4418	4417	4491	4216	4282	4034	4120	4257	4124	4228	4053	4023	4118	4087	4123	4185	4016	4048	4103	3994	4186	4101	4139	4169	4063
4490	4291	4270	4224	4260	4149	4125	4189	4327	4256	4294	4180	4162	3973	4183	4090	4042	4194	3980	4134	4041	4198	4003	4274	4198	4418	4345	4406	4316	4287	4184	4141	4255	4043	4041	4102	4002	3992	4228	4154	4016	4074	4102	4002	3952	4072	4048	4109	4054	4070
4629	4337	4399	4234	4354	4187	4229	4163	4365	4136	4016	4163	4264	4234	4285	4484	4314	4308	4433	4393	4334	4357	4330	4367	4314	4224	4384	4285	4433	4312	4149	4133	4110	4137	3903	4073	4137	4178	4072	4060	4115	4038	4117	4101	4147	4004	3879	3949	4037	4105
4635	4576	4480	4367	4369	4397	4363	4336	4168	4332	4314	4319	4218	4160	4208	4078	4069	4035	3996	3985	4034	4063	4162	4121	4327	4426	4377	4368	4333	4191	4160	4278	4058	4026	4033	4085	4081	4072	4223	3920	3994	4141	4021	4092	3988	3922	3857	3889	3821	4141
4693	4572	4514	4349	4397	4367	4312	4341	4572	4219	4171	4142	4185	4241	4247	4382	4484	4323	4318	4378	4364	4348	4152	4254	4311	4070	4182	4197	4156	4282	4306	4139	4024	4035	3933	3982	4014	4041	3968	4000	4147	4044	4147	3975	4111	3908	3990	3785	3832	3915
4851	4671	4536	4400	4408	4490	4555	4513	4458	4294	4201	4370	4270	4308	4203	4240	4242	4146	4077	4095	4098	4167	4218	4183	4293	4481	4370	4299	4228	4058	4058	4324	4287	4156	4001	3961	3855	3841	3976	4019	4104	4102	4034	3958	3931	3988	3921	3825	3720	3828
4729	4548	4395	4448	4492	4475	4532	4410	4497	4348	4326	4228	4272	4192	4237	4290	4455	4324	4299	4232	4193	4245	4290	4120	4256	4253	4371	4336	4334	4162	4146	4126	4072	4152	4061	4030	4066	3979	3975	4127	4147	3986	4128	3892	4006	3890	3939	3856	3840	3675
4717	4423	4490	4591	4282	4245	4606	4597	4588	4453	4137	4278	4231	4453	4433	4466	4341	4245	4195	4201	4251	4230	4389	4333	4441	4328	4211	4250	4172	4181	4232	4287	4244	4079	4236	3952	3908	4092	4045	3969	4039	4023	3875	4115	3994	4046	3869	3887	3925	3824
4730	4582	4516	4297	4416	4306	4468	4373	4358	4506	4365	4398	4283	4423	4405	4486	4222	4291	4213	4228	4380	4363	4207	4231	4261	4421	4447	4416	4386	4297	4298	4324	4268	4234	4286	4127	4176	4031	4181	4111	3854	3892	4015	3991	4153	4032	3900	3863	3948	3822
4714	4603	4390	4338	4475	4433	4360	4466	4472	4395	4342	4401	4165	4241	4273	4340	4308	4234	4115	4205	4327	4403	4254	4312	4308	4292	4346	4275	4291	4467	4309	4291	4108	4343	4448	4208	4297	4215	4099	4099	3978	3917	4033	3990	3958	4028	3929	3963	3926	4060
4614	4411	4591	4525	4312	4370	4453	4455	4427	4269	4199	4300	4290	4398	4510	4486	4476	4347	4443	4461	4500	4400	4280	4400	4284	4290	4343	4203	4193	4239	4337	4326	4526	4366	4305	4440	4254	4393	4308	4143	3982	4011	3884	3955	3887	3740	3811	3909	4045	4267
4487	4540	4579	4247	4362	4451	4469	4314	4146	4189	4326	4218	4289	4440	4357	4338	4328	4320	4299	4269	4158	4225	4354	4310	4331	4409	4321	4378	4390	4302	4337	4326	4325	4426	4452	4356	4239	4337	4127	4119	3961	3944	3887	3849	3750	3713	3902	4092	4186	4112
4558	4529	4445	4459	4520	4236	4187	4433	4371	4441	4318	4201	4041	4112	3991	4138	4086	4043	4178	4023	4153	4055	4002	3964	4095	4088	4004	4290	4235	4433	4420	4495	4151	4101	4450	4289	4243	4113	4113	4153	4140	3994	3966	3883	3822	3884	3906	4065	4056	4094
4555	4530	4566	4359	4191	4238	4414	4538	4339	4333	3996	4016	4106	4274	4249	4418	4429	4476	4450	4433	4400	4488	4432	4230	4123	4015	3917	4238	4162	4336	4236	4282	4267	4110	4173	4185	4149	4121	4085	4206	4223	4090	3816	3842	3885	3798	3935	4030	4063	3773
4529	4626	4511	4221	4229	4483	4586	4288	4216	4126	4254	4291	4324	4138	4317	4401	4261	4253	4174	4266	4326	4477	4405	4477	4411	4244	4197	4111	4139	4068	4176	4164	4160	4250	4196	4060	4058	4223	4233	4274	4221	4069	3876	3962	4105	3977	3937	3837	3792	3464
4679	4443	4294	4511	4411	4212	3911	4128	4287	4450	4360	4308	3974	4036	4137	3977	4064	3971	3897	3923	3770	3830	3838	3988	4136	4376	4373	4261	4365	4127	4250	4247	4081	3995	4266	4227	4114	4032	4200	4091	4004	3989	4034	4150	4102	4218	4048	3795	3612	3595
4483	4298	4569	4659	4291	4068	4307	4307	4247	4234	4209	4060	4003	4056	4021	4258	4264	4233	4294	4330	4310	4162	4229	4096	3936	3866	3913	4042	4275	4226	4397	4204	4134	4022	3957	4305	4378	4159	4052	4095	4134	3973	4274	4451	4483	4259	4081	3706	3540	3557
4436	4644	4610	4285	4189	4240	4286	4215	4136	3983	4109	4116	4304	4195	4115	4344	4298	4405	4438	4572	4676	4748	4786	4760	4593	4176	3982	3844	3987	4103	4229	4202	4249	4333	3991	4192	4236	4441	4264	3963	4192	4368	4462	4652	4526	4195	4022	3931	3618	3540
4743	4507	4341	4237	4588	4585	4410	4001	3982	4288	4201	4148	4173	4127	4223	4217	4093	4300	4212	4344	4214	4321	4489	4700	4768	4718	4475	4242	3988	4019	3992	4075	4251	4221	4316	4202	4007	4174	4251	4080	4146	4603	4637	4553	4371	4190	3848	3875	3844	3559
4868	4352	4239	4587	4463	4250	4036	4212	4261	4212	3998	4250	4262	4346	4216	4208	4333	4231	4162	4084	3949	3860	3940	3992	4153	4509	4519	4513	4454	4147	4034	4055	4246	4033	4357	4422	4161	3993	4142	4387	4482	4679	4703	4339	4044	3951	3844	3910	4010	3801
4646	4109	4485	4654	4337	4025	4272	4372	4196	4163	4225	4342	4427	4413	4156	4204	3961	4053	4110	3936	4164	4053	4005	3939	3780	3762	4147	4217	4425	4381	4109	4210	4257	4141	4161	4402	4309	4012	4073	4498	4516	4565	4546	4202	3903	3768	3875	3662	3935	3857
4208	4234	4483	4354	4013	4149	4333	4320	4306	4484	4500	4490	4284	4037	3899	3833	3880	3969	3923	4130	4227	4190	4334	4226	4077	3884	3802	3891	4035	4252	4378	4265	4350	4084	4130	3997	4294	4462	4294	4489	4666	4252	4231	3957	3903	3865	3744	3643	3659	4009
4213	4565	4392	4043	3967	4233	4388	4249	4481	4644	4513	4156	3878	3827	3860	3869	4236	4251	4325	4416	4458	4476	4376	4347	4225	4174	3967	3654	3874	3975	4230	4353	4199	4217	4088	4111	4258	4646	4420	4415	4614	4170	3847	3973	3886	3673	3742	3884	3982	4312
4373	4397	4133	3916	4151	4271	4319	4329	4582	4304	4144	3750	3722	4021	4228	4676	4857	4985	4980	4971	4826	4555	4636	4412	4416	4304	4215	4022	4019	3936	4018	4274	4294	4109	4087	4136	4403	4578	4670	4216	4074	3978	3723	3701	3841	3626	3819	4117	4288	4448
4594	4091	3865	4077	4350	4376	4227	4308	4273	3879	3623	3833	4220	4748	5000	5213	5339	5263	5238	5136	4832	4724	4649	4597	4490	4425	4389	4390	4093	3874	3864	3989	4104	4094	4202	4241	4227	4325	4455	4082	3719	3705	3769	3637	3771	3918	4028	4502	4533	4445
4588	3959	3757	4169	4317	4126	4213	4117	3960	3695	3739	4324	4790	5244	5400	5384	5274	4814	4865	4737	4536	4525	4626	4659	4413	4431	4258	4397	4275	3991	3791	3793	3928	3986	4069	4302	4281	4028	4090	3852	3583	3722	3729	3750	3834	4071	4285	4383	4645	4284
4511	3856	3963	4275	4276	4170	4040	3965	3816	3741	4193	4853	5267	5440	5193	4771	4451	4179	3961	3822	4012	4151	4223	4440	4338	4377	4224	4258	4322	3983	3809	3785	3778	4087	4101	4243	4150	3981	3897	4017	3766	3614	3860	4043	4174	4314	4449	4552	4478	4187
4341	3894	4277	4433	4116	4025	3978	3922	3812	4182	4737	5132	5190	5052	4313	3834	3328	3249	3092	2976	3142	3425	3743	3910	4236	4353	4312	4325	4172	4187	4119	3899	3707	3876	4067	4330	4151	4001	3733	4112	4006	3474	3747	4101	4406	4536	4574	4324	4271	3923
4328	4071	4366	4357	4066	3958	3838	3870	4006	4605	5157	5086	4900	4241	3495	2964	2630	2564	2616	2673	2693	2832	3147	3525	3876	4214	4320	4233	4105	4114	4162	3971	3759	3795	4087	4449	4228	4004	3608	3863	3972	3780	3953	4356	4499	4712	4683	4439	4194	3968
4223	4254	4668	4311	4064	3864	3823	4062	4323	4870	5254	4864	4236	3466	2878	2496	2502	2624	2600	2610	2564	2650	2807	3050	3587	4093	4379	4227	4091	4179	4260	4049	3798	3653	3977	4532	4404	3993	3750	3817	3916	3798	3972	4326	4546	4697	4673	4504	4149	4061
4082	4333	4617	4331	4222	3894	3978	4055	4633	4952	5075	4556	3647	3006	2601	2533	2684	2915	2828	2969	2885	2710	2771	2817	3209	3790	4174	4133	4149	4144	4151	4179	3901	3665	3856	4424	4429	4233	3887	3747	3766	3792	3909	4314	4439	4589	4772	4373	4291	4203
3957	4361	4726	4308	3970	3913	4102	4369	4544	4991	4769	4289	3349	2831	2577	2745	2988	3342	3335	3303	3221	2879	2751	2847	3033	3418	4120	4339	4348	4111	4160	4315	4001	3735	3837	4239	4493	4247	4017	3909	3903	3718	3656	4062	4270	4474	4580	4440	4336	4396
3865	4209	4476	4194	4023	3958	4076	4303	4616	4780	4489	3926	3272	2727	2697	3008	3353	3758	3752	3745	3583	3185	2896	2728	2717	3344	4024	4481	4428	4413	4317	4472	4266	3932	3900	4060	4251	4198	4173	4151	3759	3845	3536	3837	3889	4037	4228	4387	4539	4685
4049	4187	4349	4181	3945	4111	4353	4292	4507	4574	4244	3782	3093	2756	2768	3010	3440	3730	4047	3962	3658	3239	2827	2603	2746	3282	4077	4694	4795	4559	4500	4512	4234	4059	4048	4152	4384	4173	4333	4347	3992	3766	3548	3589	3595	3776	4208	4364	4533	4575
4197	4253	4276	4059	3887	4118	4391	4413	4589	4631	4275	3786	3124	2737	2728	3105	3379	3693	3994	3930	3693	3043	2659	2509	2588	3347	4179	4707	4577	4346	4305	4269	4110	4113	4214	4433	4354	4122	4300	4364	4113	4012	3708	3743	3584	3560	3847	4201	4270	4436
4044	4244	4234	4007	3800	4050	4370	4598	4582	4575	4314	3840	3228	2887	2761	3056	3245	3583	3716	3639	3480	2895	2537	2536	2705	3432	4123	4491	4133	4028	4026	3970	3916	4054	4265	4607	4204	4032	4242	4476	4241	4066	3998	3957	3657	3540	3612	3767	4193	4489
4210	4093	4397	4079	3886	3971	4341	4649	4795	4544	4415	4078	3347	3045	2768	2773	3000	3121	3153	3145	3012	2648	2318	2353	2859	3655	4032	4093	3994	3846	3740	3524	3825	3984	4442	4736	4165	3976	4324	4386	4177	4337	4203	3897	3701	3619	3603	3621	4095	4310
4257	4121	4302	4208	3831	3862	4273	4553	4757	4713	4481	4136	3707	3258	3020	2829	2749	2814	2706	2652	2514	2318	2286	2439	3058	3774	4306	4306	3944	3732	3543	3466	3533	3699	4468	4657	4152	4016	4434	4386	4280	4314	4375	4040	3796	3669	3587	3601	3837	4050
4390	4011	4059	4309	3890	3772	4202	4358	4677	4819	4490	4301	3846	3577	3160	3023	2612	2516	2553	2498	2313	2405	2383	2869	3552	4346	4766	4483	4011	3444	3369	3319	3391	3584	4185	4436	4181	4051	4545	4323	4188	4410	4280	4337	4116	3946	3796	3538	3549	3654
4159	4200	4022	4275	4068	3930	4001	4325	4489	4597	4698	4383	4203	3976	3730	3320	2960	2713	2658	2638	2507	2754	2993	3476	4149	4668	5003	4566	4038	3427	3256	3447	3350	3454	3997	4258	3907	4284	4629	4189	4184	4276	4154	4303	4253	4153	3871	3650	3499	3386
4057	4129	4118	4275	4363	3951	3871	3986	4341	4574	4603	4539	4433	4494	4041	3842	3430	3366	3235	3220	3220	3595	3861	4442	4958	5244	5296	4653	3935	3592	3458	3529	3555	3625	3812	3837	3743	4532	4570	4185	4365	4263	4245	4418	4290	4412	3889	3665	3634	3644
4121	4209	4072	4231	4448	4122	3995	3989	4255	4503	4539	4576	4487	4578	4429	4363	4213	4213	3998	4178	4288	4573	4934	5181	5155	5019	4729	4227	4001	3815	3724	3623	3611	3859	3831	3454	3570	4331	4329	4237	4527	4376	4426	4464	4462	4499	4002	4029	3885	4137
3979	4115	4125	4235	4385	4441	4126	3935	4132	4363	4449	4515	4536	4556	4548	4560	4669	4686	4825	4752	4956	5220	5376	5291	4890	4455	3849	3804	3745	3919	4119	3814	3917	3954	3708	3317	3624	3985	3902	4236	4498	4346	4336	4461	4391	4227	4199	4225	4200	4347
4103	3965	4084	4253	4337	4592	4346	3944	3853	4114	4362	4425	4519	4253	4343	4559	4676	4814	4863	4996	5005	5006	5184	4645	4124	3670	3431	3587	3840	4255	4262	4175	4240	4081	3639	3394	3823	3779	3537	4026	4414	4363	4381	4297	4207	4157	4364	4251	4346	4376
4178	3903	3936	4243	4096	4412	4381	4221	3925	3811	4062	4402	4401	4240	4271	4323	4366	4288	4372	4458	4535	4322	4135	3883	3637	3454	3460	3712	4075	4350	4360	4403	4438	3967	3480	3605	3895	3521	3475	3958	3931	4349	4440	4163	4322	4397	4659	4441	4592	4112
4388	4047	3946	4133	4089	4188	4504	4355	4116	3809	3822	4085	4210	4334	4311	4253	3948	4033	4010	4057	3858	3769	3468	3583	3626	3777	3937	4056	4399	4165	4287	4433	4198	3920	3958	4005	3823	3403	3689	3704	3688	4126	4218	4251	4519	4532	4656	4461	4501	4222
4388	4237	3994	3969	4098	4176	4300	4584	4347	3988	3723	3744	4014	4109	4156	4087	4045	4003	3884	3755	3789	3757	3698	3710	3950	4179	4232	4206	4014	4133	4068	3946	4070	4255	4414	4191	3535	3524	3907	3477	3491	3749	3927	4334	4583	4731	4615	4516	4283	4019
4268	4448	4241	4056	4038	4052	4211	4384	4518	4441	4154	3998	3881	3970	3808	3898	3961	4066	3992	3992	3994	3839	3981	4144	4238	4302	4201	3995	4024	3871	3855	3853	4016	4694	4627	3943	3893	3990	3902	3472	3592	3464	3693	4134	4394	4753	4509	4268	3847	3837
4317	4155	4428	4171	4099	4220	4099	4244	4338	4474	4461	4459	4224	4075	3840	3871	3678	3795	3900	3983	3991	4004	4036	4110	4085	4039	4019	4004	3865	3772	3753	3927	4267	4573	4245	4200	4415	4258	3667	3709	3574	3568	3607	3823	4373	4354	4409	4012	3806	3647
4494	4068	4233	4281	4127	4108	4314	4302	4147	4082	4296	4555	4561	4624	4366	4122	3916	3929	4039	4008	4008	3924	3908	3975	3986	4033	3882	3871	3810	4015	3924	4209	4230	4029	4002	4305	4553	4109	3939	3834	3705	3626	3770	3891	4028	4000	4304	4028	3917	3548
4622	4427	3986	4162	4223	4197	4323	4457	4390	4188	4104	4078	4293	4438	4706	4486	4436	4314	4184	4334	4186	4185	3924	3990	3892	3868	3932	3895	3910	4282	4176	4195	3974	3906	4206	4319	4369	4185	4324	4028	3705	3829	3895	3837	3574	3702	3732	4036	3934	3610
4287	4453	4137	4029	3966	4112	4277	4376	4511	4503	4219	3861	3936	4080	4080	4222	4248	4240	4119	4088	4065	4084	3913	3958	3818	3876	3988	4149	4118	4147	4089	3788	3814	4099	4142	4035	3949	4488	4409	4181	4144	3820	3873	3654	3452	3387	3280	3627	3781	3803
4256	4176	4396	4255	3932	3957	4087	4241	4406	4540	4455	4298	4135	4013	4028	3925	3805	3753	3680	3767	3849	3925	3903	3931	3810	4115	4240	4220	3972	3898	3991	4137	4212	4115	3765	3826	4184	4440	4295	4427	4394	4061	3797	3551	3565	3413	3558	3566	3679	4014
4287	4128	4115	4213	4169	4050	4079	4124	4122	4282	4327	4405	4420	4557	4316	4409	4144	4073	4137	4093	4282	4082	4083	3976	4091	4037	4100	3791	3725	3910	4081	4287	4176	3782	3840	3914	4183	4088	4210	4602	4519	4094	3786	3722	3696	3784	3831	3563	3870	4215
4302	4199	4134	4033	4079	4080	4095	4263	4291	4223	4126	4174	4076	4182	4368	4400	4461	4249	4339	4383	4349	4301	4096	3876	3755	3832	3887	3987	4038	4154	4026	3957	3670	3849	4208	4088	3873	3884	4215	4406	4206	4150	4117	3688	3845	3930	3813	3738	3928	4519
4179	4243	4323	4163	4015	4034	4058	4213	4214	4402	4267	4150	3967	3997	3993	3878	4089	3919	3964	3943	3846	3706	3904	3727	3727	3913	4164	4152	3872	3881	3839	3889	4052	4232	4112	3885	4052	4007	3830	4082	4148	4459	4202	3852	4066	3815	3826	3878	4064	4483
4146	4039	4299	4323	4172	4142	3880	4047	4017	4168	4286	4243	4117	4123	4136	4174	4219	4060	3952	3924	4099	4023	4072	4106	4062	4020	3939	3838	3710	3594	3973	4057	4124	4040	3995	4177	4153	3923	3734	3768	4162	4082	4124	4345	4172	3994	3991	3887	4225	4396
4266	4123	4157	4211	4251	4266	4068	3939	3961	4169	4242	4298	4242	4063	4234	4327	4281	4415	4147	4160	3960	4187	4133	4184	3936	3871	3908	3943	3858	3966	3889	3939	4023	3952	4062	4062	4118	4020	3903	3837	3826	4041	4259	4188	4214	4350	3980	4237	4197	4138
4086	4082	4157	4167	4340	4197	4181	4123	3907	4031	4017	3912	4052	3998	4206	4183	4336	4200	4225	3983	3892	3993	4079	4027	4069	3988	3919	3969	3898	3812	3735	3818	4265	3942	3952	3751	3992	4121	4003	3934	3938	4194	4057	4124	4322	4004	4200	4006	4071	4037
4096	3995	4220	4299	4263	4212	4062	4103	3907	4148	4139	4196	4006	4027	4091	4167	4248	4127	4093	4045	4071	4050	4200	4102	4024	4001	3844	3968	3844	4009	3938	4033	4084	3892	3893	3977	4031	4065	4078	4031	4096	3958	3913	4071	3919	3972	3891	3765	3986	3850
4210	3935	3967	4061	4218	4121	4090	3917	3929	3890	4088	4096	4236	4095	4117	4134	4176	4055	4188	4175	4072	4145	4247	4178	4117	3984	4011	4042	3916	3902	3827	3874	3984	4117	3912	3930	4039	4143	4175	4044	3951	4042	4122	3825	3880	3855	3789	3954	3693	3993
4105	4026	4047	3979	3936	3997	4123	4065	4035	3960	3986	3996	3948	3906	3887	3986	4068	4102	4043	4164	4096	4150	4050	3959	3862	4045	3950	4006	4070	3904	3918	3871	3982	3928	3814	3870	4065	4177	4046	4044	4065	4144	3881	3915	3956	3876	4152	3821	3861	4042
4093	3966	3937	4120	4074	4133	4043	3875	3816	3864	4077	4141	4093	3999	3988	3808	3882	3979	4136	4023	4042	4024	4121	4111	4066	3965	4335	4164	4062	4091	3777	3807	3872	3880	3917	4083	4002	4212	4093	3948	3909	3934	4168	3896	3996	4155	4058	3959	4066	4014
4233	4149	4049	4043	4211	4183	4061	4069	3966	3824	3761	3899	4049	3965	3967	3902	3968	4165	4176	4351	4102	3981	4057	4150	4217	4070	4044	3968	3958	3984	3847	4009	3759	3862	3891	4012	4163	4189	4055	4038	3869	3934	3962	3917	4197	3989	4028	4060	3979	3963
4279	3950	3855	4050	4133	4111	4137	3976	3754	3889	4034	4034	4020	3892	3752	3718	3768	3845	4018	4041	3916	3698	3769	3966	4127	4351	4203	4236	4016	3927	3784	3874	3799	3910	3929	3952	3957	4159	3936	3937	3893	3943	3949	4091	3979	4099	4091	4034	4003	4075
4328	3967	3911	3890	4008	4325	4121	4028	3705	3870	3838	3947	4014	3896	3817	3862	4039	4221	4189	4245	4200	4181	3970	4316	4284	4055	4195	4021	4009	4104	3986	3991	4015	4126	3994	4058	3932	4051	3965	3905	4000	4116	4109	4000	4197	4142	4212	4079	4130	4078
4269	3869	3944	3967	3882	4063	4013	3900	3875	3862	3915	4137	3994	3952	3626	3709	3909	4013	3955	3985	3872	3900	3990	4042	4107	4109	4183	4108	4045	4012	3952	3957	4045	4038	4014	4018	3865	3871	4023	4011	4233	4133	4191	4257	4164	4151	4122	4036	4162	3889
4110	4063	3961	4044	4006	4107	4013	3936	3904	3743	3896	3991	3908	3919	3840	3903	4012	4038	4137	4209	3935	4110	4214	4350	4262	3968	3823	3987	3927	4084	4169	4075	4054	4116	3954	3912	4048	3904	4096	4011	4157	4098	4250	4206	4166	4111	4173	4006	3817	4015
4134	3798	4034	4000	4082	4064	4085	3801	3898	3794	3901	3984	3936	3930	3824	3696	3795	4116	4006	3915	3866	3871	4068	4169	4119	4089	4005	3984	4096	3980	4007	4003	3939	4147	4070	3939	3861	4204	4120	4072	4223	4180	4166	4306	4007	4041	4011	4009	4050	3918
4192	3883	4001	3973	4123	4111	3955	3762	3679	3879	3786	3889	3912	3959	3959	3790	3902	3954	4037	3977	3856	3969	4118	4254	4115	4039	3841	3990	4033	4167	4138	4104	3983	3931	3901	3754	3848	4080	4125	4048	4189	4171	4176	4040	4065	4027	4102	4036	4055	4060
4060	3968	3917	3969	4104	3959	3935	3854	3773	3652	3823	3962	3899	3797	3812	3695	3688	3769	3878	3790	3908	3871	4095	3985	3964	4064	4021	3999	4056	4140	4059	4108	4151	3986	3884	3816	3953	3935	4115	4079	4094	4194	4180	4200	3972	4079	4146	4016	4102	4155
4062	4011	4061	3945	4054	4131	4126	3832	3746	3779	3923	3884	4007	3893	3782	3750	3683	3823	3898	3871	3973	4057	3948	3994	4138	3904	3979	4067	4112	4173	4123	4014	3914	3899	4003	4008	3950	4060	4038	4037	4103	4060	3984	4069	4043	3994	4087	4082	4145	4170
4069	4062	4086	4021	4010	3976	4054	3947	3697	3733	3866	4050	4020	4007	3688	3703	3722	3831	3796	3902	3963	3804	3982	4061	3956	3923	3902	4033	4100	4140	4015	3953	4025	4176	3975	3965	3995	3930	4154	4030	3882	3992	4142	4058	4031	4176	4259	4104	4337	4303
4089	4025	4001	4130	4139	4049	4166	3958	3946	3827	3731	4009	4045	3875	3937	3773	3688	3828	3841	3979	3766	3792	3970	4052	4064	3837	4127	3982	4146	4061	4106	3974	3946	3975	3974	4070	4008	4016	3937	3938	3907	4052	4028	4190	4058	4337	4279	4324	4340	4243
4117	4025	3930	3947	4073	4051	4030	3967	4067	3801	3848	4030	4141	3877	3719	3688	3681	3712	3893	3902	3784	3774	3770	3950	4016	3997	4023	3956	4119	4007	3906	3912	3983	4108	4038	4122	4034	3947	3898	3849	3938	3839	4112	4134	4370	4265	4283	4307	4304	4154
4195	4079	3907	3901	4018	4213	4176	4018	3911	3865	3780	3972	3938	3982	3804	3657	3887	4031	4148	3834	3921	3728	3800	3914	3986	3867	4072	3907	4056	4027	3871	3909	3948	4065	4017	4184	3938	3824	3782	3793	3844	3965	4068	4051	4109	4176	4340	4410	4060	4214
4146	4058	3767	3733	4130	4122	4019	3968	3954	3925	3851	4191	3985	3999	3722	3763	3849	4015	4004	3787	3757	3816	3687	3903	4053	3947	3894	3924	3973	3951	3815	4079	4044	4102	4029	4116	4071	3864	3795	3750	3914	3894	4047	4014	4112	4136	4424	4165	4253	4019
4018	3924	3870	3900	3981	4103	4132	4058	3825	3815	3899	4067	4024	3899	3630	3596	3870	4018	3900	3714	3722	3577	3767	3894	3955	3768	3837	3905	3809	3922	3753	3917	4057	4212	4158	4062	4055	3979	3808	3816	3787	3973	3924	4070	4042	4276	4206	4203	4047	4109
3897	3875	3885	3961	3772	4082	3982	4016	3794	3795	3921	4033	3862	3920	3785	3713	3864	3807	4071	3745	3691	3687	3868	3889	3971	3791	3796	3657	3876	3840	3880	3856	4102	3996	4120	3990	3902	3922	3759	3860	3847	3958	4066	3988	3942	4099	4136	4118	4015	3986
3945	3738	3856	3999	4163	4156	3994	3888	3808	3823	3990	4031	4021	3864	3763	3750	3886	4035	3958	3855	3618	3649	3920	3915	3890	3846	3852	3832	3857	3877	3828	3888	4090	4078	3973	3925	3773	3818	3791	3761	3873	3936	4113	3889	3975	4085	3980	3843	4078	4002
3964	3745	3815	4160	4179	4070	4080	4003	3825	3731	4052	4023	3992	3931	3780	3928	3953	3946	3808	3720	3672	3681	3860	3896	3903	3743	3731	3806	3791	3756	3867	3866	3971	4074	4086	3999	3658	3898	3763	3730	3826	3824	4027	3937	3953	4011	3894	3766	3775	3929
3865	3784	3795	3983	4182	4188	4025	3896	3806	3984	3975	4050	3946	3956	3807	4019	4078	3975	3935	3740	3550	3740	3840	3903	3735	3793	3797	3779	3787	3818	3887	3871	3917	4003	3953	3994	3823	3753	3824	3903	3878	4016	3889	3881	3970	3839	3832	3726	3744	3926
3864	3733	3594	3906	4148	3964	3868	3778	3836	3932	3882	3989	3954	3847	3880	3886	4084	3966	3900	3732	3718	3883	4043	3935	3874	3691	3727	3714	3878	3895	3854	3989	4078	3907	3839	3851	3926	3785	3906	3899	3794	3863	3875	3746	3857	3832	3811	3792	3752	3949
3821	3784	3651	3870	3994	3988	3716	3794	3963	3959	4064	3897	3793	3842	3755	3877	4027	3966	3942	3827	3788	3938	3948	3949	3909	3885	3719	3872	3845	3834	3925	3964	3840	3921	3836	3747	3836	3934	3848	3882	3926	3874	3794	3706	3628	3794	3819	3698	3770	3869
3798	3779	3754	3972	3927	3940	3837	3863	3947	4000	3990	3926	3801	3713	3962	3951	4063	3988	3830	3870	3879	3996	3990	3961	3824	3719	3784	3761	3878	3934	3764	3978	3920	3909	3780	3729	3781	3823	3878	3867	3887	3949	3743	3646	3746	3744	3770	3709	3829	3982
3756	3825	3896	3844	4004	3934	3910	3678	3782	3974	3923	3869	3827	3975	3904	4104	3963	4038	3782	3812	3886	4062	4111	3964	3683	3745	3797	4000	3931	4008	4033	3850	3896	3819	3682	3720	3739	3855	3856	3853	3832	3851	3671	3596	3521	3733	3712	3796	3897	3977
3790	3735	3962	3944	3958	3841	3765	3713	3971	3985	3971	3823	3842	3887	3937	3938	3939	3828	3851	3753	3974	4125	4015	4054	3780	3746	3927	3976	4002	4013	3959	3971	3812	3707	3611	3747	3790	3896	3814	3955	3839	3740	3728	3676	3580	3678	3792	3775	3932	4004
3874	3756	4027	3963	3951	3728	3743	3762	3880	4053	3907	3891	3788	3834	3855	4007	4174	3882	3833	3983	4010	4139	4051	3985	3761	3842	4012	4112	4116	4030	4052	3823	3885	3808	3567	3739	3833	3794	3867	3982	3860	3722	3733	3623	3567	3788	3713	3763	3873	3955
3933	4020	3893	4011	3878	3765	3690	3940	3887	3881	3960	3875	3801	3917	3923	3967	3972	3899	3894	3935	4086	4146	4105	3900	3790	3758	3938	4239	4177	4054	4008	3797	3746	3679	3787	3929	3945	3885	3947	3982	3867	3772	3717	3607	3655	3730	3700	3793	3988	4000
4034	3905	4006	4021	3907	3730	3742	3854	3867	3908	3976	3815	3848	3784	3847	4008	3972	3915	3859	3958	4220	4202	3866	3894	3946	3942	3911	4065	4049	4016	3947	3966	3741	3839	3824	3892	3912	3979	3926	3988	3843	3791	3640	3622	3737	3743	3848	3926	3840	4005
3984	3920	3987	4017	3756	3724	3825	3933	4127	3885	3847	3874	3800	3794	3968	3929	3816	3790	3779	3948	4111	4109	3995	3897	3709	3983	4028	4052	4067	4181	4171	4008	3909	3869	3796	3974	4084	3905	3907	3817	3896	3747	3704	3663	3649	3776	3771	3948	3939	4066
4025	3846	4122	3802	3797	3728	3857	3983	3995	3864	3715	3718	3650	3929	4022	3947	3655	3700	3836	3989	4221	4044	3927	3959	3833	4012	4059	4023	4004	4098	4177	4069	3987	3910	3812	3952	4006	4026	3899	3851	3807	3884	3513	3726	3741	3754	3744	3926	4015	4102
4027	4076	4145	4080	3708	3619	4024	3977	3972	3935	3793	3704	3767	3816	3982	3940	3784	3718	3838	3996	4102	4025	3941	3821	3840	3932	4090	3968	3981	3961	4067	4075	3931	3913	3786	4029	4079	3968	4100	3849	3859	3722	3670	3717	3656	3870	3858	3814	3993	3955
4113	4081	4277	3962	3778	3738	4001	4058	4024	3813	3762	3764	3718	3969	3994	3764	3770	3670	3788	4087	4136	3910	3794	3753	3795	4082	4078	3972	4009	3919	3998	4003	3904	3930	3942	4071	4042	4013	3987	3972	3814	3675	3672	3679	3683	3899	3817	3904	4067	4161
4207	4109	4227	3988	3723	3947	4173	4159	3889	3914	3809	3720	3884	3922	3884	3792	3604	3707	3821	3963	3990	3890	3670	3743	3740	3971	3994	4078	4065	4089	3921	4038	3864	3979	4048	4108	4124	3917	4063	3873	3759	3711	3688	3752	3738	3746	3915	4091	4135	4111
4025	4203	4079	3943	3890	3895	4221	4088	4099	3763	3788	3718	3934	3968	3978	3803	3573	3715	3769	3957	3994	3788	3752	3679	3817	3905	3917	3916	4062	3963	4002	3928	3792	3954	4047	4160	4001	4062	3994	4016	3830	3690	3691	3773	3842	3991	4040	3986	4002	4105
4132	3934	4077	3860	3881	3925	4101	4129	3933	3991	3781	3967	4028	3877	3946	3647	3624	3659	3963	3916	4007	3827	3645	3803	3845	3887	3760	3874	3826	3882	3915	3842	3858	3932	4037	4095	4080	3965	3972	3927	3887	3731	3818	3974	3919	3799	3958	4173	3984	4090
4145	4101	3885	3884	3940	4016	4138	4164	3948	3988	3848	3863	3975	3990	3769	3627	3574	3626	3873	3972	3801	3847	3726	3696	3636	3682	3799	3876	3826	3808	3768	3795	3733	3930	3898	3969	3946	3855	3837	3948	3734	3674	3846	3764	3870	3816	3956	4081	4044	4046
4178	4056	3881	3921	3897	4086	4065	4046	3983	3958	3811	3989	3968	3983	3792	3707	3608	3786	3912	3937	3801	3825	3697	3679	3784	3798	3801	3990	3869	3926	3725	3846	3768	3840	3911	3916	3980	3984	3835	3755	3584	3796	3728	3823	3885	3952	3995	3975	4011	4089
4059	3859	3804	3887	3945	4032	4179	3984	3969	3762	3903	3978	4071	4021	3869	3844	3744	3730	3813	3912	3907	3791	3792	3829	3740	3681	3704	3854	3957	3864	3785	3677	3787	3971	4016	3836	3998	3926	3805	3840	3655	3602	3698	3900	3864	3841	3945	3980	3978	4021
3914	3803	3874	3989	3969	3950	4144	4075	3997	3886	4076	4094	4173	4023	3911	3778	3796	3777	3834	3833	3907	3809	3788	3821	3747	3789	3641	3809	3776	3703	3641	3697	3735	3843	3955	3926	3787	3918	3892	3650	3651	3707	3783	3775	3826	3948	3903	3988	4072	4004
3883	3825	3963	4030	3964	3829	3919	3972	3871	4026	3998	4167	4090	4002	3878	3848	3884	3830	3998	3963	3919	3819	3741	3647	3678	3624	3655	3726	3733	3718	3546	3609	3750	3845	3916	3826	3808	3797	3675	3723	3630	3532	3697	3767	3812	3857	3840	3786	3961	3965
3730	3876	3898	4020	3895	3856	3891	3802	3911	4021	4001	3991	3847	3910	3941	3808	3798	3861	3866	3901	3939	4124	3892	3693	3588	3641	3845	3862	3710	3661	3644	3669	3679	3752	3787	3733	3805	3655	3631	3629	3619	3666	3583	3745	3856	3871	3835	3788	3885	3831
3769	3966	4095	4015	3677	3625	3894	3888	3893	4188	3939	3945	3990	3976	3925	3783	3837	3867	3886	3957	4069	4026	3967	3782	3657	3699	3837	3782	3732	3716	3616	3689	3624	3724	3827	3737	3819	3736	3699	3753	3772	3720	3677	3651	3750	3705	3795	3926	3964	3817
3948	4106	4108	3825	3666	3688	3802	3916	3968	3947	3897	3957	3930	3987	4128	4044	4046	3853	3799	3989	4024	3922	3960	3840	3665	3770	3785	3767	3733	3627	3736	3580	3578	3667	3779	3965	3867	3716	3675	3776	3804	3707	3591	3652	3863	3807	3790	3838	3963	3930
4225	4121	4018	3684	3598	3680	3812	4016	3941	3795	3726	3855	3965	4101	4042	3973	3904	3919	3872	4068	3883	3923	3766	3758	3894	3876	3782	3831	3758	3561	3657	3536	3672	3742	3826	3792	3892	3743	3724	3690	3575	3718	3584	3695	3827	3755	3915	3898	3864	3950
4202	4073	3933	3767	3693	3751	3796	3825	3753	3647	3641	3723	3946	3932	4173	3953	3829	3885	4058	4200	4172	3982	3647	3830	3856	3944	3918	3766	3817	3684	3642	3659	3658	3780	3858	3887	3726	3780	3681	3712	3731	3659	3585	3937	3753	3861	3790	3890	3938	3931
4121	4225	3857	3804	3782	3632	3840	3877	3779	3719	3848	3878	3897	3917	3870	4016	3690	3886	3994	4268	4316	4068	3578	3668	3802	3879	3900	3892	3852	3865	3691	3713	3684	3825	3739	3983	3854	3768	3987	3743	3741	3618	3588	3680	3814	3904	3866	4003	4092	3978
4078	4091	4105	3885	3692	3781	3847	3815	3629	3721	3752	3984	4011	3913	3875	3930	3938	3766	3880	4263	4275	4244	3951	3758	3912	3952	3873	3961	3952	3866	3857	3763	3721	3821	3925	3952	3866	4002	3994	3999	3670	3674	3681	3782	3774	3814	3849	3940	3951	4040
4071	4165	3880	3903	3813	3712	3861	3823	3745	3693	3955	3957	3976	3828	3824	3711	3600	3627	3702	4007	4161	4038	3968	3931	3911	3816	3833	4074	3988	3930	3847	3767	3756	3984	3899	3989	4068	4058	3975	3907	3743	3765	3910	3804	3689	3803	3991	4072	4073	3992
3991	3891	3959	3866	3736	3823	3900	3871	4024	3809	3788	3769	3680	3796	3595	3342	3287	3187	3510	3898	3957	3948	3941	3995	3757	3762	4032	3988	3876	4001	3851	3813	3854	3801	3883	3981	3939	4016	4041	3949	3816	3829	3828	3944	3815	3870	4039	4084	4049	3945
3830	3938	3941	3910	3877	3813	3736	3790	3772	3712	3741	3693	3474	3434	3265	3079	3044	3206	3483	3739	3825	3874	4056	3996	3761	3726	3890	3855	4003	3829	3788	3829	3821	3785	3841	3920	4073	4078	4111	3986	3821	3850	3871	3858	3819	3824	3963	4132	4147	3958
3836	3921	4040	4084	3921	3842	3699	3835	3839	3756	3682	3660	3576	3251	2947	2876	2996	3195	3496	3621	3771	3838	3987	3928	3801	3622	3725	3857	3858	3851	3696	3865	3890	3724	3844	3798	4034	4112	4039	4074	3991	3949	3838	3794	3810	3768	3972	4125	4080	4181
4057	3918	4044	3930	3920	3634	3783	3781	3811	3775	3782	3619	3451	3012	2928	2782	3001	3204	3267	3369	3552	3884	4003	3887	3747	3654	3815	3842	3772	3781	3941	3874	3740	3810	3920	3960	4043	4064	4019	4084	3979	3988	3859	3833	3787	3947	3838	4007	4105	4284
3995	4086	3967	3883	3917	3825	3731	3875	3937	3856	3663	3548	3277	3081	3179	3095	3219	3236	3409	3524	3768	3971	4042	3818	3631	3681	3646	3877	3684	3872	3780	3942	3835	3809	3802	3702	4025	3970	4021	4008	4072	3998	3926	3943	3877	3812	3939	4026	4083	4051
3981	3905	3963	3976	3883	3723	3866	3931	3945	3976	3703	3497	3291	3437	3541	3702	3437	3271	3526	3792	4126	4112	3820	3762	3600	3614	3699	3633	3703	3787	3878	3813	3786	3744	3757	3844	3873	3961	3962	3925	3991	4016	3885	3905	3841	3768	3845	3908	3932	4021
4026	3928	3878	3839	3749	3682	3717	3823	3978	3933	3889	3710	3497	3840	3894	3937	3557	3492	3723	4095	4055	4027	3758	3681	3666	3538	3687	3558	3629	3794	3839	3759	3563	3777	3709	3797	3814	3916	3985	3999	4011	3968	3904	3816	3816	3714	3809	3969	3998	3947
3850	3850	3930	3788	3735	3587	3626	3778	3886	4028	4051	3941	3706	3888	3996	3922	3708	3757	3849	3880	3796	3565	3635	3743	3787	3558	3546	3418	3434	3698	3817	3788	3730	3703	3782	3788	3678	3847	3877	3984	3923	3940	3911	3906	3843	3634	3715	3863	3878	3843
3967	3779	3743	3670	3685	3648	3660	3744	3724	3931	3952	3937	3746	3918	3819	3789	3772	3800	3934	3829	3554	3727	3805	3864	3708	3708	3498	3393	3727	3698	3714	3710	3781	3772	3879	3712	3669	3819	3947	3883	3979	3837	3866	3919	3753	3713	3677	3796	3861	3799
3864	3660	3710	3688	3780	3780	3742	3557	3544	3776	3762	3874	3908	3785	3845	3829	3999	3956	3894	3584	3623	3777	4024	3956	3888	3673	3599	3642	3748	3573	3781	3834	3894	3882	3843	3880	3832	3841	3894	3866	3866	3990	3865	3800	3655	3631	3700	3512	3800	3849
3915	3910	3793	3845	3893	3693	3674	3643	3516	3793	3886	3941	3894	3839	3932	3975	3921	3867	3642	3560	3548	3796	3970	4017	3879	3687	3682	3588	3702	3691	3645	3812	3904	3873	3814	3796	3783	3742	3755	3887	3886	4036	4036	3830	3757	3680	3633	3671	3707	3622
3936	3825	3874	3832	3756	3620	3658	3598	3708	3650	3791	3774	3708	3810	3855	3704	3788	3708	3623	3585	3753	3784	3878	3790	3804	3832	3758	3565	3753	3642	3799	3793	3787	3807	3861	3642	3728	3638	3696	4016	3924	4001	4036	3933	3777	3739	3727	3696	3682	3783
3899	3859	3766	3860	3705	3602	3676	3620	3785	3656	3772	3713	3672	3557	3578	3705	3654	3656	3643	3680	3657	3683	3703	3786	3877	3964	3826	3778	3559	3689	3832	3772	3851	3837	3752	3798	3643	3551	3650	3659	3878	3824	4124	3929	3854	3735	3822	3589	3756	3805
4150	3884	3798	3730	3735	3814	3779	3581	3668	3680	3702	3663	3616	3568	3727	3791	3652	3756	3740	3707	3680	3601	3713	3697	3964	3759	3798	3680	3620	3696	3685	3918	3952	3911	3925	3886	3809	3663	3654	3590	3899	3791	4026	3993	3917	3982	3934	3895	3804	3823
3983	3974	3600	3651	3732	3886	3925	3829	3694	3615	3847	3685	3830	3791	3679	3626	3668	3713	3696	3711	3628	3720	3760	3714	3762	3792	3822	3634	3615	3716	3818	3815	3987	4044	3999	3932	3888	3846	3792	3750	3781	3790	3844	3781	3952	3829	3902	3867	3967	3792
3823	3626	3712	3565	3592	3749	3767	3702	3673	3601	3710	3836	3861	3840	3665	3559	3595	3664	3660	3699	3637	3608	3595	3745	3769	3839	3772	3742	3712	3739	3821	3793	3925	3857	3947	3903	3736	3817	3774	3698	3800	3800	3871	3901	3860	3889	3882	4002	4094	3973
3802	3735	3760	3681	3664	3720	3769	3763	3744	3744	3717	3730	3851	3768	3622	3599	3621	3727	3730	3678	3542	3567	3557	3643	3621	3860	3752	3788	3657	3745	3596	3868	3777	3924	3805	3867	3760	3595	3698	3726	3738	3733	3757	3857	3920	3880	3903	3992	4019	4005
3639	3735	3777	3677	3539	3564	3733	3843	3836	3789	3602	3739	3830	3782	3675	3469	3597	3600	3671	3645	3723	3673	3514	3508	3561	3709	3753	3851	3748	3572	3639	3550	3767	3891	3780	3746	3753	3781	3756	3520	3723	3621	3713	3769	3770	3932	4060	3974	3995	3973
3799	3726	3714	3779	3517	3637	3627	3699	3881	3768	3861	3730	3737	3732	3633	3681	3637	3515	3581	3677	3794	3627	3669	3560	3579	3693	3833	3890	3681	3750	3597	3598	3741	3830	3961	3937	4147	4045	3997	3848	3688	3763	3712	3631	3677	3870	3994	4140	4062	4107
3872	3729	3623	3622	3605	3717	3665	3648	3777	3899	3775	3789	3677	3730	3785	3767	3663	3567	3559	3636	3759	3730	3589	3591	3526	3675	3714	3742	3805	3757	3804	3798	3889	3810	3887	4120	4116	4176	4186	3926	3851	3771	3734	3662	3637	3699	3998	4001	4130	4125
3771	3803	3617	3642	3653	3684	3600	3568	3735	3787	3710	3701	3756	3695	3703	3674	3643	3684	3638	3581	3789	3630	3753	3513	3609	3625	3496	3607	3754	3810	3912	3818	3783	3660	3869	3933	4167	4263	4219	4033	3939	4002	3876	3701	3624	3648	3663	3953	4107	3991
3807	3575	3552	3720	3612	3636	3784	3664	3702	3639	3634	3613	3737	3864	3664	3613	3703	3702	3649	3644	3588	3703	3685	3696	3578	3668	3475	3589	3692	3959	3952	3929	3690	3714	3677	3692	3530	3733	3881	3945	3967	3864	4116	3855	3804	3695	3642	3782	3814	3955
3645	3645	3601	3692	3737	3589	3659	3774	3745	3722	3793	3657	3753	3726	3771	3605	3650	3528	3596	3550	3609	3743	3803	3790	3778	3534	3487	3554	3741	4264	4233	3759	3631	3593	3304	3163	3067	3282	3602	3759	3820	3785	3864	4023	3899	3773	3725	3531	3719	3953
3634	3561	3574	3806	3835	3799	3610	3650	3764	3783	3755	3706	3639	3544	3652	3708	3667	3591	3528	3580	3610	3716	3728	3700	3608	3499	3596	3731	4086	4003	3873	3685	3438	3391	3238	3003	2864	3070	3262	3354	3438	3565	3703	4013	4144	3978	3785	3608	3751	3796
3591	3566	3640	3709	3911	3839	3572	3550	3608	3863	3862	3836	3524	3564	3585	3661	3683	3528	3464	3510	3666	3780	3560	3559	3615	3621	3754	3874	3939	3780	3718	3488	3432	3271	3192	2934	2922	3115	3137	3202	3167	3430	3548	3839	4076	4057	3891	3774	3798	3736
3617	3473	3448	3751	3769	3676	3534	3546	3684	3813	3841	3743	3685	3401	3443	3519	3493	3631	3579	3622	3614	3535	3472	3682	3773	3998	3988	3802	3837	3498	3449	3501	3432	3349	3166	3121	3182	3138	3107	3033	3213	3407	3420	3729	3876	4199	4093	4016	3908	3826
3693	3774	3489	3333	3503	3609	3623	3522	3488	3640	3792	3760	3781	3598	3460	3443	3529	3616	3673	3702	3514	3491	3433	3727	3893	4210	4141	3857	3512	3376	3328	3423	3606	3335	3465	3520	3749	3562	3256	3097	3014	3289	3434	3341	3679	4010	4199	4151	4127	3942
3696	3517	3367	3345	3347	3499	3728	3579	3575	3575	3758	3758	3823	3801	3516	3442	3366	3765	3750	3721	3482	3252	3535	3657	4004	4108	3879	3652	3262	3185	3236	3274	3413	3464	3752	3927	4043	3842	3734	3286	3205	3154	3213	3297	3484	3786	3940	3986	4226	4190
3631	3519	3446	3533	3351	3407	3584	3528	3517	3609	3717	3672	3641	3671	3530	3286	3433	3537	3609	3529	3510	3632	3613	3847	3872	3791	3584	3377	3180	3155	3092	3025	3226	3579	3772	4109	4122	4201	3878	3739	3364	3253	3147	3202	3315	3464	3628	4029	4176	4339
3433	3531	3540	3393	3329	3327	3340	3517	3497	3607	3635	3564	3505	3680	3608	3578	3510	3400	3384	3642	3763	3927	3957	3942	3814	3522	3439	3281	3238	3214	3135	3097	3322	3704	3942	4232	4193	4246	4075	3941	3541	3392	3302	3192	3229	3367	3412	3768	3963	4265
3446	3527	3474	3470	3384	3266	3367	3552	3564	3515	3643	3453	3323	3642	3582	3682	3465	3379	3367	3573	3895	4185	3964	3938	3692	3559	3465	3439	3407	3155	3297	3372	3445	3717	3781	4083	4029	3912	3867	3951	3888	3721	3334	3327	3151	3299	3291	3561	3734	4097
3424	3491	3476	3345	3397	3300	3425	3463	3497	3444	3410	3307	3417	3560	3516	3451	3557	3487	3547	3701	3990	4005	3915	3753	3508	3377	3464	3521	3449	3389	3679	3784	3903	3667	3742	3693	3637	3784	3751	3956	4229	3991	3810	3500	3253	3195	3251	3385	3466	3783
3571	3354	3426	3544	3483	3328	3357	3284	3216	3367	3371	3362	3376	3422	3384	3407	3393	3508	3641	3812	4018	3924	3944	3901	3690	3467	3276	3544	3526	3709	3977	4058	4247	3879	3651	3360	3496	3597	3808	3996	4083	4163	3920	3778	3421	3146	3226	3265	3155	3426
3466	3397	3397	3408	3452	3633	3407	3249	3371	3285	3417	3595	3397	3408	3215	3341	3539	3684	4043	4063	3963	3844	3769	3774	3609	3343	3274	3374	3700	3899	4019	4430	4329	3984	3522	3336	3420	3527	3631	3855	3944	3963	4065	4083	3716	3492	3268	3111	3145	3152
3412	3459	3492	3416	3440	3490	3375	3243	3248	3260	3512	3493	3298	3326	3139	3388	3735	3841	4126	4042	3638	3408	3241	3335	3298	3060	3103	3252	3737	3837	4081	4273	4283	3927	3720	3481	3535	3516	3560	3653	3723	3832	4128	4115	3985	3753	3503	3299	3209	3270
3396	3443	3345	3420	3536	3554	3321	3185	3227	3379	3323	3143	3244	3255	3318	3563	3910	3817	3938	3749	3249	3013	3012	2913	3046	2995	3208	3300	3400	3466	3466	3868	3885	4099	3764	3874	3618	3472	3420	3442	3656	3998	3974	4052	4167	4113	3986	3605	3459	3283
3479	3497	3525	3357	3335	3343	3351	3445	3402	3349	3267	3277	3342	3288	3611	3680	3890	3698	3419	3251	3034	2923	2941	2683	2898	3009	3286	3304	3241	3204	3219	3236	3702	3877	4038	3946	3836	3582	3424	3442	3602	3688	3680	3823	4103	4138	4162	3779	3538	3470
3509	3441	3338	3315	3401	3408	3504	3534	3438	3341	3255	3279	3410	3558	3670	3669	3494	3199	3062	3003	3334	3311	3037	2779	2917	3348	3435	3272	3253	3184	2969	2991	3172	3652	3873	3881	3782	3756	3694	3521	3583	3425	3419	3541	3946	4186	4183	4000	3654	3462
3459	3461	3355	3332	3339	3387	3468	3376	3383	3214	3347	3346	3528	3712	3599	3290	3163	2885	3009	3295	3380	3383	3070	2993	3265	3486	3365	3232	3256	3165	3050	2998	3028	3369	3823	3870	3864	3943	3848	3667	3425	3336	3329	3548	4107	4155	3973	3710	3607	3569
3367	3454	3376	3497	3408	3423	3431	3347	3359	3287	3129	3370	3404	3446	3408	3077	2816	2757	3101	3395	3519	3258	3050	3309	3582	3824	3744	3426	3301	3272	3196	3125	2914	3067	3358	3612	3843	4011	3954	3702	3591	3392	3361	3628	3874	4020	3878	3650	3591	3448
3518	3413	3458	3476	3416	3402	3276	3306	3226	3355	3397	3378	3284	3346	3310	2998	2796	2897	3154	3498	3215	3004	3360	3703	3869	4051	4044	3908	3525	3257	3241	3237	3062	2941	3060	3439	3719	3946	3868	3811	3694	3676	3520	3732	3734	3829	3634	3459	3119	3361
3624	3497	3571	3615	3529	3300	3284	3170	3285	3349	3496	3321	3316	3136	2946	2763	2829	2928	3240	3073	3090	3211	3663	3993	4092	4033	4226	4070	3696	3466	3353	3226	3261	3184	3114	3238	3452	3703	3972	3853	3977	3790	3808	3663	3742	3539	3421	3114	3162	3058
3623	3494	3649	3565	3546	3456	3367	3333	3501	3384	3623	3331	3109	2749	2466	2381	2595	2792	2941	3100	3095	3515	3840	3999	3848	3736	3872	3971	3780	3587	3458	3489	3393	3297	3240	3201	3279	3392	3737	3820	3936	3763	3777	3772	3554	3528	3313	3161	3053	2882
3665	3541	3611	3480	3616	3476	3498	3386	3576	3438	3382	3203	2775	2392	2178	2208	2307	2629	2979	3150	3260	3497	3757	3598	3464	3388	3512	3681	3891	3800	3741	3451	3250	3338	3340	3238	3109	3323	3344	3819	3694	3734	3825	3726	3626	3326	3324	3333	3215	2960
3669	3546	3435	3622	3492	3567	3607	3628	3632	3316	3253	2894	2456	2266	2140	2074	2252	2461	2961	3287	3468	3465	3431	3194	3203	3175	3361	3398	3828	3849	3937	3792	3436	3267	3251	3275	3257	3219	3317	3264	3661	3646	3715	3722	3481	3294	3327	3384	3316	3218
3657	3647	3581	3643	3578	3675	3575	3588	3555	3345	3113	2642	2262	2120	2006	2107	2328	2512	3107	3433	3462	3297	3088	3120	3280	3187	3240	3342	3535	3801	3895	3793	3707	3428	3226	3167	3405	3325	3252	3155	3399	3631	3803	3849	3427	3348	3236	3397	3505	3447
3686	3771	3597	3549	3618	3510	3742	3554	3427	3303	2935	2459	2189	2122	2210	2344	2561	2830	3034	3443	3333	3191	3103	3108	3261	3383	3348	3089	3176	3567	3669	3824	3828	3683	3464	3263	3163	3246	3200	3245	3223	3443	3688	3879	3718	3446	3299	3350	3609	3528
3580	3485	3625	3510	3651	3670	3612	3681	3477	3153	2747	2383	2270	2083	2341	2773	3283	3235	3264	3344	3286	3097	3151	3221	3076	3297	3284	3195	3182	3541	3755	3757	3745	3901	3612	3420	3112	3172	3156	3201	3147	3272	3404	3995	3920	3719	3550	3463	3571	3568
3700	3608	3610	3745	3657	3536	3489	3508	3366	2982	2670	2315	2281	2157	2667	3244	3542	3569	3373	3290	3122	3191	3404	3325	3173	3232	3118	3329	3557	3623	3461	3328	3625	3964	3951	3676	3223	3050	3069	3174	3037	3177	3496	3802	3925	3761	3505	3648	3577	3444
3696	3731	3606	3733	3439	3524	3557	3472	3207	2860	2511	2445	2449	2439	2826	3599	3639	3541	3491	3274	3025	3239	3321	3475	3140	3177	3223	3412	3573	3477	3326	3223	3370	3754	3985	3905	3498	3023	3044	3110	2953	3126	3425	3718	3782	3650	3484	3517	3435	3379
3739	3755	3581	3667	3421	3446	3533	3453	3338	2728	2478	2487	2496	2546	2951	3348	3595	3496	3439	3307	3289	3249	3296	3265	3304	3291	3499	3410	3342	3300	3119	3222	3272	3555	3885	3815	3505	3072	3004	2921	3011	3298	3590	3857	3700	3469	3424	3400	3531	3453
3525	3775	3627	3616	3398	3346	3475	3580	3237	2981	2763	2706	2680	2720	2899	3059	3331	3336	3353	3612	3451	3381	3268	3249	3304	3531	3559	3415	3191	3205	3164	3157	3420	3602	3622	3413	3361	3164	3127	3021	3036	3244	3654	3680	3572	3533	3492	3498	3682	3569
3673	3748	3672	3522	3555	3461	3386	3394	3382	3166	2856	2765	2846	2591	2844	2982	3168	3207	3398	3636	3410	3381	3274	3417	3253	3333	3403	3291	3199	3222	3323	3314	3505	3412	3377	3210	3141	3142	3167	3059	2996	3336	3583	3775	3714	3538	3508	3489	3544	3598
3553	3557	3626	3600	3515	3403	3325	3392	3421	3417	3297	2944	2779	2873	2789	2768	2864	3087	3247	3438	3427	3529	3649	3359	3380	3282	3148	3120	3280	3236	3221	3477	3547	3307	3188	2976	2903	2918	3117	3202	3326	3454	3753	3654	3773	3718	3378	3453	3383	3511
3499	3580	3512	3701	3496	3338	3424	3380	3534	3601	3470	3309	2966	2777	2922	2786	2746	2920	3056	3321	3494	3505	3555	3628	3352	3245	3110	3159	3196	3261	3328	3356	3377	3185	2760	2597	2591	2786	2987	3216	3487	3707	3824	3652	3637	3501	3574	3539	3419	3514
3478	3564	3484	3519	3435	3356	3503	3469	3612	3649	3828	3535	3240	3086	2924	2826	2775	2755	2931	3182	3489	3584	3727	3568	3449	3289	3177	3227	3120	3356	3322	3293	3085	2705	2349	2257	2387	2597	2839	3211	3717	3767	3888	3692	3503	3533	3579	3725	3523	3384
3697	3496	3397	3452	3429	3481	3523	3548	3591	3719	3833	3831	3730	3412	2940	2872	2680	2902	2849	3062	3150	3497	3471	3591	3562	3378	3327	3259	3382	3289	3332	2867	2653	2225	2171	2092	2382	2621	3022	3294	3535	3611	3787	3638	3329	3504	3511	3558	3552	3598
3678	3578	3417	3536	3481	3470	3639	3640	3625	3582	3778	3823	3736	3584	3281	3012	2798	2834	2886	2899	2960	3275	3425	3408	3377	3453	3450	3480	3462	3434	3031	2532	2119	2089	2001	2357	2597	2929	3277	3491	3578	3493	3504	3453	3352	3554	3404	3526	3554	3688
3598	3662	3571	3686	3571	3485	3483	3567	3468	3701	3620	3624	3710	3662	3590	3232	3087	2997	2805	2902	2864	3050	3232	3423	3556	3696	3818	3729	3698	3189	2543	2170	2015	2092	2059	2316	2747	3212	3425	3693	3529	3353	3368	3381	3406	3495	3398	3380	3462	3652
3715	3758	3669	3557	3461	3620	3620	3654	3596	3550	3546	3655	3706	3727	3549	3547	3131	2940	2885	2840	2815	2774	2986	3208	3490	3852	3774	3638	3174	2735	2230	2081	2126	2108	2235	2582	3038	3326	3603	3511	3517	3430	3494	3435	3459	3514	3427	3445	3482	3496
3765	3620	3659	3578	3550	3650	3567	3626	3557	3617	3543	3487	3617	3643	3697	3554	3341	3216	2985	3008	2806	2790	2787	2890	3271	3530	3418	2985	2652	2167	2127	2116	2122	2252	2624	2947	3226	3576	3509	3587	3375	3349	3505	3531	3548	3655	3511	3363	3574	3538
3813	3710	3641	3645	3753	3762	3665	3551	3547	3677	3576	3512	3465	3426	3511	3592	3526	3413	3255	3018	2841	2823	2709	2660	2716	2891	2858	2605	2343	2212	2152	2261	2268	2667	3071	3315	3583	3549	3405	3400	3398	3458	3606	3621	3645	3537	3598	3738	3763	3459
3715	3720	3734	3695	3718	3787	3687	3569	3674	3602	3653	3452	3401	3337	3359	3437	3706	3628	3484	3275	2900	2578	2616	2707	2692	2670	2512	2455	2339	2206	2325	2391	2637	3088	3452	3604	3601	3556	3397	3453	3411	3417	3501	3622	3533	3529	3598	3678	3703	3608
3770	3638	3712	3953	3837	3852	3751	3678	3611	3554	3496	3616	3527	3465	3418	3434	3586	3676	3755	3360	3010	2866	2714	2772	2636	2558	2430	2319	2399	2395	2538	2954	3156	3499	3600	3527	3454	3509	3376	3261	3403	3480	3483	3586	3465	3469	3506	3410	3642	3568
3773	3845	3633	3790	3801	3820	3658	3679	3543	3526	3547	3429	3545	3457	3291	3475	3635	3509	3553	3443	3249	3084	3006	2783	2797	2497	2485	2532	2575	2757	2958	3326	3665	3652	3499	3484	3328	3152	3350	3358	3395	3368	3418	3508	3513	3473	3551	3362	3483	3448
3742	3613	3761	3723	3784	3848	3816	3657	3454	3469	3494	3498	3486	3489	3458	3472	3463	3489	3608	3398	3529	3238	3173	2970	3063	2876	2928	2896	3057	3104	3365	3599	3773	3758	3533	3369	3369	3174	3252	3350	3405	3228	3264	3393	3565	3503	3588	3389	3332	3467
3871	3780	3577	3786	3869	3741	3568	3519	3637	3516	3516	3553	3527	3478	3596	3570	3531	3553	3400	3615	3552	3514	3375	3431	3400	3331	3354	3454	3408	3506	3631	3759	3820	3666	3458	3445	3317	3238	3377	3256	3350	3356	3359	3485	3444	3534	3502	3598	3433	3414
3760	3798	3825	3662	3974	3887	3671	3538	3499	3547	3510	3434	3520	3516	3457	3616	3452	3579	3511	3519	3532	3424	3652	3577	3529	3525	3640	3629	3638	3640	3749	3629	3629	3607	3492	3447	3507	3459	3390	3488	3513	3285	3349	3302	3249	3459	3320	3460	3441	3385
3642	3788	3743	3845	3709	3767	3705	3725	3477	3509	3572	3362	3531	3670	3507	3571	3536	3444	3561	3369	3487	3413	3684	3513	3599	3533	3618	3579	3660	3665	3681	3592	3509	3399	3427	3433	3472	3531	3268	3529	3439	3373	3404	3254	3263	3285	3359	3327	3367	3420
3694	3626	3562	3639	3794	3832	3587	3736	3696	3527	3532	3629	3504	3509	3677	3548	3445	3567	3565	3546	3509	3443	3376	3536	3525	3521	3599	3469	3438	3588	3568	3566	3461	3563	3548	3606	3384	3517	3549	3565	3511	3376	3543	3487	3352	3366	3395	3303	3405	3355
3734	3766	3550	3613	3748	3716	3652	3597	3617	3621	3623	3567	3588	3490	3565	3553	3523	3691	3561	3573	3425	3553	3339	3515	3489	3552	3465	3441	3480	3540	3518	3565	3533	3594	3546	3438	3458	3559	3501	3580	3693	3459	3515	3498	3387	3345	3472	3393	3429	3352
3693	3677	3751	3667	3540	3711	3544	3641	3491	3680	3755	3737	3612	3567	3539	3680	3595	3492	3584	3569	3554	3502	3742	3571	3559	3636	3586	3605	3530	3520	3488	3619	3533	3730	3696	3621	3553	3624	3615	3577	3519	3514	3575	3412	3321	3353	3453	3294	3452	3400
3534	3570	3574	3800	3659	3616	3535	3646	3602	3727	3840	3849	3713	3607	3536	3600	3792	3648	3687	3496	3679	3639	3723	3629	3636	3587	3593	3693	3554	3560	3571	3583	3561	3573	3538	3610	3687	3615	3504	3419	3423	3508	3706	3443	3231	3265	3343	3311	3331	3214
3712	3528	3588	3685	3739	3620	3563	3536	3603	3665	3656	3756	3776	3558	3663	3639	3571	3763	3626	3656	3574	3643	3696	3738	3559	3634	3651	3591	3447	3494	3574	3630	3597	3660	3726	3713	3484	3568	3655	3544	3462	3379	3500	3431	3352	3378	3275	3262	3356	3379
3672	3667	3617	3676	3793	3712	3710	3495	3667	3666	3619	3661	3674	3761	3659	3599	3665	3635	3597	3664	3582	3672	3624	3653	3527	3726	3510	3417	3485	3419	3546	3634	3646	3789	3670	3592	3584	3560	3389	3557	3435	3527	3393	3528	3391	3481	3432	3369	3452	3374
3811	3779	3808	3675	3685	3623	3820	3546	3662	3729	3686	3479	3775	3685	3621	3656	3605	3590	3613	3614	3657	3547	3691	3631	3648	3561	3603	3604	3355	3446	3617	3590	3699	3768	3647	3534	3558	3584	3586	3532	3430	3481	3433	3570	3537	3374	3344	3376	3370	3465
3491	3850	3855	3797	3665	3805	3694	3587	3675	3580	3724	3569	3735	3789	3682	3754	3781	3530	3576	3497	3677	3524	3665	3544	3472	3623	3604	3460	3487	3555	3613	3694	3614	3573	3697	3700	3596	3497	3521	3357	3499	3461	3525	3501	3414	3478	3450	3298	3471	3348
3374	3546	3669	3989	3755	3708	3719	3713	3522	3551	3482	3485	3540	3674	3662	3486	3674	3530	3634	3649	3638	3727	3705	3531	3667	3485	3608	3563	3531	3624	3642	3702	3628	3572	3565	3563	3639	3664	3488	3515	3506	3634	3658	3450	3499	3499	3448	3310	3445	3427
3553	3234	3442	3813	3880	3689	3528	3736	3565	3500	3459	3591	3514	3643	3434	3574	3631	3604	3639	3671	3525	3648	3560	3565	3528	3567	3690	3631	3539	3547	3620	3522	3646	3656	3528	3643	3565	3675	3578	3575	3592	3654	3681	3659	3591	3689	3423	3333	3303	3354
3659	3570	3473	3717	3822	3689	3462	3782	3622	3516	3470	3578	3475	3413	3411	3522	3625	3635	3548	3447	3492	3488	3513	3611	3791	3800	3687	3765	3526	3621	3600	3602	3494	3686	3655	3694	3604	3483	3575	3617	3590	3565	3465	3716	3604	3633	3417	3436	3441	3292
3698	3794	3352	3421	3762	3686	3544	3449	3548	3575	3592	3456	3371	3475	3470	3349	3585	3535	3533	3457	3530	3491	3460	3626	3617	3612	3659	3770	3672	3583	3591	3537	3621	3627	3609	3626	3625	3571	3528	3581	3489	3549	3604	3689	3615	3556	3488	3505	3521	3356
3563	3846	3563	3403	3571	3696	3692	3303	3609	3479	3350	3492	3576	3351	3477	3429	3639	3565	3611	3564	3598	3490	3414	3458	3542	3642	3723	3707	3580	3464	3399	3464	3493	3420	3598	3489	3509	3622	3672	3500	3492	3526	3619	3595	3520	3636	3539	3497	3429	3344
3391	3681	3724	3474	3322	3606	3709	3472	3410	3397	3357	3358	3463	3292	3571	3523	3640	3657	3624	3597	3612	3568	3518	3532	3571	3670	3679	3679	3604	3526	3424	3406	3464	3430	3572	3664	3506	3514	3607	3495	3547	3501	3651	3657	3556	3550	3621	3461	3507	3277
3228	3503	3622	3443	3315	3403	3616	3406	3265	3491	3362	3239	3473	3500	3522	3642	3623	3679	3645	3614	3574	3524	3600	3552	3565	3662	3649	3600	3617	3481	3405	3465	3392	3480	3471	3586	3574	3597	3547	3529	3656	3745	3711	3632	3738	3629	3744	3392	3405	3403
3200	3416	3628	3480	3214	3214	3502	3429	3297	3469	3522	3213	3452	3452	3462	3603	3536	3623	3639	3587	3464	3597	3657	3686	3644	3567	3604	3657	3643	3517	3600	3460	3548	3500	3532	3503	3583	3477	3490	3596	3581	3679	3708	3780	3479	3682	3552	3479	3386	3388
3248	3414	3687	3640	3270	3314	3448	3421	3132	3518	3593	3361	3456	3445	3386	3572	3451	3655	3656	3501	3539	3546	3482	3594	3674	3628	3623	3578	3450	3428	3576	3501	3525	3592	3599	3449	3552	3507	3589	3492	3669	3544	3588	3636	3483	3462	3449	3568	3530	3503
3125	3123	3597	3765	3350	3245	3491	3484	3254	3277	3543	3509	3308	3533	3293	3565	3595	3451	3594	3355	3434	3563	3614	3466	3479	3597	3493	3575	3459	3585	3633	3582	3482	3580	3511	3498	3462	3478	3494	3603	3550	3665	3568	3500	3464	3594	3627	3619	3597	3500
3052	3041	3499	3620	3405	3154	3443	3507	3246	3274	3643	3327	3441	3581	3367	3439	3352	3365	3413	3337	3546	3450	3449	3523	3527	3676	3490	3522	3458	3587	3551	3749	3502	3534	3547	3359	3436	3476	3346	3530	3450	3400	3407	3556	3661	3447	3615	3635	3624	3639
3124	3062	3334	3685	3525	3138	3413	3635	3300	3172	3466	3261	3298	3518	3325	3510	3407	3205	3424	3322	3404	3367	3503	3476	3637	3403	3477	3535	3460	3488	3558	3516	3570	3602	3520	3503	3454	3555	3302	3396	3453	3507	3501	3525	3615	3493	3641	3727	3660	3568
3056	2980	3272	3614	3543	3076	3340	3601	3431	3305	3488	3229	3224	3573	3301	3393	3354	3260	3356	3488	3485	3294	3535	3520	3491	3465	3413	3570	3449	3466	3420	3628	3498	3582	3573	3475	3461	3388	3400	3435	3467	3687	3606	3547	3447	3588	3634	3629	3607	3483
3092	3013	3303	3817	3353	3107	3287	3440	3244	3204	3558	3241	3200	3315	3215	3267	3307	3333	3410	3467	3373	3463	3393	3530	3470	3303	3442	3507	3515	3535	3585	3513	3514	3564	3415	3542	3498	3619	3481	3535	3340	3648	3658	3370	3417	3645	3632	3547	3579	3637
3167	3147	3205	3457	3349	3118	3324	3401	3105	3144	3409	3231	3174	3211	3136	3237	3243	3303	3411	3338	3338	3234	3374	3425	3439	3441	3366	3432	3363	3428	3519	3631	3510	3600	3629	3543	3414	3465	3596	3505	3561	3464	3532	3500	3465	3531	3430	3524	3554	3655
3018	3083	3538	3513	3258	3024	3171	3385	3088	3096	3459	3249	3151	3404	3193	3343	3265	3379	3250	3228	3289	3202	3394	3306	3463	3452	3521	3424	3477	3359	3525	3572	3660	3513	3573	3612	3470	3472	3680	3515	3572	3523	3503	3659	3520	3545	3480	3505	3515	3625
3108	3127	3523	3567	3235	3136	3360	3439	3103	3132	3415	3183	3144	3359	3098	3412	3225	3369	3448	3248	3408	3321	3421	3373	3332	3389	3547	3521	3557	3521	3500	3362	3455	3569	3521	3641	3627	3565	3511	3519	3544	3518	3578	3657	3551	3525	3421	3386	3647	3627
3058	3271	3424	3430	3020	3190	3426	3441	3132	3332	3318	3057	3224	3311	3120	3409	3380	3362	3337	3400	3460	3389	3441	3567	3514	3568	3527	3685	3555	3566	3569	3480	3538	3595	3763	3731	3753	3552	3570	3587	3672	3588	3705	3681	3634	3353	3495	3437	3654	3439
3110	3290	3333	3247	3022	3212	3364	3165	2998	3324	3384	3185	3484	3321	3257	3428	3296	3367	3369	3397	3469	3364	3458	3455	3503	3486	3619	3574	3777	3714	3555	3487	3546	3800	3769	3762	3704	3674	3561	3664	3644	3646	3468	3541	3571	3611	3720	3545	3507	3401
3345	3323	3160	2935	2959	3213	3300	3182	3141	3405	3344	3402	3480	3423	3368	3489	3380	3428	3345	3319	3416	3355	3463	3515	3383	3521	3446	3554	3527	3600	3677	3687	3633	3740	3671	3797	3711	3620	3619	3458	3693	3595	3595	3571	3750	3842	3658	3568	3475	3565
3460	3481	3368	2860	3004	3151	3076	3132	3112	3206	3131	3284	3459	3299	3363	3309	3275	3327	3212	3431	3285	3287	3280	3341	3423	3512	3370	3481	3483	3518	3543	3631	3603	3544	3500	3602	3566	3593	3501	3460	3486	3549	3558	3710	3733	3704	3622	3492	3445	3497
3491	3359	3029	2990	3172	3158	2980	3021	3222	3068	3001	3209	3253	3237	3303	3232	3220	3206	3170	3293	3160	3230	3200	3307	3226	3328	3393	3437	3339	3466	3475	3531	3415	3489	3385	3520	3626	3575	3480	3506	3507	3323	3465	3590	3609	3626	3406	3377	3362	3710
3213	3245	3094	3215	3354	3071	2885	3160	3065	3074	3059	3161	3095	3260	3316	3174	3141	3103	3173	3255	3190	3263	3257	3316	3272	3279	3444	3315	3452	3449	3469	3449	3478	3540	3440	3544	3435	3630	3484	3443	3432	3412	3409	3568	3568	3423	3273	3223	3602	3719
3050	2972	3053	3311	3333	3188	3116	3109	3075	3060	3084	3155	3102	3185	3326	3235	3278	3153	3234	3333	3169	3245	3276	3231	3358	3317	3442	3482	3537	3464	3398	3526	3480	3505	3455	3577	3496	3626	3538	3694	3478	3508	3279	3475	3296	3362	3513	3608	3738	3755
2937	3060	3023	3159	3311	3334	3197	3448	3121	3043	3298	3168	3125	3256	3256	3393	3443	3231	3351	3251	3370	3250	3351	3213	3397	3277	3456	3590	3683	3583	3413	3511	3589	3629	3755	3659	3684	3625	3599	3674	3680	3625	3390	3360	3416	3576	3893	4055	3845	3579
2970	3049	2900	2907	2976	3128	3227	3217	3082	3198	3216	3118	3177	3406	3192	3356	3403	3400	3427	3350	3422	3324	3307	3372	3414	3387	3448	3586	3537	3630	3621	3477	3480	3587	3627	3759	3578	3582	3710	3664	3547	3583	3442	3548	3627	3780	4084	4004	3583	3073
[truncated: 920 more columns]
