# Supplementary material for: Spatial Resolution and Refractive Index Contrast of Resonant Photonic Crystal Surfaces for Biosensing
Source: IEEE Photonics J. Author manuscript; Available in PMC 2015 Sep 7. (PMC4561521; doi:10.1109/JPHOT.2015.2435699)
Supplement: fig4_data [file NIHMS64775-supplement-fig4_data.gz › Volumes/graham/MacBook_backup/PhD_folder_2015_06_02/paper_improvements/IEEE_J_Photonics/final_files/data_files/fig4/4b_raw/I05.csv]

4531	4117	4043	4039	4161	4299	4138	4110	4051	4190	4347	4256	4255	4489	4357	4262	4209	4019	4058	3957	4083	4093	4316	4388	4243	4211	4144	4235	3947	4018	4167	4224	4323	4247	4335	4166	3982	4094	4043	4082	4189	4218	4163	3934	4236	4191	4264	4189	4097	4061
4470	4339	4283	4317	4212	4375	4265	4202	4345	4391	4375	4348	4332	4431	4286	4195	4113	4008	3914	3851	4014	4153	4317	4479	4449	4272	4226	4097	3901	4133	4045	4232	4221	4225	4260	4171	4081	3987	4148	4148	4219	4266	4223	4195	4171	4145	4300	4050	4064	4048
4510	4440	4199	4309	4295	4299	4174	4224	4370	4440	4417	4336	4353	4331	4302	4145	4146	3964	3908	3955	3900	4156	4251	4338	4435	4274	4142	4128	4046	4029	4027	4160	4246	4454	4260	4283	4274	4160	4184	4334	4292	4428	4169	3989	4070	4205	4229	4019	4153	4100
4561	4354	4257	4135	4222	4293	4304	4357	4422	4625	4530	4220	4375	4323	4272	4174	4071	4005	4109	4013	3982	4035	4228	4407	4390	4352	4315	4194	3929	4088	4066	4274	4500	4455	4371	4289	4196	4145	4336	4251	4416	4351	4175	4231	4060	4093	4267	4312	4093	4244
4632	4371	4157	4089	4154	4258	4221	4383	4544	4555	4417	4386	4493	4183	4229	4148	4211	4317	4331	4297	4158	4238	4333	4408	4256	4396	4211	4149	4097	4249	4124	4501	4391	4461	4404	4344	4338	4359	4392	4332	4504	4505	4348	4220	4227	4083	4282	4343	4290	4360
4543	4288	4126	4166	4132	4302	4483	4396	4420	4477	4668	4381	4326	4288	4235	4394	4276	4256	4536	4440	4264	4304	4145	4408	4420	4369	4397	4411	4253	4170	4339	4263	4443	4551	4411	4405	4302	4491	4618	4351	4493	4430	4361	4180	4225	4101	4235	4218	4257	4414
4499	4239	4131	4121	4345	4344	4317	4297	4504	4378	4454	4206	4213	4258	4423	4342	4396	4644	4648	4615	4552	4422	4422	4335	4398	4264	4423	4230	4302	4299	4353	4461	4625	4534	4377	4346	4460	4499	4370	4483	4483	4617	4513	4352	4257	4219	4313	4305	4288	4410
4586	4391	4324	4288	4320	4329	4355	4320	4285	4402	4355	4320	4349	4481	4386	4436	4771	4711	4807	4536	4616	4499	4458	4455	4412	4567	4513	4328	4384	4207	4281	4581	4443	4549	4497	4514	4500	4567	4600	4447	4685	4436	4710	4405	4414	4316	4377	4405	4372	4262
4618	4297	4308	4427	4470	4242	4113	4235	4337	4453	4151	4332	4425	4476	4576	4460	4711	4655	4955	4684	4497	4539	4512	4563	4607	4482	4476	4387	4381	4127	4425	4466	4624	4452	4593	4532	4710	4474	4564	4535	4500	4645	4720	4501	4468	4317	4508	4538	4398	4408
4480	4247	4225	4431	4467	4361	4229	4020	4278	4267	4322	4326	4524	4615	4798	4596	4694	4781	4661	4462	4567	4448	4631	4601	4573	4542	4509	4624	4296	4321	4371	4412	4457	4534	4596	4639	4672	4653	4384	4418	4682	4783	4702	4613	4417	4454	4631	4686	4434	4219
4480	4152	4334	4396	4314	4342	4174	4136	4145	4144	4316	4631	4391	4531	4751	4725	4591	4643	4622	4606	4614	4567	4667	4592	4569	4611	4769	4566	4320	4229	4328	4348	4472	4597	4600	4529	4510	4425	4495	4450	4617	4824	4721	4574	4520	4492	4609	4549	4359	4205
4274	4279	4179	4273	4237	4319	4386	4178	4181	4290	4487	4553	4537	4537	4603	4612	4458	4539	4498	4324	4516	4586	4541	4675	4719	4692	4637	4505	4210	4338	4352	4347	4475	4521	4550	4570	4667	4444	4367	4505	4582	4743	4730	4590	4635	4609	4626	4633	4508	4279
4423	4251	4238	4256	4352	4455	4463	4283	4239	4403	4511	4367	4399	4389	4703	4430	4277	4258	4320	4305	4561	4520	4625	4687	4766	4756	4703	4489	4322	4432	4438	4481	4583	4532	4618	4646	4663	4466	4679	4458	4824	4827	4613	4649	4515	4696	4861	4710	4515	4384
4355	4201	4132	4222	4344	4606	4396	4549	4668	4486	4382	4458	4439	4419	4467	4486	4282	4218	4219	4330	4495	4615	4627	4703	4856	4813	4691	4431	4292	4506	4509	4400	4568	4568	4557	4493	4544	4414	4579	4529	4813	4984	4777	4620	4583	4758	4673	4694	4629	4361
4367	4195	4106	4311	4438	4431	4570	4581	4644	4584	4517	4477	4387	4337	4390	4367	4201	4305	4204	4303	4481	4688	4604	4801	4792	4592	4557	4416	4405	4622	4537	4458	4555	4675	4720	4390	4548	4325	4478	4548	4982	4706	4704	4434	4650	4699	4772	4663	4560	4294
4330	4141	4086	4350	4387	4476	4603	4777	4721	4704	4764	4604	4583	4410	4358	4465	4348	4207	4280	4427	4589	4575	4551	4675	4689	4510	4532	4258	4254	4522	4716	4626	4527	4548	4438	4469	4427	4370	4614	4778	4918	4652	4814	4606	4486	4700	4893	4740	4475	4249
4370	4221	4139	4212	4391	4464	4725	4850	4845	4892	4715	4693	4581	4509	4513	4464	4457	4383	4472	4407	4459	4471	4654	4621	4596	4512	4419	4395	4405	4504	4611	4659	4639	4556	4388	4457	4375	4336	4509	4824	4774	4737	4474	4558	4551	4710	4766	4749	4340	4335
4592	4213	4183	4316	4358	4491	4566	4713	4808	4761	4781	4604	4399	4508	4410	4395	4351	4322	4436	4499	4527	4507	4445	4385	4442	4481	4406	4275	4241	4579	4584	4445	4567	4629	4558	4437	4399	4268	4565	4640	4537	4641	4352	4473	4618	4744	4687	4531	4419	4289
4433	4309	4312	4576	4535	4515	4551	4842	4869	4750	4643	4752	4549	4469	4411	4417	4513	4506	4276	4265	4379	4277	4397	4514	4464	4531	4450	4244	4274	4264	4477	4473	4413	4620	4603	4575	4258	4528	4584	4648	4627	4407	4547	4448	4759	4698	4803	4730	4592	4381
4379	4307	4549	4543	4629	4747	4742	4796	4829	4689	4661	4520	4630	4594	4423	4464	4529	4553	4385	4431	4390	4325	4441	4294	4467	4408	4382	4346	4316	4340	4206	4318	4429	4419	4544	4481	4410	4509	4557	4570	4497	4475	4470	4448	4609	4690	4870	4689	4594	4372
4344	4545	4536	4718	4703	4764	4811	4713	4787	4570	4672	4738	4599	4547	4519	4490	4499	4448	4469	4389	4365	4352	4337	4277	4492	4340	4233	4243	4280	4204	4264	4161	4382	4610	4464	4488	4420	4430	4626	4582	4531	4362	4405	4656	4724	4877	4762	4698	4638	4443
4478	4563	4683	4875	4751	4887	4787	4668	4658	4632	4606	4747	4673	4469	4583	4427	4627	4413	4515	4597	4455	4409	4353	4406	4383	4480	4388	4228	4151	4279	4296	4136	4314	4569	4496	4506	4339	4454	4634	4602	4475	4448	4456	4635	4711	4697	4653	4621	4430	4599
4532	4529	4735	4732	4835	4762	4900	4722	4799	4818	4728	4794	4593	4513	4532	4336	4383	4487	4445	4558	4430	4535	4479	4446	4335	4309	4261	4054	4291	4148	4326	4253	4304	4523	4367	4363	4393	4512	4558	4722	4574	4478	4413	4460	4674	4667	4621	4374	4514	4447
4617	4570	4714	4942	4791	4774	4814	4984	4784	4825	4853	4819	4666	4563	4455	4404	4389	4480	4376	4498	4639	4543	4405	4519	4403	4258	4131	4261	4328	4178	4200	4295	4295	4321	4305	4419	4381	4435	4666	4717	4519	4521	4327	4459	4585	4485	4483	4355	4461	4655
4529	4486	4660	4653	4762	4760	4692	5035	4949	4760	4957	4768	4667	4522	4479	4326	4288	4273	4438	4422	4639	4577	4570	4409	4498	4338	4304	4334	4423	4385	4318	4357	4447	4325	4258	4289	4161	4361	4574	4649	4498	4232	4442	4518	4493	4421	4281	4322	4377	4571
4429	4479	4382	4654	4671	4741	4832	4859	4760	4709	4743	4757	4547	4531	4376	4174	4150	4232	4464	4602	4721	4710	4571	4511	4301	4241	4247	4166	4353	4397	4336	4291	4143	4295	4177	4134	4158	4391	4575	4483	4355	4524	4348	4669	4534	4477	4464	4380	4541	4685
4470	4417	4428	4412	4552	4743	4753	4607	4710	4680	4745	4599	4408	4511	4367	4166	4156	4386	4408	4722	4760	4636	4456	4388	4474	4124	4199	4382	4407	4315	4331	4273	4160	4318	4209	4193	4259	4335	4615	4479	4316	4546	4496	4747	4424	4520	4223	4360	4462	4802
4631	4437	4421	4445	4537	4672	4857	4849	4680	4506	4483	4421	4399	4366	4393	4304	4341	4268	4521	4594	4629	4576	4555	4355	4304	4196	4203	4494	4356	4441	4397	4049	4220	4231	4099	4160	4304	4437	4491	4342	4385	4400	4490	4419	4599	4297	4396	4380	4471	4747
4651	4526	4442	4456	4509	4643	4663	4542	4545	4494	4445	4323	4257	4356	4440	4329	4376	4426	4694	4623	4595	4514	4413	4334	4356	4341	4191	4386	4308	4485	4279	4036	4074	3971	4079	4144	4281	4295	4357	4460	4297	4456	4502	4733	4585	4543	4463	4346	4573	4711
4780	4692	4637	4687	4561	4597	4650	4530	4288	4195	4291	4159	4276	4241	4481	4534	4541	4664	4595	4666	4416	4427	4251	4324	4429	4246	4242	4368	4458	4418	4284	4252	4006	4206	4117	4229	4368	4386	4143	4236	4239	4298	4496	4691	4814	4630	4728	4429	4513	4445
4783	4688	4661	4779	4730	4495	4537	4334	4275	4198	4213	4105	4260	4397	4520	4644	4601	4391	4329	4486	4398	4203	4195	4408	4287	4388	4328	4405	4388	4236	4258	4010	4161	4211	4356	4318	4316	4372	4245	4220	4293	4340	4581	4706	4681	4644	4525	4260	4458	4427
4863	4743	4693	4672	4656	4463	4404	4313	4193	4216	4401	4265	4304	4538	4471	4441	4526	4451	4403	4312	4363	4284	4316	4374	4458	4364	4531	4468	4372	4219	4263	4183	4085	4258	4288	4222	4133	4226	4210	4113	4256	4477	4761	4792	4696	4599	4447	4225	4494	4275
4907	4714	4803	4679	4594	4538	4445	4302	4329	4326	4323	4260	4411	4439	4423	4571	4367	4480	4343	4242	4156	4221	4270	4585	4516	4538	4502	4373	4338	4116	4149	4248	4337	4293	4111	4133	4110	4179	4089	4353	4269	4305	4689	4671	4644	4397	4362	4508	4615	4531
4882	4587	4619	4496	4626	4501	4305	4394	4350	4429	4299	4414	4523	4412	4441	4350	4303	4224	4318	4009	4116	4336	4462	4525	4635	4563	4465	4596	4430	4337	4128	4159	4434	4291	4313	4144	4120	4228	4187	4285	4442	4480	4564	4597	4490	4426	4623	4528	4634	4470
4745	4526	4661	4633	4452	4457	4452	4438	4603	4547	4491	4487	4423	4357	4347	4320	4168	4154	4159	4124	4323	4429	4338	4532	4541	4395	4453	4414	4352	4252	4320	4248	4544	4373	4347	4091	4130	4220	4285	4371	4264	4176	4370	4321	4475	4466	4610	4625	4625	4476
4636	4546	4630	4393	4520	4321	4462	4593	4697	4614	4532	4497	4387	4349	4407	4281	4221	4205	4218	4274	4235	4369	4357	4429	4488	4521	4410	4473	4256	4274	4351	4254	4378	4373	4223	4074	4144	4238	4296	4386	4330	4136	4318	4292	4482	4494	4679	4616	4547	4591
4655	4575	4554	4518	4460	4550	4604	4650	4580	4660	4629	4457	4332	4220	4329	4201	4141	4095	4191	4269	4329	4266	4304	4381	4522	4491	4404	4352	4342	4293	4358	4477	4501	4552	4333	4076	4060	4322	4324	4527	4332	4328	4212	4266	4381	4536	4540	4565	4652	4477
4592	4664	4524	4583	4481	4512	4598	4611	4548	4664	4570	4301	4286	4325	4271	4194	4175	4208	4132	4537	4269	4192	4234	4339	4375	4410	4375	4365	4429	4550	4421	4393	4571	4667	4361	4057	4098	4305	4412	4581	4441	4242	4186	4259	4382	4423	4525	4674	4759	4656
4884	4640	4746	4650	4602	4612	4711	4608	4503	4481	4441	4360	4522	4395	4301	4283	4347	4197	4136	4120	4252	4341	4270	4346	4357	4331	4350	4338	4514	4520	4590	4443	4331	4275	4359	4162	4229	4313	4405	4465	4424	4084	4000	4317	4402	4624	4646	4652	4539	4729
4964	4919	4808	4702	4592	4732	4504	4536	4293	4414	4454	4439	4331	4468	4315	4309	4268	4153	4224	4276	4381	4162	4227	4327	4289	4489	4295	4565	4535	4570	4488	4408	4342	4419	4258	4188	4318	4390	4398	4507	4241	4276	4161	4390	4383	4537	4380	4441	4564	4558
4997	4831	4838	4706	4717	4700	4482	4309	4418	4315	4366	4335	4359	4486	4467	4325	4362	4333	4328	4310	4316	4241	4154	4206	4182	4395	4382	4314	4464	4509	4448	4462	4393	4486	4334	4365	4391	4384	4383	4257	4239	4288	4225	4427	4606	4501	4434	4332	4309	4510
5095	5131	4900	4892	4687	4528	4459	4320	4293	4387	4531	4477	4567	4570	4519	4393	4322	4349	4247	4253	4349	4234	4056	4242	4159	4433	4337	4463	4483	4506	4521	4330	4475	4588	4572	4491	4434	4298	4196	4294	4259	4292	4421	4591	4474	4285	4276	4221	4147	4505
5060	4901	4910	4792	4699	4400	4354	4332	4145	4341	4407	4534	4516	4501	4655	4632	4458	4416	4389	4194	4292	4172	4224	4135	4350	4333	4243	4359	4341	4442	4400	4322	4449	4663	4650	4574	4385	4179	4291	4399	4469	4430	4474	4431	4311	4424	4297	4159	4320	4443
5068	4902	4778	4661	4632	4358	4404	4345	4354	4358	4520	4583	4507	4558	4480	4566	4509	4381	4340	4400	4316	4359	4339	4273	4386	4235	4240	4338	4405	4353	4310	4391	4439	4662	4788	4779	4509	4457	4385	4434	4486	4402	4364	4348	4294	4430	4385	4389	4454	4511
4887	4789	4814	4607	4517	4471	4360	4317	4443	4360	4458	4365	4553	4408	4601	4673	4459	4398	4450	4256	4459	4281	4255	4354	4255	4287	4261	4163	4269	4443	4422	4390	4540	4541	4834	4737	4513	4454	4412	4530	4531	4483	4341	4344	4402	4270	4379	4502	4400	4345
4743	4930	4655	4519	4601	4422	4477	4467	4568	4481	4556	4453	4504	4447	4539	4392	4538	4531	4522	4437	4420	4375	4153	4191	4238	4191	4109	4279	4353	4422	4370	4386	4325	4421	4800	4790	4769	4652	4614	4333	4469	4423	4559	4374	4400	4433	4406	4450	4502	4308
4671	4668	4718	4608	4663	4617	4606	4641	4660	4590	4571	4543	4409	4567	4518	4397	4408	4506	4547	4398	4495	4467	4267	4225	4166	4090	4152	4321	4509	4469	4385	4339	4505	4589	4835	4844	4765	4589	4486	4625	4406	4556	4414	4484	4582	4501	4632	4451	4401	4194
4628	4801	4692	4823	4656	4757	4620	4702	4696	4542	4402	4384	4423	4339	4397	4327	4439	4371	4255	4455	4412	4455	4463	4261	4397	4259	4294	4244	4402	4507	4455	4235	4360	4497	4638	4714	4594	4534	4599	4685	4593	4491	4366	4291	4502	4539	4573	4373	4287	4345
4861	4782	4822	4825	4897	4805	4804	4739	4638	4566	4407	4434	4349	4366	4228	4369	4358	4319	4396	4585	4570	4361	4342	4392	4249	4287	4225	4222	4206	4366	4455	4357	4357	4477	4568	4686	4714	4606	4655	4785	4687	4491	4395	4329	4602	4593	4502	4516	4387	4440
4921	4742	4868	4809	4768	4772	4762	4665	4547	4550	4487	4397	4314	4431	4270	4356	4253	4312	4423	4424	4456	4530	4409	4444	4236	4375	4361	4167	4285	4488	4362	4345	4406	4460	4478	4642	4875	4731	4771	4770	4577	4669	4516	4620	4557	4635	4464	4458	4295	4514
4861	4751	4605	4656	4703	4738	4603	4594	4539	4552	4393	4229	4418	4476	4364	4261	4286	4464	4578	4420	4683	4592	4583	4341	4419	4288	4222	4332	4381	4390	4479	4382	4351	4456	4617	4702	4811	4759	4810	4747	4732	4678	4668	4662	4682	4640	4518	4486	4468	4489
4840	4744	4637	4726	4549	4595	4572	4595	4613	4659	4529	4418	4372	4504	4329	4405	4327	4493	4349	4515	4514	4634	4598	4588	4338	4422	4232	4296	4375	4323	4618	4422	4410	4333	4446	4739	4859	4886	4621	4586	4780	4793	4738	4712	4532	4378	4595	4414	4359	4354
4749	4501	4560	4738	4543	4555	4606	4542	4548	4576	4428	4588	4581	4621	4490	4494	4418	4384	4380	4412	4446	4668	4796	4458	4366	4379	4238	4509	4229	4420	4441	4476	4390	4373	4487	4682	4924	4690	4735	4734	4775	5046	4774	4681	4416	4524	4411	4540	4549	4525
4721	4529	4457	4556	4561	4435	4553	4578	4620	4631	4594	4483	4538	4528	4421	4330	4427	4388	4471	4489	4449	4550	4576	4590	4507	4465	4448	4432	4420	4329	4372	4422	4458	4559	4528	4639	4678	4753	4725	4713	4838	4824	4879	4524	4411	4372	4559	4659	4839	4511
4685	4468	4704	4555	4430	4534	4582	4534	4558	4441	4579	4537	4559	4640	4496	4606	4382	4491	4414	4356	4518	4581	4619	4714	4718	4687	4453	4432	4341	4260	4510	4450	4360	4456	4452	4466	4743	4818	4679	4648	4873	4817	4696	4498	4609	4414	4486	4682	4664	4579
4703	4641	4649	4495	4522	4501	4399	4539	4576	4594	4670	4669	4485	4589	4499	4616	4396	4405	4317	4412	4515	4626	4811	4769	4548	4546	4453	4452	4354	4323	4477	4498	4429	4241	4397	4354	4759	4727	4582	4751	4657	4695	4771	4670	4664	4570	4446	4618	4389	4697
4942	4574	4650	4585	4435	4588	4397	4429	4606	4457	4577	4556	4627	4596	4548	4575	4440	4455	4372	4381	4469	4446	4556	4731	4682	4461	4472	4472	4421	4546	4485	4513	4484	4489	4324	4494	4599	4734	4789	4807	4592	4735	4743	4678	4627	4573	4394	4455	4409	4334
5068	4712	4638	4489	4589	4481	4387	4506	4452	4454	4451	4364	4528	4496	4490	4615	4487	4405	4396	4584	4642	4649	4438	4640	4619	4594	4521	4719	4423	4463	4467	4613	4494	4514	4509	4445	4535	4803	4756	4811	4688	4647	4938	4755	4686	4492	4293	4339	4311	4400
4871	4775	4741	4587	4449	4294	4330	4339	4303	4454	4431	4464	4551	4632	4618	4834	4647	4613	4681	4652	4441	4540	4624	4753	4569	4669	4533	4592	4625	4418	4505	4529	4664	4579	4586	4464	4388	4657	4728	4764	4641	4714	4579	4707	4551	4545	4391	4211	4420	4407
4849	4727	4736	4531	4483	4394	4415	4241	4429	4415	4460	4508	4566	4528	4670	4681	4673	4823	4738	4613	4494	4564	4702	4722	4663	4545	4556	4478	4560	4684	4663	4692	4638	4682	4519	4390	4533	4525	4822	4588	4629	4404	4531	4523	4463	4415	4489	4388	4375	4521
4845	4796	4868	4632	4669	4355	4378	4375	4360	4328	4363	4340	4481	4519	4661	4612	4674	4794	4522	4494	4534	4550	4547	4688	4853	4642	4557	4622	4735	4779	4640	4573	4615	4555	4666	4432	4518	4567	4739	4675	4709	4492	4414	4523	4491	4487	4513	4442	4433	4451
4678	4690	4676	4679	4656	4487	4492	4390	4248	4377	4361	4468	4574	4612	4615	4868	4751	4728	4614	4610	4524	4573	4603	4788	4675	4577	4606	4620	4610	4769	4641	4515	4732	4592	4623	4612	4520	4477	4642	4632	4595	4384	4459	4561	4494	4696	4587	4540	4357	4421
4884	4784	4933	4920	4821	4675	4598	4419	4416	4442	4320	4543	4373	4565	4611	4622	4703	4691	4594	4570	4530	4661	4591	4607	4733	4690	4566	4715	4434	4621	4586	4512	4628	4682	4652	4487	4531	4575	4641	4540	4720	4293	4458	4434	4495	4676	4712	4447	4369	4176
5031	4831	4830	4974	4881	4854	4706	4503	4522	4530	4369	4356	4569	4487	4590	4700	4737	4747	4656	4681	4685	4696	4623	4703	4664	4811	4659	4689	4745	4525	4594	4646	4543	4601	4727	4597	4667	4657	4571	4443	4447	4548	4323	4457	4505	4674	4720	4423	4023	4184
5058	5011	4877	5072	4893	4822	4644	4588	4509	4395	4386	4252	4455	4566	4577	4642	4751	4782	4795	4694	4825	4801	4717	4694	4568	4650	4645	4598	4585	4677	4610	4695	4681	4682	4569	4649	4652	4421	4538	4684	4679	4631	4487	4400	4541	4595	4651	4375	4104	4125
4933	4949	4951	5006	4891	5017	4539	4588	4609	4538	4484	4374	4550	4534	4611	4672	4787	4908	4771	4713	4747	4664	4680	4685	4590	4610	4813	4780	4395	4524	4776	4712	4684	4843	4791	4703	4647	4628	4617	4634	4527	4638	4580	4458	4375	4494	4359	4470	4163	4307
4878	4806	5007	4937	4873	4815	4687	4662	4735	4601	4413	4489	4470	4694	4627	4632	4620	4736	4940	4696	4811	4740	4584	4625	4638	4725	4731	4634	4532	4282	4543	4651	4782	4700	4634	4558	4609	4467	4509	4527	4635	4658	4624	4491	4470	4403	4597	4567	4559	4591
4906	4850	4839	5026	4938	4902	4802	4851	4809	4729	4628	4564	4551	4519	4631	4536	4636	4755	4766	4869	4737	4609	4698	4716	4638	4725	4627	4557	4537	4443	4518	4741	4744	4614	4393	4476	4488	4630	4718	4738	4582	4662	4598	4504	4392	4451	4521	4771	4759	4887
4855	4902	4776	4893	4884	5023	4858	4882	4752	4787	4654	4468	4490	4531	4347	4484	4692	4691	4747	4655	4645	4728	4857	4633	4792	4631	4568	4567	4479	4453	4572	4760	4699	4609	4360	4488	4570	4567	4726	4668	4735	4587	4626	4455	4526	4683	4628	4832	4752	4799
4871	5021	4864	4867	4942	4965	5048	4870	4802	4659	4671	4600	4388	4532	4416	4423	4593	4738	4866	4631	4745	4764	4828	4757	4783	4593	4598	4466	4520	4631	4590	4594	4612	4415	4342	4517	4558	4747	4813	4686	4661	4497	4239	4541	4630	4684	4866	4852	4838	4764
5159	5009	5012	5026	4821	5129	4751	4870	5046	4775	4733	4528	4581	4574	4402	4462	4682	4819	4755	4878	4706	4601	4818	4841	4531	4427	4537	4439	4564	4530	4542	4573	4368	4309	4407	4572	4674	4698	4850	4782	4463	4361	4365	4496	4973	4882	4767	4736	4895	4736
5295	5057	5074	5007	4923	4758	4856	4788	4852	4854	4612	4659	4531	4605	4450	4572	4735	4719	4791	4719	4856	4756	4949	4619	4704	4565	4551	4608	4590	4586	4438	4310	4414	4277	4426	4619	4504	4603	4777	4619	4536	4410	4547	4654	4635	5001	4757	4853	4692	4691
5108	4921	4989	4905	4892	4817	4836	4674	4725	4797	4710	4648	4546	4462	4552	4582	4542	4586	4565	4555	4713	4692	4693	4675	4560	4655	4650	4679	4619	4454	4411	4422	4459	4500	4664	4739	4494	4437	4337	4425	4591	4702	4573	4847	5001	4845	4771	4629	4550	4391
4929	4725	4771	4822	4854	4754	4686	4712	4866	4800	4801	4731	4750	4660	4724	4651	4444	4417	4452	4607	4669	4857	4724	4569	4552	4650	4648	4521	4438	4393	4408	4394	4514	4660	4627	4542	4459	4251	4292	4493	4692	4740	4783	4862	4754	4747	4829	4694	4568	4705
5046	4841	4808	4809	4827	4703	4873	4754	4907	4938	4867	4797	4749	4640	4637	4631	4531	4458	4590	4652	4792	4611	4606	4447	4606	4740	4667	4438	4411	4351	4376	4414	4646	4544	4626	4570	4492	4296	4336	4431	4791	4916	4938	4869	4583	4536	4548	4694	4631	4628
4915	4791	4905	4774	4863	4848	4704	4728	4836	4712	4777	4675	4825	4689	4491	4554	4489	4574	4586	4670	4584	4592	4413	4560	4614	4796	4633	4500	4297	4467	4490	4452	4525	4642	4303	4489	4382	4363	4419	4624	4960	4896	4850	4762	4566	4388	4554	4748	4765	4855
5170	5021	4990	4851	4881	4708	4663	4750	4710	4621	4549	4702	4623	4671	4686	4652	4624	4553	4741	4569	4568	4540	4513	4560	4624	4745	4688	4386	4349	4496	4457	4575	4640	4521	4407	4482	4328	4497	4671	4690	4839	4932	4810	4690	4441	4244	4434	4709	5035	4943
4861	5010	4985	4779	4610	4606	4610	4665	4662	4766	4646	4650	4633	4651	4819	4656	4520	4532	4647	4553	4545	4439	4571	4598	4897	4784	4717	4462	4427	4464	4629	4783	4534	4598	4364	4378	4395	4507	4720	4733	4863	4832	4788	4691	4490	4353	4541	4710	4995	5088
4936	4890	4816	4634	4516	4677	4742	4786	4700	4593	4544	4814	4762	4798	4609	4535	4575	4828	4760	4583	4420	4518	4654	4857	4766	4812	4668	4460	4254	4447	4546	4597	4541	4537	4301	4379	4453	4629	4913	4790	4758	4742	4603	4418	4460	4565	4646	4695	4975	5009
4939	4749	4724	4681	4584	4640	4783	4647	4668	4776	4635	4640	4742	4786	4650	4606	4630	4741	4795	4556	4480	4443	4733	4822	4798	4514	4541	4606	4493	4534	4629	4704	4541	4473	4203	4453	4483	4777	5007	4836	4818	4609	4455	4501	4488	4692	4735	4815	4752	5003
5046	4823	4898	4775	4534	4738	4782	4793	4677	4526	4618	4674	4692	4523	4683	4565	4667	4684	4731	4530	4555	4675	4843	4786	4750	4558	4516	4495	4572	4731	4673	4594	4573	4473	4439	4594	4732	4853	5012	5000	4775	4597	4457	4537	4841	4833	4945	4924	4823	4607
4943	4857	4746	4656	4705	4650	4762	4690	4583	4557	4530	4724	4723	4685	4552	4759	4793	4817	4686	4613	4705	4573	4761	4899	4756	4480	4557	4637	4765	4768	4788	4655	4306	4256	4574	4734	4962	4893	4877	4718	4700	4597	4590	4644	4972	4943	4883	4808	4632	4393
4873	4901	4701	4559	4676	4697	4727	4695	4583	4712	4708	4754	4649	4669	4792	4903	4936	4877	4578	4565	4606	4847	4808	4827	4739	4581	4530	4739	4780	4645	4626	4458	4202	4395	4527	4812	5163	4881	4917	4607	4594	4656	4739	4754	5081	4921	5069	4735	4584	4326
4872	4902	4721	4581	4668	4624	4666	4704	4650	4624	5001	4868	4671	4653	4692	4938	4911	4798	4783	4620	4901	4829	4843	4933	4692	4646	4762	4828	4854	4812	4603	4340	4418	4448	4906	5065	5082	4996	4734	4538	4597	4720	4939	4991	5077	5048	4893	4771	4572	4121
4921	4858	4478	4635	4592	4740	4793	4721	4683	4694	4851	4990	4840	4734	4750	5060	4804	4616	4716	4772	4842	4852	4778	4682	4702	4621	4919	4870	4814	4793	4447	4354	4344	4544	4881	5053	5031	4959	4691	4466	4737	4929	5023	5166	5091	4809	4692	4651	4360	4422
5094	4729	4618	4576	4768	4599	4710	4631	4803	4791	4682	4929	4731	4729	4902	5004	4916	4752	4656	4692	4900	4855	4944	4836	4758	4701	4942	5019	4867	4864	4695	4394	4499	4742	5005	4956	4859	4781	4608	4789	4903	4992	4960	5228	5097	4938	4467	4400	4274	4374
5080	4928	4901	4684	5021	4805	4817	4563	4665	4863	4788	4555	4727	4817	5094	4938	5181	4983	4633	4796	4949	4960	4827	4885	4567	4834	5055	5144	4931	4623	4566	4460	4592	4702	4805	4783	4594	4674	4712	4668	4936	4999	5281	5235	5059	4834	4483	4302	4224	4504
4946	4747	4756	4648	4853	4710	4502	4542	4793	4630	4612	4769	4873	5012	4981	5160	5076	4789	4860	4873	4927	5002	4726	4617	4798	4778	5062	5194	4971	4776	4666	4687	4716	4880	4853	4951	4517	4433	4678	4676	4923	5057	5183	5029	4876	4592	4323	4348	4344	4641
4878	4865	4747	4814	4696	4699	4586	4713	4814	4848	4763	4668	4951	5237	5306	4864	4914	4863	4869	4847	5008	5040	4592	4731	4698	4931	5091	5064	4718	4612	4698	4816	4816	4896	4831	4817	4544	4425	4645	4666	5018	5258	4892	4803	4505	4413	4292	4344	4515	4646
5006	4832	4670	4751	4668	4856	4697	4741	4897	4875	4901	4904	4966	5046	5188	5045	4977	4742	4828	5042	5004	4921	4486	4647	4931	4967	4935	4802	4701	4434	4777	4746	4841	4898	4831	4629	4427	4346	4448	4732	5140	5049	5110	4778	4505	4307	4329	4614	4597	4948
5035	4744	4630	4822	4872	4698	4840	4989	4917	4985	4890	4879	4884	5162	5166	5028	5027	4907	4927	4931	5001	4861	4659	4605	4830	5007	4859	4639	4604	4651	4658	4988	4928	4715	4673	4538	4306	4384	4704	4875	5150	5033	4861	4700	4322	4256	4292	4539	4789	5032
5048	4883	4810	4863	4764	4936	4856	4984	4835	4862	4874	4849	4812	5061	5047	4989	4982	5068	4944	4925	4835	4751	4589	4667	4703	4936	4940	4688	4545	4600	4729	4829	4843	4742	4616	4358	4498	4549	4820	5043	5052	4945	4872	4489	4446	4255	4364	4607	4950	5118
5005	4937	4846	4802	4853	4838	4678	4883	4881	4926	4768	4686	4801	5050	4995	5099	4993	5102	5067	4992	4857	4728	4638	4653	4745	4856	4806	4572	4448	4543	4851	4908	4858	4671	4598	4377	4458	4697	5013	5138	4901	4864	4586	4383	4410	4373	4581	4860	5080	5273
4917	4723	4840	4834	4660	4812	4906	4871	4860	4856	4558	4723	4956	5057	4970	4817	5026	4953	4986	4825	4750	4646	4606	4511	4894	4918	4639	4558	4414	4531	4776	4938	4847	4633	4521	4185	4295	4690	4838	5057	4947	4862	4585	4292	4315	4570	4692	4783	4963	5147
4906	5008	4778	4877	4823	4721	4944	4840	4909	4689	4524	4667	4747	4889	4880	4789	4791	5113	4881	4764	4721	4541	4557	4665	4910	4770	4596	4528	4371	4577	4710	5047	4707	4524	4421	4201	4417	4554	5049	5122	5082	4886	4355	4270	4438	4520	4981	4911	5019	4962
4916	4703	4671	4861	4638	4834	4892	4916	4977	4693	4506	4781	4890	4847	4887	4704	4829	4909	4958	4804	4609	4528	4543	4651	4780	4611	4539	4231	4416	4637	4919	4887	4790	4501	4153	4388	4596	4765	5088	5166	4976	4675	4381	4332	4349	4604	4705	4910	5187	4943
5000	4844	4914	4712	4750	4829	4943	4979	4818	4673	4504	4618	4787	4869	4842	4761	4784	4821	4854	4709	4509	4572	4425	4625	4873	4743	4542	4450	4450	4763	4844	5015	4700	4489	4338	4552	4480	4848	5044	5044	4787	4614	4424	4283	4539	4770	4867	5122	5053	4978
4890	4771	4850	4786	4713	4861	4874	4999	4914	4792	4565	4635	4928	4731	4601	4797	4844	4902	4833	4544	4488	4314	4445	4641	4669	4539	4559	4418	4517	4664	4873	4874	4679	4375	4394	4370	4731	4825	4962	5039	4710	4271	4295	4372	4552	4886	5094	5071	4872	4948
4920	4917	4938	4774	4893	4844	4829	4934	4699	4769	4575	4684	4850	4793	4738	4573	4884	4747	4718	4634	4364	4508	4624	4673	4651	4523	4408	4510	4637	4779	4889	4946	4752	4437	4378	4472	4765	4817	5030	4871	4523	4206	4178	4496	4624	4850	5033	5067	4801	4788
5059	4809	4865	4890	4913	4806	4934	4975	4844	4745	4579	4715	4776	4777	4700	4706	4775	4999	4814	4569	4304	4387	4717	4602	4648	4309	4359	4335	4536	4950	5037	4908	4690	4614	4376	4604	4772	5011	5119	4722	4545	4168	4020	4254	4622	4912	5059	5055	4842	4558
4949	4966	4989	4954	4991	4973	5115	5009	4818	4749	4685	4727	4823	4769	4747	4707	4768	4796	4760	4798	4450	4598	4540	4690	4468	4384	4397	4323	4642	4875	4868	4935	4575	4532	4493	4667	4988	5129	4916	4750	4402	4053	4014	4199	4605	4989	5140	5124	4793	4397
5090	4941	4892	5026	5114	5020	5045	5036	4911	4772	4718	4961	4928	4823	4835	4749	4914	4854	4855	4631	4407	4567	4780	4665	4503	4460	4391	4543	4793	4948	5001	4898	4634	4571	4509	4681	4870	5061	4976	4578	4314	4106	4120	4273	4769	5000	5134	5078	4922	4406
5172	5029	5148	5144	5192	5063	5207	5288	4852	4835	4795	5041	4950	5036	4759	4794	4872	5004	4969	4902	4564	4696	4668	4703	4547	4518	4310	4511	4844	5165	5106	4721	4673	4464	4546	4898	5081	5038	4953	4740	4272	4203	4082	4486	4786	5156	5113	5121	4772	4447
5215	5305	5250	5188	5091	5070	5277	5183	5099	4833	4889	5000	4944	4989	4655	4765	4926	4998	4953	4802	4703	4686	4655	4745	4594	4472	4446	4614	4931	4947	5129	4776	4595	4454	4612	4723	5017	5140	4924	4596	4377	4271	4155	4463	4899	5211	5302	5147	4807	4499
5100	5171	5286	5147	5152	5094	5260	5145	5022	4928	4995	5046	5024	4893	4787	4886	5001	5002	4848	4731	4613	4829	4772	4769	4558	4418	4399	4620	5006	5085	5033	4839	4534	4446	4514	4838	5055	5148	4952	4591	4284	4149	4296	4624	5003	5343	5319	5240	4958	4459
5205	5253	5174	5195	5142	5198	5230	5162	5021	4940	5094	5124	5002	4828	4802	4854	4858	5071	4873	4780	4715	4811	4782	4756	4689	4431	4529	4674	4957	5069	5165	4745	4577	4368	4602	4834	5028	5131	4744	4621	4356	4345	4336	4684	5086	5305	5142	5174	4766	4499
5184	5073	5180	5127	5042	5188	5285	5258	4975	5014	4899	4960	4953	4868	4728	4684	4900	4914	4987	4817	4941	4803	4905	4864	4776	4526	4701	4853	5051	5077	5051	4754	4447	4365	4676	4810	5083	5043	4884	4554	4317	4246	4381	4692	5047	5262	5339	5112	4963	4489
5067	5074	4950	5148	5060	5207	5163	5073	4865	4882	5054	5096	5091	4755	4693	4681	4993	5046	4898	4913	4710	4870	4841	4923	4732	4754	4641	4737	5000	5283	5116	4997	4505	4473	4657	5185	5135	5126	4829	4503	4367	4358	4446	4660	5137	5264	5383	5191	5012	4620
5021	5028	5126	4978	5006	4963	4976	5029	5033	4869	5066	5134	5104	4733	4646	4705	4937	4873	4961	4733	4694	4820	4893	4981	4746	4785	4576	4804	5026	5195	5054	4940	4594	4480	4569	5028	5057	5009	4916	4549	4496	4274	4623	4837	5141	5323	5346	5301	4739	4484
5038	5084	5019	5046	5104	4938	4944	4802	4721	4718	4905	4998	4853	4704	4643	4722	4705	5028	4823	4620	4718	4851	4988	4928	4687	4566	4509	4639	5062	5216	5176	4886	4601	4552	4650	4803	5034	5226	4999	4605	4487	4360	4592	4999	5136	5406	5276	5055	4787	4410
4922	5055	5140	5074	4871	4981	4906	4940	4768	4782	4865	5062	4857	4723	4736	4731	4805	4717	4721	4754	4616	4870	4880	4931	4800	4697	4482	4748	5017	5127	5229	4944	4702	4566	4521	4934	5139	5042	4854	4562	4394	4407	4662	4915	5136	5259	5229	5007	4710	4401
5129	4983	5085	4936	4914	4740	4753	4812	4749	4660	4829	4845	4918	4690	4734	4517	4837	4876	4745	4718	4813	4831	4876	5067	4730	4654	4526	4764	4998	5216	5073	4893	4702	4674	4709	5034	5043	4965	4791	4612	4363	4381	4611	5018	5208	5389	5224	4973	4686	4374
5047	4892	4960	4973	5010	4794	4705	4809	4712	4641	4710	5015	4837	4817	4628	4483	4731	4849	4888	4716	4741	4729	4754	4862	4765	4646	4630	4903	5041	5232	5120	4900	4568	4521	4608	4848	5024	5183	5059	4750	4458	4434	4732	4920	5152	5327	5242	4966	4838	4273
5116	5002	4928	4852	4906	4879	4852	4741	4763	4667	4828	4745	4783	4628	4645	4670	4834	4970	4937	4648	4727	4774	4885	4864	4834	4761	4669	4724	5089	5245	5120	4816	4570	4543	4615	4836	5068	5060	4989	4799	4513	4468	4497	4802	5096	5221	5262	5051	4774	4452
5000	5098	4975	5018	5020	4758	4737	4867	4700	4705	4742	4759	4658	4808	4641	4749	4762	5028	4971	4942	4567	4862	4737	5020	4850	4871	4566	4697	4866	5221	5116	4750	4470	4702	4476	4626	4964	5122	4903	4780	4479	4371	4433	4687	4888	5210	5344	5010	4886	4542
5174	5147	4933	4896	4934	4819	4917	4842	4907	4728	4874	4881	4751	4874	4718	4669	4837	5078	4884	4845	4794	4784	4842	4927	5038	4808	4635	4861	4952	5172	5114	4667	4582	4482	4493	4607	4948	4961	5093	4660	4443	4369	4415	4676	4714	5051	5217	5128	4793	4610
5284	5025	5068	5086	4929	4942	4787	5015	4906	4992	4871	4965	4937	4901	4695	4671	4861	5057	4995	4870	4730	4691	4933	4989	5008	4821	4568	4664	4837	4981	5078	4716	4638	4460	4470	4648	4817	5013	4877	4834	4484	4271	4375	4478	4742	4947	5231	5150	4952	4696
5212	4856	5123	5021	4817	4856	5015	4872	4882	4934	4834	5065	4796	4908	4719	4813	4777	5073	5105	4885	4729	4675	4660	4980	4862	4709	4745	4587	4739	4886	4852	4845	4489	4519	4300	4561	4659	4865	4869	4813	4701	4524	4288	4518	4649	5016	5232	5050	5044	4711
5213	4907	5110	4968	4869	4870	4951	4924	4875	4780	4876	4872	5022	4909	4843	4931	4965	4999	5075	4992	4664	4833	4647	4711	4822	4712	4473	4637	4485	4847	4846	4845	4596	4328	4336	4500	4727	4962	5117	4933	4672	4616	4413	4585	4650	4957	5263	5275	5243	4910
5080	4981	4961	4966	5087	4987	4916	4961	5067	5113	4773	5095	4876	4873	4925	4854	5045	5205	5123	4982	4782	4547	4684	4787	4979	4730	4736	4406	4556	4797	4929	4994	4727	4589	4397	4543	4730	4888	5156	5053	4776	4582	4448	4376	4592	4882	5017	5199	5128	5013
5071	4973	5002	4994	5059	4967	4970	5101	5101	5052	5036	4848	4908	4982	4815	4846	4986	5206	5094	4797	4782	4614	4571	4721	4911	4869	4568	4520	4588	4612	4783	4919	4819	4639	4469	4455	4649	4948	5331	5052	4966	4670	4495	4466	4482	4859	5009	5118	5080	5057
5087	4987	5010	4985	5058	4995	5107	5059	5206	5110	4990	4898	4943	5121	4880	4962	4853	5186	5028	5071	4674	4434	4538	4713	4909	4925	4483	4481	4570	4559	4876	5029	4943	4658	4265	4642	4679	5055	5387	5344	4954	4793	4518	4334	4456	4788	5056	5124	5079	5202
5105	4907	4902	4895	4946	5084	5156	5211	5192	5017	4917	4896	4949	4905	4872	4854	4856	5073	5045	4966	4613	4461	4564	4594	4830	4814	4770	4495	4536	4668	4841	5116	4945	4772	4520	4538	4731	5027	5198	5248	5164	4785	4510	4406	4531	4609	5016	5112	5283	5317
4991	4913	5026	4948	5005	5048	5051	5069	5117	5090	4940	4823	5036	4945	4937	4964	5013	4976	5131	5048	4681	4550	4477	4743	4785	4916	4796	4716	4412	4672	4898	4918	5010	4773	4683	4514	4677	5042	5205	5392	5277	4876	4497	4527	4490	4549	4847	4962	5007	5393
4965	4886	4905	4836	5027	5041	5018	4964	5095	5153	5000	4883	5100	5056	5064	4958	4896	4896	4968	5175	4891	4723	4611	4657	4836	4980	4820	4739	4635	4633	4765	5187	5107	5069	4591	4745	4634	4896	5083	5211	5195	4965	4603	4411	4378	4416	4688	4896	5226	5278
5067	4861	4875	4936	4960	5180	4967	5068	5139	5081	4894	4804	5033	4985	5109	4899	5025	4918	5058	5174	4971	4551	4626	4806	4933	5037	4885	4828	4802	4678	4901	5095	5213	4950	4783	4591	4724	4690	4960	4947	5217	4953	4715	4438	4426	4416	4580	4897	5020	4981
5088	5120	4897	4993	5120	5064	5169	4953	4999	5045	4935	4900	4854	5038	5078	5003	4934	4843	4929	4951	4913	4641	4692	4729	4925	4980	4961	4669	4757	4801	4820	5054	5164	5013	4858	4564	4473	4656	4760	4908	5120	4942	4774	4410	4303	4332	4445	4651	4941	4929
5160	4860	5201	5209	5084	5165	4988	5075	4962	5028	4921	4979	4741	4880	5003	4930	4783	4700	4733	4892	4942	4708	4466	4671	4762	4978	4926	4865	4759	4741	4696	5053	4940	4911	4780	4730	4575	4571	4692	4804	5041	5119	4854	4623	4424	4434	4325	4456	4671	5028
5157	4981	4983	5022	5062	4978	4960	4874	4954	4858	4885	4826	4832	4922	4853	4940	4717	4648	4682	4750	4844	4722	4549	4566	4618	4873	4875	4988	4720	4969	4749	4743	4795	4945	4829	4655	4620	4518	4577	4810	4707	4885	4997	4893	4587	4357	4210	4295	4666	4830
5125	5072	5060	4980	4922	4955	5150	4924	4886	4871	4885	4836	4682	4753	4933	4964	4853	4652	4564	4768	4824	4905	4643	4652	4402	4785	4844	5051	4865	4798	4564	4587	4685	4745	4704	4532	4644	4609	4606	4545	4699	4757	4979	5076	4696	4597	4532	4248	4535	4551
5024	5030	5055	4974	4954	4918	4996	4845	5115	4970	4876	4744	4837	4733	4909	4868	4803	4735	4707	4684	4850	4766	4825	4753	4561	4760	4848	4885	4866	4629	4552	4460	4581	4663	4743	4789	4601	4462	4450	4681	4556	4812	4965	4943	4828	4585	4562	4376	4386	4447
5135	5093	4863	5006	4986	4943	4938	4913	4948	4932	4812	4851	4702	4718	4885	4791	4966	4696	4638	4596	4852	4946	4858	4776	4729	4787	4900	4890	5027	4747	4656	4432	4340	4615	4875	4783	4732	4683	4421	4393	4470	4702	4873	5059	4858	4717	4620	4388	4355	4400
5081	5203	4992	5006	5055	5009	4911	4937	4923	4867	5075	4879	4665	4739	4781	4840	4826	4660	4595	4718	4893	4969	4829	4829	4756	4683	4916	5111	5272	4944	4669	4508	4397	4644	4910	4921	4960	4664	4403	4514	4629	4720	4851	4937	5006	4833	4785	4614	4313	4428
5230	5005	4994	4925	4842	4905	4884	4915	4842	4839	4752	4783	4704	4950	4883	4849	5026	4727	4635	4645	4857	4975	5043	4915	4734	4769	4833	4953	5066	4976	4755	4496	4419	4503	4821	4905	4975	4885	4702	4468	4473	4709	4854	5033	5069	4967	4807	4551	4546	4335
5173	4922	4904	4881	5034	4858	4825	4933	4878	4843	4744	4904	4751	4796	4921	4813	4892	4998	4828	4754	4825	4992	5075	4796	4847	4554	4783	5022	5023	4771	4625	4488	4264	4508	4616	4976	5079	5110	4852	4579	4460	4534	4643	4953	4953	4992	4932	4924	4655	4248
5108	4874	4960	4856	4817	4774	4743	4766	4903	4808	4812	5010	4970	4927	4894	4962	5002	4997	5019	4916	4816	5025	5069	4891	4718	4609	4865	5050	5051	4948	4771	4664	4532	4528	4759	4850	5064	5065	4712	4635	4446	4532	4645	4670	4820	4858	5037	4898	4781	4608
5032	5108	5018	4832	4954	4883	4944	4946	4988	4842	4993	5018	4827	4936	4970	5008	4900	5076	5044	4965	4970	5021	5000	4893	4789	4886	4880	4988	4941	4915	4881	4949	4712	4743	4584	4801	4839	5052	4881	4801	4555	4461	4450	4616	4809	4853	4980	4953	4769	4668
5287	5089	5149	5170	5093	5034	4852	4950	4957	4835	4904	4881	5003	4843	4916	4858	4941	5086	5196	4991	4866	4878	4999	4977	5047	4919	5068	4790	4883	4902	4905	4902	4736	4835	4694	4752	4903	5032	4992	4737	4760	4436	4387	4526	4630	4828	4842	4856	4940	4816
5135	5088	4980	5069	4948	4992	5015	4854	4876	4941	4670	4791	4829	4772	4779	4798	4851	4913	4947	5002	4872	4741	4708	4853	4941	5042	4781	4669	4778	4796	4772	4881	4874	4852	4837	4924	4710	4983	4854	4918	4860	4557	4635	4469	4457	4632	4848	4902	4761	4877
5210	5113	4993	5022	4941	4938	4812	4844	4805	4908	4796	4731	4725	4900	4700	4640	4753	4857	4920	4955	4778	4683	4565	4823	4984	4882	4566	4656	4504	4530	4573	4733	4832	4791	4793	4575	4740	4771	4957	4953	4798	4837	4614	4521	4412	4508	4448	4790	4919	4924
5258	5015	4847	5001	4985	4950	4807	4997	4843	4798	4723	4692	4690	4566	4741	4767	4744	4685	4799	4874	4752	4648	4745	4678	4897	4830	4787	4580	4597	4606	4720	4695	4945	4861	4828	4830	4562	4588	4758	4957	4756	4828	4647	4825	4573	4467	4547	4577	4773	4893
5191	5024	4988	4886	4863	4949	4968	5004	4832	5025	4779	4729	4730	4769	4728	4746	4778	4687	4737	4873	4806	4649	4673	4838	4702	4901	4789	4800	4695	4753	4554	4767	4976	4975	4953	4888	4715	4717	4610	4664	4688	4825	4826	4729	4723	4614	4479	4755	4603	4835
5204	5017	4853	5032	4928	4972	5012	5081	4942	4961	5043	4914	4750	4835	4791	5036	4813	4853	4627	4770	4886	4827	4789	4740	4809	4851	4938	4924	4817	4702	4770	4835	4848	5178	5197	4883	4859	4666	4496	4588	4552	4791	4837	4844	4975	4746	4518	4621	4602	4625
5318	5148	5069	5121	5154	4893	5004	4884	4928	4896	4859	4710	4776	4781	4742	4902	4938	4794	4600	4729	4975	4903	5030	4865	4873	4697	4777	5004	4948	4770	4809	4826	4989	4924	5103	4896	4820	4600	4631	4442	4643	4600	4798	4827	4854	4982	4896	4769	4573	4609
5346	5225	5208	5097	5072	5070	4902	4884	4798	4932	4796	4797	4744	4724	4658	4591	4681	4747	4717	4685	4637	4837	4799	4914	4794	4885	4789	4952	4916	4780	4899	4973	4920	4970	5259	4995	5228	4969	4755	4433	4597	4525	4741	5022	4953	5078	4914	4727	4633	4677
5331	5128	5092	5012	4950	4854	4897	4741	4784	4691	4638	4713	4726	4622	4568	4732	4627	4732	4541	4636	4680	4965	4784	4865	4914	4747	4750	4901	4824	4805	4950	4883	4825	4760	4834	5092	4813	4799	4854	4807	4682	4819	4809	4979	5008	5141	5029	4738	4711	4570
5264	5088	5001	4828	4715	4739	4626	4661	4648	4583	4628	4707	4840	4716	4529	4711	4730	4656	4695	4652	4784	4875	5001	4992	5033	4827	4853	4673	4897	4797	4911	4796	4836	4769	4752	4817	4946	4869	4908	4895	4728	4807	4880	5034	5069	5141	4921	4856	4760	4615
4950	4847	4739	4726	4536	4602	4671	4531	4594	4589	4691	4764	4816	4817	4803	4746	4721	4823	4926	4891	4997	4855	5045	4879	4974	4818	4788	4630	4701	4898	4774	4871	4850	4606	4507	4673	4687	4959	5044	4871	4910	4830	4857	4963	4916	5132	5135	4966	4811	4832
4798	4757	4754	4556	4621	4506	4457	4790	4771	4782	4695	4903	4913	5015	4996	4915	4730	4872	4982	4909	4884	4952	4836	4928	5060	5003	4885	4834	4920	4865	4903	5085	4880	4729	4637	4719	4708	4922	4983	4779	5067	4816	4903	4917	5078	4979	4901	4965	4867	4771
4870	4790	4683	4771	4642	4676	4912	4854	4929	4886	5056	4917	4895	4830	4929	4851	4829	4834	4837	5002	4950	4957	4800	4980	4934	4986	4927	4929	4785	4869	4871	4920	4827	4881	4777	4726	4624	4830	4743	5022	4926	4933	4928	4668	4770	4746	4802	4777	4711	4784
5061	4868	4956	4865	4822	4848	4714	4914	4867	4755	4845	4848	4768	4848	4819	4755	4733	4703	4790	4882	4970	4790	4531	4739	4700	4821	4887	4864	4854	4947	4918	4877	4971	5002	4919	4788	4831	4887	4743	4908	4946	4933	4809	4717	4533	4544	4562	4662	4700	4758
5187	5080	4867	4874	4898	4691	4912	4912	5020	4971	4896	4819	4709	4506	4625	4684	4691	4821	4707	4594	4806	4631	4571	4542	4578	4649	4539	4755	4787	4790	4706	4805	4798	4718	4926	4910	4789	4968	4945	5010	4994	4876	4933	4782	4768	4433	4548	4402	4865	4721
5330	5075	4948	4919	4807	4868	4819	4845	4899	5063	4898	4666	4672	4607	4652	4842	4745	4555	4658	4667	4623	4722	4487	4525	4464	4492	4653	4713	4773	4609	4754	4535	4737	4859	4954	4917	4978	4870	4818	4942	4975	4915	4934	4841	4669	4540	4578	4543	4696	4705
5180	4926	4717	4850	4727	4970	4945	4999	4917	4908	4840	4643	4685	4613	4699	4749	4773	4802	4777	4661	4651	4695	4755	4713	4540	4580	4629	4762	4815	4764	4794	4434	4593	4629	4876	4864	4958	5014	4963	4792	4786	4925	4986	5025	4739	4783	4690	4698	4561	4728
5003	4880	4607	4661	4651	4869	4986	5095	4976	5030	4990	4937	4886	4713	4735	4985	5009	5049	4956	4772	4722	4778	4773	4860	4721	4707	4614	4640	4908	4928	4844	4610	4421	4453	4709	4796	4777	4919	5011	4925	4867	4709	4798	5068	5119	5040	4805	4842	4737	4828
4902	4764	4722	4758	4893	4594	5057	5206	5026	5048	5215	4930	4809	4842	4913	5026	5003	4817	4942	4844	4967	4934	4740	4941	4963	4809	4940	5044	4974	5016	4958	4844	4870	4740	4716	4766	4831	4707	4761	4667	4842	4957	4811	4820	4970	5107	5146	4992	4826	4866
4714	4682	4761	4948	4896	4998	5066	5158	4968	4974	5051	4919	5055	4986	4948	4890	4962	5016	5077	4979	4713	4926	4936	4889	5104	5072	5025	5199	5172	5012	5081	4868	4854	4800	4717	4832	4776	4927	4852	4826	4803	4653	4639	4733	4902	4844	5103	5165	4902	4855
4860	4881	4857	5056	5139	5168	5207	5021	5110	4925	4814	4791	4745	4703	4752	4937	4903	4916	4829	4891	4831	4846	4852	5010	4990	5014	5066	4960	4957	5006	5022	5178	4985	4868	4815	4682	4787	4811	4756	4775	4742	4549	4528	4639	4749	4850	4948	5067	5075	4880
5093	5017	5113	5068	5286	5294	5045	5059	4813	4605	4691	4791	4587	4593	4772	4738	4617	4747	4702	4689	4751	4740	4918	4659	4728	4978	4940	4903	5035	4890	5025	4942	5092	4977	5090	4875	4964	4850	4815	4749	4868	4822	4746	4685	4560	4756	4859	4939	4887	4966
5340	5163	5206	5012	5066	5011	4884	4978	4631	4736	4770	4440	4563	4661	4651	4691	4581	4762	4766	4619	4712	4503	4724	4683	4807	4751	4962	4855	4901	4754	4614	4877	4860	4867	5122	5181	5060	4844	4881	4800	4769	4821	4848	4846	4772	4710	4731	4804	4730	4921
5163	5198	5165	5142	5021	4952	4825	4712	4631	4771	4524	4565	4613	4607	4635	4547	4658	4714	4577	4546	4663	4604	4646	4645	4734	4642	4716	4641	4682	4622	4646	4717	4615	4794	4849	4882	5014	4899	5105	5032	4895	4832	4922	4844	4857	4770	4701	4709	4776	4782
5158	5116	5048	5055	4854	4986	4823	4612	4711	4585	4464	4751	4648	4610	4435	4670	4829	4730	4734	4606	4621	4742	4677	4677	4549	4499	4654	4582	4475	4578	4499	4552	4584	4598	4672	5026	4940	4977	4932	4908	5087	4993	4902	4741	4694	4818	4775	4679	4677	4711
5342	5263	4959	4871	4754	4900	4743	4688	4697	4701	4704	4710	4677	4707	4713	4892	4815	4839	5018	4823	4736	4796	4693	4731	4795	4674	4669	4785	4678	4810	4456	4559	4632	4701	4805	4811	4788	4811	4841	5022	4993	5116	4832	4691	4615	4642	4929	4816	4608	4625
5305	4925	4950	4679	4729	4786	4786	4737	4759	4818	4840	4955	4777	4933	4913	4962	4993	4846	4967	4910	4897	4814	4858	4898	4924	5009	4731	4947	4724	4796	4838	4849	4848	4827	4779	4798	4679	4839	4742	4807	4966	4960	4831	4761	4654	4771	4911	4978	4689	4741
5189	4917	4979	4732	4849	4796	4907	4921	5032	5053	5136	5045	5049	4902	5067	5062	4978	5244	4968	5009	4824	4952	4955	4928	5136	4940	4964	4839	4849	4758	4992	4840	4784	4710	4819	4772	4637	4742	4780	4835	4808	4822	4793	4851	4894	4862	4964	4967	4964	4846
4993	5099	5030	4866	5028	4902	5035	4972	5117	5092	4949	5051	5170	5040	5054	5204	5096	5006	4906	4915	4931	4986	5031	4982	4984	4920	4947	4973	4924	4777	5018	5095	5046	4923	4828	4767	4881	4658	4716	4692	4804	4968	4870	4900	5038	5095	5042	4812	4877	4871
5051	5189	5001	5040	5097	5007	4997	5145	5018	4987	4917	4908	4955	5071	5014	5041	4964	4843	4715	4760	4952	4781	4764	4765	4833	4939	4966	5047	5080	5050	5114	5123	5044	5168	5079	4982	4678	4605	4593	4695	4560	4772	4737	4786	5018	5142	5122	4995	4817	5203
5185	5182	5055	5130	5012	4993	5147	4992	5045	4900	4865	4978	4909	4825	4946	4708	4788	4566	4557	4611	4682	4655	4705	4663	4668	4662	4875	4925	5067	5053	5228	5104	5031	4975	5156	5003	4857	4859	4593	4545	4692	4744	4686	4676	4781	4667	4991	4950	4834	5209
5405	5195	5121	5175	5277	5010	5046	5120	4924	4813	4826	4765	4664	4725	4676	4499	4484	4471	4606	4562	4454	4440	4624	4706	4496	4797	4722	4768	4901	4889	4939	4973	4959	5053	5026	4949	5008	4879	4744	4722	4746	4624	4746	4621	4601	4548	4796	4990	5039	4956
5378	5271	5143	5081	5093	4877	4931	4891	4778	4703	4718	4531	4576	4592	4660	4651	4351	4525	4328	4444	4316	4473	4375	4486	4489	4586	4591	4643	4706	4704	4649	4829	4688	4995	4921	4924	5010	4904	4966	4859	4739	4771	4774	4696	4597	4460	4709	4838	4915	4976
5176	5260	5152	5088	4865	4724	4856	4780	4685	4675	4901	4433	4551	4616	4686	4477	4621	4531	4418	4309	4571	4359	4568	4472	4421	4561	4454	4370	4395	4536	4406	4519	4651	4668	4943	4751	4980	5050	5048	5085	5093	4886	4856	4737	4725	4522	4702	4830	4820	4903
5116	5149	4900	4980	4854	4558	4807	4492	4467	4583	4782	4696	4820	4870	4534	4585	4633	4662	4630	4529	4558	4709	4519	4445	4559	4439	4323	4367	4353	4279	4348	4401	4666	4648	4566	4744	4851	4831	4898	5040	5084	5087	4958	4993	4785	4743	4555	4594	4680	4791
5016	4911	4718	4893	4632	4521	4717	4661	4668	4839	4595	4732	4830	4881	4705	4725	4696	4689	4840	4665	4817	4804	4705	4681	4642	4610	4576	4454	4387	4314	4388	4339	4368	4499	4575	4554	4745	4868	4934	5088	4940	5022	5006	4807	4928	4804	4625	4532	4665	4757
4926	4907	4588	4724	4562	4668	4757	4645	4784	4849	4733	4989	4850	4887	4855	5042	4961	4850	4772	4873	4998	4911	4900	4835	4818	4611	4644	4669	4525	4482	4552	4432	4520	4364	4457	4316	4683	4770	4855	4936	4764	4915	4835	5002	4862	5004	4641	4722	4574	4767
4979	4921	4614	4687	4620	4688	4961	4668	4771	4975	4899	5059	4985	4835	5061	5018	5162	5118	4860	5109	4883	5104	5066	5108	4827	4762	4738	4728	4579	4742	4486	4576	4636	4533	4542	4491	4438	4463	4698	4849	4791	4796	4762	5007	4964	5078	4924	4801	4776	4652
4897	4787	4779	4773	4740	4773	4837	4836	4982	5026	4930	5043	5151	5052	5046	5096	5274	5021	5046	4951	5183	5120	5182	5015	4886	4913	4809	4839	4768	4809	4793	4798	4746	4620	4510	4397	4311	4491	4431	4612	4747	4607	4850	4827	5098	5149	4953	4772	4728	4801
4869	4802	4764	4846	4918	4898	5067	5079	4843	4885	5160	5112	5220	5085	5059	5119	5178	5025	4818	5169	5059	5121	5218	5201	5058	4965	4883	4896	5012	4874	4965	4841	4836	4622	4508	4324	4307	4387	4275	4421	4448	4731	4799	4838	4989	5040	4960	5030	4854	4709
4884	4882	5039	5037	5094	4987	5153	5130	5268	4974	5020	5146	5162	4913	4949	5020	5158	4923	4922	5077	5125	5123	5128	5017	5038	4970	4887	4929	5095	5013	4919	5020	4871	4702	4735	4449	4474	4392	4417	4474	4633	4606	4496	4921	4867	5166	5141	5014	4903	4867
5194	4867	5083	5184	5138	5101	5129	5154	5156	5023	5025	5050	5081	4929	5051	5117	5040	4945	4924	4957	5019	5270	5093	4936	4860	4904	4934	5085	5043	4971	5048	5215	4981	4906	4749	4705	4445	4607	4462	4506	4577	4507	4480	4629	4868	5005	5243	4961	4734	4993
5190	5172	5186	5220	5089	5141	5139	4992	5203	5117	5154	5069	5104	5054	4939	5032	4845	4929	4853	4960	4751	5134	4937	4962	4842	4757	4884	5074	5193	4975	5094	4967	5045	4989	4848	4755	4692	4558	4619	4571	4597	4534	4385	4552	4553	4847	4898	4891	4837	5021
5189	5390	5140	5433	5120	5313	5104	5163	5169	5128	4971	4953	5030	4883	4916	4851	4943	4790	4735	4734	4730	4775	4702	4705	4699	4707	4912	4825	4953	5009	5048	5022	5023	4940	4910	5116	4834	4756	4815	4876	4667	4678	4465	4556	4555	4846	4861	4912	4923	5097
5368	5390	5340	5240	4945	5162	5164	4990	4994	5036	5021	5054	4898	4808	4782	4583	4646	4569	4614	4650	4764	4767	4661	4646	4581	4704	4667	4711	4818	4791	4963	4960	4923	5067	5086	4921	5092	4988	4907	4866	4788	4571	4552	4437	4358	4701	4663	4749	4952	5073
5415	5581	5151	5290	5107	5015	5171	4929	5086	5059	4836	4735	4720	4521	4605	4496	4553	4381	4461	4365	4523	4389	4523	4453	4529	4563	4487	4551	4535	4676	4693	4731	4865	4856	4952	5060	4989	5109	5007	4893	4784	4636	4393	4548	4468	4452	4430	4806	5136	5050
5439	5486	5248	5125	5118	4795	4992	4871	4792	4911	4794	4432	4747	4536	4485	4427	4367	4384	4324	4389	4294	4326	4450	4349	4374	4410	4438	4573	4466	4571	4665	4669	4721	4888	4923	5119	5095	5103	5085	4876	4861	4613	4566	4507	4357	4443	4540	4659	4938	5080
5604	5454	5248	4842	5028	4787	4911	4978	4828	4740	4720	4556	4269	4542	4340	4351	4403	4596	4380	4375	4150	4165	4449	4375	4416	4444	4410	4401	4495	4539	4638	4504	4575	4787	4815	5143	5118	5143	5059	5160	4959	4612	4537	4455	4289	4381	4405	4540	4903	4769
5551	5115	5169	4856	4946	4860	4814	4801	4670	4628	4743	4371	4276	4407	4516	4257	4314	4529	4570	4356	4362	4235	4383	4429	4501	4445	4434	4556	4621	4448	4420	4559	4676	4729	4727	4808	5190	5052	5171	5067	5068	4828	4609	4598	4560	4358	4312	4655	4793	4915
5374	5030	5030	4720	4717	4823	4712	4763	4555	4676	4637	4413	4372	4338	4414	4509	4480	4514	4566	4402	4445	4491	4480	4609	4618	4340	4256	4435	4557	4543	4524	4497	4506	4729	4807	4784	4969	4926	5003	5095	5081	4882	4930	4687	4456	4399	4503	4686	4657	4754
5376	5107	4980	4676	4558	4650	4692	4634	4679	4307	4392	4332	4206	4215	4575	4578	4525	4367	4531	4623	4507	4651	4534	4447	4592	4529	4534	4430	4431	4526	4572	4649	4450	4530	4642	4773	4872	5059	5053	5058	5129	5058	5027	4786	4508	4580	4583	4729	4687	4680
5295	5159	4871	4937	4752	4550	4687	4429	4575	4453	4490	4486	4520	4590	4622	4720	4619	4638	4546	4752	4739	4697	4612	4372	4289	4490	4445	4578	4518	4450	4321	4383	4474	4434	4590	4754	4803	4956	4851	5104	4969	5089	4910	4710	4776	4645	4779	4674	4466	4737
5007	5118	4891	4826	4624	4546	4586	4491	4445	4648	4544	4423	4457	4530	4622	4503	4599	4770	4723	4710	4706	4694	4574	4709	4647	4438	4497	4540	4510	4330	4518	4454	4389	4487	4542	4618	4699	4867	4687	5047	5121	5112	4970	4855	4834	4730	4541	4565	4412	4542
5207	5059	5063	4740	4725	4493	4605	4390	4439	4463	4609	4530	4586	4727	4753	4610	4755	4714	4817	4856	4701	4810	4778	4775	4662	4686	4593	4508	4340	4304	4342	4205	4390	4371	4481	4539	4696	4793	4875	4684	5033	4974	5018	4977	4933	4608	4557	4410	4459	4480
5275	4890	4779	4637	4624	4539	4558	4470	4465	4567	4743	4579	4641	4727	4749	4925	4879	4961	4921	4825	4825	4712	4679	4791	4757	4830	4669	4567	4513	4469	4418	4512	4524	4560	4542	4528	4551	4684	4775	4854	4825	4913	5136	5120	4983	4689	4715	4520	4383	4482
5066	4945	4798	4628	4477	4425	4540	4534	4534	4516	4704	4769	4776	4783	4867	4970	4947	4949	5029	4859	4867	4798	4915	4935	4707	4826	4773	4703	4610	4456	4590	4480	4684	4609	4425	4565	4519	4800	4612	4761	4907	4785	5162	4984	4941	4763	4840	4745	4429	4531
4977	4932	4781	4440	4427	4458	4532	4622	4785	4700	4773	4708	4788	4921	4872	5018	4947	5020	4703	4956	4981	5024	5155	4921	4916	4846	4722	4669	4629	4578	4626	4594	4443	4450	4370	4395	4336	4556	4555	4672	4860	5086	5070	5038	5048	5134	4761	4548	4436	4526
4869	4671	4498	4504	4441	4407	4562	4606	4728	4706	4825	4748	4877	4968	4921	4922	5106	5030	5049	4827	4891	5258	5017	5064	4984	4916	4795	4806	4537	4415	4722	4455	4520	4326	4330	4526	4485	4656	4695	4766	4892	5167	5227	5314	5182	4898	4723	4508	4482	4377
4898	4577	4584	4426	4655	4718	4628	4721	4713	4781	4782	4977	4980	5024	5150	5121	5152	5031	4999	5173	4969	5172	5177	5013	5120	5024	4944	4888	4822	4714	4619	4609	4529	4413	4601	4457	4486	4531	4688	4734	4904	5145	5409	5487	5136	4985	4681	4630	4546	4329
4844	4527	4550	4479	4669	4585	4659	4679	4792	4846	4895	5048	5021	5044	5041	5068	4960	5083	4994	5234	5198	5154	4990	5118	5229	4823	4914	4725	4719	4738	4695	4609	4683	4636	4398	4506	4463	4378	4659	4715	4862	5198	5463	5104	5052	4800	4740	4573	4499	4473
4830	4705	4651	4634	4469	4603	4677	4665	4856	4704	4893	4974	5034	4939	5095	5152	4891	5139	5065	5133	5252	5227	5214	5173	5041	4863	4864	4718	4739	4773	4771	4575	4388	4483	4432	4225	4324	4560	4495	4640	4883	5050	4857	5030	4995	5063	4856	4574	4621	4599
4799	4719	4586	4500	4527	4739	4733	4836	4875	4806	4981	5017	5016	5058	4927	4971	5108	5069	5412	5108	5274	5221	5024	5210	5052	5023	5045	4829	4732	4663	4724	4573	4336	4390	4491	4311	4377	4641	4701	4802	4786	4902	4997	5085	5095	5048	4724	4810	4490	4570
5026	4838	4745	4500	4574	4603	4601	4834	4711	4937	4890	5153	4994	4968	5164	5056	4998	5068	5289	5311	5280	5280	4982	5179	4933	5148	5059	5215	4912	4762	4830	4785	4703	4458	4503	4429	4393	4473	4610	4557	4628	4863	5086	5284	5105	5105	4975	4662	4378	4411
5039	4800	4656	4755	4524	4634	4677	4599	4855	4887	5041	5213	5108	5034	5061	5069	5185	5382	5180	5438	5379	5337	5188	5113	4926	5073	4963	5032	4935	4843	4741	4684	4698	4696	4495	4419	4387	4488	4548	4747	4699	5022	5063	5181	5194	5052	4899	4659	4563	4341
4956	4709	4721	4590	4627	4356	4494	4623	4755	4910	5085	4862	5081	5089	4929	5172	5183	5241	5414	5221	5242	5127	5137	5200	5030	5168	5071	5030	5018	4902	4789	4686	4735	4531	4517	4439	4570	4526	4668	4761	4946	5125	5182	5191	5244	5032	4739	4654	4588	4493
4950	4676	4596	4483	4456	4485	4532	4704	4807	4867	5070	4984	4911	4964	5012	5104	5127	5314	5376	5262	5217	5129	5147	5013	5082	5025	5159	4968	4888	4973	4737	4649	4784	4658	4427	4247	4488	4611	4631	4841	4947	4974	5233	5159	5146	5113	4905	4756	4563	4552
4926	4715	4551	4390	4487	4337	4630	4791	4827	5071	5053	4947	5016	4898	4936	5109	5201	5201	5006	5272	5101	5026	5098	5156	5047	5101	4934	4722	4702	4793	4845	4708	4521	4483	4399	4408	4497	4828	4708	5053	5040	4953	4915	5150	5161	5098	4896	4759	4761	4688
4937	4713	4542	4496	4285	4605	4677	4680	4784	4902	4973	4829	4826	4891	4989	5088	5071	4982	5200	5055	5090	5008	5169	5094	4930	4992	4867	4858	4908	4771	4771	4510	4568	4385	4533	4677	4632	4786	4724	4778	4907	4916	5074	5256	5197	5129	4790	4953	4567	4461
4826	4669	4454	4394	4395	4558	4708	4890	4838	5016	4771	4972	4842	4915	5022	4969	5006	4947	5187	5006	5044	5026	5123	5054	4893	4840	4881	4839	4825	4749	4570	4543	4448	4492	4617	4445	4533	4621	4699	4872	4968	5077	5119	5259	5040	5140	5023	4647	4467	4348
4840	4814	4622	4448	4487	4450	4745	4766	4683	4762	4938	4856	4875	4926	4829	4896	4829	4964	5082	5103	5111	4960	4924	4869	5057	4991	4882	4818	4861	4687	4472	4450	4451	4613	4593	4544	4582	4646	4839	4759	5048	5174	5162	5229	5268	4926	4683	4602	4634	4573
5036	4825	4665	4487	4465	4423	4460	4643	4673	4757	4541	4852	4751	4816	4877	5012	4842	4961	4991	5038	5003	4910	4840	4794	4855	4841	5037	4890	4797	4639	4531	4428	4438	4408	4536	4404	4507	4577	4611	4829	5105	5113	4925	5110	4890	4922	4727	4537	4394	4535
4918	4788	4585	4479	4539	4394	4640	4640	4663	4722	4735	4842	4821	4754	4579	4623	4864	4929	5004	5136	4863	4722	4815	4898	4971	4850	4824	4654	4594	4495	4610	4513	4388	4464	4419	4501	4480	4625	4917	4991	5122	5066	5014	5033	5025	4887	4678	4788	4614	4434
5144	4951	4729	4561	4573	4668	4539	4762	4753	4577	4635	4732	4704	4811	4785	4845	4815	4978	5021	4860	4856	4824	4687	4706	4819	5006	4693	4608	4533	4524	4508	4633	4559	4389	4519	4545	4530	4748	4981	5064	5173	5068	5002	5065	4951	4866	4725	4664	4598	4618
5230	5158	4745	4593	4496	4594	4561	4651	4412	4400	4401	4469	4604	4530	4590	4917	4985	4953	4903	4711	4529	4772	4855	4960	4594	4682	4704	4555	4441	4584	4603	4227	4390	4293	4533	4639	4685	4871	5075	5032	5134	5120	5085	5071	4900	4900	4651	4657	4636	4658
5272	5009	4681	4577	4470	4633	4597	4686	4471	4410	4414	4542	4491	4524	4742	4698	4709	4816	4704	4750	4641	4637	4770	4768	4733	4684	4600	4635	4536	4424	4438	4527	4318	4432	4503	4585	4777	4872	5038	4900	5190	5113	5025	4982	4930	4902	4824	4629	4455	4666
5138	4946	4977	4692	4830	4651	4857	4708	4512	4415	4479	4471	4506	4622	4815	4692	4458	4631	4477	4488	4672	4699	4643	4494	4668	4710	4631	4528	4508	4514	4295	4317	4377	4656	4834	4784	4976	5063	5068	5183	5121	5095	5094	5120	4898	4682	4567	4440	4642	4606
5354	5263	4971	4951	4730	4619	4512	4515	4500	4263	4245	4251	4316	4609	4725	4907	4652	4396	4408	4361	4611	4656	4685	4471	4500	4796	4661	4429	4355	4561	4329	4341	4548	4501	4822	4910	4779	5131	5196	5350	5066	5291	5090	4992	4643	4444	4587	4532	4507	4747
5546	5293	5128	4795	4647	4548	4530	4589	4444	4365	4331	4247	4162	4464	4591	4404	4407	4476	4499	4472	4337	4134	4590	4598	4558	4507	4666	4406	4340	4357	4625	4667	4615	4696	4775	4871	4785	5064	5236	5236	5220	5171	4991	4712	4560	4553	4363	4360	4572	4824
5353	5203	5054	4944	4836	4777	4853	4854	4716	4799	4600	4497	4467	4462	4283	4166	4287	4317	4502	4536	4389	4237	4408	4596	4557	4466	4508	4378	4499	4360	4604	4436	4417	4666	4744	4883	4955	5150	5183	5097	5341	4841	4870	4679	4492	4320	4388	4470	4694	5092
5282	5232	5355	5338	5032	4973	4887	4840	4769	4800	4720	4738	4684	4539	4475	4304	4240	4348	4452	4510	4599	4457	4485	4428	4602	4563	4352	4354	4596	4538	4467	4721	4695	4709	4890	5005	5064	5181	5245	5097	5171	4778	4635	4385	4351	4493	4455	4703	4793	4973
5430	5472	5395	5337	5085	4867	5072	4602	4692	4641	4578	4596	4507	4485	4452	4395	4476	4475	4354	4440	4543	4688	4715	4476	4347	4479	4516	4301	4579	4660	4560	4626	4800	4737	4920	4986	5235	5411	5058	5284	4838	4755	4524	4195	4369	4471	4594	4807	4983	5105
5627	5377	5122	4959	5049	4904	4800	4616	4639	4529	4514	4585	4516	4551	4394	4671	4759	4719	4573	4399	4383	4480	4817	4574	4272	4352	4596	4524	4428	4865	4848	4609	5058	5021	4901	5134	5180	5354	5091	5154	4708	4630	4413	4436	4481	4448	4716	4807	4956	5050
5431	5371	4956	5005	5070	5078	5081	4885	4953	4749	4686	4646	4369	4346	4521	4456	4652	4784	4742	4648	4347	4356	4577	4843	4421	4246	4498	4891	4754	4750	5098	4824	5003	5167	5133	5335	5317	5172	4887	4797	4599	4566	4586	4521	4697	4576	4697	5036	4917	5029
5044	5004	4964	5106	5074	5324	5284	5315	5056	5124	4866	4856	4865	4637	4429	4461	4584	4620	4783	4801	4678	4383	4457	4817	4912	4658	4615	5040	4988	4750	5046	5058	4993	5329	5170	5292	5292	5049	4878	4724	4588	4460	4638	4514	4782	4746	4777	4886	4976	5200
4989	4962	5114	5419	5282	5430	5393	5342	5323	5169	5103	5159	5024	4892	4922	4658	4569	4476	4531	4958	4874	4606	4582	4697	5013	5004	4723	4917	5219	4839	5021	5358	5155	5234	5315	5038	5058	4677	4675	4433	4494	4411	4702	4793	4686	4787	4924	4865	4996	5199
4946	5086	5116	5362	5337	5331	5234	5537	5308	5249	5204	5144	5192	5060	4995	4890	4737	4443	4520	4703	4968	5126	4792	4890	5063	5143	4992	4879	5102	5002	4778	5230	5097	5012	5181	4868	4607	4737	4573	4499	4446	4557	4631	4602	4800	4891	4894	4940	5076	5172
5028	5185	5081	5129	5208	5158	4904	5029	5091	5174	5122	5192	5451	5276	5372	5102	5096	4851	4687	4686	4852	5303	5136	4929	5060	5251	5082	4922	4815	5172	4909	4888	5103	4775	4915	4814	4696	4621	4485	4679	4566	4552	4609	4703	4819	5038	4918	5004	5151	5076
5151	5073	5090	4961	4822	4785	4623	4817	4777	4889	4805	4995	5236	5219	5320	5389	5156	5039	4889	4756	5142	5208	5433	5023	5046	5140	5154	5030	5015	5139	4869	4870	5054	4798	4797	4695	4574	4544	4326	4692	4418	4606	4694	4712	4841	4961	4975	5056	5048	4968
5210	4739	4852	4702	4527	4514	4585	4480	4717	4788	4790	4923	5086	5153	5157	5208	5299	5317	5127	4752	4682	5126	5251	5108	4944	5072	5174	5058	4727	4889	5019	4616	4939	4700	4465	4660	4477	4673	4509	4634	4410	4609	4699	4705	4867	5146	5087	5061	4945	4680
5220	5063	4680	4274	4230	4331	4518	4769	4495	4580	4531	4821	4715	4787	4886	5101	5269	5293	5048	4835	4506	4753	5256	5172	4905	4756	5123	4998	4653	4819	4780	4478	4397	4519	4376	4580	4468	4665	4638	4468	4612	4693	4672	4763	4979	4996	5024	4972	4631	4584
5272	4851	4604	4430	4250	4280	4598	4569	4607	4528	4684	4718	4652	4647	4654	4805	5127	5232	5102	4671	4569	4700	4967	5208	4816	4747	4808	4871	4608	4567	4686	4166	4388	4408	4334	4658	4499	4629	4641	4613	4798	4628	4914	4834	5066	5029	4860	4981	4681	4549
5331	4945	4458	4385	4468	4656	4506	4372	4508	4433	4636	4502	4441	4497	4652	4626	4847	5088	4947	4711	4589	4595	4711	4971	4678	4455	4712	4722	4506	4498	4598	4267	4251	4649	4330	4648	4709	4617	4850	4912	4987	4836	5033	4823	5003	5033	4907	4694	4581	4538
5299	4972	4517	4520	4621	4682	4516	4623	4500	4553	4521	4417	4304	4353	4370	4660	4780	4845	4777	4650	4395	4386	4579	4663	4660	4426	4493	4879	4593	4241	4690	4503	4361	4563	4464	4778	4849	4678	4835	4890	5023	5021	4910	4985	4818	4920	4773	4481	4548	4578
5496	5063	4761	4556	4708	4681	4635	4753	4739	4663	4376	4322	4211	4168	4358	4368	4509	4813	4609	4493	4218	4362	4435	4725	4552	4512	4600	4820	4473	4282	4623	4461	4402	4715	4771	4997	4956	4884	5014	4774	4989	4967	4826	4960	4683	4767	4416	4539	4507	4680
5430	5051	4860	4775	4787	4796	4766	4639	4650	4713	4523	4340	4340	4180	4427	4233	4455	4606	4810	4548	4416	4257	4520	4715	4528	4229	4639	4780	4533	4296	4646	4450	4625	4994	4761	5052	5065	5023	5077	4876	5027	4871	4936	4689	4720	4608	4579	4589	4699	4925
5651	5148	4936	4879	4935	4889	4986	4859	4723	4683	4382	4333	4429	4387	4418	4448	4553	4776	4865	4623	4444	4328	4593	4729	4483	4411	4711	4972	4540	4547	4876	4654	4704	5129	4820	4978	4978	4810	5014	4839	5065	4860	4867	4556	4720	4676	4643	4552	4904	5071
5491	5263	4938	4955	4929	4931	4939	4913	4815	4706	4507	4584	4389	4448	4440	4553	4739	4842	4993	4646	4427	4456	4675	4822	4685	4669	4811	4930	4653	4648	5090	5096	4883	5204	4922	4992	4832	4674	4898	4777	4839	4618	4664	4559	4533	4720	4732	4733	4993	5259
5462	5210	5012	4897	4900	4763	4739	4957	4727	4697	4588	4605	4490	4667	4785	4891	4969	5128	5140	4785	4522	4536	4936	5053	4888	4581	5046	4999	4748	4770	5092	4879	5084	5298	4736	4934	4884	4863	4697	4642	4748	4550	4629	4445	4526	4640	4845	4909	4989	5161
5375	5278	4820	4729	4658	4823	4707	4843	4679	4644	4538	4553	4669	4780	4771	5106	5061	5222	5234	4947	4582	4796	5083	5187	4790	4906	5098	5032	4669	4865	5100	4989	5039	4983	4830	4795	4723	4791	4709	4596	4721	4506	4681	4672	4686	4936	4922	5088	5082	5004
5356	5165	4897	4685	4503	4629	4703	4898	4554	4698	4749	4618	4723	4805	4859	5149	5244	5295	4902	4752	4822	4869	5315	5187	4930	4819	5085	4628	4650	4945	5096	4795	4894	4736	4568	4762	4508	4759	4623	4607	4721	4519	4619	4787	4798	5004	4992	5121	5020	4964
5320	5156	5035	4798	4492	4591	4652	4692	4660	4590	4667	4791	4843	4864	5061	5036	5437	5125	4930	4651	4670	5032	5121	5008	4844	4935	5013	4496	4735	4877	4691	4506	4799	4534	4508	4704	4642	4786	4777	4680	4721	4786	4777	4972	4996	5063	5139	5060	5035	4713
5214	5228	5141	4908	4808	4863	4904	4769	4545	4657	4802	4825	4880	4938	4926	5023	5023	4945	4654	4503	4820	4963	4854	4677	4627	4829	4758	4447	4581	4841	4619	4570	4680	4282	4656	4745	4545	4951	4864	4752	4705	4812	4768	4966	4922	5094	5075	5045	4738	4552
5354	5122	5336	5329	5143	4885	5059	4852	4831	4739	4975	5060	5081	5029	4805	4858	4734	4534	4383	4503	4750	5062	4753	4479	4693	4746	4446	4553	4672	4718	4293	4410	4685	4422	4664	4701	4817	4989	4826	4980	4655	4871	4754	5000	5013	5016	5060	4969	4797	4505
5261	5235	5219	5151	5192	5349	5243	5147	5016	5081	5017	5042	4942	4674	4746	4606	4390	4373	4656	4757	4761	4733	4510	4565	4646	4682	4487	4642	4803	4704	4473	4579	4411	4482	4837	4810	4979	4932	4873	4829	4827	4801	4808	4922	4951	5024	4832	4686	4914	4683
5179	5021	5058	5241	5220	5241	5176	5280	5196	5092	5088	4878	4671	4582	4447	4360	4427	4454	4789	4846	4615	4456	4437	4717	4657	4466	4515	4823	4930	4675	4662	4588	4516	4803	4806	4932	5159	4745	4859	4872	4886	4894	4929	4803	4805	4822	4770	4750	4760	4838
5333	5179	5156	4994	5116	5111	5154	4977	5013	5121	4750	4593	4578	4475	4423	4473	4573	4864	4677	4620	4568	4438	4592	4799	4716	4621	4692	5016	4757	4731	5008	4961	4878	4961	5045	5109	5004	5033	5018	4760	4775	4843	4844	4818	4879	4610	4723	4790	4888	4934
5431	5199	5075	5132	5035	5109	5056	4737	4852	4868	4779	4806	4565	4640	4890	4985	4851	4978	4650	4502	4626	4728	4868	4867	4665	4861	5031	5103	4897	4951	4784	4862	5000	5170	5134	5056	4996	4981	4757	4606	4800	4724	4937	4859	4897	4905	4911	5010	4818	5116
5361	5335	5296	5238	5226	5180	5228	4865	5024	5022	4987	4859	4908	5037	5180	5064	5004	4850	4751	4562	4889	5057	5247	4864	4794	4922	5099	4904	4932	4962	4829	4732	4823	4799	4982	4967	4755	4758	4494	4498	4632	4816	4939	5063	4842	5040	4913	5011	4876	5073
5010	4917	4947	5229	5198	5125	5308	5321	5146	5332	5261	5131	5179	5214	5167	5180	4871	4756	4816	4913	5026	4945	4873	4925	4917	5067	4868	4935	4971	4889	4626	4838	4762	4704	4872	4616	4694	4545	4477	4650	4759	4905	5021	4921	4923	4899	4870	4798	4903	5111
5118	4863	4767	4927	4772	5017	5187	5048	5139	5069	5115	4890	4861	4752	4858	4664	4774	4782	4925	4995	4865	4671	4590	4723	5069	4783	4861	5030	4594	4560	4451	4836	4723	4817	4823	4588	4687	4585	4751	4744	4927	5040	5028	4955	4855	4783	4637	4844	4665	4815
5555	5173	4878	4918	4871	4601	4844	4675	4791	4727	4666	4681	4774	4616	4695	4873	4795	4970	4936	4811	4587	4569	4664	4647	4688	4650	4928	4902	4674	4491	4570	4588	4698	4850	4658	4705	4701	4714	4820	4890	5044	4925	5024	4831	4749	4663	4765	4784	4651	4820
5546	5401	5087	5143	4782	4816	4701	4666	4705	4869	4702	4641	4738	4737	4995	4797	4892	4643	4650	4605	4708	4688	4683	4594	4583	4755	4830	4731	4520	4593	4580	4618	4728	4779	4778	4633	4691	4651	4793	4800	4946	4933	4956	4763	4758	4676	4633	4826	4747	5290
5304	5111	5197	5045	5169	5077	5187	5036	5223	5012	4891	4934	4871	4914	4832	4813	4656	4534	4756	4842	4689	4584	4449	4618	4783	4742	4638	4622	4498	4535	4468	4693	4788	4761	4795	4824	4692	4754	4911	5070	4951	4933	4729	4643	4555	4496	4669	4729	5079	5205
5017	4903	4852	5057	5039	5082	5090	5310	5167	5187	4912	4723	4909	4903	4715	4748	4694	4793	4814	4750	4841	4703	4541	4627	4786	4858	4756	4697	4656	4654	4778	4757	4830	4871	4813	4826	4742	4879	4952	4980	4847	4682	4618	4509	4635	4615	4748	5037	5104	5147
5241	5132	5069	4986	4877	4970	4973	4987	4959	4843	4896	4856	4914	4854	4978	4955	4956	4890	5031	4827	4623	4514	4710	4881	4812	4881	4946	4835	4824	4866	4854	4963	4840	4857	4747	4810	4734	4922	5086	4976	5054	4811	4900	4734	4834	4844	4894	4992	5197	5236
5074	5063	5047	5078	4995	4956	4919	5039	5228	5009	5110	5122	5115	5171	4992	4933	4867	4861	4746	4870	4897	4714	4808	4754	5023	5003	4859	4829	4719	4775	4726	4914	4864	4738	4631	4652	4692	4711	4875	5048	4819	4837	4633	4732	4768	4843	4909	5077	5304	5261
5065	4827	4859	4794	4814	4717	4867	5046	4922	5114	4960	5007	4987	4893	4644	4678	4648	4779	4677	4718	4622	4778	4695	4787	4763	4902	4708	4701	4561	4656	4596	4731	4616	4642	4623	4459	4650	4799	4939	4879	4891	4769	4589	4812	4821	4695	5075	5017	5179	5081
5206	5033	4889	4953	4743	4765	4935	4925	5028	4864	4720	4762	4834	4739	4665	4621	4632	4648	4705	4584	4630	4630	4691	4694	4824	4650	4445	4488	4499	4635	4781	4835	4815	4633	4580	4760	4846	4866	5026	4957	4956	4785	4859	4792	4767	4835	4885	4922	4917	4964
5081	5156	5195	5075	5080	5091	5015	4995	4995	4950	4870	4686	4671	4715	4619	4646	4728	4700	4717	4731	4727	4701	4581	4567	4783	4690	4660	4597	4620	4640	4615	4826	4898	4730	4851	4978	5037	5169	5211	5260	5120	4872	4822	4811	4703	4928	4934	5169	5149	4877
5237	5167	5227	5132	4884	4917	4921	4941	4850	4835	4738	4704	4745	4827	4684	4785	4634	4922	4899	4791	4706	4658	4567	4649	4814	4686	4747	4842	4715	4890	4920	4950	4717	4861	4774	4883	5076	5229	5124	5110	5007	4847	4651	4769	4721	4832	4797	5034	5223	5061
5232	5109	5199	4839	4875	4927	4906	5001	4948	4895	4965	4942	4838	4969	4737	4648	4847	5005	4784	4752	4536	4494	4778	4765	4731	4825	4751	4670	4691	4773	4892	5023	4732	4750	4643	4767	4875	4895	5081	4865	4651	4467	4511	4534	4755	4708	4836	5070	4990	5036
5141	4974	4795	4664	4832	4811	4994	5048	5142	5043	4935	4925	4968	4759	4868	4722	4699	4856	4788	4645	4652	4849	4870	4858	4891	4770	4693	4771	4815	4742	4851	4837	4839	4598	4571	4604	4734	4926	4839	4763	4619	4493	4527	4550	4748	4754	4933	4900	4965	4767
5261	4928	4805	4726	4760	4901	5154	4977	4989	4860	4767	4869	4763	4770	4608	4689	4817	4729	5022	4763	4796	4780	5088	4991	4824	4865	4743	4762	4917	4783	4754	4889	4719	4836	4555	4719	4762	4813	4956	4899	4805	4779	4592	4642	4860	4834	4999	4943	5039	4707
5055	4912	4961	4914	4967	4804	4967	4797	4896	4705	4750	4654	4748	4753	4718	4611	4823	5090	5115	4873	4754	4903	4814	4808	4705	4768	4588	4721	4727	4799	4684	4654	4676	4399	4566	4597	4601	4916	5012	4986	4757	4837	4799	4811	4884	5040	5164	4874	4782	4782
5096	5225	5179	4962	4993	4778	4709	4634	4647	4680	4759	4823	4711	4908	4701	4778	4868	4874	4958	4820	4677	4641	4569	4528	4691	4669	4452	4551	4678	4613	4693	4480	4559	4395	4495	4547	4788	4942	5098	5001	4877	4722	4599	4502	4663	4938	4900	4973	4812	4766
5398	5150	5036	4956	4669	4812	4914	4955	4885	4833	4845	4910	5032	4646	4772	4777	4689	4779	4809	4844	4487	4471	4539	4674	4733	4571	4619	4541	4598	4705	4674	4561	4666	4515	4466	4645	4795	4812	4853	4633	4674	4575	4517	4573	4728	4873	4831	4751	4623	4780
5241	5243	4916	4753	4662	4766	5002	4949	5110	5011	4866	5070	4887	4793	4673	4764	4715	4660	4714	4644	4699	4690	4824	4783	4770	4753	4643	4697	4725	4795	4828	4884	4733	4823	4666	4732	4866	4905	4897	4946	4569	4753	4656	4696	4943	4912	5017	4958	4993	4804
4954	4803	4800	4787	4785	4768	4958	5003	4856	5011	4758	4739	4840	4652	4625	4691	4708	4906	5045	4823	4760	4888	5011	4839	4895	4737	4640	4537	4850	4996	5015	4841	4722	4654	4499	4526	4677	4838	4787	4797	4913	4748	4827	4939	5033	5056	5118	5120	4991	5032
4947	4732	4932	4863	4834	4946	4898	4756	4584	4634	4787	4822	4756	4915	4716	4701	4937	4903	4993	4888	4814	4776	4740	4705	4752	4569	4348	4357	4651	4654	4658	4594	4507	4540	4420	4451	4674	4761	4882	4825	4818	4805	4912	4863	4967	5139	5150	5088	4889	4906
4962	4991	5031	5048	4825	4662	4680	4797	4611	4779	4789	4885	4942	4735	4767	4744	4886	4844	4868	4572	4509	4376	4410	4351	4416	4407	4534	4537	4603	4723	4646	4523	4543	4590	4513	4794	4500	4984	4869	4832	4715	4844	4640	4868	4841	5073	4742	4851	4700	4653
5137	5254	5126	4954	4873	4824	4900	4764	4915	4880	4959	5106	4984	4755	4613	4697	4643	4439	4524	4461	4502	4413	4388	4465	4627	4597	4642	4614	4798	4974	4885	4974	4805	4879	4743	4726	4909	4966	4925	4890	4651	4681	4585	4912	4830	4835	4902	4884	4744	4674
5400	5220	5043	4776	4731	4867	5094	5047	4936	4960	4780	4939	4879	4727	4705	4580	4696	4581	4560	4608	4492	4674	4850	4866	4892	4849	4824	4837	4834	4979	5019	5054	4995	4839	4764	4770	4930	4985	4940	4887	4730	4898	4649	4784	4887	4975	4991	4967	4916	4845
5211	4999	4778	4742	4741	4892	4985	5167	5017	4874	4815	4699	4865	4840	4566	4647	4706	4801	4798	4827	4890	4859	4898	5113	5061	4813	4703	4772	4785	4701	4850	4786	4816	4618	4676	4508	4673	4750	4949	4903	4769	4788	4670	4891	4954	5012	5167	4987	5189	4933
4844	4865	4777	4813	4732	4765	4981	5028	4762	4736	4697	4915	4736	4747	4668	4546	4818	4792	4821	4877	5210	4770	4891	4831	4823	4726	4659	4535	4677	4618	4501	4648	4544	4468	4689	4595	4669	4822	4785	4913	4843	4845	4841	4873	4849	5054	5033	5002	4982	4908
4913	4904	4889	4935	4925	4837	4851	4966	4756	4622	4693	4734	4738	4659	4529	4597	4693	4867	4917	4795	4856	4504	4570	4636	4591	4444	4484	4444	4643	4693	4635	4806	4866	4726	4757	4857	4922	5114	5202	5104	4913	4754	4819	4901	4876	4926	4963	5069	4899	4892
5003	5176	5051	5165	5058	4811	4764	4895	4796	4774	4560	4745	4743	4715	4643	4791	4577	4745	4683	4699	4533	4397	4539	4650	4610	4797	4678	4728	4824	4961	5125	5213	5061	5055	5010	4960	5107	5086	5232	5107	4953	4956	4854	4705	4898	4997	5092	5030	5106	4857
5238	5140	5220	4978	4764	4794	4697	4676	4782	4675	4666	4786	4790	4871	4790	4669	4659	4835	4623	4538	4676	4686	4710	4852	5011	5012	5007	4766	4945	5054	5101	5197	5229	4978	4924	4964	4886	5043	4941	5003	4794	4766	4702	4749	4739	5001	5101	5185	5006	4991
5296	5051	4878	4685	4669	4684	4769	4878	4815	4818	4745	4904	5010	5142	4699	4707	4613	4646	4759	4757	4632	4785	4833	5022	5231	5033	4909	4744	4866	4930	4955	5050	4861	4865	4607	4617	4795	4795	4872	4838	4883	4625	4735	4646	4729	4829	5069	5130	5133	5022
5113	4777	4656	4593	4775	4705	4949	5079	4863	4830	4791	4968	4885	4942	4790	4474	4486	4744	4833	4938	4998	4968	4827	4930	4987	5007	4770	4644	4567	4684	4559	4747	4808	4676	4511	4455	4607	4841	4850	4899	4827	4694	4592	4633	4769	4795	4838	4959	4997	4974
4914	4863	4768	4945	4937	4948	4997	4899	4985	4671	4676	4529	4776	4799	4681	4613	4564	4970	4954	4947	5070	4646	4805	4680	4677	4606	4482	4481	4503	4470	4548	4657	4724	4564	4728	4744	4548	4868	4968	4805	4796	4746	4511	4573	4710	4755	4836	4867	5078	4907
4926	5070	5092	5190	5138	4972	4851	4773	4779	4614	4530	4499	4671	4619	4597	4774	4859	5042	4979	4899	4803	4498	4480	4549	4683	4703	4732	4640	4505	4551	4683	4828	4978	4954	4995	4854	4886	4978	5123	5001	4960	4854	4677	4614	4576	4693	4842	4994	5015	5140
5256	5382	5379	5145	5143	4849	4778	4644	4653	4664	4373	4616	4868	5037	5076	5157	5217	4969	4905	4773	4722	4581	4641	4592	4885	4859	4804	4849	4770	4960	4906	4964	5012	5019	5078	4913	4929	4910	4894	4980	4983	5014	4940	4620	4871	4830	4902	5042	5182	5086
5498	5405	5096	4853	4771	4548	4727	4611	4710	4789	4867	4824	4918	5148	5314	4958	4932	4779	4827	4694	4627	4670	4687	4867	4992	4906	5061	4991	5026	4936	4999	4964	4909	5054	4842	4787	4623	4580	4725	4934	4919	4837	4657	4583	4630	4777	4857	4999	5250	5177
5422	5109	4825	4510	4494	4510	4564	4783	4917	4992	5041	5032	5057	4965	5005	4725	4494	4468	4606	4798	4885	4739	4871	4933	4869	4877	4857	4829	4837	4574	4606	4688	4699	4689	4576	4534	4517	4520	4475	4619	4761	4800	4785	4834	4615	4675	4712	5012	4970	5106
5312	4767	4731	4493	4758	4826	4906	5199	4986	5025	4976	4966	4810	4697	4637	4413	4375	4552	4637	4837	4971	4825	4777	4783	4658	4846	4804	4656	4609	4356	4447	4546	4633	4654	4527	4534	4540	4596	4633	4767	4800	4766	4847	4653	4547	4720	4706	4740	4947	5046
4886	4786	4705	4768	5111	5119	5230	5122	5186	5048	4825	4697	4442	4573	4538	4480	4587	4700	4868	5043	4997	4821	4827	4685	4728	4615	4786	4568	4466	4485	4384	4547	4703	4942	4861	4821	4890	4971	4806	5047	4952	5059	4873	4786	4813	4724	4648	5000	4922	5107
4905	4742	4916	5185	5047	5247	5144	5016	4888	4847	4599	4498	4535	4620	4880	4935	4957	5058	5127	5132	5162	4938	4677	4669	4517	4676	4768	4701	4651	4513	4557	4765	4885	5113	5088	5039	4938	4963	5057	5108	4977	5203	5091	5091	4825	4896	4878	4892	4897	5185
4991	5105	5145	4952	5051	5104	4937	4795	4790	4559	4744	4498	4624	4890	5088	5186	5352	5366	5043	4975	4979	4709	4570	4427	4563	4587	4716	4800	4827	4733	4641	4797	4693	4976	5035	5132	4930	5026	4949	4934	5145	5163	5210	5060	4948	5053	4895	4880	5019	5018
5270	5252	5236	5111	4806	4719	4726	4657	4535	4668	4790	4797	5003	5096	5182	5251	5274	5094	4692	4520	4640	4587	4362	4424	4384	4446	4658	4702	4801	4774	4636	4670	4922	4815	4939	4875	4939	4725	4671	4658	5002	4928	4873	5032	5067	4869	4826	4819	4812	4990
5381	5418	5092	4939	4708	4716	4670	4785	4853	4914	5191	5201	5321	5221	5140	4993	4763	4624	4376	4274	4501	4472	4576	4540	4739	4634	4784	4811	4909	4764	4822	4688	4768	4768	4753	4998	4898	4682	4610	4677	4742	4767	4743	4993	4908	4725	4955	4805	4793	5038
5289	5182	5041	4787	4686	4840	4863	5030	4925	5196	5265	5317	5310	5095	4783	4505	4530	4442	4279	4353	4581	4759	4887	4972	4861	4738	4926	4981	4983	4986	5001	4855	4721	4839	4872	4954	4931	4776	4926	4773	4836	4842	4949	5241	5150	4952	4868	4845	4765	4693
5028	4750	4823	4820	4751	4964	4997	5109	5039	5106	5161	5065	4881	4690	4530	4234	4363	4498	4580	4624	4923	4906	5233	5013	4889	4998	4824	4806	4983	4870	5015	4837	4660	4811	4747	4907	4940	5003	5042	5016	5047	5116	5054	5258	5274	5197	5036	4958	4895	4805
5023	4821	4919	4863	4946	5251	5356	5133	4985	4973	5024	4833	4681	4402	4416	4248	4579	4960	4906	5121	5117	5216	5104	5108	4821	4615	4618	4776	4705	4783	4910	4679	4627	4698	4713	4983	5077	5162	5185	4977	5078	4963	5151	5283	5427	5378	5131	5060	4844	4871
4930	4818	5050	5103	5265	5132	5152	4950	4906	4799	4682	4622	4527	4496	4610	4847	5018	5152	5257	5233	4995	4898	4924	4775	4678	4561	4673	4650	4666	4786	4743	4776	4813	4735	4721	4952	5137	4962	4808	4937	4806	4856	4902	4951	5214	5209	5241	5159	5004	4831
4831	4992	5033	5180	5145	5131	5034	4963	4856	4792	4690	4620	4709	4861	4942	5191	5318	5165	5114	4964	4695	4636	4457	4557	4568	4385	4457	4528	4619	4703	4883	4923	4876	4615	4675	4728	4784	4877	4734	4852	4775	4746	4661	4771	4905	4999	5133	4877	5027	4999
5027	5127	5234	5247	5071	4812	4954	4870	4784	4651	4662	4723	4950	5051	5247	5197	5117	5005	4873	4647	4420	4378	4476	4618	4508	4505	4550	4624	4821	4827	4904	4954	4994	4680	4607	4667	4773	4706	4837	4858	4812	4609	4608	4732	4719	5007	4972	4960	4966	5090
5200	5314	5248	5227	4927	4848	4870	4794	4729	4743	4749	4952	5027	5167	5248	4956	4758	4600	4534	4467	4405	4413	4467	4617	4733	4797	4739	4815	4802	5029	4962	5182	5143	5001	4750	4761	4964	5035	4977	5065	4796	4838	4753	4690	4832	4995	4938	4923	4979	4971
5533	5464	5410	4840	4893	4796	4777	4668	4914	4785	5089	5074	5181	5066	4894	4802	4489	4425	4356	4428	4574	4518	4746	5010	4927	5116	5110	5109	5167	5020	5227	5149	5121	5040	5157	4922	4939	5046	5082	5090	5167	5032	4940	4907	4902	4912	4965	5170	5238	5150
5566	5366	5317	4964	4846	4726	4663	4856	4969	5096	5271	5246	5285	4977	4797	4497	4277	4528	4494	4677	4850	5022	4987	5115	5211	5325	5311	5298	5102	5068	4983	5094	5162	5249	5208	5158	4948	4881	5173	5012	5201	5103	5231	5150	5046	5088	5110	5418	5303	5217
5432	4940	4764	4715	4781	4704	4837	4949	5254	5240	5331	5181	4905	4737	4440	4359	4345	4439	4674	5015	5193	5213	5304	5244	5303	5344	5324	5055	4892	4809	4769	4782	4931	5024	5056	4964	4803	4801	4772	5156	5028	5052	5389	5229	4955	5052	5089	5068	5226	5098
5131	4729	4570	4606	4626	4783	5014	5179	5471	5259	5206	4987	4518	4443	4377	4511	4565	4740	4939	5145	5452	5390	5203	5256	5144	5037	5054	4907	4583	4575	4550	4546	4770	4828	4870	4751	4762	4734	4725	4899	4964	4954	5120	5006	4871	4839	4903	4898	5012	5053
4992	4716	4617	4800	4969	5016	5308	5474	5483	5264	5060	4606	4527	4179	4500	4736	4923	5166	5158	5410	5479	5422	5297	5014	4876	4712	4731	4608	4509	4345	4439	4568	4556	4528	4744	4775	4625	4639	4543	4505	4637	4689	4671	4813	4869	4809	4598	4762	4629	4885
4845	4709	4758	4950	5082	5227	5243	5302	4980	5044	4560	4454	4306	4469	4669	4942	5204	5284	5370	5435	5224	5209	4957	4687	4466	4503	4328	4535	4416	4410	4570	4428	4436	4507	4613	4674	4594	4685	4528	4576	4459	4471	4602	4586	4707	4624	4520	4541	4449	4598
4754	4877	4943	5230	5150	5377	5188	5040	4711	4531	4257	4458	4671	4818	5059	5319	5449	5608	5263	5289	4928	4817	4668	4699	4335	4232	4398	4404	4582	4567	4610	4607	4683	4651	4683	4840	4757	4948	4777	4857	4735	4623	4845	4522	4600	4657	4672	4642	4459	4468
4874	5153	5246	5401	5238	5128	4961	4749	4425	4319	4443	4617	4883	5224	5333	5538	5535	5349	5031	4825	4589	4437	4516	4420	4433	4423	4544	4781	4813	4944	4932	5035	4920	4950	5173	5088	5245	5278	4993	5147	5104	4822	4912	4983	4970	5031	4812	4967	4736	4690
5272	5355	5272	5294	5079	4785	4646	4485	4404	4377	4625	4951	5310	5417	5393	5358	5265	4992	4677	4518	4345	4373	4516	4623	4661	4690	4872	5062	5205	5400	5475	5079	5120	5096	5078	5030	5281	5250	5448	5310	5259	5155	5201	5182	5119	5335	5416	5262	5168	5032
5575	5503	5219	5051	4764	4615	4354	4470	4728	4825	4973	5324	5496	5654	5314	5148	4990	4690	4655	4479	4289	4489	4769	4804	5166	5159	5196	5372	5369	5373	5509	5418	5248	5077	5100	5132	5186	5371	5426	5108	5213	5479	5233	5385	5358	5490	5457	5537	5373	5536
5736	5471	5122	4845	4465	4403	4315	4684	4960	5244	5550	5583	5529	5552	5087	4590	4487	4344	4526	4371	4730	4817	4948	5236	5489	5474	5395	5399	5308	5299	5154	5057	5100	4991	4852	4970	4949	5017	5089	5104	5302	5384	5163	5262	5286	5479	5476	5506	5507	5583
5582	5082	4852	4415	4301	4492	4522	4959	5207	5672	5714	5595	5399	5092	4543	4318	4276	4369	4526	4728	5024	5079	5130	5421	5440	5521	5415	5297	5079	4931	4845	4945	4878	4791	4737	4631	4668	4629	4881	5071	5001	5153	5030	5059	5183	5104	5220	5287	5328	5562
5310	4912	4451	4316	4335	4548	4914	5337	5466	5761	5618	5290	4950	4469	4280	4172	4204	4536	4852	5183	5428	5509	5651	5438	5436	5330	5249	5013	4858	4628	4544	4680	4548	4701	4508	4481	4404	4488	4433	4616	4653	4733	4789	4756	4730	4734	4723	4697	4991	4979
4941	4497	4352	4496	4715	4826	5242	5310	5457	5376	5235	4862	4469	4102	4171	4415	4503	4901	5161	5392	5593	5841	5720	5520	5251	5186	4985	4693	4588	4412	4459	4459	4346	4450	4497	4438	4333	4516	4375	4364	4330	4457	4360	4488	4448	4429	4362	4393	4474	4402
4631	4432	4491	4603	4969	5205	5443	5554	5490	5083	4734	4386	4025	4079	4302	4580	5135	5228	5399	5737	5881	5740	5624	5146	4902	4626	4374	4383	4421	4277	4350	4288	4388	4495	4333	4511	4363	4445	4298	4276	4289	4238	4403	4408	4166	4212	4135	4202	4181	4143
4614	4456	4723	4825	5042	5334	5514	5440	5164	4731	4269	4163	4180	4331	4767	5146	5513	5596	5657	5814	5731	5522	5250	4783	4580	4226	4105	4214	4197	4322	4324	4458	4317	4417	4529	4663	4558	4695	4461	4484	4418	4303	4410	4398	4354	4402	4249	4262	4125	3993
4747	4782	4916	4987	5200	5354	5238	4900	4700	4100	4158	4127	4570	4744	5269	5597	5702	5972	5785	5457	5236	4934	4609	4384	4155	4027	3934	4072	4268	4407	4460	4636	4430	4623	4497	4963	4836	4858	4673	4633	4444	4296	4303	4551	4393	4656	4531	4404	4176	4223
4894	4815	5090	5029	5167	5142	4969	4669	4458	4084	4193	4486	4841	5101	5463	5667	5770	5673	5538	5247	4765	4476	4248	4186	4196	4057	4222	4349	4545	4658	4896	4920	4864	4849	4929	5066	4894	4884	4843	4799	4642	4689	4614	4668	4710	4933	4854	4725	4716	4573
5151	5205	5299	5155	5063	4816	4607	4462	4332	4239	4516	4750	5282	5467	5638	5571	5517	5459	4899	4642	4287	4137	3986	4268	4321	4526	4688	4904	4849	4966	5123	5147	5104	5012	4957	5015	5005	5006	4952	5123	4902	5010	4877	5123	5197	5235	5095	5269	5015	4872
5199	5259	5125	5015	4884	4707	4542	4543	4383	4516	4658	4970	5450	5502	5388	5330	5091	4789	4533	4292	4287	4120	4243	4397	4565	5041	4981	5165	5078	5101	5219	5341	5175	5106	5055	5206	4973	5159	5108	5188	5040	5320	5308	5162	5399	5395	5450	5598	5542	5473
5224	5405	5003	4933	4656	4521	4429	4422	4470	4826	5024	5237	5383	5359	5258	5093	4778	4499	4361	4199	4191	4466	4522	4783	5167	5338	5453	5357	5403	5262	4988	5196	5189	5064	5111	4845	4894	5024	5019	5150	5282	5449	5381	5552	5653	5665	5837	5664	5656	5867
5433	5309	5013	4780	4571	4290	4309	4411	4622	4944	5186	5312	5252	5128	4830	4661	4493	4382	4327	4441	4633	4775	4988	5150	5486	5450	5471	5641	5407	5215	4960	4957	4837	4865	4781	4867	4924	4715	5026	5083	5184	5321	5520	5684	5645	5737	5769	5939	5857	6021
5407	4977	4899	4724	4474	4296	4409	4502	4945	5151	5342	5347	5037	4873	4754	4528	4477	4399	4515	4605	4792	5036	5217	5375	5534	5521	5522	5399	5098	4851	4622	4548	4510	4580	4429	4778	4976	4811	4893	4847	5151	5181	5429	5471	5767	5705	5684	5902	5842	5841
5513	5028	4676	4523	4298	4359	4553	4698	4899	5108	5181	5382	4931	4817	4424	4404	4529	4635	4724	4873	4968	5235	5486	5351	5210	5251	5044	4808	4729	4698	4553	4429	4384	4341	4448	4558	4742	4830	4908	4930	5018	5156	5212	5282	5373	5576	5475	5731	5817	5742
5213	4837	4729	4401	4400	4466	4656	4887	5025	5137	5329	5090	4852	4615	4504	4466	4432	4577	4725	4938	5122	5280	5290	5246	5102	4888	4740	4495	4464	4472	4527	4329	4407	4424	4507	4672	4769	4975	4985	5098	5070	5069	4977	4873	5224	5239	5318	5275	5406	5404
5059	4596	4549	4462	4538	4569	4766	5126	5213	5168	5235	4930	4771	4763	4723	4521	4585	4660	4694	5131	5236	5112	5198	5040	4901	4698	4548	4191	4403	4347	4365	4567	4589	4703	4772	4836	4830	5024	5150	5093	5081	4862	4803	4779	4915	4916	5029	4902	5098	5207
4930	4429	4333	4389	4495	4660	4850	5059	5182	5070	4953	4909	4682	4577	4568	4474	4517	4649	4734	4795	4900	4927	4911	4766	4714	4610	4462	4362	4270	4421	4653	4755	4790	5087	5021	4906	5125	5106	5204	5161	5127	4907	4784	4686	4623	4604	4444	4677	4604	4807
4686	4519	4394	4438	4508	4794	4969	5102	5109	5241	4963	4747	4686	4412	4544	4548	4552	4647	4611	4793	4712	4902	4816	4706	4526	4463	4510	4653	4507	4832	4838	5153	5273	5432	5459	5332	5222	5190	5197	5065	4908	4851	4818	4567	4460	4248	4326	4284	4298	4321
4605	4471	4437	4595	4696	4951	5073	5152	5081	5088	4907	4672	4709	4456	4490	4553	4500	4652	4697	4802	4642	4701	4582	4565	4626	4498	4632	4919	5183	5214	5389	5427	5492	5579	5639	5600	5361	5217	4956	4844	4790	4605	4347	4302	4300	4231	3986	4087	4013	4095
4515	4347	4635	4810	4913	4963	5049	5175	4952	4989	4793	4628	4481	4526	4503	4450	4524	4546	4496	4489	4729	4720	4813	4750	4827	4897	5015	5293	5633	5735	5837	5702	5830	5791	5691	5653	5610	5358	4850	4667	4491	4470	4332	4113	4145	4031	3901	3892	3843	3885
4566	4516	4700	4750	4763	5105	5131	4868	5035	4864	4743	4663	4482	4489	4489	4427	4524	4518	4667	4568	4855	4778	4925	4914	5048	5364	5551	5749	5875	6159	5930	6183	5942	5781	5596	5435	5451	5142	4835	4463	4415	4060	4045	3821	3840	3816	3797	3862	3764	3730
4538	4544	4774	4814	4923	5046	5130	5181	4868	4654	4661	4550	4467	4405	4339	4531	4428	4695	4599	4915	5048	5172	5223	5306	5663	5717	5993	6048	6095	6232	6255	6158	6094	5626	5454	5284	5071	4837	4632	4373	4114	3836	3690	3731	3556	3666	3687	3692	3713	3595
4748	4819	4873	5014	4983	4934	5141	4934	4800	4630	4593	4369	4345	4323	4305	4462	4609	4786	4966	5136	5318	5427	5653	5622	5840	6200	6261	6303	6204	6447	6088	6044	5736	5447	5198	4839	4515	4422	4159	4014	3807	3662	3581	3633	3437	3628	3520	3732	3627	3517
4872	4794	4939	5041	5242	5004	5049	4938	4628	4518	4342	4345	4478	4471	4302	4409	4782	4870	5261	5602	5849	5890	5835	6126	6222	6290	6317	6362	6343	6041	5867	5535	5359	5051	4796	4528	4162	3769	3614	3574	3449	3406	3367	3523	3622	3514	3539	3447	3611	3653
5011	5031	4954	5060	5177	5078	4910	4899	4725	4370	4324	4287	4378	4406	4627	4844	4995	5273	5459	5903	5977	6185	6181	5996	6108	6173	6307	6218	5958	5634	5362	4978	4594	4565	4291	3851	3604	3385	3209	3168	3000	3198	3304	3361	3395	3516	3515	3547	3416	3577
5038	5098	4947	4966	4953	4988	4849	4626	4510	4365	4179	4257	4322	4555	4857	5125	5349	5680	6082	6051	6225	6290	6316	6279	6143	5929	5803	5583	5448	5039	4845	4331	4026	3706	3571	3436	3200	2999	2965	2833	2935	3058	3049	3182	3308	3622	3579	3685	3411	3490
5117	5231	4970	5105	4996	4901	4655	4587	4346	4301	4292	4271	4654	4745	4896	5350	5618	5838	6223	6339	6230	6373	6207	6098	5778	5611	5264	5116	4655	4402	4218	3836	3547	3300	3106	2843	2775	2863	2779	2813	2849	2861	3070	3139	3297	3400	3630	3646	3480	3594
5174	5178	5082	4948	4904	4778	4602	4355	4170	4171	4277	4521	4680	4882	5243	5502	5953	6287	6433	6215	6236	6157	5878	5609	5305	5075	4692	4264	4081	3784	3537	3239	3102	2811	2665	2385	2482	2502	2673	2689	2843	2986	3010	3162	3271	3385	3493	3623	3821	3629
5248	5224	5052	4907	4790	4576	4471	4252	4099	4224	4280	4599	5003	5261	5370	5906	6197	6350	6341	6353	6079	5900	5426	5154	4962	4607	4336	3925	3594	3161	2983	2856	2760	2517	2411	2448	2385	2517	2700	2697	3090	3123	3366	3290	3409	3535	3666	3575	3737	3673
5321	5090	4941	4865	4627	4526	4345	4240	4288	4314	4502	4731	5207	5372	5715	6045	6211	6239	6425	6306	5873	5639	5059	4814	4475	4156	3856	3527	3239	2860	2725	2521	2438	2486	2431	2440	2594	2653	2851	3028	3207	3344	3552	3648	3645	3729	3616	3570	3743	3639
5267	4997	4916	4703	4488	4438	4445	4279	4368	4474	4594	4851	5299	5511	5831	6209	6172	6315	6300	6089	5825	5211	4768	4536	4048	3655	3477	3208	2980	2761	2457	2520	2484	2558	2719	2651	2818	2847	3217	3374	3642	3833	3876	3956	3937	3881	3975	3768	3782	3629
5496	4838	4789	4520	4603	4384	4336	4275	4493	4546	4675	4964	5396	5628	5954	5954	6113	6349	6256	5731	5355	5007	4580	4164	3758	3434	3174	2946	2812	2595	2435	2411	2583	2604	2871	2950	3230	3446	3619	3862	3973	4182	4199	4214	4310	4092	4116	3913	3844	3717
5230	4886	4518	4528	4422	4426	4337	4402	4390	4681	4966	5186	5430	5563	5895	5998	6080	6011	5969	5616	5098	4811	4313	3971	3544	3224	3010	2898	2764	2600	2674	2655	2702	2904	3060	3263	3557	3936	4116	4162	4378	4502	4602	4489	4609	4434	4270	4062	3975	3847
5165	4822	4562	4459	4522	4399	4390	4303	4602	4940	5241	5266	5524	5639	5876	5908	5958	6092	5753	5413	4999	4321	3974	3707	3495	3093	2933	2792	2779	2717	2712	2803	2898	3119	3187	3568	3883	4225	4596	4903	4866	5146	5110	4941	4809	4542	4322	4102	3934	4015
5103	4802	4554	4516	4412	4403	4487	4441	4665	4964	5311	5333	5513	5622	5863	6041	5814	5700	5422	5059	4620	4227	3923	3546	3232	3096	2817	2843	2791	2815	2956	3095	3160	3390	3622	3988	4270	4617	5014	5071	5291	5475	5417	5297	4784	4645	4330	4125	4089	3935
4928	4792	4619	4409	4392	4378	4519	4375	4657	4959	5186	5495	5551	5789	5832	5866	5761	5386	5143	4915	4412	4147	3606	3462	3131	2863	2894	2872	2830	2882	3112	3291	3459	3645	3950	4254	4594	4918	5243	5520	5736	5852	5762	5545	5105	4741	4496	4230	4029	3831
4779	4609	4462	4583	4419	4435	4348	4622	4692	4870	5279	5524	5669	5741	5779	5527	5759	5456	4993	4807	4295	3872	3553	3396	3005	2986	2934	2981	3060	3131	3247	3381	3807	3960	4275	4651	4882	5271	5543	5853	6116	5973	5897	5643	5374	5112	4722	4423	3923	3738
4817	4508	4504	4531	4622	4542	4493	4558	4726	5006	5179	5516	5799	5700	5777	5594	5408	5174	4994	4502	4091	3771	3582	3266	3195	3035	2980	3129	3251	3420	3507	3731	4103	4113	4485	4831	5273	5668	5963	6223	6346	6246	6072	5941	5699	5133	4893	4392	4127	3855
4745	4433	4463	4536	4564	4682	4494	4856	4863	4884	5296	5383	5582	5714	5616	5554	5504	5148	4852	4198	3939	3606	3211	3141	3099	3011	3145	3144	3480	3495	3747	3929	4178	4429	4655	5106	5417	5686	6203	6446	6599	6479	6418	6124	5844	5213	4776	4396	3931	3779
4692	4505	4370	4568	4654	4629	4788	4789	4935	4945	5148	5406	5489	5544	5595	5470	5346	4907	4561	4237	3928	3473	3502	3082	3118	3028	3206	3303	3532	3595	3800	4073	4360	4757	5016	5177	5716	6108	6273	6612	6779	6990	6520	6447	5995	5259	4893	4546	4039	3719
4777	4642	4427	4464	4632	4630	4718	4817	4925	5137	5309	5406	5527	5460	5450	5325	5074	4864	4585	4089	3695	3570	3249	3153	3161	3294	3318	3593	3684	3990	4056	4075	4511	4705	5055	5488	5752	6059	6324	6756	6812	6995	6639	6337	6082	5431	4824	4344	4012	3676
4747	4447	4436	4554	4668	4699	4908	4757	4974	5079	5304	5376	5433	5339	5190	5180	4929	4598	4280	4112	3683	3624	3346	3364	3228	3294	3516	3626	3825	4032	4216	4271	4401	4568	4983	5483	5787	6083	6299	6672	6822	6938	6704	6333	5919	5339	4903	4440	3941	3558
4663	4463	4513	4594	4667	4795	4864	4943	5029	5196	5332	5427	5222	5307	5112	4967	4774	4633	4275	4041	3815	3576	3514	3336	3317	3394	3470	3694	3905	4126	4362	4356	4522	4697	4928	5308	5544	5972	6101	6518	6625	6548	6624	6170	5918	5395	4963	4143	3894	3391
4625	4558	4496	4594	4709	4813	4944	4830	5047	5081	5338	5354	5226	5189	5006	4807	4697	4521	4208	4018	3711	3563	3546	3429	3480	3536	3580	3820	3897	4171	4426	4343	4593	4630	4724	4946	5173	5575	5928	6239	6555	6346	6327	5863	5786	5001	4615	4120	3610	3279
4652	4550	4691	4748	4675	4682	4714	4880	4993	4930	5213	5277	5295	5100	5042	4695	4613	4522	4217	4038	3778	3625	3560	3606	3605	3599	3708	3912	4039	4191	4417	4455	4538	4587	4567	4704	4873	5078	5539	5815	5970	6089	6074	5615	5108	4781	4315	3674	3467	3075
4725	4485	4439	4563	4684	4806	4903	4865	4700	4940	5139	5271	5088	5003	4939	4774	4494	4432	4277	4075	3924	3736	3644	3524	3751	3701	3782	4036	4138	4368	4477	4703	4524	4414	4398	4383	4536	4851	5074	5413	5483	5550	5433	5279	4893	4332	4105	3470	3161	2762
4568	4344	4540	4636	4790	4748	4917	4894	4901	4793	5004	5083	5042	5168	4802	4810	4726	4510	4232	4027	3906	3840	3682	3686	3689	3705	3968	3960	4199	4355	4419	4530	4569	4324	4324	4212	4216	4410	4611	4855	5004	4943	4884	4857	4565	4105	3684	3224	2956	2660
4683	4403	4410	4802	4782	4878	4899	4735	4883	4703	4953	4938	5047	5041	4877	4807	4740	4635	4415	4226	4108	3989	3619	3727	3732	3719	3861	3995	4203	4405	4402	4439	4618	4330	4151	4044	4041	4066	4235	4351	4390	4368	4387	4318	3951	3714	3336	3018	2720	2484
4525	4262	4492	4647	4848	4935	4988	4712	4805	4624	4774	4756	4979	5163	5081	4982	4674	4671	4367	4262	4028	3806	3703	3667	3719	3697	3795	3894	4144	4364	4363	4425	4421	4324	4088	3993	3842	3744	3825	3767	3971	3961	3988	3720	3582	3201	2977	2745	2524	2481
4609	4379	4432	4629	4781	4828	4789	4753	4787	4809	4581	4731	4963	5086	5013	4924	4787	4720	4468	4362	4007	4052	3832	3805	3687	3785	3688	3855	4106	4159	4294	4449	4455	4234	3978	3798	3654	3530	3397	3514	3318	3567	3538	3360	3140	2900	2655	2541	2402	2438
4597	4505	4376	4756	4748	4926	4743	4932	4814	4687	4638	4788	5044	5035	4916	4925	4815	4864	4624	4521	4302	4271	3999	3970	3744	3666	3675	3858	3881	4091	4292	4317	4325	4065	3913	3589	3666	3389	3161	3067	3116	3070	3122	2917	2769	2572	2529	2485	2444	2474
4686	4584	4473	4427	4839	4805	4818	4911	4831	4918	4636	4772	4961	4974	5085	4995	4928	4851	4656	4463	4321	4293	3983	4075	3766	3823	3772	3688	3790	3904	4052	4234	4218	4047	3853	3730	3494	3162	3020	2816	2769	2683	2666	2682	2541	2465	2442	2423	2429	2707
4664	4455	4438	4453	4668	4700	4832	4741	4790	4664	4729	4719	4876	4968	5122	5033	4965	4836	4656	4550	4429	4216	4011	4074	3841	3749	3629	3476	3687	3754	3969	3872	4124	4042	3956	3679	3399	3047	2916	2732	2459	2527	2515	2464	2384	2362	2352	2573	2552	3004
4624	4466	4359	4493	4573	4750	4871	4801	4801	4803	4795	4850	4917	4818	5137	5137	4994	4892	4713	4547	4380	4241	4037	4045	3894	3771	3623	3508	3455	3626	3811	3871	3942	3993	3913	3762	3364	3072	2875	2622	2601	2408	2323	2278	2401	2398	2467	2745	2950	3373
4542	4453	4358	4300	4519	4719	4736	4715	4780	4852	4813	4643	4803	5059	4884	5089	5007	4953	4756	4718	4367	4274	4157	4129	3834	3874	3571	3404	3488	3542	3516	3596	3924	3833	4034	3733	3586	3248	2932	2602	2442	2406	2292	2236	2374	2565	2769	3090	3334	3684
4706	4625	4355	4403	4433	4565	4843	4881	4842	4886	4722	4799	4784	4796	4964	5173	5063	4949	4876	4712	4608	4388	4408	4120	3976	3812	3667	3471	3457	3530	3417	3509	3705	3842	3944	3864	3636	3493	3137	2908	2771	2679	2464	2554	2564	2882	3107	3504	3827	4274
4689	4461	4364	4381	4405	4571	4651	5020	4930	5041	4733	4656	4668	4838	5008	5126	5090	5006	4903	4704	4608	4489	4460	4246	3948	3851	3876	3661	3380	3329	3372	3367	3473	3740	3817	3834	3693	3540	3356	3194	2934	2896	2873	2738	3024	3171	3506	3745	4243	4618
4716	4584	4440	4449	4391	4559	4615	4818	4956	4925	4984	4676	4634	4820	4852	4922	5007	5162	5013	4925	4708	4647	4396	4505	4288	4149	3863	3698	3606	3431	3285	3319	3315	3508	3641	3745	3679	3708	3533	3513	3248	3185	3198	3199	3299	3547	3812	4121	4619	4992
4808	4603	4623	4483	4394	4455	4579	4866	4967	4880	5005	4876	4886	4784	4682	4836	4838	4991	4981	4930	4826	4749	4779	4699	4603	4531	4380	4052	3832	3581	3400	3356	3359	3388	3432	3523	3782	3846	3857	3858	3600	3650	3602	3647	3877	4015	4190	4425	4917	5284
4890	4707	4542	4507	4232	4392	4452	4597	4966	5018	5040	4835	5027	4816	4743	4663	4834	4910	5136	4890	4860	4769	4920	4888	4736	4645	4604	4350	4207	3949	3672	3328	3318	3305	3461	3543	3788	3805	3924	3825	3981	4033	4107	4159	4454	4401	4686	4905	5217	5581
4940	4719	4399	4595	4363	4377	4574	4816	4895	4981	5169	5190	5078	4917	4710	4823	4833	4945	5047	4945	4844	4946	4756	4963	4883	4781	4896	4699	4519	4231	4074	3777	3524	3476	3400	3627	3707	3974	4217	4294	4383	4551	4551	4668	4848	4982	5148	5139	5562	5700
4830	4799	4830	4428	4399	4408	4573	4801	4772	4915	5017	5053	5010	4822	4776	4599	4741	4771	4847	4890	5034	5023	5007	4903	4996	5007	5010	5064	4829	4802	4513	4230	4037	3679	3554	3698	4080	4034	4254	4538	4790	4921	5212	5291	5186	5386	5428	5604	5810	6098
4916	4807	4685	4611	4483	4546	4733	4589	4666	4848	4869	5106	4975	4848	4708	4565	4650	4621	4852	4926	5051	5033	5051	4974	5117	5241	5214	5257	5202	5202	5109	4717	4316	4099	4018	3957	4072	4344	4541	4802	5179	5381	5643	5629	5743	5966	5847	6074	5981	6237
5085	4813	4640	4480	4465	4443	4564	4506	4766	4808	4765	4822	4912	4898	4749	4712	4705	4620	4571	4743	4984	4990	5112	5041	5126	5137	5259	5411	5556	5643	5476	5441	5127	4737	4508	4482	4469	4612	4800	5103	5366	5709	5898	6202	6225	6375	6268	6520	6244	6252
5051	4708	4641	4570	4370	4400	4447	4609	4570	4743	4908	4799	4917	4805	4697	4707	4617	4554	4567	4768	4939	5210	5077	5215	5037	5315	5320	5411	5595	5842	5825	5685	5755	5335	5030	4859	4887	4773	4989	5180	5584	5894	6160	6363	6585	6617	6438	6356	6233	6031
5120	4797	4840	4542	4282	4400	4416	4499	4521	4685	4642	4931	4845	4966	4796	4618	4515	4566	4428	4735	4927	4974	5090	4955	5112	5065	5274	5397	5621	6030	6142	6145	6142	5953	5765	5608	5483	5279	5372	5474	5671	6031	6413	6583	6774	6750	6803	6491	6265	5927
5017	5007	4805	4766	4528	4280	4424	4548	4632	4500	4802	4705	4877	4874	4786	4752	4544	4524	4453	4599	4631	4895	5042	5055	5149	5222	5180	5165	5422	5781	6165	6352	6335	6440	6344	6144	5934	5589	5535	5656	5707	6030	6362	6368	6681	6511	6621	6386	6120	5731
5056	4776	4811	4922	4818	4448	4451	4488	4437	4524	4588	4553	4847	4792	4997	4948	4751	4684	4579	4546	4640	4679	4766	4988	5013	5205	5023	5131	5139	5457	5984	6142	6463	6472	6748	6539	6320	5996	5950	5855	5886	5938	6062	6313	6414	6313	6303	5799	5564	5389
4872	4785	4862	4884	4760	4557	4445	4425	4553	4451	4427	4580	4756	4864	4909	4931	4946	4826	4600	4613	4754	4767	4768	4967	5085	5060	4933	4959	4910	5159	5464	5663	6030	6372	6503	6464	6387	6308	6057	5732	5786	5795	5758	5841	5765	5882	5865	5588	5132	4898
4779	4752	4633	4827	4740	4652	4665	4593	4516	4556	4661	4534	4679	4845	4915	4985	5033	4947	4969	4755	4638	4726	4732	4890	5077	4973	4903	4828	4781	4867	5007	5139	5694	6029	6283	6253	6264	6096	6009	5622	5551	5260	5085	5273	5177	5230	4925	4913	4441	4353
4693	4714	4649	4669	4654	4643	4697	4610	4746	4630	4709	4496	4530	4619	4899	5022	4957	4975	4959	4845	4891	4829	4836	4901	4944	5046	4934	4907	4781	4677	4625	4639	4946	5452	5481	5544	5713	5710	5593	5428	5089	4839	4559	4482	4299	4385	4251	4155	4023	3911
4713	4447	4524	4543	4712	4832	4687	4619	4737	4620	4562	4568	4460	4570	4660	4730	4849	5058	5208	4909	4910	4842	4890	4796	5068	5067	5091	5040	5072	4806	4430	4400	4510	4724	4731	4899	5061	5191	5081	5003	4643	4499	4199	3992	3948	3902	3642	3688	3673	3552
4600	4508	4483	4669	4682	4699	4594	4651	4788	4671	4574	4546	4605	4560	4541	4574	4859	5032	5073	5097	4908	4995	4936	4918	4977	4959	5085	5055	5182	4856	4642	4214	4268	4353	4392	4425	4543	4540	4691	4606	4385	4254	3931	3737	3665	3605	3566	3481	3414	3525
4759	4629	4388	4515	4622	4715	4729	4851	4722	4868	4894	4613	4706	4616	4472	4386	4541	4736	4928	5109	5077	5014	5132	4967	4986	4837	4976	5359	5288	5346	4863	4609	4212	4303	4075	3877	4126	4185	4313	4390	4235	4153	4097	3996	3856	3752	3659	3599	3833	3914
4829	4607	4470	4511	4496	4742	4732	4802	4836	5054	4835	4765	4691	4670	4508	4489	4537	4721	4776	4935	5105	5199	5044	5055	4970	5007	5076	5241	5371	5396	5196	4887	4673	4392	4118	4197	3955	4017	4172	4175	4231	4200	4235	4361	4309	4337	4292	4328	4200	4428
4855	4708	4503	4393	4735	4588	4685	4962	4879	4955	4951	4807	4857	4792	4706	4454	4372	4379	4679	4861	5002	5233	5295	5157	4883	4965	5017	5242	5391	5347	5330	5189	5133	4853	4592	4286	4190	4041	4146	4283	4407	4499	4678	4892	4975	5014	4960	5096	4990	5083
4945	4662	4495	4419	4582	4435	4736	4638	4927	5100	4961	4972	5027	4823	4851	4536	4469	4260	4448	4435	4744	5124	5124	5104	4899	4784	4953	4966	5065	5157	5290	5338	5398	5432	4993	4739	4525	4521	4428	4520	4411	4634	4910	5182	5405	5610	5624	5676	5555	5731
4814	4699	4460	4428	4406	4534	4429	4734	4686	4919	4887	4971	4919	5144	4831	4861	4619	4304	4369	4434	4597	4900	5045	5084	4915	4927	4856	4857	4864	5005	5114	5203	5530	5595	5396	5160	4909	4951	4731	4802	4735	4756	5011	5274	5425	5639	5851	5774	5806	5845
4872	4747	4616	4586	4629	4523	4428	4572	4677	4800	4836	4766	5029	5029	5106	5062	4720	4621	4406	4330	4404	4438	4613	4784	4813	4866	4796	4841	4752	4766	4902	5091	5349	5366	5355	5485	5223	5104	5123	4965	4777	4870	4975	5284	5274	5532	5433	5543	5681	5721
4740	4805	4776	4665	4575	4515	4474	4426	4517	4611	4475	4707	4874	4887	4951	4938	4963	4970	4701	4468	4391	4446	4430	4615	4788	4915	4829	4664	4590	4545	4484	4693	4958	5190	5208	5336	5351	5223	5126	5017	4876	4941	4832	4889	5077	5007	5071	5099	5038	5109
4800	4711	4668	4747	4759	4639	4441	4456	4485	4802	4619	4734	4642	4805	5042	4944	5032	5083	4947	4682	4460	4466	4475	4393	4590	4723	4889	4747	4523	4511	4387	4301	4554	4741	4822	4899	5139	5207	5142	4859	4765	4684	4592	4536	4624	4424	4353	4431	4437	4413
4751	4547	4586	4746	4867	4656	4628	4473	4452	4686	4497	4482	4586	4640	4793	4902	5252	5197	5185	5053	4732	4688	4617	4474	4525	4785	4797	4928	4828	4676	4436	4311	4374	4366	4398	4475	4694	4771	4754	4660	4577	4763	4443	4443	4266	3960	3926	3951	3915	4035
4693	4473	4563	4639	4681	4805	4782	4646	4698	4364	4557	4603	4674	4583	4618	4716	4852	5056	5123	5109	5042	4957	4786	4706	4511	4587	4910	4854	4854	4761	4704	4581	4471	4181	4288	4231	4371	4484	4516	4403	4560	4471	4585	4326	4154	3930	3812	3928	3820	3937
4589	4524	4604	4452	4668	4710	4922	4757	4645	4563	4539	4510	4521	4480	4506	4499	4499	4746	4852	5165	5137	5204	4974	4755	4585	4603	4656	4735	4898	4864	4941	4969	4716	4519	4279	4115	4296	4446	4391	4431	4601	4556	4594	4467	4509	4319	4157	4090	4133	4274
4727	4502	4351	4397	4457	4636	4675	4854	4739	4695	4743	4691	4670	4652	4574	4520	4470	4325	4656	4832	4999	5150	5077	4892	4887	4774	4541	4589	4695	4946	5032	5124	5051	4674	4579	4312	4370	4357	4342	4373	4382	4607	4528	4728	4729	4665	4650	4532	4572	4649
4643	4593	4423	4329	4426	4470	4674	5024	4836	4770	4733	4633	4721	4662	4567	4568	4507	4391	4535	4511	4618	4889	5051	4961	4900	4791	4690	4570	4550	4617	5040	5133	4979	5007	4816	4581	4532	4434	4210	4269	4366	4386	4622	4710	4820	4815	4893	4801	4840	4949
4739	4585	4627	4493	4439	4412	4348	4673	4908	4945	4841	4929	4786	4701	4763	4765	4619	4523	4363	4295	4399	4697	4720	4894	4893	4826	4809	4619	4447	4621	4608	4743	4806	4894	4901	4795	4738	4522	4408	4402	4271	4414	4376	4560	4584	4730	4655	4878	4848	4894
4645	4668	4653	4545	4563	4530	4370	4571	4730	4829	4932	4802	4941	4962	4915	4876	4925	4889	4625	4431	4355	4284	4509	4553	4695	4842	4813	4791	4518	4375	4243	4495	4527	4611	4652	4789	4780	4797	4588	4425	4328	4304	4183	4249	4332	4239	4387	4543	4718	4631
4793	4639	4645	4809	4745	4602	4335	4463	4611	4457	4707	4728	4839	4864	4887	4971	5085	5141	4871	4791	4496	4488	4272	4294	4522	4606	4671	4856	4578	4306	4313	4269	4227	4265	4282	4545	4737	4670	4732	4608	4544	4318	4275	4370	4206	4284	4153	4316	4499	4456
4752	4568	4578	4678	4804	4745	4656	4554	4353	4263	4486	4532	4671	4634	4719	4862	4979	5143	5248	5017	4915	4754	4498	4363	4421	4542	4759	4733	4771	4587	4599	4290	4132	4077	4081	4372	4640	4794	4768	4781	4562	4540	4613	4577	4341	4249	4199	4229	4381	4445
4839	4778	4600	4617	4766	4798	4943	4690	4517	4227	4334	4415	4570	4454	4638	4650	4764	5044	5144	5329	5222	5135	4962	4616	4741	4623	4771	4834	4753	4800	4802	4663	4484	4302	4217	4292	4442	4782	4677	4708	4761	4735	4839	4763	4846	4546	4662	4483	4543	4580
4799	4585	4678	4846	4614	4868	4924	4896	4757	4620	4437	4360	4362	4414	4370	4459	4484	4593	4669	5056	5319	5262	5241	5151	4825	4831	4789	4762	4840	4997	4882	5071	4817	4552	4602	4487	4554	4725	4704	4724	4825	4951	4966	5215	5107	4916	4808	4797	4726	4647
4778	4635	4656	4672	4675	4746	4883	5175	5098	4710	4560	4454	4470	4389	4278	4241	4297	4287	4541	4564	5056	5279	5266	5175	5198	5062	5048	4800	4850	4926	4963	4993	4985	5015	4883	4679	4800	4760	4685	4715	4816	4803	5042	5126	4952	5021	4915	4848	4829	4581
4762	4581	4711	4522	4562	4689	4605	4970	4892	4919	4887	4601	4615	4420	4330	4149	4212	4140	4058	3973	4381	4667	4905	5020	5055	5112	5062	4889	4909	4800	4938	5086	5127	5107	5015	5041	5021	4876	4749	4712	4578	4649	4834	4796	4928	4739	4714	4830	4651	4744
4714	4489	4538	4560	4377	4508	4481	4673	4908	4976	4946	4952	4660	4599	4491	4329	4439	4276	4234	4021	3839	4192	4270	4576	4868	4840	4793	4809	4628	4709	4625	4755	4942	4906	4987	5011	5070	4971	4762	4633	4465	4525	4504	4600	4592	4600	4509	4384	4572	4678
4794	4495	4638	4718	4522	4623	4479	4500	4691	4818	4772	4972	5064	4792	4646	4502	4498	4608	4521	4210	4025	3984	3960	3967	4170	4454	4490	4677	4429	4332	4287	4484	4451	4441	4533	4600	4686	4875	4798	4683	4525	4453	4553	4428	4453	4312	4455	4382	4582	4576
4572	4528	4667	4569	4710	4522	4380	4539	4436	4544	4730	4814	4857	4823	4777	4556	4607	4802	4683	4732	4580	4299	4060	3932	3942	4033	4330	4386	4438	4351	4270	4293	4269	4133	4130	4333	4506	4697	4691	4576	4626	4551	4508	4587	4533	4575	4308	4415	4604	4718
4609	4646	4487	4506	4549	4610	4677	4613	4435	4467	4294	4440	4610	4726	4578	4692	4642	4824	4818	4913	4833	4935	4510	4462	4185	4289	4251	4230	4383	4344	4328	4395	4417	4216	4171	4252	4222	4309	4382	4467	4540	4849	4821	4970	4806	4690	4605	4643	4823	4857
4891	4681	4501	4406	4534	4586	4620	4558	4482	4508	4396	4314	4398	4573	4488	4547	4518	4469	4565	4717	4929	5066	5025	4897	4742	4505	4526	4498	4387	4426	4610	4631	4542	4450	4450	4292	4316	4367	4442	4456	4462	4622	4839	4970	4834	4864	4660	4859	4836	4754
4909	4698	4503	4453	4453	4456	4641	4736	4582	4556	4547	4331	4381	4352	4535	4530	4364	4381	4352	4315	4605	4846	5032	5209	4993	4905	4881	4611	4665	4713	4676	4783	4777	4782	4618	4659	4574	4571	4481	4454	4441	4550	4538	4765	4664	4663	4721	4322	4616	4591
4832	4758	4735	4561	4547	4426	4494	4500	4537	4614	4689	4574	4524	4269	4524	4532	4520	4304	4386	4256	4326	4451	4611	4963	4890	5038	4995	4838	4732	4670	4781	4798	4718	4917	4977	4931	4795	4722	4626	4575	4449	4305	4285	4266	4442	4347	4291	4090	4348	4365
4634	4702	4714	4784	4572	4545	4461	4315	4161	4387	4517	4736	4663	4454	4603	4515	4585	4645	4453	4390	4128	4091	4200	4333	4494	4723	4772	4814	4596	4565	4524	4685	4620	4727	4667	4815	4647	4794	4608	4508	4493	4270	4141	4298	4136	4220	4092	4019	4160	4397
4562	4556	4495	4598	4562	4532	4558	4480	4345	4326	4428	4437	4711	4573	4446	4637	4493	4706	4709	4670	4529	4330	4183	4184	4133	4165	4390	4507	4422	4378	4299	4353	4386	4329	4445	4398	4550	4587	4697	4493	4525	4474	4377	4267	4272	4232	4180	4298	4219	4470
4611	4492	4569	4463	4615	4658	4630	4676	4548	4395	4394	4393	4460	4557	4432	4542	4569	4846	4869	5029	4894	4783	4719	4654	4459	4402	4275	4350	4371	4422	4340	4184	4204	4185	4074	4014	4191	4298	4346	4577	4557	4639	4493	4538	4510	4600	4606	4432	4538	4527
4780	4671	4576	4544	4561	4631	4810	4701	4816	4597	4503	4362	4234	4375	4268	4344	4413	4688	4631	4914	4937	5090	5109	5006	5189	4773	4777	4661	4784	4578	4533	4591	4599	4533	4425	4296	4366	4330	4381	4449	4621	4658	4667	4705	4883	4825	4837	4821	4674	4783
4691	4644	4583	4712	4537	4540	4483	4591	4719	4736	4696	4399	4368	4211	4374	4330	4183	4543	4438	4453	4557	4832	5040	5256	5363	5281	5293	5106	4945	4884	4946	4993	5004	5174	5105	5028	4724	4720	4687	4577	4742	4539	4693	4665	4792	4775	4935	4767	4703	4712
4643	4807	4549	4599	4651	4488	4542	4476	4598	4683	4720	4588	4477	4526	4387	4333	4378	4429	4256	4203	4104	4354	4559	4769	5010	5376	5128	5021	5046	4985	5071	5109	5173	5083	5242	5405	5107	5016	4903	4836	4924	4746	4615	4680	4503	4669	4526	4585	4353	4317
4679	4561	4654	4771	4738	4611	4482	4448	4575	4819	4660	4601	4713	4533	4600	4581	4523	4556	4499	4370	4204	4088	4073	4211	4325	4656	4573	4912	4879	4916	4701	4748	4834	4902	5015	5086	5025	5018	4990	5104	4751	4523	4543	4523	4504	4290	4304	4291	4225	4094
4763	4509	4463	4622	4782	4758	4601	4540	4693	4591	4580	4469	4570	4628	4788	4753	4596	4699	4701	4734	4524	4401	4202	4149	4160	4195	4235	4242	4501	4618	4297	4316	4285	4489	4335	4429	4433	4533	4653	4565	4641	4583	4465	4249	4272	4268	4339	4259	4234	4260
4756	4606	4449	4438	4563	4677	4693	4653	4687	4724	4549	4619	4492	4564	4687	4752	4693	4740	4714	4802	4803	4913	4677	4779	4703	4389	4270	4230	4346	4408	4307	4217	4189	4282	4177	4062	4031	4065	4244	4282	4313	4389	4491	4399	4408	4638	4622	4713	4633	4547
4940	4616	4632	4419	4465	4593	4591	4719	4682	4600	4580	4465	4457	4496	4669	4810	4652	4698	4598	4805	4774	4882	4874	5059	4924	4844	4735	4458	4570	4507	4566	4460	4541	4560	4505	4571	4361	4188	4160	4204	4403	4322	4364	4578	4576	4737	4920	4940	4778	4809
4879	4747	4815	4675	4530	4546	4655	4757	4663	4759	4579	4585	4378	4518	4434	4669	4666	4527	4459	4647	4673	4600	4584	4853	5062	4979	5004	4922	4888	4936	4875	4924	4743	4801	5084	5050	5057	4778	4698	4587	4464	4658	4484	4516	4592	4584	4802	4810	4733	4620
4849	4866	4697	4752	4690	4577	4680	4646	4615	4643	4642	4616	4532	4341	4519	4528	4596	4464	4582	4488	4439	4370	4566	4580	4661	4776	4891	4935	4920	4813	4767	4864	4816	4721	4860	4986	5053	5014	4961	4852	4932	4785	4681	4648	4535	4507	4389	4501	4526	4372
4813	4740	4720	4679	4562	4561	4679	4665	4575	4469	4637	4442	4491	4510	4397	4633	4528	4460	4706	4571	4557	4625	4301	4457	4195	4231	4387	4545	4452	4610	4469	4634	4559	4376	4500	4498	4661	4656	4603	4649	4664	4721	4637	4521	4570	4416	4324	4373	4312	4222
4847	4674	4616	4650	4520	4649	4860	4613	4614	4624	4608	4663	4526	4440	4557	4425	4503	4528	4439	4635	4720	4900	4542	4529	4485	4374	4332	4278	4345	4372	4417	4363	4503	4179	4133	4191	4076	4218	4148	4059	4127	4245	4372	4447	4367	4463	4467	4347	4483	4439
4814	4906	4754	4647	4436	4487	4609	4827	4689	4661	4675	4542	4707	4474	4594	4609	4462	4510	4671	4509	4827	5002	4834	4828	4721	4655	4643	4510	4364	4454	4596	4609	4416	4372	4403	4368	4245	4264	4186	4070	4101	4145	4314	4298	4357	4503	4535	4653	4764	4664
4965	5017	4933	4741	4515	4494	4548	4722	4647	4722	4573	4687	4500	4461	4509	4490	4485	4448	4308	4486	4516	4608	4481	4701	4571	4774	4847	4751	4685	4515	4747	4793	4912	4665	4712	4833	4985	4812	4708	4557	4449	4424	4564	4533	4497	4538	4548	4721	4578	4671
4934	4936	4911	4720	4562	4552	4652	4660	4576	4605	4495	4615	4595	4487	4412	4255	4398	4534	4469	4365	4524	4332	4250	4360	4445	4464	4649	4682	4705	4635	4640	4644	4735	4739	4791	4742	4892	4951	5026	4899	4843	4671	4673	4495	4641	4588	4508	4438	4405	4406
4551	4710	4882	4808	4720	4669	4662	4582	4533	4432	4532	4477	4486	4598	4493	4480	4471	4497	4554	4520	4463	4339	4262	4262	4040	4046	4228	4267	4369	4366	4369	4346	4357	4362	4316	4316	4430	4429	4523	4400	4528	4450	4491	4562	4443	4436	4270	4334	4244	4232
4670	4694	4675	4741	4698	4603	4616	4848	4728	4617	4383	4433	4560	4549	4427	4315	4301	4456	4583	4588	4614	4757	4658	4536	4393	4189	4114	4346	4340	4386	4153	4224	4262	4263	4232	4098	3998	3994	4000	4093	4151	4089	4207	4395	4379	4395	4357	4258	4384	4454
4770	4627	4641	4791	4601	4380	4629	4734	4772	4709	4382	4410	4456	4572	4446	4409	4330	4444	4331	4515	4420	4671	4585	4616	4635	4484	4517	4470	4548	4404	4351	4549	4431	4271	4520	4416	4299	4314	4161	4262	4186	4222	4309	4290	4405	4508	4601	4672	4733	4686
4667	4637	4584	4635	4616	4562	4463	4637	4754	4582	4559	4593	4541	4602	4463	4439	4368	4522	4435	4275	4419	4407	4578	4418	4536	4494	4500	4533	4694	4661	4531	4598	4454	4605	4776	4637	4681	4663	4807	4690	4794	4647	4577	4541	4544	4679	4663	4667	4516	4481
4793	4546	4635	4715	4594	4585	4393	4437	4407	4653	4615	4616	4642	4573	4495	4495	4511	4458	4439	4292	4329	4286	4268	4295	4269	4335	4279	4414	4504	4540	4361	4459	4265	4477	4385	4494	4758	4596	4686	4727	4773	4714	4600	4430	4378	4613	4391	4458	4206	4111
4847	4569	4640	4495	4734	4473	4477	4390	4637	4603	4415	4504	4628	4566	4577	4575	4384	4381	4481	4418	4522	4342	4355	4449	4225	4196	4239	4221	4116	4193	4274	4149	4096	4194	3996	4083	4081	4247	4164	4350	4280	4364	4263	4258	4277	4354	4256	4210	4060	4122
4842	4652	4553	4617	4560	4525	4741	4567	4580	4519	4557	4413	4450	4452	4490	4452	4360	4563	4367	4412	4429	4564	4463	4391	4365	4350	4227	4197	4168	4240	4334	4221	4192	4184	4162	4100	4076	4096	4044	4012	4148	4124	4174	4204	4228	4200	4297	4287	4472	4422
4868	4592	4517	4592	4584	4637	4610	4561	4713	4599	4589	4418	4545	4622	4508	4372	4305	4602	4439	4397	4356	4449	4430	4408	4363	4379	4619	4428	4445	4536	4580	4382	4441	4492	4569	4529	4377	4555	4501	4249	4363	4236	4384	4390	4363	4392	4557	4412	4548	4621
4735	4848	4613	4630	4657	4601	4550	4636	4763	4777	4640	4384	4473	4507	4549	4378	4460	4494	4503	4336	4345	4379	4245	4426	4329	4422	4484	4521	4536	4496	4565	4542	4452	4531	4490	4597	4594	4564	4693	4633	4518	4654	4567	4537	4549	4437	4424	4573	4532	4459
4759	4643	4662	4761	4835	4610	4554	4678	4705	4710	4614	4433	4386	4450	4468	4455	4474	4490	4543	4447	4386	4283	4327	4294	4222	4256	4362	4309	4345	4339	4461	4475	4440	4306	4269	4262	4305	4444	4530	4529	4430	4466	4411	4375	4453	4434	4492	4364	4345	4220
4869	4549	4515	4745	4702	4646	4551	4584	4660	4577	4609	4518	4574	4604	4363	4393	4416	4435	4572	4493	4339	4379	4305	4376	4209	4306	4209	4408	4301	4303	4369	4326	4321	4375	4335	4249	4155	4265	4149	4283	4223	4326	4131	4269	4412	4288	4194	4169	4325	4223
4744	4589	4553	4472	4472	4461	4464	4543	4653	4826	4582	4524	4584	4465	4564	4437	4395	4575	4566	4406	4268	4333	4390	4446	4282	4393	4350	4289	4440	4271	4165	4253	4466	4416	4248	4301	4115	4337	4228	4237	4119	4200	4231	4326	4239	4347	4371	4206	4308	4397
4841	4549	4536	4448	4586	4626	4551	4399	4617	4662	4748	4597	4658	4752	4535	4497	4655	4598	4582	4566	4356	4397	4363	4386	4397	4284	4313	4310	4333	4347	4239	4263	4415	4403	4377	4434	4366	4240	4371	4390	4369	4218	4115	4176	4400	4299	4340	4400	4295	4366
4711	4492	4597	4476	4526	4587	4529	4437	4634	4490	4620	4434	4455	4674	4596	4650	4564	4773	4688	4567	4604	4414	4466	4410	4163	4329	4266	4239	4338	4416	4246	4317	4204	4291	4233	4357	4282	4258	4265	4223	4215	4196	4172	4148	4267	4261	4437	4286	4249	4133
4760	4660	4620	4513	4681	4609	4610	4415	4507	4500	4640	4487	4552	4542	4810	4561	4421	4536	4741	4673	4521	4504	4535	4569	4449	4271	4360	4340	4304	4274	4403	4171	4264	4176	4167	4161	4192	4085	4180	4192	4153	4132	4155	4186	4240	4361	4236	4273	4304	4159
4628	4543	4494	4596	4501	4647	4620	4435	4536	4557	4540	4420	4444	4546	4456	4568	4438	4438	4636	4671	4632	4453	4538	4450	4415	4509	4525	4543	4295	4307	4424	4425	4303	4339	4448	4318	4359	4215	4213	4295	4163	4390	4277	4262	4193	4326	4437	4417	4309	4448
4718	4467	4439	4448	4617	4619	4570	4511	4537	4708	4606	4615	4372	4586	4443	4471	4403	4480	4586	4387	4464	4422	4494	4391	4471	4389	4460	4465	4229	4580	4501	4480	4501	4478	4511	4474	4483	4334	4268	4281	4208	4405	4343	4343	4275	4315	4272	4419	4279	4316
4768	4637	4327	4430	4514	4376	4425	4363	4473	4542	4619	4519	4643	4616	4515	4515	4460	4559	4517	4551	4460	4470	4481	4337	4342	4346	4505	4403	4397	4376	4451	4452	4338	4458	4338	4322	4412	4324	4221	4202	4232	4240	4375	4275	4269	4422	4337	4245	4186	4381
4633	4560	4443	4417	4328	4547	4492	4456	4429	4528	4556	4645	4626	4668	4633	4782	4710	4564	4596	4608	4486	4423	4541	4572	4230	4413	4527	4470	4528	4382	4442	4505	4264	4336	4296	4322	4222	4379	4207	4114	4133	4233	4246	4285	4346	4297	4364	4210	4282	4351
4597	4495	4346	4393	4419	4548	4613	4502	4435	4617	4668	4578	4536	4594	4629	4597	4530	4475	4559	4569	4489	4545	4657	4664	4578	4432	4472	4456	4418	4431	4333	4395	4407	4390	4431	4373	4314	4322	4265	4252	4177	4194	4251	4234	4399	4378	4316	4364	4282	4492
4621	4387	4326	4376	4491	4605	4574	4492	4485	4768	4653	4496	4599	4534	4681	4498	4549	4483	4486	4490	4521	4497	4632	4592	4599	4496	4551	4522	4506	4318	4382	4314	4412	4328	4441	4542	4204	4367	4434	4325	4356	4311	4373	4095	4363	4338	4370	4412	4251	4465
4628	4359	4240	4339	4335	4440	4332	4279	4408	4491	4752	4525	4389	4543	4582	4580	4403	4605	4471	4515	4462	4507	4547	4508	4461	4460	4436	4489	4496	4497	4361	4367	4287	4420	4353	4327	4467	4410	4217	4428	4375	4294	4346	4174	4244	4286	4290	4308	4378	4250
4811	4421	4267	4341	4231	4312	4353	4270	4373	4443	4528	4532	4451	4483	4578	4460	4388	4593	4574	4900	4544	4467	4632	4598	4561	4502	4496	4472	4384	4400	4497	4484	4298	4252	4278	4390	4296	4201	4183	4145	4254	4357	4411	4319	4297	4222	4332	4252	4276	4294
4763	4400	4323	4318	4298	4216	4427	4273	4333	4420	4317	4408	4445	4504	4609	4569	4334	4531	4596	4522	4621	4472	4714	4613	4528	4563	4436	4581	4571	4609	4512	4576	4352	4440	4362	4443	4348	4259	4252	4218	4280	4249	4233	4351	4369	4382	4303	4363	4311	4476
4678	4438	4468	4258	4351	4361	4270	4331	4323	4447	4407	4336	4259	4312	4486	4433	4395	4590	4595	4612	4548	4595	4672	4441	4583	4416	4591	4498	4344	4331	4542	4500	4538	4367	4504	4436	4353	4330	4483	4422	4424	4381	4451	4385	4570	4486	4418	4363	4357	4376
4622	4408	4398	4423	4234	4366	4323	4286	4437	4431	4496	4191	4377	4484	4481	4302	4368	4574	4559	4507	4395	4698	4524	4617	4380	4511	4485	4435	4447	4411	4449	4520	4494	4476	4537	4494	4467	4534	4482	4528	4391	4425	4397	4530	4687	4461	4457	4523	4274	4427
4710	4385	4539	4421	4460	4350	4389	4384	4408	4477	4463	4312	4279	4409	4385	4438	4441	4543	4583	4458	4562	4557	4610	4437	4439	4582	4490	4571	4519	4386	4578	4512	4407	4533	4500	4380	4525	4582	4531	4486	4462	4449	4632	4364	4534	4462	4321	4252	4326	4359
4772	4461	4424	4342	4432	4260	4258	4306	4334	4460	4254	4340	4361	4247	4389	4449	4430	4479	4333	4544	4440	4493	4506	4469	4428	4536	4589	4620	4432	4507	4518	4566	4409	4484	4612	4601	4402	4469	4399	4438	4327	4472	4476	4422	4421	4423	4354	4511	4325	4389
4720	4409	4372	4516	4483	4327	4216	4309	4448	4301	4206	4279	4285	4365	4471	4496	4434	4428	4523	4311	4356	4418	4543	4546	4601	4550	4464	4498	4304	4451	4347	4412	4515	4347	4554	4386	4397	4336	4448	4423	4523	4236	4294	4340	4367	4277	4440	4357	4426	4507
4604	4488	4407	4388	4483	4309	4191	4283	4358	4288	4239	4197	4387	4396	4401	4389	4317	4394	4348	4414	4337	4426	4552	4480	4360	4448	4424	4541	4325	4325	4513	4335	4331	4534	4459	4322	4383	4422	4279	4446	4358	4528	4216	4408	4391	4440	4389	4628	4318	4376
4576	4375	4432	4513	4402	4297	4279	4314	4406	4343	4191	4303	4233	4398	4235	4246	4358	4410	4483	4362	4325	4543	4456	4569	4333	4474	4580	4361	4371	4435	4491	4345	4492	4556	4481	4417	4385	4304	4168	4321	4452	4270	4323	4400	4319	4397	4298	4443	4275	4305
4726	4418	4384	4392	4443	4251	4264	4219	4379	4437	4246	4293	4341	4416	4242	4168	4267	4362	4512	4391	4310	4363	4319	4486	4406	4379	4441	4459	4327	4416	4644	4465	4390	4571	4346	4475	4288	4265	4272	4374	4343	4179	4214	4300	4350	4332	4310	4386	4246	4290
4697	4458	4772	4528	4427	4359	4278	4454	4470	4345	4387	4422	4486	4279	4207	4165	4337	4430	4329	4268	4285	4389	4477	4402	4327	4329	4364	4372	4358	4474	4346	4256	4374	4428	4445	4363	4234	4251	4290	4179	4202	4222	4254	4268	4284	4199	4321	4217	4352	4299
4673	4623	4685	4626	4628	4372	4423	4482	4586	4371	4434	4283	4431	4462	4325	4168	4299	4430	4264	4193	4379	4332	4301	4244	4221	4463	4243	4316	4281	4397	4319	4245	4326	4282	4254	4335	4155	4272	4253	4345	4182	4120	4225	4209	4250	4262	4326	4210	4188	4330
4691	4577	4632	4613	4662	4474	4512	4611	4517	4392	4265	4430	4513	4353	4247	4313	4258	4327	4229	4050	4206	4371	4351	4301	4340	4392	4320	4416	4340	4398	4302	4329	4361	4376	4298	4170	4209	4296	4183	4305	4198	4247	4138	4225	4157	4282	4263	4386	4312	4327
4529	4504	4771	4684	4653	4573	4452	4569	4544	4557	4444	4446	4518	4341	4325	4209	4447	4348	4249	4221	4261	4367	4233	4300	4293	4238	4318	4219	4254	4302	4100	4253	4249	4347	4263	4207	4314	4137	4273	4140	4260	4239	4122	4223	4161	4167	4208	4412	4234	4279
4543	4552	4596	4634	4649	4506	4372	4511	4433	4416	4415	4610	4549	4557	4249	4241	4312	4405	4272	4187	4132	4368	4233	4166	4236	4306	4238	4281	4282	4090	4119	4237	4109	4227	4134	4105	4201	4284	4097	4321	4182	4162	4187	4186	4163	4193	4184	4144	4200	4281
4687	4535	4608	4531	4464	4514	4546	4667	4534	4399	4440	4493	4523	4468	4352	4314	4256	4192	4179	4154	4309	4131	4176	4186	4133	4308	4186	4076	4273	4188	4076	4061	4096	4150	4193	4165	4150	4135	4061	4184	4013	4107	4107	4036	4319	4201	4171	4204	4138	4197
4678	4693	4423	4481	4404	4405	4615	4434	4394	4338	4452	4433	4546	4304	4243	4379	4359	4232	4231	4282	4442	4273	4213	4233	4318	4332	4259	4157	4291	4196	4130	4183	4116	4057	4158	4210	4240	4115	4153	4060	4181	4147	3952	4008	4088	4066	4240	4332	4130	4203
4587	4428	4675	4385	4380	4568	4686	4703	4486	4500	4517	4513	4320	4431	4279	4455	4466	4126	4209	4392	4347	4270	4268	4324	4295	4138	4198	4212	4284	4156	4232	4127	4336	4310	4299	4124	4147	4099	4105	4078	4179	4173	4143	4181	4174	4102	4223	4112	4012	4166
4676	4644	4585	4410	4425	4594	4680	4556	4441	4450	4373	4461	4533	4431	4387	4432	4470	4240	4181	4405	4340	4290	4249	4182	4225	4298	4275	4081	4148	4279	4137	4165	4198	4215	4133	4230	4095	4203	3874	4224	4147	4088	3981	4085	4176	4135	4191	4105	4266	4163
4568	4537	4440	4390	4299	4454	4556	4513	4515	4378	4519	4523	4426	4490	4552	4562	4437	4315	4317	4439	4446	4318	4276	4259	4246	4383	4296	4290	4299	4067	4186	4103	4083	4033	4135	4135	4088	4037	4053	4157	4003	4204	4145	4101	4136	4156	4251	4271	4214	4349
4589	4570	4436	4299	4431	4495	4518	4512	4522	4486	4492	4564	4455	4420	4608	4568	4363	4347	4450	4297	4264	4304	4335	4258	4282	4203	4366	4172	4152	4200	4113	4075	4164	4157	4132	4115	4174	4222	4106	4064	4219	4262	4215	4107	4279	4250	4255	4269	4310	4434
4691	4497	4378	4381	4442	4446	4337	4401	4359	4511	4504	4453	4352	4342	4613	4591	4451	4407	4483	4367	4337	4326	4408	4339	4182	4279	4326	4345	4172	4083	4136	4124	4065	4154	4127	4206	4224	4189	4280	4191	4121	4352	4204	4318	4174	4218	4178	4199	4321	4330
4749	4454	4253	4301	4372	4393	4345	4497	4463	4436	4385	4396	4373	4441	4489	4618	4340	4204	4484	4450	4469	4338	4276	4456	4186	4104	4137	4236	4206	4167	4206	4147	4116	4196	4195	4142	4113	4266	4297	4201	4060	4323	4288	4446	4194	4228	4252	4199	4378	4220
4799	4498	4376	4278	4422	4457	4190	4321	4378	4477	4441	4500	4313	4341	4442	4385	4402	4297	4355	4390	4169	4447	4329	4217	4134	4075	4255	4296	4217	4212	4195	4328	4128	4187	4166	4220	4153	4165	4234	4138	4226	4203	4108	4174	4241	4360	4261	4237	4217	4179
4722	4559	4533	4228	4499	4334	4420	4415	4352	4450	4321	4213	4326	4227	4362	4305	4352	4288	4364	4265	4122	4288	4264	4276	4068	4089	4217	4296	4248	4213	4353	4108	4213	4226	4087	4243	4188	4295	4225	4181	4187	4259	4397	4272	4348	4360	4275	4446	4362	4358
4709	4440	4565	4483	4552	4608	4475	4330	4417	4431	4192	4230	4249	4366	4274	4270	4295	4251	4374	4216	4136	4236	4276	4208	4151	4279	4241	4169	4192	4197	4272	4213	4323	4253	4376	4357	4285	4265	4284	4299	4320	4274	4394	4357	4333	4429	4390	4222	4266	4237
4731	4479	4407	4462	4348	4481	4386	4448	4491	4500	4249	4215	4287	4249	4316	4089	4121	4333	4324	4046	4197	4225	4162	4309	4210	4017	4288	4074	4230	4324	4296	4263	4202	4387	4390	4438	4316	4460	4268	4199	4260	4275	4350	4453	4382	4404	4322	4324	4293	4346
4763	4558	4577	4545	4462	4358	4302	4350	4331	4354	4233	4246	4345	4345	4198	4132	4198	4266	4169	4189	4177	4155	4345	4179	4171	4212	4261	4079	4154	4325	4150	4145	4270	4289	4375	4448	4336	4380	4212	4295	4181	4361	4250	4476	4501	4329	4359	4242	4334	4279
4655	4557	4568	4443	4336	4305	4302	4379	4395	4257	4264	4123	4310	4319	4155	4098	4297	4344	4163	4263	4230	4324	4233	4169	4182	4274	4219	4293	4158	4301	4261	4140	4180	4413	4309	4286	4335	4344	4493	4401	4281	4330	4325	4343	4300	4299	4378	4326	4282	4365
4729	4614	4718	4588	4387	4386	4455	4502	4428	4203	4072	4138	4304	4168	4292	4094	4167	4323	4102	4129	4167	4164	4233	4112	4187	4287	4188	4133	4114	4159	4145	4161	4149	4322	4293	4370	4315	4216	4369	4284	4310	4229	4184	4382	4306	4293	4420	4349	4308	4304
4725	4736	4556	4463	4412	4288	4571	4421	4345	4356	4078	4130	4102	4108	4184	4258	4292	4337	4167	4160	4306	4122	4073	4022	4222	4158	4104	4238	4243	4107	4128	4228	4097	4189	4152	4359	4167	4278	4226	4313	4317	4158	4206	4382	4348	4316	4401	4271	4425	4401
4773	4732	4492	4503	4328	4384	4481	4557	4444	4268	4388	4185	4200	4164	4246	4307	4211	4131	4105	4172	4213	4177	4132	4236	4149	4062	4056	4063	4013	4116	4021	4018	4156	4228	4215	4188	4087	4140	4195	4149	4153	4088	4225	4107	4206	4262	4259	4353	4296	4326
4785	4744	4599	4454	4398	4407	4500	4460	4405	4429	4399	4360	4245	4116	4226	4313	4238	4264	4149	4227	4079	4209	4019	4082	3972	4162	4082	4120	4059	3914	4140	4019	4188	4085	4161	4141	4214	4160	4248	4171	4085	4177	4202	4193	4180	4356	4232	4379	4318	4284
4721	4452	4532	4510	4547	4484	4648	4499	4540	4429	4351	4229	4246	4066	4317	4375	4310	4125	4326	4117	4078	4124	4076	4115	4000	4016	4050	4020	4014	3937	4046	3996	4049	4032	4121	4180	4051	4160	4166	4091	4106	4096	4146	4172	4116	4129	4372	4342	4259	4302
4596	4398	4541	4368	4335	4436	4455	4444	4401	4582	4392	4320	4222	4204	4342	4427	4197	4209	4148	3999	3981	4072	4025	4164	4021	3996	3982	4057	3941	4091	3951	3961	4019	4064	4157	4095	4029	4063	4188	4361	4176	4198	4119	4198	4198	4257	4266	4232	4279	4454
4572	4462	4519	4344	4367	4475	4510	4455	4465	4486	4421	4233	4190	4299	4213	4354	4318	4412	4295	4078	4005	4095	4162	4116	4019	4040	4053	4020	3954	3991	3936	3989	4012	3978	4160	4016	4100	4186	4146	4131	4246	4200	4100	4159	4135	4305	4305	4348	4311	4410
4491	4340	4417	4578	4472	4331	4325	4417	4535	4378	4262	4185	4258	4341	4336	4184	4308	4140	4270	4109	4047	4127	4199	4203	4200	3953	4179	3989	4018	3981	4053	3945	3954	4067	4114	4080	4056	4159	4140	4229	4267	4186	4287	4303	4288	4377	4346	4332	4265	4515
4476	4389	4453	4594	4311	4263	4206	4405	4444	4391	4167	4147	4270	4232	4087	4160	4218	4251	4022	4003	4126	4117	4082	4153	4117	4091	4045	4088	4107	4114	4132	4135	4305	4163	4106	4172	4205	4175	4239	4229	4300	4351	4262	4209	4273	4377	4366	4289	4387	4401
4563	4315	4456	4547	4409	4252	4252	4330	4341	4227	4139	4162	4175	4117	4149	3972	4104	4213	4105	4041	4108	4196	4270	4093	4149	4262	4140	4112	4152	4272	4127	4364	4331	4353	4224	4311	4191	4288	4282	4275	4432	4383	4336	4259	4327	4482	4358	4354	4505	4463
4411	4562	4433	4365	4296	4167	4260	4336	4175	4084	3970	4063	4140	4098	4038	4117	4111	4106	4059	3973	4200	4157	4135	4084	4341	4155	4153	4267	4234	4133	4320	4316	4566	4381	4568	4381	4344	4326	4312	4481	4352	4372	4297	4343	4235	4441	4422	4502	4421	4368
4635	4497	4503	4288	4109	4066	4248	4337	4203	4054	4083	4038	3988	4038	4021	4104	4160	4100	4129	4069	4216	4237	4230	4245	4198	4354	4292	4240	4193	4288	4349	4559	4434	4501	4366	4538	4387	4358	4473	4328	4450	4263	4311	4448	4304	4323	4315	4438	4435	4220
4450	4442	4371	4267	4229	4192	4116	4256	4040	4059	4164	4234	4062	4056	4073	4173	4115	4102	4108	4163	4345	4235	4183	4270	4161	4258	4184	4232	4092	4240	4315	4445	4633	4321	4335	4392	4340	4404	4384	4346	4272	4225	4316	4272	4301	4314	4384	4342	4199	4307
4535	4294	4229	4200	4160	4077	4131	3990	4149	4099	4203	3995	3957	4044	3983	4202	4091	4140	4145	4082	4140	4168	4146	4240	4170	4217	4288	4292	4152	4170	4181	4383	4442	4405	4274	4296	4150	4408	4263	4275	4250	4212	4195	4194	4311	4329	4426	4220	4185	4222
4606	4412	4439	4212	4279	4181	4042	4018	4188	4268	4148	4161	4004	4053	4057	4204	4132	3958	4148	4117	4138	4074	4228	4152	4185	4100	4357	4288	4214	4113	4211	4340	4282	4315	4296	4238	4254	4152	4151	4241	4294	4244	4138	4102	4236	4349	4334	4165	4229	4086
4656	4356	4286	4340	4178	4046	4084	4062	4293	4256	4162	4211	4211	4264	3913	4090	4204	4095	4246	4157	4100	4152	4082	4031	4139	4187	4190	4193	4082	4219	4186	4189	4304	4243	4300	4177	3999	4096	4112	4194	4135	4223	4232	4220	4249	4245	4228	4171	4085	4207
4602	4403	4430	4286	4323	4252	4118	4327	4278	4425	4197	4192	4225	4226	4084	4171	4077	4127	4166	4092	3936	3981	4036	4048	4056	3999	4136	4133	4095	4201	4125	4276	4236	4120	4282	4074	3968	4018	4183	4158	4026	4037	4229	4296	4291	4212	4100	4119	3990	3995
4686	4479	4403	4273	4164	4175	4175	4391	4379	4241	4234	4141	4181	4173	4119	4070	4129	4062	4113	4048	4049	3991	3900	3897	3976	4163	4076	4058	4149	4165	4172	4092	4043	4127	4165	4021	4200	4161	4030	4022	4122	4099	4387	4052	4067	4172	4183	4307	4245	4126
4420	4441	4520	4324	4193	4202	4184	4183	4276	4360	4235	4336	4306	4213	4124	4024	4189	4224	4100	4117	4073	3916	4132	3933	3994	4071	4021	3918	4051	4150	4066	4050	4090	4189	4162	4209	4116	4154	4139	3969	4275	4205	4207	4138	4100	4105	4224	4298	4234	4026
4597	4393	4353	4255	4222	4275	4292	4264	4203	4294	4402	4428	4371	4071	3957	4239	4218	4144	3955	4090	4174	4051	4094	3909	3974	3907	4149	4024	4098	3989	4049	4124	4080	4156	4101	4025	4133	4154	4141	4378	4274	4284	4030	3970	4089	4213	4194	4259	4112	3927
4437	4451	4629	4429	4172	4186	4181	4158	4140	4267	4375	4388	4361	4143	4188	4047	4063	4048	4211	3957	4070	3983	4085	3966	4049	3971	4287	4079	4140	3963	4135	4115	4230	4256	4282	4067	4163	4176	4127	4231	4161	4297	4116	4055	4113	4216	4163	4179	4096	3735
4539	4336	4420	4379	4427	4386	4221	4202	4122	4146	4113	4189	4080	4308	4178	4242	4172	4003	4134	4222	3900	4035	4026	4142	4173	4158	4180	4213	4097	4044	4162	4025	4275	4206	4321	4162	4135	4148	4278	4407	4243	4139	4176	4161	4193	4267	4234	3892	3853	3686
4496	4433	4320	4451	4414	4390	4167	4169	4016	4063	3913	3936	3891	4032	4227	4190	4125	4080	4141	4234	3951	4022	4085	3964	4229	4069	4191	4280	4267	4303	4237	4212	4171	4282	4243	4366	4198	4221	4113	4224	4220	4077	4341	4229	4259	4253	4059	3974	3844	3789
4485	4230	4507	4545	4509	4300	4138	4254	4195	3887	3797	3783	3813	3788	4080	4089	4164	4013	4075	4037	4157	3998	4105	4015	4133	4200	4178	4272	4166	4234	4367	4269	4253	4369	4286	4304	4367	4316	4283	4107	4220	4319	4379	4259	4289	4131	3930	3855	3850	3858
4486	4424	4541	4576	4302	4285	4213	4286	4186	3922	3681	3762	3651	3653	3821	4021	3917	3994	3982	4044	4191	4154	3988	4119	4084	4111	4205	4307	4218	4320	4356	4382	4295	4347	4232	4289	4283	4268	4240	4173	4294	4302	4194	4356	4196	3924	3882	3823	3879	4088
4535	4546	4431	4563	4239	4289	4216	4185	4176	3996	3823	3764	3879	3783	3881	3922	4097	3870	3991	4069	4196	3995	4061	4067	3946	4167	4255	4248	4218	4236	4198	4255	4263	4290	4451	4234	4182	4181	4198	4147	4407	4298	4229	4109	4043	3889	3802	3852	4238	4096
4718	4617	4547	4464	4173	4132	4300	4361	4254	4031	3987	3834	3797	3649	3786	3993	3898	3784	3885	4095	4065	4075	4003	3927	4050	4046	4121	4174	4253	4202	4211	4269	4247	4287	4311	4112	4107	4266	4252	4237	4208	4156	4043	4088	3913	3831	3795	4005	4180	4217
4623	4620	4557	4414	4222	4136	4188	4171	4151	4268	4065	4041	3918	3844	3886	4024	3898	3890	4007	4137	4055	4014	3999	4083	4071	4087	4014	3918	4155	4098	4246	4165	4273	4396	4151	4036	4102	4281	4142	4179	4140	3988	3707	3788	3844	3818	4015	4075	4119	3985
4633	4534	4485	4433	4352	4222	4185	4148	4322	4372	4357	4241	4094	4004	4060	3889	3760	3961	4051	4133	4016	3882	3996	4088	3934	4050	4053	4028	4117	4060	4170	4148	4115	4265	4191	4126	4007	4197	4152	4210	3995	3876	3736	3772	3959	3900	4332	4154	4169	3961
4539	4467	4538	4491	4382	4166	4243	4400	4377	4377	4277	4154	4221	4266	4173	4040	3974	4067	3977	4152	3987	4070	4084	4088	3970	3999	3954	4025	4066	3929	4132	4162	4139	4028	3922	4145	4123	4119	4139	3921	3894	3840	3825	3857	4005	3875	4101	3914	4041	4057
4612	4421	4398	4361	4347	4347	4378	4241	4347	4251	4348	4219	4250	4331	4200	4093	4117	4055	4004	3976	4170	4096	4081	4036	3814	4046	3978	3984	4111	3947	3969	4058	4017	4117	4105	3934	4047	3866	3982	3923	3906	3791	3873	3845	4013	4062	4025	3993	3981	3955
4608	4472	4336	4399	4175	4185	4444	4426	4319	4457	4183	4368	4337	4393	4235	4109	4189	4107	3931	3887	4061	4051	4012	3884	3860	4003	4089	3954	4103	4029	4089	3964	3980	4068	4134	4086	4003	3939	3886	3859	3873	3841	3825	3989	4171	3925	4077	4016	4219	4122
4406	4477	4351	4393	4091	4151	4309	4373	4242	4231	4242	4365	4383	4371	4306	4362	4234	4052	3965	4098	4133	4040	4024	3945	4096	4093	4048	4066	4168	4095	4042	4057	4031	4152	4043	4062	3975	3961	3937	3719	3886	4017	3945	4026	3966	4159	4184	4084	3924	4117
4481	4485	4263	4235	4143	4085	4306	4234	4365	4446	4379	4351	4336	4203	4305	4529	4293	4222	4277	4117	4189	4021	3906	4069	3980	3943	3927	4035	4108	4076	4176	4126	4066	4268	4155	4003	3999	4014	3918	3977	4042	4153	4071	3998	3919	4232	4229	4114	4117	4113
4468	4418	4415	4369	4169	4197	4063	4248	4310	4391	4284	4262	4344	4355	4365	4247	4352	4225	4207	3946	4056	4058	3920	3944	4023	4149	4077	4003	4149	4092	4132	4183	4236	4268	4138	4060	4024	4050	3892	4006	3999	4216	4143	4038	3969	4150	4303	4147	3982	4113
4544	4569	4357	4329	4319	4227	4120	4180	4454	4313	4394	4388	4401	4337	4295	4404	4247	4348	4307	4207	4214	4154	4042	4095	4065	4103	4164	4088	3987	4115	4084	4300	4182	4121	4080	4161	3984	4314	4010	4105	4239	4231	4086	4051	4124	4230	4289	4168	4022	4143
4424	4419	4492	4442	4298	4243	4180	4417	4336	4315	4220	4340	4503	4347	4277	4186	4454	4473	4390	4271	4183	4053	3981	4028	3917	3950	4153	4167	4039	4197	4035	4194	4147	4035	4048	3991	4019	4098	4080	4090	4272	4169	4179	4124	4131	4201	4113	4138	4134	4143
4492	4457	4565	4376	4426	4279	4219	4245	4200	4273	4081	4367	4458	4328	4225	4272	4189	4309	4263	4184	4174	4156	3980	4081	4058	4082	3906	4020	4044	4085	4101	4137	4024	4092	4024	4163	4146	4023	4175	4350	4153	4160	4128	4141	4124	4129	4095	4091	4124	4139
4590	4458	4417	4361	4269	4321	4192	4193	4300	4426	4305	4217	4240	4181	4309	4215	4321	4423	4337	4324	4294	4221	4158	4121	4166	3928	3944	4025	4103	4143	4034	4037	3979	3963	4082	4108	4120	4089	4205	4068	4139	4013	4064	4238	4073	4036	4056	4118	4138	3975
4482	4245	4384	4415	4393	4202	4227	4206	4178	4339	4339	4326	4381	4096	4240	4250	4105	4357	4280	4192	4144	4176	4137	4128	4106	4047	3933	3983	4000	4017	3910	4073	3965	4077	3947	4016	4050	4117	4131	4094	3979	4049	4024	4114	4083	4013	4020	3988	4077	4078
4432	4389	4349	4248	4404	4191	4134	4127	4368	4328	4250	4130	4280	4147	4308	4237	4222	4263	4212	4119	4185	4225	4261	4267	4236	4178	4021	3878	3949	3865	4007	4040	4064	3937	3809	3925	3992	4181	4078	3919	4099	3956	4072	4055	4203	3978	4061	3995	3916	4134
4312	4278	4230	4348	4293	4282	4093	4023	4326	4313	4281	4391	4393	4272	4232	4206	4151	4115	4112	4197	4105	3975	4021	4015	4218	4183	4145	3977	3862	3884	4006	4137	4023	3938	3851	4091	4125	4086	3956	3793	3926	3962	3970	4088	4019	4100	3988	3998	3944	3898
4493	4318	4264	4251	4228	4214	4127	4178	4309	4239	4183	4159	4303	4371	4263	4382	4188	4259	4317	4138	4218	4211	4239	4262	4325	4302	4118	4105	4078	3895	3983	3990	4016	4027	4088	3960	3974	3951	4031	3946	4013	4000	3901	4016	4124	4043	4042	4059	3865	4013
4606	4386	4336	4098	4124	4153	4123	4171	4153	4248	4353	4239	4264	4098	4103	4086	4085	4126	4077	4151	4081	4091	4032	4201	4286	4238	4359	4350	4157	4166	4044	4039	3894	3942	4124	3971	3815	3953	4034	4012	4082	3892	3819	3971	3930	4119	4063	3933	4027	3943
4418	4388	4256	4231	4105	4113	4280	4278	4184	4124	4235	4169	4188	4279	4261	4394	4219	4325	4313	4329	4296	4260	4176	4179	4293	4160	4350	4311	4287	4348	3900	4062	4013	3980	4057	3973	3872	4073	3983	4114	4081	3836	3916	4026	4049	4015	3990	4031	4038	3945
4403	4293	4265	4283	4278	4222	4158	4126	4245	4234	4293	4127	4071	4067	4076	4045	4008	4020	4058	4131	4015	4108	4107	4145	4189	4274	4480	4414	4447	4078	4065	3925	4170	4124	3874	3911	3949	4014	4087	4054	3904	4109	4067	3919	3956	3877	4066	4063	4019	4041
4565	4342	4285	4377	4307	4149	4255	4114	4366	4263	4041	4082	4209	4279	4358	4225	4282	4413	4384	4310	4338	4273	4360	4369	4224	4355	4268	4112	4269	4364	4162	4002	4031	3871	3871	3849	3960	4165	3991	3907	4052	3966	3916	3931	3882	3851	3917	3887	4031	4024
4613	4434	4316	4365	4324	4379	4337	4246	4210	4160	4239	4215	4194	4060	3998	3997	3920	4137	4071	3967	3995	4068	3938	4078	4149	4292	4250	4381	4306	4043	4216	4129	3911	3847	3809	3930	3925	3947	4080	3900	3857	3950	3903	3872	3877	3815	3806	3877	3784	4081
4632	4608	4396	4357	4435	4357	4181	4417	4427	4164	4245	4134	4123	4182	4248	4278	4368	4377	4200	4222	4161	4247	4044	4321	4223	4141	4142	4067	4145	4241	4245	4061	4020	4021	3876	3754	3910	3842	3851	3956	3979	3938	3966	3859	3960	3914	3732	3612	3703	3835
4660	4505	4307	4433	4309	4208	4530	4493	4379	4323	4226	4302	4250	4251	4187	4268	4155	4216	4012	4008	4025	4143	4050	4189	4244	4372	4296	4202	4147	3994	4166	4094	4166	3941	3973	3874	3799	3930	4058	3937	3986	4028	3897	3834	3875	3982	3826	3728	3568	3662
4640	4579	4475	4478	4483	4452	4457	4514	4358	4435	4329	4236	4217	4208	4261	4374	4354	4151	4291	4146	4244	4280	4134	4249	4225	4183	4157	4354	4408	4203	4128	4059	4071	4160	4020	3819	3914	3923	3882	4076	4015	3856	4069	3840	3802	3887	3854	3809	3758	3613
4741	4433	4379	4509	4210	4295	4533	4517	4487	4450	4168	4202	4306	4307	4410	4364	4371	4229	4146	4165	4315	4226	4172	4404	4459	4336	4338	4138	4134	4207	4094	4220	4156	4089	4157	4037	3861	3951	4001	3776	3896	4005	3884	3943	3919	3975	3920	3778	3808	3697
4715	4543	4495	4142	4171	4265	4446	4358	4222	4388	4335	4311	4397	4309	4346	4313	4163	4203	4157	4101	4194	4228	4129	4199	4259	4319	4385	4345	4281	4169	4102	4181	4197	4148	4211	4088	4100	3854	3930	4036	3807	3956	3991	3978	4002	3962	3914	3899	3723	3704
4617	4691	4401	4412	4311	4464	4217	4260	4387	4396	4316	4378	4140	4137	4295	4464	4208	4177	4209	4198	4334	4172	4217	4215	4290	4166	4218	4245	4348	4305	4396	4234	4159	4273	4346	4386	4237	4102	4046	3922	4012	3816	3864	3954	3879	3900	3813	3801	3788	3876
4678	4375	4589	4434	4180	4301	4308	4423	4266	4113	4109	4119	4242	4371	4283	4364	4439	4268	4338	4382	4352	4344	4237	4265	4331	4131	4171	4164	4233	4168	4394	4407	4388	4188	4272	4297	4191	4156	4189	4031	3859	3916	3912	3874	3869	3915	3771	3851	4002	4161
4528	4516	4386	4336	4290	4448	4333	4324	4094	4195	4250	4189	4330	4346	4328	4279	4250	4055	4023	4031	4080	4253	4280	4315	4167	4313	4360	4354	4333	4374	4306	4227	4194	4451	4297	4224	4195	4308	4038	4036	3959	3937	3973	3832	3834	3682	3909	4055	4055	3934
4539	4373	4371	4440	4327	4332	4284	4269	4558	4389	4256	4076	4038	3974	4030	3978	4097	4022	4040	3928	3940	3929	4042	4100	4016	4005	4109	4299	4205	4310	4277	4289	4142	3995	4395	4199	4179	4148	4075	4085	4213	3905	3940	3735	3611	3865	3842	4054	3916	3807
4393	4563	4424	4618	4145	4056	4401	4351	4550	4120	4062	3950	4080	4133	4221	4413	4363	4311	4479	4403	4509	4368	4362	4245	4112	3857	3981	4077	4074	4147	4275	4226	4253	4132	4118	4146	4264	4151	4071	4093	4137	3872	3905	3828	3771	3750	3952	4012	3846	3770
4378	4633	4449	4174	4160	4455	4337	4153	4037	4211	4319	4144	4188	4495	4393	4300	4282	4271	4191	4216	4339	4380	4266	4398	4313	4220	4239	3988	4034	4062	4182	3981	4061	4289	4252	3957	4071	4144	4226	4241	4108	3954	3812	3808	3837	4013	3863	3834	3649	3581
4624	4344	4281	4410	4394	4182	3959	4177	4232	4295	4312	4226	3956	3973	3977	4063	3993	3949	3825	3898	3953	3887	3936	3936	4056	4280	4086	4301	4253	4204	4227	4131	4058	3786	4098	4145	4129	3965	4094	4084	3883	3833	3957	4036	4074	4257	4024	3681	3796	3530
4414	4210	4472	4535	4222	3901	4039	4281	4278	4199	4048	4097	3988	4020	3966	4126	4204	4097	4317	4317	4226	4123	4120	4134	3877	3824	3935	4059	4283	4270	4250	4254	4132	4038	3929	4228	4254	4135	4008	4092	3999	4050	4166	4403	4410	4227	4065	3714	3532	3678
4495	4434	4465	4266	4158	4131	4284	4168	3972	4141	4136	4208	4192	4040	4195	4142	4275	4338	4472	4621	4666	4592	4657	4724	4458	4078	3963	4007	4038	4045	4166	4270	4122	4052	4154	3946	4171	4259	3999	3886	4069	4263	4287	4609	4507	4252	3856	3819	3650	3600
4573	4666	4313	4166	4356	4344	4155	4078	4073	4140	4257	3991	4080	4098	4057	4072	4207	4233	4081	4337	4266	4318	4351	4542	4538	4627	4546	4192	4072	3966	4086	4121	3965	4026	4388	4052	3960	4160	4233	4075	4052	4423	4495	4386	4300	4003	3756	3847	3818	3612
4737	4341	4171	4394	4371	4137	3981	4136	4119	3993	4020	4056	4164	4093	4219	4174	4209	4092	4136	4141	3959	3974	3995	4096	4081	4340	4418	4453	4305	4072	3940	4008	4116	4116	4290	4301	4029	3867	4171	4405	4252	4629	4743	4220	3942	3820	3647	3918	3969	3793
4655	4053	4415	4561	4212	4035	4256	4331	4153	4064	4176	4257	4414	4301	3989	4027	3918	3873	3984	3999	3904	3915	3949	3811	3783	3926	3984	4202	4302	4249	4059	3896	4152	4032	4176	4161	4403	3972	4092	4489	4507	4420	4378	4202	3922	3752	3718	3651	3818	3769
4149	4222	4648	4199	4054	4157	4265	4272	4240	4320	4509	4425	4248	4049	3836	3700	3630	3824	3854	4144	4223	4069	4209	4155	3980	3824	3672	3869	3992	4251	4285	4156	4112	4076	3940	4017	4273	4168	4226	4344	4648	4252	4032	4127	3886	3749	3658	3715	3676	3943
3967	4466	4401	4086	4017	4203	4211	4340	4381	4537	4357	3944	3817	3734	3695	3836	4041	4171	4427	4375	4427	4339	4260	4162	4282	3936	3896	3710	3795	3977	4208	4365	4210	4087	3975	4018	4210	4581	4386	4290	4596	4151	3708	3734	3850	3649	3706	3728	3816	4256
4361	4287	4021	3750	4238	4189	4001	4133	4311	4358	4049	3694	3722	3828	4094	4311	4800	4876	4831	4880	4675	4456	4441	4495	4268	4178	4207	3944	3814	3846	3984	4289	4042	4032	3999	4237	4072	4444	4572	4094	4036	3942	3644	3664	3800	3649	3761	4066	4136	4468
4449	4140	3730	4041	4229	4145	4104	4270	4028	3867	3570	3670	4185	4726	4990	5125	5236	5254	5102	5024	4872	4731	4538	4523	4370	4265	4333	4229	4189	3899	3888	3843	4040	4094	3976	4193	4139	4237	4389	3919	3630	3684	3881	3579	3644	3924	3866	4420	4453	4508
4534	3935	3810	4099	4302	4223	4337	4030	3711	3675	3704	4177	4735	5241	5336	5393	4986	4962	4699	4627	4498	4495	4605	4498	4515	4335	4306	4186	4176	3983	3676	3854	3834	4007	4094	4267	4228	3962	3998	3894	3544	3648	3838	3608	3758	4010	4011	4332	4480	4259
4415	3811	3815	4159	4115	4070	4127	3891	3702	3793	4117	4878	5120	5298	5069	4730	4306	4060	3871	3700	3860	3989	4130	4271	4298	4181	4115	4085	4051	4030	3804	3755	3676	3814	4039	4124	4109	3836	3615	3879	3750	3594	3847	3859	4116	4159	4304	4507	4273	4073
4359	3781	4183	4343	4069	4025	4013	3911	3644	4081	4721	5155	5252	4861	4305	3878	3257	3091	3020	3080	3150	3319	3672	3948	4105	4220	4230	4194	4216	4012	3949	3802	3601	3771	3990	4229	4104	3787	3780	3981	3922	3621	3673	4098	4226	4451	4389	4286	4165	3870
4189	4077	4385	4238	4079	3812	3797	3756	4019	4492	5015	5179	4726	4099	3469	2922	2658	2543	2552	2616	2591	2856	3043	3453	3804	4266	4195	4232	4025	4112	4115	3834	3569	3637	3951	4313	4225	3906	3673	3803	3941	3688	3827	4235	4471	4568	4522	4297	4069	3869
4119	4219	4583	4411	3866	3903	3791	4006	4181	4704	5087	4766	4261	3407	2789	2450	2459	2474	2551	2539	2561	2663	2707	3162	3456	4036	4153	4049	4049	3918	4106	4020	3658	3620	3979	4474	4434	3834	3715	3696	4062	3647	3820	4248	4553	4583	4501	4199	3995	4055
4023	4222	4446	4397	3921	3752	3939	4099	4572	4951	4970	4508	3584	3055	2510	2466	2619	2873	2913	2869	2742	2693	2681	2894	3268	3771	4118	4054	4067	3966	4088	3979	4010	3639	3862	4376	4216	4044	3793	3717	3840	3664	3704	4181	4462	4600	4585	4245	4126	4214
3841	4080	4528	4242	4050	3814	3879	4109	4625	4922	4742	4107	3291	2740	2553	2596	2941	3250	3323	3262	3043	2884	2784	2682	2950	3402	3929	4165	4207	4121	4149	4264	4039	3691	3757	4181	4255	4014	3907	3808	3735	3603	3605	3926	4126	4290	4485	4206	4311	4298
3810	4149	4430	4071	3722	3824	4032	4244	4417	4806	4480	3993	3227	2551	2680	2850	3187	3527	3670	3676	3411	3111	2792	2606	2737	3295	3990	4313	4503	4278	4185	4482	4134	3751	3725	3983	4279	4267	4120	3938	3727	3615	3584	3755	3840	4028	4267	4358	4514	4428
3949	4135	4318	3973	3810	3992	4118	4363	4498	4596	4298	3596	3057	2716	2677	3044	3368	3637	3958	3916	3677	3345	2853	2611	2675	3125	3983	4693	4725	4456	4369	4562	4106	3851	3906	4149	4217	4007	4225	4164	3783	3754	3511	3632	3624	3763	4135	4268	4521	4443
3996	4121	4189	4075	3831	3995	4204	4390	4593	4339	4258	3647	3061	2795	2717	3028	3387	3676	4035	3890	3576	3108	2749	2449	2631	3360	4100	4260	4388	4229	4265	4172	4194	4007	4105	4370	4233	3937	4204	4294	4124	3782	3722	3636	3570	3497	3783	4030	4354	4501
4056	4119	4287	4055	3784	3881	4424	4667	4457	4600	4256	3735	3265	2713	2692	2983	3202	3450	3586	3534	3351	2972	2583	2444	2760	3216	4060	4159	4074	3867	3789	4026	3859	3987	4245	4464	4162	3853	4205	4326	4110	4036	3823	3663	3567	3478	3667	3727	4104	4308
4090	4160	4276	4010	3767	3839	4328	4436	4708	4614	4544	3909	3383	2945	2784	2785	2930	3158	3202	3153	2819	2559	2332	2297	2746	3478	4014	4125	3957	3773	3674	3597	3715	3815	4360	4617	4173	3771	4256	4284	4042	4206	4139	3879	3707	3489	3509	3483	3907	4193
4247	3982	4155	4023	3816	3887	4253	4512	4616	4647	4432	4146	3702	3189	2941	2780	2753	2727	2640	2668	2580	2266	2236	2405	3107	3879	4276	4167	3921	3682	3503	3445	3358	3707	4274	4781	3950	4031	4261	4353	4086	4166	4221	4016	3841	3630	3708	3508	3760	4005
4123	3963	4188	4242	3844	3697	4100	4504	4628	4667	4543	4274	3780	3584	3255	2869	2646	2528	2426	2348	2296	2266	2392	2712	3518	4315	4542	4558	3802	3395	3312	3359	3337	3461	4095	4446	4089	4061	4346	4099	4005	4304	4079	4135	3938	3840	3726	3468	3538	3499
4167	3995	4121	4190	4029	3808	4036	4133	4448	4553	4597	4323	4202	3995	3737	3238	2888	2710	2580	2442	2644	2701	2862	3469	4132	4740	4967	4603	3867	3480	3247	3299	3451	3401	3814	4120	3894	4274	4669	4037	4130	4220	4253	4198	4026	4056	3785	3499	3381	3399
4113	4039	3989	4244	4207	3876	3764	4205	4430	4638	4529	4377	4406	4173	4063	3863	3581	3366	3081	3264	3335	3460	3720	4177	4692	5127	5171	4450	3860	3522	3490	3483	3272	3547	3751	3716	3701	4379	4538	3987	4234	4235	4179	4379	4202	4242	3740	3703	3563	3643
3843	4070	4064	4277	4332	4034	3840	3883	4169	4304	4640	4614	4473	4389	4369	4271	4161	4076	3916	4046	4434	4571	4703	4975	5079	5020	4585	4216	3855	3815	3701	3700	3537	3727	3780	3387	3579	4223	4372	4036	4347	4320	4206	4318	4360	4315	3858	4026	3874	4117
3972	3917	4087	4235	4450	4275	4040	3843	3953	4233	4473	4580	4490	4255	4487	4546	4672	4822	4719	4826	4880	5170	5203	5175	4831	4211	3934	3794	3664	3976	3981	3742	3746	3846	3668	3308	3567	3989	3887	4134	4486	4170	4365	4395	4282	4204	4040	4102	3999	4241
4008	3936	4187	4101	4237	4433	4276	3858	3892	3908	4349	4504	4302	4316	4366	4410	4639	4766	4893	4947	4984	4895	5027	4624	4052	3717	3402	3462	3804	4142	4081	4162	4212	3941	3443	3302	3757	3785	3691	4064	4261	4353	4228	4087	4244	4210	4349	4306	4411	4167
4207	3948	3925	4151	4184	4284	4458	4235	3874	3775	4078	4292	4343	4323	4331	4276	4299	4333	4358	4480	4373	4225	4066	3739	3482	3343	3398	3780	3998	4210	4212	4468	4407	3831	3503	3566	3757	3522	3384	3887	3970	4121	4234	4160	4234	4286	4621	4384	4483	4124
4350	3862	3861	4085	4118	4102	4205	4261	4035	3838	3831	4093	4152	4323	4145	4072	4135	3774	3838	3800	3833	3683	3460	3484	3497	3819	3869	3984	4079	4165	4296	4196	4113	3813	3895	4036	3742	3342	3706	3654	3539	3954	4197	4363	4475	4379	4681	4347	4521	3882
4334	4020	3890	3960	3968	4073	4200	4407	4245	3997	3713	3802	3866	4056	4166	4108	4066	3975	3815	3793	3650	3697	3569	3753	3930	4183	4255	4049	4112	4020	3951	3961	3799	4165	4359	4204	3517	3509	3802	3614	3422	3597	3878	4124	4449	4626	4436	4396	4157	3963
4162	4280	4198	3952	3853	4004	4175	4413	4403	4223	4025	3868	3788	3859	3728	3882	3871	3851	3923	3980	3811	3862	3874	4051	4156	4251	4153	4008	3937	3794	3799	3831	3940	4389	4513	3949	3615	3842	3744	3614	3398	3412	3575	4036	4308	4561	4460	4177	3819	3733
4303	4144	4285	4117	4035	4110	4154	4173	4272	4306	4417	4272	4157	3898	3778	3716	3789	3824	3936	3886	3899	3844	3947	3985	4107	3966	4000	3766	3792	3765	3705	3968	4165	4448	4161	4005	4264	4101	3644	3525	3699	3517	3591	3854	4230	4419	4298	4136	3652	3516
4500	4182	4103	4253	4191	4191	4309	4218	4121	4238	4427	4493	4513	4544	4252	4136	3851	3963	3953	3884	3911	3959	3978	3881	4006	3922	3932	3871	3704	3747	3852	4165	4223	4047	4000	4341	4357	3904	3946	3766	3593	3530	3659	3794	3957	3885	4250	3924	3845	3636
4450	4274	4052	4011	4133	4201	4253	4329	4283	4033	3914	3954	4295	4346	4553	4517	4347	4310	4262	4109	4102	4071	3945	3969	3831	3779	3852	3847	3902	4112	4242	4215	3812	3761	4092	4230	4279	4048	4186	3899	3572	3703	3789	3737	3543	3528	3694	3816	3916	3576
4296	4220	4231	4065	3875	4093	4144	4495	4475	4424	4094	3873	3965	3883	4071	4279	4168	4041	4085	4072	3958	4057	3777	3835	3644	3813	3886	3943	4069	4176	3980	3842	3801	4118	4095	3902	3950	4299	4339	3901	3882	3792	3787	3570	3413	3209	3199	3676	3740	3655
4114	4086	4223	4194	3812	3884	4103	4351	4278	4324	4316	4260	4108	3952	3954	3831	3756	3742	3458	3783	3780	3855	3801	3658	3749	4039	4054	3992	4083	3856	3797	4080	4007	4158	3690	3642	4209	4371	4197	4322	4292	4037	3689	3414	3522	3411	3511	3585	3521	3913
4186	4002	4081	4069	4080	3921	3998	4071	4173	4178	4336	4262	4398	4555	4535	4300	4164	3971	4029	3969	4079	4049	4055	3975	3974	3912	3919	3841	3794	3871	3967	4129	4063	3633	3656	3918	4104	4034	4266	4506	4416	4130	3674	3669	3631	3595	3742	3623	3796	4153
4149	4213	4118	4063	4040	4006	4035	4139	4156	4209	4066	4106	4034	4316	4213	4283	4358	4181	4226	4212	4250	4201	3982	3821	3699	3832	3731	3823	3892	4087	4034	3832	3687	3800	3928	4058	3805	3781	4090	4222	4351	4082	3954	3668	3691	4021	3621	3656	3781	4187
4169	4139	4171	4047	3945	4072	4058	4008	4104	4194	4144	4251	3993	3895	3880	4041	4028	3849	3830	3892	3971	3787	3655	3645	3773	3893	3901	3860	3942	3603	3736	3832	3891	4082	3993	3872	3886	3886	3829	3819	4055	4266	4014	3835	3924	3734	3721	3690	3931	4523
4142	4006	4146	4128	4189	3976	3927	3863	4109	4137	4291	4379	4041	4119	4114	4118	4102	4015	4055	3940	3931	3987	4011	3991	3987	3915	3862	3841	3751	3579	3894	4029	4062	3926	3925	4012	4057	3821	3636	3701	4082	4059	4159	4327	4035	3906	3926	3894	4168	4342
4149	4078	4010	4160	4206	4245	3953	3855	3895	4100	4146	4311	4117	4062	4166	4083	4246	4253	4149	4153	4081	3979	4055	4203	3848	3876	3739	3812	3812	3689	3868	3863	3837	3987	3981	4096	3903	3840	3729	3868	3914	3970	4194	4135	4143	4202	3959	4135	4071	4189
4142	4245	3951	4110	4156	4136	3969	4022	3785	4030	4128	3961	4051	3961	4047	4062	4196	4092	4090	4050	3822	3992	4070	4085	4077	3946	3818	3864	3854	3631	3792	3908	4135	4008	3903	3841	3984	4113	3938	3826	3873	4179	3931	4127	4217	3870	4057	3882	3910	3903
3998	4009	4018	4139	4126	4103	3902	4085	3897	4078	4290	4089	4166	3817	3959	4074	4229	4012	3926	3921	3902	4084	4182	4101	3908	3832	3788	3743	3878	3807	3888	3993	3878	3815	3769	3893	3974	4044	4048	4128	3970	3907	3846	4029	3747	3863	3844	3749	3828	3723
4096	3891	3845	4069	4255	4164	4155	3959	3813	3919	4062	3987	4144	3912	3881	4183	4253	4067	4036	4233	4119	4102	4174	4144	3911	3856	3981	4004	3930	3854	3878	3786	3840	3905	3748	3857	3982	4071	4116	3980	3986	3934	3967	3751	3899	3830	3780	3835	3683	3919
3923	3891	4060	3939	3878	4030	4136	4031	4114	3918	3917	3862	3777	3891	3732	3971	3904	4081	4096	4065	4162	4145	4032	3927	3883	3790	3904	3956	3993	3868	3891	3906	3925	3845	3795	3861	4083	4004	3971	4031	3982	3888	3708	3892	3822	3778	4012	3762	3916	3935
4031	3818	3929	4148	3908	4034	3971	3951	3832	3826	3957	3979	4072	3837	3812	3758	3867	3996	4087	3962	3994	3915	4070	4049	4081	4064	4141	4156	4067	3930	3758	3634	3811	3752	3739	3936	4026	3971	4012	4026	3902	3840	4115	3744	3811	4080	3836	4004	3890	3992
4093	4023	3872	3963	4200	4137	4036	4071	3883	3734	3815	3877	4043	3856	3774	3798	3994	4118	4115	4239	3971	4008	3978	4224	4104	4138	4036	4040	3974	3956	3858	3802	3747	3758	3781	3981	3933	4176	4029	3880	3915	3985	3847	3894	4040	3856	3940	3990	3929	3981
4029	3684	3975	3933	4065	4018	4136	3927	3812	3904	3941	3993	4037	3792	3724	3672	3654	3962	3893	3843	3714	3840	3711	3891	4068	4218	4075	4100	4103	3799	3910	3810	3818	3868	3843	3890	3934	3924	3903	3905	3808	3851	3980	3934	3850	4155	3943	3930	4001	3960
4226	3827	3736	3863	4030	4174	4148	3987	3676	3691	3732	3794	3897	3996	3870	3796	3970	4093	4143	4145	3930	4128	4086	4008	4230	4171	4155	3955	3956	3894	4033	3979	3959	3889	3824	3807	3887	3972	3930	3892	3885	3982	3960	4003	4109	3978	4023	4052	3869	4030
4140	3867	3865	3902	4013	3955	3995	3955	3808	3800	3902	4018	3920	3713	3573	3609	3765	3871	3844	3817	3837	3743	3767	3879	4037	3942	4111	4046	3990	3985	3889	3867	4087	4007	3922	3854	3747	3815	3885	3854	3935	4027	4156	4127	3994	3891	4058	3970	3927	3820
4206	3894	3860	3963	3993	4051	3930	3849	3715	3840	3870	3869	3843	3894	3737	3803	3946	4099	4130	3967	3960	4049	4120	4136	4052	4062	3808	3878	4011	3994	4117	4011	3959	3906	3826	3998	3904	3914	3875	4101	4055	4003	4119	4105	3955	3948	4055	3988	3771	3740
4038	3913	3888	3919	3928	3979	3934	3880	3823	3836	3899	3895	3960	3798	3622	3718	3822	3818	3947	3758	3664	3814	3976	4030	4020	3969	3888	3924	4021	3974	3906	3945	3925	4091	3909	3907	3862	3835	4088	4060	4138	4144	4070	4070	4033	3977	3987	3919	3960	3874
4157	3748	3847	3910	3952	3937	3825	3914	3703	3793	3873	3797	3878	3924	3831	3676	3795	4034	3923	3838	3861	3941	4080	4090	4050	3833	3804	3829	3922	4137	4047	4014	3830	4035	3884	3895	3899	3920	3915	4147	4100	4144	4164	3994	3983	3997	3946	4067	4112	3922
4173	3963	3841	3788	3899	3961	3923	3792	3795	3742	3964	3751	3748	3756	3809	3760	3625	3652	3708	3738	3866	3884	3865	4028	3907	4020	3832	4005	4117	4021	3968	3923	4024	4032	3917	3808	3740	3909	4034	3935	4080	4142	4081	4164	3899	3846	4064	3940	3976	4032
4071	4006	3932	3925	3841	3926	4029	3948	3794	3680	3837	3875	3930	3913	3840	3695	3705	3822	3796	3811	3918	3902	3970	3990	3964	3889	3865	4014	3956	3973	3999	4074	3976	4001	3940	3865	3869	4011	3939	3926	3995	4069	4033	4018	3966	3976	4045	3967	4067	4123
3996	4008	3996	3893	3992	3944	3999	3995	3818	3775	3936	3864	3882	3864	3639	3771	3627	3718	3745	3847	3757	3870	3856	4044	3856	3751	3912	3951	4136	3959	3942	3913	3926	3894	4040	3879	3903	4028	3902	3828	3972	3966	3981	3984	3902	3976	4153	4099	4173	4127
4036	3889	4008	4038	3936	3952	3928	3701	3768	3817	3774	3950	3955	3820	3778	3723	3655	3750	3854	3977	3879	3703	3937	3923	3813	3901	3999	3882	4024	4091	3859	3821	4044	4056	3933	4003	4066	3971	3896	3717	3721	3935	3963	4067	4174	4027	4216	4197	4309	4140
4087	3916	3880	3898	3824	3918	3990	3875	3840	3737	3773	4048	3942	3988	3702	3557	3650	3792	3725	3762	3779	3676	3745	3782	3983	3963	3869	4073	3955	3821	3781	4023	3941	3986	4106	4015	3799	3952	3894	3723	3734	3771	4059	4048	4003	4211	4161	4248	4160	4149
4159	4071	3858	3965	3990	4183	4155	3940	3842	3750	3847	3880	3987	3909	3733	3668	3654	3761	3924	3890	3783	3665	3852	3848	3951	3784	3746	3843	3839	3973	3833	3786	4041	4024	4032	4016	3969	3881	3744	3697	3829	3824	3977	3914	3944	4218	4254	4153	4147	3995
4061	3955	3811	3830	3899	4113	4052	3837	3752	3871	3850	3918	4000	3827	3811	3730	3901	3802	3860	3825	3646	3782	3776	3779	3894	3898	3839	3808	4025	3815	3806	3967	3949	4010	4058	4081	3974	3683	3814	3674	3726	3852	3728	4029	3858	4113	4152	3968	4065	3960
3921	3995	3817	3807	3879	4084	4073	4043	3809	3782	3954	3899	3917	3830	3664	3668	3738	3729	3798	3731	3706	3608	3742	3826	3848	3813	3824	3908	3948	3920	3819	3744	3945	4182	3947	4010	3947	3829	3783	3657	3709	3792	3925	3975	3995	3998	4128	4117	3974	4012
3910	3927	3850	3934	3940	4089	4072	3936	3733	3742	3943	3932	3843	3832	3765	3880	3848	3865	3934	3735	3716	3542	3841	3810	3850	3711	3711	3886	3682	3882	3732	3923	3902	4030	4072	4068	3832	3795	3869	3612	3750	3959	3999	3830	3925	3993	4046	3935	3989	3906
3814	3795	3794	3955	4052	4110	3964	3801	3759	3783	4001	3952	3833	3910	3604	3776	3886	3894	3894	3582	3612	3637	3685	4008	3849	3841	3912	3605	3733	3842	3675	3824	3954	3942	4018	3805	3789	3793	3708	3768	3745	3779	3948	3900	3904	4001	3879	3774	3914	3835
3866	3678	3711	4054	4062	4098	3945	3813	3756	3858	4090	4045	4014	3793	3756	3701	3992	3862	3788	3700	3553	3724	3801	3893	3764	3674	3780	3758	3841	3702	3769	3839	3983	3960	3948	3786	3753	3780	3754	3634	3738	3829	3790	3944	3916	3911	3792	3798	3762	3914
3914	3645	3770	4038	4100	4053	3966	3848	3798	3994	3890	3948	4030	3855	3816	3827	3986	3947	3841	3635	3651	3798	3783	3820	3751	3616	3661	3723	3796	3840	3675	3819	3908	3914	3806	3752	3791	3745	3848	3718	3738	3831	3905	3876	3817	3778	3753	3689	3679	3755
3748	3666	3619	3799	4048	4023	3755	3720	3843	4019	3874	4073	3894	3823	3745	3803	3985	3880	3778	3640	3809	3857	3872	3865	3817	3725	3564	3735	3876	3804	3917	3893	3916	3831	3704	3758	3799	3731	3771	3760	3813	3738	3867	3747	3759	3734	3790	3760	3785	3801
3676	3733	3755	3825	3992	3884	3837	3835	3769	3846	3919	3947	3877	3732	3750	3894	4012	3815	3694	3691	3702	3929	3943	3943	3845	3756	3802	3735	3667	3833	3802	3879	3903	3933	3642	3586	3765	3738	3832	3883	3769	3709	3726	3756	3710	3652	3642	3765	3731	3720
3730	3854	3717	3899	3874	3853	3810	3690	3809	4061	3768	3857	3624	3694	3836	3907	4003	3884	3763	3680	3858	3919	3929	3991	3777	3725	3597	3752	3766	3811	3807	3881	3797	3741	3694	3616	3588	3799	3740	3790	3843	3786	3634	3694	3655	3459	3731	3642	3709	3849
3680	3633	3852	3859	3808	3881	3703	3715	3790	3850	3860	3904	3864	3906	3971	3948	3979	3956	3848	3716	3743	4004	4072	3975	3800	3697	3734	3844	3926	3898	3729	3752	3883	3759	3680	3782	3677	3824	3759	3848	3791	3830	3590	3690	3604	3559	3648	3749	3832	3917
3702	3701	3992	3975	3840	3760	3668	3772	3799	3861	3869	3875	3838	3775	3843	3988	3884	3926	3647	3775	3948	3949	4029	3924	3743	3785	3903	3888	4020	3941	3962	3982	3813	3741	3503	3721	3773	3871	3869	3840	3891	3657	3705	3537	3481	3530	3658	3675	3690	3902
3690	3754	3902	3991	3845	3769	3726	3728	3761	3955	3816	3921	3749	3779	3767	3913	3933	3806	3839	3897	3932	4029	4081	3845	3788	3778	3925	3919	4058	3893	3934	3833	3829	3690	3716	3610	3813	3822	3822	3790	3717	3734	3665	3613	3546	3616	3607	3631	3863	3951
3745	3755	3849	4030	3758	3623	3730	3845	3927	3867	3801	3762	3680	3752	3808	3908	4038	3965	3904	3924	4070	4212	3857	3785	3780	3818	4005	4149	4119	3914	3872	3750	3857	3658	3694	3702	3726	3819	3750	3874	3784	3701	3594	3525	3645	3538	3672	3644	3809	3875
4111	3813	3796	3900	3799	3691	3768	3783	3941	3905	3841	3889	3737	3848	3886	4046	3895	3809	3808	3834	4029	4089	3932	3794	3827	3769	3919	3938	4038	3928	3918	3910	3791	3693	3689	3867	3823	3817	3849	3865	3765	3587	3611	3615	3719	3732	3601	3842	3898	3850
4023	3933	3910	3898	3717	3611	3714	3759	3820	3816	3850	3699	3711	3718	3998	3832	3855	3811	3783	3974	3985	3994	3930	3799	3887	3797	3944	3862	4070	4015	4052	3994	3775	3742	3784	3809	3944	3815	3785	3889	3758	3748	3467	3654	3711	3598	3729	3772	3969	4013
4085	3895	4045	3907	3832	3648	3815	3928	3910	3838	3697	3617	3730	3753	3885	3905	3761	3659	3857	3884	3961	3916	3775	3671	3747	3868	3965	3965	4021	3950	3975	3989	3856	3621	3815	4046	3875	3893	3925	3785	3797	3627	3552	3641	3755	3818	3729	3794	4004	3816
3947	4045	4023	4027	3759	3643	3900	3966	3808	3748	3676	3645	3788	3777	3951	3782	3678	3823	3798	3890	3971	4022	3824	3717	3699	3920	3939	3995	3914	3892	4011	3857	3825	3861	3790	3915	3809	4033	3973	3895	3866	3778	3552	3575	3757	3793	3738	3895	4037	3975
3997	4146	4079	3960	3704	3647	3976	4136	3817	3778	3774	3769	3799	3884	3866	3854	3639	3691	3853	3957	3947	3853	3656	3692	3761	3765	3959	3900	3894	3906	3887	3926	3731	3880	3793	4014	3977	3992	4054	3830	3695	3670	3634	3578	3713	3849	3861	3846	3950	4034
4075	4077	4049	3879	3726	3750	3932	4079	4005	3765	3849	3769	3796	3902	3884	3719	3669	3666	3835	3894	3876	3846	3700	3611	3689	3771	3773	3874	3885	3877	4117	3788	3812	3836	4003	4050	3870	3980	3949	3811	3739	3610	3748	3723	3557	3791	3999	3943	4196	3844
4027	4215	3908	3815	3805	3876	4035	4065	3965	3907	3770	3733	3833	3874	3827	3764	3589	3584	3709	3796	3771	3739	3690	3762	3786	3914	3899	3958	3893	3892	3839	3772	3908	3860	3963	3906	3904	4042	4014	3805	3718	3655	3778	3716	3720	3749	3836	4001	3983	4074
4010	4181	3932	3743	3774	4023	3974	3919	3992	3971	3781	3721	3929	4011	3776	3674	3556	3655	3903	3948	3787	3579	3638	3555	3692	3883	3660	3799	3844	3841	3834	3796	3750	3967	3843	4035	3958	3971	3887	3874	3886	3650	3716	3835	3700	3739	3898	4006	4152	3874
4033	4068	3986	3593	3985	4156	4029	4023	3939	3869	3766	3808	3965	3868	3890	3564	3696	3750	3841	3922	3757	3631	3701	3631	3644	3673	3731	3840	3863	3780	3717	3779	3770	3869	3858	4056	3826	3806	3850	3794	3691	3661	3663	3811	3827	3755	3867	4045	3896	3938
4013	3801	3816	3862	3875	3933	3990	4095	3923	3885	4051	3887	3942	3736	3631	3591	3684	3679	3781	3846	3843	3683	3733	3686	3665	3665	3686	3755	3730	3753	3642	3771	3635	3807	3935	3771	3966	3796	3808	3677	3616	3671	3640	3815	3805	3779	3898	3867	3900	3992
3982	3722	3702	3793	3668	3970	4109	3910	3906	3836	3828	3979	3982	3956	3767	3597	3679	3820	3829	3833	3839	3743	3640	3765	3611	3618	3594	3742	3799	3744	3671	3609	3607	3918	3801	3880	3846	3889	3831	3693	3599	3586	3610	3715	3722	3833	3844	3889	4037	3772
3849	3897	3698	3911	3868	3927	4008	3944	4005	3819	3881	4003	4101	4104	3754	3743	3763	3776	3830	3794	3794	3732	3698	3617	3721	3773	3680	3698	3731	3686	3634	3665	3619	3915	3831	3818	3845	3814	3582	3625	3538	3682	3602	3675	3775	3774	3823	3835	3821	3858
3819	3773	3730	3940	3939	3812	3814	3870	3874	3717	3933	3943	3962	4008	3826	3772	3721	3780	3837	3933	3882	3812	3672	3655	3608	3472	3624	3692	3684	3702	3540	3553	3493	3798	3793	3879	3778	3782	3824	3517	3526	3668	3471	3593	3641	3726	3821	3841	3816	3847
3732	3769	3853	3941	3838	3731	3852	3858	3834	3898	3996	3970	3876	3889	3854	3662	3726	3836	3801	4028	3932	3900	3840	3686	3510	3571	3726	3740	3615	3598	3498	3466	3626	3599	3646	3805	3775	3592	3731	3603	3558	3484	3597	3658	3537	3818	3808	3710	3765	3829
3741	3867	4064	3906	3699	3628	3684	3778	3867	4028	3763	3935	3842	3864	3846	3973	3889	3834	3839	3891	3938	3971	3909	3781	3585	3623	3633	3716	3684	3515	3567	3551	3547	3576	3651	3840	3622	3780	3588	3656	3730	3564	3554	3588	3697	3599	3805	3749	3833	3798
4017	3981	3967	3701	3546	3530	3804	3781	4016	3894	3825	3895	3862	3975	4061	3947	3955	3821	3811	3802	3871	3931	3842	3861	3709	3721	3602	3765	3775	3496	3582	3498	3590	3599	3659	3756	3722	3764	3702	3603	3684	3596	3623	3530	3676	3587	3598	3730	3747	3811
4076	4136	3883	3584	3527	3664	3817	3964	3833	3888	3690	3669	3927	4007	4058	4007	3918	3818	3875	4017	3889	3881	3751	3755	3743	3890	3756	3694	3654	3532	3440	3575	3587	3554	3734	3848	3710	3698	3625	3714	3724	3487	3597	3687	3696	3679	3724	3762	3667	3875
4068	3977	3957	3752	3616	3693	3795	3934	3776	3614	3576	3707	3878	4013	3911	3846	3827	3880	3787	4034	4080	3817	3680	3613	3652	3815	3772	3706	3626	3649	3663	3500	3463	3607	3789	3755	3737	3682	3617	3792	3622	3536	3603	3673	3658	3622	3772	3763	3870	3691
4064	4014	3823	3782	3665	3778	3696	3735	3550	3588	3644	3689	3961	3855	3818	3863	3815	3776	3962	4225	4262	4001	3609	3617	3727	3846	3681	3822	3734	3842	3655	3669	3564	3803	3809	3881	3820	3797	3777	3792	3602	3517	3591	3711	3659	3783	3642	3914	3967	3829
3995	3965	3853	3737	3537	3696	3663	3624	3713	3617	3780	3825	3982	3867	3850	3804	3772	3740	3784	4238	4285	4006	3912	3729	3843	3857	3772	3872	3812	3857	3891	3645	3587	3688	3866	3917	3859	3862	3970	3809	3781	3566	3609	3776	3778	3623	3716	3883	3977	3862
3952	4094	3926	3704	3671	3760	3711	3684	3681	3680	3845	3985	3767	3739	3703	3765	3553	3447	3530	4046	3988	4121	3893	3861	3842	3681	3750	3879	3861	3908	3721	3623	3619	3712	3848	3963	3916	3882	4019	3868	3752	3722	3741	3791	3678	3815	3793	3928	4008	3886
3922	3869	3935	3838	3698	3739	3837	3863	3752	3770	3665	3838	3706	3595	3467	3362	3167	3162	3408	3762	3916	4001	3998	4076	3640	3717	3871	3857	3879	3845	3807	3729	3661	3836	3787	3833	3800	3922	3888	3801	3723	3783	3796	3790	3735	3770	3884	3934	4032	3969
3857	3800	3836	3827	3814	3690	3789	3785	3693	3704	3569	3755	3502	3462	3274	3080	3021	3115	3453	3729	3744	3818	3869	3973	3629	3574	3782	3849	3863	3680	3859	3729	3737	3731	3914	3797	3920	3983	3986	3857	3744	3860	3774	3716	3658	3813	3807	3965	4056	3997
3860	3775	3821	3923	3832	3659	3499	3706	3830	3725	3599	3586	3405	3094	2978	2897	3079	3121	3453	3579	3603	3687	3926	3965	3606	3664	3764	3815	3715	3678	3767	3683	3659	3791	3776	3870	3966	4072	4015	3888	3942	3902	3849	3759	3740	3782	3965	3943	3950	4105
3813	3810	3853	3983	3747	3658	3727	3712	3859	3707	3737	3600	3459	2954	2774	2716	3000	3189	3211	3426	3540	3775	3877	3799	3557	3553	3711	3705	3698	3765	3795	3740	3851	3787	3664	3781	3844	3985	3833	3918	3971	3808	3715	3727	3677	3697	3866	3891	4015	4076
3832	3836	3895	3834	3807	3652	3801	3805	3981	3723	3528	3358	3131	3110	3066	3178	3221	3139	3242	3361	3831	3862	4037	3647	3541	3470	3624	3640	3725	3599	3845	3812	3761	3602	3764	3725	3900	4010	3954	3802	3767	3900	3817	3837	3673	3768	3771	3914	4001	3855
3840	3958	3921	3969	3858	3735	3819	3870	3902	3944	3737	3417	3244	3383	3465	3607	3378	3274	3430	3759	3951	4022	3755	3660	3586	3496	3656	3571	3610	3880	3829	3709	3729	3553	3664	3758	3839	3913	3962	3810	3896	3831	3817	3826	3586	3811	3734	3907	3785	3893
3794	3809	3903	3728	3695	3560	3693	3731	3909	3823	3838	3544	3577	3654	3841	3927	3429	3517	3730	4029	3989	3981	3610	3508	3523	3481	3530	3544	3501	3774	3775	3684	3533	3523	3697	3698	3850	3761	3896	3878	3851	3856	3882	3640	3713	3663	3549	3704	3912	3844
3794	3736	3803	3928	3741	3561	3589	3647	3813	3823	3969	3753	3825	3667	3913	3591	3675	3661	3896	3894	3622	3666	3603	3541	3773	3524	3362	3430	3443	3486	3586	3596	3533	3676	3720	3619	3572	3589	3898	3916	3904	3838	3771	3787	3630	3656	3745	3712	3796	3745
3758	3805	3617	3714	3732	3583	3648	3657	3649	3948	3965	3845	3878	3750	3746	3742	3633	3785	3886	3742	3473	3510	3839	3804	3716	3630	3425	3421	3553	3567	3680	3747	3802	3656	3601	3602	3547	3700	3804	3873	3882	3878	3824	3693	3563	3531	3570	3720	3734	3737
3960	3701	3717	3708	3785	3693	3607	3527	3619	3580	3775	3758	3839	3728	3621	3716	3799	3864	3682	3519	3517	3607	3863	3921	3749	3536	3575	3551	3589	3785	3838	3858	3706	3814	3681	3735	3711	3730	3715	3805	3842	3756	3754	3655	3505	3638	3483	3652	3578	3605
3943	3724	3779	3754	3709	3605	3635	3517	3426	3671	3762	3768	3691	3871	3731	3852	3948	3784	3543	3521	3525	3731	3875	3867	3752	3714	3555	3578	3615	3623	3753	3778	3770	3823	3748	3543	3767	3675	3824	3787	3868	3854	3913	3950	3640	3702	3546	3442	3529	3530
3855	3795	3840	3770	3567	3615	3471	3437	3553	3776	3638	3672	3730	3849	3685	3828	3808	3693	3563	3567	3613	3790	3810	3827	3807	3810	3640	3594	3562	3557	3651	3666	3796	3684	3678	3600	3514	3612	3610	3800	3832	3930	3924	3814	3786	3701	3686	3452	3617	3704
3789	3821	3890	3785	3688	3588	3553	3561	3704	3728	3653	3620	3453	3537	3495	3571	3614	3700	3552	3581	3594	3623	3717	3699	3810	3785	3780	3647	3542	3584	3608	3746	3754	3712	3725	3657	3543	3548	3605	3599	3703	3893	3886	3861	3968	3646	3680	3654	3596	3562
3916	3766	3677	3780	3761	3700	3701	3557	3550	3747	3652	3533	3518	3546	3607	3588	3495	3641	3571	3565	3604	3464	3573	3696	3774	3920	3694	3662	3497	3619	3682	3787	3774	3737	3850	3833	3550	3610	3666	3752	3669	3782	3833	3797	3804	3892	3685	3889	3758	3623
3955	3721	3601	3560	3789	3826	3817	3681	3518	3570	3701	3735	3709	3662	3653	3645	3628	3667	3757	3669	3588	3530	3502	3772	3690	3864	3586	3524	3490	3581	3752	3803	3821	3945	3865	3798	3686	3575	3733	3744	3823	3711	3812	3829	3898	3711	3753	3952	3893	3613
3861	3706	3565	3495	3644	3822	3704	3678	3592	3643	3659	3740	3899	3613	3456	3601	3551	3596	3666	3615	3551	3556	3560	3641	3719	3651	3677	3653	3785	3758	3752	3697	3696	3810	3796	3630	3753	3617	3549	3599	3667	3698	3737	3878	3877	3810	3911	3806	3884	3849
3837	3789	3550	3552	3553	3592	3786	3695	3728	3709	3706	3754	3833	3749	3486	3454	3430	3564	3677	3648	3591	3474	3416	3509	3665	3583	3648	3828	3542	3661	3538	3597	3571	3816	3741	3728	3662	3717	3604	3692	3572	3677	3736	3850	3830	3804	3829	3906	3900	3994
3583	3746	3813	3782	3562	3479	3716	3735	3809	3628	3642	3725	3759	3797	3674	3441	3517	3502	3607	3604	3762	3560	3601	3499	3601	3678	3793	3661	3772	3586	3547	3582	3657	3800	3868	3751	3761	3642	3663	3673	3653	3526	3483	3645	3812	3798	3873	3801	3867	4006
3697	3655	3773	3660	3564	3525	3618	3772	3717	3887	3634	3616	3695	3809	3651	3657	3515	3614	3545	3629	3680	3668	3576	3575	3531	3635	3813	3769	3734	3661	3520	3519	3648	3774	3867	3893	4113	3976	3796	3768	3647	3607	3515	3618	3653	3695	3811	4016	3917	3956
3661	3738	3510	3522	3604	3563	3584	3577	3852	3710	3859	3588	3607	3620	3707	3781	3740	3565	3451	3597	3656	3700	3457	3554	3350	3760	3662	3602	3634	3684	3673	3724	3797	3674	3890	4021	4082	4111	4052	3919	3766	3671	3559	3481	3623	3625	3760	3793	4022	3920
3591	3591	3529	3454	3616	3526	3603	3595	3643	3656	3619	3579	3642	3706	3721	3766	3705	3574	3549	3495	3751	3690	3586	3528	3555	3650	3559	3638	3533	3760	3764	3705	3644	3740	3697	3834	4013	4095	4174	3929	4007	3739	3675	3638	3528	3637	3563	3755	3918	3937
3668	3496	3524	3631	3599	3643	3669	3754	3596	3593	3579	3682	3596	3595	3731	3608	3601	3493	3472	3559	3522	3563	3635	3728	3577	3389	3359	3444	3557	3961	3973	3888	3605	3573	3359	3446	3423	3701	3923	3943	3796	3821	3782	3783	3568	3567	3508	3635	3746	3874
3485	3436	3603	3617	3749	3537	3634	3593	3665	3740	3691	3630	3669	3606	3619	3563	3512	3498	3469	3502	3612	3509	3675	3646	3609	3372	3435	3580	3908	4003	3882	3625	3535	3443	3429	3157	2903	3335	3454	3565	3556	3518	3858	3838	3848	3594	3532	3471	3714	3664
3465	3448	3525	3829	4024	3677	3676	3469	3620	3652	3669	3581	3578	3529	3615	3554	3604	3437	3441	3510	3570	3528	3609	3638	3470	3492	3386	3764	3803	4042	3804	3539	3384	3332	3270	2941	2883	3031	3265	3327	3395	3410	3801	3920	3978	3845	3628	3566	3594	3687
3490	3456	3663	3615	3719	3590	3531	3412	3638	3866	3680	3628	3550	3383	3530	3617	3540	3462	3344	3431	3466	3494	3615	3634	3516	3490	3663	3773	3697	3682	3575	3431	3344	3204	3016	2900	2866	2912	2983	3148	3151	3224	3545	3641	4100	3912	3895	3720	3668	3636
3597	3620	3364	3503	3505	3549	3447	3582	3658	3679	3856	3698	3519	3422	3508	3577	3512	3573	3479	3549	3581	3542	3610	3557	3634	3832	3972	3800	3645	3438	3248	3392	3486	3365	3213	3129	3128	2972	3036	2903	3091	3231	3366	3618	3708	3951	4021	3870	3817	3665
3617	3592	3409	3239	3409	3515	3604	3508	3568	3602	3706	3652	3632	3564	3444	3434	3510	3628	3590	3492	3451	3386	3438	3688	3806	3945	3928	3776	3524	3344	3250	3357	3447	3267	3337	3526	3491	3469	3211	3043	3064	3216	3285	3269	3587	3748	3947	4167	4065	3859
3654	3591	3322	3143	3263	3384	3520	3441	3441	3630	3615	3789	3780	3640	3501	3250	3410	3608	3685	3544	3374	3310	3418	3646	3875	3932	3830	3567	3260	3139	3206	3150	3285	3462	3670	3824	3874	3804	3588	3253	3130	3199	3216	3237	3406	3690	3904	4021	4090	4086
3562	3414	3362	3274	3317	3360	3577	3537	3429	3547	3680	3527	3737	3692	3502	3425	3411	3447	3543	3572	3452	3440	3566	3922	3863	3812	3467	3435	3178	3061	3095	2923	3181	3570	3885	4096	4091	4111	3835	3598	3250	3165	3079	3266	3191	3396	3629	3776	4121	4079
3465	3414	3375	3306	3342	3331	3370	3403	3548	3635	3371	3541	3280	3545	3590	3675	3402	3353	3412	3594	3575	3940	3860	3816	3762	3442	3340	3243	3184	3116	3037	3000	3336	3512	3891	4044	4105	4003	3798	3799	3560	3246	3170	3180	3231	3270	3387	3703	3911	4113
3372	3501	3444	3382	3294	3304	3270	3425	3550	3415	3551	3315	3337	3450	3649	3576	3396	3280	3452	3492	3806	4097	3913	3662	3638	3295	3540	3414	3390	3185	3334	3296	3442	3596	3706	4049	3926	3840	3748	3926	3834	3618	3456	3045	3187	3061	3273	3344	3683	3903
3550	3418	3467	3340	3271	3305	3334	3416	3471	3431	3414	3270	3449	3434	3474	3468	3494	3332	3368	3641	3820	3873	3859	3797	3552	3332	3376	3454	3324	3466	3580	3767	3692	3602	3477	3628	3494	3691	3778	3850	3961	4023	3640	3320	3188	3016	3197	3253	3337	3552
3461	3404	3429	3393	3322	3430	3409	3325	3214	3251	3224	3254	3421	3457	3436	3425	3324	3527	3548	3749	3812	3959	3903	3698	3649	3403	3346	3425	3445	3626	3764	4030	4080	3745	3476	3256	3234	3538	3778	3970	3974	3950	3927	3518	3345	3211	3119	3259	3123	3262
3436	3487	3308	3447	3433	3376	3368	3308	3196	3308	3267	3497	3393	3382	3303	3203	3536	3766	3985	3909	3753	3745	3696	3607	3576	3266	3075	3309	3652	3784	4078	4252	4188	3881	3461	3206	3398	3489	3704	3749	3848	3920	4009	3958	3714	3388	3209	3168	3053	3119
3474	3342	3281	3295	3410	3437	3292	3159	3167	3263	3394	3423	3246	3210	3145	3431	3656	3770	3994	3897	3605	3390	3196	3243	3200	3082	2949	3268	3520	3780	3861	4058	4134	3920	3611	3453	3430	3480	3396	3598	3657	3930	4042	3996	3880	3626	3534	3217	3178	3128
3459	3393	3254	3247	3506	3439	3296	3254	3328	3336	3336	3273	3158	3147	3357	3692	3862	3876	3804	3624	3263	3025	3002	2820	2879	2987	3086	3129	3290	3524	3497	3885	3831	3922	3858	3636	3641	3559	3278	3363	3520	3770	3799	3942	3944	3986	3876	3480	3216	3167
3431	3447	3244	3282	3198	3298	3375	3430	3415	3260	3201	3241	3314	3300	3497	3736	3689	3633	3394	3154	3090	3021	3027	2805	2848	3043	3256	3273	3286	3210	3184	3246	3543	3909	3922	3881	3711	3466	3321	3409	3526	3643	3757	3724	3953	4037	4064	3788	3505	3330
3415	3356	3281	3171	3159	3225	3208	3532	3370	3312	3231	3259	3426	3528	3470	3589	3443	3139	3009	3037	3292	3375	3041	2720	3040	3208	3346	3202	3292	3191	3078	2920	3138	3615	3842	3863	3813	3699	3597	3566	3445	3362	3406	3525	3807	3981	3958	3840	3593	3459
3347	3359	3256	3189	3314	3298	3376	3435	3348	3202	3205	3282	3449	3494	3554	3194	2950	2866	2964	3337	3562	3366	2982	3031	3090	3466	3369	3133	3293	3180	3051	2870	2989	3325	3595	3696	3888	3892	3952	3686	3272	3194	3202	3455	3833	4057	3883	3789	3560	3481
3324	3421	3279	3292	3355	3398	3318	3295	3292	3224	3134	3380	3402	3389	3459	3096	2842	2696	2985	3538	3513	3272	2948	3194	3485	3726	3645	3399	3295	3253	3151	2995	2855	3002	3205	3594	3855	4028	3935	3697	3252	3317	3331	3535	3833	3941	3734	3517	3396	3497
3378	3298	3325	3425	3324	3247	3144	3210	3208	3232	3295	3277	3367	3225	3193	2882	2747	2782	3170	3328	3133	2988	3165	3522	3825	3942	4096	3790	3492	3323	3126	3184	3067	2925	2950	3315	3573	3906	3872	3544	3516	3472	3551	3495	3603	3762	3570	3356	3260	3262
3439	3421	3417	3524	3290	3222	3282	3173	3299	3309	3560	3378	3128	3071	2794	2793	2765	2912	3116	3141	3032	3051	3381	3951	3953	3991	4090	3950	3617	3399	3212	3313	3037	3163	3015	3201	3339	3675	3814	3900	3675	3681	3647	3501	3609	3370	3353	3015	3023	2985
3354	3504	3472	3426	3354	3383	3233	3356	3290	3445	3379	3243	2971	2607	2366	2324	2619	2872	3004	3018	3101	3324	3820	3927	3753	3732	3779	3896	3655	3541	3464	3263	3216	3233	3150	3174	3271	3379	3556	3717	3760	3702	3746	3650	3580	3291	3186	3196	3037	2930
3461	3383	3454	3492	3388	3486	3489	3520	3372	3440	3395	3025	2740	2292	2223	2255	2275	2581	2982	2997	3285	3458	3556	3525	3304	3304	3426	3566	3755	3839	3597	3427	3230	3361	3299	3179	3147	3215	3371	3492	3597	3675	3739	3762	3450	3225	3237	3325	3077	2969
3559	3410	3513	3451	3346	3444	3662	3480	3515	3382	3146	2839	2396	2194	2160	2049	2109	2452	2929	3293	3409	3349	3308	3172	3052	3223	3347	3345	3670	3691	3751	3544	3379	3301	3215	3152	3185	3128	3152	3239	3479	3629	3690	3771	3342	3125	3147	3371	3207	3182
3571	3483	3379	3463	3524	3573	3613	3522	3559	3179	2983	2623	2248	2099	2085	2121	2237	2542	3003	3342	3399	3234	3109	2998	3170	3135	3342	3455	3402	3651	3854	3715	3526	3368	3225	3234	3220	3281	3057	3132	3259	3548	3731	3851	3391	3107	3101	3214	3416	3360
3587	3519	3626	3470	3594	3621	3688	3528	3402	3226	2845	2383	2262	2142	2090	2451	2567	2826	3080	3301	3146	3122	3089	3035	3272	3323	3298	3250	3263	3366	3682	3838	3745	3603	3234	3171	3262	3314	3165	3117	3242	3382	3607	3764	3628	3275	3222	3409	3445	3499
3510	3554	3525	3600	3521	3562	3550	3508	3363	3037	2569	2354	2222	2120	2275	2768	3149	3216	3198	3313	3108	3093	3138	3175	3242	3156	3199	3159	3153	3413	3612	3623	3677	3671	3617	3302	3077	3046	3147	3222	3017	3189	3346	3741	3877	3721	3336	3355	3466	3529
3621	3420	3540	3602	3426	3412	3561	3448	3203	2774	2596	2311	2294	2224	2496	3243	3348	3389	3286	3171	2964	3073	3205	3199	3160	3104	3113	3284	3435	3583	3485	3399	3451	3785	3853	3605	3186	3031	3131	3066	3100	3180	3501	3724	3897	3591	3435	3431	3491	3418
3491	3684	3607	3620	3448	3534	3537	3387	3149	2728	2420	2441	2327	2344	2871	3360	3556	3477	3362	3253	3006	3257	3395	3445	3122	3109	3196	3291	3530	3457	3269	3111	3377	3827	3980	3653	3381	3107	2939	2986	2912	3136	3464	3679	3694	3455	3340	3352	3486	3331
3726	3739	3558	3450	3448	3344	3340	3377	3235	2715	2470	2562	2552	2519	2785	3256	3609	3283	3409	3126	3148	3066	3342	3184	3097	3168	3361	3313	3316	3266	3028	3110	3439	3672	3756	3761	3445	3054	2864	2906	2933	3246	3510	3698	3587	3340	3431	3410	3483	3399
3505	3521	3638	3507	3348	3240	3478	3406	3194	2878	2584	2569	2579	2662	2823	3134	3253	3243	3319	3519	3364	3303	3181	3144	3230	3419	3426	3382	3083	3122	3122	3301	3427	3427	3500	3362	3316	3133	2996	2918	2835	3243	3603	3725	3654	3451	3379	3473	3485	3409
3504	3561	3547	3465	3352	3351	3283	3244	3304	2999	2721	2772	2640	2625	2655	2913	3089	3121	3441	3485	3504	3324	3231	3208	3231	3468	3246	3198	3117	3099	3143	3367	3333	3399	3320	3197	2974	3053	3075	3136	2944	3182	3464	3698	3541	3421	3363	3426	3390	3441
3417	3377	3422	3461	3453	3351	3327	3366	3311	3273	3107	2858	2769	2764	2661	2809	2768	2929	3348	3340	3453	3297	3429	3321	3263	3230	3058	3161	3045	3094	3311	3214	3426	3316	3059	2928	2887	2985	3134	3083	3164	3366	3608	3688	3542	3426	3348	3359	3365	3475
3417	3456	3412	3517	3433	3452	3365	3448	3458	3515	3381	3158	2986	2889	2864	2735	2686	2764	3049	3119	3226	3529	3485	3567	3269	3054	3117	3024	3105	3082	3135	3313	3195	2966	2861	2517	2402	2745	2958	3259	3367	3594	3737	3655	3589	3457	3494	3414	3360	3238
3451	3314	3436	3369	3350	3383	3360	3351	3502	3505	3700	3385	3180	3016	2820	2849	2690	2593	2809	3012	3381	3483	3495	3434	3261	3162	3054	3077	3126	3170	3300	3090	2959	2533	2417	2420	2298	2473	2856	3225	3518	3735	3717	3716	3473	3484	3468	3524	3350	3378
3564	3351	3419	3293	3218	3485	3394	3497	3388	3613	3808	3639	3482	3252	2951	2821	2684	2819	2804	3035	2985	3391	3415	3445	3295	3326	3216	3172	3258	3264	3077	2843	2493	2274	2089	2120	2240	2605	2860	3216	3527	3542	3718	3446	3295	3394	3551	3641	3516	3448
3474	3432	3345	3480	3481	3383	3537	3446	3529	3591	3631	3737	3479	3520	3126	2889	2836	2820	2840	2751	2892	3078	3280	3341	3256	3454	3344	3313	3408	3263	2976	2358	2066	1961	1975	2147	2372	2831	3110	3369	3589	3409	3438	3321	3361	3412	3411	3328	3431	3592
3423	3482	3550	3505	3369	3463	3502	3590	3443	3575	3599	3559	3718	3669	3360	3165	2952	2838	2813	2803	2688	2975	3060	3339	3365	3563	3589	3531	3460	3060	2505	2146	1976	1991	2007	2311	2597	3097	3264	3465	3470	3440	3178	3382	3331	3406	3450	3310	3431	3564
3666	3545	3511	3488	3393	3458	3510	3549	3770	3395	3484	3605	3479	3633	3561	3401	3140	2959	2822	2824	2853	2831	2881	3146	3258	3574	3650	3472	3106	2529	2137	2018	2047	2025	2165	2475	2909	3286	3412	3476	3372	3301	3333	3419	3483	3522	3327	3306	3381	3411
3598	3551	3593	3418	3595	3511	3543	3478	3643	3575	3482	3451	3521	3556	3568	3480	3279	3121	2938	2779	2825	2832	2727	2828	3009	3420	3434	3023	2440	2253	2080	2229	2146	2232	2550	2928	3229	3515	3391	3433	3340	3379	3434	3626	3506	3513	3408	3496	3411	3454
3656	3694	3533	3596	3536	3636	3485	3529	3454	3533	3510	3491	3422	3379	3493	3492	3480	3305	3129	2896	2865	2757	2666	2636	2730	2914	2788	2511	2280	2118	2136	2149	2307	2611	2876	3317	3456	3376	3336	3375	3305	3392	3532	3540	3549	3537	3437	3571	3639	3496
3602	3740	3573	3627	3625	3563	3592	3523	3448	3576	3458	3543	3393	3377	3320	3492	3543	3538	3377	3151	2832	2728	2622	2518	2523	2442	2501	2380	2231	2248	2117	2335	2500	2897	3261	3499	3474	3457	3197	3262	3341	3567	3679	3676	3551	3441	3512	3587	3556	3612
3637	3614	3556	3667	3678	3674	3577	3595	3552	3504	3527	3511	3373	3369	3351	3360	3485	3625	3496	3288	2959	2796	2768	2652	2500	2423	2340	2394	2332	2262	2441	2623	2995	3285	3479	3553	3431	3267	3287	3288	3424	3471	3540	3496	3434	3375	3362	3302	3454	3510
3749	3784	3591	3533	3727	3735	3608	3512	3535	3503	3290	3578	3441	3475	3461	3447	3435	3614	3482	3412	3219	2883	2939	2834	2600	2516	2480	2488	2512	2688	2942	3247	3550	3436	3390	3414	3252	3146	3281	3254	3334	3333	3365	3453	3320	3499	3475	3164	3332	3415
3563	3650	3686	3722	3664	3593	3573	3631	3428	3415	3418	3472	3349	3498	3373	3454	3345	3500	3524	3501	3415	3185	3147	3001	2924	2745	2733	2748	2871	2979	3193	3630	3679	3602	3423	3295	3297	3117	3262	3250	3190	3322	3253	3448	3481	3474	3397	3418	3315	3366
3673	3540	3527	3665	3776	3664	3589	3608	3407	3462	3498	3361	3439	3472	3531	3395	3461	3413	3376	3497	3292	3497	3345	3224	3219	3377	3216	3270	3245	3452	3546	3726	3723	3535	3396	3307	3264	3306	3342	3329	3212	3257	3293	3386	3262	3476	3368	3598	3269	3415
3636	3723	3686	3566	3651	3714	3562	3509	3463	3608	3431	3447	3415	3380	3457	3507	3564	3490	3382	3399	3433	3493	3410	3370	3522	3417	3533	3528	3574	3570	3666	3542	3413	3504	3413	3327	3451	3307	3204	3297	3286	3336	3289	3272	3168	3298	3417	3303	3481	3351
3585	3578	3611	3566	3778	3474	3642	3444	3623	3335	3484	3403	3435	3507	3485	3565	3447	3427	3428	3362	3492	3379	3566	3360	3545	3447	3446	3451	3535	3690	3559	3503	3375	3220	3374	3549	3350	3361	3373	3407	3485	3200	3299	3227	3221	3306	3207	3166	3286	3372
3566	3537	3489	3593	3630	3666	3500	3579	3567	3422	3499	3501	3394	3474	3551	3480	3444	3512	3477	3357	3302	3426	3294	3531	3475	3370	3438	3461	3467	3415	3463	3477	3443	3454	3667	3413	3349	3367	3421	3578	3429	3365	3361	3320	3274	3194	3339	3317	3315	3294
3552	3630	3479	3443	3569	3667	3554	3588	3506	3681	3608	3463	3524	3492	3571	3609	3531	3544	3434	3513	3429	3456	3402	3442	3320	3421	3359	3571	3397	3444	3446	3575	3550	3538	3482	3361	3500	3497	3485	3533	3321	3398	3419	3325	3403	3282	3330	3275	3263	3277
3537	3458	3610	3555	3426	3580	3480	3494	3434	3545	3648	3591	3506	3502	3520	3676	3448	3521	3460	3428	3535	3422	3501	3426	3561	3581	3488	3415	3335	3444	3537	3567	3583	3549	3586	3501	3536	3624	3482	3370	3405	3435	3443	3374	3237	3201	3318	3344	3370	3198
3592	3536	3381	3528	3540	3503	3589	3471	3492	3587	3640	3771	3537	3520	3417	3458	3485	3546	3402	3460	3518	3599	3765	3624	3523	3444	3422	3446	3506	3372	3615	3597	3476	3499	3547	3507	3549	3610	3403	3383	3408	3279	3374	3331	3149	3113	3226	3189	3253	3291
3570	3542	3435	3659	3672	3552	3350	3452	3572	3620	3625	3632	3646	3510	3623	3548	3551	3555	3515	3585	3469	3509	3550	3648	3628	3410	3511	3338	3404	3372	3700	3584	3479	3615	3651	3493	3398	3488	3530	3426	3408	3358	3412	3361	3211	3313	3219	3324	3276	3308
3639	3581	3533	3539	3537	3527	3445	3565	3426	3561	3534	3521	3747	3623	3647	3552	3531	3512	3507	3704	3434	3551	3609	3605	3471	3455	3487	3450	3440	3405	3562	3532	3624	3544	3585	3528	3490	3461	3384	3459	3405	3413	3270	3369	3282	3282	3349	3252	3265	3423
3716	3788	3758	3508	3524	3660	3659	3468	3528	3634	3535	3495	3587	3668	3599	3479	3575	3528	3583	3618	3644	3480	3461	3452	3565	3527	3569	3404	3373	3351	3479	3488	3731	3562	3569	3501	3457	3433	3450	3502	3442	3379	3360	3452	3327	3398	3295	3255	3375	3264
3315	3653	3722	3632	3620	3659	3671	3649	3515	3570	3612	3559	3621	3572	3581	3562	3658	3478	3601	3484	3505	3552	3484	3549	3553	3525	3646	3421	3544	3401	3495	3506	3572	3541	3456	3526	3441	3470	3483	3532	3443	3387	3342	3391	3338	3416	3304	3458	3344	3276
3356	3423	3570	3785	3767	3553	3685	3621	3559	3356	3571	3383	3580	3540	3491	3631	3556	3475	3421	3437	3612	3563	3546	3421	3519	3616	3606	3493	3532	3476	3551	3559	3649	3614	3570	3520	3529	3609	3463	3403	3536	3392	3487	3517	3442	3351	3396	3469	3330	3324
3381	3231	3350	3793	3767	3578	3663	3642	3500	3325	3406	3544	3454	3477	3400	3419	3635	3517	3502	3547	3399	3513	3448	3417	3301	3592	3436	3588	3620	3439	3533	3477	3486	3553	3529	3668	3539	3397	3389	3426	3452	3479	3532	3559	3566	3523	3351	3270	3315	3119
3662	3439	3272	3479	3829	3590	3355	3633	3593	3456	3341	3411	3428	3475	3432	3410	3404	3476	3463	3557	3402	3442	3579	3443	3569	3633	3558	3606	3517	3616	3535	3446	3492	3589	3445	3567	3588	3445	3444	3496	3492	3405	3517	3638	3712	3443	3420	3405	3324	3279
3702	3594	3215	3392	3646	3704	3396	3367	3537	3375	3344	3291	3319	3437	3460	3413	3404	3479	3459	3464	3465	3487	3476	3574	3649	3614	3577	3742	3631	3570	3457	3533	3382	3527	3652	3527	3483	3548	3503	3518	3416	3476	3521	3552	3476	3506	3264	3452	3240	3234
3550	3762	3442	3235	3564	3636	3536	3288	3437	3438	3351	3284	3361	3236	3455	3313	3490	3467	3453	3497	3405	3435	3304	3402	3409	3601	3601	3653	3423	3465	3306	3405	3435	3374	3518	3539	3530	3506	3479	3603	3405	3571	3589	3627	3496	3559	3444	3305	3363	3323
3301	3532	3557	3330	3244	3532	3452	3322	3380	3414	3340	3202	3512	3358	3406	3510	3427	3551	3416	3531	3509	3533	3408	3456	3488	3445	3559	3600	3538	3469	3337	3279	3420	3317	3405	3502	3432	3423	3608	3446	3543	3459	3507	3570	3423	3505	3555	3454	3294	3381
3112	3499	3507	3339	3232	3341	3656	3390	3205	3497	3393	3178	3417	3298	3481	3492	3457	3505	3434	3496	3519	3477	3605	3442	3524	3435	3604	3567	3541	3429	3455	3322	3369	3410	3439	3548	3450	3449	3453	3438	3596	3572	3614	3495	3586	3619	3526	3440	3263	3290
3192	3278	3641	3460	3142	3185	3527	3335	3068	3408	3413	3198	3490	3328	3367	3573	3485	3527	3527	3524	3387	3508	3429	3567	3522	3492	3402	3421	3569	3442	3507	3414	3547	3433	3522	3468	3500	3465	3442	3481	3614	3577	3619	3503	3594	3577	3613	3340	3375	3443
3156	3204	3549	3510	3191	3099	3370	3303	3122	3412	3466	3225	3398	3449	3238	3412	3376	3515	3420	3455	3398	3428	3412	3483	3450	3454	3480	3329	3569	3432	3528	3593	3493	3595	3473	3431	3396	3499	3424	3491	3584	3586	3711	3524	3455	3558	3534	3515	3494	3469
3166	3056	3438	3477	3207	3048	3251	3383	3073	3305	3518	3251	3347	3509	3235	3476	3360	3451	3414	3296	3401	3366	3389	3484	3510	3437	3352	3427	3348	3379	3465	3516	3467	3463	3475	3439	3473	3513	3406	3572	3494	3546	3389	3575	3459	3421	3425	3442	3502	3522
2947	3022	3436	3573	3343	3132	3325	3549	3165	3196	3428	3219	3313	3532	3190	3338	3296	3274	3376	3293	3462	3434	3412	3308	3554	3336	3520	3373	3369	3489	3454	3555	3504	3433	3517	3390	3421	3420	3376	3386	3439	3361	3454	3466	3489	3404	3536	3462	3546	3553
3018	2954	3318	3601	3415	3034	3428	3580	3165	3102	3391	3117	3149	3501	3163	3315	3244	3295	3336	3412	3406	3331	3469	3309	3422	3454	3376	3447	3294	3445	3483	3420	3491	3375	3539	3315	3328	3280	3384	3285	3341	3559	3418	3477	3540	3418	3548	3781	3624	3470
3026	2925	3197	3454	3294	3082	3354	3502	3232	3160	3406	3092	3229	3418	3009	3338	3182	3271	3355	3230	3289	3246	3400	3402	3347	3211	3303	3343	3432	3487	3469	3422	3584	3538	3475	3404	3384	3394	3360	3300	3342	3475	3404	3480	3352	3523	3669	3600	3517	3544
3064	2817	3361	3546	3332	3082	3353	3335	3314	3248	3428	3188	3152	3383	3057	3212	3287	3233	3346	3242	3422	3182	3404	3342	3381	3336	3419	3440	3505	3320	3486	3453	3528	3503	3503	3521	3325	3475	3415	3408	3399	3572	3583	3341	3309	3436	3515	3490	3567	3542
2997	3047	3246	3384	3222	3004	3320	3360	3131	3153	3344	3148	3120	3235	3160	3147	3191	3268	3245	3141	3297	3220	3202	3363	3359	3373	3324	3370	3357	3234	3489	3505	3379	3464	3476	3450	3491	3448	3486	3533	3424	3412	3395	3479	3418	3333	3542	3341	3635	3511
3070	2947	3386	3394	3246	2946	3212	3429	3076	3036	3316	3074	3167	3256	3124	3231	3121	3262	3170	3182	3230	3093	3328	3201	3333	3274	3253	3369	3240	3318	3347	3381	3361	3537	3432	3456	3388	3440	3446	3545	3474	3389	3339	3547	3407	3381	3483	3377	3462	3456
2946	3001	3452	3415	3144	3005	3378	3355	3004	3018	3350	3092	3200	3206	3155	3346	3292	3257	3251	3180	3286	3128	3254	3273	3381	3389	3294	3384	3396	3257	3395	3447	3383	3394	3583	3471	3413	3496	3418	3455	3427	3494	3511	3417	3368	3384	3350	3411	3577	3457
2980	3158	3273	3224	2903	3052	3313	3170	3033	3243	3205	3170	3262	3148	3248	3435	3102	3332	3322	3271	3461	3297	3268	3272	3312	3473	3384	3440	3581	3363	3421	3474	3363	3441	3598	3763	3647	3553	3542	3567	3457	3527	3601	3659	3406	3450	3499	3470	3498	3485
3087	3180	3270	3086	2972	3117	3291	3051	3001	3284	3197	3269	3333	3232	3366	3409	3236	3214	3319	3396	3280	3330	3355	3467	3269	3500	3431	3520	3536	3547	3393	3492	3539	3507	3543	3644	3542	3559	3486	3428	3504	3476	3597	3447	3566	3544	3670	3542	3377	3404
3203	3320	3102	2838	2826	3145	3179	2988	3049	3268	3111	3257	3511	3186	3374	3403	3237	3314	3165	3198	3160	3335	3281	3355	3364	3441	3314	3400	3562	3418	3473	3541	3550	3550	3508	3651	3589	3481	3542	3435	3522	3618	3386	3496	3634	3572	3636	3508	3332	3375
3372	3398	3066	2893	2970	3277	2972	3037	3098	3140	2964	3195	3363	3135	3356	3280	3169	3253	3109	3261	3117	3239	3192	3202	3247	3363	3266	3248	3378	3460	3388	3445	3433	3424	3401	3484	3380	3410	3415	3501	3518	3372	3414	3644	3624	3669	3491	3279	3338	3284
3353	3249	3098	3039	2984	3006	2938	2891	3037	2984	2901	3186	3221	3085	3233	3096	3034	3026	3054	3074	3094	3105	3016	3234	3145	3234	3210	3117	3298	3199	3335	3326	3438	3253	3353	3402	3423	3363	3395	3325	3367	3281	3280	3497	3531	3368	3267	3139	3288	3464
3205	3090	2866	3117	3284	3111	2860	3091	3076	3001	3009	3063	3041	3124	3144	3000	3206	3111	2976	3183	3144	3238	3148	3228	3246	3204	3351	3340	3257	3251	3341	3352	3275	3309	3413	3274	3488	3365	3404	3325	3321	3322	3337	3374	3419	3286	3317	3277	3546	3672
2922	2872	2978	3251	3215	3037	2999	3116	2955	2853	3040	3047	3002	3106	3233	3142	3183	3127	3262	3048	3215	3086	3207	3256	3340	3124	3271	3401	3450	3433	3353	3471	3395	3456	3527	3454	3478	3471	3397	3489	3424	3409	3358	3301	3324	3309	3415	3504	3715	3655
2837	2835	2984	2976	2940	3224	3114	3357	3041	2946	3107	3055	2987	3254	3198	3262	3269	3099	3353	3198	3268	3305	3306	3253	3388	3308	3340	3460	3468	3500	3476	3407	3410	3564	3615	3737	3568	3357	3393	3541	3598	3401	3341	3421	3287	3397	3847	3882	3770	3449
2863	2916	2848	2926	2832	2927	3191	3161	3036	3016	3063	3102	3122	3229	3112	3300	3234	3176	3282	3227	3339	3218	3262	3322	3215	3383	3288	3373	3364	3527	3429	3337	3412	3458	3558	3515	3522	3348	3407	3494	3491	3421	3407	3335	3386	3494	3816	3841	3431	2933
[truncated: 920 more columns]
