# Supplementary material for: Spatial Resolution and Refractive Index Contrast of Resonant Photonic Crystal Surfaces for Biosensing
Source: IEEE Photonics J. Author manuscript; Available in PMC 2015 Sep 7. (PMC4561521; doi:10.1109/JPHOT.2015.2435699)
Supplement: fig4_data [file NIHMS64775-supplement-fig4_data.gz › Volumes/graham/MacBook_backup/PhD_folder_2015_06_02/paper_improvements/IEEE_J_Photonics/final_files/data_files/fig4/4b_raw/I06.csv]

4276	3935	3829	3804	3956	4014	3985	3958	4007	4153	4129	4209	4205	4126	4238	4079	4105	4029	3903	3846	3959	4132	4275	4151	4130	4076	4124	3930	3918	3985	3974	4080	4165	4125	4284	3990	3846	3803	3882	3837	4060	4037	4075	3887	4090	4073	4140	4080	3870	3786
4208	4171	4038	4130	4123	4057	4220	4059	4094	4243	4038	4109	4180	4222	4283	4133	3950	3801	3753	3748	3840	3832	4013	4232	4184	4117	3985	3912	3832	3865	3922	4071	3979	4003	3983	4144	3912	3827	3792	3837	4164	4093	3945	3936	3930	4083	4154	4077	3953	3856
4219	4106	4000	4073	4168	4032	4027	4014	4121	4205	4210	4078	4195	4117	4081	4016	3931	3717	3756	3692	3659	3958	4060	4164	4147	3995	3929	3943	3916	3708	3768	3945	4016	4042	4061	3958	3724	3997	3809	4071	4092	3990	3977	3909	3909	3950	4016	4024	3863	3981
4229	4303	3940	3920	3958	3983	4004	4207	4189	4285	4261	4183	4096	4050	4003	4052	3883	3832	3875	3792	3771	3972	4110	4170	4159	4027	4060	3996	3900	3745	3966	3991	4155	4175	4163	4156	3907	3944	3993	4008	4053	4108	4027	3920	3723	3954	3837	4085	3861	4038
4459	4095	3891	3849	3983	4089	4130	4150	4244	4428	4429	4121	4033	3982	4081	4038	3937	4045	4031	4060	3892	3954	4073	4002	4273	4130	4081	3968	3870	3969	4024	4221	4164	4300	4287	4120	3982	4172	4110	4072	4190	4179	4136	3844	3829	3851	4047	4026	4089	4014
4431	4145	4020	4068	3860	4154	4064	4118	4292	4280	4368	4078	4052	4074	4007	4079	4072	4161	4277	4219	4035	4027	3977	4100	4010	4118	4095	4014	3980	3956	4055	4206	4332	4116	4170	4220	4194	4213	4258	4239	4301	4222	4210	4031	3941	4026	3910	4043	4069	4095
4442	4185	4002	4193	3992	4096	4099	4206	4191	4215	4323	4062	4173	4079	4057	3995	4157	4325	4326	4379	4192	4315	4145	4218	4224	4230	4095	4083	3940	4120	4133	4193	4369	4224	4362	4054	4270	4236	4253	4279	4258	4501	4326	4118	4085	3973	4099	4067	4236	3986
4398	4225	4107	4233	4087	4179	4086	4059	4185	4282	4113	4117	4083	4220	4065	4230	4373	4461	4560	4523	4300	4210	4341	4282	4197	4129	4152	4137	4098	4142	4188	4195	4197	4314	4305	4287	4271	4251	4349	4214	4304	4404	4352	4189	4164	4078	4061	4288	4215	4082
4303	4132	3993	4170	4149	4184	3994	3947	4264	4025	4060	4181	4108	4274	4185	4364	4309	4436	4514	4465	4192	4372	4290	4234	4337	4155	4188	4110	4099	4114	3967	4218	4266	4152	4347	4207	4356	4257	4191	4231	4323	4408	4418	4241	4245	4115	4214	4305	4062	4073
4248	3964	4082	4103	4195	3979	4017	3967	3984	3947	4205	4169	4148	4314	4302	4499	4437	4433	4345	4454	4258	4272	4439	4330	4229	4288	4316	4232	4140	3980	4045	4203	4246	4310	4502	4322	4339	4414	4144	4212	4325	4504	4493	4343	4139	4161	4271	4156	4208	4001
4326	4050	4093	4168	4081	4166	3962	3905	3706	3988	4137	4238	4380	4290	4458	4430	4398	4434	4333	4339	4298	4383	4513	4434	4419	4336	4389	4217	4074	4112	4012	4149	4305	4383	4532	4430	4441	4351	4304	4297	4394	4606	4496	4292	4300	4340	4512	4409	4178	4237
4147	3983	3924	4101	4165	4310	4169	3892	4033	4115	4261	4351	4311	4333	4362	4373	4244	4248	4155	4149	4421	4412	4561	4396	4418	4457	4396	4391	4144	4131	4071	4274	4330	4258	4233	4326	4432	4327	4314	4249	4405	4674	4674	4401	4464	4462	4630	4477	4343	3972
4414	3999	3969	4088	4182	4319	4000	4147	4184	4285	4138	4245	4346	4259	4306	4199	4078	4022	4038	4200	4179	4422	4496	4499	4540	4637	4667	4218	4148	4082	4234	4298	4298	4439	4267	4355	4396	4243	4343	4364	4483	4619	4698	4512	4564	4534	4500	4449	4397	4205
4176	3916	4057	4048	4254	4235	4302	4231	4293	4356	4206	4226	4140	4320	4298	4199	4005	3937	3960	4213	4275	4283	4474	4535	4599	4669	4465	4292	4245	4338	4354	4355	4270	4300	4427	4378	4275	4237	4375	4516	4697	4834	4595	4512	4294	4486	4596	4522	4257	4201
4152	3987	4000	4071	4184	4233	4248	4520	4425	4387	4276	4221	4220	4300	4257	4257	3979	4096	4006	4210	4320	4473	4418	4535	4528	4664	4331	4179	4199	4397	4404	4403	4317	4420	4314	4206	4410	4295	4405	4563	4681	4674	4623	4457	4420	4547	4518	4554	4291	4182
4077	3994	3975	4138	4194	4211	4227	4607	4496	4590	4548	4450	4254	4210	4157	4271	4260	4069	4155	4213	4267	4414	4469	4529	4415	4483	4159	4165	4269	4374	4474	4532	4389	4279	4302	4340	4198	4231	4420	4512	4799	4578	4399	4180	4390	4441	4659	4405	4360	4138
4256	4047	3996	4007	4224	4210	4362	4504	4502	4586	4396	4410	4287	4322	4223	4240	4233	4199	4183	4147	4217	4334	4431	4477	4448	4386	4291	4122	4186	4452	4326	4484	4374	4445	4345	4352	4170	4198	4422	4610	4578	4602	4403	4332	4357	4620	4458	4480	4256	4117
4251	4065	4090	4145	4233	4236	4363	4496	4532	4568	4430	4486	4310	4286	4236	4264	4202	4260	4149	4232	4332	4404	4196	4128	4236	4297	4234	4015	4207	4220	4321	4287	4316	4434	4270	4157	4175	4127	4336	4469	4542	4516	4285	4429	4429	4550	4544	4581	4180	4138
4366	3977	4180	4197	4265	4318	4462	4630	4594	4576	4480	4337	4408	4281	4320	4420	4264	4284	4178	4126	4188	4262	4143	4161	4370	4217	4175	3997	4124	4129	4315	4272	4162	4255	4408	4210	4219	4241	4483	4535	4667	4168	4350	4212	4513	4541	4675	4405	4472	4225
4150	4170	4337	4453	4471	4631	4484	4576	4611	4439	4441	4413	4477	4304	4208	4307	4312	4383	4232	4073	4217	4108	4190	4248	4235	4271	4048	4072	4058	4132	4084	4124	4244	4275	4395	4211	4122	4373	4285	4408	4298	4319	4270	4380	4503	4636	4656	4530	4465	4216
4441	4258	4419	4425	4559	4427	4552	4574	4514	4445	4518	4568	4565	4392	4304	4408	4166	4394	4292	4210	4372	4242	4197	4149	4080	4125	4203	4048	3962	3952	3983	3976	4247	4371	4307	4282	4330	4332	4399	4351	4175	4089	4170	4480	4612	4710	4718	4631	4305	4336
4356	4295	4439	4568	4669	4508	4589	4499	4550	4553	4538	4679	4409	4355	4333	4281	4420	4264	4236	4339	4250	4184	4220	4103	4289	4073	4082	3991	3888	4162	4092	4050	4245	4465	4337	4373	4253	4202	4435	4304	4479	4187	4298	4408	4494	4651	4460	4464	4189	4237
4347	4346	4481	4683	4702	4479	4574	4631	4847	4625	4575	4608	4358	4334	4211	4334	4298	4342	4158	4271	4301	4225	4265	4263	4241	4253	4080	3981	4055	4183	3958	4137	4272	4323	4285	4140	4237	4456	4349	4582	4466	4229	4243	4411	4394	4452	4341	4299	4246	4247
4353	4416	4414	4527	4684	4585	4683	4735	4747	4672	4721	4771	4543	4439	4336	4243	4262	4122	4283	4317	4405	4308	4361	4331	4210	4163	4098	4023	4124	4092	4154	4081	4257	4318	4192	4054	4195	4371	4422	4503	4427	4152	4194	4276	4422	4299	4390	4282	4194	4303
4329	4331	4320	4556	4550	4632	4696	4731	4713	4740	4717	4683	4428	4278	4198	4133	4296	4160	4266	4355	4525	4391	4396	4224	4288	4101	4133	4043	4206	4166	4171	4237	4353	4234	4171	4107	4129	4318	4460	4428	4358	4097	4318	4315	4369	4354	4236	4160	4279	4450
4246	4273	4254	4472	4468	4567	4706	4760	4576	4647	4675	4690	4472	4294	4216	4389	4094	4237	4319	4425	4522	4428	4352	4333	4277	4160	4108	4190	4230	4253	4227	4127	4168	4090	4026	3993	4162	4245	4338	4424	4149	4192	4248	4296	4413	4266	4182	4277	4362	4546
4355	4269	4186	4341	4357	4464	4529	4609	4554	4628	4633	4525	4284	4203	4164	4221	4044	4110	4403	4556	4617	4512	4393	4401	4260	4015	4042	4130	4218	4244	4129	4132	3971	4083	3921	4156	4117	4256	4384	4271	4218	4179	4311	4535	4350	4385	4070	4258	4422	4595
4316	4229	4272	4186	4367	4433	4558	4434	4435	4438	4310	4198	4300	4233	4148	4153	4037	4213	4341	4357	4468	4438	4456	4278	4225	4107	4026	4163	4269	4258	4161	4053	4024	4019	3920	4033	4084	4261	4263	4303	4352	4347	4382	4553	4403	4387	4243	4211	4354	4703
4518	4203	4300	4304	4427	4466	4463	4503	4459	4262	4251	4205	4161	4140	4299	4350	4296	4277	4366	4447	4429	4218	4214	4325	4092	4171	4126	4196	4371	4275	4192	4015	3967	4025	3972	4093	4195	4290	4163	4106	4284	4249	4417	4440	4532	4335	4257	4297	4439	4645
4547	4357	4358	4376	4408	4399	4508	4212	4188	4173	4139	4048	4065	4240	4264	4259	4333	4397	4363	4367	4272	4196	4148	4268	4153	4265	4066	4300	4205	4375	4088	4028	3808	3994	4023	4019	4219	4210	4185	4126	4101	4177	4277	4505	4600	4606	4396	4281	4216	4417
4548	4501	4460	4472	4423	4344	4323	4260	4166	4161	4040	4142	4050	4261	4432	4331	4373	4258	4379	4257	4161	4070	4205	4284	4096	4224	4279	4466	4311	4253	3988	3974	3859	4147	4144	4163	4049	4183	4060	4145	3976	4216	4472	4695	4762	4416	4432	4209	4165	4244
4699	4608	4552	4350	4391	4412	4254	4281	4143	4206	4187	4082	4268	4354	4339	4364	4353	4270	4290	4118	4043	4121	4145	4271	4337	4279	4503	4305	4223	4046	4065	3971	4048	4297	4205	4016	4080	4032	3966	4087	4127	4289	4679	4580	4521	4441	4333	4182	4132	4326
4576	4502	4506	4622	4607	4390	4179	4146	4084	4239	4180	4260	4173	4204	4375	4384	4351	4277	4137	3954	3939	4037	4206	4388	4289	4391	4315	4165	4303	4049	3981	4013	4105	4152	4105	3996	4041	3989	4104	4157	4108	4190	4357	4384	4463	4300	4215	4292	4269	4360
4714	4600	4465	4418	4377	4225	4207	4304	4346	4262	4322	4269	4505	4381	4251	4316	4131	4086	4066	3975	4041	4187	4215	4490	4349	4529	4361	4167	4163	4078	4096	4142	4225	4313	4004	4013	4060	4132	4090	4313	4209	4247	4226	4261	4344	4249	4465	4325	4544	4398
4525	4360	4314	4395	4454	4246	4397	4400	4463	4448	4333	4324	4109	4165	4213	4131	4132	4101	4072	4079	4049	4085	4253	4370	4257	4316	4198	4135	4178	4135	4134	4063	4231	4351	4146	3961	3967	4246	4121	4115	4080	4095	4126	4183	4297	4365	4480	4369	4583	4392
4428	4468	4450	4232	4214	4206	4393	4400	4526	4431	4412	4261	4201	4128	4206	4149	3932	3979	3927	4055	4152	4151	4160	4248	4334	4413	4238	4234	4191	4135	4090	4122	4236	4377	4192	4144	4103	4274	4215	4316	4208	4121	4186	4278	4282	4453	4406	4458	4409	4435
4416	4268	4388	4302	4164	4304	4339	4575	4470	4358	4399	4299	4212	4206	4030	4124	4002	4053	4128	4090	4165	4115	4062	4174	4448	4295	4279	4235	4306	4198	4253	4241	4295	4309	4162	4049	3967	4085	4229	4373	4176	4228	4103	4178	4244	4298	4617	4417	4611	4350
4573	4474	4320	4267	4298	4334	4401	4519	4473	4413	4329	4336	4183	4252	4162	4073	4004	4008	4129	4184	4106	4015	4081	4094	4316	4270	4353	4218	4238	4328	4305	4300	4396	4353	4171	3997	4021	4214	4362	4396	4191	3992	4055	4112	4203	4234	4402	4358	4487	4584
4536	4506	4451	4494	4410	4457	4513	4510	4309	4388	4342	4309	4310	4178	4115	4207	4111	4067	4095	4324	4227	3982	4183	4130	4163	4193	4163	4318	4475	4378	4466	4271	4308	4190	4244	3951	3970	4180	4343	4413	4267	4065	3986	4008	4341	4451	4459	4491	4404	4402
4602	4637	4633	4601	4495	4465	4476	4362	4258	4286	4342	4439	4195	4292	4179	4157	4164	4121	4076	4066	4256	4034	4079	4040	4119	4161	4248	4188	4340	4350	4406	4382	4285	4257	4159	4026	4155	4250	4312	4189	4087	3875	4097	4092	4351	4336	4425	4164	4321	4341
4811	4614	4774	4558	4393	4529	4367	4285	4186	4252	4314	4338	4350	4264	4293	4223	4240	4165	4081	4189	4125	4196	3996	3993	4215	4162	4234	4222	4360	4316	4313	4287	4229	4336	4194	4226	4163	4005	4159	4217	4074	4121	4099	4353	4248	4273	4081	4161	4149	4218
4836	4798	4728	4727	4525	4331	4386	4269	4177	4333	4259	4257	4407	4354	4365	4283	4238	4061	4095	3990	4171	4011	4126	4093	3948	4169	4257	4172	4211	4401	4229	4352	4339	4338	4396	4151	4169	3938	4010	4137	4156	4131	4320	4379	4156	4108	3993	4090	3992	4366
4816	4691	4694	4670	4510	4218	4212	4185	4200	4318	4282	4278	4199	4371	4350	4267	4196	4166	4183	4102	4233	4094	4040	3982	4073	4090	4158	4044	4272	4090	4245	4213	4217	4519	4467	4496	4266	4012	4169	4113	4090	4306	4287	4176	4081	4075	4084	4146	4097	4297
4815	4554	4696	4576	4399	4277	4063	4220	4247	4277	4190	4265	4339	4346	4321	4413	4309	4264	4056	4115	4060	4086	4174	4078	4135	4173	4151	4172	4157	4116	4292	4196	4367	4613	4577	4213	4353	4256	4119	4242	4262	4255	4275	4165	4196	4206	4066	4262	4316	4293
4666	4643	4480	4550	4390	4220	4235	4350	4289	4356	4215	4279	4449	4354	4360	4271	4378	4177	4172	4200	4305	4102	4145	4092	4042	4133	4054	4134	4086	4152	4208	4276	4233	4437	4501	4392	4379	4265	4290	4224	4303	4261	4294	4155	4124	4158	4167	4274	4313	4274
4698	4538	4351	4539	4365	4305	4327	4377	4304	4289	4237	4332	4254	4375	4370	4417	4331	4319	4255	4204	4168	4185	3996	4004	4064	4189	4034	4051	4244	4160	4208	4250	4255	4327	4642	4611	4579	4585	4247	4341	4336	4316	4255	4102	4280	4247	4387	4211	4372	4198
4358	4539	4431	4498	4490	4329	4460	4506	4450	4409	4447	4309	4359	4203	4273	4280	4427	4282	4238	4290	4234	4134	4223	4040	4116	4162	4012	4126	4181	4203	4169	4159	4170	4273	4521	4622	4497	4430	4316	4338	4413	4359	4298	4194	4397	4358	4316	4188	4241	4045
4520	4500	4498	4607	4526	4554	4466	4505	4423	4427	4194	4282	4317	4275	4220	4350	4277	4196	4219	4196	4290	4110	4182	4072	4111	4186	4068	4222	4289	4197	4081	4186	4166	4354	4445	4555	4606	4337	4341	4352	4354	4253	4049	4136	4339	4284	4266	4247	4170	4109
4460	4623	4551	4555	4515	4648	4655	4550	4548	4323	4246	4181	4235	4216	4183	4248	4137	4272	4293	4274	4188	4349	4132	4094	4072	4089	4211	4122	4177	4250	4252	4102	4101	4225	4406	4637	4423	4388	4523	4572	4440	4260	4189	4228	4507	4472	4382	4328	4077	4268
4644	4577	4505	4634	4598	4649	4563	4562	4428	4308	4205	4281	4160	4164	4212	4158	4274	4235	4325	4204	4411	4466	4319	4285	4017	4093	4124	4207	4114	4125	4272	4329	4253	4244	4218	4433	4583	4519	4559	4572	4439	4333	4295	4303	4480	4401	4181	4246	4295	4265
4658	4517	4348	4551	4414	4469	4396	4320	4505	4360	4294	4314	4259	4160	4264	4071	4179	4297	4297	4269	4434	4427	4366	4225	4208	4097	4043	4014	4170	4317	4315	4175	4169	4305	4289	4438	4580	4566	4354	4567	4509	4489	4490	4483	4296	4417	4353	4195	4292	4274
4681	4529	4392	4352	4464	4362	4291	4374	4425	4437	4259	4265	4291	4233	4273	4170	4154	4138	4204	4300	4467	4260	4368	4233	4247	4122	4262	4100	4268	4331	4228	4314	4045	4135	4347	4529	4572	4575	4486	4517	4514	4618	4488	4273	4297	4236	4292	4245	4343	4234
4551	4428	4470	4499	4421	4328	4271	4373	4559	4562	4356	4280	4380	4283	4184	4295	4306	4314	4260	4253	4232	4311	4364	4309	4189	4208	4203	4285	4199	4217	4262	4202	4195	4280	4276	4452	4568	4473	4491	4480	4632	4624	4617	4408	4357	4174	4355	4287	4310	4254
4491	4303	4347	4339	4296	4440	4358	4448	4491	4419	4378	4368	4525	4394	4234	4197	4327	4306	4113	4102	4295	4376	4386	4346	4337	4361	4301	4187	4162	4235	4281	4322	4167	4331	4253	4327	4520	4543	4577	4525	4644	4683	4434	4448	4293	4212	4230	4478	4409	4261
4458	4410	4440	4360	4297	4270	4344	4402	4328	4468	4410	4446	4386	4156	4452	4225	4340	4209	4318	4210	4126	4337	4468	4518	4246	4395	4296	4162	4268	4222	4155	4340	4380	4251	4287	4388	4594	4448	4553	4474	4481	4569	4330	4403	4295	4275	4496	4525	4499	4256
4361	4390	4625	4386	4174	4310	4286	4450	4380	4294	4630	4498	4409	4444	4325	4302	4346	4139	4165	4141	4261	4309	4457	4399	4430	4280	4219	4295	4271	4291	4309	4400	4327	4320	4273	4282	4552	4380	4551	4502	4509	4547	4550	4554	4443	4425	4170	4431	4275	4326
4564	4512	4427	4345	4314	4311	4162	4407	4381	4484	4317	4458	4487	4377	4326	4277	4282	4261	4171	4247	4323	4525	4398	4496	4448	4491	4274	4326	4246	4172	4340	4292	4274	4219	4335	4362	4433	4490	4499	4447	4399	4390	4586	4436	4405	4309	4173	4141	4248	4245
4686	4653	4475	4433	4363	4267	4356	4151	4288	4372	4373	4280	4368	4403	4453	4418	4343	4392	4344	4410	4343	4279	4498	4463	4497	4354	4431	4363	4408	4246	4476	4346	4370	4308	4329	4402	4365	4698	4470	4592	4362	4394	4521	4452	4370	4190	4101	4029	4198	4321
4756	4487	4566	4426	4156	4198	4267	4046	4173	4254	4287	4378	4336	4522	4540	4484	4373	4372	4425	4316	4309	4389	4508	4542	4372	4376	4444	4306	4398	4446	4289	4446	4323	4446	4316	4178	4192	4409	4346	4509	4493	4422	4414	4403	4334	4131	4149	4100	4147	4363
4675	4635	4473	4542	4314	4241	4186	4181	4195	4265	4217	4429	4418	4378	4600	4486	4638	4447	4391	4253	4283	4396	4409	4567	4397	4506	4375	4417	4381	4401	4484	4497	4498	4342	4340	4360	4259	4343	4378	4554	4326	4325	4325	4372	4331	4208	4073	4052	4273	4145
4643	4617	4691	4474	4285	4357	4244	4384	4344	4196	4232	4215	4303	4422	4456	4474	4627	4554	4358	4292	4410	4389	4399	4513	4618	4348	4211	4397	4344	4488	4484	4474	4351	4609	4447	4268	4145	4449	4510	4406	4368	4165	4178	4257	4338	4360	4305	4318	4195	4306
4587	4602	4633	4589	4624	4409	4359	4208	4184	4341	4308	4301	4351	4403	4463	4513	4542	4341	4380	4361	4378	4389	4265	4598	4511	4495	4454	4397	4511	4508	4482	4350	4519	4488	4513	4281	4253	4330	4488	4490	4380	4334	4135	4291	4362	4469	4213	4382	4184	4184
4602	4589	4521	4573	4695	4498	4456	4367	4251	4253	4342	4298	4362	4315	4487	4426	4428	4527	4420	4425	4527	4427	4452	4390	4465	4434	4509	4493	4435	4425	4568	4450	4408	4420	4392	4299	4441	4446	4604	4463	4307	4140	4143	4279	4445	4459	4367	4382	4253	4008
4606	4686	4618	4800	4662	4711	4488	4368	4430	4287	4248	4308	4347	4401	4505	4450	4512	4572	4543	4589	4493	4435	4347	4472	4550	4451	4650	4556	4533	4413	4385	4448	4359	4526	4541	4406	4617	4450	4356	4414	4416	4224	4136	4321	4362	4548	4336	4228	3937	3972
4590	4748	4766	4905	4727	4597	4482	4468	4256	4362	4256	4174	4244	4379	4436	4606	4550	4537	4577	4588	4541	4575	4533	4429	4427	4502	4519	4409	4390	4303	4337	4438	4481	4432	4525	4447	4377	4267	4345	4272	4385	4411	4371	4328	4385	4363	4384	4132	3962	3886
4808	4808	4805	4970	4738	4763	4551	4533	4358	4286	4304	4310	4377	4434	4492	4524	4604	4558	4616	4577	4579	4551	4482	4538	4498	4493	4677	4569	4280	4345	4431	4357	4473	4501	4529	4492	4302	4270	4296	4400	4430	4347	4508	4370	4209	4252	4260	4318	4070	4073
4753	4604	4589	4818	4667	4690	4592	4480	4541	4440	4377	4344	4536	4461	4466	4552	4411	4509	4649	4585	4628	4455	4527	4550	4609	4522	4679	4420	4464	4345	4351	4533	4619	4609	4330	4305	4428	4447	4376	4362	4350	4381	4402	4257	4263	4138	4280	4378	4454	4319
4741	4664	4602	4911	4673	4797	4648	4704	4630	4432	4405	4485	4441	4368	4464	4397	4512	4597	4616	4571	4414	4496	4355	4482	4466	4519	4541	4408	4102	4153	4423	4597	4579	4488	4260	4259	4365	4475	4334	4538	4577	4574	4352	4213	4154	4219	4282	4541	4520	4523
4623	4696	4761	4668	4723	4676	4843	4874	4771	4720	4643	4466	4351	4317	4199	4321	4551	4655	4763	4658	4500	4482	4512	4508	4642	4479	4477	4360	4335	4297	4366	4506	4352	4371	4303	4264	4352	4586	4575	4482	4480	4448	4394	4243	4129	4254	4308	4629	4713	4488
4818	4799	4743	4766	4800	4724	4813	4735	4580	4673	4584	4481	4186	4305	4215	4285	4417	4723	4804	4522	4555	4644	4570	4672	4607	4417	4398	4308	4402	4502	4420	4605	4386	4261	4252	4255	4459	4565	4638	4571	4310	4287	4219	4296	4400	4437	4529	4662	4625	4597
4966	4768	4725	4694	4737	4849	4682	4820	4761	4603	4641	4403	4278	4408	4266	4361	4447	4651	4604	4618	4687	4656	4598	4598	4531	4314	4374	4364	4361	4318	4322	4315	4278	4265	4232	4256	4331	4559	4609	4620	4297	4214	4183	4343	4514	4581	4523	4601	4490	4396
4966	4758	4767	4672	4691	4645	4696	4739	4578	4704	4668	4461	4423	4417	4403	4437	4497	4645	4492	4629	4466	4553	4605	4480	4466	4374	4280	4387	4368	4442	4282	4111	4185	4401	4290	4395	4382	4392	4576	4475	4279	4278	4254	4469	4649	4670	4552	4502	4549	4458
4812	4858	4674	4753	4612	4559	4604	4550	4554	4800	4699	4477	4379	4439	4468	4381	4456	4412	4322	4308	4731	4562	4560	4454	4322	4482	4475	4506	4460	4384	4329	4225	4227	4314	4529	4317	4379	4268	4206	4331	4337	4409	4444	4582	4671	4685	4487	4360	4459	4290
4994	4648	4602	4592	4580	4582	4573	4671	4646	4717	4609	4521	4460	4453	4397	4409	4630	4345	4423	4457	4579	4674	4428	4432	4511	4436	4551	4517	4406	4308	4235	4210	4329	4461	4508	4447	4310	4087	4174	4322	4436	4500	4675	4612	4581	4594	4506	4375	4375	4451
4820	4616	4652	4660	4555	4725	4773	4614	4672	4786	4616	4459	4476	4451	4340	4432	4422	4292	4478	4511	4558	4608	4442	4302	4442	4601	4567	4398	4299	4126	4225	4291	4372	4429	4501	4425	4212	4071	4156	4350	4476	4717	4708	4617	4394	4392	4627	4435	4352	4522
4778	4702	4739	4642	4719	4493	4672	4685	4672	4577	4617	4495	4345	4551	4521	4484	4351	4458	4233	4597	4479	4554	4460	4349	4479	4626	4655	4391	4295	4144	4286	4451	4344	4372	4265	4378	4221	4201	4291	4447	4663	4696	4656	4453	4389	4225	4310	4466	4563	4534
5039	4723	4804	4818	4696	4512	4693	4504	4553	4589	4366	4523	4522	4447	4520	4634	4377	4519	4554	4479	4497	4337	4239	4462	4456	4647	4491	4309	4112	4234	4236	4506	4357	4327	4304	4133	4287	4266	4279	4428	4659	4622	4461	4507	4217	4220	4297	4497	4791	4836
4889	4924	4668	4685	4545	4418	4714	4462	4453	4473	4318	4450	4558	4570	4571	4516	4480	4592	4459	4329	4443	4196	4357	4569	4597	4717	4502	4285	4342	4258	4272	4354	4381	4489	4340	4142	4301	4366	4549	4576	4717	4592	4480	4406	4315	4145	4261	4649	4631	4884
4827	4719	4763	4597	4532	4449	4543	4420	4462	4457	4419	4477	4641	4655	4527	4367	4420	4520	4437	4503	4223	4363	4480	4639	4569	4680	4316	4331	4101	4373	4429	4383	4314	4372	4280	4132	4427	4505	4617	4742	4640	4521	4407	4386	4325	4255	4373	4528	4631	4945
4761	4712	4557	4539	4424	4551	4661	4436	4624	4580	4517	4534	4471	4524	4308	4419	4515	4599	4531	4389	4399	4311	4486	4577	4694	4436	4333	4323	4288	4255	4429	4619	4292	4306	4254	4213	4257	4520	4777	4893	4679	4473	4298	4268	4357	4608	4544	4608	4641	4588
4830	4724	4761	4515	4514	4536	4521	4504	4483	4615	4493	4560	4442	4390	4439	4424	4605	4671	4544	4407	4435	4443	4667	4621	4649	4332	4340	4345	4471	4559	4548	4526	4367	4296	4291	4383	4387	4699	4771	4668	4547	4357	4393	4334	4411	4541	4638	4720	4633	4356
4759	4775	4669	4596	4522	4527	4402	4588	4393	4293	4480	4433	4453	4462	4464	4457	4658	4636	4590	4414	4355	4553	4615	4673	4567	4433	4330	4439	4650	4622	4612	4442	4178	4165	4300	4381	4690	4758	4613	4473	4374	4405	4256	4442	4754	4815	4784	4555	4512	4058
4700	4682	4585	4692	4418	4564	4564	4430	4616	4474	4685	4561	4616	4408	4616	4703	4797	4596	4485	4464	4472	4630	4605	4686	4535	4478	4502	4385	4535	4550	4359	4186	4107	4080	4397	4719	4902	4705	4576	4446	4298	4361	4427	4646	4828	4673	4787	4589	4238	4229
4760	4622	4463	4348	4547	4503	4538	4642	4504	4537	4748	4786	4722	4531	4617	4717	4828	4463	4478	4565	4607	4742	4680	4622	4660	4506	4618	4692	4671	4475	4401	4281	4162	4414	4516	4979	4886	4765	4717	4439	4359	4568	4782	4959	4774	4686	4691	4430	4429	4115
4710	4548	4483	4420	4460	4637	4515	4499	4533	4656	4707	4698	4527	4641	4608	4674	4720	4633	4474	4435	4644	4673	4583	4532	4522	4661	4626	4733	4680	4511	4372	4223	4325	4447	4722	4897	4876	4647	4509	4453	4458	4682	4837	5003	4907	4536	4470	4322	4191	4198
4752	4639	4472	4741	4576	4724	4627	4511	4510	4562	4565	4661	4627	4653	4746	4918	4804	4661	4575	4588	4806	4785	4712	4616	4504	4610	4837	4765	4837	4526	4394	4443	4337	4491	4649	4731	4864	4498	4563	4376	4650	4749	4844	4967	4931	4587	4420	4191	4218	4152
4796	4674	4499	4551	4683	4509	4517	4512	4384	4735	4551	4564	4526	4747	4791	4785	4880	4664	4575	4640	4810	4789	4551	4659	4582	4524	4784	4835	4710	4660	4238	4466	4555	4552	4629	4654	4441	4377	4408	4403	4535	4848	4833	4844	4809	4541	4208	4109	3964	4250
4809	4514	4647	4652	4626	4559	4412	4405	4589	4597	4578	4555	4635	4788	5022	4915	4882	4846	4656	4740	4739	4708	4504	4544	4666	4894	4857	5056	4680	4406	4359	4446	4723	4791	4764	4690	4327	4274	4441	4531	4712	4799	4859	4694	4597	4441	4149	4180	4133	4375
4800	4620	4454	4564	4610	4550	4343	4525	4515	4644	4533	4575	4632	4983	5077	4825	4861	4689	4667	4860	4835	4708	4376	4534	4666	4824	4938	4762	4537	4478	4524	4406	4620	4649	4752	4552	4340	4106	4338	4489	4766	4917	4782	4538	4438	4228	4108	4137	4307	4587
4724	4603	4515	4645	4489	4643	4692	4496	4709	4628	4701	4586	4775	4910	5077	4859	4766	4747	4786	4827	4895	4654	4447	4620	4754	4851	4909	4588	4421	4398	4392	4652	4806	4815	4706	4368	4224	4226	4265	4656	4728	4910	4737	4430	4295	4130	4043	4328	4571	4628
4812	4658	4616	4621	4686	4772	4709	4655	4912	4781	4592	4536	4846	4886	4993	4886	4791	4684	4779	4802	4840	4668	4483	4524	4593	4701	4740	4584	4308	4320	4410	4665	4745	4561	4596	4340	4199	4275	4423	4854	4772	4985	4669	4437	4204	4004	4278	4262	4677	4646
4767	4624	4676	4685	4582	4769	4748	4578	4672	4734	4667	4644	4716	4959	4856	4993	4766	4808	4762	4825	4708	4610	4432	4368	4626	4736	4644	4510	4358	4398	4377	4616	4758	4541	4400	4274	4197	4286	4667	4812	4741	4774	4524	4410	4161	4048	4133	4398	4707	4867
4779	4581	4644	4657	4654	4582	4565	4601	4771	4692	4602	4516	4798	4869	4877	4954	4805	4717	4747	4733	4699	4572	4367	4435	4672	4719	4635	4406	4312	4362	4573	4687	4679	4509	4250	4292	4152	4534	4716	4931	4707	4716	4373	4171	4065	4186	4426	4635	4630	5020
4670	4556	4580	4777	4628	4744	4717	4695	4661	4586	4449	4519	4723	4958	4784	4816	4769	4896	4759	4746	4610	4339	4334	4381	4589	4542	4485	4452	4382	4428	4460	4719	4676	4495	4245	4115	4109	4555	4774	4854	4829	4630	4334	4169	4162	4330	4480	4661	4660	4887
4798	4691	4629	4615	4710	4577	4814	4740	4585	4586	4318	4472	4732	4736	4708	4755	4823	4869	4777	4624	4458	4328	4431	4534	4657	4568	4440	4139	4187	4376	4588	4792	4504	4444	4163	4203	4214	4414	4933	4905	4904	4559	4201	4096	4202	4472	4600	4687	4659	4865
4832	4581	4621	4621	4488	4605	4733	4757	4710	4594	4368	4353	4560	4705	4706	4593	4619	4743	4865	4699	4439	4241	4280	4428	4513	4632	4279	4258	4459	4459	4627	4792	4526	4262	4163	4164	4385	4560	4906	4768	4779	4400	4159	4032	4147	4384	4678	4765	4955	4778
4842	4572	4632	4677	4565	4617	4653	4770	4702	4558	4298	4381	4616	4693	4637	4504	4800	4648	4588	4455	4338	4333	4375	4626	4557	4479	4284	4201	4274	4439	4587	4663	4389	4205	4172	4251	4401	4738	4823	4715	4444	4220	4094	4223	4273	4481	4707	4898	4754	4755
4761	4679	4604	4716	4524	4679	4755	4808	4698	4601	4458	4562	4554	4708	4627	4381	4608	4635	4712	4551	4246	4382	4327	4480	4587	4417	4336	4291	4183	4662	4682	4744	4475	4224	4248	4226	4538	4715	4763	4691	4452	4192	4119	4143	4357	4665	4777	4823	4797	4592
4867	4525	4643	4675	4721	4679	4862	4814	4764	4448	4481	4532	4529	4664	4528	4433	4619	4624	4621	4523	4366	4358	4259	4438	4413	4252	4240	4292	4346	4627	4665	4707	4396	4281	4198	4138	4582	4755	4926	4655	4262	3993	3909	4105	4326	4559	4896	4906	4725	4496
4828	4616	4709	4832	4751	4731	4840	4675	4662	4496	4479	4573	4710	4431	4707	4531	4680	4856	4648	4557	4251	4225	4364	4429	4290	4175	4303	4247	4447	4590	4782	4823	4520	4217	4119	4268	4674	4693	4920	4785	4309	3969	4025	4056	4245	4792	4727	4858	4524	4540
4883	4853	4862	4857	4742	4790	4885	5017	4792	4608	4450	4690	4731	4757	4639	4524	4617	4799	4628	4501	4207	4327	4398	4493	4423	4077	4237	4270	4510	4798	4888	4567	4500	4275	4280	4500	4659	4712	4836	4596	4204	3964	3880	3956	4403	4879	4788	4876	4634	4262
4977	4781	4725	4839	4920	4852	5010	4848	4780	4689	4570	4716	4706	4702	4604	4606	4676	4773	4651	4547	4403	4364	4533	4540	4414	4228	4160	4142	4715	4762	4808	4601	4376	4198	4337	4574	4736	4886	4790	4686	4148	3962	3898	4054	4461	4840	4998	4734	4566	4351
5007	4862	4919	4927	4975	4985	5222	4884	4811	4843	4533	4706	4933	4617	4669	4568	4717	4831	4681	4520	4562	4490	4497	4645	4485	4292	4142	4287	4657	4845	4788	4566	4389	4111	4308	4587	4858	4775	4759	4398	4051	3940	4093	4267	4451	4822	4980	4804	4600	4162
5012	4917	5050	4949	4977	5086	5112	5015	4834	4764	4795	4964	4867	4478	4655	4635	4778	4720	4751	4670	4525	4431	4577	4447	4556	4229	4227	4414	4624	4703	4908	4657	4422	4355	4262	4606	4827	4971	4784	4468	4177	4028	4054	4257	4627	4858	5099	4869	4610	4405
5104	5016	4948	5106	4910	5026	5092	5117	4882	4910	4759	4925	4777	4772	4599	4767	4798	4897	4731	4716	4587	4558	4738	4510	4454	4254	4148	4342	4849	4893	4902	4527	4362	4280	4371	4615	4883	4896	4781	4281	4055	3906	4075	4393	4731	5117	4866	4759	4671	4198
5103	4912	5009	5023	4979	5114	5026	5136	4965	4849	5018	4951	4890	4722	4505	4579	4770	4869	4797	4481	4760	4655	4693	4637	4597	4190	4272	4424	4730	4877	4858	4637	4273	4118	4396	4613	4843	4828	4646	4331	4125	4015	4295	4496	4763	5015	4936	4838	4540	4221
4908	4967	4958	4960	4976	4853	5058	5017	4817	4632	4731	4926	4842	4786	4577	4639	4726	4822	4777	4653	4595	4617	4785	4724	4430	4307	4361	4599	4845	5020	4855	4591	4418	4266	4460	4615	4847	4811	4740	4332	4141	4031	4065	4627	4786	5181	5221	4826	4739	4359
4882	4883	4819	4875	4905	4897	4999	4839	4820	4701	4904	4927	4899	4894	4575	4603	4787	4721	4764	4609	4540	4668	4695	4647	4579	4449	4435	4345	4962	4986	4982	4702	4449	4126	4436	4855	4935	4887	4723	4358	4083	4126	4232	4685	4891	5109	5177	4956	4682	4507
4788	4789	4852	4927	4917	4721	4814	4992	4737	4760	4814	4746	4847	4618	4429	4518	4784	4806	4719	4510	4456	4595	4787	4784	4605	4319	4304	4653	5048	5062	4838	4760	4284	4158	4513	4680	4868	4952	4768	4654	4158	4217	4489	4639	4859	5066	5045	5086	4715	4198
4876	4835	4829	4851	4730	4638	4662	4719	4679	4626	4810	4833	4649	4695	4486	4579	4708	4598	4614	4506	4513	4590	4805	4809	4615	4366	4407	4570	4896	5133	4871	4657	4377	4365	4502	4600	4944	4827	4754	4462	4359	4393	4412	4837	4821	5204	4997	4909	4485	4424
4901	4887	4807	4863	4765	4688	4864	4669	4680	4511	4523	4844	4703	4690	4488	4630	4813	4820	4582	4436	4421	4702	4791	4760	4575	4406	4495	4599	4864	4956	4954	4753	4511	4525	4617	4718	4896	4768	4649	4406	4326	4234	4422	4659	4931	5085	5170	4709	4535	4259
4858	4704	4719	4726	4694	4653	4674	4646	4461	4496	4725	4678	4680	4526	4447	4461	4637	4693	4692	4638	4638	4639	4802	4798	4648	4467	4336	4518	4913	4985	4940	4809	4408	4377	4565	4584	4910	4787	4815	4555	4251	4248	4366	4611	4831	5154	4995	4704	4450	4083
5021	4794	4894	4839	4787	4654	4624	4524	4552	4520	4590	4732	4577	4523	4549	4468	4594	4731	4623	4484	4522	4548	4708	4694	4625	4435	4469	4479	4989	4951	4891	4610	4546	4314	4611	4738	5020	5001	4777	4623	4231	4251	4446	4655	4816	5028	4857	4822	4444	4204
4763	5123	4832	4819	4772	4712	4600	4521	4593	4468	4540	4622	4715	4593	4496	4532	4658	4794	4680	4547	4566	4464	4755	4874	4463	4568	4456	4615	4856	4970	4754	4713	4374	4243	4473	4632	4900	4837	4880	4458	4378	4345	4430	4586	4839	4934	5037	4737	4480	4172
4938	4789	4868	4895	4708	4611	4695	4670	4583	4671	4685	4611	4743	4605	4478	4521	4621	4946	4667	4525	4500	4704	4746	4699	4673	4572	4684	4518	4748	4976	4757	4732	4339	4198	4455	4468	4657	4871	4639	4538	4262	4205	4218	4434	4743	4962	4991	4999	4639	4283
4855	4816	4935	4790	4812	4612	4661	4788	4647	4695	4577	4649	4724	4862	4634	4432	4807	4851	4721	4690	4589	4532	4684	4822	4744	4689	4498	4477	4889	5026	4980	4587	4449	4249	4305	4471	4679	4771	4789	4469	4338	4197	4291	4534	4549	4979	4959	4909	4684	4402
5043	5018	4940	4871	4600	4832	4741	4890	4720	4765	4792	4668	4761	4696	4606	4599	4871	4796	4938	4759	4635	4519	4587	4837	4672	4528	4548	4509	4647	4898	4827	4608	4372	4211	4207	4448	4478	4682	4558	4549	4320	4211	4265	4373	4501	4838	4989	5012	4801	4441
4959	4951	4775	4919	4707	4769	4863	4758	4818	4656	4679	4821	4778	4848	4661	4629	4779	4940	4913	4836	4477	4532	4566	4697	4764	4500	4455	4512	4447	4644	4715	4612	4400	4189	4196	4273	4525	4771	4690	4380	4428	4363	4237	4394	4474	4689	4900	5006	4897	4574
4957	4872	4850	4838	4838	4946	4809	4603	4788	4741	4752	4872	4869	4709	4783	4643	4848	4971	4957	4679	4458	4499	4536	4633	4647	4530	4634	4321	4423	4608	4759	4530	4531	4157	4186	4238	4577	4860	4833	4638	4518	4302	4164	4252	4517	4759	4947	4960	4907	4775
4972	4895	4817	4906	4885	4940	4883	4933	4881	4753	4700	4761	4882	4742	4766	4715	4678	5038	4896	4917	4605	4393	4666	4640	4657	4621	4511	4402	4391	4532	4743	4725	4562	4326	4202	4306	4565	4595	4946	4925	4592	4344	4238	4344	4405	4764	4939	4975	5000	4774
4860	4849	4826	4887	4733	4959	4962	5034	4976	4876	4737	4697	4854	4905	4966	4625	4991	4912	5019	4783	4508	4442	4505	4511	4772	4516	4472	4367	4325	4465	4612	4835	4675	4405	4309	4269	4668	4826	5134	4995	4627	4557	4131	4281	4176	4584	4935	4955	4871	4831
4899	4764	4826	4861	4898	4966	5049	4912	5094	4853	4679	4928	4908	4801	4695	4736	4739	5022	5036	4746	4626	4337	4447	4593	4734	4687	4517	4356	4388	4368	4676	4721	4859	4464	4343	4294	4699	4725	5224	5032	4831	4612	4270	4258	4264	4501	4793	4838	5024	4944
4970	4693	4668	4706	4935	4923	5127	5085	5074	4927	4808	4629	4816	4688	4753	4725	4643	4961	4948	4838	4552	4370	4265	4606	4624	4642	4502	4413	4439	4463	4736	4873	4920	4681	4395	4315	4611	4837	5004	4943	4949	4596	4520	4189	4345	4487	4610	4881	4989	5059
4807	4858	4629	4960	4919	4822	4917	5119	4978	4885	4734	4736	4805	4785	4866	4796	4743	4869	4878	4826	4707	4473	4341	4580	4731	4703	4655	4633	4383	4577	4812	4969	4833	4633	4634	4329	4512	4665	5030	5150	5038	4664	4438	4210	4224	4394	4685	4746	5025	5023
4873	4763	4757	4863	4869	5017	4840	5084	4833	4975	4904	4752	4683	5024	4898	4911	4869	4888	4880	4824	4457	4598	4306	4698	4768	4782	4760	4605	4494	4407	4752	5090	4992	4796	4624	4570	4378	4654	4981	4952	4977	4807	4394	4275	4120	4328	4610	4841	5116	4935
4849	4774	4793	4880	4985	5035	4880	4983	4897	4882	4876	4798	4852	4922	4973	4983	4775	4835	4908	4946	4624	4544	4386	4584	4625	4728	4828	4720	4592	4642	4699	5033	4870	4921	4591	4473	4306	4395	4685	5016	4891	4732	4494	4259	4154	4231	4449	4583	4871	4869
4834	4867	4887	4774	4934	4998	4972	4930	4812	4946	4868	4766	4762	4841	4893	4897	4901	4651	4713	4781	4720	4533	4495	4458	4691	4848	4717	4702	4688	4587	4666	4784	4863	4739	4661	4573	4333	4502	4560	4812	4900	4766	4613	4390	4129	4173	4268	4689	4678	4882
4991	4805	4935	4832	4974	5004	4871	4756	4742	4943	4873	4581	4666	4742	5001	4869	4688	4645	4553	4807	4723	4515	4449	4529	4555	4767	4685	4749	4635	4579	4671	4743	4937	4911	4759	4450	4354	4425	4432	4668	4643	4794	4807	4526	4262	4127	4183	4392	4705	4806
5000	4911	5036	4989	4889	4854	4788	4761	4844	4806	4593	4576	4547	4596	4796	4771	4632	4472	4596	4652	4615	4569	4497	4458	4448	4674	4899	4809	4711	4484	4565	4676	4709	4727	4638	4463	4409	4209	4377	4469	4804	4758	4679	4709	4361	4175	4207	4176	4391	4719
4980	4969	4899	4813	4877	4904	4684	4835	4785	4693	4801	4664	4716	4754	4751	4852	4716	4593	4527	4643	4738	4751	4737	4593	4494	4680	4789	4724	4711	4501	4585	4438	4534	4617	4650	4400	4456	4403	4375	4433	4596	4827	4975	4717	4782	4283	4202	4093	4431	4465
4983	4719	4802	4860	4784	4800	4767	4749	4769	4781	4670	4682	4600	4639	4755	4618	4754	4596	4672	4664	4694	4724	4698	4583	4521	4593	4762	4853	4799	4618	4383	4414	4424	4607	4575	4653	4523	4419	4337	4423	4522	4600	4781	4759	4620	4477	4358	4267	4214	4358
5002	4837	4812	4888	4730	4901	4964	4905	4658	4798	4704	4618	4555	4701	4875	4783	4647	4689	4461	4444	4569	4561	4648	4492	4636	4497	4753	4787	4853	4632	4474	4188	4337	4432	4626	4738	4577	4420	4371	4261	4510	4500	4751	4826	4747	4613	4468	4407	4118	4208
4891	4837	4707	4807	4802	4811	4841	4779	4768	4740	4821	4658	4612	4592	4627	4730	4683	4635	4427	4363	4542	4438	4596	4606	4562	4622	4666	4860	5010	4850	4480	4233	4317	4497	4681	4723	4878	4598	4354	4352	4321	4553	4639	4954	4766	4746	4491	4252	4228	4317
4972	4817	4828	4826	4924	4621	4794	4651	4627	4564	4627	4698	4650	4555	4520	4678	4723	4828	4422	4450	4481	4350	4603	4725	4611	4637	4769	4905	4907	4896	4368	4262	4370	4318	4533	4916	4783	4627	4458	4376	4480	4470	4530	4855	4776	4661	4549	4360	4308	4071
5002	4852	4697	4874	4708	4722	4815	4718	4755	4692	4707	4692	4715	4724	4780	4743	4819	4818	4782	4608	4649	4656	4755	4756	4722	4595	4539	4770	4759	4725	4425	4244	4399	4481	4543	4872	4972	4869	4671	4326	4347	4394	4486	4772	4775	4787	4669	4540	4378	4209
4864	4750	4949	4726	4642	4552	4614	4688	4700	4663	4749	4786	4888	4792	4730	4944	4953	4910	5047	4742	4818	4971	5015	5061	4934	4697	4749	4779	4764	4796	4870	4514	4409	4407	4483	4715	4838	4864	4658	4495	4318	4383	4501	4550	4619	4780	4697	4783	4537	4386
4835	4713	4782	4825	4738	4740	4872	4797	4669	4691	4668	4813	4782	4868	4732	4705	4938	4886	5057	4871	4905	5016	4877	4772	4945	4801	4657	4760	4824	4726	4689	4516	4541	4372	4600	4592	4712	4720	4722	4593	4541	4337	4230	4421	4354	4670	4796	4770	4594	4471
5067	4782	4835	4875	4870	4740	4662	4666	4819	4749	4735	4778	4933	4757	4669	4666	4759	4841	4893	4835	4670	4807	4782	4934	4863	4854	4776	4656	4580	4705	4732	4693	4712	4658	4625	4617	4723	4778	4795	4635	4604	4342	4240	4356	4515	4604	4609	4695	4710	4663
5209	4951	4903	5025	4836	4823	4807	4684	4811	4680	4713	4748	4712	4653	4681	4668	4819	4679	4773	4771	4675	4447	4596	4627	4754	4718	4685	4580	4506	4666	4586	4703	4763	4717	4548	4587	4753	4652	4762	4627	4646	4460	4416	4337	4402	4476	4558	4654	4766	4577
5042	4870	5017	4786	4910	4757	4791	4731	4670	4662	4595	4562	4546	4501	4599	4458	4624	4586	4649	4670	4537	4511	4551	4617	4758	4612	4396	4456	4351	4420	4516	4570	4658	4605	4606	4581	4592	4699	4577	4686	4738	4540	4429	4352	4290	4367	4539	4497	4677	4789
5180	4856	4892	4754	4678	4750	4571	4667	4699	4659	4580	4542	4469	4493	4554	4565	4523	4631	4676	4681	4597	4518	4630	4443	4620	4813	4680	4589	4434	4478	4514	4566	4776	4773	4606	4679	4461	4487	4551	4531	4546	4603	4589	4591	4277	4277	4429	4539	4586	4667
5052	4915	4784	4690	4756	4584	4700	4879	4911	4755	4651	4659	4519	4680	4602	4710	4645	4570	4660	4578	4644	4540	4500	4548	4672	4741	4696	4588	4515	4315	4509	4646	4650	4818	4711	4565	4495	4349	4387	4540	4509	4615	4588	4568	4578	4348	4368	4397	4436	4502
5140	4833	4872	4850	4878	4755	4920	4845	4770	4809	4727	4701	4617	4698	4685	4758	4679	4624	4624	4572	4758	4629	4573	4691	4679	4776	4878	4889	4701	4712	4553	4594	4718	4906	4959	4799	4651	4434	4382	4379	4389	4543	4636	4715	4636	4459	4525	4428	4334	4452
5049	4934	4902	4938	5039	4966	4923	4836	4762	4762	4737	4713	4715	4522	4599	4620	4750	4542	4446	4512	4743	4803	4844	4727	4706	4591	4654	4736	4720	4701	4747	4800	4762	4953	4878	4902	4756	4519	4360	4342	4419	4490	4578	4754	4666	4696	4562	4388	4523	4517
5215	5033	5026	4943	4773	4814	4909	4826	4698	4742	4847	4577	4568	4596	4592	4589	4642	4576	4425	4426	4628	4602	4735	4727	4704	4624	4656	4723	4719	4846	4763	4718	4641	4697	4797	4843	4850	4708	4459	4304	4294	4438	4615	4814	4763	4729	4652	4580	4513	4447
5127	4844	5033	4888	4783	4747	4644	4670	4434	4649	4547	4753	4550	4487	4601	4550	4530	4495	4488	4527	4648	4798	4691	4659	4752	4644	4649	4568	4578	4753	4656	4658	4635	4566	4785	4715	4759	4658	4691	4480	4578	4589	4528	4810	4864	4827	4779	4540	4388	4441
4966	4771	4764	4579	4631	4485	4543	4543	4539	4570	4602	4399	4636	4531	4491	4526	4671	4564	4655	4497	4625	4629	4798	4851	4750	4628	4519	4572	4711	4570	4648	4653	4677	4546	4598	4773	4702	4673	4762	4664	4429	4613	4844	4759	4828	4843	4811	4711	4554	4496
4918	4651	4511	4611	4378	4537	4510	4538	4634	4418	4419	4673	4746	4563	4631	4615	4493	4771	4738	4587	4748	4773	4831	4788	4866	4623	4524	4546	4592	4613	4598	4697	4628	4493	4447	4538	4632	4690	4567	4639	4673	4726	4560	4694	4772	5022	4890	4795	4663	4566
4783	4486	4573	4487	4457	4400	4519	4686	4720	4677	4768	4666	4748	4945	4696	4754	4562	4707	4891	4768	4788	4781	4818	4815	4996	4704	4738	4552	4627	4719	4804	4770	4698	4607	4497	4486	4564	4560	4662	4640	4692	4635	4751	4781	4630	4809	4593	4718	4495	4494
4599	4794	4529	4734	4564	4526	4711	4718	4726	4752	4847	4654	4909	4854	4723	4737	4690	4704	4609	4829	4670	4731	4542	4760	4701	4711	4602	4681	4558	4718	4585	4950	4779	4725	4432	4538	4503	4505	4725	4852	4887	4659	4517	4531	4535	4457	4533	4502	4647	4585
4854	4691	4791	4774	4594	4725	4736	4769	4834	4702	4793	4680	4585	4633	4633	4628	4526	4630	4707	4821	4677	4481	4519	4546	4573	4636	4736	4725	4649	4744	4739	4777	4849	4968	4981	4541	4577	4632	4720	4721	4762	4718	4773	4591	4314	4314	4489	4466	4666	4596
5063	4789	4863	4768	4696	4687	4779	4765	4710	4739	4830	4744	4588	4516	4590	4656	4564	4502	4689	4569	4666	4455	4348	4443	4536	4375	4476	4583	4687	4645	4538	4596	4665	4850	4788	4648	4784	4682	4751	4702	4776	4678	4706	4631	4584	4310	4314	4280	4626	4568
5062	5007	4697	4695	4722	4724	4724	4734	4853	4911	4757	4719	4389	4407	4540	4652	4576	4426	4631	4518	4524	4551	4376	4435	4408	4265	4562	4550	4731	4664	4687	4509	4598	4608	4711	4775	4745	4695	4667	4622	4750	4765	4816	4639	4574	4516	4325	4271	4468	4461
5010	4721	4605	4722	4532	4527	4700	4768	4842	4685	4862	4664	4770	4516	4536	4638	4760	4858	4703	4456	4513	4440	4500	4405	4425	4480	4547	4596	4624	4505	4626	4390	4552	4551	4650	4839	4764	4984	4539	4625	4684	4734	4708	4952	4573	4649	4485	4356	4407	4414
4947	4584	4536	4552	4597	4633	4773	4799	4952	4762	4839	4852	4708	4635	4671	4790	5082	4895	4612	4629	4408	4611	4636	4662	4600	4470	4524	4660	4684	4901	4551	4485	4478	4447	4531	4503	4534	4790	4771	4670	4558	4537	4535	4860	4809	4959	4768	4627	4519	4715
4730	4610	4712	4663	4637	4722	4916	4889	4825	4929	4904	4912	4735	4631	4856	4966	4739	4897	4882	4755	4690	4662	4709	4780	4623	4795	4740	4641	4851	4874	4698	4713	4587	4462	4487	4570	4584	4667	4694	4582	4752	4556	4587	4722	4755	4964	4821	5028	4749	4659
4618	4641	4462	4657	4764	4664	4889	4838	4764	4881	4749	4679	4737	4737	4765	4782	4802	4967	4850	4831	4663	4691	4742	4707	4725	4805	4794	4907	4963	4927	4871	4770	4788	4782	4538	4499	4831	4699	4653	4640	4598	4487	4452	4540	4783	4760	4903	4945	4963	4645
4753	4802	4760	4978	4964	4903	4953	4952	4858	4767	4570	4749	4788	4658	4809	4797	4794	4762	4652	4738	4694	4738	4635	4828	4773	4885	4919	4879	4784	4882	4931	4880	4813	4782	4676	4733	4619	4690	4610	4672	4586	4590	4528	4559	4706	4763	4797	4722	4866	4780
4869	4905	5091	5074	4964	4938	4741	4819	4711	4587	4581	4687	4623	4505	4616	4649	4615	4467	4654	4670	4723	4677	4619	4538	4681	4748	4866	4793	4902	4709	4711	4841	4916	5027	4772	4943	4746	4645	4662	4634	4675	4773	4596	4557	4476	4609	4654	4812	4618	4813
5111	4919	5109	4929	5023	4986	4629	4805	4556	4527	4512	4514	4392	4434	4507	4468	4434	4594	4525	4636	4552	4524	4498	4507	4666	4536	4563	4802	4580	4639	4665	4630	4835	4875	4882	4943	4766	4839	4900	4765	4573	4546	4472	4448	4531	4556	4607	4557	4670	4710
5279	5206	5131	4949	4855	4594	4751	4369	4448	4464	4463	4374	4405	4543	4398	4339	4561	4432	4443	4533	4484	4537	4617	4622	4492	4554	4516	4659	4523	4423	4460	4439	4548	4634	4856	4906	4864	4811	4793	4838	4713	4535	4368	4414	4421	4518	4586	4556	4503	4561
5056	5012	4963	4880	4700	4760	4734	4486	4611	4391	4417	4520	4610	4387	4365	4654	4462	4626	4528	4609	4515	4631	4413	4563	4443	4573	4457	4415	4372	4319	4456	4394	4600	4522	4746	4712	4825	4740	4759	4898	4760	4675	4472	4423	4457	4632	4644	4424	4381	4600
5070	4861	4945	4892	4698	4747	4592	4514	4655	4574	4518	4789	4450	4495	4636	4632	4791	4642	4734	4743	4498	4529	4522	4619	4598	4574	4487	4540	4724	4525	4440	4594	4636	4483	4549	4592	4698	4616	4821	4755	4791	4922	4486	4531	4670	4736	4833	4748	4442	4487
5089	4637	4854	4746	4606	4629	4608	4738	4606	4665	4696	4665	4662	4687	4856	4779	4652	4808	4928	4751	4735	4793	4675	4689	4753	4882	4861	4622	4507	4509	4595	4595	4664	4593	4624	4532	4575	4745	4709	4734	4798	4790	4869	4754	4639	4932	4841	4745	4665	4635
5006	4617	4775	4730	4676	4764	4798	4846	4789	4999	4996	4777	4962	4919	4966	4853	4925	5035	4892	4874	4835	4843	4890	4924	4807	4903	4700	4666	4743	4669	4739	4766	4741	4638	4503	4695	4486	4659	4659	4665	4637	4865	4898	4826	5134	4909	4814	4688	4765	4645
4895	4767	4691	4748	4924	4756	5030	4898	4920	5065	4852	4836	4793	4908	4807	4847	4921	4752	4768	4858	4783	4763	4930	4817	4839	4702	4785	4733	4840	4957	4916	4674	4676	4768	4598	4668	4589	4538	4497	4498	4605	4710	4650	4903	4836	4852	4769	4704	4783	4940
4922	4911	4823	4872	4932	4839	5036	4869	4909	4941	4757	4705	4787	4886	4835	4932	4893	4553	4512	4583	4681	4566	4757	4763	4668	4752	4883	4791	4890	4982	4945	4865	4964	4864	4878	4793	4525	4625	4421	4488	4463	4558	4585	4739	4678	4807	4653	4887	4921	4755
4944	5106	4932	4989	4885	4959	5097	5021	5004	4877	4755	4762	4709	4497	4630	4531	4589	4506	4579	4572	4625	4490	4475	4584	4546	4606	4641	4718	4780	5008	4941	4975	4995	4978	4934	4907	4656	4627	4467	4478	4405	4460	4523	4488	4564	4694	4731	4824	4879	4885
5120	5141	5082	4879	4998	4880	4850	4831	4841	4722	4661	4693	4644	4607	4632	4469	4494	4492	4403	4479	4421	4368	4369	4526	4426	4646	4567	4618	4742	4792	4780	4904	4934	4938	4965	4932	4907	4754	4639	4670	4580	4622	4483	4618	4531	4500	4644	4754	4902	4930
5188	5125	4948	4909	4858	4804	4753	4936	4609	4696	4657	4498	4492	4529	4608	4427	4305	4351	4375	4448	4369	4204	4233	4473	4376	4438	4495	4575	4383	4511	4581	4642	4720	4742	4807	4886	4920	4797	4953	4686	4721	4772	4566	4543	4518	4325	4500	4650	4831	4679
5074	5023	4981	4912	4837	4717	4755	4724	4435	4498	4488	4428	4551	4453	4548	4270	4381	4450	4324	4302	4198	4372	4426	4393	4310	4412	4390	4215	4283	4284	4274	4520	4458	4587	4720	4707	4786	4970	4874	4946	4802	4744	4735	4771	4566	4385	4487	4490	4679	4741
5088	4869	4635	4815	4781	4553	4578	4500	4329	4512	4565	4586	4725	4498	4477	4424	4643	4495	4493	4555	4460	4538	4496	4439	4328	4414	4378	4305	4170	4252	4297	4309	4393	4387	4500	4652	4631	4751	4752	4826	4836	4874	4701	4712	4705	4527	4387	4396	4554	4659
4850	4756	4596	4622	4427	4359	4476	4463	4447	4724	4581	4623	4573	4651	4561	4626	4782	4656	4557	4537	4538	4627	4762	4681	4454	4370	4299	4330	4455	4277	4265	4250	4232	4389	4408	4568	4571	4765	4799	4792	4864	4862	4806	4769	4626	4670	4531	4270	4682	4539
4760	4730	4565	4672	4575	4347	4631	4543	4670	4791	4658	4703	4767	4717	4796	4699	4882	4786	4702	4793	4802	4800	4776	4721	4697	4568	4458	4439	4425	4286	4402	4287	4351	4251	4387	4274	4598	4645	4658	4750	4801	4767	4710	4655	4650	4762	4619	4470	4535	4635
4791	4773	4632	4552	4559	4499	4617	4613	4648	4718	4589	4860	4888	4797	4862	4991	5114	4900	4767	4890	4898	4835	4858	4784	4727	4733	4550	4474	4538	4458	4452	4430	4406	4314	4257	4310	4329	4449	4434	4572	4705	4717	4705	4781	4817	4727	4730	4532	4418	4523
4838	4681	4607	4739	4693	4561	4771	4704	4866	4909	4802	4855	4851	4895	4934	4838	5068	4993	4889	4999	4936	5005	5020	5075	4752	4927	4662	4817	4750	4844	4484	4645	4418	4437	4167	4361	4192	4333	4319	4550	4549	4416	4511	4774	4834	4963	4784	4769	4613	4407
4788	4674	4690	4629	4826	4702	4863	4862	4951	4867	4783	5035	5004	4927	5041	4856	5053	4904	4878	4802	5098	5009	4920	5041	4788	4878	4906	4723	4750	4824	4748	4689	4633	4488	4359	4243	4190	4242	4281	4367	4454	4601	4521	4741	4814	4811	5005	4659	4753	4542
4943	4676	4775	4871	4985	4853	5032	5055	4881	4950	4820	4926	4995	4929	4999	4904	4886	4860	4755	4938	4785	5032	4969	4926	4878	4883	4735	4836	4923	4961	4814	4950	4729	4605	4513	4486	4343	4190	4259	4349	4502	4479	4362	4666	4598	4963	4846	4776	4625	4743
4908	4787	4928	4960	5001	5117	5040	5086	4877	4938	4873	4806	5062	4952	4990	4944	4911	4811	4736	4794	4938	4919	4785	4694	4700	4695	4766	4863	4895	4933	4850	4813	4779	4786	4633	4593	4399	4369	4279	4365	4516	4353	4418	4410	4698	4853	5004	4808	4742	4615
4938	4847	5015	5064	4935	4931	4960	4911	5016	4931	4921	5031	4925	4775	4819	4813	4731	4803	4779	4657	4974	4802	4632	4704	4661	4642	4532	4737	4693	4843	4890	4717	4807	4751	4840	4539	4613	4459	4421	4408	4490	4404	4391	4453	4619	4613	4795	4933	4718	4880
5056	5041	5052	5098	5017	5179	5028	4867	4879	4891	4838	4975	4786	4856	4778	4747	4674	4598	4630	4722	4601	4583	4527	4664	4458	4662	4653	4775	4574	4802	4822	4899	4927	4895	4722	4867	4736	4673	4650	4515	4618	4475	4310	4374	4504	4571	4596	4621	4763	5042
5205	5179	5076	5264	4957	4761	4877	4893	4964	4812	4935	4923	4872	4658	4707	4404	4550	4487	4526	4502	4485	4386	4464	4389	4395	4344	4482	4489	4661	4617	4633	4786	4833	4871	4993	4881	4721	4775	4689	4790	4709	4385	4273	4207	4398	4471	4433	4579	4797	4932
5221	5386	5160	5068	4940	4875	4923	4858	4761	4869	4716	4584	4723	4738	4387	4329	4415	4289	4219	4263	4350	4243	4339	4256	4298	4333	4404	4301	4348	4584	4699	4680	4866	4774	4917	4915	4897	4884	4832	4774	4694	4526	4384	4353	4281	4401	4398	4526	4834	4863
5320	5275	5064	4913	4900	4697	4825	4734	4612	4854	4584	4420	4559	4363	4204	4303	4283	4368	4291	4227	4195	4278	4317	4300	4265	4364	4247	4243	4433	4499	4510	4571	4615	4632	4748	4754	4952	4863	4850	4742	4769	4507	4354	4309	4433	4342	4439	4516	4829	4850
5461	5143	5041	4847	4804	4528	4736	4782	4549	4542	4393	4311	4380	4312	4140	4249	4344	4278	4160	4086	4027	4280	4178	4121	4281	4241	4224	4301	4241	4447	4316	4401	4471	4581	4870	4928	4839	4777	4925	4912	4632	4534	4478	4363	4246	4203	4232	4470	4660	4870
5401	5162	5051	4751	4695	4653	4607	4617	4511	4495	4601	4345	4171	4395	4248	4235	4276	4379	4434	4255	4065	4192	4126	4329	4298	4310	4305	4424	4266	4188	4452	4347	4521	4660	4752	4774	4900	4778	4909	4893	4750	4608	4505	4444	4334	4134	4292	4409	4609	4496
5252	4844	4722	4598	4616	4649	4463	4604	4484	4404	4531	4366	4222	4205	4336	4417	4369	4439	4403	4441	4230	4233	4293	4452	4313	4204	4190	4339	4303	4327	4309	4306	4363	4554	4579	4600	4783	4883	4851	4915	4910	4699	4754	4596	4428	4157	4291	4512	4346	4603
5236	4857	4894	4572	4432	4667	4645	4427	4525	4234	4282	4255	4125	4380	4398	4512	4385	4355	4338	4505	4368	4415	4330	4260	4365	4399	4304	4416	4288	4385	4237	4404	4228	4434	4460	4565	4605	4815	4970	4915	4789	4745	4604	4678	4409	4273	4498	4527	4552	4497
5181	4885	4602	4688	4590	4640	4423	4330	4341	4343	4268	4382	4384	4289	4523	4588	4546	4408	4531	4644	4688	4659	4440	4373	4359	4348	4382	4307	4334	4256	4278	4256	4127	4327	4359	4555	4625	4606	4779	4982	4893	4892	4742	4669	4547	4575	4503	4443	4278	4482
5034	4871	4780	4561	4441	4403	4340	4496	4447	4388	4401	4423	4350	4525	4511	4493	4613	4503	4452	4605	4600	4636	4536	4542	4484	4425	4332	4376	4120	4307	4236	4208	4200	4403	4255	4454	4527	4648	4733	4847	4926	4925	4678	4837	4622	4576	4453	4317	4243	4375
4992	5039	4898	4596	4621	4369	4411	4231	4281	4316	4379	4455	4453	4639	4514	4631	4667	4574	4756	4594	4576	4731	4594	4586	4539	4369	4486	4404	4302	4210	4046	4244	4268	4225	4465	4473	4571	4562	4641	4672	4805	4900	4865	4889	4742	4498	4397	4367	4359	4313
5096	4659	4655	4655	4614	4484	4393	4316	4324	4329	4536	4586	4505	4671	4647	4621	4716	4850	4801	4662	4655	4703	4736	4606	4496	4554	4499	4573	4439	4293	4314	4389	4330	4428	4338	4373	4475	4414	4652	4526	4745	4800	4920	4897	4833	4454	4404	4382	4411	4170
5041	4630	4557	4561	4485	4379	4150	4325	4468	4314	4583	4628	4625	4689	4784	4765	4904	4835	4859	4831	4662	4771	4720	4798	4601	4597	4703	4515	4506	4457	4373	4330	4336	4468	4423	4377	4477	4581	4435	4679	4695	4792	4947	4725	4690	4713	4506	4374	4391	4317
4879	4615	4416	4460	4283	4224	4344	4422	4584	4493	4613	4699	4831	4813	4841	4828	4768	4786	4680	4602	4744	4774	4939	4877	4680	4637	4709	4575	4531	4420	4400	4410	4311	4294	4257	4264	4332	4408	4561	4513	4693	4845	4857	4885	4894	4765	4514	4475	4314	4329
4786	4447	4433	4277	4374	4307	4467	4508	4528	4667	4547	4685	4940	4885	4788	4987	5029	4900	4736	4814	4764	4925	5016	4965	4756	4715	4720	4495	4451	4490	4380	4368	4120	4325	4163	4253	4255	4530	4480	4676	4761	4836	4836	5045	5103	4785	4646	4444	4287	4233
4726	4319	4372	4283	4436	4408	4468	4469	4601	4580	4773	4613	4814	5157	5084	4960	4976	4973	4910	4957	4920	4841	5037	4805	4839	4823	4834	4592	4554	4555	4503	4389	4459	4323	4207	4181	4427	4347	4318	4558	4755	4921	5040	5070	5012	4683	4468	4383	4364	4275
4654	4371	4493	4512	4548	4532	4449	4702	4640	4657	4674	4867	4928	4960	5027	4877	4985	4875	4912	5152	4968	5053	4985	4956	4834	4830	4755	4783	4472	4609	4676	4514	4492	4405	4312	4386	4121	4241	4368	4502	4695	4975	4999	4956	4867	4681	4613	4539	4355	4357
4703	4671	4473	4468	4299	4541	4470	4579	4715	4699	4897	4989	4863	4847	4904	4846	4736	4885	4912	5111	5062	5168	5091	4839	4756	4833	4625	4606	4706	4675	4593	4402	4407	4289	4317	4165	4216	4381	4419	4723	4806	4774	4958	4791	4693	4842	4732	4613	4234	4281
4613	4555	4433	4462	4460	4452	4543	4509	4805	4841	4833	4849	5092	4909	4827	4807	4909	4916	4990	4954	5103	5019	5026	5067	5049	4751	4769	4594	4636	4559	4494	4492	4241	4294	4292	4358	4322	4541	4547	4661	4757	4627	4714	4973	4917	4855	4576	4719	4434	4294
4744	4729	4529	4584	4460	4467	4536	4629	4667	4794	4864	4795	4734	4921	5033	4970	4871	5043	5174	5119	5145	5039	5038	4785	4890	4886	4908	4804	4828	4840	4594	4702	4481	4215	4298	4308	4325	4300	4390	4391	4549	4765	4816	5104	4750	4806	4853	4492	4338	4253
4670	4773	4444	4363	4517	4516	4476	4708	4664	4746	4793	4978	4909	4934	4798	5022	5086	5190	5091	5136	5239	4987	5030	4926	4759	4742	4828	4962	4880	4668	4584	4511	4479	4480	4332	4335	4213	4343	4457	4651	4695	4809	4877	4897	5010	4791	4766	4383	4361	4295
4840	4585	4588	4336	4562	4423	4443	4563	4649	4923	4912	4904	5025	4966	4999	4971	5060	4959	5296	5141	5140	5052	4976	4883	5036	5002	4791	4779	4877	4786	4480	4565	4644	4608	4262	4295	4393	4159	4484	4550	4652	4932	5063	5133	4952	4770	4740	4577	4442	4374
4818	4504	4405	4402	4319	4424	4447	4695	4703	4720	4754	4909	4795	4928	4987	4962	5075	5028	5207	5081	4997	4977	5004	4999	4888	4974	4857	4784	4852	4844	4713	4638	4609	4455	4374	4279	4309	4384	4540	4687	4719	4891	4922	4945	4853	4873	4806	4495	4436	4536
4717	4566	4411	4391	4398	4389	4593	4545	4702	4914	4688	4885	4716	4884	4710	4942	4880	4917	4918	5038	4981	4882	5000	4888	4981	4849	4665	4706	4845	4695	4619	4589	4390	4345	4317	4312	4403	4548	4661	4803	4981	4942	4784	4965	4937	4817	4819	4530	4555	4459
4918	4569	4699	4343	4314	4448	4500	4540	4659	4813	4876	4856	4698	4821	4728	4812	4940	5049	4738	4887	4783	5020	4929	4858	4769	4750	4686	4869	4744	4804	4684	4595	4390	4331	4314	4265	4447	4584	4584	4598	4781	4754	4968	5135	4919	4871	4755	4614	4299	4470
4816	4590	4426	4358	4427	4270	4608	4587	4755	4916	4732	4777	4862	4655	4686	4666	4809	4977	4794	4920	4840	4958	4941	4747	4769	4665	4777	4716	4725	4513	4461	4344	4474	4313	4439	4272	4376	4437	4622	4542	4757	4865	5083	4980	4829	4874	4816	4494	4295	4453
4767	4653	4433	4437	4399	4475	4616	4775	4697	4843	4664	4705	4850	4747	4711	4998	4776	4752	4760	4748	4843	4794	4773	4840	4858	4794	4739	4766	4677	4521	4426	4477	4255	4357	4489	4430	4521	4652	4594	4700	4839	4980	5004	5039	5007	4849	4599	4552	4408	4426
5009	4812	4636	4451	4364	4299	4353	4534	4371	4616	4560	4501	4641	4759	4657	4798	4592	4778	4755	4850	4769	4693	4790	4766	4725	4773	4921	4773	4516	4555	4479	4421	4267	4333	4478	4478	4318	4412	4528	4752	4858	5057	5075	5067	4928	4510	4444	4362	4174	4457
4895	4612	4370	4388	4304	4356	4531	4466	4458	4470	4512	4507	4467	4469	4554	4621	4816	4872	4911	4787	4838	4634	4567	4762	4849	4802	4652	4520	4502	4202	4396	4329	4222	4352	4235	4307	4392	4537	4649	4659	5156	4961	4977	4874	4783	4642	4501	4417	4317	4486
5092	4747	4656	4493	4472	4456	4533	4515	4610	4395	4446	4533	4614	4806	4685	4719	4692	4727	4771	4900	4743	4700	4675	4584	4738	4631	4544	4494	4451	4383	4338	4433	4397	4253	4373	4300	4423	4370	4813	4903	4999	4976	4924	4833	4801	4672	4485	4618	4385	4575
5096	5013	4469	4448	4322	4301	4421	4298	4414	4386	4437	4350	4432	4446	4408	4659	4861	4864	4537	4567	4469	4479	4649	4728	4579	4450	4409	4234	4350	4465	4381	4251	4273	4222	4412	4461	4538	4663	4896	4841	5033	5054	4761	4950	4746	4720	4488	4451	4561	4410
5187	4807	4652	4372	4264	4400	4422	4580	4398	4459	4414	4460	4336	4481	4432	4437	4578	4626	4600	4481	4359	4482	4509	4442	4428	4470	4380	4627	4433	4340	4456	4437	4228	4251	4529	4663	4541	4755	4966	4769	4975	5194	4960	4994	4704	4646	4590	4429	4321	4595
5076	4943	4790	4626	4628	4571	4640	4507	4276	4367	4368	4544	4424	4593	4695	4454	4343	4564	4357	4429	4569	4563	4243	4401	4375	4513	4368	4354	4318	4253	4149	4361	4467	4305	4602	4619	4834	4909	4977	4863	5045	4979	4908	4772	4848	4497	4459	4461	4372	4531
5111	5146	5043	4733	4601	4378	4428	4410	4300	4133	4172	4197	4219	4660	4496	4640	4556	4286	4174	4198	4384	4495	4329	4289	4292	4586	4372	4193	4258	4410	4308	4441	4517	4558	4846	4857	4752	4844	4856	4875	5034	5149	4827	4857	4457	4483	4291	4445	4332	4604
5352	5264	5032	4700	4443	4384	4501	4255	4282	4048	4116	3978	3975	4295	4404	4308	4424	4462	4455	4314	4115	4195	4319	4450	4361	4403	4547	4443	4157	4385	4439	4489	4532	4669	4611	4798	4736	5021	5066	5025	5032	5107	4786	4774	4485	4462	4104	4418	4576	4689
5137	5164	5021	4888	4643	4743	4608	4718	4569	4320	4285	4177	4272	4121	4302	4230	4164	4303	4377	4313	4151	4131	4203	4457	4496	4324	4245	4302	4422	4200	4326	4531	4393	4597	4557	4667	4881	5013	5130	4931	5156	4730	4703	4616	4352	4299	4223	4334	4623	4831
5179	5021	5255	5013	4954	4887	4785	4809	4635	4627	4408	4324	4387	4386	4434	4091	4176	4192	4294	4311	4379	4330	4283	4167	4397	4368	4334	4304	4380	4391	4497	4572	4594	4673	4689	4762	4924	5051	4947	4953	4856	4752	4666	4344	4104	4269	4478	4503	4693	4865
5375	5273	5346	5217	4945	4903	4761	4764	4628	4485	4178	4457	4555	4542	4505	4212	4362	4396	4148	4137	4401	4497	4476	4159	4270	4436	4273	4228	4511	4595	4486	4525	4734	4505	4838	4925	5092	5240	4973	5026	4825	4607	4308	4241	4239	4214	4368	4578	4769	4846
5464	5113	5121	4862	4862	4659	4905	4556	4587	4524	4366	4478	4375	4271	4402	4456	4658	4647	4457	4308	4262	4371	4476	4419	4206	4327	4350	4503	4538	4693	4715	4565	4882	4739	4847	5045	5092	5145	5021	4808	4653	4414	4491	4312	4249	4436	4648	4608	4806	4772
5362	5101	4948	4742	4849	4956	4859	4846	4640	4628	4644	4378	4306	4291	4279	4352	4589	4654	4589	4435	4202	4219	4518	4629	4459	4279	4554	4684	4631	4767	4913	4742	4816	4947	4902	5178	5176	4950	4889	4702	4512	4454	4505	4340	4479	4501	4521	4871	4953	5042
4790	4928	4670	5074	5193	5255	5107	5112	5001	4928	4793	4608	4563	4519	4453	4406	4386	4519	4577	4646	4535	4265	4452	4653	4719	4418	4481	4904	4795	4728	4764	4901	4910	5096	4926	5019	5260	4685	4808	4529	4513	4379	4472	4489	4594	4536	4746	4680	4788	4866
4752	5003	4900	5027	5163	5336	5299	5242	5194	5137	4972	4873	5064	4632	4672	4598	4329	4443	4454	4744	4589	4526	4509	4543	4773	4860	4658	4887	4915	4685	4991	5156	4904	4927	4919	4865	4770	4512	4557	4339	4341	4392	4379	4681	4553	4561	4638	4704	4760	4925
4652	4915	5113	5035	5137	5299	5178	5429	5320	5158	5126	5023	4916	4905	5005	4750	4442	4462	4417	4552	4955	4865	4605	4606	4944	5089	4875	4800	4939	4909	4663	5003	4954	4856	5079	4684	4502	4507	4434	4272	4511	4336	4484	4561	4463	4612	4781	4683	4788	4999
4853	5024	5100	5060	4848	4807	4901	4867	5097	5026	4995	5005	5122	5125	5196	5024	4836	4682	4610	4602	4726	5093	5080	4721	4872	5045	5058	4721	4635	4879	4750	4813	5055	4712	4731	4701	4461	4471	4377	4402	4362	4436	4459	4551	4681	4827	4807	4689	4759	4892
4948	4886	4892	4883	4700	4617	4527	4698	4629	4665	4717	4921	5101	5062	5230	5234	5115	5064	4701	4651	4794	5236	5282	5048	4587	5044	5020	4820	4807	4903	4742	4678	4895	4665	4543	4513	4370	4471	4267	4556	4348	4539	4489	4565	4699	4821	4855	4942	4786	4814
4967	4771	4647	4516	4585	4486	4367	4424	4563	4522	4653	4788	4770	4946	5062	5089	5368	5301	4919	4560	4620	5051	5225	5095	4707	4805	5208	4850	4593	4696	4727	4461	4772	4345	4320	4493	4182	4502	4401	4432	4350	4539	4423	4594	4664	4817	4807	4834	4612	4431
5022	4754	4481	4310	4270	4243	4363	4469	4510	4536	4396	4482	4532	4679	4808	4888	5196	5349	4981	4749	4527	4713	5026	5157	4701	4780	4966	4834	4485	4702	4631	4451	4359	4353	4264	4366	4249	4581	4432	4343	4412	4470	4478	4691	4694	4808	4883	4898	4498	4408
5209	4756	4506	4270	4133	4228	4287	4392	4482	4482	4390	4495	4427	4378	4481	4665	4930	4997	4964	4599	4416	4578	4887	5073	4700	4535	4563	4771	4404	4612	4443	4209	4371	4279	4178	4423	4419	4667	4542	4583	4584	4450	4765	4786	4777	4887	4851	4810	4408	4323
5196	4740	4393	4320	4263	4265	4310	4352	4311	4317	4375	4498	4375	4324	4549	4578	4949	4881	4854	4526	4446	4514	4606	4638	4375	4125	4643	4607	4392	4301	4354	4093	4156	4305	4129	4519	4404	4651	4715	4634	4641	4755	4734	4810	4827	4847	4790	4699	4366	4345
5256	4799	4556	4356	4318	4335	4568	4461	4294	4429	4294	4450	4166	4245	4234	4497	4527	4702	4712	4546	4245	4211	4215	4558	4387	4305	4458	4590	4403	4187	4450	4314	4149	4547	4297	4692	4570	4663	4817	4543	4806	4763	4796	4806	4879	4750	4621	4478	4302	4473
5233	4961	4594	4468	4512	4508	4577	4636	4508	4443	4402	4250	4197	4142	4261	4213	4362	4542	4383	4405	4115	4222	4292	4410	4280	4282	4419	4565	4289	4334	4346	4334	4231	4517	4581	4916	4769	4711	4725	4607	4829	4690	4842	4750	4587	4530	4340	4388	4291	4561
5299	4878	4631	4730	4694	4661	4513	4493	4669	4591	4320	4223	4086	4043	4297	4195	4371	4495	4625	4431	4208	4302	4380	4413	4470	4042	4480	4629	4268	4239	4469	4255	4496	4909	4677	4853	4899	4862	4750	4707	4833	4760	4809	4619	4576	4305	4347	4450	4404	4729
5380	4971	4792	4845	4787	4754	4877	4769	4725	4608	4394	4215	4155	4088	4251	4281	4356	4608	4741	4500	4336	4186	4422	4432	4252	4234	4533	4671	4361	4424	4662	4696	4622	4860	4797	4853	4885	4644	4726	4753	4756	4611	4682	4444	4420	4352	4346	4530	4783	5026
5188	4941	4799	4774	4855	4860	4782	4764	4731	4597	4509	4293	4306	4225	4227	4515	4543	4685	4824	4569	4395	4321	4514	4638	4413	4260	4654	4766	4319	4591	4898	4692	4895	5045	4680	4811	4586	4538	4698	4463	4706	4556	4539	4343	4280	4490	4480	4861	4961	4926
5199	4914	4749	4786	4508	4815	4790	4824	4790	4574	4485	4555	4450	4381	4562	4764	4771	4953	5081	4587	4373	4542	4779	4920	4640	4403	4750	4782	4651	4777	4950	4810	4862	5067	4548	4557	4539	4568	4509	4492	4533	4438	4478	4289	4481	4456	4637	4744	4942	4896
5308	5040	4837	4714	4584	4523	4550	4679	4614	4674	4598	4402	4540	4691	4659	4836	4944	5112	4953	4699	4439	4656	4944	4980	4704	4788	5091	4885	4493	4744	4981	4704	4940	4718	4483	4583	4454	4564	4550	4430	4444	4543	4347	4510	4529	4673	4798	4844	4776	4807
5083	4943	4852	4605	4508	4502	4522	4566	4782	4507	4531	4589	4746	4686	4695	5075	5081	5059	4871	4630	4506	4545	5068	5086	5005	4743	4838	4732	4516	4838	4859	4535	4695	4547	4460	4597	4456	4572	4532	4517	4462	4360	4516	4580	4612	4834	4806	5002	4911	4811
5148	4835	4982	4636	4599	4638	4614	4565	4465	4503	4539	4622	4722	4917	4913	4914	5110	5055	4615	4624	4603	4951	5142	4768	4654	4766	4811	4406	4487	4735	4560	4407	4622	4374	4423	4521	4389	4707	4577	4679	4376	4600	4488	4934	4829	4894	4913	4813	4658	4609
5075	5073	5031	4841	4632	4675	4749	4603	4574	4518	4601	4716	4834	4856	4911	4830	4859	4751	4490	4430	4637	4906	4783	4730	4491	4696	4636	4315	4320	4711	4556	4289	4319	4191	4340	4514	4596	4834	4684	4669	4476	4680	4641	4919	4851	4868	4850	4878	4707	4331
4979	4893	5209	5069	4884	4867	4728	4768	4628	4832	4766	5003	5012	4748	4826	4747	4599	4473	4251	4419	4634	4869	4582	4433	4527	4656	4282	4343	4524	4637	4287	4170	4408	4142	4465	4578	4609	4800	4679	4732	4593	4633	4795	4882	4835	4847	4759	4742	4528	4577
4989	5117	5051	5019	5005	5043	5001	4996	4956	5009	4933	4877	4802	4645	4531	4414	4305	4387	4337	4548	4620	4644	4327	4347	4442	4598	4258	4338	4638	4565	4385	4435	4357	4237	4715	4444	4681	4893	4815	4741	4665	4663	4728	4769	4723	4846	4783	4619	4666	4596
4984	4850	4877	4953	4984	5176	5105	5105	5067	4964	4999	4729	4731	4415	4387	4270	4359	4343	4588	4643	4508	4401	4226	4476	4542	4369	4266	4597	4719	4549	4592	4502	4434	4595	4754	4824	4855	4773	4780	4646	4520	4634	4728	4760	4742	4514	4699	4571	4660	4677
5219	5004	4704	4786	4851	4897	4986	4923	5042	4890	4769	4449	4418	4254	4415	4371	4412	4636	4684	4521	4461	4314	4452	4695	4527	4395	4657	4753	4718	4520	4808	4742	4714	4827	4785	4886	4773	4651	4846	4579	4755	4594	4829	4752	4686	4605	4546	4661	4636	4740
5352	5108	5102	4980	4827	4809	4901	4775	4810	4700	4595	4590	4678	4458	4764	4782	4792	4967	4475	4419	4445	4657	4740	4633	4623	4646	4969	5000	4767	4855	4685	4648	4818	4885	4768	5154	4927	4704	4708	4585	4622	4567	4700	4732	4768	4779	4650	4687	4738	4882
5162	5198	5209	5070	4906	5042	4961	4857	4792	4772	4871	4757	4784	4984	5068	5088	4897	4749	4484	4597	4637	4898	4811	4665	4588	4975	4994	4821	4919	4913	4792	4609	4718	4680	4773	4903	4544	4593	4365	4495	4546	4552	4741	4786	4834	4794	4726	4754	4834	4906
4893	4868	5029	5030	5191	5043	5064	5248	5106	5005	5106	4960	5011	5123	4937	4972	4727	4684	4691	4808	4813	4888	4780	4665	4850	4949	4794	4820	4896	4732	4608	4575	4597	4490	4737	4545	4527	4406	4348	4554	4569	4956	4675	4794	4738	4798	4675	4520	4577	4788
4953	4761	4771	4821	4874	4860	5002	4846	4959	4947	5052	4864	4844	4788	4679	4624	4703	4706	4818	4914	4780	4644	4597	4720	4992	4715	4658	4764	4631	4473	4388	4592	4610	4684	4579	4476	4442	4458	4525	4670	4721	4884	4752	4842	4692	4462	4492	4456	4686	4638
5290	5056	4727	4663	4740	4637	4653	4567	4668	4680	4524	4587	4537	4567	4716	4704	4582	4824	4872	4756	4534	4619	4442	4529	4607	4657	4772	4814	4375	4358	4455	4453	4524	4522	4605	4543	4618	4449	4621	4805	4778	4829	4799	4690	4555	4545	4538	4496	4623	4697
5524	5239	5212	4968	4653	4585	4652	4750	4628	4608	4665	4498	4618	4694	4799	4755	4688	4538	4654	4406	4417	4580	4494	4565	4495	4461	4792	4422	4439	4475	4475	4466	4588	4611	4559	4573	4493	4590	4618	4646	4735	4787	4859	4598	4596	4549	4428	4623	4688	4819
5093	4888	5010	5136	4944	4921	4894	4725	4921	4982	4784	4792	4819	4897	4643	4813	4455	4440	4579	4577	4639	4580	4272	4376	4508	4567	4428	4436	4424	4463	4537	4562	4677	4552	4684	4484	4487	4703	4687	4892	4653	4693	4663	4463	4400	4383	4496	4613	5040	4914
4927	4684	4978	4991	4972	4992	4928	5123	5100	5036	4758	4609	4805	4701	4670	4614	4458	4773	4786	4625	4599	4354	4361	4527	4500	4595	4617	4581	4634	4492	4736	4580	4564	4732	4720	4697	4654	4866	4833	4793	4868	4733	4546	4461	4488	4468	4671	4818	4948	5122
5055	5004	4916	4922	4736	4728	4877	4889	4972	4693	4725	4691	4760	4678	4971	4945	4829	4659	4833	4727	4446	4526	4519	4639	4588	4742	4682	4664	4666	4644	4883	4711	4670	4746	4565	4737	4634	4835	4927	4869	4814	4689	4751	4458	4655	4698	4734	4918	4992	5059
4978	4900	4906	5093	4850	4696	4810	4860	5022	4859	4970	4852	5059	4936	4833	4744	4803	4506	4694	4671	4734	4615	4513	4623	4700	4858	4725	4766	4610	4604	4641	4671	4744	4607	4537	4732	4508	4680	4722	4905	4722	4702	4413	4675	4739	4716	4880	4974	5003	5018
4837	4774	4893	4599	4655	4637	4632	4916	4913	4803	4868	4826	4842	4828	4747	4653	4624	4642	4559	4612	4587	4534	4543	4539	4631	4704	4672	4400	4547	4396	4654	4685	4379	4464	4517	4265	4427	4540	4812	4660	4735	4566	4406	4571	4667	4734	4751	4923	4984	4828
5007	4879	4761	4715	4708	4671	4552	4818	4922	4777	4782	4550	4647	4527	4576	4500	4490	4507	4517	4425	4443	4430	4510	4592	4596	4445	4585	4411	4339	4412	4657	4776	4694	4477	4534	4597	4651	4772	5085	4918	4761	4719	4645	4574	4671	4616	4867	4930	4738	4952
5034	4777	5013	5005	4821	4782	4838	4939	4915	4538	4709	4644	4634	4588	4524	4566	4393	4653	4608	4591	4441	4483	4549	4397	4535	4614	4603	4485	4415	4503	4655	4789	4728	4623	4562	4730	4916	5138	5012	5146	4927	4855	4646	4710	4768	4835	4809	4829	5006	4827
5228	5049	4975	4921	4829	4808	4755	4847	4834	4650	4618	4717	4697	4600	4433	4691	4645	4649	4700	4602	4564	4430	4606	4611	4726	4629	4583	4583	4814	4696	4686	4790	4683	4651	4703	4642	4762	4832	4887	4988	4814	4667	4706	4546	4629	4718	4868	5087	4897	4972
5162	5062	4907	4889	4703	4625	4729	4800	4682	4770	4677	4771	4750	4799	4600	4529	4652	4695	4653	4665	4383	4592	4477	4578	4639	4579	4743	4666	4523	4700	4713	4746	4703	4611	4417	4444	4680	4845	4795	4815	4568	4411	4365	4421	4582	4579	4728	4898	4892	4796
5134	4820	4674	4703	4811	4722	4874	5077	4940	4848	4818	4737	4812	4703	4638	4610	4619	4699	4633	4503	4537	4689	4668	4730	4794	4804	4566	4613	4606	4717	4620	4739	4657	4500	4390	4492	4626	4650	4592	4586	4402	4303	4399	4396	4494	4625	4705	4688	4639	4583
4958	4663	4744	4623	4607	4731	4841	4910	4706	4581	4614	4688	4734	4668	4551	4555	4588	4638	4799	4616	4628	4779	4855	4810	4859	4670	4555	4573	4736	4685	4620	4849	4627	4440	4485	4348	4666	4757	4769	4667	4682	4636	4523	4479	4735	4811	4755	4747	4743	4505
4911	4829	4660	4791	4730	4676	4797	4834	4786	4639	4536	4518	4484	4590	4554	4504	4728	4860	4962	4954	4506	4556	4656	4701	4644	4607	4572	4590	4560	4658	4670	4408	4451	4331	4456	4476	4662	4777	4746	4960	4702	4686	4426	4695	4789	4884	4803	4751	4629	4654
5027	5015	4938	4916	4751	4576	4641	4657	4519	4507	4578	4506	4589	4722	4566	4672	4760	4736	4779	4671	4553	4526	4485	4529	4560	4345	4347	4412	4433	4483	4457	4437	4264	4244	4324	4526	4628	4700	4767	4788	4664	4451	4404	4471	4463	4540	4658	4724	4613	4554
5059	5058	4996	4857	4776	4592	4705	4692	4726	4772	4767	4719	4775	4668	4655	4550	4640	4791	4672	4441	4444	4363	4572	4633	4631	4436	4360	4314	4451	4505	4642	4558	4610	4367	4402	4443	4625	4699	4750	4595	4663	4445	4285	4463	4465	4742	4704	4745	4600	4634
5006	4887	4868	4742	4618	4585	4962	4806	4901	4836	4868	4914	4800	4791	4581	4467	4436	4450	4694	4592	4539	4504	4553	4679	4640	4713	4453	4518	4519	4622	4757	4709	4710	4406	4464	4362	4695	4770	4752	4664	4559	4544	4550	4572	4688	4744	4934	4746	4695	4613
4892	4786	4799	4754	4535	4694	4754	4774	4771	4788	4721	4965	4669	4539	4476	4499	4551	4729	4738	4830	4622	4655	4696	4725	4743	4435	4518	4650	4632	4803	4743	4575	4743	4467	4341	4628	4583	4693	4794	4715	4710	4734	4612	4748	4938	4871	4930	4925	4815	4754
4764	4683	4842	4755	4722	4624	4557	4655	4539	4571	4552	4763	4661	4678	4632	4629	4769	4833	4887	4933	4636	4648	4607	4574	4439	4380	4306	4275	4553	4609	4418	4446	4360	4315	4407	4410	4670	4701	4697	4618	4662	4615	4658	4744	4843	4934	5023	4905	4817	4779
4799	4746	4788	4826	4606	4650	4600	4505	4663	4478	4616	4790	4730	4595	4644	4635	4793	4622	4700	4586	4411	4400	4309	4415	4342	4198	4282	4235	4400	4580	4533	4459	4396	4392	4361	4418	4468	4735	4825	4656	4608	4571	4460	4555	4659	4671	4680	4661	4685	4662
5107	5098	5023	4924	4700	4660	4672	4705	4775	4864	4843	4855	4817	4628	4550	4497	4451	4475	4398	4345	4361	4376	4390	4442	4600	4522	4418	4487	4599	4607	4711	4703	4637	4656	4592	4574	4774	4861	4838	4561	4549	4540	4604	4587	4513	4793	4673	4654	4685	4666
5227	5089	5010	4723	4581	4605	4814	4804	4760	4736	4724	4729	4674	4668	4524	4433	4556	4514	4417	4403	4563	4554	4541	4820	4750	4611	4662	4720	4738	4791	4838	4990	4810	4623	4667	4765	4685	4731	4840	4760	4638	4500	4667	4669	4643	4808	4912	4889	4868	4819
4890	4878	4579	4687	4600	4702	4930	4946	4763	4768	4734	4851	4801	4638	4393	4379	4431	4483	4695	4749	4768	4795	4834	5039	4834	4714	4635	4497	4619	4709	4771	4781	4636	4484	4431	4387	4471	4674	4719	4669	4634	4683	4715	4698	4783	4693	4819	4960	4838	4710
4738	4658	4632	4698	4671	4811	4727	4887	4599	4564	4558	4688	4710	4770	4443	4586	4541	4664	4807	4749	4754	4789	4856	4749	4724	4584	4379	4312	4369	4402	4545	4520	4452	4441	4439	4504	4499	4714	4809	4684	4695	4653	4635	4695	4821	4801	4864	4889	4930	4827
4728	4621	4844	4914	4641	4763	4697	4661	4617	4435	4587	4540	4640	4518	4537	4542	4561	4866	4656	4738	4600	4210	4385	4583	4541	4591	4322	4240	4409	4469	4647	4601	4811	4864	4731	4636	4797	4804	4851	4809	4783	4701	4568	4629	4665	4824	4707	4938	4820	4665
4893	4944	5051	4931	4831	4694	4521	4661	4544	4541	4384	4442	4676	4463	4593	4623	4538	4685	4573	4507	4301	4382	4441	4583	4600	4676	4454	4440	4607	4693	4856	4834	4977	4878	4865	4772	4979	4925	4969	4850	4859	4665	4619	4720	4737	4839	4917	4824	4787	4762
5136	5002	4990	4846	4664	4450	4649	4625	4697	4488	4541	4570	4736	4863	4680	4740	4573	4494	4541	4334	4476	4383	4598	4696	4716	4894	4783	4575	4882	5101	4963	5056	4963	4735	4699	4667	4833	4790	4807	4757	4741	4626	4710	4554	4613	4851	5035	4993	5009	4908
4988	4906	4671	4741	4485	4483	4583	4793	4728	4781	4657	4646	4939	4994	4710	4624	4340	4534	4503	4606	4571	4713	4804	5013	5000	4829	4784	4738	4686	4746	4904	4785	4693	4731	4526	4476	4547	4663	4744	4659	4735	4589	4636	4559	4624	4656	4911	4901	4917	4870
4982	4649	4479	4442	4498	4614	4758	4810	4755	4684	4606	4767	4704	4854	4634	4435	4447	4457	4706	4741	4739	4742	4852	4802	4847	4845	4527	4391	4401	4549	4566	4503	4551	4498	4212	4413	4362	4588	4669	4574	4673	4552	4521	4396	4471	4661	4787	4732	4748	4871
4783	4669	4507	4657	4800	4785	4658	4810	4716	4539	4644	4526	4593	4280	4491	4520	4396	4571	4812	4852	4773	4640	4485	4737	4654	4564	4484	4432	4291	4364	4534	4464	4407	4429	4543	4556	4585	4699	4623	4586	4596	4627	4511	4426	4565	4582	4623	4814	4717	4672
4877	4890	4948	4971	5016	4958	4725	4687	4462	4506	4442	4301	4350	4549	4531	4565	4835	4834	4754	4746	4719	4426	4446	4532	4575	4740	4478	4535	4457	4426	4607	4636	4787	4740	4681	4636	4703	4707	4738	4955	4932	4703	4647	4336	4352	4620	4650	4786	4759	4853
5144	5207	5211	5097	4870	4528	4601	4673	4604	4437	4437	4413	4564	4870	4844	4901	5007	4723	4871	4576	4608	4392	4432	4594	4830	4585	4621	4714	4682	4677	4767	4957	4920	4970	4847	4785	4776	4637	4807	4890	4919	4793	4580	4557	4419	4675	4757	4976	4983	4911
5323	5098	4874	4941	4425	4514	4426	4584	4645	4609	4574	4592	4846	5117	5099	5003	4693	4638	4647	4572	4573	4543	4683	4710	4662	4896	4906	4795	4799	4680	4800	4753	4757	4810	4747	4487	4571	4458	4580	4581	4665	4631	4708	4562	4482	4620	4922	4897	4997	4895
5281	5041	4767	4326	4359	4426	4415	4624	4661	4852	4855	4910	4770	4867	4873	4623	4497	4416	4434	4551	4531	4738	4715	4724	4666	4713	4771	4674	4476	4684	4277	4432	4526	4420	4403	4432	4410	4446	4539	4541	4565	4505	4614	4573	4448	4417	4502	4631	4843	4967
5074	4688	4453	4473	4533	4609	4873	4925	4955	4832	4986	4770	4762	4598	4559	4335	4325	4462	4486	4669	4868	4722	4720	4607	4635	4627	4720	4517	4362	4216	4088	4398	4437	4618	4467	4383	4447	4451	4518	4686	4599	4689	4691	4523	4372	4567	4565	4562	4699	4934
4637	4631	4648	4801	4823	5078	4863	5152	4809	4903	4802	4569	4444	4441	4434	4376	4469	4743	4737	4898	4812	4811	4776	4529	4583	4455	4552	4477	4332	4239	4319	4341	4677	4657	4762	4653	4726	4699	4666	4749	4851	4861	4789	4672	4579	4607	4576	4867	4661	4829
4731	4562	4886	4928	4916	5072	4921	4913	4766	4684	4608	4407	4467	4499	4647	4753	4952	5074	5043	5078	4874	4739	4499	4514	4450	4533	4478	4570	4579	4491	4396	4423	4759	4913	4978	4912	4760	4782	5014	4860	4991	5008	4963	4750	4763	4733	4579	4759	4928	5029
4887	4786	4891	4914	4828	4930	4672	4619	4591	4443	4584	4447	4534	4718	4918	5098	5058	4891	4990	4826	4768	4596	4293	4346	4459	4379	4500	4688	4481	4424	4594	4495	4699	4949	4869	4889	4786	4807	4738	4735	4874	4968	5036	5029	4783	4928	4673	4765	4916	5007
5095	4993	4815	4899	4702	4547	4586	4510	4357	4570	4778	4723	4854	4905	5067	5158	5100	4762	4569	4436	4516	4431	4314	4201	4290	4249	4474	4740	4619	4563	4540	4548	4628	4724	4755	4565	4667	4626	4570	4499	4645	4711	4833	4810	4780	4638	4509	4539	4768	4847
5145	5002	4931	4685	4541	4588	4640	4560	4669	4772	4956	4953	5088	4969	5036	4790	4677	4352	4236	4199	4276	4325	4364	4380	4422	4500	4587	4730	4805	4738	4564	4514	4604	4642	4754	4712	4724	4659	4640	4564	4564	4662	4770	4736	4717	4533	4613	4696	4599	4733
4999	4914	4834	4704	4533	4605	4787	4928	4794	5068	5097	5106	5134	4798	4715	4512	4338	4231	4246	4204	4436	4710	4797	4755	4738	4766	4746	4968	4868	4836	4739	4594	4628	4458	4629	4747	4874	4563	4551	4598	4604	4655	4803	4770	4813	4808	4674	4648	4788	4527
5010	4792	4673	4589	4693	4839	4926	4942	4884	5033	5125	4909	4813	4650	4300	4195	4261	4252	4473	4480	4760	4930	5089	4916	4937	4794	4661	4668	4814	4663	4684	4676	4469	4680	4775	4699	4812	4851	4806	4777	4708	4786	4992	4920	5094	4995	4760	4814	4701	4506
4890	4614	4871	4820	4936	4905	4980	4921	4901	4875	4728	4708	4458	4335	4226	4322	4578	4678	4808	4858	4852	4915	5046	4982	4805	4458	4545	4675	4599	4641	4621	4557	4623	4555	4557	4862	4892	4975	4884	4806	4873	4959	4734	5025	5150	4957	4939	4888	4773	4796
4846	4836	4820	5012	5034	4995	4943	4838	4797	4730	4787	4486	4515	4365	4469	4614	4917	4969	5068	5011	4780	4719	4778	4627	4508	4528	4259	4520	4539	4542	4466	4641	4536	4568	4605	4860	4740	4713	4925	4800	4634	4814	4650	4931	4874	5001	4987	4772	4965	4590
4735	4697	5105	5079	5036	5035	4858	4866	4618	4594	4518	4716	4590	4660	4786	5032	5069	5099	4844	4656	4543	4429	4469	4391	4337	4326	4249	4443	4467	4550	4823	4600	4647	4620	4572	4663	4709	4735	4654	4593	4805	4469	4460	4579	4737	4905	4944	4904	4720	4745
4817	4978	5085	4989	4995	4778	4705	4630	4578	4681	4568	4545	4813	4885	5081	4943	4746	4865	4789	4468	4296	4265	4277	4405	4281	4485	4410	4450	4504	4737	4827	4907	4757	4531	4629	4527	4546	4741	4629	4781	4618	4605	4412	4558	4606	4799	4711	4853	4858	4672
4979	5046	5176	5072	4917	4742	4706	4665	4627	4701	4537	4683	4847	4978	5081	4744	4724	4393	4324	4401	4313	4271	4392	4439	4541	4578	4661	4733	4747	4950	4899	4933	4701	4773	4700	4582	4602	4845	4801	4883	4842	4611	4698	4506	4665	4633	4706	4840	4767	4824
5255	5023	5248	4976	4788	4647	4639	4590	4603	4580	4866	4973	4960	5087	4939	4417	4378	4278	4229	4275	4301	4549	4609	4635	4733	4980	5086	5034	4904	4972	4977	4889	4942	4984	4829	4842	4767	4887	4873	4967	4982	4907	4820	4677	4613	4783	4849	5057	5012	4945
5408	5134	4977	4915	4705	4680	4540	4622	4792	4908	5077	5205	5062	4878	4663	4505	4339	4146	4405	4538	4715	4748	4743	4923	5053	5177	5286	5017	4897	4865	4943	4939	4920	4974	5032	4954	4924	4845	4933	4925	4961	4882	4973	4959	4764	4837	4967	5212	5169	5026
5339	5078	4733	4737	4504	4592	4563	4788	5045	5146	5320	5024	4823	4544	4408	4318	4256	4298	4489	4723	5156	5208	5166	5127	5323	5109	5088	4963	4694	4717	4702	4545	4807	4784	4841	4836	4575	4624	4699	4993	4690	4910	4981	4885	4802	4805	4894	4900	5104	4963
5110	4665	4382	4526	4540	4554	4762	4874	5139	5366	5234	4886	4537	4381	4118	4266	4423	4586	4859	5222	5296	5305	5125	5171	4870	4976	4903	4697	4578	4590	4448	4461	4509	4673	4670	4615	4455	4495	4471	4714	4815	4833	4834	4832	4781	4584	4747	4755	4822	4814
4784	4460	4479	4642	4745	4914	5063	5438	5191	5165	4925	4548	4224	4262	4293	4548	4942	4862	4973	5130	5049	5106	5129	4812	4757	4602	4505	4383	4420	4378	4393	4205	4387	4434	4585	4618	4508	4337	4321	4416	4477	4520	4662	4774	4489	4698	4707	4564	4520	4543
4626	4592	4580	4835	4996	5144	5074	5056	4996	4804	4460	4143	4203	4294	4607	4854	5162	5198	5246	5140	5074	4995	4724	4635	4466	4373	4300	4396	4425	4331	4284	4297	4371	4415	4745	4519	4628	4479	4408	4298	4441	4417	4404	4504	4519	4382	4344	4259	4306	4399
4683	4657	4740	4985	5231	5292	4898	4952	4570	4490	4382	4136	4477	4612	4948	5282	5237	5325	5030	5053	4679	4684	4641	4344	4191	4279	4127	4456	4466	4418	4494	4447	4524	4470	4662	4855	4851	4678	4678	4556	4617	4500	4395	4491	4572	4525	4453	4309	4329	4430
4853	4917	4981	5334	5050	4825	4830	4674	4329	4358	4331	4526	4755	4970	5126	5441	5400	5150	4819	4703	4497	4320	4425	4356	4183	4250	4385	4574	4664	4802	4769	4779	4703	4644	4751	4888	5022	4895	4987	4936	4887	4745	4819	4785	4737	4800	4654	4730	4492	4462
5189	5363	5294	5191	4895	4787	4497	4320	4282	4318	4451	4696	5090	5317	5345	5187	5181	4859	4720	4429	4231	4191	4335	4410	4528	4646	4773	4927	5010	5182	5011	5025	4901	4899	4856	4992	5175	5019	5277	5285	4979	5017	5223	5023	5004	5099	5209	5085	4886	4895
5488	5376	5223	5017	4577	4435	4295	4423	4459	4701	4857	5193	5455	5339	5239	4891	4678	4594	4393	4308	4251	4228	4645	4778	4989	5052	5197	5108	5138	5326	5157	5190	4997	4978	4824	4847	4995	5222	5035	5251	5218	5194	5158	5174	5245	5272	5266	5404	5382	5369
5453	5350	5079	4704	4376	4220	4266	4554	4729	5072	5311	5414	5399	5114	4927	4676	4309	4309	4305	4424	4482	4606	4733	5019	5327	5395	5388	5241	5154	5021	5112	5040	5025	4878	4710	4742	4768	4886	4866	5117	4991	5097	5132	5073	5296	5250	5435	5298	5324	5513
5492	5086	4568	4424	4290	4138	4464	4769	5075	5483	5660	5432	5105	4752	4587	4147	4226	4239	4406	4691	4923	4782	5025	5178	5421	5333	5132	5179	4873	4812	4740	4706	4762	4613	4418	4476	4454	4674	4722	4840	4781	4898	4843	4891	4982	5087	4994	5097	5185	5349
5162	4694	4427	4218	4274	4444	4749	5094	5479	5515	5461	5034	4759	4356	4187	4007	4074	4339	4634	4953	5212	5421	5526	5225	5393	5192	5232	4822	4594	4447	4531	4557	4441	4468	4423	4347	4401	4364	4347	4320	4564	4626	4640	4568	4664	4434	4476	4520	4705	4943
4732	4437	4122	4284	4495	4740	5023	5329	5400	5277	5073	4706	4271	4030	4027	4224	4475	4767	4944	5402	5577	5677	5516	5256	4967	4739	4802	4766	4374	4305	4276	4249	4250	4358	4479	4257	4209	4180	4254	4278	4274	4250	4291	4322	4304	4273	4228	4273	4276	4317
4587	4278	4268	4603	4636	5008	5323	5180	5271	4891	4638	4228	4053	4137	4064	4627	4854	5173	5321	5598	5538	5562	5391	5135	4675	4371	4427	4240	4206	4160	4173	4192	4161	4320	4428	4333	4372	4314	4150	4133	4265	4126	4281	4350	4196	4213	4030	4115	4039	4049
4387	4400	4603	4631	5017	5227	5163	5093	4855	4552	4174	3982	4062	4280	4586	5118	5200	5529	5568	5504	5503	5303	5088	4724	4306	4063	3943	4077	4105	4201	4189	4235	4184	4252	4410	4610	4457	4302	4345	4300	4259	4180	4253	4292	4292	4216	4127	4070	3925	3985
4525	4470	4838	4835	5101	5155	5155	4850	4481	4086	3984	4073	4363	4766	4996	5411	5652	5651	5550	5360	5032	4828	4533	4356	4063	3877	3858	4086	4194	4226	4324	4362	4483	4505	4739	4604	4799	4690	4516	4497	4331	4227	4234	4355	4309	4314	4272	4241	4108	3964
4763	4735	4940	5010	4999	5059	4763	4543	4250	4114	4160	4443	4703	5150	5437	5504	5510	5508	5200	4827	4441	4428	4124	3984	4023	4114	4167	4276	4423	4550	4649	4770	4702	4763	4745	4709	4776	4734	4777	4528	4459	4453	4493	4414	4446	4658	4666	4512	4591	4279
4776	4930	5061	5096	4868	4578	4550	4409	4166	4075	4340	4785	4997	5410	5551	5390	5386	5070	4826	4545	4199	4047	3989	3951	4222	4236	4512	4615	4795	4913	4916	4922	4929	4836	4840	4818	4815	4884	4957	4830	4835	4764	4743	4844	4925	5047	4980	4947	4973	4854
5066	5014	5103	4825	4614	4560	4307	4259	4173	4502	4518	4849	5301	5292	5394	5276	4838	4665	4450	4097	3982	3983	3961	4268	4440	4736	4742	4984	5027	5026	5081	5004	5033	4971	4988	4969	4846	4924	4921	5021	5106	4880	5077	5043	5158	5285	5300	5332	5313	5286
5126	5232	5007	4809	4545	4283	4175	4261	4375	4598	4779	5131	5127	5244	5150	4828	4487	4452	4094	4078	4277	4222	4481	4613	4864	5169	5406	5213	5201	5123	5061	4895	4826	4791	4801	4872	4751	4814	4761	4892	5015	5242	5243	5417	5485	5560	5603	5447	5684	5707
5328	5075	4945	4686	4305	4237	4170	4299	4561	4782	5022	5199	5104	4925	4871	4526	4406	4207	4240	4211	4379	4510	4807	4896	5172	5250	5260	5356	5133	4906	4767	4731	4672	4718	4564	4677	4684	4661	4923	4825	4976	5245	5270	5347	5450	5434	5645	5563	5698	5695
5227	4791	4837	4517	4245	4233	4191	4398	4570	5017	5127	5072	4913	4620	4454	4370	4360	4221	4314	4390	4598	4875	5018	5239	5336	5227	5397	5223	5020	4673	4552	4364	4336	4423	4397	4561	4525	4580	4672	4821	4910	5054	5135	5194	5446	5470	5559	5510	5517	5592
5085	4986	4619	4348	4201	4179	4355	4453	4653	4974	5118	5139	4785	4534	4332	4322	4119	4394	4341	4731	4834	4993	5115	5300	5172	5033	4884	4825	4692	4458	4381	4284	4249	4224	4323	4365	4516	4769	4728	4799	4894	4913	5165	5120	5252	5360	5351	5417	5441	5541
4994	4646	4396	4343	4159	4352	4428	4734	4897	5040	5133	5059	4681	4590	4336	4350	4430	4368	4494	4785	4967	5090	5076	5104	4890	4760	4568	4325	4190	4221	4440	4105	4224	4191	4196	4560	4630	4799	4872	4846	4839	4832	4674	4891	4979	5148	5087	5249	5280	5313
5065	4420	4428	4276	4229	4360	4681	4765	5019	5094	4998	4853	4656	4577	4340	4420	4426	4601	4621	4860	4865	5035	4912	4928	4698	4447	4323	4115	4161	4320	4245	4478	4432	4524	4571	4636	4643	4741	5003	4811	4859	4700	4674	4619	4720	4642	4691	4616	4884	4953
4592	4330	4262	4317	4376	4437	4837	5110	5074	5023	4990	4689	4443	4443	4346	4252	4603	4567	4566	4717	4750	4688	4485	4570	4635	4362	4373	4180	4125	4264	4516	4472	4674	4818	4774	4860	4830	4916	4887	4957	4961	4828	4668	4543	4462	4339	4464	4369	4373	4651
4568	4274	4140	4361	4543	4598	4878	5049	5155	4995	4779	4645	4399	4480	4377	4398	4323	4426	4492	4727	4566	4550	4538	4552	4356	4274	4445	4514	4364	4570	4897	4865	5086	5168	5260	5013	4970	4980	4991	4953	4700	4690	4582	4410	4431	4167	4103	4137	4209	4282
4297	4320	4375	4525	4661	4917	4944	5011	5016	4839	4627	4474	4370	4347	4303	4356	4448	4411	4476	4610	4687	4569	4573	4414	4422	4435	4478	4865	4893	5073	5226	5184	5238	5624	5417	5508	5276	4997	4837	4667	4597	4356	4409	4129	4088	3984	3805	3889	3965	3915
4439	4318	4556	4508	4688	4953	5016	4965	4748	4821	4645	4469	4345	4392	4344	4299	4326	4396	4465	4492	4548	4631	4538	4628	4530	4782	4804	5071	5318	5344	5507	5531	5514	5568	5523	5540	5278	5022	4739	4481	4346	4351	4115	3959	3792	3827	3837	3734	3743	3764
4464	4421	4555	4751	4740	4875	4882	4995	4642	4680	4550	4351	4314	4205	4259	4333	4306	4439	4502	4504	4563	4592	4773	4804	4940	5103	5408	5524	5749	5712	5922	5868	5674	5617	5465	5428	5154	4923	4730	4386	4230	4103	3785	3864	3805	3692	3748	3570	3717	3563
4463	4522	4528	4880	4725	4875	4975	4935	4855	4617	4393	4237	4383	4120	4215	4309	4334	4428	4597	4661	4824	4943	5142	5057	5380	5568	5710	5771	5794	5958	6067	6033	5849	5456	5331	5057	4773	4700	4339	4249	3946	3807	3713	3499	3622	3589	3566	3690	3529	3597
4538	4637	4783	4863	4766	4962	4945	4893	4627	4547	4426	4238	4365	4253	4276	4312	4436	4651	4844	4932	5161	5170	5347	5555	5656	5920	6078	6006	5970	6052	6053	5849	5513	5182	5050	4715	4479	4248	4029	3785	3679	3595	3513	3401	3510	3419	3422	3523	3465	3564
4609	4597	4791	4847	5023	5017	4776	4761	4614	4360	4265	4173	4131	4232	4373	4363	4526	4736	5209	5387	5546	5789	5635	5740	5946	5998	6040	6206	6177	5857	5690	5310	5313	4849	4664	4354	4076	3672	3484	3444	3279	3350	3201	3386	3403	3359	3449	3497	3408	3476
4836	4692	4824	4940	4989	4821	4622	4720	4637	4351	4182	4091	4218	4332	4440	4575	4878	5121	5327	5676	5894	5896	5925	5835	5822	5928	5957	5853	5686	5477	5273	4730	4525	4215	4073	3695	3623	3369	3015	2937	2945	3186	3124	3233	3251	3340	3424	3491	3404	3329
4885	4840	4811	4884	4911	4854	4533	4586	4284	4198	4130	4281	4288	4400	4637	5022	5267	5433	5643	5745	6059	6187	6080	6028	5775	5877	5629	5469	5335	4838	4653	4227	3980	3633	3335	3314	2977	2965	2753	2754	2809	2939	3044	3143	3192	3351	3497	3341	3531	3508
4970	5038	4898	5081	4825	4674	4611	4331	4145	4129	4244	4259	4437	4556	4754	5106	5387	5595	5968	6135	6055	6110	6004	5920	5654	5379	5236	4891	4470	4282	3969	3774	3360	3145	2977	2772	2742	2647	2661	2663	2695	2809	2971	3126	3128	3349	3418	3474	3499	3524
5167	5007	4995	4747	4599	4466	4445	4260	4180	4069	4185	4380	4453	4776	5033	5293	5754	5927	6179	6136	5932	5939	5711	5355	5226	4770	4574	4268	3898	3723	3406	3232	2885	2673	2476	2416	2503	2413	2684	2628	2790	2935	3053	3017	3238	3357	3390	3422	3582	3624
5224	5025	4909	4635	4615	4420	4317	4200	4147	4062	4272	4480	4638	5025	5334	5661	5885	6066	6244	6097	5816	5768	5262	5094	4823	4474	4170	3772	3474	3156	2874	2722	2583	2457	2303	2333	2397	2385	2555	2815	2842	3175	3267	3124	3338	3437	3437	3469	3507	3636
5148	4908	4876	4682	4384	4309	4213	4218	4143	4188	4292	4501	4900	5201	5564	5748	5953	5991	6142	5984	5754	5270	4936	4763	4255	4029	3809	3409	3065	2818	2609	2496	2423	2324	2375	2390	2503	2552	2767	2959	3250	3327	3495	3493	3462	3583	3541	3543	3505	3565
5030	4864	4662	4586	4307	4353	4130	4300	4118	4291	4356	4827	5068	5406	5676	5852	6004	6132	5973	5755	5599	5204	4669	4350	4023	3719	3394	3058	2898	2673	2510	2394	2428	2528	2563	2509	2689	2876	3018	3262	3488	3588	3878	3719	3827	3934	3721	3666	3600	3530
5159	4729	4615	4379	4423	4274	4160	4251	4255	4429	4608	4979	5145	5465	5590	5852	5816	5980	5716	5563	5309	4968	4459	3973	3744	3314	3180	2907	2668	2502	2437	2496	2466	2520	2814	2829	3114	3305	3515	3770	3765	4020	4060	4154	4172	4080	3906	3813	3736	3510
5155	4550	4495	4338	4332	4246	4163	4267	4419	4532	4800	4989	5307	5479	5670	5858	5933	5809	5750	5342	4906	4668	4104	3813	3485	3203	2924	2821	2607	2558	2549	2576	2593	2825	3007	3200	3562	3797	3971	4148	4294	4347	4552	4444	4423	4276	4076	3909	3863	3712
5001	4618	4322	4238	4208	4201	4224	4365	4401	4760	5174	4990	5309	5566	5642	5806	5917	5731	5547	5159	4701	4359	3957	3553	3267	3246	2926	2748	2584	2560	2674	2728	2871	2989	3206	3493	3834	4108	4485	4719	4753	4934	5008	4807	4553	4308	4179	3974	3934	3795
4771	4503	4374	4289	4136	4233	4218	4289	4534	4881	5086	5307	5453	5512	5608	5726	5622	5532	5289	4884	4499	4155	3675	3402	3162	2902	2895	2655	2732	2782	2825	2873	3127	3273	3505	3880	4147	4475	4764	5077	5156	5447	5449	5020	4780	4597	4151	3986	3917	3887
4673	4615	4395	4275	4174	4265	4280	4303	4449	4798	5149	5254	5493	5550	5524	5694	5497	5343	4974	4738	4356	3794	3664	3335	3011	2845	2906	2708	2804	2844	3038	3189	3335	3504	3753	4227	4556	4692	5040	5324	5615	5675	5520	5429	4970	4569	4234	4044	3808	3739
4710	4531	4384	4388	4387	4212	4227	4413	4593	4751	5056	5231	5589	5541	5520	5437	5537	5207	4962	4493	4229	3820	3426	3141	3011	2864	2786	2883	2903	3061	3130	3374	3701	3802	4107	4483	4875	5146	5489	5707	5924	5648	5662	5486	5231	4998	4503	4280	3799	3551
4648	4333	4360	4422	4317	4373	4275	4449	4513	4880	5005	5403	5630	5636	5542	5419	5348	5063	4820	4502	4062	3718	3307	3088	2954	2953	2878	2986	3013	3219	3436	3605	3875	4153	4343	4695	4985	5429	5823	6050	6280	5890	5787	5686	5484	4991	4653	4241	4006	3653
4524	4322	4199	4398	4502	4559	4389	4608	4684	4957	5187	5384	5561	5444	5464	5368	5325	5063	4540	4112	3918	3518	3127	2988	2966	2969	3051	3040	3289	3404	3701	3876	4085	4336	4649	4891	5279	5526	6007	6435	6433	6353	6181	6096	5530	5101	4743	4145	3869	3628
4648	4375	4311	4385	4357	4586	4490	4591	4685	4861	5103	5305	5426	5299	5277	5248	5190	4870	4364	4106	3628	3511	3190	3139	3000	3006	3200	3311	3360	3612	3778	3982	4272	4530	4793	5213	5454	5908	6126	6418	6555	6656	6339	6115	5553	5195	4633	4298	3821	3548
4612	4401	4267	4398	4445	4612	4567	4614	4749	4926	5118	5381	5293	5397	5262	5195	5074	4780	4332	4047	3616	3276	3223	3123	3108	3116	3232	3432	3549	3673	3924	3995	4311	4530	4734	5254	5511	5912	6223	6226	6461	6666	6338	6164	5732	5191	4633	4254	3776	3477
4701	4315	4205	4429	4373	4591	4638	4763	4974	5077	5156	5250	5205	5272	5197	5059	4686	4535	4205	3857	3664	3462	3301	3219	3106	3299	3259	3486	3687	3945	4032	4075	4307	4482	4804	5191	5575	5655	6092	6299	6477	6463	6407	6107	5722	5161	4810	4121	3781	3332
4545	4185	4318	4528	4382	4601	4603	4845	4873	4958	5338	5249	5260	5075	5012	4837	4701	4470	4216	3907	3659	3420	3298	3219	3300	3385	3471	3570	3725	3960	4257	4133	4374	4374	4654	5116	5322	5653	5896	6359	6448	6465	6305	6104	5531	5011	4664	4094	3683	3318
4525	4286	4324	4481	4402	4802	4698	4664	4771	4971	5226	5125	5110	5005	5018	4758	4665	4376	4240	3865	3617	3470	3404	3402	3387	3339	3528	3615	3787	3949	4159	4336	4457	4331	4468	4769	5011	5266	5691	5873	6108	6301	6063	5879	5411	4898	4404	4042	3575	3021
4512	4447	4378	4589	4718	4696	4824	4695	4649	4985	5054	5231	4945	4975	4856	4565	4359	4267	4176	3793	3681	3512	3476	3519	3381	3382	3619	3827	3888	4162	4217	4325	4275	4321	4458	4702	4698	5077	5285	5661	5714	5790	5661	5471	5071	4561	4058	3723	3178	2995
4469	4335	4421	4468	4672	4587	4600	4702	4522	4775	5006	5041	5012	4731	4648	4590	4477	4273	4248	3889	3637	3585	3562	3394	3432	3604	3652	3786	4060	4235	4322	4341	4259	4300	4350	4210	4398	4548	4873	5076	5458	5387	5268	5165	4675	4172	3892	3340	3050	2695
4533	4235	4303	4454	4539	4677	4821	4718	4617	4791	4762	5076	4842	4755	4866	4676	4430	4399	4198	3951	3750	3660	3555	3483	3661	3586	3555	3885	4087	4201	4223	4393	4327	4218	4151	4066	4172	4228	4509	4713	4653	4774	4670	4682	4344	4043	3620	3227	2847	2596
4466	4153	4318	4499	4524	4532	4600	4711	4635	4617	4603	4949	4841	4922	4688	4642	4664	4364	4256	4021	3941	3837	3604	3551	3553	3754	3752	3745	3989	4083	4402	4336	4340	4244	4069	3952	4094	3909	4076	4168	4128	4284	4169	4101	3936	3432	3164	2909	2651	2461
4442	4175	4321	4573	4614	4752	4717	4775	4525	4639	4505	4668	4747	4946	4891	4689	4657	4562	4359	4226	3997	3787	3607	3633	3602	3578	3687	3806	3919	4092	4192	4400	4362	4115	3936	3944	3610	3655	3647	3689	3727	3739	3828	3615	3383	3202	2895	2668	2485	2371
4366	4254	4238	4493	4622	4764	4736	4671	4481	4617	4596	4581	4763	4920	4907	4851	4724	4576	4390	4160	4119	3879	3752	3642	3588	3577	3704	3745	3882	3924	4180	4328	4152	4163	3833	3794	3470	3396	3407	3335	3361	3312	3338	3163	3061	2745	2519	2508	2375	2475
4493	4336	4238	4456	4632	4725	4891	4728	4547	4500	4597	4690	4823	4816	4851	4856	4847	4738	4489	4264	4273	4104	3891	3611	3689	3564	3553	3681	3838	3942	3995	4124	4110	3928	3798	3733	3494	3175	3110	2857	2907	2927	2968	2777	2607	2435	2363	2433	2350	2416
4396	4221	4352	4436	4557	4690	4580	4736	4600	4569	4546	4818	4693	4844	4953	4952	4768	4639	4580	4346	4210	4171	3991	3748	3625	3571	3535	3574	3667	3859	4022	4104	4005	3880	3662	3584	3264	3190	2923	2713	2617	2636	2669	2598	2491	2398	2254	2378	2411	2681
4493	4164	4402	4326	4442	4554	4731	4621	4539	4637	4538	4659	4873	4898	4846	4910	4772	4771	4568	4396	4219	4043	3935	3866	3781	3661	3433	3412	3444	3661	3877	3879	3957	3975	3655	3492	3269	2955	2766	2650	2495	2553	2401	2331	2335	2214	2400	2390	2541	2842
4405	4293	4253	4269	4356	4486	4613	4638	4699	4703	4597	4730	4747	4891	4873	4855	4874	4770	4487	4365	4259	4021	3991	3828	3817	3614	3388	3403	3378	3504	3640	3744	3820	3733	3802	3631	3224	3013	2673	2559	2351	2339	2215	2102	2287	2410	2388	2584	2981	3060
4483	4287	4093	4209	4498	4499	4586	4610	4588	4695	4579	4643	4867	4801	4855	5073	4932	4668	4729	4476	4319	4138	3973	3916	3819	3629	3485	3291	3298	3396	3538	3666	3775	3800	3875	3643	3357	3056	2784	2566	2504	2362	2289	2303	2322	2530	2695	2957	3127	3591
4441	4482	4184	4269	4173	4362	4684	4668	4714	4619	4652	4655	4553	4662	4902	4814	4891	4838	4672	4514	4403	4251	4023	3943	3747	3625	3461	3339	3272	3256	3223	3360	3376	3713	3822	3793	3558	3281	3124	2888	2706	2511	2396	2446	2496	2762	2992	3327	3623	4184
4429	4231	4089	4206	4155	4390	4595	4755	4731	4733	4657	4540	4659	4683	4857	4885	4839	4771	4903	4653	4483	4210	4206	4035	4056	3751	3625	3493	3290	3232	3243	3272	3392	3507	3625	3710	3523	3391	3290	3021	2992	2782	2781	2832	2847	3082	3303	3653	3936	4602
4580	4327	4395	4209	4024	4336	4579	4788	4911	4849	4749	4644	4580	4597	4671	4685	4769	4799	4810	4696	4501	4497	4370	4209	4038	3993	3832	3703	3495	3306	3125	3234	3188	3468	3450	3535	3521	3556	3564	3360	3250	3223	3123	3094	3155	3403	3598	3890	4350	4879
4558	4310	4245	4194	4228	4347	4406	4630	4717	4804	4749	4712	4772	4558	4479	4656	4661	4762	4864	4800	4602	4650	4579	4473	4330	4227	4177	3902	3717	3484	3372	3148	3256	3341	3416	3465	3623	3662	3741	3569	3482	3428	3336	3508	3645	4027	3943	4290	4882	5226
4716	4546	4404	4300	4344	4246	4405	4652	4839	4908	4843	4747	4695	4660	4593	4590	4561	4859	4931	4748	4599	4761	4603	4713	4611	4552	4286	4198	4077	3767	3605	3247	3256	3198	3290	3463	3665	3700	3881	3995	3701	3809	4003	4068	4056	4341	4547	4616	5100	5411
4659	4610	4404	4461	4408	4144	4375	4637	4795	4905	4955	4905	4925	4683	4610	4616	4528	4783	4841	4850	4726	4791	4638	4687	4760	4666	4644	4532	4436	4139	3877	3638	3266	3316	3370	3472	3645	3742	4087	4155	4307	4392	4372	4597	4753	4680	4826	5076	5352	5517
4666	4438	4497	4314	4180	4321	4390	4604	4678	4923	4907	4912	4887	4737	4535	4633	4637	4700	4897	4826	4807	4840	4671	4655	4880	4765	4802	4655	4602	4618	4446	4106	3725	3585	3607	3626	3638	3927	4376	4389	4551	4818	4932	4966	5023	5251	5190	5450	5477	5786
4886	4503	4494	4357	4217	4482	4443	4585	4615	4681	4852	4875	4793	4607	4616	4422	4462	4475	4547	4762	4927	4896	4697	4673	4856	4882	5103	5117	5106	4898	4886	4655	4226	3952	3838	3911	4050	4075	4363	4559	4858	5077	5267	5511	5576	5612	5573	5800	5767	5940
4878	4747	4466	4369	4348	4260	4409	4352	4633	4742	4701	4663	4857	4652	4729	4548	4497	4415	4388	4690	4826	4891	4807	4778	4853	4930	5100	5307	5269	5334	5187	5011	4903	4593	4448	4438	4366	4422	4627	4873	5027	5530	5715	5720	6046	6096	6092	6036	6078	5957
4763	4631	4541	4408	4334	4138	4236	4514	4558	4543	4594	4619	4779	4613	4635	4568	4467	4320	4370	4573	4946	4840	5016	4795	4884	4915	5217	5161	5587	5550	5638	5619	5379	5211	4811	4891	4683	4607	4871	4977	5329	5551	5883	6099	6352	6205	6163	6397	6025	5822
5002	4647	4708	4487	4336	4259	4269	4335	4548	4534	4662	4695	4779	4664	4634	4591	4269	4348	4302	4347	4669	4945	4957	4919	4874	5034	5010	5137	5435	5815	5918	5947	5903	5702	5531	5402	5182	5013	5132	5094	5470	5791	6094	6377	6429	6396	6485	5995	5986	5664
4857	4670	4675	4634	4415	4146	4216	4319	4400	4439	4559	4665	4663	4666	4727	4625	4427	4347	4294	4323	4469	4598	4786	4993	4834	5051	4833	5031	5247	5812	6111	6123	6204	6180	6053	5728	5627	5418	5180	5470	5612	5885	6000	6197	6367	6207	6278	5926	5738	5406
4780	4616	4668	4626	4606	4250	4453	4223	4302	4381	4372	4656	4676	4823	4816	4757	4593	4590	4408	4292	4395	4561	4673	4891	4905	4907	4811	4797	5143	5345	5716	5976	6050	6375	6456	6318	5982	5772	5425	5391	5605	5667	5736	6030	6053	6217	5993	5723	5281	4973
4556	4596	4588	4580	4627	4561	4254	4289	4413	4300	4303	4490	4563	4654	4836	4830	4709	4747	4646	4476	4410	4381	4603	4747	4847	4834	4843	4678	4877	5051	5119	5623	5867	6259	6342	6272	6291	6000	5679	5633	5495	5418	5437	5461	5508	5473	5495	5261	4916	4612
4481	4643	4437	4625	4619	4674	4420	4429	4373	4433	4422	4398	4419	4529	4662	4852	4779	4695	4668	4645	4575	4531	4639	4786	4762	4818	4671	4775	4770	4577	4827	5046	5477	5788	5976	6129	5787	5938	5763	5402	5196	5015	4848	4801	4864	4865	4805	4600	4307	4192
4444	4540	4433	4470	4563	4513	4473	4505	4431	4533	4364	4427	4320	4466	4794	4742	4781	4868	4950	4662	4597	4494	4789	4728	4849	4808	4779	4770	4752	4633	4386	4573	4864	5054	5271	5471	5485	5396	5326	5060	4828	4648	4403	4374	4218	4243	4093	3965	3722	3694
4389	4288	4322	4432	4461	4597	4546	4471	4565	4421	4528	4292	4394	4483	4431	4520	4676	4847	4916	4823	4712	4635	4653	4895	4837	4947	4930	4928	4757	4513	4409	4417	4308	4543	4763	4672	4894	5021	4975	4728	4459	4271	3897	4011	3622	3539	3516	3472	3353	3428
4561	4411	4405	4521	4545	4443	4581	4576	4552	4618	4500	4510	4317	4406	4366	4408	4655	4729	4975	4915	4834	4784	4765	4595	4847	4901	5056	4948	5009	4568	4493	4160	4152	3963	4160	4213	4291	4492	4582	4327	4319	3927	3749	3609	3422	3343	3351	3301	3304	3313
4487	4335	4384	4367	4559	4468	4562	4677	4613	4828	4668	4584	4331	4417	4426	4206	4440	4656	4943	5006	4953	4856	4868	4744	4813	4870	4797	5046	5072	4867	4696	4423	4187	3994	3998	3964	4036	3975	4046	4101	4102	3908	3901	3653	3721	3634	3512	3541	3576	3750
4563	4403	4221	4493	4444	4435	4512	4609	4792	4822	4737	4660	4567	4568	4406	4374	4317	4483	4801	4834	4943	5077	4857	4769	4811	4796	4813	4963	5113	5088	4981	4715	4574	4281	4023	3987	3958	3831	4038	4119	4098	4064	4171	4171	4132	4067	4035	4118	4084	4343
4658	4468	4376	4252	4234	4595	4604	4607	4728	4867	4762	4747	4704	4685	4578	4448	4201	4332	4404	4624	4812	5138	4917	4950	4679	4714	4968	4943	5105	5065	5195	5159	4980	4618	4459	4106	3941	3969	4026	4086	4388	4212	4496	4563	4703	4760	4734	4705	4860	4857
4820	4583	4444	4461	4256	4257	4387	4515	4668	4917	4864	4913	4695	4749	4655	4462	4296	4298	4351	4316	4567	4843	4943	5011	4764	4668	4742	4743	4861	4939	5012	5216	5234	5109	4854	4437	4482	4390	4348	4271	4321	4459	4678	4948	5119	5265	5368	5363	5308	5396
4706	4595	4386	4365	4359	4240	4306	4504	4814	4697	4832	4822	4935	4944	4632	4653	4407	4283	4287	4228	4232	4687	4797	4768	4881	4729	4687	4642	4669	4821	4939	5191	5467	5463	5165	5264	4840	4601	4797	4528	4421	4525	4887	5037	5255	5514	5462	5545	5594	5572
4636	4656	4460	4550	4219	4222	4444	4312	4558	4617	4546	4812	4932	4971	4905	4761	4708	4454	4307	4212	4212	4293	4575	4605	4566	4702	4667	4559	4567	4519	4571	5022	5266	5290	5294	5241	5086	4924	4798	4656	4706	4604	4777	5102	5087	5291	5201	5362	5357	5449
4658	4544	4527	4554	4395	4213	4164	4243	4374	4447	4586	4674	4711	4870	4883	4968	4991	4722	4593	4320	4239	4356	4405	4451	4602	4738	4708	4452	4579	4238	4395	4466	4842	4864	5003	5122	5255	5085	4939	4716	4638	4671	4614	4620	4724	4738	4790	4888	4983	4890
4527	4679	4489	4563	4532	4430	4515	4279	4456	4463	4516	4356	4619	4723	4711	4823	4988	5000	4957	4609	4425	4267	4334	4268	4364	4612	4705	4619	4360	4208	4189	4238	4338	4496	4719	4787	4915	4933	4834	4654	4553	4459	4534	4410	4384	4344	4162	4228	4227	4263
4661	4512	4402	4746	4730	4642	4450	4294	4322	4430	4500	4326	4723	4468	4687	4795	4793	5065	5007	4865	4691	4565	4444	4315	4537	4506	4751	4769	4535	4318	4320	4183	4207	4290	4181	4355	4511	4680	4696	4496	4463	4459	4256	4046	4054	3855	3782	3869	3684	3860
4344	4410	4404	4596	4649	4720	4675	4564	4386	4400	4418	4341	4494	4442	4464	4644	4803	4912	4984	5094	4980	4753	4539	4507	4370	4457	4605	4616	4612	4715	4430	4518	4370	4124	3946	4128	4274	4482	4422	4320	4334	4307	4389	4247	4115	3824	3747	3612	3733	3790
4629	4481	4309	4293	4544	4717	4703	4602	4529	4454	4404	4548	4477	4448	4442	4347	4497	4660	4751	4884	4927	5019	4878	4667	4355	4489	4550	4588	4695	4874	4693	4731	4456	4318	4059	3982	4149	4407	4345	4378	4406	4476	4342	4471	4293	4129	4014	4067	3971	4029
4548	4249	4271	4394	4302	4407	4605	4688	4804	4496	4556	4504	4580	4472	4386	4318	4412	4299	4380	4765	4765	5014	4850	4721	4593	4702	4464	4422	4613	4816	4812	4883	4857	4687	4382	4264	4092	4177	4141	4259	4347	4410	4505	4522	4548	4524	4502	4307	4403	4410
4494	4356	4314	4348	4269	4221	4466	4772	4692	4706	4631	4613	4698	4351	4574	4426	4333	4298	4351	4350	4582	4806	4895	4899	4752	4615	4589	4506	4416	4521	4685	4777	4994	4760	4524	4434	4327	4248	4067	4223	4185	4341	4379	4631	4621	4661	4619	4658	4823	4647
4481	4489	4471	4432	4201	4260	4494	4478	4571	4780	4743	4777	4659	4690	4574	4686	4523	4437	4267	4152	4343	4464	4686	4699	4712	4708	4619	4465	4434	4440	4539	4668	4702	4699	4744	4585	4571	4362	4118	4183	4076	4139	4288	4387	4406	4419	4641	4683	4715	4693
4513	4480	4525	4569	4342	4357	4233	4299	4470	4736	4759	4643	4881	4705	4810	4635	4725	4708	4467	4283	4174	4269	4332	4340	4511	4641	4624	4527	4531	4287	4322	4259	4371	4422	4534	4675	4647	4650	4531	4221	4116	4190	4176	4072	4027	4164	4088	4374	4328	4526
4516	4477	4453	4664	4502	4418	4177	4324	4356	4533	4510	4543	4672	4775	4737	4770	4898	4964	4956	4468	4489	4292	4088	4145	4367	4466	4561	4531	4415	4419	4082	4131	4040	4162	4316	4526	4607	4683	4623	4358	4264	4169	4254	4080	4068	4034	4079	4140	4266	4323
4660	4455	4491	4592	4609	4479	4348	4381	4255	4391	4365	4574	4496	4633	4672	4639	4818	5071	4927	4997	4897	4571	4351	4186	4353	4384	4449	4515	4506	4478	4255	4185	3993	4101	3988	4155	4456	4611	4602	4553	4414	4309	4382	4211	4317	4123	4121	4088	4287	4222
4667	4529	4426	4553	4598	4681	4733	4553	4434	4236	4189	4199	4401	4340	4496	4577	4763	4922	5008	5166	5095	4980	4746	4635	4492	4520	4531	4512	4503	4604	4515	4490	4456	4164	4082	4138	4329	4544	4690	4644	4681	4643	4708	4656	4758	4462	4434	4369	4446	4354
4578	4589	4522	4531	4593	4732	4800	4836	4662	4484	4178	4373	4321	4334	4222	4273	4306	4444	4640	5102	5140	5205	5224	5017	4772	4654	4594	4671	4626	4790	4793	4807	4741	4508	4428	4327	4504	4522	4547	4537	4581	4787	4902	4845	4857	4675	4561	4662	4526	4399
4649	4574	4515	4517	4607	4701	4816	4991	4923	4592	4578	4420	4383	4330	4205	4192	4203	4236	4196	4432	4711	4972	5195	5116	5094	5011	4828	4591	4792	4790	4728	4942	5064	4864	4725	4582	4564	4572	4425	4554	4553	4644	4888	4825	4848	4721	4695	4589	4529	4468
4583	4499	4514	4522	4398	4446	4631	4751	4925	4826	4590	4556	4330	4341	4190	4116	4255	4024	3936	3952	4201	4524	4768	4784	4975	5002	4822	4740	4565	4601	4616	4863	4915	5039	4691	4753	4828	4699	4603	4409	4291	4458	4661	4697	4665	4778	4663	4547	4590	4454
4610	4456	4523	4476	4236	4347	4425	4557	4815	4847	4758	4770	4730	4427	4217	4284	4236	4187	3996	3824	3871	3950	4157	4282	4513	4663	4770	4555	4535	4447	4375	4686	4671	4777	4762	4775	4872	4892	4784	4471	4258	4225	4420	4412	4312	4240	4270	4351	4422	4714
4501	4542	4433	4589	4404	4356	4338	4412	4633	4570	4738	4771	4865	4704	4593	4524	4426	4369	4324	4258	3887	3855	3894	3888	4103	4256	4525	4314	4399	4190	4255	4226	4286	4287	4432	4489	4655	4537	4587	4512	4320	4331	4323	4463	4330	4224	4199	4231	4416	4481
4534	4463	4516	4433	4530	4379	4399	4365	4353	4436	4552	4597	4693	4701	4527	4616	4500	4752	4593	4591	4289	4193	3953	3902	3888	4010	4161	4260	4246	4157	4022	4102	4024	4119	3992	4193	4387	4393	4468	4290	4501	4371	4614	4380	4404	4336	4207	4258	4344	4499
4553	4431	4386	4453	4511	4410	4527	4334	4357	4318	4252	4401	4373	4656	4601	4497	4364	4499	4665	4824	4781	4728	4428	4274	3971	4026	4183	4170	4278	4223	4308	4055	4193	4151	3998	4150	4131	4296	4456	4400	4357	4418	4579	4688	4651	4545	4477	4441	4567	4587
4600	4396	4272	4406	4217	4470	4522	4605	4399	4391	4260	4176	4356	4376	4408	4396	4405	4310	4423	4701	4702	4973	4890	4800	4479	4344	4305	4426	4391	4387	4456	4377	4375	4398	4201	4288	4234	4263	4283	4372	4241	4611	4569	4792	4556	4533	4562	4541	4596	4525
4619	4631	4437	4225	4367	4315	4497	4456	4498	4474	4392	4329	4308	4175	4350	4346	4233	4207	4218	4225	4459	4475	4886	5014	5005	4735	4670	4617	4467	4485	4483	4673	4794	4693	4606	4553	4339	4321	4331	4284	4204	4253	4334	4487	4505	4451	4320	4372	4537	4359
4538	4581	4606	4565	4384	4258	4381	4368	4361	4471	4395	4443	4423	4292	4359	4404	4317	4327	4210	4164	4101	4318	4319	4739	4809	4787	4780	4813	4549	4499	4485	4646	4780	4774	4762	4660	4604	4677	4426	4316	4234	4176	4133	4224	4128	4111	4082	3983	4172	4199
4450	4433	4613	4649	4388	4419	4338	4237	4232	4360	4490	4562	4485	4491	4505	4447	4487	4412	4448	4173	4060	3981	4086	4256	4445	4608	4670	4597	4459	4275	4326	4310	4430	4621	4554	4570	4537	4553	4557	4385	4241	4134	4119	4112	3953	3978	3939	4024	4012	4157
4402	4392	4438	4502	4552	4448	4431	4385	4161	4165	4264	4479	4393	4496	4235	4387	4415	4549	4515	4624	4298	4220	4082	3941	3929	4159	4368	4290	4346	4211	4183	4260	4157	4121	4158	4319	4184	4473	4428	4367	4320	4245	4194	4127	4165	4083	4097	3973	4089	4410
4390	4383	4401	4350	4566	4568	4447	4591	4382	4177	4191	4228	4322	4387	4335	4408	4553	4726	4666	4854	4798	4613	4659	4399	4192	4103	4312	4313	4258	4267	4235	3877	4134	4064	4040	3941	4073	4086	4275	4120	4284	4324	4336	4309	4415	4326	4281	4348	4256	4333
4632	4438	4414	4397	4421	4499	4532	4562	4663	4524	4289	4120	4210	4334	4264	4280	4295	4609	4597	4756	4802	4879	5090	4930	4843	4517	4469	4424	4455	4545	4422	4367	4455	4451	4357	4155	4064	4068	4201	4205	4492	4456	4369	4451	4578	4742	4737	4642	4592	4356
4614	4582	4607	4402	4366	4471	4415	4433	4635	4558	4461	4355	4287	4215	4253	4217	4163	4190	4228	4273	4320	4599	4906	5032	5119	5083	5163	4866	4658	4778	4623	4669	4805	4919	4834	4578	4616	4463	4618	4530	4449	4476	4492	4511	4628	4626	4658	4558	4411	4474
4715	4541	4572	4643	4451	4491	4284	4372	4567	4677	4525	4525	4336	4273	4180	4260	4139	4058	4240	4075	4010	4211	4251	4588	4775	5034	4995	4993	5047	4917	4906	4841	4985	5030	5138	5145	5103	4985	4915	4722	4709	4585	4346	4486	4420	4549	4414	4358	4228	4150
4437	4382	4499	4560	4749	4374	4473	4404	4417	4549	4618	4558	4505	4540	4531	4314	4412	4386	4354	4317	4180	3976	3972	4024	4378	4293	4544	4554	4667	4666	4491	4399	4667	4684	4686	4756	4892	4949	4841	4777	4673	4451	4381	4328	4256	4187	4062	4073	3929	4034
4574	4291	4411	4517	4502	4607	4510	4415	4412	4636	4432	4370	4488	4661	4565	4558	4536	4481	4539	4624	4429	4335	4142	3896	4039	4103	4131	4213	4363	4416	4281	4173	4049	4246	4207	4195	4362	4334	4535	4443	4513	4371	4371	4130	4211	4230	4158	4095	4175	4031
4611	4640	4428	4321	4313	4436	4540	4525	4498	4409	4337	4414	4290	4572	4542	4635	4577	4588	4618	4651	4689	4750	4562	4468	4416	4257	4153	4146	4091	4174	4150	4138	4102	4112	4110	4011	3945	3890	3939	4083	4240	4167	4238	4331	4366	4356	4467	4546	4400	4325
4715	4517	4389	4287	4361	4419	4432	4448	4578	4444	4457	4457	4381	4314	4542	4476	4545	4542	4435	4617	4650	4802	4866	4818	4951	4616	4419	4430	4377	4341	4263	4405	4340	4408	4258	4432	4394	4162	4140	4061	4256	4212	4178	4281	4451	4447	4665	4713	4632	4733
4769	4694	4704	4517	4336	4349	4466	4442	4415	4505	4424	4482	4451	4363	4481	4453	4570	4455	4357	4274	4443	4459	4603	4812	4868	4883	4890	4777	4645	4621	4678	4813	4688	4654	4774	4841	4751	4583	4487	4604	4358	4353	4405	4397	4347	4366	4533	4655	4637	4463
4491	4535	4697	4531	4544	4412	4485	4428	4485	4474	4458	4405	4366	4332	4407	4499	4427	4409	4358	4414	4429	4329	4309	4301	4401	4558	4788	4670	4680	4732	4746	4586	4657	4627	4711	4944	4667	4887	4717	4832	4723	4726	4462	4533	4220	4351	4312	4272	4342	4251
4684	4535	4466	4554	4554	4410	4579	4509	4474	4499	4504	4415	4406	4350	4391	4417	4456	4387	4449	4541	4506	4316	4082	4178	4230	4068	4350	4432	4382	4368	4519	4276	4303	4345	4298	4397	4580	4372	4394	4327	4389	4398	4388	4451	4230	4245	4131	4311	4190	4080
4648	4590	4520	4502	4396	4513	4527	4594	4490	4400	4402	4517	4288	4343	4201	4242	4362	4459	4363	4594	4519	4643	4449	4486	4309	4236	4225	4248	4067	4214	4370	4158	4203	4005	4067	4043	4112	4022	3879	4086	3985	4230	4322	4236	4318	4260	4341	4250	4357	4364
4802	4673	4708	4346	4292	4379	4588	4566	4583	4575	4554	4459	4399	4326	4320	4462	4395	4194	4303	4596	4475	4554	4745	4574	4587	4573	4362	4323	4211	4319	4323	4297	4387	4212	4292	4253	4154	4045	4021	4011	3951	4017	4119	4219	4414	4392	4382	4456	4531	4596
4783	4677	4721	4571	4282	4375	4458	4599	4525	4581	4613	4430	4470	4329	4368	4402	4424	4266	4374	4294	4313	4463	4352	4430	4400	4678	4493	4496	4464	4456	4546	4575	4552	4667	4544	4670	4736	4582	4499	4424	4286	4286	4354	4386	4378	4533	4484	4621	4511	4451
4763	4688	4733	4753	4511	4428	4574	4533	4396	4347	4572	4493	4492	4397	4338	4471	4327	4389	4298	4237	4251	4278	4208	4185	4250	4290	4462	4393	4461	4614	4363	4475	4505	4479	4548	4721	4748	4841	4840	4519	4460	4556	4469	4581	4426	4400	4298	4252	4220	4262
4484	4530	4575	4763	4572	4562	4480	4529	4499	4422	4336	4445	4404	4463	4397	4308	4261	4453	4421	4466	4397	4362	4175	4227	4064	4038	4095	4182	4241	4191	4150	4138	4312	4115	4316	4167	4289	4221	4380	4348	4368	4310	4320	4401	4329	4328	4273	4179	4135	4160
4473	4450	4572	4559	4580	4531	4554	4647	4538	4417	4320	4259	4489	4480	4381	4341	4304	4267	4341	4354	4461	4580	4427	4395	4229	4178	4052	4194	4136	4095	4020	4026	4050	4144	4047	3893	3906	3852	3943	4101	3831	4097	3972	4036	4190	4193	4219	4229	4125	4215
4522	4463	4400	4542	4539	4528	4586	4503	4609	4461	4368	4344	4423	4358	4221	4166	4355	4234	4349	4434	4385	4514	4494	4562	4303	4379	4440	4294	4546	4342	4248	4264	4360	4270	4268	4157	4192	4112	3921	4136	4082	4160	4047	4058	4283	4194	4457	4423	4524	4557
4574	4377	4452	4494	4404	4345	4306	4449	4590	4561	4505	4460	4468	4526	4380	4330	4306	4200	4292	4180	4364	4226	4468	4458	4428	4370	4464	4376	4524	4468	4274	4373	4448	4388	4476	4581	4506	4483	4478	4464	4458	4453	4375	4475	4393	4483	4531	4447	4362	4428
4635	4523	4553	4497	4495	4285	4400	4449	4476	4453	4341	4476	4585	4500	4494	4272	4222	4405	4242	4080	4260	4221	4253	4257	4163	4303	4236	4372	4350	4344	4278	4118	4240	4402	4207	4408	4457	4390	4511	4470	4586	4534	4297	4450	4328	4358	4308	4154	3974	3966
4643	4464	4375	4586	4412	4421	4354	4300	4436	4346	4436	4450	4375	4422	4401	4243	4267	4317	4285	4420	4268	4358	4150	4210	4151	4220	4106	4038	4124	4122	4072	4091	3936	4001	3882	3889	4041	4085	3929	4106	4150	4145	3990	4051	4142	4178	4131	4055	4021	3878
4696	4498	4347	4436	4494	4503	4476	4436	4499	4403	4383	4403	4316	4321	4294	4305	4219	4317	4336	4395	4335	4285	4394	4142	4089	4153	4138	4086	4122	3959	4223	4132	4043	4090	4149	4062	3989	4014	3908	3899	3901	3926	4107	3891	4066	4140	4159	4279	4291	4241
4525	4419	4362	4549	4471	4407	4510	4396	4614	4290	4327	4322	4392	4489	4457	4253	4313	4301	4285	4276	4248	4335	4369	4249	4284	4308	4338	4321	4266	4392	4465	4324	4281	4312	4168	4363	4247	4312	4280	4190	4206	4118	4207	4173	4174	4216	4336	4344	4542	4593
4609	4400	4332	4555	4498	4605	4423	4615	4540	4574	4499	4352	4514	4519	4263	4319	4171	4320	4236	4285	4177	4282	4209	4130	4346	4392	4414	4306	4272	4396	4339	4401	4369	4310	4484	4435	4589	4367	4476	4412	4448	4297	4447	4362	4449	4408	4334	4399	4293	4313
4605	4481	4369	4591	4552	4559	4491	4442	4563	4603	4450	4485	4441	4403	4363	4375	4262	4167	4380	4289	4175	4253	4249	4162	4140	4287	4294	4075	4235	4321	4283	4499	4262	4144	4295	4252	4080	4467	4336	4372	4184	4282	4159	4187	4348	4131	4191	4141	4090	4057
4468	4500	4259	4467	4544	4598	4456	4480	4456	4523	4423	4502	4458	4341	4323	4327	4341	4405	4369	4421	4254	4160	4316	4133	4235	4205	4261	4412	4071	4105	4148	4189	4157	4124	4104	4054	3845	3938	4157	4132	4037	4063	4033	4013	4291	4236	4187	4031	4065	4015
4505	4389	4332	4350	4389	4523	4425	4437	4398	4524	4611	4405	4415	4533	4460	4287	4263	4306	4497	4277	4234	4145	4367	4250	4327	4231	4226	4260	4234	4093	4192	4208	4343	4258	4394	4153	4071	4205	4315	4055	3990	3963	4104	4041	4153	4286	4159	4219	4345	4332
4804	4446	4445	4236	4338	4468	4414	4545	4481	4602	4463	4689	4455	4553	4447	4464	4486	4359	4380	4340	4218	4329	4262	4167	4305	4190	4299	4407	4104	4102	4073	4187	4194	4196	4181	4205	4090	4181	4309	4198	4034	4043	4012	4181	4243	4126	4237	4310	4217	4262
4633	4402	4371	4492	4428	4358	4353	4314	4321	4564	4558	4468	4373	4445	4407	4562	4424	4494	4567	4442	4324	4227	4325	4236	4070	4213	4074	4240	4136	4096	4030	4120	4099	4165	4260	4019	4007	4127	4014	4217	4245	4116	4091	4059	4166	4098	4134	4200	4156	4008
4716	4445	4372	4541	4531	4494	4394	4303	4238	4569	4540	4406	4340	4485	4529	4420	4373	4624	4534	4673	4529	4454	4335	4332	4254	4149	4237	4293	4090	4135	4295	4130	4014	4126	4105	4113	3978	4049	4040	4064	4018	4038	3966	4052	4037	4184	4149	4203	4128	4084
4606	4355	4363	4415	4499	4502	4521	4315	4267	4352	4486	4408	4413	4423	4365	4300	4219	4351	4344	4439	4308	4409	4398	4254	4316	4242	4342	4389	4194	4188	4299	4289	4105	4265	4108	4270	4199	4072	3976	4135	4053	4298	4132	4063	4084	4166	4276	4280	4359	4275
4449	4393	4276	4330	4548	4562	4337	4386	4402	4518	4557	4621	4388	4381	4357	4285	4351	4256	4388	4257	4327	4365	4413	4359	4270	4407	4282	4302	4224	4323	4284	4279	4369	4242	4393	4246	4277	4235	4135	4114	4158	4258	4149	4157	4157	4197	4114	4266	4279	4247
4679	4457	4346	4301	4426	4371	4242	4217	4324	4501	4434	4561	4482	4439	4546	4320	4505	4408	4490	4411	4325	4392	4233	4161	4174	4284	4348	4162	4255	4291	4326	4274	4224	4218	4232	4264	4333	4277	4033	4010	4033	4145	4155	4244	4318	4162	4019	4250	4083	4131
4633	4460	4386	4245	4259	4257	4185	4213	4227	4460	4449	4470	4445	4487	4479	4475	4386	4424	4571	4348	4457	4366	4425	4266	4188	4241	4294	4314	4341	4297	4192	4345	4278	4212	4245	4217	4219	4217	4063	4008	4004	3965	4129	4163	4211	4184	4073	4158	4174	4198
4545	4374	4340	4313	4451	4537	4301	4317	4444	4427	4486	4356	4346	4390	4539	4529	4431	4383	4368	4522	4398	4316	4444	4395	4321	4220	4355	4440	4135	4346	4185	4274	4254	4327	4273	4316	4062	4196	4137	4139	3905	4182	4134	4067	4217	4239	4227	4092	4122	4282
4571	4283	4184	4217	4424	4374	4336	4394	4373	4345	4487	4538	4440	4510	4501	4352	4451	4324	4378	4451	4555	4301	4398	4410	4344	4288	4440	4359	4307	4186	4255	4289	4275	4286	4415	4323	4328	4087	4106	4188	4117	4050	4189	4245	4155	4230	4199	4237	4058	4295
4553	4225	4291	4301	4162	4398	4287	4272	4331	4523	4493	4331	4271	4473	4575	4454	4406	4320	4429	4415	4297	4404	4444	4359	4192	4347	4293	4431	4331	4284	4214	4306	4178	4128	4237	4279	4182	4150	4210	4168	4224	4223	4180	3970	4199	4212	4169	4128	4132	4210
4687	4347	4176	4178	4173	4188	4156	4134	4132	4342	4404	4298	4392	4338	4450	4440	4532	4437	4496	4543	4265	4337	4511	4455	4392	4297	4313	4409	4341	4294	4378	4305	4172	4130	4242	4129	4099	4088	3982	4082	4187	4233	4225	4193	4063	4091	4125	4202	4140	4129
4612	4361	4287	4215	4223	4214	4066	4119	4147	4328	4243	4279	4265	4235	4346	4322	4300	4338	4486	4542	4275	4397	4470	4339	4373	4409	4358	4420	4240	4410	4365	4222	4296	4249	4292	4217	4231	4173	4027	4122	4089	4155	4218	4214	4237	4251	4267	4139	4340	4256
4553	4393	4314	4237	4336	4216	4270	4023	4179	4350	4256	4225	4277	4278	4285	4339	4499	4437	4524	4396	4410	4434	4506	4454	4476	4440	4456	4352	4252	4370	4432	4390	4295	4269	4332	4317	4362	4256	4250	4160	4268	4202	4235	4287	4314	4335	4288	4245	4310	4277
4438	4298	4159	4312	4324	4301	4216	4177	4342	4319	4354	4256	4178	4284	4273	4259	4253	4277	4451	4251	4248	4417	4543	4457	4350	4298	4429	4343	4276	4393	4363	4411	4405	4280	4535	4326	4343	4329	4367	4187	4286	4384	4313	4310	4447	4362	4340	4222	4271	4332
4511	4269	4294	4256	4260	4213	4103	4208	4293	4228	4245	4237	4261	4272	4340	4273	4291	4212	4334	4260	4287	4403	4553	4357	4295	4343	4423	4386	4371	4366	4385	4318	4469	4340	4390	4331	4260	4460	4352	4325	4276	4428	4319	4318	4352	4362	4298	4101	4244	4452
4624	4341	4269	4339	4303	4173	4171	4108	4272	4216	4268	4107	4144	4343	4264	4271	4288	4306	4323	4243	4420	4395	4218	4358	4364	4400	4311	4470	4379	4402	4332	4519	4288	4480	4362	4284	4275	4237	4304	4303	4370	4344	4195	4356	4346	4355	4246	4358	4148	4312
4557	4320	4288	4389	4427	4209	4125	4084	4140	4136	4100	4065	4151	4367	4282	4304	4241	4254	4438	4315	4259	4282	4328	4313	4355	4373	4412	4354	4290	4411	4288	4283	4238	4208	4320	4226	4265	4288	4256	4170	4200	4179	4197	4258	4132	4187	4199	4230	4041	4224
4450	4155	4254	4401	4336	4149	4057	4120	4191	4204	4179	4112	4166	4261	4223	4225	4237	4320	4230	4229	4216	4259	4334	4313	4297	4378	4362	4402	4245	4148	4266	4269	4234	4292	4302	4260	4133	4289	4113	4262	4329	4274	4192	4187	4115	4145	4259	4255	4076	4368
4415	4273	4243	4381	4335	4074	4083	4072	4265	4168	4250	4074	4169	4144	4093	4088	4115	4313	4265	4333	4211	4391	4268	4327	4326	4425	4394	4364	4331	4400	4207	4208	4288	4424	4260	4067	4208	4207	4154	4293	4245	4252	4056	4188	4146	4288	4173	4306	4262	4261
4553	4446	4306	4462	4424	4166	4036	4255	4197	4280	4171	4085	4234	4248	4017	4076	4171	4222	4351	4248	4191	4240	4128	4236	4176	4305	4130	4337	4265	4215	4244	4195	4168	4354	4273	4248	4011	4094	4201	4096	4143	4091	4220	4150	4173	4234	4295	4136	4095	3985
4450	4385	4392	4507	4348	4323	4152	4242	4300	4159	4155	4221	4253	4184	4132	4055	4227	4109	4282	4161	4222	4366	4179	4173	4203	4307	4213	4087	4243	4249	4162	4071	4218	4271	4289	4038	4191	4130	4160	4051	4137	4074	3991	4079	4081	4069	4069	4125	4112	3926
4564	4409	4478	4531	4345	4388	4401	4378	4372	4374	4212	4262	4224	4238	4141	4123	4284	4203	4238	4162	4066	4290	4182	4178	4136	4149	4209	4169	4210	4245	4094	4173	4124	4217	4230	4210	3991	4161	4162	4040	4102	3991	4049	4113	4016	3996	4040	4152	4228	4123
4402	4288	4356	4442	4464	4269	4395	4415	4324	4343	4129	4161	4284	4256	4186	4120	4218	4217	4082	4127	4153	4269	4292	4188	4077	4116	4324	4181	4249	4121	4060	4106	4171	4105	4306	4036	4228	3967	4129	4016	4095	4047	4104	4158	4080	4182	4191	4299	4150	4207
4470	4363	4451	4468	4312	4320	4344	4335	4403	4317	4211	4310	4343	4366	4210	4124	4208	4143	4081	4173	4029	4165	4027	4122	4288	4222	4186	4191	4211	4237	4082	3948	4160	4235	4125	4101	4136	4127	4053	4115	4125	4087	4166	3887	4005	4070	4017	4220	4061	4175
4362	4422	4504	4435	4394	4261	4364	4417	4267	4314	4235	4433	4410	4315	4142	4074	4143	4182	4063	4009	4151	4210	4085	4025	4123	4146	4109	4064	4137	3938	4022	4011	4130	4115	4003	4034	4072	4211	3912	4032	3967	4018	4164	3937	4064	4006	4042	4021	3989	4041
4477	4448	4420	4397	4417	4339	4297	4488	4259	4312	4260	4376	4328	4281	4310	4252	4123	4050	4041	4139	4187	4119	4151	4041	4128	3973	4030	4002	3961	3929	3874	4073	3902	4057	4032	4095	4033	3932	3922	4063	4044	3868	3821	3987	3871	3969	4014	3962	3944	4037
4476	4360	4389	4371	4377	4278	4425	4379	4333	4208	4354	4449	4394	4263	4303	4379	4240	4187	4075	4135	4265	4153	4141	4032	4190	4057	4052	4001	4054	3977	3944	4055	3988	4052	3956	4005	3985	4050	3915	3936	4106	4104	3970	3967	4024	3985	4083	4014	4034	4026
4608	4421	4432	4170	4208	4321	4496	4487	4405	4322	4303	4333	4327	4255	4287	4267	4278	4112	4076	4158	4214	4201	4070	4138	4226	4084	4008	4042	4157	4028	3997	4008	4137	4101	4098	4068	4067	3957	3990	4034	3950	3950	3945	4001	3971	4049	3965	3946	4085	3985
4646	4447	4425	4345	4304	4316	4420	4452	4340	4300	4352	4433	4353	4432	4265	4379	4367	4177	4190	4220	4106	4213	3969	4082	4085	3978	4072	4223	4176	4147	4027	4060	4089	4163	4029	3978	3988	3894	3953	4033	4022	3924	3986	3872	3930	4010	3919	4108	3995	4079
4389	4491	4322	4331	4203	4410	4444	4389	4229	4328	4312	4412	4371	4399	4460	4466	4293	4205	4138	4267	4164	4059	4040	4169	4190	4092	4175	4253	4146	4010	4022	4039	4026	3995	4082	4054	4001	3938	3936	3904	3894	4008	3983	4020	3996	3991	4078	4013	4023	4084
4501	4272	4325	4207	4360	4419	4404	4420	4432	4321	4349	4522	4366	4387	4389	4443	4373	4169	4250	4200	4255	4275	4159	4203	4185	4093	3974	4230	4107	3991	3987	3981	4018	4005	4035	4084	4037	4065	4103	4011	4083	4100	4054	4097	4011	4007	4110	4080	4232	4361
4533	4370	4123	4240	4208	4335	4374	4341	4259	4395	4297	4305	4198	4462	4324	4532	4357	4389	4370	4287	4293	4031	4209	4233	4140	3927	4086	4102	4037	3987	4041	4108	3996	3984	4053	4053	4046	4025	4138	4049	4060	4151	4153	4088	4109	3983	4113	4200	4142	4197
4577	4424	4168	4266	4330	4178	4326	4204	4376	4354	4290	4300	4217	4342	4340	4431	4303	4351	4368	4182	4244	4080	4104	4251	4170	4230	4144	4110	4012	4031	4100	4004	4018	4044	3999	4004	3986	4142	4055	4179	4055	4081	4282	4122	4005	4027	4184	4047	4143	4204
4684	4355	4138	4196	4233	4291	4304	4086	4184	4302	4298	4254	4172	4352	4319	4312	4328	4248	4188	4287	4184	4134	4121	4016	4230	4081	3960	4123	4055	4050	4009	4052	4020	4040	4044	3981	4044	4080	4032	4019	4234	4088	4194	4103	4146	4178	4256	4045	4060	4214
4709	4477	4258	4188	4223	4181	4276	4123	4352	4263	4223	4288	4088	4149	4343	4283	4175	4189	4288	4218	4029	4188	4346	4044	4089	4081	4246	4111	4106	4158	4063	4049	3983	3955	4131	4159	4067	3952	4122	4046	4065	4113	4244	4304	4262	4139	4271	4187	4188	4157
4670	4307	4170	4364	4465	4229	4131	4326	4378	4288	4086	4078	4156	4188	4304	4156	4196	4246	4276	4047	4085	4243	4052	4087	4049	4084	4130	4063	4138	4183	4292	4068	4179	4114	4157	4044	4026	4332	4169	4059	4194	4140	4187	4224	4212	4315	4224	4250	4178	4171
4515	4363	4305	4448	4228	4281	4258	4383	4379	4358	4091	4143	4072	4129	4151	4172	4216	4140	4162	4134	4010	4159	4038	4065	3982	4094	4087	4046	3976	4174	4122	4011	4036	4129	4167	4270	4081	4273	4169	4135	4030	4175	4155	4324	4226	4216	4177	4194	4163	4188
4600	4367	4376	4353	4238	4200	4397	4277	4445	4275	4144	4071	4070	4162	4104	3996	4065	4224	4236	4046	3841	4145	3997	4062	4034	4129	4116	3943	4125	4079	4044	4013	4021	4144	4201	4198	4281	4322	4086	4185	4142	4286	4196	4131	4363	4144	4185	4182	4252	4263
4598	4439	4475	4398	4288	4187	4312	4160	4288	4211	4059	3987	4184	4170	4050	4030	4125	4102	4144	4035	4128	4131	4128	3982	4156	3977	4054	4085	4019	4085	4081	4093	4091	4108	4217	4303	4159	4227	4273	4177	4219	4156	4274	4276	4132	4066	4327	4284	4153	4199
4559	4458	4536	4434	4411	4230	4198	4239	4256	3998	4279	4178	4212	4089	4049	4017	4155	4152	3952	3983	4271	4029	4103	4080	4068	4173	3951	4047	4008	4168	3995	4166	4094	4111	4237	4267	4068	4301	4186	4217	4217	4122	4250	4191	4370	4272	4185	4286	4171	4107
4694	4586	4586	4384	4173	4088	4220	4347	4285	4229	4196	4087	4093	3942	4016	4086	4031	4121	4094	4066	4093	4123	4043	4051	4167	4071	4004	3976	3960	4070	3957	4120	3972	4101	4098	4032	4148	4083	4199	4195	4095	4101	3938	4072	4107	4176	4137	4194	4110	4284
4635	4647	4567	4468	4325	4351	4377	4387	4128	4317	4205	4155	4202	4054	4113	4208	4130	4133	4107	4162	4096	4059	4106	3960	3926	4012	3908	3936	3872	4011	3846	4066	4114	4012	4036	4140	4105	4013	3980	4144	3956	3942	4062	4031	4134	3959	4085	4236	4296	4283
4726	4444	4499	4431	4235	4242	4443	4416	4367	4312	4227	4197	4139	4130	4238	4177	4268	4005	4119	4121	4087	4062	4082	3949	3911	3894	4008	4068	3970	3806	3873	3897	3913	4014	3892	4088	3966	3936	4047	4015	3953	3849	4033	3998	4092	4183	4074	4168	4120	4122
4623	4477	4400	4394	4407	4333	4364	4423	4416	4366	4177	4220	4002	4172	4151	4241	4296	4141	4162	4083	3998	3897	4007	3934	3896	3960	3908	3937	3922	3942	3896	3861	3938	3858	3936	4046	3946	3956	3865	4084	4005	4002	3887	3928	3978	4154	4165	4255	4203	4186
4496	4405	4448	4276	4360	4413	4459	4325	4313	4406	4189	4151	4113	4041	4247	4286	4146	4171	4048	4008	3916	3924	3989	4083	3845	3868	3970	4019	3925	3834	3878	3966	3936	3965	4064	3963	3898	3942	4008	4145	4122	3988	4041	4046	3998	4068	4204	4163	4168	4227
4392	4348	4292	4400	4366	4278	4320	4327	4421	4307	4402	4155	4108	4136	4154	4260	4074	4080	4065	3965	3909	4017	4005	4045	3908	3920	4006	3886	3794	3940	3987	3998	3952	3965	4056	3930	3858	4008	3932	4053	4083	4139	4042	4190	4033	4126	4191	4205	4299	4212
4410	4319	4198	4373	4262	4295	4200	4245	4361	4340	4206	4154	3876	4276	4185	4101	4094	4161	3955	3969	3957	3881	4080	4008	4013	4020	4097	3806	3959	3909	3986	4010	3859	3966	4056	3998	3908	4049	3959	4099	4201	4176	4058	4207	4098	4190	4268	4273	4295	4085
4376	4305	4419	4462	4299	4363	4189	4154	4220	4306	4183	3989	4155	4106	4115	3991	4117	4136	4021	3838	3912	4079	3907	3914	3982	4122	4096	4026	3936	4015	4150	4100	4069	3943	4127	4066	4025	4105	4052	4228	4156	4220	4160	4153	4177	4126	4335	4139	4139	4129
4382	4371	4262	4233	4227	4269	4103	4262	4148	4269	4064	4173	4029	3991	3985	3894	4004	3964	3903	3969	3954	4030	4045	4058	4115	3947	4149	3964	4119	4002	4163	4086	4215	4267	4314	4136	4198	4114	4033	4192	4265	4241	4287	4240	4251	4065	4331	4237	4410	4296
4376	4389	4401	4285	4169	4157	4246	4353	4192	3954	4026	4052	4116	3961	3841	4016	4006	3985	4169	3941	3992	4080	4053	3971	4118	4310	4098	4069	4210	4126	4162	4314	4262	4274	4306	4166	4236	4220	4251	4310	4218	4232	4150	4216	4201	4144	4261	4158	4339	4328
4450	4311	4323	4187	4071	4066	4063	4194	4105	3932	3968	4056	4035	3942	3982	4079	4022	4106	3931	4021	4091	4190	3948	4208	4119	4085	4212	4074	4194	4186	4375	4386	4247	4306	4242	4266	4198	4253	4196	4349	4269	4301	4273	4259	4145	4216	4229	4261	4286	4358
4344	4275	4134	4161	4007	3959	4076	4107	4024	4060	3961	3941	3965	3873	3959	3906	4044	4018	4045	4033	4143	4096	4074	4087	4075	4245	4102	4139	4068	4152	4255	4322	4316	4225	4306	4240	4182	4254	4300	4256	4133	4361	4148	4143	4165	4103	4346	4286	4202	4052
4466	4326	4106	4072	4053	3978	3961	3955	4047	4068	4025	3971	3973	4038	3971	4075	4008	4026	3992	4098	3925	4087	4095	3958	4100	4183	4243	4064	4029	4063	4295	4235	4319	4210	4117	4245	4242	4327	4105	4188	4232	4081	4098	4168	4180	4228	4276	4100	4155	3941
4369	4370	4220	4210	4216	4004	3866	3859	3959	4189	4043	3946	3964	4017	4017	4004	3977	3841	4031	4091	4117	4004	4027	4037	4036	4075	4180	4171	4116	4003	4164	4187	4168	4259	4111	4197	3965	4099	4188	4214	4244	4069	4013	4116	4147	4128	4195	4118	4020	4022
4390	4250	4162	4095	4100	4180	3975	4082	4014	4131	4121	3934	3952	4121	4069	4062	3921	3986	3952	3978	3944	4162	3936	4046	4021	4040	4131	4154	4008	4107	4012	4111	4078	4179	4128	3993	4063	4080	4108	4080	4084	4055	4025	4294	3969	4191	4093	3926	3917	3883
4400	4222	4138	4244	4122	4077	4201	4016	4277	4226	4064	4081	4137	4116	4034	3992	4072	4110	4107	3999	3848	3933	3965	3981	3870	4080	4019	3980	3839	4065	3881	3962	4137	4107	4067	3946	3913	3917	4047	3978	4074	4058	4025	4114	4166	4174	4056	4056	3900	3991
4514	4310	4321	4167	4019	3910	4135	4215	4259	4196	4140	4136	4051	4082	4051	4043	4063	4103	3975	3927	3966	3980	4003	3726	3892	3915	4002	4060	4014	4052	4001	3776	4043	3928	4042	3960	4038	4004	3948	4055	3925	4002	4096	4028	4091	4072	3958	3944	3976	3944
4298	4261	4153	4191	4109	3916	4075	4170	4177	4155	4179	4285	4225	4120	4049	4149	4166	4138	3979	3897	3899	3971	3923	3766	3946	3881	4029	3972	3939	3897	3880	3932	4009	3981	4190	3989	3981	4004	3963	3939	4036	3997	4014	3910	3870	3972	3971	4048	4004	3808
4304	4361	4263	4213	4035	4072	4119	4099	4117	4218	4221	4271	4270	4143	4128	4070	3932	4080	3885	4004	3889	4190	4031	3891	3923	4062	4035	3945	3996	3975	4102	4020	3999	4077	3998	4001	3922	4024	4017	4166	4134	4061	3900	4007	3971	4086	4121	4187	3988	3808
4321	4370	4213	4361	4176	4135	4156	3993	4027	4252	4145	4149	4178	4165	4091	4153	4036	4046	4025	3992	3946	3994	3918	3982	3983	3942	4078	4081	4101	4017	4056	3991	4040	4142	4017	4044	3936	4022	4155	4120	4024	4124	4068	4051	4098	4007	4004	4078	3816	3566
4440	4340	4300	4403	4303	4290	4078	4005	3998	3946	4192	4038	4065	4191	4063	4074	4111	4056	4086	4135	4084	3892	3969	4027	3934	4059	4070	4107	3940	3990	3990	3996	4099	4076	4034	4220	4069	3979	4204	4222	4161	4017	3972	4141	4029	4152	4083	4034	3749	3499
4285	4379	4192	4245	4364	4243	4171	3963	4040	3916	3913	3879	3726	3930	4175	4138	3978	4102	4153	4024	4073	3980	3914	4040	4140	4050	4107	4072	4152	4197	4070	4129	4108	4223	4255	4095	4262	4168	4033	4026	4054	4039	4039	4066	4083	4147	3951	3838	3742	3731
4379	4332	4386	4414	4143	4155	4217	4129	3944	3811	3680	3679	3717	3772	3842	3988	3933	3944	3979	4087	4012	3921	3902	3987	4074	4059	4132	4084	4242	4249	4215	4188	4156	4140	4214	4189	4147	4314	4081	3990	4205	4027	4165	4152	4185	4085	3836	3765	3732	3729
4350	4254	4327	4325	4100	4164	4186	4160	3953	3804	3585	3731	3737	3563	3810	3864	3982	3789	3905	3980	4020	3965	3878	3936	4092	4051	4174	4191	4151	4249	4098	4356	4104	4146	4079	4135	4249	4123	4024	4154	3984	4116	4092	4071	4047	3744	3745	3767	3802	3986
4509	4312	4328	4284	4229	4128	4196	4230	3991	3779	3749	3680	3694	3680	3634	3950	3916	3916	3866	3845	3986	4074	4104	3744	4004	4025	4097	4303	4043	4106	4180	4187	4291	4233	4129	4087	4184	3949	4076	4040	4193	4143	4081	3996	3847	3739	3719	3869	4016	3980
4336	4522	4329	4272	4119	4250	4169	4321	4163	4114	3822	3869	3691	3639	3631	3857	3814	3861	3836	3941	4013	3920	4006	3954	4054	3982	4121	3951	4068	4098	4142	4219	4156	4183	4159	4026	4125	4113	4236	4111	4092	3987	4003	3795	3795	3777	3782	3977	4105	3934
4449	4397	4319	4235	4271	4009	3989	4029	4181	4140	4014	3906	3828	3890	3763	3859	3831	3776	3845	4036	4127	4060	3996	3912	3900	3916	3954	3996	4069	4167	4106	4121	4190	4159	4034	3936	3988	4243	4167	3943	4047	3848	3732	3666	3640	3792	3942	3921	3973	3984
4511	4265	4258	4377	4293	4106	4132	4082	4131	4310	4088	4221	4171	4023	3920	3840	3894	3969	3926	4022	3952	3801	3866	4017	3990	3964	3862	3980	3909	4046	3837	4034	4080	4009	4149	3967	3928	4005	4076	4069	3938	3571	3632	3753	3766	3915	3942	3982	4045	3858
4508	4237	4191	4247	4420	4117	4088	4032	4262	4293	4220	4201	4148	4035	3988	4026	3762	4036	3975	4060	4010	4006	3942	3982	3815	3990	3875	3867	3828	3933	3998	4034	3919	3945	3959	3860	3978	3883	3971	3911	3770	3573	3634	3730	3846	3877	3863	3879	3954	3860
4283	4366	4232	4274	4231	4163	4235	4195	4241	4293	4153	4098	4077	4095	4111	3950	3940	3997	4052	4091	3917	3908	3958	3931	3884	3975	3799	3898	3912	3936	3992	3921	3775	3921	3913	3903	3917	3840	3818	3753	3838	3685	3604	3873	3835	3961	3942	3862	3965	3860
4393	4365	4500	4272	4149	4200	4148	4234	4230	4148	4195	4248	4249	4188	4085	4060	3919	3928	3873	3885	3958	3866	4027	3890	3979	3770	3947	3964	3818	4018	3922	3884	3955	3917	3984	3947	3683	3779	3835	3733	3701	3741	3826	3922	3865	3849	3952	3771	3837	3999
4356	4359	4352	4195	4002	3991	4275	4243	4255	4217	4185	4335	4218	4368	4110	4290	4153	4032	3953	3877	4019	4076	3911	3963	3971	3857	3838	3826	4074	3986	4000	3855	3892	3995	3978	3874	3952	3795	3728	3625	3753	3860	3938	3935	3927	3888	4022	3991	3936	3903
4406	4341	4302	4190	4066	4020	4023	4140	4212	4204	4137	4226	4271	4309	4350	4370	4371	4190	4175	4020	4066	3990	3954	3876	3931	3891	3955	3978	4048	4003	4145	4097	3935	4008	3970	3943	3943	3864	3779	3845	3920	3921	4040	3806	3782	3973	3964	3982	3941	3811
4349	4146	4399	4225	4140	4046	4177	4073	4273	4288	4366	4380	4106	4241	4212	4210	4108	4123	4084	4052	3970	3901	3859	3948	3989	3977	3893	3965	3848	3937	4005	4095	4090	4088	4060	3896	3970	3820	3803	3918	4001	3990	3985	3864	4036	3921	4032	4079	3914	3865
4367	4120	4248	4230	4145	4086	4020	4085	4300	4275	4232	4251	4324	4261	4131	4358	4289	4246	4015	4337	4071	3925	3905	4001	3875	4119	3958	3891	3938	3925	4086	4113	3973	3938	4020	3886	3932	4037	4039	3968	4029	4108	3877	3871	4041	3984	4214	4035	4045	3936
4422	4252	4262	4386	4230	4221	4156	4212	4355	4126	4131	4270	4189	4216	4244	4131	4192	4367	4271	4138	4052	4054	3883	3876	3870	3883	4001	3962	3959	3969	4011	3999	3987	3949	3939	3900	3983	4111	3999	3930	4027	3966	3959	4059	4113	3889	3977	3938	4093	3953
4184	4325	4284	4343	4223	4192	4089	4150	4160	4112	4153	4203	4232	4123	4182	4082	4239	4127	4041	4003	4206	3965	3996	3966	3940	3978	4017	3808	4043	3973	3914	3828	3892	3828	3840	3882	3875	3992	4051	4104	3944	4134	4019	3959	3935	3981	3847	3954	4100	4071
4358	4264	4262	4263	4217	4226	4172	4130	4140	4197	4106	4220	4136	4059	4073	4253	4230	4211	4277	4165	4186	4128	4057	4035	4056	3896	3747	3929	3872	4077	3878	3840	3801	3783	3901	4090	4043	4105	4167	3924	3952	4002	3970	4030	3840	3794	3920	3979	4064	4025
4323	4229	4318	4353	4265	4145	4217	4041	4091	4189	4317	4191	4295	4116	4125	4056	4137	4070	4120	4118	3993	4016	3887	4186	4076	3957	3831	3926	3958	3899	3847	3936	3919	3873	3788	3913	4057	3886	3976	3969	4009	4060	4039	4051	3893	3882	3857	3921	3911	3847
4378	4209	4159	4324	4151	4183	4063	4014	4151	4284	4293	4060	4141	4137	4243	4070	4149	4163	4213	4156	3938	4132	4223	4043	4151	4108	3852	3981	3797	3760	3848	3918	3952	3757	3814	3785	3971	3982	3716	3826	3787	3876	3900	3954	4052	3844	3872	3920	3809	3835
4133	4162	4362	4251	4080	4152	4017	4071	4101	4164	4161	4149	4192	4326	4199	3930	4033	4095	4025	4005	4123	4018	3945	4046	4102	4120	4097	3796	3818	3806	3887	3816	3915	3834	3744	3828	3873	3840	3758	3913	3845	3871	3818	3903	3837	3952	3751	3727	3779	3874
4316	4258	4107	4220	4150	4095	4031	4090	4183	4128	4101	4009	4308	4147	4176	4126	4183	4089	4090	4172	4115	4055	4189	4111	4268	4079	4102	3993	3824	3732	3790	3998	3840	3883	3904	3938	3911	3907	3809	4027	3827	3748	3699	3804	3820	4046	3973	3821	3871	3873
4250	4110	4111	4206	4050	4171	4125	3958	4102	4192	4134	4157	4169	4083	3976	4036	3895	3981	3948	4012	4011	4027	4033	3993	4299	4271	4192	4123	4036	3915	3935	3862	3866	3863	3837	3847	3815	3909	3916	3866	3889	3801	3833	3768	3839	3988	3888	3898	3976	4020
4246	4335	4058	4168	4053	4025	4114	4110	4066	4042	3982	4197	4059	4116	4166	4329	4262	4250	4154	4249	4187	4328	4221	4003	4352	4273	4155	4258	4276	4127	3791	3940	3888	3984	3913	3849	3838	3952	3974	3934	3867	3786	3767	3910	3800	3900	3830	3935	4002	3906
4477	4190	4256	4126	4089	4058	4068	3947	4025	4055	4269	4146	4055	3914	3987	4006	3965	3976	3868	3991	4022	4014	3831	4079	4128	4200	4216	4244	4141	4144	3987	3934	3848	3910	3746	3929	3883	3856	4011	3981	3844	3828	3841	3725	3728	3822	3775	3739	3855	3768
4372	4298	4218	4087	4197	4043	4127	4196	4217	4121	3994	4040	4106	4072	4337	4319	4249	4156	4163	4052	4256	4097	4150	4122	4094	4042	4239	4153	4244	4197	4055	3954	3838	3911	3852	3793	3876	4031	3759	3815	3930	3825	3753	3741	3791	3708	3775	3790	3859	3876
4428	4349	4266	4308	4180	4344	4099	4247	4146	4105	4248	4216	4267	3935	3966	4065	3910	3978	3876	3857	3860	3934	3962	4042	4204	4184	4153	4203	4016	4019	4095	3987	3908	3860	3746	3835	3777	3798	3952	3887	3874	3926	3822	3867	3790	3796	3713	3587	3735	3869
4434	4476	4228	4351	4251	4176	4174	4179	4339	4168	3987	4001	4091	4120	4191	4041	4255	4314	4222	4121	4228	4183	4190	4076	4070	4103	4088	4006	4101	4251	4071	3934	3954	3853	3823	3749	3826	3722	3758	3808	3928	3895	3855	3846	3773	3818	3544	3463	3643	3720
4551	4341	4286	4362	4268	4303	4348	4308	4380	4222	4167	4375	4241	4231	4161	4171	4101	4118	4099	3963	3892	3879	4036	4082	4191	4347	4205	4123	3948	3904	4058	3960	3946	3838	3827	3679	3671	3619	3941	3859	3875	4000	3747	3919	3823	3689	3590	3538	3441	3632
4528	4410	4258	4188	4222	4244	4270	4328	4176	4289	4326	4101	4045	4183	4119	4255	4192	4238	4131	4149	4063	4130	4177	4112	4055	4160	4133	4104	4259	4206	4047	3958	4017	4050	3888	3744	3911	3783	3735	3770	3860	3838	3954	3859	3727	3760	3794	3621	3572	3477
4601	4274	4407	4298	4199	4132	4273	4525	4362	4343	4118	4061	4180	4392	4212	4305	4173	4103	4135	4194	4050	4154	4199	4233	4167	4211	4290	4112	3863	4073	4013	4129	3988	4019	4082	3866	3895	3871	3874	3715	3841	3934	3889	3879	3748	3784	3793	3791	3633	3557
4472	4353	4299	4284	4091	4322	4293	4159	4198	4213	4234	4126	4334	4218	4274	4255	4244	4176	4169	3968	4141	4091	4105	4053	4025	4142	4081	4373	4196	4117	4045	4170	4239	4053	4127	4117	4023	3740	3878	3906	3862	3749	3838	3747	3845	3949	3846	3670	3623	3523
4437	4462	4231	4337	4402	4359	4187	4311	4390	4500	4196	4134	4076	4090	4239	4099	4154	4154	4014	4070	4058	4010	4112	4124	4212	4067	4102	4102	4124	4261	4273	4094	4074	4165	4091	4082	4061	4119	3865	3895	3847	3719	3707	3893	3849	3937	3662	3612	3647	3778
4554	4296	4382	4342	4210	4230	4297	4321	4428	4069	4053	4056	4220	4251	4289	4334	4315	4310	4268	4299	4158	4167	4208	4221	4013	4119	4051	4135	3980	4184	4165	4262	4278	4151	4203	4074	4143	4068	4101	3796	3748	3851	3794	3964	3673	3628	3627	3814	3858	3810
4446	4284	4385	4103	4139	4254	4160	4219	4051	4027	4140	4216	4250	4242	4342	4174	4252	4143	4014	4074	3914	4182	4150	4134	4286	4074	4065	4143	4131	4210	4114	4093	4060	4335	4153	4134	4004	4084	4101	4006	3840	3747	3739	3660	3589	3583	3653	3880	3865	3788
4312	4280	4193	4429	4474	4090	3924	4286	4435	4373	4143	4048	3934	4013	3960	4016	3908	3912	3953	3980	4011	3834	3994	3952	3909	3804	3939	3959	4187	3974	4205	4164	4126	4118	4094	4124	3974	3925	3980	3930	3927	3921	3786	3653	3447	3662	3803	3802	3913	3603
4343	4182	4365	4319	4055	4065	4351	4399	4383	4037	3943	3838	3997	4054	4218	4260	4158	4240	4315	4298	4366	4304	4085	3961	3934	3767	3726	3993	4003	3995	4151	4175	4085	4145	4062	4034	4066	3997	3905	4044	4015	3921	3679	3558	3637	3612	3770	3754	3543	3530
4398	4369	4265	4081	4002	4359	4147	4080	3858	3991	4160	4061	4180	4248	4306	4287	4242	4184	4122	4092	4172	4275	4251	4344	4309	4156	4061	3954	3946	3895	3996	3987	3946	4090	4100	3909	3886	4066	4074	4072	3845	3877	3699	3850	3755	3841	3867	3607	3450	3352
4441	4266	3982	4395	4317	4154	3999	4110	4073	4165	4216	4035	3988	3891	3889	3896	3946	3893	3838	3683	3775	3807	3816	3951	3924	3991	3983	4086	4077	4003	4121	3970	3995	3793	4077	4108	3817	3919	4164	3976	3829	3831	3897	4135	4112	4092	3850	3516	3558	3484
4281	4045	4443	4323	4144	3783	3967	4124	4148	4168	4155	3963	3944	3941	3928	3982	4098	4184	4306	4143	4186	4151	4041	3930	3871	3723	3653	3882	4123	4144	4046	3990	3805	3914	3859	4027	4087	3886	3902	3926	3960	3830	4081	4235	4277	4109	3915	3587	3503	3537
4343	4578	4456	4102	3845	3930	4200	4030	3998	3870	4013	4098	3942	4141	4033	4110	4069	4258	4368	4471	4569	4412	4652	4459	4371	3975	3888	3806	3945	4001	4004	4111	3962	4067	3974	4043	4048	4221	3817	3868	4093	4053	4315	4372	4211	3998	3743	3711	3669	3697
4406	4454	4229	4124	4154	4207	4029	3925	3869	4021	3977	4070	4002	4067	4052	4078	4132	4145	4091	4194	4055	4237	4374	4506	4497	4484	4300	4238	3923	3754	3901	3957	3955	4092	4087	3982	3890	3965	4076	4016	4012	4560	4349	4254	4233	3825	3794	3866	3833	3583
4722	4304	4079	4386	4312	4114	3995	3943	4044	3906	3974	4007	4248	4169	4153	4184	4140	4092	3973	4011	3800	3922	3938	3907	4088	4161	4342	4554	4233	3914	3826	3795	4040	3963	4168	4251	4006	3820	4055	4199	4149	4246	4552	4092	3782	3702	3808	3885	3831	3491
4416	4013	4310	4520	4248	3941	4098	4129	3976	4032	4033	4280	4292	4285	4098	3968	3909	3871	3951	3894	3868	3808	3828	3693	3750	3705	3894	4066	4171	4181	4018	4014	3877	3956	3959	4184	4084	3906	3986	4334	4323	4254	4409	3966	3631	3572	3735	3640	3695	3654
4090	4054	4405	4360	3935	3841	4181	4159	4083	4066	4315	4319	4017	3905	3856	3751	3624	3709	3972	3998	4070	4044	4107	3938	3819	3758	3560	3753	3937	4137	4017	4040	4026	4071	3890	3854	4154	4206	4052	4424	4458	4039	3987	3856	3686	3679	3679	3666	3532	3741
4038	4299	4195	3872	3816	4105	4230	4001	4253	4525	4374	4161	3743	3624	3624	3848	4027	4086	4241	4247	4216	4221	4118	4086	4192	3888	3778	3601	3727	3842	4199	4179	4126	3935	3897	3921	4035	4428	4307	4003	4306	3945	3676	3665	3684	3650	3593	3739	3695	4160
4142	4168	3836	3726	4049	4053	3974	4218	4231	4266	3956	3674	3721	3681	4186	4391	4613	4803	4846	4661	4519	4570	4306	4188	4092	4195	3959	3799	3838	3723	3857	4000	4008	4001	3923	3934	4051	4400	4341	4021	3834	3827	3530	3448	3653	3619	3557	3876	3992	4481
4379	4031	3645	3982	4130	4060	3871	4114	4085	3701	3677	3843	4024	4487	4945	5079	5213	5117	4989	4846	4748	4748	4446	4471	4287	4258	4128	4082	4019	3734	3730	3880	3973	3974	4009	3991	3999	4096	4140	3701	3518	3633	3632	3544	3663	3724	3807	4258	4298	4381
4308	3838	3632	4002	4188	4024	3896	4033	3806	3487	3721	4156	4778	5145	5274	5415	5021	4823	4483	4413	4319	4398	4393	4415	4433	4270	4153	4097	4095	3813	3686	3660	3899	3881	3869	4040	4027	3836	3864	3778	3381	3617	3747	3514	3769	3811	4122	4132	4259	4124
4313	3713	3818	4050	4017	3826	3909	3855	3631	3653	4041	4676	5038	5259	5080	4696	4178	4017	3759	3720	3833	3951	4108	4104	4249	4123	3970	3961	3979	3908	3676	3599	3547	3751	3899	4144	4014	3811	3618	3870	3725	3551	3682	3673	3868	4039	4211	4161	4295	3947
4246	3755	4164	4137	3978	3765	3818	3748	3632	3974	4543	5022	5080	4723	4239	3592	3238	3068	3050	2923	3074	3259	3546	3731	4005	4107	4138	4040	4151	3792	3937	3737	3578	3679	3890	4033	3987	3768	3525	3826	3776	3472	3622	3813	4082	4171	4361	4208	3976	3775
4114	3880	4246	4323	3890	3869	3651	3674	3930	4355	4893	5023	4681	4002	3337	2799	2618	2531	2484	2483	2622	2722	3131	3329	3833	4062	4170	4105	4064	3968	3885	3711	3507	3560	3965	4160	4090	3789	3562	3663	3877	3497	3770	4010	4261	4460	4556	3991	3934	3802
4021	3999	4437	4187	3854	3768	3805	3914	4173	4717	4889	4694	4138	3342	2720	2492	2487	2443	2512	2484	2567	2546	2670	2926	3426	3880	4120	3977	3935	3878	3951	3911	3525	3550	3802	4284	4177	3857	3683	3659	3870	3461	3652	4136	4413	4463	4302	4107	4155	3787
3916	4070	4436	4246	3786	3706	3725	3929	4509	4824	4926	4410	3611	2843	2504	2406	2626	2815	2816	2770	2806	2655	2499	2673	3082	3550	3933	4084	3925	3855	3964	3892	3695	3495	3864	4233	4239	3952	3625	3680	3817	3524	3515	4092	4228	4343	4273	4174	4035	4005
3920	3988	4293	4142	3734	3789	3776	3995	4415	4740	4607	3954	3286	2750	2434	2658	2821	3175	3301	3170	3063	2873	2616	2591	2809	3344	3868	4052	4114	3861	3999	4149	3936	3540	3657	4080	4076	3879	3767	3719	3729	3516	3462	3836	4139	4268	4232	4102	4074	4195
3757	4045	4277	4110	3728	3875	3880	4199	4454	4642	4421	3724	3146	2597	2498	2861	3220	3561	3706	3632	3373	2971	2675	2494	2617	3201	3864	4351	4324	4244	4205	4328	3916	3709	3624	4003	4186	3974	3914	3811	3742	3495	3490	3544	3809	3930	4062	4252	4249	4245
3838	4036	4268	3926	3783	3868	4191	4088	4406	4401	4224	3509	2934	2638	2708	2923	3290	3515	3858	3769	3515	3237	2675	2508	2644	3128	3999	4565	4502	4426	4224	4314	3950	3750	3733	4108	4020	3893	4006	4151	3820	3626	3456	3459	3565	3670	4054	4201	4326	4282
3903	3891	4038	3972	3653	3889	4156	4254	4419	4361	4042	3593	3048	2701	2676	3009	3202	3483	3822	3801	3475	3034	2527	2400	2591	3299	3934	4301	4227	4164	4090	4166	3970	3884	4022	4354	4111	3907	4156	4102	3966	3728	3540	3611	3437	3399	3708	3860	4153	4297
3884	3978	4060	3923	3684	3807	4233	4305	4391	4354	4159	3631	3159	2735	2701	2810	3134	3263	3462	3519	3239	2817	2405	2335	2679	3322	3947	4046	3974	3885	3739	3753	3713	3732	4175	4416	3906	3798	4087	4233	3927	3983	3840	3656	3458	3452	3489	3624	3916	4103
3909	3981	4037	3893	3690	3942	4230	4307	4546	4383	4289	3852	3443	2933	2724	2667	2803	3126	3051	3154	2812	2510	2213	2281	2747	3417	3954	3927	3961	3734	3626	3522	3526	3805	4178	4367	3997	3758	4120	4252	3969	3912	3777	3811	3654	3433	3427	3548	3780	4203
4085	3940	3901	4034	3721	3656	4061	4506	4439	4432	4288	4010	3588	3152	2789	2711	2735	2610	2702	2615	2481	2357	2221	2338	3011	3853	4184	4055	3878	3515	3502	3371	3225	3617	4155	4363	3873	3812	4205	4021	3959	4194	4057	3945	3708	3598	3537	3387	3687	3930
4167	3919	3934	4059	3809	3674	3880	4340	4406	4587	4338	4271	3808	3491	3134	2855	2671	2409	2380	2350	2278	2267	2358	2694	3500	4141	4532	4188	3778	3373	3295	3255	3143	3339	4006	4225	3890	3964	4272	4076	3939	4141	4047	3958	3786	3723	3550	3404	3591	3433
4063	3924	4012	4182	3923	3698	3775	4231	4347	4417	4633	4189	4137	3807	3462	3115	2889	2592	2570	2446	2502	2758	2904	3330	4128	4611	4808	4379	3748	3284	3179	3240	3365	3370	3814	3934	3750	4134	4389	4095	4051	4110	3989	4012	3940	3881	3487	3479	3460	3262
3999	3915	3931	4126	4098	3783	3646	3862	4252	4490	4390	4400	4243	4169	3886	3732	3370	3259	3126	3118	3341	3528	3756	4196	4661	4848	5045	4283	3870	3449	3366	3329	3254	3424	3814	3612	3570	4342	4439	3943	4156	4130	4022	4099	4137	4094	3576	3504	3449	3592
3885	4084	3766	4033	4138	4101	3682	3791	4172	4277	4421	4399	4294	4307	4345	4164	4028	3988	3856	3907	4060	4289	4788	5027	4830	4770	4525	4008	3705	3623	3605	3507	3527	3562	3674	3401	3442	4190	4193	3987	4236	4211	4105	4173	4283	4176	3624	3782	3661	3922
3897	3861	3962	4132	4155	4103	3938	3733	3869	4163	4405	4290	4386	4270	4313	4424	4463	4599	4572	4629	4776	4987	4953	4974	4620	4266	3775	3627	3630	3880	3799	3705	3568	3736	3594	3153	3558	4008	3820	4018	4397	4101	4269	4204	4188	4090	3907	4004	3939	4029
3969	3807	3883	3998	4242	4212	4008	3666	3639	3954	4259	4382	4304	4174	4150	4250	4434	4586	4638	4722	4704	4872	4714	4475	4058	3565	3250	3461	3713	4142	3922	3969	3912	3839	3407	3356	3658	3753	3360	3916	4147	4104	4269	4068	4091	4080	4079	4027	4138	4109
4004	3727	3892	3967	4031	4273	4069	3806	3749	3610	3966	4181	4220	4218	4127	4133	4272	3978	4324	4199	4224	4095	3934	3688	3318	3341	3339	3688	3956	4014	4007	4372	4016	3631	3419	3452	3878	3399	3340	3877	3825	3911	4060	3962	4213	4273	4419	4101	4232	3855
4250	3794	3783	3940	3963	4067	4103	4138	3936	3586	3646	3886	4019	4241	4074	4024	3799	3822	3754	3751	3689	3517	3265	3423	3418	3531	3782	3912	4090	3954	3962	4186	3927	3657	3671	3875	3585	3318	3536	3608	3428	3826	4104	4270	4253	4360	4514	4297	4185	3848
4165	4097	3769	3882	3861	3897	4049	4257	4106	3819	3594	3684	3841	4040	3920	3938	3860	3767	3678	3730	3615	3612	3665	3583	3855	3947	3980	4096	3935	3826	3891	3835	3852	4020	4186	3945	3405	3240	3774	3397	3385	3605	3713	4158	4135	4420	4208	4297	3975	3907
4115	4140	4069	3908	3822	3905	3974	4211	4275	4222	3966	3916	3659	3798	3799	3682	3793	3692	3816	3867	3705	3792	3878	3990	4011	4111	4053	3804	3798	3798	3707	3615	3934	4338	4311	3659	3585	3767	3646	3464	3317	3294	3369	3904	4164	4427	4121	4067	3534	3717
4211	4026	4049	4080	3871	4020	3945	3899	3982	4230	4343	4216	4117	3947	3664	3580	3622	3680	3742	3852	3766	3788	3737	4059	3900	3981	3837	3661	3657	3744	3611	3666	4151	4288	3974	3877	4039	3998	3494	3465	3555	3347	3389	3590	4221	4177	4230	3991	3648	3349
4443	3879	3953	4025	4095	4031	4087	4136	4086	3893	4217	4438	4434	4375	4206	3994	3860	3845	3823	3820	3875	3818	3776	3759	3833	3806	3622	3636	3746	3645	3905	3942	4012	3963	3835	4286	4218	3899	3624	3625	3414	3464	3565	3823	3805	3890	3984	3903	3805	3438
4344	4169	3893	3951	4074	4072	4169	4235	4140	3929	3953	3799	4148	4311	4386	4377	4235	4164	4160	4153	4030	3888	3910	3802	3797	3725	3727	3631	3866	3943	4006	3935	3622	3723	3957	4102	4041	3917	4059	3857	3579	3703	3834	3748	3427	3386	3523	3736	3822	3456
4017	4203	4066	3904	3895	3929	4160	4308	4320	4313	4027	3875	3810	3796	3937	4039	4060	3937	3928	3965	3947	3843	3778	3615	3650	3635	3787	3833	3937	4075	3902	3658	3706	3953	3908	3842	3844	4102	4143	3701	3684	3797	3689	3560	3329	3316	3150	3508	3709	3660
3964	3951	4169	4093	3860	3928	4060	4075	4223	4354	4310	4137	3925	3936	3766	3692	3650	3672	3654	3699	3642	3618	3580	3507	3803	3799	3745	3901	3872	3717	3683	3740	3898	3916	3569	3630	3937	4281	4113	4198	4125	3847	3511	3490	3358	3197	3400	3407	3593	3762
4073	4060	3898	4021	3999	3893	3917	4002	4116	4012	4174	4226	4338	4415	4448	4189	4036	4034	3971	3903	4052	3939	3913	3824	3930	3899	3814	3737	3670	3740	3882	3939	3885	3601	3658	3826	3952	3883	4029	4419	4176	3879	3507	3475	3433	3557	3595	3444	3742	3955
4089	3968	3932	3944	3913	3907	3934	3883	4011	4027	3978	3872	3926	4064	4177	4292	4136	4044	4095	4070	4075	4054	3685	3652	3538	3687	3549	3801	3799	3888	3917	3816	3623	3656	3865	3940	3745	3799	4048	4071	4162	4013	3808	3623	3591	3825	3576	3521	3688	4195
4087	3855	4156	3988	3819	3832	4013	3892	4159	4151	4159	3975	3940	3950	3772	3735	3849	3752	3717	3815	3801	3673	3565	3619	3580	3703	3814	3831	3748	3614	3688	3699	3887	3923	3911	3688	3785	3748	3776	3823	3962	4241	3871	3698	3852	3696	3592	3602	3931	4232
4024	3896	3932	4163	4113	3957	3773	3679	3950	3996	4212	4180	4111	4003	3935	4031	3911	3918	3836	3984	3857	3927	3834	4006	3909	3800	3755	3706	3564	3658	3737	3939	3775	3755	3765	3799	4023	3782	3589	3706	4085	4009	3878	4050	3836	3849	3923	3728	4003	3999
4108	3748	3861	4055	4145	3975	3832	3770	3734	3909	4000	4068	4036	3911	3992	4026	4195	4126	4120	3904	4003	3967	3933	3777	3790	3663	3690	3772	3783	3767	3839	3753	3797	3874	3844	3887	3871	3754	3693	3742	3831	3792	4208	3977	3985	4074	3869	3846	3932	3926
3898	3832	3934	4043	4139	3917	3949	3823	3840	3854	3831	3940	3854	3917	4057	4030	4098	4110	3875	3844	3743	3890	3877	3920	3903	3891	3883	3796	3728	3679	3643	3724	4012	3765	3661	3769	3896	3926	3709	3637	3653	3929	3823	3945	4124	3812	4015	3820	3819	3867
3964	3840	3840	4005	4085	3972	3767	3812	3765	4060	4179	3896	3888	3934	3941	4016	4089	4003	3829	3898	3949	3936	3949	3917	3859	3857	3789	3822	3712	3743	3739	3938	3737	3662	3679	3812	3851	3888	3890	3841	3881	3753	3838	3991	3618	3732	3629	3730	3810	3624
4015	3820	3840	4027	4008	4061	3969	3836	3693	3723	3912	4024	3979	3972	4082	4073	4040	3953	4025	3797	3929	3981	4102	4063	3959	3731	3744	3867	3840	3847	3597	3744	3733	3766	3762	3596	3699	4009	3942	4009	3745	3986	3768	3564	3788	3634	3507	3694	3710	3697
3856	3861	3850	3911	3834	3942	3823	3875	3837	3837	3785	3871	3766	3659	3773	3813	3945	4025	3904	3823	3879	3820	3977	3838	3847	3756	3871	3891	3893	3824	3715	3722	3725	3697	3707	3780	3929	3985	3857	3840	3838	3753	3724	3725	3693	3676	3709	3608	3820	3822
3974	3831	3836	3943	3800	3880	3865	3655	3760	3824	3837	3953	3873	3878	3729	3611	3826	3740	3956	3821	3913	3844	3973	3927	3969	3935	4030	3974	4017	3812	3611	3576	3632	3750	3664	3774	3908	3980	3821	3893	3728	3794	3893	3869	3854	3879	3677	3810	3739	3815
3951	3874	3754	3740	3905	3909	3771	3980	3706	3706	3678	3857	3779	3850	3748	3745	3867	4086	4097	4033	3922	3849	4080	3909	3984	3945	3919	3890	3841	3808	3747	3716	3550	3590	3774	3730	3955	3920	3875	3845	3713	3916	3733	3790	3891	3694	3859	3862	3883	3867
3994	3771	3771	3938	4022	3998	3865	3683	3758	3789	3817	3932	3873	3582	3595	3571	3601	3801	3740	3880	3717	3581	3593	3792	3923	4115	4035	4148	3819	3675	3763	3742	3761	3732	3780	3856	3772	3783	3805	3740	3600	3734	3847	3834	3847	3825	3861	3941	3811	3782
4049	3806	3716	3762	3839	4000	3950	3812	3582	3593	3565	3836	3855	3815	3766	3671	3858	3924	3948	4135	3819	3839	3825	3978	3989	3877	3883	3787	3862	3915	3809	3797	3781	3832	3760	3768	3808	3719	3908	3716	3776	3872	3816	3860	3956	3743	4012	3851	3868	3842
3964	3647	3694	3815	3778	3788	3927	3796	3652	3779	3924	3903	3804	3692	3524	3543	3648	3806	3825	3758	3650	3657	3813	3822	3912	3936	3910	3952	3970	3858	3712	3748	3743	3844	3763	3831	3663	3693	3827	3848	3842	3791	3876	3968	3733	3936	3894	3769	4003	3542
3966	3915	3805	3843	3811	3933	3904	3814	3701	3652	3780	3759	3844	3805	3651	3604	3891	3936	3913	3938	3816	3834	3966	4047	3990	3745	3652	3771	3872	3946	3887	3896	3926	3934	3780	3771	3726	3765	3970	3833	3796	3766	3885	3935	3881	3775	3834	3839	3623	3636
3991	3688	3675	3874	3889	3835	3780	3725	3690	3658	3811	3844	3882	3641	3600	3594	3631	3702	3761	3643	3737	3805	3775	3878	3912	3851	3840	3885	3870	3978	3871	3828	3907	3839	3798	3692	3672	3824	3849	3811	3959	4000	3897	4035	3866	3831	3896	3799	3754	3729
3953	3708	3722	3697	3827	3936	3806	3684	3636	3596	3799	3748	3713	3730	3742	3578	3555	3623	3738	3839	3740	3946	3962	3897	3977	3773	3673	3684	3838	3944	4033	3844	3726	3764	3646	3671	3703	3826	3849	3880	4025	4100	3931	3962	3776	3822	3820	3875	3833	3815
3901	3770	3601	3855	3834	3972	3839	3659	3666	3566	3760	3632	3641	3667	3705	3596	3696	3645	3641	3592	3568	3784	3913	3926	3903	3847	3756	3826	3914	3772	3894	3895	3824	3941	3765	3776	3822	3863	3837	3805	3811	3859	3958	3878	3676	3664	3854	3850	3864	3899
3985	3736	3692	3798	3807	3705	3660	3741	3627	3630	3680	3836	3876	3719	3735	3596	3518	3698	3728	3724	3760	3852	3878	3852	3955	3784	3741	3854	4032	4040	3922	3802	3936	3919	3795	3830	3702	3842	3847	3797	3853	3883	4004	3802	3710	3866	3811	3895	3864	3951
3847	3820	3933	3808	3904	3855	3956	3900	3597	3668	3820	3889	3900	3723	3607	3558	3655	3547	3686	3705	3675	3808	3808	3784	3832	3651	3697	3824	3970	3868	3893	3767	3750	3817	3784	3833	3846	3840	3856	3736	3762	3775	3866	3863	3819	3887	3902	3934	4140	4080
3941	3797	3695	3971	3993	3874	3823	3796	3655	3587	3628	3787	3941	3843	3851	3534	3583	3733	3733	3699	3708	3671	3773	3802	3823	3774	3835	3748	3929	3748	3800	3760	3790	3797	3902	3821	3933	3897	3846	3505	3723	3760	3891	3774	3956	3995	3968	4098	4027	4045
3984	3729	3716	3834	3931	3788	3888	3899	3837	3627	3801	3965	3957	3822	3640	3510	3662	3564	3743	3553	3580	3598	3643	3739	3780	3779	3755	3785	3860	3734	3621	3770	3845	3956	4035	3834	3798	3791	3711	3717	3712	3750	3787	3901	3787	4057	4091	4053	3979	3941
3919	3771	3621	3695	3732	4001	4001	3862	3760	3655	3795	3759	3966	3767	3622	3640	3798	3716	3610	3725	3666	3541	3670	3710	3891	3807	3714	3775	3763	3894	3817	3642	3838	3899	3945	3836	3748	3752	3706	3635	3558	3690	3731	3940	3878	3953	4113	3987	3990	3874
4050	3804	3705	3814	3898	3956	3868	3734	3627	3737	3847	3797	3922	3702	3712	3516	3636	3778	3860	3741	3778	3603	3636	3679	3777	3922	3838	3689	3817	3711	3770	3756	3795	3965	3956	3967	3734	3763	3662	3616	3484	3657	3692	3766	3792	3837	3896	3954	3891	3739
3759	3877	3786	3691	3792	3859	3874	3757	3601	3723	3801	3841	3805	3762	3540	3551	3687	3677	3715	3740	3591	3480	3559	3697	3794	3682	3676	3656	3605	3742	3663	3768	3924	3901	3912	3736	3714	3755	3555	3598	3520	3758	3722	3824	3883	3887	4007	3906	3858	3794
3847	3766	3659	3806	3841	3871	3793	3707	3602	3768	3799	3923	3756	3618	3669	3637	3662	3650	3738	3631	3518	3517	3758	3696	3643	3718	3547	3650	3710	3841	3742	3658	3744	3907	3887	3805	3668	3587	3581	3623	3724	3709	3823	3880	3786	3903	3895	3907	3736	3787
3689	3572	3599	3882	3871	3951	3865	3696	3682	3671	3803	3952	3787	3662	3558	3606	3689	3701	3735	3613	3477	3543	3573	3798	3694	3644	3716	3627	3560	3708	3636	3727	3802	3938	3776	3701	3656	3598	3625	3717	3605	3693	3836	3815	3638	3799	3907	3682	3741	3776
3572	3649	3592	4008	3922	3874	3807	3804	3695	3702	3787	3970	3846	3787	3581	3790	3926	3805	3701	3599	3522	3569	3577	3756	3693	3560	3685	3593	3626	3516	3669	3587	3900	3861	3746	3810	3646	3550	3546	3597	3673	3593	3738	3709	3732	3720	3639	3606	3560	3717
3764	3593	3464	3860	3978	3929	3751	3665	3723	3876	3866	3947	3755	3870	3649	3824	3807	3810	3723	3644	3577	3659	3689	3754	3610	3469	3564	3698	3669	3741	3679	3750	3838	3754	3669	3649	3583	3624	3669	3615	3594	3675	3699	3673	3659	3619	3616	3511	3533	3699
3813	3474	3469	3816	3986	3910	3578	3634	3775	3858	3912	3816	3748	3816	3641	3903	3874	3914	3742	3625	3712	3701	3830	3836	3658	3531	3565	3545	3634	3723	3674	3887	3789	3810	3594	3625	3692	3754	3715	3726	3671	3573	3743	3483	3585	3661	3707	3511	3585	3628
3614	3643	3534	3761	3856	3797	3660	3679	3732	3831	3843	3758	3634	3641	3647	3664	3839	3941	3625	3690	3632	3698	3784	3837	3613	3604	3680	3598	3615	3688	3722	3698	3807	3870	3524	3602	3640	3572	3769	3636	3779	3725	3629	3536	3558	3426	3424	3524	3623	3728
3541	3610	3727	3701	3839	3730	3638	3674	3710	3913	3791	3727	3755	3614	3659	3997	3867	3840	3726	3507	3757	3833	3899	3731	3613	3587	3481	3666	3761	3818	3769	3590	3825	3524	3640	3515	3625	3627	3780	3744	3696	3612	3562	3571	3480	3491	3560	3594	3579	3695
3480	3582	3719	3750	3727	3756	3495	3670	3722	3875	3870	3643	3630	3820	3834	3853	3966	3656	3584	3658	3760	3949	3821	3898	3683	3648	3645	3663	3780	3748	3700	3740	3667	3501	3558	3516	3609	3669	3549	3647	3695	3605	3555	3527	3438	3465	3440	3579	3622	3721
3497	3636	3628	3851	3739	3566	3561	3549	3757	3915	3783	3670	3656	3693	3721	3777	3805	3769	3627	3638	3803	3949	3925	3732	3650	3577	3754	3879	3794	3814	3805	3779	3781	3544	3509	3434	3646	3719	3610	3756	3654	3644	3442	3435	3429	3447	3514	3569	3625	3796
3625	3706	3752	3923	3710	3629	3644	3528	3763	3826	3779	3780	3578	3655	3805	3768	3785	3748	3703	3774	3787	3945	3811	3742	3674	3557	3716	3913	3780	3949	3768	3721	3653	3643	3538	3446	3741	3616	3714	3722	3583	3482	3551	3368	3417	3461	3435	3519	3570	3728
3732	3571	3747	3778	3848	3410	3572	3793	3728	3783	3620	3665	3580	3638	3742	3945	3808	3702	3711	3792	3842	3862	3972	3803	3582	3693	3760	3822	3954	3805	3784	3778	3707	3504	3510	3699	3773	3661	3617	3791	3549	3500	3430	3413	3465	3431	3509	3560	3647	3805
3787	3735	3728	3752	3635	3473	3607	3732	3752	3747	3745	3668	3637	3728	3800	3848	3771	3728	3616	3773	3886	4070	3788	3740	3620	3756	3872	3924	3764	3895	3680	3709	3647	3526	3611	3704	3771	3742	3656	3775	3676	3594	3433	3457	3488	3536	3526	3692	3714	3790
3779	3687	3782	3815	3575	3414	3577	3779	3866	3772	3678	3590	3569	3729	3735	3765	3795	3586	3756	3734	4005	3882	3869	3616	3750	3626	3725	3793	3905	3882	3785	3750	3649	3514	3706	3702	3828	3641	3740	3622	3639	3512	3369	3557	3454	3428	3564	3606	3811	3812
3881	3699	3946	3798	3612	3495	3603	3708	3839	3704	3564	3582	3552	3684	3715	3850	3569	3675	3623	3803	3857	3913	3710	3604	3633	3793	3823	3677	3824	3881	4025	3856	3756	3536	3758	3728	3814	3791	3620	3502	3613	3494	3445	3407	3480	3560	3600	3569	3767	3808
3996	3904	3965	3970	3628	3606	3683	3796	3842	3703	3547	3685	3553	3812	3759	3789	3517	3556	3687	3826	3790	3857	3649	3495	3668	3772	3848	3958	3735	3807	3802	3750	3754	3742	3641	3886	3820	3916	3692	3733	3591	3590	3454	3480	3513	3628	3600	3582	3872	3815
3765	4033	3919	3890	3658	3598	3813	3927	3839	3829	3618	3636	3729	3771	3802	3674	3529	3516	3719	3840	3894	3693	3608	3581	3622	3730	3765	3724	3911	3854	3890	3791	3631	3780	3818	3806	3809	3784	3846	3753	3701	3618	3476	3539	3512	3644	3631	3702	3776	3875
3997	3923	3934	3737	3655	3768	3897	3847	3730	3668	3626	3578	3661	3802	3662	3602	3619	3575	3755	3787	3731	3662	3500	3433	3512	3618	3696	3759	3723	3895	3747	3728	3660	3883	3826	3880	3762	3808	3800	3697	3543	3438	3471	3561	3582	3575	3675	3797	3886	3847
3852	3957	3812	3763	3604	3777	3927	4003	3882	3714	3634	3639	3614	3823	3781	3709	3476	3555	3636	3741	3663	3603	3470	3571	3665	3635	3681	3679	3814	3715	3734	3766	3580	3816	3781	3931	3789	3811	3774	3644	3617	3614	3538	3625	3624	3700	3788	3884	3820	3917
3954	3880	3893	3738	3700	3830	3882	3962	3910	3670	3730	3636	3793	3924	3706	3619	3535	3632	3666	3878	3628	3601	3419	3658	3656	3643	3772	3659	3722	3727	3754	3525	3687	3738	3759	3843	3757	3701	3696	3594	3629	3486	3599	3623	3563	3598	3724	3793	3925	3843
3840	3823	3753	3669	3755	3797	3931	3901	3985	3674	3694	3722	3740	3814	3671	3441	3680	3589	3771	3853	3767	3598	3670	3637	3514	3576	3583	3580	3703	3550	3599	3583	3703	3652	3771	3827	3712	3724	3627	3635	3668	3570	3603	3673	3590	3708	3650	3850	3864	3759
3924	3837	3729	3700	3667	3960	3892	3950	3857	3723	3765	3856	3839	3786	3711	3520	3568	3580	3718	3802	3702	3628	3737	3592	3434	3473	3633	3557	3570	3602	3518	3486	3542	3754	3756	3744	3793	3702	3587	3517	3561	3544	3572	3612	3534	3715	3677	3795	3686	3801
3783	3758	3612	3823	3736	3907	3976	3845	3706	3680	3814	3846	3782	3849	3630	3508	3560	3691	3625	3662	3677	3537	3603	3695	3498	3384	3459	3515	3583	3652	3476	3573	3573	3737	3725	3676	3875	3718	3741	3447	3458	3515	3549	3620	3695	3561	3720	3706	3722	3677
3820	3707	3596	3592	3799	3811	3767	3822	3853	3789	3628	3873	3907	3910	3809	3686	3713	3708	3720	3676	3607	3661	3499	3640	3528	3591	3600	3669	3626	3604	3481	3381	3554	3690	3692	3717	3689	3613	3676	3475	3632	3496	3561	3642	3683	3583	3562	3782	3652	3684
3681	3603	3678	3817	3768	3783	3878	3761	3750	3701	3956	3885	3867	3771	3801	3765	3630	3650	3735	3615	3739	3659	3698	3363	3510	3415	3616	3461	3573	3458	3433	3419	3566	3502	3558	3563	3632	3576	3655	3541	3533	3515	3486	3600	3439	3570	3600	3607	3572	3757
3689	3733	3595	3808	3711	3661	3652	3668	3767	3978	3898	3782	3811	3778	3700	3622	3624	3682	3769	3720	3815	3811	3685	3490	3450	3476	3631	3565	3632	3519	3387	3423	3503	3505	3546	3576	3651	3427	3351	3484	3527	3435	3567	3362	3510	3566	3455	3533	3646	3598
3681	3802	3836	3817	3495	3450	3549	3603	3799	3915	3778	3822	3656	3777	3761	3770	3744	3649	3638	3779	3778	3896	3702	3553	3408	3496	3517	3525	3497	3387	3383	3475	3450	3364	3646	3477	3654	3664	3451	3463	3427	3471	3534	3468	3599	3523	3638	3731	3724	3596
3782	3903	3833	3742	3453	3386	3703	3735	3781	3872	3814	3706	3774	3877	3945	3729	3861	3628	3596	3859	3803	3732	3721	3674	3541	3524	3582	3583	3615	3460	3382	3430	3412	3638	3541	3621	3715	3492	3423	3490	3610	3435	3441	3528	3499	3449	3478	3488	3522	3605
3906	3827	3825	3633	3423	3454	3674	3694	3710	3689	3603	3624	3827	3903	3761	3878	3812	3787	3700	3864	3833	3712	3627	3660	3673	3708	3456	3629	3535	3387	3427	3298	3406	3468	3706	3663	3645	3547	3598	3491	3471	3494	3394	3626	3511	3604	3647	3620	3646	3660
4000	3944	3624	3520	3482	3470	3573	3748	3481	3513	3444	3515	3749	3962	3804	3686	3737	3703	3823	3958	3953	3765	3494	3484	3677	3684	3588	3492	3512	3445	3487	3420	3470	3484	3613	3693	3680	3611	3513	3572	3536	3418	3479	3580	3507	3430	3503	3715	3644	3597
3912	3827	3681	3660	3509	3511	3586	3594	3487	3451	3617	3757	3838	3847	3749	3814	3531	3696	3948	4098	4088	3739	3552	3517	3654	3788	3725	3592	3563	3616	3560	3477	3406	3636	3530	3685	3645	3697	3678	3687	3460	3400	3559	3594	3635	3548	3567	3655	3710	3772
3988	3976	3695	3709	3517	3547	3523	3522	3579	3533	3674	3796	3875	3739	3739	3696	3684	3662	3759	4013	4099	3872	3738	3625	3722	3714	3706	3665	3778	3600	3606	3553	3383	3631	3734	3815	3704	3739	3750	3808	3589	3559	3471	3548	3583	3605	3595	3737	3807	3801
3905	3946	3819	3659	3647	3471	3561	3712	3546	3651	3705	3805	3706	3717	3673	3526	3410	3369	3588	3823	3975	3927	3650	3722	3775	3555	3730	3772	3765	3720	3621	3415	3440	3617	3680	3723	3833	3848	3769	3645	3660	3581	3565	3620	3567	3607	3749	3699	3781	3769
3780	3830	3764	3815	3663	3686	3560	3726	3574	3650	3631	3672	3534	3441	3382	3252	3170	3081	3253	3673	3755	3671	3985	3705	3672	3479	3610	3784	3747	3650	3625	3537	3546	3626	3719	3782	3708	3771	3758	3794	3562	3692	3524	3579	3635	3645	3757	3833	3667	3891
3702	3810	3716	3844	3718	3523	3558	3746	3658	3724	3555	3583	3315	3253	3088	2973	2905	3040	3330	3700	3580	3674	3762	3910	3577	3482	3706	3676	3764	3593	3801	3510	3612	3581	3650	3768	3829	3975	3776	3727	3561	3599	3537	3532	3536	3679	3645	3902	3787	3807
3727	3702	3782	3882	3704	3617	3655	3557	3710	3578	3490	3432	3348	3022	2869	2907	2800	3050	3271	3535	3549	3652	3738	3724	3527	3501	3591	3702	3616	3640	3621	3620	3628	3598	3626	3675	3776	3947	3882	3767	3730	3656	3620	3590	3516	3747	3795	3883	3924	3830
3760	3802	3728	3837	3704	3625	3532	3637	3692	3513	3518	3381	3208	2930	2794	2985	2871	3187	3167	3286	3439	3555	3776	3627	3437	3393	3571	3640	3612	3654	3700	3623	3516	3591	3696	3693	3851	3735	3799	3778	3815	3665	3611	3598	3609	3657	3749	3753	3859	3778
3775	3730	3704	3723	3692	3541	3631	3685	3835	3591	3549	3402	3094	3060	3006	3045	2995	3086	3155	3349	3657	3710	3678	3605	3338	3373	3614	3471	3523	3638	3642	3584	3568	3475	3557	3586	3780	3729	3764	3679	3702	3744	3606	3733	3580	3572	3658	3735	3809	3766
3675	3765	3729	3703	3526	3425	3711	3863	3799	3740	3510	3260	3068	3234	3465	3462	3355	3036	3366	3560	3972	3828	3736	3643	3389	3439	3457	3510	3497	3601	3589	3529	3525	3469	3580	3615	3609	3885	3688	3725	3866	3673	3667	3620	3612	3539	3368	3619	3777	3676
3642	3775	3663	3611	3558	3591	3582	3760	3768	3878	3580	3410	3364	3546	3744	3822	3436	3262	3700	3948	3823	3684	3612	3497	3374	3375	3367	3337	3432	3555	3587	3548	3514	3622	3589	3637	3459	3766	3602	3777	3757	3803	3649	3545	3523	3592	3551	3670	3558	3695
3752	3646	3685	3676	3570	3415	3414	3475	3684	3741	3897	3742	3577	3682	3806	3763	3454	3648	3760	3830	3645	3384	3480	3596	3487	3398	3258	3214	3399	3518	3586	3541	3491	3568	3535	3531	3460	3503	3531	3696	3626	3639	3438	3561	3477	3463	3415	3768	3633	3594
3685	3544	3528	3568	3658	3476	3438	3466	3557	3668	3828	3841	3679	3575	3581	3619	3604	3813	3706	3589	3497	3427	3580	3702	3729	3417	3220	3370	3347	3540	3511	3489	3598	3586	3480	3585	3374	3565	3657	3561	3655	3498	3698	3459	3477	3484	3507	3601	3574	3703
3779	3579	3522	3591	3721	3571	3454	3394	3523	3605	3692	3813	3787	3689	3586	3733	3663	3852	3574	3393	3346	3542	3758	3823	3586	3501	3439	3452	3463	3568	3571	3652	3538	3706	3522	3460	3555	3551	3608	3499	3596	3662	3514	3510	3561	3320	3461	3459	3496	3500
3765	3630	3567	3649	3633	3514	3504	3523	3432	3541	3620	3601	3711	3669	3689	3752	3806	3889	3513	3216	3443	3743	3807	3750	3625	3499	3489	3484	3533	3620	3556	3723	3672	3678	3475	3571	3523	3685	3483	3598	3666	3723	3672	3600	3465	3425	3461	3405	3384	3413
3803	3674	3687	3648	3572	3449	3525	3382	3484	3492	3618	3613	3478	3514	3701	3564	3592	3587	3507	3413	3507	3624	3618	3669	3542	3643	3482	3531	3456	3446	3620	3671	3708	3659	3592	3549	3397	3459	3471	3505	3718	3744	3791	3746	3627	3391	3471	3489	3464	3415
3755	3820	3548	3611	3531	3520	3452	3471	3688	3603	3441	3524	3415	3615	3489	3486	3463	3563	3384	3498	3468	3554	3560	3486	3727	3696	3557	3553	3420	3418	3548	3640	3644	3687	3615	3514	3568	3382	3452	3645	3681	3722	3732	3693	3644	3658	3553	3380	3428	3423
3836	3703	3478	3547	3511	3606	3543	3513	3481	3486	3563	3591	3516	3467	3414	3513	3406	3471	3604	3543	3466	3403	3525	3607	3722	3743	3536	3557	3464	3557	3450	3509	3702	3723	3654	3598	3612	3463	3392	3467	3587	3581	3590	3676	3700	3554	3730	3603	3512	3513
3756	3636	3455	3597	3635	3673	3739	3544	3423	3533	3534	3657	3655	3623	3497	3383	3655	3586	3562	3623	3396	3434	3481	3444	3633	3492	3553	3391	3443	3575	3548	3614	3696	3771	3699	3738	3631	3520	3482	3675	3562	3433	3762	3612	3712	3577	3708	3742	3794	3629
3652	3600	3397	3394	3491	3578	3582	3484	3503	3456	3503	3727	3708	3661	3368	3378	3509	3504	3501	3560	3436	3518	3402	3468	3579	3491	3583	3633	3518	3597	3612	3677	3646	3508	3600	3491	3667	3559	3420	3419	3496	3632	3567	3588	3551	3592	3603	3597	3668	3797
3569	3654	3505	3523	3452	3446	3630	3577	3530	3445	3614	3648	3819	3464	3473	3356	3339	3538	3499	3414	3397	3343	3336	3406	3394	3652	3618	3444	3497	3432	3500	3509	3529	3653	3635	3589	3446	3454	3357	3424	3325	3441	3517	3709	3693	3606	3593	3662	3783	3736
3527	3652	3548	3566	3548	3297	3514	3475	3634	3629	3454	3631	3732	3602	3460	3392	3347	3424	3371	3543	3594	3420	3409	3411	3512	3547	3540	3568	3466	3406	3478	3451	3449	3644	3744	3591	3656	3537	3534	3431	3416	3328	3483	3469	3559	3591	3675	3749	3671	3762
3433	3568	3581	3439	3367	3424	3510	3560	3631	3661	3571	3563	3585	3535	3530	3548	3574	3508	3319	3561	3548	3392	3362	3275	3355	3551	3659	3456	3655	3567	3519	3417	3423	3572	3621	3688	3764	3805	3642	3507	3549	3465	3437	3387	3475	3471	3708	3761	3769	3698
3579	3573	3487	3505	3452	3473	3556	3582	3723	3539	3647	3513	3512	3504	3597	3495	3535	3382	3388	3469	3484	3640	3422	3301	3376	3388	3555	3474	3453	3573	3506	3487	3515	3631	3679	3880	3966	3981	3866	3721	3635	3520	3441	3464	3480	3394	3564	3758	3765	3855
3535	3415	3365	3364	3356	3433	3551	3574	3686	3489	3563	3526	3512	3391	3542	3555	3488	3381	3345	3410	3575	3541	3455	3408	3394	3505	3465	3417	3544	3698	3686	3605	3389	3450	3665	3716	3802	3894	3748	3803	3715	3660	3517	3536	3336	3485	3556	3756	3897	3819
3323	3359	3306	3368	3434	3509	3294	3537	3547	3444	3413	3566	3581	3570	3589	3563	3489	3451	3399	3514	3544	3490	3506	3553	3439	3266	3379	3373	3548	3808	3697	3645	3406	3487	3417	3360	3370	3512	3711	3689	3615	3633	3677	3647	3556	3233	3437	3507	3642	3541
3380	3311	3385	3444	3457	3392	3441	3528	3515	3518	3440	3469	3518	3514	3616	3439	3436	3503	3433	3351	3404	3469	3522	3441	3386	3273	3202	3477	3895	3948	3707	3544	3404	3251	3223	2937	2880	2997	3326	3499	3418	3443	3601	3678	3617	3568	3365	3416	3459	3705
3247	3343	3272	3528	3641	3557	3362	3533	3594	3629	3616	3463	3483	3488	3479	3442	3372	3377	3365	3343	3387	3587	3611	3517	3385	3343	3449	3550	3732	3838	3738	3437	3272	3277	3107	2873	2765	2890	3231	3242	3235	3345	3502	3754	3748	3706	3585	3376	3339	3450
3369	3246	3452	3437	3605	3486	3299	3284	3535	3715	3591	3492	3346	3437	3451	3382	3411	3375	3338	3260	3482	3523	3503	3401	3389	3458	3441	3535	3628	3635	3509	3377	3210	3174	3047	2798	2810	2958	2958	2996	3139	3165	3354	3526	3828	3811	3786	3517	3480	3579
3381	3302	3270	3309	3365	3309	3459	3367	3373	3526	3702	3617	3357	3324	3362	3382	3320	3450	3415	3371	3311	3359	3514	3418	3477	3670	3758	3747	3583	3281	3219	3481	3273	3133	3033	3029	2976	2932	2829	2926	2962	3128	3245	3449	3536	3740	3715	3736	3637	3570
3361	3431	3208	3208	3270	3297	3490	3441	3427	3442	3542	3606	3606	3457	3306	3328	3378	3515	3591	3412	3315	3117	3385	3460	3775	3901	3823	3761	3188	3072	3221	3244	3366	3264	3247	3410	3368	3240	2947	2873	3012	3119	3144	3156	3448	3657	3884	3989	3815	3688
3422	3294	3106	3114	3169	3333	3378	3339	3414	3489	3623	3545	3638	3502	3305	3200	3318	3465	3605	3392	3243	3297	3487	3431	3750	3702	3739	3450	3089	2983	3175	3142	3260	3325	3529	3695	3688	3644	3368	3146	2970	3023	3111	3083	3156	3506	3641	3937	4013	3850
3379	3183	3186	3136	3227	3245	3269	3329	3334	3426	3462	3441	3580	3530	3482	3252	3259	3354	3302	3281	3403	3437	3499	3836	3747	3663	3365	3169	3098	2983	2954	2905	3010	3394	3709	3757	3964	4081	3708	3425	3197	3039	3020	3136	3110	3314	3385	3732	3878	3881
3236	3208	3297	3216	3127	3060	3153	3336	3335	3363	3419	3461	3324	3363	3495	3498	3275	3224	3303	3439	3667	3600	3722	3610	3552	3429	3227	3110	3111	3116	2921	2920	3133	3525	3734	3890	3928	3957	3759	3551	3392	3112	2971	3064	3175	3119	3271	3453	3641	4045
3298	3504	3290	3240	3188	3196	3214	3292	3396	3350	3284	3186	3290	3393	3542	3511	3366	3196	3212	3405	3745	3859	3638	3511	3389	3252	3196	3310	3258	3145	3106	3141	3273	3462	3615	3818	3627	3763	3733	3747	3669	3396	3225	3162	3044	3032	3115	3301	3420	3728
3366	3287	3235	3297	3162	3176	3239	3230	3256	3367	3296	3280	3283	3443	3467	3366	3333	3240	3293	3484	3678	3879	3673	3524	3387	3313	3341	3324	3249	3239	3476	3542	3510	3480	3483	3378	3404	3512	3688	3789	3845	3718	3643	3244	3058	3017	3199	3143	3197	3479
3370	3182	3170	3318	3232	3280	3236	3213	3171	3104	3137	3223	3204	3320	3225	3246	3253	3425	3572	3615	3756	3775	3734	3713	3562	3389	3140	3130	3434	3508	3704	3873	3899	3777	3381	3103	3292	3260	3658	3775	3817	3787	3701	3528	3264	3025	3041	2988	3128	3112
3303	3190	3161	3196	3213	3350	3147	3158	3090	3117	3203	3328	3140	3223	3046	3044	3268	3561	3598	3795	3767	3693	3733	3586	3362	3156	3004	3126	3382	3605	3904	4102	4044	3716	3363	3132	3187	3260	3547	3617	3794	3695	3822	3785	3629	3247	3059	3019	2979	3051
3201	3180	3230	3360	3330	3303	3149	3002	3021	3243	3309	3261	3089	3139	3006	3211	3470	3718	3857	3687	3481	3321	3186	3165	3009	2926	2987	3098	3351	3506	3719	4002	4023	3765	3486	3327	3381	3404	3410	3428	3586	3840	3720	3907	3708	3478	3307	3056	3089	3003
3279	3248	3075	3231	3227	3270	3209	3103	3213	3177	3154	3211	3100	3125	3124	3395	3713	3684	3686	3500	3095	2930	2910	2854	2807	2926	2986	3162	3167	3179	3415	3766	3865	3775	3620	3542	3398	3376	3248	3228	3437	3762	3806	3739	3863	3789	3643	3348	3127	3171
3206	3215	3146	3027	3043	3206	3227	3240	3262	3118	3187	3169	3090	3241	3376	3493	3546	3460	3237	3071	2960	2997	2955	2718	2714	2921	3094	3078	3022	3010	3006	3201	3341	3666	3536	3819	3553	3343	3312	3269	3482	3425	3674	3530	3858	3904	3839	3589	3331	3226
3275	3273	3139	3117	3008	3065	3282	3240	3310	3128	3129	3004	3245	3265	3430	3469	3263	3076	3011	2944	3067	3253	2918	2769	2829	3083	3307	3207	3111	3176	2965	2812	3061	3467	3709	3643	3654	3629	3530	3511	3369	3300	3213	3395	3698	4046	3990	3584	3376	3388
3224	3174	3100	3096	3131	3169	3135	3111	3167	3128	3036	3072	3305	3409	3362	3136	2891	2719	2981	3351	3556	3243	2900	2928	3234	3303	3258	3160	3184	3172	3000	2788	2785	3233	3576	3635	3725	3607	3641	3495	3162	3079	3038	3440	3726	3863	3777	3523	3344	3360
3254	3172	3106	3158	3219	3315	3206	3142	3067	3054	3059	3201	3224	3397	3291	2917	2715	2658	3150	3540	3396	3038	2890	3125	3323	3589	3432	3280	3144	3174	3013	2918	2755	2915	3129	3371	3507	3735	3732	3541	3324	3100	3246	3400	3733	3878	3635	3374	3269	3415
3205	3146	3299	3256	3312	3121	3155	2943	3046	3163	3242	3233	3172	3210	3062	2794	2677	2780	3241	3374	3274	2872	3117	3461	3564	3826	3775	3745	3281	3175	3056	3056	2999	2834	3056	3272	3461	3701	3728	3547	3532	3388	3317	3529	3514	3584	3322	3149	3084	3216
3255	3310	3239	3267	3249	3114	3144	3033	3075	3332	3205	3196	3045	2784	2649	2699	2546	2912	3000	3065	2962	2941	3185	3616	3818	3876	3898	3912	3532	3204	2983	3266	3115	2982	2919	3108	3294	3494	3725	3659	3634	3624	3423	3392	3453	3352	3110	3097	2743	2891
3334	3329	3336	3349	3295	3271	3175	3207	3278	3284	3309	3052	2897	2462	2273	2279	2444	2747	3084	3086	2879	3192	3456	3583	3745	3460	3638	3818	3568	3426	3334	3145	3164	3090	3054	3135	3134	3187	3527	3656	3617	3615	3472	3547	3341	3124	3115	3058	2969	2719
3390	3308	3304	3271	3287	3380	3309	3391	3326	3279	3218	2988	2510	2159	2108	2063	2311	2500	2915	3055	3039	3305	3432	3456	3135	3081	3320	3542	3629	3623	3463	3266	3250	3146	3226	3105	3071	3217	3283	3483	3553	3523	3533	3626	3343	3123	3259	3238	2996	2768
3387	3455	3305	3299	3356	3432	3423	3426	3346	3205	2996	2597	2208	2059	2073	1980	2037	2346	2837	3132	3170	3291	3073	3013	2948	3029	3044	3273	3540	3771	3603	3446	3311	3037	3103	3150	3089	3055	3136	3138	3425	3400	3676	3531	3357	3081	3184	3338	3211	2995
3321	3382	3362	3389	3370	3357	3400	3395	3225	3044	2819	2427	2076	2017	2056	2048	2066	2461	2766	3193	3163	3159	2946	2963	2869	2941	3069	3234	3312	3505	3703	3653	3420	3199	3088	3025	3150	3182	3048	3031	3170	3396	3574	3481	3267	3078	2949	3317	3172	3279
3442	3447	3436	3368	3366	3390	3426	3323	3276	3050	2617	2294	2129	1940	2076	2264	2468	2571	2915	3184	3059	2965	2861	2908	3030	3124	3213	3063	3086	3289	3608	3646	3630	3467	3245	2960	3025	3213	3020	3003	3084	3256	3437	3661	3489	3236	3104	3301	3318	3318
3349	3434	3371	3425	3498	3402	3433	3367	3098	2976	2367	2238	2164	1990	2144	2594	2992	3076	3005	2979	3195	2918	2914	2998	3107	3164	3021	3079	3104	3228	3424	3565	3569	3676	3419	3179	2960	2982	3101	3028	2938	3106	3334	3628	3863	3528	3260	3260	3286	3434
3413	3340	3429	3522	3351	3321	3408	3436	3119	2751	2409	2209	2146	2007	2396	2911	3221	3227	3222	2926	2767	2972	3144	3160	3047	2876	2993	3092	3142	3329	3473	3156	3430	3640	3801	3449	3072	2895	3004	3050	2964	2990	3173	3568	3712	3587	3257	3427	3346	3218
3492	3426	3435	3306	3352	3370	3358	3327	3034	2554	2268	2268	2285	2261	2593	3096	3429	3341	3140	3106	2858	2967	3206	3271	2998	2962	3062	3218	3232	3210	3072	2865	3263	3670	3829	3675	3186	2989	2882	2822	2824	3126	3268	3515	3579	3343	3310	3280	3279	3162
3518	3517	3405	3320	3295	3339	3273	3223	2958	2542	2298	2321	2281	2437	2727	3115	3410	3161	3282	2987	3151	3083	3071	3042	3001	3070	3237	3205	3065	3025	2998	2950	3277	3549	3641	3471	3262	3002	2914	2735	2788	3112	3426	3431	3558	3255	3329	3343	3314	3357
3462	3500	3396	3394	3171	3192	3301	3218	2916	2726	2521	2479	2498	2597	2632	2857	3079	3143	3141	3246	3201	3164	3048	2969	3126	3324	3255	3119	2918	2909	3006	3134	3183	3242	3350	3289	3109	2941	2990	2803	2729	3103	3491	3545	3518	3396	3305	3364	3346	3389
3320	3501	3396	3271	3306	3242	3138	3117	3173	2838	2692	2533	2665	2522	2691	2690	2906	2974	3214	3278	3266	3220	3139	2991	3101	3132	3164	3001	2991	3141	3120	3234	3269	3151	3181	3103	2879	3077	3066	3039	2862	3024	3503	3552	3531	3451	3368	3317	3362	3394
3318	3360	3414	3514	3278	3148	3206	3133	3259	3054	2894	2653	2664	2745	2678	2643	2710	2843	3105	3155	3386	3243	3158	3296	3077	2879	3021	3047	3016	3140	3209	3268	3228	3042	3005	2794	2811	2913	3076	3065	2994	3360	3396	3608	3559	3396	3268	3219	3170	3301
3403	3255	3393	3319	3287	3218	3303	3248	3222	3338	3118	3013	2786	2727	2762	2738	2582	2711	2911	3112	3179	3293	3399	3322	3168	3012	2858	2916	2967	2983	3085	3131	3216	2879	2899	2727	2615	2692	2829	3087	3256	3502	3588	3571	3405	3252	3301	3328	3145	3260
3272	3172	3107	3205	3241	3240	3301	3360	3417	3328	3303	3184	3034	2876	2670	2637	2550	2497	2683	2886	3248	3256	3436	3295	3061	3113	2909	2929	2957	3064	3066	3010	2756	2446	2332	2333	2311	2425	2753	3095	3427	3576	3615	3437	3378	3197	3475	3410	3309	3251
3311	3354	3180	3196	3281	3259	3368	3389	3303	3496	3618	3470	3216	3052	2651	2650	2714	2661	2614	2946	2973	3226	3133	3214	3069	3114	3054	3030	3007	3101	2973	2691	2299	2114	2039	1997	2290	2524	2873	3017	3355	3569	3660	3469	3327	3392	3414	3364	3381	3316
3408	3271	3142	3273	3216	3235	3324	3432	3361	3530	3464	3530	3451	3423	2983	2912	2706	2641	2713	2709	2749	2991	3161	3182	3218	3178	3283	3298	3270	2998	2857	2319	2046	1926	1962	2052	2404	2705	3040	3250	3472	3463	3327	3206	3231	3219	3339	3396	3389	3459
3304	3348	3268	3302	3237	3193	3387	3387	3339	3382	3451	3574	3440	3477	3255	2975	2906	2815	2696	2609	2705	2780	2978	3201	3235	3286	3399	3561	3200	2915	2346	1924	1879	1977	1947	2197	2529	2958	3240	3264	3377	3178	3229	3141	3372	3406	3108	3213	3240	3392
3541	3217	3269	3398	3286	3373	3398	3435	3401	3390	3271	3297	3443	3544	3465	3229	3051	2759	2719	2709	2712	2688	2770	2916	3179	3370	3514	3348	2830	2345	2083	2001	2076	2077	2029	2464	2767	3101	3303	3412	3296	3219	3196	3356	3438	3310	3247	3176	3235	3420
3547	3341	3405	3451	3232	3356	3534	3414	3390	3398	3427	3279	3363	3403	3297	3375	3122	2891	2812	2698	2750	2674	2560	2703	2864	3186	3329	2842	2342	2120	2010	2126	2006	2188	2410	2678	3010	3265	3318	3288	3306	3250	3337	3458	3434	3384	3382	3428	3361	3257
3591	3450	3403	3372	3443	3435	3493	3452	3421	3323	3340	3205	3335	3280	3363	3383	3245	3300	2962	2902	2649	2564	2582	2362	2566	2656	2652	2493	2096	2008	2020	2050	2192	2428	2809	3220	3315	3420	3236	3170	3173	3351	3427	3599	3430	3332	3374	3510	3464	3332
3441	3491	3393	3445	3498	3574	3497	3365	3568	3313	3378	3332	3208	3210	3237	3345	3389	3335	3232	3049	2701	2518	2568	2501	2448	2358	2316	2286	2143	2111	1954	2080	2371	2864	3215	3401	3424	3341	3088	3119	3228	3366	3472	3473	3431	3356	3419	3420	3497	3419
3525	3432	3320	3581	3465	3460	3388	3515	3515	3443	3369	3347	3243	3307	3133	3201	3286	3488	3258	3122	2879	2669	2541	2562	2542	2405	2274	2301	2212	2175	2335	2520	2846	3196	3232	3251	3420	3260	3127	3118	3186	3208	3255	3355	3285	3339	3262	3178	3428	3283
3557	3546	3442	3564	3378	3510	3397	3396	3387	3379	3300	3356	3338	3270	3254	3259	3274	3332	3344	3147	3029	2844	2741	2685	2593	2356	2398	2338	2489	2527	2818	3137	3203	3382	3196	3255	3072	3009	3061	3157	3186	3271	3191	3311	3303	3476	3243	3180	3105	3272
3452	3571	3401	3574	3410	3407	3498	3433	3257	3300	3316	3469	3171	3328	3227	3289	3413	3206	3433	3308	3181	3031	3034	2775	2722	2525	2590	2732	2737	2963	3038	3432	3486	3408	3335	3142	3050	3012	3174	3186	3081	3098	3221	3333	3381	3418	3350	3249	3237	3207
3601	3471	3300	3547	3545	3566	3429	3339	3377	3274	3252	3406	3384	3246	3370	3260	3246	3346	3367	3330	3388	3264	3081	3133	3151	3110	2990	3151	3167	3254	3408	3506	3407	3445	3226	3218	3233	3143	3116	3163	3102	3143	3094	3227	3195	3265	3328	3408	3167	3262
3527	3500	3441	3473	3456	3577	3498	3349	3266	3406	3221	3287	3370	3348	3365	3349	3306	3297	3262	3411	3353	3288	3325	3276	3272	3371	3391	3337	3338	3456	3527	3412	3363	3240	3274	3264	3227	3241	3209	3233	3193	3244	3213	3193	3136	3111	3370	3327	3348	3184
3387	3397	3400	3467	3543	3462	3585	3378	3379	3247	3279	3276	3335	3528	3425	3295	3340	3266	3418	3290	3243	3249	3386	3418	3455	3443	3489	3490	3460	3535	3507	3359	3209	3343	3232	3284	3382	3214	3329	3231	3378	3246	3136	3035	3064	3081	3008	3041	3244	3133
3532	3266	3328	3519	3491	3472	3410	3500	3390	3366	3445	3393	3317	3343	3405	3283	3367	3410	3355	3393	3324	3269	3339	3287	3385	3211	3350	3314	3374	3294	3294	3371	3365	3441	3287	3338	3310	3379	3424	3351	3211	3241	3254	3187	3217	3174	3185	3127	3042	3194
3437	3399	3272	3288	3433	3492	3469	3266	3313	3403	3319	3346	3437	3283	3508	3452	3235	3467	3272	3417	3354	3333	3230	3359	3378	3368	3271	3303	3323	3250	3303	3396	3440	3551	3407	3364	3296	3390	3243	3365	3376	3275	3247	3251	3122	3166	3191	3165	3150	3076
3433	3426	3372	3356	3302	3422	3474	3428	3325	3401	3512	3437	3438	3505	3393	3432	3442	3374	3457	3328	3352	3286	3450	3350	3350	3325	3296	3315	3446	3320	3310	3440	3406	3427	3436	3363	3455	3352	3320	3273	3285	3245	3425	3171	3178	3055	2999	3117	3182	3028
3490	3347	3352	3326	3412	3296	3342	3347	3394	3292	3588	3527	3337	3513	3518	3340	3437	3431	3283	3372	3431	3581	3503	3510	3547	3393	3414	3398	3397	3329	3392	3390	3515	3346	3422	3528	3486	3474	3338	3221	3305	3288	3393	3266	3066	3084	3024	3121	3197	3056
3401	3263	3270	3477	3432	3367	3380	3420	3426	3514	3438	3574	3487	3492	3511	3386	3398	3475	3479	3492	3374	3443	3371	3645	3496	3459	3407	3195	3435	3448	3410	3411	3291	3458	3559	3338	3404	3364	3403	3408	3293	3262	3223	3273	3279	3100	3090	3133	3198	3225
3525	3383	3271	3434	3488	3457	3396	3347	3379	3514	3341	3480	3528	3542	3464	3383	3296	3478	3479	3485	3409	3381	3389	3406	3374	3476	3249	3326	3337	3357	3537	3416	3575	3421	3501	3414	3318	3296	3439	3181	3388	3360	3217	3336	3265	3246	3276	3228	3149	3180
3480	3625	3368	3374	3375	3543	3357	3334	3349	3545	3394	3439	3431	3479	3523	3473	3407	3424	3441	3496	3564	3371	3429	3392	3396	3358	3458	3278	3333	3414	3418	3417	3560	3457	3529	3388	3405	3351	3393	3251	3196	3285	3347	3254	3330	3200	3188	3374	3225	3167
3276	3517	3517	3461	3389	3610	3608	3464	3487	3369	3404	3427	3385	3340	3430	3431	3495	3376	3419	3435	3509	3371	3353	3376	3425	3422	3383	3465	3294	3304	3382	3446	3467	3365	3415	3499	3400	3448	3366	3290	3337	3262	3327	3237	3233	3316	3220	3156	3242	3202
3211	3254	3373	3528	3481	3379	3518	3442	3349	3390	3485	3316	3437	3427	3384	3514	3397	3384	3312	3391	3432	3398	3452	3488	3395	3432	3364	3411	3481	3511	3354	3407	3352	3378	3519	3452	3536	3495	3374	3334	3308	3468	3426	3244	3316	3263	3276	3248	3169	3186
3311	3172	3164	3621	3579	3443	3376	3382	3492	3328	3295	3391	3280	3411	3345	3387	3400	3368	3436	3504	3312	3418	3247	3354	3392	3386	3550	3427	3518	3378	3388	3422	3410	3537	3337	3468	3431	3435	3350	3336	3342	3494	3467	3359	3400	3289	3186	3231	3152	3189
3486	3248	3055	3434	3648	3533	3271	3379	3371	3257	3345	3419	3220	3126	3265	3299	3444	3295	3227	3228	3095	3349	3371	3434	3409	3563	3414	3519	3350	3413	3434	3373	3376	3434	3416	3537	3491	3491	3301	3325	3473	3346	3338	3440	3441	3379	3362	3201	3170	3124
3545	3360	3071	3208	3549	3322	3321	3387	3519	3341	3230	3232	3279	3233	3246	3258	3292	3317	3340	3360	3218	3311	3420	3411	3426	3581	3510	3506	3451	3357	3399	3353	3454	3406	3398	3445	3462	3435	3459	3419	3420	3283	3292	3465	3420	3399	3350	3287	3124	3116
3452	3593	3261	3135	3272	3408	3472	3150	3336	3316	3248	3220	3231	3141	3199	3238	3389	3429	3372	3416	3169	3274	3281	3328	3196	3392	3502	3413	3390	3431	3231	3182	3390	3336	3453	3361	3391	3394	3417	3390	3368	3367	3343	3294	3387	3370	3413	3289	3277	3236
3131	3422	3503	3142	3190	3418	3454	3230	3249	3383	3286	3202	3291	3238	3187	3291	3407	3458	3328	3380	3374	3270	3211	3198	3345	3566	3389	3418	3414	3172	3225	3222	3257	3278	3338	3412	3359	3367	3413	3391	3423	3389	3490	3386	3434	3266	3318	3338	3322	3246
3061	3361	3342	3200	3008	3231	3357	3181	3086	3315	3189	3073	3341	3201	3326	3458	3328	3399	3316	3270	3357	3352	3392	3357	3435	3335	3416	3422	3445	3389	3244	3336	3255	3316	3445	3327	3318	3453	3351	3338	3534	3526	3498	3426	3382	3298	3319	3305	3152	3231
2992	3280	3417	3248	2975	3082	3383	3179	3019	3320	3246	3057	3400	3289	3274	3235	3212	3503	3405	3339	3345	3354	3279	3406	3413	3249	3309	3326	3336	3266	3337	3285	3457	3283	3338	3313	3411	3346	3276	3359	3537	3558	3535	3437	3473	3442	3384	3297	3301	3220
3037	2977	3328	3389	2973	3018	3308	3229	3007	3259	3322	3098	3280	3341	3125	3375	3261	3422	3231	3204	3183	3327	3315	3292	3376	3344	3294	3269	3316	3251	3252	3276	3249	3343	3370	3355	3414	3261	3358	3442	3410	3433	3488	3430	3279	3255	3515	3399	3309	3363
2883	2918	3279	3371	3149	2925	3174	3340	3112	3101	3411	3226	3173	3259	3051	3215	3247	3187	3248	3170	3148	3231	3195	3340	3311	3178	3361	3385	3203	3317	3356	3383	3249	3323	3214	3368	3369	3406	3338	3334	3431	3433	3389	3359	3455	3407	3322	3355	3317	3484
2946	2871	3199	3516	3096	3088	3253	3364	3082	3026	3316	3179	3150	3196	3094	3422	3163	3270	3181	3156	3172	3153	3266	3279	3280	3319	3238	3275	3241	3315	3298	3402	3416	3295	3336	3229	3247	3192	3244	3336	3236	3387	3319	3333	3455	3353	3423	3384	3503	3412
2837	2814	3131	3362	3154	2947	3134	3497	3102	3141	3316	3086	3204	3178	3025	3255	3098	3069	3230	3092	3167	3253	3207	3249	3283	3257	3060	3202	3275	3319	3322	3299	3254	3397	3149	3231	3260	3140	3242	3262	3300	3358	3363	3389	3311	3443	3332	3558	3473	3320
3022	2836	3054	3476	3219	2986	3139	3495	3206	3167	3157	2997	3105	3197	2957	3159	3035	3230	3264	3102	3267	3237	3168	3058	3237	3186	3182	3266	3279	3255	3218	3306	3272	3292	3294	3179	3191	3155	3211	3095	3289	3414	3414	3384	3273	3429	3373	3456	3435	3303
2945	2914	3103	3330	3203	2834	3157	3205	3169	3089	3241	3137	3039	3326	3034	3202	3043	3082	3221	3078	3189	3100	3252	3072	3126	3066	3300	3297	3205	3126	3285	3218	3347	3321	3277	3279	3297	3338	3282	3225	3366	3462	3411	3352	3249	3412	3311	3311	3321	3291
2737	2847	3160	3224	3187	2760	2976	3198	2956	2991	3399	3103	3069	3072	3001	3109	3070	3105	3192	3113	3067	3037	3092	3127	3229	3067	3152	3193	3263	3169	3231	3302	3350	3234	3254	3304	3202	3207	3300	3277	3342	3386	3269	3331	3290	3338	3215	3205	3363	3456
2841	2923	3120	3274	2937	2873	3068	3284	3036	3014	3178	2948	3036	3213	2963	3192	3014	3137	3088	3060	2997	2971	3177	3079	3193	3087	3077	3066	3141	3302	3114	3300	3300	3262	3155	3330	3189	3307	3283	3400	3311	3338	3284	3334	3327	3309	3298	3295	3425	3481
2774	2846	3225	3176	2871	2898	3046	3165	2985	3085	3155	3003	3037	3113	3030	3166	3082	3078	3102	3106	3090	3070	3073	3056	3137	3234	3108	3181	3220	3005	3192	3168	3171	3384	3350	3374	3245	3302	3425	3405	3417	3273	3438	3382	3373	3228	3200	3282	3338	3399
2820	2965	3186	3036	2905	2865	3233	3135	2865	3128	3156	3005	3170	3198	3121	3237	3142	3186	3201	3044	3168	3079	3134	3146	3272	3265	3222	3275	3275	3199	3207	3236	3263	3421	3444	3442	3404	3311	3393	3265	3465	3323	3378	3390	3354	3264	3370	3285	3310	3361
2874	3111	3028	2927	2741	2934	3014	2965	2837	3104	3075	3138	3229	3140	3082	3302	3070	3208	3095	3212	3238	3222	3103	3218	3171	3262	3214	3373	3256	3342	3216	3161	3326	3397	3370	3445	3413	3371	3402	3305	3419	3330	3382	3299	3239	3375	3442	3287	3279	3287
3053	3239	2897	2757	2786	2991	3092	2803	2922	3099	3009	3102	3305	3124	3257	3168	3098	3255	3034	3046	3056	3036	3097	3157	3048	3113	3046	3212	3211	3147	3294	3245	3184	3239	3279	3393	3394	3289	3307	3295	3295	3323	3293	3483	3284	3388	3331	3376	3247	3289
3135	3179	2869	2769	2883	2930	2927	2772	2901	3003	2894	3086	3349	2965	3115	3101	2971	3002	2961	3055	2946	3021	3003	3088	3047	3105	3056	3037	3079	3110	3114	3137	3303	3148	3232	3278	3230	3172	3101	3224	3158	3194	3111	3342	3482	3379	3206	3154	3028	3258
3058	3082	2896	2754	3020	2879	2810	2931	2984	2864	2867	2922	3090	2974	3122	2913	2988	2999	2938	2984	2861	3033	2842	3062	2990	3061	3099	3023	2999	3198	3139	3163	3148	3060	3073	3221	3316	3275	3130	3167	3118	3058	3154	3310	3400	3251	3031	3053	3107	3423
2897	2921	2821	2944	3090	2877	2706	2830	2916	2829	2933	3023	3024	3075	3108	3031	2984	2961	2980	2949	2990	3029	3016	2999	3021	3130	3151	3212	3082	3058	3174	3234	3096	3098	3185	3243	3246	3244	3285	3174	3277	3073	3203	3326	3124	3113	3083	3084	3285	3468
2820	2780	2770	3045	3025	2942	2947	2958	2894	2783	2945	2961	2859	3009	3067	3157	3018	3052	3005	2984	3054	3066	3041	3184	3112	3095	3181	3247	3263	3190	3162	3202	3152	3206	3283	3419	3264	3148	3200	3329	3186	3214	3123	3148	3191	3081	3210	3305	3555	3449
2728	2790	2846	2814	2776	2879	3097	3193	2859	2859	2937	2900	2991	3248	3061	3098	3148	3063	3166	3103	3162	3095	3223	3213	3163	3073	3218	3341	3334	3282	3211	3325	3351	3285	3321	3389	3269	3248	3266	3391	3246	3173	3260	3132	3141	3290	3568	3580	3518	3191
2908	2741	2792	2644	2685	2739	3001	2954	2885	2884	2920	2975	3102	3047	3101	3192	3130	3193	3227	3234	3197	3106	3038	3012	3059	3139	3209	3321	3163	3269	3186	3063	3155	3147	3341	3358	3298	3166	3227	3254	3240	3173	3137	3051	3122	3275	3588	3394	3199	2652
[truncated: 920 more columns]
