# Supplementary material for: Spatial Resolution and Refractive Index Contrast of Resonant Photonic Crystal Surfaces for Biosensing
Source: IEEE Photonics J. Author manuscript; Available in PMC 2015 Sep 7. (PMC4561521; doi:10.1109/JPHOT.2015.2435699)
Supplement: fig4_data [file NIHMS64775-supplement-fig4_data.gz › Volumes/graham/MacBook_backup/PhD_folder_2015_06_02/paper_improvements/IEEE_J_Photonics/final_files/data_files/fig4/4b_raw/I07.csv]

4228	3842	3771	3687	3819	3893	3874	3830	3964	3970	4004	3944	4112	4123	4081	4136	3950	3941	3753	3686	3830	4053	3974	4042	3999	3919	4068	3796	3712	3960	4076	4050	4053	4072	3964	3780	3835	3743	3641	3813	3982	3891	3998	3923	4001	3943	4159	3953	3816	3876
4172	3955	3883	4005	4035	4065	4081	3989	4073	4216	4015	4087	4108	3985	4051	3927	3740	3700	3475	3616	3733	3840	3946	4101	4093	3871	3900	3801	3771	3680	3876	3925	3893	4031	3916	3968	3853	3619	3758	3728	3960	3956	3737	3876	3860	3930	3949	3819	3787	3785
4241	4100	3804	3906	4011	3983	3914	3941	4107	4045	3952	4014	4114	4087	3899	3836	3783	3619	3652	3626	3513	3819	3914	3989	4061	3907	3722	3681	3697	3703	3816	3892	3865	3914	3937	3903	3772	3826	3792	3818	3980	3864	3823	3737	3732	3783	3761	3818	3833	3718
4224	4072	3978	3926	3915	3880	4092	4003	4021	4104	3983	3974	3892	3952	3796	3847	3734	3737	3706	3619	3729	3764	3829	4018	3947	3889	3862	3787	3729	3837	3817	3882	3960	3989	3778	3944	3735	3815	3954	3984	4033	3931	3847	3737	3809	3729	3844	3799	3883	3810
4300	4084	3973	3728	3904	4018	3994	3921	4033	4147	4095	4060	3953	3871	3887	3848	3797	3824	3867	3835	3806	3836	3940	3918	3970	3900	3874	4006	3878	3817	3832	3990	4017	4094	3984	4028	3964	3924	4085	4103	4086	3994	3973	3874	3634	3719	3778	3936	3870	4016
4169	3982	3904	3851	3876	3833	4136	4045	4125	4086	4055	3929	3940	3895	3789	3969	3897	3929	4049	3899	3837	3883	3999	3937	3890	3894	3892	3868	3957	3776	3920	3993	4126	3998	3938	4029	3928	4019	4072	4024	4130	4044	4137	3885	3870	3850	3896	3917	3801	3926
4142	3985	3848	3898	4023	3905	3831	4006	3898	4086	4039	3953	3845	3879	3942	3857	4154	4223	4241	4089	4081	3958	3984	4109	3979	3953	4023	3942	3943	3956	3968	3997	4130	4246	3950	4006	4161	4214	3905	4020	4179	4209	4146	4010	3900	3929	3987	4063	3925	3913
4214	4085	3986	3968	3973	3908	3978	3892	4030	4006	3936	3984	3919	3850	3950	4023	4117	4231	4334	4200	4116	4047	4019	4143	4119	4054	3914	3927	3966	3843	3979	4061	4109	4072	4104	4192	4183	4248	4022	4106	4187	4216	4292	4060	4077	3844	4075	4012	3933	4024
4139	3988	3867	4063	3959	3984	3878	3963	4114	3907	3963	4009	3931	4134	4073	4145	4180	4384	4290	4276	4149	4127	4132	4163	4144	4094	3983	4038	4054	3906	3958	3938	4144	4089	4165	4200	4256	4086	4033	4101	4067	4343	4249	4163	4079	4007	4088	4168	3975	3916
4164	4002	3869	4062	3972	3988	3808	3880	3753	3908	3953	3935	4033	4183	4283	4246	4169	4319	4361	4374	4167	4109	4265	4197	4067	4188	4116	4040	4109	3925	3878	3986	4178	4079	4237	4239	4220	4213	4104	4022	4127	4367	4268	4220	4046	4204	4231	4106	4011	3881
4108	3754	3888	4074	3967	3871	3974	3682	3660	3847	3991	4111	4127	4206	4158	4299	4246	4107	4141	4184	4183	4242	4322	4259	4147	4317	4169	4061	3939	3931	3968	4052	4211	4262	4168	4307	4186	4189	4127	4139	4277	4416	4318	4142	4052	4234	4258	4214	4102	4041
4049	3874	3822	3880	3944	4058	3988	3806	4033	4001	3958	4050	4073	4252	4245	4255	4153	4097	4033	3970	4180	4218	4316	4260	4308	4401	4360	4228	3975	3900	3894	4144	4212	4237	4280	4226	4205	4082	4103	4277	4277	4403	4398	4335	4199	4281	4314	4338	4245	4067
3932	3848	3913	4023	4117	4018	4024	3991	4030	3989	4041	4127	4216	4205	4182	4128	4044	4008	3960	4002	4130	4121	4318	4452	4391	4418	4428	4037	4038	3972	4140	4193	4184	4135	4185	4146	4114	4264	4158	4225	4548	4487	4447	4423	4332	4299	4488	4459	4130	4049
4044	3809	3868	4004	4019	4106	4177	4084	4275	4142	4153	4078	4166	4181	4179	4057	4074	3989	3826	3913	4206	4271	4252	4320	4562	4633	4387	4276	4103	4182	4255	4170	4328	4274	4119	4146	4220	4222	4290	4310	4536	4538	4531	4356	4380	4419	4430	4297	4122	4139
3959	3828	3826	4021	4030	4015	4083	4303	4202	4252	4128	4114	4127	4220	4084	4148	4124	3896	3973	3981	4191	4208	4334	4380	4393	4437	4344	4156	4153	4279	4302	4293	4270	4266	4165	4147	4210	4279	4142	4360	4604	4645	4305	4196	4261	4323	4430	4319	4245	4109
4083	3868	3834	3960	3957	4067	4185	4367	4516	4370	4335	4240	4251	4098	4123	4152	4132	3991	3981	4064	4180	4156	4358	4540	4334	4346	4127	4189	4168	4204	4509	4398	4205	4237	4192	4218	4224	4201	4261	4416	4677	4446	4421	4230	4392	4351	4635	4392	4254	3995
4079	3932	3824	3909	4059	4189	4267	4365	4458	4397	4312	4287	4168	4112	4269	4021	4118	4018	4093	4124	4219	4175	4307	4252	4280	4272	4186	4042	4200	4234	4349	4277	4364	4362	4338	4169	4189	4123	4356	4382	4451	4497	4183	4240	4242	4480	4438	4409	4150	4087
4199	4045	4002	3993	4118	4126	4239	4439	4533	4379	4287	4190	4187	4187	4210	4223	4180	4159	4123	4123	4255	4092	4093	4116	4301	4364	4131	4109	4171	4165	4273	4259	4212	4322	4305	4065	4011	4141	4320	4440	4469	4385	4186	4291	4286	4394	4469	4274	4105	4154
4005	4022	4023	4190	4105	4191	4402	4427	4305	4502	4363	4436	4302	4195	4142	4131	4148	4205	4182	4109	4111	4029	3955	4177	4144	4149	4222	4004	4012	4227	4120	4137	4117	4174	4312	4219	4072	4093	4406	4454	4142	4241	4282	4269	4323	4578	4472	4488	4191	4146
4096	3968	4233	4121	4242	4294	4441	4431	4372	4377	4380	4263	4260	4203	4287	4158	4237	4143	4261	3925	4128	3928	4058	4099	4156	4233	3983	3922	3960	4097	3941	3956	4089	4189	4273	4157	4173	4234	4214	4289	4197	4148	4215	4329	4301	4420	4678	4374	4275	4101
4181	4136	4194	4330	4471	4361	4403	4356	4385	4326	4333	4327	4288	4350	4256	4318	4293	4086	4115	4019	4125	4131	4134	4100	4099	4062	3995	4041	3910	3974	3981	3973	4125	4251	4144	4251	4059	4296	4252	4249	4155	4026	4135	4309	4504	4723	4506	4454	4274	4108
4282	4242	4286	4364	4402	4473	4444	4536	4314	4242	4341	4405	4498	4205	4219	4151	4172	4228	4198	4170	4132	4069	3938	4139	4187	4124	3938	3928	3873	4017	3908	4056	3959	4178	4228	4216	4193	4203	4283	4244	4270	4140	4150	4391	4339	4408	4395	4224	4190	4119
4183	4264	4336	4447	4482	4473	4412	4590	4544	4427	4412	4543	4333	4326	4162	4317	4054	4074	4159	4289	4281	3983	4123	4185	4185	4136	3953	3768	3904	3916	3945	3981	4076	4203	4093	3920	4182	4241	4244	4415	4125	4017	4173	4168	4329	4426	4163	4065	4141	4129
4096	4160	4378	4512	4273	4430	4639	4580	4554	4436	4604	4572	4492	4192	4180	4114	4056	4155	4077	4180	4320	4158	4225	4219	4120	4050	3950	3910	3970	4036	4044	4047	4037	4101	4084	4059	4115	4223	4340	4417	4109	4142	4181	4210	4279	4225	4195	4134	4212	4229
4179	4263	4220	4444	4514	4400	4452	4633	4448	4613	4621	4511	4467	4226	4239	4079	3966	4078	4044	4227	4363	4508	4205	4241	4125	4109	3996	4040	4109	3971	4109	4182	3931	3927	4085	3991	4018	4091	4220	4317	4131	4041	4049	4197	4411	4278	4214	4108	4190	4358
4076	4055	4262	4185	4500	4402	4581	4461	4433	4398	4623	4451	4382	4183	3998	4083	3912	3982	4254	4337	4350	4413	4254	4298	4075	4035	3966	3909	4050	4058	4165	4083	4060	3962	3995	3822	4121	4117	4408	4222	4189	4177	4121	4201	4201	4259	4151	4028	4339	4450
4132	4203	4054	4198	4335	4375	4469	4435	4369	4571	4450	4461	4394	4147	4129	4042	3963	4011	4256	4398	4476	4271	4127	4159	3999	4011	3974	4068	4140	4214	4182	4050	4004	3940	3954	3867	4038	4178	4144	4099	4159	4237	4145	4313	4277	4028	4110	4098	4157	4544
4325	4161	4174	4136	4171	4408	4450	4412	4431	4370	4227	4153	4142	4216	4030	4061	4130	4068	4343	4341	4351	4270	3996	4118	4184	4003	3850	3997	4194	4134	4123	3898	4053	3795	3877	3913	4045	4142	4239	4099	4138	4422	4096	4527	4163	4122	4069	4159	4231	4542
4315	4098	4156	4369	4343	4320	4343	4331	4241	4192	4142	4086	4063	4097	4181	4186	4202	4245	4323	4475	4381	4247	4209	4182	3987	4066	3964	4252	4134	4136	4037	3897	3864	3963	3811	3904	3977	4097	4070	4103	4062	4144	4164	4303	4395	4338	4171	4122	4152	4534
4520	4327	4293	4250	4310	4349	4256	4143	4079	4078	3850	3976	4114	4133	4176	4195	4136	4168	4322	4306	4257	4040	4138	4152	4059	3988	3912	4110	4293	4156	4110	3887	3767	3978	3899	3987	4015	3985	4035	3937	3924	4139	4282	4541	4550	4278	4304	4090	4234	4262
4553	4436	4281	4463	4407	4214	4218	4068	4023	3991	3940	3936	4010	4082	4175	4335	4322	4126	4302	4232	4058	4056	3975	4248	4109	4124	4061	4122	4039	4074	3849	3764	3858	3913	3930	3912	4103	3994	3988	3924	3973	4162	4280	4508	4448	4311	4121	3983	4060	4161
4652	4529	4410	4472	4247	4219	4099	3963	3877	4028	4062	3939	4176	4298	4093	4254	4200	4041	4190	3939	3973	3914	4049	4140	4193	4293	4192	4269	4095	3931	3893	3923	4001	4151	4096	3949	3916	3889	3896	3922	4121	4262	4384	4350	4479	4270	4017	4135	4109	4163
4556	4431	4440	4435	4401	4246	4134	4046	4108	4078	4170	4041	4135	4351	4138	4202	4214	4104	4055	3918	3762	3993	4188	4353	4307	4267	4304	4124	4242	4021	3889	3987	3995	4021	3936	3942	3777	4045	4050	4086	3997	4177	4309	4292	4317	4195	4131	4201	4281	4131
4475	4420	4353	4282	4210	4015	4043	4233	4248	4176	4192	4215	4098	4149	4084	4253	3947	3937	3963	3907	4017	4084	4157	4161	4371	4302	4308	4126	4017	4002	3895	4098	4103	4136	4077	3933	3999	3929	4081	3966	4066	4063	4207	4170	4196	4237	4257	4187	4387	4220
4326	4227	4229	4393	4131	4186	4126	4334	4223	4372	4252	4084	4149	4214	4171	3999	3902	3986	3872	3922	3949	4107	4133	4225	4321	4272	4132	4050	4091	4017	3967	4050	4235	4080	4026	3824	3881	4230	4189	4067	3900	3872	3911	4025	4243	4263	4390	4277	4374	4242
4349	4392	4156	4180	4046	4096	4273	4299	4311	4361	4228	4335	4126	4132	4091	4007	3952	3994	3932	3992	4175	4099	4103	4166	4274	4196	4067	4010	4183	3962	4058	4069	4199	4175	3979	3734	4002	4038	4079	4132	4059	4100	4102	4059	4157	4065	4293	4436	4305	4244
4414	4227	4085	4148	4066	4328	4290	4351	4314	4347	4274	4190	4087	4073	3979	4009	3933	3989	3832	4086	4032	4118	4086	4040	4291	4190	4141	4046	4153	4063	4072	4116	4194	4270	4063	3782	3930	4136	4178	4245	4073	3935	3934	3970	4075	4068	4245	4318	4524	4309
4388	4223	4253	4206	4214	4323	4259	4431	4256	4323	4209	4136	4062	4010	3916	3943	3931	3968	4010	4142	4030	3900	4037	4105	4076	3981	4095	4077	4067	4209	4180	4091	4206	4231	4223	3948	3954	4114	4257	4211	4006	3982	3756	3932	4205	4158	4436	4353	4415	4283
4439	4404	4372	4391	4342	4307	4384	4305	4407	4204	4188	4154	4058	4015	4010	3960	3960	3980	4076	4088	4087	3998	4004	4030	4183	4104	4094	4267	4261	4361	4150	4252	4219	4205	4126	3920	4050	4076	4154	4370	4204	3929	3766	4040	3988	4280	4287	4163	4337	4332
4466	4564	4437	4538	4300	4306	4273	4415	4189	4314	4177	4148	4139	4113	3948	4124	3997	4063	4046	4004	4066	3855	3898	4051	4210	4127	4068	4279	4052	4319	4231	4131	4163	4143	4118	3977	4091	4052	4159	4104	3976	3926	3875	4089	4219	4304	4280	4169	4080	4272
4627	4618	4476	4490	4337	4351	4211	4178	4111	4114	4183	4124	4210	4161	4220	4030	4064	4020	4090	4021	4010	3943	3859	4076	4012	4052	4204	4095	4197	4165	4190	4025	4100	4155	4110	4253	4051	3995	4104	4160	3899	4048	3987	4209	4154	4092	3927	4026	3953	4147
4508	4745	4605	4523	4300	4222	4175	4001	4117	4093	4212	4196	4280	4194	4139	4179	4063	4111	4041	3992	3878	3970	4009	3887	3909	4051	4020	4205	4089	4007	4236	4220	4212	4230	4320	4136	4131	3961	3904	4014	3910	4161	4111	4182	4134	4184	3929	4079	3871	4061
4759	4562	4707	4460	4340	4066	4130	4019	4099	4165	4299	4227	4226	4350	4336	4185	4195	3964	3858	4024	4000	3910	3929	3872	4024	4084	3963	4027	4029	4078	4034	4194	4250	4494	4376	4267	4115	3954	3982	4007	4041	4156	4097	4134	4163	3993	3942	4045	4120	4134
4530	4511	4425	4429	4111	4061	4183	4033	4204	4244	4134	4236	4242	4225	4277	4258	4278	4118	4076	4088	4041	4045	3953	3896	3949	4031	4059	4015	4106	4044	4078	4089	4269	4387	4514	4281	4220	3947	3965	3980	4102	4075	4096	4092	4035	4020	4070	4053	4066	4104
4645	4476	4338	4298	4214	4174	4015	4131	4125	4178	4115	4225	4111	4209	4243	4108	4204	4197	4142	4059	4027	3920	3907	3937	3869	4063	3987	4002	4041	4080	4105	4083	4159	4295	4351	4394	4230	4286	4032	4228	4113	4091	4150	4034	4093	4077	4098	4178	4024	4151
4491	4320	4263	4313	4270	4295	4241	4111	4223	4208	4135	4147	4149	4234	4122	4261	4238	4260	4222	4105	4208	4153	3863	3887	3843	4043	3951	4027	4091	4109	4190	4132	4077	4383	4432	4412	4436	4289	4142	3989	4202	4156	4117	4122	4225	4146	4202	4066	4015	3930
4411	4475	4388	4470	4297	4295	4343	4327	4345	4341	4268	4244	4131	4130	4107	4193	4201	4097	4164	4139	4196	4094	4055	4008	3786	3993	3958	4051	4155	4014	4138	4054	4106	4158	4500	4417	4471	4105	4234	4248	4265	4143	4057	4318	4157	4230	4153	4172	4006	3990
4390	4411	4397	4499	4469	4319	4461	4473	4365	4249	4142	4165	4120	4086	4142	4114	4138	4168	4185	4220	4213	4069	4077	3884	3951	3918	4002	4116	4131	4173	4094	3966	3985	4106	4284	4395	4393	4286	4254	4374	4269	4151	4009	4128	4288	4185	4222	4057	4082	4013
4449	4459	4369	4485	4476	4403	4440	4446	4334	4074	4055	4071	4028	3982	4089	4130	4117	4063	4146	4183	4061	4147	4122	4076	3986	3997	3980	3936	4089	4173	4114	4020	4132	4133	4155	4442	4231	4274	4593	4388	4305	4213	4154	4175	4218	4405	4212	4281	3893	4165
4411	4603	4298	4478	4378	4614	4379	4286	4303	4195	4229	4121	4164	4156	4021	4105	4067	4296	4267	4315	4130	4073	4208	4184	4004	4072	3975	4059	4088	4011	4089	4137	4055	4135	4239	4211	4392	4417	4354	4339	4278	4332	4251	4207	4239	4267	3994	4121	4133	4242
4529	4363	4341	4491	4299	4310	4233	4413	4246	4258	4128	4080	4152	4144	4024	3990	4118	4148	4232	4206	4322	4255	4242	4033	4178	4068	3828	3980	3930	4121	4173	4160	3998	3984	4140	4429	4525	4457	4391	4349	4308	4356	4442	4345	4277	4166	4165	4138	4076	4122
4530	4333	4388	4242	4243	4262	4260	4329	4267	4165	4078	4139	4182	4180	4030	4030	4062	4121	4098	4074	4243	4132	4286	4059	4127	4035	4016	3995	4080	4068	4184	4093	4016	3852	4149	4419	4533	4486	4266	4328	4365	4440	4331	4321	4131	4244	4227	4243	4167	4135
4383	4184	4222	4399	4081	4275	4213	4317	4485	4165	4260	4149	4175	4266	4171	4055	4208	4195	4180	4018	4093	4240	4393	4331	4110	4127	3969	4162	4134	4143	4075	4186	4088	4085	4254	4381	4419	4368	4445	4264	4452	4557	4480	4367	3998	4164	4200	4243	4083	3997
4337	4191	4217	4197	4140	4176	4147	4298	4396	4266	4219	4279	4231	4207	4220	4148	4159	4136	4170	4040	4317	4376	4210	4198	4152	4272	3989	4116	4075	4107	4097	4216	4193	4077	4083	4407	4243	4264	4422	4359	4546	4494	4451	4356	4178	3976	4076	4313	4334	4280
4196	4146	4243	4290	4199	4241	4283	4305	4214	4239	4323	4286	4370	4253	4271	4187	4132	4130	4169	4212	4211	4272	4348	4364	4176	4278	4156	4192	4011	4116	4219	4108	4163	4028	4103	4326	4274	4277	4327	4266	4462	4374	4322	4261	4144	4195	4155	4176	4367	4150
4333	4314	4269	4211	4136	4272	4235	4297	4393	4294	4284	4384	4232	4142	4208	4154	4125	4077	4077	4131	4174	4299	4297	4426	4321	4380	4098	4284	4146	3995	4193	4239	4127	4208	4170	4333	4346	4497	4320	4312	4318	4193	4293	4372	4151	4270	4117	4165	4205	4272
4424	4383	4272	4293	4167	4228	4402	4150	4251	4349	4313	4264	4286	4281	4247	4287	4169	4145	4103	4194	4161	4264	4362	4377	4409	4371	4136	4220	4129	4097	3972	4358	4172	4197	4121	4156	4129	4373	4252	4255	4331	4337	4291	4413	4442	4215	4053	3959	4061	4202
4528	4316	4505	4385	4164	4197	4247	4248	4128	4245	4346	4203	4250	4127	4359	4402	4250	4216	4226	4346	4228	4194	4352	4357	4239	4261	4115	4129	4224	4294	4181	4158	4301	4125	4193	4159	4275	4287	4366	4337	4240	4263	4368	4338	4274	4062	3953	3901	3960	4049
4636	4408	4299	4324	4152	4129	4128	4033	4196	4282	4203	4238	4198	4350	4518	4318	4332	4265	4285	4263	4322	4284	4253	4469	4319	4257	4115	4224	4269	4340	4112	4398	4375	4393	4302	4161	4134	4328	4354	4322	4311	4124	4121	4332	4200	4263	3945	3967	4099	4189
4434	4514	4408	4268	4134	4106	4158	4038	4135	4211	4121	4248	4150	4281	4366	4311	4436	4333	4387	4221	4217	4305	4277	4448	4560	4367	4347	4181	4140	4326	4203	4469	4249	4227	4256	4358	4077	4211	4399	4453	4179	4198	4260	4209	4188	4035	3956	4099	4039	4175
4477	4351	4457	4520	4161	4155	4045	4153	4045	4070	4238	4265	4265	4262	4358	4275	4433	4497	4373	4323	4282	4268	4234	4413	4366	4311	4221	4180	4193	4223	4427	4252	4316	4272	4208	4168	4058	4262	4277	4473	4136	4201	4061	4130	4159	4219	4127	4187	4136	4156
4513	4524	4514	4390	4360	4195	4264	4148	4106	4060	4241	4159	4169	4207	4369	4394	4406	4492	4113	4296	4240	4331	4277	4505	4298	4244	4165	4232	4262	4311	4282	4261	4347	4267	4264	4215	4256	4341	4376	4337	4303	4062	4171	4213	4053	4300	4148	4265	4082	4132
4603	4512	4528	4614	4372	4442	4243	4293	4115	4160	4143	4261	4281	4304	4251	4392	4412	4423	4350	4283	4420	4259	4178	4328	4336	4251	4279	4309	4162	4315	4317	4348	4109	4149	4319	4244	4384	4175	4292	4444	4243	4095	3981	4088	4251	4239	4336	4142	4005	3997
4593	4543	4380	4733	4540	4422	4516	4245	4361	4221	4084	4227	4168	4270	4328	4439	4295	4560	4488	4444	4341	4330	4301	4331	4311	4236	4493	4355	4325	4280	4218	4264	4228	4135	4414	4358	4323	4200	4289	4249	4175	4009	4013	4142	4223	4217	4284	4058	3843	3829
4650	4588	4628	4635	4663	4500	4349	4437	4330	4238	4033	4100	4136	4289	4303	4451	4595	4390	4545	4655	4533	4433	4325	4233	4212	4418	4454	4391	4353	4333	4325	4502	4355	4378	4390	4352	4259	4165	4226	4173	4250	4231	4228	4035	4226	4197	4189	4060	3964	3788
4716	4675	4692	4686	4656	4469	4446	4306	4305	4264	4172	4108	4360	4344	4371	4404	4305	4350	4496	4434	4418	4555	4487	4379	4383	4372	4463	4321	4162	4173	4267	4341	4324	4400	4378	4269	4228	4195	4139	4314	4372	4220	4262	4285	4084	4139	4016	4090	4050	4075
4456	4492	4577	4620	4641	4545	4475	4401	4447	4334	4214	4235	4356	4245	4438	4414	4408	4547	4532	4421	4460	4354	4266	4381	4382	4321	4393	4315	4206	4199	4284	4395	4509	4368	4300	4178	4252	4171	4217	4157	4283	4366	4285	4252	4008	4037	4029	4114	4181	4267
4559	4562	4676	4663	4529	4623	4531	4589	4572	4383	4400	4338	4337	4381	4303	4381	4391	4570	4535	4515	4315	4373	4261	4364	4349	4363	4420	4194	4130	4153	4181	4501	4512	4349	4163	4134	4290	4284	4342	4323	4341	4331	4229	4140	4016	4111	4165	4491	4304	4414
4639	4528	4584	4590	4681	4608	4732	4647	4622	4445	4346	4345	4375	4122	4255	4245	4452	4604	4539	4492	4379	4286	4507	4382	4346	4299	4301	4199	4195	4279	4371	4398	4413	4271	4132	4112	4212	4315	4491	4422	4221	4238	4233	4219	4104	4237	4367	4423	4424	4355
4721	4717	4488	4570	4727	4626	4706	4660	4509	4474	4436	4342	4102	4170	4090	4254	4335	4436	4568	4584	4338	4376	4492	4470	4461	4292	4273	4292	4126	4309	4293	4349	4293	4125	4121	4188	4241	4400	4478	4403	4254	4272	4162	4226	4320	4287	4528	4509	4605	4354
4747	4795	4662	4731	4553	4540	4734	4556	4538	4420	4416	4266	4305	4174	4211	4239	4449	4479	4567	4458	4399	4502	4367	4385	4352	4238	4189	4429	4423	4202	4123	4152	4078	4002	4279	4248	4268	4379	4536	4342	4219	4166	4242	4191	4480	4397	4384	4396	4479	4414
4837	4760	4647	4680	4611	4622	4566	4583	4637	4407	4520	4240	4239	4349	4302	4259	4357	4397	4324	4542	4469	4446	4538	4490	4404	4229	4203	4434	4332	4384	4203	4055	4230	4211	4266	4270	4330	4314	4420	4243	4181	4146	4062	4486	4432	4583	4529	4333	4378	4359
4732	4629	4573	4550	4511	4488	4449	4580	4484	4575	4370	4247	4320	4353	4347	4443	4260	4298	4374	4470	4386	4613	4211	4317	4395	4332	4418	4329	4374	4359	4006	4052	4183	4098	4296	4259	4284	4092	4187	4254	4255	4341	4410	4374	4607	4505	4413	4298	4220	4126
4645	4554	4529	4636	4401	4343	4508	4586	4563	4551	4566	4350	4389	4331	4373	4264	4190	4075	4336	4364	4506	4436	4296	4370	4274	4330	4494	4286	4150	4337	4119	4014	4210	4238	4379	4264	4245	3939	3982	4124	4251	4464	4367	4440	4461	4448	4468	4348	4355	4188
4690	4480	4575	4590	4422	4486	4638	4498	4635	4518	4556	4462	4267	4435	4345	4220	4265	4169	4249	4544	4526	4412	4297	4172	4444	4468	4472	4227	4168	4095	4170	4173	4272	4316	4155	4394	4199	4026	4062	4249	4521	4573	4629	4450	4279	4274	4180	4385	4224	4247
4762	4530	4593	4474	4454	4544	4534	4546	4533	4594	4422	4353	4291	4484	4263	4185	4145	4195	4454	4380	4399	4229	4313	4374	4351	4500	4409	4232	4055	4047	4223	4202	4467	4301	4219	4136	4076	4015	4176	4355	4495	4687	4603	4381	4106	4107	4234	4308	4487	4382
4802	4753	4618	4692	4593	4468	4503	4446	4537	4384	4270	4250	4414	4327	4459	4261	4234	4426	4351	4314	4399	4216	4208	4274	4367	4382	4499	4123	4122	3951	4213	4378	4363	4450	4184	4275	4209	4049	4246	4544	4570	4546	4539	4379	4120	4068	4170	4388	4554	4596
4741	4625	4614	4639	4396	4239	4383	4459	4400	4406	4236	4356	4448	4448	4348	4352	4475	4239	4480	4374	4355	4142	4309	4454	4602	4464	4470	4156	4136	4121	4272	4287	4219	4313	4116	4063	4163	4260	4416	4439	4329	4531	4320	4285	4256	4072	4189	4413	4616	4787
4682	4579	4417	4670	4535	4441	4572	4280	4522	4374	4228	4474	4411	4445	4251	4340	4364	4412	4358	4379	4136	4186	4455	4532	4479	4445	4381	4205	4012	4237	4255	4383	4320	4210	4276	4055	4191	4265	4556	4672	4473	4431	4181	4235	4104	4167	4365	4462	4526	4774
4672	4575	4476	4649	4403	4511	4469	4470	4418	4356	4439	4446	4401	4469	4464	4385	4423	4475	4452	4313	4089	4314	4351	4618	4483	4470	4258	4146	4229	4220	4464	4294	4275	4216	4137	4055	4255	4450	4537	4634	4437	4298	4106	4151	4202	4301	4388	4610	4544	4572
4708	4558	4501	4540	4351	4510	4537	4548	4388	4309	4373	4374	4485	4386	4298	4326	4429	4518	4458	4353	4158	4240	4511	4440	4553	4411	4273	4230	4286	4513	4368	4344	4267	4251	4099	4338	4412	4504	4669	4450	4472	4181	4118	4241	4414	4551	4590	4472	4447	4074
4673	4534	4515	4519	4218	4452	4491	4481	4327	4267	4247	4329	4299	4337	4367	4605	4483	4648	4436	4222	4321	4410	4462	4468	4372	4302	4317	4334	4520	4582	4289	4347	4106	3930	4264	4328	4559	4608	4505	4398	4290	4283	4326	4282	4514	4613	4739	4429	4323	4049
4576	4498	4398	4390	4320	4452	4525	4482	4402	4441	4406	4340	4520	4337	4364	4517	4614	4604	4402	4363	4319	4484	4504	4599	4344	4406	4309	4429	4414	4440	4395	4142	3798	4120	4401	4624	4832	4719	4571	4390	4293	4280	4450	4568	4749	4697	4715	4303	4195	3971
4629	4403	4341	4432	4308	4371	4488	4322	4400	4361	4617	4514	4448	4352	4485	4692	4725	4562	4395	4337	4562	4490	4513	4546	4385	4426	4508	4527	4623	4338	4250	4130	4146	4194	4342	4800	4926	4718	4459	4327	4318	4278	4597	4829	4863	4615	4550	4404	4239	4067
4633	4476	4316	4319	4318	4461	4579	4329	4330	4521	4567	4414	4436	4466	4478	4600	4739	4514	4446	4280	4646	4636	4688	4561	4351	4267	4598	4594	4577	4358	4391	4048	4176	4386	4492	4707	4690	4586	4455	4310	4338	4613	4761	4758	4718	4458	4298	4322	4095	4113
4686	4510	4457	4427	4538	4416	4503	4361	4459	4423	4641	4574	4429	4565	4689	4649	4676	4521	4364	4359	4674	4538	4609	4432	4371	4467	4626	4811	4615	4451	4397	4215	4342	4359	4594	4579	4674	4467	4360	4412	4407	4620	4794	4856	4605	4414	4284	4094	4027	4072
4668	4612	4424	4567	4603	4589	4458	4428	4520	4514	4455	4341	4532	4660	4688	4673	4580	4486	4532	4571	4687	4591	4421	4317	4454	4537	4719	4776	4475	4423	4174	4117	4396	4472	4397	4530	4335	4277	4333	4364	4409	4718	4763	4952	4653	4553	4126	4071	3959	4198
4668	4465	4455	4628	4513	4377	4303	4369	4524	4420	4348	4454	4642	4639	4736	4808	4703	4599	4526	4575	4806	4590	4470	4402	4488	4597	4839	4736	4662	4431	4239	4361	4480	4503	4566	4545	4176	4131	4305	4207	4497	4712	4672	4702	4533	4289	4119	3990	3990	4195
4627	4417	4572	4417	4526	4475	4473	4407	4454	4543	4304	4459	4747	4951	4854	4769	4760	4696	4633	4721	4571	4581	4404	4397	4427	4750	4830	4769	4567	4315	4302	4355	4408	4528	4695	4481	4227	4110	4195	4287	4614	4801	4593	4457	4179	4150	3999	3864	4286	4529
4866	4391	4551	4430	4532	4483	4420	4471	4495	4509	4624	4604	4702	4822	4867	4825	4592	4602	4637	4719	4527	4597	4356	4270	4462	4664	4753	4511	4506	4268	4246	4565	4557	4613	4533	4275	4176	4104	4162	4404	4659	4763	4679	4373	4118	3910	3930	4138	4408	4543
4656	4439	4429	4418	4641	4603	4686	4601	4538	4619	4604	4480	4678	4812	4894	4801	4599	4704	4741	4556	4860	4484	4350	4297	4498	4744	4614	4421	4214	4443	4542	4519	4540	4395	4308	4181	4034	4122	4396	4593	4697	4784	4539	4143	3971	3823	4002	4173	4451	4675
4636	4519	4461	4557	4597	4521	4651	4626	4671	4644	4428	4377	4594	4716	4817	4776	4685	4657	4770	4874	4616	4346	4372	4341	4489	4613	4669	4369	4112	4288	4428	4597	4475	4363	4203	4119	4141	4255	4518	4856	4766	4630	4541	4195	4086	4065	4068	4290	4640	4858
4550	4305	4367	4487	4467	4451	4487	4617	4744	4664	4471	4449	4576	4698	4740	4557	4757	4722	4610	4597	4484	4366	4148	4299	4519	4551	4533	4360	4123	4281	4464	4557	4598	4323	4287	4121	4029	4335	4510	4718	4676	4614	4292	4040	4080	3994	4297	4432	4657	4890
4678	4455	4487	4540	4417	4418	4566	4660	4654	4432	4311	4445	4556	4706	4582	4573	4672	4666	4742	4461	4465	4256	4354	4230	4545	4420	4379	4278	4142	4196	4500	4642	4669	4337	4111	4146	4107	4420	4703	4681	4637	4469	4051	3991	4065	4175	4301	4511	4578	4784
4554	4580	4428	4613	4513	4444	4489	4632	4627	4450	4311	4530	4597	4679	4656	4454	4501	4676	4698	4557	4343	4310	4308	4464	4410	4485	4314	4145	3998	4342	4479	4628	4487	4269	4106	3926	4151	4398	4732	4781	4729	4336	4068	4059	4114	4350	4407	4604	4744	4689
4555	4499	4541	4512	4456	4663	4605	4804	4608	4419	4285	4354	4602	4568	4478	4520	4585	4702	4475	4536	4362	4252	4263	4322	4438	4383	4161	4043	4249	4397	4432	4533	4390	4219	4076	4038	4236	4409	4695	4585	4606	4291	3973	4011	4143	4249	4603	4816	4747	4532
4660	4528	4435	4323	4446	4428	4583	4526	4472	4439	4305	4426	4545	4596	4406	4466	4526	4483	4627	4415	4394	4234	4215	4361	4471	4350	4180	4032	4133	4441	4451	4566	4493	4098	3936	4105	4306	4646	4419	4551	4397	4166	3966	4011	4047	4375	4684	4651	4762	4527
4646	4423	4561	4510	4469	4457	4610	4805	4549	4431	4183	4445	4368	4452	4379	4425	4521	4592	4510	4448	4215	4207	4356	4404	4354	4221	4109	4115	4173	4410	4613	4654	4272	4156	4086	4087	4294	4526	4612	4472	4176	4063	3980	4045	4311	4516	4666	4681	4579	4312
4597	4479	4679	4593	4546	4672	4675	4615	4446	4424	4391	4325	4533	4568	4339	4387	4569	4652	4500	4450	4123	4199	4244	4432	4358	4230	3991	4122	4292	4445	4614	4547	4486	4201	3999	4149	4442	4632	4628	4419	4161	3967	3936	3985	4223	4392	4638	4718	4624	4392
4590	4560	4587	4632	4702	4679	4768	4560	4522	4267	4429	4439	4563	4491	4580	4210	4466	4535	4543	4318	4212	4320	4290	4372	4271	4093	4081	4124	4340	4632	4526	4630	4406	4192	4019	4336	4579	4609	4583	4409	4160	3775	3839	3918	4310	4517	4707	4649	4479	4224
4634	4688	4777	4644	4602	4705	4672	4839	4565	4516	4299	4484	4672	4402	4482	4380	4558	4630	4508	4291	4168	4255	4437	4400	4264	4120	4066	4015	4433	4658	4706	4498	4348	4129	4141	4252	4536	4706	4678	4442	4068	3820	3850	4068	4338	4573	4670	4796	4409	4188
4762	4783	4748	4664	4801	4739	4883	4691	4648	4523	4449	4480	4631	4586	4545	4583	4611	4670	4446	4466	4219	4288	4450	4345	4310	4139	4055	4184	4502	4488	4738	4418	4233	4119	4312	4370	4610	4648	4541	4364	4018	3861	3934	4060	4373	4700	4889	4582	4411	4140
4793	4718	4738	4923	4668	4960	5011	4967	4648	4617	4503	4687	4661	4521	4608	4643	4624	4650	4569	4458	4268	4443	4443	4365	4245	4107	3922	4155	4457	4741	4688	4442	4189	4145	4143	4352	4725	4850	4598	4279	3910	3679	3881	4186	4511	4686	4769	4686	4449	4182
4881	4863	4856	4911	4799	4925	4859	4845	4702	4583	4617	4954	4503	4674	4422	4500	4682	4756	4640	4413	4379	4438	4425	4526	4406	4108	4029	4386	4608	4811	4672	4448	4235	4183	4157	4466	4676	4669	4620	4394	4086	3895	4014	4230	4634	4738	4885	4768	4475	4132
4892	4740	4694	4941	4844	4945	4906	4915	4690	4689	4778	4791	4744	4616	4447	4436	4558	4735	4670	4519	4477	4433	4594	4434	4369	4226	4070	4337	4616	4804	4670	4512	4244	4112	4252	4538	4793	4747	4572	4343	3971	3995	3999	4289	4723	4866	4885	4774	4522	4224
4894	4836	4823	4890	4860	4929	4832	4989	4810	4688	4794	4767	4700	4678	4516	4362	4669	4764	4634	4567	4372	4508	4480	4424	4428	4196	4189	4321	4607	4833	4672	4489	4168	4201	4273	4493	4648	4820	4601	4273	4065	4017	4128	4399	4717	4871	4840	4613	4528	4185
4759	4784	4799	4758	4817	4837	4964	4971	4806	4694	4744	4836	4701	4610	4454	4514	4602	4717	4660	4449	4567	4479	4617	4582	4465	4267	4344	4430	4616	4802	4863	4438	4043	4127	4370	4592	4724	4598	4508	4206	4039	3899	4146	4419	4700	4933	4935	4779	4560	4265
4814	4760	4780	4922	4616	4837	4805	4823	4532	4578	4622	4760	4711	4628	4467	4454	4616	4678	4488	4587	4464	4416	4562	4469	4486	4415	4316	4430	4768	5089	4834	4463	4290	4196	4267	4675	4689	4846	4587	4225	3965	4044	4168	4593	4791	5021	4943	5020	4575	4324
4685	4701	4790	4629	4794	4676	4674	4645	4673	4526	4590	4725	4647	4503	4344	4444	4534	4584	4602	4453	4322	4668	4592	4701	4492	4155	4346	4666	4838	4758	4960	4533	4364	4333	4316	4575	4808	4876	4671	4299	4063	4142	4343	4405	4691	5069	4926	4795	4475	4198
4761	4641	4816	4642	4643	4562	4635	4513	4474	4620	4518	4747	4641	4436	4248	4388	4530	4573	4445	4498	4494	4623	4804	4736	4381	4292	4317	4520	4843	5040	4791	4588	4292	4124	4331	4567	4821	4821	4707	4482	4212	4189	4310	4672	5007	4895	4854	4789	4429	4145
4716	4782	4711	4658	4761	4609	4552	4722	4450	4485	4583	4647	4456	4598	4376	4289	4603	4600	4521	4468	4445	4693	4495	4725	4461	4322	4322	4497	4741	4910	4993	4551	4352	4395	4359	4593	4640	4654	4466	4341	4027	4105	4436	4564	4856	4884	4905	4665	4381	4073
4740	4623	4755	4745	4589	4467	4589	4546	4439	4448	4608	4679	4707	4595	4394	4439	4425	4597	4594	4434	4466	4602	4642	4719	4443	4341	4384	4553	4744	4952	4667	4688	4353	4495	4464	4576	4656	4581	4496	4408	4363	4138	4295	4522	4795	4779	4918	4695	4221	4141
4752	4870	4714	4655	4645	4613	4564	4523	4400	4494	4442	4542	4392	4522	4307	4416	4497	4566	4583	4420	4418	4499	4545	4602	4458	4383	4362	4404	4752	4858	4744	4592	4293	4451	4408	4678	4806	4959	4668	4475	4259	4217	4355	4586	4751	4925	4890	4594	4340	4112
4676	4749	4782	4735	4616	4495	4487	4566	4435	4362	4533	4561	4532	4468	4354	4404	4571	4695	4547	4337	4361	4371	4521	4649	4633	4389	4435	4536	4784	4874	4706	4483	4324	4158	4259	4504	4725	4790	4638	4483	4228	4172	4279	4565	4624	4825	4874	4657	4380	4042
4853	4786	4824	4943	4616	4588	4662	4553	4467	4564	4472	4532	4680	4482	4350	4546	4713	4759	4740	4516	4442	4394	4651	4625	4601	4553	4351	4531	4729	4931	4756	4527	4346	4150	4284	4484	4605	4670	4752	4355	4227	4033	4226	4327	4641	4859	4989	4686	4522	4134
4917	4888	4964	4789	4666	4397	4659	4653	4611	4485	4621	4700	4562	4679	4369	4446	4614	4706	4737	4555	4484	4458	4603	4750	4586	4584	4477	4458	4789	4848	4747	4544	4400	4156	4316	4299	4576	4692	4621	4395	4091	4032	4130	4300	4409	4874	4839	4927	4416	4326
4796	4830	4923	4810	4621	4683	4681	4803	4656	4554	4663	4640	4590	4570	4397	4555	4633	4785	4694	4591	4368	4371	4540	4676	4624	4510	4419	4377	4524	4740	4741	4560	4288	4134	4302	4453	4550	4554	4591	4532	4115	4060	4071	4213	4631	4730	4931	4965	4677	4170
5078	4801	4852	4773	4653	4665	4671	4530	4689	4428	4509	4571	4689	4632	4385	4501	4618	4696	4874	4477	4509	4455	4502	4589	4545	4432	4342	4374	4355	4559	4695	4512	4312	4149	4070	4254	4425	4566	4717	4607	4299	4162	3905	4206	4287	4704	5022	4913	4725	4513
4816	4657	4823	4847	4644	4541	4833	4651	4744	4592	4516	4767	4725	4678	4483	4586	4744	4923	4809	4571	4440	4323	4545	4570	4567	4398	4400	4340	4277	4488	4619	4464	4393	4088	4154	4104	4392	4636	4586	4746	4525	4330	4270	4155	4297	4665	4815	4879	4804	4496
4857	4702	4831	4877	4891	4715	4711	4775	4830	4627	4433	4755	4794	4747	4547	4751	4688	4930	4906	4753	4395	4325	4450	4586	4682	4507	4474	4198	4292	4497	4720	4626	4519	4288	4222	4279	4475	4757	4784	4718	4471	4312	4106	4230	4350	4524	4961	4817	4815	4776
4836	4754	4778	4825	4825	4911	4764	4829	4732	4686	4695	4761	4750	4889	4816	4516	4623	4871	4735	4745	4490	4225	4281	4560	4596	4599	4292	4294	4318	4345	4641	4778	4475	4223	4177	4197	4583	4927	5007	4863	4467	4390	4147	4261	4291	4429	4776	4942	4871	4910
4767	4700	4609	4832	4701	4886	4748	4725	5062	4820	4760	4514	4675	4820	4546	4512	4671	4784	4944	4538	4299	4290	4526	4630	4525	4587	4389	4325	4235	4474	4615	4693	4606	4313	4133	4332	4542	4764	4923	4944	4820	4470	4176	4235	4234	4424	4686	4746	4865	4776
4833	4731	4673	4838	4659	4771	4870	4833	4945	4877	4669	4760	4726	4677	4723	4514	4543	4833	4827	4692	4408	4399	4338	4553	4533	4571	4518	4487	4264	4398	4706	4701	4742	4524	4359	4345	4411	4634	4995	5027	4864	4556	4386	4127	4323	4329	4650	4731	4906	4857
4818	4673	4694	4633	4777	4607	4742	4841	4882	4907	4769	4570	4572	4633	4850	4750	4589	4801	4887	4703	4481	4431	4317	4521	4587	4621	4503	4429	4491	4458	4627	4826	4715	4655	4418	4334	4414	4554	4974	5043	4944	4462	4402	4139	4141	4316	4599	4706	4830	5020
4715	4614	4629	4668	4796	4786	4866	4840	4861	4717	4852	4571	4622	4819	4751	4645	4643	4748	4797	4745	4621	4506	4416	4600	4641	4792	4661	4503	4322	4497	4483	4879	4729	4711	4358	4400	4341	4537	4749	4933	4813	4749	4446	4019	4183	4266	4603	4642	4893	4860
4724	4667	4555	4754	4718	4856	4839	4783	4917	4960	4772	4684	4699	4884	4767	4747	4735	4792	4763	4834	4738	4454	4419	4384	4604	4736	4645	4545	4406	4530	4548	4689	4809	4649	4461	4362	4340	4408	4639	4780	4935	4789	4464	4186	4048	4210	4405	4623	4691	4802
4825	4837	4737	4805	4817	4852	4842	4717	4715	4691	4680	4644	4452	4773	4858	4766	4765	4692	4792	4649	4725	4596	4503	4478	4521	4674	4581	4708	4474	4475	4642	4699	4783	4694	4434	4352	4261	4359	4432	4603	4630	4765	4500	4309	4081	3965	4198	4503	4615	4691
4769	4746	4847	4773	4995	4939	4648	4687	4655	4813	4733	4617	4466	4525	4825	4773	4569	4571	4545	4621	4600	4494	4359	4323	4478	4629	4648	4779	4522	4502	4499	4648	4839	4641	4561	4372	4333	4306	4430	4518	4616	4659	4673	4414	4173	4068	4213	4370	4567	4782
4895	4825	4664	4899	4885	4728	4646	4504	4733	4660	4662	4443	4382	4568	4689	4754	4631	4416	4430	4333	4464	4435	4395	4436	4390	4356	4661	4556	4536	4492	4478	4665	4613	4715	4544	4527	4200	4316	4319	4380	4621	4663	4726	4474	4192	4264	4099	4183	4477	4426
4904	4727	4864	4813	4706	4829	4668	4720	4524	4677	4544	4582	4477	4555	4576	4750	4627	4461	4351	4307	4328	4391	4439	4431	4305	4451	4668	4755	4571	4460	4377	4398	4427	4472	4566	4327	4411	4277	4265	4279	4470	4665	4817	4708	4421	4369	4104	4043	4251	4423
4826	4711	4651	4704	4761	4807	4623	4694	4768	4623	4667	4516	4709	4565	4596	4618	4540	4351	4297	4258	4365	4530	4461	4537	4361	4366	4653	4674	4600	4567	4310	4309	4404	4516	4382	4443	4393	4338	4319	4233	4469	4575	4760	4833	4594	4401	4151	4136	4130	4269
4776	4771	4787	4642	4769	4759	4619	4642	4761	4593	4647	4587	4456	4538	4578	4616	4644	4422	4191	4278	4462	4626	4588	4453	4405	4326	4390	4839	4865	4588	4215	4442	4249	4410	4676	4598	4503	4346	4247	4187	4396	4448	4647	4848	4613	4431	4312	4070	4078	4211
4756	4842	4805	4596	4839	4734	4775	4598	4630	4586	4719	4605	4637	4597	4554	4611	4363	4496	4362	4488	4596	4826	4691	4577	4504	4429	4713	4889	4829	4517	4417	4340	4220	4384	4658	4556	4753	4376	4383	4258	4429	4397	4546	4745	4669	4498	4319	4133	4113	4046
4962	4855	4724	4634	4644	4694	4600	4561	4516	4515	4558	4453	4506	4560	4597	4666	4610	4629	4507	4538	4611	4846	4633	4466	4580	4460	4572	4621	4854	4723	4567	4341	4195	4291	4571	4642	4825	4630	4512	4294	4329	4387	4379	4709	4845	4734	4503	4441	4354	4250
4852	4568	4828	4631	4560	4482	4645	4651	4534	4512	4602	4552	4573	4615	4535	4636	4575	4834	4637	4562	4684	4648	4795	4795	4619	4600	4533	4634	4684	4676	4688	4294	4209	4285	4488	4706	4773	4806	4647	4309	4372	4185	4360	4565	4759	4708	4603	4375	4304	4047
4751	4697	4707	4695	4614	4490	4642	4681	4691	4592	4595	4777	4580	4761	4776	4698	4795	4867	4871	4728	4652	4885	4725	4853	4831	4609	4520	4590	4743	4799	4646	4422	4296	4354	4408	4750	4822	4720	4496	4399	4315	4305	4265	4491	4605	4817	4733	4644	4436	4367
4819	4703	4760	4681	4565	4592	4711	4749	4806	4623	4742	4589	4740	4693	4700	4664	4722	4839	4877	4711	4675	4745	4903	4938	4911	4750	4668	4629	4614	4714	4647	4584	4434	4344	4497	4496	4651	4809	4735	4473	4242	4198	4182	4370	4540	4594	4739	4572	4529	4333
4814	4849	4785	4798	4835	4464	4544	4617	4666	4807	4810	4561	4710	4627	4463	4575	4655	4654	4773	4791	4659	4596	4735	4763	4734	4782	4560	4520	4505	4495	4756	4646	4554	4502	4385	4388	4675	4736	4735	4579	4366	4219	4231	4366	4406	4508	4574	4696	4663	4506
4859	4747	4679	4836	4569	4772	4560	4725	4606	4568	4511	4502	4526	4646	4410	4503	4481	4809	4661	4623	4580	4551	4431	4571	4587	4577	4484	4452	4447	4478	4518	4602	4503	4578	4338	4394	4443	4527	4646	4563	4560	4399	4330	4202	4258	4529	4432	4533	4481	4600
4915	4781	4743	4732	4672	4624	4552	4573	4591	4603	4395	4545	4462	4338	4463	4396	4487	4555	4728	4557	4365	4433	4309	4448	4684	4586	4434	4248	4266	4273	4472	4548	4608	4577	4356	4408	4290	4522	4441	4625	4565	4418	4338	4227	4327	4414	4347	4461	4628	4683
4924	4813	4654	4546	4560	4581	4533	4624	4577	4673	4620	4354	4185	4425	4473	4561	4507	4520	4518	4622	4615	4371	4361	4413	4491	4696	4578	4489	4370	4405	4510	4487	4702	4639	4503	4482	4411	4406	4470	4509	4504	4485	4573	4583	4374	4248	4328	4510	4343	4567
4892	4675	4676	4640	4822	4639	4736	4777	4598	4631	4529	4399	4508	4432	4554	4574	4573	4644	4504	4584	4510	4383	4479	4387	4586	4585	4537	4428	4379	4298	4428	4448	4577	4599	4530	4405	4304	4172	4356	4379	4332	4610	4468	4440	4316	4296	4214	4389	4414	4526
4823	4865	4781	4805	4765	4599	4745	4775	4668	4594	4777	4547	4521	4492	4516	4659	4556	4549	4478	4493	4546	4599	4463	4572	4522	4580	4578	4610	4618	4646	4381	4676	4513	4779	4702	4618	4504	4358	4218	4158	4281	4401	4468	4562	4632	4490	4346	4551	4209	4447
4953	5039	4913	4824	4719	4840	4736	4697	4484	4637	4561	4690	4485	4466	4553	4642	4554	4522	4336	4332	4536	4581	4592	4540	4483	4551	4699	4650	4463	4589	4609	4623	4627	4766	4778	4723	4493	4448	4348	4342	4273	4333	4467	4537	4667	4670	4515	4450	4340	4387
4935	4890	4850	4817	4823	4807	4760	4607	4645	4610	4545	4634	4438	4397	4428	4649	4489	4528	4444	4291	4533	4593	4773	4613	4524	4544	4535	4518	4597	4559	4630	4583	4493	4590	4626	4751	4854	4754	4491	4319	4094	4409	4407	4631	4704	4576	4559	4614	4357	4415
4966	4835	4730	4767	4674	4711	4643	4583	4574	4430	4445	4560	4619	4518	4431	4430	4375	4361	4372	4421	4470	4650	4667	4585	4629	4517	4459	4585	4551	4565	4707	4525	4616	4475	4647	4553	4656	4473	4562	4417	4453	4468	4440	4701	4728	4771	4643	4583	4336	4290
4919	4739	4657	4559	4443	4554	4398	4517	4295	4477	4378	4379	4540	4505	4484	4445	4435	4605	4424	4471	4447	4624	4617	4732	4614	4448	4383	4546	4564	4532	4500	4389	4439	4497	4395	4552	4638	4625	4698	4595	4390	4493	4576	4548	4755	4656	4730	4766	4397	4428
4677	4487	4451	4467	4377	4275	4552	4451	4298	4384	4347	4559	4595	4469	4445	4567	4445	4515	4610	4560	4589	4635	4692	4665	4522	4452	4377	4449	4510	4576	4451	4424	4416	4505	4315	4418	4426	4558	4590	4603	4543	4689	4535	4666	4761	4852	4809	4592	4540	4674
4470	4441	4435	4347	4492	4452	4347	4438	4523	4440	4601	4707	4630	4697	4650	4447	4613	4601	4856	4861	4623	4710	4652	4771	4805	4567	4596	4637	4588	4599	4690	4635	4644	4493	4255	4407	4374	4608	4576	4608	4569	4635	4651	4586	4664	4674	4645	4684	4403	4515
4629	4591	4381	4642	4505	4439	4541	4640	4626	4656	4695	4615	4632	4721	4601	4713	4603	4647	4631	4704	4678	4614	4560	4638	4722	4560	4645	4441	4510	4643	4706	4518	4650	4610	4374	4334	4339	4407	4618	4611	4624	4515	4563	4471	4560	4478	4535	4541	4597	4586
5012	4608	4525	4693	4516	4584	4545	4540	4670	4617	4747	4527	4600	4642	4588	4438	4505	4576	4617	4603	4567	4450	4275	4371	4322	4402	4580	4622	4631	4593	4587	4641	4719	4691	4801	4538	4512	4543	4425	4589	4684	4614	4763	4412	4349	4258	4262	4507	4541	4562
4884	4765	4719	4473	4600	4569	4602	4733	4563	4642	4811	4529	4543	4388	4379	4423	4592	4574	4512	4391	4464	4477	4414	4416	4419	4388	4437	4455	4505	4464	4410	4343	4466	4637	4657	4534	4635	4558	4530	4659	4617	4642	4643	4330	4470	4115	4261	4310	4503	4475
4915	4879	4613	4646	4432	4428	4656	4643	4748	4638	4744	4539	4458	4319	4417	4447	4497	4516	4567	4502	4522	4494	4378	4316	4330	4273	4313	4460	4518	4515	4485	4378	4411	4440	4550	4639	4760	4621	4525	4552	4664	4688	4666	4395	4475	4312	4316	4256	4437	4402
4758	4666	4482	4531	4500	4438	4563	4645	4741	4744	4576	4640	4505	4464	4479	4647	4584	4809	4573	4618	4469	4367	4468	4420	4414	4342	4458	4490	4580	4497	4455	4296	4423	4453	4515	4798	4720	4691	4567	4468	4474	4600	4807	4679	4673	4576	4504	4431	4221	4347
4747	4490	4461	4369	4526	4672	4637	4840	4711	4633	4578	4800	4527	4515	4656	4689	4727	4838	4526	4606	4449	4485	4704	4507	4532	4487	4409	4563	4535	4703	4440	4404	4278	4215	4249	4438	4381	4606	4526	4582	4500	4581	4579	4662	4697	4802	4574	4631	4500	4424
4573	4543	4552	4395	4491	4538	4689	4955	4822	4627	4838	4705	4593	4678	4752	4752	4821	4791	4691	4891	4654	4654	4514	4611	4705	4663	4699	4774	4633	4791	4717	4603	4484	4424	4400	4419	4536	4666	4715	4597	4498	4552	4527	4568	4630	4777	4780	4804	4583	4599
4617	4544	4490	4606	4671	4848	4866	4697	4814	4718	4747	4587	4658	4741	4585	4672	4675	4868	4776	4812	4719	4574	4676	4653	4766	4741	4868	4738	4829	4690	4778	4708	4586	4485	4500	4394	4548	4659	4608	4662	4392	4448	4388	4471	4692	4631	4718	4877	4794	4534
4459	4641	4550	4812	4863	4832	4914	4822	4766	4774	4543	4530	4566	4566	4572	4525	4698	4649	4623	4777	4715	4737	4696	4702	4740	4772	4767	4855	4654	4739	4944	4856	4784	4651	4601	4543	4542	4585	4533	4622	4485	4408	4520	4503	4489	4800	4798	4786	4768	4752
4761	4683	4813	5013	4807	5059	4812	4712	4571	4506	4628	4617	4424	4434	4438	4434	4439	4327	4451	4548	4494	4492	4504	4489	4564	4822	4910	4744	4734	4676	4722	4917	4894	4751	4694	4775	4667	4550	4640	4594	4599	4702	4520	4322	4536	4586	4733	4670	4508	4673
5115	4826	5048	4966	4903	4729	4609	4503	4537	4499	4496	4328	4326	4382	4500	4445	4356	4495	4395	4479	4390	4429	4547	4560	4629	4599	4568	4699	4518	4604	4650	4722	4754	4719	4748	4896	4768	4691	4725	4424	4766	4668	4436	4564	4433	4369	4492	4810	4598	4583
5051	4982	5001	4844	4805	4662	4496	4465	4355	4499	4356	4453	4313	4418	4203	4334	4493	4451	4427	4380	4425	4487	4527	4366	4509	4558	4452	4467	4395	4323	4397	4416	4407	4562	4666	4907	4867	4659	4805	4689	4727	4537	4554	4521	4449	4205	4305	4417	4660	4451
4878	4986	4793	4899	4636	4496	4490	4350	4503	4466	4282	4387	4467	4384	4394	4576	4686	4534	4367	4398	4404	4455	4599	4342	4448	4329	4350	4367	4404	4430	4364	4306	4429	4397	4478	4628	4647	4720	4713	4735	4940	4692	4697	4448	4264	4328	4248	4200	4368	4461
4990	4768	4753	4715	4414	4562	4401	4470	4535	4390	4412	4600	4502	4518	4597	4669	4597	4584	4504	4622	4541	4577	4413	4454	4636	4536	4425	4468	4541	4420	4514	4520	4412	4472	4532	4603	4680	4480	4740	4591	4925	4827	4707	4678	4381	4358	4256	4355	4485	4402
4954	4646	4850	4610	4641	4557	4508	4534	4611	4650	4686	4621	4656	4695	4755	4851	4667	4592	4843	4619	4587	4627	4666	4722	4635	4622	4659	4571	4481	4518	4637	4532	4567	4506	4677	4485	4571	4754	4459	4603	4759	4780	4799	4785	4635	4538	4567	4622	4617	4261
4908	4593	4836	4630	4598	4631	4545	4818	4738	4755	4796	4731	4756	4705	4810	4707	4844	4866	4800	4664	4631	4631	4656	4775	4800	4855	4748	4652	4553	4789	4691	4586	4550	4670	4513	4528	4582	4507	4664	4650	4535	4690	4756	4752	4841	4820	4736	4670	4723	4507
4780	4632	4693	4705	4719	4679	4878	4769	4743	4933	4812	4822	4839	4888	4882	4862	4788	4801	4716	4734	4580	4760	4780	4709	4717	4710	4763	4613	4686	4703	4606	4703	4722	4591	4629	4609	4432	4437	4429	4439	4395	4572	4508	4720	4838	4817	4539	4710	4665	4616
4899	4851	4661	4817	4857	4842	4931	4878	4993	4870	4851	4815	4768	4598	4698	4904	4814	4442	4558	4559	4562	4630	4548	4644	4524	4600	4784	4873	4746	4739	4740	4838	4793	4780	4726	4737	4501	4403	4329	4350	4470	4415	4487	4558	4643	4812	4702	4730	4663	4757
4940	4874	4808	4865	4809	4786	4997	4819	4846	4707	4528	4721	4736	4525	4677	4549	4506	4505	4293	4316	4536	4395	4368	4561	4333	4651	4567	4723	4724	4779	4882	4914	4925	4855	4818	4678	4613	4437	4442	4302	4349	4366	4488	4453	4432	4567	4684	4824	4692	4952
5029	4942	4886	5028	4971	4801	4811	4691	4676	4567	4684	4637	4528	4543	4563	4320	4364	4335	4431	4381	4324	4337	4434	4459	4384	4372	4464	4551	4714	4689	4668	4793	4734	4797	4776	4789	4686	4721	4514	4483	4464	4480	4375	4408	4441	4493	4522	4754	4691	4759
4976	5157	4958	4853	4866	4724	4607	4465	4477	4528	4442	4514	4352	4360	4396	4332	4304	4381	4410	4278	4211	4214	4326	4290	4331	4484	4412	4376	4368	4415	4522	4687	4629	4431	4712	4788	4748	4729	4599	4688	4628	4550	4550	4567	4343	4247	4395	4673	4688	4731
4859	4948	4846	4825	4699	4508	4507	4541	4385	4421	4479	4350	4390	4439	4303	4140	4358	4360	4263	4339	4273	4280	4238	4357	4288	4294	4234	4233	4186	4222	4170	4306	4332	4503	4749	4641	4680	4787	4912	4747	4836	4712	4683	4715	4458	4393	4407	4486	4695	4576
4784	4840	4592	4725	4577	4400	4368	4394	4456	4431	4500	4478	4629	4419	4366	4398	4538	4425	4340	4464	4324	4528	4470	4323	4323	4287	4363	4350	4049	4212	4185	4364	4205	4573	4563	4520	4624	4793	4754	4910	4840	4845	4688	4671	4624	4397	4278	4374	4369	4510
4818	4836	4468	4656	4544	4254	4527	4410	4370	4582	4618	4487	4564	4454	4535	4536	4458	4631	4526	4499	4615	4568	4625	4541	4377	4324	4381	4268	4332	4292	4200	4184	4207	4362	4289	4411	4552	4549	4719	4813	4725	4839	4711	4513	4559	4577	4489	4288	4473	4502
4631	4640	4554	4539	4455	4440	4559	4383	4413	4526	4464	4643	4747	4668	4704	4806	4606	4697	4462	4637	4693	4787	4653	4541	4474	4490	4428	4407	4440	4324	4216	4120	4241	4308	4239	4334	4372	4539	4663	4715	4736	4643	4466	4636	4668	4756	4500	4410	4508	4453
4748	4434	4567	4411	4451	4396	4575	4575	4482	4661	4678	4774	4814	4765	4771	4764	5036	4795	4802	4659	4905	4721	4816	4701	4746	4602	4574	4329	4475	4363	4451	4444	4288	4300	4264	4265	4309	4227	4355	4476	4633	4537	4501	4804	4751	4691	4727	4495	4484	4432
4749	4490	4510	4614	4579	4571	4715	4433	4605	4708	4833	4857	4906	4784	4726	4819	4821	4818	4794	4734	4786	4811	4843	4939	4880	4604	4559	4561	4487	4653	4703	4539	4399	4333	4205	4078	4104	4074	4194	4339	4526	4536	4482	4601	4776	4721	4676	4594	4426	4473
4757	4790	4510	4630	4736	4683	4777	4722	4856	4694	4794	4852	4801	4734	4807	4991	5040	4734	4847	4825	4922	4887	4808	4795	4817	4701	4587	4633	4774	4660	4595	4690	4614	4486	4275	4265	4117	4117	4254	4137	4395	4503	4441	4610	4659	4729	4790	4679	4608	4428
4632	4650	4610	4780	4712	4862	4863	4861	4916	4908	4847	4836	4777	4820	4921	5006	4883	4797	4855	4751	4912	4919	4805	4796	4893	4746	4669	4638	4845	4740	4830	4740	4610	4545	4546	4225	4280	4150	4120	4179	4448	4347	4382	4566	4665	4911	4843	4864	4595	4618
4894	4732	4824	4835	4972	4848	4878	4890	4967	4934	4767	4930	4795	4761	4621	4882	4704	4697	4770	4798	4887	4793	4883	4811	4673	4695	4702	4893	4795	4772	4987	4739	4830	4498	4557	4490	4392	4253	4360	4320	4300	4333	4348	4334	4698	4819	4975	4732	4623	4629
4820	4887	4704	5157	4899	4922	4937	4805	4945	4838	4864	4818	4771	4803	4693	4655	4738	4635	4654	4666	4690	4703	4697	4647	4526	4586	4697	4764	4836	4747	4898	4760	4670	4696	4575	4600	4459	4453	4360	4467	4348	4352	4366	4326	4537	4690	4830	4774	4774	4711
4955	5149	4933	5111	4834	4882	4969	4714	4839	4816	4718	4815	4850	4587	4485	4661	4559	4487	4605	4505	4563	4498	4579	4504	4539	4467	4536	4767	4598	4765	4823	4743	4956	4602	4761	4679	4469	4565	4620	4696	4361	4620	4221	4428	4417	4610	4574	4513	4841	4837
4960	5100	5158	5158	4968	4805	4823	4653	4724	4868	4686	4732	4744	4510	4387	4432	4470	4325	4383	4358	4371	4347	4266	4333	4476	4383	4373	4365	4513	4612	4660	4845	4708	4790	4827	4754	4667	4860	4624	4682	4597	4396	4313	4180	4249	4358	4317	4459	4679	4912
5136	5153	4834	5028	4866	4767	4854	4822	4630	4754	4570	4480	4474	4301	4346	4282	4361	4324	4273	4063	4093	4236	4200	4168	4296	4399	4194	4285	4263	4438	4574	4397	4616	4627	4807	4738	4807	4711	4860	4659	4534	4502	4172	4107	4257	4302	4469	4401	4727	4793
5275	5135	4906	4850	4796	4634	4779	4704	4561	4652	4450	4241	4442	4350	4272	4283	4304	4228	4273	4196	4081	4204	4160	4188	4302	4174	4135	4380	4301	4510	4460	4365	4464	4506	4642	4719	4841	4823	4866	4738	4625	4277	4300	4186	4162	4380	4340	4443	4927	4647
5252	5149	4882	4693	4604	4545	4578	4721	4633	4578	4415	4163	4229	4364	4101	4123	4233	4185	4065	4191	3919	4008	4220	4121	4183	4226	4255	4277	4202	4248	4236	4260	4278	4451	4689	4699	4801	4835	4866	4792	4697	4443	4425	4289	4218	4088	4173	4409	4565	4658
5243	4971	4815	4516	4641	4579	4478	4661	4460	4412	4457	4164	4267	4326	4284	4150	4208	4148	4258	4051	4144	4101	4180	4252	4227	4276	4283	4256	4238	4264	4174	4328	4294	4447	4562	4759	4753	4912	4969	4725	4637	4687	4418	4381	4259	4109	4290	4471	4433	4491
5245	4797	4722	4625	4487	4536	4482	4481	4377	4315	4479	4130	4117	4168	4207	4202	4306	4173	4337	4377	4135	4114	4243	4234	4224	4312	4280	4228	4196	4302	4275	4264	4290	4431	4477	4651	4784	4921	4857	4763	4858	4622	4611	4443	4205	4063	4181	4278	4408	4568
5086	4771	4649	4622	4367	4559	4490	4398	4391	4286	4176	4208	4102	4277	4498	4425	4225	4267	4319	4472	4323	4450	4207	4336	4287	4111	4266	4269	4263	4327	4117	4247	4332	4369	4416	4587	4637	4831	4762	4703	4625	4730	4637	4490	4373	4335	4422	4426	4336	4594
5045	4805	4524	4668	4349	4424	4398	4386	4281	4203	4194	4151	4331	4277	4451	4464	4510	4418	4466	4423	4466	4425	4422	4312	4156	4270	4356	4312	4299	4242	4105	4162	4211	4238	4439	4478	4660	4639	4670	4824	4512	4833	4524	4569	4476	4453	4408	4319	4198	4479
4827	4873	4612	4628	4266	4210	4284	4351	4365	4403	4341	4228	4392	4328	4495	4546	4389	4496	4484	4618	4524	4631	4448	4537	4441	4411	4268	4138	4264	4210	4156	4141	4318	4282	4354	4322	4450	4773	4628	4697	4766	4736	4704	4519	4475	4457	4381	4241	4240	4366
4936	4856	4725	4510	4387	4298	4258	4292	4064	4398	4300	4399	4325	4545	4497	4584	4602	4666	4557	4469	4496	4479	4406	4644	4489	4280	4423	4214	4175	4036	4076	4285	4105	4198	4236	4274	4401	4634	4581	4729	4689	4684	4716	4833	4496	4413	4250	4087	4303	4217
4884	4640	4595	4495	4499	4447	4209	4310	4434	4344	4367	4418	4533	4663	4588	4598	4543	4584	4617	4770	4529	4514	4508	4656	4549	4491	4343	4386	4433	4228	4222	4160	4188	4289	4268	4348	4356	4466	4474	4596	4577	4828	4880	4676	4594	4654	4270	4280	4272	4150
4862	4639	4530	4474	4225	4276	4274	4245	4517	4337	4615	4556	4522	4573	4694	4756	4695	4843	4762	4618	4537	4681	4554	4564	4580	4606	4601	4352	4359	4372	4282	4335	4386	4309	4271	4225	4400	4435	4375	4536	4571	4834	4809	4650	4652	4446	4438	4377	4373	4237
4691	4698	4493	4343	4287	4094	4363	4317	4474	4488	4521	4572	4614	4657	4676	4735	4574	4558	4684	4612	4605	4831	4614	4686	4687	4584	4604	4399	4440	4408	4459	4264	4214	4188	4212	4282	4217	4261	4287	4410	4734	4769	4817	4757	4867	4717	4467	4219	4143	4162
4647	4368	4377	4303	4272	4201	4473	4314	4450	4524	4589	4522	4784	4729	4633	4787	4734	4778	4711	4800	4689	4765	4839	4998	4855	4740	4549	4471	4242	4376	4368	4400	4230	4128	4134	4329	4248	4344	4436	4669	4745	4820	4893	5076	4943	4766	4541	4390	4175	4174
4569	4353	4288	4352	4532	4418	4294	4480	4429	4480	4577	4545	4832	4982	5001	4810	4771	4714	4778	4852	4902	4810	4898	4736	4788	4838	4692	4577	4446	4435	4330	4377	4425	4147	4305	4287	4253	4292	4380	4368	4550	4904	4856	4983	4910	4667	4378	4314	4137	4194
4563	4384	4372	4452	4342	4430	4472	4536	4480	4535	4779	4738	4784	4885	4837	4711	4702	4708	4803	5001	4971	4954	4759	4894	4809	4600	4533	4555	4472	4580	4531	4476	4344	4448	4191	4156	4110	4314	4115	4528	4717	4898	4929	4845	4685	4432	4528	4357	4225	4209
4519	4515	4508	4442	4366	4355	4502	4511	4581	4681	4719	4822	4820	4768	4649	4710	4812	4959	4717	5035	5014	5095	5005	4832	4698	4657	4597	4542	4569	4418	4593	4451	4217	4178	4224	4109	4240	4262	4353	4581	4656	4752	4743	4695	4621	4831	4669	4409	4215	4385
4486	4466	4420	4421	4444	4413	4512	4563	4602	4641	4777	4780	4650	4713	4564	4805	4858	5004	4981	4862	4993	4870	4948	4942	4803	4799	4510	4663	4537	4405	4517	4330	4257	4148	4253	4177	4348	4479	4468	4494	4552	4595	4726	4894	4868	4789	4613	4433	4394	4201
4612	4535	4582	4392	4280	4339	4374	4497	4570	4692	4707	4936	4673	4751	4848	4883	4787	4949	5068	5014	4979	4785	5029	4684	4696	4737	4794	4941	4882	4672	4572	4567	4525	4195	4366	4351	4302	4277	4348	4378	4588	4533	4729	4832	4770	4799	4584	4382	4151	4123
4622	4438	4443	4367	4342	4461	4490	4425	4517	4690	4826	4913	4939	4746	4930	4873	5004	5012	5046	4956	5147	4876	4910	4951	4680	4793	4771	4797	4735	4471	4492	4435	4548	4516	4252	4307	4203	4326	4325	4440	4686	4728	4661	4841	4859	4925	4703	4398	4281	4141
4743	4600	4459	4316	4453	4341	4380	4519	4422	4798	4739	4766	4939	4978	4910	4835	4980	5043	5144	5104	5060	4920	5036	4920	4835	4863	4791	4719	4810	4569	4495	4399	4424	4460	4300	4218	4283	4272	4338	4565	4712	4748	4954	4958	4992	4741	4546	4495	4260	4355
4819	4523	4457	4356	4262	4435	4394	4516	4511	4703	4751	4773	4759	4893	4910	4939	4822	5108	5030	4999	4995	5009	4904	4661	4784	4759	4708	4718	4741	4673	4543	4423	4425	4396	4176	4113	4368	4162	4267	4472	4771	4775	4960	4798	4803	4778	4513	4593	4378	4297
4570	4455	4412	4293	4391	4320	4604	4527	4647	4695	4747	4637	4794	4889	4710	4722	4852	4911	4791	4821	4908	4848	4909	4883	4836	4819	4560	4617	4538	4571	4514	4444	4442	4302	4168	4071	4393	4426	4611	4690	4819	4880	4775	4884	4950	4684	4547	4521	4421	4499
4627	4495	4402	4307	4298	4383	4482	4536	4595	4641	4737	4705	4775	4896	4850	4849	4804	4869	5004	4770	4819	4841	4785	4910	4669	4663	4661	4659	4737	4688	4668	4284	4311	4278	4295	4340	4405	4427	4512	4706	4567	4755	4842	5138	4948	4762	4684	4556	4315	4386
4832	4328	4358	4245	4325	4229	4365	4498	4716	4613	4683	4761	4747	4691	4713	4678	4845	4834	4776	4731	4835	4920	4847	4753	4587	4595	4505	4690	4690	4452	4414	4296	4060	4180	4197	4460	4386	4422	4535	4439	4767	4828	4786	4907	4799	4739	4661	4405	4292	4178
4731	4681	4524	4390	4358	4344	4409	4587	4687	4653	4792	4684	4740	4732	4651	4832	4721	4594	4787	4754	4738	4812	4760	4851	4846	4779	4635	4656	4684	4588	4276	4348	4278	4414	4366	4489	4335	4426	4593	4593	4714	4844	4932	4926	4867	4614	4445	4344	4329	4255
4688	4713	4524	4312	4165	4326	4314	4425	4417	4438	4520	4619	4433	4489	4704	4708	4629	4824	4834	4883	4667	4862	4824	4634	4649	4693	4817	4651	4414	4503	4411	4324	4332	4352	4439	4212	4282	4357	4535	4592	4911	4898	4863	4904	4770	4655	4382	4319	4141	4304
4714	4612	4395	4249	4384	4290	4383	4474	4411	4569	4457	4494	4545	4573	4539	4520	4753	4855	4926	4853	4754	4668	4758	4752	4670	4674	4637	4507	4347	4197	4313	4323	4218	4167	4281	4263	4324	4593	4566	4777	4977	4780	4805	4771	4725	4579	4255	4539	4306	4296
4908	4703	4498	4401	4359	4444	4449	4413	4530	4464	4465	4483	4493	4540	4626	4547	4712	4734	4629	4721	4837	4723	4628	4555	4697	4748	4386	4403	4320	4309	4448	4429	4240	4142	4344	4371	4338	4450	4826	4873	4955	4895	4704	4779	4675	4567	4519	4479	4332	4415
4874	4791	4532	4344	4330	4150	4370	4302	4242	4264	4351	4357	4498	4507	4470	4752	4833	4732	4675	4468	4440	4591	4655	4661	4552	4403	4404	4281	4263	4367	4324	4332	4188	4127	4359	4358	4388	4808	4861	4833	4806	4742	4878	4785	4772	4648	4450	4362	4381	4565
4939	4724	4555	4443	4244	4282	4369	4296	4293	4341	4402	4366	4321	4404	4530	4570	4623	4655	4667	4483	4619	4453	4438	4500	4458	4385	4383	4494	4261	4331	4416	4303	4246	4292	4375	4488	4601	4662	4855	4759	4901	4923	4745	4779	4659	4672	4456	4387	4234	4348
4864	4738	4935	4482	4555	4482	4474	4609	4432	4502	4276	4420	4314	4458	4553	4546	4483	4346	4357	4476	4441	4488	4348	4392	4436	4446	4346	4308	4370	4309	4247	4343	4213	4392	4588	4745	4845	4811	4885	4647	4851	4909	4773	4664	4608	4578	4388	4254	4352	4357
4985	5000	4920	4773	4443	4363	4431	4306	4537	4188	4322	4226	4216	4353	4554	4604	4568	4273	4114	4291	4322	4448	4338	4181	4305	4371	4351	4211	4224	4282	4294	4333	4352	4370	4736	4768	4743	4878	4848	4949	4892	5086	4836	4677	4460	4269	4272	4345	4235	4460
5220	5127	4903	4542	4646	4190	4301	4347	4442	4212	4191	4052	3982	4072	4071	4201	4450	4380	4376	4305	4163	4097	4396	4353	4468	4296	4497	4408	4015	4204	4347	4390	4523	4532	4631	4709	4627	4823	4934	4942	4923	4906	4800	4675	4486	4296	4165	4397	4477	4617
5076	5079	4824	4775	4632	4531	4591	4550	4551	4362	4394	4177	4000	4039	4057	4110	4189	4256	4351	4416	4311	3996	4073	4341	4399	4286	4086	4273	4428	4163	4383	4499	4311	4516	4546	4602	4928	4907	5067	4921	4989	4687	4689	4457	4280	4255	4239	4309	4440	4791
5039	5023	5119	4969	4850	4740	4649	4830	4655	4638	4436	4370	4349	4239	4284	4183	4142	4214	4232	4366	4462	4179	4180	4121	4403	4401	4303	4221	4450	4429	4339	4675	4367	4666	4713	4602	4921	5071	5047	4935	4876	4518	4508	4116	4108	4209	4237	4456	4642	4831
5300	5256	5129	5138	4825	4824	4703	4572	4528	4437	4437	4450	4452	4424	4376	4390	4484	4321	4073	4216	4287	4384	4412	4228	4189	4349	4271	4209	4356	4601	4401	4379	4695	4527	4708	4827	5048	5152	4883	4891	4704	4486	4259	4164	4132	4259	4447	4538	4556	4794
5380	5149	5016	4883	4705	4563	4658	4379	4400	4492	4377	4257	4215	4245	4431	4601	4605	4555	4352	4290	4230	4347	4651	4306	4127	4365	4257	4301	4490	4689	4712	4555	4816	4701	4748	4955	5020	5026	4859	4874	4546	4403	4370	4271	4283	4464	4599	4681	4810	4749
5287	4878	4808	4817	4675	4861	4783	4761	4729	4489	4513	4442	4419	4246	4192	4344	4665	4563	4560	4446	4239	4249	4505	4519	4329	4307	4463	4723	4555	4643	4884	4723	4796	5151	4832	5115	5085	5058	4848	4567	4438	4399	4244	4410	4399	4508	4536	4795	4714	4947
4893	4875	4644	4921	4783	5162	5031	4965	5015	4740	4659	4583	4595	4472	4419	4373	4270	4457	4566	4561	4364	4334	4399	4558	4563	4439	4467	4753	4735	4647	4922	4881	4716	4997	4938	4915	5069	4813	4610	4425	4430	4303	4350	4458	4630	4551	4428	4640	4851	5013
4736	4930	4832	5074	5174	5234	5189	5314	5194	5075	4802	4828	4762	4717	4627	4494	4348	4349	4555	4642	4530	4653	4366	4562	4826	4715	4552	4735	4785	4736	4887	5080	4867	4992	4933	4779	4806	4562	4500	4305	4341	4411	4363	4536	4512	4663	4579	4692	4728	4882
4764	4847	5084	5188	5114	5213	5096	5242	5265	5164	4980	4951	4970	4867	4968	4794	4439	4302	4455	4680	4795	4800	4595	4704	4813	4940	4827	4666	5005	4703	4849	5033	4953	4788	5016	4710	4646	4473	4261	4343	4258	4289	4386	4563	4615	4673	4685	4624	4767	4758
4735	4882	4945	5093	4850	4875	4800	4789	4963	5022	4951	4965	5116	5052	5215	4959	4800	4590	4534	4539	4773	4962	4898	4680	4803	4842	4822	4642	4936	4954	4621	4820	4882	4692	4744	4624	4457	4395	4087	4457	4280	4338	4502	4453	4565	4716	4700	4820	4795	4712
4778	4869	4659	4849	4578	4662	4437	4545	4715	4743	4836	4882	4825	5024	5111	5074	5059	4903	4815	4643	4776	5149	5069	4839	4794	4880	4902	4539	4774	4789	4662	4622	4753	4628	4470	4343	4313	4348	4130	4454	4367	4429	4370	4465	4589	4751	4868	4893	4857	4795
4865	4808	4653	4372	4331	4261	4425	4482	4450	4593	4549	4636	4664	4885	4927	5001	5144	5268	4954	4634	4466	4781	5162	4921	4743	4952	5135	4851	4506	4689	4587	4478	4722	4534	4273	4443	4266	4435	4256	4430	4319	4531	4371	4526	4654	4712	4946	4701	4711	4586
5026	4696	4453	4180	4172	4203	4333	4502	4350	4494	4386	4391	4551	4603	4763	4885	5005	5188	4852	4604	4288	4653	5106	4965	4701	4514	4811	4757	4452	4504	4640	4299	4416	4385	4211	4362	4202	4469	4477	4244	4413	4357	4403	4627	4698	4855	4821	4792	4515	4294
5066	4727	4381	4289	4156	4042	4372	4445	4271	4363	4353	4441	4395	4462	4535	4625	4881	5029	4871	4550	4325	4705	5027	5031	4517	4464	4664	4545	4374	4559	4591	4062	4062	4189	4205	4315	4396	4405	4491	4515	4447	4420	4635	4707	4760	4950	4898	4728	4285	4318
5149	4626	4325	4097	4153	4181	4230	4349	4398	4308	4383	4391	4368	4214	4489	4586	4691	4861	4729	4492	4369	4425	4781	4845	4393	4140	4443	4697	4319	4205	4408	4090	4140	4324	4203	4465	4606	4562	4585	4634	4729	4672	4798	4828	4749	4855	4772	4615	4349	4302
5253	4807	4496	4211	4289	4228	4356	4503	4443	4314	4273	4291	4135	4264	4259	4449	4514	4596	4581	4427	4235	4272	4323	4633	4324	4180	4419	4520	4270	4137	4443	4169	4192	4433	4301	4655	4563	4587	4651	4587	4736	4700	4713	4665	4757	4710	4393	4389	4412	4318
5112	4807	4641	4290	4421	4401	4449	4517	4435	4395	4299	4159	4052	3984	4199	4352	4138	4489	4455	4281	4068	4169	4247	4452	4262	4168	4295	4553	4256	4180	4412	4171	4137	4448	4523	4822	4663	4738	4799	4640	4761	4542	4750	4566	4628	4411	4398	4369	4371	4545
5158	4750	4605	4584	4658	4492	4509	4568	4451	4624	4194	4233	4106	4014	4169	4139	4387	4411	4538	4277	4191	4245	4356	4411	4302	4205	4369	4605	4360	4173	4487	4366	4462	4785	4532	4722	4657	4654	4603	4679	4794	4684	4631	4574	4591	4298	4370	4399	4461	4584
5274	4931	4728	4585	4768	4728	4754	4693	4603	4643	4398	4229	4291	4130	4261	4292	4480	4623	4634	4424	4216	4172	4343	4355	4245	4149	4455	4604	4258	4184	4522	4425	4711	4857	4636	4833	4708	4511	4657	4598	4711	4707	4572	4394	4278	4306	4407	4489	4728	4792
5129	5037	4739	4865	4541	4823	4750	4761	4648	4519	4341	4325	4244	4277	4390	4413	4419	4638	4583	4469	4233	4347	4475	4634	4429	4387	4551	4740	4397	4417	4905	4613	4756	4968	4726	4769	4604	4609	4724	4505	4659	4531	4427	4415	4266	4475	4469	4652	4775	4983
5181	4894	4816	4747	4704	4899	4618	4767	4597	4573	4343	4477	4424	4386	4542	4631	4696	4882	4805	4692	4329	4402	4673	4841	4540	4440	4612	4836	4530	4644	4807	4826	4933	5039	4647	4667	4592	4589	4397	4436	4413	4273	4353	4272	4470	4447	4523	4781	4765	4904
5088	5003	4617	4565	4551	4503	4640	4616	4534	4521	4441	4477	4512	4607	4542	4804	4869	4906	4837	4646	4437	4565	4902	4998	4630	4707	4875	4803	4464	4710	4916	4648	4892	4694	4480	4683	4356	4542	4484	4409	4310	4241	4230	4425	4436	4609	4746	4830	4784	4870
4986	4870	4735	4653	4387	4391	4517	4581	4642	4410	4588	4401	4638	4784	4815	4971	5020	4968	4906	4570	4398	4647	5075	5152	4900	4843	4820	4553	4406	4623	4748	4497	4679	4397	4344	4525	4301	4675	4437	4475	4423	4432	4360	4527	4568	4713	4755	4831	4627	4676
5018	4850	4736	4734	4432	4357	4488	4430	4324	4369	4467	4561	4558	4715	4898	5023	4919	4916	4646	4586	4675	4769	4884	4820	4562	4631	4669	4322	4388	4777	4522	4480	4514	4323	4268	4490	4383	4531	4356	4599	4365	4641	4497	4713	4824	4908	4899	4866	4618	4542
5010	5029	4976	4704	4632	4594	4659	4496	4438	4561	4504	4654	4766	4633	4722	4943	4707	4619	4413	4347	4321	4828	4737	4446	4461	4575	4531	4167	4377	4535	4407	4175	4384	4161	4353	4348	4618	4763	4547	4663	4528	4770	4567	4773	4818	4943	4763	4767	4621	4502
4977	4971	4943	5165	4864	4845	4757	4779	4602	4820	4785	4937	4795	4803	4681	4637	4522	4235	4331	4322	4663	4774	4525	4341	4391	4478	4448	4270	4517	4559	4183	4249	4365	4284	4400	4562	4720	4899	4677	4685	4510	4671	4642	4729	4802	4721	4835	4610	4570	4420
5024	4984	4918	5069	4976	5025	5008	4985	4772	4814	4937	4771	4800	4527	4520	4408	4227	4231	4251	4509	4502	4573	4342	4339	4492	4411	4250	4332	4680	4428	4333	4298	4257	4285	4664	4630	4807	4680	4665	4689	4594	4492	4586	4731	4738	4697	4629	4522	4515	4457
5003	4848	4831	4877	4971	5047	4910	5025	4969	4851	4903	4656	4645	4510	4280	4081	4176	4288	4484	4621	4335	4292	4284	4253	4430	4277	4186	4620	4635	4518	4494	4439	4423	4558	4741	4814	4958	4756	4584	4602	4600	4557	4801	4721	4711	4579	4540	4417	4757	4622
5148	4862	4691	4690	4831	4846	4915	4886	4797	4784	4554	4569	4356	4281	4228	4154	4497	4598	4562	4359	4254	4224	4308	4456	4462	4350	4515	4758	4671	4622	4713	4615	4591	4799	4659	4884	4918	4693	4798	4609	4575	4561	4823	4591	4582	4475	4585	4673	4701	4677
5235	4992	4969	4796	4919	4778	4764	4641	4638	4761	4566	4460	4553	4541	4664	4850	4717	4756	4563	4328	4299	4577	4723	4618	4509	4678	4901	4861	4699	4820	4722	4601	4720	4785	4695	4779	4739	4804	4657	4442	4511	4620	4690	4699	4653	4803	4620	4800	4798	4814
5229	4921	5004	5051	4941	4917	4922	4735	4757	4797	4734	4780	4738	4849	5017	4993	4931	4567	4477	4652	4564	4788	4779	4629	4442	4753	5082	4775	4753	4814	4498	4479	4680	4596	4792	4791	4713	4479	4481	4541	4429	4719	4697	4898	4644	4791	4614	4865	4795	4880
4724	4759	4955	4923	5132	5021	4887	4858	5105	5030	5110	4883	4939	5071	4899	4900	4573	4598	4540	4701	4917	4853	4651	4506	4698	4842	4723	4716	4711	4689	4445	4526	4519	4496	4742	4389	4584	4336	4361	4452	4551	4783	4692	4678	4578	4707	4577	4549	4615	4706
4883	4626	4485	4813	4607	4813	4919	4794	4952	4938	4843	4774	4844	4744	4672	4517	4560	4652	4684	4822	4795	4470	4443	4546	4704	4657	4644	4763	4575	4489	4445	4499	4448	4568	4670	4413	4371	4469	4535	4595	4749	4767	4612	4606	4637	4546	4479	4390	4525	4612
5239	4877	4592	4568	4428	4496	4564	4522	4628	4578	4573	4456	4570	4678	4582	4509	4608	4715	4599	4662	4493	4498	4469	4484	4539	4477	4747	4698	4459	4242	4380	4415	4620	4635	4680	4378	4410	4408	4604	4760	4808	4885	4809	4651	4646	4468	4469	4588	4442	4659
5285	5067	5010	4877	4558	4452	4474	4450	4550	4645	4631	4521	4579	4685	4504	4722	4563	4578	4538	4463	4396	4556	4365	4445	4366	4533	4657	4483	4339	4421	4361	4492	4510	4591	4570	4463	4448	4648	4610	4753	4787	4739	4654	4605	4451	4483	4348	4551	4821	4979
5072	4905	4957	4952	4901	4916	4881	4827	4873	4846	4755	4680	4746	4728	4604	4682	4548	4463	4584	4681	4673	4482	4277	4313	4589	4474	4577	4285	4494	4362	4477	4466	4639	4599	4646	4529	4566	4672	4592	4965	4718	4785	4572	4535	4345	4388	4497	4566	4855	4938
4906	4685	4759	4864	4813	4758	4965	4843	4953	4865	4807	4762	4653	4755	4605	4478	4459	4691	4730	4697	4613	4284	4460	4390	4651	4547	4521	4631	4544	4494	4595	4613	4617	4691	4700	4618	4665	4672	4767	4899	4669	4532	4325	4504	4449	4386	4687	4647	5087	4875
4982	4812	4935	4921	4830	4610	4690	4694	4733	4757	4670	4654	4683	4703	4822	4839	4674	4838	4607	4552	4268	4549	4617	4539	4567	4785	4784	4526	4698	4725	4939	4633	4544	4636	4681	4687	4484	4645	4756	4794	4747	4629	4700	4585	4534	4595	4761	4798	5020	4918
4905	4814	4935	4836	4726	4580	4620	4750	4788	4998	4862	4825	4973	5004	4837	4774	4685	4659	4460	4665	4585	4713	4510	4556	4690	4885	4805	4640	4687	4709	4608	4655	4639	4567	4540	4464	4472	4600	4669	4791	4765	4618	4405	4513	4696	4604	4883	4830	5024	4905
4707	4727	4611	4622	4636	4413	4565	4705	4861	4836	4830	4998	4806	4664	4638	4457	4501	4684	4589	4656	4710	4461	4561	4580	4654	4774	4594	4482	4407	4583	4533	4552	4490	4366	4349	4294	4376	4475	4614	4597	4678	4503	4453	4533	4496	4599	4866	4899	4965	4929
5029	4878	4707	4833	4562	4562	4682	4755	4759	4844	4556	4608	4528	4518	4445	4451	4564	4566	4507	4557	4425	4507	4473	4479	4513	4596	4334	4313	4337	4343	4558	4545	4469	4384	4451	4541	4594	4692	4942	4831	4841	4713	4700	4446	4562	4588	4592	4713	4788	4747
4825	4824	4818	4919	4752	4800	4830	4839	4852	4624	4630	4646	4493	4523	4407	4432	4577	4819	4649	4554	4520	4443	4389	4386	4556	4496	4504	4372	4317	4596	4641	4660	4715	4483	4676	4576	4850	4942	4984	5072	4839	4792	4735	4499	4538	4615	4842	4992	5008	4716
4981	4882	4983	5016	4814	4649	4822	4651	4597	4661	4488	4429	4612	4588	4488	4462	4577	4723	4744	4524	4347	4435	4498	4626	4520	4636	4681	4551	4678	4685	4743	4819	4599	4624	4604	4536	4761	5013	5009	5046	4778	4543	4650	4549	4654	4767	4745	4800	4861	4897
5069	4968	5008	4828	4548	4547	4694	4680	4781	4626	4743	4723	4762	4686	4568	4584	4755	4637	4609	4480	4581	4533	4458	4692	4628	4613	4610	4623	4365	4723	4587	4712	4627	4609	4426	4533	4570	4803	4668	4730	4666	4434	4288	4205	4513	4657	4678	4759	4823	4798
4846	4712	4662	4646	4485	4488	4835	4881	4840	4807	4756	4783	4787	4732	4545	4495	4740	4632	4617	4412	4366	4733	4833	4803	4873	4715	4514	4567	4632	4596	4646	4715	4490	4373	4469	4492	4579	4678	4552	4716	4533	4405	4221	4526	4479	4663	4740	4612	4741	4604
4955	4668	4559	4629	4548	4563	4835	4684	4832	4700	4640	4552	4622	4556	4534	4499	4592	4678	4699	4744	4454	4694	4698	4693	4889	4556	4547	4709	4610	4689	4749	4691	4470	4470	4411	4552	4544	4627	4815	4630	4592	4506	4571	4523	4581	4754	4915	4655	4598	4555
4848	4804	4813	4760	4699	4662	4617	4790	4843	4581	4526	4493	4579	4516	4556	4595	4596	4743	4795	4779	4788	4537	4687	4711	4628	4613	4592	4440	4509	4657	4657	4524	4390	4260	4280	4471	4526	4638	4799	4807	4753	4683	4548	4594	4721	4945	4787	4716	4742	4637
5006	4928	4869	4899	4732	4555	4638	4557	4511	4505	4537	4643	4646	4630	4513	4577	4639	4738	4791	4622	4571	4496	4520	4521	4513	4246	4321	4323	4337	4408	4499	4384	4323	4369	4316	4393	4600	4639	4769	4702	4650	4488	4490	4416	4531	4634	4796	4597	4643	4687
5101	4979	4894	4836	4510	4312	4649	4629	4672	4665	4884	4719	4762	4682	4665	4628	4598	4821	4607	4444	4357	4316	4495	4542	4504	4411	4415	4298	4452	4497	4456	4361	4475	4256	4223	4477	4460	4720	4645	4603	4551	4316	4390	4444	4420	4558	4636	4602	4556	4513
4958	4868	4931	4661	4537	4589	4796	4703	4761	4716	4767	4776	4780	4622	4589	4551	4524	4597	4552	4552	4505	4416	4646	4563	4677	4642	4469	4466	4620	4792	4731	4581	4649	4526	4477	4449	4563	4689	4733	4573	4607	4584	4326	4571	4759	4754	4673	4675	4818	4619
4833	4760	4527	4606	4637	4729	4800	4801	4823	4692	4709	4582	4553	4659	4403	4494	4555	4728	4825	4701	4780	4596	4798	4650	4598	4578	4428	4593	4706	4670	4666	4551	4586	4485	4408	4431	4595	4592	4701	4636	4651	4597	4627	4625	4814	4991	4925	4940	4860	4775
4751	4567	4651	4762	4807	4591	4637	4463	4519	4376	4642	4582	4631	4650	4542	4551	4792	4905	4845	4828	4640	4736	4603	4468	4364	4343	4257	4364	4540	4527	4417	4476	4439	4224	4206	4408	4505	4616	4659	4550	4537	4720	4668	4566	4816	4858	4869	4746	4779	4589
4845	4721	4810	4864	4594	4535	4469	4540	4482	4545	4597	4621	4810	4616	4623	4610	4661	4721	4649	4439	4332	4213	4411	4328	4390	4273	4269	4242	4387	4423	4538	4385	4415	4240	4296	4424	4616	4693	4764	4556	4510	4536	4607	4463	4642	4740	4708	4671	4694	4416
4885	5093	4890	4837	4667	4460	4646	4605	4756	4620	4927	4842	4742	4813	4504	4465	4441	4480	4344	4280	4326	4260	4438	4403	4519	4379	4435	4469	4595	4745	4714	4594	4650	4519	4532	4632	4857	4543	4799	4582	4634	4506	4510	4595	4684	4663	4722	4555	4517	4546
4935	4922	4868	4749	4556	4568	4739	4688	4764	4786	4703	4830	4668	4550	4576	4381	4442	4483	4385	4328	4387	4591	4534	4982	4660	4678	4560	4645	4612	4789	4892	4680	4915	4730	4738	4647	4609	4771	4607	4572	4629	4567	4553	4592	4604	4810	4746	4872	4772	4594
4868	4785	4668	4615	4715	4736	4943	4996	4804	4640	4589	4591	4798	4531	4429	4322	4362	4589	4742	4697	4719	4723	4859	4900	4921	4587	4550	4633	4665	4564	4767	4561	4478	4378	4279	4382	4579	4614	4755	4601	4594	4656	4639	4674	4757	4756	4905	4876	4807	4797
4691	4680	4437	4680	4673	4638	4665	4772	4812	4495	4633	4714	4678	4528	4537	4452	4570	4805	4737	4716	4768	4658	4706	4747	4594	4529	4195	4325	4536	4407	4509	4501	4313	4351	4347	4349	4524	4614	4744	4656	4545	4684	4558	4659	4827	4891	4879	4916	4718	4698
4743	4683	4610	4836	4708	4659	4565	4695	4543	4496	4537	4545	4506	4436	4283	4417	4612	4705	4656	4578	4568	4402	4388	4504	4450	4335	4251	4206	4368	4516	4511	4704	4766	4605	4664	4512	4616	4671	4721	4847	4764	4663	4575	4671	4643	4782	4704	4740	4750	4736
4763	4993	4890	4972	4845	4533	4519	4637	4557	4514	4395	4518	4491	4523	4424	4554	4503	4582	4724	4331	4258	4311	4366	4480	4591	4584	4600	4422	4565	4653	4951	4928	4849	4755	4887	4848	4711	4855	4998	4760	4633	4516	4610	4635	4618	4789	4912	4800	4787	4632
5172	5073	5043	4688	4654	4420	4536	4444	4584	4353	4519	4452	4565	4702	4847	4741	4560	4546	4560	4266	4328	4506	4519	4689	4828	4689	4784	4596	4826	4928	4897	4955	4898	4890	4738	4707	4732	4753	4818	4722	4567	4659	4594	4510	4485	4710	4729	4861	4769	4858
5155	4769	4665	4430	4416	4459	4460	4650	4766	4589	4632	4582	4774	4862	4668	4604	4593	4438	4498	4563	4537	4640	4713	4838	4779	4956	4890	4791	4766	4804	4817	4745	4729	4512	4422	4389	4545	4609	4617	4527	4529	4498	4492	4297	4424	4556	4862	4818	4796	4839
4852	4584	4460	4347	4552	4558	4655	4631	4758	4606	4517	4704	4780	4867	4469	4485	4317	4378	4721	4734	4820	4565	4680	4851	4902	4675	4539	4342	4495	4407	4462	4626	4505	4446	4310	4388	4429	4619	4678	4611	4539	4343	4387	4444	4552	4479	4673	4705	4787	4740
4679	4590	4551	4658	4835	4823	4751	4794	4648	4487	4401	4400	4501	4532	4388	4445	4574	4590	4692	4862	4632	4645	4499	4501	4602	4557	4387	4320	4448	4338	4445	4531	4503	4410	4443	4434	4477	4584	4649	4702	4555	4632	4437	4376	4343	4550	4677	4642	4771	4777
4756	4804	4819	5028	4959	4898	4764	4737	4648	4479	4375	4264	4477	4359	4561	4696	4685	4791	4655	4608	4492	4539	4478	4505	4463	4573	4576	4414	4351	4336	4529	4721	4864	4613	4760	4579	4766	4778	4736	4769	4752	4588	4550	4427	4380	4432	4531	4623	4738	4774
4963	5024	5170	4947	4854	4660	4619	4458	4495	4469	4158	4385	4710	4881	4874	4963	4910	4736	4637	4539	4533	4394	4536	4409	4666	4623	4640	4639	4525	4673	4687	4733	4878	4925	4856	4732	4699	4660	4747	4771	4650	4849	4650	4481	4541	4522	4621	4757	4849	4896
5183	5126	4904	4672	4440	4430	4337	4477	4553	4587	4544	4607	4863	5058	5052	5032	4686	4431	4566	4357	4538	4474	4516	4699	4737	4766	4787	4703	4753	4576	4730	4708	4699	4695	4537	4507	4492	4426	4626	4581	4534	4682	4644	4521	4565	4670	4748	4782	4850	5046
5271	4911	4450	4386	4330	4223	4406	4595	4705	4780	4709	4772	4798	4772	4813	4575	4416	4348	4232	4522	4563	4685	4648	4618	4689	4738	4704	4639	4532	4447	4440	4465	4583	4431	4301	4352	4273	4385	4345	4390	4557	4686	4496	4599	4365	4484	4574	4709	4904	4956
5184	4654	4435	4348	4476	4538	4569	4790	4892	4866	4809	4691	4700	4421	4379	4298	4238	4392	4591	4688	4626	4620	4716	4363	4523	4534	4585	4489	4388	4207	4177	4262	4398	4439	4385	4335	4424	4419	4528	4702	4621	4712	4552	4480	4451	4360	4438	4534	4712	4860
4661	4475	4489	4629	4786	4897	4866	4852	5041	4806	4677	4505	4213	4417	4194	4356	4459	4501	4772	4834	4703	4705	4519	4452	4480	4342	4504	4436	4387	4331	4279	4411	4677	4619	4661	4762	4709	4649	4758	4792	4884	4856	4765	4639	4600	4496	4533	4457	4667	4848
4696	4498	4637	4778	4934	4961	4947	4771	4568	4524	4480	4364	4340	4435	4564	4676	4741	4878	4859	4972	4787	4766	4500	4398	4391	4525	4552	4492	4290	4467	4432	4452	4606	4853	4991	4840	4827	4797	4839	4741	4853	5020	4851	4746	4663	4659	4607	4625	4727	4799
4857	4709	4924	4854	4830	4686	4785	4541	4495	4501	4474	4388	4415	4776	4889	4968	5156	5001	4792	4684	4738	4505	4387	4168	4395	4296	4465	4488	4487	4528	4361	4496	4714	4792	4958	4812	4748	4716	4832	4830	4894	4880	4790	4878	4899	4791	4696	4689	4747	4859
5069	5162	5017	4934	4801	4483	4367	4520	4416	4540	4698	4593	4826	4938	4974	5076	4964	4654	4593	4369	4381	4322	4138	4114	4275	4163	4544	4542	4640	4407	4555	4464	4607	4758	4704	4850	4665	4608	4586	4524	4536	4775	4820	4784	4782	4701	4629	4485	4624	4663
5102	4984	4940	4824	4480	4531	4479	4405	4560	4795	4913	5053	5042	4921	4836	4675	4536	4454	4169	4064	4295	4395	4326	4236	4373	4476	4592	4595	4731	4621	4511	4566	4562	4621	4670	4737	4586	4620	4402	4525	4519	4702	4608	4803	4764	4768	4573	4548	4505	4680
4983	4902	4768	4626	4405	4559	4817	4776	4744	4910	4964	5104	5069	4677	4629	4206	4207	4253	4389	4128	4409	4661	4684	4595	4673	4663	4755	4666	4915	4764	4613	4628	4439	4608	4579	4776	4618	4555	4540	4552	4521	4740	4754	4862	4838	4829	4734	4477	4614	4517
4903	4682	4644	4511	4581	4914	4945	4901	4808	4897	4913	4956	4851	4578	4418	4179	4303	4341	4271	4555	4740	4901	4970	4819	4788	4670	4680	4900	4762	4837	4684	4690	4318	4491	4502	4679	4677	4609	4620	4843	4668	4847	4827	4936	5039	4928	4837	4737	4628	4518
4685	4699	4700	4740	4733	5054	4989	4882	4822	4693	4709	4617	4545	4187	4291	4234	4419	4639	4687	4837	4897	4971	4994	4894	4749	4581	4635	4506	4606	4542	4604	4619	4585	4609	4669	4928	4790	4923	4832	4836	4738	4838	4886	5034	5085	4935	4934	4655	4640	4572
4631	4601	4630	5009	5013	5029	4894	4736	4663	4638	4506	4471	4449	4350	4503	4547	4835	5052	4970	4905	4765	4855	4646	4654	4478	4376	4397	4283	4473	4432	4612	4592	4536	4548	4474	4757	4701	4767	4741	4782	4714	4655	4707	4770	4870	5029	4886	4904	4649	4672
4678	4752	4931	4994	4842	4956	4766	4801	4655	4593	4622	4509	4483	4719	4661	5101	5036	5078	4939	4559	4501	4448	4385	4423	4468	4228	4358	4358	4422	4598	4645	4592	4690	4423	4444	4580	4732	4696	4544	4666	4621	4547	4622	4726	4668	4802	4657	4745	4850	4696
4707	4829	5104	4940	4881	4739	4576	4620	4545	4472	4433	4459	4727	4853	4848	5031	4941	4738	4600	4411	4286	4212	4306	4286	4180	4335	4320	4450	4541	4723	4726	4724	4717	4559	4557	4441	4583	4633	4602	4581	4542	4448	4475	4518	4561	4566	4697	4678	4801	4719
4881	5014	4977	4856	4943	4786	4669	4508	4555	4577	4597	4798	4939	4936	5025	4759	4496	4478	4297	4234	4189	4339	4396	4475	4528	4436	4598	4694	4833	4739	4839	4914	4786	4706	4713	4639	4704	4593	4788	4906	4605	4568	4585	4496	4641	4649	4738	4789	4766	4782
5142	4980	5050	4849	4820	4716	4488	4599	4613	4490	4765	4945	4955	5040	4769	4540	4291	4186	4155	4304	4264	4382	4481	4706	4759	4862	4839	4772	4889	4973	4999	4954	4758	5008	4888	4792	4780	4885	4993	4929	4876	4843	4660	4750	4765	4694	4930	4922	4978	4985
5152	5029	4951	4849	4620	4492	4482	4551	4655	4844	5082	5154	5038	4814	4524	4311	4194	4182	4362	4400	4639	4693	4796	4938	4987	5136	5082	4950	4846	4894	4843	4994	4974	4941	4890	4853	4768	4627	4767	4827	4951	4900	4913	4898	4682	4772	4946	5038	4993	5106
5132	4898	4524	4617	4386	4576	4470	4606	4935	5036	5176	5023	4834	4496	4376	4249	4161	4387	4554	4671	5064	4977	5102	4962	5101	5187	4945	5027	4841	4689	4628	4730	4754	4784	4636	4736	4531	4469	4782	4823	4887	4927	4767	4857	4908	4865	4906	5006	4840	4967
5090	4623	4451	4443	4525	4639	4771	4909	5132	5051	5015	4777	4496	4293	4135	4328	4407	4579	4725	4977	5249	5213	4966	5128	4965	4837	4808	4552	4465	4442	4333	4417	4499	4565	4650	4604	4703	4512	4483	4507	4635	4743	4862	4897	4753	4753	4595	4694	4773	4921
4833	4384	4393	4576	4699	4672	4879	5165	5237	4846	4827	4371	4175	4136	4203	4561	4627	4754	5038	5216	5333	5049	5121	4680	4646	4479	4370	4453	4376	4379	4302	4264	4290	4486	4526	4556	4523	4409	4407	4339	4409	4562	4538	4614	4527	4489	4582	4495	4553	4598
4493	4460	4553	4886	4804	5112	4957	5012	4817	4737	4327	4120	4253	4358	4550	4854	5121	5054	5272	5072	5125	4979	4714	4619	4423	4262	4240	4226	4342	4274	4340	4215	4328	4288	4497	4577	4560	4549	4318	4327	4382	4372	4302	4448	4437	4295	4392	4423	4412	4360
4605	4630	4762	5017	5145	5179	4919	4807	4623	4457	4230	4212	4381	4649	4988	5212	5307	5210	5233	5024	4650	4655	4461	4268	4286	4260	4262	4359	4444	4404	4485	4409	4294	4491	4692	4618	4710	4573	4554	4522	4489	4369	4512	4586	4413	4552	4411	4378	4328	4152
4737	4818	4973	5305	5046	4817	4676	4642	4224	4160	4257	4321	4858	4958	5297	5277	5326	5156	4832	4680	4360	4252	4435	4326	4358	4181	4139	4541	4635	4700	4722	4784	4624	4814	4737	4738	4838	4838	4993	4910	4689	4770	4646	4766	4777	4725	4587	4597	4443	4578
5062	5305	5237	5152	4848	4664	4485	4348	4256	4320	4426	4709	5151	5227	5152	5191	5070	4852	4477	4387	4117	4071	4321	4350	4416	4563	4702	4819	4999	5156	5056	5093	4912	4808	4863	4917	4943	5096	5062	5018	4902	5078	4913	4970	5178	5047	4987	5022	4896	4892
5207	5260	4988	4908	4459	4251	4196	4209	4436	4573	4813	5030	5167	5352	5093	4886	4667	4542	4481	4211	4110	4219	4504	4681	4886	4946	5144	4951	5131	5185	5192	5239	5010	4889	4774	4861	4873	5132	5173	5078	5121	5003	5027	5085	5235	5265	5332	5181	5222	5256
5397	5234	4968	4631	4362	4277	4125	4479	4704	5002	5193	5386	5256	5176	4837	4557	4227	4324	4265	4284	4413	4528	4669	5039	5188	5339	5323	5224	5079	4919	4901	4900	4919	4766	4617	4563	4815	4744	4935	5058	5009	4873	4920	4902	5022	5254	5264	5182	5452	5460
5294	5087	4615	4271	4242	4169	4401	4699	5070	5491	5389	5264	5040	4574	4414	4291	4032	4122	4430	4589	4719	4812	5009	5142	5338	5258	5246	4991	4759	4737	4724	4743	4770	4616	4521	4546	4443	4399	4521	4700	4700	4827	4710	4783	4823	4729	4939	5071	5135	5180
5016	4664	4320	4262	4171	4512	4540	4971	5352	5532	5354	5030	4580	4323	4069	4002	4128	4235	4735	4872	5198	5258	5293	5316	5111	5166	5085	4880	4638	4564	4357	4434	4390	4427	4425	4244	4269	4273	4217	4381	4601	4592	4523	4565	4532	4544	4515	4729	4634	4826
4704	4492	4298	4407	4370	4698	5006	5163	5351	5250	4941	4516	4098	4039	3913	4134	4295	4680	5123	5242	5473	5661	5545	5401	5089	4726	4746	4613	4380	4229	4168	4229	4270	4329	4359	4261	4136	4182	3975	4262	4241	4406	4323	4301	4253	4245	4245	4168	4226	4276
4461	4119	4219	4481	4829	4837	5150	5203	5252	5012	4527	4053	4002	3863	4122	4572	4863	5095	5241	5570	5623	5573	5394	5071	4575	4373	4218	4222	4297	4018	3993	4134	4086	4182	4170	4431	4320	4087	4166	4161	4104	4140	4211	4204	4157	4166	4026	4032	3950	3912
4394	4266	4465	4734	4900	5116	5238	5022	4769	4360	4142	3993	4019	4201	4528	5077	5374	5394	5661	5400	5413	5219	5026	4635	4228	4080	3937	3992	4060	4101	4027	4221	4138	4208	4353	4557	4396	4401	4308	4151	4196	4063	4153	4198	4130	4136	4119	3943	3969	3919
4476	4398	4667	4856	4962	5129	5062	4737	4409	4017	3921	4008	4232	4638	5063	5388	5597	5528	5369	5289	4955	4820	4490	4074	4143	3824	3941	3932	4184	4369	4279	4374	4282	4456	4354	4636	4697	4495	4531	4192	4183	4190	4196	4266	4395	4315	4370	4180	4143	3936
4536	4748	4860	4861	4922	4826	4634	4368	4204	4021	3987	4317	4689	5109	5219	5373	5498	5534	5241	4904	4423	4310	3995	3894	4004	3912	4144	4245	4253	4583	4584	4613	4685	4512	4660	4624	4650	4782	4612	4576	4475	4408	4477	4345	4606	4630	4541	4665	4476	4400
4766	4991	4933	5013	4888	4688	4464	4439	4105	4056	4309	4570	5018	5193	5375	5346	5249	4948	4783	4418	4055	3818	3981	3893	4142	4310	4522	4569	4578	4764	4894	4835	4840	4691	4626	4797	4805	4931	4841	4890	4777	4717	4680	4713	4820	4983	4959	4899	4790	4733
4942	5008	4919	4860	4557	4529	4269	4285	4131	4306	4469	4824	5074	5170	5339	4949	4835	4646	4325	4164	3978	3810	4059	4229	4488	4648	4775	4921	4838	4929	4921	4954	4898	4868	4776	4839	4862	4845	4906	4774	4826	4984	4958	5089	5118	5151	5416	5354	5284	5309
5125	4981	4908	4734	4292	4230	4176	4287	4291	4562	4751	4880	5070	5242	5018	4718	4445	4395	4119	4083	4156	4069	4398	4613	4669	5137	5257	5282	5183	5078	4919	4820	4925	4796	4818	4807	4797	4828	4871	4934	5008	4997	5211	5245	5268	5422	5521	5465	5528	5675
5201	5069	4775	4765	4412	4126	4142	4129	4457	4687	4975	5149	5042	4873	4685	4384	4325	4281	4083	4154	4346	4621	4787	4868	5032	5308	5393	5401	5149	4830	4629	4732	4566	4600	4644	4631	4665	4599	4615	4699	4923	5068	5093	5321	5377	5358	5445	5619	5587	5675
5203	4942	4648	4472	4239	4088	4127	4227	4663	4770	4994	5111	4913	4716	4469	4201	4279	4245	4337	4331	4559	4821	5078	5118	5324	5140	5144	4990	4837	4627	4385	4287	4339	4330	4207	4476	4581	4533	4639	4665	4865	5110	5092	5290	5273	5401	5471	5540	5567	5615
4929	4872	4657	4333	4185	4120	4307	4478	4707	4884	5082	5002	4834	4423	4281	4353	4180	4377	4384	4571	4826	4951	5032	5234	5034	5006	4841	4562	4479	4419	4364	4177	4123	4181	4327	4596	4545	4692	4689	4647	4681	4862	4996	4898	5202	5204	5346	5378	5451	5488
4891	4545	4407	4255	4153	4228	4497	4697	4706	4952	4903	4851	4618	4408	4366	4283	4226	4412	4412	4704	4851	5080	5176	4982	4775	4696	4499	4357	4256	4254	4200	4145	4151	4142	4281	4457	4564	4648	4775	4748	4762	4702	4750	4817	4974	4917	4984	5082	5088	5086
4709	4462	4257	4264	4275	4238	4661	4880	4918	5044	4990	4624	4574	4413	4322	4284	4311	4405	4669	4825	4962	4781	4819	4784	4732	4465	4291	4080	3997	4049	4221	4321	4226	4505	4424	4637	4602	4785	4886	4737	4788	4644	4607	4519	4504	4632	4776	4567	4704	4839
4534	4249	4200	4193	4243	4471	4558	4896	4857	5032	4759	4704	4380	4364	4418	4317	4600	4514	4584	4661	4577	4655	4579	4554	4402	4255	4085	4141	4147	4248	4462	4529	4690	4722	4750	4845	4737	4750	4886	4836	4920	4640	4724	4427	4269	4269	4331	4206	4482	4462
4333	4249	4118	4381	4493	4557	4672	4904	5003	4903	4743	4594	4432	4322	4378	4335	4333	4478	4558	4455	4579	4532	4536	4539	4358	4236	4330	4200	4345	4477	4704	4923	5012	5013	5072	5139	4854	4947	4922	4835	4773	4647	4491	4291	4299	4073	4097	4055	4226	4285
4349	4271	4273	4370	4541	4705	4703	4806	5019	4701	4692	4471	4269	4223	4307	4227	4349	4374	4391	4498	4465	4491	4468	4372	4334	4235	4458	4582	4968	4936	5066	5193	5337	5481	5369	5251	5158	4914	4771	4677	4506	4346	4243	4090	4108	3965	3893	3830	3908	3926
4332	4225	4369	4512	4650	4801	4878	4822	4688	4827	4580	4312	4355	4276	4091	4188	4351	4389	4276	4262	4497	4607	4483	4559	4572	4612	4919	5071	5233	5372	5395	5510	5524	5369	5527	5397	5192	4993	4782	4361	4227	4166	3929	4001	3789	3791	3757	3753	3696	3622
4241	4464	4507	4676	4736	4869	4789	4808	4594	4675	4543	4340	4219	4083	4130	4274	4332	4377	4371	4509	4576	4615	4618	4794	4868	5018	5225	5550	5632	5657	5683	5732	5639	5513	5359	5218	4962	4809	4739	4241	4143	3889	3728	3707	3662	3617	3556	3566	3569	3440
4353	4455	4641	4762	4727	4804	4910	4746	4503	4417	4385	4260	4285	4252	4193	4229	4410	4420	4592	4641	4725	4807	5028	5133	5132	5475	5637	5819	5943	5864	5720	5819	5558	5411	5061	4875	4649	4557	4291	4128	3854	3814	3573	3512	3474	3416	3562	3446	3560	3457
4493	4440	4650	4760	4787	4865	4815	4625	4603	4471	4391	4095	4297	4273	4068	4289	4395	4411	4598	4974	5030	5237	5476	5500	5547	5759	5890	5988	5916	5889	5827	5677	5477	5224	4856	4479	4263	4164	3772	3784	3736	3521	3469	3439	3327	3291	3391	3503	3477	3414
4564	4591	4706	4960	4860	4748	4744	4535	4518	4339	4211	4120	4112	4206	4258	4242	4447	4739	5016	5293	5573	5667	5639	5693	5891	5955	6017	6034	5950	5745	5532	5208	5046	4806	4612	4155	3770	3635	3436	3341	3203	3202	3270	3167	3217	3372	3355	3358	3358	3394
4666	4763	4732	4835	4841	4870	4673	4512	4423	4155	4138	4188	4151	4151	4358	4567	4773	4962	5435	5509	5698	5718	5929	5724	5754	5805	5995	5731	5837	5352	5129	4946	4451	4207	3826	3687	3551	3177	2917	2956	2956	2937	3163	3160	3298	3377	3425	3443	3417	3301
4696	4814	4837	4866	4789	4761	4431	4383	4218	4209	4100	4142	4257	4376	4648	4841	5078	5338	5571	5696	5966	6023	5934	5828	5822	5609	5509	5282	5020	4852	4630	4086	3907	3646	3401	3187	3071	2900	2820	2688	2769	2878	2945	3080	3087	3258	3420	3378	3403	3281
4812	4821	4881	4835	4639	4602	4424	4352	4070	3965	3991	4092	4220	4620	4806	5188	5512	5833	5919	6132	5844	5939	5874	5708	5530	5282	5119	4791	4547	4149	3917	3684	3320	3082	2784	2673	2668	2614	2671	2714	2699	2747	2935	3003	3113	3279	3267	3462	3436	3356
5048	4811	4789	4741	4663	4627	4349	4154	4064	4076	4126	4239	4406	4739	4896	5391	5728	6155	6078	6065	5875	5698	5492	5321	5194	4843	4554	4141	3828	3580	3376	3018	2821	2685	2421	2395	2520	2438	2493	2630	2704	2811	3009	3126	3027	3276	3309	3489	3480	3438
4924	4974	4820	4745	4507	4330	4333	4017	4020	4098	4180	4222	4701	4900	5231	5543	5787	5978	6147	5931	5861	5384	5324	5036	4669	4500	4038	3853	3224	3098	2815	2668	2554	2346	2292	2326	2219	2347	2571	2670	2920	3026	3196	3108	3216	3269	3240	3565	3517	3596
4938	4866	4719	4603	4307	4192	4205	4072	4012	4025	4212	4498	4735	5213	5419	5573	5977	5835	6182	5981	5619	5219	4766	4577	4230	3965	3669	3341	3038	2704	2570	2398	2332	2305	2444	2405	2427	2571	2662	2853	2960	3344	3447	3355	3447	3581	3593	3442	3428	3428
4985	4786	4580	4451	4311	4286	4036	4109	4266	4268	4332	4767	5003	5252	5578	5777	5795	5920	5858	5688	5449	5054	4458	4153	3950	3559	3430	2974	2923	2574	2406	2350	2325	2408	2450	2526	2723	2769	3028	3295	3329	3644	3617	3783	3850	3744	3612	3463	3506	3543
5069	4578	4537	4363	4385	4080	4165	4212	4292	4373	4547	4778	5102	5307	5596	5730	5834	5915	5872	5435	5190	4738	4468	3911	3636	3264	3113	2983	2700	2569	2386	2341	2444	2541	2645	2892	3076	3252	3427	3551	3796	3915	3997	4087	4133	3998	3845	3732	3606	3586
5133	4539	4438	4439	4231	4108	4110	4273	4188	4506	4675	4927	5137	5331	5513	5779	5805	5876	5630	5387	4876	4509	4042	3636	3397	3076	2922	2727	2686	2466	2479	2607	2551	2683	2987	3058	3497	3860	3900	4122	4364	4358	4312	4397	4300	4279	4043	3898	3647	3610
4902	4540	4329	4333	4183	4121	4183	4208	4376	4654	4888	5035	5215	5375	5725	5573	5749	5562	5518	5124	4719	4205	3888	3485	3148	3032	2942	2655	2631	2514	2665	2742	2828	2824	3134	3461	3825	4170	4270	4554	4635	4659	4857	4660	4499	4267	4099	3841	3826	3754
4811	4449	4364	4319	4187	4168	4107	4299	4343	4734	5111	5173	5236	5504	5640	5518	5478	5518	5158	4820	4427	3978	3710	3337	3131	2948	2804	2714	2655	2743	2753	2805	3206	3300	3399	3858	3989	4344	4642	4965	5220	5245	5289	4896	4569	4352	4129	3877	3862	3723
4710	4445	4370	4264	4158	4160	4099	4194	4523	4726	5083	5161	5405	5424	5535	5435	5350	5296	4921	4675	4152	3907	3631	3252	3025	2835	2745	2705	2818	2849	2924	3108	3235	3481	3820	4083	4374	4610	5035	5358	5539	5522	5408	5223	4889	4654	4271	4079	3757	3560
4690	4414	4423	4362	4268	4148	4340	4356	4557	4717	4920	5131	5508	5366	5455	5482	5270	5070	4838	4339	4029	3521	3428	3161	3040	2914	2807	2867	2960	3000	3150	3296	3517	3774	3996	4401	4674	4992	5291	5567	5806	5746	5393	5326	5105	4636	4491	4150	3844	3522
4614	4332	4264	4319	4167	4377	4262	4421	4568	4740	4920	5317	5405	5587	5461	5417	5399	4918	4670	4294	3908	3543	3376	3138	2947	2752	2891	2945	3015	3208	3345	3550	3889	4058	4388	4554	5121	5190	5710	5871	5826	5787	5739	5529	5239	5017	4520	4109	3838	3525
4505	4295	4212	4292	4374	4371	4527	4467	4495	4767	4892	5291	5471	5461	5441	5419	5092	4935	4468	4066	3757	3437	3207	3106	2875	3002	3009	3142	3252	3292	3532	3679	4013	4179	4370	4647	5182	5592	5957	6151	6080	6096	5898	5796	5462	4967	4523	4100	3876	3683
4369	4356	4221	4451	4294	4544	4534	4602	4719	4709	5008	5168	5391	5284	5288	5173	4967	4697	4361	3992	3658	3466	3244	2960	3010	2946	3103	3142	3296	3505	3704	4036	4147	4318	4665	4911	5224	5872	6039	6263	6127	6354	6130	5913	5534	5098	4536	4118	3718	3521
4399	4256	4156	4336	4412	4479	4540	4490	4754	4920	5156	5257	5248	5183	5045	4885	4933	4749	4236	4050	3620	3372	3210	3040	3107	2987	3153	3472	3372	3646	3828	3994	4236	4441	4713	5151	5411	5716	6061	6185	6470	6612	6290	6161	5637	5082	4487	4110	3630	3540
4502	4215	4262	4350	4394	4554	4469	4596	4837	4930	5154	5123	5030	5027	5008	4825	4718	4382	4200	3797	3640	3404	3238	3125	3096	3212	3320	3439	3647	3878	3946	4143	4202	4406	4677	4951	5436	5668	5881	6151	6375	6358	6294	5975	5571	5032	4517	4025	3608	3365
4478	4310	4240	4403	4536	4552	4537	4683	4691	4919	5122	5174	5175	5011	4975	4752	4613	4399	4139	3866	3653	3462	3287	3151	3228	3227	3322	3475	3661	3901	3943	4103	4174	4383	4574	4939	5106	5446	5893	5977	6273	6142	6157	5803	5585	5044	4417	3990	3532	3294
4475	4305	4317	4352	4593	4611	4664	4737	4872	4954	5212	4980	5119	4872	4758	4761	4507	4291	4038	3848	3505	3453	3288	3260	3288	3385	3388	3536	3846	3982	4243	4213	4203	4234	4608	4716	4873	5133	5524	6006	5960	6145	5976	5672	5358	4691	4334	3887	3401	3187
4482	4145	4219	4550	4536	4490	4708	4493	4641	4840	5096	5124	4962	4776	4609	4497	4440	4337	4101	3811	3677	3466	3479	3451	3444	3456	3602	3712	3740	3996	4127	4121	4215	4240	4366	4541	4589	4797	5169	5558	5712	5710	5529	5139	4777	4542	4016	3608	3131	2894
4417	4267	4381	4429	4563	4641	4649	4564	4584	4679	4813	4817	4813	4702	4758	4445	4430	4238	4128	3843	3617	3518	3467	3504	3559	3439	3671	3870	3973	4121	4118	4186	4156	4244	4183	4236	4246	4578	4711	5131	5149	5188	5233	4979	4574	4252	3814	3388	2950	2610
4385	4148	4406	4458	4534	4578	4555	4521	4669	4583	4607	4817	4844	4752	4561	4581	4471	4364	4063	3848	3755	3578	3506	3554	3474	3434	3744	3819	3938	4123	4234	4159	4193	4082	4033	4025	4131	4301	4294	4468	4525	4629	4575	4491	4081	3851	3558	3161	2765	2473
4263	4067	4172	4412	4638	4581	4735	4635	4664	4504	4686	4639	4809	4815	4711	4408	4516	4380	4251	4004	3804	3792	3509	3362	3381	3482	3652	3750	3941	4108	4180	4287	4248	4105	4010	3763	3974	3823	4003	4063	4238	4167	4108	3964	3764	3507	3128	2808	2613	2516
4365	4178	4234	4438	4556	4573	4676	4496	4510	4621	4576	4620	4829	4665	4796	4650	4550	4490	4308	4024	3906	3688	3618	3489	3438	3564	3679	3570	3866	3930	4111	4224	4146	4078	3934	3638	3558	3567	3481	3703	3612	3691	3779	3512	3302	3090	2874	2565	2311	2391
4271	4185	4164	4415	4597	4617	4639	4590	4522	4447	4574	4519	4759	4825	4829	4717	4569	4535	4233	4168	3960	3786	3704	3477	3569	3621	3512	3789	3798	3905	4162	4194	4043	4033	3871	3614	3386	3329	3261	3320	3306	3282	3275	3163	3053	2727	2557	2402	2263	2263
4336	4258	4312	4388	4651	4590	4653	4643	4579	4510	4609	4529	4695	4872	4821	4675	4656	4523	4390	4121	4031	3963	3761	3548	3736	3496	3620	3542	3658	3851	3991	4094	4032	3819	3703	3643	3314	3117	3021	2940	3015	2946	2903	2758	2623	2512	2441	2342	2369	2351
4404	4292	4166	4377	4564	4573	4610	4577	4548	4377	4505	4689	4701	4836	4756	4808	4613	4465	4537	4235	4222	4023	3825	3692	3635	3554	3393	3580	3546	3749	3760	4047	3906	3932	3581	3486	3132	2936	2788	2666	2652	2544	2559	2524	2373	2394	2316	2274	2351	2561
4342	4267	4174	4276	4506	4584	4694	4501	4563	4501	4533	4696	4827	4791	4845	4788	4597	4702	4520	4405	4138	4022	3865	3804	3634	3468	3491	3341	3525	3628	3814	3821	3818	3895	3711	3430	3175	2890	2795	2559	2482	2350	2271	2402	2254	2229	2306	2370	2540	2974
4316	4297	4265	4117	4349	4508	4485	4635	4505	4503	4572	4647	4696	4821	4982	4792	4779	4624	4424	4328	4225	4088	3922	3828	3669	3515	3337	3223	3343	3466	3624	3797	3669	3811	3591	3507	3154	3022	2665	2528	2406	2325	2207	2190	2272	2326	2421	2711	2785	3169
4462	4239	4166	4207	4331	4333	4529	4628	4598	4514	4415	4577	4592	4853	4825	4878	4778	4611	4505	4325	4311	4008	3904	3849	3721	3557	3425	3289	3277	3345	3350	3381	3735	3802	3745	3515	3330	3036	2869	2546	2475	2263	2225	2318	2290	2491	2614	2871	3339	3640
4338	4153	3983	4165	4085	4354	4459	4664	4661	4555	4526	4534	4597	4617	4813	4728	4824	4638	4662	4386	4266	4129	3978	3887	3801	3524	3423	3371	3239	3127	3254	3244	3439	3608	3684	3704	3415	3135	2905	2747	2549	2482	2468	2525	2504	2661	2957	3201	3619	4046
4364	4219	4073	3963	4065	4269	4452	4617	4597	4631	4573	4517	4508	4614	4597	4850	4720	4923	4716	4601	4417	4131	4159	4057	3682	3708	3536	3400	3350	3116	3233	3200	3335	3405	3590	3558	3488	3371	3239	2905	2860	2755	2688	2755	2862	2921	3353	3500	4053	4478
4373	4209	4144	4063	4044	4285	4363	4562	4747	4754	4777	4565	4533	4520	4531	4726	4836	4918	4796	4623	4347	4289	4327	4123	3997	3906	3790	3718	3462	3297	3061	3097	3302	3279	3415	3408	3629	3504	3501	3296	3113	3114	3113	3101	3143	3332	3624	3975	4321	4798
4505	4270	4297	4171	4131	4180	4386	4527	4694	4814	4729	4641	4631	4462	4598	4651	4714	4826	4824	4716	4605	4458	4456	4209	4180	4192	4000	3847	3609	3329	3293	3097	3226	3230	3212	3358	3603	3593	3610	3485	3478	3321	3407	3634	3616	3885	3992	4167	4762	5139
4477	4383	4217	4361	4096	4297	4323	4513	4601	4803	4901	4735	4613	4640	4455	4512	4639	4677	4777	4620	4628	4652	4487	4579	4398	4317	4321	4113	4048	3591	3385	3214	3169	3265	3282	3351	3422	3757	3870	3767	3797	3903	3843	3966	4056	4129	4403	4600	4955	5226
4536	4424	4335	4228	4208	4154	4289	4491	4618	4737	4976	4722	4653	4598	4527	4472	4474	4576	4742	4733	4816	4561	4649	4583	4647	4571	4483	4314	4182	4074	3888	3478	3380	3266	3217	3412	3546	3795	4082	4093	4275	4215	4261	4511	4598	4728	4816	4957	5379	5461
4631	4360	4414	4458	4276	4177	4306	4446	4519	4789	4774	4751	4905	4627	4474	4323	4568	4635	4716	4722	4764	4749	4551	4717	4723	4665	4803	4767	4597	4434	4159	3948	3811	3510	3445	3480	3686	3934	4110	4354	4573	4750	4777	4932	5122	5191	5246	5248	5344	5601
4785	4382	4355	4380	4293	4315	4290	4338	4620	4632	4736	4848	4758	4563	4477	4557	4376	4479	4500	4692	4748	4882	4646	4643	4800	4860	4835	5006	4912	4847	4737	4555	4182	3914	3805	3768	3969	4088	4271	4562	4757	5004	5336	5353	5407	5599	5510	5683	5602	5878
4744	4482	4321	4475	4196	4111	4317	4326	4459	4545	4664	4731	4679	4549	4542	4507	4584	4363	4446	4572	4798	4785	4736	4710	4717	4953	4938	5139	5300	5303	5125	4951	4769	4444	4246	4136	4231	4314	4501	4756	5021	5294	5594	5763	5904	5951	5837	5910	6054	5839
4655	4483	4439	4210	4257	4206	4220	4312	4462	4419	4434	4579	4700	4518	4515	4393	4305	4373	4246	4484	4724	4780	4796	4791	4823	4849	4877	5030	5344	5475	5459	5489	5322	5215	4872	4681	4651	4569	4812	5019	5222	5485	5920	6027	6165	6244	6110	6188	5892	5656
4713	4626	4481	4398	4197	4187	4116	4288	4406	4430	4538	4480	4601	4661	4588	4569	4409	4230	4168	4377	4594	4672	4683	4782	4945	4924	4865	5154	5426	5617	5848	5873	5762	5537	5389	5311	5010	4924	4885	5088	5389	5564	6066	6193	6223	6296	6206	6156	5891	5461
4758	4577	4653	4560	4261	4092	4173	4267	4253	4292	4501	4531	4597	4613	4579	4564	4453	4450	4282	4329	4441	4624	4715	4786	4947	4885	4871	4905	5151	5522	5903	6056	5981	6020	5960	5733	5484	5356	5123	5268	5450	5541	5937	6206	6081	6166	5860	5915	5677	5160
4492	4567	4529	4522	4433	4225	4214	4307	4266	4355	4342	4401	4634	4611	4766	4663	4654	4333	4363	4393	4362	4418	4425	4804	4820	4774	4701	4741	4902	5263	5778	5819	5959	6049	6158	5998	5861	5558	5384	5395	5458	5567	5698	5731	6037	5983	5787	5466	5250	4855
4561	4612	4557	4610	4419	4440	4272	4210	4196	4266	4346	4431	4399	4597	4811	4731	4696	4638	4350	4413	4433	4485	4539	4695	4746	4704	4681	4677	4662	4917	5046	5460	5864	5936	6265	6122	6007	5765	5621	5287	5399	5303	5238	5335	5375	5515	5374	5104	4845	4581
4475	4490	4432	4666	4628	4355	4394	4398	4384	4247	4244	4250	4448	4565	4644	4695	4751	4583	4588	4468	4465	4595	4445	4586	4732	4681	4537	4591	4541	4605	4651	4869	5253	5692	5749	5919	5773	5647	5548	5325	5259	4914	4692	4761	4712	4835	4587	4482	4229	4059
4413	4357	4422	4471	4439	4427	4521	4411	4358	4315	4347	4250	4383	4474	4661	4585	4626	4735	4655	4621	4435	4630	4580	4660	4733	4710	4742	4544	4708	4366	4247	4354	4800	4910	5230	5274	5339	5241	5159	5015	4667	4489	4385	4212	4268	4127	4135	3846	3698	3619
4343	4285	4313	4386	4567	4498	4375	4419	4386	4370	4340	4465	4300	4267	4447	4502	4677	4780	4856	4719	4712	4654	4565	4665	4753	4809	4787	4646	4505	4496	4184	4191	4468	4512	4518	4561	4738	4749	4717	4652	4397	4141	4008	3747	3626	3540	3396	3413	3282	3296
4343	4228	4286	4525	4517	4401	4519	4407	4476	4454	4434	4373	4256	4274	4310	4438	4595	4756	4914	4890	4676	4786	4654	4822	4757	4748	4920	4871	4812	4635	4194	4031	4124	4067	4117	4100	4212	4404	4303	4455	4269	3890	3651	3589	3365	3225	3321	3271	3133	3381
4522	4448	4069	4241	4423	4495	4441	4408	4642	4562	4527	4550	4404	4306	4256	4353	4305	4627	4895	4908	4882	4722	4836	4684	4696	4748	4791	4974	5050	4764	4635	4368	4067	3810	3838	3864	3890	4025	4007	4102	4089	3927	3815	3686	3671	3637	3583	3456	3504	3529
4610	4369	4217	4202	4358	4478	4530	4564	4757	4599	4647	4642	4457	4556	4364	4348	4346	4512	4530	4700	4780	4921	4844	4613	4627	4707	4829	4884	5052	4940	4969	4702	4387	4120	3860	3876	3882	3777	3906	4103	4031	4056	4126	4133	4129	4143	4090	4074	4007	4256
4565	4376	4172	4188	4229	4322	4508	4707	4726	4824	4704	4564	4598	4601	4395	4281	4221	4246	4339	4645	4766	4994	4918	4848	4669	4584	4739	4897	5034	4965	5005	4863	4861	4551	4308	4188	3944	4029	4054	4012	4248	4212	4366	4468	4599	4639	4758	4769	4690	4722
4724	4474	4235	4383	4137	4262	4373	4552	4618	4973	4714	4695	4674	4679	4567	4409	4373	4200	4276	4367	4633	4806	4889	4803	4667	4556	4619	4630	4831	4940	5089	5082	5163	5090	4810	4562	4313	4191	4233	4252	4180	4485	4602	4879	5137	5187	5121	5323	5221	5339
4669	4508	4409	4331	4240	4277	4130	4373	4590	4661	4842	4818	4793	4797	4741	4534	4331	4195	4133	4135	4339	4375	4681	4578	4750	4652	4518	4534	4704	4657	4940	5048	5247	5178	5105	4797	4795	4615	4635	4385	4507	4547	4775	5004	5178	5447	5406	5442	5605	5413
4450	4616	4515	4379	4208	4260	4208	4253	4447	4693	4460	4644	4863	4925	4731	4937	4629	4425	4327	4091	4102	4228	4352	4584	4485	4605	4502	4517	4616	4493	4602	4820	5143	5262	5084	5177	4998	4887	4638	4546	4629	4567	4703	4969	5057	5219	5387	5301	5366	5169
4547	4520	4533	4570	4298	4358	4180	4145	4346	4467	4552	4553	4677	4740	4886	4776	4882	4553	4490	4184	4118	4136	4294	4396	4590	4556	4553	4566	4479	4209	4355	4532	4601	4758	4936	5000	5149	5034	4769	4555	4602	4692	4607	4636	4606	4762	4769	4759	4715	4711
4510	4506	4426	4569	4523	4413	4239	4233	4484	4318	4466	4391	4471	4654	4699	4805	4814	5051	4849	4565	4261	4242	4270	4245	4350	4398	4623	4577	4456	4106	4041	4151	4246	4286	4641	4811	4734	4872	4737	4548	4587	4465	4363	4306	4167	4189	4041	4144	4219	4168
4629	4378	4313	4562	4552	4356	4266	4237	4308	4385	4508	4412	4388	4430	4626	4692	4786	5036	5018	4718	4532	4367	4365	4281	4330	4474	4550	4677	4528	4530	4152	4163	4056	4113	4091	4273	4317	4450	4469	4345	4507	4310	4370	4044	4021	3836	3735	3704	3693	3747
4363	4408	4345	4519	4667	4603	4443	4392	4361	4317	4426	4387	4390	4443	4423	4564	4598	4878	4905	4876	4693	4687	4478	4288	4368	4426	4443	4570	4582	4461	4516	4285	4155	3921	4066	4086	4242	4226	4369	4405	4337	4287	4341	3967	3889	3730	3718	3568	3845	3831
4601	4230	4222	4358	4297	4537	4595	4544	4469	4494	4193	4412	4406	4430	4304	4394	4429	4510	4859	4971	4962	4753	4962	4538	4412	4261	4388	4554	4581	4701	4725	4586	4478	4169	3966	4107	4124	4114	4218	4315	4309	4284	4287	4291	4191	4043	3889	3921	3909	4047
4276	4214	4289	4135	4301	4413	4538	4618	4568	4399	4468	4480	4417	4389	4419	4258	4125	4380	4423	4575	4706	4889	4760	4660	4567	4397	4439	4370	4457	4611	4681	4774	4780	4643	4294	4202	4143	4094	4079	4149	4243	4365	4447	4450	4504	4419	4394	4306	4168	4363
4348	4300	4244	4252	4304	4230	4401	4690	4716	4785	4722	4536	4597	4434	4356	4421	4403	4350	4203	4343	4424	4671	4856	4788	4673	4708	4461	4359	4293	4345	4564	4694	4728	4683	4554	4391	4263	4205	4167	4022	4101	4255	4214	4417	4422	4502	4413	4577	4678	4596
4383	4461	4176	4361	4249	4192	4250	4337	4768	4660	4707	4624	4615	4648	4592	4473	4367	4452	4205	4071	4261	4390	4535	4838	4710	4562	4572	4419	4179	4200	4460	4503	4540	4775	4618	4546	4382	4334	4196	4034	4169	4068	4209	4326	4304	4341	4492	4484	4785	4705
4446	4371	4304	4478	4304	4186	4096	4308	4501	4603	4635	4733	4812	4686	4737	4624	4733	4664	4533	4185	4174	4200	4263	4353	4545	4711	4555	4483	4203	4259	4123	4392	4372	4522	4528	4558	4561	4539	4295	4181	4122	3984	4083	4044	4063	3990	4126	4291	4293	4511
4526	4302	4501	4578	4505	4427	4158	4292	4150	4388	4429	4698	4587	4701	4739	4656	4953	4847	4976	4661	4353	4225	4252	4103	4177	4370	4489	4452	4391	4221	4042	4145	4093	4195	4177	4469	4607	4585	4409	4361	4262	4108	4134	4060	4044	3951	3979	4185	4202	4252
4497	4293	4413	4689	4620	4434	4438	4302	4278	4154	4228	4480	4535	4592	4709	4684	4713	5062	4962	4883	4682	4591	4279	4124	4248	4418	4532	4440	4340	4322	4217	4127	3983	4026	4039	4200	4646	4489	4723	4462	4259	4382	4198	4266	4163	4207	4034	4183	4154	4063
4620	4401	4388	4401	4521	4700	4473	4422	4349	4050	4102	4229	4412	4393	4438	4529	4638	4829	4924	5054	5109	5037	4782	4470	4489	4468	4476	4545	4597	4441	4623	4540	4283	4028	4030	4100	4234	4523	4468	4607	4508	4610	4550	4662	4539	4387	4402	4231	4241	4238
4480	4500	4438	4634	4636	4534	4696	4646	4562	4406	4164	4364	4254	4217	4235	4240	4299	4500	4592	4808	5090	5167	5023	4884	4709	4635	4499	4535	4530	4608	4827	4825	4711	4490	4373	4345	4353	4375	4326	4501	4543	4671	4731	4645	4647	4523	4425	4377	4400	4404
4475	4481	4362	4439	4660	4421	4572	4880	4785	4589	4466	4220	4259	4206	4066	4129	4089	4065	4164	4432	4657	5144	5137	4952	5038	4724	4698	4466	4472	4646	4737	4873	4811	4797	4590	4592	4466	4512	4523	4527	4523	4599	4866	4766	4667	4603	4540	4525	4361	4427
4469	4506	4329	4328	4386	4329	4431	4659	4856	4742	4579	4362	4293	4225	4294	4115	4116	3991	3902	3977	4107	4359	4622	4806	4900	4988	4850	4678	4512	4439	4607	4702	5014	4898	4819	4614	4780	4534	4621	4322	4414	4315	4528	4618	4524	4531	4480	4597	4356	4530
4450	4344	4470	4420	4331	4280	4321	4509	4740	4754	4776	4680	4556	4422	4280	4280	4273	4106	4015	3777	3820	3762	4036	4449	4613	4628	4645	4776	4468	4407	4414	4599	4560	4741	4623	4674	4699	4830	4590	4310	4254	4241	4339	4449	4432	4319	4247	4396	4403	4439
4385	4384	4236	4464	4318	4263	4136	4320	4516	4662	4647	4742	4672	4528	4344	4329	4319	4467	4430	4188	3990	3630	3740	3838	4164	4122	4416	4366	4365	4205	4213	4087	4146	4295	4290	4522	4683	4638	4515	4423	4206	4228	4152	4216	4153	4102	4090	4215	4218	4246
4527	4236	4457	4493	4542	4451	4377	4309	4308	4229	4401	4536	4578	4686	4502	4565	4447	4691	4648	4662	4293	4146	3899	3860	3903	3837	4077	4097	4117	4006	4153	4099	4017	4028	3879	4014	4224	4323	4352	4280	4262	4292	4460	4315	4213	4285	4130	4248	4406	4342
4432	4351	4407	4437	4403	4393	4515	4346	4265	4324	4251	4366	4381	4440	4371	4425	4527	4512	4483	4778	4632	4622	4339	4173	4035	3940	4063	4024	4084	4112	4143	4069	3958	4017	3971	4000	4129	4242	4199	4289	4252	4497	4535	4602	4506	4416	4352	4361	4454	4414
4584	4457	4230	4276	4173	4236	4327	4431	4297	4310	4157	4223	4218	4296	4267	4316	4297	4429	4347	4579	4619	4862	4774	4745	4484	4478	4292	4204	4362	4362	4444	4302	4447	4339	4122	4244	3995	4132	4065	4272	4244	4393	4527	4523	4700	4457	4331	4245	4555	4514
4498	4574	4452	4276	4140	4249	4353	4395	4357	4366	4276	4304	4206	4218	4135	4319	4242	4159	4065	4273	4360	4660	4846	5078	4889	4717	4683	4677	4531	4391	4543	4652	4671	4664	4630	4481	4358	4307	4232	4202	4260	4075	4243	4411	4321	4283	4405	4231	4316	4325
4643	4466	4411	4432	4167	4274	4252	4243	4262	4456	4401	4384	4307	4236	4203	4171	4460	4187	4065	3984	4140	4054	4379	4713	4833	4639	4822	4751	4623	4387	4507	4602	4815	4678	4609	4662	4624	4550	4283	4409	4137	4201	4212	3974	4145	4032	4019	3979	4053	4174
4385	4419	4510	4654	4454	4234	4077	4082	4172	4294	4485	4364	4560	4417	4421	4425	4361	4232	4428	4195	3926	3997	3904	4127	4289	4437	4487	4491	4380	4452	4212	4434	4373	4403	4574	4470	4507	4422	4362	4269	4250	4053	3921	3968	3917	3961	3803	3793	3988	4071
4234	4257	4377	4343	4397	4333	4379	4249	4079	4001	4226	4257	4394	4363	4350	4476	4485	4596	4470	4540	4351	4107	4032	3893	3923	4097	4248	4231	4185	4348	4040	4083	4048	3990	4175	4131	4264	4301	4516	4416	4329	4166	4063	4148	3973	3955	3936	3946	4022	4182
4319	4323	4420	4315	4384	4415	4454	4367	4212	4152	4082	4183	4219	4312	4323	4511	4365	4474	4700	4739	4751	4846	4567	4316	4095	4115	4040	4159	4261	4158	4213	4156	3948	3985	3923	3868	4075	3983	4211	4219	4245	4198	4340	4179	4107	4191	4359	4233	4164	4318
4478	4427	4270	4262	4330	4303	4498	4681	4482	4420	4267	4066	4122	4189	4109	4230	4325	4377	4555	4670	4600	4890	5014	4841	4837	4592	4501	4450	4424	4398	4389	4435	4451	4407	4231	4107	3985	4040	4091	4317	4383	4405	4288	4610	4499	4615	4524	4516	4485	4470
4524	4514	4400	4578	4341	4314	4322	4391	4455	4493	4254	4248	4145	4196	4029	4227	3951	4202	4147	4229	4336	4618	4803	4939	4995	5035	4834	4787	4767	4570	4771	4532	4799	4986	4737	4729	4447	4422	4459	4433	4474	4442	4461	4569	4541	4549	4684	4628	4419	4412
4531	4506	4425	4548	4507	4268	4301	4250	4550	4661	4474	4333	4308	4360	4299	4085	4088	4130	4205	3965	3999	4068	4226	4495	4760	5005	4825	4874	4816	4738	4661	4784	4855	4900	4958	5046	4918	4907	4740	4742	4551	4514	4384	4309	4355	4364	4276	4325	4205	4100
4335	4362	4382	4451	4520	4449	4265	4169	4408	4484	4473	4436	4548	4435	4522	4318	4222	4338	4293	4245	4062	3897	3904	4018	4179	4409	4452	4485	4497	4635	4471	4439	4523	4631	4784	4699	4727	4642	4729	4722	4502	4465	4286	4286	4247	4080	4107	4013	3918	3902
4533	4216	4228	4326	4465	4520	4330	4347	4525	4443	4427	4360	4390	4589	4497	4460	4547	4500	4579	4583	4489	4244	4027	4061	3915	3881	4005	4045	4189	4238	4189	4160	4044	4134	4149	4155	4349	4281	4390	4411	4442	4400	4297	4091	4142	3957	4067	4057	3974	3997
4499	4515	4138	4387	4296	4437	4458	4542	4388	4431	4333	4442	4300	4513	4555	4634	4408	4534	4627	4567	4604	4518	4609	4388	4363	4121	4093	4093	4024	4206	4090	3997	4121	4017	3975	3892	3903	3859	3833	3990	4143	4096	4285	4246	4353	4291	4353	4366	4394	4342
4551	4588	4403	4278	4245	4356	4373	4412	4470	4606	4310	4240	4378	4330	4376	4648	4548	4483	4376	4482	4507	4485	4782	4757	4749	4552	4570	4245	4373	4323	4337	4300	4351	4298	4349	4285	4037	4092	4021	4109	4150	3983	4245	4203	4446	4505	4631	4678	4676	4413
4720	4521	4518	4449	4277	4412	4370	4435	4462	4567	4445	4421	4401	4202	4317	4561	4521	4384	4245	4232	4284	4402	4391	4648	4751	4843	4706	4638	4493	4519	4581	4625	4683	4730	4791	4715	4547	4488	4357	4413	4390	4384	4215	4312	4229	4399	4387	4497	4369	4333
4564	4625	4485	4408	4291	4378	4355	4388	4346	4297	4361	4383	4349	4236	4374	4429	4375	4368	4427	4351	4433	4294	4168	4244	4490	4486	4595	4724	4605	4634	4588	4621	4445	4427	4638	4796	4723	4641	4597	4579	4689	4474	4469	4316	4256	4163	4197	4184	4089	4123
4521	4597	4449	4493	4352	4300	4624	4344	4309	4316	4413	4278	4313	4240	4328	4317	4289	4277	4410	4522	4485	4185	4159	4142	4176	4074	4234	4408	4316	4322	4376	4393	4327	4078	4203	4302	4344	4355	4519	4233	4330	4340	4412	4320	4067	4152	4047	4066	4040	4074
4593	4466	4267	4388	4377	4344	4436	4564	4289	4388	4396	4420	4316	4266	4232	4400	4283	4214	4400	4429	4514	4447	4445	4275	4211	4169	4208	4228	4017	4178	4222	4171	4116	4034	3934	4063	3940	3989	3952	3958	3948	4091	4115	4231	4179	4127	4158	4115	4259	4242
4691	4481	4494	4471	4231	4230	4437	4542	4420	4462	4497	4366	4363	4204	4251	4380	4394	4153	4208	4344	4493	4615	4553	4649	4514	4420	4437	4325	4307	4253	4460	4397	4248	4180	4223	4194	4020	3976	3991	3768	3768	3966	4085	4153	4054	4287	4260	4492	4402	4475
4717	4551	4661	4583	4334	4421	4270	4465	4430	4506	4453	4413	4418	4417	4259	4284	4380	4198	4164	4095	4313	4288	4292	4457	4537	4546	4557	4521	4497	4565	4454	4525	4496	4471	4532	4634	4560	4551	4517	4312	4189	4247	4236	4309	4255	4373	4332	4331	4461	4425
4596	4599	4581	4504	4583	4453	4487	4332	4433	4447	4383	4376	4312	4316	4317	4378	4296	4210	4275	4256	4333	4101	4196	4095	4318	4305	4315	4331	4417	4345	4283	4294	4387	4472	4340	4581	4594	4748	4606	4612	4527	4393	4429	4262	4361	4170	4336	4256	4119	4214
4366	4509	4517	4576	4540	4417	4424	4479	4353	4299	4281	4347	4396	4419	4348	4136	4269	4305	4338	4456	4356	4200	4201	4199	4112	4021	4050	4011	4255	4127	4067	4207	4237	4162	4062	4133	4169	4264	4391	4193	4194	4301	4226	4316	4253	4083	4062	4122	4054	3971
4302	4469	4459	4553	4590	4351	4349	4461	4448	4436	4173	4288	4363	4320	4339	4170	4241	4329	4228	4325	4263	4452	4416	4283	4252	4023	3988	4107	4147	4109	4036	4099	4003	4038	3985	3790	3987	3907	3806	3945	3875	3960	3924	4054	4172	4084	4103	4062	4216	4157
4468	4341	4348	4591	4331	4407	4453	4655	4607	4410	4330	4291	4320	4394	4275	4210	4159	4391	4173	4263	4234	4445	4501	4429	4452	4139	4242	4328	4212	4165	4129	4198	4141	4255	4227	4273	4061	4043	4018	4019	4052	3965	4162	4104	4167	4251	4321	4369	4405	4437
4512	4392	4360	4380	4354	4265	4384	4449	4476	4467	4353	4389	4425	4379	4377	4281	4247	4192	4197	4220	4138	4190	4382	4229	4256	4442	4376	4480	4496	4498	4248	4279	4301	4455	4453	4293	4526	4463	4404	4438	4601	4412	4173	4407	4295	4437	4388	4302	4336	4209
4553	4329	4334	4462	4470	4305	4277	4392	4412	4406	4367	4401	4392	4422	4300	4393	4253	4239	4205	4122	4200	4203	4134	4169	4229	4177	4115	4344	4107	4336	4155	4217	4112	4135	4222	4298	4283	4274	4334	4426	4334	4327	4339	4289	4193	4312	4109	4080	4058	3935
4540	4203	4268	4410	4417	4308	4193	4204	4192	4342	4363	4287	4424	4461	4322	4233	4328	4125	4251	4270	4351	4360	4120	4172	3965	4077	4005	3880	3997	4052	4153	3923	3912	3973	3889	3863	3912	3910	4054	3992	4170	4003	4023	3962	4169	4019	4056	4008	3816	4006
4568	4422	4289	4402	4411	4330	4389	4381	4380	4325	4293	4291	4378	4388	4257	4290	4116	4229	4311	4125	4138	4351	4240	4213	4211	4184	4149	4157	4095	4112	4152	4035	3925	3966	4020	3918	3899	3865	3842	3860	3996	3926	3910	3914	3970	4021	4152	4147	4130	4227
4596	4372	4193	4405	4488	4484	4275	4411	4486	4517	4397	4228	4434	4346	4316	4256	4274	4301	4127	4200	4149	4177	4244	4319	4354	4425	4452	4260	4231	4292	4275	4369	4355	4177	4187	4292	4343	4148	4325	4070	4182	4099	4190	4138	4187	4329	4242	4377	4492	4427
4624	4458	4330	4339	4429	4278	4400	4302	4573	4500	4443	4344	4231	4293	4319	4163	4142	4124	4188	4228	4144	4099	4102	4067	4225	4220	4351	4244	4406	4345	4343	4352	4333	4355	4358	4300	4333	4360	4307	4498	4370	4299	4274	4315	4310	4328	4238	4238	4242	4362
4520	4337	4359	4496	4466	4472	4341	4355	4463	4447	4320	4320	4304	4403	4272	4233	4148	4100	4274	4279	4157	4197	4090	4114	3966	4111	4337	4125	4118	4121	4253	4201	4016	4138	4281	4074	4155	4357	4212	4285	4282	4136	4288	4196	4177	4136	4127	4174	4115	4206
4480	4288	4228	4483	4462	4339	4234	4422	4451	4460	4306	4385	4317	4243	4322	4274	4070	4299	4229	4248	4128	4141	4309	4162	4293	4130	4172	4229	4036	4075	4062	4140	4162	4104	4040	3939	3911	4100	4074	4056	3974	3976	3948	4125	4102	4038	4108	3988	4056	4043
4545	4360	4266	4348	4357	4451	4354	4461	4421	4430	4401	4362	4401	4421	4378	4312	4364	4347	4323	4281	4046	4150	4199	4088	4185	4203	4267	4260	4068	4084	3976	4140	4132	4174	4117	4043	4012	4029	4076	4038	3854	3917	4107	4132	4093	4198	4199	4006	4132	4159
4579	4254	4295	4323	4354	4309	4384	4241	4465	4464	4414	4421	4323	4539	4511	4325	4327	4426	4408	4374	4128	4129	4146	4220	4168	4169	4180	4233	4112	4050	4040	3933	4146	4200	4092	4257	4068	4084	4141	4100	4154	3948	4045	4169	4169	4153	4071	4156	4132	4054
4592	4239	4266	4442	4366	4257	4237	4305	4397	4349	4396	4443	4277	4465	4325	4439	4400	4536	4468	4473	4378	4159	4136	4179	4155	4087	4138	4174	4095	3969	4100	4002	4155	4104	3987	4060	4042	3963	4082	3999	4075	4009	4001	3936	4065	4130	4079	4042	4128	3855
4483	4431	4303	4339	4421	4355	4271	4221	4244	4448	4419	4285	4303	4382	4358	4203	4344	4333	4518	4519	4514	4394	4292	4271	4097	4264	4109	4117	4125	4131	4153	4274	3962	3978	4049	4058	4041	4075	3932	3965	4003	4043	3989	3971	3970	4188	4080	4141	4002	4042
4642	4388	4229	4268	4287	4492	4396	4195	4231	4444	4276	4268	4389	4354	4380	4264	4322	4317	4450	4520	4365	4459	4328	4241	4289	4137	4306	4248	4153	4114	4146	4201	4147	4076	4267	4197	4166	4195	4031	4003	3965	4018	4008	4041	4015	4078	4243	4027	4204	4229
4389	4315	4225	4307	4379	4400	4402	4227	4367	4509	4348	4422	4387	4466	4469	4367	4161	4341	4500	4370	4250	4337	4262	4154	4306	4170	4339	4342	4225	4063	4260	4280	4112	4186	4271	4154	4194	4203	4168	4154	4051	4147	4114	4135	4050	4129	3920	4144	4085	4168
4482	4387	4172	4223	4369	4236	4236	4252	4312	4370	4324	4367	4514	4489	4381	4393	4326	4488	4266	4262	4293	4297	4223	4279	4166	4168	4271	4276	4208	4148	4208	4274	4181	4217	4204	4229	4249	4048	4003	4108	4001	4234	4115	4197	3969	3987	4042	4105	3942	4196
4445	4404	4245	4365	4224	4230	4066	4168	4389	4370	4432	4277	4304	4297	4460	4409	4452	4456	4474	4358	4333	4342	4308	4205	4235	4218	4192	4170	4203	4157	4288	4190	4194	4093	4063	4157	4039	4041	3990	4023	3911	3918	4150	4160	4047	4062	4139	3958	4068	4216
4375	4320	4171	4242	4316	4474	4374	4237	4323	4411	4371	4313	4456	4382	4411	4451	4417	4269	4430	4378	4313	4381	4308	4253	4173	4307	4297	4345	4333	4228	4084	4301	4059	4227	4072	4276	4161	4182	4039	4080	4065	4077	4093	3979	4119	4179	4058	4069	4123	4267
4455	4116	4193	4224	4294	4269	4217	4364	4283	4308	4473	4372	4287	4427	4471	4315	4274	4315	4313	4496	4403	4286	4357	4339	4328	4272	4289	4284	4258	4185	4315	4285	4203	4148	4287	4261	4244	4160	4032	4204	4053	4048	3965	4063	4161	4131	4151	4090	4060	4245
4435	4235	4088	4044	4250	4250	4148	4386	4305	4271	4302	4301	4236	4507	4526	4240	4286	4220	4382	4309	4368	4268	4362	4348	4384	4299	4393	4301	4352	4326	4270	4243	4059	4220	4178	4147	4152	4049	4119	4104	4103	4210	3951	4051	4131	4154	4027	4168	4002	4110
4526	4267	4027	4010	4125	4174	4134	4128	4167	4277	4325	4224	4352	4391	4459	4348	4304	4355	4452	4401	4286	4252	4338	4388	4198	4221	4405	4462	4334	4248	4331	4217	4123	4095	4134	4176	3926	4096	4014	4256	4081	4209	4136	4016	3959	4105	4157	4025	4109	3863
4501	4227	4118	4163	4271	4186	4136	4028	4026	4191	4183	4234	4103	4280	4435	4404	4282	4332	4367	4376	4211	4216	4382	4603	4289	4403	4288	4272	4403	4221	4422	4240	4230	4115	4284	4143	4145	4082	4111	4083	4166	4119	3998	4148	4164	4135	4182	4220	4141	4188
4300	4170	4174	4330	4230	4166	4101	3940	4253	4172	4162	4184	4124	4234	4322	4324	4294	4388	4316	4316	4357	4490	4476	4416	4268	4175	4463	4267	4265	4256	4383	4256	4218	4319	4286	4193	4223	4301	4163	4108	4216	4129	4256	4210	4247	4378	4256	4117	4206	4244
4384	4319	4151	4110	4214	4158	4227	4091	4187	4198	4236	4193	4126	4196	4200	4036	4272	4384	4339	4240	4371	4289	4360	4313	4187	4270	4406	4296	4191	4189	4429	4293	4212	4239	4187	4296	4170	4171	4331	4191	4232	4143	4171	4211	4266	4285	4291	4124	4194	4069
4524	4120	4270	4242	4144	4202	4155	4168	4084	4272	4161	4126	4252	4129	4283	4131	4357	4399	4404	4262	4270	4312	4301	4465	4257	4249	4369	4375	4272	4260	4248	4195	4349	4209	4349	4285	4249	4172	4241	4263	4205	4346	4218	4214	4285	4260	4264	4200	4224	4267
4364	4273	4194	4296	4285	4158	4109	4158	4244	4303	4137	4099	4189	4257	4129	4125	4172	4204	4247	4184	4201	4298	4408	4276	4247	4218	4202	4295	4344	4308	4362	4254	4293	4344	4231	4220	4092	4074	4272	4340	4124	4140	4256	4180	4369	4217	4153	4054	4066	4261
4395	4311	4204	4283	4289	4159	4020	3959	3951	4132	4096	3963	4202	4255	4284	4134	4265	4277	4191	4167	4243	4244	4294	4350	4440	4431	4234	4192	4272	4295	4278	4184	4012	4384	4182	4134	4182	4049	4018	4199	4280	4019	4186	4077	4065	4137	4135	4275	4182	4169
4414	4141	4235	4355	4361	4125	3920	4120	4137	4096	4101	4011	4207	4166	4153	4054	4194	4207	4169	4272	4287	4297	4267	4332	4255	4311	4269	4240	4162	4136	4177	4129	4199	4287	4380	4173	4149	4006	4178	4248	4003	4114	4178	4153	4141	4051	4019	4161	4168	4086
4337	4196	4307	4433	4202	4092	3932	4123	4103	4056	4087	4078	4180	4227	3950	4069	4089	4250	4360	4192	4239	4218	4331	4365	4284	4336	4291	4356	4170	4220	4189	4132	4308	4410	4245	4183	4048	4108	4057	4186	4096	4156	3985	4111	3993	4238	4169	4108	4183	4039
4384	4245	4275	4250	4221	4027	3956	4145	4199	4226	4248	4149	4184	4028	3959	4154	4068	4150	4287	4180	4177	4208	4308	4180	4165	4248	4181	4227	4180	4173	4140	4122	4292	4302	4272	4227	4304	4217	4257	3994	4074	4065	4038	4127	4067	4076	4118	4074	4078	4033
4389	4369	4415	4380	4185	4243	4139	4279	4220	4182	4198	4000	4189	4070	4003	4040	3995	4192	4124	4107	4059	4215	4252	4205	4074	4064	4161	3925	4138	4141	4021	4072	4203	4192	4156	4101	3953	4076	4088	3976	3971	3888	3991	3964	4254	3991	4000	4122	4007	4087
4332	4315	4310	4472	4298	4308	4223	4231	4336	4056	4030	4210	4171	4270	4003	4032	4112	4032	4116	4222	3986	4141	4138	4061	4107	4078	3947	4190	3950	4183	3947	4010	4063	4148	4041	3989	4011	4019	4066	3904	4039	3984	3944	4054	4132	3992	4109	4112	4000	4062
4319	4215	4382	4428	4429	4318	4320	4299	4366	4268	4261	4015	4145	4166	4064	4010	4093	4181	3998	4029	3912	4124	4123	4107	4238	4096	4038	4134	4176	4071	4035	4106	4034	4130	4099	4136	4130	3983	4001	4130	3970	3949	4023	3990	4027	4117	4005	4110	4170	4063
4221	4250	4386	4463	4303	4177	4312	4351	4376	4164	4271	4248	4377	4197	4061	3968	4152	4067	4004	4022	3971	4108	4120	3985	4072	4126	4144	4135	4142	4074	3941	3948	4028	4086	4137	3927	4069	4016	4042	3969	4117	4032	4114	4035	3989	3944	4060	4015	4003	3972
4363	4320	4442	4508	4352	4158	4251	4215	4346	4183	4109	4332	4191	4247	4100	3987	4129	4046	3959	3982	4060	4125	4074	4043	4101	4138	4023	4107	4064	4003	4007	3939	3964	4034	3976	3997	4064	3939	3995	4062	3867	4008	3881	3891	3935	3901	3934	3866	4007	3878
4258	4352	4372	4285	4445	4233	4269	4491	4228	4271	4102	4363	4310	4219	4147	4067	4182	4129	4028	4139	4061	4048	3985	4028	4036	4085	3911	3879	4010	3979	3863	4034	3964	3919	3909	3966	3939	4005	3808	3842	3977	4020	3973	3873	3921	3882	4003	3973	3778	3970
4297	4346	4440	4331	4199	4251	4333	4260	4286	4123	4109	4275	4223	4200	4044	4217	4279	4215	4026	4033	4067	4162	3982	4038	4035	4076	3831	3993	4040	4046	3969	3959	4101	4004	3976	3910	3961	3999	3786	3969	3865	3863	3994	3892	3838	3862	3875	4042	3950	3901
4412	4311	4207	4427	4278	4238	4318	4340	4359	4259	4309	4384	4157	4129	4186	4252	4240	4090	4101	4146	4135	3991	4013	4016	4091	3946	3984	4094	4028	4100	3907	3991	4011	3994	4137	4048	3993	4002	3749	3859	3909	3839	3972	3923	4048	3945	3958	3977	3943	3968
4400	4389	4343	4253	4226	4378	4368	4268	4340	4217	4351	4430	4314	4171	4302	4364	4118	4106	4164	4113	4122	4069	4103	3985	3996	4110	3998	3991	4039	4134	3995	3980	4038	4085	4037	3931	3908	3910	3785	3965	3996	3774	3903	3884	3883	3947	3887	4035	4092	3899
4536	4456	4226	4247	4125	4353	4450	4355	4160	4295	4349	4399	4331	4139	4243	4305	4301	4079	4094	4148	4060	4138	4151	4059	4094	4107	4110	4057	3977	4004	3940	3939	4016	4006	4017	3994	3851	3922	3874	4032	3810	4156	3876	3943	3933	4095	4028	3921	4140	3937
4384	4332	4181	4127	4278	4211	4365	4275	4239	4342	4217	4406	4200	4388	4415	4427	4189	4263	4198	4234	4140	4023	4126	4158	4217	4104	4127	4062	4055	3988	3913	3874	3959	3903	3929	3938	3959	4017	3905	3869	3920	4011	4127	4032	3839	3876	4025	3895	4080	4154
4344	4451	4061	4180	4138	4383	4295	4215	4283	4093	4319	4308	4282	4164	4271	4311	4235	4168	4187	4252	4113	4144	4146	4153	4177	4071	4070	4110	4001	3921	3915	4033	3947	3807	4013	3995	4063	4018	4059	4006	4078	4017	4103	4018	4060	3958	4097	4163	3982	4115
4508	4246	4021	4102	4175	4132	4174	4213	4259	4254	4267	4137	4067	4242	4397	4422	4176	4181	4249	4149	4147	4118	4148	4216	4055	4130	4237	4154	4042	3955	3954	3888	3994	3886	4066	3925	3911	4082	4071	4020	3944	4068	3999	4153	3934	4065	4018	4030	4009	4107
4548	4322	4052	4316	4014	4184	4025	4051	4307	4208	4246	4130	4024	4177	4231	4261	4218	4132	4203	4174	4071	4109	4224	4105	3986	3961	4083	4042	4028	3927	3969	3990	3874	3898	4040	3997	4030	4003	4127	3959	4000	4076	4129	4062	4124	4020	4053	4113	4028	4080
4570	4365	4156	4288	4261	4225	4128	4147	4296	4225	4209	4053	4087	4164	4329	4198	4141	4061	4237	4082	3988	4077	4095	4056	3970	3914	4085	3945	4034	3996	4081	4009	3996	4039	3967	4129	3871	4170	3999	4001	4074	4154	4105	4251	4059	4210	4154	4135	4148	4003
4427	4276	4152	4255	4289	4055	4236	4094	4135	4271	4068	4046	4059	4230	4101	4013	4129	4136	4177	4019	3954	4035	4176	3881	3949	4051	4165	4071	3977	4066	4088	3978	4017	4104	4077	3979	3917	4158	4055	4120	3959	4096	4158	4092	4243	4076	4065	4190	4080	4109
4460	4276	4189	4273	4216	4214	4140	4229	4279	4279	4139	4072	4079	4170	4159	4051	4040	4039	4086	3974	3922	3880	3991	4001	4079	4007	4101	4059	4016	4130	4053	4113	4026	4204	4101	4099	4049	4172	4084	4002	4152	4045	4178	4034	4151	4157	4112	4121	4089	4168
4514	4306	4171	4353	4299	4095	4100	4198	4190	4131	4020	4065	4047	4170	4062	4160	4003	4300	4119	3920	3963	4117	4058	3872	4012	4077	4022	3814	4069	4046	4146	4135	4062	4017	4043	4077	4163	4277	4217	4057	4015	4073	4142	4121	4204	4129	4148	4070	4104	4174
4572	4396	4312	4345	4309	4199	4146	4246	4241	4100	4127	3990	4177	3989	3976	4033	3957	4077	4077	3971	4086	4089	4060	4010	3926	4172	4016	4061	3901	4002	4184	3896	4014	4020	4096	4124	4206	4031	4202	4082	4035	4092	4183	4208	4060	4111	4227	4076	4103	4133
4515	4499	4493	4381	4151	4120	4214	4125	4201	4006	4018	4000	4061	4093	3997	3952	4102	4079	4035	4053	4020	4036	3958	3924	4016	3999	4056	4075	4081	3938	4097	3935	3942	4122	4003	4079	4091	4200	4066	4078	4045	4154	4102	4113	4213	4170	4153	4105	4193	4141
4587	4550	4414	4371	4265	4259	4134	4311	4138	4188	4098	4034	3983	3948	4050	4144	3994	4159	4137	4063	4010	4034	4110	3985	3970	3939	3982	3934	3954	3991	3898	3916	3953	4097	3927	4096	4112	4075	3975	4175	3991	4056	3949	4018	3964	3968	4034	4150	4296	4145
4622	4436	4472	4378	4192	4261	4259	4362	4190	4220	4203	4103	4087	3935	4056	4172	4147	3982	4064	4031	3932	3988	3947	3970	3926	3942	3840	3861	3869	3804	3895	3934	3912	3981	4043	4000	3952	3869	4087	4087	3991	4027	4038	3845	3926	4059	3979	4072	4080	4025
4695	4422	4360	4270	4219	4342	4249	4192	4277	4178	4217	4140	4020	4028	4050	4122	4130	3972	4088	3950	3958	3845	3928	3941	3810	3890	3888	3943	3904	3965	3786	3864	3900	3877	4030	4136	3777	3870	3908	3874	3907	3838	3896	4056	3948	4048	4018	4104	4111	4129
4524	4450	4305	4372	4285	4263	4415	4273	4281	4325	4217	4181	4101	4177	4129	4196	4182	3923	4067	4016	3883	3947	3838	3867	3802	3905	3934	3914	3775	3906	3874	3942	3914	3907	3872	3880	3936	3856	3944	3902	3930	3860	3922	3842	3960	3974	4063	4112	4185	4207
4557	4324	4343	4316	4301	4268	4242	4313	4246	4367	4145	4137	4145	4155	4262	4155	4137	4175	4123	3880	3900	3846	3835	3979	3820	3848	3791	3826	3706	3804	3750	3813	3728	3903	3747	3851	3900	3799	3827	4012	3905	4004	3883	3990	3875	4008	4055	4078	4061	4163
4430	4290	4323	4391	4340	4253	4222	4380	4198	4296	4257	4057	3948	4045	4117	4182	4102	4013	4151	3927	3906	3924	3909	3950	3834	3840	3912	3962	3779	3773	3915	3829	3858	3920	3936	3963	3904	3911	3994	3938	3951	4011	4019	3934	4016	3974	4067	4136	4259	4237
4288	4159	4194	4275	4306	4216	4203	4292	4304	4317	4122	4025	4081	4085	4027	4048	4064	4161	4128	4106	3937	3989	3934	4050	3953	3914	3830	3881	3806	3932	3951	3918	3987	3848	3963	3895	4028	3835	3940	4111	4119	4030	4032	4082	4184	4136	4140	4265	4109	4233
4315	4116	4216	4331	4208	4195	4112	4084	4103	4205	4207	3961	4139	4109	3916	3942	4039	4146	3899	3990	3923	3968	4014	3981	3912	4017	3952	3926	3908	3930	3988	3858	3958	4017	4199	4097	3954	4035	4094	4119	4135	4079	3994	4133	4057	4183	4165	4114	4099	4066
4224	4266	4215	4275	4269	4180	4223	4075	4143	4111	4020	4000	4003	3885	3835	3884	4051	4040	3804	3819	3908	4018	3904	3996	4085	3987	4159	3971	3852	4100	4059	4169	4091	4199	4124	4147	4162	4121	3984	4119	4168	4003	4161	4160	4088	4176	4207	4150	4153	4243
4286	4221	4271	4264	4074	4009	4150	4044	4135	3977	4021	3842	4075	3941	3874	3920	3996	4031	3954	3883	3948	4013	3890	3885	4063	4071	4164	3996	3967	3998	4344	4095	4243	4258	4124	4119	4205	4227	4231	4258	4184	4191	4048	4146	4243	4099	4268	4253	4262	4312
4437	4286	4250	4194	3916	3972	4103	4061	4041	3900	3914	4049	4063	3858	3887	3951	4026	4028	3982	4014	3995	4009	4131	4041	4060	4072	4078	4145	4017	4054	4107	4143	4329	4253	4221	4243	4215	4232	4229	4227	4182	4095	4103	4249	4270	4004	4191	4231	4293	4238
4284	4312	4340	4028	4019	3946	3985	3999	3912	3855	4002	3915	3918	3880	3898	4133	3990	3947	4033	3945	4075	3972	4061	3975	4077	4075	4103	4011	4009	4170	4155	4244	4363	4173	4090	4145	4131	4227	4213	4227	4179	4187	4120	4162	4144	4171	3992	4312	4262	4264
4367	4140	4150	3980	4161	3841	4080	3935	3952	4010	3903	3985	3836	3768	3936	3936	3983	3855	3970	4049	3935	3923	4069	4115	4067	4243	4164	4104	4138	4116	4087	4185	4144	4173	4279	4160	4209	4099	4191	4170	4193	4065	4107	3998	3888	4032	4174	4130	4147	3969
4489	4318	4057	4190	4126	3975	3926	3825	3891	4018	4025	3936	3937	3892	3866	3986	3952	3882	3973	3895	4059	3796	3925	4072	4137	4096	4097	4159	3915	4059	4074	4069	4167	4016	4082	4011	4083	4005	4176	4272	4100	4031	3926	4176	4023	4148	4052	4042	3763	3832
4404	4163	3961	4161	4127	4071	3964	3959	3860	4140	3963	4025	3837	3967	4016	4023	3963	3903	3968	3893	3844	3984	4016	3919	3927	4027	4051	4128	4051	4006	4015	4007	4088	4084	3999	3902	3990	3939	4077	4049	3987	4018	4009	3940	4178	3893	3956	3901	3854	3708
4254	4170	4163	4083	3987	3998	4031	4154	4154	4168	4019	3972	4155	4128	4009	3994	3946	4126	3864	3955	3862	4006	3905	3957	3923	3974	3966	3886	4005	3967	3901	4021	3977	4033	4029	3834	4012	3802	4079	3965	3941	3811	4025	4061	4104	4111	3912	3932	3873	3785
4355	4224	4086	4119	4109	3769	4105	4093	4042	4028	4060	4060	4163	4112	3984	4071	4163	4148	3925	3806	3782	3877	3828	3771	3694	4012	3956	3953	3897	4044	3773	3841	3913	3938	4019	3865	3905	3896	3789	4066	3956	3908	4035	4077	4094	3844	3769	3796	3828	3904
4264	4310	4195	4042	3994	3995	3943	4039	4040	4090	4058	4234	4032	4054	4051	4040	4054	4035	3850	3984	3975	3937	3876	3801	3856	3842	3959	3859	3896	3952	4006	3928	3831	4030	4027	3947	3977	3836	3906	3864	4096	4012	3930	4014	3782	4003	3810	3866	3916	3797
4328	4338	4075	4248	4071	3995	4040	3940	4054	4180	4253	4269	4262	4213	3987	4064	4041	3912	3928	3893	3804	3915	3902	3800	3852	3979	3897	3832	3827	3799	3897	3878	3984	4119	4055	4023	3983	3947	3892	3995	4055	3976	3967	3907	3866	3928	3911	3940	3934	3726
4313	4383	4158	4307	4003	3895	4004	4062	4088	4140	4133	4271	4148	4098	4103	4106	3915	4027	3930	4091	3919	3836	3851	3992	3936	3819	3926	3927	3944	3896	3856	4029	4054	4014	3972	4067	3831	3992	3943	4110	4027	4109	3937	3875	3831	4008	4077	3989	3752	3779
4407	4320	4216	4229	4240	4144	4054	3924	3862	4120	4205	4035	3915	4098	4185	4034	4106	3955	3950	4027	3948	3897	3830	4000	3890	4075	3880	4070	4011	4057	3973	3959	4015	4114	4053	4040	4003	3900	4156	4095	4164	4025	3942	3865	3924	4001	4146	3906	3864	3638
4453	4221	4348	4232	4211	4315	3971	3987	3823	3849	3704	3785	3803	3913	4115	4050	3946	3935	3994	3990	4015	3932	3939	3819	3965	4137	3920	4150	3956	4067	3991	4063	4078	4000	4049	4094	4050	4073	4176	3852	4036	3962	3829	3988	3945	3992	3925	3715	3693	3853
4291	4217	4290	4251	4240	4111	4136	4078	3858	3662	3536	3747	3684	3829	3866	3912	3927	3773	3868	3975	4018	3972	3909	3875	3934	4125	4155	4148	4105	4127	4057	4105	4160	4118	4263	4135	4335	4180	4039	3892	3894	3948	4044	3978	3940	3947	3862	3695	3780	3918
4268	4107	4249	4367	4165	4046	4078	4135	3971	3684	3775	3589	3665	3548	3687	3809	3901	3745	3882	3887	3978	3962	3697	3851	3992	4029	4023	4035	4046	4036	4183	4141	4177	4076	4051	4065	4188	4092	3964	3829	4036	4082	4111	4092	3929	3916	3674	3895	3814	3913
4351	4346	4355	4241	4170	4038	4177	4180	3994	3920	3672	3734	3561	3569	3588	3776	3779	3804	3829	3873	4079	3949	3952	3981	3869	3866	4092	3879	4030	4136	4175	4105	4188	4102	4166	4066	4050	3933	4045	3815	3942	4039	4063	3749	3807	3733	3762	4031	4069	3839
4415	4526	4336	4269	4102	4143	4114	4138	4192	3932	3854	3813	3672	3703	3689	3841	3854	3842	3894	3970	4042	3943	3850	3882	3863	3869	3909	3976	4102	4079	4190	4093	4088	4094	4190	3978	4020	3943	4018	3995	4040	3897	3813	3698	3637	3667	3865	3866	3948	4016
4489	4412	4348	4277	4143	4109	4066	4107	3993	4156	4043	4026	3837	3802	3701	3685	3728	3690	3883	3681	4009	3867	3915	3782	3729	3871	3945	3920	3936	4001	4136	4151	4044	4115	3909	3911	4000	3989	4119	3938	3872	3870	3693	3582	3624	3842	3926	3942	3909	3888
4427	4351	4222	4269	4389	4265	4063	3894	4037	4269	4093	4086	3955	3842	3883	3661	3803	3762	3834	3789	3967	3704	3931	3974	3925	3893	3891	3769	4028	3979	4033	3852	3975	3885	3973	3775	3918	3971	3913	3885	3887	3665	3615	3580	3652	3812	3888	3799	4001	3840
4329	4216	4194	4345	4391	4084	4004	3959	4168	4156	4088	4072	4154	4093	4015	3936	3624	3858	3924	4011	3874	3792	3876	3865	3714	3804	3791	3868	3934	3897	3907	4067	3904	3799	3918	3687	3792	3927	3875	3888	3807	3651	3568	3641	3812	3890	3850	3804	3833	3798
4237	4184	4195	4199	4233	4123	4062	4132	4196	4324	4057	4148	4194	4132	3872	4079	3879	3843	3854	3909	3988	3863	3949	3750	3767	3795	3966	3709	3771	3775	3816	3839	3749	3804	3708	3824	3856	3766	3818	3834	3761	3565	3646	3811	3660	3813	3757	3807	3832	3647
4296	4264	4165	4196	4081	4103	4149	4145	4197	4145	4213	4266	4248	4165	4039	3959	4055	3893	3928	3936	4029	3894	3731	3818	3925	3909	3769	3843	3925	3845	3876	3774	3821	3874	3884	3807	3761	3853	3656	3715	3606	3789	3643	3785	3841	3820	3744	3838	3767	3814
4453	4386	4235	4125	3967	4048	4147	4287	4124	3976	4092	4245	4187	4145	4243	4315	4205	4051	3947	3890	3888	3834	4023	3789	3835	3922	3973	3860	3906	3837	3869	3771	3717	3817	3961	3829	3756	3677	3619	3741	3822	3830	3781	3823	3733	3847	3846	3889	3764	3827
4283	4225	4239	4155	4061	3963	4007	4176	4070	4082	4299	4027	4111	4049	4262	4232	4229	4140	4131	4042	3828	3907	3855	3840	3903	3922	3823	3917	4032	3885	3898	3874	3834	3891	4011	3765	3783	3765	3733	3769	3852	3936	3809	3791	3744	3905	3899	3895	3891	3804
4415	4172	4087	4213	4156	4066	4063	4051	4298	4077	4197	4198	4148	4023	4124	4195	4129	4190	4078	3941	3907	3947	3782	3852	3952	3890	3799	3824	3933	3772	3936	3953	3912	4048	3850	3864	3814	3776	3896	3785	3883	3894	3901	3839	3936	3821	4029	3859	3962	3878
4322	4210	4212	4162	4048	4087	4035	4076	4267	4111	4144	4226	4192	4217	4225	4200	4262	4159	4141	4090	4029	3858	3705	3882	3917	3855	3889	3823	3696	3936	3754	3964	3998	3795	3938	3758	3960	3924	3849	3999	3948	3799	3729	3825	3982	3922	3908	3973	3889	3895
4186	4223	4269	4312	4172	4031	4089	4196	3993	4134	4067	4247	4188	4153	4113	4211	4148	4271	4260	4044	3949	3904	3833	3828	3921	3848	3907	3847	3957	3896	3985	3907	3914	3890	3799	3783	3843	3974	3941	4065	3892	3772	3903	3913	3871	3967	3859	3845	3923	3915
4318	4297	4388	4254	4157	4078	4075	4068	4106	4093	4179	4197	4263	4098	3995	4054	4048	4226	4082	4113	3952	4123	3942	3858	3937	3847	3737	3916	3837	3727	3837	3886	3859	3765	3925	3803	3798	4044	4058	3918	3876	3929	3925	4046	3985	3924	3894	4010	3854	3841
4328	4205	4184	4396	4333	4104	4114	4003	4018	4250	4114	4227	4106	4062	4016	4108	4108	4253	4115	4072	4059	4125	3945	3993	3901	3961	3791	3810	3801	3974	3857	3771	3775	3781	3869	3788	3916	3825	3948	3759	3808	3941	3810	3907	3910	3842	3865	3859	3872	3793
4254	4234	4149	4223	4262	4037	4064	3972	4063	4091	4219	4154	4225	4032	4068	3922	3986	4099	4029	4069	3898	3921	3971	4003	3981	3901	3710	3698	3806	3795	3754	3744	3716	3792	3713	3963	3924	3860	3863	3658	3856	3830	3982	3841	3848	3678	3763	3920	3743	3779
4153	4247	4228	4139	4242	4022	3972	4023	4105	4247	4154	4067	4192	4100	4041	4035	4112	4138	4161	4069	4054	4264	4067	3958	4076	3932	3841	3851	3827	3738	3959	3780	3829	3766	3709	3885	3807	3896	3709	3669	3845	3825	3802	3858	3888	3776	3767	3774	3729	3828
4184	4076	4084	4097	4025	4031	4055	3953	4087	4198	4139	4064	4236	4107	4015	4020	4087	3940	3955	3995	3914	4043	3781	4034	4064	4004	3903	3866	3688	3799	3778	3919	3804	3788	3756	3866	3831	3898	3765	3721	3731	3655	3815	3670	3935	3789	3746	3686	3772	3702
4249	4148	4008	4175	3965	4007	3977	3924	4070	4145	4024	3913	4129	4183	4133	4280	4060	4164	4236	4126	3977	4106	4156	4042	4154	4190	4075	4035	3774	3763	3757	3761	3832	3808	3805	3777	3869	3771	3741	3751	3653	3650	3686	3653	3939	3826	3821	3792	3704	3808
4171	4110	4110	4244	4000	3963	3972	3984	4055	4046	4261	4239	4124	4034	3918	3774	3942	4042	3879	3927	3955	3924	3991	4006	4051	4003	4054	4108	3968	3831	3806	3900	3817	3671	3911	3737	3823	3859	3808	3790	3754	3689	3666	3804	3856	3743	3782	3838	3830	3889
4199	4204	4055	4005	4164	3963	4058	4005	4087	4180	3845	4025	4150	4072	4154	4208	4179	4046	4213	4000	4217	4237	4030	4125	4099	4199	4053	4216	4190	4014	3886	3754	3920	3773	3807	3796	3759	3835	3841	3732	3727	3731	3759	3896	3702	3654	3741	3866	3874	3782
4208	4087	4202	4137	4154	4094	4058	3959	4028	4061	4143	4101	3974	4035	3966	3857	4013	3937	3883	4064	3918	3989	3872	3959	4008	4166	4295	4275	4130	4064	3850	3854	3898	3719	3726	3887	3832	3754	3901	3817	3756	3924	3787	3669	3628	3562	3773	3796	3801	3699
4285	4232	4074	4215	4101	3815	4081	4061	4086	4089	4051	3957	4071	4200	4114	4106	4242	4189	4092	4148	4124	4030	4043	4079	4075	4096	4094	4067	4088	4157	4035	3900	3778	3796	3720	3842	3815	3789	3669	3704	3799	3756	3749	3637	3762	3711	3623	3809	3710	3725
4441	4260	4276	4230	4207	4176	4069	4038	4191	4020	4194	4093	4118	3957	4044	3903	3922	3940	3758	3758	3846	3981	3938	3986	3964	4187	4188	4140	4037	4002	4001	3900	3855	3598	3844	3651	3690	3712	3827	3764	3750	3723	3782	3678	3621	3652	3479	3534	3643	3681
4401	4350	4252	4101	4250	4239	4229	4179	4170	4090	4040	4026	3932	3906	4271	4203	4138	4162	4111	4245	4159	4105	4094	4048	4055	3975	4083	3985	4114	4015	4013	3797	3835	3743	3794	3587	3749	3648	3600	3858	3707	3702	3735	3823	3742	3659	3466	3404	3566	3769
4464	4237	4156	4375	4284	4215	4198	4240	4166	4105	4079	4207	4124	4125	4091	4101	4107	3943	4045	3897	4011	3953	3876	3971	4108	4065	4127	4079	4066	3989	3919	3971	3847	3819	3611	3656	3571	3767	3755	3726	3682	3804	3762	3851	3645	3508	3457	3445	3478	3521
4339	4388	4156	4128	4322	4234	4350	4296	4323	4317	4134	4125	4066	4280	4102	4166	4103	4193	4055	4023	4032	4003	4138	4114	3919	4067	3993	4024	4144	4089	4019	3927	3964	3895	3868	3672	3834	3807	3650	3837	3805	3873	3826	3753	3534	3605	3719	3549	3401	3484
4375	4272	4090	4416	4285	4062	4245	4415	4338	4288	4253	4176	4134	4127	4204	4211	4067	4064	4028	3943	4013	3967	4060	4133	4143	4135	4122	4057	3915	3897	4026	4049	4131	3824	4059	3872	3743	3918	3607	3700	3876	3696	3744	3736	3646	3654	3719	3570	3524	3531
4376	4366	4404	4140	4116	4243	4247	4270	4150	4177	4201	4132	4278	4284	4167	4279	4074	4140	4078	4085	4027	3981	3952	3996	4039	4080	4091	4235	4205	4103	3933	3993	4002	4038	4033	4000	3918	3708	3712	3828	3714	3707	3707	3670	3889	3791	3713	3611	3616	3542
4448	4408	4143	4286	4240	4166	4171	4136	4259	4237	4185	4038	4046	4063	4141	4221	3998	4094	4106	4029	4024	4089	3963	4048	3918	4157	3990	4122	3943	4284	4216	4139	3918	4094	4074	4137	4041	4042	3902	3807	3913	3551	3574	3753	3635	3757	3522	3482	3546	3605
4202	4426	4217	4355	4152	4029	4162	4305	4182	4137	3934	4037	4067	4132	4253	4314	4242	4363	4160	4250	4186	4167	4079	4017	4131	4066	4058	3877	3995	4025	4176	4196	4187	4109	4216	4159	3970	4026	4101	3760	3631	3662	3654	3662	3667	3474	3487	3548	3717	3689
4289	4251	4145	4184	4122	4154	4160	4174	3958	3987	4053	4173	4135	4187	4163	4038	4240	4089	4114	3964	3937	4118	4079	4059	3997	4088	4125	4042	4226	4064	3944	3987	4099	4250	4052	4112	4052	4192	4012	3865	3722	3634	3707	3624	3504	3495	3619	3664	3737	3497
4392	4109	4157	4327	4293	4019	4132	4180	4323	4149	4056	3958	3916	3931	3824	3891	3893	3847	3940	3820	3885	3818	3814	3876	3768	3900	3904	3967	4044	4082	4053	4094	3906	3987	4034	4029	3955	3765	3872	3881	3901	3876	3767	3538	3435	3484	3669	3772	3553	3483
4242	4088	4279	4265	3976	3922	4044	4312	4359	4002	3944	3825	3907	4003	4090	4172	4218	4222	4232	4218	4278	4293	4132	4030	3856	3797	3845	3870	3987	4024	4078	4072	4088	3997	3935	3933	4025	3957	3814	4053	4039	3849	3680	3553	3635	3623	3623	3565	3443	3299
4133	4260	4181	3999	4022	4242	4148	4027	3950	4025	3970	4117	4087	4136	4207	4078	4150	4098	4087	4047	3981	4270	4180	4262	4065	4138	4114	3899	3845	3879	3974	3921	3929	4087	4055	3890	3813	3947	3954	3984	3818	3841	3604	3716	3813	3753	3454	3456	3345	3189
4364	4236	4007	4137	4320	3997	3826	3962	3998	4163	4095	4007	3843	3880	3891	3819	3883	3798	3805	3660	3662	3725	3744	3712	3934	4000	4050	4101	4077	4003	4028	3884	3835	3880	4075	4045	3899	3747	4185	3867	3845	3757	3924	3903	4039	3964	3640	3381	3387	3308
4275	4115	4266	4387	4053	3845	3981	4092	4197	4058	4080	3972	3763	3901	3835	3984	4123	4100	4112	4088	4006	4070	3899	3858	3651	3596	3602	3877	4099	4101	4173	4037	3989	3868	3794	3885	4076	3891	3848	3915	3944	3841	4036	4266	4230	4075	3635	3429	3322	3577
4228	4371	4438	4087	3877	4011	4137	3930	3850	3927	3999	4017	3882	4018	4087	4009	4073	4291	4385	4390	4433	4484	4519	4591	4330	3996	3828	3799	3788	3944	4008	4030	4040	3923	3922	3908	4072	4034	3832	3819	3915	4101	4175	4280	4408	3943	3784	3622	3609	3546
4449	4514	4111	4043	4273	4152	3959	3932	3741	4003	3949	4065	3940	4051	3948	4020	4104	4101	4057	4159	4117	3983	4351	4505	4411	4406	4249	4064	3827	3820	3813	3924	3938	4002	4063	3919	3799	3852	3982	3809	3976	4300	4384	4231	3975	3909	3607	3806	3702	3501
4627	4194	4035	4308	4210	4054	3824	3996	3925	3926	3858	3930	4055	4177	3997	4142	4020	3983	3932	3848	3790	3736	3827	3854	3979	4161	4246	4370	4182	3780	3807	3897	3827	3991	4050	4172	3762	3725	4120	4113	4104	4389	4443	4124	3693	3651	3611	3890	3671	3546
4330	3950	4103	4405	4212	3868	3912	4072	4076	3895	4034	4158	4269	4134	4131	3937	3899	3825	3953	3904	3810	3909	3693	3632	3607	3802	3857	4027	4306	3937	3938	3917	3954	3944	3845	3946	3946	3772	3907	4231	4273	4241	4303	3908	3538	3432	3710	3549	3551	3491
4017	4084	4445	4289	3978	3951	4041	4108	4063	4210	4061	4305	4140	3927	3784	3682	3626	3766	3877	3788	3977	4030	3993	3995	3830	3619	3650	3639	3886	3957	4085	4097	3988	3976	3687	3729	4115	4210	3964	4333	4339	4081	3978	3746	3632	3405	3504	3399	3619	3807
3969	4261	4232	3893	3828	3894	3975	4009	4152	4413	4308	3897	3689	3537	3619	3760	3906	4150	4151	4112	4190	4214	4244	4214	3963	3774	3650	3574	3538	3796	4047	4084	4115	3892	3920	3798	3988	4368	4076	4056	4103	4055	3552	3598	3689	3481	3454	3509	3779	4033
3993	4200	3815	3754	4021	4027	3942	4021	4197	4162	3822	3606	3583	3680	4027	4422	4570	4850	4597	4679	4482	4320	4218	4230	4168	4126	4131	3745	3624	3661	3746	3944	3911	3895	3881	3878	3977	4313	4266	3847	3795	3682	3523	3532	3692	3464	3501	3924	3890	4366
4148	3922	3588	3806	4177	3929	3885	4013	3992	3710	3572	3790	3938	4383	4903	5059	5192	5022	4837	4875	4565	4458	4414	4279	4349	4130	4178	4157	3931	3686	3615	3804	3930	3898	3970	4093	4011	4034	4118	3646	3442	3611	3546	3536	3533	3599	3747	4058	4269	4241
4394	3701	3585	3879	4109	3937	3874	3764	3747	3530	3682	4158	4587	5324	5230	5220	4899	4680	4553	4375	4184	4320	4309	4324	4191	4160	4082	4075	4129	3773	3676	3567	3722	3871	3947	4106	4017	3714	3749	3723	3347	3520	3593	3614	3643	3846	3972	4163	4130	4069
4105	3674	3646	4057	3938	3885	3721	3768	3545	3583	3895	4622	5031	5092	4823	4474	4146	3932	3716	3681	3662	3911	4021	4203	4303	4204	3951	3962	3978	3896	3745	3640	3537	3741	3932	3891	3901	3609	3613	3742	3506	3460	3552	3683	3910	3923	4147	4184	4147	3802
4290	3759	3976	4102	3916	3733	3788	3652	3602	3872	4489	4901	4948	4582	4042	3662	3160	2998	2962	2973	3094	3218	3475	3755	3948	4090	4113	3968	3920	3900	3944	3543	3534	3433	3941	4126	3910	3524	3533	3779	3817	3411	3715	3818	4034	4262	4215	4083	3836	3751
3982	3902	4183	4228	3906	3715	3694	3649	3749	4377	4625	5035	4528	3931	3339	2789	2533	2540	2455	2581	2639	2798	3066	3253	3607	3992	4194	3962	3919	3910	3855	3767	3400	3491	3692	4107	4018	3632	3398	3780	3824	3399	3609	3944	4156	4382	4345	4078	3891	3704
3975	4001	4271	4198	3713	3725	3653	3792	4191	4512	4882	4704	4067	3294	2707	2412	2353	2337	2535	2528	2480	2574	2686	2952	3331	3887	3942	3831	3777	3826	3912	3792	3519	3454	3847	4117	4005	3712	3507	3641	3826	3575	3678	3969	4219	4359	4363	4125	3839	3672
3919	4099	4201	4279	3715	3601	3679	3995	4281	4851	4843	4363	3565	2950	2366	2444	2531	2757	2725	2890	2593	2612	2638	2656	2930	3496	3751	3803	3927	3893	3824	3802	3701	3493	3726	4147	4243	3714	3624	3496	3705	3532	3416	3926	4216	4282	4281	4060	3850	3908
3790	3991	4416	4085	3627	3648	3733	3957	4339	4680	4524	3934	3195	2690	2476	2654	2867	3075	3231	3147	2972	2746	2610	2494	2864	3287	3760	4033	4020	3926	3974	4073	3873	3469	3606	3982	4102	3791	3813	3717	3570	3592	3293	3701	3900	4052	4051	3957	4003	4009
3801	3928	4206	4036	3755	3671	3780	3926	4335	4489	4349	3767	3138	2556	2604	2765	3218	3458	3585	3531	3374	2989	2653	2536	2614	3166	3781	4256	4289	4134	3974	4143	3882	3619	3603	3894	3942	3881	3764	3710	3541	3484	3302	3547	3639	3867	3984	4023	4123	4133
3815	4047	4058	3892	3581	3722	4149	4050	4285	4411	4025	3522	3047	2548	2665	2959	3160	3592	3725	3790	3395	3131	2729	2544	2564	3053	3927	4396	4378	4182	4211	4156	3939	3697	3700	4087	4012	3859	3994	3876	3680	3576	3489	3436	3510	3683	3934	3983	4165	4200
3778	3884	4079	3950	3736	3757	4201	4213	4328	4242	4004	3596	2991	2670	2800	2857	3141	3616	3834	3717	3453	3011	2623	2310	2483	3276	3859	4203	4154	4046	4034	4057	3917	3714	3780	4162	4155	3937	3982	4019	3808	3787	3526	3534	3394	3460	3810	3790	3967	4072
3796	3946	4107	3874	3506	3836	4045	4164	4274	4375	4132	3511	3085	2778	2651	2774	3056	3276	3439	3533	3251	2787	2400	2403	2568	3193	3814	4132	3911	3867	3732	3803	3677	3709	4041	4362	3897	3710	3994	4119	3975	3735	3730	3575	3533	3282	3429	3550	3959	3905
3953	3916	3982	3872	3583	3660	4084	4380	4352	4378	4184	3682	3365	2943	2636	2621	2799	3011	3019	2921	2804	2506	2255	2231	2772	3436	3927	3991	3782	3580	3537	3508	3458	3587	4074	4240	3879	3671	4061	3961	4012	3804	3795	3698	3499	3386	3407	3407	3697	3935
4042	3841	3895	3986	3739	3643	3996	4168	4508	4421	4277	3920	3543	3111	2773	2656	2586	2618	2695	2600	2376	2237	2098	2314	2922	3527	4176	4020	3814	3551	3426	3351	3302	3471	4007	4251	3733	3735	4070	4063	3935	3943	3900	3798	3689	3479	3629	3475	3607	3775
4090	3808	3937	4046	3825	3659	3840	4264	4342	4471	4395	4121	3738	3567	3177	2697	2598	2390	2362	2280	2215	2245	2238	2692	3313	4058	4399	4216	3755	3330	3302	3286	3129	3232	3929	4140	3668	3782	4100	4008	3951	4132	3827	3819	3621	3734	3578	3375	3424	3327
4026	3856	3910	4179	3858	3709	3655	3999	4270	4349	4343	4295	3983	3768	3397	3076	2759	2651	2458	2613	2606	2597	2794	3333	3925	4461	4772	4273	3690	3167	3171	3189	3285	3294	3805	3813	3680	4028	4165	3932	3988	4007	3880	3887	3945	3838	3520	3458	3438	3436
3964	3863	3908	4136	4123	3714	3556	3768	4145	4371	4359	4263	4242	4170	3781	3547	3314	3134	3095	3088	3239	3399	3716	4021	4599	4853	4726	4337	3606	3350	3252	3300	3337	3356	3628	3478	3447	4221	4223	3923	4074	4001	4068	4108	4051	3923	3441	3447	3424	3717
3863	3900	3809	4114	4103	3936	3666	3674	3884	4106	4283	4197	4200	4327	4066	3965	4028	3877	3846	3745	4087	4336	4652	4839	4917	4839	4367	3920	3574	3560	3526	3410	3466	3557	3667	3401	3358	4020	4081	3723	4151	3939	4088	4174	4032	4033	3770	3583	3628	3920
3752	3821	3855	4058	4115	4057	3754	3707	3835	4107	4306	4283	4250	4154	4213	4207	4507	4468	4481	4603	4599	4895	4952	4923	4483	4200	3754	3610	3557	3820	3723	3673	3597	3677	3480	3232	3439	3855	3606	3819	4077	4063	4253	4116	4038	3913	3826	3928	3742	3842
3810	3708	3926	3905	4080	4246	4013	3826	3606	3885	4190	4132	4262	4252	4180	4211	4352	4460	4479	4659	4701	4744	4679	4382	3847	3562	3230	3324	3610	3876	3895	4013	3899	3754	3387	3230	3596	3664	3411	3895	4096	3920	4107	3955	4022	3938	4054	3927	4175	3946
3861	3655	3677	3971	4032	3991	3984	3901	3686	3609	3767	4051	4198	4200	4067	3946	3993	4096	4158	4224	4131	4134	3718	3584	3407	3203	3232	3412	3928	3994	4001	4090	3982	3565	3349	3407	3765	3373	3234	3735	3623	3846	3989	3941	4012	4130	4363	4131	4103	3837
4087	3854	3586	3873	3897	3888	4075	4178	3843	3707	3619	3771	4082	4083	3968	4035	3832	3719	3704	3639	3670	3421	3338	3321	3302	3426	3716	3931	3926	3949	3952	4057	3752	3528	3661	3918	3689	3310	3451	3696	3282	3725	3904	4034	4087	4299	4271	4170	4146	3658
4143	3998	3714	3800	3796	3904	3914	4200	4032	3839	3592	3519	3769	3830	3937	3894	3866	3674	3663	3598	3592	3485	3414	3595	3811	4013	4114	3845	3782	3792	3784	3807	3692	3839	4108	3808	3365	3435	3718	3378	3248	3442	3600	3982	4149	4407	4187	4266	3857	3715
3941	4158	4045	3809	3756	3826	3990	3945	4176	4245	3899	3824	3648	3626	3792	3592	3699	3708	3822	3897	3734	3713	3672	3932	4094	3959	4013	3689	3685	3693	3723	3534	3789	4323	4271	3601	3443	3787	3640	3339	3282	3306	3376	3849	4084	4291	4113	4072	3561	3557
4084	3967	4038	3953	3911	3882	3879	4018	4057	4246	4385	4155	4007	3785	3611	3559	3485	3631	3688	3863	3807	3788	3743	3892	3824	3828	3767	3669	3600	3689	3575	3671	4036	4150	4007	3818	4071	3803	3418	3380	3365	3315	3535	3650	4112	4053	4003	3729	3524	3598
4210	3892	3937	3929	3940	3898	3982	4060	3982	3886	4155	4304	4262	4394	4140	4093	3821	3691	3778	3811	3744	3690	3710	3770	3801	3825	3714	3648	3620	3657	3767	3919	3947	3845	3788	4255	4139	3755	3643	3533	3411	3518	3651	3710	3816	3696	3950	3797	3654	3282
4254	4152	3765	3927	3951	3920	4004	4076	4084	4021	3787	3803	4022	4318	4364	4364	4335	4084	4099	4009	3949	3846	3796	3630	3623	3795	3688	3687	3809	3919	3955	3846	3620	3732	3977	4176	3987	3799	3880	3707	3463	3533	3649	3705	3321	3280	3498	3673	3796	3367
4071	4037	3900	3817	3826	3845	3905	4121	4295	4203	3949	3724	3715	3803	3812	3970	3933	3961	3883	3871	3829	3869	3674	3672	3586	3551	3665	3734	3858	3963	3848	3664	3626	3808	3903	3747	3837	4033	3961	3746	3723	3669	3680	3567	3247	3215	3246	3435	3558	3623
3948	3902	3987	3949	3708	3799	3870	3914	4060	4289	4251	4088	4038	3886	3760	3782	3672	3602	3399	3456	3648	3635	3633	3674	3627	3729	3849	3903	3713	3707	3731	3717	3811	3817	3434	3448	3827	4164	4033	4148	4119	3835	3509	3386	3375	3339	3359	3401	3617	3590
3988	3794	3801	3942	3917	3696	3722	3867	3979	3881	4053	4168	4194	4341	4172	4043	3993	3960	3866	3970	3830	3922	3788	3775	3768	3826	3789	3629	3625	3654	3899	3849	3721	3387	3483	3617	3880	3815	3902	4263	4222	3819	3424	3524	3455	3543	3725	3379	3668	3894
4028	3955	3926	3797	3899	3868	3827	3887	3899	3999	3949	3883	3864	3931	4141	4107	4174	4020	3952	4062	4046	3923	3833	3536	3515	3614	3716	3606	3843	3795	3854	3676	3542	3628	3899	3749	3614	3683	3810	4099	3984	3822	3591	3377	3472	3967	3531	3529	3507	4112
3876	4010	3965	3927	3826	3801	3867	3856	3952	4083	4141	4042	3828	3864	3746	3731	3847	3637	3734	3587	3689	3604	3613	3490	3556	3660	3805	3937	3700	3628	3590	3722	3824	3833	3812	3718	3770	3790	3782	3697	3921	4040	3733	3549	3735	3564	3630	3639	3790	4046
3793	3952	3920	4135	4018	3755	3748	3784	3772	3976	4092	4065	3931	3841	3796	3844	4040	3723	3870	3755	3839	3760	3800	3798	3757	3652	3790	3564	3554	3482	3830	3896	3870	3649	3701	3816	3900	3742	3535	3575	3918	3938	3911	4051	3751	3819	3749	3672	3960	3889
3945	3790	3746	3937	4123	3956	3799	3646	3580	3831	3897	4016	3910	3888	3962	3969	4095	4050	3889	3967	3839	3902	3981	3856	3789	3649	3685	3604	3542	3802	3784	3746	3679	3695	3855	3858	3779	3665	3659	3654	3678	3768	4080	3905	4018	3987	3754	3827	3836	3763
3905	3881	3806	3983	3978	3842	3881	3820	3885	3842	3847	3899	3853	3718	3789	3947	3975	3971	3838	3824	3829	3812	3945	3825	3772	3801	3773	3777	3724	3443	3657	3654	3816	3870	3735	3606	3847	3816	3780	3644	3695	3813	3840	3884	3896	3770	3730	3744	3730	3702
3698	3751	3870	3910	4105	3944	3861	3799	3921	3844	3988	3963	3800	3809	3639	3949	4010	3921	3845	3763	3815	3862	3923	3929	3847	3729	3635	3659	3674	3670	3794	3829	3747	3554	3538	3579	3801	3858	3790	3810	3747	3667	3816	3772	3494	3692	3632	3596	3627	3664
3900	3735	3799	3821	3864	3925	3851	3737	3601	3684	3832	3933	3883	3775	4004	3824	3784	3998	3914	3887	3962	3982	3911	3952	3886	3651	3802	3825	3829	3699	3625	3662	3746	3741	3599	3634	3775	3951	3960	3897	3658	3721	3887	3718	3612	3559	3525	3678	3439	3606
3623	3854	3748	3835	3780	3793	3804	3762	3815	3734	3731	3717	3641	3638	3658	3711	3809	3943	3770	3860	3892	3792	3882	3842	3816	3764	3716	3671	3771	3687	3781	3529	3642	3733	3528	3723	3784	3917	3777	3678	3808	3790	3584	3599	3584	3687	3788	3658	3710	3778
3896	3573	3659	3822	3940	3856	3747	3739	3680	3624	3838	3897	3894	3618	3752	3704	3751	3725	3850	3725	3814	3831	3848	3888	3883	3894	3969	3958	3849	3758	3626	3505	3585	3620	3594	3766	3768	3958	3804	3776	3612	3691	3877	3625	3579	3804	3632	3897	3760	3764
3851	3940	3775	3804	3780	3970	3918	3713	3760	3729	3616	3578	3706	3745	3560	3627	3802	3856	4032	4047	3886	3943	3895	3860	3898	3756	3896	3883	3858	3836	3710	3575	3564	3688	3654	3719	3832	4008	3804	3559	3679	3665	3632	3821	3751	3677	3783	3711	3750	3764
3769	3630	3640	3825	3860	3884	3754	3707	3560	3709	3791	3878	3749	3690	3594	3447	3530	3678	3661	3661	3714	3524	3561	3731	3831	3991	4060	3880	3805	3652	3665	3650	3714	3637	3702	3759	3660	3927	3859	3639	3739	3651	3829	3839	3630	3903	3752	3815	3705	3760
3913	3712	3597	3713	3883	3956	3871	3667	3636	3659	3589	3779	3777	3650	3734	3667	3837	3915	3897	3913	3922	3893	3841	3882	3993	4004	3779	3836	3829	3873	3742	3742	3771	3753	3732	3670	3650	3708	3854	3626	3703	3726	3735	3758	3758	3819	3901	3791	3718	3728
3889	3628	3653	3680	3672	3716	3785	3747	3710	3697	3753	3858	3669	3521	3518	3473	3631	3760	3760	3670	3641	3613	3635	3824	3883	3875	3770	4015	3905	3873	3678	3696	3754	3829	3791	3666	3716	3684	3762	3825	3792	3679	3813	3880	3647	3856	3795	3752	3771	3578
3833	3753	3670	3629	3802	3821	3805	3724	3625	3538	3739	3752	3739	3643	3563	3584	3713	3824	3805	3853	3706	3822	3908	3981	3852	3715	3652	3780	3830	3863	3869	3859	3748	3725	3757	3687	3817	3672	3768	3799	3824	3810	3816	3842	3830	3750	3707	3735	3706	3574
3864	3720	3573	3716	3800	3872	3655	3606	3545	3667	3703	3698	3777	3597	3658	3507	3553	3669	3682	3633	3574	3659	3803	3965	3842	3785	3768	3721	3924	3779	3672	3713	3866	3788	3748	3607	3708	3720	3866	3851	3832	3752	3850	3950	3679	3800	3635	3732	3678	3677
3937	3598	3666	3559	3923	3729	3701	3590	3601	3636	3611	3562	3625	3805	3555	3508	3549	3647	3737	3679	3633	3819	3912	3836	3810	3820	3638	3774	3872	3948	3997	3799	3812	3730	3606	3569	3672	3746	3720	3918	3846	3883	3857	3845	3750	3607	3629	3724	3773	3784
3876	3731	3537	3722	3823	3737	3678	3706	3604	3601	3535	3682	3583	3622	3595	3544	3671	3562	3519	3473	3731	3634	3851	3898	3853	3683	3712	3774	3827	3803	3871	3751	3783	3774	3690	3680	3638	3772	3855	3770	3772	3763	3827	3760	3654	3659	3726	3717	3904	3792
4030	3682	3752	3737	3730	3770	3766	3638	3492	3599	3593	3639	3860	3693	3707	3576	3520	3673	3636	3679	3624	3629	3708	3791	3804	3764	3656	3817	3965	3910	3867	3705	3828	3682	3753	3616	3785	3819	3789	3775	3819	3833	3782	3723	3611	3809	3752	3771	3909	3952
3796	3692	3776	3793	3748	3570	3816	3646	3652	3701	3676	3715	3738	3664	3482	3481	3547	3572	3537	3709	3566	3653	3753	3719	3721	3711	3673	3766	3813	3851	3758	3770	3756	3883	3764	3636	3740	3794	3810	3688	3691	3673	3750	3653	3803	3848	3897	3929	3830	3956
3890	3795	3682	3803	3800	3794	3623	3764	3560	3710	3552	3661	3731	3737	3597	3611	3507	3648	3552	3574	3526	3622	3688	3856	3787	3626	3690	3824	3877	3863	3628	3691	3659	3725	3774	3825	3750	3817	3680	3560	3721	3657	3744	3764	3829	3856	3858	3876	4027	3883
3887	3713	3559	3762	3862	3658	3808	3828	3677	3653	3632	3826	3866	3750	3589	3406	3436	3619	3462	3533	3505	3486	3482	3718	3782	3669	3716	3816	3824	3823	3726	3721	3757	3824	3951	3772	3673	3656	3555	3535	3553	3684	3747	3866	3916	4028	4031	4012	3919	3876
3911	3787	3577	3619	3775	3865	3822	3681	3582	3619	3608	3693	3958	3573	3657	3546	3614	3737	3660	3605	3501	3531	3595	3623	3769	3694	3703	3837	3756	3857	3619	3630	3788	3767	3840	3784	3772	3600	3582	3569	3574	3591	3627	3828	3821	3938	4057	3972	3958	3855
3968	3642	3584	3684	3754	3899	3830	3611	3749	3616	3617	3720	3874	3694	3644	3550	3696	3832	3737	3630	3642	3583	3554	3657	3661	3756	3767	3801	3629	3682	3760	3759	3716	3860	3887	3840	3749	3648	3434	3541	3476	3502	3653	3712	3766	3907	3941	3849	3858	3731
3705	3668	3674	3605	3815	3820	3744	3631	3504	3638	3726	3776	3675	3569	3609	3482	3534	3688	3637	3487	3371	3394	3496	3659	3661	3664	3771	3679	3606	3656	3572	3710	3803	3854	3829	3658	3665	3601	3510	3486	3494	3628	3716	3669	3802	3846	3952	3942	3846	3727
3658	3700	3637	3622	3776	3836	3829	3633	3600	3631	3709	3752	3774	3575	3532	3511	3607	3796	3729	3510	3392	3564	3658	3665	3581	3467	3470	3555	3641	3724	3575	3577	3743	3731	3836	3731	3622	3504	3473	3640	3533	3749	3687	3707	3675	3756	3839	3769	3830	3623
3640	3544	3517	3812	3653	3729	3622	3630	3617	3548	3754	3845	3741	3613	3625	3676	3735	3734	3754	3529	3434	3555	3645	3697	3698	3629	3573	3481	3637	3572	3595	3577	3809	3826	3737	3601	3563	3614	3443	3605	3529	3527	3676	3715	3661	3761	3690	3637	3551	3662
3665	3341	3623	3836	3849	3776	3763	3671	3716	3673	3810	3858	3748	3570	3542	3767	3644	3684	3706	3459	3259	3596	3624	3567	3576	3510	3556	3660	3588	3467	3569	3636	3690	3848	3707	3675	3521	3455	3464	3431	3550	3747	3694	3615	3605	3639	3552	3513	3507	3674
3630	3501	3400	3809	3802	3824	3825	3589	3631	3609	3683	3699	3742	3685	3596	3786	3749	3761	3719	3562	3415	3581	3674	3739	3700	3559	3487	3546	3592	3528	3605	3771	3800	3740	3635	3648	3490	3520	3633	3544	3672	3668	3495	3580	3570	3544	3695	3406	3474	3675
3509	3493	3413	3642	3719	3745	3528	3617	3658	3724	3678	3804	3791	3667	3574	3715	3871	3736	3643	3521	3431	3584	3795	3752	3605	3566	3519	3479	3523	3651	3635	3632	3732	3599	3461	3638	3545	3593	3590	3599	3551	3572	3650	3538	3446	3519	3499	3508	3357	3499
3563	3465	3464	3709	3757	3658	3562	3661	3638	3719	3776	3621	3747	3641	3632	3789	3855	3674	3632	3533	3561	3647	3811	3825	3597	3633	3463	3576	3643	3572	3644	3597	3674	3742	3519	3399	3491	3661	3622	3558	3633	3522	3567	3534	3444	3438	3500	3345	3413	3653
3444	3597	3602	3623	3549	3595	3617	3552	3612	3715	3815	3665	3642	3483	3575	3804	3735	3649	3671	3597	3594	3836	3741	3788	3598	3510	3618	3650	3595	3665	3659	3580	3616	3607	3510	3398	3639	3651	3573	3613	3503	3622	3555	3550	3322	3384	3418	3412	3487	3636
3416	3551	3615	3620	3656	3655	3563	3517	3714	3710	3802	3705	3548	3690	3817	3892	3862	3766	3537	3674	3751	3815	3861	3724	3582	3430	3564	3707	3714	3733	3739	3716	3600	3442	3507	3452	3639	3590	3555	3710	3666	3587	3427	3338	3515	3368	3428	3433	3400	3635
3355	3454	3600	3699	3640	3580	3497	3513	3749	3733	3827	3595	3686	3670	3621	3839	3736	3578	3581	3536	3641	3767	3744	3677	3487	3478	3688	3811	3805	3739	3812	3681	3594	3584	3363	3303	3604	3623	3619	3607	3512	3460	3338	3226	3230	3302	3303	3592	3592	3661
3528	3470	3702	3809	3623	3410	3397	3507	3646	3633	3610	3541	3534	3577	3680	3859	3782	3617	3547	3700	3731	3864	3786	3639	3590	3659	3698	3753	3815	3745	3790	3737	3603	3441	3478	3542	3567	3644	3636	3585	3610	3338	3357	3419	3325	3274	3424	3503	3516	3693
3640	3550	3675	3831	3636	3455	3444	3657	3724	3681	3599	3493	3579	3599	3626	3670	3726	3583	3701	3758	3784	3854	3855	3538	3536	3667	3687	3865	3722	3703	3848	3640	3694	3547	3465	3591	3590	3652	3677	3616	3526	3425	3432	3254	3285	3351	3460	3482	3494	3618
3665	3568	3573	3696	3595	3515	3594	3532	3663	3718	3648	3636	3560	3640	3730	3771	3656	3753	3611	3708	3862	4002	3728	3624	3559	3668	3765	3826	3799	3796	3884	3655	3554	3403	3558	3571	3620	3580	3792	3559	3576	3477	3312	3404	3426	3408	3417	3527	3659	3645
3790	3662	3636	3683	3632	3403	3418	3629	3741	3720	3619	3526	3484	3577	3561	3712	3725	3544	3669	3770	3934	3805	3699	3552	3572	3628	3740	3797	3783	3733	3885	3712	3601	3450	3551	3624	3694	3726	3655	3620	3530	3453	3337	3407	3440	3363	3510	3664	3670	3727
3802	3618	3765	3811	3498	3464	3433	3664	3611	3517	3555	3395	3575	3527	3781	3611	3546	3684	3591	3673	3816	3763	3637	3505	3608	3737	3823	3794	3823	3799	3781	3663	3625	3524	3599	3745	3736	3782	3606	3576	3642	3518	3278	3384	3416	3506	3469	3603	3818	3736
3827	3713	3879	3764	3539	3550	3446	3700	3677	3634	3545	3473	3478	3741	3650	3612	3502	3470	3540	3724	3769	3769	3529	3522	3574	3624	3814	3699	3680	3789	3715	3750	3643	3695	3683	3819	3744	3758	3619	3650	3701	3514	3284	3421	3511	3559	3520	3572	3719	3732
3786	3855	3867	3775	3519	3577	3721	3659	3769	3618	3602	3475	3489	3536	3712	3571	3574	3489	3539	3660	3759	3634	3550	3444	3524	3655	3640	3694	3778	3790	3734	3728	3650	3674	3672	3771	3752	3693	3751	3674	3652	3497	3519	3519	3429	3540	3507	3629	3799	3794
3776	3778	3913	3725	3577	3632	3798	3756	3634	3508	3465	3444	3627	3822	3695	3407	3493	3456	3597	3726	3633	3632	3518	3469	3428	3565	3595	3640	3684	3842	3638	3618	3656	3655	3674	3840	3770	3687	3749	3607	3557	3427	3397	3509	3540	3588	3674	3708	3681	3814
3746	3814	3670	3568	3680	3621	3783	3765	3764	3657	3482	3556	3649	3786	3593	3580	3312	3520	3599	3785	3628	3602	3490	3421	3516	3560	3517	3647	3710	3744	3698	3653	3677	3683	3779	3846	3765	3837	3669	3558	3541	3416	3499	3573	3502	3518	3681	3738	3846	3783
3774	3765	3636	3725	3603	3878	3845	3705	3700	3746	3640	3506	3655	3799	3691	3520	3513	3494	3551	3829	3719	3542	3477	3505	3602	3494	3611	3696	3758	3692	3598	3692	3528	3728	3761	3835	3793	3650	3672	3624	3646	3429	3585	3590	3533	3627	3652	3892	3691	3642
3708	3836	3719	3495	3585	3684	3821	3818	3669	3747	3679	3548	3717	3870	3621	3396	3527	3501	3600	3726	3488	3480	3394	3474	3540	3546	3498	3639	3664	3567	3480	3594	3665	3760	3797	3780	3703	3705	3574	3637	3473	3474	3694	3519	3532	3629	3713	3707	3663	3747
3768	3680	3679	3592	3763	3737	3796	3776	3702	3699	3664	3637	3744	3623	3595	3417	3471	3538	3673	3852	3581	3476	3505	3510	3534	3355	3531	3451	3651	3633	3376	3473	3535	3638	3633	3648	3566	3554	3586	3565	3485	3482	3515	3557	3581	3663	3694	3660	3635	3723
3739	3548	3575	3531	3694	3698	3930	3659	3590	3534	3658	3730	3888	3656	3489	3532	3592	3620	3572	3630	3483	3533	3524	3607	3545	3468	3370	3521	3611	3576	3402	3373	3512	3671	3646	3694	3661	3592	3537	3371	3328	3364	3473	3507	3532	3528	3687	3562	3687	3583
3732	3544	3457	3644	3763	3681	3936	3700	3699	3584	3824	3812	3779	3823	3581	3644	3701	3581	3626	3706	3632	3515	3592	3515	3553	3423	3541	3550	3486	3574	3534	3419	3469	3636	3610	3632	3674	3473	3484	3501	3380	3524	3336	3479	3557	3517	3608	3582	3643	3610
3610	3477	3551	3794	3761	3546	3765	3693	3675	3585	3766	3925	3816	3781	3615	3558	3596	3582	3631	3699	3671	3540	3484	3447	3473	3423	3509	3565	3419	3493	3382	3233	3402	3492	3542	3532	3670	3495	3401	3417	3246	3433	3393	3505	3428	3456	3585	3643	3463	3606
3562	3491	3621	3625	3565	3459	3421	3605	3773	3667	3757	3781	3747	3609	3615	3611	3513	3532	3608	3714	3681	3754	3692	3526	3278	3433	3512	3631	3477	3406	3324	3259	3397	3411	3372	3550	3560	3481	3359	3358	3502	3484	3361	3379	3606	3338	3460	3562	3545	3559
3555	3686	3705	3669	3487	3426	3408	3508	3644	3711	3727	3584	3696	3718	3713	3694	3702	3603	3706	3693	3694	3754	3777	3610	3301	3651	3554	3571	3466	3391	3172	3383	3495	3507	3431	3497	3579	3435	3375	3377	3505	3461	3363	3375	3544	3441	3616	3576	3492	3599
3773	3786	3830	3689	3295	3409	3516	3761	3717	3614	3676	3553	3633	3747	3958	3835	3712	3547	3717	3657	3690	3756	3737	3566	3482	3411	3611	3628	3442	3350	3298	3365	3347	3420	3583	3596	3502	3604	3513	3409	3507	3424	3432	3387	3443	3522	3505	3442	3501	3558
3860	3852	3700	3470	3448	3317	3549	3675	3716	3558	3573	3532	3662	3807	3803	3752	3518	3617	3700	3864	3756	3693	3552	3503	3646	3653	3528	3510	3425	3357	3337	3285	3402	3302	3561	3429	3543	3497	3486	3573	3336	3393	3360	3492	3399	3487	3496	3438	3458	3567
3842	3762	3588	3541	3435	3379	3630	3577	3504	3499	3361	3560	3668	3720	3730	3668	3672	3547	3688	3882	3996	3710	3384	3496	3635	3683	3588	3450	3506	3323	3454	3307	3421	3402	3734	3619	3503	3589	3464	3570	3276	3332	3292	3435	3576	3508	3639	3535	3656	3602
3889	3673	3544	3598	3506	3522	3392	3501	3365	3451	3452	3615	3691	3717	3530	3669	3549	3610	3890	4050	3927	3729	3482	3382	3557	3594	3714	3521	3500	3606	3471	3413	3576	3482	3702	3708	3641	3572	3522	3613	3305	3270	3337	3417	3392	3457	3528	3577	3621	3745
3969	3772	3710	3556	3504	3365	3438	3397	3398	3506	3511	3697	3763	3708	3620	3658	3555	3578	3624	3839	4066	3831	3659	3491	3631	3666	3620	3629	3582	3589	3501	3490	3482	3546	3704	3688	3730	3713	3664	3642	3453	3381	3539	3350	3349	3450	3542	3640	3631	3749
3826	3747	3733	3480	3561	3430	3602	3592	3574	3458	3660	3661	3562	3532	3573	3512	3483	3292	3478	3672	3854	3731	3783	3620	3675	3605	3742	3554	3588	3721	3456	3562	3540	3568	3660	3639	3651	3651	3679	3635	3484	3513	3500	3509	3556	3467	3611	3650	3840	3567
3854	3658	3565	3680	3417	3489	3620	3480	3569	3530	3577	3476	3385	3334	3474	3265	3046	3032	3249	3635	3694	3659	3772	3690	3458	3445	3590	3626	3680	3765	3536	3564	3513	3511	3542	3588	3713	3737	3705	3585	3512	3520	3548	3456	3463	3489	3630	3737	3771	3704
3627	3680	3771	3748	3553	3524	3575	3484	3497	3665	3464	3472	3268	3213	2996	3032	3000	2943	3280	3603	3469	3592	3718	3611	3531	3415	3492	3664	3656	3597	3450	3507	3550	3618	3706	3599	3801	3791	3682	3610	3460	3560	3523	3488	3452	3460	3677	3709	3702	3795
3573	3593	3625	3697	3518	3567	3450	3513	3541	3560	3504	3392	3193	3028	2865	2777	2827	2945	3266	3449	3447	3470	3685	3539	3339	3440	3584	3630	3619	3516	3516	3644	3656	3523	3649	3562	3775	3906	3647	3774	3654	3538	3497	3485	3513	3531	3696	3717	3732	3890
3622	3725	3681	3814	3813	3507	3517	3519	3637	3558	3499	3527	3228	2916	2789	2738	2820	3110	3113	3216	3247	3588	3759	3503	3390	3291	3436	3594	3557	3490	3508	3531	3567	3494	3534	3624	3544	3688	3690	3689	3593	3670	3530	3403	3463	3620	3607	3722	3823	3654
3664	3750	3747	3712	3547	3588	3525	3636	3723	3477	3483	3241	3004	2890	3105	2943	3027	2982	3080	3121	3580	3654	3771	3531	3418	3408	3471	3446	3489	3481	3548	3716	3588	3488	3518	3453	3584	3810	3625	3672	3543	3622	3602	3587	3528	3647	3534	3551	3590	3785
3680	3620	3638	3606	3597	3513	3485	3660	3802	3587	3369	3172	3021	3272	3456	3401	3144	3088	3268	3524	3888	3694	3545	3476	3363	3426	3323	3384	3348	3504	3611	3483	3461	3361	3551	3593	3677	3719	3560	3791	3678	3655	3540	3517	3474	3514	3472	3557	3682	3532
3551	3645	3598	3662	3565	3439	3480	3545	3728	3737	3683	3212	3364	3441	3771	3536	3425	3238	3581	3722	3895	3513	3432	3324	3451	3240	3353	3295	3379	3479	3578	3467	3378	3544	3378	3651	3592	3648	3561	3610	3674	3735	3546	3574	3379	3312	3439	3565	3554	3520
3722	3489	3567	3629	3526	3402	3350	3452	3569	3853	3728	3502	3471	3741	3657	3636	3336	3545	3622	3754	3562	3397	3311	3442	3386	3360	3235	3133	3385	3410	3407	3401	3397	3490	3418	3439	3353	3571	3607	3514	3567	3657	3578	3575	3498	3386	3462	3648	3503	3521
3589	3571	3359	3512	3538	3386	3466	3371	3464	3614	3788	3714	3558	3547	3521	3464	3525	3537	3508	3540	3346	3402	3401	3530	3490	3376	3166	3286	3290	3392	3438	3459	3587	3493	3387	3508	3371	3477	3535	3582	3553	3572	3493	3517	3434	3378	3396	3452	3486	3468
3694	3442	3431	3587	3532	3605	3409	3422	3527	3603	3551	3754	3500	3543	3470	3467	3719	3693	3563	3367	3241	3467	3653	3752	3482	3365	3413	3422	3485	3425	3497	3531	3585	3560	3541	3428	3576	3579	3670	3580	3521	3668	3601	3412	3346	3254	3361	3364	3357	3451
3634	3565	3573	3563	3542	3382	3356	3418	3297	3453	3591	3671	3516	3528	3556	3644	3889	3639	3388	3256	3319	3589	3660	3668	3539	3425	3482	3453	3529	3466	3468	3643	3727	3530	3545	3509	3441	3497	3519	3619	3641	3706	3643	3462	3382	3399	3382	3314	3371	3467
3524	3588	3593	3615	3589	3317	3404	3364	3476	3552	3524	3411	3586	3581	3621	3595	3569	3451	3410	3416	3460	3546	3656	3567	3617	3524	3526	3221	3479	3328	3456	3593	3613	3547	3537	3460	3263	3496	3417	3540	3531	3595	3724	3712	3515	3354	3360	3270	3342	3441
3579	3595	3406	3499	3462	3426	3414	3422	3511	3612	3410	3372	3353	3377	3390	3393	3369	3364	3381	3365	3439	3351	3486	3530	3471	3623	3604	3436	3296	3376	3505	3554	3540	3620	3484	3346	3423	3417	3362	3547	3469	3490	3654	3553	3588	3624	3393	3410	3453	3429
3802	3498	3489	3500	3564	3435	3496	3476	3375	3499	3452	3419	3428	3376	3349	3424	3375	3438	3373	3467	3209	3423	3344	3545	3584	3496	3422	3463	3179	3341	3426	3586	3541	3654	3619	3555	3505	3472	3393	3418	3559	3526	3535	3512	3454	3447	3499	3661	3563	3454
3686	3476	3361	3375	3577	3580	3524	3401	3347	3393	3475	3594	3560	3527	3342	3320	3392	3497	3581	3361	3357	3227	3368	3525	3544	3472	3544	3336	3403	3432	3461	3498	3741	3665	3691	3546	3524	3457	3537	3483	3450	3565	3608	3635	3608	3513	3403	3550	3501	3547
3557	3472	3272	3454	3513	3399	3579	3400	3474	3310	3479	3617	3614	3521	3395	3330	3346	3412	3493	3395	3385	3300	3387	3500	3392	3512	3465	3416	3387	3465	3501	3662	3561	3577	3648	3572	3504	3410	3429	3456	3430	3559	3490	3580	3512	3521	3545	3526	3621	3644
3446	3500	3346	3406	3430	3453	3528	3450	3367	3447	3506	3664	3647	3570	3331	3373	3292	3329	3477	3451	3266	3312	3208	3367	3358	3474	3465	3478	3369	3426	3246	3454	3404	3587	3462	3585	3379	3292	3414	3317	3332	3388	3495	3557	3467	3615	3455	3570	3573	3756
3437	3513	3418	3357	3269	3263	3302	3482	3558	3627	3641	3470	3637	3463	3350	3324	3311	3251	3355	3426	3390	3331	3239	3236	3334	3561	3636	3630	3415	3298	3463	3381	3464	3584	3560	3548	3558	3483	3358	3354	3320	3335	3366	3395	3560	3442	3534	3663	3547	3567
3363	3467	3416	3566	3231	3388	3354	3441	3568	3693	3572	3473	3516	3497	3426	3465	3345	3442	3366	3522	3563	3426	3446	3232	3336	3469	3541	3564	3472	3451	3472	3266	3408	3475	3548	3686	3714	3582	3614	3510	3383	3357	3310	3327	3329	3543	3557	3715	3590	3583
3382	3504	3265	3325	3420	3409	3414	3634	3521	3591	3395	3515	3424	3544	3456	3572	3381	3400	3382	3398	3553	3450	3230	3250	3327	3459	3454	3428	3472	3528	3412	3494	3497	3396	3539	3723	3798	3855	3753	3654	3511	3501	3456	3327	3391	3393	3573	3722	3724	3762
3415	3448	3259	3274	3363	3466	3373	3466	3413	3473	3415	3303	3577	3366	3569	3499	3553	3502	3296	3225	3622	3434	3388	3315	3417	3268	3317	3309	3509	3554	3691	3461	3319	3331	3549	3674	3794	3773	3827	3686	3574	3563	3631	3353	3353	3318	3499	3561	3701	3777
3408	3257	3120	3365	3180	3374	3370	3509	3508	3485	3358	3451	3424	3510	3451	3431	3385	3400	3463	3422	3429	3463	3476	3356	3320	3305	3303	3227	3472	3788	3697	3414	3333	3414	3353	3248	3220	3393	3572	3617	3401	3521	3526	3501	3346	3202	3199	3370	3534	3580
3264	3189	3237	3219	3400	3232	3449	3411	3469	3521	3422	3493	3517	3515	3417	3393	3330	3425	3329	3370	3503	3485	3519	3505	3368	3314	3200	3399	3590	3741	3636	3474	3280	3328	3111	2957	2813	3052	3247	3383	3442	3409	3489	3605	3597	3565	3270	3295	3496	3554
3206	3081	3245	3356	3508	3330	3319	3425	3474	3663	3461	3528	3293	3356	3467	3433	3439	3201	3176	3252	3361	3383	3349	3425	3267	3171	3395	3367	3640	3720	3530	3442	3277	3101	3017	2845	2610	2852	2987	3142	3155	3084	3446	3675	3866	3575	3439	3421	3325	3330
3139	3171	3262	3487	3397	3401	3245	3170	3425	3593	3574	3395	3259	3188	3356	3320	3326	3277	3286	3245	3446	3382	3587	3311	3320	3403	3433	3445	3524	3488	3326	3316	3090	3206	2969	2835	2765	2812	2918	2927	3011	3039	3329	3517	3721	3713	3584	3447	3401	3421
3283	3310	3159	3293	3297	3257	3248	3270	3291	3486	3653	3555	3233	3280	3206	3281	3347	3440	3405	3239	3155	3145	3302	3428	3472	3634	3653	3511	3468	3131	3244	3177	3212	3061	2900	2986	2943	2849	2907	2949	3045	2987	3160	3349	3562	3754	3683	3733	3503	3427
3252	3297	3064	3045	3280	3205	3311	3239	3246	3406	3513	3615	3447	3260	3303	3178	3231	3420	3325	3449	3235	3177	3266	3470	3681	3821	3695	3459	3312	3065	3220	3196	3418	3178	3181	3338	3290	3305	2933	2875	2904	3074	3015	3138	3312	3482	3684	3707	3767	3725
3353	3158	3042	3042	3115	3147	3288	3334	3233	3194	3299	3483	3626	3442	3207	3234	3148	3471	3415	3328	3123	3188	3261	3449	3559	3732	3633	3333	3105	3007	3079	3163	3276	3309	3342	3529	3714	3699	3338	2956	2827	3076	3054	3152	3158	3392	3677	3708	3912	3688
3314	3163	3188	3021	3067	3146	3194	3237	3250	3182	3373	3404	3387	3446	3471	3289	3226	3323	3420	3280	3322	3278	3522	3609	3632	3456	3410	3084	2889	3042	2951	2981	2899	3287	3615	3880	3944	3919	3684	3254	3066	2866	2967	3116	3042	3313	3370	3656	3788	3839
3183	3132	3128	3164	3032	3043	3139	3197	3234	3216	3288	3133	3251	3245	3456	3271	3251	3056	3139	3261	3450	3606	3654	3517	3478	3174	3048	3064	3057	3032	2973	2925	3048	3535	3705	3770	3792	3865	3773	3559	3248	3088	3048	2969	3037	3123	3174	3312	3650	3817
3109	3287	3152	3102	3075	2945	3167	3161	3193	3288	3087	3074	3141	3301	3416	3450	3195	3098	3251	3345	3631	3773	3711	3487	3283	3140	3187	3380	3149	3065	3113	3139	3215	3415	3604	3757	3685	3576	3619	3634	3445	3460	3056	2991	3011	3063	3071	3168	3420	3671
3260	3177	3198	3112	3023	3001	3083	3096	3200	3154	3005	2956	3025	3262	3357	3416	3251	3264	3278	3492	3647	3679	3700	3550	3319	3233	3338	3249	3287	3289	3291	3461	3419	3510	3282	3346	3411	3467	3663	3694	3776	3682	3476	3163	2988	3117	3033	3017	3157	3292
3208	3126	3139	3175	3128	3056	3079	3056	3130	3162	3030	3032	3121	3129	3143	3098	3291	3336	3547	3593	3608	3617	3628	3642	3505	3206	3200	3224	3237	3519	3579	3848	3790	3558	3396	3130	3177	3265	3538	3675	3796	3764	3553	3364	3172	2972	3085	2949	3118	3118
3172	3214	3074	3191	3220	3116	3084	2979	3035	3081	3171	3111	2996	3066	2952	3029	3102	3569	3756	3819	3704	3589	3367	3522	3406	3137	2940	3114	3282	3722	3737	3888	3883	3531	3378	3251	3190	3321	3472	3560	3653	3635	3628	3636	3477	3189	3115	3051	2961	2806
3133	3114	3020	3131	3178	3263	3110	2970	3004	3013	3195	3190	3040	2937	2926	3117	3372	3673	3678	3660	3327	3210	3134	3201	3119	2903	2862	3110	3290	3476	3606	3777	3968	3661	3507	3232	3254	3219	3314	3349	3541	3627	3714	3734	3635	3515	3313	2916	2966	3006
3122	3082	3045	3181	3154	3090	2975	2982	2943	3172	3065	3015	2991	3056	2985	3186	3639	3617	3577	3377	3078	2821	2799	2791	2941	2821	2932	3061	3033	3248	3301	3632	3678	3506	3505	3452	3466	3201	3097	3205	3442	3592	3775	3713	3715	3766	3593	3282	3073	3064
3241	3142	3151	3027	2995	3046	3107	3192	3026	3095	3094	2970	3107	3109	3282	3457	3387	3466	3067	2966	2898	2951	2907	2686	2774	2907	3103	3192	3043	2976	2906	3066	3312	3511	3541	3570	3522	3348	3141	3220	3355	3411	3441	3585	3721	3811	3754	3461	3116	3090
3194	3150	2979	3084	2972	3077	3144	3183	3191	2990	2919	3073	3169	3300	3393	3274	3236	2978	2827	2879	3145	3250	2949	2659	2804	3036	3144	3173	3104	2962	2760	2717	3007	3460	3596	3731	3431	3496	3338	3341	3236	3193	3140	3401	3644	3743	3820	3407	3390	3282
3186	3037	2959	2975	3035	3057	3233	3154	3040	2916	2984	3039	3152	3343	3286	3154	2860	2720	2816	3350	3513	3307	2764	2824	3170	3201	3159	3012	3075	2972	2946	2872	2919	3041	3414	3552	3615	3548	3555	3464	3334	3068	3079	3371	3697	3848	3773	3549	3220	3310
3191	3050	3042	3126	2991	3185	3110	2961	3143	3004	2939	3154	3197	3229	3152	2918	2546	2649	3070	3619	3509	3069	2865	3145	3427	3498	3354	3138	3122	3035	2978	2896	2854	2809	3221	3390	3476	3668	3542	3472	3146	3142	3131	3438	3619	3668	3567	3263	3221	3327
3156	3080	3139	3163	3055	3058	2938	2987	3057	3034	3107	3161	3043	2945	2907	2755	2563	2789	3320	3603	3200	2978	2872	3419	3598	3728	3654	3550	3298	3036	2975	2925	2926	2758	2987	3247	3458	3595	3601	3590	3347	3189	3360	3237	3455	3469	3245	3133	2972	3064
3235	3152	3157	3123	3173	2953	2893	2988	3140	3040	3181	3104	2884	2651	2582	2527	2564	2804	3094	3102	2873	2946	3246	3662	3659	3938	3818	3756	3485	3128	3029	3156	3111	2895	2930	3043	3194	3389	3564	3596	3481	3522	3365	3338	3466	3281	3186	2843	2919	2750
3272	3345	3234	3212	3248	3112	3041	3004	3198	3185	3219	2930	2750	2427	2205	2238	2480	2785	2954	2925	2872	3014	3494	3462	3454	3343	3580	3637	3485	3276	3159	3147	3027	3078	3055	3005	3163	3275	3339	3425	3471	3534	3604	3391	3336	2975	2944	3098	2809	2744
3344	3175	3200	3199	3255	3252	3227	3345	3206	3118	3094	2840	2432	2162	1965	2012	2267	2513	2859	2969	2971	3180	3337	3247	3132	2926	3247	3444	3554	3557	3418	3201	3042	3122	3083	3128	3052	3118	3213	3312	3428	3479	3528	3467	3343	3072	3204	3107	2948	2852
3294	3254	3204	3241	3227	3389	3311	3217	3254	3107	2904	2430	2189	1999	1884	1988	2168	2337	2781	3099	3135	3224	3098	3017	2887	2848	2982	3272	3422	3629	3553	3425	3236	3144	3202	3145	3079	3073	3009	3180	3228	3344	3487	3460	3218	3058	3146	3225	3182	2989
3268	3314	3249	3256	3143	3216	3323	3273	3200	2968	2711	2344	2105	1899	1939	1941	2117	2388	2682	3117	3168	3077	2890	2812	2869	2949	3026	3106	3266	3488	3582	3505	3413	3097	3024	3113	3108	3190	3122	2979	3150	3396	3433	3505	3154	2969	2874	3125	3295	3119
3295	3341	3280	3298	3338	3365	3288	3244	3077	2801	2562	2193	2105	1895	2043	2103	2377	2623	2849	3042	3047	2927	2772	2815	2898	3017	3171	2933	3076	3241	3506	3614	3522	3359	3051	2880	2901	2959	3074	3051	3026	3214	3340	3547	3387	3124	3075	3114	3256	3296
3283	3249	3301	3205	3383	3264	3294	3285	3057	2731	2336	2118	2109	1903	2060	2474	2873	2913	2958	2989	2917	2806	3011	2996	3075	2999	2982	2866	2946	3180	3239	3417	3561	3622	3299	3179	2726	2879	3035	3013	2964	3052	3224	3506	3583	3412	3190	3201	3386	3281
3269	3266	3301	3322	3237	3214	3202	3262	2920	2606	2253	2155	2044	2032	2271	2959	3109	3220	3013	2894	2816	2860	3051	3009	2996	2867	2992	2806	3045	3233	3172	3027	3489	3605	3687	3371	2965	2847	2936	2956	2973	2945	3105	3521	3725	3490	3301	3306	3348	3258
3303	3337	3194	3307	3169	3172	3160	3152	2866	2528	2143	2167	2160	2126	2482	3038	3308	3151	3051	2885	2807	2867	3149	2989	2841	2930	2963	3031	3112	3165	2895	2786	3126	3625	3821	3458	3105	2763	2789	2851	2879	3030	3122	3389	3575	3325	3124	3275	3155	3058
3427	3416	3302	3177	3151	3168	3215	3174	2874	2493	2245	2202	2311	2293	2545	3017	3016	3153	3020	2988	3005	2941	2947	3012	2943	3038	3182	3048	3029	2947	2970	2981	3176	3413	3536	3406	3093	2888	2815	2757	2781	3082	3356	3444	3554	3220	3226	3284	3337	3227
3347	3365	3349	3179	3086	3080	3132	3227	2765	2523	2322	2376	2477	2380	2526	2819	3014	3034	3121	3087	3096	3070	2915	2916	2973	3127	3124	3068	2834	2851	3018	3039	3060	3261	3269	3156	3096	3004	2959	2744	2770	3038	3289	3412	3419	3271	3184	3288	3372	3310
3311	3373	3262	3184	3225	3266	3063	3139	3069	2697	2531	2515	2686	2516	2515	2727	2761	2843	3123	3223	3198	3070	2957	2944	2881	3071	3065	2896	3007	2890	3104	3114	3091	3103	3025	2916	2892	3082	3042	2885	2883	3004	3393	3486	3406	3402	3208	3210	3312	3312
3197	3184	3261	3232	3204	3052	3106	3128	3049	2947	2819	2618	2433	2571	2525	2679	2578	2750	3019	3134	3079	3151	3118	3123	3006	2906	2743	2962	2985	2956	3006	3130	3054	3073	2911	2802	2809	2888	2887	2959	2957	3181	3374	3500	3419	3337	3232	3249	3196	3201
3098	3134	3138	3189	3132	3107	3098	3198	3145	3175	3074	2808	2670	2700	2559	2621	2467	2666	2659	3044	3074	3312	3179	3254	3079	2699	2984	2877	2999	2948	2816	2953	3059	2872	2787	2670	2564	2639	2802	3026	3282	3328	3472	3488	3356	3147	3234	3312	3098	3216
3207	3079	3091	3182	3249	3100	3156	3285	3262	3222	3377	3029	2762	2777	2556	2608	2541	2499	2611	2796	3051	3215	3157	3219	3196	2915	2847	2919	2860	3011	2855	2796	2756	2526	2457	2356	2312	2511	2654	2887	3267	3453	3607	3481	3268	3216	3225	3353	3308	3239
3260	3174	3041	3072	3049	3103	3218	3302	3317	3414	3427	3337	3151	2916	2726	2576	2469	2629	2690	2776	2839	2971	3219	3116	2999	2981	2915	2952	3004	2922	2856	2570	2245	2123	2002	2113	2278	2354	2754	3028	3236	3394	3493	3391	3152	3350	3306	3383	3410	3282
3302	3272	3077	3159	3106	3105	3207	3345	3368	3324	3492	3401	3432	3151	2809	2709	2675	2676	2676	2638	2640	2863	3036	3024	3086	3116	3045	3167	3145	2971	2654	2206	1961	1915	1899	2084	2404	2674	3107	3158	3272	3229	3341	3257	3281	3226	3122	3325	3250	3405
3236	3168	3183	3103	3097	3123	3279	3321	3235	3312	3327	3376	3337	3293	3022	2938	2752	2722	2623	2690	2559	2725	2793	3077	3128	3268	3300	3301	3197	2807	2259	1936	1916	1879	1948	2023	2437	2825	3086	3099	3298	3122	3103	3184	3317	3301	3027	3158	3373	3387
3422	3182	3210	3237	3209	3165	3125	3303	3364	3263	3241	3300	3271	3265	3173	3017	2823	2745	2699	2613	2704	2675	2707	2896	3067	3271	3418	3240	2671	2203	1948	1889	1953	1984	2018	2417	2756	2992	3250	3165	3104	3130	3086	3232	3303	3238	3215	3208	3225	3191
3332	3320	3184	3328	3128	3247	3328	3252	3353	3276	3244	3203	3321	3257	3305	3050	2971	2902	2737	2558	2654	2571	2420	2577	2866	3008	2998	2719	2172	1968	1903	2024	1987	2090	2327	2583	2921	3119	3239	3161	3108	3193	3310	3321	3281	3267	3430	3418	3361	3199
3422	3127	3235	3306	3391	3354	3306	3350	3275	3320	3284	3237	3271	3217	3207	3306	3213	3091	2811	2720	2688	2576	2473	2433	2477	2644	2433	2270	2061	1985	2041	1979	2080	2328	2737	3012	3168	3214	3088	3190	3069	3245	3324	3317	3267	3308	3378	3422	3326	3236
3332	3341	3337	3257	3465	3391	3366	3250	3220	3309	3307	3231	3174	3168	3118	3162	3252	3214	3150	2787	2626	2415	2433	2372	2391	2355	2291	2167	2126	2045	2023	2072	2304	2786	3134	3248	3314	3098	2971	3120	3197	3195	3225	3208	3351	3250	3353	3391	3330	3368
3347	3410	3209	3326	3518	3415	3304	3308	3298	3264	3241	3190	3125	3161	3117	3198	3250	3247	3230	3011	2724	2566	2538	2513	2500	2386	2180	2197	2122	2171	2209	2494	2776	3039	3182	3208	3245	3118	3169	3028	3202	3165	3121	3242	3309	3238	3160	3154	3270	3330
3337	3392	3360	3405	3381	3443	3318	3249	3227	3410	3205	3227	3172	3120	3082	3259	3123	3411	3274	3121	2878	2793	2520	2595	2414	2283	2303	2292	2341	2426	2661	2920	3260	3303	3283	3031	3014	3047	2971	2988	3026	3155	3026	3229	3218	3188	3187	3035	3155	3110
3382	3386	3318	3476	3312	3392	3394	3393	3240	3266	3284	3301	3235	3173	3229	3142	3173	3055	3297	3203	3082	2843	2803	2726	2648	2499	2571	2700	2631	2722	3046	3449	3448	3358	3214	3077	2996	2972	3157	2988	3062	3018	3153	3170	3349	3180	3231	3104	3191	2982
3471	3442	3229	3360	3403	3380	3401	3273	3271	3174	3149	3269	3134	3259	3274	3240	3191	3184	3223	3269	3238	3195	3067	3042	2905	2991	3004	2954	2996	3166	3259	3405	3421	3263	3237	3191	3064	2997	3090	3125	3041	3004	3139	3170	3199	3164	3207	3220	3105	3091
3392	3420	3371	3296	3411	3352	3409	3245	3271	3177	3167	3190	3227	3249	3327	3193	3172	3043	3152	3171	3223	3255	3205	3230	3200	3245	3245	3227	3244	3293	3405	3423	3364	3310	3279	3175	3178	3193	3159	3073	3013	3084	3035	3119	3116	3125	3175	3077	2995	3080
3361	3332	3369	3306	3323	3290	3398	3309	3232	3137	3250	3235	3290	3372	3290	3228	3304	3210	3191	3124	3325	3219	3223	3391	3356	3277	3361	3288	3429	3432	3375	3286	3086	3243	3227	3338	3239	3253	3172	3313	3159	3088	3088	3132	2972	3014	3049	2969	2977	3039
3326	3287	3218	3320	3415	3347	3296	3365	3307	3115	3172	3255	3202	3321	3290	3232	3317	3196	3369	3232	3164	3199	3133	3191	3328	3203	3220	3336	3296	3437	3281	3208	3171	3311	3292	3222	3149	3311	3259	3311	3302	3230	3101	3134	3156	3107	2997	3018	3037	3099
3498	3212	3194	3274	3257	3244	3261	3323	3328	3432	3192	3297	3257	3208	3275	3372	3283	3358	3116	3314	3176	3308	3173	3185	3193	3196	3185	3226	3193	3314	3247	3257	3317	3373	3222	3167	3194	3299	3268	3225	3242	3362	3241	3243	3019	3081	3147	3109	3049	3028
3262	3260	3301	3311	3295	3279	3395	3303	3235	3298	3336	3327	3222	3317	3222	3307	3302	3378	3307	3404	3303	3386	3341	3336	3325	3302	3215	3289	3182	3211	3212	3337	3483	3415	3318	3269	3203	3289	3338	3216	3201	3265	3135	3078	2962	2945	3037	3162	3148	3144
3221	3188	3190	3240	3333	3221	3275	3384	3376	3381	3360	3330	3416	3255	3320	3277	3360	3270	3326	3238	3362	3288	3361	3430	3388	3219	3377	3361	3341	3241	3327	3465	3391	3415	3267	3422	3365	3355	3396	3273	3204	3224	3282	2993	2997	3002	2995	2985	3122	3050
3372	3275	3136	3321	3448	3286	3215	3190	3305	3323	3497	3418	3351	3374	3269	3292	3281	3394	3362	3386	3323	3456	3426	3323	3423	3249	3268	3189	3344	3252	3295	3410	3340	3429	3470	3334	3287	3306	3322	3263	3280	3207	3213	3277	3170	3023	3049	3048	3112	3027
3514	3275	3270	3266	3413	3356	3246	3298	3345	3393	3395	3276	3428	3396	3330	3273	3168	3330	3292	3385	3334	3330	3290	3323	3271	3403	3152	3271	3103	3329	3458	3300	3372	3375	3404	3311	3331	3183	3172	3255	3171	3216	3220	3309	3083	3095	3146	3101	3097	3121
3403	3588	3261	3247	3245	3415	3354	3321	3265	3393	3227	3342	3261	3225	3348	3230	3237	3290	3402	3326	3420	3357	3317	3347	3260	3363	3286	3237	3182	3222	3412	3363	3430	3478	3364	3350	3242	3207	3264	3241	3223	3120	3294	3338	3293	3224	3192	3240	3222	3069
3104	3316	3425	3389	3282	3478	3347	3263	3189	3281	3252	3214	3292	3399	3245	3432	3397	3275	3326	3398	3329	3252	3339	3299	3235	3235	3438	3198	3244	3319	3284	3470	3431	3292	3477	3306	3306	3273	3322	3299	3229	3256	3251	3269	3209	3190	3110	3245	3084	3214
3107	3131	3281	3395	3377	3314	3374	3429	3204	3170	3202	3308	3312	3215	3270	3293	3155	3249	3157	3264	3359	3341	3212	3224	3239	3368	3354	3232	3425	3261	3410	3388	3350	3310	3436	3276	3408	3355	3250	3203	3129	3303	3336	3246	3193	3208	3188	3056	3133	3106
3230	3152	3215	3418	3396	3244	3296	3336	3352	3160	3319	3217	3268	3149	3257	3188	3198	3269	3276	3278	3247	3221	3357	3387	3274	3302	3252	3319	3341	3319	3354	3346	3236	3371	3401	3408	3336	3265	3309	3274	3401	3266	3404	3262	3245	3231	3184	3076	3213	3050
3353	3122	3011	3259	3520	3407	3152	3359	3312	3227	3282	3171	3135	3280	3194	3251	3310	3247	3289	3168	3178	3206	3201	3368	3290	3420	3450	3367	3289	3313	3375	3176	3415	3332	3397	3353	3324	3284	3198	3272	3380	3406	3323	3311	3358	3321	3140	3145	3092	3179
3341	3322	3050	3084	3407	3387	3173	3186	3290	3223	3137	3276	3221	3144	3260	3258	3241	3232	3341	3227	3162	3313	3223	3283	3284	3511	3448	3373	3336	3292	3285	3251	3242	3308	3322	3326	3335	3338	3251	3309	3348	3243	3233	3440	3319	3261	3244	3131	3118	3120
3281	3290	3307	2996	3115	3368	3216	2988	3195	3219	3180	3198	3126	3081	3090	3198	3277	3333	3208	3113	3192	3174	3186	3131	3369	3313	3341	3315	3282	3171	3160	3119	3195	3269	3181	3283	3197	3219	3332	3469	3272	3265	3302	3319	3166	3230	3161	3243	3160	3096
3031	3374	3343	2920	3020	3269	3324	3158	3181	3283	3076	3053	3178	3192	3215	3088	3238	3319	3218	3295	3188	3237	3066	3355	3277	3314	3274	3329	3249	3301	3075	3110	3214	3196	3185	3339	3185	3368	3241	3332	3252	3368	3295	3418	3214	3337	3310	3347	3163	3210
2994	3253	3328	3131	2877	3060	3256	3099	3030	3243	3080	3066	3161	3236	3281	3190	3265	3222	3273	3234	3211	3281	3268	3319	3295	3239	3363	3242	3172	3298	3192	3197	3165	3258	3176	3281	3269	3278	3340	3234	3393	3427	3356	3346	3353	3223	3260	3269	3138	3281
2948	3105	3360	3131	2941	2906	3333	3121	2990	3307	3266	3142	3220	3210	3172	3280	3210	3268	3382	3216	3150	3128	3235	3261	3202	3228	3256	3240	3259	3193	3251	3143	3126	3264	3291	3266	3327	3291	3358	3244	3213	3564	3439	3446	3319	3287	3344	3126	3177	3199
2910	2892	3274	3239	2993	2894	3245	3073	2782	3210	3216	3210	3198	3164	2991	3246	3038	3224	3180	3153	3188	3141	3164	3189	3239	3158	3282	3223	3232	3276	3206	3265	3174	3228	3245	3211	3275	3329	3211	3341	3240	3413	3290	3252	3203	3311	3194	3262	3211	3307
2842	2951	3221	3298	2983	2866	3190	3313	2963	3087	3228	3050	2977	3172	2906	3213	3168	3232	3117	3204	3134	3131	3100	3325	3150	3257	3097	3171	3069	3095	3218	3298	3197	3244	3302	3262	3237	3158	3260	3351	3404	3206	3211	3229	3269	3397	3206	3286	3327	3385
2833	2800	3184	3284	3018	2939	3167	3221	3075	3001	3272	3038	3184	3157	3061	3233	3094	3135	3093	3087	3078	3092	3139	3161	3141	3137	3133	3202	3081	3166	3306	3208	3370	3196	3229	3077	3032	3228	3254	3321	3324	3314	3328	3315	3131	3362	3301	3397	3258	3152
2856	2774	3053	3316	3141	2817	3068	3300	2923	2966	3127	2976	3064	3196	3146	3100	3099	3002	3205	3065	3141	3168	3076	3020	3136	3079	3013	3125	3250	3076	3263	3209	3151	3250	3187	3155	3240	3174	3117	3065	3214	3265	3129	3182	3353	3250	3282	3392	3351	3303
2824	2712	3090	3300	3028	2765	3153	3314	3069	2996	3247	3015	3082	3307	2999	3047	3034	3064	3078	2990	3124	3144	3025	3044	3096	3100	3109	3120	3147	3121	3163	3146	3070	3303	3183	3086	3115	3105	3207	3014	3142	3249	3205	3201	3186	3226	3318	3340	3327	3230
2742	2717	2954	3179	3012	2765	3055	3143	3082	3034	3332	3055	3138	3199	2957	3025	2999	2920	3033	2918	3052	3006	3007	3091	3045	3034	3014	3090	2981	3138	3183	3082	3190	3185	3138	3234	3133	3238	3197	3092	3216	3225	3276	3126	3162	3213	3202	3240	3332	3304
2820	2796	3034	3109	2930	2770	3135	3151	2915	2976	3178	3058	3003	3086	2932	3014	3014	3005	3039	2941	3047	3006	3010	3057	3113	2944	3030	3123	3217	2988	3139	3237	3274	3204	3123	3092	3132	3241	3172	3202	3230	3221	3264	3212	3132	3130	3122	3218	3191	3372
2757	2737	3066	3140	2925	2707	2988	3083	2877	2971	3131	2860	2964	3066	2953	3027	3027	3010	2998	2864	3090	2940	3079	2959	3117	3003	2985	3005	3025	3047	3053	3209	3090	3154	3260	3137	3143	3280	3182	3269	3282	3187	3179	3222	3287	3198	3138	3138	3305	3245
2762	2783	3052	3155	2714	2818	3049	3139	2860	2989	3244	2876	3012	3080	2929	3080	2997	3149	2952	3064	3030	3007	3008	3022	3043	3052	3149	3043	3061	3016	3162	3125	3195	3176	3269	3245	3229	3316	3210	3370	3332	3277	3237	3380	3262	3139	3141	3190	3292	3276
2761	2969	3050	3011	2683	2769	3110	2968	2930	2967	3215	2764	3027	3174	3012	3051	2996	3183	3071	3173	3081	3006	3230	2986	3110	3094	3118	3236	3162	3042	3160	3069	3100	3204	3296	3326	3482	3350	3381	3331	3272	3268	3299	3205	3198	3161	3230	3090	3196	3198
2756	2999	3016	2837	2732	2724	2953	2823	2821	3086	2937	3031	3209	3087	3032	3222	3121	3102	2897	3112	3018	3038	3049	3053	3029	2944	2988	3145	3196	3087	3158	3138	3160	3186	3252	3369	3225	3214	3228	3143	3258	3222	3239	3211	3269	3217	3297	3202	3239	3201
2990	3021	2866	2688	2622	2913	3011	2778	2760	3082	2960	3034	3172	3007	3106	3279	3102	3115	2983	3030	2938	3014	3018	3007	2950	3016	2955	3112	3065	3129	3158	2952	3164	3163	3157	3310	3182	3079	3131	3171	3216	3166	3127	3123	3320	3338	3216	3222	2980	3097
3109	3097	2846	2547	2644	2849	2806	2624	2780	2897	2804	2956	3180	2914	2980	2950	2971	2984	2801	2984	2847	2956	2803	2993	2942	3030	2912	3008	2990	3048	3062	2954	3103	3080	2981	3176	3122	3135	3124	3163	3014	3065	3025	3222	3277	3344	3154	2973	2934	3085
3046	3030	2833	2653	2903	2757	2699	2788	2837	2864	2772	3009	3014	2922	3081	2859	2854	2898	2850	2876	2834	2973	2888	2961	2800	2984	3016	2977	3043	2972	2957	3029	3083	2946	3098	3000	3202	3076	3045	3096	3010	2918	3079	3123	3219	3120	2911	3018	3209	3123
2980	2772	2759	2792	2987	2843	2687	2767	2875	2797	2831	2819	2876	2925	2948	2896	2948	2858	2851	2943	2879	2950	2929	2873	3016	3014	3161	3080	3134	2986	3021	3084	3087	3041	3053	3174	3133	3217	3138	3052	3140	3020	3042	3242	3092	3015	2801	3028	3126	3351
2730	2586	2692	2756	2881	2772	2772	2832	2837	2764	2839	2805	2760	2956	3087	2978	2992	2938	3031	2910	2991	2921	3058	2982	2930	3002	3042	3082	3111	3076	3107	3103	3119	2997	3097	3141	3254	3098	3052	3033	3176	3111	3012	3166	3014	3054	3107	3290	3281	3258
2674	2608	2688	2755	2757	2837	2820	2823	2766	2799	2922	2877	2894	3006	2963	3174	3044	2965	3049	3004	3157	2976	3104	3034	3174	3040	3085	3188	3095	3218	3074	3195	3140	3086	3135	3183	3104	3182	3161	3263	3267	3217	3108	3088	3000	3233	3387	3541	3418	3043
2719	2778	2656	2559	2606	2733	2805	2907	2713	2779	2913	2790	2792	3096	2941	3041	3000	3020	2878	3177	3063	3033	3128	3072	2997	3018	3092	3193	3092	3017	3226	3007	2983	3050	3216	3117	3161	3087	3096	3161	3060	3019	3051	2874	2945	3144	3413	3392	2959	2435
[truncated: 920 more columns]
