# Supplementary material for: Spatial Resolution and Refractive Index Contrast of Resonant Photonic Crystal Surfaces for Biosensing
Source: IEEE Photonics J. Author manuscript; Available in PMC 2015 Sep 7. (PMC4561521; doi:10.1109/JPHOT.2015.2435699)
Supplement: fig4_data [file NIHMS64775-supplement-fig4_data.gz › Volumes/graham/MacBook_backup/PhD_folder_2015_06_02/paper_improvements/IEEE_J_Photonics/final_files/data_files/fig4/4b_raw/I08.csv]

4036	3664	3546	3613	3665	3639	3685	3654	3828	3805	3937	3852	3921	3957	3977	3933	3882	3696	3630	3667	3821	3897	3970	3939	4010	3937	3830	3655	3725	3705	3774	3861	3948	3829	3838	3760	3669	3600	3635	3761	3799	3909	3779	3744	3839	3872	3926	3879	3879	3744
3952	3793	3649	3646	3773	3825	3867	3761	3834	3986	4081	3880	3893	3893	3924	3844	3655	3604	3445	3517	3612	3681	3738	3885	3995	3763	3718	3619	3648	3731	3808	3809	3736	3990	3712	3753	3623	3437	3624	3590	3822	3658	3720	3645	3729	3904	3726	3892	3606	3547
3985	3828	3829	3737	3848	3835	3773	3816	3781	3957	3858	3858	3919	3881	3724	3683	3595	3551	3497	3518	3479	3704	3695	3915	3750	3635	3727	3662	3674	3649	3632	3628	3720	3810	3756	3673	3502	3616	3581	3698	3886	3805	3690	3597	3733	3541	3787	3713	3597	3634
3910	3806	3968	3802	3825	3759	3925	3803	3859	3939	3821	3845	3718	3666	3633	3618	3561	3553	3520	3509	3446	3522	3809	3851	3844	3813	3797	3598	3655	3581	3629	3757	3628	3774	3764	3757	3608	3643	3743	3709	3849	3750	3707	3768	3521	3700	3750	3780	3645	3663
4049	3803	3816	3600	3841	3685	3779	3731	3780	4083	3820	3802	3720	3575	3628	3688	3756	3555	3707	3715	3570	3570	3756	3795	3757	3809	3637	3712	3612	3583	3660	3944	3936	3854	3851	3751	3696	3783	3749	3743	3893	3922	3717	3599	3565	3714	3651	3629	3673	3711
4090	3817	3756	3791	3688	3670	3787	3737	3890	3910	3852	3762	3745	3685	3608	3768	3638	3868	3888	3803	3790	3711	3792	3847	3881	3736	3615	3849	3714	3712	3626	3810	4011	3827	3759	3683	3791	3900	3830	3822	3829	3992	3798	3680	3653	3776	3666	3751	3677	3665
4032	3916	3722	3637	3671	3691	3716	3728	3870	3953	3725	3717	3572	3641	3908	3670	3848	3974	4119	3826	3849	3837	3835	3868	3820	3808	3846	3714	3754	3645	3776	3898	3973	3952	3840	3809	3830	3993	3801	3760	3845	3925	3900	3781	3645	3677	3809	3836	3822	3747
4017	3787	3716	3679	3732	3783	3800	3807	3852	3787	3840	3778	3765	3776	3758	3901	3913	4060	4085	3988	3978	3831	3860	3946	3750	3833	3855	3836	3586	3702	3690	3847	3976	3934	3879	3945	3902	4034	3915	3882	4000	3862	4030	3815	3873	3737	3806	3912	3707	3651
4021	3807	3762	3746	3835	3758	3613	3643	3809	3699	3782	3740	3799	3797	3791	3859	3956	4066	4115	4011	3846	3937	3950	3926	3927	3814	3828	3766	3697	3809	3775	3636	3773	3829	3936	3905	3988	3902	3953	3796	4009	4018	4037	3946	3913	3813	3856	4014	3855	3708
3952	3741	3814	3844	3880	3680	3687	3625	3639	3767	3802	3776	3873	4004	3989	4072	3997	4045	4102	4059	3902	4019	3994	3886	3818	3866	3964	3999	3820	3725	3662	3770	3820	3918	4021	4011	4048	3995	3944	3853	3958	4159	3981	3776	3926	3844	3941	3807	3926	3763
3845	3725	3635	3721	3839	3776	3635	3573	3567	3733	3806	3873	3970	4025	4192	4073	4040	3929	3990	3882	3824	4050	3970	4073	3895	4048	4023	3842	3733	3591	3736	3823	3997	3874	4089	4100	3992	3914	3805	3912	4058	4128	4063	3889	3915	3943	4048	4153	3886	3793
3758	3740	3554	3833	3686	3829	3650	3694	3659	3774	3747	3793	3873	3962	4030	3983	3947	3919	3762	3938	3953	3982	4107	4145	4054	4133	4130	4033	3798	3752	3819	3824	3877	4009	4096	4084	4019	3937	3936	3816	3955	4201	4177	3977	4100	4045	4095	4120	4015	3832
3878	3732	3672	3763	3928	3793	3756	3910	3685	3826	3820	3852	3969	4018	3948	3830	3917	3755	3864	3629	3961	4043	4186	4199	4098	4161	4137	4040	3869	3803	3874	3873	4079	3948	4067	3947	4108	4050	4044	4036	4209	4242	4233	4102	4172	4212	4208	4215	3986	3817
3896	3670	3723	3728	3885	3847	3937	3912	4028	3875	3898	3934	3873	3978	3919	3885	3865	3774	3750	3894	3975	4059	4018	4399	4305	4374	4075	3986	3841	3968	3915	3945	4037	4095	3955	4134	3935	3947	4024	4131	4306	4416	4263	4169	4224	4063	4295	4167	3862	3843
3852	3538	3623	3867	3793	3764	3941	3977	4106	4007	4037	4060	3882	3866	3861	4025	3722	3870	3759	3952	4131	4126	4122	4208	4151	4235	3961	3905	4011	4043	4108	4011	4042	4128	4032	3925	3959	4119	4108	4175	4361	4330	4327	4170	4196	4115	4043	4270	3979	3872
3831	3599	3613	3749	3776	3896	4071	4095	4142	4158	4305	4075	4030	3995	4074	3975	3852	3835	3879	3934	4040	4200	4122	4216	4224	4128	3968	3976	4083	4024	4184	4135	4108	4116	4062	4059	4097	3989	4154	4327	4342	4189	4210	4029	4111	4246	4326	4296	4029	3833
3848	3583	3624	3840	3785	4059	3997	4031	4196	4241	4158	4027	3955	4106	4009	3940	3930	3869	3921	3859	3977	4127	4140	4100	4129	4011	3902	3912	4034	4074	4125	4208	3968	4084	4069	4036	3994	3758	4106	4198	4346	4319	4141	4107	3941	4261	4321	4223	3974	3972
4001	3743	3675	3777	3813	4034	4017	4237	4169	4210	4116	4251	4118	4095	3974	3859	4005	3870	3892	3981	4075	4046	4120	3957	4173	4119	4113	3939	3951	4042	3965	4074	4063	4218	4206	3990	3959	3929	4106	4430	4182	4208	4170	4109	4163	4373	4241	4146	4005	4052
3897	3761	3773	3882	3769	4020	4142	4264	4255	4147	4202	4102	4046	4040	3887	4094	3974	4001	3909	3889	3889	3922	3958	3965	4014	4105	3989	3821	3968	4006	4005	4000	4008	4122	4147	4043	3934	4029	4128	4224	4118	4115	4094	4006	4322	4267	4395	4299	4091	4060
3948	3750	3988	3966	4084	4139	4318	4064	4137	4237	4188	4031	3981	4053	4042	3992	4082	4033	3972	3887	3962	3933	3904	3937	3956	3979	3940	3812	3788	3890	3839	3975	4075	4121	4078	4027	4018	4164	4316	4164	4144	4014	4035	4023	4257	4349	4553	4396	4266	3934
4001	3937	3957	4076	4189	4084	4230	4052	4145	4094	4188	4342	4246	3992	4021	3995	4010	4048	3909	3801	3987	3891	3962	3996	3984	3911	3857	3827	3771	3874	3752	3784	3987	3960	4127	4061	3976	4232	4225	4157	4070	4114	3923	4248	4309	4378	4372	4308	3993	4098
3922	3921	4123	4231	4306	4189	4178	4280	4151	4159	4304	4256	4164	4034	4021	3942	4071	3962	3890	3936	4032	3935	3925	3940	3948	3855	3824	3727	3714	3767	3768	3840	4007	4051	4033	4001	3985	4073	4016	4098	4151	4011	4030	4057	4303	4304	4304	4272	4147	4011
3989	3942	4172	4148	4275	4251	4219	4268	4340	4132	4344	4328	4156	4084	3976	3913	4007	3957	4107	3915	4094	3970	3871	4077	3940	3958	3770	3677	3761	3930	3863	3802	3922	4075	3971	3967	3989	4116	4069	4265	4026	3959	3996	4046	4238	4209	4068	4145	3937	4113
3940	4087	4048	4192	4227	4321	4336	4285	4208	4395	4407	4401	4267	4139	3995	3979	3906	3999	3873	4031	4209	4081	4167	4025	4016	3851	3776	3785	3813	3835	3800	3877	3849	4016	3952	3888	3936	4141	4171	4238	4107	4033	3887	4029	4255	4008	4079	3924	4052	4132
3998	4042	4135	4183	4089	4119	4276	4349	4239	4398	4403	4416	4266	4080	4092	3953	3715	3901	3875	4247	4183	4206	4036	4080	3920	3895	3918	3804	3994	3901	3932	3970	4030	3916	3814	3802	3862	3992	4160	4301	3990	3920	4086	4063	4185	4126	3963	3954	4018	4241
3901	4017	4069	4045	4260	4170	4314	4362	4344	4328	4324	4309	4223	4085	3986	3886	3794	3833	4000	4197	4287	4130	4123	4208	3951	3876	3648	3932	3984	3920	3931	3840	3939	3855	3775	3739	3952	4061	4099	4112	4081	4013	3931	4010	4113	4037	3881	4058	3967	4381
3947	3939	3908	3922	4036	4135	4269	4289	4404	4253	4228	4209	4087	3886	3906	3763	3882	3938	4120	4261	4242	4214	4041	3877	3866	3797	3852	3943	3880	4037	3964	3883	3832	3818	3662	3934	3946	3959	3992	4112	3921	4097	4033	4167	4177	3980	3942	4033	4021	4222
4113	3954	3938	3915	4022	4209	4089	4157	4147	4105	4093	4118	3934	3908	3931	3812	3973	4009	4109	4109	4172	4063	3983	3966	3847	3904	3800	3908	3937	3901	3921	3769	3723	3723	3763	3801	3802	3968	3994	4006	4023	4047	4140	4075	4146	4090	3929	4140	4028	4411
4118	4129	4105	4016	4137	4092	4150	4177	4181	4005	3941	3950	3843	3905	3916	4099	4137	3933	4200	4185	4012	4062	3996	3945	3738	3898	3840	3856	4025	4005	3980	3706	3618	3662	3768	3708	3826	3844	4021	3876	3825	4048	4082	4194	4187	4201	4005	3960	4012	4436
4141	4183	4076	4015	4044	4257	4182	3969	3926	3824	3891	3713	3832	3901	4070	3967	4044	4068	4206	3973	3960	4003	3995	4109	3901	3926	3944	4022	4027	3991	3847	3684	3790	3836	3728	3780	3966	3717	3880	3924	3877	4025	4121	4262	4325	4361	4175	3889	4061	4181
4288	4197	4233	4200	4182	4081	4009	3763	3825	3803	4016	3774	3912	4007	4134	4122	4072	4093	4097	3919	3859	3776	3964	3875	4086	3954	3946	3970	4058	3788	3707	3738	3813	3737	3951	3761	3829	3948	3764	3845	3777	3900	4228	4391	4471	4152	3994	3787	3927	4153
4358	4397	4067	4180	4181	4106	3935	3816	3876	3911	3878	3903	3871	3967	4144	4093	4123	3994	4018	3821	3823	3754	3854	3969	3846	4030	3962	4021	3901	3876	3742	3775	3813	3840	3940	3717	3770	3809	3791	3825	3848	4066	4188	4264	4127	3998	4053	3834	3988	4029
4332	4239	4248	4131	4287	4198	3890	3920	3846	4035	3996	3951	4095	4108	4061	4061	4097	3884	3894	3900	3898	3884	3991	3999	4002	4169	4118	4041	3940	3655	3781	3799	3780	3891	3833	3763	3698	3823	3761	3869	3890	4081	4048	4117	4201	3923	4009	4017	4061	3953
4285	4123	4119	4143	4109	4128	3976	3929	4061	4042	4162	4055	3959	4045	4070	3956	3931	3858	3849	3780	3820	3873	3844	3954	4117	4003	3946	3887	3839	3863	3786	3821	3978	3864	3696	3723	3756	3945	3903	3892	3986	3970	4011	3927	4109	4128	4039	4231	4307	4042
4060	4169	4064	4147	4132	4055	3940	4220	4160	4047	4067	4086	4067	3938	3878	3851	3880	3748	3755	3762	3889	3869	3918	4057	3948	4009	3940	3880	3956	3932	3888	3891	3993	3966	3913	3777	3837	3922	3956	3880	3801	3774	3876	3944	4014	4065	4243	4163	4204	4097
4063	4131	4040	4047	4015	4070	4139	4168	4145	4189	4068	4064	3966	3962	3849	4003	3670	3905	3778	3867	3964	3820	4017	4056	4114	4105	4025	3946	3976	3972	3944	3929	3957	4004	3785	3824	3839	3882	3962	4018	3792	3917	3887	3862	4048	4146	4209	4240	4227	4208
4131	3959	4051	4175	3935	4139	4032	4106	4221	4232	4085	4092	3936	3851	3916	3788	3777	3733	3855	3772	3885	3890	3787	3956	4107	3907	3991	4004	4023	3891	3970	3966	3960	4099	3929	3700	3885	3921	4013	4002	3899	3782	3880	3923	4021	4128	4162	4106	4140	4083
4272	4041	4185	3937	4063	4086	4235	4203	4168	4063	3973	3912	3878	3971	3843	3777	3903	3832	3797	3919	3826	3777	3843	3873	3911	4042	3943	3894	4075	4169	4161	4084	4070	4112	4021	3738	3785	3958	3932	4171	3902	3854	3691	3938	3948	4130	4138	4085	4245	4186
4112	4143	4188	4224	4200	4082	4146	4241	3992	4099	4099	4140	3890	3853	4057	3946	3909	3823	3949	3907	4032	3851	3887	3837	3939	3938	4023	3993	4175	4005	4142	4164	4077	4082	4012	3774	3919	3956	4122	4014	3885	3699	3787	3758	3979	4128	4185	4157	3997	4334
4329	4311	4330	4150	4181	4098	4116	4235	4066	4032	4110	4001	4008	3912	3878	3955	3947	3969	3858	3880	3945	3936	3806	3955	3901	3890	3820	3980	4012	4159	4032	4084	3971	4090	3916	3779	3892	3940	3924	4020	3810	3813	3733	3954	4034	4158	4124	4039	3967	4062
4267	4419	4440	4293	4064	4204	4140	3996	3996	3867	4168	4086	3985	4044	4050	4099	4016	3899	3775	3956	3867	3877	3712	3802	3825	3953	3939	3929	4051	4078	4165	3983	3953	4061	3897	3997	4057	4001	3899	3927	3848	3874	3899	3988	4150	3990	3951	3870	3797	4054
4449	4458	4293	4270	4153	4011	3988	3913	3918	4035	3974	4240	4024	4085	3963	4043	3922	3887	3772	3939	3745	3735	3942	3657	3790	3982	4017	3903	3957	4038	3971	3908	3974	4085	4171	4034	3928	3950	3737	3814	3846	3832	4026	4137	4079	3971	3796	3682	3803	3991
4428	4331	4095	4248	4241	3887	3944	3975	4044	3959	4080	3918	4036	4157	4195	4011	4006	3866	3853	3791	3876	3827	3764	3687	3831	3962	3926	3835	3844	3824	3946	4046	4095	4175	4125	4037	3895	3861	3934	3874	3906	4074	3991	4004	3855	4005	3829	3757	3812	4099
4333	4237	4282	4155	4144	3922	3880	3821	4017	4038	3950	4060	4154	4169	4170	4184	3935	3903	3888	3799	3802	3792	3730	3907	3836	3923	3843	3941	3775	3839	3861	3956	4069	4195	4235	4178	4142	4030	3940	4029	3874	4022	3888	3873	3834	3825	3879	3975	3979	4014
4296	4289	4077	4052	4086	3973	3873	3914	4065	3983	4045	3962	4092	3947	4014	4057	4101	4067	4058	3829	3880	3837	3796	3783	3720	3813	3876	3742	3863	3917	3917	3955	4101	4072	4177	4266	4279	4056	4142	3985	3963	3852	3934	3925	3805	4085	3895	4024	3885	3930
4078	4085	4104	4198	4092	4024	4047	4063	4175	3997	3983	4034	4006	4083	4037	3993	4040	4054	3996	3874	3936	3957	3749	3747	3909	3820	3696	3975	3949	3923	4037	3919	3929	4102	4216	4340	4225	4049	4010	3911	4081	3783	4036	3974	4037	4034	4091	3927	4049	3840
4017	4165	4156	4295	4090	4077	4186	4173	4105	4042	4077	3983	3980	3996	4086	4121	3968	4076	3991	4020	3996	3923	3800	3843	3737	3805	3852	3989	3825	3822	3884	3955	4041	4020	4312	4241	4248	4116	3990	4094	4074	4013	3979	3926	4073	4078	3894	3920	3944	3748
4241	4130	4098	4354	4270	4122	4254	4177	4172	4103	4018	4086	4059	3925	4031	3936	3993	3976	3893	3983	3878	3912	3970	3994	3846	3843	3875	3808	3927	3955	3930	3823	3863	4157	4058	4185	4069	4031	4013	4074	4004	4152	3790	3947	4039	4117	4015	3964	3880	3841
4180	4282	4201	4333	4324	4237	4115	4151	4250	4091	4038	3949	3994	3826	3857	3903	4033	3937	3939	4024	3899	3932	3906	3926	3975	3732	3874	3893	3856	3951	3859	3990	3977	3915	3988	4195	4020	4300	4190	4254	4144	3975	3958	4036	4032	4061	4059	3930	3936	4043
4154	4215	4191	4276	4247	4171	4131	4204	4177	4040	4098	3964	3902	4035	3881	3925	3907	4014	3988	4085	3951	4045	4048	3934	3883	3808	3769	3776	3871	3760	3983	3968	3841	3851	4016	4247	4201	4159	4275	4112	4214	4092	4130	4180	3930	4061	4098	4083	3966	3849
4205	4144	4149	4255	4059	4155	4143	4106	4159	4006	3946	3923	3946	4008	3929	3963	3855	3972	4014	3871	3978	4020	4047	3925	3760	3916	3815	3745	3970	3911	4020	3980	3940	3956	3936	4068	4223	4261	4219	4065	4176	4290	4125	4097	4115	4135	4039	4036	4015	4018
4213	4223	4068	4195	4185	4069	4038	4090	4142	3966	3944	3992	3992	3855	3891	3871	3902	3941	3924	4071	4081	4202	4024	4069	3977	3823	3808	3826	3721	4044	4069	4029	3932	3840	3929	4244	4285	4370	4193	4178	4327	4242	4211	4173	4008	3908	4083	3968	3933	4049
4055	4081	4046	4210	4169	4009	4033	4064	4233	4129	3996	4060	3864	4043	3994	3929	3877	3945	3969	3871	3931	4153	4152	4125	4019	3939	3920	3912	3759	3939	4089	4045	3883	3862	4151	4113	4286	4166	4193	4030	4345	4405	4234	4089	3885	3871	4062	4051	4043	3956
4073	4033	3937	4061	3962	3863	4089	3984	4269	4197	4080	4080	4010	3999	4076	3988	4000	4018	4062	4031	3986	4053	4147	4072	4108	4031	3996	3889	3844	3878	3896	4025	3915	4003	3952	4038	4206	4155	4136	4222	4291	4373	4156	3980	4036	3926	3909	4091	4141	4031
4043	3915	3956	4081	4093	4035	4127	4107	4122	4128	4156	4063	4200	4172	4078	3985	3996	3931	4032	3915	3999	4163	4118	4152	4119	4088	4030	3920	3864	3793	3923	4009	3956	3878	3858	4034	4158	4110	4169	4084	4088	4222	4264	4112	4052	3854	4164	4045	4174	4025
4022	4097	4046	4215	3976	3793	4042	4022	4104	4137	4197	4164	4159	4117	4149	3982	3922	4029	3985	3879	4020	3933	4167	4237	4112	4246	3963	3975	3873	3867	3977	3967	3948	3949	3859	4012	4166	4289	4124	4098	4142	4177	4038	4220	3970	4107	3940	4069	4091	4010
4175	4118	4085	4083	3877	4171	4034	4036	4006	4220	4162	4052	4020	4086	4232	4008	3996	3928	3875	3940	3967	4071	4089	4269	4046	4009	3916	3884	3968	3862	3941	4019	4091	4065	3983	3964	4139	4234	4097	4140	4009	4053	4305	4102	4074	3847	3891	3936	3861	3928
4216	4251	4218	4202	4056	3913	3853	3902	4018	3987	4131	4141	4057	4057	4068	4010	4093	3941	4079	4028	3960	4097	4140	4153	4178	4146	3934	3881	4134	3998	4015	3962	3989	4036	4050	3990	4024	4266	4198	4060	4077	4036	4158	4096	4164	4053	3865	3852	3877	3945
4373	4156	4169	4088	4112	3953	3874	3902	4008	4010	4155	3987	4050	3938	4165	4072	4096	4120	4116	4092	4078	4219	4116	4144	4137	4095	3938	3935	3973	4084	3973	4127	4212	4114	4059	4163	4069	4205	4190	4133	4114	4069	4128	4192	4061	3846	3838	3820	3742	4004
4370	4339	4247	4104	3987	3943	3820	3785	3916	4062	3878	4011	4118	4188	4167	4194	4217	4152	4266	4163	4014	4064	4049	4129	4141	4193	4049	4006	4125	4023	4105	4111	4163	4072	4134	4037	3935	4144	3983	4112	4058	4019	4128	4031	3998	3847	3792	3981	3906	3925
4430	4365	4274	4296	4062	3972	3848	3921	3939	3958	4016	4042	4085	4145	4154	4172	4242	4186	4166	3927	4024	4107	3961	4295	4264	4119	3987	4060	4131	4263	4086	4047	4180	4228	4067	4054	4029	3941	4239	4104	4074	3935	3923	4034	4091	4091	3917	3927	3912	3949
4277	4320	4360	4268	4271	3994	4100	3885	3997	4041	4168	4096	4054	4090	4211	4289	4172	4064	4134	4114	4156	4027	3960	4183	4278	4101	3941	4025	4121	4197	4162	4039	4166	4141	4147	4044	4093	4166	4105	4208	3953	3931	3868	3801	4056	4156	4038	4102	4012	3859
4273	4295	4398	4362	4269	4096	4180	4124	3992	3858	3924	4099	4054	3990	4203	4178	4278	4191	4060	4107	4182	4049	4116	4275	4062	4183	4129	4201	4219	4237	4091	4141	3995	4149	4118	4015	4057	4096	4150	4026	4044	3812	3915	3762	4082	4112	4147	4041	3911	3804
4327	4373	4320	4377	4426	4201	4239	4059	4132	3968	3935	4044	3939	4040	4238	4189	4359	4366	4175	4201	4168	4186	4128	4139	4109	4044	4181	4164	4191	4175	4104	4097	4117	4108	4127	4115	4229	4153	4034	4106	3976	3988	3804	3944	4149	4239	4046	3915	3739	3816
4413	4272	4346	4618	4407	4323	4225	4163	4181	4142	3999	3924	4086	4193	4269	4203	4209	4283	4351	4283	4298	4168	4274	4030	4272	4228	4185	4212	4131	4054	4243	4189	4227	4273	4235	4160	4145	3957	3984	4071	4045	4056	4126	3988	4018	4044	4029	3836	3655	3711
4410	4499	4417	4456	4460	4198	4294	4133	4132	4149	3992	4068	4011	4132	4249	4182	4255	4212	4241	4290	4260	4162	4156	4095	4150	4271	4281	4190	4007	4005	4107	4143	4104	4202	4098	4165	4045	4029	3975	4110	4161	4100	4119	4049	3871	4038	4054	3998	3738	3921
4385	4313	4250	4400	4396	4242	4354	4206	4288	4155	3955	4024	4026	4130	4160	4157	4213	4292	4281	4270	4264	4140	4014	4131	4177	4379	4294	4026	3984	3964	4044	4154	4212	4155	4088	3983	4089	4021	4167	4038	4197	4117	4213	3942	3906	3882	3949	3981	4132	3893
4360	4305	4383	4493	4358	4389	4269	4366	4327	4330	4100	3957	4205	4000	3970	4118	4157	4401	4261	4302	4185	4281	4239	4043	4236	4258	4150	3972	4003	3912	4075	4185	4226	4113	3953	3936	4103	4151	4176	4216	4148	4246	4177	3978	3919	3991	4049	4081	4241	4226
4219	4304	4558	4397	4503	4337	4451	4480	4306	4233	4186	4151	4233	3974	3921	4101	4259	4352	4196	4318	4279	4197	4095	4252	4201	4164	4105	4118	3976	3944	4147	4207	4247	4017	3950	4012	4107	4099	4236	4196	4094	4096	3984	3996	3931	4013	4125	4225	4266	4229
4460	4461	4373	4504	4535	4526	4417	4446	4392	4364	4264	4192	4101	4058	3917	4000	4143	4240	4322	4339	4278	4295	4194	4457	4295	4045	4077	4011	4034	4118	4131	4113	4138	4063	3879	3982	4120	4348	4212	4370	4053	4010	3960	3972	3992	4282	4255	4267	4437	4160
4488	4535	4373	4484	4402	4403	4362	4544	4365	4370	4330	4124	4067	4032	4141	4096	4319	4306	4248	4254	4238	4387	4272	4410	4143	4125	4158	4078	4151	4166	4177	4152	3961	3892	4014	4010	4109	4235	4267	4086	4099	3933	4001	4125	4223	4377	4245	4216	4358	4216
4449	4458	4383	4523	4372	4391	4275	4362	4367	4277	4350	4220	3991	4057	4050	4134	4078	4245	4249	4250	4427	4197	4312	4283	4276	4109	4112	4264	4115	4269	4058	4003	3961	3999	4080	4086	4026	4066	4211	4094	4065	3952	4011	4203	4437	4362	4276	4243	4145	4130
4573	4488	4333	4462	4440	4311	4379	4392	4272	4620	4310	4243	4084	4131	4046	4164	4080	4112	4061	4224	4268	4256	4224	4156	4168	4214	4188	4110	4177	3988	4012	3810	3951	4013	4200	4131	4097	3910	4009	4124	4124	4134	4250	4327	4445	4251	4405	4214	4130	3887
4383	4373	4354	4333	4291	4436	4385	4454	4457	4624	4331	4339	4203	4162	4155	4105	4051	3966	4039	4265	4233	4348	4238	4168	4150	4129	4310	4101	4136	3984	3997	4045	4189	4119	4183	4109	3952	3840	3932	4108	4185	4252	4314	4275	4223	4196	4186	4167	3993	4041
4548	4358	4358	4554	4443	4304	4308	4404	4427	4436	4518	4155	4239	4186	4163	4166	4182	3998	4135	4237	4317	4186	4202	4094	4119	4379	4237	4184	3852	3804	4019	4015	4044	4174	4110	4134	4102	3903	3882	4130	4436	4442	4449	4298	4143	4047	4157	4127	4110	3992
4552	4352	4521	4477	4526	4273	4260	4326	4431	4395	4281	4230	4301	4317	4206	4255	4216	4183	4139	4151	4356	4148	4111	4222	4168	4279	4216	4033	3922	3876	4019	4121	4195	4226	4023	4021	3811	3911	3932	4156	4419	4495	4342	4259	4017	3930	4146	4151	4337	4300
4436	4430	4389	4368	4413	4249	4253	4386	4290	4298	4165	4056	4223	4236	4148	4160	4130	4126	4303	4124	4250	4089	4203	4199	4306	4104	4246	3983	3984	4051	4009	4199	4192	4182	4028	3958	3932	3961	4091	4232	4433	4370	4316	4124	3977	3817	4055	4290	4388	4423
4469	4506	4494	4436	4254	4165	4252	4173	4226	4134	4107	4198	4249	4329	4220	4017	4265	4169	4032	4176	4029	4069	4091	4134	4246	4332	4128	4017	3945	4015	4120	4063	4258	4136	4008	3860	3983	4110	4279	4337	4395	4356	4331	4077	4067	3861	4080	4293	4543	4566
4514	4371	4336	4274	4179	4216	4204	4264	4270	4198	4211	4187	4390	4247	4234	4169	4135	4180	4194	4194	4042	4067	4233	4231	4275	4265	4144	3965	3901	4067	4018	4143	4244	4191	4087	3981	3952	4161	4266	4364	4328	4289	4231	4028	4116	4044	4079	4368	4502	4487
4270	4354	4275	4267	4199	4344	4373	4366	4222	4330	4384	4195	4164	4257	4117	4290	4342	4250	4155	4160	4097	4124	4227	4375	4319	4253	4152	4034	4082	4195	4208	4218	4182	3877	4002	4003	4090	4237	4474	4382	4341	4162	3919	4010	3970	4203	4371	4445	4391	4356
4382	4511	4279	4331	4334	4166	4368	4315	4226	4207	4196	4305	4135	4197	4171	4206	4297	4277	4224	3994	4167	4160	4189	4289	4262	4121	4092	4133	4094	4244	4431	4234	4112	3926	3961	4150	4252	4429	4422	4436	4178	4084	4037	4174	4160	4444	4428	4427	4230	4187
4436	4410	4316	4340	4295	4151	4420	4291	4239	4134	4192	4300	4191	4068	4167	4293	4428	4401	4154	4132	4119	4239	4311	4363	4235	4119	4120	4161	4251	4318	4294	4097	3947	3948	4137	4267	4372	4493	4271	4179	4092	4099	4014	4242	4250	4465	4546	4351	4207	3893
4380	4297	4297	4244	4244	4219	4347	4262	4306	4301	4293	4212	4296	4191	4245	4385	4553	4209	4268	4110	4145	4254	4478	4409	4175	4269	4333	4400	4294	4300	4237	3917	3908	3797	4197	4331	4744	4558	4286	4138	3994	4196	4213	4340	4457	4566	4424	4253	4028	3878
4253	4234	4198	4230	4213	4206	4352	4232	4243	4269	4436	4384	4352	4324	4339	4593	4462	4317	4228	4052	4139	4290	4412	4316	4257	4107	4356	4288	4408	4302	4199	3997	3915	4073	4299	4465	4696	4542	4369	4047	4034	4167	4400	4447	4541	4489	4383	4331	3978	3870
4348	4075	4192	4086	4292	4243	4382	4260	4249	4437	4439	4480	4290	4491	4295	4490	4476	4281	4081	4221	4329	4452	4388	4340	4209	4209	4414	4366	4464	4244	4104	3989	4107	4196	4491	4432	4421	4441	4337	4128	4319	4429	4520	4547	4499	4291	4149	4012	3951	4025
4442	4373	4175	4343	4129	4321	4197	4186	4127	4339	4326	4223	4256	4326	4398	4586	4403	4245	4234	4318	4466	4416	4355	4190	4194	4297	4452	4426	4556	4187	4072	4002	4145	4322	4394	4408	4350	4335	4222	4269	4375	4452	4585	4619	4514	4327	4106	3895	3913	3970
4416	4382	4222	4286	4362	4379	4245	4296	4232	4236	4327	4251	4358	4531	4620	4585	4636	4383	4179	4314	4468	4447	4207	4189	4384	4316	4515	4560	4434	4284	4173	3992	4238	4203	4435	4338	4107	4210	4170	4195	4372	4646	4642	4625	4464	4408	4094	3855	3871	4013
4399	4298	4256	4379	4340	4172	4263	4066	4385	4372	4195	4223	4359	4596	4537	4657	4454	4413	4548	4414	4499	4416	4237	4264	4215	4430	4588	4593	4399	4286	4104	4212	4272	4375	4314	4167	4227	3884	4070	4226	4501	4557	4500	4346	4291	4190	3963	3830	3922	4132
4435	4230	4127	4301	4295	4256	4139	4127	4292	4300	4292	4247	4474	4590	4759	4654	4441	4275	4495	4519	4448	4324	4264	4066	4315	4505	4430	4547	4218	4158	4122	4170	4364	4449	4376	4337	3987	3819	3996	4174	4428	4625	4428	4409	4077	3869	3878	3943	4135	4300
4418	4281	4325	4314	4327	4351	4251	4409	4513	4447	4373	4455	4518	4619	4600	4578	4292	4289	4519	4496	4500	4369	4346	4196	4336	4539	4513	4416	4194	4123	4246	4305	4382	4324	4372	4075	3926	3857	4078	4255	4518	4593	4309	4279	3895	3776	3852	4105	4294	4340
4388	4351	4181	4314	4444	4343	4355	4271	4421	4525	4352	4417	4335	4586	4611	4527	4446	4452	4509	4587	4412	4292	4121	4095	4498	4369	4342	4250	4205	4022	4258	4380	4412	4334	4213	4083	3932	3870	4190	4285	4484	4564	4388	4172	3906	3831	3866	4037	4371	4442
4474	4299	4295	4381	4296	4432	4297	4467	4496	4398	4394	4256	4497	4528	4568	4488	4540	4542	4414	4526	4415	4226	4062	4211	4276	4462	4263	4233	4143	3940	4197	4264	4561	4167	4115	3975	3995	4080	4357	4496	4468	4536	4337	4007	3926	3844	3975	4127	4530	4586
4329	4263	4295	4270	4193	4390	4220	4362	4452	4597	4243	4265	4547	4519	4533	4491	4427	4472	4442	4350	4336	4246	4106	4196	4263	4381	4288	3980	4054	3961	4248	4435	4405	4216	4040	3792	4003	4160	4319	4632	4482	4331	4078	3770	3866	3954	4036	4221	4427	4626
4387	4209	4189	4482	4342	4443	4351	4399	4453	4364	4209	4282	4524	4503	4559	4439	4460	4466	4435	4497	4239	4139	4067	4176	4408	4323	4265	3954	4009	4185	4368	4454	4409	4250	3987	3836	3782	4033	4495	4687	4455	4246	4067	3895	3930	4026	4140	4356	4412	4553
4208	4278	4231	4375	4263	4360	4423	4327	4351	4352	4153	4115	4367	4448	4364	4264	4414	4466	4446	4385	4248	4055	4136	4265	4381	4266	4079	3917	4044	4106	4302	4390	4205	4097	3881	3695	3954	4006	4571	4436	4443	4220	3899	3809	3931	4088	4317	4320	4415	4466
4557	4255	4348	4377	4363	4446	4314	4429	4274	4210	4171	4178	4511	4353	4375	4283	4316	4374	4386	4263	4092	4096	4018	4141	4291	4348	3949	3991	4056	4157	4206	4271	4201	4046	3843	3979	4087	4265	4485	4466	4308	4210	3791	3837	3953	4091	4519	4506	4464	4420
4230	4306	4146	4266	4259	4178	4410	4532	4209	4183	4209	4102	4264	4413	4396	4278	4354	4401	4317	4182	4000	3904	3956	4122	4181	4084	3994	3905	4003	4251	4186	4435	4043	3962	3754	3988	4107	4345	4454	4405	4266	3877	3820	3825	3944	4322	4463	4586	4543	4246
4277	4215	4339	4375	4279	4212	4451	4519	4358	4174	4187	4161	4281	4376	4309	4225	4108	4272	4263	4086	3986	4010	4150	4205	4123	4050	3857	3915	4141	4328	4479	4388	4056	4056	3722	3935	4311	4261	4366	4301	4051	3766	3898	3834	4074	4380	4450	4550	4393	4323
4272	4293	4386	4377	4341	4342	4396	4413	4409	4087	4172	4151	4308	4289	4316	4158	4313	4384	4344	4301	3974	4023	4167	4086	4203	4009	3933	3907	4105	4223	4458	4291	4188	3987	3866	4020	4236	4411	4352	4338	4074	3769	3642	3929	4120	4319	4450	4596	4327	4262
4437	4408	4289	4382	4564	4381	4424	4497	4311	4275	4235	4316	4289	4352	4175	4357	4248	4395	4292	4128	3966	4084	4087	4186	3983	3930	3914	3946	4145	4331	4518	4394	4186	3981	3875	4065	4247	4564	4369	4332	3871	3648	3757	3816	4168	4339	4597	4450	4234	4159
4555	4328	4545	4436	4687	4507	4526	4603	4291	4098	4229	4262	4449	4207	4251	4273	4355	4426	4210	4075	3979	3952	4183	4170	4098	3963	3876	4003	4173	4501	4514	4341	4032	4058	4052	4138	4406	4425	4430	4222	4016	3614	3574	3791	4202	4455	4541	4440	4315	4147
4458	4445	4348	4499	4600	4598	4698	4616	4412	4360	4329	4384	4324	4447	4229	4253	4434	4437	4294	4219	4094	4138	4322	4206	4150	3936	3910	3942	4328	4295	4609	4204	4109	3935	4066	4225	4474	4454	4431	4251	4001	3712	3756	3756	4242	4422	4631	4384	4396	3962
4567	4541	4478	4740	4534	4709	4703	4623	4558	4463	4256	4495	4520	4380	4349	4332	4351	4472	4537	4276	4110	4159	4175	4227	4007	3979	4037	4093	4295	4449	4498	4225	4169	3964	4002	4352	4435	4586	4220	4191	3823	3684	3790	3994	4178	4519	4725	4426	4255	4061
4555	4650	4653	4664	4750	4681	4697	4619	4546	4440	4391	4431	4534	4484	4233	4395	4379	4573	4430	4315	4131	4380	4324	4359	4124	3978	3721	4259	4274	4466	4459	4265	4078	3985	4027	4310	4452	4534	4351	4091	3800	3714	3731	4063	4322	4637	4661	4624	4162	3918
4759	4534	4666	4775	4502	4804	4695	4642	4522	4565	4636	4500	4547	4368	4276	4343	4492	4501	4438	4373	4333	4289	4308	4230	4217	4064	4022	4088	4289	4676	4428	4310	4180	3860	4106	4336	4458	4588	4417	4079	3822	3770	3831	4002	4437	4683	4620	4697	4319	4084
4670	4672	4511	4618	4665	4734	4777	4689	4509	4446	4522	4624	4434	4383	4349	4340	4436	4444	4507	4250	4218	4363	4322	4337	4177	4010	4019	4163	4524	4554	4380	4093	4078	3952	4074	4343	4574	4418	4443	4093	3889	3790	3958	4294	4479	4649	4792	4529	4393	4039
4604	4534	4629	4625	4578	4674	4622	4536	4394	4585	4616	4626	4554	4343	4507	4305	4422	4632	4370	4394	4304	4449	4556	4502	4222	4060	4138	4334	4452	4659	4517	4166	3890	3980	4101	4376	4506	4621	4453	4129	3798	3729	3930	4214	4594	4765	4901	4550	4273	4125
4445	4581	4575	4638	4512	4542	4697	4537	4496	4487	4479	4501	4497	4331	4326	4320	4490	4421	4389	4317	4175	4410	4471	4252	4220	4173	4116	4273	4737	4846	4564	4213	4113	4010	4079	4466	4419	4441	4357	4061	3900	3855	3962	4350	4546	4768	4810	4619	4331	4016
4509	4510	4581	4538	4540	4417	4473	4496	4488	4281	4466	4576	4525	4229	4196	4202	4513	4383	4431	4284	4357	4282	4428	4552	4172	4101	4164	4313	4571	4679	4754	4334	4052	3980	4107	4466	4535	4513	4204	4053	3826	3987	4119	4372	4526	4736	4674	4626	4330	4107
4452	4447	4472	4528	4443	4409	4341	4257	4441	4433	4422	4477	4495	4307	4239	4198	4480	4378	4215	4274	4136	4294	4583	4563	4355	4035	4072	4215	4449	4771	4574	4363	4174	4120	4110	4348	4579	4509	4328	4246	3881	4076	4264	4484	4600	4904	4637	4614	4242	3856
4522	4391	4625	4610	4535	4320	4343	4344	4258	4413	4299	4549	4411	4299	4322	4362	4444	4519	4295	4142	4304	4396	4446	4564	4190	4194	4209	4392	4543	4751	4684	4412	4216	4135	4167	4346	4500	4624	4383	4094	4036	4052	4322	4396	4598	4652	4751	4392	4107	3838
4520	4528	4450	4575	4273	4314	4395	4550	4369	4295	4228	4584	4577	4508	4314	4271	4341	4479	4310	4389	4259	4394	4534	4435	4268	4099	4208	4416	4458	4583	4604	4542	4157	4195	4227	4428	4496	4394	4439	4096	4104	3956	4089	4341	4607	4709	4707	4379	4194	3748
4509	4551	4476	4540	4416	4342	4253	4325	4349	4253	4361	4442	4283	4301	4121	4319	4348	4387	4207	4260	4332	4343	4530	4358	4328	4205	4070	4242	4636	4710	4571	4490	4199	4008	4335	4400	4611	4519	4579	4214	4068	4043	4161	4487	4664	4763	4647	4495	4280	3889
4655	4539	4471	4573	4476	4331	4414	4502	4431	4231	4358	4402	4347	4385	4096	4108	4354	4494	4447	4215	4234	4311	4493	4449	4298	4296	4234	4210	4548	4683	4604	4363	4090	4119	3956	4388	4541	4606	4513	4344	3972	4027	4235	4220	4577	4756	4781	4428	4225	3874
4555	4497	4636	4648	4480	4318	4455	4409	4366	4332	4358	4233	4458	4345	4204	4200	4435	4650	4622	4284	4200	4336	4411	4408	4481	4290	4162	4404	4609	4727	4458	4379	4092	4092	4071	4357	4440	4545	4468	4326	3882	4004	4064	4190	4504	4678	4752	4550	4290	4022
4631	4543	4667	4616	4402	4446	4417	4529	4448	4418	4425	4497	4326	4387	4367	4125	4414	4447	4473	4349	4316	4319	4494	4531	4456	4255	4199	4335	4668	4648	4511	4370	4220	3948	4070	4342	4359	4556	4360	4233	4122	4079	4053	4185	4481	4710	4746	4615	4493	4187
4720	4655	4629	4574	4579	4486	4401	4424	4493	4481	4549	4438	4484	4459	4352	4354	4488	4572	4687	4325	4339	4320	4345	4486	4496	4324	4308	4416	4370	4470	4504	4321	4140	3905	4013	4101	4349	4486	4459	4371	4079	3998	3992	4112	4365	4512	4576	4641	4582	4131
4641	4569	4717	4568	4421	4520	4556	4435	4397	4410	4399	4441	4549	4352	4331	4345	4416	4603	4624	4465	4179	4317	4362	4426	4394	4346	4164	4215	4281	4450	4576	4439	4082	4053	3912	4070	4249	4531	4483	4316	4135	4006	3918	4022	4231	4520	4642	4756	4449	4240
4502	4640	4573	4716	4477	4517	4517	4463	4491	4549	4504	4458	4648	4536	4413	4479	4669	4561	4669	4496	4291	4142	4278	4440	4371	4316	4215	4160	4164	4398	4471	4319	4321	3881	3957	4184	4289	4491	4578	4490	4239	4174	4004	4044	4282	4411	4766	4733	4631	4448
4593	4525	4638	4589	4510	4605	4515	4596	4508	4546	4455	4565	4564	4508	4510	4391	4548	4792	4674	4432	4299	4264	4335	4444	4464	4363	4243	3986	4237	4290	4462	4309	4327	3999	3968	4090	4509	4646	4630	4560	4432	4243	4109	4064	4109	4372	4542	4787	4578	4460
4487	4562	4505	4551	4611	4670	4614	4610	4775	4542	4460	4461	4664	4561	4342	4416	4552	4839	4662	4649	4400	4187	4321	4491	4453	4313	4299	4137	4179	4326	4430	4572	4375	4281	3986	4062	4417	4530	4831	4626	4482	4141	4042	4132	4103	4297	4588	4897	4655	4655
4505	4468	4611	4578	4581	4591	4675	4741	4702	4613	4572	4472	4626	4671	4326	4492	4413	4736	4772	4464	4241	4192	4156	4330	4388	4349	4292	4080	4087	4224	4443	4596	4511	4282	4124	4177	4290	4646	4865	4872	4602	4282	4101	4049	4086	4296	4563	4625	4824	4617
4664	4517	4388	4690	4622	4719	4689	4670	4714	4669	4469	4432	4508	4542	4507	4484	4444	4562	4705	4331	4249	4161	4126	4348	4372	4452	4340	4185	4134	4343	4428	4526	4608	4279	4128	4213	4438	4576	4798	4850	4703	4352	4172	4000	3964	4276	4387	4576	4728	4767
4494	4424	4527	4706	4661	4580	4602	4634	4668	4477	4475	4437	4441	4626	4580	4476	4519	4644	4793	4461	4445	4216	4108	4271	4396	4479	4319	4290	4175	4291	4383	4552	4613	4519	4151	4116	4295	4462	4754	4934	4722	4405	4157	4017	3909	4220	4571	4548	4764	4856
4629	4443	4408	4693	4570	4553	4644	4596	4504	4575	4640	4498	4644	4616	4594	4507	4495	4533	4469	4541	4395	4237	4212	4305	4323	4512	4519	4288	4179	4219	4473	4674	4688	4444	4265	4274	4296	4407	4618	4756	4742	4578	4220	3987	3975	4098	4373	4419	4658	4761
4463	4606	4559	4798	4747	4682	4659	4603	4753	4698	4723	4376	4468	4656	4681	4561	4522	4437	4504	4521	4364	4291	4305	4369	4409	4637	4458	4486	4328	4332	4463	4703	4612	4452	4319	4201	4228	4279	4553	4637	4655	4564	4219	4041	3997	4101	4173	4425	4766	4607
4566	4587	4500	4698	4724	4600	4646	4713	4655	4550	4565	4523	4328	4680	4675	4658	4616	4393	4528	4600	4449	4170	4293	4343	4508	4593	4476	4536	4358	4384	4337	4535	4687	4571	4453	4263	4226	4296	4321	4502	4644	4489	4272	4104	4057	3980	4040	4216	4521	4596
4736	4560	4615	4739	4727	4646	4457	4399	4534	4585	4523	4394	4318	4470	4656	4497	4375	4324	4429	4459	4654	4420	4335	4135	4194	4426	4549	4539	4255	4298	4325	4432	4737	4541	4425	4187	4192	4170	4290	4488	4509	4581	4325	4177	4071	3951	4145	4320	4495	4596
4744	4541	4490	4701	4607	4682	4511	4486	4628	4538	4442	4354	4264	4292	4577	4493	4402	4154	4188	4348	4555	4428	4248	4129	4280	4459	4598	4459	4502	4358	4337	4488	4526	4503	4312	4322	4218	4088	4159	4231	4369	4526	4515	4478	4364	3879	3927	4191	4161	4495
4547	4646	4590	4611	4493	4676	4549	4392	4396	4424	4405	4325	4416	4371	4475	4566	4339	4184	4151	4336	4387	4448	4266	4214	4093	4401	4495	4584	4504	4208	4204	4243	4335	4322	4378	4242	4208	4117	4152	4153	4289	4474	4681	4556	4241	4108	3963	3940	4013	4218
4601	4577	4526	4527	4511	4533	4571	4523	4474	4481	4418	4326	4431	4413	4407	4546	4310	4283	4215	4248	4331	4604	4356	4236	4297	4435	4402	4489	4465	4257	4199	4029	4171	4269	4375	4352	4228	4077	4091	4197	4279	4444	4516	4582	4385	4201	4124	3972	4087	4227
4690	4517	4498	4644	4528	4558	4601	4696	4403	4568	4448	4458	4452	4436	4579	4354	4297	4204	4084	4270	4364	4648	4479	4315	4232	4284	4509	4600	4635	4486	4204	4177	4038	4255	4465	4524	4290	4221	4189	4113	4175	4423	4498	4672	4510	4362	4121	4075	4073	4041
4686	4632	4533	4578	4575	4516	4586	4606	4531	4376	4510	4419	4442	4439	4422	4459	4336	4160	4119	4158	4468	4488	4568	4371	4317	4451	4615	4619	4793	4549	4228	4108	4055	4222	4387	4447	4523	4399	4124	4042	4088	4288	4367	4540	4539	4488	4195	4159	4126	4049
4626	4522	4614	4606	4440	4472	4439	4484	4370	4392	4310	4498	4467	4375	4342	4564	4485	4426	4440	4370	4390	4602	4616	4500	4442	4290	4413	4532	4579	4599	4259	4051	4105	4103	4361	4515	4612	4490	4260	4127	4083	4278	4259	4488	4562	4543	4356	4100	4076	4112
4662	4519	4431	4502	4447	4415	4419	4374	4450	4364	4346	4479	4382	4346	4642	4487	4823	4537	4529	4346	4373	4379	4490	4437	4580	4366	4403	4432	4511	4444	4360	4054	4180	4115	4317	4387	4656	4683	4474	4217	4099	4127	4367	4476	4421	4505	4391	4274	4277	3976
4414	4310	4395	4446	4396	4343	4443	4567	4570	4517	4371	4403	4412	4551	4421	4543	4557	4654	4669	4577	4415	4628	4588	4594	4479	4388	4479	4336	4552	4636	4524	4272	4133	4265	4293	4519	4681	4558	4349	4117	4049	4211	4201	4452	4390	4614	4497	4435	4219	4211
4458	4482	4549	4478	4535	4478	4542	4606	4567	4624	4644	4317	4539	4445	4497	4474	4557	4558	4656	4556	4530	4513	4476	4651	4617	4537	4467	4469	4330	4486	4414	4358	4223	4212	4186	4423	4552	4531	4481	4354	4287	4159	4064	4191	4312	4469	4575	4460	4362	4254
4587	4462	4571	4656	4547	4461	4548	4541	4547	4415	4569	4398	4535	4478	4544	4383	4545	4500	4599	4461	4394	4492	4553	4706	4596	4473	4450	4353	4444	4417	4408	4450	4372	4519	4315	4367	4357	4641	4514	4361	4223	4173	4132	4070	4274	4368	4366	4591	4512	4362
4677	4702	4631	4771	4533	4409	4353	4476	4369	4485	4429	4299	4409	4369	4345	4330	4457	4387	4454	4283	4396	4292	4363	4363	4584	4402	4395	4311	4263	4333	4297	4352	4413	4429	4386	4295	4331	4385	4487	4519	4289	4193	4196	4097	4053	4224	4284	4470	4412	4368
4672	4701	4555	4585	4439	4410	4379	4407	4505	4460	4452	4281	4329	4248	4333	4324	4219	4433	4522	4435	4330	4165	4211	4422	4400	4319	4386	4189	4223	4206	4342	4419	4452	4339	4305	4238	4225	4233	4463	4447	4270	4342	4133	4275	4034	4225	4133	4325	4552	4375
4597	4546	4483	4574	4511	4415	4310	4485	4415	4412	4169	4365	4293	4376	4359	4302	4327	4384	4410	4501	4334	4120	4214	4250	4403	4319	4442	4235	4404	4255	4322	4539	4562	4434	4389	4281	4148	4317	4167	4444	4354	4407	4210	4323	4149	4104	4200	4331	4264	4528
4646	4637	4575	4458	4473	4508	4557	4447	4373	4449	4237	4334	4386	4294	4362	4349	4405	4308	4449	4347	4432	4345	4254	4345	4245	4495	4177	4270	4253	4193	4345	4391	4260	4508	4421	4163	4161	4176	4142	4177	4271	4350	4346	4376	4212	4234	4209	4278	4223	4510
4689	4643	4543	4653	4483	4634	4582	4554	4487	4534	4561	4433	4331	4413	4538	4469	4335	4446	4359	4370	4455	4402	4315	4348	4388	4615	4532	4475	4392	4276	4301	4320	4515	4587	4602	4448	4281	4254	4171	4031	4262	4233	4467	4456	4379	4251	4179	4240	4173	4234
4712	4682	4707	4798	4648	4526	4570	4631	4436	4524	4406	4455	4405	4340	4326	4392	4366	4347	4214	4297	4290	4557	4463	4448	4569	4488	4411	4535	4526	4362	4440	4483	4435	4530	4719	4625	4492	4230	4152	4086	4152	4298	4358	4298	4410	4397	4343	4357	4215	4340
4858	4762	4617	4659	4593	4552	4672	4425	4386	4449	4592	4432	4259	4353	4332	4361	4487	4404	4191	4293	4358	4349	4452	4438	4403	4408	4427	4330	4612	4548	4446	4403	4483	4671	4465	4538	4702	4545	4255	4066	4107	4151	4375	4607	4425	4466	4423	4272	4339	4255
4680	4643	4569	4560	4367	4451	4521	4335	4428	4308	4329	4398	4412	4316	4283	4302	4324	4389	4144	4144	4378	4453	4473	4600	4375	4414	4367	4486	4404	4349	4417	4485	4410	4422	4493	4470	4382	4491	4296	4293	4228	4359	4233	4414	4573	4557	4557	4384	4329	4269
4697	4567	4364	4402	4268	4316	4229	4225	4215	4284	4182	4346	4342	4293	4462	4333	4368	4345	4344	4337	4449	4375	4560	4604	4401	4484	4271	4441	4384	4407	4398	4417	4454	4307	4313	4348	4608	4561	4585	4339	4226	4423	4407	4618	4555	4511	4406	4539	4316	4197
4553	4481	4222	4328	4289	4131	4122	4104	4263	4250	4318	4377	4515	4555	4495	4319	4373	4412	4428	4360	4515	4498	4513	4513	4554	4300	4237	4263	4323	4412	4541	4344	4338	4298	4314	4404	4368	4466	4557	4448	4520	4487	4358	4312	4472	4637	4565	4396	4487	4413
4379	4366	4318	4293	4279	4274	4251	4269	4406	4435	4531	4493	4543	4587	4429	4430	4279	4421	4550	4574	4445	4524	4609	4448	4610	4505	4400	4340	4435	4400	4492	4538	4349	4479	4319	4291	4419	4445	4562	4368	4528	4398	4398	4484	4433	4431	4411	4479	4467	4433
4408	4270	4193	4392	4354	4204	4253	4454	4442	4560	4691	4468	4577	4498	4464	4482	4504	4387	4360	4596	4369	4514	4403	4475	4511	4315	4494	4392	4426	4505	4408	4439	4519	4478	4252	4380	4251	4385	4424	4501	4554	4505	4452	4301	4297	4363	4276	4379	4485	4454
4694	4339	4487	4535	4330	4503	4380	4418	4580	4525	4569	4576	4389	4363	4324	4390	4285	4360	4308	4439	4446	4239	4341	4111	4252	4420	4610	4472	4485	4443	4387	4415	4639	4614	4376	4491	4337	4458	4308	4458	4669	4377	4498	4339	4357	4129	4187	4281	4434	4437
4723	4554	4502	4579	4512	4355	4492	4467	4601	4584	4613	4436	4323	4509	4355	4319	4280	4303	4454	4211	4351	4204	4172	4158	4073	4229	4269	4424	4419	4360	4310	4331	4461	4622	4513	4524	4551	4412	4434	4676	4504	4539	4421	4310	4270	4182	4069	4190	4400	4345
4711	4644	4376	4374	4391	4315	4576	4602	4503	4598	4550	4356	4207	4177	4274	4367	4255	4216	4295	4270	4234	4388	4043	4145	4159	4044	4276	4194	4391	4379	4319	4403	4398	4386	4436	4522	4492	4562	4420	4471	4554	4438	4432	4337	4314	4137	4163	4165	4268	4334
4569	4425	4362	4372	4244	4391	4369	4314	4418	4590	4500	4514	4364	4280	4220	4392	4429	4533	4463	4215	4334	4135	4159	4165	4161	4169	4244	4423	4438	4244	4270	4221	4258	4347	4387	4454	4642	4644	4600	4407	4398	4549	4547	4508	4345	4292	4404	4263	4167	4360
4534	4341	4232	4392	4304	4421	4437	4642	4678	4510	4489	4508	4436	4376	4365	4495	4604	4631	4405	4418	4342	4333	4316	4375	4233	4282	4242	4400	4528	4398	4382	4311	4131	4131	4154	4473	4444	4427	4548	4488	4583	4342	4323	4497	4524	4668	4513	4401	4404	4306
4357	4274	4353	4354	4404	4356	4662	4621	4647	4537	4594	4649	4467	4516	4528	4531	4536	4552	4571	4515	4515	4253	4382	4319	4449	4539	4494	4524	4581	4671	4572	4462	4416	4292	4227	4390	4341	4454	4547	4408	4566	4359	4415	4477	4436	4678	4591	4638	4577	4400
4419	4288	4355	4373	4582	4560	4715	4749	4486	4680	4483	4543	4488	4565	4508	4393	4601	4682	4502	4559	4380	4356	4524	4471	4671	4603	4738	4575	4571	4500	4524	4574	4510	4321	4453	4379	4446	4523	4453	4401	4380	4250	4281	4240	4370	4483	4571	4824	4633	4518
4417	4460	4347	4692	4575	4660	4757	4733	4660	4485	4392	4406	4461	4353	4546	4434	4399	4455	4543	4467	4390	4510	4437	4475	4634	4607	4535	4491	4560	4456	4564	4563	4577	4522	4583	4354	4477	4529	4435	4443	4407	4369	4231	4215	4342	4474	4554	4427	4601	4692
4685	4712	4672	4726	4735	4765	4665	4628	4547	4347	4446	4367	4232	4275	4404	4462	4419	4081	4282	4377	4323	4390	4227	4448	4472	4409	4636	4518	4468	4582	4601	4569	4559	4718	4688	4477	4609	4484	4414	4367	4411	4336	4240	4320	4316	4329	4299	4626	4399	4553
4763	4641	4781	4617	4792	4798	4580	4342	4260	4274	4418	4170	4184	4329	4203	4408	4250	4276	4287	4277	4216	4246	4366	4313	4311	4393	4360	4506	4312	4388	4460	4524	4484	4633	4669	4688	4709	4561	4497	4462	4506	4606	4393	4347	4282	4352	4384	4468	4492	4444
4742	4741	4710	4684	4733	4553	4386	4331	4272	4190	4417	4139	4201	4269	4237	4227	4264	4315	4115	4010	4172	4189	4273	4297	4231	4319	4259	4195	4221	4211	4272	4209	4274	4496	4564	4764	4658	4626	4796	4617	4683	4525	4411	4395	4480	4430	4455	4457	4395	4337
4745	4798	4744	4568	4553	4386	4327	4131	4319	4288	4231	4317	4349	4214	4223	4472	4387	4395	4306	4336	4363	4321	4356	4234	4218	4271	4152	4270	4295	4154	4166	4200	4211	4335	4353	4634	4714	4594	4490	4468	4731	4644	4586	4441	4413	4427	4252	4429	4382	4411
4737	4679	4482	4540	4433	4494	4371	4234	4442	4257	4441	4406	4300	4310	4427	4528	4622	4393	4487	4416	4453	4294	4316	4336	4339	4402	4459	4316	4331	4321	4219	4263	4278	4289	4367	4480	4545	4528	4585	4529	4657	4731	4661	4446	4331	4334	4331	4458	4358	4453
4769	4403	4502	4459	4244	4325	4292	4542	4450	4595	4586	4459	4503	4571	4653	4532	4472	4529	4529	4578	4476	4437	4453	4703	4583	4553	4568	4424	4351	4425	4358	4418	4430	4317	4489	4365	4520	4461	4349	4505	4666	4676	4636	4618	4414	4283	4305	4451	4512	4408
4620	4543	4400	4380	4502	4351	4466	4815	4414	4626	4576	4588	4699	4663	4651	4694	4768	4663	4576	4557	4489	4655	4660	4553	4614	4661	4566	4472	4492	4616	4549	4547	4518	4334	4452	4377	4468	4442	4415	4540	4428	4582	4481	4464	4494	4416	4365	4613	4584	4418
4632	4569	4536	4644	4482	4376	4715	4637	4762	4668	4570	4722	4644	4662	4603	4549	4598	4657	4523	4512	4598	4611	4543	4658	4590	4529	4627	4466	4531	4525	4586	4617	4696	4438	4475	4402	4466	4388	4201	4382	4464	4644	4433	4371	4625	4514	4605	4471	4689	4603
4721	4621	4687	4639	4733	4636	4839	4750	4734	4712	4569	4634	4601	4602	4626	4740	4642	4497	4389	4354	4492	4415	4397	4475	4543	4632	4757	4642	4699	4645	4825	4736	4582	4717	4708	4649	4407	4444	4351	4180	4296	4526	4492	4356	4428	4760	4807	4660	4686	4581
4708	4766	4648	4801	4569	4677	4792	4792	4646	4500	4539	4465	4642	4472	4551	4403	4471	4408	4245	4327	4314	4289	4165	4291	4383	4376	4583	4546	4710	4730	4813	4777	4758	4707	4748	4616	4540	4519	4355	4186	4249	4360	4301	4353	4410	4488	4637	4642	4535	4615
4866	4717	4595	4816	4779	4742	4512	4526	4533	4456	4494	4491	4364	4353	4422	4319	4204	4211	4154	4189	4202	4210	4154	4263	4237	4405	4278	4408	4506	4665	4716	4562	4558	4733	4735	4637	4693	4640	4459	4231	4362	4366	4396	4301	4347	4162	4604	4555	4615	4697
4800	4874	4653	4802	4680	4542	4566	4538	4349	4363	4451	4224	4316	4432	4209	4114	4245	4272	4179	4045	4040	3937	4179	4171	4201	4308	4409	4312	4324	4300	4327	4502	4426	4424	4664	4598	4605	4699	4566	4503	4526	4324	4444	4324	4237	4223	4336	4412	4619	4688
4696	4900	4608	4704	4610	4430	4422	4375	4335	4314	4373	4388	4213	4214	4184	4035	4244	4276	4191	4051	4119	4084	4125	4334	4240	4215	4142	4047	4136	4241	4118	4379	4330	4439	4580	4486	4618	4732	4614	4632	4667	4646	4634	4511	4394	4166	4219	4434	4505	4502
4732	4637	4440	4475	4671	4423	4297	4264	4389	4256	4252	4322	4329	4296	4346	4262	4418	4347	4351	4282	4307	4238	4322	4141	4114	4164	4018	4161	4111	3993	4006	4120	4167	4211	4408	4433	4473	4508	4624	4708	4800	4763	4597	4625	4447	4355	4300	4456	4328	4364
4545	4643	4366	4447	4337	4317	4296	4246	4295	4431	4366	4394	4525	4336	4487	4333	4505	4470	4377	4334	4383	4434	4496	4346	4245	4398	4098	4116	4147	4171	4053	4137	4120	4263	4275	4273	4358	4462	4615	4621	4734	4652	4704	4561	4555	4299	4430	4256	4316	4385
4548	4618	4238	4380	4523	4164	4436	4327	4386	4529	4452	4540	4560	4499	4376	4624	4634	4601	4461	4484	4616	4471	4451	4442	4422	4347	4253	4322	4227	4132	4148	4038	4182	4177	4140	4067	4280	4339	4322	4612	4547	4583	4533	4536	4466	4577	4423	4252	4276	4362
4586	4417	4359	4342	4280	4235	4569	4333	4366	4614	4542	4652	4569	4536	4580	4688	4731	4722	4564	4594	4679	4771	4634	4538	4468	4488	4435	4332	4237	4328	4242	4151	4150	4254	4161	4174	4200	4184	4321	4332	4462	4658	4454	4534	4598	4716	4603	4400	4338	4390
4623	4395	4326	4358	4437	4381	4648	4518	4627	4529	4547	4672	4804	4621	4736	4732	4645	4679	4763	4622	4731	4830	4805	4655	4754	4567	4628	4448	4452	4540	4456	4500	4289	4363	4133	4088	4015	3975	4075	4318	4308	4458	4461	4535	4691	4813	4737	4552	4306	4347
4609	4503	4457	4683	4559	4488	4578	4499	4722	4593	4677	4750	4776	4664	4527	4799	4836	4656	4746	4551	4680	4770	4662	4533	4663	4604	4471	4653	4497	4526	4495	4474	4519	4170	4236	4058	4005	3879	4027	4106	4214	4329	4441	4492	4638	4662	4683	4580	4585	4418
4436	4414	4539	4608	4686	4528	4676	4756	4865	4707	4629	4635	4768	4646	4766	4648	4744	4642	4642	4695	4617	4688	4777	4730	4633	4465	4505	4577	4659	4545	4654	4635	4632	4483	4455	4086	4150	4135	4061	4142	4201	4357	4174	4415	4498	4799	4673	4601	4553	4586
4630	4584	4712	4794	4798	4672	4771	4634	4730	4780	4729	4784	4763	4688	4779	4577	4599	4480	4597	4664	4663	4717	4704	4528	4614	4560	4540	4548	4732	4677	4672	4710	4560	4478	4347	4483	4194	4115	4214	4049	4273	4355	4220	4361	4506	4728	4782	4629	4597	4613
4660	4763	4643	4852	4780	4604	4750	4796	4875	4776	4658	4717	4675	4770	4548	4583	4637	4566	4500	4559	4538	4613	4591	4541	4501	4578	4413	4568	4680	4747	4598	4640	4667	4614	4532	4429	4316	4216	4388	4400	4374	4211	4224	4191	4462	4603	4585	4624	4591	4666
4690	5035	4781	4838	4735	4731	4833	4702	4740	4812	4594	4667	4546	4545	4441	4305	4546	4401	4271	4548	4428	4450	4402	4305	4347	4422	4442	4389	4395	4698	4647	4689	4579	4678	4650	4427	4490	4537	4466	4421	4402	4289	4118	4178	4283	4358	4465	4484	4621	4771
4821	5031	4839	4889	4785	4590	4775	4667	4652	4642	4468	4481	4623	4441	4412	4237	4288	4315	4197	4289	4396	4201	4278	4309	4316	4188	4138	4395	4379	4444	4386	4729	4674	4748	4668	4522	4500	4575	4398	4528	4477	4411	4272	4197	4150	4346	4345	4400	4735	4719
4850	5090	4859	4824	4738	4655	4678	4627	4639	4462	4387	4357	4350	4233	4058	4152	4226	4166	4097	4077	4101	4132	4123	3950	4182	4122	4157	4195	4359	4439	4369	4443	4600	4526	4587	4677	4743	4709	4742	4595	4342	4307	4175	4094	4105	4220	4245	4372	4507	4701
4970	4958	4896	4769	4643	4492	4667	4561	4338	4563	4374	4257	4240	4255	4062	4155	4161	4220	4190	4056	3996	4122	4092	4236	4140	3997	4079	4190	4210	4348	4383	4310	4387	4415	4524	4575	4696	4624	4769	4672	4442	4427	4155	4189	4170	4092	4237	4244	4584	4663
5098	5078	4829	4637	4683	4396	4547	4501	4402	4377	4342	4058	4083	4055	4070	4081	4026	4132	3969	3919	3936	4014	3993	4136	4024	4129	4093	4135	4086	4267	4153	4289	4228	4438	4558	4587	4763	4726	4719	4744	4550	4351	4237	4177	4021	4132	4025	4334	4452	4564
5095	4817	4665	4533	4426	4397	4327	4458	4333	4229	4272	4145	4036	4220	4272	3977	4139	4139	4270	4036	3996	4009	3987	4004	4043	4130	4045	4121	4250	4200	4106	4249	4227	4444	4452	4471	4648	4644	4696	4674	4570	4500	4360	4211	3981	3963	4062	4214	4350	4484
5003	4497	4660	4537	4405	4384	4332	4329	4183	4202	4364	4156	4036	4065	4303	4163	4145	4267	4260	4194	4026	4117	4003	4214	4146	4178	3956	4096	4145	4255	4072	4281	4129	4252	4280	4441	4694	4683	4670	4657	4503	4524	4506	4381	4151	4015	4103	4239	4332	4411
5003	4687	4541	4353	4169	4297	4279	4149	4286	4135	4124	4017	4015	4130	4324	4285	4174	4191	4292	4254	4270	4330	4101	3961	4085	4225	4147	4119	4214	4114	4106	4297	4227	4121	4309	4464	4530	4701	4726	4622	4529	4809	4533	4406	4240	4259	4309	4348	4289	4432
4891	4615	4437	4454	4279	4314	4208	4125	4252	4174	4048	4206	4197	4186	4339	4362	4247	4256	4416	4459	4438	4463	4279	4141	4178	4223	4120	4123	4148	4059	4100	4064	4077	4104	4231	4292	4436	4401	4678	4536	4567	4574	4477	4387	4373	4395	4304	4216	4013	4334
4637	4659	4476	4358	4274	4113	4144	4089	4127	4132	4154	4126	4338	4231	4338	4377	4299	4414	4440	4451	4451	4364	4402	4310	4234	4239	4207	4201	4066	4158	4070	4064	4115	4167	4192	4395	4442	4441	4621	4598	4716	4676	4702	4505	4438	4392	4345	4150	4015	4253
4813	4595	4597	4428	4361	4245	4080	4172	4097	4222	4197	4231	4384	4413	4389	4360	4536	4383	4383	4276	4311	4512	4473	4339	4258	4369	4148	4314	3988	3960	3997	3901	4056	4109	4084	4223	4396	4530	4460	4509	4657	4636	4676	4566	4617	4323	4183	4210	4108	4152
4710	4469	4398	4331	4256	4320	4154	4171	4134	4237	4357	4300	4378	4433	4452	4402	4418	4491	4581	4454	4519	4413	4562	4439	4442	4474	4337	4257	4293	4038	4114	4088	4184	4250	4095	4159	4345	4406	4332	4576	4447	4637	4711	4780	4580	4342	4179	4050	4154	4146
4711	4329	4335	4272	4240	4033	4099	4138	4112	4227	4306	4438	4396	4462	4584	4445	4487	4489	4640	4437	4501	4389	4495	4559	4485	4362	4503	4351	4314	4251	4236	4170	4153	4209	4242	4203	4159	4348	4325	4393	4522	4633	4673	4576	4477	4395	4403	4339	4191	4114
4441	4531	4313	4351	4175	4219	4131	4201	4335	4441	4421	4481	4485	4589	4614	4683	4431	4497	4478	4598	4615	4642	4644	4628	4469	4526	4387	4334	4271	4123	4254	4237	4104	4067	4142	4101	4039	4222	4203	4388	4482	4722	4649	4803	4571	4657	4430	4187	4087	4180
4450	4236	4245	4219	4095	4252	4274	4157	4230	4426	4387	4323	4523	4560	4478	4624	4739	4754	4552	4620	4602	4617	4581	4573	4549	4679	4428	4223	4201	4166	4206	4129	4155	4087	4030	4178	4233	4115	4159	4488	4521	4633	4757	4828	4826	4604	4304	4159	4034	4085
4338	4184	4233	4310	4296	4195	4263	4392	4270	4501	4418	4447	4625	4798	4710	4735	4675	4754	4773	4608	4600	4795	4635	4643	4641	4521	4606	4542	4440	4379	4225	4141	4215	4147	4090	4130	4112	4093	4267	4339	4500	4782	4862	4855	4864	4522	4283	4206	4221	3955
4313	4142	4232	4255	4212	4226	4173	4319	4443	4442	4533	4612	4561	4558	4710	4725	4659	4637	4711	4758	4794	4659	4707	4678	4614	4468	4482	4474	4441	4529	4288	4330	4312	4151	4114	4119	4156	4046	4145	4475	4606	4830	4873	4789	4638	4489	4545	4235	4042	4185
4442	4363	4361	4321	4189	4154	4332	4527	4431	4358	4546	4636	4633	4635	4641	4741	4648	4707	4758	4933	4791	4894	4795	4854	4582	4500	4462	4352	4392	4404	4375	4233	4187	4146	3992	4018	3971	4038	4343	4490	4573	4686	4693	4627	4637	4755	4570	4267	4126	4231
4392	4355	4284	4260	4280	4239	4340	4388	4423	4605	4605	4691	4728	4485	4636	4666	4811	4771	4649	4837	4890	4876	4763	4715	4752	4619	4413	4481	4405	4363	4423	4379	4236	4030	4139	3970	4127	4236	4462	4418	4375	4337	4600	4670	4775	4655	4421	4504	4293	4050
4536	4402	4268	4349	4198	4251	4322	4492	4395	4574	4632	4531	4707	4720	4683	4688	4744	4793	4909	4861	4914	4716	4743	4784	4647	4756	4609	4709	4673	4495	4498	4350	4369	4174	4108	4053	4071	4227	4192	4199	4319	4533	4643	4648	4703	4779	4546	4365	4215	4092
4480	4407	4124	4263	4294	4251	4401	4236	4482	4654	4599	4800	4668	4728	4754	4821	4937	4815	4857	4814	5003	4906	4872	4691	4609	4538	4615	4677	4621	4478	4353	4254	4296	4315	4172	4153	4097	4094	4194	4325	4420	4662	4701	4663	4771	4713	4560	4410	4117	4129
4525	4420	4244	4347	4294	4166	4228	4313	4287	4642	4734	4699	4824	4887	4670	4793	4875	4894	5003	5040	4925	4794	4785	4880	4797	4763	4653	4644	4725	4562	4380	4283	4409	4313	4253	4097	4046	4221	4267	4413	4561	4620	4814	4845	4720	4478	4506	4417	4154	4207
4506	4262	4226	4317	4151	4224	4067	4323	4614	4584	4603	4815	4708	4577	4813	4796	4719	4931	4836	4839	4829	4860	4919	4667	4720	4650	4695	4625	4742	4669	4408	4396	4358	4305	4190	4091	4096	4089	4279	4510	4588	4566	4689	4810	4654	4667	4529	4434	4201	4228
4410	4228	4293	4248	4171	4105	4368	4473	4501	4683	4670	4772	4642	4770	4710	4624	4749	4788	4788	4857	4764	4876	4744	4787	4800	4596	4562	4451	4461	4489	4504	4531	4324	4249	4252	4058	4264	4350	4478	4501	4696	4601	4636	4579	4825	4581	4550	4584	4313	4298
4549	4269	4229	4301	4156	4192	4274	4430	4419	4574	4731	4645	4536	4471	4547	4732	4698	4717	4714	4754	4724	4868	4741	4794	4549	4639	4541	4556	4467	4487	4383	4287	4321	4049	4198	4165	4291	4358	4248	4347	4604	4640	4821	4923	4809	4669	4523	4390	4136	4273
4326	4269	4247	4170	4121	4229	4491	4372	4525	4564	4551	4569	4615	4523	4607	4660	4566	4627	4802	4644	4723	4779	4667	4805	4561	4425	4473	4547	4501	4414	4261	4214	4120	4238	4103	4192	4273	4308	4450	4459	4612	4693	4654	4798	4693	4733	4555	4337	4067	4195
4430	4308	4339	4183	4272	4292	4327	4489	4495	4637	4512	4467	4655	4666	4610	4633	4655	4675	4771	4751	4751	4630	4637	4605	4542	4725	4512	4421	4521	4448	4203	4159	4237	4220	4265	4273	4419	4265	4506	4589	4713	4660	4727	4923	4678	4510	4429	4355	4272	4211
4708	4399	4342	4242	4143	4193	4113	4362	4402	4490	4345	4528	4388	4388	4652	4578	4666	4679	4707	4729	4656	4657	4676	4675	4350	4604	4614	4533	4425	4496	4316	4222	4199	4187	4229	4182	4096	4200	4419	4541	4777	4822	4824	4797	4611	4628	4405	4277	4119	4277
4744	4484	4248	4245	4295	4165	4292	4306	4438	4436	4455	4238	4326	4459	4297	4264	4582	4664	4722	4775	4486	4457	4537	4580	4834	4590	4516	4416	4287	4169	4150	4279	4180	4325	4177	4167	4136	4425	4649	4525	4818	4672	4611	4756	4517	4426	4379	4250	4217	4175
4674	4562	4427	4403	4169	4353	4171	4332	4271	4326	4374	4481	4462	4489	4497	4636	4594	4666	4704	4693	4774	4659	4370	4434	4553	4631	4373	4267	4205	4280	4152	4406	4198	4114	4261	4236	4328	4476	4593	4630	4769	4911	4743	4706	4454	4440	4358	4445	4215	4343
4812	4796	4385	4160	4245	4185	4154	4145	4042	4204	4321	4180	4197	4482	4649	4558	4667	4669	4456	4485	4486	4379	4606	4551	4385	4363	4459	4274	4172	4292	4324	4237	4141	4036	4119	4268	4457	4588	4543	4661	4752	4773	4693	4740	4650	4550	4328	4315	4285	4407
4852	4688	4377	4307	4181	4223	4282	4212	4350	4227	4267	4385	4247	4355	4402	4453	4461	4526	4423	4425	4345	4320	4413	4293	4290	4148	4193	4344	4258	4270	4357	4199	4089	4206	4339	4405	4528	4673	4747	4665	4738	4882	4843	4678	4554	4560	4455	4286	4275	4310
4755	4678	4663	4457	4416	4430	4327	4215	4220	4444	4428	4412	4418	4406	4508	4335	4502	4387	4249	4294	4397	4296	4189	4317	4310	4489	4215	4331	4275	4100	4104	4208	4100	4205	4517	4484	4694	4727	4753	4731	4825	4757	4828	4615	4471	4433	4374	4251	4227	4175
4978	5011	4867	4598	4401	4138	4325	4216	4254	4090	4222	3983	4146	4356	4335	4556	4499	4301	4025	4167	4408	4353	4296	4316	4358	4240	4365	4100	4162	4255	4189	4273	4234	4353	4580	4613	4569	4677	4758	4814	4876	4905	4697	4568	4328	4275	4252	4221	4187	4316
5008	4805	4692	4416	4313	4138	4141	4282	4332	4149	4062	3891	3949	4023	4142	4085	4225	4332	4338	4125	4016	4073	4290	4309	4244	4197	4360	4342	3966	4322	4273	4226	4299	4409	4513	4571	4499	4874	4858	4852	5024	4709	4719	4537	4293	4217	4168	4253	4359	4505
4893	4821	4733	4499	4611	4428	4514	4434	4548	4468	4205	4079	4041	4137	3995	4013	4047	4203	4242	4245	4099	4085	4147	4191	4436	4247	4081	4212	4070	4263	4350	4386	4243	4524	4460	4535	4731	4799	5007	4732	4964	4595	4573	4377	4198	4111	4104	4229	4406	4540
4988	4924	5021	4944	4770	4585	4720	4700	4636	4569	4394	4250	4248	4174	4124	3951	4015	4128	4107	4099	4337	4244	4114	4102	4405	4339	4170	4133	4409	4308	4319	4491	4346	4483	4736	4575	4759	4899	4866	4703	4699	4455	4311	4262	4051	4133	4152	4279	4494	4717
5197	5051	5037	4809	4883	4474	4627	4414	4336	4390	4330	4281	4205	4275	4187	4429	4396	4319	4073	4074	4258	4292	4397	4243	4130	4229	4180	4122	4232	4532	4391	4361	4622	4509	4790	4881	4875	5087	4873	4887	4336	4349	4161	4133	4169	4167	4206	4466	4541	4797
5168	4902	4923	4856	4675	4418	4432	4302	4380	4401	4263	4341	4149	4080	4121	4364	4516	4569	4221	4276	4130	4308	4420	4293	3988	4202	4278	4366	4345	4632	4544	4354	4649	4693	4753	4863	5035	4985	4765	4782	4548	4375	4242	4254	4221	4274	4415	4531	4727	4632
5171	4815	4653	4578	4871	4813	4651	4609	4542	4411	4441	4306	4283	4242	4133	4325	4492	4326	4505	4413	4190	4183	4365	4418	4249	4215	4355	4517	4446	4597	4614	4659	4647	4841	4863	4975	5225	5016	4818	4614	4286	4234	4264	4292	4254	4388	4555	4641	4643	4798
4765	4620	4561	4761	5023	4871	4887	4853	4870	4804	4711	4512	4538	4478	4299	4278	4257	4365	4477	4480	4377	4146	4286	4467	4625	4346	4314	4675	4638	4429	4708	4882	4636	4878	4847	4903	4868	4604	4683	4430	4397	4364	4369	4384	4393	4435	4498	4532	4855	4699
4603	4659	4903	4995	4898	5178	4991	5084	5040	4948	4730	4748	4649	4644	4545	4432	4306	4262	4394	4622	4595	4327	4288	4377	4788	4629	4534	4748	4810	4541	4754	4909	4825	4789	4991	4673	4831	4343	4457	4320	4303	4256	4396	4479	4572	4495	4565	4611	4816	4710
4451	4674	4864	5073	4958	5090	4895	5046	5027	5034	4896	4876	4789	4858	4883	4671	4490	4197	4286	4594	4786	4732	4573	4467	4769	4891	4541	4538	4978	4644	4644	4944	4844	4758	4796	4550	4631	4527	4244	4198	4178	4332	4485	4468	4413	4601	4568	4755	4558	4823
4533	4899	4861	4948	4786	4709	4743	4757	4702	4891	4858	4773	4976	5025	4920	4888	4555	4562	4329	4321	4760	5004	4653	4646	4636	4877	5020	4475	4649	4871	4617	4559	4709	4508	4818	4491	4380	4439	4169	4353	4302	4212	4386	4322	4561	4703	4519	4599	4640	4755
4742	4739	4655	4628	4511	4344	4449	4464	4490	4649	4668	4741	4799	4708	5001	5098	5047	4847	4668	4561	4701	5038	4870	4665	4580	4863	4918	4604	4654	4844	4442	4491	4697	4490	4460	4373	4269	4430	4087	4295	4231	4297	4412	4488	4613	4652	4746	4580	4729	4615
4856	4642	4440	4299	4318	4265	4309	4316	4320	4497	4376	4560	4723	4714	4759	4947	5051	5011	4872	4589	4540	4774	5042	4733	4603	4727	5013	4672	4505	4643	4568	4401	4627	4296	4242	4441	4140	4416	4246	4307	4116	4378	4352	4554	4614	4750	4875	4717	4658	4446
4837	4716	4344	4206	4120	4020	4220	4354	4350	4410	4348	4372	4489	4470	4464	4768	4939	4918	4935	4479	4280	4442	4931	4923	4568	4518	4749	4686	4452	4525	4452	4301	4177	4226	4156	4476	4243	4390	4323	4269	4386	4288	4396	4518	4543	4687	4804	4645	4424	4130
4807	4618	4320	4125	4087	4066	4111	4185	4274	4267	4254	4323	4389	4397	4356	4473	4773	4931	4751	4460	4313	4415	4760	4834	4446	4360	4617	4559	4345	4378	4578	4030	4083	4224	4051	4332	4315	4627	4418	4348	4419	4442	4606	4646	4568	4731	4649	4502	4425	4268
4925	4539	4254	4151	4110	3981	4170	4288	4214	4274	4210	4260	4268	4280	4338	4488	4641	4923	4728	4434	4276	4340	4551	4716	4315	4164	4352	4546	4316	4202	4258	4083	4088	4375	4085	4410	4347	4562	4479	4558	4615	4509	4801	4714	4785	4798	4614	4599	4325	4434
4886	4637	4255	4150	4059	4259	4300	4310	4216	4154	4196	4258	4147	4171	4245	4313	4481	4548	4482	4474	4325	4231	4132	4493	4158	4144	4298	4501	4207	4017	4240	4051	4035	4271	4237	4554	4423	4463	4564	4619	4698	4734	4718	4633	4598	4514	4361	4415	4296	4423
5058	4733	4472	4261	4295	4353	4292	4214	4345	4407	4162	4189	3979	3971	3996	4269	4173	4321	4346	4184	4070	3950	4119	4252	4181	4032	4274	4422	4145	3980	4290	4066	4114	4462	4419	4690	4550	4547	4702	4378	4677	4704	4740	4435	4584	4497	4239	4306	4335	4491
4906	4580	4586	4522	4554	4455	4473	4346	4403	4483	4335	4128	4088	4023	4135	4075	4185	4433	4403	4346	4101	4121	4338	4307	4214	4055	4109	4391	4167	4181	4315	4193	4411	4671	4438	4782	4596	4579	4657	4593	4637	4577	4604	4534	4512	4240	4285	4294	4477	4565
5022	4834	4519	4713	4575	4687	4501	4549	4520	4423	4296	4064	4178	3920	4100	4036	4191	4538	4487	4431	4153	4121	4203	4396	4199	4287	4323	4518	4130	4250	4514	4512	4532	4784	4634	4751	4735	4637	4748	4643	4717	4572	4353	4425	4443	4351	4381	4427	4545	4726
5025	4766	4580	4603	4656	4666	4602	4528	4429	4534	4329	4228	4221	4073	4217	4247	4414	4543	4697	4435	4161	4015	4327	4541	4328	4215	4529	4622	4427	4456	4821	4751	4842	4812	4582	4709	4630	4546	4450	4472	4655	4444	4433	4364	4246	4351	4407	4549	4652	4924
4992	4771	4659	4706	4658	4554	4507	4567	4508	4451	4296	4395	4245	4276	4298	4496	4618	4774	4702	4467	4277	4299	4593	4750	4504	4421	4593	4712	4352	4470	4920	4564	4857	4922	4429	4548	4432	4383	4419	4394	4315	4297	4418	4272	4283	4360	4402	4634	4587	4745
4959	4763	4582	4527	4415	4310	4492	4490	4592	4320	4405	4344	4386	4305	4501	4658	4934	4840	4904	4494	4259	4369	4825	4878	4653	4542	4718	4693	4429	4725	4832	4623	4758	4581	4403	4443	4322	4371	4352	4430	4234	4259	4255	4356	4391	4509	4500	4706	4724	4679
4985	4641	4549	4487	4263	4232	4397	4310	4430	4435	4325	4432	4408	4617	4674	4754	4881	4904	4762	4467	4446	4663	4975	4826	4765	4571	4776	4445	4387	4623	4706	4409	4597	4447	4187	4464	4169	4386	4341	4258	4280	4197	4382	4462	4390	4718	4771	4799	4833	4582
4902	4739	4608	4530	4403	4398	4461	4361	4388	4339	4334	4389	4598	4758	4813	5001	4879	4870	4561	4348	4472	4791	4725	4681	4506	4504	4606	4298	4422	4576	4428	4300	4328	4179	4191	4481	4218	4438	4439	4586	4300	4376	4495	4462	4581	4826	4644	4815	4647	4480
4806	4871	4819	4462	4572	4356	4508	4440	4281	4385	4458	4489	4520	4555	4795	4717	4853	4506	4224	4192	4417	4789	4628	4450	4288	4529	4494	4176	4247	4496	4189	4265	4341	4080	4294	4369	4507	4744	4487	4571	4484	4410	4436	4692	4627	4803	4760	4572	4557	4388
4692	4634	4871	5064	4804	4587	4641	4619	4412	4549	4612	4804	4732	4658	4676	4552	4363	4216	4250	4251	4515	4610	4343	4217	4240	4514	4329	4164	4380	4389	4071	4130	4262	4024	4440	4454	4663	4589	4580	4614	4520	4554	4494	4774	4713	4741	4657	4511	4484	4283
4831	4724	4855	4928	4792	4848	4929	4714	4677	4735	4695	4702	4580	4454	4538	4292	4149	4187	4233	4358	4415	4327	4199	4290	4321	4346	4168	4190	4499	4352	4133	4203	4122	4303	4640	4498	4618	4604	4621	4484	4453	4485	4553	4704	4686	4677	4432	4429	4481	4459
4820	4556	4618	4724	4799	4884	4834	4665	4829	4771	4792	4631	4454	4221	4148	4087	4277	4241	4460	4478	4495	4101	4212	4382	4427	4152	4089	4419	4539	4336	4420	4416	4175	4653	4628	4560	4813	4519	4691	4529	4615	4567	4770	4471	4585	4394	4499	4339	4514	4562
4922	4610	4625	4794	4703	4723	4704	4729	4701	4648	4618	4368	4356	4120	4401	4283	4350	4470	4486	4336	4225	4249	4287	4495	4324	4339	4461	4549	4582	4373	4643	4463	4477	4637	4709	4857	4645	4751	4645	4353	4563	4406	4673	4525	4562	4497	4383	4559	4505	4668
5191	4830	4688	4694	4901	4667	4622	4622	4605	4636	4555	4441	4363	4335	4578	4587	4572	4644	4643	4253	4360	4593	4561	4449	4435	4600	4700	4719	4561	4566	4594	4436	4656	4779	4699	4961	4733	4674	4503	4348	4577	4506	4537	4607	4577	4611	4601	4570	4827	4703
4951	4880	4931	4948	4783	4797	4744	4618	4615	4700	4658	4711	4759	4710	4915	4928	4752	4650	4430	4374	4593	4778	4703	4343	4462	4739	4744	4676	4659	4731	4457	4631	4634	4617	4545	4558	4512	4397	4285	4287	4367	4486	4647	4638	4568	4642	4655	4876	4585	4792
4719	4730	4698	4934	4956	4849	4773	4824	4768	4853	4845	4827	4808	4916	4742	4772	4519	4526	4545	4729	4723	4775	4489	4513	4653	4741	4691	4578	4611	4540	4439	4336	4521	4534	4520	4443	4350	4135	4230	4430	4480	4773	4615	4688	4688	4563	4543	4429	4533	4706
4774	4458	4499	4641	4576	4717	4812	4686	4879	4812	4696	4707	4609	4669	4514	4520	4425	4475	4682	4826	4506	4424	4417	4555	4749	4549	4451	4625	4577	4191	4498	4482	4432	4592	4661	4338	4284	4277	4531	4530	4670	4791	4576	4677	4482	4422	4406	4417	4314	4409
5080	4715	4583	4545	4450	4377	4464	4448	4457	4538	4415	4374	4400	4447	4400	4520	4548	4719	4737	4466	4408	4379	4448	4444	4442	4482	4522	4646	4295	4210	4313	4338	4473	4500	4426	4376	4448	4314	4574	4610	4707	4672	4688	4506	4608	4408	4501	4477	4409	4542
5073	4759	4793	4662	4569	4384	4357	4473	4579	4602	4495	4479	4560	4520	4594	4571	4477	4410	4410	4450	4385	4416	4477	4325	4352	4491	4536	4367	4249	4354	4339	4365	4512	4525	4457	4430	4325	4588	4643	4780	4668	4584	4555	4471	4346	4410	4414	4430	4590	4840
4921	4784	4772	4736	4867	4736	4654	4788	4850	4705	4671	4585	4598	4700	4618	4591	4368	4277	4518	4396	4475	4359	4280	4332	4476	4507	4447	4311	4279	4237	4369	4456	4625	4357	4589	4574	4541	4387	4619	4673	4691	4631	4490	4208	4142	4230	4424	4525	4813	4926
4674	4755	4664	4744	4719	4805	4735	4920	4831	4969	4650	4590	4635	4540	4594	4455	4433	4642	4718	4719	4410	4361	4230	4270	4545	4431	4447	4461	4514	4483	4405	4665	4550	4559	4567	4454	4619	4651	4671	4670	4617	4457	4350	4274	4320	4388	4664	4660	4686	4913
4803	4880	4741	4880	4665	4636	4628	4697	4654	4710	4638	4489	4720	4677	4718	4582	4672	4682	4585	4496	4406	4438	4539	4487	4626	4586	4661	4543	4549	4629	4749	4611	4630	4502	4565	4598	4443	4794	4769	4665	4692	4604	4498	4387	4503	4589	4803	4578	4817	5065
4719	4862	4710	4816	4699	4506	4575	4673	4704	4764	4782	4755	4769	4978	4806	4675	4646	4666	4557	4478	4694	4436	4456	4541	4669	4722	4644	4548	4602	4566	4521	4582	4518	4436	4394	4474	4423	4593	4546	4865	4572	4590	4485	4392	4477	4520	4761	4821	4989	4990
4655	4507	4614	4560	4574	4482	4480	4790	4823	4791	4668	4773	4886	4674	4750	4576	4406	4574	4535	4495	4583	4516	4362	4531	4627	4610	4498	4526	4334	4288	4557	4488	4357	4314	4219	4287	4429	4425	4656	4626	4387	4422	4373	4491	4501	4543	4615	4767	4809	4853
4965	4664	4705	4658	4560	4458	4530	4616	4751	4609	4451	4609	4563	4455	4327	4427	4548	4430	4433	4540	4321	4396	4519	4335	4562	4284	4324	4275	4316	4482	4504	4431	4529	4401	4361	4416	4470	4599	4821	4700	4721	4603	4479	4502	4479	4401	4634	4769	4586	4832
4719	4752	4711	4795	4689	4834	4689	4733	4778	4616	4483	4445	4411	4565	4519	4438	4460	4350	4471	4456	4361	4380	4304	4322	4432	4441	4363	4251	4314	4482	4558	4545	4633	4490	4493	4667	4549	5039	5073	4956	4928	4579	4638	4680	4580	4529	4756	4904	4785	4823
4919	4690	4931	4874	4641	4635	4713	4604	4517	4711	4577	4537	4636	4515	4405	4566	4529	4612	4757	4582	4411	4441	4490	4550	4625	4425	4485	4509	4671	4579	4654	4713	4560	4538	4560	4633	4815	4722	4867	4889	4589	4649	4455	4488	4588	4605	4814	4690	4911	4804
4952	4826	4664	4781	4467	4446	4588	4596	4723	4531	4715	4755	4565	4715	4613	4537	4706	4686	4512	4519	4439	4380	4482	4664	4547	4605	4557	4481	4492	4580	4597	4671	4513	4514	4366	4526	4505	4706	4554	4685	4538	4397	4234	4235	4279	4721	4557	4716	4632	4631
4853	4753	4621	4483	4464	4687	4640	4701	4692	4722	4772	4735	4809	4631	4494	4629	4520	4449	4534	4492	4269	4479	4560	4647	4740	4717	4574	4493	4603	4708	4643	4681	4534	4402	4351	4449	4497	4542	4527	4491	4348	4339	4245	4472	4263	4545	4727	4540	4572	4457
4831	4569	4446	4520	4643	4633	4655	4541	4751	4553	4516	4381	4484	4470	4455	4346	4503	4536	4613	4662	4562	4561	4593	4710	4741	4692	4474	4563	4593	4585	4623	4680	4599	4427	4173	4527	4633	4633	4642	4635	4595	4512	4608	4388	4559	4655	4735	4621	4560	4421
4805	4530	4576	4743	4662	4653	4633	4660	4517	4400	4449	4335	4577	4514	4408	4500	4526	4690	4922	4688	4452	4653	4591	4635	4554	4624	4444	4575	4477	4698	4631	4540	4353	4245	4280	4265	4666	4778	4554	4834	4671	4589	4544	4654	4596	4723	4820	4636	4631	4443
4871	4949	4845	4867	4552	4528	4492	4444	4540	4492	4413	4468	4595	4521	4514	4590	4621	4698	4770	4546	4348	4332	4397	4535	4471	4471	4332	4274	4412	4347	4333	4372	4250	4270	4232	4415	4610	4651	4614	4656	4697	4453	4407	4278	4429	4597	4619	4557	4510	4465
4888	4805	4813	4773	4565	4563	4477	4613	4657	4689	4522	4652	4723	4550	4491	4493	4508	4497	4531	4500	4200	4269	4370	4450	4494	4277	4273	4312	4318	4346	4523	4363	4412	4276	4345	4311	4581	4746	4573	4632	4419	4276	4338	4376	4434	4667	4438	4555	4527	4477
4974	4829	4541	4544	4512	4508	4657	4677	4817	4772	4751	4718	4541	4507	4415	4432	4422	4578	4542	4406	4456	4471	4521	4403	4659	4637	4579	4472	4646	4512	4599	4630	4496	4571	4456	4388	4525	4610	4547	4528	4506	4458	4504	4484	4570	4756	4854	4602	4645	4517
4589	4607	4448	4561	4595	4570	4538	4717	4545	4590	4660	4591	4489	4422	4334	4454	4688	4712	4815	4736	4507	4633	4586	4686	4633	4405	4449	4413	4639	4647	4635	4598	4487	4283	4405	4314	4503	4500	4678	4452	4540	4507	4546	4834	4854	4802	4852	4808	4703	4748
4644	4572	4600	4649	4705	4457	4461	4474	4412	4536	4443	4667	4671	4492	4617	4545	4624	4785	4693	4710	4742	4560	4519	4465	4558	4364	4386	4204	4316	4543	4385	4474	4294	4046	4224	4264	4500	4504	4568	4510	4575	4386	4587	4667	4692	4770	4783	4726	4791	4563
4599	4764	4675	4800	4604	4557	4489	4446	4508	4362	4522	4463	4547	4516	4499	4574	4623	4561	4663	4322	4184	4241	4255	4274	4160	4150	4211	4225	4361	4419	4551	4242	4312	4418	4187	4338	4480	4672	4525	4565	4517	4551	4413	4523	4494	4654	4512	4606	4599	4471
4758	4903	4798	4665	4564	4482	4481	4713	4650	4586	4694	4789	4739	4503	4473	4448	4407	4509	4278	4302	4207	4167	4282	4273	4400	4292	4323	4453	4521	4540	4635	4615	4429	4550	4494	4365	4710	4766	4679	4541	4238	4486	4419	4553	4553	4815	4715	4659	4454	4462
4930	4790	4823	4618	4403	4563	4697	4743	4729	4654	4492	4623	4678	4393	4458	4414	4386	4481	4406	4173	4341	4592	4513	4689	4811	4638	4608	4494	4701	4645	4695	4758	4783	4549	4602	4562	4589	4678	4572	4675	4655	4589	4504	4584	4537	4832	4637	4607	4568	4418
4777	4458	4653	4615	4529	4598	4601	4840	4594	4600	4530	4515	4600	4674	4351	4298	4442	4430	4659	4718	4554	4734	4730	5007	4670	4579	4507	4466	4554	4523	4618	4517	4451	4380	4258	4348	4420	4612	4669	4630	4514	4499	4614	4502	4684	4869	4871	4895	4619	4625
4578	4397	4398	4557	4449	4490	4706	4639	4564	4411	4557	4521	4625	4561	4406	4509	4504	4640	4685	4758	4642	4612	4517	4707	4526	4356	4334	4282	4401	4306	4387	4386	4422	4340	4279	4285	4483	4645	4595	4583	4543	4583	4471	4597	4765	4689	4892	4670	4755	4517
4606	4539	4569	4570	4590	4599	4604	4567	4401	4360	4501	4306	4550	4332	4354	4377	4586	4857	4715	4562	4367	4221	4455	4351	4380	4386	4391	4175	4178	4502	4586	4564	4537	4606	4582	4474	4612	4757	4827	4651	4546	4383	4375	4550	4516	4826	4697	4819	4666	4637
4656	4747	4753	4904	4740	4517	4546	4527	4403	4346	4397	4287	4512	4588	4547	4443	4437	4480	4467	4402	4258	4163	4242	4445	4514	4591	4364	4363	4473	4525	4795	4791	4900	4787	4719	4737	4692	4838	4732	4708	4669	4509	4402	4621	4442	4693	4830	4746	4807	4596
5012	4871	4784	4632	4586	4343	4335	4514	4365	4412	4278	4361	4582	4690	4609	4464	4493	4382	4472	4378	4228	4362	4467	4503	4783	4696	4708	4514	4630	4785	4798	4906	4952	4671	4707	4474	4571	4674	4716	4661	4493	4585	4438	4408	4673	4660	4845	4898	4853	4669
5014	4646	4593	4497	4435	4247	4505	4475	4437	4481	4538	4664	4684	4618	4597	4345	4305	4532	4420	4494	4472	4423	4748	4876	4828	4824	4635	4666	4585	4596	4821	4726	4637	4643	4404	4371	4468	4526	4632	4564	4464	4391	4400	4381	4375	4610	4660	4799	4794	4739
4826	4377	4383	4215	4412	4524	4529	4580	4550	4398	4648	4513	4553	4626	4382	4429	4244	4316	4447	4659	4798	4680	4593	4584	4734	4701	4461	4373	4406	4294	4472	4416	4455	4348	4219	4252	4420	4486	4448	4528	4449	4557	4271	4403	4367	4423	4663	4793	4731	4634
4588	4411	4413	4524	4703	4773	4633	4616	4501	4419	4397	4341	4348	4425	4361	4375	4340	4501	4691	4586	4604	4523	4431	4420	4499	4394	4326	4356	4348	4244	4285	4394	4362	4228	4323	4289	4504	4555	4631	4597	4536	4355	4376	4325	4374	4461	4658	4602	4671	4774
4573	4574	4714	4888	4857	4851	4589	4459	4468	4301	4279	4175	4349	4312	4466	4492	4541	4736	4586	4570	4400	4366	4334	4290	4552	4529	4388	4379	4342	4272	4377	4602	4566	4701	4606	4555	4595	4694	4739	4680	4523	4531	4431	4294	4321	4248	4551	4515	4629	4697
4921	4813	5008	4747	4819	4424	4507	4476	4362	4402	4373	4412	4375	4553	4823	4694	4679	4601	4550	4447	4439	4310	4371	4401	4638	4640	4584	4598	4444	4615	4624	4609	4819	4777	4749	4648	4685	4708	4709	4681	4710	4583	4534	4341	4411	4549	4628	4797	4809	4854
5126	4854	4710	4746	4359	4261	4141	4231	4372	4368	4470	4624	4798	4956	4859	4809	4524	4384	4340	4388	4390	4393	4376	4482	4682	4720	4723	4672	4504	4578	4694	4663	4684	4596	4682	4426	4295	4449	4528	4470	4496	4603	4555	4425	4393	4472	4532	4767	4822	4886
5087	4847	4466	4186	4196	4239	4263	4453	4649	4697	4637	4657	4724	4707	4732	4462	4335	4264	4254	4370	4490	4563	4473	4404	4546	4639	4576	4532	4296	4347	4376	4361	4342	4267	4357	4253	4145	4353	4274	4495	4471	4557	4526	4402	4470	4312	4451	4659	4850	4729
4683	4488	4281	4315	4382	4339	4548	4598	4707	4619	4660	4581	4461	4358	4244	4139	4127	4302	4303	4534	4501	4591	4472	4393	4480	4516	4505	4429	4294	4095	4202	4224	4377	4380	4393	4154	4234	4272	4373	4510	4526	4647	4553	4453	4275	4352	4337	4501	4482	4749
4540	4538	4319	4550	4665	4646	4818	4884	4823	4733	4547	4359	4382	4229	4342	4218	4371	4492	4472	4820	4670	4662	4500	4412	4285	4423	4397	4307	4237	4194	4254	4407	4416	4606	4577	4445	4485	4569	4614	4657	4741	4711	4717	4416	4415	4506	4447	4550	4574	4784
4482	4450	4542	4696	4856	4754	4667	4771	4657	4542	4462	4314	4265	4310	4511	4522	4735	4806	4822	4877	4717	4610	4514	4332	4237	4303	4255	4244	4391	4369	4401	4371	4564	4611	4691	4729	4550	4629	4659	4769	4844	4835	4705	4679	4726	4679	4584	4606	4690	4799
4730	4563	4682	4863	4546	4528	4595	4495	4399	4363	4317	4312	4465	4445	4722	4900	4891	4810	4728	4569	4698	4472	4283	4098	4185	4169	4323	4432	4329	4294	4315	4526	4483	4668	4867	4774	4680	4620	4504	4630	4644	4724	4780	4849	4699	4750	4539	4627	4751	4631
4873	5062	4918	4714	4604	4394	4405	4228	4388	4428	4581	4623	4758	4888	5024	4964	4967	4621	4542	4147	4416	4293	4168	4156	4141	4245	4376	4400	4473	4488	4280	4331	4341	4490	4638	4634	4523	4495	4488	4529	4522	4655	4674	4827	4738	4584	4517	4536	4574	4722
4880	4915	4718	4623	4322	4580	4302	4479	4432	4688	4941	4879	4877	4709	4675	4717	4353	4379	4088	4033	4275	4313	4228	4261	4201	4353	4484	4601	4530	4425	4267	4344	4440	4409	4588	4563	4485	4489	4289	4272	4426	4510	4698	4552	4551	4561	4516	4398	4579	4463
4845	4704	4572	4478	4438	4518	4549	4734	4595	4912	5007	5021	4914	4698	4551	4226	4274	4057	4035	4088	4436	4568	4625	4561	4483	4499	4560	4613	4684	4687	4538	4613	4358	4451	4559	4461	4431	4566	4529	4449	4502	4503	4611	4839	4671	4629	4439	4553	4574	4447
4721	4523	4579	4517	4461	4667	4824	4723	4737	4769	4774	4845	4694	4364	4208	4108	4098	4224	4341	4464	4713	4874	5025	4823	4707	4516	4545	4561	4637	4678	4511	4450	4387	4462	4570	4679	4476	4580	4596	4635	4619	4660	4763	4861	4881	4761	4727	4688	4460	4404
4492	4480	4601	4675	4682	4792	4739	4803	4647	4662	4573	4470	4385	4208	4036	4191	4364	4698	4756	4767	4856	4926	4816	4686	4748	4270	4324	4393	4439	4528	4490	4465	4449	4463	4587	4641	4749	4758	4708	4661	4569	4758	4649	4796	4891	5035	5040	4747	4653	4578
4586	4448	4733	4845	4813	4783	4841	4584	4626	4495	4600	4490	4339	4330	4380	4472	4689	4920	4879	4662	4793	4680	4585	4378	4382	4360	4123	4365	4351	4354	4397	4591	4452	4367	4460	4571	4633	4776	4648	4510	4493	4616	4624	4702	4676	4937	4786	4788	4632	4529
4368	4591	4744	4912	4738	4761	4631	4660	4520	4359	4458	4291	4467	4485	4695	4792	4910	4922	4844	4576	4440	4303	4348	4211	4320	4177	4287	4189	4480	4461	4576	4600	4582	4511	4307	4446	4339	4652	4516	4469	4454	4443	4450	4384	4527	4806	4798	4546	4658	4528
4590	4767	4966	4818	4838	4665	4594	4544	4515	4431	4358	4388	4736	4740	4810	4815	4902	4636	4528	4420	4177	4022	4097	4169	4301	4232	4424	4332	4413	4558	4594	4652	4594	4456	4539	4326	4519	4492	4644	4663	4446	4307	4389	4417	4428	4570	4627	4744	4805	4631
4869	4830	4952	4829	4816	4484	4596	4528	4659	4485	4418	4639	4755	4941	4809	4594	4613	4245	4217	4124	4097	4014	4137	4271	4364	4465	4434	4477	4558	4649	4802	4674	4568	4694	4597	4464	4604	4674	4770	4569	4594	4453	4482	4510	4555	4681	4696	4633	4654	4747
4905	4969	4813	4864	4697	4440	4447	4484	4644	4555	4583	4790	4846	4991	4689	4483	4274	4239	4114	4186	4233	4326	4349	4567	4681	4838	4967	4754	4740	4905	4716	4884	4893	4853	4640	4717	4544	4786	4762	4811	4826	4672	4482	4674	4564	4636	4722	4913	4784	4809
5036	4857	4807	4713	4468	4324	4475	4450	4568	4673	5000	5004	4942	4722	4522	4295	4231	4141	4186	4396	4522	4627	4686	4771	4883	4985	5006	4970	4676	4783	4728	4777	4898	4721	4829	4733	4656	4520	4747	4804	4890	4651	4696	4722	4803	4687	4885	4891	4890	4749
5103	4790	4581	4486	4439	4550	4316	4599	4911	5016	5127	4857	4596	4468	4248	4220	4213	4275	4517	4786	4976	4930	5067	4937	4987	5087	4983	4882	4615	4556	4598	4480	4704	4684	4634	4549	4550	4593	4517	4674	4821	4801	4750	4855	4762	4725	4741	4821	4899	4835
4837	4438	4208	4485	4387	4416	4745	4801	5084	4955	4955	4757	4413	4198	4166	4101	4374	4424	4742	4896	5137	5030	4911	4922	4752	4854	4698	4477	4448	4314	4181	4464	4348	4523	4533	4454	4267	4414	4430	4463	4616	4605	4808	4772	4557	4553	4540	4584	4677	4694
4559	4439	4264	4465	4565	4683	4930	4877	5002	4911	4715	4291	4093	4134	4169	4429	4615	4747	4859	4966	5093	4968	5030	4777	4687	4395	4488	4287	4329	4105	4257	4204	4268	4292	4443	4433	4286	4432	4235	4263	4315	4428	4544	4366	4559	4406	4429	4322	4398	4432
4485	4427	4526	4644	4866	4900	4975	4915	4778	4647	4318	4115	4228	4245	4427	4778	4910	5033	5148	5003	4980	4873	4684	4393	4335	4310	4197	4233	4121	4086	4178	4234	4228	4383	4417	4318	4428	4418	4396	4303	4298	4312	4297	4336	4291	4344	4261	4312	4156	4304
4540	4600	4650	4877	4797	5108	4863	4722	4435	4315	4105	4150	4313	4449	4803	5192	5179	5027	5157	4814	4703	4505	4374	4256	4166	4141	4136	4359	4307	4396	4307	4354	4471	4392	4686	4535	4712	4601	4474	4435	4397	4319	4337	4353	4448	4450	4337	4296	4211	4188
4511	4819	4975	5161	4912	4865	4606	4537	4270	4080	4218	4220	4726	4929	5114	5292	5303	4937	4794	4575	4257	4343	4241	4126	4172	4135	4098	4336	4709	4656	4594	4601	4506	4711	4658	4702	4831	4910	4742	4750	4637	4684	4660	4576	4711	4688	4543	4544	4418	4366
4983	5052	5050	4977	4772	4500	4388	4323	4124	4282	4250	4636	5087	5191	5154	5172	4869	4703	4491	4147	4168	4165	4110	4270	4403	4438	4566	4711	4908	4932	4939	4850	4853	4735	4847	4799	4910	4971	4922	4965	4977	4894	4828	4847	4919	4998	4967	4903	4815	4770
5166	5131	5015	4745	4570	4321	4151	3997	4212	4463	4796	4944	5182	5252	5043	4840	4568	4326	4290	4250	4115	4134	4489	4586	4821	4965	5123	5062	5083	5043	5094	4868	4809	4744	4655	4762	4726	4997	4918	5072	4961	4930	5021	5035	5044	5156	5231	5099	5242	5124
5035	5077	4822	4554	4246	4025	4059	4401	4506	5022	5282	5136	5231	5041	4774	4403	4320	4032	4259	4243	4293	4481	4654	4969	5190	5266	5262	5014	5015	4842	5007	4895	4924	4785	4574	4592	4499	4868	4830	4976	4905	4921	4852	4855	4995	5023	5139	5226	5389	5292
5204	4832	4451	4268	4061	4135	4268	4640	4871	5212	5362	5284	4819	4758	4412	4139	4015	3988	4469	4579	4677	4650	4962	5108	5284	5109	5048	4987	4768	4531	4399	4644	4697	4553	4486	4349	4584	4446	4424	4622	4626	4799	4654	4793	4839	4817	4809	4955	5015	5173
4929	4502	4284	4191	4115	4362	4575	4949	5172	5381	5200	4955	4423	4216	4016	3923	4050	4159	4522	4703	5245	5171	5253	5196	5077	5210	4969	4734	4505	4366	4307	4327	4313	4338	4398	4186	4162	4138	4233	4431	4457	4584	4423	4495	4519	4389	4466	4503	4540	4711
4582	4183	4219	4349	4316	4646	4770	5135	5218	5160	4914	4525	4198	3790	3822	3985	4244	4470	4798	5145	5323	5460	5276	5080	4860	4642	4600	4550	4210	4238	4180	4243	4231	4205	4083	4154	4226	3969	4011	4182	4175	4242	4195	4266	4177	4192	4088	4023	4216	4110
4314	3981	4197	4312	4669	4861	4969	4999	5114	4776	4439	4084	3903	3968	4120	4433	4816	5046	5146	5365	5421	5485	5294	4827	4482	4400	4243	4186	4037	4066	3972	3985	3984	4161	4209	4253	4148	4224	4045	4123	4018	3863	4147	4080	4188	4059	3835	3888	3857	3872
4247	4156	4350	4643	4894	4911	5171	4914	4638	4387	4097	3866	3776	4071	4477	4938	5188	5221	5405	5444	5345	5133	4856	4520	4147	3995	3830	3890	4051	3997	4110	4076	4134	4065	4267	4382	4335	4327	4155	4128	3904	4060	4066	4256	4092	4107	3983	3997	3929	3808
4278	4250	4585	4737	4996	4935	4914	4682	4424	3968	3866	3963	4200	4476	4884	5239	5444	5488	5327	5033	4878	4590	4309	4167	3932	3779	3924	3819	4091	4115	4255	4298	4111	4207	4440	4469	4547	4492	4410	4201	4204	4151	4165	4159	4275	4295	4275	4027	4021	3965
4443	4406	4693	4876	4956	4806	4672	4363	4068	3914	3993	4228	4585	4951	5322	5382	5434	5273	5003	4762	4329	4066	3900	3805	3768	3857	4046	4066	4388	4489	4570	4471	4479	4515	4635	4530	4697	4627	4582	4509	4346	4265	4303	4413	4505	4468	4457	4495	4412	4348
4672	4910	4783	4865	4718	4544	4415	4243	4008	4105	4247	4515	4942	5212	5529	5275	5241	4957	4674	4305	4135	3841	3784	3838	4120	4211	4340	4325	4515	4660	4757	4808	4670	4749	4740	4680	4871	4773	4535	4804	4613	4651	4689	4661	4829	4775	4852	4747	4742	4666
4858	4851	4813	4637	4576	4313	4204	4102	4059	4257	4562	4819	5156	5081	5105	5005	4643	4575	4302	4059	3908	3888	3929	4175	4358	4572	4689	4888	4805	4864	4852	4989	4778	4839	4739	4627	4584	4763	4804	4779	4981	4927	4883	4870	4979	5162	5149	5182	5207	5076
4994	4935	4825	4610	4487	4309	4021	4107	4205	4457	4612	4777	5060	5061	4951	4567	4528	4044	4089	4011	3936	4106	4228	4592	4669	4990	5250	5211	5032	4935	4775	4784	4788	4726	4709	4671	4535	4635	4609	4782	4897	5061	5039	5193	5175	5368	5393	5343	5410	5453
4932	4915	4741	4420	4357	4018	4164	4134	4460	4666	4880	5025	4954	4779	4592	4326	4140	4105	4072	4114	4284	4451	4608	4822	5058	5196	5162	5292	4980	4760	4623	4472	4491	4462	4453	4433	4408	4435	4437	4773	4837	5026	5087	5222	5340	5331	5495	5488	5494	5583
4870	4620	4531	4400	4078	3984	3973	4311	4547	4705	5011	4931	4802	4547	4405	4205	4180	4086	4145	4261	4415	4698	4949	5057	5362	5004	5140	4924	4760	4674	4428	4273	4257	4177	4229	4476	4417	4406	4493	4557	4810	4938	4948	5201	5332	5391	5348	5464	5363	5320
4978	4749	4392	4208	4119	4028	4160	4465	4539	4911	4886	4945	4654	4449	4238	4176	4065	4293	4306	4540	4687	4871	4961	5066	4903	4792	4656	4458	4424	4277	4356	4080	3942	4146	4140	4340	4318	4653	4656	4606	4763	4866	4727	5039	5109	5186	5165	5239	5277	5292
4807	4505	4309	4092	4082	4205	4437	4566	4689	4918	4843	4703	4597	4403	4225	4197	4158	4244	4314	4673	4757	4930	4802	4860	4666	4555	4291	4354	4195	4075	4023	4003	4081	4078	4238	4337	4478	4512	4565	4597	4705	4596	4548	4678	4896	4912	4963	4883	4973	5015
4651	4387	4086	4176	4052	4264	4406	4807	4822	4956	4784	4715	4432	4339	4237	4173	4384	4369	4372	4623	4722	4787	4667	4689	4462	4415	4266	4011	3966	4117	4178	4284	4186	4249	4403	4336	4546	4602	4839	4781	4617	4627	4515	4475	4458	4487	4626	4508	4607	4883
4520	4153	4081	4146	4226	4354	4646	4691	4864	4850	4856	4568	4352	4165	4112	4271	4254	4353	4378	4540	4709	4462	4487	4406	4404	4275	4141	4052	3987	4134	4294	4361	4505	4632	4652	4606	4719	4817	4766	4772	4789	4639	4502	4340	4340	4169	4193	4292	4355	4450
4214	4041	4182	4219	4291	4533	4661	4951	4784	4724	4557	4420	4249	4113	4245	4143	4371	4302	4389	4408	4337	4460	4391	4276	4287	4129	4257	4197	4367	4450	4638	4869	4884	4951	4957	4829	4809	5011	4683	4696	4527	4493	4388	4328	4175	4002	3837	4040	4168	4116
4201	4180	4166	4388	4428	4645	4701	4752	4775	4615	4450	4281	4223	4218	4250	4223	4175	4208	4281	4417	4336	4387	4261	4265	4343	4305	4486	4590	4765	4839	4907	5068	5293	5299	5165	5146	4964	4766	4658	4626	4435	4270	4162	3977	3962	3993	3823	3721	3819	3733
4100	4134	4211	4478	4609	4622	4880	4829	4666	4539	4469	4369	4102	4040	4064	4139	4207	4191	4189	4188	4411	4454	4559	4497	4356	4559	4711	4914	5111	5261	5296	5327	5419	5393	5429	5148	5069	4974	4580	4241	4166	4083	3905	3871	3840	3701	3622	3693	3580	3525
4124	4240	4270	4508	4585	4633	4648	4671	4528	4527	4223	4181	4083	3993	3990	4085	4171	4348	4314	4334	4456	4452	4593	4656	4771	4913	5113	5305	5390	5626	5541	5583	5477	5317	5178	5029	4903	4713	4439	4141	4185	3843	3775	3684	3557	3602	3494	3480	3424	3409
4320	4254	4363	4565	4662	4705	4685	4702	4687	4309	4168	4216	3964	4039	3941	4085	4173	4251	4375	4488	4543	4731	4894	4864	5087	5364	5494	5456	5514	5793	5663	5819	5441	5243	4961	4749	4614	4398	4258	4080	3757	3688	3489	3482	3434	3420	3357	3482	3487	3416
4248	4517	4588	4632	4713	4695	4711	4695	4408	4315	4076	4056	4180	3989	4024	3981	4418	4486	4692	4837	4995	5050	5133	5327	5445	5564	5597	5778	5733	5817	5664	5567	5332	5075	4540	4456	4138	3975	3799	3656	3590	3484	3304	3322	3319	3145	3356	3418	3323	3358
4307	4484	4578	4712	4766	4703	4554	4538	4486	4356	4127	4059	4126	4080	4122	4157	4404	4734	4916	5054	5238	5339	5472	5454	5647	5879	5829	5855	5749	5694	5460	5077	4903	4662	4420	3941	3753	3559	3252	3146	3165	3215	3071	3243	3121	3196	3299	3296	3331	3353
4577	4540	4647	4938	4812	4598	4455	4411	4305	4210	4006	4023	4090	4067	4433	4575	4726	4977	5101	5346	5529	5631	5697	5476	5745	5571	5689	5543	5483	5257	4891	4709	4205	4087	3802	3556	3396	3047	2940	2843	2869	3008	3017	2997	3066	3104	3321	3362	3250	3168
4578	4557	4620	4679	4732	4566	4424	4281	4110	4109	3989	4133	4003	4304	4536	4741	4952	5240	5484	5614	5732	5564	5879	5639	5637	5507	5295	5221	4949	4673	4437	4125	3693	3392	3260	3150	2935	2781	2698	2644	2762	2769	2877	3072	3197	3345	3320	3340	3320	3313
4731	4723	4688	4635	4613	4514	4434	4206	4026	3934	4022	4073	4261	4463	4574	4913	5241	5579	5797	5868	5717	5823	5733	5432	5368	5120	4954	4599	4163	4205	3805	3608	3308	2876	2814	2663	2582	2558	2539	2489	2557	2687	2905	2986	3057	3189	3306	3351	3465	3348
4819	4719	4782	4533	4487	4357	4260	4032	3925	3912	4037	4190	4272	4617	4829	5080	5537	5719	5769	5710	5554	5556	5433	5152	4976	4717	4376	4079	3733	3485	3279	3031	2768	2692	2453	2288	2345	2395	2436	2557	2536	2800	2960	3038	3014	3287	3379	3344	3432	3375
4840	4695	4703	4560	4376	4170	4093	3952	3947	4021	4045	4378	4617	4730	5066	5366	5561	5932	5931	5827	5669	5408	5050	4855	4549	4293	3840	3641	3235	2937	2825	2558	2461	2341	2237	2261	2228	2425	2391	2676	2762	3071	3039	3065	3120	3252	3314	3362	3522	3332
4972	4768	4583	4501	4227	4066	3892	4017	4038	4031	4189	4283	4638	5018	5327	5599	5585	5771	5914	5679	5347	5048	4734	4287	4199	3864	3613	3173	2914	2841	2477	2460	2291	2352	2381	2335	2382	2441	2640	2867	3048	3283	3400	3331	3371	3478	3378	3348	3364	3506
4821	4536	4420	4297	4222	4119	3915	4118	4037	4040	4365	4524	4839	5131	5516	5503	5659	5874	5825	5489	5190	4809	4510	3966	3855	3473	3181	2979	2753	2555	2329	2288	2438	2263	2463	2504	2543	2770	2928	3212	3285	3569	3677	3658	3562	3603	3581	3555	3469	3396
4959	4468	4360	4273	4289	4070	4005	4121	4229	4126	4386	4669	4918	5136	5470	5617	5699	5771	5667	5266	4896	4604	4190	3871	3522	3235	3014	2907	2608	2500	2383	2396	2396	2591	2602	2746	3003	3162	3293	3579	3693	3714	3822	3943	3864	3817	3723	3685	3425	3511
4776	4484	4140	4173	4120	4147	4180	4038	4322	4473	4642	4795	4939	5276	5416	5607	5745	5730	5536	5192	4654	4334	3926	3626	3276	3052	2818	2686	2550	2439	2484	2460	2555	2683	2875	3015	3376	3645	3849	3985	3992	4242	4248	4122	4182	4153	3816	3571	3661	3680
4649	4444	4305	4151	4159	3998	4022	4149	4317	4634	4800	4968	5105	5197	5475	5586	5635	5465	5195	4776	4412	4077	3843	3493	3094	2808	2866	2656	2524	2560	2676	2722	2758	2903	3056	3356	3683	4085	4360	4383	4705	4714	4681	4572	4381	4138	3923	3798	3628	3856
4640	4433	4210	4077	4132	3987	4119	4130	4281	4564	4884	5096	5187	5363	5375	5535	5376	5367	4973	4640	4198	3997	3656	3353	3022	2910	2727	2619	2625	2597	2718	2976	2881	3121	3406	3623	4035	4337	4562	4857	5086	5246	5029	4949	4521	4287	4023	3796	3854	3688
4596	4315	4343	4182	4068	4008	4085	4071	4372	4614	4872	5079	5118	5279	5480	5423	5337	5069	4804	4488	4120	3798	3399	3218	2908	2836	2739	2646	2693	2785	2917	3097	3218	3378	3718	3999	4325	4437	4974	5156	5253	5274	5294	5092	4653	4445	4118	3874	3730	3486
4385	4364	4265	4090	4242	4108	4098	4282	4372	4608	4931	5122	5324	5282	5322	5318	5031	4997	4640	4297	3995	3522	3403	3123	2861	2835	2746	2790	2810	3017	3089	3233	3465	3736	4116	4256	4572	4884	5200	5494	5653	5475	5358	5115	4974	4642	4273	4047	3630	3474
4351	4167	4115	4257	4241	4111	4154	4254	4368	4666	4750	5116	5146	5459	5348	5249	5134	4840	4475	4216	3859	3490	3124	3055	2905	2801	2849	2912	2958	3168	3350	3489	3709	3882	4272	4461	4942	5432	5538	5575	5782	5629	5664	5352	5126	4746	4502	4005	3734	3485
4313	4032	4050	4192	4255	4298	4321	4303	4510	4662	4895	5178	5422	5171	5230	5229	5077	4865	4506	3995	3716	3363	3192	2957	2865	2841	2918	3037	3084	3266	3412	3694	3935	4101	4431	4650	5117	5420	5783	5957	6058	5995	5857	5603	5306	4844	4487	3989	3749	3439
4386	4168	4262	4152	4199	4339	4306	4490	4526	4657	4853	5057	5137	5219	4915	5066	4901	4697	4257	3874	3679	3328	3161	2988	2991	3002	2971	3122	3181	3416	3604	3654	4317	4323	4653	4832	5053	5580	5862	6174	6091	6272	5942	5778	5521	4884	4426	4182	3744	3541
4358	4104	4071	4407	4335	4193	4392	4495	4513	4724	4818	5075	5049	5080	5001	4966	4606	4428	4115	3797	3649	3220	3128	2969	2995	3047	3181	3270	3430	3676	3773	3864	4105	4364	4719	4874	5320	5566	5816	6079	6203	6311	6164	5787	5398	5012	4496	3980	3570	3377
4358	4160	4040	4182	4286	4417	4496	4459	4776	4739	4968	4971	5039	4844	4939	4984	4623	4324	4028	3826	3609	3356	3138	3017	3088	3226	3188	3347	3491	3747	3881	3889	4046	4330	4602	4842	5314	5492	5803	6075	6040	6272	6193	5691	5389	5042	4380	4136	3479	3213
4288	4168	4123	4214	4425	4429	4504	4436	4561	4975	4907	5064	4884	4910	4976	4676	4419	4141	4017	3823	3498	3277	3269	3126	3166	3319	3269	3485	3692	3798	3870	4040	4092	4355	4399	4734	5095	5273	5784	6126	6075	6203	5914	5600	5315	4869	4501	3979	3548	3143
4245	4260	4060	4387	4510	4350	4671	4549	4552	4842	5024	4900	4799	4851	4758	4618	4384	4269	4018	3826	3414	3459	3246	3288	3302	3244	3354	3501	3633	3905	4059	4147	4057	4233	4343	4601	4763	4931	5387	5777	5867	5689	5671	5364	5066	4650	4238	3721	3317	2975
4412	4276	4213	4464	4527	4437	4383	4455	4554	4707	4768	4910	4736	4708	4589	4451	4238	4125	3885	3633	3563	3376	3359	3357	3321	3299	3492	3554	3886	3871	4135	4130	4111	4097	4131	4271	4421	4720	5023	5295	5522	5583	5527	5187	4797	4258	3869	3506	2967	2877
4215	4146	4137	4334	4431	4474	4311	4422	4531	4648	4754	4857	4748	4734	4583	4604	4317	4126	4027	3874	3516	3397	3306	3276	3364	3331	3422	3601	3886	3971	3993	4129	3988	4094	4052	4044	4287	4333	4671	5021	5044	4988	5137	4741	4470	4017	3667	3318	2860	2550
4147	4055	4213	4376	4362	4463	4622	4503	4539	4573	4611	4805	4727	4532	4511	4396	4356	4259	4039	3827	3623	3571	3467	3389	3411	3554	3519	3615	3936	3976	4019	4072	4196	4009	3887	3878	3930	4147	4229	4447	4571	4502	4539	4305	4110	3693	3323	3041	2664	2529
4397	4056	4185	4383	4475	4563	4490	4373	4439	4311	4477	4692	4656	4738	4545	4439	4212	4189	4225	3888	3795	3467	3523	3261	3451	3390	3474	3730	3837	3942	4139	4141	4110	4089	3817	3648	3700	3741	3811	4039	3939	4075	4056	3926	3807	3319	3116	2769	2479	2336
4203	4045	4089	4441	4537	4613	4589	4489	4450	4396	4483	4582	4639	4616	4678	4552	4542	4403	4109	3942	3804	3588	3564	3411	3340	3392	3549	3593	3864	3838	4000	4130	4037	3928	3801	3636	3512	3513	3539	3515	3602	3668	3562	3470	3233	2942	2732	2576	2343	2332
4206	4147	4053	4284	4473	4547	4444	4476	4388	4536	4359	4482	4618	4612	4607	4550	4354	4406	4244	4006	3917	3873	3643	3387	3459	3392	3562	3556	3811	3884	3971	4000	3936	3889	3699	3489	3440	3198	3155	3257	3192	3280	3190	3117	2804	2624	2456	2408	2272	2297
4300	4022	4039	4275	4462	4632	4500	4496	4425	4271	4478	4535	4652	4700	4626	4596	4535	4459	4184	4046	3882	3817	3681	3609	3472	3464	3426	3432	3546	3751	3826	3854	3871	3835	3583	3448	3293	3126	3068	2996	2900	2883	2871	2741	2685	2449	2300	2250	2298	2372
4372	4146	4206	4222	4380	4363	4414	4492	4524	4394	4341	4461	4601	4660	4810	4675	4749	4418	4362	4177	3980	3941	3743	3602	3469	3432	3319	3409	3462	3494	3818	3772	3754	3698	3576	3486	3147	2908	2765	2687	2615	2607	2629	2476	2430	2363	2243	2243	2369	2529
4162	4149	3985	4178	4386	4465	4483	4426	4441	4347	4560	4537	4578	4722	4641	4774	4480	4516	4320	4147	4099	3885	3836	3633	3542	3485	3279	3336	3213	3630	3709	3706	3800	3716	3514	3441	3030	2777	2677	2530	2455	2327	2289	2226	2198	2229	2296	2354	2576	2868
4299	4153	3962	4114	4296	4392	4512	4399	4371	4584	4464	4358	4622	4748	4790	4704	4619	4336	4348	4161	3984	3889	3783	3654	3680	3406	3232	3177	3250	3278	3455	3551	3592	3629	3555	3318	3096	2831	2646	2342	2421	2252	2239	2198	2170	2286	2390	2531	2817	3155
4275	4188	3918	4113	4238	4364	4409	4418	4327	4406	4498	4360	4555	4593	4612	4747	4713	4463	4378	4276	4132	4000	3835	3675	3638	3498	3348	2963	3132	3255	3302	3483	3648	3545	3646	3529	3301	2984	2662	2568	2499	2353	2257	2316	2323	2485	2448	2826	2967	3549
4144	4060	4002	3977	4042	4328	4279	4568	4501	4550	4553	4449	4389	4569	4675	4551	4661	4614	4535	4415	4087	4102	3878	3706	3653	3513	3364	3242	3084	3134	3101	3164	3475	3616	3555	3524	3260	3104	2943	2745	2465	2447	2292	2522	2468	2705	2877	3261	3590	4017
4260	4105	3967	3920	4023	4209	4366	4478	4627	4418	4511	4315	4456	4487	4690	4697	4655	4665	4550	4542	4287	4112	4035	3887	3853	3686	3469	3352	3214	3042	3169	3174	3309	3331	3517	3486	3380	3195	3116	2993	2809	2710	2691	2697	2824	2889	3301	3510	3988	4378
4210	4119	4053	4103	4061	4049	4305	4563	4614	4484	4436	4471	4439	4471	4476	4319	4616	4708	4536	4436	4386	4306	4076	4119	3933	3834	3582	3545	3291	3034	3068	3180	3182	3256	3393	3443	3396	3354	3345	3238	3053	3087	3025	2960	3079	3236	3520	3887	4208	4675
4214	4115	3971	4055	4058	3974	4326	4487	4505	4568	4695	4556	4548	4492	4399	4490	4452	4568	4687	4453	4315	4447	4259	4235	4132	4006	3877	3683	3425	3240	3141	3077	3104	3186	3291	3266	3551	3571	3574	3377	3410	3337	3240	3396	3476	3642	3889	4024	4540	4983
4365	4297	4052	4152	3995	4068	4307	4282	4557	4581	4708	4655	4517	4446	4412	4325	4568	4563	4679	4672	4475	4476	4359	4354	4246	4346	4207	4066	3697	3488	3414	3231	3065	3138	3266	3323	3506	3571	3631	3699	3770	3742	3824	3830	3892	4067	4268	4565	4919	5108
4277	4375	4100	4204	4002	4106	4129	4402	4558	4565	4772	4609	4591	4615	4371	4408	4517	4409	4728	4635	4513	4539	4491	4450	4521	4318	4425	4269	4152	3876	3714	3408	3213	3159	3255	3230	3414	3655	3666	3955	4022	4124	4258	4270	4412	4519	4648	4841	5019	5434
4403	4339	4259	4172	4119	3990	4151	4309	4429	4593	4625	4710	4617	4528	4438	4262	4360	4366	4614	4439	4714	4601	4495	4429	4570	4499	4536	4507	4413	4471	4214	3898	3661	3371	3351	3462	3649	3703	4062	4138	4355	4432	4675	4742	4768	4963	5090	5061	5271	5433
4438	4352	4211	4071	4203	4155	4249	4228	4408	4538	4467	4613	4645	4657	4305	4360	4320	4400	4347	4675	4579	4576	4479	4576	4760	4693	4858	4913	4742	4693	4688	4281	4087	3865	3519	3709	3839	3998	4292	4544	4617	5040	5288	5223	5187	5485	5292	5373	5604	5519
4623	4215	4249	4250	4096	4020	4070	4286	4188	4383	4419	4754	4484	4342	4361	4419	4342	4334	4398	4347	4672	4587	4553	4532	4556	4786	4794	4945	5018	5115	5040	4711	4482	4386	4199	4124	4051	4258	4506	4464	4963	5203	5532	5672	5608	5713	5799	5764	5751	5525
4630	4453	4351	4159	4136	3985	4125	4261	4296	4372	4370	4445	4513	4496	4329	4391	4280	4183	4133	4427	4649	4697	4614	4546	4652	4695	4778	4976	5155	5284	5271	5433	5131	4948	4816	4569	4330	4540	4574	4778	5228	5420	5649	5799	5876	5934	5901	5959	5719	5425
4692	4319	4403	4243	4042	4010	4099	4136	4244	4280	4253	4398	4508	4561	4597	4343	4230	4051	4149	4344	4263	4533	4525	4638	4536	4777	4813	4913	5092	5447	5651	5703	5563	5414	5075	5002	4963	4707	4836	5061	5105	5535	5703	6076	5995	6073	6033	5781	5479	5239
4670	4537	4447	4466	4190	4033	4093	4077	4187	4184	4358	4383	4626	4583	4388	4429	4348	4274	4156	4110	4293	4385	4475	4622	4614	4580	4649	4647	5030	5511	5765	5871	5740	5923	5777	5569	5303	5104	5060	5011	5405	5452	5681	5943	5935	6037	5970	5769	5529	5035
4568	4597	4432	4488	4343	4084	4061	4204	4132	4211	4173	4322	4512	4647	4530	4529	4423	4224	4342	4250	4269	4383	4495	4642	4542	4717	4661	4588	4777	5172	5496	5627	5738	5999	6179	5991	5696	5418	5228	5351	5362	5346	5433	5615	5766	5721	5707	5405	5056	4792
4286	4344	4392	4336	4385	4133	4154	4078	4079	4167	4163	4160	4376	4577	4644	4683	4539	4389	4382	4279	4096	4378	4501	4541	4631	4675	4711	4449	4565	4659	5114	5416	5523	5710	6056	5917	5942	5630	5613	5250	5217	5046	5180	5224	5194	5334	5232	5026	4774	4475
4364	4386	4209	4460	4335	4287	4226	4215	4214	4113	4077	4301	4316	4473	4542	4645	4468	4604	4523	4282	4457	4403	4480	4562	4659	4519	4375	4432	4539	4350	4546	4874	5106	5333	5622	5796	5771	5591	5303	5225	5048	4749	4726	4658	4608	4584	4568	4309	3990	3882
4296	4239	4271	4351	4317	4398	4395	4272	4219	4175	4172	4194	4123	4309	4452	4455	4534	4623	4730	4474	4404	4358	4346	4529	4516	4620	4412	4539	4405	4370	4261	4369	4794	4734	5168	5203	5159	5171	4901	4878	4719	4327	4264	4026	3938	3939	3919	3769	3529	3519
4329	4223	4263	4389	4210	4238	4357	4250	4289	4377	4237	4124	4174	4205	4267	4302	4497	4755	4769	4656	4494	4425	4453	4618	4627	4592	4585	4558	4496	4307	4063	4005	4203	4307	4413	4491	4636	4669	4630	4353	4201	3996	3761	3656	3554	3485	3464	3250	3194	3232
4304	4170	4248	4286	4352	4522	4451	4201	4314	4259	4177	4285	4196	4170	4179	4336	4466	4637	4799	4710	4558	4595	4474	4475	4596	4559	4619	4752	4716	4394	4226	3927	3908	3807	3986	4107	4038	4082	4216	4179	4012	3814	3595	3529	3298	3281	3114	3277	3085	3195
4285	4132	4056	4189	4312	4288	4396	4550	4495	4482	4420	4210	4238	4157	4083	4159	4241	4489	4581	4763	4542	4600	4562	4384	4609	4515	4691	4862	4793	4656	4524	4197	3951	3816	3662	3727	3789	3915	3924	3875	3942	3797	3683	3618	3420	3440	3418	3289	3448	3489
4358	4130	4076	4183	4271	4300	4336	4467	4417	4548	4426	4533	4466	4437	4218	4182	4157	4536	4526	4444	4797	4811	4804	4586	4505	4392	4515	4843	4880	4790	4798	4576	4378	4017	3717	3692	3630	3794	3769	3928	3846	3976	3916	3926	4025	3898	3863	3835	3928	4054
4502	4199	4100	4034	4190	4181	4345	4459	4623	4687	4638	4581	4411	4522	4404	4255	3978	3963	4400	4515	4678	4735	4853	4542	4611	4421	4634	4657	4798	4962	4829	4812	4635	4495	4099	3927	3828	3864	3929	3903	4093	4064	4286	4221	4471	4516	4525	4649	4600	4686
4549	4308	4152	4166	4087	4129	4223	4410	4469	4664	4616	4506	4563	4515	4442	4265	4210	4034	4080	4095	4350	4496	4591	4596	4537	4379	4468	4535	4652	4718	4851	4936	4991	4769	4645	4418	4163	4088	4034	4120	4241	4243	4466	4855	5054	5082	4990	5088	4977	4967
4560	4282	4143	4155	4103	4198	4138	4222	4498	4543	4531	4569	4671	4785	4521	4420	4206	4097	4114	4093	4313	4391	4349	4570	4533	4587	4482	4335	4410	4600	4776	4971	5155	5091	4864	4887	4574	4378	4459	4344	4293	4458	4431	4898	4986	5218	5311	5307	5442	5186
4316	4364	4304	4372	4177	4176	4213	4171	4345	4258	4408	4620	4718	4719	4697	4480	4397	4298	4240	4139	4003	4131	4313	4170	4309	4385	4351	4312	4219	4293	4451	4581	4786	5019	5048	4965	4834	4742	4622	4352	4403	4462	4674	4797	4848	5089	5042	5074	5187	5008
4415	4448	4375	4237	4364	4081	4084	4149	4196	4307	4417	4405	4490	4687	4669	4670	4737	4448	4283	4105	4045	3996	4191	4238	4345	4465	4515	4303	4247	4174	4329	4276	4554	4724	4751	4924	4848	4773	4776	4577	4383	4431	4408	4505	4578	4599	4572	4719	4555	4651
4466	4305	4148	4419	4388	4241	4069	4046	4117	4229	4273	4301	4446	4471	4577	4638	4801	4779	4685	4463	4258	4173	4079	4078	4345	4357	4485	4451	4345	4012	4065	4102	4153	4312	4512	4611	4789	4674	4515	4545	4401	4316	4245	4195	4147	4122	4069	4036	4025	4164
4293	4295	4244	4355	4442	4366	4283	4027	4157	4332	4287	4352	4288	4326	4398	4484	4716	4820	4875	4709	4249	4240	4174	4120	4194	4291	4582	4451	4466	4321	4098	3913	4050	4035	3983	4108	4376	4418	4385	4357	4209	4083	4222	4178	3772	3829	3685	3624	3697	3684
4280	4189	4170	4297	4444	4356	4271	4196	4275	4117	4167	4158	4212	4251	4392	4429	4371	4593	4690	4833	4656	4539	4323	4183	4194	4282	4377	4433	4459	4428	4324	4224	4280	3859	3872	3921	3982	4224	4237	4143	4163	4228	4123	3977	3813	3724	3681	3528	3650	3616
4339	4006	4180	4260	4409	4514	4460	4394	4379	4229	4252	4303	4205	4272	4323	4178	4256	4382	4611	4584	4740	4768	4682	4327	4323	4262	4273	4357	4501	4579	4727	4544	4464	4199	3909	4055	3998	4003	4155	4182	4095	4259	4167	4156	4211	4029	3821	3827	3936	3927
4205	4028	3971	4102	4263	4449	4381	4343	4459	4321	4337	4340	4303	4339	4217	4198	4084	4252	4312	4423	4550	4730	4625	4467	4269	4197	4250	4424	4412	4604	4642	4789	4556	4467	4191	4153	4077	4026	3945	4087	4158	4206	4266	4334	4367	4335	4240	4249	4222	4168
4218	4074	4256	4239	4097	4164	4326	4519	4459	4557	4444	4313	4314	4353	4230	4239	4234	4049	4036	4142	4294	4689	4741	4695	4619	4451	4320	4204	4000	4343	4429	4569	4637	4605	4269	4239	4115	4053	3923	3939	3964	4220	4148	4293	4365	4340	4330	4473	4555	4347
4313	4287	4300	4192	4065	3976	4088	4333	4574	4661	4652	4473	4499	4539	4447	4397	4355	4254	4166	4172	4127	4326	4517	4566	4521	4498	4402	4258	4120	4090	4236	4499	4459	4580	4488	4398	4371	4189	4028	3827	4040	4074	4007	4134	4264	4224	4289	4468	4477	4466
4357	4282	4389	4294	4342	4155	4045	4322	4510	4456	4520	4556	4487	4586	4574	4473	4510	4502	4245	4031	4039	4093	4142	4237	4373	4475	4474	4237	4193	4157	4018	4114	4128	4346	4424	4403	4401	4392	4149	4118	3964	3936	3968	3863	3978	3876	4019	4217	4208	4348
4359	4363	4335	4530	4431	4314	4103	4097	4084	4203	4387	4460	4566	4534	4657	4587	4604	4654	4656	4303	4251	4058	4031	3993	4196	4376	4434	4449	4274	4176	3872	3878	4114	4133	4092	4308	4384	4395	4374	4263	4050	3948	3963	3864	4082	3874	3968	3971	3981	4069
4296	4226	4276	4362	4488	4411	4214	4129	4167	4083	4148	4240	4368	4370	4424	4703	4508	4799	4835	4712	4662	4393	4295	4134	4172	4099	4410	4462	4352	4214	4118	3973	3938	3945	3965	4120	4354	4411	4352	4450	4256	4230	4141	4146	4078	4059	3933	4145	4105	4137
4439	4310	4300	4418	4468	4402	4515	4337	4299	3971	4101	4091	4177	4225	4206	4375	4506	4641	4728	4817	5007	4873	4611	4226	4247	4226	4317	4423	4529	4442	4460	4359	4037	3909	3801	4064	4205	4446	4399	4334	4464	4283	4426	4410	4486	4330	4199	4134	4218	4037
4455	4144	4241	4352	4447	4381	4537	4580	4472	4247	4036	4118	4122	4168	4147	4112	4118	4346	4510	4768	5015	5056	4858	4814	4486	4407	4465	4541	4494	4555	4717	4656	4646	4335	4136	4150	4159	4326	4403	4348	4456	4578	4680	4661	4504	4355	4357	4382	4186	4206
4236	4298	4257	4343	4472	4516	4504	4687	4537	4496	4358	4200	4190	4065	4038	4076	3927	3993	4038	4263	4609	4827	4824	4937	4793	4635	4529	4339	4511	4577	4701	4838	4712	4662	4358	4450	4424	4391	4392	4237	4294	4410	4581	4771	4557	4498	4372	4383	4360	4213
4278	4313	4219	4277	4329	4323	4256	4526	4648	4672	4513	4304	4274	4171	3950	4088	4008	3836	3713	3891	4126	4085	4595	4618	4746	4686	4588	4562	4272	4553	4527	4708	4776	4734	4677	4389	4603	4454	4442	4206	4183	4182	4512	4439	4322	4376	4355	4305	4409	4274
4167	4290	4245	4344	4244	4075	4242	4409	4656	4652	4577	4519	4480	4344	4143	4112	4070	3980	3883	3695	3749	3957	4030	4204	4352	4539	4599	4473	4500	4245	4166	4279	4353	4503	4624	4540	4694	4500	4481	4270	4135	4055	4337	4274	4156	4128	4240	4067	4140	4158
4268	4146	4307	4381	4330	4289	4236	4217	4342	4355	4531	4548	4687	4307	4329	4174	4199	4398	4209	4010	3808	3638	3659	3811	4096	4053	4340	4344	4061	4141	4135	4122	4188	4091	4181	4370	4436	4507	4448	4211	4292	4111	4139	4088	4080	3983	3991	4096	4087	4354
4214	4249	4169	4274	4435	4290	4159	4204	4199	4259	4216	4472	4481	4448	4400	4350	4350	4477	4386	4437	4285	3972	3624	3709	3829	3815	4028	4068	4043	3992	3986	4017	3913	3876	3859	3950	4088	4323	4288	4265	4152	4231	4297	4165	4090	4086	3945	4118	4258	4113
4237	4067	4095	4299	4302	4163	4401	4160	4131	4077	3994	4233	4282	4359	4373	4242	4271	4387	4506	4603	4571	4430	4206	4261	3845	3931	3945	4032	3900	3973	3979	3921	3940	3934	3824	3873	3851	4128	4195	4107	4208	4263	4492	4441	4366	4173	4145	4155	4275	4310
4468	4304	3973	4115	4150	4195	4230	4271	4174	4141	4070	3968	4192	4205	4227	4250	4270	4082	4218	4368	4770	4687	4546	4552	4344	4166	4141	4142	4164	4093	4133	4377	4132	4240	4220	4000	3990	4143	4139	4122	4055	4361	4319	4534	4362	4326	4300	4244	4183	4354
4392	4346	4176	4123	4129	4112	4102	4233	4238	4285	4145	4181	3906	4150	4134	4227	4251	3947	4007	4187	4285	4391	4698	4761	4681	4433	4499	4446	4395	4314	4232	4364	4537	4498	4285	4277	4246	4258	4221	4119	4135	4152	4226	4316	4343	4129	4023	4089	4009	3968
4429	4306	4286	4285	4176	4121	4070	4030	4225	4348	4434	4236	4218	4024	4250	4128	4221	3964	4025	3885	4018	4028	4331	4519	4573	4565	4628	4651	4506	4452	4386	4517	4478	4617	4466	4524	4501	4353	4221	4122	4095	4003	3958	4038	3985	3893	3822	3828	3877	3938
4246	4318	4307	4391	4295	4211	4130	4150	4055	4256	4277	4329	4329	4264	4268	4190	4273	4222	4204	4075	3909	3844	3719	3996	4162	4279	4324	4240	4276	4218	4168	4322	4248	4317	4294	4392	4434	4404	4267	4263	4015	4068	3938	3830	3899	3894	3817	3746	3875	4054
4142	4159	4231	4380	4371	4253	4217	4041	3992	4047	4210	4199	4299	4378	4228	4293	4328	4356	4608	4383	4239	4033	3965	3883	3919	3975	4030	4222	4075	4027	4049	3909	3925	3836	4011	3943	4044	4155	4316	4180	4120	4115	3905	4010	3855	3883	3848	4007	3882	3898
4155	4070	4055	4291	4265	4327	4232	4358	4146	4014	4076	4113	4183	4147	4098	4242	4263	4407	4458	4584	4503	4548	4520	4179	3973	4025	4011	4057	3981	4111	3971	3962	3765	3834	3751	3750	3879	4032	3990	4192	4154	4185	4315	4126	4089	4160	4139	4164	4123	4245
4326	4230	4149	4190	4155	4163	4334	4300	4405	4284	4142	4088	4065	4095	4110	4039	4140	4163	4354	4343	4516	4685	4856	4701	4670	4413	4366	4246	4242	4278	4221	4200	4064	4187	3964	3845	3951	4015	3927	4137	4303	4211	4355	4153	4453	4484	4591	4288	4313	4188
4475	4316	4400	4127	4265	4192	4163	4286	4308	4287	4105	4098	4061	3968	4086	3918	4014	4121	4056	4068	4354	4400	4731	4709	4943	4899	4795	4623	4579	4672	4648	4548	4729	4681	4634	4458	4446	4304	4348	4236	4340	4305	4239	4352	4276	4541	4400	4444	4384	4243
4259	4197	4421	4283	4253	4093	4054	4269	4219	4435	4403	4284	4073	4119	4224	4040	4072	3950	4069	3892	3940	3914	4149	4364	4561	4782	4720	4732	4544	4562	4505	4673	4779	4891	4786	4821	4797	4774	4736	4576	4411	4337	4345	4138	4342	4223	4219	4058	3943	3961
4201	4247	4313	4309	4447	4366	4044	4078	4286	4364	4435	4355	4338	4132	4376	4161	4287	4312	4162	4141	3913	3796	3768	3876	4031	4243	4226	4333	4690	4406	4459	4274	4314	4452	4476	4567	4645	4563	4711	4530	4320	4219	4215	4078	4035	4013	3932	3785	3719	3727
4261	4089	4252	4208	4171	4416	4274	4213	4315	4185	4154	4263	4368	4320	4421	4192	4410	4366	4401	4454	4194	4086	3985	3887	3880	3920	3995	4114	4221	4174	4115	4005	4009	4028	4137	4039	4003	4156	4117	4249	4257	4180	4180	3966	3975	4022	4023	3931	4013	3892
4341	4262	4106	4193	4204	4368	4366	4286	4174	4335	4184	4171	4174	4426	4520	4573	4458	4323	4347	4322	4412	4495	4303	4256	4324	4009	3959	3842	3946	4019	4068	4034	3910	3842	3789	3704	3798	3757	3810	3950	3909	4006	4030	4135	4238	4301	4301	4404	4111	4184
4468	4318	4217	4084	4225	4041	4322	4289	4343	4223	4144	4082	4222	4337	4316	4402	4378	4172	4318	4236	4444	4529	4495	4515	4600	4492	4367	4216	4109	4085	4093	4102	4261	4198	4235	4055	4056	3809	3868	3925	3935	3999	4113	4111	4302	4244	4430	4435	4382	4315
4330	4374	4390	4309	4075	4240	4281	4316	4345	4285	4215	4174	4224	4198	4340	4359	4273	4220	4125	4244	4204	4270	4329	4465	4604	4592	4617	4561	4400	4371	4440	4384	4336	4540	4520	4583	4445	4321	4261	4242	4289	4121	4206	4135	4258	4228	4278	4441	4304	4288
4328	4378	4309	4445	4290	4285	4271	4290	4247	4289	4222	4327	4137	4183	4065	4238	4258	4156	4196	4137	4184	4187	4041	4202	4333	4318	4536	4521	4349	4398	4390	4429	4403	4327	4484	4598	4654	4520	4614	4557	4510	4364	4490	4242	4046	4075	4092	4169	3902	3930
4309	4321	4399	4213	4319	4216	4268	4351	4196	4150	4215	4273	4176	4048	4111	4107	4202	4333	4267	4259	4194	4107	3997	4068	3958	4195	4027	4196	4182	4174	4275	4276	4096	3901	4060	4009	4282	4186	4302	4311	4401	4111	4282	4158	4047	4021	3943	3973	3920	3950
4413	4203	4274	4213	4269	4209	4373	4364	4234	4267	4198	4208	4097	4156	4059	4039	4320	4105	4171	4348	4382	4391	4192	4170	4098	4102	3992	3957	3988	3993	4099	4099	3981	3838	3809	3857	3872	3914	3806	3684	3747	3844	4033	3973	4025	4046	4119	4007	4183	4133
4485	4422	4312	4238	4238	4143	4356	4344	4326	4372	4407	4333	4294	4083	4154	4165	4136	4231	4046	4234	4357	4408	4303	4448	4378	4298	4210	4158	4133	4062	4166	4111	4120	4087	4126	4056	3950	4022	3803	3690	3810	3878	3886	3953	4068	4186	4180	4304	4193	4340
4469	4497	4519	4404	4283	4297	4246	4302	4298	4348	4347	4250	4180	4081	3980	4162	4065	4196	4107	4042	4115	4148	4223	4389	4365	4362	4388	4237	4181	4396	4287	4313	4297	4292	4421	4440	4407	4296	4361	4182	4138	4072	3999	4168	4276	4128	4244	4356	4282	4289
4369	4467	4438	4463	4500	4263	4324	4275	4191	4322	4286	4219	4052	4159	4170	4142	4111	4110	4237	4107	4068	4042	3908	4082	4047	4120	4279	4176	4299	4101	4208	4225	4225	4414	4481	4458	4491	4585	4459	4425	4412	4233	4235	4204	4265	4246	4158	4041	4109	4037
4244	4311	4376	4530	4419	4180	4270	4304	4244	4125	4140	4197	4362	4282	4063	4080	4018	4149	4252	4249	4115	4209	4011	4018	3843	3929	3895	3849	4032	3923	4032	3963	3909	3982	3997	3939	4063	4082	3995	4060	4095	3997	4056	4092	4065	4057	3966	3905	3828	3932
4208	4058	4301	4463	4452	4331	4235	4278	4346	4184	4117	4122	4193	4254	4020	4031	4042	4168	4142	4224	4109	4438	4374	4172	4141	3902	3874	3871	3974	3848	3972	3891	4025	3943	3843	3808	3749	3631	3682	3691	3665	3867	3957	4066	3986	4158	3998	4046	3993	4047
4195	4161	4357	4367	4295	4126	4328	4365	4421	4254	4217	4124	4306	4149	4095	4041	3988	4019	4198	4114	4168	4278	4347	4317	4145	4110	4092	4088	4269	4210	4050	4127	4225	4126	4112	4079	3986	3903	3895	3886	3737	3791	3897	3959	3991	4227	4207	4211	4283	4288
4331	4245	4256	4264	4300	4087	4296	4185	4291	4335	4365	4278	4239	4223	4077	4167	4199	4078	4024	3994	4031	4134	4184	4201	4119	4251	4074	4308	4444	4263	4171	4072	4310	4222	4340	4255	4289	4293	4255	4243	4199	4107	4122	4255	4121	4132	4224	4272	4262	4078
4380	4257	4087	4244	4269	4130	4086	4138	4273	4199	4189	4189	4306	4140	4239	4273	4146	4104	4089	4132	3996	4010	4031	4012	4038	4079	4140	4012	4023	4193	4065	4006	4021	3993	4083	4091	4244	4199	4168	4272	4328	4246	4198	4183	4162	4157	4043	3965	3808	3842
4275	4169	4271	4257	4250	4233	4095	4100	4286	4161	4286	4247	4344	4190	4225	4133	4092	4058	4149	4115	4080	4100	4078	3954	3875	3959	4041	3922	3821	3944	4015	3844	3922	3810	3756	3715	3917	3850	3862	3772	3996	3912	3900	3941	3973	3926	3933	3786	3813	3697
4435	4091	4110	4396	4375	4185	4320	4157	4191	4124	4086	4187	4178	4132	4194	4096	4111	4103	4113	4018	4186	4110	4141	4057	3999	3962	3979	3804	4007	3968	3982	3923	3871	3894	3779	3740	3862	3885	3631	3655	3776	3787	3870	3731	3939	3965	3921	3998	4069	4067
4362	4245	4074	4242	4370	4174	4239	4377	4425	4395	4258	4157	4154	4299	4208	4055	4037	4073	4096	3948	4128	4064	4003	4092	4160	4192	4282	4012	3925	4212	4237	4284	4135	4104	4137	4178	4004	4116	4074	3950	4099	3996	4140	3970	4109	4119	4070	4150	4306	4204
4404	4162	4186	4284	4409	4148	4286	4344	4483	4443	4304	4324	4225	4149	4187	4106	4147	4060	4080	4049	3999	3954	3986	3993	3998	4036	4249	4073	4079	4165	4192	4207	4075	4197	4269	4205	4287	4263	4335	4266	4057	4235	4176	4309	4090	4165	4178	4106	4247	4190
4264	4060	4136	4255	4366	4297	4193	4178	4309	4418	4255	4224	4075	4261	4156	4049	4216	4065	4192	4072	4064	4044	3941	3922	4092	4031	4112	4013	3965	4015	4156	4091	4107	3997	4107	4026	4001	4103	4132	4188	3975	3973	4055	4196	4150	4069	3935	3889	3905	3934
4278	4221	4138	4398	4300	4211	4295	4240	4332	4261	4386	4142	4174	4190	4138	3897	4131	4084	4221	4183	4055	4085	4116	4012	4025	3974	4127	4090	3917	3813	4078	3947	3934	4094	3856	3823	3759	3869	3924	3830	3811	3715	3894	4110	4022	4080	3943	3889	3916	4006
4339	4225	4130	4252	4239	4288	4225	4315	4235	4290	4262	4251	4220	4246	4188	4108	4158	4346	4220	4100	4005	4081	3936	4121	4006	4006	4018	4048	3931	3806	3954	3910	3927	3980	3960	3844	3910	3970	4005	3978	3842	3891	3773	3876	3993	4043	4024	3991	4098	4058
4272	4242	4181	4215	4245	4141	4184	4274	4265	4339	4369	4327	4253	4365	4191	4199	4214	4292	4233	4248	4090	4204	4072	3967	4076	3989	4004	4179	4018	3923	3869	3972	3887	3978	4194	3968	3990	4072	4143	3871	3894	3909	3849	3972	3991	4052	3936	3910	4018	3940
4305	4281	4109	4106	4302	4319	4150	4173	4237	4292	4420	4171	4215	4202	4390	4243	4210	4252	4278	4131	4227	4138	4091	4149	3936	3954	3947	3905	4052	3850	3774	3933	3942	3828	3905	4071	3886	4014	3901	3980	3998	3923	3907	3952	3967	3986	3957	4074	3998	3893
4343	4247	4175	4215	4308	4128	4166	4046	4153	4237	4254	4154	4230	4245	4189	4194	4184	4240	4331	4320	4341	4226	4215	4193	4067	3943	4177	3985	3949	3888	4054	3990	3824	3909	4087	3865	3857	3877	3923	3849	3950	3858	3926	3901	3873	3868	3990	3886	3899	3902
4346	4241	4194	4183	4279	4378	4167	4187	4203	4222	4266	4205	4137	4174	4151	4131	4094	4221	4228	4410	4305	4208	4144	4301	4168	4131	4203	4002	4094	3978	4171	4075	4166	4029	3978	4084	3850	3997	3825	3928	3867	3963	3950	3920	3868	3844	3992	4056	3945	4082
4241	4085	4071	4235	4272	4225	4106	4074	4217	4255	4307	4257	4122	4288	4416	4222	4030	4137	4150	4138	4166	4082	4191	4141	4078	4144	4190	4127	4071	3983	4171	4253	4086	4077	4121	4089	4050	4093	4070	4025	3988	3972	4084	4014	3920	4088	3984	3971	3992	4030
4243	4238	4217	4140	4207	4091	4189	4035	4126	4204	4211	4296	4265	4196	4354	4226	4136	4274	4174	4176	4250	4087	4144	4016	3986	3975	4165	4049	4010	3884	4128	4139	3974	3976	3979	4043	4012	4103	4109	3960	3954	3871	3912	3945	4033	3900	3822	3926	3853	3947
4414	4307	3965	4155	4158	4216	4091	4061	4124	4278	4249	4203	4342	4221	4233	4163	4246	4171	4192	4275	4197	4227	4082	4131	4127	4065	4144	4201	4196	4090	4102	4087	3963	4059	3998	4004	4110	4044	3902	3893	3886	3883	4010	3961	3974	4027	3956	3931	4053	4052
4285	4090	3950	4196	4207	4204	4037	4053	4150	4206	4198	4261	4113	4191	4285	4234	4351	4275	4223	4278	4148	4053	4215	4267	4101	4053	4255	4187	4108	4117	4124	3973	4000	4017	4075	4050	4146	4084	3880	3949	3919	3877	3952	3942	4040	3958	4071	3990	4076	4038
4268	4222	3997	4066	4108	4139	4032	4150	4229	4278	4277	4237	4232	4350	4263	4201	4162	4165	4281	4191	4147	4177	4255	4255	4157	4279	4202	4061	4133	4099	4144	4066	4133	4060	3986	4219	4043	4021	4010	4058	3968	3927	3978	3955	3951	4142	3936	3916	4121	4037
4357	4076	3914	3918	4014	4123	4153	4051	4135	4198	4220	4181	4197	4298	4361	4250	4127	4236	4200	4344	4059	4063	4119	4251	4217	4102	4198	4159	4130	4077	4267	4074	4121	3941	3942	4044	4079	3965	3843	4094	3976	4070	3900	3936	4031	3916	3988	3880	3995	3998
4181	4131	3859	3943	4103	4004	4010	3976	4010	4102	4057	4106	4284	4341	4302	4288	4368	4103	4282	4291	4142	4084	4228	4171	4251	4097	4239	4184	4192	4106	4096	4148	3936	3970	4107	3996	4027	3782	3925	3865	3941	4041	3990	4005	3912	3902	3961	3933	4081	4036
4298	3998	4038	4094	4127	3976	3932	3902	4212	4000	4107	4133	4009	4206	4294	4189	4118	4232	4202	4321	4135	4240	4229	4286	4040	4088	4237	4074	4025	4207	4197	4165	3940	4087	4098	4101	3994	4060	3982	3959	3907	3974	3973	3985	4024	3963	3971	4060	3914	4134
4303	4070	3971	4109	4134	4022	3870	3870	3978	4000	4097	4164	4082	4087	4133	4120	4113	4257	4262	4237	4183	4163	4299	4267	4156	4109	4265	4133	4096	4224	4315	4247	4055	4143	4202	4132	4162	4052	4032	4028	4056	4074	4094	4069	4227	4124	3994	4039	4084	4130
4122	4030	4021	4020	4084	4154	4043	3998	4118	4161	4129	4047	4116	4100	4133	4091	4109	4058	4126	4151	4130	4315	4184	4257	4151	4193	4195	4186	4167	4145	4123	4227	4115	4140	4175	4019	4254	4132	4150	4051	4103	4125	4227	4173	4141	4054	4058	4168	3958	4222
4276	3990	4062	4159	4002	3928	4074	4035	4071	4078	4147	4035	3983	4035	4143	4048	4023	4176	4241	4032	4150	4281	4261	4101	4129	4058	4259	4192	4179	4186	4229	4111	4111	4063	3986	4098	4095	4215	4325	4106	4102	4272	4173	4049	4205	4222	4149	4013	4047	4137
4289	4182	4027	4080	4046	4043	3960	4083	4120	4134	3996	4103	3953	4183	4112	4026	4075	3966	4134	4117	4059	4252	4249	4210	4160	4211	4095	4167	4124	4157	4156	4191	4152	4162	4163	3920	4087	3944	4140	4231	4075	4051	4088	4033	4137	4025	4065	4006	4115	3957
4131	4178	4025	4041	4202	3991	3921	3931	3930	4083	3928	3852	4081	4153	4063	4011	4038	4128	4074	4189	4076	4118	4334	4162	4098	4093	4304	4055	4124	3997	4110	4151	4216	4081	4135	4086	4014	4004	3952	4317	4032	4069	4115	4129	4096	4117	3944	4161	3912	4022
4158	3955	3989	4092	4150	4036	3947	3964	4060	3995	4082	3946	3981	4052	3949	3924	3997	4067	4051	4078	4103	4147	4240	4128	4118	4130	4112	4125	3984	4065	4109	4027	3995	4028	4193	3914	3930	3970	4072	3930	4043	4047	4121	3976	3976	4152	4168	4036	3964	4101
4224	4030	4142	4147	4313	3899	3797	3917	4037	3944	4013	3940	3981	4011	3862	3903	4007	4039	4115	4087	4094	4125	4326	4101	4242	4109	4197	4146	4087	4185	4015	4032	4024	4120	4060	4030	3984	4013	4012	4035	4039	4065	3968	4117	3982	4176	4043	4128	4045	3984
4272	4143	4068	4121	4129	3896	3929	3898	4005	4083	4008	4015	4012	3954	3955	3858	3841	4128	4111	4011	4070	4020	4237	3977	4009	4132	4109	4099	3965	4096	4019	4068	4100	4251	4180	4069	4039	4109	4093	3873	3972	3962	3954	4016	4029	4116	3903	3974	4022	3952
4133	4159	4245	4147	4124	4009	4000	4044	4090	4037	3981	4006	3998	4063	3912	3895	3948	4075	4052	3956	4077	4026	4100	3851	3884	4039	3977	3915	3965	3942	3925	3921	3928	4115	4092	3906	3921	4110	4003	3961	3893	3815	3926	3945	4074	3866	3922	3958	3968	3924
4261	4218	4165	4246	4159	4007	4021	4031	4064	4055	3824	4097	4010	3998	3965	3922	4201	4026	3975	3867	4040	3993	3931	3972	3922	3895	3981	3990	3962	4027	3964	3976	4068	3997	3942	3956	3926	4004	4022	3899	3893	3860	3857	3922	3836	3886	3975	3988	3967	3857
4179	4193	4210	4317	4222	4141	4020	4157	4224	4076	3909	4103	4110	4117	3984	3970	4086	3976	3859	3904	3836	4001	3956	3980	4018	4162	4041	3907	4024	3990	3930	3852	3936	3827	3993	3851	3937	3903	3845	3871	3811	3880	3781	3901	3839	3926	4075	4196	4093	4116
4221	4057	4168	4282	4220	4087	4190	4212	4190	4119	4006	4125	4123	4111	3937	3976	4007	4002	3939	3796	4017	3951	3999	3888	4032	3965	3903	4013	4068	4051	3994	3830	3881	3906	3922	3864	3955	3992	3789	3893	3825	3851	3946	3962	3890	3898	3877	4099	3874	4007
4275	4189	4116	4279	4175	4102	4038	4187	4143	4114	4036	4249	4267	3974	3979	3824	3924	4077	3831	3811	4036	3901	3884	3883	3885	4004	3813	3929	3879	3863	3716	3763	3842	3936	3887	3825	3965	3932	3687	3894	3881	3943	3771	3874	3913	3853	3858	3780	3825	3861
4076	4167	4211	4217	4081	4134	4144	4207	4136	4093	3993	4164	4184	4109	4065	4011	4176	4090	3841	3969	4012	3876	3771	3924	3899	3866	3826	3773	3994	3843	3739	3739	3864	3783	3797	3862	3793	3912	3798	3750	3822	3760	3677	3807	3817	3811	3918	3830	3953	3868
4178	4361	4184	4080	4116	4112	4236	4154	4181	3968	4054	4125	4157	4175	4037	4065	4085	4063	3891	3884	4098	3930	3855	4044	3890	3884	3740	3974	3824	3817	3808	3857	3924	3815	3809	3824	3808	3794	3720	3855	3730	3759	3698	3768	3724	3840	3864	3835	3874	3888
4305	4174	4211	4202	4090	4128	4125	4183	4261	4253	4182	4112	4074	4097	4046	4127	4085	3935	3846	3954	3937	4041	3919	4031	3918	3943	3956	3885	4003	3903	3720	3798	3973	4040	3871	3830	3800	3869	3684	3824	3805	3838	3758	3783	3864	3955	3787	3880	3766	3858
4291	4183	4222	4000	4159	4109	4294	4215	4121	4081	4169	4258	4092	4033	4160	4131	4099	3947	3898	4020	3891	3929	3855	3932	3807	3962	3856	3899	3861	3962	3848	3876	3940	3919	3930	3784	3755	3805	3700	3875	3749	3612	3801	3736	3776	3859	3798	3839	3822	3835
4064	4246	4119	4024	4107	4156	4294	4215	4006	4047	4082	4100	4284	4084	4149	4129	4303	3887	3998	3961	4081	3885	3991	4021	3975	4062	3924	3966	3966	3916	3880	3893	3730	3787	3739	3894	3786	3792	3642	3757	3824	3875	3809	3783	3891	3865	3850	3843	3947	3941
4260	4190	4090	4090	3958	4191	4324	4148	4057	4120	4124	4218	4217	4178	4172	4257	4228	4033	4068	4035	3955	3996	3972	3987	4117	3851	3972	3969	3815	3868	3879	3828	3861	3762	3813	3884	3833	3837	3868	3908	3839	3816	3888	3984	3926	3893	3934	3845	3925	3995
4259	4169	3835	3915	4054	4150	4145	4094	4220	4182	4124	4127	4070	4123	4119	4230	4162	3981	4114	4074	4046	3870	3994	4146	3988	4007	4024	3975	4021	3936	3876	3718	3847	3837	3809	3751	3881	3864	4014	3880	3890	4044	3960	3923	3860	3957	3911	3871	4061	4006
4421	4210	3868	4006	4035	3968	4108	4091	4097	4155	4119	4118	3981	4164	4059	4177	3913	4122	4067	4156	4080	3943	3984	4099	4055	3890	4010	3956	3988	3993	3907	3718	3699	3898	3849	3737	3989	3890	3902	3878	3961	3937	3919	4068	3900	4017	3812	4008	3842	3953
4380	4183	4071	3918	4142	4049	3986	4089	4063	4118	3936	4004	3892	4094	4029	4131	3931	3947	4096	4018	3964	3997	4095	4146	4163	3934	4076	3854	3943	3923	3824	3879	3810	3730	3832	3772	3863	3871	3908	3888	3789	3975	4016	3914	3997	3937	3898	3885	3886	3974
4432	4177	4135	4067	4123	4027	3983	3998	4171	4143	4015	3998	3906	3981	4132	4041	4027	4002	4050	3960	3955	3936	3947	4002	3897	3981	3919	3905	3747	3809	3903	3906	3883	3797	3981	3844	3842	3977	3966	3942	3875	4049	3999	4019	4021	4100	3908	4012	4001	4010
4384	4154	4067	4255	4152	4142	4030	4094	4150	4121	4053	3930	3936	4000	3983	4066	4033	3863	4000	3841	3852	3905	4028	3838	3948	4010	4006	3873	3817	3989	4040	3942	3820	3897	3863	4048	3984	3961	3931	3957	3765	4009	4085	4041	4107	4064	3952	4020	4021	3887
4327	4130	4032	4071	4208	4091	4138	4142	4210	4143	3879	3802	3924	3978	3924	3883	3976	4038	3978	3797	3822	3971	4010	3871	3866	3901	3758	3800	3906	4063	3886	3933	3732	3955	3962	3996	3988	3868	3993	4014	3898	3949	4021	4096	3996	3998	4013	3950	3877	3910
4212	4164	3990	4213	4078	4000	4145	4119	4115	4066	3977	3913	3913	4055	3846	3827	3920	3944	3909	3910	3951	3935	3988	3866	3938	3986	3841	3866	3859	3951	3946	4046	3894	4012	3966	3917	4016	4094	3999	4007	3928	3930	3995	4069	4036	3876	3987	3841	3906	3987
4289	4253	4320	4404	4016	3993	4011	4022	4188	4002	3905	3842	4014	3908	3906	3980	4007	3922	3909	3904	3964	3959	3908	3959	3949	3953	3922	3898	3809	3857	3860	3978	3916	3914	4031	4075	3997	3983	4064	4081	3979	3948	4002	4055	4045	4021	4003	3973	3990	3890
4278	4272	4178	4273	4118	3872	4130	4102	4015	3980	3930	3927	3908	3737	3956	3936	3866	3985	3896	3986	3961	3962	3854	3855	3940	3945	3862	3879	3926	3851	3840	3836	3953	3899	3981	4046	3932	3883	4033	4022	4068	3991	3955	4051	4127	3903	3995	4030	4015	3960
4388	4433	4296	4049	4196	4029	4150	4145	4148	3980	4005	4034	3942	3974	4034	4029	4048	3942	3933	4008	3988	3980	3944	3864	3877	3810	3818	3774	3840	3879	3726	3850	3891	3855	3980	3934	3910	3952	3839	3942	3976	3977	3940	3950	3951	3998	3959	3887	3918	4099
4440	4423	4347	4263	4200	4141	4081	4169	4015	4084	4100	3950	3970	3953	3916	4049	4070	3849	3924	3950	3915	3975	3872	3832	3814	3658	3856	3766	3839	3834	3629	3827	3781	3867	3885	3893	3890	3903	3867	3858	3827	3836	3665	3834	3874	4049	3975	3960	3987	3939
4365	4250	4265	4221	4275	4182	4238	4095	4082	4209	4082	3980	3920	3909	4051	4295	4068	3982	3902	3882	3713	3760	3834	3720	3834	3777	3740	3820	3755	3865	3796	3818	3762	3863	3807	3869	3858	3691	3757	3813	3796	3702	3734	3856	3890	3856	3915	3954	3959	3929
4390	4183	4209	4152	4298	4105	4272	4184	4217	4205	4149	4075	4031	3999	4117	4261	4018	3854	3962	3902	3779	3863	3840	3830	3758	3719	3729	3658	3805	3766	3786	3771	3698	3857	3839	3901	3826	3862	3885	3805	3877	3764	3741	3824	3913	3843	3864	4017	3896	4039
4182	4171	4111	4136	4211	4158	4347	4101	4069	4220	4141	4016	4008	4048	4171	4042	3951	3928	4138	3778	3871	3888	3760	3938	3796	3805	3745	3785	3626	3676	3729	3740	3719	3797	3811	3769	3830	3834	3809	3803	3827	3765	3891	3872	3790	3908	3901	4051	4056	3890
4262	4005	4164	4144	4206	4196	4198	4160	4214	4236	4110	3984	4031	3935	4063	4123	3968	3994	4107	3927	3754	3907	3953	3732	3777	3634	3752	3758	3674	3798	3679	3811	3741	3703	3854	3825	3758	3898	3719	3958	3839	3784	4021	3904	3955	3938	3916	3983	4091	4002
4186	4012	4122	4155	4240	4165	4070	4155	4182	4074	4072	3889	3809	3948	4043	4000	3959	3919	4030	3839	3785	3831	3897	3846	3823	3862	3896	3775	3724	3874	3911	3957	3907	3819	3866	3724	3869	3846	3881	3814	4027	4050	4007	3957	3910	4059	4043	4141	3974	3947
4088	4131	4177	4177	4219	3993	4049	4156	4109	4065	4023	3897	3982	4000	3867	3888	3952	4035	3944	3793	3905	3946	3848	3951	3903	3877	4000	3902	3876	3852	3943	3921	4030	3914	3891	3871	3817	3904	3908	3934	4028	4106	3945	4086	4083	3999	4006	3918	3973	3955
4131	4191	4060	4189	4174	4067	3959	3989	3937	4031	3858	3882	3985	3845	3822	3849	3853	4033	3877	3771	3887	3767	3949	3905	3929	3995	4117	3881	3855	4027	3885	4008	4119	4073	4016	3858	3918	3940	3923	4111	4079	4008	4135	4033	4079	4078	4088	4058	3962	4057
4181	4226	4174	4100	3987	3980	4048	4055	4016	3912	3875	3862	4116	3916	3782	3844	3983	3903	3906	3832	3880	3978	3886	3835	3936	3999	3993	3931	3842	3963	4007	4071	4157	4081	3927	4063	4110	4082	4088	4046	4097	4005	3861	4090	4024	3983	4046	3956	3953	4072
4104	4225	4162	4053	3898	3870	4074	3890	3957	3704	3848	3868	3836	3886	3786	3839	3821	3935	3972	3872	3955	4023	3975	3986	3902	4008	4012	3960	3937	4028	4037	4190	4212	4086	4254	4029	4269	3997	4048	4182	3942	4017	4050	4030	4079	3928	3914	4042	4058	4185
4035	4121	4126	3860	3975	3766	3828	3831	3824	3805	3782	3933	3791	3864	3804	3905	3984	3982	3830	3858	3980	3881	3958	3988	3981	4037	4065	4000	3901	4058	4068	4176	4201	4034	4082	4129	4072	4096	4132	4074	4060	4091	4005	4079	3982	3834	3961	4086	4141	4118
4279	4023	4011	3946	3893	3909	3865	3750	3767	3900	3960	3837	3847	3643	3882	3755	3810	3869	3929	3906	3800	3941	4009	3997	4032	4043	3993	4071	3974	4048	4018	4131	3948	4043	4013	3986	4047	3997	3939	4036	4105	4031	3971	3943	3825	3925	4024	3990	3949	3924
4349	4130	3949	4033	4024	3995	3823	3706	3793	3821	3907	3873	3813	3887	3914	3909	3847	3897	3836	3864	3860	3838	3942	4030	3952	4025	4147	4021	3923	3899	3892	4059	4049	4026	4122	3985	3898	3995	3977	4172	4034	3956	3883	3843	3805	3846	3927	3963	3757	3615
4276	4052	3938	3999	3947	3830	3894	3836	4082	3992	4001	3923	3695	3897	3868	3856	3973	3955	3802	3813	3879	3818	3913	3925	4015	3990	3877	4020	4017	3829	3862	3894	4019	3921	3945	3799	3792	3798	3950	4004	4057	3885	3884	3891	3902	3963	3905	3802	3558	3611
4329	4043	3995	3992	3878	4073	3727	3975	3971	4053	3883	3937	3986	3971	3991	3987	3899	4003	3781	3769	3765	3740	3895	3922	3930	3797	3927	3911	3842	3849	3814	3832	3912	4004	3726	3744	3677	3709	3976	3970	4030	3746	3875	3957	4014	3926	3870	3744	3597	3626
4157	4077	4036	4005	3883	3877	3976	4016	3972	4087	4019	3844	4002	3937	3783	3881	3873	3997	3808	3866	3762	3811	3756	3700	3677	3810	3894	3783	3784	3844	3925	3843	3742	3830	3831	3769	3824	3878	3832	3920	3799	3705	3791	3884	3850	3956	3708	3669	3848	3701
4234	4095	4078	4048	3874	3939	3839	3920	3926	3966	4039	4085	3900	3982	3851	3879	3989	4097	3826	3757	3887	3843	3733	3826	3776	3890	4007	3762	3786	3822	3847	3772	3987	3892	3951	3874	3803	3840	3773	3749	3907	3787	3838	3881	3849	3751	3656	3861	3808	3697
4321	4306	4058	4012	3901	3866	3782	3959	3959	4035	4026	4165	4035	4039	4062	3919	3969	3873	3891	3808	3834	3820	3840	3810	3808	3809	3785	3832	3844	3892	3685	3834	3820	3884	3937	3970	3798	3846	3725	3898	3922	3922	3813	3740	3632	3681	3750	3807	3847	3783
4202	4184	4246	4205	4063	3841	3976	3829	3950	4088	4226	4118	4031	4025	3999	4007	3945	4023	3826	3855	3895	3785	3932	3800	3890	3752	3938	3971	3971	3833	3872	3922	3888	3917	4012	3973	4008	3793	3847	3899	3998	3972	3969	3830	3890	3743	3818	3942	3887	3896
4136	4126	4181	4183	4066	4069	3853	3908	4030	3804	3958	3940	3882	3994	4097	4027	3982	4000	4000	3905	3824	3803	3795	3909	3842	3924	3893	4033	3832	3886	3832	3849	4031	3996	4003	3966	3995	3896	4018	3912	3991	3843	3873	3925	3832	3858	3987	3969	3974	4007
4214	4110	4036	4331	4185	4159	3970	3901	3805	3688	3748	3674	3673	3724	3990	3933	3870	3763	3853	3866	3828	3875	3869	3767	3882	4006	4011	3935	4040	4027	3993	3968	4004	3935	4071	4008	3974	3955	3910	4101	3798	3762	3835	3818	3730	3964	3936	4109	4092	4151
4219	4122	4233	4285	4229	4128	4083	3991	3699	3593	3491	3550	3626	3518	3671	3926	3923	3626	3703	3804	3856	3872	3846	3796	3929	3809	4032	3955	4042	3983	4114	4024	3984	3968	4056	4013	3892	4060	4024	3855	3813	3845	3902	3865	3755	3921	3932	4049	4091	4083
4235	4186	4263	4234	4078	4112	4010	3926	3915	3639	3522	3543	3509	3598	3610	3727	3729	3760	3707	3743	3851	3869	3685	3747	3868	3901	3896	3975	3964	4170	3962	4072	4040	3879	4053	4072	4035	3922	3849	3883	3893	3870	3859	3890	4024	3885	3952	4108	3945	4012
4414	4252	4267	4097	4059	4012	4021	4105	4047	3606	3657	3599	3666	3494	3614	3751	3647	3633	3754	3808	3844	3931	3821	3822	3882	3990	3933	4050	3899	4012	3990	4036	4011	4077	3936	4043	3916	3850	3940	3817	3915	3918	3919	3875	3869	3777	3931	4083	4063	3866
4206	4399	4223	4249	4111	4040	4048	4084	3958	3849	3691	3874	3679	3561	3622	3804	3743	3756	3760	3838	3934	3765	3801	3760	3811	3786	4003	3854	3896	4002	3958	4053	4017	3969	3983	3765	3899	3999	3875	3727	3875	3804	3711	3908	3841	3878	3946	4028	3955	3776
4329	4186	4249	4156	3922	3983	3973	3949	3933	4004	3943	3744	3717	3690	3624	3700	3702	3578	3859	3761	3881	3825	3864	3716	3864	3814	3835	3830	3858	3845	3986	4044	3908	4017	3977	3814	3797	3826	3881	3778	3866	3770	3715	3770	3684	3852	3894	3909	3846	3756
4259	4178	4138	4161	4078	4005	3926	3880	4190	4099	4150	4035	3842	3774	3794	3652	3584	3609	3703	3745	3845	3770	3717	3776	3720	3850	3897	3770	3734	3841	3776	3954	3864	3958	3848	3739	3795	3784	3899	3892	3899	3781	3632	3694	3576	3744	3868	3661	3728	3674
4206	4031	4210	4205	4047	4063	3881	3991	4069	4040	4071	4159	4022	3966	3969	3686	3699	3655	3834	3800	3719	3748	3805	3753	3707	3834	3771	3620	3840	3774	3745	3820	3879	3858	3640	3601	3817	3614	3911	3874	3700	3668	3690	3715	3772	3755	3754	3560	3717	3804
4163	4210	4069	4218	4111	3930	3950	4085	4104	4061	4063	4147	4149	4175	3903	3815	3704	3788	3711	3802	3846	3867	3783	3688	3732	3684	3791	3672	3801	3795	3727	3650	3682	3851	3723	3658	3652	3728	3832	3828	3816	3555	3713	3622	3712	3727	3700	3691	3789	3785
4129	4324	4032	4124	3963	3969	3990	4087	4049	3855	4081	4132	4148	4111	4266	3980	3910	3819	3621	3738	3727	3784	3662	3740	3770	3638	3726	3758	3686	3757	3756	3510	3767	3715	3725	3684	3680	3695	3792	3750	3636	3773	3695	3653	3716	3730	3748	3814	3752	3764
4120	4241	4106	4200	4005	3926	3917	4136	3991	4042	4203	4017	4071	4184	3999	4110	4056	3874	3770	3639	3816	3797	3712	3749	3923	3658	3718	3758	3703	3671	3666	3677	3783	3875	3708	3738	3741	3742	3642	3579	3741	3863	3795	3727	3743	3776	3836	3718	3678	3759
4290	4153	4024	4145	3958	3948	3866	3978	4154	3963	4117	4054	4025	4106	4281	4145	4198	4047	4008	3856	3847	3650	3747	3705	3787	3724	3750	3735	3745	3829	3755	3767	3742	3699	3817	3793	3723	3674	3591	3720	3618	3821	3818	3669	3674	3849	3923	3841	3694	3696
4128	4060	4038	4103	4014	4015	3963	4057	4043	4132	4145	4080	4063	4043	4038	4126	4137	4051	4033	3764	3789	3774	3690	3708	3762	3724	3746	3694	3665	3770	3796	3764	3775	3833	3796	3810	3741	3562	3660	3753	3829	3763	3728	3597	3693	3792	3874	3839	3798	3690
4115	4110	4009	4099	4024	3933	3948	4036	4086	4012	4106	4184	4119	4159	4097	4061	4220	4020	4082	3868	3842	3747	3634	3679	3756	3866	3748	3672	3650	3735	3725	3710	3758	3941	3844	3663	3789	3803	3813	3813	3696	3874	3728	3781	3879	3861	3804	3739	3744	3928
4221	4206	4149	4190	4028	4064	3916	4020	4021	3936	4000	4167	4136	4038	4010	4102	4153	4206	4147	3937	3860	3834	3758	3715	3662	3564	3716	3698	3676	3787	3710	3856	3885	3805	3746	3792	3816	3847	3863	3795	3672	3832	3867	3940	3802	3751	3804	3855	3671	3839
4074	4075	4252	4161	4061	3967	3944	4012	4039	4018	4055	4135	4110	4054	3984	4043	4047	4126	3933	4018	3990	3826	3710	3747	3715	3729	3730	3656	3669	3766	3722	3669	3719	3623	3805	3824	3716	3805	3903	3781	3894	3763	3918	3821	3870	3786	3781	3848	3738	3687
4192	4097	4070	4067	4106	4019	4068	4064	3983	3993	4036	4082	4094	4047	3954	4174	4151	4160	4092	4084	4026	4019	4058	3829	3797	3656	3526	3650	3735	3810	3784	3643	3749	3656	3847	3766	3745	3830	3719	3673	3767	3722	3809	3742	3730	3614	3861	3775	3811	3841
4133	4044	4115	4260	4155	4148	4225	3872	3987	4048	4161	4038	4020	4093	4066	3998	3905	3984	3910	4062	3989	3977	3879	3816	3763	3705	3558	3739	3614	3835	3905	3652	3767	3709	3812	3837	3762	3592	3703	3746	3814	3905	3773	3706	3636	3775	3673	3672	3859	3781
3967	4086	4001	4092	4072	4070	3880	4006	4064	4088	4032	3878	3978	3962	3995	3992	3937	4017	3919	4051	4023	3951	3959	4039	4014	3786	3852	3571	3723	3762	3744	3730	3736	3608	3702	3671	3682	3705	3569	3677	3556	3730	3715	3702	3775	3723	3755	3608	3527	3781
4070	4152	4054	4241	4005	3881	3981	3862	4025	4211	4141	4123	4135	3983	3968	3872	3931	4048	3966	3862	3864	3847	3979	4032	4008	3966	3900	3775	3676	3619	3666	3766	3756	3751	3630	3636	3707	3813	3661	3658	3578	3542	3720	3646	3680	3810	3572	3606	3655	3794
4119	4061	4065	3873	3916	3958	3769	3980	3978	4015	4026	4021	4050	4066	4094	4037	4034	4167	4156	3958	3961	3882	3922	4085	4209	4047	3992	3782	3651	3734	3753	3707	3701	3743	3591	3617	3732	3768	3745	3676	3554	3496	3624	3778	3736	3783	3675	3658	3710	3632
4157	3971	4049	3975	3913	3972	3874	3866	3964	3978	4149	4142	4013	4073	3871	3873	3798	3842	3921	4017	3906	3840	3994	3894	4088	4021	4126	4134	3864	3874	3845	3657	3759	3781	3675	3738	3705	3830	3852	3709	3541	3532	3678	3687	3810	3761	3823	3733	3700	3645
4219	3998	3891	4024	3975	4026	4079	3837	4128	3959	3813	3955	3822	4042	4050	4050	4141	4033	4081	4136	4030	4025	4132	3935	4208	4145	4102	4190	3978	3968	3892	3773	3750	3664	3699	3793	3659	3758	3741	3630	3732	3674	3699	3671	3621	3695	3771	3689	3744	3722
4172	4029	4111	4103	3992	3973	3827	3828	4037	4053	4017	4036	3960	3898	3853	3939	3920	3777	3832	3872	3805	3878	3903	4054	4003	4059	4111	4181	4074	3983	3888	3785	3780	3611	3678	3875	3634	3561	3773	3763	3690	3831	3585	3561	3699	3560	3720	3656	3687	3660
4172	4198	4089	4062	4138	3849	4004	3908	4209	3938	3956	3840	3921	4123	4033	4125	4172	4166	4051	4061	4012	4012	4073	3953	4120	3941	3955	4117	4112	4116	3924	3848	3735	3614	3714	3612	3644	3637	3571	3625	3791	3613	3583	3677	3514	3619	3643	3607	3757	3698
4146	4191	4202	4091	4116	3950	4010	4005	3956	3995	4005	4176	4075	4027	3852	3879	3859	3841	3831	3792	3791	3797	3850	3931	3993	4083	4140	4043	3950	4012	3978	4039	3847	3654	3658	3699	3554	3561	3691	3739	3640	3596	3612	3584	3550	3591	3488	3410	3673	3649
4358	4147	3994	4121	4229	4127	4049	4099	4147	3972	3871	3789	3914	3874	4048	4113	4307	4120	3954	4057	4055	4025	4001	4051	3895	3991	3843	3972	4155	3998	3967	3895	3856	3773	3563	3488	3561	3658	3707	3686	3615	3583	3588	3703	3538	3587	3422	3351	3631	3602
4247	4241	4087	4048	4277	4082	4217	4125	4174	3994	4026	4126	4213	4077	4017	3978	4041	3937	3856	3913	4009	3818	3902	3996	4144	4041	4087	4052	3959	3819	3915	4044	3938	3838	3574	3646	3510	3507	3667	3517	3596	3774	3589	3655	3646	3605	3452	3414	3361	3502
4200	4088	4134	4124	4107	4179	4138	4205	4217	4237	4230	3994	3846	4026	3982	4067	4219	3998	4137	4191	4095	4123	4007	4011	3881	4068	3986	4091	4091	3894	3900	3982	3929	3916	3774	3746	3596	3731	3622	3653	3722	3775	3701	3593	3558	3585	3519	3390	3409	3439
4229	4142	3928	4290	4090	3996	4083	4339	4295	4187	4124	3921	4138	4057	4128	4107	4132	4020	4018	3973	3975	4107	4260	4147	4186	4141	4179	3993	3847	3979	3959	4097	4019	3861	3892	3843	3685	3678	3711	3557	3668	3706	3646	3603	3510	3533	3614	3521	3415	3398
4343	4238	4271	4023	4007	4127	4183	3985	4067	4130	4067	4102	4170	4108	4031	4197	4031	3962	3877	4025	4067	4019	3967	4037	4021	4041	4222	4107	4157	4011	3898	3945	4154	4130	3963	3850	3859	3680	3562	3794	3446	3534	3521	3516	3638	3411	3323	3391	3494	3440
4361	4282	4007	4081	4204	4096	4037	4043	4066	4255	3969	3961	3983	4031	4016	4067	4188	4052	3955	4083	4081	4073	3926	4049	4075	3987	3879	3948	4043	4132	4188	4002	3839	3993	4124	4110	3965	3876	3890	3688	3750	3521	3484	3637	3546	3450	3521	3265	3340	3487
4449	4076	4111	4111	4102	4036	4054	4204	4176	3953	3964	3938	4133	3849	4198	4163	4216	4232	4133	4201	4097	4122	4047	4076	3995	4048	3883	3982	3853	4166	4145	4105	4176	3972	4049	4077	3958	4021	3951	3691	3600	3530	3399	3547	3305	3297	3246	3406	3493	3583
4205	4153	4013	4072	4116	4173	4133	3917	3966	3926	4121	4237	3954	4149	4110	4143	4179	3958	3966	3978	3939	3934	4067	4133	4009	3919	3992	4044	4118	3960	4084	3863	4092	4179	4135	3958	4042	3966	3851	3853	3630	3482	3380	3383	3277	3324	3252	3396	3484	3217
4115	4067	4020	4168	4323	3899	3832	3910	4070	4115	4011	3977	3823	3885	3934	3892	3833	3817	3987	3891	3780	3858	3799	3805	3701	3791	3899	3866	4132	4036	4075	4109	3985	3833	4052	3980	3962	3867	3830	3922	3882	3728	3472	3360	3334	3253	3401	3414	3449	3143
4195	4008	4326	4261	3858	3945	4135	4275	4157	3943	3639	3820	3907	4015	4027	4159	4172	4249	4152	4279	4182	4131	4162	4086	3756	3631	3846	3894	3850	3900	3967	3947	4135	3964	3862	3934	3821	3790	3881	3898	3892	3783	3539	3371	3306	3239	3298	3234	3173	3054
4148	4135	4223	4035	3991	4219	4160	3952	3848	4071	3934	4072	4072	4078	4023	4074	4078	4030	3863	3915	4050	4093	4243	4136	3993	4036	3972	3900	3791	3891	3947	3830	3888	3922	4020	3751	3704	3942	3948	3913	3836	3787	3622	3545	3590	3604	3335	3192	3117	2927
4321	4048	3971	4167	4187	3990	3905	3909	3897	4130	4142	3964	3738	3752	3955	3820	3722	3868	3639	3625	3699	3778	3707	3667	3827	3894	4026	4071	3890	3950	3927	3783	3747	3857	3917	4045	3801	3711	3911	3927	3820	3674	3866	3839	3934	3792	3281	3036	3114	3209
4132	3986	4168	4214	4055	3729	3865	4007	3998	3966	3895	3755	3862	3819	3901	3967	3904	3998	4128	4151	3988	4012	3943	3852	3555	3636	3685	3725	4053	4105	3895	3896	3783	3769	3777	3868	4077	3941	3786	3826	3814	3775	3997	4268	4137	3892	3487	3189	3204	3386
4143	4171	4325	4050	3742	3986	4048	3824	3823	3883	3841	3743	4072	4007	3958	3981	4110	4235	4373	4295	4371	4419	4497	4432	4235	3903	3721	3737	3827	3905	3959	3928	3833	3890	3852	3905	3823	4012	3808	3845	3998	3975	4062	4267	4245	3950	3648	3387	3442	3585
4329	4272	4015	3929	4124	4093	3887	3718	3715	3893	3909	3907	4003	3853	3882	3874	3980	3962	4062	4123	4042	4026	4153	4368	4430	4362	4201	4023	3726	3645	3748	3904	3936	3931	3987	3965	3783	4020	3954	3910	3996	4330	4247	4218	4013	3748	3543	3736	3644	3449
4361	4094	3878	4185	4291	4060	3786	3943	3869	3846	3936	3865	4001	4190	4120	3975	3974	3813	3869	3810	3764	3765	3692	3853	3945	4085	4237	4324	4065	3616	3663	3850	3859	4005	3836	4037	3761	3578	3932	4130	4208	4342	4406	4027	3762	3637	3600	3853	3862	3360
4236	3871	4066	4308	4032	3856	3980	3967	3952	3732	3916	4204	4188	4119	4086	3878	3897	3813	3770	3763	3796	3645	3823	3569	3623	3682	3869	3959	4187	4018	3847	3836	3983	3809	3850	3982	3997	3775	3991	4273	4187	4071	4189	3925	3447	3509	3666	3625	3473	3421
3872	3990	4335	4160	3816	3894	3982	4056	4033	3956	4331	4279	3997	3771	3697	3680	3615	3721	3794	3850	3938	3883	4111	3786	3649	3578	3616	3575	3846	3937	4013	3965	3940	3930	3827	3829	4086	4011	3887	4247	4341	3845	3890	3747	3572	3476	3579	3463	3508	3610
3844	4044	4142	3871	3720	3800	3930	4074	4000	4340	4117	3854	3622	3526	3437	3649	3748	4109	4170	4068	4050	4100	4082	4125	4068	3753	3645	3536	3552	3850	3972	4050	3821	3751	3884	3632	3937	4313	4059	4085	4122	3806	3648	3669	3625	3495	3492	3514	3626	3902
4140	4117	3636	3720	3925	3919	3929	3944	4107	4122	3761	3514	3475	3658	3958	4350	4628	4498	4654	4518	4389	4311	4290	4173	4092	4136	3947	3803	3676	3573	3826	3918	3881	3850	3830	3955	3987	4238	4228	3710	3833	3637	3439	3489	3543	3442	3481	3747	3754	4356
4228	3872	3471	3764	4111	3899	3809	3981	3870	3722	3457	3572	3978	4340	4773	4954	5075	5026	4781	4718	4447	4496	4321	4332	4214	4106	4161	4113	3848	3614	3587	3625	3834	3742	3806	4044	3893	3914	4096	3683	3324	3523	3634	3534	3442	3587	3655	4115	3930	4215
4253	3736	3493	3856	4047	3823	3860	3815	3521	3540	3639	3974	4617	4942	5212	5158	4893	4612	4331	4378	4229	4391	4412	4450	4180	4000	3926	4023	3871	3798	3419	3562	3600	3795	3911	4051	3971	3715	3791	3594	3348	3491	3561	3542	3492	3675	3812	4117	4102	3915
4219	3573	3591	4107	4053	3708	3754	3631	3496	3463	4002	4576	4896	5107	4838	4401	4051	3874	3732	3625	3650	3774	3940	4177	4011	4152	3958	3927	3803	3774	3583	3536	3499	3690	3844	3838	3794	3730	3521	3772	3532	3459	3668	3555	3735	4012	4052	4178	4088	3816
4050	3629	3925	4158	3674	3666	3796	3742	3479	3852	4380	4795	4963	4457	4263	3567	3074	2982	2951	2793	3083	3183	3500	3750	3966	4033	3962	3838	3884	3905	3741	3565	3400	3527	3892	3914	3907	3443	3379	3742	3728	3342	3506	3813	4041	4113	4243	4023	3943	3576
3931	3683	4093	3986	3794	3660	3552	3551	3784	4181	4722	4840	4550	3926	3314	2724	2632	2504	2435	2550	2495	2724	2944	3210	3664	3907	4071	3956	3940	3867	3874	3636	3416	3552	3682	4118	3985	3673	3400	3639	3674	3428	3583	3990	4062	4090	4356	4113	3683	3622
3748	3803	4248	3966	3669	3648	3577	3759	4033	4507	4885	4571	4128	3291	2675	2441	2261	2382	2485	2394	2502	2386	2506	2985	3308	3843	3884	3867	3770	3846	3845	3807	3502	3423	3868	4213	3936	3680	3434	3515	3621	3519	3608	4131	4204	4292	4386	3948	3716	3633
3813	3980	4106	3936	3680	3494	3583	3870	4271	4514	4749	4181	3419	2792	2359	2271	2548	2687	2735	2663	2697	2562	2516	2695	2969	3571	3786	3857	3718	3747	3844	3969	3600	3393	3716	4121	4039	3722	3464	3654	3635	3372	3523	3872	4061	4284	4133	3974	3887	3798
3584	3905	4254	3960	3681	3708	3606	3907	4267	4659	4449	3866	3170	2619	2377	2496	2805	3071	3138	3114	2922	2800	2613	2481	2724	3248	3780	4038	3967	3827	3900	4005	3780	3531	3615	3964	4011	3703	3650	3715	3642	3550	3339	3786	3975	3941	4020	3913	3939	3910
3580	3755	4094	3911	3746	3505	3775	3925	4111	4417	4207	3651	3120	2473	2483	2853	3054	3455	3590	3494	3269	2968	2603	2461	2569	3230	3830	4192	4210	4037	3924	4045	3900	3579	3538	3826	3941	3758	3798	3750	3646	3433	3336	3545	3687	3712	3985	4010	4023	4016
3539	3739	4032	3867	3661	3710	3891	4206	4159	4183	4075	3477	2930	2531	2541	2878	3131	3391	3741	3713	3388	2947	2636	2490	2482	2965	3967	4347	4376	4169	4255	4157	3874	3708	3566	3933	3899	3783	3819	3792	3615	3499	3370	3476	3431	3444	3829	3875	4008	4029
3552	3748	3922	3773	3697	3807	4053	4107	4159	4212	3962	3423	2896	2628	2633	2889	3211	3517	3704	3734	3327	2916	2512	2323	2475	3131	3809	4117	4151	4007	4062	3985	3731	3645	3811	4041	3961	3610	3955	3845	3645	3592	3379	3473	3371	3355	3540	3695	3882	3922
3789	3882	3927	3805	3539	3734	4037	4226	4438	4147	4010	3541	3200	2754	2682	2799	3051	3232	3571	3377	3148	2661	2374	2292	2635	3205	3810	3879	3850	3785	3823	3682	3687	3524	4029	4210	3971	3664	3948	4021	3806	3733	3554	3571	3501	3283	3391	3465	3863	4039
3861	3766	3983	3939	3572	3631	4086	4323	4288	4251	4156	3719	3142	2857	2635	2684	2887	2874	3077	2941	2623	2424	2170	2327	2676	3264	3831	3911	3768	3510	3470	3536	3473	3596	3985	4189	3729	3581	3911	4044	3739	3866	3753	3705	3415	3359	3463	3253	3746	3867
3811	3724	3841	3788	3794	3620	3928	4251	4491	4252	4139	3878	3530	2966	2746	2650	2579	2572	2498	2515	2417	2234	2184	2304	2814	3564	4013	3927	3784	3546	3401	3272	2953	3528	3975	4131	3682	3756	3900	3994	3776	3896	3852	3742	3469	3470	3421	3347	3576	3602
3808	3800	3856	3943	3731	3552	3711	4094	4314	4337	4289	3944	3615	3309	2898	2782	2503	2389	2356	2286	2212	2172	2231	2690	3325	4050	4427	4086	3797	3255	3402	3247	3114	3272	3819	3931	3553	3743	4106	4067	3768	3933	3872	3814	3688	3616	3535	3436	3383	3313
3886	3808	3831	4094	3840	3560	3628	3995	4177	4261	4214	4176	3986	3825	3539	3107	2733	2599	2419	2470	2382	2526	2805	3282	4046	4597	4828	4205	3754	3200	3173	3307	3159	3197	3703	3757	3633	3857	4101	3832	3896	3932	3757	3897	3827	3834	3376	3314	3427	3356
3769	3774	3820	4006	3939	3605	3521	3675	4095	4178	4318	4313	4136	4082	3892	3568	3345	3131	3100	3073	3130	3338	3663	4029	4586	4805	4820	4115	3679	3284	3108	3358	3270	3361	3588	3456	3361	4082	4105	3712	3979	4128	3878	3935	3942	3889	3456	3417	3396	3713
3665	3880	3866	3928	4062	3776	3636	3494	3800	3950	4252	4304	4058	4284	4180	4026	3901	3942	3836	3837	4006	4232	4648	4710	4915	4829	4332	3800	3608	3552	3424	3296	3350	3603	3672	3237	3249	4071	3920	3699	4006	4080	4234	4137	4001	3880	3522	3633	3656	3917
3651	3684	3808	3855	3974	4010	3678	3571	3758	4011	4213	4284	4170	4208	4153	4205	4243	4224	4462	4490	4547	4773	5075	4924	4442	4110	3612	3419	3434	3751	3632	3488	3508	3562	3454	3207	3413	3773	3422	3789	4084	4006	4008	3927	4088	3867	3788	3806	3677	3985
3722	3601	3801	3907	3890	4007	3787	3704	3524	3870	4084	4054	4087	4131	4128	4163	4251	4462	4578	4474	4641	4654	4615	4335	3814	3408	3190	3338	3598	3822	3853	3878	3785	3640	3376	3170	3510	3511	3206	3658	4022	3919	3964	3850	3865	3918	3992	3951	4072	3872
3862	3591	3644	3733	4001	3947	3963	3824	3590	3629	3783	4044	4037	4106	4019	3972	4031	4031	4156	4136	4026	3873	3873	3552	3218	3221	3316	3534	3789	3858	4056	3979	3910	3445	3224	3410	3582	3337	3185	3547	3681	3785	3898	3877	3837	3957	4249	4048	4134	3793
3885	3621	3599	3767	3733	3899	4040	4005	3768	3642	3532	3759	3987	4013	3991	3815	3748	3639	3683	3736	3551	3332	3283	3228	3378	3506	3756	3853	3908	3889	4098	3997	3845	3508	3613	3657	3568	3156	3523	3672	3234	3696	3856	3849	3947	4218	4208	4114	3945	3744
3969	3909	3626	3637	3943	3768	3876	4106	3997	3722	3429	3521	3777	3725	3975	3790	3863	3683	3641	3582	3545	3319	3536	3568	3752	3958	3940	3850	3789	3801	3749	3894	3593	3908	4032	3713	3367	3229	3662	3285	3157	3351	3665	3969	4071	4313	4004	4058	3743	3749
3889	3910	3994	3749	3823	3782	3970	3956	4163	4104	3877	3680	3543	3605	3670	3628	3561	3640	3771	3749	3769	3600	3637	3848	3997	4102	3981	3709	3647	3597	3510	3494	3906	4214	4240	3639	3521	3657	3534	3431	3238	3341	3392	3688	4057	4284	3897	3985	3590	3620
3933	3835	3901	3866	3787	3833	3819	3868	4030	4130	4295	3991	3932	3818	3562	3475	3491	3608	3719	3557	3718	3777	3600	3815	3961	3778	3738	3616	3643	3543	3484	3659	4098	4085	4052	3733	3894	3758	3411	3353	3383	3481	3453	3682	3954	3875	4108	3693	3512	3433
4183	3807	3679	3887	3960	3820	3901	3894	3754	3831	3907	4140	4312	4309	4074	4011	3720	3598	3717	3743	3656	3764	3751	3614	3682	3676	3621	3622	3628	3517	3717	3821	3864	3778	3768	4129	4144	3723	3453	3540	3380	3492	3622	3675	3676	3590	3993	3814	3831	3455
4129	4068	3659	3633	3932	3793	4091	4048	3933	3911	3680	3802	3929	4144	4240	4252	4181	4078	3933	3984	3852	3946	3660	3615	3546	3539	3496	3545	3716	3949	3835	3813	3591	3498	3897	4020	4040	3839	3810	3720	3426	3583	3830	3781	3379	3342	3488	3622	3814	3512
3817	3937	3991	3624	3626	3665	3976	4111	4074	4081	3888	3638	3577	3587	3746	3908	3872	3815	3800	3795	3764	3732	3648	3485	3521	3540	3561	3654	3859	3941	3844	3658	3570	3791	3737	3697	3698	4112	4046	3829	3623	3590	3720	3523	3240	3128	3095	3460	3628	3477
3955	3643	3977	4006	3721	3671	3648	4048	4048	4090	4159	4007	3952	3857	3736	3662	3554	3516	3425	3535	3458	3618	3546	3554	3483	3791	3780	3817	3732	3690	3688	3744	3736	3686	3453	3604	3870	4039	3977	4083	4023	3701	3500	3339	3475	3119	3299	3392	3546	3619
3914	3922	3725	3818	3863	3701	3742	3832	3832	3856	3959	3943	4199	4230	4255	3931	3891	3873	3851	3720	3851	3868	3777	3721	3714	3743	3695	3583	3532	3600	3732	3932	3698	3450	3532	3729	3824	3742	3933	4309	4143	3702	3446	3427	3279	3480	3569	3342	3523	3704
3859	3928	3821	3693	3845	3859	3662	3782	3846	3820	3879	3845	3907	3929	4000	4091	3992	3963	4074	4094	3979	3829	3683	3558	3525	3534	3525	3656	3780	3910	3708	3519	3397	3602	3803	3775	3528	3593	3779	4084	3972	3873	3550	3432	3439	3868	3480	3454	3529	3938
3917	3889	3842	3829	3709	3735	3673	3763	3800	4020	3952	3902	3926	3670	3631	3718	3597	3730	3654	3726	3550	3513	3442	3481	3432	3528	3889	3758	3586	3439	3619	3587	3617	3903	3741	3680	3668	3660	3549	3678	3844	3984	3728	3553	3780	3607	3554	3502	3776	4035
3840	3789	3783	3939	4092	3859	3620	3661	3698	3956	3980	4040	3998	3805	3715	3775	3917	3843	3705	3583	3727	3797	3788	3752	3613	3633	3652	3550	3409	3434	3690	3806	3646	3558	3598	3763	3901	3509	3430	3685	3752	3825	3896	3888	3748	3682	3783	3799	3774	3962
3879	3633	3670	3832	4005	3825	3592	3516	3644	3710	3957	3832	3943	3809	3816	3936	4013	3977	4057	3926	3734	3884	3811	3747	3729	3604	3447	3497	3608	3637	3609	3717	3726	3754	3759	3737	3816	3623	3793	3660	3660	3847	3987	3924	3870	3843	3666	3803	3804	3769
3820	3776	3663	3953	3993	3644	3741	3642	3725	3756	3858	3717	3777	3653	3820	3807	3912	3829	3743	3611	3693	3861	3859	3835	3779	3714	3674	3641	3503	3467	3538	3580	3832	3834	3475	3618	3841	3945	3649	3539	3680	3840	3827	3954	4003	3692	3804	3767	3729	3760
3721	3751	3692	3965	3916	3779	3673	3640	3689	3853	3843	3840	3863	3766	3775	3716	3921	3691	3884	3644	3688	3800	3816	3832	3766	3610	3605	3737	3690	3588	3637	3604	3629	3687	3638	3443	3611	3769	3748	3658	3923	3504	3744	3710	3497	3676	3544	3594	3585	3574
3805	3610	3529	3821	3821	3782	3807	3655	3568	3598	3706	3656	3700	3812	3664	3764	3918	3872	3812	3819	3820	3934	3874	3818	3830	3710	3720	3771	3722	3605	3543	3634	3647	3707	3768	3678	3762	3929	3890	3804	3556	3746	3701	3496	3468	3612	3393	3638	3564	3696
3639	3751	3762	3756	3707	3806	3643	3751	3616	3807	3688	3600	3662	3557	3569	3804	3722	3656	3693	3645	3727	3733	3731	3705	3633	3587	3765	3641	3845	3620	3562	3561	3537	3558	3613	3634	3751	3915	3777	3851	3823	3638	3617	3612	3504	3618	3721	3571	3662	3598
3710	3547	3622	3666	3666	3824	3637	3717	3647	3569	3683	3744	3718	3720	3579	3533	3558	3696	3739	3694	3682	3692	3696	3761	3867	3881	3881	3955	3817	3682	3490	3653	3505	3627	3638	3698	3765	3687	3921	3688	3478	3631	3788	3640	3554	3699	3672	3741	3684	3716
3720	3738	3664	3575	3770	3815	3826	3687	3603	3510	3561	3669	3719	3690	3536	3674	3792	3771	3820	3816	3877	3811	3641	3808	3764	3782	3885	3740	3727	3710	3537	3536	3604	3603	3581	3795	3695	3801	3774	3684	3687	3567	3604	3716	3694	3573	3839	3640	3696	3686
3801	3556	3499	3627	3851	3748	3781	3556	3528	3595	3761	3822	3715	3538	3473	3399	3533	3598	3653	3747	3582	3479	3578	3659	3921	3945	3954	3958	3704	3623	3571	3653	3470	3537	3652	3775	3612	3788	3636	3596	3516	3697	3733	3691	3539	3711	3698	3849	3783	3672
3918	3590	3523	3562	3650	3869	3790	3522	3551	3399	3674	3652	3619	3622	3571	3689	3685	3853	3809	3872	3674	3727	3781	3872	3923	3793	3777	3711	3783	3739	3702	3725	3596	3651	3731	3518	3724	3710	3735	3544	3607	3737	3684	3761	3717	3744	3747	3822	3681	3613
3845	3628	3716	3589	3633	3711	3792	3613	3528	3615	3700	3730	3613	3397	3466	3409	3724	3647	3610	3513	3478	3527	3646	3787	3852	3818	3906	3809	3716	3685	3599	3781	3783	3672	3708	3653	3546	3538	3648	3672	3681	3722	3905	3767	3785	3750	3716	3710	3676	3471
3733	3550	3576	3709	3768	3778	3714	3514	3654	3605	3613	3624	3708	3645	3573	3532	3737	3765	3793	3801	3528	3736	4007	3968	3778	3575	3672	3677	3900	3848	3767	3649	3819	3781	3667	3623	3547	3779	3695	3644	3779	3728	3780	3743	3835	3632	3741	3672	3546	3566
3772	3542	3586	3726	3858	3835	3652	3556	3543	3681	3770	3664	3705	3641	3607	3508	3651	3612	3472	3591	3582	3570	3805	3908	3746	3714	3595	3549	3796	3823	3806	3657	3685	3795	3676	3526	3641	3732	3754	3735	3820	3821	3803	3759	3602	3643	3662	3695	3734	3726
3850	3532	3586	3573	3917	3781	3536	3528	3440	3452	3632	3697	3619	3676	3598	3496	3576	3660	3611	3581	3609	3704	3716	3815	3773	3647	3585	3643	3758	3759	3867	3770	3725	3721	3601	3616	3576	3645	3821	3830	3744	3768	3856	3768	3616	3589	3750	3678	3727	3744
3817	3493	3481	3614	3624	3767	3670	3480	3526	3557	3631	3648	3585	3503	3547	3516	3559	3621	3547	3475	3541	3514	3793	3593	3830	3544	3660	3659	3797	3880	3819	3759	3646	3717	3608	3598	3522	3676	3705	3664	3772	3809	3774	3694	3605	3706	3775	3662	3789	3753
3756	3608	3615	3577	3703	3851	3700	3613	3576	3567	3631	3589	3724	3596	3491	3406	3469	3470	3526	3627	3576	3722	3613	3789	3689	3555	3729	3777	3779	3757	3805	3648	3846	3785	3690	3638	3682	3766	3708	3815	3762	3763	3743	3645	3574	3550	3713	3697	3740	3785
3594	3537	3607	3670	3696	3581	3763	3599	3540	3515	3557	3711	3581	3587	3513	3465	3422	3441	3594	3542	3556	3587	3705	3721	3652	3574	3590	3754	3861	3719	3723	3770	3615	3767	3820	3740	3745	3904	3598	3724	3639	3680	3632	3729	3636	3754	3985	3782	3849	3808
3727	3612	3525	3579	3661	3682	3755	3640	3495	3415	3745	3615	3723	3772	3594	3495	3511	3441	3445	3520	3476	3574	3649	3792	3701	3586	3635	3603	3808	3718	3707	3693	3580	3764	3800	3804	3772	3753	3705	3691	3655	3709	3686	3867	3764	3801	3854	3936	3907	3724
3749	3482	3443	3716	3711	3768	3633	3592	3626	3574	3512	3665	3784	3817	3413	3407	3479	3470	3524	3628	3364	3422	3463	3703	3555	3663	3607	3576	3676	3605	3510	3629	3721	3795	3827	3671	3769	3693	3644	3557	3553	3484	3668	3718	3726	3952	3872	4013	3769	3789
3698	3609	3561	3571	3742	3883	3740	3576	3629	3616	3587	3609	3627	3757	3397	3523	3451	3609	3657	3581	3450	3482	3424	3536	3618	3659	3603	3631	3707	3719	3533	3566	3699	3717	3855	3733	3818	3525	3485	3523	3504	3558	3596	3603	3735	3749	3994	3848	3890	3662
3623	3563	3447	3514	3595	3775	3744	3545	3490	3668	3549	3659	3649	3751	3656	3415	3513	3651	3611	3561	3479	3433	3541	3641	3613	3719	3635	3573	3650	3555	3514	3630	3796	3749	3837	3673	3675	3608	3459	3404	3580	3588	3656	3628	3779	3774	3875	3849	3719	3721
3588	3616	3438	3620	3552	3695	3739	3595	3549	3654	3624	3712	3768	3601	3526	3424	3499	3693	3621	3386	3383	3334	3336	3467	3510	3592	3616	3550	3525	3477	3638	3497	3622	3812	3806	3722	3690	3604	3414	3411	3577	3627	3608	3716	3739	3628	3914	3718	3701	3644
3618	3558	3662	3537	3689	3845	3627	3541	3454	3635	3561	3714	3659	3584	3507	3502	3557	3630	3620	3435	3384	3344	3460	3667	3545	3393	3491	3509	3488	3572	3559	3567	3655	3753	3729	3641	3625	3571	3480	3503	3576	3637	3599	3743	3639	3721	3768	3630	3519	3632
3563	3460	3416	3636	3648	3684	3722	3572	3509	3521	3737	3660	3649	3589	3558	3427	3609	3741	3690	3450	3456	3397	3644	3686	3641	3534	3539	3609	3481	3472	3496	3647	3682	3673	3599	3554	3546	3380	3509	3443	3484	3640	3630	3625	3607	3673	3730	3497	3535	3556
3478	3406	3370	3657	3718	3737	3730	3529	3565	3491	3741	3671	3742	3488	3396	3558	3651	3549	3542	3380	3530	3426	3517	3612	3519	3477	3475	3588	3573	3553	3475	3556	3581	3748	3645	3481	3656	3375	3479	3487	3462	3550	3536	3552	3600	3510	3555	3484	3374	3504
3586	3239	3353	3576	3805	3701	3608	3638	3580	3639	3758	3787	3681	3691	3559	3688	3715	3716	3647	3337	3519	3519	3698	3648	3464	3347	3401	3573	3469	3571	3495	3612	3607	3603	3561	3440	3378	3509	3590	3654	3485	3635	3654	3353	3501	3556	3368	3400	3375	3491
3557	3286	3343	3571	3712	3763	3558	3505	3637	3749	3632	3690	3679	3639	3452	3661	3728	3719	3555	3562	3530	3611	3718	3740	3547	3435	3555	3553	3510	3616	3421	3682	3737	3566	3523	3552	3554	3493	3566	3470	3588	3499	3481	3508	3528	3517	3412	3356	3332	3560
3391	3419	3339	3617	3664	3524	3486	3485	3527	3656	3649	3683	3564	3493	3550	3615	3836	3519	3531	3598	3547	3622	3624	3668	3614	3465	3488	3585	3497	3530	3622	3609	3546	3584	3525	3365	3555	3599	3555	3496	3517	3643	3489	3422	3349	3328	3442	3323	3342	3448
3371	3434	3472	3607	3509	3578	3469	3579	3505	3810	3645	3520	3538	3520	3576	3765	3673	3735	3496	3429	3491	3652	3638	3584	3506	3567	3428	3558	3617	3551	3564	3605	3536	3404	3477	3468	3520	3604	3538	3485	3530	3559	3441	3446	3390	3328	3299	3523	3594	3559
3470	3475	3424	3578	3527	3647	3389	3556	3623	3680	3745	3608	3612	3492	3746	3644	3633	3614	3573	3480	3538	3559	3695	3681	3530	3467	3500	3520	3652	3624	3515	3663	3523	3454	3401	3566	3361	3539	3506	3573	3568	3481	3348	3373	3277	3354	3290	3625	3397	3492
3376	3397	3615	3618	3743	3432	3375	3350	3456	3665	3652	3660	3530	3512	3657	3648	3680	3594	3562	3455	3518	3775	3702	3562	3295	3481	3525	3702	3657	3749	3768	3597	3555	3463	3331	3458	3516	3611	3488	3468	3435	3540	3383	3240	3257	3370	3376	3241	3642	3528
3428	3368	3588	3707	3542	3436	3341	3411	3526	3634	3592	3569	3523	3609	3681	3661	3637	3595	3392	3479	3728	3843	3783	3468	3507	3508	3480	3775	3695	3709	3670	3718	3602	3429	3437	3449	3541	3715	3667	3568	3392	3376	3343	3405	3361	3406	3267	3376	3607	3615
3559	3471	3620	3680	3533	3312	3465	3511	3581	3587	3602	3415	3467	3491	3614	3645	3564	3590	3484	3582	3693	3843	3596	3571	3553	3574	3636	3715	3803	3592	3650	3488	3522	3506	3341	3554	3464	3622	3791	3502	3497	3443	3329	3382	3344	3334	3414	3552	3607	3662
3421	3612	3520	3592	3444	3347	3411	3563	3618	3636	3553	3365	3376	3662	3594	3678	3567	3657	3560	3608	3774	3868	3608	3529	3514	3558	3508	3746	3653	3556	3639	3604	3457	3503	3400	3542	3546	3533	3494	3651	3503	3338	3346	3417	3324	3346	3398	3452	3489	3652
3687	3520	3524	3761	3542	3353	3476	3620	3509	3710	3473	3418	3304	3477	3563	3649	3550	3513	3500	3680	3775	3824	3530	3499	3468	3645	3588	3677	3708	3658	3666	3612	3498	3454	3534	3682	3684	3516	3547	3506	3445	3359	3272	3319	3315	3312	3434	3489	3531	3577
3657	3604	3615	3654	3433	3437	3475	3625	3613	3543	3417	3417	3394	3573	3665	3572	3576	3407	3426	3508	3681	3687	3460	3438	3587	3673	3605	3534	3534	3804	3640	3656	3596	3453	3571	3651	3699	3572	3532	3637	3525	3467	3303	3307	3401	3430	3464	3511	3700	3665
3699	3638	3747	3670	3548	3381	3543	3646	3588	3560	3333	3368	3442	3639	3581	3620	3461	3370	3577	3675	3596	3596	3596	3430	3531	3696	3718	3621	3605	3823	3761	3692	3625	3452	3541	3650	3802	3706	3632	3638	3554	3488	3361	3294	3379	3492	3503	3461	3749	3656
3684	3693	3817	3583	3449	3480	3677	3588	3660	3561	3520	3430	3520	3632	3604	3461	3422	3307	3566	3685	3722	3465	3376	3420	3511	3498	3670	3639	3646	3690	3571	3600	3623	3595	3762	3726	3661	3611	3548	3694	3500	3407	3480	3401	3404	3508	3554	3519	3723	3702
3648	3748	3796	3557	3503	3534	3727	3810	3538	3483	3447	3474	3582	3626	3598	3391	3305	3377	3524	3473	3694	3471	3527	3345	3300	3524	3569	3679	3576	3587	3641	3647	3572	3710	3725	3704	3793	3613	3675	3493	3460	3375	3467	3418	3458	3479	3615	3556	3682	3761
3604	3696	3623	3626	3480	3540	3797	3651	3633	3620	3438	3434	3591	3725	3603	3354	3383	3353	3510	3527	3646	3562	3418	3459	3465	3624	3516	3602	3565	3633	3616	3498	3553	3662	3800	3778	3608	3636	3676	3602	3545	3433	3371	3524	3367	3420	3527	3834	3646	3629
3714	3675	3456	3448	3556	3663	3801	3716	3651	3491	3450	3667	3596	3608	3661	3513	3409	3408	3608	3710	3472	3389	3344	3405	3435	3538	3475	3568	3509	3478	3498	3449	3598	3680	3760	3741	3627	3674	3620	3640	3417	3406	3368	3421	3525	3558	3800	3761	3717	3795
3721	3599	3491	3418	3503	3776	3753	3666	3548	3626	3516	3526	3640	3839	3606	3448	3367	3338	3530	3536	3517	3362	3402	3437	3405	3447	3380	3457	3555	3496	3504	3455	3484	3662	3661	3726	3659	3495	3637	3528	3522	3402	3550	3546	3542	3509	3515	3583	3755	3631
3585	3519	3414	3410	3691	3699	3737	3688	3738	3619	3608	3622	3684	3630	3341	3311	3438	3554	3534	3627	3408	3428	3466	3416	3437	3319	3380	3401	3571	3439	3331	3402	3471	3592	3581	3647	3595	3516	3463	3392	3446	3380	3441	3512	3506	3442	3507	3610	3554	3487
3597	3647	3393	3463	3556	3753	3799	3666	3613	3633	3541	3712	3698	3566	3510	3472	3427	3589	3654	3517	3444	3448	3461	3448	3436	3297	3374	3468	3400	3486	3386	3378	3458	3492	3541	3654	3631	3571	3537	3371	3340	3309	3337	3469	3470	3479	3569	3546	3590	3706
3543	3496	3359	3611	3594	3611	3615	3623	3633	3595	3771	3872	3739	3589	3526	3627	3546	3535	3501	3639	3458	3502	3499	3431	3550	3480	3528	3401	3414	3417	3293	3356	3434	3518	3479	3533	3548	3589	3408	3375	3347	3392	3281	3452	3403	3545	3482	3615	3504	3616
3512	3362	3516	3626	3615	3542	3562	3594	3627	3652	3778	3873	3721	3683	3497	3420	3582	3528	3625	3578	3663	3607	3604	3440	3377	3314	3396	3500	3311	3365	3304	3358	3521	3377	3511	3481	3615	3417	3479	3402	3288	3379	3449	3420	3512	3411	3435	3489	3610	3533
3356	3465	3564	3684	3575	3505	3420	3497	3753	3714	3718	3749	3673	3531	3512	3444	3461	3534	3574	3621	3576	3631	3483	3359	3353	3407	3558	3514	3404	3373	3274	3300	3320	3439	3514	3425	3598	3389	3361	3392	3355	3363	3363	3365	3327	3366	3459	3510	3463	3519
3471	3617	3608	3670	3410	3323	3483	3501	3484	3678	3605	3633	3647	3628	3748	3617	3641	3360	3493	3462	3550	3621	3691	3521	3334	3366	3506	3438	3416	3310	3310	3320	3379	3340	3465	3428	3554	3427	3427	3381	3342	3282	3308	3371	3367	3345	3412	3524	3523	3420
3667	3663	3569	3433	3265	3292	3530	3578	3584	3509	3535	3559	3558	3733	3751	3741	3610	3646	3493	3603	3577	3650	3696	3425	3531	3302	3455	3590	3450	3416	3341	3354	3364	3379	3533	3566	3530	3459	3495	3457	3412	3274	3332	3354	3465	3362	3342	3416	3527	3410
3680	3658	3539	3361	3313	3320	3478	3647	3631	3532	3408	3454	3573	3672	3788	3577	3627	3607	3707	3608	3637	3574	3470	3448	3635	3532	3497	3477	3392	3362	3180	3280	3279	3361	3378	3462	3495	3452	3411	3522	3343	3324	3360	3365	3347	3433	3483	3607	3479	3422
3806	3678	3618	3351	3349	3340	3430	3506	3318	3263	3335	3365	3478	3699	3697	3472	3498	3528	3609	3821	3797	3518	3482	3345	3524	3613	3522	3538	3398	3398	3330	3253	3302	3313	3496	3608	3436	3423	3433	3381	3406	3304	3377	3465	3431	3429	3495	3586	3587	3531
3802	3698	3594	3492	3352	3321	3362	3393	3373	3337	3468	3554	3529	3614	3658	3607	3560	3656	3758	3872	3875	3696	3387	3363	3482	3585	3545	3478	3546	3423	3397	3338	3311	3427	3543	3565	3663	3502	3572	3551	3258	3313	3304	3345	3435	3356	3502	3552	3625	3575
3768	3621	3509	3467	3513	3383	3338	3436	3348	3398	3528	3641	3754	3608	3611	3607	3555	3429	3692	3912	4009	3753	3562	3457	3504	3507	3551	3463	3572	3633	3545	3452	3496	3461	3713	3594	3537	3661	3569	3590	3350	3350	3293	3457	3380	3538	3512	3697	3624	3641
3763	3608	3528	3442	3512	3585	3475	3494	3442	3504	3597	3756	3508	3335	3463	3484	3321	3300	3318	3759	3782	3700	3687	3598	3498	3418	3572	3604	3649	3598	3498	3476	3494	3449	3600	3642	3668	3620	3719	3617	3362	3432	3431	3483	3460	3506	3520	3611	3589	3644
3680	3430	3445	3471	3437	3451	3666	3536	3566	3427	3488	3543	3363	3317	3352	3207	3069	3063	3252	3632	3645	3702	3601	3706	3492	3514	3548	3645	3578	3549	3568	3561	3452	3473	3613	3607	3657	3751	3749	3451	3533	3423	3513	3483	3347	3511	3638	3553	3651	3622
3514	3541	3571	3607	3402	3442	3431	3490	3449	3371	3376	3250	3282	3058	3094	2984	2857	2896	3147	3537	3437	3559	3618	3549	3401	3305	3462	3637	3599	3470	3473	3474	3338	3389	3395	3611	3622	3659	3693	3546	3566	3400	3543	3523	3392	3654	3548	3627	3838	3760
3484	3512	3586	3643	3435	3265	3441	3455	3508	3386	3372	3300	3206	2932	2818	2822	2880	2967	3170	3453	3282	3531	3580	3595	3322	3348	3437	3481	3470	3565	3479	3482	3431	3485	3494	3480	3627	3791	3616	3618	3634	3487	3556	3387	3509	3445	3686	3651	3848	3742
3534	3577	3617	3661	3547	3342	3445	3506	3558	3468	3419	3282	3160	2775	2770	2694	2848	2937	3087	3144	3367	3425	3563	3457	3295	3250	3410	3634	3500	3508	3512	3546	3322	3475	3471	3518	3592	3747	3608	3536	3655	3421	3425	3465	3480	3475	3504	3702	3634	3668
3600	3611	3500	3621	3498	3456	3375	3483	3533	3418	3420	3258	2985	2912	3140	2905	2887	2968	2962	3153	3436	3652	3621	3508	3275	3333	3462	3431	3490	3480	3564	3514	3464	3467	3354	3531	3489	3548	3739	3589	3612	3502	3551	3480	3429	3414	3525	3533	3725	3659
3457	3464	3609	3538	3490	3355	3527	3543	3639	3509	3288	3074	2996	3078	3348	3297	3228	3035	3186	3463	3702	3596	3633	3401	3279	3259	3371	3293	3384	3434	3592	3620	3495	3390	3472	3535	3453	3646	3589	3662	3498	3636	3568	3437	3359	3422	3431	3569	3627	3595
3410	3364	3494	3502	3466	3315	3290	3386	3637	3642	3448	3241	3169	3488	3707	3562	3308	3242	3322	3741	3748	3480	3288	3281	3371	3257	3231	3233	3326	3542	3447	3310	3378	3346	3532	3425	3521	3589	3597	3681	3647	3508	3457	3371	3447	3417	3424	3454	3459	3450
3477	3360	3445	3366	3374	3195	3363	3380	3649	3616	3760	3378	3503	3452	3649	3476	3380	3321	3575	3608	3559	3420	3452	3412	3331	3279	3192	3247	3279	3289	3455	3279	3273	3455	3510	3467	3357	3476	3625	3548	3606	3531	3376	3391	3371	3378	3380	3378	3537	3498
3434	3333	3453	3451	3487	3278	3144	3299	3360	3585	3625	3619	3458	3450	3469	3458	3439	3558	3515	3337	3278	3250	3330	3564	3344	3298	3129	3117	3265	3317	3468	3272	3482	3466	3556	3314	3381	3473	3583	3511	3494	3478	3559	3307	3309	3370	3305	3327	3298	3438
3481	3414	3370	3462	3447	3371	3337	3309	3320	3436	3539	3726	3488	3546	3462	3491	3539	3598	3380	3275	3231	3416	3566	3608	3540	3249	3258	3316	3422	3366	3478	3430	3521	3489	3376	3296	3433	3416	3508	3524	3427	3454	3518	3406	3391	3260	3370	3281	3253	3453
3612	3373	3391	3395	3330	3456	3292	3325	3166	3280	3466	3547	3448	3396	3427	3528	3719	3575	3375	3228	3198	3556	3721	3654	3504	3442	3435	3383	3245	3385	3571	3506	3526	3565	3525	3356	3380	3542	3475	3418	3578	3513	3514	3645	3377	3358	3398	3129	3180	3370
3383	3478	3481	3514	3327	3382	3262	3152	3411	3515	3491	3418	3457	3432	3466	3397	3517	3361	3329	3328	3280	3462	3501	3453	3491	3404	3361	3239	3302	3298	3385	3491	3537	3539	3459	3378	3238	3384	3389	3492	3560	3576	3616	3556	3421	3378	3421	3343	3259	3424
3453	3421	3484	3408	3365	3383	3196	3248	3448	3496	3406	3341	3233	3367	3294	3343	3320	3292	3323	3266	3372	3286	3412	3376	3458	3511	3550	3385	3289	3266	3409	3518	3370	3438	3575	3368	3380	3176	3344	3472	3416	3530	3583	3615	3500	3500	3436	3394	3373	3378
3468	3570	3301	3337	3530	3392	3350	3303	3253	3319	3437	3252	3350	3241	3391	3179	3368	3466	3451	3298	3301	3136	3412	3533	3556	3496	3522	3366	3323	3385	3378	3484	3538	3562	3553	3583	3436	3409	3296	3349	3403	3517	3498	3490	3599	3395	3441	3544	3382	3346
3495	3385	3244	3198	3398	3467	3412	3433	3278	3352	3353	3529	3462	3441	3367	3436	3448	3479	3479	3362	3244	3353	3394	3457	3556	3355	3402	3359	3309	3391	3506	3427	3456	3478	3647	3543	3445	3418	3426	3305	3424	3568	3546	3610	3611	3413	3492	3531	3586	3432
3462	3369	3218	3392	3221	3292	3441	3223	3330	3308	3354	3590	3533	3453	3303	3297	3330	3403	3374	3322	3299	3316	3236	3470	3387	3408	3407	3429	3408	3312	3436	3444	3445	3501	3499	3472	3419	3550	3271	3315	3402	3566	3443	3463	3558	3531	3483	3532	3595	3577
3362	3470	3251	3367	3246	3246	3354	3413	3407	3311	3347	3406	3542	3480	3360	3246	3284	3359	3331	3362	3246	3221	3178	3224	3239	3408	3431	3429	3374	3269	3288	3321	3397	3425	3376	3396	3279	3358	3277	3199	3320	3307	3366	3429	3584	3453	3577	3514	3526	3615
3228	3434	3493	3332	3197	3257	3250	3320	3387	3525	3446	3445	3561	3386	3417	3263	3197	3289	3321	3257	3382	3295	3179	3252	3285	3432	3497	3472	3436	3311	3350	3333	3407	3491	3449	3557	3473	3333	3431	3185	3253	3212	3232	3431	3396	3547	3531	3569	3664	3575
3151	3343	3415	3366	3273	3201	3244	3405	3609	3513	3479	3427	3431	3387	3472	3367	3301	3236	3185	3382	3356	3338	3281	3301	3255	3465	3461	3364	3461	3289	3308	3345	3358	3504	3626	3565	3661	3593	3484	3448	3336	3282	3250	3230	3298	3435	3477	3705	3602	3606
3173	3266	3341	3281	3237	3359	3337	3390	3437	3614	3431	3323	3351	3395	3411	3367	3473	3261	3169	3275	3309	3379	3264	3242	3216	3372	3375	3277	3371	3365	3438	3356	3315	3341	3535	3713	3695	3657	3595	3577	3472	3406	3324	3275	3171	3226	3460	3578	3640	3576
3140	3161	3158	3381	3274	3326	3286	3367	3421	3444	3300	3321	3388	3351	3369	3467	3243	3338	3156	3323	3396	3453	3308	3282	3214	3267	3235	3301	3370	3529	3548	3373	3296	3269	3386	3447	3631	3782	3716	3611	3462	3524	3413	3404	3240	3297	3321	3483	3671	3655
3205	3183	3175	3248	3264	3349	3379	3454	3594	3328	3315	3379	3457	3359	3464	3390	3332	3173	3316	3333	3296	3366	3310	3221	3262	3115	3235	3159	3517	3637	3477	3394	3336	3269	3368	3181	3149	3360	3494	3527	3478	3425	3500	3427	3271	3074	3280	3410	3511	3581
3230	3093	3184	3295	3337	3225	3281	3454	3351	3431	3256	3352	3424	3321	3349	3223	3277	3191	3210	3166	3477	3306	3313	3491	3308	3166	3038	3272	3539	3614	3631	3310	3322	3266	3156	2987	2769	2876	3360	3280	3319	3429	3409	3531	3405	3313	3166	3318	3316	3405
3102	3173	3259	3330	3469	3298	3279	3290	3459	3431	3462	3325	3269	3292	3360	3356	3265	3251	3187	3277	3395	3320	3378	3271	3208	3080	3230	3404	3556	3587	3445	3208	3193	3105	3007	2825	2719	2850	2975	2993	3163	3152	3367	3657	3685	3439	3311	3396	3348	3334
3001	3196	3152	3364	3332	3369	3144	3150	3457	3533	3574	3372	3172	3174	3196	3316	3280	3227	3129	3145	3306	3212	3272	3225	3273	3328	3287	3495	3482	3406	3243	3255	3101	3199	2852	2852	2745	2838	2814	2881	3074	2990	3170	3516	3648	3520	3563	3381	3396	3428
3179	3145	3104	3184	3225	3169	3254	3264	3352	3478	3492	3475	3263	3098	3100	3213	3317	3417	3207	3245	3172	3253	3358	3297	3431	3481	3640	3350	3247	3107	3130	3230	3225	3029	2846	2927	2917	2878	2753	2741	2953	3052	3060	3213	3373	3748	3646	3657	3360	3451
3318	3138	2956	2973	3255	3139	3295	3171	3194	3251	3332	3432	3428	3207	3237	3142	3249	3352	3265	3241	3110	3193	3192	3357	3602	3725	3731	3420	3234	2985	3169	3269	3263	3070	3073	3098	3240	3060	2946	2897	2911	3003	3061	3123	3239	3450	3652	3734	3623	3605
3297	3083	2954	2886	2976	3174	3162	3266	3266	3229	3317	3372	3406	3274	3195	3108	3224	3395	3394	3334	3008	3151	3236	3423	3569	3549	3344	3310	3018	2975	3066	3079	3057	3087	3250	3517	3497	3578	3185	3027	3065	3001	3018	3033	3164	3371	3596	3535	3636	3784
3227	3068	2928	2972	3077	3026	3113	3259	3217	3289	3234	3300	3390	3418	3330	3045	3208	3140	3209	3326	3128	3228	3373	3511	3624	3270	3128	3008	3029	2988	2831	2839	3023	3317	3450	3708	3874	3780	3627	3294	3096	2962	2914	3008	2990	3174	3328	3624	3692	3854
3047	3094	3041	3026	2929	3047	3085	3150	3161	3251	3218	3170	3299	3231	3401	3358	3131	2931	3202	3256	3483	3510	3630	3526	3312	3204	3146	3043	3088	2933	2914	2813	3003	3345	3575	3834	3761	3695	3660	3477	3288	2983	2957	3074	3016	3121	3015	3266	3548	3845
3160	3109	3145	3127	3024	2883	3043	3187	3289	3121	3130	3165	3086	3252	3296	3322	3097	3072	3036	3463	3526	3793	3596	3374	3240	3120	3079	3252	3214	3001	2945	3128	3169	3307	3458	3572	3654	3573	3483	3447	3510	3340	3209	2999	3065	3026	3038	3095	3297	3615
3060	3173	3038	3059	2907	3024	3086	3028	3111	3033	2989	3033	3142	3096	3262	3330	3261	3124	3144	3314	3562	3648	3548	3389	3268	3167	3300	3267	3326	3139	3297	3393	3546	3296	3294	3289	3202	3394	3517	3628	3684	3611	3326	3091	2985	2976	2930	2971	3143	3214
3064	3018	2958	3063	3160	2989	3004	2930	2982	3055	3013	3115	2995	3188	3198	3118	3152	3207	3408	3607	3490	3486	3525	3534	3382	3219	3048	3082	3191	3343	3402	3767	3776	3416	3272	2969	3039	3280	3415	3578	3682	3677	3418	3384	3107	3006	3064	3005	2897	3018
3085	3071	2881	3068	3086	3054	3000	3092	2869	2980	3089	3095	2975	3108	2981	3007	3192	3432	3538	3642	3598	3411	3381	3359	3304	3101	2921	3055	3349	3543	3568	3840	3787	3648	3218	3018	3065	3186	3401	3515	3513	3635	3725	3484	3337	3169	3003	2984	2949	2944
3048	2971	2891	2936	3161	3144	2965	2914	2933	3044	3198	3097	3012	2941	3031	3218	3311	3569	3725	3722	3342	3039	3040	3144	3112	2859	2853	2932	3227	3286	3480	3697	3778	3640	3354	3230	3275	3342	3192	3227	3491	3510	3675	3719	3614	3373	3156	3067	3012	2990
2956	3038	3012	3054	3086	3096	2959	3012	2979	3033	3050	3042	2937	2792	2972	3331	3474	3591	3530	3284	3057	2788	2968	2872	2762	2861	2788	3062	3128	3086	3188	3432	3498	3481	3439	3297	3263	3260	3059	3130	3329	3468	3805	3694	3595	3706	3480	3167	3047	3026
3007	3011	3047	2888	2988	2898	2987	3072	3081	3075	3000	2916	2848	3046	3271	3519	3405	3496	3142	2896	2842	2903	2890	2747	2571	2908	3005	3129	2957	2911	2782	3012	3315	3372	3448	3603	3470	3266	3055	3174	3223	3386	3455	3465	3720	3708	3623	3349	3171	3060
3108	3002	2911	2920	2852	2948	3201	3045	3062	2991	2914	2892	2993	3366	3261	3232	3072	2954	2849	2932	3100	3174	2906	2588	2732	3030	3051	3177	3062	2992	2856	2803	2873	3182	3605	3621	3348	3338	3273	3189	3145	3170	3138	3313	3588	3790	3717	3380	3229	3205
2984	3069	2955	2907	2946	2969	3097	3012	2959	2967	2874	3028	3215	3226	3206	3046	2761	2681	2862	3356	3437	3131	2795	2760	3022	3127	3182	2862	3180	3088	2946	2687	2693	3040	3371	3444	3438	3483	3645	3336	3204	2966	3075	3302	3534	3694	3643	3326	3298	3306
3040	2973	2928	3016	3026	3013	2930	2912	3029	2927	3025	2927	3035	3137	3019	2737	2659	2719	3217	3714	3351	3021	2776	2962	3391	3303	3214	3050	2966	3083	3080	2899	2833	2892	3039	3174	3340	3511	3577	3429	3206	3069	3057	3298	3546	3599	3382	3305	3252	3235
3030	3050	3013	3150	3068	3025	2909	2885	2796	3001	3042	2987	3021	2968	2846	2561	2600	2818	3276	3401	3092	2793	2981	3267	3487	3508	3515	3425	3198	2985	2933	3045	2947	2886	2918	3061	3371	3681	3461	3430	3210	3230	3320	3210	3312	3394	3133	3016	2977	3037
3039	3055	3053	3177	3031	2923	2861	3001	3008	2985	3146	2989	2773	2620	2446	2525	2657	2843	3210	3042	2900	2786	3143	3497	3614	3678	3706	3693	3284	2934	2991	3022	3038	3023	2905	2960	3156	3362	3487	3543	3492	3405	3451	3287	3294	3156	3053	2825	2800	2792
3041	3068	3192	3088	3016	3062	2917	2962	3149	3187	3122	2887	2677	2431	2186	2168	2410	2707	2849	2921	2825	3110	3519	3543	3404	3507	3596	3530	3422	3206	3118	3044	3115	2968	3033	2956	2991	3151	3314	3306	3417	3500	3413	3349	3336	3052	3087	3042	2756	2646
3199	3120	3038	3089	3113	3146	3187	3118	3140	3086	3002	2665	2415	2038	1916	1986	2223	2510	2729	3032	2893	3234	3284	3237	3066	3086	3156	3394	3359	3480	3301	3169	3045	3027	3166	3037	3032	3027	3165	3266	3379	3405	3411	3389	3246	3047	3232	3178	2959	2811
3160	3156	3149	3138	3052	3170	3111	3136	3173	2917	2800	2369	2061	1976	1952	2023	2021	2219	2822	3049	3142	2997	3048	2904	2790	2835	2910	3066	3409	3536	3430	3417	3091	3102	3030	3050	3126	3071	2993	3074	3215	3388	3459	3440	3183	2962	3124	3204	3033	2907
3108	3161	3131	3150	3166	3253	3183	3106	2992	2931	2637	2125	1968	1916	1972	1979	2026	2356	2822	2928	3059	2928	2758	2743	2895	3038	2929	3160	3174	3443	3547	3345	3317	3114	2906	2950	3055	3055	3029	2858	3108	3173	3470	3400	3222	2902	2948	2978	3130	3030
3216	3169	3083	3219	3213	3257	3238	3055	2957	2825	2508	2114	1970	1921	1960	2125	2253	2517	2772	2998	2860	2744	2725	2778	2961	3007	3073	3028	2884	3164	3364	3512	3419	3201	3050	2909	2930	3199	2937	2945	2989	3110	3260	3419	3394	3066	2998	2996	3275	3137
3174	3065	3057	3202	3255	3033	3152	3137	2902	2728	2273	2057	1961	1847	2026	2316	2800	2845	2928	2880	2794	2794	2825	2880	2814	2973	2966	2825	2966	3211	3472	3405	3419	3389	3318	2966	2732	2903	2979	2999	2954	2983	3183	3401	3677	3327	3082	3140	3356	3192
3210	3159	3168	3281	3215	3033	3077	3077	2839	2408	2256	2102	2047	1901	2213	2836	2897	2952	2959	2766	2744	2800	3024	2914	2829	2889	2905	3100	3169	3333	3146	3152	3376	3617	3661	3233	2868	2794	2831	2889	2841	2971	3071	3395	3581	3321	3179	3136	3279	3155
3242	3231	3266	3322	3005	3129	3048	3095	2658	2327	1964	2003	2033	1970	2397	2911	3103	3138	3002	2914	2676	2900	3007	2838	2892	2838	2759	3067	3150	3154	2900	2919	3242	3474	3810	3432	3046	2706	2753	2893	2727	2993	3061	3382	3578	3262	3169	3119	3270	3045
3317	3146	3133	3166	3065	2993	2970	2919	2697	2247	2074	2184	2210	2234	2488	2727	3001	2857	3029	2945	2798	2778	2865	2916	2794	3017	3095	3125	3028	2978	2759	2914	3073	3357	3605	3472	3028	2914	2916	2695	2676	3039	3193	3369	3327	3121	3122	3191	3310	3254
3214	3278	3155	3014	2921	2904	3026	2981	2670	2391	2208	2373	2343	2281	2423	2620	2738	2956	2969	3009	2938	2911	2833	2837	2849	2957	3123	2954	2753	2760	2796	2844	3013	3287	3218	3027	3021	2938	2990	2778	2723	3010	3272	3373	3372	3266	3121	3320	3288	3335
3209	3277	3135	3103	3099	3101	2919	2926	2919	2571	2456	2465	2415	2481	2410	2461	2632	2756	2921	3017	3000	2931	2853	2829	2861	2917	2920	2737	2805	2759	3016	3066	3019	3012	2878	2855	2944	2940	2998	2851	2781	3019	3256	3404	3358	3259	3167	3222	3222	3126
3055	3125	3160	3183	3106	2908	3004	2891	2873	2723	2628	2361	2549	2591	2395	2533	2449	2583	2745	2982	2934	2977	3022	2951	2825	2746	2769	2749	2917	2864	2880	3096	3070	2842	2648	2691	2616	2885	2935	2928	2998	3215	3374	3321	3332	3347	3219	3047	3151	3122
3034	3067	3084	3035	3004	2968	2908	2920	3037	3012	2796	2741	2677	2540	2565	2487	2489	2448	2643	2687	2962	3049	3082	2973	2895	2829	2783	2783	2865	2890	2868	2975	2849	2598	2646	2611	2456	2623	2896	2978	3079	3178	3507	3414	3337	3205	3293	3192	3119	3107
3117	2981	2908	3047	2928	2967	3012	2963	3097	3177	3129	2951	2749	2634	2567	2492	2444	2380	2516	2717	2881	3014	3092	2935	2958	2783	2706	2850	2738	2787	2798	2678	2543	2492	2379	2241	2307	2569	2662	2948	3206	3396	3435	3355	3236	3122	3274	3373	3141	3070
3116	3039	2976	2969	2858	2906	3022	3042	3095	3197	3274	3171	2988	2940	2609	2435	2532	2440	2544	2644	2770	2901	3028	3043	2960	2912	2843	2800	2876	2794	2730	2430	2205	2113	2015	2183	2248	2400	2868	2994	3140	3303	3393	3345	3089	3136	3224	3311	3277	3128
3147	3082	2937	2901	2955	2959	3097	3025	3156	3244	3179	3328	3092	2950	2776	2557	2506	2532	2596	2538	2556	2741	2906	2876	2881	2998	2888	2926	3059	2882	2578	2057	1892	1963	1953	2088	2265	2638	2847	3052	3186	3205	3135	3172	3133	3147	3174	3261	3315	3229
3137	3052	3084	2966	2883	3019	3046	3199	3115	3111	3139	3344	3275	3115	2965	2713	2640	2480	2492	2595	2484	2641	2676	2926	3051	3011	3129	3175	3059	2558	2093	1950	1935	1949	1985	2075	2460	2826	2923	3125	3183	3159	3095	3144	3209	3163	3120	2981	3182	3322
3214	3128	3067	3012	3041	3005	3087	3146	3007	3061	3077	3089	3037	3141	3181	2861	2692	2650	2456	2550	2559	2482	2618	2655	2844	3145	3133	3032	2580	2150	1955	2030	2130	2037	2091	2275	2598	2944	3066	3087	3073	3132	2986	3226	3299	3238	3151	3079	3168	3198
3161	3184	3098	3109	3098	3132	3168	3107	3075	3148	2978	3094	3080	3129	3016	3024	2827	2807	2514	2590	2508	2503	2385	2416	2657	2813	2861	2554	2022	1886	1937	2049	2063	2034	2334	2485	2753	3063	3219	3059	3158	3157	3299	3335	3298	3378	3216	3285	3214	3251
3309	3156	3100	3166	3247	3124	3080	3109	3170	3210	3122	3031	2985	3021	3050	3161	2982	2908	2684	2633	2531	2470	2362	2229	2240	2499	2373	2103	2060	1979	2040	1987	2026	2193	2613	2824	3065	3094	2968	3075	3089	3249	3388	3424	3307	3283	3306	3342	3340	3327
3239	3177	3255	3198	3205	3170	3233	3051	3222	3187	3090	3076	3102	2975	3036	3126	3197	3171	2839	2728	2468	2422	2392	2383	2233	2072	2100	2073	2052	2014	1972	1925	2228	2554	2900	3051	3265	3091	3039	2946	3121	3216	3492	3345	3317	3205	3290	3297	3396	3322
3209	3229	3195	3309	3297	3165	3154	3180	3208	3156	3194	3049	3066	3163	3119	2990	3019	3130	3049	2690	2578	2433	2472	2471	2258	2173	2135	1976	2074	2008	2069	2385	2687	2911	3100	3063	3091	3114	2929	2991	3017	3187	3249	3245	3248	3233	3100	3215	3180	3296
3265	3250	3202	3188	3304	3373	3190	3092	3096	3098	3075	3148	3150	3035	3120	2969	3048	3140	3052	2845	2729	2596	2493	2534	2299	2237	2075	2153	2174	2226	2544	2820	3098	3184	3097	2963	2971	2869	2953	2928	3091	3035	3166	3143	3295	3156	3146	3058	3122	3151
3313	3290	3122	3221	3225	3169	3241	3151	3198	3158	3092	3101	3119	3209	2886	3120	3142	3019	3177	3014	2916	2782	2772	2577	2575	2347	2395	2477	2458	2707	2868	3146	3297	3202	3102	3068	2943	2993	2940	2973	2886	2949	2986	3251	3292	3353	3142	3172	3162	3051
3262	3197	3226	3164	3267	3213	3278	3159	3105	3134	3075	3299	3030	3204	3113	2929	2983	3013	3027	3063	3008	3108	2794	2814	2783	2771	2834	2826	2856	3070	3069	3285	3230	3297	3060	3084	2989	2929	2992	3100	2903	3013	2953	3095	3108	3093	3243	3263	3106	3095
3343	3308	3190	3138	3257	3280	3166	3213	3081	3185	3093	3071	3070	3071	3053	3091	2986	3075	3052	3010	3050	2985	3092	3078	2942	3097	3116	3079	3069	3151	3261	3281	3116	3066	3113	3016	3152	3025	3068	3035	3023	3047	3054	3147	3121	3042	3030	3111	3090	3107
3095	3195	3270	3235	3247	3243	3212	3112	3163	3007	3064	3153	3120	3231	3102	3145	3028	3001	3103	3002	3065	3016	3121	3065	3058	3170	3169	3170	3290	3338	3290	3253	3120	3158	3111	3171	3122	3142	3195	3194	3069	3210	3091	3155	3109	2906	3059	2968	2947	3150
3213	3183	3081	3096	3166	3196	3129	3244	3238	3110	3136	3188	3192	3220	3149	3098	3198	3227	3107	3013	3009	3093	3000	3043	3167	3087	3171	3136	3187	3148	3141	3128	3160	3129	3168	3179	3124	3141	3164	3149	3196	3132	3094	2987	3032	3067	3021	3009	3009	3043
3206	3151	3098	3197	3233	3206	3094	3143	3114	3114	3092	3078	3190	3148	3123	3189	3103	3194	3018	3129	3100	3151	3059	3229	2975	3100	3028	3093	3107	3207	3200	3072	3178	3294	3211	3099	3198	3259	3166	3135	3327	3114	3256	3127	3088	3056	3004	2994	3086	3109
3252	3130	3112	3213	3115	3163	3163	3125	3169	3296	3306	3148	3209	3114	3158	3316	3059	3195	3096	3086	3132	3150	3154	3133	3230	3235	3154	3189	3088	3093	3205	3236	3306	3278	3323	3103	3306	3352	3261	3161	2947	3217	3203	3090	3070	2918	3074	3041	3091	3018
3121	3125	3141	3165	3066	2977	3125	3237	3215	3281	3239	3269	3205	3224	3281	3085	3267	3097	3090	3187	3238	3305	3281	3316	3252	3234	3297	3286	3113	3305	3306	3209	3182	3232	3333	3301	3350	3251	3219	3159	3065	3139	3179	2935	2932	2796	2980	3041	2977	2991
3150	3131	3129	3216	3218	3042	3091	3103	3111	3215	3329	3354	3359	3182	3173	3094	3137	3184	3183	3194	3163	3158	3168	3221	3250	3067	3100	3228	3142	3214	3130	3214	3181	3331	3341	3274	3117	3209	3214	3155	3150	3153	3131	3107	2912	3018	3048	2986	3159	3003
3369	3293	3003	3116	3234	3158	3136	3219	3158	3284	3184	3215	3315	3174	3229	3237	3087	3379	3193	3172	3119	3176	3222	3244	3209	3187	3106	3055	3142	3157	3213	3216	3260	3275	3236	3211	3233	3163	3246	3127	3162	3104	3070	3123	3054	3060	3182	3125	3103	3030
3245	3284	3274	3169	3179	3227	3163	3150	3157	3229	3268	3143	3266	3204	3191	3256	3241	3238	3220	3287	3310	3177	3220	3166	3162	3164	3225	3104	2895	3127	3174	3345	3302	3382	3213	3129	3113	3177	3088	3119	3093	3171	3198	3182	3076	3139	3093	3172	3090	3050
2969	3121	3325	3200	3157	3237	3214	3279	3233	3109	3136	3195	3059	3167	3227	3240	3273	3185	3192	3265	3312	3229	3211	3211	3244	3333	3283	3159	3160	3166	3174	3179	3287	3224	3295	3190	3189	3206	3191	3175	3111	3114	3146	3211	3031	3106	3197	3053	3057	3061
2982	3025	3248	3354	3226	3218	3360	3214	3103	3022	3187	3141	3086	3126	3194	3250	3218	3196	3132	3214	3321	3292	3155	3157	3206	3090	3160	3221	3191	3110	3253	3220	3196	3133	3229	3235	3252	3223	3165	3132	3196	3116	3257	3109	3133	2992	3138	3139	3051	3029
3123	2846	3093	3285	3282	3236	3219	3192	3233	3142	3241	3225	3081	3111	3113	3146	3145	3233	3181	3222	3215	3177	3149	3235	3039	3187	3266	3173	3190	3190	3245	3322	3296	3217	3290	3218	3203	3206	3006	3139	2995	3274	3141	3315	3180	3186	3105	3043	3047	3081
3219	3028	2934	3102	3287	3275	3010	3239	3181	3136	3253	3148	3022	3101	3081	3107	3180	3126	3155	3079	3106	3027	3154	3169	3323	3260	3316	3282	3182	3126	3192	3160	3201	3262	3183	3193	3283	3167	3185	3184	3219	3169	3168	3272	3168	3240	3162	2974	3116	2980
3246	3192	2898	2985	3218	3286	3132	3048	3152	3172	3043	3102	3018	3054	3129	3122	3023	3128	2997	3081	3040	3135	3125	3091	3168	3300	3246	3220	3223	3220	3130	3236	3096	3110	3242	3225	3211	3171	3187	3228	3237	3135	3172	3259	3233	3119	3244	3003	3096	3191
3109	3217	3046	2901	3140	3350	3149	2969	3076	3095	2999	3052	3063	3038	3055	2981	3117	3167	3009	3085	2969	3035	3140	3114	3035	3192	3272	3213	3063	3153	3098	2986	3150	3081	3078	3245	3152	3199	3241	3216	3149	3232	3166	3089	3162	3084	3081	3061	3088	2992
3025	3242	3170	2953	2912	3324	3110	2985	3001	3194	3072	3089	3122	3029	3035	3091	3091	3143	3152	3040	3055	3000	3100	3094	3070	3059	3103	3173	3197	3120	3029	2982	3064	3126	3198	3157	3153	3039	3161	3166	3215	3246	3245	3086	3269	3150	3085	3090	2964	2969
2775	3069	3203	2983	2830	2969	3175	3036	2849	3099	3118	3010	3166	3026	3011	3145	3211	3101	3147	3171	3057	3146	3191	3067	3200	3230	3186	3200	3138	2994	3102	2955	3008	3148	3109	3296	3151	3142	3190	3075	3291	3301	3191	3275	3121	3224	3162	3186	3061	3064
2775	2960	3193	3085	2827	2835	3218	3011	2875	3108	3155	2978	3062	3004	3070	3125	3053	3203	3152	3124	3055	3039	3070	3198	3240	3067	3099	3158	3144	3055	3097	3155	3068	3048	3118	3145	3251	3153	3068	3133	3128	3215	3167	3269	3135	3247	3143	3068	3044	2996
2892	2865	3139	3085	2790	2777	3104	3018	2834	3082	3074	2996	3195	3121	2934	3058	3041	3072	3069	3156	3086	3172	3066	3082	3062	3083	3174	3010	3169	3063	3049	3181	3135	3226	3238	3116	3140	3205	3074	3190	3196	3231	3206	3106	3093	3157	3108	3133	3066	3098
2759	2713	3066	3089	2873	2788	3099	3142	2739	2893	3207	2984	3040	3096	2921	3112	2996	3028	2983	3002	2978	3015	3107	3046	2993	3126	3074	3060	3087	3055	3082	3142	3143	3113	3082	3145	3164	3088	3139	3184	3088	3160	3054	3230	2974	3170	3136	3060	3184	3145
2750	2776	2925	3179	2841	2892	3180	3296	2770	2923	3026	2953	3024	3097	2937	3019	3035	2889	3060	2916	3072	3054	3067	2904	3101	2994	3042	2994	2971	3183	3025	3144	3169	3088	3155	3086	3036	3127	3045	3074	3130	3068	3132	3141	3215	3183	3178	3163	3186	3088
2726	2699	2975	3128	3040	2837	3123	3269	2878	2855	3056	2895	3082	3100	3021	2983	3033	2964	3002	2907	3041	2967	2917	3093	3061	3022	2977	3043	3093	3012	3201	3085	3026	3104	2978	3021	2982	3027	3081	3072	3117	3098	3194	3068	3136	3167	3207	3155	3247	3054
2737	2645	2952	3112	2953	2731	2970	3246	3020	2822	3187	2885	2959	3119	2876	2962	2852	2923	2966	2892	3011	3037	3011	2903	3049	2920	2987	2994	3072	3018	3035	3160	3037	3038	3178	2987	3050	3017	3060	3046	2969	3211	2975	3124	3153	3223	3188	3431	3137	3097
2775	2514	2880	3094	2923	2749	2907	3064	2774	2857	3170	3040	2930	2972	2828	2877	2941	2862	3064	2934	2919	2851	3027	2999	2983	2877	2904	3060	2975	3086	3186	3043	3145	3166	3079	3028	3049	3240	3055	2976	3143	3120	3110	2968	3033	3164	3121	3225	3110	3148
2735	2542	2869	3007	2954	2772	2993	3036	2771	2806	3029	2843	2828	3164	2783	2913	2847	2922	2919	2812	2902	2926	2861	2949	2869	2985	2997	3012	2973	2926	3060	3106	3092	2940	2989	3193	3055	3062	3121	3070	3113	3134	3083	3109	3030	3176	3106	3067	3088	3217
2676	2627	2814	2890	2743	2594	2992	2968	2827	2792	2968	2846	2847	2993	2813	2922	2910	2968	2883	2885	2727	2809	2876	2909	2945	2992	2915	2903	2914	2881	3003	3075	2989	3104	3031	3129	3044	3165	3216	3117	3057	3013	3062	3162	3156	3074	3000	3074	3100	3219
2615	2763	2957	3006	2715	2701	2884	2921	2832	2891	2981	2778	2963	3129	2873	3010	2923	3007	2985	2973	2972	2860	2894	3031	2921	2887	2999	3019	3035	2903	2958	2986	3078	3098	3040	3205	3118	3150	3193	3170	3162	3040	3188	3198	3140	3032	3033	3116	3231	3079
2770	2766	2904	2875	2645	2679	3017	2909	2710	2863	3053	2757	2973	3102	2847	3068	2868	2908	2994	2937	2964	3018	2900	3024	2783	3023	3031	3058	3027	2858	3053	2879	2952	3080	3160	3258	3208	3139	3177	3087	3255	3145	3093	3185	3131	2989	3013	3054	3165	3156
2657	2855	2883	2642	2605	2775	2830	2791	2615	2833	2997	2872	3084	2942	2901	3085	2809	3029	2755	2950	2839	2919	2875	2851	2792	2912	2930	3024	2988	3072	2907	2896	2996	3041	3112	3102	3122	3073	3045	3064	3171	3132	3058	3002	2999	3008	3145	3029	3168	2979
2894	2959	2691	2570	2534	2746	2936	2642	2654	2831	2772	2994	3025	2906	2937	2988	2786	2922	2812	2849	2828	2855	2931	2850	2795	2894	2833	2932	2891	2992	2926	2840	3038	3002	3071	3116	3020	2979	3081	3034	3080	2932	2961	3018	3144	3190	3088	3031	2892	3022
2972	2911	2692	2473	2655	2747	2742	2575	2683	2853	2713	2837	2876	2818	2892	2826	2940	2874	2717	2862	2732	2789	2807	2901	2797	2846	2769	2872	2950	2878	2890	2969	2833	2945	2988	3003	2999	3025	2953	3082	3033	2955	2919	3075	3070	3169	3013	2839	2905	2926
2911	2921	2617	2691	2710	2663	2536	2577	2703	2658	2699	2768	2806	2722	2779	2769	2792	2810	2643	2821	2797	2939	2637	2836	2789	2886	2890	2904	2985	2850	2933	2889	2961	2794	2971	2914	3038	2993	2971	2994	3018	2825	2974	3097	3174	2980	2847	2835	2886	3074
2619	2761	2571	2732	2864	2729	2630	2670	2711	2672	2785	2830	2680	2849	2857	2808	2910	2740	2836	2772	2811	2839	2847	2843	2941	2962	3039	2883	3114	2958	2901	2959	2911	2941	3042	2992	3079	3050	3127	2930	3021	2898	3009	3072	3097	2957	2884	2804	3045	3095
2540	2496	2566	2700	2746	2655	2709	2812	2830	2688	2737	2843	2729	2825	2852	2887	2875	2795	2799	2839	2909	2996	2916	3010	2903	2940	2966	2990	3033	3017	2938	2981	2976	3005	3107	2991	3110	3104	3106	3029	3034	2975	2938	2921	2892	2860	2974	3115	3301	3123
2650	2541	2631	2563	2597	2587	2755	2793	2615	2724	2732	2840	2641	2923	2974	2974	3041	2794	3076	2885	2910	2970	3047	3036	2930	2926	2931	3123	3094	3042	3045	3026	3044	2994	3038	3074	3151	2933	3054	3061	3108	3061	2990	2974	2898	3054	3206	3273	3203	2768
2686	2780	2598	2553	2549	2612	2633	2687	2712	2657	2733	2708	2813	2800	2797	2900	2992	2924	2969	3054	2882	2890	2832	2859	2924	2774	2916	2918	2960	2989	3013	2774	2972	3005	3030	3021	2972	2973	2843	3035	2950	2897	2859	2923	2867	3058	3208	3145	2838	2294
[truncated: 920 more columns]
