# Supplementary material for: Spatial Resolution and Refractive Index Contrast of Resonant Photonic Crystal Surfaces for Biosensing
Source: IEEE Photonics J. Author manuscript; Available in PMC 2015 Sep 7. (PMC4561521; doi:10.1109/JPHOT.2015.2435699)
Supplement: fig4_data [file NIHMS64775-supplement-fig4_data.gz › Volumes/graham/MacBook_backup/PhD_folder_2015_06_02/paper_improvements/IEEE_J_Photonics/final_files/data_files/fig4/4b_raw/I09.csv]

4017	3541	3484	3467	3515	3502	3509	3601	3593	3645	3626	3724	3799	3839	3831	3808	3643	3545	3417	3566	3645	3705	3845	3805	3684	3675	3778	3527	3483	3618	3700	3738	3732	3788	3689	3600	3624	3349	3412	3544	3770	3613	3589	3693	3668	3774	3888	3686	3577	3589
3740	3686	3603	3597	3576	3673	3726	3754	3735	3937	3759	3752	3855	3780	3840	3757	3483	3414	3409	3413	3486	3566	3745	3730	3758	3668	3766	3577	3471	3607	3574	3706	3489	3628	3721	3552	3563	3435	3487	3507	3766	3703	3518	3719	3596	3634	3646	3682	3634	3644
3811	3611	3622	3514	3624	3732	3758	3650	3716	3782	3657	3785	3681	3741	3570	3625	3456	3401	3253	3342	3326	3497	3638	3656	3656	3541	3507	3452	3556	3476	3469	3513	3534	3583	3636	3616	3429	3301	3542	3617	3676	3622	3623	3478	3572	3506	3633	3588	3458	3496
3672	3707	3669	3579	3716	3677	3651	3716	3672	3715	3637	3568	3590	3570	3499	3499	3417	3350	3381	3410	3407	3452	3494	3700	3556	3602	3582	3466	3482	3470	3483	3535	3642	3716	3480	3486	3440	3479	3596	3725	3626	3834	3550	3474	3441	3427	3520	3517	3427	3531
3817	3565	3481	3473	3624	3651	3618	3658	3667	3645	3692	3605	3481	3595	3483	3444	3462	3360	3656	3520	3365	3510	3571	3610	3710	3590	3444	3489	3460	3515	3561	3670	3702	3789	3755	3485	3553	3611	3545	3646	3725	3804	3707	3494	3419	3348	3528	3530	3527	3674
3744	3715	3659	3528	3491	3593	3575	3610	3734	3790	3621	3511	3574	3416	3451	3564	3556	3651	3757	3638	3490	3562	3490	3623	3604	3546	3631	3584	3653	3481	3519	3703	3700	3664	3477	3582	3584	3487	3738	3608	3786	3696	3638	3631	3615	3541	3583	3578	3615	3553
3715	3596	3552	3611	3428	3578	3443	3640	3649	3631	3681	3485	3415	3506	3541	3507	3693	3727	3801	3649	3710	3604	3696	3638	3735	3649	3663	3573	3574	3531	3612	3793	3664	3713	3641	3660	3658	3769	3710	3562	3694	3928	3757	3587	3500	3485	3626	3686	3653	3460
3760	3780	3633	3649	3470	3572	3470	3647	3533	3671	3657	3601	3406	3598	3602	3579	3755	3828	3892	3936	3742	3697	3757	3651	3652	3716	3718	3679	3471	3562	3615	3771	3678	3719	3794	3662	3750	3869	3627	3768	3700	3795	3898	3738	3600	3601	3640	3609	3647	3576
3791	3806	3613	3510	3524	3483	3498	3490	3536	3461	3597	3570	3482	3578	3675	3724	3799	3939	3760	3751	3718	3920	3775	3756	3688	3830	3728	3602	3549	3653	3578	3487	3793	3697	3791	3844	3854	3704	3625	3717	3835	3926	3894	3764	3559	3763	3710	3735	3585	3509
3748	3612	3521	3598	3597	3634	3552	3498	3408	3559	3561	3439	3611	3666	3871	3828	3901	3917	3702	3827	3688	3743	3661	3785	3676	3742	3712	3679	3502	3528	3494	3729	3697	3707	3761	3901	3718	3891	3710	3753	3741	3937	3812	3793	3718	3622	3749	3728	3636	3418
3718	3594	3440	3615	3594	3623	3436	3288	3419	3457	3497	3602	3653	3839	3915	3925	3852	3737	3703	3750	3758	3753	3782	3796	3914	3906	3792	3717	3588	3612	3613	3702	3770	3784	3890	3855	3891	3720	3700	3584	3847	4007	3960	3689	3706	3795	3902	3849	3797	3645
3771	3505	3504	3527	3546	3566	3492	3400	3457	3418	3606	3577	3618	3746	3811	3773	3675	3641	3500	3608	3746	3702	3777	3804	3939	3890	4012	3824	3561	3507	3655	3753	3894	3784	3819	3848	3796	3812	3778	3944	3843	3951	3907	3839	3866	3899	3921	4053	3768	3715
3634	3484	3548	3623	3644	3667	3516	3531	3570	3671	3656	3702	3853	3842	3751	3642	3710	3574	3564	3603	3747	3795	3868	3863	4057	3981	3991	3806	3684	3647	3807	3752	3877	3722	3897	3770	3842	3765	3907	3993	4191	3981	4057	3875	3944	4008	4013	3877	3852	3726
3704	3475	3475	3540	3592	3661	3832	3747	3684	3793	3618	3726	3651	3756	3708	3702	3760	3554	3446	3611	3781	3775	3963	4016	4006	4032	3984	3659	3655	3741	3892	3839	3825	3765	3980	3755	3732	3674	3860	3975	4010	4111	3970	3967	3984	3942	4081	4006	3811	3730
3738	3457	3303	3509	3625	3630	3810	3760	3859	3863	3812	3636	3724	3665	3624	3811	3761	3659	3550	3771	3821	3978	3961	3957	3961	4019	3943	3693	3732	3932	3922	3868	3827	3957	3844	3841	3874	3844	3903	4138	4219	4188	4113	3927	3968	4056	4081	4071	3786	3738
3695	3488	3321	3528	3592	3654	3719	3734	3912	3863	3900	3807	3713	3808	3835	3716	3712	3601	3719	3846	3911	4067	3911	4034	3938	3818	3828	3734	3917	3878	3915	3961	3933	3929	3998	3966	3834	3945	3877	3987	4183	4150	4109	3863	3960	4022	4083	4155	3996	3715
3676	3409	3499	3508	3685	3720	3769	3986	3947	3927	3989	3881	3892	3894	3882	3808	3717	3711	3782	3785	3772	3808	3925	3937	3924	3939	3838	3887	3819	3957	3886	3934	3903	3934	3875	3836	3835	3807	3939	4001	4010	4168	3930	3989	3832	4136	4071	4021	3807	3810
3798	3445	3442	3637	3567	3743	3784	3906	3970	3960	3846	3986	3859	3921	3795	3801	3758	3774	3718	3732	3838	3823	3810	3720	3779	3936	3777	3729	3851	3977	3910	3873	3843	3968	3989	3951	3769	3819	3985	4123	4065	4002	3941	4050	4110	4161	4176	4014	3852	3823
3784	3553	3571	3645	3750	3759	3922	4038	3965	3999	3913	3906	3804	3865	3828	3810	3868	3748	3878	3732	3744	3737	3794	3756	3783	3863	3812	3647	3780	3823	3773	3831	3876	3699	3900	3851	3752	3907	4111	4058	4044	3866	4064	3962	4329	4156	4190	4077	3771	3721
3704	3595	3686	3791	3784	3893	3964	4095	3953	3983	3987	3852	3938	3875	3850	3724	3762	3799	3779	3694	3784	3595	3742	3826	3878	3810	3830	3628	3618	3727	3577	3736	3965	3905	3985	3844	3842	3960	4030	3993	3883	3889	3870	3963	4083	4264	4187	4278	3975	3817
3882	3589	3796	3892	3850	4016	3945	3983	3900	3981	3896	3984	3929	3940	3803	3928	3904	3906	3734	3784	3843	3667	3722	3742	3862	3783	3603	3640	3560	3673	3662	3704	3763	4037	4049	3817	3863	3895	4025	3981	3840	3801	3790	3942	4213	4304	4233	4146	3831	3912
3839	3800	3885	4054	4039	4108	4085	3986	3990	4067	4089	4142	4043	3953	3847	3774	3973	3712	3777	3779	3894	3718	3828	3826	3851	3887	3617	3571	3694	3728	3713	3743	3833	3826	3776	3835	3807	3823	4016	4006	3889	3890	3855	3890	4182	4267	4075	4103	3891	3933
3843	3689	4011	3966	4099	3859	4072	4098	4113	4056	4004	4026	3997	3950	3766	3807	3864	3898	3855	3935	3889	3916	3774	3849	3904	3957	3646	3622	3621	3806	3664	3759	3802	3976	3829	3842	3914	3888	4001	4189	3859	3854	3791	3946	4037	4004	4005	3888	3752	3958
3748	3719	3876	4017	4076	4167	4128	4040	4070	4065	4222	4196	4173	3961	3832	3847	3866	3890	3882	3818	3869	3951	3859	3984	3830	3675	3623	3714	3817	3785	3804	3827	3716	3647	3713	3769	3672	3831	4045	4122	3895	3734	3919	4023	3965	3959	3882	3858	3961	3876
3716	3837	3899	3838	3970	4087	4148	4183	4098	4167	4159	4332	4016	3890	3714	3699	3676	3645	3780	3972	3983	4045	4064	3964	3839	3775	3726	3621	3690	3756	3824	3847	3870	3741	3749	3665	3665	3869	4040	3813	3840	3755	3870	3858	3851	3921	3859	3899	3894	4142
3705	3702	3808	3840	3887	3973	4075	4119	4135	4157	4085	4027	3972	3799	3782	3594	3686	3717	3847	4117	4094	4067	3966	3887	3922	3672	3734	3679	3918	3846	3768	3757	3747	3728	3670	3635	3699	3981	4056	3922	3866	3793	3849	3928	3952	3985	3901	3815	3965	4151
3794	3784	3859	3759	3918	4039	4095	4113	4071	4099	4069	4043	3970	3676	3778	3616	3705	3741	4004	4007	4189	3835	3923	3827	3798	3683	3695	3761	3846	3849	3677	3732	3663	3611	3559	3791	3850	3822	3896	3851	3960	3955	3955	4010	3937	3896	3804	3817	3890	4167
3950	3823	3785	3766	3912	3924	4080	4086	3924	3955	3956	3813	3871	3730	3794	3698	3763	3781	3956	3990	4032	3942	3759	3845	3806	3553	3669	3882	3850	3974	3677	3664	3573	3571	3610	3615	3649	3749	3839	3874	3805	3944	4043	4154	3891	3975	3818	3925	3946	4181
3883	3805	3830	3933	3880	3922	3936	3979	3792	3850	3761	3719	3705	3847	3906	3930	3866	3916	3961	4067	3901	3890	3893	3814	3723	3626	3705	3786	3831	3752	3595	3572	3658	3610	3583	3573	3839	3847	3795	3910	3777	3921	3927	4068	4172	4040	3943	3892	3950	4158
4012	3981	3785	3853	3923	3967	3832	3686	3700	3732	3691	3519	3580	3886	3927	3914	3901	3845	3953	3951	3898	3799	3754	3837	3760	3720	3789	3717	3855	3910	3702	3593	3569	3724	3635	3789	3710	3787	3786	3750	3737	3789	4102	4170	4158	4091	3979	3914	3916	3993
4070	3982	3928	4043	3986	3867	3810	3747	3622	3786	3672	3655	3707	3835	3950	3968	3809	3788	3805	3798	3710	3650	3799	3761	3767	3727	3852	3983	3882	3741	3524	3658	3588	3732	3691	3702	3693	3678	3573	3691	3734	3973	4078	4136	4145	4043	3884	3827	3742	3831
4103	4002	3900	4028	4099	3893	3755	3616	3546	3709	3740	3834	3858	3809	3980	3936	3853	3907	3836	3729	3713	3788	3756	3749	3883	3868	3817	3907	3836	3729	3596	3758	3715	3755	3672	3579	3615	3700	3554	3643	3644	4077	4031	4104	3923	3906	3748	3738	3888	3899
4072	3981	3962	3913	4055	3980	3801	3804	3748	3776	3863	3954	3825	3972	3910	3891	3859	3755	3698	3736	3643	3689	3776	3924	3905	3900	3954	3944	3642	3623	3578	3644	3872	3706	3555	3673	3626	3788	3714	3696	3672	3804	3968	3918	4007	3906	3830	3893	3894	3849
4003	3917	3991	3898	3855	3934	3880	3874	3811	3890	3921	3929	3832	3880	3795	3863	3680	3618	3782	3512	3657	3770	3833	3900	3805	3940	3885	3795	3779	3645	3680	3776	3808	3779	3740	3682	3677	3816	3791	3649	3713	3772	3880	3929	3945	3977	3917	3880	4016	3838
3962	3883	3818	3991	3962	3848	3902	3903	3873	4013	3927	3963	3985	3846	3675	3721	3589	3615	3699	3709	3680	3798	3764	3866	4037	3919	3815	3806	3763	3858	3719	3805	3859	3822	3774	3542	3683	3801	3784	3696	3635	3680	3812	3859	3845	3846	4230	3972	4020	3835
3913	3841	3855	3856	3795	3941	3905	3863	4057	4052	3850	3872	3837	3824	3703	3671	3605	3784	3585	3779	3770	3796	3787	3820	3820	3905	3853	3795	3726	3815	3785	3853	3829	3840	3816	3689	3755	3816	3780	3827	3803	3769	3753	3776	3914	3881	4104	4128	4071	3876
3753	3879	3833	3831	3925	3993	4015	4021	4067	4113	4009	3903	3726	3806	3732	3697	3632	3698	3749	3705	3779	3766	3652	3876	3875	3822	3923	3866	3864	3912	3828	3709	4055	4018	3845	3619	3662	3766	3827	3804	3768	3802	3672	3746	3993	3999	4123	3969	4125	3957
3966	4009	3855	3855	3970	3967	4040	3896	3997	3869	3813	3732	3862	3755	3752	3788	3752	3607	3751	3716	3905	3697	3590	3679	3872	3840	3932	3916	3845	3859	3824	3930	3873	3989	3757	3649	3656	3652	3955	3944	3848	3727	3600	3721	3805	3909	4034	4055	4043	4160
3984	4071	3829	3977	4246	3985	4075	3968	3990	3892	3863	3911	3908	3846	3719	3737	3888	3679	3694	3875	3718	3597	3700	3825	3775	3796	3910	4067	3960	3927	4044	4049	3991	3964	3683	3608	3805	3844	3897	4007	3822	3610	3556	3658	3980	4035	4098	3819	3941	4019
4079	4155	4107	4021	4026	4126	3966	3967	3925	3877	3892	3845	3884	3755	3786	3839	3798	3620	3630	3784	3909	3628	3628	3657	3753	3826	3785	3773	3837	3965	3984	3922	3880	3905	3891	3685	3752	3952	3924	3862	3739	3655	3616	3800	3964	4078	3817	3820	4003	4038
4155	4125	4026	4015	4134	4013	3887	3856	3856	3854	3981	3897	3930	3920	3884	3730	3747	3681	3657	3772	3745	3764	3694	3791	3705	3648	3823	3917	3955	3903	3811	3947	3856	3909	3777	3788	3849	3842	3874	3753	3724	3677	3901	3894	3881	3854	3793	3836	3830	3941
4184	4219	4131	4100	4076	3929	3838	3780	3832	3866	3935	3932	3907	3928	3888	3747	3824	3800	3616	3793	3699	3758	3655	3623	3696	3816	3806	3922	3782	3848	3836	3811	3964	4055	4002	3895	3756	3746	3772	3736	3783	3701	3915	3888	3844	3831	3692	3627	3696	3844
4314	4251	4205	4076	3930	3799	3856	3741	3756	3848	3837	3818	3967	3891	3936	3797	3841	3739	3733	3632	3566	3769	3571	3628	3659	3838	3690	3721	3769	3803	3734	3713	3994	4008	3998	3931	3740	3682	3734	3725	3778	3899	3906	3792	3696	3916	3688	3791	3744	3839
4204	4084	4047	3956	3948	3911	3792	3831	3738	3828	3919	3723	3954	4008	3897	3924	3881	3885	3844	3765	3726	3685	3707	3660	3719	3732	3780	3834	3774	3725	3797	3840	3929	3985	4132	4014	3885	3884	3979	3794	3887	3819	3799	3839	3776	3802	3805	3791	3804	3912
4080	3896	4046	4046	4064	3698	3799	3737	3838	3708	4032	3861	3714	3877	3961	3832	3800	3803	3888	3729	3791	3671	3660	3694	3699	3667	3670	3603	3671	3841	3855	3827	3899	3936	4024	4201	3925	3926	3790	3885	3894	3749	3846	3687	3813	3874	3860	3852	3763	3733
3982	4069	4008	3988	3928	3859	3955	3757	3965	3907	3827	3962	3947	4007	3877	3909	3970	3769	3937	3809	3779	3780	3630	3657	3783	3730	3652	3661	3826	3908	3771	3847	3706	3934	4111	4133	4023	3932	3900	3819	3936	3889	3807	3850	3938	3864	3909	3791	3766	3672
3937	3993	4025	3931	3951	3878	3958	3949	3998	3848	3911	3907	3891	3854	3932	3781	3855	3858	3776	3780	3744	3674	3654	3615	3772	3750	3618	3703	3750	3875	3793	3672	3744	3973	4185	4141	3885	4015	3867	4107	3841	3828	3860	4006	3991	3991	3863	3926	3826	3603
3881	3932	4028	4206	4130	3870	3990	4094	3939	3852	3743	3874	3834	3799	3771	3811	3841	3839	3711	3874	3766	3751	3682	3705	3770	3819	3686	3760	3808	3712	3903	3767	3755	3797	4099	3977	3934	3911	3948	3965	3909	3831	3804	3831	3891	3818	3946	3865	3745	3891
3996	4059	4003	4012	4062	4074	4095	4102	3857	3851	3787	3763	3885	3788	3777	3766	3913	3707	3919	3940	3803	3691	3743	3790	3744	3749	3672	3698	3748	3787	3703	3780	3837	3874	3770	4100	4057	4003	4153	3973	4028	3910	3909	3954	4010	3822	3972	3927	3808	3833
3973	3970	3965	4045	4042	4156	3932	4051	3832	4000	3772	3737	3811	3694	3721	3652	3714	3822	3952	3739	3901	3900	3886	3732	3672	3782	3756	3818	3633	3807	3808	3633	3833	3775	3860	4072	4021	4081	4052	4039	4088	4096	4050	3863	4009	3917	3938	3854	3777	3769
4049	4022	3928	3993	4081	4004	3925	3854	3955	3911	3836	3791	3735	3713	3648	3683	3690	3776	3878	3871	3921	4004	3992	3813	3770	3742	3722	3691	3746	3754	3781	3785	3653	3845	3813	3970	4023	4095	4041	4039	4029	4041	3989	3918	4023	3947	3894	3812	3921	3809
4037	3880	3864	3934	3950	3908	3825	3931	4015	4002	3894	3834	3862	3757	3792	3716	3811	3845	3839	3859	3919	3898	3943	3992	3722	3755	3758	3658	3790	3818	3845	3853	3666	3681	3872	4065	4157	4140	3883	4049	4139	4192	3973	3994	3851	3896	3912	3839	3789	3856
4008	3995	3806	3905	3941	3914	3833	3840	3979	3996	3907	3807	3886	3905	3887	3692	3845	3774	3753	3710	3695	4004	3904	3869	3853	3773	3721	3782	3606	3705	3899	3897	3850	3705	3803	3908	4215	3946	3965	4056	4021	4165	4130	3962	3807	3852	3865	3917	3915	3813
3843	3834	3759	3952	3935	3813	3788	3929	3901	3927	3870	3909	3933	3842	3822	3760	3889	3771	3818	3694	3922	3876	4141	3852	3914	3853	3851	3770	3766	3728	3734	3743	3740	3692	3790	3986	4006	3988	3977	3880	4200	4117	4060	3841	3824	3742	3853	3936	3910	3952
3872	3766	3803	3848	3825	4025	3883	3991	3867	3994	3945	3924	3870	3849	3963	3884	3882	3774	3714	3802	3841	3909	3874	3962	3957	3858	3793	3796	3723	3884	3705	3737	3773	3803	3823	3950	3944	4023	4102	3977	4034	4044	4012	3896	3862	3832	3958	3854	3996	3971
3926	3782	3822	3955	3758	3708	3750	4023	3860	3997	3896	3913	4012	3951	3923	3694	3883	3685	3674	3723	3761	3873	3868	3956	3961	3967	3865	3741	3754	3751	3767	3860	3810	3813	3705	3995	4063	3911	4027	4015	3867	4055	3886	3933	3819	3814	3748	3883	3846	3839
3926	4020	3860	3966	3953	3898	3980	3841	3916	3942	3908	3946	3874	3938	3843	3721	3789	3844	3902	3748	3768	4055	3987	4039	4018	3929	3796	3763	3862	3835	3759	3855	3753	3875	3834	3784	4069	4032	3947	3893	3909	4070	4187	3941	3926	3680	3748	3721	3879	3758
4054	4107	3911	3957	3930	3879	3794	3755	3759	3851	3894	3886	3912	3864	3917	3830	3877	3779	3885	3907	3885	3939	3980	3971	3972	3838	3873	3858	3801	3887	3855	3872	3909	3865	3870	3922	3942	4090	4020	4003	3880	3865	4045	3949	3992	3803	3678	3646	3653	3848
4153	3990	3879	3915	3776	3740	3661	3778	3934	3790	3910	3940	4007	3900	3953	4020	3888	3939	3915	3913	3844	4021	4041	3989	3809	3862	3770	3833	3927	3951	3753	4031	3990	3983	3909	3911	3925	3987	3997	3982	3965	3922	3855	4003	3762	3710	3748	3552	3707	3867
4166	4048	3936	4020	3843	3761	3782	3662	3844	3885	3794	3918	3808	3933	4002	4096	3970	3963	3964	3916	3880	3850	3930	4062	4006	3736	3856	3958	3924	3935	3994	3898	3984	4073	3928	3923	3858	3925	4043	3903	4031	3778	3817	3912	3862	3725	3717	3794	3816	3827
4005	4020	4050	4044	3877	3862	3801	3739	3782	3928	3970	3849	3861	3894	4063	3930	4123	4002	4002	3849	3793	3761	3873	3893	4148	4088	3885	3862	3908	4074	3975	3931	3929	4015	3887	3834	3852	3882	3989	3948	3842	3896	3772	3783	3857	3779	3750	3729	3793	3792
3944	4040	3974	4191	3969	4061	3756	3784	3784	3814	3793	3802	3921	3785	4113	4082	4086	3909	3883	3953	3792	3930	3920	4095	4042	3977	3922	3906	3935	3888	3931	3865	3961	3824	3813	3860	3868	3862	4056	3948	3768	3885	3754	3948	3829	4023	3869	3876	3769	3712
3931	4189	4079	4189	4012	4094	3821	3824	3774	3795	3957	3904	3931	3928	4058	4066	4063	4081	3989	3999	4047	4056	3928	4040	4045	3920	3936	3967	4005	3913	4085	3968	3857	4000	4003	3856	3929	3912	3927	3919	3961	3767	3620	3726	3907	3965	3939	3633	3702	3616
4143	4038	4086	4201	4134	3913	3931	3796	3881	3809	3868	3922	3857	3909	4000	3947	4145	3958	4059	3945	3969	3913	3842	4141	4074	3933	3967	3890	3964	3930	3955	3848	3862	3855	4080	4058	3915	3881	3909	3934	3916	3772	3722	3836	3788	4071	3782	3754	3665	3523
4235	4182	4257	4247	4336	3973	4055	3889	3901	3800	3801	3747	3871	4022	3970	4027	4158	4082	4126	4136	4040	3989	4034	4015	4120	4033	4027	4011	3899	3997	3867	3977	4087	3995	3963	3995	4036	3689	3738	3952	3999	3908	3903	3791	3876	3908	3933	3675	3516	3619
4236	4284	4230	4263	4199	4082	4029	3954	3928	3880	3656	3842	3970	4088	4007	4124	4096	4168	4082	4054	4139	4046	3986	3975	3951	4035	4055	4047	3845	3914	3991	4039	4029	4004	3985	3810	3930	3895	3868	3843	3940	3995	3891	3798	3711	3809	3794	3730	3634	3636
4064	4144	4106	4275	4177	4222	4136	3951	4059	3990	3900	3869	4008	3963	3864	4133	4034	4027	4082	4129	4090	3992	3932	4007	4126	4147	4107	4037	3753	3797	3880	4111	4117	4008	3870	3928	3889	3906	3959	3819	3944	3933	3894	4008	3726	3756	3785	3807	3821	3774
4106	4110	4111	4289	4164	4152	4235	4163	4173	4024	3952	4028	3853	3930	3975	3881	4026	4161	4244	4094	4150	4052	4067	4093	4114	4064	4035	3921	3772	3863	3861	4004	4034	3937	3816	3837	3902	4035	3963	3914	3918	4079	3885	3815	3743	3793	3916	3896	4051	3961
4055	4149	4011	4195	4356	4168	4187	4296	4211	4110	4168	3929	3973	3911	3915	3938	4044	4083	4027	4051	4010	4161	4035	4025	4065	4064	4064	3816	3785	3940	3882	4072	3962	3903	3696	3769	3976	4079	4073	3944	3955	4024	3809	3888	3885	3900	3984	4170	4128	4079
4224	4305	4230	4244	4349	4280	4295	4233	4085	4197	4091	4108	3792	3793	3901	3859	4068	4225	4353	4089	4157	4007	4201	4186	4089	4024	3888	3872	3945	3919	3806	3968	3944	3821	3800	3788	3936	4111	4064	4012	3953	3875	3793	3838	3910	4038	4083	4132	4145	3972
4273	4210	4178	4328	4200	4337	4204	4260	4265	4286	4133	3976	3823	3923	3931	3856	4046	4066	4168	4225	4172	4131	4125	4044	4039	3945	4028	3903	3933	3865	3986	3808	3785	3759	3756	3747	3878	4112	4121	4179	3794	3730	3832	3980	4108	4176	4075	4023	4159	3965
4451	4240	4139	4326	4121	4288	4132	4167	4149	4278	4036	4018	3918	3935	3868	3992	4012	3985	4149	4102	4085	4137	4145	4043	4017	3958	4076	4020	3962	3904	3925	3731	3750	3736	3927	3889	3936	3973	3981	3842	3827	3809	3951	4056	4115	4113	4210	4073	3936	4012
4321	4261	4152	4129	4293	4313	4115	4068	4168	4098	4243	3985	3999	3970	4061	4046	4084	3951	3999	4122	4168	4180	4135	3938	3964	4011	4095	4067	4088	3983	3820	3680	3789	3924	4016	3941	3952	3804	3864	3865	3904	3994	4041	4109	4285	4191	4144	3974	3899	3829
4207	4217	4046	4151	4158	4237	4056	4198	3987	4157	4245	4096	4097	4021	4037	3990	3898	3925	4066	3973	4123	4020	4100	3933	4014	4119	4087	4052	3841	3982	3809	3825	3888	3863	3983	4032	3912	3668	3745	3840	3982	4173	4256	4090	4124	4092	3978	3939	3859	3894
4101	4182	4219	4203	4140	4138	4176	4195	4155	4167	4145	4164	4107	4069	4044	3963	3987	3825	3903	4101	4139	4048	4096	3946	3934	4098	4014	3944	3725	3781	3793	3833	3945	4019	4053	3891	3878	3773	3724	3983	4152	4264	4205	4067	3910	3903	3865	4030	3874	4050
4363	4208	4238	4295	4276	4145	4053	4177	4212	4231	4112	4068	4029	4096	4115	3995	4018	3925	4038	4066	4128	4110	4028	4067	4045	4146	4035	4004	3747	3785	3853	3998	3970	3960	3855	3897	3795	3837	3910	3960	4209	4262	4132	4017	3733	3827	3873	4133	4101	4052
4334	4184	4231	4209	4221	4128	4040	4101	3978	4076	3966	3975	4191	4064	3933	4034	4062	3992	4214	4178	3986	3871	3939	4042	4125	4080	4025	3867	3748	3740	3991	3967	4035	3832	3820	3911	3816	3976	3907	4022	4289	4249	4097	3989	3712	3750	3802	4031	4280	4204
4242	4301	4237	4189	4050	4050	4065	4139	4039	4028	3995	3945	4122	4086	3973	4076	4024	4027	4030	3995	3935	3926	3923	4021	4179	4257	3948	3834	3765	3834	3940	3987	3985	3934	3919	3816	3926	3974	4158	4133	4089	4158	4044	3955	3843	3817	3904	4113	4274	4368
4321	4212	4146	4275	4060	4082	4037	4081	3917	4098	3972	4032	4193	4077	4009	3966	4086	4256	3976	3963	3869	4013	4083	4185	4114	4218	4129	3809	3774	3913	4149	4057	3944	3829	3872	3768	3937	4160	4115	4150	4115	4100	3916	3849	3882	3897	3835	4136	4192	4293
4208	4265	4023	4151	4077	4145	4080	4100	4101	4037	4101	4121	4040	4085	3944	3869	4268	4002	4124	4000	3915	4014	4082	4090	4047	4219	3821	3846	3968	3983	4168	4061	3900	3856	3843	3940	3980	4022	4283	4292	4050	3977	3778	3854	3909	4031	4207	4200	4000	4118
4150	4129	4087	4189	4185	4038	4121	4039	4021	4037	4171	4178	4226	4028	4107	4156	4143	4182	4196	4012	3948	3954	3864	4208	4080	4055	3945	3874	3921	4082	4037	4025	3739	3945	3967	4025	4116	4163	4204	4257	4082	3860	3785	3884	4050	4209	4126	4190	4043	3965
4292	4114	4242	4094	4282	4124	4073	4142	4272	4078	4070	4109	4012	4074	4028	4172	4253	4312	4167	4007	3973	3984	4079	4244	4047	3935	4074	4013	4223	4181	4090	3986	3840	3698	3936	4061	4354	4245	4239	4031	3910	4124	3935	3961	4191	4262	4379	4202	4056	3701
4155	4191	4097	4130	4144	4059	4106	4023	4051	4053	4165	4023	4018	4069	4072	4204	4151	4220	3956	3939	4077	4084	4199	4156	3944	4105	4020	4182	4200	4212	4149	3857	3705	3760	4191	4321	4450	4375	4046	3899	3857	3954	4049	4103	4363	4245	4311	4025	3923	3663
4089	4241	4091	4053	4085	4162	4134	4171	4053	4225	4311	4156	4212	4084	4259	4314	4342	4181	4029	3962	4065	4245	4346	4175	4095	4031	4163	4174	4123	4007	3962	3830	3836	3937	4121	4311	4545	4396	4224	3881	3900	4087	4162	4352	4287	4274	4268	4003	3995	3696
4261	4040	4019	4083	4196	4016	4149	4035	4149	4218	4261	4263	4208	4062	4113	4328	4392	4212	4022	4101	4167	4189	4177	4101	4036	4166	4098	4246	4086	3991	3960	3757	3778	4084	4176	4473	4257	4286	4195	4010	4086	4236	4298	4459	4366	4294	3958	3954	3726	3778
4262	3991	3905	4064	4254	4241	4116	4057	4196	4146	4352	4179	4148	4276	4235	4279	4361	4193	3932	4207	4370	4262	4319	4087	3947	4237	4236	4334	4287	4034	3941	3938	3957	4173	4244	4171	4112	4073	4088	4065	4045	4256	4414	4548	4382	4145	3908	3761	3726	3769
4269	4236	4074	4248	4241	4185	3985	4070	4117	4224	4035	4121	4164	4205	4282	4268	4300	4298	4034	4221	4300	4244	4106	4137	4064	4234	4262	4492	4308	4134	3930	3840	4079	4017	4331	4099	4020	4006	3975	4169	4205	4361	4360	4365	4399	4013	3841	3791	3753	3966
4089	4160	4118	4208	4278	4021	4138	4172	4038	4124	4057	4113	4330	4417	4488	4444	4325	4259	4164	4269	4401	4148	4077	3919	4175	4370	4474	4404	4146	4031	4024	3997	4062	4360	4157	4111	3869	3813	3985	3986	4074	4362	4210	4215	4121	3984	3766	3708	3806	4067
4164	4117	4108	4193	4113	4033	4050	3933	4235	4205	4154	4141	4252	4527	4464	4445	4286	4180	4165	4282	4270	4158	4107	4020	4092	4459	4386	4234	4109	4026	3980	3952	4179	4233	4328	4095	3668	3770	3820	4008	4293	4334	4347	4011	3984	3856	3759	3812	3886	4066
4143	4046	4105	4182	4089	4148	4017	4138	4326	4213	4232	4408	4295	4473	4460	4472	4203	4360	4333	4235	4365	4130	4057	4005	4208	4262	4356	4241	3938	3910	3971	4293	4117	4247	4075	3950	3707	3759	3976	4161	4381	4244	4244	4015	3858	3606	3741	3924	4076	4254
4214	4152	4029	4074	4278	4221	4247	4250	4275	4414	4279	4163	4321	4368	4497	4281	4297	4258	4226	4378	4381	4056	3942	3941	4220	4320	4281	4130	4018	3922	4052	4195	4273	4062	3988	3831	3834	3862	3987	4239	4410	4338	4113	3924	3626	3666	3693	3996	4141	4393
4109	3998	4017	4212	4155	4274	4190	4233	4320	4318	4084	4202	4232	4402	4361	4319	4301	4346	4285	4240	4342	4025	3901	4001	4163	4293	4138	4096	3977	4044	4071	4284	4168	3989	3876	3751	3850	3977	4174	4389	4392	4193	4033	3943	3656	3658	3721	4197	4262	4473
4196	4173	4053	4169	4069	4090	4196	4189	4247	4213	4088	4195	4375	4481	4330	4485	4328	4251	4269	4158	4163	4051	3913	4032	4132	4185	4105	4015	3905	3853	4190	4267	4100	4003	3897	3820	3701	4058	4156	4420	4356	4178	3909	3752	3717	3826	3873	4136	4228	4483
4117	3957	4117	4049	4183	4115	4196	4256	4169	4186	4024	4004	4152	4424	4384	4321	4246	4313	4239	4247	4065	3920	3907	4052	4130	4204	3971	3846	3693	3988	4188	4201	4211	3920	3785	3719	3594	4062	4233	4385	4378	4164	3836	3630	3780	3895	4101	4309	4315	4354
4161	4117	4089	4100	4102	4060	4032	4117	4210	4137	3894	4013	4232	4279	4281	4205	4136	4316	4205	4108	4006	3888	3955	4037	4162	4110	3984	3812	3784	4003	4259	4185	4158	3767	3777	3728	3879	3910	4326	4334	4097	4081	3716	3740	3877	3975	4207	4217	4409	4177
4005	4063	4092	4123	4140	4149	4198	4262	4243	4079	4060	4088	4118	4231	4321	4074	4104	4303	4257	4101	4032	3791	3989	4040	4109	3955	3771	3812	3902	4052	4218	4095	4025	3819	3636	3717	3927	4113	4271	4260	4275	3842	3747	3699	3745	4063	4269	4414	4372	4295
4032	4051	4003	4181	4162	4158	4162	4244	4175	4091	3933	4040	4227	4276	4265	4096	4261	4197	4161	4115	3804	3814	3892	4058	4052	4042	3730	3765	3803	4151	4220	4181	3947	3781	3657	3714	3949	4233	4247	4270	4030	3869	3516	3710	3808	4137	4422	4335	4357	4286
4248	4039	4058	4138	4105	4175	4164	4247	4260	3984	4105	4044	4161	4167	4096	4051	4076	4445	4144	4083	3841	3824	3973	4084	4001	3884	3742	3720	3806	4125	4163	4088	4033	3955	3651	3835	4050	4102	4294	4201	3926	3657	3600	3626	3902	4249	4295	4313	4170	3990
4276	4066	4052	4156	4196	4243	4196	4329	4140	4005	3886	4109	4050	4165	4172	4098	4090	4256	4071	4030	3917	3799	3966	4052	4069	3855	3729	3655	4052	4254	4320	4070	4025	3647	3675	3796	4113	4107	4206	4083	3887	3631	3540	3800	3965	4071	4270	4333	4135	4056
4282	4223	4134	4321	4185	4333	4233	4363	4228	3958	4035	4195	4089	4175	4033	4033	4237	4273	4096	3998	3994	3788	4109	4001	4013	3771	3686	3819	4062	4233	4258	4120	4041	3837	3785	3927	4072	4274	4318	4125	3791	3490	3607	3754	4016	4295	4364	4214	4126	3925
4216	4210	4230	4172	4224	4376	4307	4337	4155	4035	4218	4184	4165	4179	4121	4148	4163	4349	4161	4000	3849	3989	3999	4017	3966	3730	3668	3792	3988	4251	4314	4183	3882	3776	3873	3941	4252	4414	4409	4019	3768	3616	3556	3677	4007	4241	4273	4415	4072	3958
4219	4309	4265	4353	4385	4403	4416	4386	4164	4175	4221	4319	4236	4130	4121	4134	4267	4263	4348	4004	3940	3934	4046	4181	4027	3903	3743	3865	4125	4290	4229	4116	3853	3784	3858	4073	4284	4323	4311	4096	3692	3592	3489	3788	4075	4416	4355	4247	4075	3724
4343	4277	4350	4509	4496	4435	4634	4375	4320	4201	4160	4222	4262	4184	4224	4216	4368	4408	4224	3969	3904	4044	3943	4139	4011	3802	3775	3986	4270	4325	4297	4025	3961	3759	3852	4064	4374	4286	4222	4057	3757	3529	3652	3842	4059	4339	4482	4378	4012	3801
4316	4394	4334	4379	4545	4570	4561	4590	4377	4413	4264	4274	4368	4248	4177	4172	4359	4306	4299	4162	4018	4136	4026	4158	4081	3774	3816	3966	4225	4359	4457	4082	3839	3807	3928	4084	4326	4350	4120	3811	3767	3591	3638	3891	4139	4377	4511	4451	4019	3849
4445	4425	4331	4486	4571	4537	4518	4404	4262	4262	4415	4370	4288	4235	4189	4135	4275	4422	4284	4142	4146	4061	4104	4202	3951	3878	3803	3966	4171	4429	4350	4036	3898	3776	4021	4158	4312	4389	4156	3857	3670	3630	3738	4016	4338	4454	4492	4460	4203	3868
4375	4409	4333	4464	4559	4557	4447	4364	4327	4308	4412	4399	4331	4160	4237	4113	4307	4378	4288	4240	4082	4165	4182	4228	4114	3870	3915	3943	4270	4400	4224	4122	3750	3844	3989	4216	4295	4236	4150	3941	3682	3646	3832	4065	4233	4595	4510	4450	4097	3793
4323	4485	4315	4458	4457	4425	4444	4399	4291	4330	4379	4408	4410	4172	4169	4130	4296	4266	4218	4180	4191	4172	4296	4331	4134	3932	4021	4165	4320	4380	4340	4051	3899	3891	3934	4190	4322	4334	4251	3867	3697	3776	3948	4084	4461	4618	4645	4337	4151	3884
4250	4330	4415	4344	4408	4418	4411	4190	4202	4186	4323	4441	4251	4174	4183	4181	4364	4315	4206	4139	4160	4186	4177	4333	4159	3934	3957	4093	4447	4610	4322	4187	3875	3823	3980	4228	4422	4295	4124	3827	3783	3677	3867	4250	4325	4531	4576	4425	4129	3985
4219	4338	4319	4360	4348	4237	4276	4190	4217	4297	4379	4385	4180	4086	4088	4036	4266	4318	4210	4138	4117	4136	4215	4350	4081	3982	3834	4176	4392	4467	4384	4262	3908	3822	3902	4247	4438	4422	4172	3949	3721	3791	3993	4370	4448	4548	4473	4280	4142	3854
4254	4314	4289	4379	4427	4248	4166	4259	4186	4158	4332	4319	4270	4154	4008	3942	4316	4187	4174	4170	4098	4172	4432	4145	4203	4021	4013	4194	4352	4667	4528	4243	4018	3901	4088	4248	4329	4312	4304	4055	3744	3809	4049	4426	4446	4492	4535	4343	4023	3877
4189	4228	4274	4412	4232	4191	4378	4157	4257	4160	4288	4229	4363	4057	4000	4117	4149	4244	4210	4041	4124	4257	4411	4299	4224	3997	3992	4107	4359	4692	4544	4199	4088	4100	4025	4296	4377	4346	4217	3935	3884	3889	4033	4259	4430	4549	4577	4214	3987	3698
4319	4391	4307	4342	4175	4196	4144	4228	4169	4196	4219	4262	4373	4113	3980	4004	4291	4266	4265	4141	4118	4273	4308	4264	4186	4025	3904	4165	4391	4419	4478	4242	4110	4086	4121	4216	4435	4354	4157	4042	3945	3864	3941	4228	4417	4537	4483	4263	4008	3629
4437	4296	4280	4401	4258	4069	4123	4043	4053	4044	4250	4231	4200	4072	3868	3908	4146	4288	4278	4081	4163	4201	4257	4359	4136	4138	4027	4253	4429	4462	4444	4327	3995	3948	3952	4177	4381	4347	4250	4174	3890	3783	3988	4232	4636	4564	4474	4327	4094	3671
4299	4286	4273	4460	4265	4133	4209	4194	4088	4169	4188	4233	4325	4195	3871	4118	4241	4397	4266	4076	4092	4129	4261	4233	4137	4077	4069	4185	4501	4441	4395	4288	4002	3824	4006	4252	4248	4319	4424	4036	3907	3888	3992	4239	4416	4442	4557	4287	4056	3770
4457	4526	4339	4424	4190	4217	4161	4128	4223	4318	4254	4293	4302	4164	4001	4067	4369	4231	4272	4195	4058	4091	4285	4351	4251	4196	4119	4228	4371	4517	4290	4093	3925	3908	3968	4202	4450	4321	4278	4160	3938	3881	4027	3898	4300	4511	4646	4467	4137	3787
4478	4341	4425	4353	4300	4140	4355	4339	4303	4182	4249	4283	4352	4148	4077	4187	4318	4416	4370	4197	4174	4171	4286	4416	4399	4298	4080	4253	4358	4499	4447	4072	4063	3909	3817	4092	4161	4310	4207	4062	3918	3790	3792	3998	4177	4390	4512	4545	4165	3968
4401	4403	4361	4365	4306	4358	4223	4223	4307	4249	4378	4283	4312	4245	4201	4245	4380	4463	4388	4289	4133	4111	4279	4339	4287	4212	4126	4198	4194	4411	4282	4122	3987	3853	3843	4127	4256	4359	4224	4232	3797	3847	3781	3842	4173	4430	4456	4484	4253	3995
4440	4397	4302	4431	4271	4204	4348	4191	4256	4220	4201	4300	4371	4204	4209	4238	4332	4508	4343	4293	4172	4000	4078	4297	4278	4206	4019	4056	4115	4260	4221	4115	4022	3792	3930	3929	4179	4385	4418	4311	4031	3863	3854	3840	4230	4324	4384	4573	4304	3936
4383	4188	4446	4442	4331	4281	4291	4339	4388	4341	4263	4376	4395	4318	4313	4206	4280	4651	4291	4178	4038	3935	4163	4214	4244	4329	4067	3837	4048	4110	4299	4255	3962	3864	3880	3942	4160	4266	4402	4384	4118	4000	3858	3888	4081	4296	4536	4618	4535	4100
4293	4224	4265	4464	4452	4477	4238	4518	4530	4501	4193	4481	4380	4178	4227	4343	4292	4531	4470	4410	4083	4098	4123	4285	4208	4273	3996	4024	3968	4170	4287	4355	4240	3894	3886	3917	4309	4415	4422	4416	4184	3963	3797	3960	4062	4290	4589	4470	4444	4244
4336	4251	4228	4302	4538	4363	4403	4509	4384	4537	4325	4356	4342	4383	4256	4267	4394	4592	4524	4327	4170	4039	4111	4107	4376	4210	3992	3964	3970	4191	4196	4361	4146	4127	4031	3962	4203	4502	4544	4454	4186	4165	3875	3872	4030	4269	4530	4592	4486	4410
4392	4170	4303	4314	4523	4444	4446	4500	4464	4495	4435	4344	4549	4389	4251	4370	4336	4336	4589	4260	4078	3981	4063	4114	4357	4213	4144	4044	3949	4058	4358	4403	4331	4034	3996	3987	4262	4417	4598	4625	4331	4126	3915	3903	3850	4158	4208	4467	4661	4534
4452	4269	4351	4489	4287	4512	4546	4441	4609	4395	4399	4254	4375	4304	4440	4211	4293	4496	4415	4235	4159	4018	3995	4142	4314	4254	4063	4079	3999	4067	4321	4593	4468	4226	3913	4025	4165	4432	4609	4669	4544	4206	3954	3873	3976	4099	4238	4467	4467	4411
4453	4251	4190	4356	4396	4478	4473	4413	4458	4348	4353	4289	4289	4443	4331	4298	4374	4461	4477	4423	4209	4141	4045	4061	4320	4348	4289	4208	4146	4163	4410	4426	4472	4281	4085	4109	4050	4504	4569	4675	4513	4275	4006	3825	3882	4125	4123	4480	4428	4597
4360	4301	4216	4517	4309	4516	4438	4517	4377	4333	4419	4325	4399	4377	4475	4291	4387	4475	4468	4430	4279	4078	4193	4190	4208	4377	4254	4222	4056	4039	4314	4551	4493	4389	4089	4110	4156	4211	4366	4568	4645	4401	4011	3899	3909	3894	4128	4368	4609	4695
4433	4259	4223	4414	4574	4453	4411	4378	4421	4440	4372	4287	4476	4402	4486	4362	4424	4329	4417	4484	4389	4115	4057	4063	4294	4254	4354	4228	4137	4176	4401	4349	4487	4368	4237	4107	4166	4131	4312	4547	4501	4360	4060	3911	3877	4024	4173	4233	4596	4488
4355	4382	4277	4638	4581	4505	4298	4487	4393	4382	4341	4306	4399	4355	4456	4341	4330	4316	4294	4282	4217	4086	3925	4171	4264	4427	4288	4165	4221	4247	4316	4550	4385	4309	4308	4029	3958	4104	4223	4302	4513	4358	4242	4032	3841	3944	3962	4251	4387	4345
4463	4228	4400	4452	4554	4529	4446	4393	4365	4509	4293	4237	4378	4302	4529	4478	4251	4158	4172	4201	4230	4176	4008	4081	4125	4310	4344	4309	4296	4200	4189	4505	4458	4394	4246	4134	4091	3996	4037	4195	4417	4485	4314	4223	3894	3867	3864	4086	4262	4411
4508	4349	4404	4458	4577	4404	4393	4402	4429	4308	4299	4286	4106	4305	4287	4261	4134	4107	4269	4276	4346	4176	4093	3964	4109	4125	4399	4386	4228	4161	4221	4220	4293	4408	4234	4180	4067	4044	4083	4127	4288	4395	4338	4152	4021	3904	3877	3916	4188	4277
4204	4273	4358	4461	4463	4438	4408	4362	4238	4372	4329	4179	4075	4256	4292	4275	4261	4113	4197	4156	4411	4233	4209	4059	4026	4184	4281	4442	4265	4100	4002	4059	4142	4151	4288	4252	4004	4008	3895	3989	4350	4301	4576	4397	4235	4054	3808	3765	3983	4073
4467	4328	4373	4322	4353	4527	4280	4389	4217	4273	4370	4239	4313	4323	4402	4438	4316	4207	4205	4034	4209	4261	4325	4170	4149	4114	4152	4358	4419	4187	3928	4017	4085	4194	4236	4301	4244	3997	4022	4034	4187	4245	4462	4531	4297	4086	3975	3973	4017	4002
4427	4351	4269	4479	4534	4334	4429	4404	4240	4492	4336	4343	4200	4223	4237	4293	4364	4220	4161	4077	4190	4189	4241	4150	4159	4200	4311	4466	4416	4138	4123	3960	4009	4081	4214	4396	4206	4068	4104	3901	4135	4240	4369	4428	4277	4185	4047	3940	3942	4078
4418	4331	4454	4377	4445	4394	4477	4387	4302	4446	4237	4268	4219	4150	4319	4274	4289	4141	4140	4025	4161	4173	4095	4176	4206	4086	4187	4459	4601	4350	4086	3973	4089	4089	4268	4426	4418	4127	3990	3958	4060	4238	4392	4378	4284	4340	4164	4032	3903	3865
4438	4281	4370	4311	4317	4261	4368	4326	4134	4245	4162	4258	4245	4134	4152	4304	4387	4204	4182	4130	4094	4245	4131	4163	4320	4056	4333	4382	4494	4287	4153	3787	3962	4066	4293	4522	4354	4246	4168	4108	4014	4166	4249	4382	4413	4394	4270	4107	3932	4037
4435	4336	4348	4327	4411	4261	4152	4277	4182	4301	4229	4320	4286	4213	4350	4420	4526	4452	4315	4280	4065	4292	4313	4419	4327	4271	4170	4392	4469	4394	4182	3877	3915	3972	4177	4393	4419	4525	4269	4145	4042	4080	4063	4360	4413	4393	4372	4332	4018	3905
4355	4368	4192	4367	4323	4217	4260	4320	4216	4225	4257	4374	4408	4403	4397	4485	4565	4541	4587	4212	4375	4393	4447	4544	4409	4300	4194	4297	4261	4427	4231	4160	4122	3883	4169	4286	4391	4538	4278	4127	4017	3912	4072	4244	4360	4385	4479	4175	4138	4044
4321	4326	4375	4473	4431	4391	4353	4363	4358	4440	4229	4265	4399	4378	4133	4241	4526	4445	4585	4570	4412	4396	4503	4568	4491	4435	4286	4229	4257	4315	4276	4257	4177	4132	4181	4333	4271	4351	4285	4285	3995	3908	3923	3913	4134	4407	4307	4345	4278	4162
4342	4316	4427	4410	4455	4405	4213	4385	4521	4274	4370	4403	4334	4254	4298	4299	4375	4339	4426	4436	4393	4326	4343	4348	4444	4344	4223	4148	4182	4350	4340	4351	4280	4178	4251	4270	4280	4377	4271	4149	4142	4046	3876	3996	4089	4134	4214	4348	4298	4179
4464	4408	4404	4518	4350	4397	4202	4309	4279	4270	4248	4364	4352	4205	4233	4255	4335	4367	4354	4240	4117	4135	3973	4291	4424	4297	4171	4043	4040	4055	4173	4193	4175	4207	4204	4079	4179	4281	4510	4291	4297	4063	3994	4052	3978	4196	4077	4315	4208	4280
4424	4488	4325	4482	4414	4406	4338	4244	4297	4321	4355	4124	4120	4155	4216	4096	4058	4197	4277	4171	4104	4019	4049	4295	4256	4303	4195	4033	3983	3964	4132	4081	4306	4322	4168	4039	4125	4178	4239	4306	4363	4116	3933	3906	3930	4004	3915	4187	4194	4328
4407	4394	4371	4233	4305	4357	4254	4304	4267	4352	4163	4201	4175	4070	4249	4115	4114	4142	4311	4221	4225	4012	4207	4102	4143	4318	4272	4061	4076	4075	4183	4365	4269	4216	4289	4207	4048	4086	4115	4186	4123	4244	4145	4131	3998	3949	4017	4108	4165	4257
4461	4303	4426	4264	4265	4504	4221	4354	4376	4432	4188	4198	4184	4136	4207	4309	4217	4234	4216	4299	4254	4174	4154	4190	4309	4170	4205	4220	4071	4072	4149	4144	4302	4213	4206	4152	4178	4050	4119	4134	4230	4129	4147	4248	4114	3985	4003	4084	4082	4258
4495	4544	4365	4458	4484	4496	4271	4307	4429	4387	4331	4270	4363	4322	4305	4354	4185	4229	4243	4335	4229	4286	4186	4245	4246	4378	4278	4357	4260	4262	4210	4300	4299	4411	4539	4315	4110	4007	3997	4075	4027	4228	4214	4343	4172	4137	4040	4080	3954	4053
4601	4495	4377	4497	4471	4364	4496	4333	4332	4346	4384	4211	4355	4292	4207	4265	4339	4285	4248	4127	4090	4284	4433	4230	4217	4277	4310	4268	4438	4360	4420	4227	4428	4258	4383	4403	4282	4152	4164	3914	4075	4081	4116	4216	4253	4285	4277	4192	4079	4176
4543	4519	4399	4599	4402	4416	4398	4359	4187	4257	4269	4241	4032	4213	4186	4034	4235	4279	4088	4044	4131	4291	4297	4422	4229	4253	4348	4244	4352	4494	4383	4190	4316	4139	4476	4532	4320	4229	4236	4010	3963	4156	4252	4399	4312	4279	4132	4055	4144	4074
4634	4390	4397	4464	4334	4339	4245	4173	4302	4280	4107	4148	4207	4106	4104	4126	4125	4048	4180	4160	4246	4279	4385	4252	4257	4193	4240	4347	4124	4309	4271	4388	4267	4292	4256	4418	4412	4304	4214	4189	4198	4205	4234	4314	4311	4387	4485	4251	4003	4151
4511	4249	4214	4253	4092	4061	3964	4113	4039	4050	4297	4020	4251	4184	4140	4064	4180	4216	4227	4073	4207	4107	4319	4405	4402	4372	4205	4227	4214	4181	4353	4187	4308	4223	4115	4302	4230	4333	4286	4276	4226	4228	4368	4373	4349	4312	4364	4227	4234	4026
4254	4180	4078	4203	4012	4090	4051	4089	4047	4250	4145	4230	4444	4312	4263	4082	4321	4196	4338	4290	4422	4356	4383	4401	4325	4296	4152	4118	4069	4293	4206	4270	4287	4075	4004	4229	4207	4166	4446	4147	4387	4235	4229	4440	4471	4456	4390	4401	4249	4181
4312	4093	4232	4107	4178	4030	4019	4144	4238	4222	4236	4312	4305	4456	4311	4315	4142	4263	4398	4440	4319	4369	4417	4397	4446	4344	4295	4212	4359	4322	4387	4351	4148	4200	4051	4067	4217	4162	4176	4381	4337	4353	4249	4285	4332	4250	4241	4320	4160	4242
4157	4170	4081	4266	4195	4177	4337	4292	4260	4307	4308	4361	4449	4315	4305	4279	4266	4298	4431	4406	4386	4356	4285	4327	4318	4356	4263	4290	4237	4344	4289	4277	4243	4200	4245	4232	4067	4090	4319	4321	4275	4477	4315	4202	4274	4161	4111	4228	4253	4215
4360	4264	4173	4388	4268	4317	4226	4289	4348	4337	4222	4390	4350	4347	4288	4325	4171	4220	4184	4358	4308	4287	4034	4027	4110	4170	4242	4156	4257	4256	4384	4367	4535	4452	4463	4441	4160	4129	4311	4452	4311	4321	4410	4121	4182	4070	4074	4129	4209	4239
4501	4430	4393	4279	4387	4278	4337	4303	4218	4358	4325	4284	4169	4107	4059	4212	4207	4198	4087	4174	4228	4117	4016	4069	4020	3976	4224	4187	4228	4268	4161	4322	4291	4375	4351	4340	4314	4396	4259	4347	4298	4356	4275	4149	4233	3932	3906	4044	4217	4199
4545	4575	4100	4260	4281	4253	4368	4346	4251	4299	4382	4271	4177	4004	4149	4198	4317	4127	4174	4189	4122	4106	4059	4033	3901	4018	4089	4152	4212	4246	4269	4164	4132	4201	4268	4518	4364	4330	4149	4259	4433	4283	4271	4226	4016	4133	4000	4027	4158	4231
4376	4197	4108	4152	4194	4113	4317	4240	4450	4492	4177	4121	4313	4268	4325	4225	4252	4392	4315	4087	4137	4014	3963	4002	4219	4036	4082	4287	4246	4293	4037	4064	3990	4158	4151	4246	4361	4361	4223	4202	4191	4254	4384	4305	4146	4062	4244	4081	4079	4065
4325	4078	4224	4076	4189	4339	4259	4510	4384	4353	4423	4456	4271	4284	4266	4380	4512	4475	4425	4260	4240	4236	4143	4266	4167	4201	4151	4226	4339	4328	4156	4024	3941	3971	4001	4297	4161	4290	4360	4347	4312	4146	4311	4218	4402	4401	4283	4273	4233	4169
4206	4019	4058	4071	4110	4224	4451	4562	4389	4365	4486	4369	4336	4265	4363	4538	4445	4454	4473	4329	4322	4341	4231	4259	4368	4301	4333	4340	4453	4421	4358	4291	4241	4246	4061	4208	4260	4282	4191	4305	4285	4255	4298	4254	4275	4563	4473	4468	4327	4244
4146	4136	4286	4324	4332	4388	4392	4502	4413	4568	4458	4334	4306	4295	4348	4375	4365	4567	4522	4426	4433	4224	4384	4485	4446	4483	4496	4382	4501	4582	4513	4438	4292	4351	4250	4279	4284	4324	4217	4165	4017	4229	4081	4256	4355	4421	4514	4644	4563	4270
4168	4368	4276	4410	4423	4550	4435	4474	4517	4344	4334	4292	4415	4367	4106	4372	4198	4247	4126	4238	4292	4312	4229	4410	4514	4495	4346	4591	4446	4478	4440	4408	4526	4319	4329	4254	4266	4130	4369	4348	4299	4251	4029	4077	4204	4245	4335	4448	4622	4464
4438	4376	4596	4650	4595	4595	4394	4342	4466	4199	4206	4335	4155	3995	4111	4297	4262	4146	4212	4235	4314	4256	4316	4240	4275	4488	4453	4380	4308	4421	4476	4371	4434	4515	4572	4462	4377	4219	4263	4394	4188	4228	4105	4093	4115	4250	4339	4439	4265	4357
4642	4447	4632	4540	4591	4504	4275	4204	4196	4029	4226	4169	3903	4135	4161	4143	4093	4171	4153	4067	4014	4063	4131	4092	4194	4164	4363	4365	4348	4204	4371	4391	4356	4534	4533	4476	4506	4360	4394	4341	4180	4299	4217	4217	4211	4143	4357	4257	4240	4316
4568	4620	4587	4592	4673	4354	4299	4100	4074	4313	4144	3986	4017	4175	4038	4062	4054	4190	4137	4028	4066	4226	4231	4202	4150	4248	4216	4099	4066	4095	4094	4037	4112	4345	4247	4438	4472	4451	4462	4386	4450	4322	4431	4344	4383	4247	4200	4278	4302	4074
4445	4646	4478	4537	4341	4370	4232	4047	4137	4259	4056	4194	4245	4114	3979	4210	4263	4332	4093	4172	4247	4220	4115	4103	4302	4036	4109	4253	4027	3950	3985	4161	4131	4285	4216	4319	4406	4470	4420	4287	4571	4383	4486	4388	4423	4390	4281	4205	4262	4192
4555	4509	4385	4565	4165	4278	4188	4134	4206	4082	4241	4379	4244	4092	4371	4354	4346	4345	4229	4219	4290	4162	4228	4383	4222	4199	4299	4250	4129	4207	4166	4113	4186	4196	4196	4340	4387	4364	4294	4376	4527	4575	4563	4350	4327	4245	4291	4314	4278	4295
4583	4454	4415	4303	4303	4309	4316	4285	4327	4284	4217	4282	4289	4344	4403	4364	4385	4380	4440	4475	4397	4288	4406	4425	4394	4495	4275	4269	4194	4227	4314	4196	4271	4294	4285	4265	4238	4430	4233	4275	4469	4563	4585	4340	4261	4258	4186	4402	4366	4206
4524	4234	4358	4213	4405	4252	4284	4503	4480	4537	4551	4509	4447	4620	4459	4453	4616	4654	4432	4503	4255	4390	4346	4418	4536	4382	4375	4326	4292	4438	4440	4359	4172	4254	4146	4229	4314	4257	4202	4291	4283	4355	4309	4246	4305	4189	4146	4350	4456	4251
4441	4304	4324	4341	4447	4487	4582	4451	4569	4578	4489	4547	4557	4422	4513	4440	4597	4397	4437	4346	4458	4365	4502	4514	4405	4394	4548	4510	4418	4373	4497	4456	4553	4390	4397	4316	4179	4271	4240	4292	4377	4446	4249	4240	4257	4457	4283	4377	4536	4486
4568	4654	4457	4451	4735	4490	4521	4539	4572	4632	4420	4473	4383	4595	4390	4439	4357	4293	4321	4148	4344	4284	4196	4406	4397	4375	4446	4515	4563	4429	4440	4614	4477	4550	4428	4432	4398	4182	3951	4164	4138	4343	4317	4295	4332	4460	4492	4351	4414	4481
4434	4728	4534	4586	4479	4550	4519	4684	4602	4400	4297	4536	4303	4237	4408	4283	4294	4104	4213	4119	4275	4242	4144	4167	4079	4141	4290	4434	4507	4626	4625	4547	4429	4487	4557	4414	4471	4315	4180	4060	4207	4338	4281	4216	4312	4295	4453	4436	4322	4516
4672	4664	4577	4652	4625	4616	4479	4423	4385	4267	4182	4344	4259	4349	4157	4172	4135	4123	4134	4064	4085	4109	4065	4048	4078	4107	4119	4345	4487	4409	4517	4553	4415	4527	4574	4505	4547	4456	4391	4246	4112	4350	4301	4314	4239	4261	4283	4464	4416	4501
4569	4715	4611	4638	4730	4314	4355	4357	4133	4192	4165	4159	4200	4075	4181	3959	4226	3999	4077	4017	3912	3898	4037	4085	4111	4128	4126	4021	4242	4128	4135	4229	4375	4548	4423	4430	4438	4647	4452	4349	4371	4324	4316	4145	4194	4043	4149	4437	4512	4640
4543	4608	4488	4512	4511	4116	4183	4250	4194	4223	4144	4091	4144	4007	4071	4055	4059	4204	3954	4080	3951	4010	4002	4091	3991	4058	3993	4047	4037	3938	4041	4060	4170	4328	4344	4368	4397	4497	4588	4454	4508	4432	4392	4317	4243	4247	4032	4175	4361	4499
4638	4424	4314	4395	4244	4146	4193	4266	4210	4328	4208	4149	4296	4194	4151	4129	4331	4287	4217	4095	4162	4173	4256	4067	4086	4016	4042	3907	3882	3890	3931	3915	4100	4247	4233	4235	4302	4389	4478	4579	4626	4593	4312	4504	4265	4251	4166	4079	4349	4348
4377	4489	4190	4281	4129	4088	4164	4220	4124	4195	4166	4378	4340	4131	4334	4272	4377	4337	4196	4124	4110	4313	4371	4063	4162	4047	4060	4018	3975	3963	4064	4065	3951	4041	4076	4101	4287	4237	4434	4647	4492	4556	4454	4435	4360	4308	4174	4137	4080	4291
4374	4316	4141	4344	4180	4148	4271	4167	4265	4402	4316	4371	4390	4379	4287	4409	4596	4529	4400	4531	4560	4450	4532	4329	4258	4147	4122	4236	4096	4031	4132	3947	4021	3969	3972	4053	4105	4207	4242	4436	4450	4406	4316	4416	4452	4370	4391	4200	4204	4240
4456	4423	4283	4210	4288	4262	4346	4330	4311	4355	4350	4420	4592	4426	4458	4483	4583	4690	4433	4366	4512	4559	4445	4459	4367	4344	4264	4286	4164	4157	4245	4062	4067	4055	3920	3982	3885	4045	4181	4429	4253	4485	4333	4392	4495	4595	4428	4353	4222	4242
4360	4274	4190	4309	4250	4210	4408	4334	4468	4505	4408	4450	4588	4566	4449	4592	4536	4489	4516	4557	4579	4535	4660	4707	4598	4280	4478	4371	4425	4283	4370	4262	4266	4269	4020	3999	4053	3984	3982	3959	4409	4231	4306	4484	4456	4736	4576	4359	4247	4165
4388	4334	4392	4372	4370	4444	4638	4620	4475	4425	4506	4644	4635	4510	4530	4574	4622	4660	4496	4359	4607	4574	4656	4610	4587	4573	4304	4431	4369	4431	4326	4438	4315	4246	4207	3969	3926	3843	3913	4024	4293	4237	4342	4356	4643	4590	4545	4366	4366	4327
4433	4304	4512	4568	4424	4554	4591	4599	4619	4574	4557	4531	4779	4476	4476	4572	4564	4414	4396	4472	4613	4490	4760	4528	4409	4548	4484	4467	4491	4580	4425	4437	4432	4315	4286	4120	3992	3963	4033	4099	4110	3976	4133	4314	4512	4627	4674	4424	4387	4292
4586	4362	4393	4666	4640	4534	4704	4664	4636	4685	4525	4402	4658	4533	4592	4601	4435	4508	4478	4406	4536	4612	4615	4336	4370	4433	4477	4608	4545	4452	4517	4645	4449	4338	4270	4185	4190	4001	4153	4061	4167	4201	4077	4276	4324	4595	4601	4347	4390	4524
4512	4588	4660	4717	4567	4496	4628	4513	4663	4742	4561	4637	4590	4309	4463	4370	4345	4411	4455	4392	4439	4495	4454	4429	4215	4276	4383	4494	4578	4452	4454	4500	4438	4519	4399	4296	4236	4125	4074	4182	4153	4129	4065	4027	4293	4523	4575	4527	4560	4665
4588	4774	4670	4793	4625	4674	4620	4571	4522	4539	4584	4550	4586	4328	4336	4271	4497	4244	4311	4312	4263	4324	4209	4251	4227	4121	4157	4307	4438	4372	4510	4483	4575	4385	4462	4441	4299	4294	4202	4354	4300	4213	4015	4096	4200	4343	4353	4261	4511	4587
4738	4792	4762	4853	4708	4596	4478	4520	4567	4533	4520	4483	4395	4337	4048	4192	4114	4184	4130	4213	4131	4098	4154	4131	4122	3981	4110	4247	4268	4497	4335	4435	4532	4496	4404	4439	4474	4347	4337	4332	4278	4225	4099	3986	4063	4110	4085	4201	4543	4613
4770	4950	4717	4561	4611	4457	4565	4383	4302	4460	4324	4299	4294	4161	3959	3978	4111	4189	3966	3941	3980	3978	3960	4004	4010	3996	3978	4132	4096	4238	4246	4364	4357	4433	4391	4511	4605	4483	4535	4533	4258	4125	4069	4007	3978	4075	4106	4280	4534	4548
4973	4901	4582	4548	4544	4409	4466	4304	4293	4359	4322	4101	4107	4009	4007	3972	4068	4007	3958	3957	3862	3898	4001	4049	4102	3932	3987	4089	4159	4205	4251	4332	4268	4371	4389	4543	4522	4592	4573	4502	4302	4132	4010	4105	3981	4058	4092	4221	4645	4495
4986	4825	4582	4485	4475	4210	4486	4377	4221	4441	4272	3976	4009	4055	3964	3826	4036	4020	3912	3985	3781	3903	3918	4109	4026	3977	3855	4087	4022	3975	4073	4118	4073	4355	4421	4476	4663	4637	4563	4469	4377	4087	4142	4063	3944	3973	4028	4151	4418	4390
4964	4679	4496	4231	4486	4224	4328	4192	4162	4237	4145	3942	3945	4034	4099	3911	3927	4018	4024	3926	3943	3886	3882	3922	3965	4151	3977	3967	3936	3829	3968	4195	4129	4032	4324	4395	4465	4555	4556	4445	4492	4373	4269	4166	4072	3891	3927	4068	4238	4336
4746	4328	4627	4325	4307	4231	4145	4131	4273	4109	4081	4120	3969	4051	3985	3948	3971	4124	4106	4050	3920	4052	3954	3951	4005	3928	4003	3944	4140	4013	3980	4014	4004	4198	4214	4452	4315	4469	4517	4556	4500	4389	4449	4134	4142	4097	4029	4153	4288	4297
4811	4588	4363	4258	4039	4293	4134	4031	4019	3990	3993	4013	3873	4006	4164	4175	4035	4139	4082	4162	4151	4290	3985	4166	3892	4095	4126	3964	4105	4030	3949	3987	4200	4105	4101	4377	4300	4447	4402	4512	4640	4359	4371	4204	4068	4144	4182	4123	4141	4168
4571	4477	4289	4352	4231	4140	4199	3859	4000	4049	3947	4103	3976	4177	4247	4278	4185	4090	4249	4325	4282	4266	4079	3948	3946	4074	3981	4258	4088	3874	3859	3948	4025	4012	4122	4264	4304	4379	4327	4450	4559	4447	4371	4277	4195	4135	4114	4037	4045	4140
4697	4480	4257	4262	4210	3959	3978	3940	3980	4127	3976	3974	4113	4115	4117	4260	4168	4275	4221	4340	4281	4346	4254	4215	4118	4035	4074	3965	4059	3983	3859	3833	3982	3979	4200	4101	4288	4344	4268	4474	4522	4495	4476	4323	4330	4333	4019	4059	3996	4140
4683	4386	4290	4060	4324	4100	3915	3982	4074	3967	4062	4097	4178	4186	4268	4274	4470	4304	4238	4347	4286	4354	4261	4207	4289	4152	4166	3963	3922	3913	3746	3946	3929	3918	4052	4119	4217	4256	4348	4367	4375	4531	4378	4546	4352	4337	4213	4071	4040	3934
4697	4265	4272	4147	4243	4090	4109	4157	4109	4223	4162	4201	4344	4343	4378	4339	4356	4431	4376	4521	4234	4187	4246	4349	4238	4216	4205	4153	4131	3917	3786	4070	4029	4072	4130	4201	4127	4074	4314	4367	4462	4540	4504	4645	4503	4176	4109	3946	4048	3947
4425	4232	4231	4142	3926	3967	3960	4150	4137	4220	4236	4350	4291	4370	4507	4320	4366	4433	4426	4470	4264	4444	4478	4394	4246	4244	4254	4226	4111	3987	4070	4188	4145	4029	3955	4118	4131	4126	4171	4370	4319	4521	4570	4588	4346	4310	4202	4163	4061	4054
4261	4392	4239	4025	4107	4107	4097	4169	4219	4225	4234	4316	4390	4467	4371	4505	4397	4424	4363	4278	4455	4537	4555	4437	4442	4334	4197	4126	4100	4198	4173	4142	3902	3887	3967	3926	4021	4125	4184	4261	4472	4387	4607	4610	4570	4396	4243	3890	3968	4163
4229	4106	4039	4047	4021	4072	4173	4147	4159	4301	4294	4320	4567	4544	4503	4428	4576	4555	4488	4448	4566	4485	4506	4545	4448	4470	4335	4331	4135	4140	4136	4148	4020	3909	3970	4051	4097	4081	4070	4240	4318	4551	4735	4629	4647	4512	4000	4128	3921	3999
4244	4037	4041	4093	4218	4148	4082	4104	4112	4197	4399	4341	4394	4614	4654	4684	4452	4620	4612	4484	4571	4527	4671	4399	4469	4471	4329	4387	4315	4050	3983	3981	4093	4039	3909	4023	4033	3906	4109	4372	4340	4540	4692	4744	4727	4359	4206	4125	3887	3816
4087	4117	3989	4160	4150	4160	4187	4258	4317	4403	4506	4571	4511	4512	4717	4552	4444	4611	4648	4628	4732	4528	4638	4452	4490	4411	4361	4409	4449	4334	4499	4205	4217	4164	3967	4126	4009	4040	4121	4135	4454	4470	4808	4521	4431	4341	4242	4194	3859	4053
4190	4146	4097	4236	3996	4049	4345	4277	4228	4384	4464	4612	4444	4543	4475	4597	4447	4473	4623	4654	4683	4719	4705	4593	4543	4359	4219	4203	4175	4280	4187	4246	4143	3936	3957	3839	3951	3980	4100	4303	4379	4462	4541	4549	4572	4624	4410	4103	4090	4037
4252	4281	4214	4131	4171	4074	4366	4255	4428	4479	4482	4417	4445	4523	4586	4623	4709	4709	4689	4712	4683	4637	4636	4583	4511	4566	4506	4423	4317	4216	4301	4256	4015	4004	4024	3986	4032	4123	4154	4311	4239	4262	4415	4676	4482	4511	4433	4286	3968	4014
4474	4249	4191	4181	4302	4202	4210	4355	4336	4424	4508	4510	4370	4466	4590	4768	4614	4582	4738	4696	4718	4753	4569	4595	4540	4539	4566	4492	4457	4319	4173	4286	4228	4084	3874	3963	3943	3984	4045	4163	4256	4370	4546	4645	4585	4629	4385	4151	4038	3883
4226	4274	4080	4284	4120	4190	4220	4204	4236	4330	4443	4610	4532	4541	4599	4801	4729	4789	4624	4733	4751	4767	4706	4737	4458	4438	4565	4562	4567	4320	4287	4162	4239	4147	4078	3962	3892	3968	4173	4282	4422	4465	4602	4627	4618	4595	4510	4171	3924	3797
4351	4235	4205	4168	4003	4125	4109	4170	4370	4458	4580	4426	4488	4616	4493	4594	4739	4694	5016	4866	4757	4706	4611	4631	4587	4515	4402	4487	4480	4260	4274	4285	4159	4202	3996	4020	4120	4152	4165	4303	4426	4521	4607	4591	4704	4448	4158	4170	4178	4053
4326	4180	4049	4152	4015	4059	4224	4243	4380	4427	4562	4623	4529	4392	4622	4661	4770	4698	4681	4787	4755	4650	4653	4495	4491	4429	4491	4473	4552	4316	4305	4156	4249	4133	4123	3955	4045	4062	4162	4300	4409	4495	4654	4503	4528	4534	4461	4160	4062	4072
4366	4162	4123	4189	3984	4143	4124	4299	4364	4617	4548	4588	4572	4595	4572	4437	4680	4599	4608	4580	4768	4659	4568	4728	4693	4551	4369	4365	4406	4153	4345	4168	4130	4059	3902	3984	4133	4144	4321	4473	4503	4651	4510	4484	4506	4575	4373	4339	4171	4202
4414	4176	4153	4108	4091	4122	4186	4327	4477	4630	4510	4552	4460	4604	4497	4599	4541	4660	4637	4586	4575	4632	4710	4531	4380	4571	4445	4331	4435	4383	4291	4136	4241	4019	4274	4024	4227	4209	4218	4331	4450	4533	4602	4812	4639	4540	4316	4306	4012	4043
4306	4182	4155	4160	4075	4034	4240	4292	4400	4357	4424	4430	4594	4354	4478	4490	4709	4460	4496	4571	4536	4652	4645	4626	4358	4371	4363	4441	4261	4250	4247	3998	4003	4068	3999	4160	4187	4170	4343	4160	4535	4511	4543	4530	4667	4572	4414	4145	3985	4107
4351	4150	4126	4064	4133	4124	4110	4307	4309	4418	4552	4373	4408	4554	4450	4486	4516	4496	4577	4488	4542	4558	4451	4558	4405	4604	4356	4372	4374	4323	4088	4248	4174	4188	4192	4236	4220	4323	4358	4393	4492	4645	4706	4802	4554	4463	4341	4262	3911	4238
4441	4379	4240	4174	4050	4038	4092	4224	4328	4343	4287	4295	4344	4277	4373	4497	4534	4454	4667	4566	4439	4530	4452	4483	4375	4458	4425	4249	4267	4377	4082	4179	4000	4183	4016	4172	4026	4157	4334	4329	4623	4664	4558	4571	4499	4434	4280	4214	4091	4084
4431	4321	4168	4149	4182	4220	4211	4256	4332	4332	4335	4203	4363	4372	4350	4306	4432	4592	4513	4679	4510	4319	4473	4493	4472	4478	4490	4334	4169	4142	4118	4124	4031	4060	4032	4114	4007	4341	4352	4492	4542	4559	4543	4517	4550	4453	4183	4199	4072	4072
4590	4332	4232	4134	4209	4094	4227	4142	4325	4234	4243	4363	4241	4360	4492	4571	4553	4400	4568	4618	4633	4405	4363	4324	4298	4502	4335	4087	4130	4166	4052	4183	4072	4137	4110	4118	4183	4264	4358	4544	4562	4663	4599	4446	4347	4344	4304	4239	4166	4098
4592	4436	4296	4209	4183	4236	4069	4156	3982	4149	4077	4002	4074	4383	4373	4528	4662	4508	4476	4328	4239	4232	4559	4339	4345	4110	4221	4067	4182	4120	4190	4006	4062	4003	4017	4220	4266	4633	4519	4535	4692	4705	4556	4657	4445	4395	4278	4111	4098	4205
4639	4451	4162	4199	4126	4255	4194	4030	4189	4064	4204	4188	4286	4272	4320	4364	4280	4544	4409	4335	4182	4165	4374	4196	4172	4082	4272	4308	4173	4033	4246	4004	3893	4051	4153	4304	4358	4360	4561	4471	4654	4610	4559	4642	4343	4420	4318	4198	4165	4226
4689	4583	4568	4292	4395	4273	4245	4245	4135	4213	4287	4360	4300	4347	4287	4265	4129	4159	4110	4187	4207	4243	4202	4175	4278	4324	4104	4187	4267	4043	4053	3957	3998	4119	4443	4473	4552	4590	4710	4782	4597	4706	4576	4533	4390	4329	4166	4256	4226	4135
4866	4856	4589	4494	4297	4126	4160	4090	4243	4204	4067	4209	4226	4286	4425	4227	4288	3989	3947	4150	4046	4249	4102	4116	4111	4133	4139	4127	3980	4058	4115	4089	4271	4218	4531	4450	4572	4696	4646	4572	4750	4720	4559	4484	4305	4253	4097	4144	4054	4337
4894	4703	4588	4521	4291	4196	4090	4230	4192	4178	4060	3969	3920	4127	4090	4124	4178	4134	4248	4052	3946	4003	4131	4311	4108	4127	4329	4099	3967	4066	4237	4028	4220	4373	4335	4394	4401	4691	4710	4673	4764	4733	4608	4515	4136	4094	4062	4061	4322	4327
4926	4632	4423	4594	4335	4253	4396	4380	4547	4326	4181	4019	3914	3947	3884	4081	3912	3943	4230	4109	4160	3864	3892	4001	4309	4146	4026	4161	4126	4084	4259	4114	4193	4319	4273	4415	4565	4630	4794	4688	4669	4452	4376	4293	4136	4048	4012	4225	4201	4554
4892	4790	4824	4808	4527	4634	4531	4622	4490	4411	4133	4340	4006	3983	4138	4005	3990	3924	3959	4197	4236	4182	4063	4003	4178	4250	4026	4060	4374	4289	4205	4431	4300	4326	4404	4430	4802	4759	4653	4727	4574	4391	4362	4034	4095	4212	4155	4318	4394	4621
4935	4909	4879	4792	4739	4360	4493	4307	4160	4297	4130	4134	4069	4100	4132	4125	4251	4164	3909	4007	4148	4186	4117	4072	3994	4201	4110	3942	4137	4421	4123	4302	4355	4440	4537	4522	4742	4947	4731	4718	4366	4291	4049	3970	4096	4135	4183	4392	4517	4569
5158	4923	4725	4680	4484	4574	4460	4221	4333	4107	4002	4009	4033	3935	4071	4345	4391	4379	4174	4060	4201	4159	4345	4290	3975	3995	4164	4195	4233	4572	4359	4292	4576	4554	4523	4869	4777	4955	4615	4809	4278	4261	4051	3922	4111	4210	4360	4351	4524	4489
4800	4724	4561	4495	4654	4535	4563	4495	4518	4510	4176	4183	4193	4050	4069	4212	4357	4414	4295	4212	4021	3982	4064	4425	4183	4079	4326	4524	4353	4440	4660	4352	4653	4882	4756	4901	4920	4711	4602	4496	4334	4149	4047	4040	4190	4205	4398	4502	4638	4563
4650	4461	4404	4641	4677	4875	4796	4839	4624	4807	4633	4407	4347	4402	4209	4197	4228	4269	4407	4439	4197	4106	4148	4268	4380	4147	4289	4528	4533	4407	4642	4683	4573	4804	4678	4773	4877	4527	4592	4338	4265	4084	4229	4246	4298	4270	4281	4532	4612	4658
4487	4376	4623	4803	5068	4920	4992	4967	4882	4899	4661	4699	4764	4488	4468	4338	4089	4129	4288	4409	4440	4347	4210	4387	4612	4535	4298	4692	4702	4499	4564	4947	4667	4683	4691	4698	4567	4229	4391	3972	4157	4306	4117	4356	4344	4413	4473	4501	4555	4579
4453	4495	4653	4882	4891	4871	4855	4989	4856	4823	4839	4767	4719	4640	4649	4523	4206	3988	4283	4353	4473	4631	4351	4300	4704	4768	4610	4517	4645	4520	4516	4771	4695	4659	4707	4347	4367	4269	4111	4108	4221	4168	4232	4342	4293	4502	4445	4531	4490	4712
4468	4630	4798	4683	4674	4732	4606	4633	4680	4711	4607	4585	4749	4838	4795	4814	4593	4330	4303	4304	4534	4744	4700	4426	4667	4784	4632	4369	4525	4605	4409	4471	4845	4470	4536	4344	4184	4284	4192	4203	4178	4201	4167	4447	4402	4544	4552	4595	4608	4662
4744	4551	4632	4501	4531	4238	4368	4281	4451	4520	4445	4696	4691	4764	4713	4868	4728	4771	4553	4316	4450	4756	4954	4693	4448	4712	4790	4495	4532	4522	4479	4483	4510	4355	4176	4301	4159	4239	4026	4219	4225	4197	4273	4301	4536	4614	4593	4599	4472	4521
4695	4558	4474	4278	4364	4117	4246	4227	4269	4305	4332	4388	4480	4572	4742	4860	4733	5019	4760	4379	4256	4629	4791	4759	4492	4566	4777	4562	4352	4466	4427	4224	4494	4202	4050	4226	4088	4164	4146	4176	4133	4243	4123	4352	4322	4553	4544	4567	4540	4403
4625	4433	4294	4073	3995	4023	4218	4222	4153	4226	4177	4310	4463	4413	4572	4591	4683	4931	4707	4293	4419	4385	4809	4795	4476	4444	4657	4497	4177	4373	4363	4181	4177	4137	3948	4318	4122	4190	4314	4180	4129	4322	4193	4514	4447	4661	4594	4635	4297	4081
4754	4361	4149	4001	4011	3950	4077	4119	4143	4134	4164	4113	4191	4142	4291	4376	4621	4805	4536	4333	4121	4426	4684	4695	4376	4121	4456	4392	4138	4289	4272	3935	3912	4052	3962	4253	4198	4343	4253	4222	4442	4320	4461	4484	4454	4765	4638	4567	4280	4139
4704	4444	4153	4037	3967	4136	4049	4032	4212	4143	4000	4126	4099	4112	4307	4354	4542	4580	4594	4427	3996	4265	4476	4460	4271	3981	4312	4513	4174	4153	4130	3835	3921	4155	4063	4403	4318	4445	4311	4412	4414	4331	4521	4497	4643	4581	4468	4367	4211	4196
4890	4518	4093	4069	4125	4248	4067	4202	4100	4160	4100	4108	3986	4054	4159	4149	4338	4417	4339	4254	4090	4125	4094	4201	4014	3853	4189	4442	4111	4040	4206	3938	3983	4299	4182	4446	4409	4306	4439	4290	4479	4457	4493	4478	4394	4356	4464	4243	4119	4187
4830	4496	4154	4206	4194	4300	4200	4247	4211	4281	4025	4039	3900	3887	3955	4100	4124	4160	4328	4137	4034	3975	3987	4187	4031	3993	4301	4275	4124	3940	4216	3870	4070	4473	4354	4452	4382	4405	4582	4397	4557	4450	4604	4357	4296	4315	4167	4181	4132	4411
4909	4524	4344	4491	4490	4296	4241	4350	4163	4371	4254	3962	3902	3907	3948	3917	4134	4288	4304	4314	4008	3956	4097	4145	4120	3919	4124	4368	4038	4044	4207	4123	4323	4525	4494	4694	4659	4460	4679	4429	4565	4444	4529	4238	4140	4119	4044	4187	4396	4542
4899	4668	4339	4555	4655	4457	4541	4425	4286	4363	4165	4077	4068	3885	3967	4160	4107	4325	4418	4232	3947	3882	4141	4249	4129	4021	4222	4426	4089	4128	4388	4235	4415	4693	4444	4539	4655	4360	4537	4351	4497	4379	4394	4151	4231	4320	4074	4347	4517	4627
4927	4588	4548	4550	4453	4531	4551	4477	4365	4372	4281	4034	4008	4003	3984	4034	4303	4544	4483	4250	4071	3941	4117	4320	4187	4047	4299	4378	4231	4298	4618	4420	4456	4790	4443	4475	4477	4427	4592	4367	4470	4223	4197	4324	4137	4345	4260	4510	4516	4690
4777	4528	4379	4446	4576	4402	4338	4324	4471	4285	4222	4104	4197	4200	4187	4331	4575	4611	4600	4340	4098	4128	4421	4533	4418	4204	4421	4505	4252	4381	4705	4529	4770	4705	4357	4518	4231	4364	4256	4228	4244	4133	4230	4126	4315	4328	4440	4485	4470	4587
4807	4720	4490	4275	4381	4324	4389	4405	4289	4238	4154	4130	4272	4376	4234	4604	4663	4738	4671	4288	4107	4349	4634	4624	4586	4485	4594	4483	4353	4540	4685	4529	4632	4483	4343	4343	4257	4315	4276	4269	4262	4061	4048	4134	4274	4413	4465	4634	4487	4607
4843	4608	4365	4330	4249	4114	4343	4190	4387	4392	4304	4155	4442	4412	4426	4727	4812	4950	4473	4300	4409	4539	4787	4691	4567	4382	4453	4275	4192	4474	4603	4251	4502	4299	4107	4215	4147	4235	4265	4349	4204	4276	4124	4274	4399	4552	4536	4753	4657	4434
4678	4608	4533	4368	4280	4165	4331	4214	4247	4060	4226	4215	4510	4498	4710	4638	4863	4704	4395	4293	4362	4526	4769	4480	4329	4509	4417	4205	4233	4396	4317	4175	4303	4024	4178	4231	4207	4362	4268	4432	4168	4269	4319	4488	4430	4625	4613	4519	4584	4265
4721	4721	4682	4538	4496	4460	4432	4282	4296	4205	4450	4436	4529	4546	4512	4657	4627	4369	4148	4263	4223	4626	4583	4317	4321	4483	4287	4030	4221	4441	4076	3929	4114	4025	4220	4253	4247	4485	4412	4401	4210	4346	4303	4497	4459	4718	4598	4591	4301	4103
4651	4583	4673	4674	4587	4557	4433	4407	4315	4516	4356	4476	4459	4593	4594	4484	4191	4169	4087	4072	4426	4531	4353	4241	4146	4379	4190	4059	4369	4387	3946	3999	4183	3959	4212	4311	4604	4631	4381	4526	4241	4330	4347	4654	4523	4607	4593	4366	4322	4223
4597	4578	4611	4788	4680	4662	4817	4644	4489	4614	4715	4494	4541	4350	4247	4206	4039	4078	4069	4243	4341	4244	4210	4009	4338	4141	4049	4132	4407	4192	4102	4289	3953	4108	4363	4255	4602	4420	4583	4389	4332	4367	4420	4506	4444	4529	4450	4329	4378	4278
4615	4543	4493	4533	4688	4885	4595	4828	4569	4615	4660	4439	4347	4205	4269	4148	4089	4207	4200	4192	4148	4025	4095	4111	4176	4052	4049	4343	4379	4297	4136	4268	4168	4266	4448	4408	4662	4483	4486	4277	4451	4377	4545	4452	4366	4155	4423	4294	4520	4390
4740	4565	4536	4485	4627	4667	4682	4616	4482	4543	4429	4274	4058	4142	4105	4214	4335	4291	4393	4246	4161	3986	4209	4276	4252	4247	4251	4419	4408	4355	4387	4274	4346	4517	4469	4849	4678	4486	4485	4402	4358	4527	4616	4526	4564	4349	4315	4398	4494	4510
4939	4741	4598	4603	4546	4555	4422	4456	4449	4466	4385	4291	4157	4332	4403	4516	4582	4484	4204	4156	4261	4301	4483	4325	4213	4434	4586	4622	4458	4601	4543	4280	4494	4636	4613	4523	4691	4355	4322	4390	4331	4337	4377	4497	4403	4492	4431	4449	4413	4576
4782	4682	4708	4785	4664	4560	4609	4549	4482	4615	4610	4650	4628	4610	4686	4736	4548	4408	4299	4234	4493	4606	4597	4417	4352	4561	4800	4498	4525	4553	4503	4317	4393	4258	4603	4537	4367	4396	4241	4277	4290	4320	4539	4478	4469	4622	4422	4554	4577	4583
4672	4555	4679	4968	4719	4828	4751	4734	4651	4801	4739	4603	4764	4817	4714	4748	4368	4434	4539	4530	4708	4600	4379	4339	4396	4675	4456	4349	4579	4461	4193	4444	4458	4344	4324	4340	4262	4153	4028	4269	4413	4508	4501	4427	4496	4378	4268	4408	4380	4498
4310	4475	4375	4555	4441	4497	4557	4473	4754	4599	4606	4534	4525	4471	4436	4287	4354	4404	4428	4591	4548	4291	4214	4422	4607	4460	4319	4494	4451	4165	4166	4208	4330	4458	4522	4246	4230	4301	4297	4308	4559	4484	4542	4579	4445	4271	4238	4343	4414	4393
4935	4641	4412	4365	4248	4341	4406	4299	4377	4450	4440	4241	4290	4315	4396	4448	4401	4486	4487	4424	4316	4195	4235	4254	4341	4392	4533	4406	4231	4189	4212	4231	4394	4450	4352	4348	4301	4287	4368	4542	4587	4579	4773	4387	4344	4321	4282	4373	4312	4392
5040	4796	4678	4676	4384	4331	4364	4457	4459	4440	4321	4302	4326	4366	4485	4440	4305	4476	4274	4223	4102	4296	4248	4274	4213	4349	4401	4266	4195	4201	4249	4056	4427	4447	4276	4108	4378	4389	4531	4454	4502	4457	4462	4287	4188	4456	4246	4356	4391	4616
4665	4564	4853	4843	4730	4649	4643	4775	4681	4546	4555	4398	4594	4489	4391	4456	4244	4418	4355	4419	4493	4213	3997	4102	4393	4422	4239	4248	4188	4106	4112	4362	4502	4330	4541	4348	4353	4445	4518	4529	4373	4463	4289	4187	4135	4088	4280	4453	4642	4845
4670	4480	4478	4724	4684	4681	4595	4794	4810	4725	4512	4463	4488	4487	4483	4318	4414	4495	4501	4387	4362	4340	4131	4297	4470	4508	4320	4498	4309	4471	4348	4390	4381	4495	4445	4342	4391	4527	4442	4618	4612	4432	4293	4222	4269	4162	4339	4571	4697	4726
4633	4739	4614	4692	4614	4601	4547	4402	4639	4601	4504	4408	4576	4436	4621	4520	4574	4574	4609	4367	4221	4261	4340	4521	4460	4459	4512	4531	4381	4610	4601	4521	4402	4541	4402	4308	4450	4577	4538	4654	4595	4319	4478	4295	4400	4432	4462	4736	4716	4815
4615	4628	4589	4679	4516	4518	4430	4590	4526	4569	4806	4600	4826	4741	4610	4514	4664	4383	4359	4491	4449	4235	4243	4314	4488	4658	4529	4402	4293	4497	4464	4381	4577	4433	4231	4310	4261	4356	4511	4589	4513	4480	4281	4340	4400	4447	4668	4766	4859	4774
4548	4381	4589	4385	4350	4303	4383	4614	4535	4743	4594	4614	4508	4359	4414	4411	4420	4487	4508	4390	4382	4455	4382	4359	4437	4430	4432	4267	4303	4322	4265	4308	4315	4163	4203	4188	4295	4327	4494	4501	4429	4323	4334	4356	4411	4381	4524	4508	4595	4719
4757	4565	4470	4485	4216	4509	4395	4532	4573	4421	4416	4509	4467	4358	4307	4289	4415	4505	4263	4374	4190	4230	4424	4205	4474	4406	4249	4191	4094	4396	4487	4468	4345	4265	4309	4192	4435	4551	4659	4478	4568	4458	4415	4343	4440	4391	4458	4550	4625	4547
4743	4527	4571	4579	4703	4631	4631	4668	4673	4449	4400	4393	4347	4388	4296	4312	4272	4318	4418	4339	4312	4239	4371	4331	4312	4475	4236	4136	4310	4484	4387	4525	4504	4318	4484	4491	4540	4872	4700	4934	4736	4631	4427	4455	4494	4549	4559	4632	4790	4501
4843	4583	4701	4553	4515	4490	4542	4362	4449	4376	4412	4398	4383	4540	4344	4432	4448	4479	4652	4399	4341	4422	4233	4339	4427	4464	4348	4463	4418	4582	4516	4630	4477	4217	4557	4387	4710	4652	4831	4776	4722	4472	4430	4422	4523	4501	4615	4662	4772	4712
4747	4755	4633	4619	4554	4459	4501	4359	4482	4533	4566	4543	4615	4605	4459	4421	4517	4494	4390	4461	4297	4342	4374	4426	4462	4477	4381	4254	4356	4442	4457	4500	4392	4340	4430	4416	4365	4588	4519	4616	4359	4263	4259	4284	4402	4453	4499	4587	4698	4530
4714	4531	4398	4434	4303	4422	4598	4585	4615	4616	4648	4542	4633	4393	4531	4456	4426	4454	4345	4421	4271	4386	4374	4573	4630	4539	4374	4399	4485	4479	4338	4559	4309	4399	4214	4325	4347	4513	4430	4488	4297	4257	4073	4356	4389	4420	4382	4534	4539	4344
4603	4404	4481	4434	4506	4346	4463	4516	4650	4389	4393	4401	4499	4427	4332	4333	4484	4299	4556	4411	4483	4515	4630	4643	4519	4560	4384	4464	4628	4487	4494	4640	4397	4207	4288	4343	4393	4642	4475	4510	4473	4317	4320	4391	4539	4605	4516	4651	4416	4430
4548	4513	4416	4541	4466	4366	4445	4418	4340	4377	4215	4164	4429	4361	4412	4260	4579	4658	4719	4694	4393	4456	4452	4515	4553	4371	4200	4360	4415	4410	4475	4346	4427	4073	4149	4229	4308	4493	4560	4632	4457	4464	4409	4419	4472	4605	4568	4469	4503	4452
4740	4734	4600	4664	4473	4440	4392	4288	4299	4297	4317	4373	4464	4374	4350	4399	4487	4539	4648	4406	4308	4272	4347	4256	4367	4258	4128	4212	4337	4193	4340	4191	4093	4108	4132	4281	4330	4677	4539	4592	4384	4414	4334	4136	4371	4443	4499	4414	4519	4332
4771	4673	4574	4533	4488	4321	4283	4449	4406	4496	4617	4508	4505	4449	4415	4392	4351	4474	4500	4260	4169	4148	4265	4306	4343	4335	4237	4191	4270	4327	4322	4421	4301	4167	4116	4268	4358	4395	4586	4487	4260	4199	4177	4304	4315	4314	4396	4387	4502	4337
4778	4857	4592	4460	4439	4384	4437	4564	4567	4619	4647	4540	4485	4458	4304	4288	4427	4395	4467	4385	4315	4175	4487	4478	4409	4523	4410	4368	4435	4551	4486	4635	4458	4369	4351	4354	4495	4565	4512	4481	4308	4296	4291	4284	4554	4560	4605	4525	4501	4424
4573	4374	4361	4321	4422	4432	4529	4604	4372	4527	4479	4511	4389	4394	4283	4433	4383	4560	4589	4629	4297	4526	4593	4630	4550	4418	4334	4364	4514	4562	4670	4488	4409	4268	4180	4246	4376	4389	4470	4406	4475	4610	4398	4547	4662	4743	4677	4664	4533	4724
4439	4400	4604	4492	4588	4505	4479	4400	4281	4283	4346	4410	4539	4466	4463	4436	4504	4641	4774	4546	4481	4439	4399	4369	4309	4183	4222	4181	4295	4328	4276	4318	4147	4125	4059	4188	4411	4548	4530	4498	4410	4543	4505	4490	4744	4550	4673	4735	4543	4478
4523	4560	4613	4559	4476	4340	4328	4317	4360	4447	4329	4493	4574	4425	4360	4459	4452	4541	4339	4260	4212	4016	4188	4221	4137	3964	4066	4068	4155	4334	4280	4211	4259	4149	4178	4345	4402	4455	4436	4353	4392	4366	4225	4357	4510	4492	4522	4312	4314	4443
4752	4799	4731	4598	4505	4345	4466	4458	4572	4580	4654	4717	4493	4549	4471	4315	4297	4328	4288	4162	4081	4082	4213	4392	4341	4165	4124	4376	4326	4420	4517	4438	4410	4377	4405	4473	4672	4564	4515	4305	4372	4324	4380	4454	4377	4447	4537	4461	4467	4215
4830	4703	4738	4492	4360	4321	4490	4523	4642	4587	4582	4467	4537	4434	4428	4053	4306	4419	4207	4346	4262	4350	4355	4510	4630	4542	4379	4402	4412	4539	4618	4590	4490	4424	4445	4464	4483	4545	4521	4549	4378	4255	4485	4468	4458	4732	4748	4722	4499	4357
4843	4490	4326	4370	4370	4396	4723	4558	4706	4520	4572	4398	4659	4440	4193	4342	4236	4352	4448	4549	4507	4576	4663	4763	4700	4478	4374	4387	4446	4494	4464	4374	4383	4273	4216	4273	4416	4401	4469	4425	4336	4436	4605	4583	4633	4737	4681	4696	4564	4483
4483	4236	4228	4388	4458	4528	4453	4591	4450	4327	4317	4403	4514	4457	4297	4411	4477	4480	4522	4662	4619	4593	4432	4504	4468	4339	4149	4173	4214	4271	4245	4252	4213	4134	4230	4250	4404	4435	4432	4329	4422	4423	4462	4396	4550	4664	4612	4679	4590	4537
4405	4393	4448	4537	4543	4326	4439	4446	4432	4225	4275	4275	4353	4302	4231	4206	4475	4466	4481	4441	4317	4204	4194	4301	4390	4238	4206	4049	4095	4367	4416	4378	4392	4491	4320	4449	4563	4659	4691	4510	4469	4390	4381	4471	4510	4606	4642	4522	4633	4480
4411	4626	4643	4755	4603	4438	4398	4334	4293	4281	4206	4265	4421	4426	4438	4315	4338	4344	4285	4268	4101	4179	4142	4381	4493	4278	4320	4222	4450	4462	4827	4698	4647	4619	4593	4603	4586	4667	4776	4578	4506	4399	4463	4382	4524	4790	4708	4664	4593	4489
4956	4626	4715	4435	4387	4193	4468	4294	4412	4260	4228	4317	4337	4523	4444	4431	4452	4253	4238	4329	4161	4245	4487	4458	4516	4606	4510	4578	4621	4673	4692	4743	4777	4644	4495	4556	4557	4676	4578	4618	4418	4362	4353	4234	4412	4557	4750	4701	4675	4480
4790	4524	4410	4291	4247	4357	4228	4431	4384	4350	4409	4454	4674	4673	4395	4352	4166	4364	4245	4319	4323	4379	4585	4597	4710	4643	4615	4496	4513	4527	4552	4658	4399	4282	4254	4322	4457	4378	4432	4356	4410	4311	4327	4197	4310	4416	4482	4620	4679	4659
4551	4361	4182	4127	4479	4301	4489	4516	4446	4393	4517	4445	4532	4515	4423	4085	4150	4229	4398	4467	4432	4340	4524	4683	4548	4571	4349	4294	4218	4242	4316	4253	4233	4224	4126	4128	4211	4273	4459	4400	4403	4311	4266	4257	4232	4404	4610	4530	4604	4571
4386	4271	4362	4371	4524	4480	4603	4505	4396	4358	4303	4163	4470	4166	4295	4218	4279	4427	4515	4698	4482	4391	4254	4330	4334	4315	4190	4083	4108	4235	4281	4341	4286	4195	4244	4293	4339	4557	4324	4510	4423	4374	4161	4108	4282	4206	4372	4348	4435	4432
4367	4631	4614	4835	4793	4631	4421	4336	4252	4241	4126	4031	4001	4220	4377	4360	4399	4623	4557	4469	4388	4237	4182	4297	4361	4326	4334	4237	4328	4341	4354	4387	4507	4526	4399	4383	4528	4489	4645	4680	4521	4461	4354	4214	4301	4279	4487	4537	4437	4627
4660	4708	4870	4798	4605	4341	4356	4192	4259	4186	4128	4260	4407	4554	4625	4661	4622	4457	4483	4335	4248	4154	4188	4307	4343	4610	4486	4427	4344	4376	4623	4511	4685	4555	4521	4384	4510	4584	4457	4544	4508	4485	4316	4310	4186	4374	4587	4690	4646	4560
5063	4767	4569	4505	4303	4210	4022	4159	4350	4326	4407	4393	4755	4661	4611	4749	4495	4321	4244	4335	4305	4427	4330	4307	4639	4568	4450	4535	4493	4424	4397	4521	4444	4490	4353	4316	4361	4225	4323	4366	4482	4579	4402	4398	4242	4349	4439	4437	4876	4717
4959	4767	4292	4171	4058	3977	4171	4212	4324	4575	4509	4547	4459	4593	4390	4343	4134	3964	4294	4248	4376	4404	4380	4304	4442	4305	4341	4326	4294	4249	4124	4269	4275	4336	4083	4161	4104	4184	4135	4334	4245	4463	4312	4161	4255	4276	4437	4494	4679	4629
4674	4245	4151	4133	4242	4325	4333	4501	4753	4631	4553	4520	4348	4326	4056	4129	3966	4153	4230	4371	4441	4493	4237	4164	4289	4271	4317	4304	4067	3974	3969	4151	4146	4115	4138	4181	4227	4169	4125	4427	4386	4446	4348	4293	4251	4219	4181	4368	4389	4640
4441	4348	4163	4449	4479	4569	4706	4760	4757	4740	4518	4222	4220	4095	4085	4162	4180	4445	4534	4640	4612	4453	4288	4318	4105	4221	4314	4226	4024	3907	4052	4131	4275	4496	4396	4409	4369	4283	4495	4588	4545	4557	4550	4377	4362	4286	4397	4448	4426	4621
4424	4254	4427	4666	4666	4833	4623	4476	4457	4379	4182	4157	4089	4157	4414	4580	4634	4688	4605	4568	4578	4399	4262	4238	4230	4195	4152	4326	4321	4038	4183	4336	4494	4735	4753	4574	4547	4386	4486	4626	4737	4722	4783	4637	4500	4489	4512	4468	4548	4650
4535	4486	4708	4581	4647	4454	4538	4357	4210	4192	4263	4274	4225	4418	4591	4746	4876	4637	4434	4529	4464	4387	4132	4014	4104	4025	4315	4378	4261	4176	4209	4291	4469	4695	4640	4653	4534	4464	4438	4536	4484	4594	4707	4631	4458	4443	4539	4488	4505	4595
4797	4728	4755	4581	4471	4209	4304	4139	4318	4187	4339	4591	4695	4629	4841	4805	4636	4538	4323	4166	4046	4188	4045	3896	3962	4041	4274	4359	4272	4230	4286	4168	4443	4461	4498	4575	4312	4360	4334	4121	4472	4439	4673	4473	4535	4414	4306	4341	4439	4486
4914	4831	4602	4380	4227	4283	4228	4191	4408	4655	4769	4695	4901	4857	4755	4486	4347	4332	3959	3922	3982	4168	4090	4086	4265	4009	4468	4509	4382	4401	4351	4291	4340	4387	4386	4371	4280	4439	4106	4272	4297	4387	4400	4495	4487	4525	4340	4301	4329	4490
4715	4562	4402	4309	4297	4430	4652	4495	4456	4746	4778	4895	4776	4565	4549	4173	3982	3990	3983	3986	4176	4433	4492	4421	4456	4349	4438	4433	4617	4587	4318	4342	4355	4222	4501	4407	4413	4317	4228	4356	4311	4365	4393	4585	4581	4379	4368	4352	4234	4451
4608	4370	4366	4350	4315	4614	4670	4690	4593	4703	4868	4573	4582	4213	3964	3999	4155	4105	4139	4318	4445	4717	4702	4590	4605	4545	4445	4559	4399	4532	4389	4264	4302	4268	4414	4453	4645	4610	4470	4460	4434	4558	4610	4780	4610	4649	4456	4473	4459	4400
4466	4206	4447	4569	4544	4679	4695	4459	4582	4451	4562	4355	4367	4068	4013	4082	4370	4408	4555	4535	4616	4699	4837	4613	4461	4295	4324	4277	4341	4331	4360	4591	4118	4350	4359	4529	4591	4589	4575	4492	4447	4586	4463	4718	4755	4780	4772	4626	4480	4285
4452	4441	4530	4763	4634	4768	4693	4615	4415	4465	4331	4284	4289	4152	4239	4445	4559	4888	4757	4702	4495	4494	4497	4350	4317	4083	4074	4278	4189	4318	4362	4339	4296	4324	4303	4321	4560	4457	4567	4401	4440	4495	4395	4539	4800	4752	4786	4622	4458	4474
4393	4516	4705	4826	4881	4718	4615	4490	4330	4408	4299	4346	4224	4408	4436	4713	4903	4738	4650	4528	4225	4203	4211	4226	4215	4164	4032	4073	4304	4250	4455	4420	4380	4179	4315	4350	4422	4553	4427	4463	4319	4305	4194	4282	4523	4629	4492	4525	4449	4423
4538	4626	4659	4667	4614	4547	4526	4408	4472	4375	4300	4308	4574	4706	4775	4840	4537	4592	4347	4162	4042	4154	4058	4062	4164	4110	4153	4189	4443	4461	4404	4441	4502	4424	4366	4312	4401	4478	4571	4285	4281	4397	4175	4309	4426	4396	4498	4480	4528	4513
4636	4707	4734	4705	4586	4504	4279	4298	4367	4344	4403	4458	4698	4741	4721	4631	4450	4172	4134	3992	4089	3982	4176	4149	4341	4412	4346	4397	4554	4642	4553	4672	4631	4575	4416	4410	4466	4596	4605	4595	4509	4372	4483	4317	4471	4550	4547	4682	4612	4477
4834	4760	4811	4489	4495	4391	4361	4352	4313	4342	4623	4737	4823	4617	4604	4378	4195	3945	4131	4093	4104	4300	4339	4343	4654	4634	4646	4723	4616	4627	4775	4750	4705	4622	4584	4567	4574	4591	4618	4787	4581	4699	4605	4518	4436	4522	4719	4729	4750	4736
4870	4816	4789	4487	4511	4250	4356	4327	4538	4789	4803	4804	4819	4620	4386	4211	3996	4061	4187	4346	4380	4523	4633	4632	4794	5026	4855	4757	4650	4562	4665	4596	4663	4691	4666	4612	4587	4564	4514	4697	4781	4574	4678	4645	4471	4582	4724	4849	4834	4770
4822	4604	4526	4378	4362	4296	4391	4384	4607	4970	4914	4801	4556	4238	4240	4076	4008	4222	4261	4546	4746	4881	4910	4936	4772	4934	4855	4704	4561	4403	4426	4496	4530	4608	4518	4447	4341	4376	4532	4427	4691	4686	4709	4638	4567	4653	4608	4730	4699	4838
4658	4329	4250	4245	4310	4427	4467	4787	4889	5045	4877	4671	4240	4122	3974	4052	4323	4333	4605	4796	5085	5044	4826	4767	4701	4584	4680	4346	4265	4231	4265	4206	4246	4570	4372	4468	4361	4398	4259	4306	4468	4466	4625	4680	4599	4382	4472	4522	4537	4544
4411	4311	4141	4445	4472	4711	4711	4857	4917	4765	4559	4195	4023	3840	4159	4380	4581	4676	4772	5027	4988	4929	4720	4608	4507	4389	4375	4396	4248	4083	4102	4099	4182	4316	4296	4445	4223	4154	4154	4182	4297	4406	4301	4382	4441	4339	4292	4263	4332	4458
4339	4386	4412	4746	4739	4805	4781	4867	4773	4465	4311	4024	4025	4131	4438	4637	4740	4951	5033	4853	4965	4723	4550	4321	4225	4123	4140	4119	4212	4131	4119	4091	4119	4316	4245	4359	4353	4334	4068	4112	4208	4150	4177	4229	4222	4165	4173	4055	4172	4110
4382	4421	4676	4907	4933	4806	4618	4620	4450	4153	4078	4055	4326	4441	4551	4946	5131	4963	4892	4808	4591	4372	4327	4176	4148	3953	3952	4151	4264	4217	4169	4171	4289	4344	4402	4459	4387	4322	4319	4258	4291	4352	4335	4175	4405	4330	4225	4132	4160	4069
4477	4721	4844	5057	4780	4787	4490	4396	4091	3974	4067	4328	4540	4772	4888	5135	5146	4921	4654	4455	4084	4065	4155	4098	4079	4116	4223	4239	4411	4525	4527	4616	4477	4588	4598	4655	4842	4863	4895	4554	4657	4638	4664	4571	4552	4577	4599	4463	4400	4327
4713	4948	4875	4862	4718	4471	4313	4120	4047	4111	4314	4487	4847	5072	5071	5050	4781	4573	4414	3939	4065	3876	4049	4282	4280	4287	4419	4617	4737	4963	4907	4722	4692	4692	4626	4735	4784	4770	4821	5011	4725	4817	4669	4693	4763	4802	4796	4902	4806	4653
4938	5140	4892	4667	4380	4104	4051	4120	4110	4384	4664	5010	5181	5047	4915	4713	4494	4406	4263	4087	3982	4023	4239	4548	4714	4710	4871	4844	4841	5019	4830	4867	4740	4655	4563	4672	4649	4831	4813	4767	4986	4882	5010	4882	4988	5097	4941	5177	5129	5103
5082	4929	4710	4440	4073	4118	4124	4251	4481	4910	4959	5066	5013	4893	4655	4335	4084	3915	4043	4262	4212	4346	4554	4834	4973	5033	5073	4841	4904	4717	4749	4742	4721	4517	4376	4439	4596	4574	4641	4724	4784	4635	4742	4809	4877	5068	4941	4974	5052	5137
4992	4856	4427	4197	3942	4175	4191	4583	4917	5176	5206	5139	4966	4357	4224	3967	3911	3994	4267	4407	4736	4797	4896	5038	5025	5161	5014	4745	4573	4465	4402	4481	4526	4416	4346	4165	4243	4157	4424	4521	4406	4565	4743	4608	4783	4728	4717	4860	4811	5169
4880	4296	4128	4198	4044	4271	4406	4750	5164	5223	5115	4736	4451	4044	3977	3777	3962	4096	4482	4764	5056	4975	5035	5024	5060	4869	4718	4728	4463	4305	4147	4240	4263	4219	4205	4092	3924	4084	4132	4284	4394	4308	4483	4358	4341	4352	4315	4295	4488	4565
4487	4055	4105	4185	4324	4476	4827	4973	5085	5065	4755	4441	4028	3909	3900	4002	4281	4498	4751	5098	5200	5232	5073	4944	4690	4684	4464	4397	4136	4063	4036	4139	4163	3999	4191	4030	3860	4034	3993	4131	4060	4111	4094	4030	4127	4101	4018	4108	4107	4106
4167	3931	4271	4290	4535	4847	4916	4998	4965	4645	4362	3947	3810	3840	3967	4311	4599	4935	5066	5320	5411	5375	5086	4661	4581	4193	4039	4007	3940	3842	3898	4030	3932	4102	4112	4190	4058	3990	3991	3968	4072	3883	3985	4081	3967	3973	3841	3835	3884	3895
4156	4104	4330	4494	4731	4961	4839	4684	4516	4193	3913	3835	3787	4002	4546	4755	5049	5149	5223	5133	5281	4957	4557	4412	4044	3846	3773	3850	3876	3985	4015	3959	3814	3973	4198	4214	4395	4136	4105	4110	3861	3961	4005	4096	3857	4053	3971	3809	3833	3734
4269	4255	4684	4546	4744	4922	4813	4489	4213	3824	3729	3903	4075	4612	4905	5118	5328	5292	5196	5074	4861	4517	4194	3914	3838	3742	3688	3809	3968	4170	4088	4211	4121	4166	4289	4406	4486	4254	4255	4187	4126	3980	4090	4198	4102	4159	4134	4099	3861	3928
4371	4569	4654	4827	4857	4642	4540	4333	3980	3875	3786	4240	4509	4810	5133	5312	5221	5230	5012	4806	4297	3983	3923	3892	3823	3921	3900	3992	4229	4362	4411	4583	4463	4411	4418	4385	4494	4586	4371	4351	4247	4060	4260	4204	4248	4456	4421	4338	4240	4326
4438	4795	4632	4813	4631	4325	4275	4109	4047	3925	4078	4439	4838	5181	5127	5084	5096	4743	4554	4090	3831	3685	3617	3854	3991	4023	4252	4435	4515	4647	4582	4631	4581	4652	4555	4535	4462	4609	4605	4601	4397	4549	4516	4426	4698	4700	4558	4738	4681	4538
4580	4862	4689	4654	4449	4142	4065	4051	4001	4099	4294	4778	4715	5123	4996	4957	4475	4261	4145	3840	3774	3847	3815	4043	4276	4521	4570	4839	4802	4781	4742	4838	4768	4602	4641	4516	4458	4573	4607	4615	4781	4839	4768	4908	4828	4944	4960	5111	5133	4926
4717	4706	4745	4489	4370	4148	3989	3913	4142	4413	4533	4730	5033	4897	4646	4555	4246	3995	3783	3886	3952	3934	4115	4311	4646	4851	4908	5104	5002	4673	4665	4632	4573	4618	4503	4619	4509	4432	4478	4667	4799	4881	4978	5061	5174	5183	5228	5280	5263	5354
5024	4757	4610	4440	4115	3937	3902	3925	4289	4622	4863	4846	4799	4720	4399	4316	4102	4077	3944	3991	4159	4376	4385	4612	4962	5104	5049	5087	4980	4633	4606	4282	4374	4365	4357	4503	4254	4310	4491	4657	4756	4832	5002	5170	5296	5273	5262	5357	5415	5380
4924	4594	4448	4214	4020	3957	4004	4163	4302	4597	4861	4921	4721	4447	4325	4208	4110	4094	4118	4201	4389	4694	4990	4862	4941	4912	4922	4744	4596	4495	4173	4066	3995	4002	4171	4213	4219	4342	4446	4618	4554	4918	4898	4904	5318	5090	5250	5302	5323	5190
4730	4481	4297	4187	4073	3973	3987	4169	4549	4696	4574	4765	4627	4399	4039	3970	4060	4162	4126	4410	4570	4770	4929	4877	4865	4651	4616	4277	4236	4163	4185	3902	3968	3952	4161	4162	4368	4350	4440	4464	4636	4697	4553	4797	4973	5079	5118	4973	5189	5262
4659	4343	4199	3983	4015	4132	4297	4540	4625	4764	4804	4511	4448	4216	4066	3981	4035	4157	4223	4569	4582	4750	4756	4744	4598	4390	4229	4070	4086	4013	3998	3953	3801	3990	4015	4263	4265	4534	4468	4432	4624	4556	4536	4573	4718	4828	4635	4952	4897	5020
4502	4143	3900	4094	4153	4166	4320	4611	4694	4809	4582	4481	4205	4169	4020	4137	4151	4182	4317	4582	4623	4643	4610	4490	4430	4271	4121	3841	3932	3938	4071	4138	4191	4188	4327	4231	4408	4382	4623	4576	4538	4458	4399	4440	4506	4477	4456	4565	4496	4638
4495	3960	3966	3970	4095	4251	4475	4726	4874	4799	4638	4338	4252	4181	4194	4212	4171	4219	4370	4352	4425	4554	4308	4329	4224	4120	4085	4054	4057	4056	4255	4310	4426	4579	4516	4559	4604	4723	4728	4878	4572	4599	4487	4296	4169	4117	4138	4068	4134	4243
4076	3973	3986	4076	4225	4477	4657	4708	4863	4741	4498	4314	4089	4183	4229	4023	4005	4108	4391	4271	4372	4290	4308	4248	4140	4086	4069	4161	4278	4431	4468	4588	4822	4813	4905	4817	4754	4768	4620	4661	4665	4358	4299	4107	4005	3911	3856	3896	3983	4113
4075	3999	4107	4362	4341	4477	4668	4812	4717	4636	4375	4216	4192	3983	4002	4117	4098	4187	4295	4240	4260	4332	4227	4089	4036	4084	4300	4424	4627	4727	4891	4904	4964	5307	5074	4997	4808	4719	4566	4429	4227	4068	4056	4025	3795	3785	3783	3638	3626	3687
3928	4098	4191	4346	4463	4562	4743	4566	4632	4533	4361	4233	4141	3908	3973	4179	4092	4122	4084	4251	4159	4386	4312	4316	4223	4373	4616	4872	4990	5158	5169	5213	5101	5193	5209	5036	4896	4681	4401	4255	4010	3939	3830	3850	3599	3566	3643	3434	3377	3496
4092	4102	4234	4399	4505	4712	4646	4543	4534	4413	4307	4042	4055	3847	3935	4063	4072	4075	4247	4351	4272	4331	4564	4518	4648	4872	5040	5253	5266	5338	5500	5368	5318	5237	5024	4955	4780	4388	4320	4180	4061	3778	3706	3569	3437	3456	3401	3414	3364	3262
4144	4263	4351	4398	4468	4471	4643	4566	4448	4264	4094	4041	4009	3980	4010	3954	4164	4221	4318	4473	4470	4661	4617	4771	5011	5189	5323	5406	5603	5716	5626	5569	5211	5016	4757	4553	4498	4134	4033	3911	3714	3562	3455	3370	3247	3320	3314	3330	3248	3344
4271	4182	4488	4604	4665	4541	4675	4598	4327	4302	4245	3957	3917	3947	3890	4101	4207	4320	4590	4641	4929	4965	5137	5125	5250	5374	5713	5610	5775	5725	5560	5335	5114	4881	4422	4258	3865	3938	3697	3603	3395	3263	3302	3209	3200	3153	3256	3255	3253	3219
4217	4392	4521	4633	4614	4609	4511	4588	4220	4261	3890	3903	4033	3985	3946	4081	4450	4700	4771	5007	5237	5226	5376	5391	5616	5588	5672	5528	5507	5522	5218	5039	4557	4373	4282	3840	3690	3378	3214	3080	3104	3127	3013	3064	2969	3137	3173	3171	3255	3116
4539	4467	4530	4771	4659	4411	4414	4379	4111	3980	3895	3850	3901	4139	4233	4480	4656	4851	5041	5194	5290	5552	5586	5518	5569	5578	5506	5556	5260	5060	4787	4393	4156	3905	3652	3392	3235	3009	2845	2885	2885	2754	2929	3029	3070	3117	3235	3344	3202	3168
4424	4600	4402	4573	4445	4451	4362	4117	4011	3971	3931	3974	3950	4191	4405	4602	4886	5076	5249	5452	5576	5700	5617	5459	5420	5252	5099	5069	4839	4641	4208	3873	3631	3280	3152	3042	2879	2708	2586	2541	2576	2764	2676	2952	2987	3105	3233	3225	3256	3279
4630	4502	4499	4557	4423	4438	4260	4051	3955	3795	4035	3950	4164	4401	4438	4796	5218	5426	5604	5519	5619	5556	5561	5319	5175	4925	4753	4582	4223	3896	3668	3424	3216	2924	2761	2676	2495	2431	2419	2477	2515	2654	2727	2983	2961	3207	3184	3224	3252	3291
4649	4420	4531	4390	4320	4301	4136	3880	3775	3911	3954	4055	4297	4503	4856	5066	5446	5528	5706	5657	5582	5301	5153	5058	4816	4613	4225	3826	3593	3322	3148	2971	2749	2537	2348	2272	2353	2332	2350	2423	2499	2781	2887	2918	2918	3188	3233	3385	3289	3415
4637	4621	4573	4418	4300	4173	3939	3851	3850	3825	4042	4130	4446	4684	5009	5312	5496	5652	5707	5612	5418	5083	4914	4610	4438	4119	3776	3552	3098	2869	2680	2565	2426	2345	2229	2278	2204	2340	2496	2624	2828	2983	2996	3057	3127	3180	3100	3252	3434	3364
4759	4573	4404	4347	4150	4072	4004	3919	3929	3905	4170	4295	4555	5059	5102	5368	5599	5655	5724	5532	5270	4835	4558	4256	3955	3767	3459	3153	2904	2613	2432	2264	2305	2286	2341	2294	2373	2460	2590	2810	3003	3187	3211	3297	3179	3310	3222	3214	3270	3351
4588	4418	4241	4169	4126	4137	3833	3907	3998	4003	4137	4428	4683	4969	5270	5578	5695	5494	5571	5289	5044	4670	4342	3919	3664	3374	3104	2866	2715	2496	2356	2223	2298	2382	2437	2445	2628	2702	2944	3093	3259	3477	3497	3517	3470	3476	3458	3342	3265	3372
4884	4479	4314	4133	4048	3951	3892	3925	4172	4226	4352	4632	4918	4991	5187	5392	5512	5650	5336	5059	4837	4426	4006	3642	3420	3161	2899	2675	2559	2502	2268	2294	2377	2382	2661	2685	2949	3021	3254	3466	3489	3655	3792	3796	3736	3808	3663	3414	3406	3370
4702	4307	4139	4087	4032	3986	3978	4160	4129	4258	4533	4691	4936	5127	5302	5458	5544	5600	5405	4907	4503	4301	3774	3558	3198	2768	2830	2542	2512	2372	2470	2508	2505	2656	2818	3027	3339	3498	3848	4019	3919	4163	4157	3978	4025	3980	3656	3577	3483	3459
4415	4343	4126	4061	4122	4021	3987	4153	4215	4497	4769	4839	4997	5190	5459	5412	5291	5477	5070	4626	4417	3936	3566	3250	3037	2841	2741	2733	2568	2369	2550	2584	2734	2724	2940	3383	3651	3909	4181	4376	4729	4648	4728	4474	4164	3938	3645	3656	3538	3549
4547	4188	4024	4122	4086	4094	3965	4040	4188	4619	4831	4944	4986	5096	5187	5391	5127	5128	4676	4549	4203	3971	3492	3033	2938	2829	2596	2596	2492	2655	2698	2828	2868	3163	3299	3663	3989	4224	4666	4688	4962	5026	4943	4642	4300	4085	3824	3691	3592	3485
4523	4313	4269	4126	3963	3946	3988	4088	4185	4563	4771	5117	5053	5133	5290	5313	5224	4958	4705	4414	3969	3620	3307	3067	2834	2724	2705	2656	2592	2751	2876	2966	3133	3333	3620	3920	4144	4445	4829	5211	5110	5214	5179	4921	4577	4281	4085	3813	3520	3399
4313	4047	4115	4031	4053	4042	3966	4024	4251	4558	4782	5054	5178	5256	5174	5083	5097	4763	4559	4228	3835	3484	3185	3040	2861	2640	2621	2695	2811	2922	3103	3152	3373	3647	3870	4102	4463	4883	5092	5277	5301	5496	5357	5090	4859	4531	4275	3919	3529	3404
4275	4031	4127	4032	4084	4205	4210	4228	4361	4527	4705	5028	5119	5240	5234	5092	4950	4636	4395	4087	3797	3429	3184	2967	2833	2806	2799	2814	2932	3068	3251	3424	3590	3777	4062	4458	4709	4991	5369	5678	5594	5692	5436	5359	4940	4659	4349	3998	3525	3303
4213	4108	4046	4043	4136	4190	4209	4215	4400	4560	4747	5009	5145	5100	5122	5068	4742	4603	4225	3950	3649	3286	3079	2902	2855	2888	2796	2882	3107	3221	3344	3489	3840	4013	4246	4487	4951	5372	5606	5811	6048	5832	5741	5528	4924	4672	4260	3922	3668	3494
4332	4080	4095	4077	4318	4297	4257	4515	4462	4750	4909	4931	5061	4985	5013	4882	4724	4391	4136	3784	3486	3159	3054	2820	2930	2926	2962	3070	3192	3359	3485	3743	3942	4165	4379	4659	5057	5477	5804	5885	6163	6073	5608	5574	5264	4772	4331	3890	3606	3369
4257	4075	4012	4234	4234	4407	4317	4375	4589	4660	4757	4860	4949	4845	4955	4816	4737	4433	4131	3749	3497	3303	3034	2845	2982	2960	3105	3182	3270	3503	3696	3877	4022	4126	4541	4717	5272	5575	5663	5995	5996	6183	5915	5612	5251	4678	4296	3893	3580	3324
4191	4028	4011	4228	4227	4366	4349	4388	4542	4689	4951	5068	4812	4852	4879	4707	4586	4214	3985	3750	3555	3188	3030	3000	2933	3163	3102	3371	3424	3637	3746	3847	4017	4152	4445	4759	5293	5268	5671	5933	5964	6204	5907	5683	5159	4683	4488	3846	3460	3208
4159	4064	4037	4226	4299	4402	4348	4431	4549	4826	4858	5061	4806	4706	4619	4566	4255	4186	3968	3570	3569	3311	3177	3145	3083	3243	3300	3350	3517	3840	3770	3937	4050	4043	4396	4699	4935	5313	5471	5746	5911	6186	5803	5598	5029	4771	4272	3799	3333	3023
4277	4069	4047	4326	4368	4416	4322	4416	4611	4543	4914	4834	4850	4594	4680	4427	4405	4068	3904	3822	3364	3316	3244	3106	3223	3200	3304	3490	3484	3803	3798	3954	4040	4059	4382	4363	4783	5014	5210	5633	5793	5773	5542	5234	4894	4653	4106	3584	3221	2917
4318	4111	4011	4214	4427	4497	4454	4466	4493	4532	4823	4794	4695	4549	4368	4318	4240	3986	3875	3638	3375	3310	3236	3191	3218	3275	3420	3589	3845	3833	3861	4088	3959	4108	4121	4360	4304	4595	4942	5417	5362	5374	5284	4944	4487	4155	3911	3429	2978	2813
4164	4057	4087	4211	4255	4286	4374	4541	4408	4563	4612	4862	4597	4545	4454	4383	4226	4124	3831	3628	3530	3407	3387	3272	3277	3387	3484	3648	3810	3804	3989	4088	3911	3912	3973	3991	4042	4285	4555	4776	4994	4935	4850	4802	4325	3971	3626	3129	2838	2507
4213	3986	4070	4304	4349	4406	4451	4446	4321	4452	4517	4620	4579	4640	4484	4408	4175	4112	3954	3741	3507	3395	3487	3285	3269	3335	3439	3635	3742	3846	3960	3867	4076	3847	3824	3766	3774	4089	4153	4365	4376	4427	4356	4344	3965	3752	3297	2999	2523	2399
4080	3989	4127	4344	4481	4498	4505	4437	4339	4375	4471	4548	4662	4590	4432	4317	4229	4246	4027	3719	3666	3434	3388	3422	3289	3289	3377	3661	3774	3832	3966	3988	4062	3770	3701	3658	3545	3716	3853	3893	3982	3958	3936	3784	3600	3179	2897	2656	2507	2399
4096	3875	3990	4191	4528	4406	4519	4339	4298	4363	4375	4549	4606	4691	4497	4343	4455	4246	4138	3857	3619	3568	3511	3300	3286	3242	3431	3543	3667	3876	3890	4006	3940	3807	3646	3484	3479	3285	3385	3582	3421	3632	3441	3439	3194	2909	2618	2473	2332	2149
4057	3895	4067	4198	4395	4432	4507	4424	4353	4250	4434	4442	4527	4561	4485	4430	4362	4360	4151	3933	3551	3631	3565	3448	3275	3323	3493	3424	3645	3806	3785	3919	3875	3742	3502	3432	3264	3111	3104	3167	3053	3121	3178	2990	2862	2674	2440	2286	2182	2294
4100	3983	4046	4102	4410	4564	4581	4340	4503	4392	4290	4412	4524	4632	4586	4518	4311	4314	4123	4039	3902	3854	3667	3364	3362	3467	3425	3376	3570	3736	3771	3955	3724	3720	3480	3248	3234	3057	2850	2782	2825	2826	2747	2614	2527	2359	2341	2220	2351	2278
4170	4090	4081	4148	4422	4353	4451	4367	4354	4354	4291	4528	4579	4667	4683	4593	4458	4422	4220	4057	4008	3749	3654	3504	3415	3425	3290	3272	3306	3579	3676	3749	3687	3546	3544	3207	3171	2909	2688	2567	2580	2450	2439	2457	2339	2203	2184	2185	2362	2552
4115	4083	3913	4108	4356	4395	4342	4312	4355	4242	4406	4457	4561	4459	4713	4513	4530	4478	4125	4067	3954	3774	3699	3535	3324	3325	3225	3184	3166	3423	3623	3681	3594	3568	3408	3225	2990	2834	2572	2546	2374	2330	2272	2190	2222	2230	2162	2362	2490	2715
4176	4077	3901	4080	4171	4422	4254	4249	4419	4322	4248	4387	4455	4600	4674	4581	4556	4349	4207	4031	3913	3765	3609	3618	3459	3374	3100	3092	3172	3290	3287	3586	3497	3501	3469	3285	3051	2795	2549	2378	2333	2192	2119	2188	2180	2242	2333	2450	2822	2947
4248	4000	4002	4009	3967	4283	4404	4330	4309	4307	4189	4316	4355	4460	4581	4649	4602	4425	4347	4199	3997	3721	3836	3725	3490	3401	3303	3062	3095	3130	3200	3312	3407	3567	3480	3317	3190	2954	2722	2500	2349	2198	2240	2168	2355	2466	2602	2856	3153	3376
4053	4135	3859	3852	4068	4228	4309	4421	4436	4374	4359	4243	4370	4451	4519	4576	4554	4440	4253	4228	4133	3888	3771	3769	3524	3326	3262	3171	3040	3069	3072	3094	3303	3503	3468	3435	3191	3055	2867	2727	2578	2314	2324	2357	2418	2720	2815	3156	3542	3880
4095	3854	3750	3727	3979	4051	4351	4420	4437	4341	4314	4341	4288	4402	4479	4511	4546	4507	4490	4248	4125	3908	3910	3763	3683	3448	3337	3298	3091	3088	3022	3019	3154	3326	3462	3458	3243	3265	3043	2876	2793	2680	2500	2675	2644	2945	3181	3602	3893	4190
4143	3945	4037	4014	3915	4025	4141	4512	4556	4423	4420	4273	4462	4314	4270	4379	4444	4673	4466	4515	4191	4146	3947	3952	3766	3685	3564	3401	3194	3033	2951	3027	3033	3222	3306	3328	3334	3311	3217	3163	2991	2913	2847	3039	3082	3255	3421	3889	4254	4647
4159	4135	3842	3840	4075	3970	4231	4266	4427	4522	4510	4353	4400	4205	4320	4426	4535	4629	4503	4438	4391	4350	4127	4151	3962	3938	3901	3731	3489	3234	2997	3046	2955	3110	3108	3278	3428	3379	3390	3371	3257	3259	3292	3444	3474	3604	3913	4188	4437	4880
4406	4152	3977	3939	3943	4102	4237	4249	4546	4602	4558	4503	4439	4300	4290	4344	4483	4392	4445	4508	4338	4206	4340	4299	4207	3981	4042	3859	3697	3435	3261	3062	2914	2937	3050	3294	3507	3411	3587	3610	3726	3634	3708	3718	3948	3964	4232	4396	4650	5221
4281	4068	4072	3907	4067	3922	4104	4167	4419	4430	4739	4517	4631	4455	4239	4258	4217	4415	4422	4539	4392	4424	4426	4358	4302	4318	4242	4196	3926	3815	3592	3307	3176	3047	3143	3161	3459	3707	3770	3871	3847	4054	4108	4313	4305	4482	4595	4664	4987	5124
4329	4250	4061	3980	4033	3934	4148	4287	4324	4542	4528	4458	4540	4384	4288	4156	4192	4313	4291	4425	4491	4631	4433	4384	4400	4532	4459	4453	4303	4074	4078	3724	3564	3420	3379	3314	3473	3692	3942	4249	4306	4483	4547	4822	4647	4723	4988	5044	5200	5504
4331	4136	4292	4044	4077	3925	4075	4200	4275	4464	4420	4509	4468	4500	4250	4149	4082	4178	4315	4426	4459	4508	4404	4561	4527	4497	4735	4697	4652	4586	4483	4298	3899	3726	3636	3598	3682	3881	4179	4342	4637	4872	4892	5182	5144	5350	5232	5279	5282	5434
4580	4191	4098	3963	4133	4076	4158	4095	4158	4252	4439	4525	4363	4305	4319	4194	4260	4155	4160	4305	4340	4377	4533	4376	4486	4637	4658	4872	4976	4947	4936	4766	4450	4209	4003	4023	3973	4181	4221	4566	4792	5029	5287	5507	5430	5651	5532	5668	5679	5405
4413	4265	4166	4036	3943	4038	3892	4184	4153	4185	4291	4370	4449	4468	4246	4317	4164	4173	4165	4299	4434	4571	4551	4459	4452	4522	4535	4776	5031	5133	5198	5156	5010	4671	4615	4307	4412	4401	4390	4744	5003	5319	5492	5758	5800	5797	5743	5628	5595	5199
4515	4355	4117	4072	3962	3960	3870	4027	4098	4196	4276	4273	4497	4296	4271	4238	4045	4066	3983	4123	4267	4512	4517	4497	4481	4533	4698	4716	5102	5214	5554	5529	5439	5336	5066	4803	4777	4594	4667	4886	4990	5359	5925	5854	5889	5757	5943	5642	5437	5094
4540	4292	4354	4152	4044	3960	4107	4012	4130	4221	4173	4232	4383	4378	4369	4253	4095	4111	4025	4073	4263	4270	4451	4511	4570	4581	4637	4546	5003	5147	5490	5643	5732	5731	5447	5376	5083	5075	4919	5029	5246	5378	5380	5598	5798	5874	5871	5414	5246	4870
4404	4315	4280	4242	4230	4033	3905	4053	3973	4076	3988	4220	4261	4278	4519	4424	4273	4191	4305	4076	4087	4115	4252	4516	4449	4572	4438	4420	4647	5010	5323	5427	5686	5930	5841	5717	5556	5345	5128	5210	5237	5256	5367	5498	5593	5636	5501	5144	4931	4643
4328	4266	4308	4244	4228	4102	4041	3999	3980	4048	3916	4237	4304	4427	4536	4453	4393	4357	4178	3958	4211	4114	4365	4415	4501	4428	4422	4318	4468	4754	4783	5090	5547	5819	5754	5945	5676	5381	5302	5148	5119	4975	5134	5120	4934	5196	5070	4794	4454	4315
4088	4129	4214	4409	4220	4158	4122	4119	3982	3936	4153	4036	4205	4351	4341	4475	4472	4398	4294	4310	4124	4186	4203	4510	4500	4426	4324	4310	4309	4276	4338	4620	4928	5361	5453	5478	5555	5385	5154	4990	4779	4634	4498	4557	4516	4527	4553	4254	4036	3873
4192	4230	4043	4214	4361	4215	4195	4056	4032	4060	4023	4167	4148	4217	4269	4378	4438	4647	4436	4276	4241	4158	4181	4398	4460	4535	4343	4395	4316	4155	3922	4167	4504	4734	4946	5060	5093	5030	4854	4748	4525	4201	4108	3979	3718	3856	3725	3680	3427	3365
4164	4078	4185	4220	4307	4303	4196	4196	4099	4089	4032	4132	4073	4106	4157	4354	4542	4466	4517	4452	4328	4207	4307	4436	4539	4430	4448	4481	4380	4212	4008	4032	4091	4232	4307	4485	4468	4656	4442	4505	4025	3806	3745	3361	3382	3410	3247	3164	3132	3128
4089	4102	3980	4125	4270	4251	4227	4213	4252	4232	4179	4113	4068	3956	4025	4030	4191	4538	4578	4660	4602	4481	4394	4219	4374	4445	4569	4567	4442	4289	3963	3855	3850	3762	3836	3956	3826	4038	4190	4134	3877	3728	3423	3469	3256	3140	3065	3113	3068	3118
4207	4063	3977	4068	4150	4274	4256	4128	4341	4422	4276	4186	4078	4197	4049	4204	4069	4281	4740	4516	4612	4605	4527	4266	4287	4326	4518	4773	4676	4503	4327	4203	3827	3745	3518	3651	3612	3713	3905	3833	3776	3711	3546	3510	3349	3251	3166	3155	3269	3495
4247	4107	3957	3909	4115	4156	4141	4313	4413	4462	4427	4381	4274	4149	4036	4066	3931	4151	4384	4650	4641	4700	4617	4434	4360	4332	4586	4639	4564	4628	4630	4488	4076	3947	3722	3622	3688	3622	3770	3753	3789	3736	3831	3871	3860	3763	3757	3701	3783	4037
4323	4118	3969	3970	3973	4154	4158	4360	4557	4550	4453	4289	4306	4383	4245	4011	3875	4020	4091	4379	4531	4618	4760	4605	4365	4382	4402	4713	4806	4735	4640	4756	4479	4296	4022	3904	3734	3770	3719	3787	3902	3911	4195	4198	4460	4492	4403	4359	4345	4555
4278	4085	3934	4027	4086	3987	4015	4219	4543	4554	4478	4489	4462	4301	4319	4083	4017	4022	4008	4213	4223	4485	4485	4460	4372	4186	4321	4290	4564	4629	4766	4767	4828	4750	4526	4266	4151	3941	3974	4085	4013	4113	4386	4676	4710	4909	4918	4983	4806	4962
4350	4336	4112	3953	4083	4076	4136	4084	4344	4383	4472	4529	4525	4600	4424	4215	4141	3969	4020	3817	3951	4321	4423	4521	4257	4314	4389	4234	4299	4495	4686	4813	4863	4915	4651	4658	4471	4372	4339	4175	4344	4319	4452	4621	4795	5065	5222	5032	5334	4929
4360	4253	4082	4257	4115	4017	3909	4044	4176	4286	4283	4410	4475	4541	4495	4523	4337	4204	4026	4017	3826	4023	4030	4274	4215	4258	4165	4225	4193	4168	4267	4527	4737	4952	4755	4819	4655	4573	4449	4306	4327	4356	4454	4696	4725	4868	4858	4880	4866	4958
4219	4207	4191	4187	4242	4009	4040	3964	4188	4257	4261	4183	4446	4426	4578	4576	4559	4382	4292	4195	3881	3989	4082	4154	4182	4279	4375	4196	4081	4067	4055	4231	4317	4579	4659	4792	4818	4626	4658	4319	4395	4256	4415	4441	4360	4441	4352	4422	4483	4414
4308	4272	4161	4204	4239	4084	4083	4041	4129	4202	4313	4091	4207	4444	4410	4606	4675	4548	4536	4395	3998	3947	4063	3986	4053	4189	4363	4144	4168	3996	3952	3971	3968	4202	4193	4329	4585	4451	4384	4383	4204	4129	4078	4140	4045	4035	3822	3893	3971	3894
4107	4130	4158	4253	4250	4157	4186	4078	4089	4271	4087	4155	4241	4370	4350	4398	4534	4743	4697	4512	4368	4044	4042	4080	4073	4210	4311	4327	4297	4132	4128	3896	3953	3784	3889	4067	4299	4232	4293	4153	4154	4033	4165	3955	3730	3664	3567	3546	3554	3640
4276	3954	4130	4288	4467	4234	4270	4221	4073	4054	4110	4228	4196	4104	4284	4166	4446	4464	4798	4564	4578	4418	4307	4066	4131	4080	4238	4434	4341	4248	4231	4053	4064	3860	3810	3914	3993	4030	4135	4080	3982	4071	4011	3847	3718	3565	3523	3423	3465	3503
4027	4055	4043	4105	4167	4381	4389	4374	4120	4244	4197	4173	4345	4044	4115	4045	4048	4378	4421	4599	4637	4574	4448	4287	4060	4161	4150	4328	4358	4534	4602	4356	4184	4004	3833	3844	3852	4025	3985	4094	4024	4137	4107	4083	4033	3754	3640	3807	3757	3824
4182	3906	3979	4025	4050	4242	4327	4362	4478	4335	4193	4221	4181	4174	4130	4196	4004	4199	4230	4339	4518	4648	4475	4447	4292	4204	4119	4194	4208	4410	4290	4490	4450	4264	4076	3917	3996	3894	3943	3934	4102	4168	4140	4117	4148	4131	4167	4011	4145	4051
4155	3997	4083	3973	3939	3987	4203	4299	4354	4510	4310	4324	4290	4160	4115	4189	4094	4050	4023	4138	4262	4394	4484	4590	4428	4443	4246	4012	4050	4170	4402	4508	4404	4518	4190	4217	4023	4031	3832	3768	3947	3934	4092	4208	4213	4250	4313	4340	4389	4171
4218	4072	4011	4049	3942	3956	4086	4183	4377	4564	4394	4292	4282	4353	4332	4198	4223	4112	3967	3874	3902	4120	4429	4343	4464	4317	4256	4013	4036	4098	3985	4272	4307	4414	4358	4299	4233	4136	3968	3703	3907	3888	4019	4015	4057	4182	4223	4289	4262	4252
4198	4087	4152	4187	4107	3922	3787	4163	4300	4433	4353	4563	4476	4509	4485	4565	4491	4323	4259	3956	3921	3954	3971	4307	4221	4353	4330	4194	4044	3919	3894	4005	4081	4159	4272	4262	4310	4251	4215	3966	3793	3844	3890	3767	3833	3848	3841	3977	4071	4090
4102	4168	4150	4365	4378	4031	3898	4017	4001	4327	4300	4299	4549	4463	4531	4591	4482	4586	4428	4398	4117	4013	3974	4000	4028	4154	4276	4183	4090	4008	3917	3784	3901	3967	4045	4220	4312	4357	4216	4193	4022	4007	3858	3892	3768	3775	3840	3906	3875	4006
4233	4232	4123	4322	4398	4239	4050	4158	3994	3979	4062	4098	4217	4396	4313	4478	4536	4681	4649	4705	4570	4307	4052	3995	3845	3959	4290	4320	4215	4065	4039	3901	3887	3774	3806	3948	4179	4334	4382	4359	4124	4190	4047	4087	3884	3941	3926	3990	3961	3922
4124	4112	4138	4222	4290	4459	4304	4293	4089	4008	3968	3983	4226	4131	4147	4211	4226	4597	4700	4878	4793	4741	4417	4246	4194	4159	4213	4431	4331	4275	4260	4155	4017	3850	3735	3799	4052	4208	4311	4306	4354	4242	4160	4208	4191	4143	4021	4117	3992	3887
4275	4200	4083	4234	4386	4316	4520	4341	4152	4133	3963	3959	4019	3986	4056	3991	4052	4120	4396	4668	4856	4874	4796	4699	4372	4360	4397	4275	4326	4306	4539	4670	4529	4296	4066	4117	4091	4146	4171	4169	4315	4508	4416	4602	4398	4250	4184	4005	4064	3908
4232	4115	4170	4154	4175	4253	4492	4590	4511	4285	4276	4057	4040	3925	3964	3998	3994	3858	3977	4063	4383	4770	4655	4646	4575	4588	4409	4391	4402	4262	4457	4647	4753	4540	4259	4305	4220	4373	4116	4096	4079	4338	4509	4578	4440	4207	4348	4173	4294	4154
4091	4170	4070	4099	4123	4161	4247	4491	4569	4645	4379	4191	4135	3983	4027	4006	3790	3774	3618	3769	3969	4204	4507	4514	4623	4573	4480	4420	4233	4206	4334	4506	4662	4643	4483	4379	4427	4377	4234	4160	4063	4049	4301	4223	4197	4288	4212	4234	4172	4094
4086	4076	4169	4111	4041	3985	4169	4183	4395	4521	4545	4346	4287	4214	4002	3958	4048	3872	3683	3616	3617	3744	3841	4075	4194	4277	4431	4247	4196	4168	4181	4269	4176	4452	4371	4396	4439	4395	4273	3979	3918	4049	4027	4108	4101	4086	4120	4056	3925	4119
4106	4075	4107	4267	4141	4115	3945	4178	4193	4300	4485	4380	4463	4348	4043	4167	4206	4091	4031	3861	3806	3602	3633	3699	3887	4158	4306	4280	4013	3960	4019	3954	3933	3979	4119	4078	4264	4391	4253	4056	3930	4056	4037	3937	3931	3794	3890	3817	4058	4049
4133	3954	3955	4137	4235	4176	3986	4081	4030	3952	4215	4377	4442	4374	4277	4155	4166	4367	4413	4284	4188	3874	3823	3555	3742	3749	3932	3986	3911	4019	3795	3782	3739	3797	3761	3755	4042	4043	4180	4059	4043	4280	4219	4033	4068	3991	3921	4084	4047	4292
4223	4060	4070	4116	4109	4273	4163	4049	4001	4045	3971	4227	4255	4347	4184	4270	4274	4376	4406	4435	4504	4449	4090	3998	3847	3844	3925	3931	3942	3835	3869	3883	3979	3809	3658	3682	3860	3975	3920	3961	4071	4086	4194	4278	4232	4109	3995	4023	4219	4089
4228	4016	3787	4010	4004	4204	4221	4082	4139	4006	4058	4068	4101	4191	4105	4182	4100	4191	4069	4374	4433	4498	4601	4448	4246	3979	4030	4025	4133	4081	4056	4063	4132	4056	4024	3950	3965	3941	4010	3971	4014	4231	4150	4284	4220	4060	4059	3977	4103	4173
4348	4128	4099	4014	3946	4031	4056	4145	4060	4169	4155	3972	4004	3967	4139	4084	4078	3869	3923	3907	4276	4371	4562	4684	4576	4428	4342	4346	4273	4224	4302	4242	4468	4318	4287	4284	4153	4093	4034	3983	3985	4015	4048	4105	4086	4018	3866	3908	3858	3916
4158	4230	4115	4015	4053	4020	4106	3972	4157	4146	4220	4204	4123	4057	4039	4172	3990	3885	3991	3676	3848	4076	4147	4400	4538	4427	4499	4531	4254	4234	4114	4372	4460	4442	4397	4318	4351	4197	4197	3987	4061	3934	3967	3868	3788	3817	3748	3758	3795	3945
4109	4099	4112	4228	4113	4140	3931	4040	3972	4098	4201	4246	4318	4230	4094	4145	4241	4093	4062	3854	3729	3665	3760	3993	4018	4052	4257	4309	4088	4036	4091	4171	4148	4169	4289	4138	4319	4307	4176	3920	3836	3782	3789	3703	3780	3682	3673	3687	3735	3838
3973	4052	4099	4241	4223	4170	4085	4117	3915	3997	4079	4028	4180	4181	4242	4230	4376	4138	4332	4147	4178	3787	3827	3740	3643	3749	3923	4043	3883	3970	3890	3872	3761	3786	3874	3901	3884	4078	4139	3979	4056	3894	3870	3780	3844	3741	3748	3778	3900	3977
4124	4051	3936	4110	4190	4212	4134	4262	4011	4002	3895	4024	3956	3975	4122	4145	4162	4436	4330	4516	4448	4528	4290	4116	3850	3859	3801	3793	3918	4005	3944	3800	3755	3756	3730	3725	3796	3837	3932	3999	3892	4066	4041	3995	4095	3970	4093	4014	4032	4016
4225	4148	4085	4004	4118	4068	4115	4185	4236	4102	3975	4004	3872	3996	3971	3992	3999	4172	4209	4351	4412	4656	4593	4732	4524	4333	4244	4122	4206	4233	4113	4029	4052	3927	3949	3802	3915	3798	3921	3967	4110	4072	4182	4173	4313	4362	4315	4205	4172	4171
4262	4177	3967	4138	4055	4097	4044	4127	4243	4292	4094	4021	3875	3962	3909	3833	3911	3930	3978	3907	4059	4197	4584	4492	4641	4685	4655	4499	4379	4460	4433	4299	4469	4572	4437	4346	4273	4173	4328	4150	4114	4092	4220	4226	4360	4275	4363	4208	4280	3995
4106	4002	4135	4175	4082	4105	4069	4085	4110	4390	4233	4170	4004	4000	3774	3766	3955	3851	3911	3842	3667	3792	4099	4116	4387	4502	4732	4562	4449	4466	4298	4591	4549	4705	4664	4763	4676	4528	4370	4309	4257	4195	4135	4050	4241	4062	4084	3959	3939	3809
4082	4111	3940	4257	4341	4203	4063	4097	4058	4233	4145	4073	4322	4198	4208	4018	3952	4230	4151	3884	3758	3685	3805	3752	3967	4141	4176	4209	4288	4441	4252	4197	4179	4390	4399	4422	4387	4435	4489	4301	4226	4103	4078	3933	3931	3812	3866	3768	3611	3826
4193	4019	4074	4147	4242	4096	4069	4175	4005	4179	4126	4195	4070	4163	4195	4194	4202	4397	4234	4180	4125	3884	3838	3796	3754	3812	3758	3811	4054	4167	3985	3748	3820	3764	3861	3966	3884	3997	3993	4130	4231	3940	4016	3921	3937	3765	3855	3850	3881	3761
4174	4116	3898	3880	4038	4152	4251	4058	4133	4116	4052	4143	4035	4238	4291	4259	4246	4196	4180	4243	4327	4244	4197	4143	4201	3885	3755	3714	3843	3902	3872	3882	3670	3703	3759	3660	3570	3610	3667	3902	3818	3829	3909	3934	4091	4011	4120	4169	4162	4079
4234	4178	3975	3925	4025	4057	4113	4170	4133	4135	4124	4077	4060	4036	4180	4123	4090	4204	4073	4091	4249	4326	4585	4480	4444	4368	4249	4042	4077	3894	4107	3925	4049	4039	3984	4027	3730	3814	3773	3849	3882	3839	3960	3986	4096	4128	4304	4384	4232	4131
4253	4138	4170	4123	4092	3967	4140	4156	4132	4133	4096	4130	4004	3966	4216	4294	4212	4161	3936	4097	4096	4215	4219	4372	4460	4534	4510	4401	4278	4224	4204	4293	4223	4283	4447	4451	4423	4142	4113	4166	4026	3963	4073	4052	4070	4125	4233	4209	4266	4063
4190	4264	4130	4164	4050	3994	4055	4128	3981	4145	4056	4181	4117	4007	4070	4212	4190	4035	4136	4047	4080	3976	4081	3947	4230	4266	4309	4324	4390	4325	4383	4286	4206	4109	4326	4443	4510	4337	4339	4305	4257	4295	4195	4042	3973	3931	3936	3877	3947	3935
4140	4115	4196	4132	4112	4082	4167	4231	4021	4068	4167	4091	4124	4035	3911	4038	4072	4090	4083	4189	4097	4126	3926	3955	3913	3978	3929	4037	3966	4073	3985	3979	4030	3960	3843	4078	4231	3996	4107	3983	4109	4147	4030	4022	3875	3836	3821	3749	3897	3796
4194	4152	4193	4069	3993	4057	4301	4214	4169	4117	4097	4172	3938	3915	3954	3994	4065	4007	4127	4083	4269	4239	4112	3984	4044	3861	3893	3899	3779	3851	3991	3977	3765	3791	3679	3675	3719	3733	3799	3703	3667	3793	3971	3816	3801	3825	3945	3835	4033	3919
4232	4212	4210	4140	3908	4049	4167	4136	4067	4190	4154	4235	3947	3939	4053	4037	4017	3954	4071	4085	4156	4291	4338	4195	4284	4240	4072	3918	4046	3961	4005	4026	3896	4036	3883	3976	3986	3908	3697	3571	3646	3755	3822	3878	3945	4012	4194	4062	4201	4165
4275	4354	4311	4106	4191	4077	4073	4169	4187	4128	4187	4078	3975	3909	4034	3946	4087	3892	4006	4002	4021	4102	4077	4215	4215	4330	4268	4174	4110	4173	4136	4104	4307	4214	4257	4498	4319	4339	4202	4029	3986	3961	4061	3930	4135	4190	4102	4103	4142	4153
4211	4205	4191	4286	4253	4154	4157	4196	4162	4053	4166	3977	4012	4065	4036	3919	3993	4118	4003	4037	3831	3881	3849	3762	3987	4035	4083	4226	4073	4037	4044	4123	4171	4190	4254	4267	4417	4385	4294	4133	4155	4054	4249	4152	4095	4020	4057	3940	3948	3876
4018	4081	4165	4317	4360	4040	4114	4273	4121	4035	4018	4068	4189	3986	3994	3888	3990	3953	4144	4145	3990	3943	3918	3823	3767	3671	3787	3764	3834	3798	3733	3830	3988	3890	3794	3770	3838	3899	3967	3875	3958	3994	3974	3988	4056	3890	3837	3821	3866	3781
4064	4127	4142	4116	4177	4090	4161	4097	4126	4160	4049	4029	4120	4112	4117	4059	3952	4054	4124	4101	4038	4254	4029	4012	3981	3821	3682	3780	3732	3815	3671	3755	3922	3896	3551	3637	3627	3567	3535	3641	3595	3686	3601	3775	3848	3913	3910	3906	3961	3959
4119	4058	3951	4097	4175	4148	4110	4156	4120	4249	4036	3974	4059	3992	4043	3931	3947	3915	4020	3996	4124	4130	4151	4170	4096	4134	3918	4061	4071	4059	3975	3918	3891	4125	3744	3795	3816	3776	3630	3771	3825	3709	3739	3819	3904	4034	4055	4122	4144	4121
4226	4008	3944	4092	4102	3948	4015	4139	4277	4119	4164	4052	4178	4042	4016	3995	3973	4059	3921	3934	3901	3941	3945	4012	3972	4022	4118	4133	4154	4044	4011	4042	4123	4173	4089	4053	4133	4096	4117	4096	4142	4125	3969	4005	4216	4188	4047	4219	4130	3998
4100	4217	3966	4092	4221	3856	4030	4046	4028	4201	4135	4184	4052	4189	4168	3964	3987	4035	3835	3744	3872	3753	3860	3911	3890	3903	3953	3997	3997	4053	3978	3850	3944	3904	3783	3982	3983	3991	4044	4159	4191	4067	3951	3971	4018	3946	3965	3896	3678	3774
4145	4134	4061	4131	4245	4143	4028	3967	3991	4100	4038	4176	4058	4184	4197	3959	3946	3955	3996	3861	3859	3959	4038	3768	3780	3806	3668	3858	3857	3815	3846	3751	3699	3702	3567	3611	3666	3653	3703	3824	3886	3862	3680	3775	3775	3817	3804	3712	3670	3638
4204	4029	4059	4169	4155	4119	4056	3989	4125	3956	3994	4124	4066	4035	4044	4060	3873	3962	3864	3974	3939	3917	4035	3955	3957	4034	4054	3788	3910	3872	3820	3939	3746	3722	3707	3653	3602	3584	3520	3567	3677	3609	3658	3664	3707	3682	3907	3723	3952	3985
4200	4110	3984	4055	4195	3983	4147	4259	4189	4137	4006	4000	4059	4097	4013	4057	3840	4008	3878	3850	3963	3909	3981	3894	3887	4069	4063	3940	3978	4040	4128	3982	3869	3954	3979	3987	3989	3803	3875	3934	4069	3880	3851	3769	3916	3892	3995	4138	4183	4079
4128	4038	4021	4072	4227	4169	4184	4228	4128	4305	4182	4261	3990	4024	3991	3964	4053	4003	3927	3840	3883	3873	3825	3782	3942	4014	4188	3838	3967	3925	4126	4013	4002	3943	3952	3949	3978	4063	4169	4208	4020	4218	4021	4020	3991	4093	4041	4054	3967	4087
4140	3979	4014	4102	4152	4005	4183	4044	4173	4325	4027	4033	4012	4098	4137	3944	3833	4029	4106	4008	3945	3972	3890	3782	3834	3989	4031	3903	3740	3860	3799	3958	3856	3946	3864	3738	3937	3944	3952	3984	3957	3942	4052	3994	4001	3872	3863	3922	3774	3854
4039	4013	3860	4193	4140	4266	4115	4093	4254	4206	4149	4135	4026	4014	4044	3910	3959	4085	3968	4051	4066	3863	4109	3874	3871	3897	3915	3987	3819	3631	3800	3875	3840	3762	3769	3662	3628	3748	3752	3828	3656	3814	3744	3819	3907	3851	3768	3897	3798	3889
4130	3978	4035	4048	4144	4083	4016	4167	4162	4213	4168	4195	4060	4105	4028	4214	3980	4070	3983	3981	3956	4033	4108	3954	4033	3825	3930	3871	3768	3735	3782	3873	3872	3977	3762	3855	3784	3826	3816	3826	3745	3707	3772	3772	3826	3985	3890	3781	3955	3933
4217	4012	3960	4010	3986	4082	4057	3889	4080	4202	4154	4057	4071	4022	4028	4065	3988	4097	4193	4102	4099	3881	3932	3872	3909	3939	3794	3822	3763	3725	3704	3709	3768	3948	3904	3928	3823	3936	3910	3922	3792	3820	3650	3705	3799	3896	3850	3944	3823	3847
4262	4127	4090	4027	4102	4034	4129	4014	4050	4161	4128	4090	3918	4131	4104	4191	4065	4166	4164	4218	4022	3989	3948	3953	3900	3787	3891	3773	3864	3783	3811	3780	3805	3929	3826	3815	3796	3797	3742	3829	3905	3799	3893	3809	3829	3882	3857	3869	3790	3814
4159	4084	4091	4007	4095	4110	3958	3932	3949	4167	4186	4029	3915	4110	4116	4055	4005	4185	4151	4224	4085	4017	4051	4008	3893	3903	3896	3869	3724	3841	3868	3888	3745	3790	3855	3850	3654	3619	3753	3755	3694	3813	3686	3725	3635	3815	3845	3869	3911	3793
4239	4157	3948	4131	4126	4185	4087	3903	4060	4076	3962	4078	3911	4283	3993	3942	4010	4094	4072	4088	3993	4132	3942	4003	3974	3933	3972	3897	3911	3870	3898	3872	3820	3959	3899	3888	3851	3850	3725	3753	3721	3834	3954	3850	3852	3711	3944	3847	4036	3875
4203	3965	3954	4099	4021	4116	4060	3931	4079	4216	4263	4078	4057	4133	4037	4135	3968	4051	4124	4013	4123	3793	3931	3921	3896	3914	4102	3945	3947	3870	4060	3953	4032	3940	3910	3969	3937	4030	3973	3920	3741	3937	3787	3960	3712	3885	3905	3822	3801	3903
4136	4072	3847	4012	4002	3822	3914	3853	4020	4072	4071	4099	4102	4201	4117	4004	3992	4151	4060	4016	3867	3920	3915	3966	3904	3955	4016	3977	3936	3910	3863	3989	3933	3838	3860	3922	3919	3916	3905	3712	3723	3956	3912	3847	3864	3877	3794	3810	3851	4018
4114	4087	3839	4053	4126	3913	3927	3910	4043	4084	4146	4161	4120	4185	4073	4184	4140	4037	4244	4276	3979	4051	3995	4010	3965	4003	3948	4110	3955	4118	3982	3984	3941	3972	3935	3901	3987	3742	3831	3772	3785	3796	3790	3895	3888	3775	3812	3783	3789	3906
4075	3989	3954	4022	4161	4131	4012	3855	4159	4073	4179	4062	4093	4187	4151	4186	4096	4038	4115	4136	4020	3975	4147	4103	3869	3840	4040	4082	3899	3936	3912	3946	3856	3864	3922	4051	3927	3850	3888	3808	3874	3801	3766	3770	3849	3966	3856	3951	3928	3910
4132	3973	3861	3973	4127	3968	3935	3988	4132	4245	4079	3967	4049	4109	4169	4173	3970	4095	4025	4131	4048	3883	4197	4041	4053	4024	4078	4009	3882	3886	3948	4049	3893	3975	4001	3971	3934	3876	3850	4057	3969	3877	3914	3828	3775	3900	3868	3921	3913	4007
4185	3950	3827	3811	3946	3985	3965	4074	3976	4094	4132	3998	4087	4097	4069	4071	4033	3988	4093	4001	3921	4059	3977	4133	4087	4127	4117	4079	4028	4089	3880	3987	3866	3881	3842	3778	3890	3833	3767	3889	3897	3841	3854	3825	3863	3911	3708	3839	3888	3884
4129	3993	3890	3873	3876	3795	3907	3832	3902	3949	4032	4056	4122	4146	4042	4208	4056	4241	4199	4093	4000	4090	4068	4016	4005	3934	4148	4097	4088	3982	4055	4072	3908	3801	3825	3869	3802	3802	3803	3760	3863	3831	3884	3812	4007	4051	4020	3872	3809	3824
4062	3912	3839	3931	3899	4003	3783	3825	3865	3998	3885	3933	4013	3932	4052	4022	3935	4061	4136	4123	4140	4074	4059	4038	3970	4057	3966	4080	3939	4165	4071	4098	4035	4001	3884	3918	3839	3695	3807	3913	3973	3844	3869	3881	3953	3895	4160	3953	3997	3876
4027	3945	3834	3929	4014	3994	3837	3857	3974	3972	3943	3872	3879	3866	3979	4043	4021	4125	4027	4040	4109	4154	4126	4248	3972	4121	3995	3954	3900	4016	4044	4233	3937	4030	3978	4033	3904	3981	3934	3968	3974	3925	3921	3977	4052	4069	3900	4009	3948	3996
4057	3920	3861	3891	3878	4009	4071	3899	3914	4045	3904	3983	3921	3881	3922	3884	3991	3919	4116	3945	3909	4030	4109	3949	3999	3941	4146	3974	3848	3964	4110	3947	4033	3988	3995	4036	4023	4092	4005	4028	3901	4017	3853	4027	4063	4017	3973	3950	3889	4086
4157	3965	3863	3958	3868	3830	3741	3891	3995	4177	3954	3939	3921	3974	3912	3982	3879	3926	3943	3948	3983	4027	4050	4104	3883	4082	4003	4026	4025	4145	4078	4064	3947	3948	4004	3924	4014	4028	4001	3944	4016	4037	3938	4159	4131	4068	3977	3859	3885	4046
4180	3956	3963	3802	3878	3924	3834	3940	3932	3965	3757	3905	3928	3960	3911	3909	3861	3961	3968	3964	4001	4136	3946	3995	4031	4093	4010	3927	3980	3817	4097	4013	3942	3966	3933	4130	3917	3971	4056	4030	4011	4056	3931	3946	4078	4044	3929	3858	3874	3944
4073	4008	3857	4069	3962	3842	3757	3730	3938	3928	3673	3725	3921	3896	3965	3890	4062	3965	4030	4111	3947	4110	4098	3893	3895	3917	4074	4005	3984	4000	3919	4006	4069	3992	3955	3873	4025	3902	3867	4052	3930	3855	3996	3932	3993	3940	3828	3864	3978	3989
3981	3864	3930	4034	4026	3891	3853	3859	3924	3908	3674	3659	3950	4055	3900	3714	3816	4001	4043	3948	4021	3934	4110	4039	4058	4025	3950	3827	3902	3893	3903	3813	3927	4012	3887	3966	3819	3752	3957	3806	3918	3949	3846	3889	3927	3796	3929	4013	3792	3899
3962	3736	3887	3963	4036	3922	3797	3822	3958	3926	3719	3723	3991	3766	3796	3882	3821	4072	3902	3929	3856	4028	3998	4016	4068	4080	3943	3879	3880	3853	3901	3943	3983	3994	4009	4001	3953	3796	3853	3711	3962	3930	3917	3775	4043	3900	3982	3790	3999	3851
4106	3973	3906	3937	3868	3928	3822	3782	3845	3931	3792	3925	3816	3812	3865	3761	3792	3913	3959	3889	3764	3976	3927	3907	3837	3942	3963	3907	3856	3953	3876	3832	3924	4087	4048	3910	3839	3777	3946	3817	3914	3864	3873	3805	3912	3911	3922	3851	3767	3824
4127	4095	3997	4150	4030	3876	3893	3940	4008	3945	3801	3955	3815	3865	3880	3764	3888	3918	3946	3837	3854	3918	3889	3825	3826	3885	3880	3941	3947	3895	3812	3772	3926	3925	3889	3910	3886	3767	3933	3758	3795	3761	3705	3781	3846	3845	3924	3840	3834	3713
4061	4030	4069	4128	4182	3996	3903	4051	3970	3927	3767	3846	3895	3875	3861	3711	3818	3939	3906	3831	3757	3859	3877	3796	3851	3923	3787	3844	3818	3792	3791	3780	3953	3878	3868	3748	3699	3848	3945	3726	3857	3772	3800	3830	3856	3706	3842	3862	3770	3848
3988	3978	3969	4245	3971	3950	3952	3982	4000	3965	3920	3838	3787	3933	3754	3851	3854	3939	3837	3728	3963	3915	3743	3814	3782	4012	3777	3895	3997	3916	3839	3702	3693	3813	3788	3795	3833	3787	3720	3846	3740	3699	3792	3835	3845	3833	3822	3887	3867	3966
3999	4047	4000	4168	4100	4062	3952	4020	4115	4028	3851	3973	4065	3959	3951	3877	3801	3836	3788	3743	3725	3869	3745	3774	3810	3799	3695	3822	3773	3835	3760	3805	3735	3872	3826	3882	3855	3865	3839	3715	3863	3721	3815	3773	3830	3758	3835	3879	3878	3882
3912	4040	4088	4151	4111	3962	4048	4065	3980	4025	4015	4025	4106	3923	3822	3776	3949	3799	3832	3696	3749	3722	3840	3659	3781	3877	3787	3817	3838	3768	3754	3713	3777	3744	3840	3844	3726	3706	3692	3666	3604	3796	3799	3716	3796	3576	3799	3806	3855	3832
3974	4019	4001	4024	4115	3986	3971	4094	3928	3938	3840	4072	4035	4023	3748	3817	3924	3946	3765	3830	3834	3818	3852	3669	3786	3744	3715	3687	3839	3848	3678	3641	3789	3590	3907	3727	3674	3631	3612	3619	3725	3760	3675	3706	3773	3756	3739	3891	3710	3704
4081	4143	4059	3979	3992	3952	4092	4114	3942	3850	3908	3913	4112	4007	3937	3904	3955	3789	3854	3767	3820	3916	3710	3841	3805	3929	3753	3768	3789	3830	3660	3689	3858	3761	3790	3744	3741	3774	3773	3607	3670	3670	3739	3776	3705	3705	3855	3729	3797	3731
4061	3922	4005	3954	4004	4073	4181	4090	3889	3889	3948	3985	3901	3978	3864	3876	3963	3826	3715	3899	3806	3750	3784	3938	3860	3926	3768	3805	3852	3861	3692	3761	3815	3767	3761	3760	3692	3623	3696	3635	3621	3763	3711	3814	3743	3688	3684	3779	3780	3773
4036	4006	3930	3867	3885	3966	4139	3950	3950	4028	4031	4011	3946	3971	3957	3978	3878	3783	3683	3868	3844	3787	3775	3766	3766	3668	3743	3734	3758	3679	3850	3705	3776	3848	3854	3677	3701	3755	3593	3755	3717	3717	3681	3558	3680	3620	3749	3667	3832	3755
4028	4098	3938	3941	3956	4039	4019	4057	4043	4007	3983	4079	4019	3967	3990	4034	3926	3847	3664	3869	3897	3895	3851	3895	3807	3737	3805	3774	3924	3692	3749	3719	3790	3710	3665	3694	3612	3662	3650	3627	3705	3851	3703	3680	3551	3743	3834	3805	3810	3769
3889	4021	3909	3867	3673	3990	4059	3851	3974	4038	4024	4227	3957	4001	4224	4056	4026	4051	3931	3884	3914	3826	3828	3825	3932	3728	3853	3836	3797	3709	3735	3722	3650	3631	3559	3775	3613	3813	3789	3774	3683	3722	3810	3727	3652	3708	3747	3892	3695	3759
4081	3822	3699	3907	3904	3984	4006	3900	3859	3943	3988	3931	3959	3950	4107	4057	3991	3963	3970	4084	4018	3822	3819	3867	3855	3739	3844	3828	3804	3774	3604	3737	3725	3638	3754	3748	3722	3798	3703	3799	3786	3789	3812	3798	3654	3729	3855	3732	3787	3872
4211	3969	3697	3886	3947	3824	3850	3939	4031	3971	3956	3936	3827	3951	4013	4039	3982	3963	4048	3996	3888	3926	3895	3968	3859	3821	3813	3861	3695	3708	3699	3730	3778	3632	3779	3806	3724	3774	3699	3826	3721	3880	3894	3759	3873	3827	3661	3806	3764	3771
4267	3964	3889	3874	3941	3883	3862	3868	4005	4024	3998	3741	3914	3958	3887	4080	3865	3930	3994	3926	3983	3760	3965	3949	3791	3726	3887	3768	3734	3751	3733	3707	3770	3727	3692	3707	3773	3780	3859	3685	3866	3834	3858	3783	3852	3760	3785	3736	3821	3827
4155	4022	3982	3987	3907	4002	3957	3909	3919	3956	3846	3725	3845	3930	4008	3843	3795	3822	3819	3934	3710	3917	3910	3909	3783	3838	3793	3834	3647	3878	3808	3809	3722	3830	3723	3731	3727	3778	3712	3786	3906	3878	3980	3949	3907	3818	3936	3778	3813	3795
4174	3973	3954	4046	4054	3987	3905	3933	4135	3974	3763	3789	3807	3929	3820	3918	3787	3882	3872	3835	3736	3804	3904	3855	3808	3764	3913	3748	3725	3839	3946	3653	3779	3875	3723	3741	3728	3889	3833	3644	3749	3845	3902	4044	3849	3851	3965	3836	3886	3779
4070	3888	3965	4082	4115	3936	3973	4043	4002	4049	3767	3745	3817	3880	3764	3841	3832	3967	3702	3902	3731	3685	3697	3740	3756	3751	3771	3702	3637	3866	3697	3918	3821	3970	3791	3899	3788	3822	3816	3698	3814	3772	4002	3872	3948	3865	3838	3775	3846	3851
3973	3928	3947	4125	3917	4005	3792	3857	4061	3797	3727	3667	3891	3885	3730	3781	3847	3798	3833	3694	3819	3829	3714	3778	3796	3847	3828	3671	3819	3740	3771	3771	3802	3877	3802	3833	3891	3983	3900	3817	3924	3847	3794	3730	3859	3838	3705	3885	3714	3766
4205	4112	4116	4078	4062	3851	3964	3848	4034	3887	3882	3740	3862	3748	3781	3840	3829	3887	3851	3765	3887	3969	3708	3821	3785	3813	3764	3928	3764	3858	3867	3895	3739	3782	3929	3855	3846	3985	3880	3831	3796	3778	3920	3908	3806	3889	3894	4005	3847	3862
4066	4103	4113	4025	3945	3911	3923	3939	3900	3683	3752	3773	3829	3786	3681	3888	3844	3731	3663	3635	3876	3818	3854	3755	3718	3837	3768	3829	3742	3679	3723	3726	3693	3835	3883	3825	3782	3865	3738	3874	3763	3798	3743	3778	3856	3732	3914	3955	3746	3751
4206	4197	4150	4093	3843	4034	3934	3857	3897	3863	3875	3740	3758	3882	3580	3785	3818	3817	3749	3791	3802	3733	3778	3666	3683	3748	3753	3667	3739	3794	3771	3837	3782	3811	3761	3829	3770	3908	3802	3657	3840	3701	3846	3819	3803	3776	3811	3907	3939	3935
4203	4203	4127	4062	3944	4129	3892	4035	3897	3863	3980	3838	3815	3763	3718	4042	3792	3709	3844	3809	3748	3682	3762	3706	3737	3686	3683	3663	3694	3607	3575	3659	3694	3675	3576	3794	3761	3739	3631	3822	3727	3706	3677	3756	3746	3694	3851	3911	3713	3899
4157	4150	4016	4067	3938	4038	4020	3954	3906	4060	4095	3949	3754	3808	3862	3988	3979	3790	3792	3726	3704	3692	3635	3750	3723	3571	3667	3591	3746	3651	3546	3620	3695	3752	3754	3820	3576	3654	3613	3751	3652	3549	3622	3761	3700	3848	3773	3804	3812	3778
4251	4115	4036	3892	3832	3838	4073	3995	3905	3970	4026	3901	3795	3810	4060	4173	3877	3725	3941	3708	3687	3679	3687	3643	3744	3500	3600	3572	3643	3654	3542	3700	3555	3509	3698	3566	3623	3587	3689	3719	3737	3608	3669	3699	3681	3689	3832	3800	3794	3747
3954	4052	3944	4073	4031	3983	4054	4104	4057	4046	4034	3876	3785	3759	3926	3939	3839	3751	3767	3753	3623	3744	3742	3787	3708	3525	3692	3560	3535	3626	3620	3647	3640	3647	3661	3672	3645	3668	3518	3643	3662	3810	3610	3711	3603	3816	3624	3875	3804	3789
4046	3994	3890	4039	3995	4078	3984	4052	4110	4019	4017	3802	3851	3872	3874	3803	3899	3758	3729	3700	3731	3695	3780	3789	3707	3592	3719	3628	3645	3616	3641	3674	3611	3562	3780	3642	3699	3706	3714	3710	3797	3754	3768	3795	3784	3741	3803	3821	3839	4043
4004	3860	3976	4071	4076	3956	4030	3947	4062	3900	3979	3794	3879	3811	3862	3893	3833	3841	3796	3712	3612	3798	3770	3774	3794	3876	3679	3790	3621	3739	3693	3706	3548	3775	3669	3683	3739	3766	3732	3745	3852	3841	3844	3787	3758	3862	3883	3908	3823	3776
3899	3790	3892	3947	4035	3954	3924	3976	4074	3954	3829	3800	3833	3871	3670	3694	3759	3895	3736	3699	3641	3713	3762	3652	3787	3882	3838	3723	3685	3687	3665	3739	3733	3878	3754	3804	3627	3746	3700	3876	3949	3793	3888	3874	3795	3888	3777	3833	3940	3721
3991	3945	3883	4009	3909	3895	3802	3923	3869	3839	3774	3725	3731	3672	3750	3772	3825	3688	3708	3735	3681	3841	3813	3771	3817	3892	3882	3899	3706	3758	3727	3823	3999	3970	3836	3812	3954	3802	3802	3934	3884	3912	4064	3827	3938	3922	3893	3866	3844	3845
4040	4058	3896	3959	3752	3714	3789	3826	3795	3659	3791	3803	3816	3817	3607	3711	3822	3743	3718	3604	3892	3778	3876	3782	3794	3890	3920	3853	3910	3738	3912	4018	3940	3982	3982	3791	3954	3999	4037	3895	3965	4007	3935	3790	3936	3894	3843	3813	3766	3858
3999	3944	4025	3845	3806	3831	3880	3971	3746	3668	3754	3741	3794	3745	3693	3713	3778	3743	3750	3906	3838	3808	3751	3754	3785	3842	3942	3855	3683	3850	3888	3990	4023	4017	3985	3911	3969	4031	3934	3990	3994	3943	3833	3933	3891	3820	3812	3829	3933	3926
3996	4001	3876	3750	3760	3782	3776	3618	3662	3805	3703	3767	3684	3662	3667	3631	3847	3836	3759	3797	3895	3790	3838	3955	3875	3949	3831	3885	3782	3836	4032	4121	4124	3974	3951	3953	3875	4075	4094	3938	4053	3799	3940	3862	3722	3847	3796	3895	3939	3837
4066	3790	3864	3713	3851	3795	3718	3705	3675	3639	3766	3697	3634	3602	3652	3682	3769	3823	3830	3654	3880	3853	3827	3811	3970	3786	3898	3831	3733	3825	3846	3955	3996	4009	3983	3949	3807	3941	3923	3979	3849	3823	3923	3832	3867	3722	3804	3836	3789	3721
4071	3996	3748	3837	3794	3852	3695	3595	3669	3860	3729	3641	3690	3760	3690	3782	3796	3709	3769	3865	3784	3835	3915	3892	3839	3803	3860	3949	3733	3733	3858	3875	3986	4059	3963	3922	3694	3851	3915	3897	3896	3783	4023	3900	3770	3697	3803	3746	3666	3590
3897	3792	3784	3819	3751	3740	3688	3664	3774	3665	3801	3685	3712	3796	3874	3752	3686	3670	3800	3755	3783	3750	3761	3726	3733	3779	3768	3813	3798	3881	3745	3826	3765	3850	3873	3888	3669	3668	3792	3780	3834	3906	3760	3798	3685	3795	3706	3755	3493	3339
4060	3893	3760	3680	3788	3837	3761	3799	3870	3848	3788	3676	3788	3732	3739	3647	3705	3825	3706	3705	3687	3823	3711	3647	3671	3686	3760	3661	3710	3737	3611	3658	3905	3862	3744	3600	3761	3635	3850	3838	3758	3851	3722	3723	3727	3835	3665	3565	3386	3325
4021	4027	3745	3757	3832	3630	3747	3900	3884	3763	3851	3787	3784	3766	3756	3659	3770	3785	3693	3799	3688	3708	3586	3650	3680	3753	3726	3746	3623	3769	3689	3836	3773	3776	3731	3694	3683	3748	3782	3618	3724	3818	3757	3725	3779	3777	3548	3581	3535	3614
4062	4111	3966	3767	3679	3714	3604	3775	3800	3888	3832	3862	3721	3777	3840	3783	3780	3853	3785	3677	3757	3705	3567	3654	3718	3738	3718	3605	3754	3769	3619	3736	3687	3813	3701	3789	3754	3745	3724	3723	3629	3729	3710	3710	3740	3583	3615	3495	3653	3759
4045	4123	3970	3901	3822	3616	3618	3696	3743	3815	3821	4024	3836	3811	3832	3916	3847	3880	3829	3698	3680	3618	3687	3546	3790	3687	3846	3663	3674	3739	3736	3776	3735	3811	3868	3829	3741	3786	3731	3586	3823	3630	3651	3749	3575	3655	3523	3647	3873	3822
4038	4067	3992	3904	3870	3684	3741	3678	3702	3848	3887	3885	3816	3955	3891	3831	3795	3740	3842	3654	3758	3741	3814	3719	3659	3740	3776	3740	3755	3735	3767	3758	3705	3865	3943	3928	3680	3912	3645	3753	3845	3924	3802	3686	3638	3551	3702	3798	3935	4047
4085	3928	4127	4149	4064	3851	3709	3621	3598	3718	3768	3677	3758	3817	3939	3789	3678	3788	3759	3723	3756	3741	3804	3715	3715	3867	3742	3856	3763	3794	3916	3757	3849	3878	3922	3962	3829	3828	3727	3825	3879	3903	3773	3630	3584	3698	3624	3953	3981	4160
4061	3961	3854	4173	4115	3981	3815	3688	3568	3685	3549	3658	3509	3659	3727	3897	3737	3771	3670	3836	3733	3636	3685	3667	3791	3828	3725	3882	3854	4027	3886	3746	3823	3873	3961	3959	3729	3751	3706	3765	3742	3785	3559	3667	3654	3853	3798	4088	4291	4334
4179	3837	3936	4043	4127	3979	3882	3886	3592	3506	3418	3429	3375	3470	3486	3616	3797	3518	3655	3803	3782	3663	3745	3600	3681	3857	3911	3870	3875	3916	3991	3940	3889	3811	3861	3911	3928	3963	3805	3806	3777	3737	3744	3641	3825	3904	3940	4191	4174	4061
4165	4011	4087	4050	4006	3916	3973	3846	3666	3521	3397	3421	3399	3312	3488	3588	3629	3498	3555	3641	3635	3776	3578	3575	3605	3818	3852	3807	3875	3930	3910	3897	3996	3951	3842	3862	3842	3818	3893	3648	3643	3592	3650	3772	3814	3968	3972	3968	4212	4091
4291	4155	4054	3982	3972	4083	3962	4032	3774	3597	3578	3383	3476	3339	3432	3573	3728	3538	3540	3681	3644	3703	3667	3520	3758	3725	3676	3805	3854	3870	3908	3911	3794	3789	3856	3890	3733	3854	3693	3626	3695	3634	3685	3773	3975	3933	4081	4014	3958	3760
4210	4197	4082	4123	4006	3889	3844	4009	3841	3835	3662	3523	3383	3364	3423	3579	3679	3550	3607	3574	3670	3669	3805	3676	3684	3711	3758	3778	3845	3870	3792	3861	3964	3883	3874	3745	3877	3689	3731	3591	3626	3645	3692	3840	3838	3914	4004	3788	3781	3681
4177	4135	4109	4027	3944	3873	3909	3831	3894	4000	3802	3652	3490	3538	3385	3499	3541	3514	3628	3638	3600	3540	3642	3707	3719	3650	3616	3644	3704	3881	3756	3932	3678	3808	3729	3603	3723	3639	3598	3806	3801	3648	3699	3631	3911	3739	3823	3773	3571	3631
4234	3969	4095	4070	3999	3858	3833	3823	3971	3993	4006	3795	3765	3756	3728	3405	3523	3598	3670	3790	3669	3591	3660	3656	3683	3591	3641	3690	3683	3726	3765	3659	3791	3762	3682	3558	3653	3570	3633	3639	3695	3651	3650	3683	3757	3674	3769	3559	3629	3660
4089	4003	4056	4119	4135	3973	3749	3875	3968	3985	3965	3859	3875	3894	3773	3562	3506	3546	3665	3678	3606	3654	3657	3641	3587	3610	3598	3702	3618	3690	3601	3601	3598	3640	3577	3595	3537	3581	3721	3742	3685	3545	3531	3529	3695	3629	3453	3552	3711	3490
4067	4045	4044	3998	3939	3996	3987	3899	4000	3973	4019	4007	4040	3886	3819	3754	3645	3716	3541	3636	3622	3799	3672	3460	3557	3619	3712	3590	3685	3481	3536	3574	3468	3582	3434	3491	3616	3527	3644	3663	3677	3664	3562	3706	3583	3581	3532	3682	3687	3617
4115	4090	3946	3846	3997	3955	3929	4099	3878	3874	4016	3996	4088	4060	3938	3770	3747	3717	3391	3684	3666	3634	3715	3609	3638	3603	3665	3557	3692	3493	3485	3576	3525	3618	3646	3534	3499	3634	3628	3625	3647	3586	3605	3514	3490	3621	3580	3693	3540	3750
4067	4020	3930	3872	3819	3851	3905	4035	3974	3867	3927	4067	4035	4050	4041	4044	3872	3792	3784	3601	3725	3709	3705	3669	3603	3483	3709	3633	3662	3723	3536	3499	3496	3660	3581	3612	3579	3552	3572	3582	3661	3633	3603	3583	3713	3671	3695	3687	3651	3490
3996	4123	4012	3910	3928	3875	3897	3835	3946	3941	4182	3979	3904	4032	4135	4100	4157	3999	3826	3758	3600	3662	3725	3694	3664	3577	3802	3564	3588	3696	3595	3567	3600	3661	3804	3596	3707	3754	3615	3522	3686	3715	3681	3654	3661	3647	3763	3769	3659	3612
3903	4025	3883	3990	3907	3875	3892	3896	4005	3963	4027	4058	3908	4002	3945	3936	4066	3978	3998	3774	3699	3495	3576	3748	3661	3632	3679	3529	3674	3648	3646	3701	3699	3655	3689	3638	3846	3749	3582	3678	3732	3671	3622	3521	3689	3816	3701	3772	3727	3673
4054	3980	3935	3985	3952	3857	3739	3814	4173	3976	4045	3942	4145	4192	4000	4004	3977	3985	4092	3936	3638	3620	3682	3510	3757	3782	3699	3492	3705	3504	3671	3716	3710	3628	3854	3735	3657	3794	3789	3681	3715	3632	3696	3780	3690	3819	3672	3795	3784	3814
4102	4156	4059	3924	3999	3821	3917	3944	3974	3923	3825	4050	4161	4035	3887	4001	3996	4019	4084	4040	3884	3774	3512	3603	3482	3511	3676	3637	3705	3576	3405	3572	3738	3670	3710	3559	3731	3817	3716	3578	3574	3784	3755	3785	3714	3666	3650	3705	3704	3716
4072	3993	4136	3976	3976	3995	3889	3955	3834	3922	3915	3972	3999	4058	3996	3942	3903	4057	3939	3836	3796	3769	3711	3657	3592	3614	3572	3577	3565	3704	3572	3571	3663	3550	3662	3684	3607	3751	3723	3731	3752	3693	3760	3747	3711	3650	3760	3655	3670	3643
4021	4097	4004	4019	4085	4034	3934	3854	3996	4072	4088	4007	3967	3928	3943	3976	4006	4049	4079	3949	3949	3935	3732	3793	3711	3601	3429	3557	3538	3721	3608	3487	3544	3582	3623	3752	3637	3585	3652	3604	3640	3581	3738	3731	3679	3688	3711	3697	3568	3738
3992	3984	3850	4067	4175	3982	3791	3851	3920	4006	3900	4010	3996	3806	3931	3992	3859	3933	3903	3908	3876	3885	3768	3957	3753	3722	3378	3568	3492	3682	3751	3571	3675	3504	3580	3693	3626	3523	3500	3696	3657	3617	3624	3627	3666	3627	3558	3701	3596	3499
4024	3845	3970	4089	3967	3916	3801	4040	3939	4072	3977	3812	3914	3965	3995	3975	3871	3826	3916	3911	3855	4013	3913	3922	4010	3724	3622	3442	3488	3576	3607	3615	3551	3500	3530	3548	3474	3649	3623	3559	3619	3624	3553	3679	3785	3583	3556	3609	3542	3472
3873	3981	3979	3937	3871	3833	3924	3912	3800	3876	3917	3902	3979	3954	3779	3881	3909	4036	3791	3841	3934	3800	3830	3844	4003	3943	3762	3579	3626	3494	3579	3579	3631	3611	3642	3429	3522	3571	3570	3533	3535	3528	3597	3678	3674	3646	3607	3740	3600	3626
4075	4046	4055	3961	3971	3758	3701	3861	3903	3857	3823	3825	4024	4009	3889	3944	3961	3996	3989	3965	3911	3898	3948	4024	3969	4008	3837	3729	3649	3573	3468	3746	3629	3579	3639	3530	3711	3563	3600	3548	3427	3522	3493	3570	3615	3657	3706	3666	3623	3634
4043	3934	3850	3816	3931	3881	3845	3853	3841	3767	3969	4001	4014	3861	3913	3716	3748	3916	3664	3820	3924	3913	3838	3834	3932	3971	3850	3858	3779	3642	3613	3536	3645	3551	3619	3585	3518	3659	3641	3535	3650	3554	3501	3611	3724	3735	3735	3623	3550	3675
3998	3998	3801	3933	3958	3989	3767	3955	3796	3830	3949	3824	3757	3919	3894	3901	3991	4066	4043	4090	3907	3952	3923	3819	3999	4025	4051	4039	3929	3813	3625	3585	3602	3550	3599	3688	3551	3568	3462	3600	3667	3622	3600	3496	3628	3604	3626	3653	3621	3563
4144	3816	3908	3878	3985	3953	3796	3918	3829	3977	3956	3951	3853	3969	3820	3723	3803	3672	3773	3744	3803	3836	3727	3927	3905	4001	4056	4171	4026	3771	3710	3661	3632	3522	3523	3630	3531	3490	3679	3565	3489	3591	3554	3391	3511	3578	3596	3466	3708	3557
4109	4101	4039	4011	4038	3883	3919	3956	4040	3788	3829	3686	3980	3928	3961	4089	3996	3995	3902	3863	3866	4008	3900	3912	3997	3854	3932	3943	4077	3968	3845	3751	3637	3512	3492	3429	3633	3590	3607	3475	3593	3501	3441	3549	3494	3561	3429	3500	3616	3716
4212	4001	3963	4099	3926	3896	3926	3875	3888	3876	3953	4052	3973	3928	3832	3974	3728	3773	3677	3643	3714	3655	3679	3891	3932	3954	3857	4019	3901	3736	3856	3917	3670	3454	3482	3460	3413	3562	3547	3593	3496	3564	3670	3521	3510	3381	3403	3429	3678	3692
4003	4168	4053	4160	4099	4011	3865	4072	4094	4055	3944	3888	3850	3906	3843	4004	4096	4076	4053	3968	3957	3926	3931	4024	3865	3653	3857	3895	3865	3884	3954	3797	3683	3537	3429	3510	3459	3486	3380	3502	3532	3489	3539	3469	3555	3354	3397	3331	3448	3563
4207	4068	3930	4060	4032	4121	4195	3985	3935	3955	3909	4100	4062	4063	3965	3902	3891	3894	3846	3923	3804	3642	3917	3912	3972	3971	4109	3725	3899	3674	3864	3918	3875	3790	3552	3537	3426	3441	3455	3478	3480	3607	3477	3498	3398	3410	3453	3335	3450	3486
4167	4053	3950	3887	4108	4106	3969	4017	4049	4037	4038	3855	3932	3967	3975	4040	4036	4134	3931	3968	3934	3943	3846	3854	3883	3880	3883	4001	4030	3896	3799	3831	3858	3870	3744	3448	3445	3471	3488	3505	3522	3568	3481	3459	3435	3499	3487	3403	3372	3395
4173	4016	4046	4025	4006	4025	3928	4199	4177	4064	3875	3866	4042	3974	3898	4025	3986	4107	3867	3951	4036	4018	3891	3947	3996	3972	3965	3835	3752	3893	3877	3917	3866	3751	3927	3719	3484	3568	3473	3433	3576	3486	3299	3350	3509	3383	3416	3460	3377	3402
4110	4082	4103	3988	3892	3872	4088	4179	3950	4078	4048	4070	3929	4136	3890	4150	3804	3865	3915	3857	4012	3938	3940	3864	3920	3906	4091	4071	3958	3941	3781	3916	4034	3871	3877	3919	3813	3564	3595	3689	3412	3387	3401	3340	3473	3297	3238	3226	3360	3481
4298	4193	4025	3969	4017	3934	3984	3923	4139	4143	3914	3947	3927	3855	4060	3880	3879	3901	3825	3872	3919	3870	3998	4018	3941	3984	4010	3764	3958	4073	3994	3942	3832	3956	3966	3904	3946	3788	3717	3633	3563	3253	3408	3335	3307	3317	3185	3167	3342	3565
4192	4040	3979	4114	4006	3937	3978	3996	4051	3900	3727	3891	3949	3846	4078	4057	3933	4176	4016	4014	3995	4001	3978	3758	3992	3951	4027	3886	3863	3892	3870	3950	4003	3922	4102	4009	3927	3986	3724	3558	3405	3447	3245	3285	3288	3144	3040	3229	3311	3379
4089	4152	4224	4011	4054	4131	3988	3818	3995	3890	3914	3969	3862	3991	4071	4085	4005	3910	3897	3776	3727	3981	3875	4023	4019	3911	3899	3910	4064	3958	3817	3825	3925	4129	3950	3987	3951	3877	3772	3788	3516	3509	3406	3187	3016	2932	3030	3315	3261	3079
4094	4009	3981	4044	4146	3909	3835	3948	3995	3973	4005	3853	3829	3806	3699	3859	3724	3652	3757	3735	3847	3653	3693	3694	3626	3727	3760	3948	4010	4007	3950	3868	3809	3809	3993	4029	3740	3799	3829	3879	3806	3564	3536	3263	3051	3003	3210	3181	3079	2878
3970	3863	4072	4011	3870	3807	4067	4093	4001	3759	3711	3710	3788	3901	3936	4077	4038	4062	4063	4091	4021	4045	4002	3830	3715	3572	3566	3787	3968	3933	3824	3895	3972	3771	3836	3916	3819	3833	3758	3861	3887	3695	3495	3387	3279	3118	3027	2969	2868	2779
4045	4117	3860	3839	3890	4119	3954	3868	3677	3937	3889	3898	4017	4005	4066	3938	4004	3833	3936	3934	4004	4070	4011	4113	4074	3966	3847	3820	3740	3859	3814	3764	3773	3856	3953	3754	3722	3876	3841	3750	3834	3679	3585	3444	3587	3508	3210	2933	2711	2782
4255	4035	3746	4026	4125	3903	3700	3837	3875	4067	3920	3912	3736	3758	3764	3626	3697	3754	3561	3564	3639	3618	3519	3673	3740	3930	3849	3876	3884	3861	3861	3839	3716	3600	3885	3848	3854	3630	3798	3854	3659	3605	3786	3853	3881	3684	3237	2801	2865	3059
4061	3867	4004	4154	3903	3722	3798	3914	4027	3777	3789	3790	3793	3769	3653	3907	3805	3914	4014	3882	4031	4006	3851	3757	3601	3620	3609	3743	4014	3989	3808	3908	3800	3796	3727	3833	3952	4003	3645	3858	3748	3811	3795	4237	4099	3890	3377	3062	3037	3276
3955	4075	4153	3841	3841	3964	4044	3812	3761	3783	3809	3798	3892	3772	3747	3986	4010	4096	4223	4288	4253	4273	4389	4448	4087	3822	3632	3577	3624	3803	3824	3917	3954	3788	3695	3779	3909	4041	3816	3625	3975	3970	4067	4256	4230	3698	3498	3424	3359	3509
4294	4143	3952	3794	4073	4158	3865	3727	3596	3716	3777	3847	3916	3825	3808	3881	3967	4065	3885	4066	3886	4041	4134	4311	4253	4324	4143	3871	3759	3719	3837	3956	3789	3825	4026	3803	3677	3854	3940	3790	3917	4210	4178	3992	3962	3602	3516	3797	3556	3511
4368	4207	3891	3992	4271	3858	3691	3819	3816	3832	3663	3812	3904	3906	4004	4009	3860	3763	3748	3718	3514	3688	3750	3700	3839	4121	4117	4124	3989	3759	3623	3764	3843	3808	3900	3878	3655	3654	3934	4052	3943	4377	4278	3949	3698	3571	3589	3830	3936	3317
4199	3831	4013	4219	3933	3631	3904	3855	3797	3820	3880	3976	4081	4071	3910	3815	3671	3760	3726	3635	3788	3805	3696	3544	3561	3636	3713	4010	4046	3911	3755	3774	3897	3856	3782	3916	3930	3623	3857	4239	4141	4064	4075	3798	3442	3545	3668	3644	3614	3331
3793	3893	4209	4029	3779	3902	3999	3883	3931	3944	4030	4207	3932	3842	3520	3555	3397	3606	3824	3866	3784	3837	3788	3839	3587	3581	3405	3528	3696	3997	3956	3942	3862	3801	3742	3757	3846	4055	3934	4149	4243	3803	3883	3673	3499	3532	3379	3407	3416	3455
3671	4061	3974	3630	3737	3787	3857	4001	4112	4142	4049	3936	3644	3414	3447	3565	3813	3976	4077	4015	4098	4050	4112	4054	3959	3767	3573	3409	3569	3721	3866	3853	3834	3832	3719	3685	3912	4082	4009	3925	3983	3727	3436	3537	3536	3444	3378	3436	3416	3845
3964	3966	3621	3543	3761	3968	3815	3805	4090	4023	3682	3519	3356	3539	3828	4319	4350	4506	4562	4351	4344	4192	4048	4050	4122	3953	3879	3694	3626	3418	3645	3925	3831	3782	3686	3898	3932	4080	4175	3659	3623	3626	3416	3440	3608	3397	3530	3626	3552	4078
4033	3848	3390	3635	4033	3868	3860	3755	3888	3582	3402	3612	3774	4243	4675	4859	5025	4903	4620	4607	4453	4336	4257	4222	4048	4127	3940	4014	3738	3496	3515	3686	3808	3720	3875	3976	3821	3876	3883	3646	3398	3437	3537	3451	3481	3446	3642	3888	4154	4059
4240	3666	3380	3706	3990	3899	3661	3747	3488	3409	3448	3877	4661	4832	5097	4869	4802	4485	4499	4249	4286	4140	4263	4213	4183	4028	3937	3917	3863	3633	3464	3400	3581	3642	3738	3854	3747	3563	3756	3550	3378	3463	3603	3441	3413	3616	3771	4065	4070	3740
3981	3554	3663	3827	3944	3767	3768	3722	3498	3470	3835	4479	4854	4987	4671	4440	4014	3844	3603	3582	3586	3764	3870	3987	4053	4015	3895	3746	3773	3845	3560	3352	3409	3617	3776	3828	3673	3519	3555	3630	3629	3387	3472	3530	3678	3842	3985	4006	3980	3596
3885	3483	3798	3954	3671	3722	3659	3521	3440	3832	4291	4682	4747	4608	4103	3483	3089	2950	2904	2893	2932	3191	3508	3603	3913	3936	3954	3798	3840	3751	3740	3432	3259	3474	3828	3773	3848	3499	3400	3659	3724	3420	3557	3754	3900	3971	4041	3941	3948	3555
3693	3672	3962	4026	3600	3600	3565	3575	3690	4096	4560	4787	4382	3782	3179	2686	2485	2359	2403	2461	2521	2673	2950	3284	3650	3938	3917	3965	3754	3876	3819	3520	3304	3471	3729	3922	3908	3524	3334	3653	3745	3395	3607	3859	3959	4158	4233	3856	3636	3489
3707	3777	4055	3821	3529	3509	3503	3674	3909	4549	4719	4373	3949	3200	2756	2342	2355	2398	2374	2455	2415	2436	2565	2796	3280	3624	3770	3888	3735	3723	3797	3677	3341	3449	3861	4094	3923	3623	3375	3505	3477	3519	3591	3911	4083	4232	4211	3865	3721	3584
3808	3907	4100	4026	3652	3449	3529	3698	4295	4604	4580	4113	3537	2872	2334	2356	2525	2705	2716	2762	2617	2495	2481	2652	2915	3492	3815	3848	3751	3756	3768	3941	3540	3406	3698	3869	3936	3509	3433	3570	3614	3412	3545	3702	3984	4092	4173	3887	3767	3827
3561	3722	4109	3940	3532	3574	3535	3777	4224	4488	4477	3833	3121	2545	2430	2504	2788	3071	3125	3057	2911	2689	2536	2514	2666	3075	3620	3955	3704	3827	3908	3904	3759	3325	3599	3935	3950	3655	3582	3529	3604	3414	3355	3699	3671	3816	3744	3888	3965	3952
3489	3743	4071	3887	3607	3512	3620	3928	4183	4375	4154	3457	2933	2429	2446	2724	3054	3383	3514	3536	3225	2971	2629	2411	2602	3004	3847	3998	4145	3911	3977	3960	3781	3541	3481	3783	3844	3737	3643	3734	3535	3437	3288	3528	3497	3583	3718	3893	3940	4065
3639	3779	4058	3764	3539	3646	3958	4007	4058	4337	3934	3428	2885	2531	2543	2770	3170	3471	3688	3817	3439	2943	2572	2462	2488	3060	3822	4236	4329	3946	4073	4072	3738	3629	3631	3973	3885	3566	3815	3542	3568	3434	3279	3414	3278	3505	3731	3841	4042	3985
3606	3703	3835	3656	3555	3630	3915	4009	4095	4088	3855	3437	2841	2517	2554	2806	3113	3369	3724	3583	3286	2969	2526	2248	2559	3168	3629	4006	4065	3925	3907	3843	3727	3606	3774	3965	3799	3665	3829	3856	3655	3458	3417	3471	3293	3318	3457	3610	3839	3793
3743	3714	3886	3685	3451	3696	4052	4177	4163	4121	3835	3572	3050	2703	2509	2747	2881	3196	3490	3445	3119	2707	2379	2324	2503	3134	3788	3917	3747	3661	3707	3593	3533	3517	3910	4085	3967	3523	3770	3905	3662	3676	3501	3445	3351	3331	3307	3335	3630	3765
3663	3501	3888	3780	3550	3632	3922	4094	4263	4233	3940	3663	3225	2778	2665	2649	2681	2990	2971	3022	2778	2414	2199	2211	2639	3315	3793	3781	3733	3655	3447	3374	3322	3403	3858	4070	3818	3519	3970	3728	3673	3731	3598	3446	3465	3435	3447	3396	3619	3823
3797	3602	3767	3833	3585	3618	3887	4184	4262	4308	4231	3840	3413	3090	2745	2589	2578	2557	2606	2439	2339	2211	2096	2381	2898	3515	3839	3928	3679	3535	3359	3192	3098	3379	3719	4076	3498	3527	4001	3952	3737	3835	3718	3624	3350	3489	3470	3417	3464	3538
3892	3718	3688	3705	3629	3415	3818	4070	4118	4267	4254	3950	3642	3328	2943	2605	2495	2355	2332	2151	2201	2073	2205	2619	3263	3925	4282	4110	3643	3331	3172	3244	2973	3205	3684	3912	3430	3601	4051	3802	3795	3853	3771	3558	3425	3519	3465	3413	3458	3265
3751	3623	3752	3899	3745	3525	3659	3901	4140	4134	4249	4080	3969	3629	3191	3094	2586	2545	2385	2345	2458	2613	2626	3340	3934	4502	4461	4161	3419	3268	3103	3167	3106	3163	3516	3579	3434	3902	4172	3645	3778	3956	3780	3835	3748	3690	3316	3314	3285	3426
3705	3826	3684	3833	3897	3585	3414	3649	3911	4175	4334	4068	4142	3953	3815	3506	3237	3073	2933	2925	3105	3314	3492	3939	4440	4716	4618	4108	3512	3218	3186	3154	3232	3201	3420	3377	3375	3968	3929	3553	3914	3928	3844	4030	3870	3761	3401	3389	3435	3660
3656	3757	3618	3830	3887	3805	3499	3491	3888	3885	4265	4137	4139	4137	4137	3878	3838	3739	3686	3552	3936	4310	4338	4511	4791	4545	4210	3760	3495	3356	3311	3259	3208	3488	3436	3192	3182	3858	3590	3669	4026	3920	3865	4216	3992	3827	3540	3540	3520	3839
3649	3669	3633	3866	4040	3873	3711	3543	3675	4090	4159	4080	4112	4138	4078	4221	4195	4308	4172	4362	4519	4713	4965	4781	4489	3926	3619	3382	3490	3518	3524	3536	3371	3562	3475	3095	3297	3636	3340	3792	3992	3912	3906	3996	3964	3722	3730	3740	3633	3940
3613	3474	3699	3776	3928	3945	3794	3547	3537	3674	3971	4065	4056	4082	4079	4034	4076	4401	4263	4486	4472	4556	4443	4180	3745	3289	3089	3200	3510	3686	3838	3706	3661	3517	3253	3168	3587	3471	3184	3509	3820	3792	3796	3799	3846	3761	3922	3926	3941	3653
3853	3465	3568	3641	3886	3876	3867	3799	3471	3557	3693	3930	4109	4033	3873	3911	3898	3827	4053	4023	3925	3910	3626	3475	3104	3100	3104	3516	3686	3800	3922	3925	3789	3365	3172	3406	3734	3343	3136	3465	3485	3747	3845	3842	3784	4039	4238	4029	4027	3667
3862	3613	3526	3642	3703	3780	3961	3892	3551	3423	3531	3706	3948	3915	3896	3750	3659	3570	3545	3615	3481	3407	3278	3240	3402	3352	3644	3742	3766	3735	3974	4011	3738	3341	3506	3710	3369	3210	3400	3455	3347	3705	3763	3978	3934	4083	4220	4021	3975	3689
3948	3995	3632	3607	3791	3680	3934	3995	3852	3619	3513	3575	3586	3644	3826	3709	3696	3651	3579	3486	3471	3350	3280	3434	3691	3773	3878	3776	3839	3680	3712	3778	3617	3711	3947	3639	3212	3338	3754	3414	3321	3330	3475	3850	4077	4152	3978	3961	3804	3664
3845	3976	3798	3586	3730	3730	3817	3813	4044	3952	3843	3722	3602	3503	3621	3611	3577	3619	3612	3816	3525	3458	3562	3780	3858	3925	3789	3644	3544	3581	3427	3474	3699	4123	4142	3526	3331	3589	3526	3224	3266	3225	3315	3667	4048	4117	3829	3788	3427	3729
3836	3802	3851	3828	3625	3758	3841	3751	3898	4063	4022	3978	3886	3912	3483	3449	3465	3589	3596	3604	3552	3586	3659	3694	3748	3695	3629	3509	3543	3478	3354	3458	3876	4068	3899	3744	3854	3697	3331	3439	3380	3378	3425	3645	3961	3905	4044	3726	3481	3425
4089	3822	3738	3891	3832	3835	3881	3850	3758	3784	3930	4019	4209	4134	4025	3755	3639	3690	3594	3631	3703	3492	3672	3705	3701	3694	3438	3508	3478	3674	3645	3834	3801	3599	3701	4038	3927	3684	3395	3465	3328	3605	3674	3656	3622	3790	3755	3782	3846	3297
4038	3992	3635	3633	3817	3755	3955	3911	4021	3819	3696	3666	3876	4020	4293	4233	4170	3942	4014	3967	3830	3740	3594	3543	3509	3597	3398	3527	3591	3747	3893	3785	3389	3465	3839	4001	3844	3690	3774	3561	3443	3687	3785	3734	3252	3386	3479	3684	3827	3354
3854	3957	3900	3676	3645	3757	3770	3863	4036	4190	3946	3602	3452	3587	3837	3823	3803	3774	3650	3765	3768	3586	3593	3569	3422	3530	3555	3628	3731	3787	3672	3542	3583	3695	3726	3658	3691	3951	3948	3754	3662	3678	3686	3394	3223	3142	3238	3459	3460	3527
3817	3738	3830	3746	3631	3591	3689	3900	3872	4074	4062	3924	3953	3735	3680	3494	3581	3360	3372	3496	3469	3521	3521	3459	3440	3669	3790	3731	3607	3476	3604	3689	3752	3669	3303	3466	3830	3969	3908	3926	3852	3605	3520	3279	3324	3229	3247	3332	3474	3521
3875	3772	3720	3776	3821	3692	3561	3699	3704	3906	3939	3928	4029	4150	4063	4033	3910	3739	3775	3788	3736	3752	3783	3762	3706	3566	3521	3514	3459	3612	3660	3992	3733	3525	3323	3587	3808	3629	3820	4095	3996	3728	3411	3400	3370	3476	3632	3244	3417	3639
3817	3971	3866	3719	3756	3782	3796	3753	3844	3757	3791	3819	3904	3832	3938	3874	3959	4038	3980	3996	3946	3702	3650	3428	3414	3399	3575	3558	3651	3751	3694	3560	3490	3467	3746	3721	3602	3616	3670	3926	3885	3805	3608	3357	3543	3716	3422	3480	3412	3910
3739	3847	3769	3784	3611	3629	3776	3806	3770	4019	4001	3944	3729	3685	3689	3621	3573	3574	3625	3491	3564	3417	3470	3485	3431	3535	3775	3631	3577	3461	3359	3484	3592	3795	3590	3676	3693	3611	3522	3708	3855	3889	3632	3380	3591	3641	3564	3426	3665	4008
3820	3584	3776	3870	3832	3695	3563	3653	3672	3764	3902	3987	3872	3772	3711	3758	3752	3811	3732	3514	3722	3659	3749	3760	3621	3692	3691	3391	3362	3395	3577	3734	3687	3540	3498	3812	3681	3543	3462	3584	3765	3775	3725	3865	3575	3668	3487	3517	3850	3873
3629	3535	3568	3698	3909	3691	3717	3594	3613	3624	3830	3928	3826	3785	3917	3786	3836	3847	3787	3790	3729	3674	3781	3717	3697	3565	3607	3513	3573	3576	3569	3647	3653	3574	3663	3678	3675	3559	3535	3581	3538	3715	3994	3771	3774	3850	3510	3723	3702	3814
3691	3671	3614	3770	3852	3705	3674	3673	3761	3682	3799	3728	3653	3622	3686	3908	3747	3747	3628	3730	3705	3696	3733	3763	3682	3629	3683	3649	3595	3430	3568	3437	3824	3633	3444	3493	3602	3607	3672	3593	3696	3760	3766	3766	3849	3640	3711	3681	3688	3666
3600	3603	3656	3633	3856	3725	3620	3619	3656	3872	3896	3841	3644	3721	3717	3826	3705	3757	3693	3625	3648	3758	3801	3810	3694	3642	3619	3441	3650	3677	3561	3701	3589	3544	3483	3585	3676	3681	3638	3695	3719	3605	3496	3705	3425	3543	3513	3521	3589	3520
3622	3617	3619	3701	3811	3738	3647	3510	3508	3602	3593	3643	3715	3669	3759	3700	3877	3859	3752	3806	3861	3919	3846	3807	3741	3554	3566	3705	3675	3656	3452	3451	3656	3686	3630	3519	3647	3708	3789	3686	3594	3586	3782	3351	3576	3471	3433	3558	3472	3606
3601	3586	3682	3681	3637	3606	3687	3621	3513	3624	3583	3566	3532	3407	3542	3583	3736	3731	3720	3731	3680	3782	3707	3627	3551	3500	3698	3723	3792	3642	3491	3509	3643	3458	3390	3642	3748	3713	3607	3683	3760	3708	3553	3568	3524	3612	3637	3528	3618	3645
3680	3619	3517	3630	3743	3668	3601	3567	3513	3474	3751	3712	3864	3672	3570	3549	3675	3600	3673	3597	3624	3634	3816	3715	3742	3802	3812	3683	3744	3596	3628	3425	3493	3599	3710	3536	3763	3735	3813	3653	3598	3480	3613	3505	3591	3713	3613	3672	3552	3665
3656	3612	3553	3578	3827	3739	3729	3610	3593	3543	3574	3595	3621	3604	3596	3577	3689	3836	3818	3859	3665	3690	3597	3726	3697	3766	3742	3797	3686	3728	3528	3587	3440	3479	3544	3682	3620	3757	3662	3556	3510	3602	3492	3675	3645	3600	3801	3594	3553	3668
3779	3399	3558	3564	3826	3869	3628	3716	3482	3654	3724	3629	3655	3409	3480	3359	3438	3626	3594	3555	3602	3515	3606	3529	3739	3996	3910	3876	3741	3607	3528	3616	3531	3588	3608	3610	3691	3627	3658	3623	3410	3455	3626	3663	3580	3809	3682	3689	3670	3590
3846	3610	3403	3501	3700	3735	3748	3500	3604	3518	3517	3608	3659	3602	3415	3508	3663	3752	3691	3899	3723	3685	3643	3642	3752	3686	3547	3694	3740	3686	3667	3552	3699	3621	3548	3676	3644	3606	3627	3658	3547	3736	3654	3728	3731	3665	3687	3635	3574	3591
3739	3566	3568	3557	3656	3680	3701	3588	3584	3547	3623	3717	3636	3480	3446	3323	3608	3622	3607	3368	3515	3548	3367	3807	3765	3773	3774	3761	3802	3617	3656	3787	3659	3874	3703	3605	3526	3693	3631	3677	3691	3659	3826	3678	3701	3719	3692	3629	3684	3469
3770	3508	3462	3534	3679	3748	3745	3486	3450	3541	3544	3653	3581	3510	3555	3561	3588	3767	3685	3641	3681	3627	3821	3839	3843	3569	3490	3696	3687	3848	3703	3608	3723	3577	3617	3611	3623	3640	3605	3767	3669	3647	3820	3724	3612	3610	3631	3631	3539	3503
3583	3470	3530	3694	3649	3685	3527	3432	3535	3503	3648	3560	3579	3565	3466	3375	3534	3515	3550	3472	3419	3497	3608	3695	3781	3682	3526	3652	3690	3686	3514	3750	3579	3684	3506	3410	3529	3627	3673	3663	3747	3759	3690	3658	3671	3624	3593	3644	3543	3475
3697	3511	3442	3522	3729	3593	3511	3482	3481	3406	3497	3548	3742	3516	3572	3485	3425	3511	3554	3617	3423	3648	3646	3771	3647	3542	3597	3565	3737	3830	3812	3703	3684	3676	3510	3458	3453	3653	3760	3788	3769	3739	3680	3616	3628	3583	3749	3467	3577	3602
3760	3528	3457	3494	3587	3527	3517	3527	3477	3559	3543	3563	3506	3539	3550	3438	3474	3397	3492	3386	3590	3515	3681	3685	3580	3644	3571	3581	3783	3796	3672	3724	3698	3699	3676	3434	3546	3754	3636	3691	3826	3732	3693	3622	3605	3525	3598	3636	3573	3734
3670	3444	3459	3527	3562	3672	3654	3452	3510	3447	3554	3552	3612	3550	3385	3445	3472	3441	3416	3426	3408	3528	3567	3657	3657	3562	3667	3696	3668	3796	3769	3731	3709	3658	3577	3639	3681	3689	3729	3550	3782	3684	3658	3622	3495	3633	3690	3676	3719	3649
3664	3602	3590	3443	3591	3590	3654	3580	3465	3488	3622	3592	3486	3524	3406	3323	3391	3403	3499	3534	3512	3617	3596	3647	3644	3598	3543	3547	3725	3691	3513	3680	3624	3754	3752	3696	3833	3678	3644	3544	3578	3606	3680	3673	3511	3751	3778	3693	3727	3796
3695	3572	3499	3507	3657	3693	3642	3588	3494	3490	3516	3623	3675	3551	3603	3461	3401	3542	3494	3603	3459	3453	3602	3668	3682	3481	3579	3666	3699	3753	3579	3625	3550	3696	3697	3724	3613	3671	3682	3508	3610	3536	3636	3735	3740	3704	3795	3844	3852	3811
3652	3531	3389	3569	3717	3609	3654	3531	3552	3391	3545	3717	3751	3590	3360	3311	3376	3489	3425	3286	3358	3378	3446	3574	3621	3529	3640	3639	3693	3578	3478	3700	3665	3848	3760	3617	3567	3565	3584	3461	3576	3570	3619	3674	3739	3764	3785	3888	3920	3842
3740	3571	3503	3377	3619	3731	3747	3552	3591	3457	3555	3615	3606	3590	3447	3428	3463	3473	3493	3509	3402	3345	3373	3515	3749	3567	3464	3664	3544	3534	3602	3587	3604	3741	3853	3730	3576	3597	3410	3437	3488	3537	3630	3718	3712	3796	4026	3902	3806	3779
3673	3474	3426	3394	3492	3669	3654	3452	3484	3461	3442	3692	3711	3692	3423	3466	3633	3571	3668	3490	3415	3463	3541	3520	3656	3499	3489	3596	3648	3380	3525	3642	3667	3632	3698	3690	3587	3473	3313	3278	3418	3628	3660	3497	3648	3840	3696	3808	3739	3677
3484	3394	3480	3405	3547	3704	3631	3436	3459	3389	3626	3511	3689	3503	3474	3408	3500	3571	3575	3359	3184	3268	3378	3435	3547	3568	3554	3527	3511	3608	3409	3524	3683	3708	3813	3598	3436	3460	3393	3386	3409	3529	3562	3663	3668	3791	3761	3747	3600	3650
3458	3476	3419	3470	3533	3674	3659	3484	3457	3495	3655	3544	3512	3563	3365	3451	3503	3621	3529	3486	3395	3345	3385	3534	3456	3416	3524	3467	3507	3442	3463	3635	3722	3588	3702	3553	3439	3513	3496	3323	3507	3554	3521	3602	3704	3724	3661	3554	3615	3600
3509	3351	3414	3589	3663	3681	3586	3523	3467	3478	3604	3673	3605	3459	3405	3524	3523	3573	3534	3520	3327	3392	3576	3597	3540	3375	3372	3392	3424	3392	3392	3634	3701	3767	3559	3608	3491	3448	3317	3464	3410	3504	3763	3506	3536	3606	3585	3566	3493	3503
3418	3246	3362	3585	3678	3665	3580	3459	3466	3574	3614	3661	3628	3544	3395	3557	3660	3664	3454	3442	3312	3354	3505	3475	3409	3393	3371	3475	3461	3335	3493	3651	3573	3600	3562	3449	3394	3594	3399	3477	3459	3481	3474	3473	3577	3441	3500	3477	3375	3456
3487	3267	3258	3570	3631	3640	3502	3417	3472	3571	3601	3686	3639	3622	3502	3675	3658	3629	3448	3490	3378	3537	3553	3540	3469	3325	3381	3426	3438	3471	3500	3433	3483	3643	3483	3469	3357	3440	3619	3373	3457	3577	3512	3421	3570	3594	3412	3474	3332	3452
3409	3286	3318	3329	3554	3668	3443	3486	3542	3701	3626	3736	3555	3513	3528	3651	3708	3657	3469	3320	3495	3516	3715	3631	3476	3327	3420	3535	3443	3499	3518	3621	3479	3543	3625	3617	3305	3552	3473	3564	3406	3448	3487	3382	3479	3430	3366	3366	3361	3530
3264	3341	3325	3499	3509	3448	3467	3400	3376	3698	3487	3494	3616	3397	3469	3606	3637	3468	3439	3389	3402	3452	3526	3628	3462	3305	3400	3564	3486	3597	3490	3463	3500	3500	3461	3390	3475	3541	3625	3466	3610	3388	3387	3401	3357	3375	3420	3220	3262	3500
3360	3338	3484	3415	3553	3566	3607	3392	3418	3489	3593	3570	3541	3422	3549	3741	3700	3523	3413	3371	3415	3474	3547	3564	3388	3331	3482	3448	3619	3494	3524	3494	3589	3448	3503	3382	3440	3535	3385	3479	3501	3482	3320	3182	3361	3169	3368	3338	3415	3576
3190	3377	3529	3391	3464	3609	3416	3348	3458	3614	3615	3501	3532	3610	3585	3618	3627	3500	3470	3409	3597	3543	3655	3397	3406	3350	3433	3620	3508	3595	3346	3456	3592	3440	3357	3361	3367	3520	3533	3458	3398	3425	3300	3351	3305	3402	3202	3465	3342	3566
3302	3389	3401	3552	3510	3430	3441	3418	3497	3569	3725	3560	3478	3460	3588	3700	3586	3438	3419	3374	3666	3528	3559	3492	3400	3504	3462	3592	3571	3641	3512	3502	3542	3413	3288	3323	3398	3529	3540	3378	3445	3357	3278	3129	3185	3334	3313	3331	3419	3530
3373	3460	3421	3584	3495	3405	3216	3384	3482	3596	3445	3501	3397	3365	3610	3611	3665	3532	3391	3483	3616	3666	3689	3674	3487	3430	3500	3574	3511	3579	3468	3593	3377	3406	3352	3299	3551	3491	3495	3548	3366	3390	3334	3197	3262	3256	3271	3456	3434	3637
3394	3448	3462	3623	3392	3333	3340	3499	3472	3490	3459	3446	3377	3453	3547	3631	3572	3544	3538	3547	3660	3688	3594	3511	3301	3406	3526	3696	3657	3580	3539	3535	3546	3449	3306	3511	3528	3543	3495	3690	3491	3341	3195	3250	3247	3219	3328	3397	3504	3529
3604	3409	3626	3497	3448	3313	3348	3598	3637	3513	3423	3381	3453	3415	3461	3595	3440	3528	3459	3483	3684	3676	3569	3368	3444	3491	3569	3602	3595	3609	3496	3475	3396	3365	3605	3483	3588	3527	3536	3420	3463	3331	3217	3253	3347	3368	3337	3439	3640	3672
3520	3429	3512	3577	3448	3419	3366	3476	3454	3442	3471	3394	3369	3464	3631	3532	3494	3455	3518	3509	3725	3706	3447	3420	3483	3504	3625	3613	3623	3629	3657	3540	3470	3435	3355	3577	3614	3565	3516	3425	3546	3259	3286	3222	3257	3398	3380	3490	3586	3510
3600	3449	3567	3628	3467	3434	3333	3463	3566	3606	3391	3384	3391	3459	3521	3623	3338	3391	3517	3474	3731	3619	3414	3448	3408	3560	3615	3578	3694	3628	3566	3645	3438	3329	3593	3605	3571	3610	3467	3384	3431	3263	3473	3279	3415	3354	3323	3365	3637	3653
3691	3570	3684	3541	3405	3319	3322	3618	3481	3428	3439	3365	3361	3514	3738	3591	3400	3491	3547	3591	3677	3499	3441	3302	3453	3473	3502	3557	3545	3692	3541	3617	3506	3474	3471	3501	3661	3549	3571	3564	3437	3367	3394	3366	3341	3400	3632	3439	3519	3712
3620	3548	3714	3515	3378	3300	3637	3597	3625	3555	3370	3407	3495	3545	3505	3394	3388	3313	3432	3593	3640	3515	3314	3352	3415	3312	3454	3486	3532	3557	3631	3549	3495	3566	3535	3660	3740	3682	3663	3596	3544	3388	3444	3340	3361	3531	3563	3542	3592	3706
3491	3629	3696	3543	3441	3474	3595	3746	3560	3460	3518	3411	3416	3614	3551	3402	3181	3417	3419	3579	3624	3498	3281	3315	3395	3397	3499	3549	3634	3572	3478	3512	3451	3599	3510	3688	3608	3535	3586	3547	3368	3368	3409	3369	3452	3466	3541	3569	3622	3640
3552	3669	3519	3387	3379	3586	3584	3646	3630	3515	3529	3342	3581	3629	3603	3338	3350	3388	3468	3666	3559	3329	3334	3372	3367	3389	3516	3517	3505	3408	3511	3422	3335	3499	3719	3693	3621	3649	3538	3536	3331	3380	3383	3462	3410	3433	3639	3634	3660	3609
3605	3498	3457	3472	3487	3648	3683	3744	3692	3584	3498	3502	3508	3556	3516	3457	3404	3388	3467	3510	3447	3466	3316	3329	3435	3360	3292	3450	3433	3465	3365	3291	3473	3565	3699	3590	3588	3576	3568	3590	3577	3315	3420	3444	3317	3369	3496	3677	3774	3583
3596	3559	3363	3292	3411	3703	3694	3666	3708	3456	3452	3607	3692	3653	3474	3348	3307	3343	3534	3549	3582	3466	3324	3371	3268	3395	3492	3423	3413	3405	3399	3369	3510	3516	3656	3672	3449	3552	3605	3595	3372	3400	3555	3448	3374	3431	3490	3593	3581	3590
3556	3550	3413	3427	3475	3637	3639	3529	3672	3480	3547	3535	3652	3613	3404	3328	3294	3455	3519	3457	3552	3356	3347	3364	3252	3228	3449	3356	3395	3365	3211	3229	3426	3550	3602	3449	3598	3360	3414	3445	3352	3340	3307	3570	3501	3431	3504	3524	3596	3445
3420	3368	3301	3375	3580	3649	3614	3679	3370	3582	3496	3583	3623	3507	3564	3379	3452	3392	3486	3499	3492	3430	3410	3497	3272	3224	3281	3270	3375	3467	3334	3256	3347	3539	3542	3457	3508	3526	3504	3333	3338	3405	3342	3347	3250	3458	3509	3642	3562	3561
3449	3392	3293	3573	3588	3671	3605	3513	3475	3590	3715	3668	3806	3675	3462	3501	3396	3615	3480	3464	3489	3380	3294	3375	3381	3424	3422	3383	3487	3368	3303	3360	3352	3541	3630	3523	3536	3657	3411	3248	3432	3335	3341	3460	3435	3408	3498	3430	3508	3525
3409	3350	3285	3535	3619	3476	3432	3474	3541	3624	3592	3568	3637	3530	3563	3530	3424	3491	3466	3597	3521	3595	3318	3231	3221	3316	3357	3355	3321	3360	3185	3173	3422	3409	3522	3442	3490	3458	3381	3306	3281	3397	3245	3338	3508	3517	3459	3518	3496	3543
3318	3367	3337	3628	3422	3384	3440	3468	3523	3532	3717	3637	3529	3576	3550	3463	3542	3404	3436	3469	3571	3619	3385	3430	3226	3325	3539	3465	3377	3234	3168	3250	3265	3396	3364	3349	3490	3391	3273	3304	3380	3402	3262	3388	3325	3371	3401	3529	3340	3505
3452	3494	3580	3490	3297	3297	3409	3416	3484	3641	3526	3523	3612	3541	3644	3608	3406	3464	3545	3581	3547	3652	3580	3425	3346	3288	3402	3405	3322	3287	3233	3337	3192	3276	3377	3529	3413	3394	3230	3344	3330	3336	3249	3267	3354	3377	3347	3461	3480	3370
3535	3656	3449	3404	3179	3216	3376	3522	3615	3519	3516	3585	3502	3715	3686	3649	3472	3554	3473	3526	3458	3540	3454	3362	3343	3464	3442	3372	3329	3333	3210	3286	3334	3264	3472	3509	3397	3470	3287	3326	3465	3248	3349	3345	3353	3339	3380	3417	3554	3423
3674	3737	3468	3295	3208	3126	3583	3442	3453	3386	3228	3381	3511	3728	3752	3521	3515	3584	3620	3443	3597	3572	3485	3554	3473	3453	3498	3453	3310	3335	3262	3156	3350	3447	3525	3482	3466	3450	3371	3379	3287	3306	3250	3338	3321	3486	3455	3576	3310	3434
3735	3693	3406	3181	3216	3356	3377	3468	3335	3257	3177	3377	3495	3589	3600	3539	3457	3436	3659	3741	3804	3665	3340	3370	3505	3463	3514	3386	3288	3416	3338	3222	3356	3496	3463	3569	3427	3390	3377	3347	3315	3234	3298	3466	3358	3445	3351	3484	3523	3403
3630	3595	3442	3293	3324	3328	3341	3314	3381	3260	3328	3409	3577	3580	3569	3556	3534	3563	3597	3858	3823	3659	3445	3289	3321	3513	3436	3488	3423	3484	3336	3406	3301	3312	3537	3532	3572	3509	3467	3452	3369	3211	3378	3404	3340	3533	3425	3552	3576	3580
3587	3503	3533	3347	3376	3310	3356	3280	3274	3311	3541	3709	3511	3595	3422	3476	3583	3478	3601	3817	3942	3661	3520	3445	3339	3490	3613	3357	3483	3571	3565	3343	3406	3323	3602	3721	3654	3621	3538	3553	3439	3250	3398	3322	3357	3518	3554	3601	3609	3678
3641	3615	3465	3456	3401	3293	3386	3439	3393	3426	3505	3573	3487	3416	3551	3506	3316	3151	3323	3551	3748	3688	3633	3539	3475	3395	3520	3594	3470	3491	3403	3388	3440	3380	3586	3528	3659	3570	3663	3532	3544	3373	3482	3374	3374	3583	3585	3587	3674	3585
3424	3554	3453	3451	3438	3394	3566	3485	3468	3374	3369	3308	3264	3284	3227	3234	3027	2913	3175	3450	3600	3620	3590	3548	3470	3418	3479	3412	3429	3515	3345	3297	3377	3646	3477	3537	3636	3792	3706	3555	3324	3486	3386	3363	3432	3496	3574	3580	3681	3589
3473	3475	3541	3457	3429	3350	3430	3364	3345	3385	3272	3304	3224	3040	3082	2842	2904	2928	3098	3469	3505	3454	3560	3420	3512	3332	3469	3533	3535	3398	3525	3419	3355	3427	3442	3445	3702	3661	3654	3504	3499	3509	3367	3411	3487	3489	3475	3606	3730	3751
3414	3500	3475	3525	3500	3415	3268	3449	3407	3375	3294	3225	3164	2865	2780	2826	2890	2936	3230	3252	3351	3413	3495	3521	3260	3200	3444	3545	3437	3548	3494	3528	3432	3412	3474	3514	3605	3616	3676	3432	3621	3481	3369	3443	3423	3438	3529	3678	3685	3834
3488	3470	3499	3545	3458	3422	3285	3287	3391	3391	3384	3326	3117	2868	2669	2730	2826	2956	3039	3157	3263	3382	3520	3411	3363	3175	3328	3422	3390	3454	3523	3409	3546	3313	3387	3370	3598	3684	3576	3618	3389	3584	3416	3406	3390	3389	3542	3601	3712	3817
3478	3504	3506	3460	3496	3304	3378	3451	3566	3515	3225	3168	2969	2880	2977	2979	3002	2966	3000	3102	3377	3604	3656	3331	3319	3280	3391	3295	3337	3416	3620	3440	3365	3379	3310	3457	3602	3567	3539	3533	3558	3543	3443	3402	3396	3454	3480	3569	3483	3641
3452	3401	3602	3357	3266	3393	3446	3550	3548	3560	3208	3078	3004	3107	3280	3338	3076	2966	3148	3306	3588	3610	3554	3361	3179	3242	3334	3335	3447	3325	3495	3514	3332	3362	3451	3457	3497	3473	3705	3573	3552	3571	3552	3485	3424	3366	3385	3595	3507	3512
3335	3332	3417	3396	3324	3283	3393	3556	3522	3573	3328	3132	3061	3353	3534	3561	3165	3125	3290	3688	3555	3470	3356	3253	3252	3203	3159	3264	3384	3385	3423	3316	3337	3370	3355	3447	3407	3409	3517	3541	3465	3583	3417	3267	3357	3383	3412	3483	3612	3421
3315	3318	3284	3384	3385	3209	3269	3403	3456	3509	3582	3372	3464	3468	3602	3512	3272	3355	3499	3625	3398	3226	3183	3330	3186	3364	3126	3156	3250	3305	3426	3254	3391	3369	3487	3314	3405	3405	3430	3603	3462	3507	3388	3377	3420	3299	3400	3502	3461	3421
3481	3319	3167	3347	3377	3249	3205	3222	3270	3509	3586	3661	3573	3474	3350	3434	3363	3506	3565	3366	3215	3240	3364	3459	3393	3104	3174	3185	3279	3292	3417	3325	3402	3376	3351	3268	3277	3448	3401	3465	3409	3403	3479	3394	3255	3208	3255	3527	3373	3354
3516	3366	3297	3391	3380	3272	3348	3183	3255	3355	3512	3519	3350	3489	3318	3496	3524	3588	3404	3169	3227	3268	3572	3587	3358	3210	3187	3253	3330	3362	3398	3415	3527	3449	3413	3324	3393	3351	3412	3429	3500	3421	3301	3218	3340	3249	3263	3381	3309	3392
3539	3433	3263	3405	3354	3381	3223	3161	3171	3432	3528	3515	3334	3542	3566	3465	3566	3438	3295	3153	3144	3483	3652	3380	3444	3283	3433	3278	3336	3267	3383	3602	3467	3604	3414	3460	3428	3435	3384	3453	3542	3516	3535	3410	3317	3204	3258	3284	3203	3436
3298	3422	3323	3428	3292	3319	3220	3210	3305	3396	3383	3326	3368	3446	3343	3344	3371	3435	3210	3315	3341	3395	3482	3423	3366	3421	3432	3305	3151	3202	3337	3389	3521	3532	3358	3326	3283	3275	3351	3379	3434	3471	3579	3420	3534	3316	3297	3246	3274	3353
3347	3327	3373	3250	3286	3233	3230	3088	3289	3412	3419	3351	3346	3238	3295	3241	3389	3278	3210	3215	3341	3296	3346	3408	3469	3587	3449	3290	3165	3256	3470	3329	3470	3483	3371	3328	3392	3194	3235	3439	3405	3442	3466	3530	3455	3356	3397	3299	3237	3266
3427	3343	3300	3266	3343	3349	3289	3188	3237	3354	3362	3309	3190	3212	3166	3208	3306	3367	3322	3264	3323	3225	3292	3397	3406	3563	3398	3208	3231	3243	3367	3325	3483	3572	3497	3446	3393	3210	3307	3257	3366	3354	3494	3580	3490	3394	3437	3403	3290	3313
3464	3239	3131	3315	3366	3392	3417	3314	3235	3266	3310	3426	3359	3270	3239	3248	3343	3310	3277	3211	3268	3121	3338	3387	3409	3406	3356	3281	3196	3217	3307	3539	3406	3574	3561	3548	3372	3330	3320	3328	3451	3486	3526	3462	3507	3382	3504	3460	3436	3448
3514	3410	3154	3115	3388	3347	3379	3315	3266	3267	3369	3553	3449	3282	3417	3222	3292	3260	3420	3218	3193	3318	3245	3337	3301	3309	3298	3303	3310	3269	3270	3318	3418	3456	3495	3365	3301	3326	3203	3256	3332	3353	3494	3378	3494	3483	3559	3458	3510	3561
3414	3355	3144	3225	3253	3241	3285	3368	3311	3261	3419	3552	3487	3370	3159	3146	3035	3325	3306	3158	3181	3098	3156	3152	3189	3424	3358	3281	3362	3211	3288	3292	3326	3357	3406	3387	3300	3231	3225	3261	3259	3219	3249	3369	3484	3370	3559	3519	3488	3671
3207	3365	3397	3248	3226	3184	3178	3527	3422	3368	3347	3375	3475	3375	3251	3316	3234	3190	3266	3227	3199	3234	3116	3157	3210	3445	3455	3404	3222	3238	3251	3180	3361	3348	3480	3455	3287	3349	3315	3236	3191	3327	3178	3374	3292	3379	3527	3485	3516	3601
3101	3164	3275	3315	3169	3142	3256	3341	3472	3486	3335	3459	3342	3163	3376	3346	3243	3194	3269	3301	3284	3329	3190	3127	3239	3342	3369	3438	3339	3293	3210	3294	3268	3307	3501	3412	3456	3553	3478	3373	3386	3348	3216	3115	3307	3420	3464	3639	3585	3542
3185	3237	3074	3207	3163	3306	3335	3358	3417	3302	3423	3309	3311	3442	3276	3466	3289	3244	3091	3222	3371	3448	3318	3159	3123	3224	3417	3277	3312	3313	3398	3422	3331	3352	3547	3595	3488	3699	3587	3503	3399	3313	3227	3274	3259	3174	3487	3582	3559	3630
3113	3079	3072	3197	3187	3212	3250	3335	3406	3318	3247	3337	3309	3395	3418	3349	3321	3308	3147	3218	3384	3266	3260	3246	3109	3275	3224	3236	3333	3459	3377	3402	3199	3259	3361	3434	3428	3503	3647	3530	3439	3451	3404	3407	3269	3164	3311	3519	3667	3625
3068	3020	3030	3155	3175	3157	3320	3360	3402	3319	3244	3235	3383	3414	3458	3315	3343	3046	3239	3262	3254	3331	3230	3298	3218	3135	3157	3245	3405	3451	3444	3239	3173	3261	3175	3210	3042	3290	3566	3437	3408	3427	3421	3326	3214	3080	3231	3269	3534	3479
3052	3022	2970	3146	3080	3112	3263	3225	3419	3377	3168	3114	3288	3296	3233	3305	3238	3248	3200	3277	3317	3360	3347	3306	3249	3056	3004	3291	3572	3622	3506	3285	3174	3063	3115	2887	2879	2847	3177	3280	3211	3311	3510	3477	3453	3246	3175	3240	3276	3436
3030	2898	3061	3116	3267	3093	2998	3246	3383	3459	3316	3274	3307	3273	3294	3252	3267	3160	3049	3099	3237	3295	3245	3206	3031	3014	3208	3353	3535	3525	3383	3209	3140	3000	3015	2784	2687	2757	3012	3031	3146	3102	3297	3545	3478	3336	3355	3277	3297	3303
2969	2978	3017	3188	3156	3190	3074	3070	3345	3497	3444	3360	3185	3204	3090	3326	3254	3199	3065	3175	3354	3307	3265	3120	3168	3388	3264	3405	3336	3322	3168	3139	3063	3047	2934	2718	2777	2831	2925	2963	2847	2907	3174	3257	3575	3556	3507	3340	3211	3298
3105	3008	2982	2964	3025	3175	3088	3148	3219	3339	3599	3345	3364	3162	3050	3018	3208	3178	3210	3255	3232	3164	3161	3144	3323	3491	3562	3395	3159	3081	3076	3242	3174	3081	2936	2792	2792	2832	2828	2896	2877	2955	2965	3233	3382	3605	3679	3507	3500	3311
3179	3086	2850	2941	2953	3124	3097	3073	3244	3403	3395	3419	3305	3311	3181	3145	3294	3344	3320	3129	3057	3122	3241	3335	3473	3604	3569	3408	3104	3012	3067	3243	3162	3138	3007	3105	3149	3093	2851	2828	2940	3054	3042	3115	3165	3438	3637	3579	3745	3452
3128	3034	2833	2828	2936	3040	3205	3216	3125	3229	3327	3413	3388	3402	3229	3064	3040	3171	3320	3141	3037	2975	3179	3287	3506	3559	3357	3065	2931	2911	2972	3081	3112	3099	3353	3486	3543	3353	3069	2865	2942	2975	2980	2968	3042	3209	3389	3640	3697	3668
3047	2892	2836	2939	2936	2960	3082	3122	3246	3152	3209	3320	3305	3391	3327	3068	3081	3134	3225	2990	3192	3269	3378	3402	3371	3273	3170	2984	2907	3027	2859	2875	2944	3175	3406	3683	3552	3612	3416	3203	3071	2999	2862	3108	2984	3048	3300	3471	3528	3631
2966	3085	3010	2891	2993	2887	2987	3105	3190	3320	3119	3063	3172	3170	3368	3164	3230	3083	3110	3197	3448	3524	3433	3425	3208	3209	3121	3047	3019	2954	2795	2721	3035	3227	3454	3631	3702	3794	3461	3263	3194	2998	2937	2953	3025	2888	3120	3402	3522	3677
3043	3052	2972	2892	2975	2828	2895	3131	3060	3105	3066	2945	3075	3267	3271	3223	3173	3005	3051	3300	3490	3557	3539	3245	3079	3047	3233	3335	3172	2975	3003	3020	3059	3172	3502	3603	3578	3505	3550	3533	3341	3214	3138	3020	2960	2996	3011	3088	3198	3519
3083	3042	2896	3044	2923	2963	2939	3001	3000	2988	2936	2982	3070	3185	3199	3120	3185	3018	3147	3346	3494	3579	3434	3418	3349	3170	3253	3188	3128	3038	3087	3292	3246	3175	3253	3209	3350	3388	3377	3502	3653	3468	3308	3088	3043	3041	2994	3045	3153	3240
3008	2948	2920	3038	2967	2934	2831	2845	2975	2855	2993	2949	3087	3038	2977	2960	3076	3233	3410	3476	3450	3402	3428	3445	3369	3047	2999	3017	3260	3308	3370	3561	3627	3336	3238	3008	3149	3161	3452	3561	3532	3561	3502	3214	3048	2973	2980	3029	2986	2979
2964	2946	2861	2936	2947	2962	2940	2817	2914	2874	2978	2949	2981	2897	2828	2917	3171	3377	3519	3498	3594	3236	3356	3356	3271	3025	2912	3050	3266	3294	3402	3659	3840	3526	3200	3027	3019	3153	3356	3475	3548	3626	3558	3679	3280	3077	2970	2754	2933	2914
2971	2913	2780	2982	3045	2971	2859	2833	2948	3030	3141	2962	2820	2828	2905	3124	3345	3488	3612	3609	3206	3044	2981	3050	3105	2865	2825	2935	3158	3360	3515	3615	3803	3517	3272	3229	3044	3280	3176	3227	3476	3555	3666	3664	3569	3326	3220	3048	2983	2860
2913	3026	2845	2891	2980	3017	2844	2781	2914	2878	3089	2840	2835	2787	2991	3244	3357	3597	3341	3255	2854	2900	2797	2907	2804	2785	2887	3050	3058	3114	3095	3340	3496	3467	3410	3302	3372	3180	3031	3037	3332	3414	3572	3510	3679	3561	3478	3109	3075	3116
2947	2937	2846	2863	2816	2966	2928	2951	2994	2987	3026	2923	2941	2927	3218	3485	3404	3223	3071	2829	2865	2981	2981	2766	2694	2869	2944	3040	2935	2865	2893	2974	3145	3262	3420	3627	3358	3224	3142	3096	3300	3246	3359	3422	3637	3699	3630	3211	3232	3178
2982	2908	2896	2871	2858	2920	2922	3019	2955	2913	2827	2865	3092	3156	3208	3336	3084	2724	2730	2962	3219	3181	2885	2673	2768	3056	2982	3100	2941	2902	2822	2704	2878	3179	3446	3457	3419	3325	3225	3132	3179	3057	3105	3273	3563	3791	3563	3391	3193	3125
2851	2917	2877	2816	2811	2955	2917	2987	2981	2939	2722	2954	3110	3237	3116	2925	2706	2673	2924	3390	3587	3116	2685	2804	3147	3181	3054	2935	2950	2928	2793	2731	2701	2997	3341	3390	3483	3482	3562	3290	3020	2909	3038	3382	3475	3779	3571	3275	3276	3203
3016	2860	2866	2899	2979	3012	2915	2913	2813	2795	2993	3034	3127	3094	2990	2675	2622	2730	3261	3646	3607	2837	2734	2909	3336	3283	3189	2932	3015	3015	2863	2901	2717	2768	2984	3307	3323	3472	3529	3371	3129	2997	3071	3233	3564	3580	3346	3097	3103	3381
2970	2989	2925	2998	2916	2975	2868	2803	2760	2933	2961	2965	3068	2837	2693	2618	2463	2857	3355	3449	3052	2777	2881	3240	3492	3575	3526	3427	3179	2915	2987	3051	2932	2800	2848	3092	3284	3535	3483	3268	3241	3249	3280	3345	3282	3243	3100	2982	2952	3093
3057	2999	2969	2948	2948	2857	2766	2846	2881	3127	2987	2875	2750	2606	2328	2441	2531	2928	3232	3196	2803	2792	3093	3413	3551	3630	3739	3694	3357	3043	3022	3055	3008	2930	2900	3080	3068	3283	3260	3440	3502	3434	3396	3321	3224	3018	2983	2819	2816	2755
3070	3105	3002	3017	3105	2968	2868	2870	3064	3075	2969	2822	2505	2298	2166	2228	2610	2813	3008	2923	2755	2997	3355	3468	3332	3298	3362	3518	3349	3233	3082	3131	3106	3114	2907	2945	3087	3087	3341	3378	3371	3448	3413	3435	3177	2970	2988	2939	2861	2643
3108	3035	3105	2969	3090	3066	3030	3041	3041	3026	2960	2556	2205	1995	2030	2113	2329	2568	3010	2918	2936	3108	3251	3150	2930	2888	3058	3174	3440	3472	3335	3130	2930	3089	3209	3067	2916	2891	3048	3179	3305	3337	3380	3275	3127	3083	3115	3158	2988	2701
3053	3092	3109	2974	3068	3113	3100	3000	3149	2746	2659	2344	2049	1954	2027	2046	2214	2260	2711	2959	3056	3028	2865	2808	2703	2642	2851	3100	3382	3623	3467	3311	3090	3020	3025	3070	3004	2928	2882	3017	3115	3152	3365	3357	2970	2926	2997	3171	3144	2943
3003	3081	3176	3090	3072	3178	3102	3054	2981	2809	2454	2154	1952	2018	1957	2023	2040	2320	2737	2950	2944	2858	2699	2650	2707	2889	2871	3029	3330	3408	3492	3381	3281	3150	2864	2935	3111	3054	3048	2839	2994	3212	3413	3404	3048	2830	2898	2966	3092	3023
3092	3061	3068	2988	3139	3154	3159	2998	2926	2646	2358	2026	1919	2002	2002	2128	2286	2501	2616	2752	2799	2776	2608	2722	2836	2950	2993	3011	3011	3062	3337	3432	3415	3304	2938	2851	2845	2901	2902	2938	2927	3086	3321	3417	3374	3073	2854	3014	3114	3237
3144	3154	3081	3080	3049	3181	2944	2997	2891	2488	2050	2090	1993	1905	2025	2399	2679	2628	2829	2672	2697	2750	2822	2733	2850	2837	2904	2860	2914	3213	3365	3427	3419	3456	3205	2871	2783	2859	2929	2904	2853	2861	3235	3416	3590	3386	3138	3252	3135	3236
3081	3046	2983	3135	3205	2994	3124	2830	2674	2389	1978	1997	1875	1912	2068	2757	2849	2842	2787	2770	2637	2852	2765	2877	2775	2821	2818	2902	3076	3139	3208	3051	3276	3524	3550	3238	2867	2788	2847	2832	2749	2816	3049	3429	3521	3405	3135	3163	3334	3236
3172	3220	3140	3120	2923	3038	3028	2920	2568	2105	1918	2050	1954	1821	2290	2788	3069	2905	2818	2835	2586	2779	2853	2907	2805	2774	2829	2901	3165	3064	3023	2859	3089	3531	3725	3335	2938	2766	2854	2759	2782	2797	3042	3346	3403	3119	3082	3070	3255	3053
3143	3196	2971	3014	2999	2959	2942	2942	2495	2138	2000	2021	2021	2050	2269	2700	2880	2853	2917	2828	2728	2836	2808	2777	2763	2872	2984	2893	2866	2858	2807	2845	3141	3421	3498	3286	3002	2877	2774	2674	2689	2882	3169	3302	3210	3156	2986	3260	3185	3070
3112	3309	3093	2900	2932	2906	2854	2790	2446	2157	2109	2282	2182	2283	2272	2576	2767	2815	2841	2939	2905	2827	2628	2801	2832	2978	3021	2917	2736	2703	2843	2926	3019	3107	3106	2993	2821	2957	2881	2752	2579	2932	3215	3216	3308	3219	3088	3156	3263	3266
3200	3059	3137	3022	3048	2829	2814	2807	2641	2443	2219	2395	2328	2191	2333	2298	2511	2631	2897	2956	2902	2862	2807	2713	2734	2811	2927	2684	2810	2697	2924	3003	2899	2794	2693	2719	2835	2998	3111	2738	2736	2842	3255	3353	3329	3179	3141	3106	3087	3219
3052	3009	3035	3112	3003	2828	2768	2736	2643	2718	2595	2363	2401	2362	2388	2430	2457	2537	2635	2796	2856	2955	2858	2957	2737	2814	2639	2672	2814	2878	2818	2894	2801	2722	2647	2642	2778	2885	3015	2914	2813	3070	3202	3309	3271	3235	3115	3020	3117	3121
2941	2872	2945	2907	2920	2847	2942	2785	2885	2846	2617	2527	2488	2402	2485	2402	2301	2302	2470	2765	2829	2991	3057	2973	2843	2647	2626	2595	2764	2612	2763	2769	2663	2628	2674	2645	2646	2720	2749	2922	3025	3214	3311	3290	3201	3045	3185	3231	3144	3038
2980	2932	2852	2884	2820	2818	2734	2868	2991	2961	3117	2768	2763	2554	2484	2354	2313	2268	2388	2525	2887	2857	2917	2952	2820	2817	2537	2633	2761	2637	2660	2585	2555	2442	2546	2460	2423	2531	2613	3011	3229	3256	3443	3326	3131	3144	3230	3253	3196	3123
3007	2841	2742	2772	2776	2798	2860	2996	2968	3095	3191	3091	2884	2685	2538	2364	2326	2323	2364	2416	2625	2865	2837	3042	2858	2701	2783	2773	2726	2709	2643	2420	2096	2171	2144	2223	2286	2459	2724	2960	3151	3311	3265	3145	3039	3191	3204	3316	3277	3123
3037	2940	2811	2798	2893	2881	3017	2953	2951	2998	3244	3194	2933	2985	2568	2458	2296	2415	2478	2419	2467	2577	2851	2755	2818	2922	2876	2870	2841	2722	2395	1992	1959	2005	2010	2197	2318	2615	2853	2998	3153	3087	3205	3031	3029	3240	3107	3193	3035	3213
3041	2940	2924	2872	2869	2866	2984	2969	3063	3023	3032	3097	3137	2972	2892	2669	2505	2458	2494	2442	2375	2501	2630	2627	2903	2881	3055	2915	2740	2465	2028	1917	2010	2058	2087	2188	2327	2725	3041	3043	3141	2989	2960	3033	3186	3262	2993	3058	3156	3228
3085	3099	2975	2879	2976	2902	3017	2990	3136	2969	3023	3090	3009	3026	2912	2820	2649	2491	2359	2542	2378	2311	2425	2627	2678	3004	2990	2773	2429	1997	1962	2136	2247	2088	2123	2253	2537	2815	3016	3053	3044	3047	3056	3175	3232	3203	3176	3140	3079	3204
3126	3250	2901	3028	3035	3113	2992	3128	3133	2991	3017	2944	3023	3042	3037	2891	2825	2670	2462	2530	2426	2368	2228	2262	2548	2643	2631	2471	2007	1905	2050	2203	2161	2061	2319	2538	2748	2946	3124	3028	3041	3166	3248	3361	3335	3238	3219	3189	3291	3167
3204	3023	3021	3116	3208	3071	2953	3027	3091	3102	3021	3032	2940	2924	3005	3013	2962	2895	2675	2426	2347	2361	2271	2248	2094	2310	2269	2031	1841	1944	2024	2014	1982	2189	2526	2802	3081	3021	2924	2931	3082	3205	3450	3445	3427	3219	3346	3389	3340	3244
3200	3125	3041	3160	3158	3127	3145	3107	2994	3106	3039	3049	2930	2867	2866	3038	3114	3016	2941	2520	2369	2255	2307	2259	2266	2046	2073	1927	1965	2027	1956	1956	2187	2542	2787	2987	3071	3007	2825	3036	3035	3144	3281	3413	3142	3125	3119	3246	3226	3165
3163	3155	3112	3092	3211	3071	3036	3104	3019	2974	2926	3063	2990	2937	2821	2970	3141	2970	2940	2693	2440	2350	2346	2385	2231	2025	1997	2010	1953	1985	2001	2312	2592	2684	3000	3006	3019	3006	2865	2861	3004	3091	3164	3100	3205	3065	3074	3027	3310	3164
3150	3243	3098	3123	3180	3033	3068	3053	3054	2910	3009	2986	3060	3014	2958	3000	2972	3151	2887	2743	2517	2504	2320	2416	2279	2161	2005	2061	2125	2175	2417	2599	2963	3052	2920	2951	2926	2918	2803	3007	2965	2966	3020	2999	3042	3112	3098	3047	3095	3012
3210	3139	3166	3084	3186	3148	3186	2989	2889	3014	3135	3098	3030	3188	2883	2990	2903	2915	2935	2900	2768	2632	2605	2552	2327	2263	2286	2333	2369	2506	2724	2914	3265	3123	3013	2845	2855	2836	2813	2998	2822	2919	2923	3197	3103	3196	3128	3167	3036	3059
3291	3141	2979	3110	3272	3192	3111	3053	3025	2915	2980	3056	3069	3077	3089	2974	2864	2914	2919	2900	3003	2867	2879	2722	2594	2653	2623	2751	2749	2831	3021	3202	3181	3129	3014	2973	2946	2907	2893	2927	2896	2880	2859	3044	3009	3179	3106	3114	3035	3017
3147	3141	3071	3089	3162	3197	3109	2986	3027	3083	2975	3025	3049	3052	3071	2947	2931	2984	2847	2928	2935	2891	2835	2992	2801	2969	2959	3012	3000	3090	3101	3223	3113	3066	3043	2945	3035	2981	2896	2929	2995	2979	2951	3105	2968	2986	2967	3010	2975	3067
3081	3092	3133	3070	3104	3074	3150	3036	3000	2952	2955	2974	3091	3193	3076	3048	3064	2947	2990	2892	2966	2860	2910	2949	3054	2994	3046	3109	3113	3212	3170	3209	3051	2908	3015	3204	3034	3039	3029	3086	3000	3018	3035	2977	3003	2897	2974	2919	2977	3008
3133	3036	2925	3053	3265	3052	3023	3099	3150	2976	3020	3060	3101	3110	3064	2958	3092	3042	2933	2946	2882	2876	2874	2942	2913	2972	3014	3055	2964	3144	3113	2996	3142	3130	2998	3079	2988	3102	3010	3026	3015	3047	3073	2990	2947	2976	3001	2872	2907	2900
3107	3183	3067	3006	3032	3150	3118	3057	3087	3032	3126	3058	3087	3070	3079	3006	2950	3147	2964	3071	2915	2999	2874	2909	2929	3072	2988	3019	3048	3040	3040	3057	3059	3209	3138	3059	3051	3082	3018	3137	3113	3034	3044	3085	2989	3031	3053	3035	2930	2867
3099	3070	3177	3051	2953	3039	3121	3096	2922	3118	3152	3099	3043	3094	2985	3128	3081	3078	3010	2984	3025	3094	3112	3056	3042	3096	3085	3207	3070	3128	2998	3062	3248	3190	3166	3095	3115	3222	3095	2948	3020	3033	3015	2913	2924	2833	2841	2959	3028	2994
3066	3060	3080	3081	2998	2987	3111	3097	3080	3201	3209	3225	3050	3034	3077	3096	3046	2853	3098	3073	3093	3113	3089	3084	3245	3143	3124	3117	3052	3136	3132	3165	3246	3211	3093	3125	3189	3149	3040	2965	2915	3057	3160	2978	2892	2766	2893	2991	2945	2928
3190	3035	2993	3093	3036	3033	3088	3018	3024	3170	3251	3287	3233	3050	3190	3090	3071	3189	3090	3171	3084	3186	3225	3186	3154	3116	3069	3092	3041	3113	3093	3198	3144	3046	3213	3068	3202	3096	3180	3113	3037	3037	3012	2886	2856	2858	2937	2981	2970	2909
3211	3148	2979	2962	3155	3029	3079	3110	3188	3211	3225	3222	3220	3150	3132	3056	2984	3108	3086	3141	3038	3079	3263	3175	3070	3179	3088	3020	3073	3073	3101	3206	3165	3137	3182	3167	3101	3096	3125	2980	3075	3005	3066	3104	2965	3081	3004	2912	3025	2865
3122	3220	3071	2943	3109	3131	3093	3099	3104	3170	3035	3240	3204	3140	3095	3073	3081	3103	3209	3232	3219	3194	3135	3133	3146	3162	3035	3141	2952	2989	3155	3166	3182	3141	3162	3221	3006	2963	2977	3056	2936	3015	3089	3096	3092	3144	3014	3025	2935	2885
3040	3131	3204	3110	3098	3148	3252	3104	3147	3155	3062	3118	3146	3162	3156	3054	3248	3080	3177	3166	3226	3025	3139	2994	3240	3225	3162	3013	2933	3084	3096	3098	3219	3066	3163	3108	3108	3086	3067	3057	3029	2990	3073	3054	2912	3019	3014	2959	2995	2951
2891	2918	3011	3268	3178	3122	3246	3221	3057	3038	3070	3108	3058	3093	3172	3143	3181	3110	3160	3080	3142	3158	3118	3195	3136	3142	3203	3114	3078	3115	3077	3223	3142	3155	3156	3217	3167	3149	3043	3013	3039	3102	3122	2999	3042	3045	2974	2990	2959	2882
2957	2858	2967	3184	3141	3087	3155	3272	3019	3114	3089	3144	3089	3042	3100	2986	3027	3109	3055	3126	3007	3037	3093	3085	3065	3104	3134	3053	3133	3184	3058	3188	3118	3045	3246	3187	3131	3096	3106	3077	3105	3214	3082	3192	2947	3125	3008	2941	2929	2882
3220	3009	2881	3113	3342	3194	3076	3236	3189	3140	3149	3062	3031	2993	3046	3045	3019	3054	3195	3005	2931	3029	3148	3088	3234	3222	3120	3103	3092	3009	3129	3045	3115	3161	3113	3207	3129	3050	3019	3193	3153	2993	3068	3111	3051	3092	3066	2940	2888	3016
3220	3047	2738	2941	3236	3264	3027	3104	3066	3193	3106	3138	2956	3050	3134	3037	3061	2951	3137	2964	2926	3094	2999	3001	3015	3185	3280	3218	3128	3166	3040	3119	2999	3115	3066	3127	3104	3105	2926	3096	3069	3023	3158	3127	3131	3058	3009	2988	2842	2925
3078	3320	2920	2888	3101	3210	3130	2880	3074	3090	3068	3002	2999	3021	3059	3029	3072	3004	3050	2923	3054	2926	2918	2951	3067	3207	3182	3246	3087	3035	2870	3020	2984	3002	2997	2986	3014	2970	3080	3155	3136	3073	3052	3071	2997	3070	2984	2988	2986	2958
2895	3118	3067	2904	2826	3128	3170	2967	2999	3106	3009	3077	3161	3037	3042	3014	3120	3132	3064	3037	2953	2951	3032	3065	3032	3189	3174	3086	3034	2933	2871	2831	2945	3068	3134	3071	3130	3020	3113	3065	3107	3040	3009	3100	3123	3058	3038	3084	2837	2971
2735	3032	3125	2908	2836	2976	3270	2957	2913	3207	2998	2902	3182	2929	3071	3124	3075	3124	3108	3089	3096	3034	3047	3137	3108	3133	3093	3178	3065	3061	3051	3036	2993	2949	3018	2978	3104	3020	3142	3038	3087	3160	3074	3096	3117	3047	3087	3010	2935	2917
2689	2886	3178	3158	2731	2799	3140	2948	2812	3091	3064	2917	2964	2944	2935	3018	2914	3058	3079	3087	3023	2937	3008	2957	3037	3030	3138	2968	3073	2937	3152	3007	3077	3009	3169	3128	3034	3026	3040	3106	3058	3217	3041	3070	3109	3089	3028	3062	2888	2893
2711	2888	3134	3134	2785	2825	3061	3032	2779	3053	3042	2878	2998	3022	2885	3064	2949	2926	3021	3025	2862	3069	3014	2960	3092	3023	3034	3007	3103	3046	3010	3178	3088	3077	3086	3073	3037	2963	3143	3112	3031	3186	3103	2973	3135	3078	3048	3010	2992	3046
2653	2728	2965	3049	2779	2731	3004	3043	2760	2901	3173	3009	2959	2912	2777	2966	2978	3112	2962	2942	2872	2998	2922	2992	3029	2950	2918	3007	3011	3140	3041	3108	2960	3080	3028	3076	2917	3212	2961	2989	3030	3028	3056	3044	3006	3060	3047	3021	3084	3135
2617	2688	2890	3133	2792	2738	3039	3133	2726	2888	3060	2842	2889	3064	2837	2990	2943	2911	2880	2826	2969	2934	2931	2977	2965	2914	3049	3012	2953	3059	3063	2959	3061	3004	3073	3023	2930	3008	2935	3047	2930	2982	3040	3141	3050	3022	3128	3121	3137	3033
2576	2496	2811	3084	2901	2691	3043	3203	2875	2791	3067	2714	2907	2987	2874	2873	2854	2800	2953	2846	3009	2840	2856	2885	2979	2854	3005	2810	2969	3011	3014	3008	3008	2953	3077	2938	2946	2921	2952	3029	2955	3119	3028	3064	3165	3114	3166	3169	3063	3116
2606	2567	2697	3122	2832	2651	2860	3179	2878	2782	3051	2839	2917	2958	2834	2927	2774	2835	2894	2891	2876	2925	2904	2962	2960	2865	2890	2887	3016	3001	3113	3024	3109	3048	3064	2994	3000	3002	2957	2988	2990	3065	3069	3080	3099	3169	3039	3143	3091	3024
2628	2510	2712	3010	2817	2680	2875	2897	2821	2856	2985	2871	2910	3008	2785	2915	2764	2851	2817	2985	2899	2944	2920	2946	2899	2817	2907	2932	2919	2951	2994	3009	3154	3003	2986	2974	2995	3137	3091	2821	3057	3093	3079	3027	2959	3022	2964	3074	2930	3038
2499	2515	2793	3034	2741	2647	2675	3021	2896	2744	3073	2876	2865	2964	2770	2826	2865	2790	2862	2845	2798	2952	2754	2932	2839	2958	2861	2862	2918	2952	3019	3020	3021	3052	3084	3044	3013	3045	3094	3076	3076	3001	3112	2906	2915	3042	2984	3036	3122	3052
2587	2597	2834	2928	2732	2668	2921	2893	2716	2861	2962	2721	2802	3006	2729	2864	2837	2868	2828	2809	2710	2805	2878	2808	2981	2858	2868	2814	2948	2795	2898	3099	3055	3003	3128	2937	2938	3098	3137	3157	3042	2970	3139	3041	3054	2984	2894	3089	3154	3034
2573	2671	2897	2815	2627	2605	2981	2940	2727	2850	2935	2710	2949	2879	2824	2954	2906	2919	3006	2882	2908	2852	2846	2823	2924	2851	2960	2906	2849	2892	2847	2909	2994	3022	2993	3035	3009	3169	3046	3103	3076	3017	3051	3118	3003	2992	2855	3130	3068	3069
2656	2749	2913	2882	2571	2645	2931	2720	2724	2727	2886	2712	2922	2836	2819	2840	2807	2880	2839	2849	2928	2892	2836	2828	2863	2799	2839	2951	2773	2800	2817	2836	2808	3022	3167	3109	3016	3157	3067	3068	3059	2922	3071	3008	2966	2891	2865	2983	2877	2958
2698	2960	2913	2701	2510	2636	2890	2548	2688	2708	2927	2866	2968	2878	2885	2956	2738	2894	2859	2861	2809	2791	2791	2792	2757	2788	2853	2839	2982	2864	2886	2808	2936	2958	3197	3060	3032	3009	3013	2944	2998	3088	2923	2936	2996	2873	2999	2949	2911	2949
2736	2937	2812	2537	2513	2850	2734	2518	2565	2742	2802	2949	2945	2787	2785	2970	2820	2747	2707	2718	2722	2702	2696	2904	2722	2730	2774	2829	2849	2849	2767	2825	2885	3012	3069	3087	2877	2902	2838	2958	2966	2898	2961	2892	2946	3001	3074	2975	2834	2829
2794	2810	2683	2477	2618	2753	2658	2557	2649	2685	2674	2786	2932	2736	2885	2785	2742	2850	2744	2785	2629	2797	2536	2742	2761	2871	2732	2705	2808	2888	2880	2898	2874	2876	2904	2995	2898	2892	2867	2894	2959	2824	2955	2966	3066	3040	2944	2826	2822	2994
2821	2731	2570	2603	2652	2672	2474	2549	2644	2703	2615	2765	2849	2741	2865	2700	2637	2765	2664	2770	2762	2714	2651	2788	2803	2814	2704	2889	2810	2690	2834	2874	2898	2833	2934	2915	3080	2954	3003	3024	2938	2881	2918	3063	3067	2920	2792	2680	2948	2945
2652	2580	2452	2685	2765	2647	2512	2573	2671	2638	2626	2733	2633	2663	2780	2664	2749	2660	2692	2677	2671	2783	2738	2782	2753	2830	2806	2847	2797	2755	2840	2824	2902	2881	2878	2860	2991	3054	2954	2959	2836	2910	2866	2983	2947	2850	2725	2810	2942	3020
2524	2466	2519	2638	2737	2543	2628	2719	2674	2587	2634	2718	2721	2734	2673	2699	2852	2709	2786	2727	2736	2831	2817	2752	2909	2708	2981	2874	2891	2890	2835	2868	2882	2909	2938	2882	2992	2983	3001	2969	2989	3012	2905	2876	2807	2797	2895	3036	3139	2973
2541	2518	2595	2559	2586	2715	2571	2733	2632	2694	2668	2741	2689	2809	2735	2809	2873	2837	2920	2834	2813	2827	2878	2804	2835	2832	2913	2902	2940	2958	3031	2879	2875	2964	2825	3094	2994	2849	2932	2972	2964	2922	2909	2808	2790	2890	3172	3261	3158	2728
2659	2574	2529	2482	2352	2554	2658	2653	2587	2648	2671	2694	2734	2740	2614	2909	2771	2895	2824	2790	2878	2741	2823	2854	2722	2903	2783	2861	2818	2847	2926	2918	2780	2927	2884	2884	2750	2831	2912	2982	2835	2879	2870	2799	2806	2855	3177	3025	2622	2296
[truncated: 920 more columns]
