# Supplementary material for: Spatial Resolution and Refractive Index Contrast of Resonant Photonic Crystal Surfaces for Biosensing
Source: IEEE Photonics J. Author manuscript; Available in PMC 2015 Sep 7. (PMC4561521; doi:10.1109/JPHOT.2015.2435699)
Supplement: fig4_data [file NIHMS64775-supplement-fig4_data.gz › Volumes/graham/MacBook_backup/PhD_folder_2015_06_02/paper_improvements/IEEE_J_Photonics/final_files/data_files/fig4/4b_raw/I10.csv]

3781	3543	3386	3264	3387	3409	3438	3455	3493	3573	3553	3635	3658	3702	3703	3653	3709	3449	3480	3523	3571	3737	3692	3650	3591	3615	3611	3409	3506	3506	3613	3528	3623	3571	3710	3582	3472	3250	3399	3512	3586	3621	3622	3479	3593	3602	3679	3550	3586	3475
3764	3504	3347	3432	3552	3520	3540	3593	3668	3763	3773	3714	3678	3813	3553	3482	3454	3291	3314	3304	3338	3437	3617	3738	3686	3579	3514	3484	3385	3428	3476	3581	3573	3630	3622	3552	3435	3299	3497	3548	3518	3616	3532	3586	3404	3535	3509	3523	3535	3391
3638	3440	3452	3447	3523	3523	3628	3537	3484	3647	3699	3576	3612	3614	3505	3466	3353	3331	3255	3170	3202	3374	3553	3545	3598	3537	3420	3370	3456	3330	3388	3361	3567	3531	3442	3461	3335	3354	3415	3442	3675	3550	3425	3410	3414	3386	3483	3433	3465	3469
3472	3454	3503	3537	3475	3471	3560	3561	3518	3667	3550	3498	3490	3448	3351	3358	3304	3303	3257	3237	3241	3356	3439	3532	3576	3335	3424	3411	3357	3292	3245	3389	3562	3488	3465	3421	3323	3276	3521	3406	3545	3653	3479	3359	3373	3386	3439	3361	3316	3290
3624	3401	3473	3465	3483	3441	3475	3426	3577	3520	3674	3420	3470	3375	3391	3315	3362	3404	3409	3335	3221	3417	3407	3484	3470	3511	3442	3353	3321	3358	3479	3405	3589	3621	3455	3396	3497	3542	3483	3522	3602	3594	3405	3419	3262	3443	3537	3385	3380	3323
3625	3577	3609	3485	3425	3386	3386	3402	3529	3635	3521	3392	3354	3359	3225	3368	3311	3549	3474	3461	3468	3325	3417	3463	3523	3389	3502	3457	3508	3335	3393	3537	3531	3620	3377	3550	3472	3534	3572	3575	3645	3619	3596	3417	3389	3456	3340	3567	3361	3382
3565	3522	3515	3459	3521	3348	3417	3465	3623	3503	3395	3464	3269	3340	3396	3362	3587	3724	3592	3590	3571	3414	3482	3496	3434	3429	3532	3360	3315	3536	3556	3607	3643	3594	3543	3540	3589	3648	3668	3444	3580	3652	3652	3467	3392	3415	3508	3563	3521	3433
3595	3651	3609	3565	3283	3348	3437	3429	3374	3372	3542	3438	3328	3428	3568	3431	3597	3707	3610	3673	3623	3549	3585	3429	3425	3585	3624	3535	3497	3439	3472	3479	3602	3508	3617	3583	3543	3822	3497	3624	3743	3691	3681	3585	3437	3561	3652	3502	3509	3341
3565	3565	3490	3507	3379	3495	3323	3394	3342	3465	3473	3369	3450	3499	3482	3593	3641	3737	3737	3541	3599	3635	3614	3588	3687	3533	3505	3496	3496	3419	3460	3593	3546	3657	3653	3673	3613	3585	3510	3628	3542	3731	3705	3583	3561	3545	3536	3560	3478	3420
3578	3427	3367	3407	3508	3415	3397	3198	3348	3414	3546	3459	3427	3562	3704	3757	3707	3645	3683	3568	3664	3540	3658	3487	3533	3601	3687	3604	3418	3434	3506	3485	3548	3630	3774	3628	3653	3701	3540	3598	3714	3783	3635	3541	3596	3529	3796	3681	3541	3299
3532	3532	3422	3474	3371	3366	3282	3324	3368	3403	3428	3578	3598	3645	3718	3725	3646	3661	3616	3564	3600	3642	3701	3722	3795	3633	3710	3587	3502	3381	3432	3568	3570	3528	3707	3701	3725	3564	3528	3630	3726	3804	3755	3693	3693	3770	3653	3748	3699	3458
3599	3367	3407	3416	3402	3480	3339	3293	3316	3468	3512	3439	3581	3510	3718	3571	3650	3489	3491	3527	3582	3648	3752	3659	3716	3814	3729	3698	3474	3392	3544	3542	3702	3697	3752	3667	3714	3679	3606	3658	3680	3999	3781	3743	3740	3820	3862	3743	3672	3564
3517	3391	3349	3546	3531	3520	3365	3467	3409	3475	3551	3499	3646	3626	3743	3608	3484	3609	3465	3507	3732	3724	3746	3827	3768	3864	3772	3560	3556	3549	3568	3597	3583	3678	3644	3692	3773	3565	3692	3797	3892	3853	3959	3852	3820	3840	3895	3856	3629	3538
3517	3369	3364	3380	3352	3392	3542	3593	3639	3639	3536	3506	3601	3580	3503	3507	3511	3375	3305	3548	3522	3729	3755	3868	3873	3874	3732	3504	3598	3683	3658	3653	3694	3789	3648	3726	3654	3642	3704	3846	3999	4087	3798	3931	3824	3919	3885	3826	3641	3623
3558	3281	3311	3389	3621	3553	3599	3523	3755	3655	3603	3562	3615	3569	3533	3672	3512	3429	3495	3680	3660	3797	3833	3886	3799	3850	3700	3516	3609	3658	3807	3776	3769	3749	3658	3771	3778	3649	3738	3965	4137	4047	3952	3862	3951	3936	3959	3862	3791	3565
3634	3356	3306	3476	3404	3472	3639	3814	3798	3749	3800	3586	3659	3520	3595	3493	3620	3594	3598	3612	3600	3814	3903	3895	3778	3739	3562	3655	3637	3806	3716	3754	3739	3808	3815	3725	3669	3735	3792	3954	4127	3912	3939	3775	3760	3918	4005	3811	3779	3548
3595	3270	3307	3430	3544	3584	3783	3754	3835	3809	3805	3665	3709	3667	3633	3570	3658	3623	3718	3512	3643	3726	3697	3748	3892	3693	3696	3628	3652	3675	3671	3671	3890	3704	3774	3752	3673	3634	3808	3978	4078	3943	3873	3691	3834	3906	3892	3946	3657	3595
3502	3474	3326	3455	3474	3606	3720	3780	3749	3822	3741	3731	3656	3731	3624	3651	3646	3611	3651	3617	3755	3684	3619	3619	3717	3753	3650	3498	3707	3751	3699	3701	3733	3810	3809	3673	3706	3693	3899	3928	3965	3891	3794	3941	3968	3970	3896	3843	3768	3610
3614	3347	3447	3561	3663	3666	3773	3851	3870	3904	3771	3766	3789	3729	3695	3745	3763	3675	3656	3656	3611	3588	3636	3671	3834	3811	3576	3640	3623	3604	3609	3755	3693	3757	3817	3674	3612	3754	3920	3957	3805	3854	3816	3757	3952	4046	4093	3884	3863	3722
3570	3414	3629	3615	3773	3772	3857	3828	3805	3935	3936	3772	3759	3605	3771	3643	3653	3687	3759	3598	3675	3570	3572	3743	3766	3699	3527	3504	3508	3610	3569	3512	3624	3691	3774	3617	3726	3801	3844	3939	3855	3803	3676	3880	4029	4108	4050	4077	3844	3792
3668	3572	3590	3767	3842	3799	3900	3925	3818	3677	3830	3832	3862	3876	3694	3849	3800	3705	3674	3606	3719	3695	3591	3641	3672	3708	3689	3504	3419	3673	3573	3628	3765	3726	3766	3656	3631	3825	3936	3853	3779	3606	3669	3841	3970	4178	4197	3965	3850	3829
3707	3678	3647	3768	3957	3855	3762	3835	3932	3918	3954	3779	3781	3781	3739	3731	3649	3773	3628	3684	3703	3640	3690	3576	3763	3730	3595	3540	3523	3591	3562	3628	3687	3746	3826	3783	3678	3810	3936	3776	3834	3702	3658	3977	4091	4018	4104	3967	3571	3812
3664	3684	3826	3804	3835	3966	3954	3963	3985	3951	3939	3945	3857	3717	3652	3629	3639	3715	3651	3708	3736	3760	3789	3692	3771	3608	3482	3431	3610	3609	3517	3600	3648	3715	3681	3599	3588	3814	3949	4029	3798	3633	3808	3791	3928	3874	3889	3728	3783	3746
3786	3629	3837	3854	3847	3946	4081	3993	3893	4018	4097	3979	4001	3876	3732	3689	3603	3639	3672	3740	3838	3924	3731	3774	3540	3567	3581	3643	3654	3630	3656	3719	3599	3702	3608	3602	3726	3832	3899	3927	3880	3651	3687	3740	3903	3882	3876	3699	3850	3861
3629	3587	3698	3733	3821	3894	3967	4071	4041	4083	4106	4025	3945	3766	3725	3678	3633	3679	3764	3795	3882	3832	3863	3780	3701	3654	3616	3596	3660	3770	3777	3763	3766	3640	3665	3684	3582	3844	3915	3768	3802	3690	3758	3728	3903	3706	3844	3728	3989	3908
3552	3533	3745	3761	3661	3967	4003	4084	4000	3918	4114	4169	3923	3685	3663	3603	3554	3644	3740	3966	3902	3884	3932	3918	3633	3537	3546	3576	3747	3773	3727	3668	3664	3650	3547	3458	3695	3724	3969	3741	3757	3599	3764	3956	3757	3821	3676	3776	3807	3976
3656	3665	3666	3691	3818	3967	3951	3979	3881	3942	3889	3758	3852	3683	3603	3582	3572	3674	3744	3955	3933	3961	3730	3805	3657	3643	3540	3737	3654	3709	3663	3637	3554	3618	3540	3659	3686	3725	3785	3873	3680	3704	3841	3881	3872	3826	3714	3782	3837	3948
3734	3603	3717	3646	3813	3859	3940	3956	3818	3852	3788	3638	3733	3589	3599	3596	3753	3684	3900	3977	3947	3781	3877	3746	3681	3563	3483	3649	3813	3785	3669	3620	3578	3521	3480	3434	3561	3667	3826	3673	3839	3733	3844	3922	3903	3803	3742	3738	3770	4124
3862	3647	3767	3765	3751	3946	3874	3806	3744	3672	3644	3678	3542	3690	3749	3735	3792	3945	3890	3933	3875	3678	3669	3609	3661	3556	3545	3742	3911	3655	3584	3538	3635	3486	3520	3455	3545	3695	3681	3684	3613	3846	3894	3971	3996	3976	3741	3756	3842	4129
4010	3766	3800	3741	3785	3775	3943	3596	3597	3525	3552	3468	3674	3635	3779	3849	3794	3730	3948	3717	3861	3662	3788	3739	3677	3518	3832	3683	3798	3749	3505	3541	3509	3693	3538	3597	3721	3629	3640	3726	3619	3730	3894	3986	4159	3933	3882	3724	3728	4015
3832	3729	3837	3884	3874	3780	3761	3578	3591	3525	3587	3662	3699	3633	3873	3877	3863	3791	3731	3750	3555	3620	3627	3634	3721	3764	3725	3878	3691	3699	3649	3544	3459	3582	3609	3533	3699	3612	3523	3618	3524	3926	3918	4123	4053	3865	3787	3552	3662	3721
3885	3877	3826	3900	3785	3665	3584	3628	3511	3610	3770	3620	3610	3786	3903	3755	3799	3808	3602	3563	3570	3621	3622	3741	3746	3752	3822	3848	3726	3700	3508	3547	3644	3693	3726	3525	3541	3492	3539	3587	3689	3869	3995	4009	3886	3903	3687	3656	3745	3737
3988	3745	3877	3879	3828	3792	3599	3602	3574	3738	3875	3658	3649	3744	3873	3781	3806	3609	3583	3492	3527	3625	3768	3680	3764	3881	3928	3745	3793	3571	3551	3594	3650	3674	3523	3444	3619	3757	3590	3745	3730	3738	3830	3882	3924	3785	3738	3728	3946	3846
3883	3756	3876	3864	3685	3685	3730	3860	3673	3871	3877	3677	3736	3765	3648	3697	3694	3611	3593	3480	3486	3675	3746	3758	3822	3874	3855	3766	3723	3573	3584	3772	3630	3712	3512	3422	3714	3610	3592	3647	3703	3649	3830	3855	3783	3729	4013	3873	3966	3864
3767	3776	3730	3835	3734	3775	3849	3783	3793	3869	3922	3732	3785	3721	3691	3665	3623	3535	3564	3595	3656	3569	3769	3895	3912	3750	3713	3674	3508	3682	3618	3724	3657	3621	3516	3582	3576	3810	3711	3658	3514	3584	3726	3780	3764	3795	4044	3888	3923	3801
3804	3744	3733	3728	3687	3775	3769	3673	3804	3828	3735	3886	3730	3663	3699	3625	3401	3595	3560	3651	3642	3583	3674	3732	3705	3790	3673	3752	3660	3621	3703	3697	3792	3862	3696	3494	3581	3770	3771	3669	3744	3670	3551	3684	3853	3812	4033	3918	3950	3912
3751	3667	3682	3722	3740	3759	3846	3906	3955	3777	3844	3736	3693	3626	3590	3550	3534	3599	3587	3513	3760	3513	3689	3623	3734	3812	3883	3713	3788	3658	3689	3712	3803	3824	3778	3577	3566	3707	3781	3852	3643	3657	3577	3633	3856	3786	3906	3978	3848	4081
3829	3794	3730	3726	3808	4020	3922	3878	3894	3869	3699	3858	3732	3719	3602	3552	3530	3520	3678	3676	3692	3545	3627	3704	3730	3846	3680	3788	3837	3868	3830	3901	3752	3770	3756	3587	3625	3682	3852	3954	3716	3635	3500	3528	3754	3951	3846	4003	3924	4084
3930	3822	3884	3922	3899	3824	3939	3849	3861	3736	3872	3807	3801	3710	3736	3691	3766	3538	3681	3686	3654	3592	3595	3651	3762	3673	3679	3784	3883	3738	3831	3816	3840	3776	3702	3566	3758	3752	3830	3915	3710	3575	3474	3634	3786	3939	3878	3928	3866	3933
3930	3861	4064	3865	3830	3891	3811	3767	3813	3757	3808	3651	3863	3809	3672	3677	3668	3673	3694	3585	3779	3622	3586	3663	3677	3722	3748	3870	3793	3924	3852	3830	3773	3838	3727	3710	3683	3909	3732	3805	3552	3485	3461	3688	3861	3800	3814	3724	3814	3901
4076	4088	4059	3922	3891	3896	3864	3726	3640	3765	3806	3759	3827	3815	3738	3666	3640	3607	3579	3625	3606	3589	3578	3586	3709	3617	3705	3760	3854	3911	3777	3816	3824	3861	3808	3850	3709	3648	3681	3681	3586	3629	3788	3724	3817	3815	3853	3702	3595	3980
4057	4137	3997	4045	3895	3778	3797	3803	3686	3670	3813	3765	3785	3815	3740	3770	3773	3615	3670	3713	3666	3550	3601	3471	3661	3657	3717	3722	3740	3757	3845	3743	3814	3977	3847	3782	3737	3574	3640	3564	3533	3686	3728	3892	3682	3797	3667	3627	3624	3795
3974	4095	4006	3913	3961	3758	3719	3707	3597	3809	3769	3777	3757	3769	3823	3768	3634	3623	3649	3597	3749	3524	3558	3440	3692	3633	3670	3728	3724	3717	3718	3873	3820	3788	3921	3884	3817	3685	3804	3725	3829	3844	3771	3825	3736	3650	3602	3612	3662	3924
4102	3892	4034	3933	3863	3633	3700	3700	3715	3798	3680	3767	3859	3849	3944	3777	3771	3640	3602	3740	3603	3570	3642	3602	3546	3662	3647	3686	3618	3856	3771	3850	3813	3940	4013	3866	4014	3642	3703	3828	3630	3732	3731	3716	3651	3652	3643	3812	3793	3838
3908	3847	3872	3886	3792	3730	3684	3609	3745	3720	3681	3791	3764	3852	3737	3831	3737	3868	3741	3784	3628	3602	3652	3604	3598	3738	3598	3554	3690	3713	3781	3672	3833	3925	4049	4147	4025	3861	3828	3829	3824	3711	3703	3716	3685	3813	3653	3821	3719	3583
3844	3875	3781	3782	3793	3764	3776	3731	3699	3721	3596	3775	3729	3724	3826	3804	3821	3704	3781	3851	3635	3588	3519	3496	3611	3689	3641	3580	3653	3755	3640	3649	3744	3969	4021	4083	3933	3824	3799	3789	3859	3708	3801	3616	3757	3895	3844	3645	3680	3611
3819	3783	3858	3799	3915	3791	3917	3809	3786	3769	3846	3771	3793	3721	3840	3603	3687	3705	3717	3825	3681	3515	3615	3496	3628	3624	3660	3672	3727	3752	3668	3654	3793	3683	4021	4081	3833	3908	3904	3823	3747	3730	3665	3830	3900	3746	3742	3652	3740	3539
3924	3872	3839	3905	3879	4000	3919	3875	3845	3810	3791	3714	3640	3641	3792	3738	3745	3740	3708	3659	3649	3615	3686	3647	3644	3572	3601	3550	3706	3657	3630	3757	3626	3705	3927	3880	3927	3907	3918	3858	3846	3664	3631	3811	3781	3947	3773	3720	3643	3679
3911	3858	3919	4050	4193	3964	3946	3936	3866	3764	3658	3623	3649	3728	3596	3613	3619	3749	3802	3789	3698	3827	3639	3572	3637	3625	3665	3708	3609	3690	3713	3686	3677	3834	3827	3931	3875	3946	3876	3899	3872	3849	3787	3683	3844	3884	3702	3826	3646	3803
3899	3831	3863	3840	3944	4022	3934	3935	3795	3734	3725	3748	3760	3588	3541	3657	3566	3705	3740	3750	3877	3854	3664	3647	3630	3582	3626	3646	3695	3568	3619	3669	3690	3655	3799	3820	3952	3866	4067	3910	4012	3883	3927	3838	3765	3803	3863	3724	3750	3726
3755	3837	3701	3844	3849	3890	3791	3712	3800	3837	3760	3625	3660	3622	3589	3545	3627	3645	3867	3760	3733	3718	3864	3757	3621	3715	3506	3758	3607	3749	3771	3727	3572	3688	3783	3926	4002	4023	3973	3880	3915	3990	3977	3730	3795	3785	3895	3675	3762	3762
3829	3882	3743	3862	3807	3685	3690	3723	3825	3854	3810	3745	3724	3667	3704	3670	3664	3693	3755	3766	3804	3617	3858	3702	3763	3597	3635	3687	3698	3747	3775	3643	3571	3639	3770	3966	3920	4112	3869	3819	4011	3960	3965	3779	3775	3743	3811	3701	3752	3624
3753	3766	3738	3782	3840	3754	3604	3899	3808	3722	3737	3666	3721	3779	3717	3690	3670	3785	3839	3690	3636	3815	3748	3604	3749	3518	3732	3704	3769	3697	3728	3740	3660	3761	3802	4047	4017	3827	3869	3858	4014	3973	3934	3828	3670	3685	3722	3821	3849	3718
3697	3679	3757	3625	3727	3723	3731	3859	3723	3788	3848	3769	3821	3582	3677	3741	3663	3785	3628	3657	3858	3695	3886	3849	3753	3718	3652	3658	3712	3719	3733	3628	3760	3666	3760	3879	3777	3965	3842	3948	3984	4043	4020	3768	3705	3666	3742	3833	3857	3817
3785	3659	3791	3724	3758	3767	3701	3807	3666	3788	3884	3750	3942	3769	3775	3780	3668	3621	3539	3553	3704	3773	3758	3833	3876	3796	3746	3512	3549	3736	3589	3717	3786	3618	3778	3849	3884	3969	3748	3936	4098	4032	3869	3750	3804	3701	3760	3806	3872	3801
3893	3738	3746	3727	3701	3852	3917	3697	3750	3790	3802	3828	3820	3791	3777	3769	3646	3607	3736	3619	3570	3835	3850	3868	3836	3795	3679	3691	3692	3615	3628	3736	3688	3754	3654	3795	3935	3910	3770	3888	3843	4053	3867	3762	3824	3779	3600	3807	3788	3814
3907	3716	3697	3816	3762	3889	3709	3715	3764	3710	3859	3779	3767	3750	3789	3691	3610	3616	3778	3655	3763	3901	3805	3839	3879	3729	3711	3697	3749	3708	3723	3778	3661	3734	3694	3779	3820	3937	3814	3864	3831	3817	3907	3987	3823	3587	3704	3508	3786	3596
3893	3989	3813	3780	3753	3564	3622	3816	3718	3734	3868	3708	3880	3697	3827	3749	3747	3761	3673	3722	3851	3797	3857	3908	3737	3807	3771	3708	3685	3664	3710	3744	3767	3776	3807	3729	3854	3857	3946	3844	3794	3862	3915	3856	3880	3606	3576	3585	3672	3702
3909	3907	3915	3752	3812	3670	3625	3607	3620	3608	3707	3764	3728	3889	3954	3858	3921	3710	3742	3841	3814	3822	3953	3890	3790	3777	3669	3855	3791	3844	3882	3935	3904	3801	3758	3727	3720	3777	3957	3879	3781	3868	3769	3889	3775	3740	3444	3614	3561	3719
4000	3898	3856	3732	3661	3644	3587	3635	3590	3722	3705	3833	3789	3830	3890	3936	3997	3838	3930	3832	3791	3898	3885	3909	3867	3842	3792	3866	3866	3792	3784	3901	3875	3847	3763	3694	3752	3905	3819	3829	3720	3709	3617	3819	3699	3762	3626	3753	3734	3663
3803	3991	3966	3959	3798	3656	3660	3589	3686	3640	3762	3701	3866	3777	3960	3915	3942	3947	3877	3855	3670	3798	3860	3877	3855	3808	3717	3823	3790	3861	3884	3849	3806	3934	3717	3806	3750	3759	3926	3855	3735	3726	3617	3718	3715	3689	3744	3701	3673	3797
3894	3993	3891	3946	3902	3941	3763	3625	3569	3616	3673	3762	3823	3869	3958	3906	3965	3897	3787	3779	3845	3695	3772	3968	3880	3808	3834	3814	3832	3776	3716	3803	3739	3720	3853	3895	3541	3833	3837	3837	3809	3624	3652	3631	3709	3863	3797	3792	3685	3664
3820	3949	4030	3980	3954	3977	3779	3739	3752	3636	3733	3724	3802	3726	3902	3947	3861	3912	3800	3785	3830	3744	3711	3861	4025	3833	3871	3793	3917	3868	3873	3855	3645	3697	3778	3799	3853	3813	3698	3744	3706	3608	3615	3606	3782	3955	3841	3652	3669	3317
4016	3840	4005	4177	4035	3988	3928	3799	3811	3714	3742	3705	3710	3807	3819	3935	4035	3898	3770	4016	3965	3875	3901	3818	3994	3910	3822	3863	3815	3974	3894	3746	3841	3794	3860	3725	3915	3841	3740	3875	3722	3697	3722	3715	3724	3862	3763	3611	3365	3369
4091	4012	3978	4163	4069	3945	3982	3837	3829	3844	3683	3592	3680	3793	3952	3987	3910	3889	3999	3963	4047	3955	3902	3995	3837	3932	3883	3807	3883	3839	3884	3896	3840	3961	3820	3939	3764	3687	3764	3869	3834	3766	3657	3761	3749	3827	3702	3541	3374	3405
4014	3915	3986	4084	4106	4027	3893	3934	3804	3807	3737	3663	3789	3909	3889	3949	3922	3949	4027	3918	3907	3949	3853	3933	3900	3900	3962	3846	3736	3730	3741	3831	3868	3976	3870	3765	3802	3731	3648	3761	3855	3733	3845	3698	3745	3563	3708	3690	3627	3613
3967	4063	4097	4061	4051	4074	3971	3830	3905	3888	3759	3744	3800	3865	3793	3846	3907	3993	4102	3942	4069	3859	3868	3879	3986	3910	3891	3737	3674	3654	3792	3967	3895	3859	3741	3777	3860	3756	3751	3839	3813	3948	3825	3680	3706	3602	3733	3716	3740	3737
3959	3948	3992	4103	4187	4180	4054	3957	4041	3975	3911	3874	3919	3790	3875	3848	4015	3989	4173	3899	3928	3943	3975	3993	3897	3974	3853	3762	3647	3716	3937	3950	3903	3940	3734	3833	3709	3793	3850	3884	3943	3906	3799	3805	3616	3714	3867	3913	3966	3878
3980	3979	4075	3992	4165	4025	4054	4165	4022	4008	3785	3890	3879	3814	3732	3887	3825	3908	4035	3945	3893	3946	4085	4049	3964	3943	3877	3763	3723	3656	3779	4015	3847	3874	3714	3632	3818	3866	3930	3958	3922	3745	3685	3755	3642	3690	3786	3995	4037	3864
4153	4177	4068	4093	4158	4181	4159	4188	3992	4007	3890	3895	3797	3739	3828	3730	3823	3894	4050	4016	3971	4041	4011	4009	3970	3841	3838	3881	3843	3817	3792	3847	3825	3731	3722	3704	3876	3941	4120	3897	3884	3659	3709	3717	3907	3830	3967	4005	4004	3836
4241	4093	4082	4085	4192	4275	4081	4182	4004	4083	3901	3830	3892	3717	3727	3805	3926	3807	4135	3930	4049	4021	4071	4051	3817	3881	3751	3750	3989	3954	3803	3702	3800	3714	3686	3674	3773	3803	3969	3908	3656	3679	3694	3752	3882	3932	3967	3841	4023	3824
4304	3987	4061	4130	4148	3980	4101	4135	4054	3998	4094	3994	3850	3805	3835	3916	3909	3902	4003	3979	4023	4028	4037	3959	3837	3934	3864	3979	3917	3927	3809	3624	3721	3724	3858	3856	3864	3834	3816	3792	3635	3684	3770	3834	4043	4088	4017	3924	3972	3757
4226	4158	3926	4147	4149	4144	4107	4082	4116	4113	4142	3956	3826	3920	3940	3824	3863	3752	3855	3863	4024	3999	3955	3782	4009	3930	3966	3901	3939	3846	3718	3650	3674	3786	3873	3906	3841	3677	3658	3718	3795	3784	3846	4008	4090	4108	4034	3924	3749	3656
4038	4145	3932	4174	4043	4013	3966	4079	4118	4142	4082	3989	3961	3811	3875	3987	3830	3832	3774	3818	3994	3942	3946	3886	3909	3935	3971	4025	3880	3765	3681	3640	3740	3789	3947	3843	3739	3638	3568	3787	3892	4007	3931	4001	4023	3903	3981	3814	3822	3798
4185	4109	4028	4061	4056	4141	4085	4090	4305	4212	4149	4025	4089	3924	3794	3864	3958	3721	3851	4010	4004	3998	3992	3923	3966	3986	3932	3907	3645	3712	3701	3751	3759	3795	3953	3850	3799	3653	3627	3869	4005	4213	4079	3942	3986	3818	3994	3783	3813	3806
4249	3995	4040	4072	4192	3990	4006	4064	4114	4142	3996	3829	3850	3973	3973	3901	3898	3902	3840	4022	4031	3951	3801	3861	3901	3896	3957	3690	3637	3746	3725	3929	3890	3829	3766	3847	3647	3738	3740	3904	4226	4076	3950	3978	3678	3820	3719	3870	4006	4068
4202	4050	4098	4068	4172	3991	4021	4061	3969	3995	3983	3877	3990	3983	3923	4008	3945	3969	3833	3974	3937	3839	3729	3883	4007	3990	3941	3789	3649	3703	3861	3927	3950	3812	3694	3752	3707	3837	3898	3944	4051	4280	4030	3909	3629	3628	3825	3924	4051	4214
4299	4242	4076	4072	3951	3940	4008	3869	3976	3899	4035	3897	3915	4070	3959	3931	3818	3893	3906	3957	3879	3797	3924	3988	4005	4082	3943	3736	3765	3870	3838	3861	3949	3779	3748	3655	3717	3942	4078	4027	3966	4041	3919	3836	3737	3557	3867	3960	4264	4240
4085	4106	3890	3927	3947	3979	3889	3980	3905	3927	3845	4102	4057	4117	3974	3889	3862	4002	3968	3924	3713	3907	4023	3993	4038	3970	3754	3584	3674	3796	3957	3979	3873	3691	3701	3730	3755	4033	4080	4118	4085	3766	3821	3788	3606	3724	3760	4058	4234	4224
4018	4067	3936	3982	4042	3996	3842	4107	3999	3887	4029	4039	4021	4026	3942	3955	3979	4038	4041	3728	3886	3955	3925	4113	4019	3861	3696	3707	3776	3818	3891	3878	3862	3804	3832	3728	3945	4091	4090	4180	4033	3722	3739	3779	3751	3912	4124	4192	4101	4122
4139	3998	4041	3966	4047	3959	4032	4022	4060	4054	3915	4048	3922	3878	3939	3944	4046	4143	4020	4004	3879	3785	3912	4110	3926	3893	3812	3734	3903	3964	4000	3885	3868	3782	3821	3808	3984	4123	3963	4058	3908	3842	3713	3818	3947	4069	4129	4007	4076	3822
4230	4077	3922	3930	4018	4009	3881	4020	3900	3955	3984	4011	3923	3911	4016	4159	3917	4085	4085	3951	3846	3958	4045	4019	4041	3923	3846	3979	3897	4155	4033	3792	3585	3647	3766	3903	4105	4117	3968	3850	3862	3738	3876	3904	4054	4077	4150	4098	3767	3657
4103	4090	3976	4010	4022	4046	4038	3978	3847	3995	4043	4027	3855	4034	3997	4071	4067	4122	3937	3820	3918	4020	4100	4058	4002	3935	3883	3864	4064	4064	3880	3650	3568	3766	3817	4119	4261	4188	3873	3770	3652	3726	4075	4012	4166	4178	4308	3992	3850	3628
4043	3824	3942	3819	3954	4075	3976	4024	4017	3974	4189	4093	3970	4020	4026	4238	4309	4028	3820	3888	4033	3987	4163	4024	3965	3976	4171	4108	4046	3975	3843	3670	3695	3759	3960	4281	4309	4172	4055	3769	3758	4025	4268	4216	4090	4073	4065	3843	3742	3549
4097	3919	3772	3808	4018	4002	4120	3945	4106	4191	4126	4152	3974	4048	4081	4263	4253	3957	3803	3956	4017	4015	4121	3970	3971	4004	4125	4359	4248	4032	3887	3787	3768	4006	4122	4236	4168	4156	3924	3901	4163	4143	4271	4310	4208	4074	3981	3776	3629	3680
4126	4042	3917	4020	4133	4066	3935	3875	3898	4124	4053	4094	4085	4154	4180	4230	4257	3944	3980	4046	4161	4199	4065	3974	4029	4049	4256	4168	4274	4043	3914	3803	3891	3944	4127	4092	3993	4020	3890	3845	4142	4145	4212	4403	4252	3867	3861	3691	3651	3744
4146	4107	3883	4038	3995	4101	3865	3944	4050	4085	3977	3987	4099	4199	4269	4121	4374	4155	3998	4230	4169	4091	4018	4039	3959	4084	4306	4276	4150	3993	3838	3861	3896	3925	4109	3951	3849	3886	3906	3859	4010	4105	4203	4280	4106	4003	3728	3640	3646	3864
4077	3958	4002	4018	4109	4077	3852	4042	3985	4131	3996	3960	4082	4408	4364	4367	4183	4169	4037	4094	4218	4126	3987	4030	4012	4242	4225	4333	4085	4078	3836	3868	4026	4163	4104	3870	3827	3729	3791	3926	4029	4130	4176	4111	4133	3947	3681	3690	3673	3847
3946	3953	3973	4132	4020	4001	3960	4028	4092	4025	4086	3976	4223	4362	4492	4285	4212	4026	4107	4329	4187	4033	3942	3760	4033	4329	4202	4130	3931	3864	3813	3998	4131	4162	4134	3781	3642	3585	3670	3995	4077	4311	4077	3986	3760	3675	3663	3736	3836	3982
4061	3931	3981	4091	4133	4098	3912	3964	4104	4200	4215	4155	4222	4484	4414	4293	4117	4132	4127	4108	4207	4076	3887	3874	4147	4273	4189	4070	3889	3891	3938	4050	4253	4057	4100	3803	3555	3695	3659	3864	4141	4248	4084	3832	3691	3632	3616	3811	3902	4167
4025	4006	3817	4027	4136	4126	4050	4188	4326	4272	4071	4181	4221	4461	4300	4198	4216	4081	4213	4211	4276	3966	3951	3868	4041	4158	4151	4035	3831	3784	3903	4076	4074	3961	3898	3681	3852	3671	4047	4154	4317	4229	4081	3697	3515	3521	3623	3872	4159	4343
4054	3971	3975	3967	4125	4138	4025	4181	4104	4098	4060	3966	4271	4217	4249	4143	4242	4205	4142	4203	4160	3927	3855	3866	4117	4164	4056	4005	3761	3812	3940	4158	3895	3905	3668	3717	3675	4016	4070	4213	4168	4215	3914	3794	3602	3577	3684	3876	4205	4240
3990	3936	3978	4126	4085	4024	4031	4023	4134	4072	4004	3923	4207	4160	4261	4294	4209	4195	4071	4114	4052	3910	3803	3875	4093	4133	3941	3935	3892	3885	4110	4163	4055	3879	3691	3639	3706	3858	4137	4213	4287	4033	3714	3628	3650	3679	3873	4047	4118	4422
4045	3993	3976	3987	3993	4099	4023	4125	4101	4096	3956	3834	4200	4334	4265	4115	4027	4033	4186	4120	4039	3789	3751	3974	4103	3974	4077	3732	3690	3823	3971	4075	4077	3871	3745	3591	3641	3869	4235	4218	4147	4005	3757	3574	3573	3792	3928	4031	4164	4252
4039	3972	3945	4132	4139	4060	4115	4122	4053	4021	3983	3917	4190	4298	4148	4090	4056	4196	4181	3928	3946	3829	3861	3980	4051	4050	3921	3729	3597	3918	4049	4020	4010	3764	3726	3643	3734	3990	4244	4274	4088	3843	3608	3550	3637	3869	4034	4095	4268	4147
4020	3927	3921	3982	3979	4058	4046	4088	4084	4004	3998	4057	4186	4196	4120	3940	4086	4231	4110	4025	3835	3732	3797	3914	3926	4007	3593	3711	3771	3940	4005	4035	3842	3685	3701	3741	3723	4048	4144	4124	4061	3836	3660	3489	3762	3895	4090	4266	4221	4043
4020	3977	4016	4010	4028	4062	4133	4124	3952	4035	3813	4031	4127	4244	4091	4032	4105	4160	4060	3845	3762	3794	3744	3852	3902	3906	3687	3574	3843	3990	4071	3973	3778	3741	3536	3671	3975	4127	4191	4095	3844	3687	3483	3727	3747	4116	4045	4183	4171	4059
3926	4017	3885	3975	4029	4030	3897	4179	4111	3903	3918	3929	4063	4076	3829	4071	4123	4101	4040	4015	3799	3655	3931	3892	3857	3770	3609	3637	3826	3994	4119	4087	3847	3684	3669	3714	3978	4121	3972	4107	3830	3618	3563	3623	3877	3968	4098	4341	4069	3905
4003	4156	4126	4051	4175	4191	4112	4188	4025	3984	3856	3943	4105	4065	3945	3994	4012	4021	4076	3930	3785	3744	3753	3857	3844	3792	3688	3683	3861	4021	4126	3999	3897	3689	3625	3784	3997	4200	4310	3910	3682	3454	3559	3552	3896	4077	4123	4190	4087	3898
4149	4097	3978	4048	3999	4292	4219	4137	4002	4010	3937	4092	4196	4019	4005	3858	4073	4239	4174	3921	3743	3669	3787	3926	3714	3741	3656	3751	3926	4023	4104	3952	3905	3733	3637	3832	4008	4206	4182	3964	3598	3463	3313	3635	3877	4185	4177	4232	3914	3849
4153	4082	4115	4037	4240	4277	4134	4138	4035	4001	4009	4029	4150	4122	4150	3987	4185	4263	4001	3941	3619	3650	3786	3920	3749	3730	3625	3807	3951	4264	4167	3950	4037	3744	3676	3856	4124	4265	4094	3933	3617	3422	3335	3531	3844	4146	4211	4097	3974	3854
4108	4063	4127	4149	4217	4353	4373	4197	4139	4079	4057	4132	4169	4233	3969	4031	4158	4211	4082	3895	3856	3841	3992	3940	3797	3578	3566	3756	3967	4196	4205	3904	3796	3716	3814	3839	4106	4273	4194	3831	3566	3459	3316	3669	4047	4143	4319	4138	3955	3684
4315	4199	4185	4249	4342	4437	4385	4277	4118	4242	4096	4151	4183	4074	4056	4132	4278	4180	4137	3931	4018	3900	4015	3941	3883	3660	3677	3702	4009	4238	4160	3968	3836	3784	3697	3969	4208	4142	4022	4024	3506	3474	3443	3709	4140	4142	4201	4237	4114	3695
4225	4269	4338	4288	4406	4337	4473	4377	4217	4052	4054	4254	4140	4050	4154	4063	4137	4206	4122	4205	3945	4011	3973	3996	3846	3676	3725	3884	4137	4184	4220	3859	3808	3764	3794	4055	4273	4208	4082	3774	3551	3464	3588	3788	4004	4208	4283	4255	3897	3717
4236	4187	4289	4340	4353	4496	4411	4252	4236	4289	4222	4278	4236	4165	3938	4085	4179	4153	4154	4088	4026	3965	4006	3981	3829	3815	3551	3742	4103	4241	4172	3941	3754	3719	3808	4174	4253	4252	4051	3757	3462	3509	3606	3930	4137	4435	4283	4177	4072	3716
4241	4269	4263	4225	4396	4397	4393	4394	4251	4270	4256	4389	4262	4005	4116	4177	4173	4221	4190	4010	3867	4112	4062	3997	3932	3769	3829	3948	4245	4282	4179	3942	3822	3654	3960	4038	4136	4258	3943	3781	3498	3590	3753	3863	4262	4343	4447	4229	3993	3648
4065	4250	4199	4240	4210	4424	4405	4222	4172	4101	4285	4233	4303	4068	4081	4021	4104	4259	4057	3987	4024	4107	4102	4123	3941	3828	3801	4033	4245	4357	4033	4036	3779	3659	3923	4131	4262	4241	4123	3606	3534	3559	3753	4099	4189	4393	4552	4231	4065	3844
4248	4135	4186	4221	4175	4337	4372	4286	4145	4077	4141	4249	4299	4135	4013	4015	4104	4134	4236	3933	3951	4018	4156	4053	3963	3811	3756	4088	4377	4593	4201	3983	3807	3737	3891	4208	4309	4350	4064	3757	3566	3667	3873	4102	4350	4407	4487	4349	3974	3744
4176	4192	4247	4182	4313	4282	4248	4247	4095	4048	4152	4198	4254	3943	4071	4018	4241	4183	4124	3886	3989	4138	4226	4053	3964	3742	3886	4134	4275	4325	4422	3983	3750	3701	3922	4158	4317	4325	4095	3848	3744	3583	3970	3950	4357	4346	4385	4356	4003	3768
4099	4177	4296	4159	4147	4155	4057	4090	4038	4055	4064	4164	4246	3989	3876	4040	4081	4162	4156	3939	4024	4028	4170	4202	4033	3821	3954	3876	4300	4380	4332	4012	3831	3798	3926	4088	4279	4223	4128	3843	3645	3782	3879	4199	4370	4342	4429	4203	3889	3747
4153	4128	4159	4270	4176	4196	4064	4081	4050	4134	4196	4321	4133	4140	3960	4061	4151	4178	4012	3995	3951	4214	4202	4253	4116	3827	3968	3981	4432	4395	4339	4281	3945	3848	3946	4111	4198	4314	3936	3869	3748	3775	3992	4086	4315	4429	4427	4175	3823	3634
4146	4145	4162	4162	4096	4074	4080	4106	3934	4120	4161	4024	4166	4038	4023	3892	4119	4096	4165	4170	4025	4132	4216	4262	4180	3925	3847	4108	4300	4410	4397	4190	3925	3915	3833	4075	4334	4244	4040	3848	3704	3887	3856	4051	4165	4468	4352	3990	3897	3595
4299	4192	4091	4103	4046	4003	4043	4093	3932	4040	4048	4076	4015	3881	3856	4029	4010	4125	3963	4028	3914	4170	4055	4112	4095	4006	4019	4094	4266	4289	4233	3976	4016	3729	4004	4123	4247	4267	4113	3931	3770	3753	3811	4164	4399	4532	4395	4171	3852	3658
4229	4199	4176	4193	4133	4161	4183	4024	3956	4066	3963	4119	4017	4033	3816	3951	4163	4198	4079	4004	4069	4000	4088	4220	4057	3965	3898	4122	4322	4349	4259	4067	3763	3858	3863	4036	4277	4265	4147	4042	3818	3722	3847	4088	4310	4454	4459	4202	3940	3639
4431	4309	4206	4186	4146	4094	4138	4142	4035	4085	4160	4106	4065	3983	3857	4036	4094	4206	4236	4080	3869	4145	4153	4035	4125	4021	4017	4018	4296	4275	4198	4031	3689	3769	3829	4028	4047	4322	4174	3918	3835	3743	3690	3944	4131	4412	4395	4377	3974	3796
4244	4384	4277	4133	4141	4158	4193	4183	4169	4123	4121	4197	4142	3991	4085	3998	4133	4358	4295	4005	3988	3948	4144	4179	4184	4205	4051	3997	4205	4336	4427	3986	3852	3810	3717	3892	3972	4206	4161	3850	3771	3681	3700	3982	4087	4296	4464	4239	4163	3800
4416	4159	4299	4236	4239	4113	4215	4230	4144	4111	4115	4202	4226	4128	4124	3999	4190	4344	4305	4071	3976	3937	4054	4320	4171	4027	3929	4062	4235	4291	4183	4104	3907	3827	3887	4015	4064	4153	4174	3929	3780	3653	3755	3723	4053	4330	4484	4389	4068	3934
4361	4212	4287	4296	4225	4245	4221	4254	4093	4140	4065	4168	4257	4155	4054	4026	4231	4333	4261	4033	4047	3995	4032	4261	4145	4136	3909	4021	4019	4146	4201	4215	3928	3618	3773	3987	4060	4276	4104	4006	3846	3790	3708	3821	4078	4213	4479	4376	4235	4006
4260	4232	4171	4260	4230	4268	4207	4329	4243	4232	4124	4077	4170	4154	4092	4081	4206	4305	4191	4138	4055	4048	4097	4159	4151	4224	3905	3858	4008	4095	4131	4059	3887	3838	3730	3859	4109	4361	4303	4241	3992	3786	3793	3885	3988	4117	4466	4371	4236	4035
4320	4228	4236	4325	4206	4279	4268	4332	4339	4212	4111	4168	4204	4331	4179	4119	4265	4338	4365	4259	4136	3902	4133	4033	4169	4153	3966	3880	3891	3937	4281	4240	4072	3846	3691	3767	4130	4241	4380	4285	4100	3856	3781	3828	3896	4127	4358	4407	4248	4253
4234	4261	4153	4229	4298	4290	4466	4266	4324	4317	4127	4263	4409	4190	4134	4177	4366	4459	4434	4223	3998	4008	3882	4158	4199	4288	4015	3861	3940	3932	4167	4359	4137	3885	3804	3792	4219	4446	4561	4431	4207	3866	3817	3910	3924	4099	4440	4427	4525	4197
4221	4098	4233	4291	4284	4424	4337	4424	4306	4451	4257	4202	4304	4277	4183	4188	4103	4254	4439	4251	3942	3999	3932	4082	4254	4152	3972	3881	3846	3993	4225	4282	4314	4077	3944	3801	4135	4253	4521	4446	4289	4109	3757	3881	3789	3976	4233	4441	4503	4408
4326	4164	4090	4400	4270	4501	4420	4373	4363	4380	4247	4190	4416	4312	4323	4234	4199	4333	4324	4350	3987	3832	3939	4094	4210	4188	4002	4027	3804	4082	4271	4380	4373	4204	3934	3983	4095	4398	4539	4391	4389	4006	4018	3697	3729	3941	4264	4271	4380	4329
4193	4119	4027	4392	4311	4325	4322	4301	4331	4282	4362	4170	4267	4207	4282	4169	4325	4339	4346	4285	4102	3996	3924	4069	4256	4331	4077	3934	3864	4004	4204	4317	4299	4197	4066	3989	4054	4306	4491	4506	4333	4159	4017	3794	3745	4112	4000	4247	4461	4476
4197	4083	4150	4246	4421	4376	4264	4354	4275	4324	4316	4246	4236	4354	4315	4239	4273	4280	4521	4156	4189	4006	3939	3993	4119	4327	4059	4093	3963	3983	4235	4373	4277	4211	4107	3861	3935	4163	4315	4301	4431	4218	3963	3769	3620	3926	4207	4161	4459	4434
4241	4173	4077	4322	4262	4373	4287	4329	4414	4342	4282	4186	4252	4375	4404	4276	4102	4243	4390	4397	4202	4171	4043	4054	4104	4337	4151	4274	4152	4143	4269	4440	4476	4295	4118	4048	3923	4072	4199	4437	4385	4255	4017	3735	3820	3892	3938	4202	4393	4422
4339	4268	4215	4374	4425	4555	4453	4263	4242	4372	4257	4239	4250	4376	4352	4400	4229	4099	4293	4230	4300	4116	3939	4113	4227	4328	4142	4218	4148	4141	4140	4170	4390	4285	4151	3946	3982	4035	4068	4250	4385	4269	4036	3758	3755	3744	3825	4007	4339	4313
4458	4378	4321	4340	4388	4442	4238	4354	4218	4209	4233	4096	4078	4281	4524	4231	4114	4143	4072	4171	4262	4236	3906	3979	4056	4247	4229	4220	4111	4161	4086	4287	4216	4288	4109	3978	4022	3927	4012	4079	4350	4280	4253	3890	3783	3829	3756	3887	4193	4233
4352	4268	4121	4371	4490	4224	4309	4215	4220	4202	4038	4086	4126	4113	4248	4164	4297	3992	4178	4101	4211	4081	3915	3926	3945	4167	4351	4195	4103	4028	4127	4173	4160	4221	4054	4009	3952	3853	3999	4140	4063	4316	4274	4250	3986	3846	3662	3772	4019	4128
4304	4261	4233	4294	4255	4216	4188	4187	4141	4150	4172	4105	4165	3997	4289	4380	4150	4107	4055	4081	4206	4133	4159	4008	3864	4096	4184	4175	4337	3998	4029	4074	4024	4026	4089	4069	3979	3814	3899	3946	4212	4231	4460	4187	4019	3876	3766	3698	3844	4267
4283	4163	4210	4287	4334	4302	4324	4194	4170	4104	4259	4123	4205	4198	4319	4255	4206	4220	4059	4167	4206	4228	4151	4035	3980	3962	4172	4293	4201	3997	4049	3944	3985	4043	4185	4088	3899	3763	3948	3883	4103	4036	4361	4330	4237	3968	4059	3783	3888	3938
4191	4286	4298	4311	4164	4299	4313	4284	4266	4365	4305	4297	4063	4165	4243	4286	4262	4156	4010	4040	4108	4119	4168	4066	4082	4086	4179	4437	4325	4107	4080	3908	3917	4038	4245	4241	4138	3870	3875	3847	4003	4001	4304	4423	4171	4154	3901	3857	3851	3944
4287	4251	4281	4234	4269	4378	4184	4310	4154	4177	4233	4262	4147	4024	4277	4338	4270	4077	3847	3950	3999	4113	4282	4111	4054	4160	4168	4353	4216	4172	4001	3909	3886	3937	4216	4321	4176	4235	3853	3936	3879	4055	4187	4356	4263	4180	4068	3955	3836	3833
4274	4246	4283	4343	4314	4198	4108	4108	4098	4307	4190	4125	4244	4102	4122	4274	4224	4126	3997	3992	3978	4094	4166	4235	4068	4194	4155	4353	4364	4185	4042	3764	3813	3988	4118	4242	4288	4190	4067	3948	3930	4147	4078	4395	4307	4141	4202	3898	3922	3847
4375	4360	4265	4151	4264	4195	4193	4237	4180	4107	4109	4180	4080	4290	4248	4330	4258	4346	4284	4076	4108	4079	4236	4327	4231	4029	4200	4294	4260	4303	4057	3946	3869	3980	4126	4311	4360	4327	4107	3967	3891	3930	4042	4303	4330	4309	4135	4070	3980	3939
4240	4336	4242	4135	4229	4208	4180	4221	4231	4317	4237	4284	4369	4289	4245	4349	4362	4445	4341	4317	4098	4340	4362	4390	4254	4239	4140	4293	4219	4210	4267	3944	3930	3923	4092	4305	4258	4337	4138	3962	3878	3950	3945	4088	4257	4289	4352	4258	4012	3928
4159	4143	4260	4151	4284	4213	4324	4253	4335	4181	4240	4166	4406	4196	4190	4228	4525	4429	4251	4277	4209	4317	4347	4482	4342	4135	4240	4116	4129	4114	4099	4083	4028	3958	4024	4215	4248	4316	4082	3999	3963	4008	3895	3952	4211	4181	4265	4264	4123	4086
4234	4305	4203	4419	4308	4412	4206	4190	4243	4282	4220	4249	4241	4104	4115	4228	4205	4485	4347	4261	4344	4104	4180	4352	4415	4275	4168	4137	4119	4021	4329	4070	4213	4078	4090	4037	4083	4186	4244	4171	4069	3735	3790	3919	3920	4184	4244	4316	4352	4153
4296	4324	4264	4351	4300	4320	4210	4245	4182	4211	4137	4142	4209	4060	4120	4155	4142	4243	4267	4150	4024	4014	4157	4132	4192	4123	4055	4064	3919	4006	4159	4137	4176	4221	4031	4124	4171	4277	4236	4105	4117	3864	3875	3810	3882	4038	4071	4237	4095	4130
4418	4375	4243	4325	4300	4274	4158	4156	4010	4225	4134	4118	4140	4128	4124	3971	4028	4142	4017	4265	3949	4014	4061	4250	4224	4203	4001	3887	3871	3951	4107	3963	4269	4101	4110	4110	3913	4059	4153	4168	4222	4083	3990	3951	3854	3975	4046	4124	4251	4326
4332	4219	4230	4215	4334	4255	4187	4120	4202	4132	4187	4013	4117	4106	4119	4048	4097	3986	4225	4182	4089	3914	4094	4013	4198	4141	4056	4011	3915	4114	4026	4106	4147	4194	4094	3956	3870	3793	4012	4121	4117	4089	4085	3930	3961	3896	3944	4026	4019	4071
4447	4271	4291	4182	4171	4211	4102	4305	4123	4313	4087	4177	4169	4065	4100	4135	4289	4165	4084	4182	4137	3964	4180	4176	4107	4049	4174	4160	3993	3971	4057	4094	4138	4271	4167	4146	3973	3811	4086	3983	4135	4057	4125	4101	4043	3990	4048	3990	4027	4113
4349	4276	4289	4210	4210	4324	4334	4288	4194	4125	4228	4199	4015	4125	4293	4163	4161	4104	4275	4214	4127	4228	4266	4108	4245	4211	4227	4294	4141	4034	4119	4169	4230	4226	4398	4196	3976	3883	3850	3972	4019	4057	4162	4196	4002	4051	3974	4152	4035	3976
4478	4390	4389	4305	4346	4354	4384	4294	4149	4350	4290	4229	4237	4035	4015	4298	4107	3966	4049	4135	3981	4265	4138	4179	4216	4146	4076	4264	4276	4087	4296	4037	4164	4266	4335	4286	4322	3984	4006	3836	3914	3946	3968	4301	4147	4176	4010	3948	4113	4011
4553	4389	4178	4396	4378	4263	4327	4290	4118	4224	4177	4126	4053	4060	4034	4138	4094	4097	4016	3983	4064	4100	4181	4284	4128	3985	4343	4110	4225	4166	4145	4129	4029	4117	4190	4424	4335	4312	4122	3962	3928	4034	4228	4220	4113	4250	4140	4083	3965	4100
4460	4312	4183	4313	4173	4242	4290	4137	4034	4152	4021	4106	3958	4021	3995	4032	4043	3937	3942	4015	4183	4137	4309	4165	4115	3924	3936	4159	4201	4206	4193	4078	4119	4145	4280	4198	4410	4195	4094	4097	4113	4079	4113	4230	4170	4338	4413	4079	4053	4046
4363	4155	4185	3929	4134	3998	4085	4086	3809	3920	4013	4161	4050	4059	4113	4124	4115	4146	4157	4079	4079	4022	4197	4367	4158	4137	4153	4101	4061	4196	4251	4110	4117	4137	4090	4216	4256	4136	4243	4065	4026	4204	4151	4315	4317	4300	4312	4118	4185	4043
4180	4093	3904	4116	3900	3933	4013	3882	3934	4006	4164	4080	4100	4242	4206	4108	4182	4174	4115	4202	4300	4426	4296	4184	4157	4093	4004	4016	3996	4176	4146	4236	3933	4035	3949	3863	4004	4072	4337	4125	4215	4154	4159	4311	4212	4300	4286	4198	4180	4127
4029	4019	4037	3898	4073	4027	4088	4037	4086	4102	4309	4228	4212	4292	4223	4175	4182	4242	4268	4340	4227	4261	4168	4276	4395	4221	4083	4150	4136	4317	4150	4309	4204	4007	4020	3980	4044	4117	4173	4218	4274	4219	4150	4205	4140	4230	4298	4249	4196	4021
4011	4101	4060	4205	4102	4117	4128	4089	4161	4223	4174	4199	4172	4199	4212	4119	4152	4199	4224	4353	4197	4143	4182	4338	4201	4290	4097	4232	4076	4142	4219	4137	4261	4126	4081	4071	3910	4221	4056	4303	4242	4200	4122	4017	4153	4002	4037	4086	4098	4123
4220	4190	4015	4180	4133	4291	4136	4274	4202	4374	4305	4271	4175	3991	4148	4226	4005	4032	4180	4206	4040	4093	4050	3890	4004	4076	4148	4143	4049	4208	4264	4343	4348	4347	4323	4213	4157	4157	4197	4224	4145	4209	4256	4085	3877	3898	4043	3973	4045	4021
4391	4299	4105	4201	4185	4031	4138	4166	4066	4269	4307	4075	4053	4032	3969	4147	4091	4195	3953	4005	3997	4065	4010	3907	3869	3965	3982	3992	4153	3945	4092	4012	4021	4204	4352	4259	4303	4232	4192	4261	4198	4210	4196	4082	3921	3829	3841	3777	4117	4071
4334	4216	4131	4043	4164	3957	4134	4177	4195	4207	4142	4204	4072	3938	4007	4113	4056	4048	4153	4186	3999	3957	3935	3867	3892	3832	3936	4158	4093	4048	4156	3911	3991	4116	4205	4235	4131	4201	4252	4152	4266	4233	4147	4014	4037	3888	3922	3959	4016	4010
4379	4182	3917	4154	4059	4116	4133	4230	4310	4271	4164	4188	4117	3930	4201	4088	4052	4241	4145	4116	4026	3926	3986	3996	3957	3947	4146	4146	4093	4221	3969	4009	4022	4104	4071	4189	4152	4260	4283	4157	4172	4132	4277	4174	4233	4019	4045	3933	3944	3935
4155	3982	3926	3883	4104	4214	4074	4219	4359	4301	4122	4297	4253	4091	4213	4292	4467	4427	4269	4137	4063	4036	4200	4060	4039	4081	4204	4116	4214	4173	4100	3925	3990	3954	4009	3995	4060	4177	4303	4193	4083	4085	4151	4154	4385	4285	4181	4075	4026	4111
4161	3945	3936	3967	4102	4184	4250	4546	4291	4289	4423	4308	4166	4239	4254	4399	4318	4259	4304	4264	4129	4165	4106	4205	4168	4264	4362	4202	4328	4366	4282	4280	4153	4039	4014	4051	4112	4070	4119	4135	4186	4194	4199	4215	4239	4462	4398	4287	4110	4119
4207	3816	4070	3967	4315	4334	4336	4239	4234	4322	4348	4152	4243	4338	4295	4190	4179	4185	4315	4247	4091	4159	4270	4295	4393	4354	4348	4419	4439	4375	4250	4296	4178	4149	4174	4155	4185	4187	4136	4088	4150	4116	4013	4073	4299	4288	4380	4310	4269	4249
4103	4232	4148	4310	4518	4516	4363	4320	4313	4385	4150	4200	4381	4275	4134	4097	4309	4258	4265	4049	4126	4230	4257	4242	4319	4448	4325	4313	4460	4385	4264	4305	4213	4315	4184	4105	4212	4177	4249	4066	4131	4042	3905	4069	4151	4324	4292	4303	4411	4352
4272	4334	4323	4525	4573	4317	4289	4279	4183	4109	4086	4260	4122	4044	4049	4141	4091	3988	4128	4104	4101	4093	4102	4220	4187	4248	4334	4360	4202	4281	4249	4352	4262	4512	4400	4365	4247	4118	4124	4148	4125	4130	4009	3994	4035	4116	4116	4269	4090	4413
4672	4424	4511	4474	4579	4462	4225	4242	3996	3968	4120	4057	4023	3989	4101	4041	3962	3929	4071	3972	4007	3949	4062	4123	4128	4254	4356	4217	4170	4156	4078	3991	4281	4412	4385	4445	4324	4336	4178	4123	4166	4107	4113	4137	4136	4119	4134	4145	4130	4214
4413	4457	4484	4339	4537	4193	4168	4040	3919	4097	4016	3907	3987	3997	4011	4020	3995	4044	4031	4007	4054	4020	4087	4251	4126	3974	3956	4056	3999	4002	3889	3987	4107	4162	4368	4326	4444	4395	4398	4190	4081	4047	4206	4268	4268	4154	4031	4139	4080	4106
4556	4410	4367	4399	4245	4369	4151	3917	3995	4081	4027	4015	4055	3968	4127	4186	4102	4085	4117	4006	4131	4122	4180	4060	4029	3964	4045	3998	3913	3970	3952	3926	4065	4216	4154	4179	4324	4345	4384	4309	4330	4256	4321	4232	4250	4157	4181	4094	3981	4243
4531	4325	4265	4330	4158	4210	4068	4037	4180	4025	4060	4204	4220	4190	4253	4380	4236	4142	4249	4156	4092	4092	4228	4188	4177	4218	4081	4129	4098	4095	4000	4029	4102	4189	4145	4261	4157	4222	4169	4233	4296	4534	4473	4358	4301	4179	4169	4271	4148	4045
4490	4190	4241	4245	4110	4192	4135	4412	4204	4047	4406	4282	4230	4284	4379	4237	4308	4261	4262	4257	4249	4184	4119	4312	4368	4231	4366	4296	4233	4098	4230	4214	4128	3943	4022	4151	4106	4195	4219	4243	4263	4481	4478	4402	4229	4167	4079	4183	4116	4093
4330	4175	4287	4155	4058	4276	4183	4211	4320	4360	4394	4208	4238	4459	4438	4297	4440	4271	4387	4295	4286	4349	4183	4377	4399	4275	4274	4318	4280	4237	4369	4280	4257	4014	4248	4133	4172	4104	4108	4046	4274	4415	4307	4273	4227	4157	4129	4154	4332	4256
4343	4358	4345	4225	4401	4397	4466	4415	4459	4435	4417	4410	4431	4369	4436	4528	4474	4419	4260	4258	4194	4284	4288	4290	4393	4355	4314	4290	4254	4345	4407	4236	4351	4296	4204	4217	4202	4135	4130	4164	4226	4177	4197	4227	4119	4225	4166	4271	4299	4405
4378	4365	4327	4444	4511	4491	4537	4458	4437	4312	4306	4400	4371	4312	4273	4426	4319	4059	4088	4098	4257	4266	4142	4257	4348	4311	4281	4469	4555	4423	4402	4435	4449	4457	4360	4308	4203	4044	4056	4098	4099	4126	4173	4152	4163	4228	4366	4318	4432	4474
4504	4552	4460	4420	4383	4377	4523	4374	4410	4364	4179	4353	4242	4051	4284	4187	4180	4146	4056	4152	4136	3993	3936	4186	4236	4145	4159	4340	4369	4337	4531	4526	4490	4492	4338	4386	4353	4185	4001	3949	4031	4217	4237	4214	4198	4179	4404	4437	4226	4408
4603	4467	4496	4598	4523	4487	4417	4265	4207	4250	4323	4276	4183	4133	4114	4066	3984	4100	4053	4010	3903	3887	3969	3928	4061	4010	4113	4121	4262	4441	4412	4264	4337	4461	4362	4407	4519	4285	4244	4176	4104	4167	4156	4204	4055	4075	4281	4401	4489	4492
4615	4613	4459	4461	4398	4365	4337	4201	4233	4123	4170	4039	4131	4214	4041	3931	4008	4042	4084	3963	3937	3872	3952	3922	4007	4097	3965	4006	4127	4070	4161	4228	4256	4331	4415	4433	4524	4495	4330	4281	4238	4121	4288	4174	4001	3987	4129	4272	4248	4343
4358	4605	4439	4463	4316	4187	4161	4103	4037	4108	4107	4010	4013	4042	4014	3962	4154	4113	4073	3938	3920	3953	3892	3895	3992	3928	3903	3915	3852	3852	3909	3973	4029	4272	4239	4109	4529	4463	4529	4272	4486	4353	4183	4221	4107	4106	4074	4174	4296	4337
4492	4397	4099	4247	4194	4203	4177	4061	3979	4102	4089	4081	4101	4084	4097	3980	4176	4259	4040	4000	3942	4097	4084	4093	3880	3914	4015	3939	3867	3861	3816	3911	4011	4179	4201	4177	4212	4222	4379	4369	4591	4461	4360	4274	4148	4053	4015	4033	4198	4246
4373	4364	4125	4132	4215	4023	4030	4113	4009	4180	4080	4131	4203	4188	4090	4300	4192	4211	4264	4133	4286	4165	4177	4190	4139	3976	3905	3843	3798	3880	3825	3933	3903	3899	4021	4016	4131	4160	4313	4519	4329	4528	4428	4445	4291	4124	4209	4011	3997	4282
4205	4342	4125	4164	4302	4072	4159	4140	4104	4182	4170	4310	4300	4311	4263	4274	4362	4377	4369	4280	4370	4524	4467	4279	4137	4003	4092	4065	4013	4025	3922	3947	3979	3856	3966	4062	4028	4183	4223	4301	4240	4329	4281	4283	4286	4294	4218	4167	4096	4201
4210	4189	3981	4152	4070	4143	4208	4235	4189	4312	4245	4321	4439	4445	4392	4410	4441	4421	4334	4407	4531	4432	4413	4377	4339	4241	4090	4123	4058	4173	4073	4044	4068	3889	3872	3809	3990	3856	3948	4144	4230	4288	4261	4479	4445	4492	4394	4062	4205	4066
4198	4222	4044	4307	4221	4244	4365	4376	4331	4338	4507	4411	4357	4353	4398	4554	4500	4500	4527	4425	4367	4415	4507	4558	4372	4305	4210	4217	4217	4307	4219	4285	4111	3946	3898	3792	3752	3838	3936	4144	4217	4100	4128	4340	4452	4513	4442	4307	4105	4210
4234	4205	4196	4355	4406	4407	4341	4308	4483	4269	4398	4453	4513	4457	4371	4460	4372	4484	4339	4367	4398	4577	4446	4503	4311	4300	4314	4351	4382	4418	4391	4386	4140	4128	3981	3890	3821	3826	3811	3902	4082	4106	4134	4187	4399	4430	4335	4424	4248	4156
4412	4201	4373	4390	4468	4457	4516	4606	4512	4531	4249	4515	4558	4419	4382	4461	4472	4428	4360	4485	4459	4483	4463	4504	4535	4275	4380	4380	4348	4399	4392	4351	4304	4234	4156	4047	3976	3893	3844	4086	3945	4199	4147	4207	4329	4520	4465	4409	4288	4336
4413	4526	4282	4507	4530	4534	4586	4421	4605	4480	4367	4550	4483	4291	4390	4419	4144	4290	4390	4275	4448	4373	4452	4448	4245	4245	4425	4451	4494	4469	4442	4559	4341	4203	4136	4092	4090	3992	4040	4095	3927	4164	4111	4138	4251	4421	4567	4326	4388	4316
4297	4473	4526	4620	4551	4535	4419	4443	4434	4455	4361	4415	4481	4224	4256	4266	4132	4262	4411	4235	4353	4404	4353	4251	4267	4356	4218	4231	4436	4454	4412	4405	4325	4318	4323	4155	4148	4080	4104	4104	4035	4098	3945	4035	4168	4299	4522	4320	4320	4385
4575	4693	4444	4526	4609	4557	4599	4315	4439	4460	4446	4442	4432	4265	4175	4239	4284	4194	4095	4276	4246	4141	4040	4151	4087	4210	4207	4281	4382	4288	4307	4351	4335	4432	4490	4290	4112	4246	4110	4166	4220	4113	3961	3914	4053	4164	4307	4233	4450	4502
4623	4842	4749	4738	4586	4446	4327	4313	4379	4455	4351	4422	4281	4125	4011	4036	4047	4063	3906	3977	4004	4042	4067	4022	4092	3973	4043	4095	4070	4233	4282	4313	4563	4369	4522	4300	4159	4340	4305	4247	4127	3968	3921	3958	3840	4050	4167	4208	4496	4528
4704	4636	4671	4496	4473	4357	4465	4418	4298	4544	4269	4153	4276	4049	3901	3882	4002	4011	4021	3783	3844	3945	3898	3889	3891	3850	3997	4012	3967	4254	4107	4282	4242	4284	4287	4359	4327	4412	4400	4357	4221	4171	4028	3967	3974	3944	4147	4188	4360	4433
4831	4577	4575	4596	4450	4224	4323	4256	4239	4424	4261	3944	4054	3937	3773	3944	3887	3916	3863	3866	3842	3979	3948	3870	3913	3846	3903	3815	3928	4058	3910	4012	4176	4242	4334	4260	4510	4437	4362	4389	4219	4111	3968	3918	3950	3800	4036	4040	4362	4451
4826	4539	4595	4414	4478	4228	4304	4253	4218	4157	4180	3876	3892	3867	3772	3701	3880	3953	3932	3668	3598	3800	3902	3843	3969	3814	3845	3915	3849	3979	4025	4055	4108	4081	4113	4400	4479	4532	4556	4464	4389	4265	4064	4031	3837	3897	4003	4062	4202	4393
4690	4513	4296	4385	4203	4301	4099	4172	4116	4060	4068	3952	3801	3970	4026	3860	3859	3939	3990	3957	3802	3732	3803	3768	3873	3929	3889	3823	3899	3921	3839	3928	4105	4169	4223	4302	4391	4394	4491	4421	4308	4095	4117	4013	3932	3657	3836	4041	4060	4135
4611	4385	4350	4447	4062	4275	3986	4006	4067	4007	3916	3862	3934	3909	3833	3870	3965	3984	4020	3960	3741	4125	3953	3953	3861	3923	3816	3880	3832	3832	3896	3829	3982	3981	4052	4149	4389	4354	4474	4479	4372	4236	4331	4069	3919	3882	3848	4086	3977	4311
4621	4443	4295	4203	4145	4074	4011	3911	3897	3888	3844	4047	3889	3897	4077	4092	4036	3900	4000	4103	4190	4177	3969	4029	3818	3943	4048	3864	3866	3971	3942	3893	3944	4025	4139	4190	4291	4493	4396	4467	4342	4435	4214	4242	3897	3987	3953	4042	3988	4069
4462	4266	4201	4215	4080	4054	4088	3999	4047	3959	4052	3938	4048	4034	4167	4161	4003	4020	4002	4085	4233	4180	3972	3866	3947	4067	3882	4024	3811	3817	3830	3787	3852	3724	3930	4184	4243	4232	4248	4319	4328	4359	4202	4130	4234	4159	4168	3912	4009	4106
4338	4459	4289	4068	4116	3962	3833	3921	3954	3958	3945	4039	4030	4044	4090	4167	4005	4198	4113	4241	4120	4151	4164	4115	3989	4055	3941	3833	4019	3910	3844	3695	3792	4045	3937	4102	4213	4216	4231	4339	4357	4306	4405	4313	4216	4201	3905	3751	3876	3982
4358	4357	4297	4261	4148	3974	3941	3856	3880	3960	4018	4038	4030	4109	4201	4124	4289	4312	4093	4166	4211	4154	4193	3932	4065	4022	3993	3785	3824	3671	3817	3719	3904	3950	3985	3978	4001	4187	4194	4243	4279	4392	4308	4329	4257	4072	4007	3890	3850	3893
4551	4127	4138	4122	4085	4008	4012	4032	4029	3995	4192	4157	4136	4240	4350	4346	4114	4467	4352	4209	4129	4186	4127	4189	4283	4072	4084	4047	3946	3842	3838	3958	3960	3923	3935	4099	4172	4073	4111	4142	4216	4495	4445	4432	4284	4085	3964	3900	3945	3848
4286	4177	4033	4121	3994	3855	3920	3925	4232	4046	4183	4160	4148	4165	4310	4354	4397	4329	4250	4339	4282	4198	4371	4261	4301	4198	4240	4055	4051	4036	4084	3862	3941	3986	3874	3809	4025	4017	4018	4292	4211	4324	4360	4439	4268	4189	4100	4067	3887	3857
4291	4088	4099	3947	3871	3927	3925	4057	4090	4143	4104	4231	4335	4336	4353	4364	4241	4273	4243	4256	4351	4345	4511	4375	4242	4245	4172	4116	4023	4091	4078	3968	3845	3811	3831	3779	3863	3991	4005	4214	4286	4366	4314	4426	4353	4289	4169	3885	3833	3850
4103	3925	3890	3933	3847	3899	4007	3952	4109	4289	4177	4269	4388	4385	4397	4413	4408	4489	4373	4337	4422	4409	4462	4459	4392	4378	4248	4066	3931	3877	4008	4008	3868	3798	3837	3857	3875	4040	4135	4218	4225	4401	4510	4607	4568	4403	4097	3952	3949	3856
4110	3992	3949	3901	4125	4118	4165	4018	3988	4139	4309	4365	4450	4438	4586	4471	4385	4551	4308	4485	4307	4509	4454	4482	4527	4348	4323	4268	4104	4128	4080	3895	4006	3799	3840	3834	3841	3867	3862	4163	4370	4439	4467	4599	4436	4261	4061	3891	3891	3770
3996	3996	3900	4173	4151	4073	3974	4112	4057	4272	4278	4419	4518	4360	4491	4436	4249	4452	4409	4587	4467	4503	4485	4354	4303	4244	4279	4173	4231	4217	4086	4046	4048	4105	3905	3721	3907	3920	3951	4152	4210	4404	4618	4372	4310	4230	4140	4037	3871	3845
4144	4089	4153	4063	4135	4007	4027	4212	4226	4351	4151	4559	4438	4424	4420	4413	4287	4390	4428	4708	4371	4674	4563	4289	4231	4188	4086	4142	4096	4074	4108	4043	3944	3894	3769	3767	3731	3938	4039	4178	4284	4225	4355	4450	4484	4412	4330	3993	3946	3901
4096	4089	4079	4016	3995	3959	4117	4172	4185	4356	4402	4363	4340	4378	4504	4369	4383	4456	4665	4554	4450	4362	4479	4532	4345	4363	4309	4331	4076	4111	4296	4010	3975	3948	3950	3871	3941	4115	4032	4237	4172	4161	4364	4466	4427	4368	4358	4174	4045	3855
4195	4208	4052	4146	4040	4189	3946	4302	4270	4299	4475	4520	4427	4306	4574	4438	4572	4589	4580	4667	4601	4481	4456	4373	4397	4381	4494	4379	4270	4366	4122	4174	4001	3919	3841	3801	3837	3947	3931	3958	4113	4178	4337	4551	4387	4348	4308	4031	4008	3865
4083	4207	4067	3931	3962	4015	4197	4048	4135	4398	4383	4395	4351	4427	4456	4522	4534	4637	4630	4442	4729	4587	4570	4516	4328	4259	4449	4501	4266	4116	4175	4193	4096	4047	3799	3958	3882	3896	4036	4221	4198	4292	4369	4542	4486	4501	4155	4056	3952	3697
4347	3990	4118	4181	4104	3962	3998	4158	4190	4426	4488	4390	4546	4575	4447	4495	4512	4626	4744	4672	4503	4708	4299	4594	4595	4437	4315	4342	4268	4315	4143	4063	4116	4099	3946	3914	3913	3987	4051	4081	4146	4371	4409	4538	4530	4397	4157	4079	4057	3878
4304	4072	4108	4008	4012	3976	3916	4163	4141	4261	4482	4443	4387	4389	4653	4384	4547	4575	4706	4608	4607	4482	4348	4422	4341	4363	4372	4390	4408	4346	4200	4041	4066	4023	3930	4068	3906	3890	4045	4208	4265	4382	4534	4438	4381	4334	4236	4171	3949	4003
4165	4045	4137	4069	3937	3965	4184	4240	4193	4437	4329	4395	4472	4459	4387	4527	4501	4522	4518	4625	4643	4460	4453	4469	4422	4420	4249	4240	4058	4200	4216	4019	4079	4062	3910	3947	4051	4053	4314	4298	4374	4366	4362	4484	4369	4477	4339	4185	4078	3997
4222	4001	3980	4029	3962	4056	4115	4171	4180	4364	4375	4365	4287	4338	4515	4386	4463	4438	4476	4513	4588	4535	4485	4389	4375	4321	4318	4218	4332	4248	4132	3963	3967	4006	3967	3942	4100	4082	4037	4291	4272	4405	4463	4405	4546	4531	4345	4178	4017	3969
4312	4066	4007	4112	4074	4125	4150	4178	4407	4474	4424	4545	4383	4280	4303	4353	4458	4427	4441	4412	4394	4457	4602	4448	4375	4101	4263	4352	4233	4093	4040	3970	3926	3949	3942	3967	4053	4023	4152	4114	4293	4418	4597	4495	4434	4545	4180	4073	3842	3969
4248	4204	4017	4001	4028	4018	4147	4193	4258	4295	4431	4405	4451	4426	4292	4455	4280	4416	4409	4453	4451	4498	4430	4462	4360	4525	4280	4432	4273	4117	4115	3923	4107	3997	4123	4164	4076	4084	4115	4131	4382	4535	4461	4537	4427	4292	4027	3945	3888	3943
4392	4307	4261	4049	3934	4079	4018	4094	4155	4153	4288	4144	4265	4254	4318	4340	4401	4432	4421	4487	4394	4313	4423	4416	4254	4279	4341	4199	4286	4141	4021	4069	3939	3938	3939	4039	3894	4097	4160	4408	4500	4467	4525	4568	4282	4270	4129	4047	3750	4224
4294	4246	4096	3933	4207	3968	4078	4256	4264	4132	4083	4247	4074	4268	4114	4123	4439	4421	4560	4512	4360	4276	4245	4406	4349	4411	4248	4196	3940	3949	4032	4104	3963	3934	3918	3996	3977	4160	4207	4322	4398	4444	4479	4400	4316	4314	4015	4032	3979	3896
4423	4138	4242	4094	4096	3993	4028	4043	4128	4074	4090	4169	4144	4369	4322	4453	4453	4275	4495	4500	4439	4358	4197	4368	4214	4362	4075	4086	4021	4114	4027	4125	3958	3935	3962	4137	3966	4160	4401	4393	4514	4472	4451	4373	4264	4269	4045	4013	4068	4091
4560	4388	4158	4045	4055	4011	3997	4013	4035	3979	4153	4131	4075	4253	4319	4356	4440	4424	4344	4187	4180	4281	4380	4342	4166	4050	4092	3895	4081	4116	3958	4071	4004	3880	4072	4107	4222	4334	4450	4593	4485	4397	4394	4486	4274	4266	4107	4056	4072	4131
4614	4296	4198	4121	3986	4152	4069	4048	4125	4208	4087	4228	4160	4163	4132	4289	4271	4286	4211	4181	4210	4106	4321	4198	4218	4054	4012	4105	3993	3929	3965	4010	3893	3967	4147	4141	4229	4295	4450	4371	4392	4517	4445	4235	4156	4344	4179	4010	3861	4047
4553	4586	4339	4165	4344	4288	4222	4143	4106	4101	4068	4124	4279	4303	4401	4130	4158	4047	4075	4027	4198	4134	4098	4084	4175	4106	4017	4039	4201	3979	3944	3917	3934	4157	4149	4349	4455	4577	4420	4404	4618	4505	4478	4380	4356	4149	3917	4070	4071	4132
4620	4710	4491	4527	4258	4140	4042	4008	4015	3907	3826	3948	3927	4081	4309	4345	4213	4045	3961	4033	3988	4169	4116	3965	3963	4101	4137	4011	3984	3964	3986	4045	4028	4131	4362	4414	4386	4557	4468	4643	4569	4653	4409	4312	4109	4056	4010	4101	4045	4271
4894	4708	4589	4301	4165	4131	3955	4067	4143	3948	3759	3716	3861	3854	3987	4093	4073	4048	4204	4040	3850	3817	4052	4089	3970	4053	4076	3981	3847	4004	4062	4205	4153	4274	4239	4398	4314	4561	4598	4577	4700	4603	4323	4352	4128	3989	3993	3978	4186	4140
4697	4568	4429	4340	4302	4211	4202	4358	4114	4236	4131	3931	3803	3950	3871	3854	3745	3921	4028	4134	3772	3880	3874	4111	4184	3950	4040	3940	3963	3839	4171	4113	4030	4260	4259	4314	4499	4557	4596	4580	4691	4327	4316	4221	4003	3992	3815	4003	4007	4418
4636	4610	4577	4531	4492	4555	4408	4560	4321	4202	4115	4216	4101	4200	4197	3987	3926	3895	4095	3947	3953	4003	3960	4106	4189	4235	3836	3972	4002	4123	4164	4304	4128	4249	4340	4278	4673	4555	4641	4540	4473	4192	4154	4020	3861	3990	4031	4181	4228	4563
4739	4843	4898	4701	4541	4433	4490	4297	4244	4257	4259	4265	4175	4167	4188	4037	4153	4056	3853	3878	4048	4248	4205	3998	3945	4120	4039	3921	4179	4254	4163	4250	4322	4287	4589	4375	4690	4752	4646	4655	4382	4165	4045	3858	4015	4095	4107	4345	4413	4563
5039	4753	4615	4484	4426	4309	4116	4083	4232	4192	4071	4075	3971	4004	3972	4189	4218	4156	4086	3843	3893	4097	4206	4167	3835	4026	4020	4074	4076	4395	4372	4122	4481	4371	4430	4803	4532	4765	4464	4480	4296	4109	4108	3898	4124	4143	4253	4250	4415	4424
4752	4652	4370	4407	4553	4477	4418	4390	4232	4283	4113	4042	3990	4037	3973	4040	4272	4383	4343	4122	3999	4114	3992	4180	3950	3993	4163	4573	4320	4353	4452	4317	4622	4586	4684	4783	4787	4725	4498	4334	4260	4144	4103	4011	4183	4181	4260	4391	4503	4532
4610	4487	4267	4545	4541	4804	4663	4675	4603	4525	4410	4218	4361	4011	4148	4140	4178	4109	4221	4292	4122	3998	4044	4275	4293	4090	4145	4426	4361	4187	4515	4557	4372	4705	4649	4639	4567	4477	4457	4216	4073	4011	4149	4082	4267	4220	4342	4231	4596	4508
4346	4596	4407	4743	4835	4810	4843	4829	4729	4784	4637	4593	4591	4438	4266	4218	4014	4022	4096	4393	4317	4247	4028	4146	4559	4467	4232	4303	4624	4432	4467	4672	4492	4455	4655	4428	4437	4236	4257	4011	4095	4071	4178	4181	4246	4287	4362	4299	4430	4468
4213	4456	4501	4764	4637	4735	4754	4854	4872	4849	4603	4642	4586	4575	4600	4384	4278	4038	4176	4293	4514	4485	4223	4226	4475	4693	4450	4411	4476	4508	4393	4604	4633	4526	4567	4393	4323	4128	4148	3985	4017	4060	4199	4239	4232	4374	4356	4352	4358	4661
4298	4492	4458	4590	4425	4485	4439	4601	4508	4620	4487	4661	4609	4589	4703	4732	4440	4263	4180	4150	4461	4526	4493	4362	4497	4524	4524	4349	4543	4544	4347	4561	4585	4296	4585	4218	4135	4159	3893	4036	4050	4015	4170	4090	4287	4360	4402	4406	4448	4538
4390	4523	4470	4439	4215	4193	4235	4242	4348	4329	4373	4604	4545	4682	4753	4739	4691	4549	4510	4233	4456	4734	4828	4609	4326	4518	4475	4397	4257	4511	4427	4262	4390	4376	4160	4034	3982	4218	3937	4127	3947	4145	4066	4336	4355	4447	4488	4435	4395	4431
4539	4484	4262	4094	4299	3975	4049	4031	4155	4172	4259	4346	4355	4546	4545	4643	4698	4902	4640	4198	4304	4622	4623	4594	4340	4466	4654	4485	4216	4415	4239	4184	4345	4109	3924	4059	3943	4128	4030	4201	4035	4100	4198	4268	4286	4485	4622	4420	4442	4180
4575	4455	4158	3909	3927	3868	4186	4123	3956	4147	4079	4152	4165	4250	4388	4414	4756	4816	4556	4182	4092	4327	4466	4715	4340	4399	4640	4401	4085	4209	4413	3889	3896	4036	3811	4106	3977	4027	4065	3966	4067	4162	4226	4384	4346	4464	4548	4491	4193	4070
4614	4302	4100	3898	3919	3895	3979	4025	3951	4153	3964	4079	3993	4178	4172	4224	4432	4586	4513	4212	4003	4335	4523	4538	4272	4147	4273	4379	4005	4142	4166	3838	3848	3904	3856	4146	4121	4236	4091	4134	4217	4169	4269	4315	4532	4598	4400	4455	4157	3999
4674	4225	4049	3835	3877	3907	4033	4012	3990	4053	4057	4011	3945	4030	4097	4160	4626	4573	4465	4147	4297	4181	4378	4443	4060	3936	4058	4233	4121	4037	4047	3777	3718	4064	3840	4194	4240	4254	4323	4208	4377	4248	4534	4386	4385	4378	4253	4128	4117	4098
4605	4423	4039	3928	3854	4199	4047	4057	3932	4076	3924	4029	3916	3966	4055	4064	4308	4286	4234	4145	3955	4013	3977	4086	3945	3869	4013	4288	3949	3914	4004	3965	3938	4091	3975	4367	4283	4330	4304	4321	4287	4375	4335	4493	4239	4267	4272	4101	4125	4153
4708	4349	4040	4068	4208	4065	4166	4057	4125	4116	4012	3936	3696	3706	3844	3988	3996	4171	4088	4095	3841	3820	4066	4059	4070	3886	4110	4151	3914	3897	4008	3911	3928	4298	4206	4455	4395	4305	4393	4218	4378	4240	4338	4273	4318	4028	4002	4191	4065	4301
4780	4350	4126	4138	4300	4243	4229	4132	4156	4280	4099	3915	3711	3722	3931	3865	4004	4063	4182	4124	3903	3893	3986	4006	3916	3783	3999	4293	4102	3932	4215	3960	4134	4481	4265	4504	4295	4346	4354	4340	4474	4375	4369	4159	4149	4084	4029	4218	4188	4406
4819	4664	4341	4318	4313	4475	4300	4397	4232	4294	4069	3806	3916	3933	3895	3847	4084	4247	4343	4022	3997	3785	3996	4115	3944	3887	4220	4249	4018	3959	4208	4196	4293	4519	4407	4523	4364	4403	4431	4253	4437	4308	4339	4254	4019	4105	4005	4143	4421	4486
4735	4500	4341	4435	4271	4429	4415	4343	4245	4218	4062	3986	3895	4007	4063	4006	4132	4284	4415	4195	3958	3932	4167	4272	4231	3945	4219	4388	4105	4093	4538	4426	4426	4512	4318	4439	4131	4254	4251	4354	4292	4235	4114	4081	4071	4020	4193	4464	4269	4666
4810	4338	4515	4356	4186	4283	4357	4198	4240	4185	4120	3974	4089	4106	4105	4301	4343	4509	4522	4197	3988	3962	4290	4249	4232	4085	4533	4295	4218	4278	4491	4436	4424	4497	4257	4332	4064	4135	4184	4146	4163	4087	4121	4023	4038	4132	4292	4417	4465	4442
4597	4397	4227	4196	4101	4183	4331	4320	4165	4126	4117	4132	4223	4232	4208	4408	4550	4715	4637	4273	4004	4298	4522	4548	4407	4303	4565	4513	4184	4358	4585	4360	4458	4312	4035	4235	4117	4095	4143	4068	4026	4038	3972	4140	4174	4300	4288	4452	4500	4463
4632	4389	4303	4311	4092	4126	4141	4075	4214	4149	4025	4187	4287	4425	4421	4368	4602	4547	4525	4303	4243	4403	4675	4625	4403	4401	4438	4220	4212	4347	4351	4218	4409	4206	4048	3962	3922	4251	4050	4073	4065	3975	4033	4115	4399	4478	4383	4516	4564	4486
4689	4441	4338	4278	4141	4122	4238	4125	4218	4095	4140	4169	4253	4463	4494	4536	4698	4599	4403	4168	4235	4486	4526	4425	4127	4318	4300	4129	4055	4330	4092	4038	4068	3927	4057	4146	4073	4287	4158	4288	4070	4139	4246	4232	4372	4487	4575	4415	4250	4178
4509	4558	4477	4411	4314	4154	4270	4234	4073	4069	4067	4163	4421	4378	4512	4545	4416	4239	3988	4023	4259	4386	4304	4095	4075	4338	4155	3879	3925	4296	3961	4023	4045	3896	4151	4082	4062	4337	4191	4304	4156	4157	4243	4366	4291	4622	4353	4294	4223	3998
4492	4450	4511	4581	4539	4437	4348	4290	4143	4348	4404	4494	4455	4360	4320	4287	4183	4022	3992	4091	4167	4310	4155	4118	4234	4273	4139	4025	4302	4216	3899	3971	3987	3851	3968	4199	4249	4406	4211	4279	4195	4347	4308	4392	4445	4374	4462	4233	4154	3931
4365	4445	4482	4564	4460	4622	4698	4512	4440	4376	4579	4397	4327	4392	4122	4082	3888	3761	3947	4117	4110	4129	3967	4046	4133	4220	3937	4061	4275	4056	3902	4052	3914	3924	4263	4278	4379	4314	4387	4422	4231	4084	4231	4482	4416	4221	4380	4238	4286	4288
4555	4293	4383	4501	4649	4663	4555	4744	4582	4492	4534	4462	4240	4107	3951	4078	3999	3990	4135	4206	4194	3961	4062	4169	4172	3981	3836	4159	4117	4128	4157	4110	4056	4194	4366	4358	4576	4233	4374	4363	4297	4416	4466	4317	4435	4192	4223	4192	4348	4281
4739	4461	4339	4324	4416	4452	4454	4502	4393	4402	4320	4137	4045	3930	3975	4103	4249	4200	4203	4139	3992	3838	4103	4143	4141	3979	4280	4343	4243	4202	4315	4276	4203	4379	4377	4433	4397	4466	4319	4157	4239	4224	4314	4281	4308	4224	4066	4203	4266	4313
4746	4570	4524	4504	4377	4414	4474	4402	4319	4407	4175	4341	4168	4225	4306	4430	4324	4351	4129	4084	4011	4241	4250	4325	4271	4159	4477	4403	4338	4390	4410	4191	4342	4422	4481	4546	4369	4304	4331	4221	4158	4271	4282	4297	4460	4318	4211	4430	4347	4346
4681	4595	4593	4633	4461	4530	4330	4380	4454	4559	4342	4320	4401	4354	4534	4528	4406	4294	4138	4135	4365	4381	4508	4177	4256	4516	4617	4371	4510	4443	4263	4117	4282	4291	4429	4387	4221	4257	4028	4107	4071	4327	4333	4284	4227	4466	4315	4453	4394	4383
4384	4310	4535	4615	4627	4493	4526	4522	4642	4693	4626	4535	4537	4599	4543	4570	4335	4152	4243	4393	4474	4480	4298	4244	4430	4331	4283	4246	4435	4267	4165	4242	4271	4171	4144	4169	4120	4103	4079	4185	4034	4349	4294	4351	4265	4221	4211	4117	4343	4414
4376	4212	4201	4285	4386	4294	4405	4430	4476	4529	4540	4498	4412	4488	4229	4264	4142	4265	4322	4409	4302	4242	4099	4188	4298	4358	4339	4399	4190	4063	4182	4197	4132	4266	4175	4158	4068	4026	4098	4261	4363	4357	4434	4307	4240	4196	4119	4202	4275	4322
4804	4446	4190	4303	4262	4108	4157	4225	4197	4412	4118	4096	4194	4288	4256	4396	4283	4388	4402	4272	4159	4114	4109	4289	4129	4140	4381	4363	4162	4027	4060	4062	4255	4251	4142	4073	4076	4104	4304	4426	4453	4447	4481	4366	4270	4110	4260	4190	4217	4199
4849	4598	4630	4551	4341	4211	4211	4261	4289	4410	4173	4099	4096	4266	4334	4328	4304	4211	4277	4039	4174	4217	4191	4158	4027	4307	4261	4107	4007	4089	4129	4008	4216	4215	4254	4150	4149	4345	4332	4508	4408	4328	4363	4266	4138	4138	4127	4193	4348	4582
4710	4578	4516	4540	4611	4554	4483	4467	4576	4577	4548	4270	4386	4417	4308	4374	4152	4038	4275	4281	4224	4103	4050	3972	4139	4274	4167	4052	3976	4043	4126	4151	4370	4139	4361	4285	4188	4316	4369	4616	4298	4345	4302	4006	4021	4041	4183	4277	4394	4673
4511	4344	4276	4399	4570	4383	4518	4623	4661	4610	4540	4395	4321	4380	4242	4150	4211	4405	4430	4263	4199	4164	3913	4134	4290	4292	4211	4368	4124	4190	4215	4296	4340	4381	4309	4188	4373	4442	4371	4397	4372	4252	4228	4074	4051	4047	4345	4370	4455	4563
4455	4476	4443	4659	4474	4354	4346	4364	4422	4431	4466	4398	4484	4451	4449	4514	4349	4493	4391	4274	4275	4034	4309	4274	4268	4347	4475	4378	4341	4361	4506	4468	4445	4406	4266	4293	4293	4442	4510	4476	4500	4259	4229	4306	4296	4263	4383	4613	4655	4693
4402	4554	4421	4493	4404	4307	4394	4484	4457	4485	4532	4559	4671	4676	4409	4363	4465	4344	4347	4313	4250	4219	4166	4221	4412	4485	4504	4319	4274	4332	4432	4277	4392	4173	4265	4264	4250	4343	4287	4530	4422	4377	4245	4176	4296	4470	4409	4613	4570	4615
4410	4152	4282	4139	4269	4182	4240	4497	4507	4628	4434	4417	4404	4424	4331	4211	4227	4330	4282	4125	4224	4185	4302	4194	4245	4339	4182	4260	4089	4077	4238	4290	4143	4102	4066	3936	4103	4266	4271	4349	4370	4172	4273	4087	4198	4330	4367	4494	4566	4432
4621	4554	4184	4283	4359	4395	4314	4468	4503	4398	4303	4247	4281	4207	4208	4155	4201	4323	4288	4081	4224	4115	4239	4234	4270	4181	4051	4092	4032	4170	4241	4164	4156	4178	4055	3999	4424	4529	4434	4530	4451	4505	4302	4240	4263	4336	4303	4438	4374	4427
4571	4586	4464	4409	4554	4538	4574	4386	4580	4348	4289	4322	4305	4157	4218	4198	4248	4346	4166	4170	4193	4187	4117	4073	4172	4126	4270	4129	4208	4232	4280	4435	4343	4344	4262	4427	4434	4732	4804	4779	4535	4448	4277	4350	4403	4416	4570	4442	4654	4419
4573	4595	4613	4482	4474	4351	4392	4297	4341	4188	4353	4270	4280	4311	4284	4374	4319	4466	4368	4319	4252	4123	4217	4297	4260	4138	4171	4291	4376	4364	4448	4413	4406	4286	4214	4359	4637	4514	4665	4473	4391	4284	4264	4326	4339	4429	4637	4385	4559	4528
4669	4629	4625	4443	4489	4262	4348	4284	4419	4401	4370	4624	4443	4466	4318	4247	4392	4463	4300	4154	4254	4245	4219	4362	4314	4323	4249	4300	4276	4309	4387	4303	4271	4294	4138	4286	4446	4410	4553	4359	4208	4114	4080	4098	4150	4332	4434	4482	4479	4503
4499	4431	4351	4280	4254	4515	4390	4294	4471	4501	4440	4469	4467	4279	4243	4275	4227	4325	4216	4339	4023	4387	4211	4530	4344	4345	4257	4374	4241	4430	4357	4397	4365	4073	4026	4187	4305	4301	4231	4282	4181	4046	4011	4179	4190	4340	4320	4380	4398	4172
4474	4247	4298	4219	4327	4320	4322	4368	4465	4392	4329	4301	4291	4280	4288	4176	4365	4384	4363	4278	4213	4279	4313	4397	4355	4324	4328	4336	4347	4368	4321	4317	4286	4247	4131	4129	4310	4293	4519	4351	4246	4268	4242	4433	4373	4463	4508	4291	4339	4355
4472	4369	4317	4377	4254	4325	4392	4302	4314	4240	4220	3998	4170	4304	4138	4297	4285	4524	4453	4374	4293	4338	4382	4433	4276	4316	4191	4222	4280	4301	4392	4250	4133	3894	3988	4222	4282	4433	4363	4611	4405	4286	4276	4301	4350	4482	4341	4409	4438	4200
4572	4732	4568	4390	4384	4269	4259	4150	4257	4164	4279	4216	4356	4220	4148	4308	4439	4419	4478	4304	4233	4063	4212	4227	4218	4132	4074	4120	4220	4208	4334	4203	4051	4037	4014	4138	4338	4514	4519	4415	4341	4227	4102	4085	4196	4299	4495	4298	4262	4257
4780	4589	4534	4415	4280	4189	4235	4349	4308	4409	4317	4529	4503	4254	4135	4242	4295	4351	4275	4081	4018	4038	4296	4263	4140	4043	4096	4178	4243	4239	4222	4111	4179	4067	4136	4292	4284	4453	4325	4428	4150	4090	4119	4170	4282	4263	4201	4294	4251	4275
4665	4502	4497	4445	4179	4309	4406	4622	4529	4369	4516	4455	4420	4297	4193	4200	4202	4220	4206	4190	4190	4284	4351	4334	4271	4156	4212	4081	4326	4370	4404	4421	4175	4261	4268	4308	4228	4457	4319	4449	4241	4235	4200	4162	4377	4392	4393	4370	4399	4306
4296	4293	4296	4253	4337	4255	4367	4384	4281	4307	4350	4325	4280	4199	4211	4338	4392	4505	4390	4377	4313	4416	4430	4369	4350	4237	4125	4208	4331	4457	4528	4298	4293	4260	4038	4141	4368	4301	4330	4317	4139	4341	4308	4474	4485	4633	4499	4471	4459	4449
4369	4263	4338	4270	4473	4451	4312	4185	4212	4277	4478	4341	4344	4330	4270	4352	4620	4547	4569	4521	4392	4305	4252	4179	4268	4247	4106	4129	4163	4188	4056	4188	4131	3985	3993	4125	4224	4442	4291	4239	4244	4240	4255	4400	4554	4670	4413	4656	4454	4305
4367	4521	4386	4393	4349	4418	4173	4219	4304	4275	4318	4272	4637	4286	4320	4344	4441	4199	4273	4089	4042	3983	4106	4017	4020	3943	3992	3972	4026	4098	4296	4154	4187	4238	4101	4073	4306	4361	4357	4150	4237	4241	4216	4276	4374	4499	4288	4337	4344	4196
4539	4749	4702	4484	4380	4269	4344	4422	4359	4490	4428	4582	4479	4438	4269	4126	4108	4170	4076	4063	4115	3876	3949	4204	4261	4127	4173	4167	4285	4282	4275	4544	4264	4327	4331	4318	4442	4415	4429	4242	4219	4318	4200	4252	4454	4434	4395	4390	4173	4210
4631	4626	4487	4298	4239	4393	4319	4431	4487	4488	4475	4435	4420	4346	4305	4142	4260	4149	4126	4111	4079	4196	4281	4426	4561	4546	4255	4299	4436	4415	4462	4562	4567	4452	4270	4327	4316	4315	4368	4351	4300	4212	4416	4266	4447	4369	4354	4666	4374	4454
4516	4293	4320	4293	4212	4425	4429	4555	4432	4398	4243	4520	4386	4436	4139	4133	4161	4323	4468	4415	4403	4391	4443	4605	4606	4366	4263	4284	4272	4270	4446	4419	4317	4153	4131	4267	4205	4404	4329	4262	4198	4337	4300	4425	4403	4476	4496	4502	4537	4403
4374	4247	4267	4143	4363	4308	4418	4348	4293	4210	4290	4336	4226	4286	4160	4324	4264	4391	4504	4447	4292	4303	4320	4445	4239	4245	4053	3965	4245	4235	4051	4181	4076	3963	4056	4032	4192	4412	4298	4331	4194	4225	4254	4407	4367	4571	4530	4377	4472	4388
4305	4224	4340	4364	4280	4366	4310	4315	4139	4090	4055	4230	4155	4124	4112	4221	4308	4376	4223	4365	4249	3984	4040	4247	4069	4103	3924	4014	4070	4165	4258	4297	4406	4244	4252	4441	4398	4466	4530	4428	4361	4336	4117	4221	4403	4549	4437	4426	4423	4376
4447	4510	4515	4546	4441	4357	4222	4217	4308	4100	4047	4171	4274	4337	4152	4245	4266	4284	4360	4055	4090	3886	4079	4307	4190	4150	4162	4240	4286	4491	4569	4642	4520	4466	4395	4371	4418	4528	4577	4542	4420	4236	4187	4339	4489	4480	4524	4474	4526	4358
4771	4452	4447	4420	4273	4261	4117	4197	4373	4140	4097	4180	4267	4412	4349	4279	4195	4122	4134	3962	4142	4144	4273	4367	4464	4564	4479	4428	4528	4573	4578	4663	4627	4603	4440	4312	4427	4496	4432	4341	4433	4337	4097	4298	4270	4548	4653	4592	4421	4401
4534	4406	4230	4119	4202	4137	4115	4232	4262	4330	4241	4264	4350	4446	4291	4215	4090	4105	4097	4227	4121	4289	4409	4521	4486	4593	4316	4202	4283	4489	4385	4376	4296	4263	4074	4093	4342	4264	4433	4259	4238	4146	4218	4237	4305	4332	4369	4467	4552	4404
4456	4249	3972	4020	4258	4240	4346	4449	4417	4441	4332	4301	4388	4292	4169	3977	4042	4048	4278	4346	4330	4315	4292	4480	4556	4362	4222	4124	4068	4091	4158	4255	4023	4129	3930	4063	4119	4301	4202	4283	4270	4305	4134	4111	4164	4297	4383	4407	4431	4432
4205	4153	4149	4207	4397	4469	4368	4298	4374	4240	4078	4163	4111	4178	4067	4245	4159	4342	4382	4490	4283	4177	4278	4226	4227	4179	4113	3989	3914	4110	4175	4116	4183	4027	3928	4108	4192	4334	4293	4283	4188	4287	4077	4141	4157	4198	4372	4278	4332	4399
4272	4431	4487	4681	4555	4557	4308	4182	4155	4137	3963	3972	4003	4084	4392	4303	4396	4284	4448	4247	4235	4049	4133	4108	4303	4296	4006	4067	4052	4078	4180	4260	4422	4345	4340	4285	4363	4558	4430	4355	4454	4223	4178	4113	3996	4335	4335	4354	4359	4480
4444	4510	4631	4526	4495	4228	4230	4088	4173	4110	4125	4093	4195	4502	4666	4437	4491	4299	4375	4219	4125	4057	4139	4318	4342	4263	4329	4239	4269	4280	4353	4445	4311	4547	4395	4326	4217	4302	4508	4529	4400	4344	4180	4146	4124	4220	4411	4638	4473	4364
4822	4577	4390	4354	4127	3933	3922	4174	4210	4149	4322	4390	4547	4697	4677	4557	4235	4250	4059	4341	4074	4267	4161	4344	4379	4319	4512	4323	4315	4314	4291	4348	4353	4272	4330	4168	4153	4076	4151	4259	4395	4409	4178	4230	4316	4246	4326	4534	4562	4583
4910	4445	4137	3983	4086	3977	4006	4246	4352	4510	4280	4415	4354	4411	4379	4181	4088	3930	4012	4096	4089	4314	4210	4288	4335	4425	4247	4173	4135	4122	4005	4078	4051	4075	4074	4025	3947	3902	3956	4187	4296	4197	4068	4119	4186	4164	4219	4370	4458	4553
4525	4234	4027	4033	4252	4197	4352	4508	4532	4570	4410	4424	4287	4056	4139	3904	3961	4015	4182	4377	4243	4221	4181	4173	4186	4171	4193	4164	3937	3990	3901	4047	4040	4276	3982	4063	4107	3979	4229	4212	4178	4307	4278	4159	4129	4212	4088	4199	4350	4453
4214	4252	4084	4284	4474	4544	4522	4589	4473	4567	4365	4020	4058	3933	3907	4091	4195	4148	4315	4395	4419	4310	4270	4010	4143	4085	4047	4120	3899	3881	3885	4094	4351	4391	4263	4258	4225	4257	4388	4312	4469	4416	4271	4184	4186	4238	4135	4395	4329	4575
4273	4089	4320	4464	4594	4462	4522	4477	4254	4189	4115	4243	3933	4029	4316	4258	4450	4536	4451	4520	4440	4300	4208	4082	4061	3974	3968	4139	4152	3998	4020	4115	4337	4591	4431	4448	4427	4379	4302	4453	4468	4616	4439	4311	4307	4302	4323	4402	4314	4405
4421	4479	4515	4416	4448	4320	4267	4135	4051	4054	4024	4174	4098	4359	4477	4657	4685	4527	4473	4339	4369	4206	4029	3955	3908	4022	4133	4287	4144	4122	4008	4184	4285	4358	4444	4547	4278	4261	4238	4252	4423	4431	4481	4500	4295	4320	4311	4354	4379	4540
4731	4885	4548	4371	4202	4193	4150	4139	3954	4248	4407	4482	4450	4523	4564	4688	4506	4347	4184	4031	4073	4011	3875	3866	3892	3945	4138	4251	4170	4169	4102	4157	4162	4435	4382	4323	4218	4176	4127	4188	4200	4315	4431	4372	4363	4364	4195	4225	4363	4463
4682	4542	4507	4283	4223	4178	4092	4195	4189	4404	4589	4626	4790	4598	4531	4402	4211	4072	3855	3881	3860	4098	4078	4066	4062	4164	4211	4340	4325	4266	4146	4059	4036	4213	4131	4292	4258	4274	4109	4104	4035	4252	4335	4404	4339	4340	4239	4203	4152	4239
4503	4573	4398	4239	4237	4238	4347	4375	4449	4760	4662	4742	4635	4535	4242	4216	4065	3807	3898	3924	4060	4298	4489	4291	4323	4411	4293	4389	4339	4408	4251	4309	4074	4261	4135	4400	4148	4221	4096	4205	4250	4244	4485	4246	4494	4304	4336	4157	4136	4263
4431	4326	4267	4219	4385	4470	4509	4393	4570	4614	4556	4543	4488	4129	3967	3820	4056	3923	4184	4151	4398	4586	4584	4506	4405	4358	4323	4319	4359	4311	4268	4188	4080	4178	4258	4383	4562	4338	4311	4333	4341	4503	4419	4478	4491	4470	4469	4198	4262	4095
4429	4286	4226	4373	4497	4543	4594	4462	4436	4329	4414	4306	4130	3947	3931	3979	4305	4408	4352	4574	4557	4584	4518	4435	4351	4155	4114	4266	4067	4232	4291	4197	4232	4092	4362	4329	4436	4489	4535	4365	4486	4534	4491	4584	4654	4641	4579	4424	4330	4099
4354	4414	4455	4581	4600	4525	4456	4386	4311	4352	4338	4234	4165	4057	4072	4248	4570	4472	4572	4430	4371	4377	4356	4286	4182	4181	3977	3992	4025	4234	4259	4383	4157	4143	4297	4233	4380	4463	4418	4398	4307	4414	4485	4450	4550	4553	4514	4459	4442	4461
4265	4319	4542	4521	4606	4427	4429	4314	4277	4323	4169	4280	4259	4271	4395	4652	4683	4631	4517	4330	4138	4162	3992	4057	4035	3856	3884	4017	4066	4135	4287	4308	4265	4260	4128	4242	4199	4283	4303	4265	4281	4210	4247	4296	4341	4441	4453	4447	4493	4221
4322	4366	4591	4676	4479	4396	4416	4388	4241	4254	4264	4309	4312	4352	4734	4693	4587	4357	4193	4171	3977	3954	3973	4014	3965	4038	4009	4100	4135	4358	4423	4388	4235	4244	4204	4211	4258	4338	4325	4205	4191	4277	4127	4132	4182	4385	4342	4394	4351	4280
4490	4532	4693	4509	4419	4369	4207	4371	4302	4270	4205	4360	4582	4651	4539	4397	4270	4104	4075	4057	3886	3910	4078	4172	4113	4267	4373	4377	4392	4379	4515	4491	4448	4325	4292	4246	4355	4380	4257	4402	4440	4257	4230	4110	4190	4375	4351	4464	4521	4379
4699	4657	4694	4509	4425	4345	4163	4130	4241	4260	4373	4619	4619	4640	4502	4177	3937	4025	3951	4034	3959	4091	4202	4252	4518	4506	4648	4480	4458	4583	4699	4573	4550	4527	4505	4491	4360	4428	4568	4516	4602	4413	4448	4369	4315	4372	4377	4760	4523	4675
4848	4703	4539	4399	4317	4184	4185	4271	4345	4455	4668	4874	4487	4384	4267	4026	4064	3846	3901	4179	4389	4417	4401	4545	4651	4740	4750	4602	4397	4420	4486	4531	4592	4659	4536	4357	4401	4364	4431	4464	4533	4523	4606	4454	4485	4399	4444	4708	4598	4634
4607	4322	4315	4236	4274	4250	4206	4336	4663	4780	4935	4616	4495	4113	4081	3963	3890	4051	4157	4483	4578	4639	4719	4710	4700	4766	4681	4532	4222	4292	4231	4321	4363	4441	4426	4462	4252	4369	4337	4486	4440	4533	4540	4548	4391	4454	4580	4613	4582	4689
4508	4265	4104	4106	4134	4294	4289	4645	4887	4899	4751	4417	4005	4078	3855	4025	4016	4277	4391	4585	4838	4994	4710	4573	4512	4513	4491	4333	4255	4135	4036	4049	4161	4236	4375	4304	4115	4205	4285	4231	4547	4390	4474	4417	4475	4316	4350	4567	4240	4573
4299	4160	4092	4225	4488	4502	4662	4777	4638	4744	4453	4025	3872	3883	4055	4287	4264	4678	4772	4769	4884	4885	4559	4346	4305	4238	4172	4102	3988	3955	3896	3999	4068	4288	4173	4186	4255	4045	4140	4041	4067	4317	4233	4256	4189	4282	4215	4107	4212	4252
4184	4219	4204	4407	4513	4739	4621	4775	4522	4409	4101	3952	3952	3976	4214	4598	4659	4809	4922	4715	4603	4566	4441	4232	4086	4073	4022	3945	4015	3879	3933	3859	3952	4145	4180	4214	4171	4065	4162	3991	4082	4036	4220	4127	4168	4113	4252	3989	3994	4140
4192	4241	4471	4671	4809	4794	4591	4402	4158	4066	3989	4091	4307	4296	4633	4876	4840	4918	4715	4574	4356	4293	4051	4083	3987	4013	3775	3991	4151	4079	4056	4052	4098	4176	4225	4299	4303	4272	4294	4175	4199	4220	4395	4166	4091	4262	4114	4005	3974	4031
4378	4501	4674	4762	4516	4636	4339	4215	3934	3947	3998	4102	4477	4708	4910	4936	4906	4743	4485	4296	4095	3965	3968	3915	3928	3840	4004	4253	4325	4335	4532	4483	4412	4306	4367	4473	4585	4621	4627	4429	4477	4541	4394	4363	4403	4488	4381	4242	4270	4136
4783	4819	4778	4853	4482	4338	4112	4029	3985	4089	4238	4522	4856	4926	4916	4847	4632	4476	4288	3968	3885	3934	3957	4090	4104	4250	4332	4568	4622	4733	4754	4808	4542	4593	4408	4598	4666	4938	4696	4699	4646	4627	4782	4608	4636	4636	4705	4675	4574	4500
4988	4828	4800	4547	4251	4185	4075	3993	4036	4362	4460	4783	5055	4972	4845	4498	4338	4025	4098	3998	3881	3977	4184	4391	4595	4545	4778	4805	4756	4864	4718	4682	4615	4541	4367	4450	4599	4748	4679	4732	4733	4769	4580	4777	4707	4958	4862	4921	4987	4895
4953	4802	4500	4266	4158	3958	3966	3999	4394	4695	4876	4959	4928	4761	4521	4230	4107	3989	4045	4223	4170	4351	4389	4675	4877	5002	5026	4747	4611	4669	4725	4565	4564	4539	4253	4268	4385	4470	4492	4641	4651	4731	4610	4608	4746	4890	4886	4916	4983	4979
5009	4579	4278	4052	3904	4107	4147	4503	4639	5039	5063	4987	4795	4398	4088	3951	3771	3818	4124	4419	4434	4542	4583	4847	5025	5010	4819	4547	4576	4338	4400	4382	4353	4253	4244	4122	4017	4099	4167	4303	4447	4519	4537	4514	4534	4542	4581	4678	4682	4712
4613	4291	4006	3985	4007	4269	4382	4682	4904	5107	4933	4739	4293	3827	3854	3781	3878	4018	4303	4691	4886	4836	4944	4854	4972	4840	4694	4548	4317	4143	4140	4069	4106	4124	4147	4034	3977	4032	4057	4082	4125	4166	4111	4226	4133	4104	4166	4278	4249	4387
4386	3976	3886	4167	4274	4439	4681	4907	5088	4966	4653	4276	4059	3671	3567	3904	4218	4357	4668	4989	5080	5133	5019	4668	4557	4377	4458	4151	3988	4032	3982	3875	4001	4018	3900	3993	3885	3917	3903	3992	3900	4052	4050	3946	3941	3867	4024	3863	3855	4080
4040	3904	4055	4177	4481	4675	4819	4793	4815	4412	4238	3840	3664	3713	4071	4261	4665	4883	4971	5094	5331	5218	5005	4532	4261	4084	4025	3897	3816	3781	3793	3824	3920	3924	3948	3934	4049	3980	3854	3804	3774	3882	3927	3954	3838	3850	3701	3741	3606	3667
4057	4031	4290	4209	4618	4674	4824	4682	4407	4121	3849	3720	3697	3987	4266	4612	4933	5129	5250	5033	5052	4841	4573	4254	3933	3804	3634	3687	3881	3871	3923	3877	3850	3930	4122	4181	4093	4060	3933	3902	3767	3900	3870	3981	3820	3828	3860	3669	3679	3548
4132	4176	4298	4476	4692	4745	4734	4417	4014	3786	3737	3813	4055	4327	4852	5060	5327	5225	5090	4869	4615	4356	4124	3989	3777	3556	3567	3680	3849	4055	4039	4091	4048	4064	4286	4355	4182	4213	4161	4004	3877	3898	3954	4115	4001	4055	4095	3845	3831	3717
4429	4383	4651	4738	4617	4527	4395	4063	3883	3869	3741	4073	4434	4758	4796	5226	5109	5145	4906	4601	4138	3852	3697	3627	3748	3742	3716	3843	4033	4259	4314	4461	4330	4365	4225	4290	4431	4465	4255	4294	4030	4086	4126	4054	4235	4373	4455	4214	4046	3957
4438	4589	4606	4502	4404	4205	4268	3994	3828	4066	3935	4307	4780	4979	5151	5009	4775	4706	4354	3985	3777	3733	3538	3611	3814	3993	4182	4311	4376	4429	4512	4576	4484	4477	4476	4418	4433	4375	4418	4496	4415	4375	4315	4462	4459	4528	4547	4526	4624	4532
4673	4601	4522	4553	4394	4123	4074	3923	3892	4094	4231	4606	4763	4832	4899	4751	4323	4261	4040	3760	3628	3588	3649	4004	4232	4352	4543	4610	4681	4601	4605	4658	4717	4501	4362	4447	4321	4380	4621	4622	4691	4591	4618	4584	4887	4720	4934	4855	4988	4801
4792	4565	4436	4477	4212	4042	3837	3964	4069	4140	4550	4652	4803	4770	4532	4408	4030	3904	3835	3786	3840	3855	3994	4178	4511	4758	4816	4907	4714	4712	4634	4559	4350	4445	4462	4321	4256	4403	4354	4535	4663	4668	4837	4978	4864	4952	5068	5037	5132	5183
4749	4522	4425	4291	4208	3901	3931	3868	4185	4533	4726	4791	4745	4429	4305	4163	3883	3771	3798	3904	3978	4186	4286	4645	4667	4812	4952	4938	4616	4546	4419	4280	4198	4259	4187	4398	4227	4175	4305	4451	4494	4721	4906	5125	5067	5075	5114	5281	5230	5425
4768	4422	4360	4134	4026	3820	3841	4128	4249	4536	4706	4761	4549	4352	4078	3936	3905	3858	3937	4096	4420	4528	4753	4830	4879	4826	4706	4677	4504	4188	4108	4089	3893	4027	3963	4152	4254	4410	4217	4432	4528	4532	4829	4903	5109	5064	5045	5096	5061	5195
4479	4363	4211	4012	3844	3940	4007	4225	4465	4655	4673	4591	4490	4262	3920	3944	3951	3923	3971	4206	4376	4658	4803	4947	4681	4537	4422	4300	4191	4128	4042	3870	3830	3847	3929	4030	4278	4271	4298	4374	4428	4427	4673	4679	4739	4780	4943	5036	4906	4988
4486	4254	3965	3868	3871	4013	4184	4382	4716	4648	4615	4568	4252	4204	3892	4000	3942	4065	4119	4248	4657	4663	4676	4601	4534	4373	4218	4037	3856	3914	3878	3766	3726	4052	4191	4144	4140	4344	4378	4368	4350	4546	4459	4395	4463	4501	4664	4761	4755	4814
4365	4089	4051	3922	3996	3969	4284	4450	4693	4629	4544	4599	4324	4034	4010	3946	4132	4162	4299	4377	4436	4626	4536	4427	4291	4184	4027	3767	3696	3927	3948	3834	4049	4150	4168	4330	4349	4411	4459	4447	4519	4265	4384	4245	4339	4256	4366	4397	4413	4541
4161	3942	3870	3875	4032	4221	4418	4621	4694	4600	4529	4336	4084	3963	4153	4035	3983	4118	4198	4348	4359	4155	4208	4034	4137	3990	3859	3791	3800	4018	4061	4268	4392	4485	4470	4488	4523	4543	4540	4617	4472	4286	4311	4291	4118	3899	4038	3988	4108	4243
4055	3944	3786	3983	4121	4376	4486	4485	4723	4702	4440	4217	4033	3892	3938	3980	4019	4072	4193	4166	4445	4138	4222	3986	4028	3983	4019	4159	4126	4366	4291	4521	4800	4674	4867	4603	4634	4503	4458	4366	4266	4291	4272	3994	3903	3848	3648	3820	3933	3871
3889	3971	4015	4233	4289	4331	4552	4567	4556	4407	4268	4143	4025	3872	3893	3971	3944	4105	4059	4031	4181	4094	4118	4021	3897	4019	4223	4308	4568	4525	4631	4878	4781	4967	4948	4920	4798	4594	4304	4230	4016	4051	3980	3908	3808	3599	3582	3628	3469	3541
3923	3981	4083	4278	4370	4420	4589	4495	4476	4387	4339	4079	3799	4026	3829	4037	3943	4001	3910	4109	4160	4135	4152	4108	4091	4228	4508	4709	4912	4947	5081	5139	5097	5125	4919	5013	4662	4578	4239	4019	3966	3753	3687	3549	3645	3511	3441	3391	3335	3375
3932	3993	4184	4288	4455	4437	4395	4405	4249	4245	4137	3938	3848	3832	3842	3882	4001	4028	3979	4149	4182	4192	4279	4356	4507	4689	4788	4977	5122	5353	5301	5311	5133	5162	4767	4692	4663	4393	4224	3972	3771	3749	3491	3404	3452	3352	3337	3231	3311	3296
3962	4084	4279	4442	4312	4551	4487	4523	4263	4102	4056	3934	3854	3783	3827	3886	3938	4092	4099	4308	4478	4376	4621	4782	4962	5073	5233	5283	5476	5344	5486	5125	5246	4929	4649	4407	4319	4077	3848	3678	3682	3464	3285	3331	3249	3234	3126	3151	3237	3129
4156	4151	4269	4363	4445	4422	4525	4358	4231	3995	4071	3864	3785	3802	3803	4014	4176	4194	4407	4502	4652	4852	4957	4963	5230	5327	5387	5450	5677	5717	5346	5268	5019	4645	4389	4017	3895	3790	3480	3476	3320	3193	3159	3168	3053	3121	3075	3213	3127	3124
4179	4226	4264	4454	4445	4450	4469	4389	4143	4011	3891	3784	3948	3949	3929	4004	4198	4379	4743	5013	5051	5188	5166	5222	5334	5299	5398	5431	5413	5261	5103	4795	4494	4334	3928	3843	3472	3197	3132	3096	2975	2921	2908	3074	3037	3143	3013	3259	3098	3145
4279	4342	4329	4549	4536	4417	4271	4133	3979	3929	3878	3810	3817	3972	4074	4260	4546	4754	5002	5043	5115	5297	5197	5494	5348	5287	5405	5189	5035	4879	4592	4287	4062	3762	3557	3372	3064	2916	2754	2720	2664	2783	2886	2748	2864	3014	3141	3065	3049	3039
4388	4446	4471	4516	4414	4201	4435	3972	3931	3902	3772	3857	3912	4215	4246	4520	4899	4976	5112	5412	5267	5412	5482	5434	5258	5135	4915	4776	4727	4361	4198	3734	3451	3256	3025	3001	2732	2671	2494	2538	2538	2714	2662	2715	2942	3058	3107	3126	3095	3112
4390	4439	4355	4332	4393	4331	4076	3816	3799	3736	3813	3959	4210	4192	4525	4744	4929	5448	5492	5393	5458	5325	5219	5159	5095	4760	4580	4345	4046	3727	3529	3285	2997	2712	2680	2520	2489	2380	2439	2407	2492	2598	2665	2787	2920	2971	3148	3132	3083	3097
4585	4569	4439	4297	4283	4108	3907	3867	3695	3685	3819	4083	4126	4457	4613	4841	5264	5484	5730	5404	5406	5155	4874	4773	4612	4511	4070	3892	3549	3252	3151	2919	2624	2374	2318	2267	2311	2285	2356	2465	2560	2521	2699	2849	3000	3081	3212	3304	3221	3263
4708	4479	4416	4329	4114	4061	3914	3849	3775	3790	3935	4152	4338	4623	4855	5181	5309	5573	5637	5424	5265	4971	4766	4471	4328	4013	3708	3460	3079	2867	2625	2399	2367	2301	2250	2097	2248	2200	2408	2543	2787	2821	2927	2894	3007	3095	3107	3241	3307	3204
4592	4415	4487	4055	4075	3913	3881	3727	3881	4011	4035	4252	4578	4790	5053	5282	5353	5490	5578	5369	5177	4649	4505	4090	3807	3574	3296	2999	2768	2543	2351	2259	2270	2358	2241	2336	2339	2406	2635	2743	3006	3060	3228	3176	3200	3108	3127	3171	3193	3254
4474	4365	4303	4126	3916	4010	3766	3872	3894	3893	4080	4282	4605	4966	5260	5422	5378	5615	5373	5117	4997	4381	4224	3766	3569	3197	3082	2815	2634	2523	2279	2173	2190	2301	2431	2379	2526	2715	2813	3091	3111	3370	3421	3390	3512	3202	3340	3280	3176	3146
4655	4210	4230	4022	4015	3857	3848	3876	3989	4065	4338	4510	4748	4979	5103	5281	5436	5512	5383	4983	4676	4186	3980	3474	3308	3036	2850	2580	2442	2456	2180	2262	2316	2386	2588	2667	3012	3061	3282	3422	3443	3518	3612	3705	3672	3649	3555	3277	3365	3217
4607	4252	3955	3883	3989	4036	3854	3893	3936	4224	4477	4539	4707	4946	5052	5353	5373	5495	5123	4712	4341	4001	3727	3459	3074	2810	2602	2540	2483	2421	2346	2406	2363	2653	2749	3035	3152	3602	3702	3814	3839	3912	3994	3939	4009	3700	3712	3473	3489	3375
4493	4134	3984	3905	3929	3871	3932	4009	4115	4461	4522	4782	4804	5059	5234	5318	5262	5143	4931	4642	4204	3921	3644	3146	2958	2883	2618	2455	2526	2460	2491	2601	2664	2785	2947	3302	3606	3858	3979	4230	4458	4549	4460	4372	4034	3885	3607	3439	3553	3416
4381	4148	3954	3985	3960	3837	3938	4038	4163	4419	4631	4765	4817	5068	5049	5089	5198	4909	4757	4422	4117	3686	3296	3053	2885	2775	2602	2584	2500	2508	2663	2680	2936	3050	3264	3492	3731	4021	4359	4599	4878	4971	4861	4580	4138	4123	3765	3709	3353	3401
4300	4168	4106	4020	3862	3930	3888	3990	4180	4528	4725	4846	5012	5041	5224	4990	5045	4690	4688	4247	3829	3513	3154	3024	2778	2719	2563	2627	2628	2621	2812	2977	3094	3199	3511	3747	4091	4335	4763	4918	5127	5058	5095	4866	4557	4185	3949	3598	3406	3349
4294	3996	3919	4007	3956	3937	3855	3930	4072	4354	4629	4857	4964	4996	5172	5058	4904	4773	4424	4131	3739	3561	3070	2986	2739	2771	2557	2585	2743	2918	2992	3139	3246	3617	3797	4249	4433	4773	5046	5273	5150	5210	5186	4791	4667	4256	4075	3770	3342	3302
4184	4034	3971	4049	4132	4104	3914	3927	4190	4412	4484	4714	4979	5220	5060	5010	4769	4525	4314	3929	3660	3329	3015	2969	2740	2748	2662	2839	2877	2991	3127	3262	3510	3661	3943	4335	4752	4942	5305	5380	5607	5537	5322	5113	4802	4522	4089	3750	3564	3255
4047	3979	3872	4016	4086	4081	4172	4164	4288	4491	4651	4884	4986	4980	5019	4831	4817	4414	4216	3766	3481	3211	3033	2832	2711	2749	2781	2922	3055	3224	3352	3430	3699	3936	4279	4532	4818	5059	5632	5767	5834	5695	5577	5231	5032	4595	4059	3728	3558	3350
4172	3943	3804	3998	4083	4182	4251	4128	4363	4300	4821	4835	4951	4910	4757	4731	4610	4433	3995	3721	3411	3196	3016	2918	2798	2808	2846	2997	3218	3232	3379	3520	3916	4018	4294	4676	4957	5254	5680	5670	5993	6020	5919	5400	5112	4634	4315	3838	3527	3158
4174	4056	3887	3951	4062	4190	4153	4407	4417	4612	4677	4975	4851	4685	4833	4885	4379	4317	3973	3658	3414	3241	3004	2821	2772	2899	2989	3163	3326	3442	3453	3664	3886	4219	4532	4709	5039	5379	5567	5823	5874	5984	5726	5414	4998	4656	4215	3653	3475	3182
4155	3930	3987	3973	4116	4188	4335	4287	4498	4584	4675	4870	4707	4764	4768	4599	4338	4151	3914	3620	3371	3130	2897	2909	2857	2961	3064	3241	3342	3616	3645	3638	3992	3976	4458	4634	5092	5346	5466	5764	5948	5920	5892	5531	5059	4669	4204	3701	3366	3094
4263	3948	3991	4067	4313	4219	4350	4305	4404	4693	4675	4786	4771	4621	4513	4419	4301	4191	3948	3453	3417	3114	3075	3050	2968	3096	3316	3247	3500	3554	3727	3803	3892	3953	4257	4595	4830	5201	5266	5717	5847	5690	5622	5399	4936	4637	4141	3739	3283	2958
3981	3901	3908	4177	4213	4353	4474	4292	4336	4654	4754	4759	4644	4567	4611	4392	4328	3951	3770	3585	3276	3358	3103	3101	3086	3137	3244	3378	3522	3715	3774	4028	3857	3947	4081	4314	4557	4864	5047	5429	5657	5584	5339	5233	4860	4291	3970	3550	3188	2858
4163	3931	3984	4080	4291	4367	4281	4461	4285	4470	4681	4548	4636	4551	4342	4302	4063	4004	3731	3502	3365	3126	3189	2971	3090	3239	3271	3421	3616	3756	3724	3964	3819	3983	4113	4150	4203	4563	4731	5097	5189	5342	5302	4899	4403	4154	3752	3383	2899	2643
4018	3903	3958	4128	4252	4280	4286	4135	4269	4366	4401	4665	4538	4432	4310	4180	4260	3867	3783	3635	3334	3336	3129	3092	3196	3233	3283	3541	3655	3807	3890	3940	3892	3790	3820	3977	3969	4142	4348	4678	4846	4926	4753	4437	4183	3758	3404	3156	2825	2470
4049	4069	4018	4230	4183	4286	4431	4298	4197	4437	4309	4534	4488	4419	4360	4279	4099	3892	3821	3586	3394	3406	3235	3235	3143	3297	3455	3613	3671	3855	3961	4047	3837	3732	3750	3709	3833	3985	4098	4239	4315	4246	4219	4133	3931	3628	3134	2951	2527	2379
4021	3829	4112	4180	4434	4343	4313	4327	4246	4336	4248	4397	4396	4537	4316	4200	4145	4109	3857	3658	3466	3428	3310	3267	3237	3336	3454	3523	3537	3711	3867	3850	3911	3717	3535	3492	3557	3565	3794	3826	3847	3824	3810	3668	3624	3130	2866	2654	2425	2314
3983	3835	4038	4263	4464	4478	4324	4264	4337	4219	4268	4412	4449	4394	4333	4334	4305	4144	3976	3730	3621	3536	3408	3252	3294	3237	3368	3559	3540	3677	3801	3844	3796	3759	3462	3347	3422	3405	3295	3467	3428	3466	3476	3242	3215	2800	2652	2500	2276	2240
3908	3891	3947	4204	4324	4307	4347	4305	4176	4214	4154	4379	4402	4517	4367	4421	4305	4086	3914	3799	3763	3626	3424	3399	3205	3269	3493	3504	3456	3707	3876	3804	3705	3631	3441	3346	3160	3125	3032	3084	3128	3078	3081	2994	2618	2659	2419	2251	2241	2226
3953	3851	3967	4092	4343	4430	4423	4241	4190	4282	4242	4241	4352	4550	4341	4349	4434	4206	3989	3894	3820	3624	3520	3302	3278	3309	3352	3329	3495	3633	3730	3802	3748	3396	3425	3307	3055	3003	2876	2726	2850	2754	2575	2728	2535	2369	2267	2291	2276	2303
4020	3945	3947	4242	4277	4324	4456	4124	4246	4183	4143	4273	4364	4531	4471	4431	4387	4216	4122	3881	3840	3742	3568	3380	3318	3222	3143	3176	3320	3439	3542	3621	3641	3528	3390	3207	2959	2769	2658	2579	2535	2463	2426	2317	2275	2195	2222	2246	2259	2480
4135	3990	4006	4025	4224	4284	4350	4213	4222	4371	4368	4258	4474	4523	4502	4503	4418	4267	4103	3974	3857	3795	3581	3475	3422	3239	3089	3114	3212	3319	3408	3633	3522	3481	3425	3109	2943	2727	2657	2484	2382	2311	2299	2189	2178	2173	2207	2276	2468	2690
4170	3947	3889	3902	4241	4152	4266	4274	4257	4252	4222	4407	4335	4414	4457	4312	4331	4215	4188	3994	3875	3670	3625	3547	3399	3204	3185	3018	3076	3185	3220	3423	3403	3576	3452	3131	2937	2710	2656	2417	2269	2299	2200	2130	2212	2238	2289	2464	2737	3034
4056	3941	3897	3809	3996	4069	4300	4342	4274	4230	4351	4189	4435	4516	4376	4385	4319	4328	4221	3993	3886	3866	3628	3506	3417	3249	3179	3054	3019	2972	3095	3183	3437	3369	3411	3281	3036	2880	2602	2390	2311	2139	2152	2153	2144	2399	2551	2809	3009	3427
3938	3885	3830	3927	4047	4085	4282	4324	4340	4284	4246	4241	4344	4236	4415	4531	4359	4294	4234	4224	4006	3778	3734	3603	3587	3354	3112	3092	2999	2971	3015	3092	3116	3404	3442	3367	3175	2938	2838	2630	2421	2368	2256	2434	2454	2567	2862	3155	3580	3845
4047	3882	3704	3734	3914	4060	4245	4306	4353	4211	4357	4175	4127	4115	4342	4487	4345	4505	4362	4163	3903	3889	3794	3786	3684	3420	3319	3116	3066	2878	3058	2918	3140	3320	3232	3291	3244	3017	2957	2895	2620	2616	2577	2608	2776	2869	3107	3457	3676	4340
4067	3854	3901	3838	3862	3960	4053	4251	4394	4533	4359	4234	4115	4189	4163	4257	4332	4453	4448	4316	4043	4011	4010	3877	3740	3577	3569	3308	3104	2965	2985	2876	3080	3112	3260	3180	3246	3305	3167	3178	2995	2872	2867	2929	2988	3245	3505	3648	4056	4540
4133	4018	3892	3837	3815	3882	4172	4311	4432	4362	4411	4320	4380	4165	4100	4176	4182	4395	4406	4321	4218	4296	4184	4065	3912	3866	3664	3530	3346	3211	2937	2975	2949	2940	3086	3248	3328	3253	3313	3391	3176	3127	3266	3340	3378	3586	3783	4005	4418	4791
4244	4065	3973	3754	3801	3810	4050	4113	4372	4477	4385	4355	4155	4229	4214	4182	4231	4201	4304	4472	4294	4327	4150	4055	4068	4070	4052	3803	3625	3400	3077	3008	2903	2871	2990	3267	3388	3452	3492	3569	3466	3627	3668	3623	3820	4067	4178	4314	4799	4924
4294	4085	3917	3901	3887	3959	3884	4108	4277	4396	4495	4443	4447	4361	4304	4227	4223	4314	4375	4366	4376	4333	4110	4239	4232	4255	4216	4019	3876	3715	3575	3328	3036	3207	2977	3266	3336	3502	3678	3885	3887	3938	4144	4101	4368	4336	4473	4607	4924	5063
4210	4159	4039	3909	3891	3948	4017	4200	4258	4294	4315	4488	4484	4389	4245	4141	4230	4125	4230	4452	4478	4468	4228	4150	4416	4241	4331	4253	4238	4111	4085	3592	3327	3204	3272	3425	3391	3688	3762	4007	4147	4435	4633	4597	4673	4868	4829	4913	5052	5287
4431	4151	4153	3902	3955	3915	4078	4153	4118	4294	4419	4452	4274	4295	4194	4043	4238	4094	4156	4323	4332	4377	4347	4253	4286	4310	4489	4535	4486	4472	4375	4244	3930	3545	3465	3513	3654	3844	4071	4262	4499	4737	4867	5049	4990	5070	5100	5211	5267	5384
4183	3955	4035	3960	3983	3803	3920	3976	4107	4238	4244	4337	4482	4291	4197	4096	4183	4017	4114	4156	4418	4398	4314	4396	4328	4350	4612	4670	4774	4867	4681	4691	4402	4083	4027	3895	3908	3987	4317	4501	4656	5019	5152	5345	5413	5585	5381	5549	5386	5349
4323	4139	4023	4039	3818	3828	3938	4095	4180	4222	4141	4194	4434	4146	4248	4150	4058	4092	4067	4231	4426	4355	4319	4398	4312	4405	4426	4706	5011	4931	4971	4951	4971	4609	4577	4226	4196	4191	4532	4457	4965	5148	5445	5544	5669	5512	5688	5662	5352	5222
4238	4167	4057	3983	3758	3939	3914	3852	4071	4145	4101	4223	4265	4366	4227	4073	4053	3989	3827	3963	4158	4387	4382	4444	4432	4393	4391	4708	5007	5118	5270	5493	5292	5186	5079	4761	4677	4531	4655	4858	4936	5266	5503	5676	5752	5663	5735	5557	5275	4961
4216	4391	4206	4178	3979	3767	3900	3882	3884	4057	4005	4176	4242	4268	4255	4129	4187	4030	3958	4065	4219	4259	4334	4406	4387	4395	4448	4462	4656	5082	5369	5559	5557	5466	5514	5218	5015	4802	4737	4827	4979	5279	5311	5636	5587	5691	5619	5352	5212	4722
4261	4271	4263	4126	4108	3914	3897	3917	3901	4035	4042	4109	4329	4338	4341	4265	4285	4062	3966	4020	3966	4102	4222	4391	4322	4390	4341	4286	4516	4870	5041	5308	5472	5823	5728	5607	5476	5233	4975	5092	5117	5181	5135	5408	5404	5509	5233	5094	4841	4419
4027	4090	4172	4175	3942	4035	3855	3840	3914	3915	4114	4063	4121	4340	4353	4289	4217	4332	4129	4049	4068	4225	4151	4365	4246	4357	4238	4309	4393	4474	4690	5032	5347	5628	5844	5729	5622	5312	5023	4902	4847	4894	4906	4926	4994	4986	4863	4674	4566	4158
3980	4119	4105	4125	4171	3999	4030	3954	3933	3931	3953	3923	4076	4144	4307	4454	4397	4273	4310	4220	4084	4139	4204	4195	4278	4282	4307	4155	4227	4212	4277	4552	4835	5068	5350	5517	5367	5224	5104	4907	4658	4505	4464	4351	4513	4350	4366	4142	3935	3731
4098	4073	4036	4103	4157	4180	4030	4007	3853	3913	3943	3984	3992	3948	4132	4355	4309	4417	4391	4261	4120	4239	4071	4317	4228	4413	4228	4229	4164	4021	3974	4159	4371	4640	4742	4979	4917	4898	4883	4610	4415	4209	3883	3912	3769	3732	3639	3612	3405	3281
4058	4029	4076	4125	4164	4214	4032	4141	4078	4040	3992	4074	4013	4039	4131	4143	4366	4472	4459	4406	4300	4335	4299	4334	4382	4471	4420	4307	4193	4052	3960	3758	3962	4090	4080	4342	4384	4331	4402	4295	4027	3906	3454	3448	3302	3270	3090	3127	3035	3037
4081	3923	3929	4010	4143	4010	4161	4149	4173	4119	4078	3987	4097	3961	3838	4173	4092	4392	4388	4554	4320	4230	4245	4195	4315	4403	4462	4467	4518	4230	3895	3869	3664	3672	3816	3851	3905	4012	3986	3789	3804	3550	3406	3268	3134	2993	2969	2962	2956	3037
4099	4006	3881	3978	4143	4188	4185	4114	4190	4088	4165	4105	4037	4068	3896	3973	4044	4290	4454	4411	4494	4391	4351	4328	4107	4336	4406	4589	4541	4429	4138	3956	3761	3665	3577	3475	3610	3660	3793	3648	3686	3480	3523	3415	3504	3258	3194	3130	3220	3441
4172	3882	3884	3900	3982	4020	4124	4307	4383	4296	4280	4170	4140	4123	4004	3842	3933	4157	4347	4343	4500	4584	4363	4319	4184	4309	4416	4506	4614	4632	4559	4302	4030	3836	3707	3572	3440	3521	3617	3665	3777	3703	3741	3670	3804	3775	3668	3737	3649	4063
4247	4021	3867	3766	3799	4067	4040	4178	4219	4440	4327	4228	4219	4151	4127	4086	4016	3974	4089	4269	4333	4450	4507	4462	4212	4278	4275	4474	4578	4661	4509	4471	4500	4216	3971	3787	3695	3701	3739	3754	3818	3778	4098	4049	4338	4275	4336	4390	4325	4632
4249	4056	3931	3940	3983	3972	3992	4122	4307	4357	4353	4373	4397	4260	4331	4062	3862	3854	3982	4049	4129	4290	4408	4435	4295	4246	4068	4325	4436	4538	4589	4721	4552	4510	4376	4178	4009	3994	3827	3964	3997	4058	4087	4596	4767	4720	4726	4850	4738	4958
4263	4151	4030	3942	3972	3843	3996	4137	4102	4201	4291	4440	4430	4406	4289	4267	3961	3815	3904	3840	3977	4265	4337	4243	4196	4315	4178	4135	4084	4350	4468	4764	4740	4845	4508	4442	4344	4281	4109	3961	4131	4234	4320	4690	4769	4884	5020	4955	5033	4917
4065	4215	4080	3870	3940	3991	3914	3888	4070	4214	4162	4305	4499	4463	4328	4448	4208	4104	3976	3827	3729	3955	4107	4167	4156	4303	4200	4042	4062	4094	4219	4400	4670	4781	4744	4641	4546	4389	4376	4242	4183	4300	4414	4537	4611	4672	4734	4841	4857	4828
4139	4036	4071	4117	3981	3986	3854	3835	3917	4168	4240	4291	4366	4383	4547	4347	4547	4299	4040	3929	3771	3860	4033	4063	4152	4129	4219	4039	3814	3937	4104	4029	4373	4498	4459	4663	4596	4728	4434	4170	4198	4210	4169	4192	4378	4347	4284	4411	4354	4410
4096	4046	3980	4086	4126	4057	3920	3887	4060	3986	4003	4142	4165	4333	4423	4507	4506	4639	4384	4173	4028	3838	3983	3944	3933	4111	4172	4125	3833	3842	3911	3944	4012	4042	4119	4334	4490	4619	4305	4104	4071	4032	4124	3969	3923	3892	3863	3930	3938	3899
4096	3929	4005	4112	4231	3990	4069	3851	3932	4055	4067	4024	4046	4101	4259	4346	4471	4651	4698	4356	4276	4035	3916	3862	3924	4088	4330	4231	4254	4016	4025	3901	3763	3786	3769	4023	4139	4111	4225	4091	4083	3949	4034	3691	3672	3626	3531	3300	3459	3523
4100	3933	4028	4134	4332	4120	4123	4047	3904	3906	3917	4072	4151	4012	4037	4089	4229	4380	4636	4598	4453	4344	4149	4032	4007	4134	4276	4264	4403	4418	4124	3949	3818	3818	3721	3663	3963	4032	4058	4024	4065	4059	3914	3750	3562	3468	3394	3430	3343	3440
4030	3863	3909	3974	4096	4255	4252	4159	3965	4122	4028	4003	4106	4136	4114	3893	3986	4252	4330	4553	4536	4456	4252	4264	3892	4023	4077	4231	4258	4478	4318	4276	4078	3924	3675	3745	3631	3837	3826	3995	4003	3994	3904	4045	3891	3830	3691	3602	3630	3722
4114	3923	3905	3884	4079	4097	4311	4231	4203	4352	4043	4016	3994	4090	4057	3939	3946	4062	4107	4282	4396	4553	4514	4279	4242	4059	3994	4158	4044	4283	4492	4494	4344	4137	3983	4005	3886	3775	3843	3714	3904	4115	3987	4092	4177	4101	3982	4115	4046	3962
4016	4052	3772	3889	3849	3928	4152	4220	4272	4413	4242	4128	4249	4001	4021	4124	3984	3877	3945	4090	4202	4210	4487	4415	4296	4357	4129	4059	3880	4027	4206	4361	4407	4417	4255	4039	3945	3786	3770	3712	3802	3916	3900	4088	4207	4265	4169	4235	4253	4193
4143	4014	4078	3982	3911	3761	3929	4061	4284	4387	4363	4279	4347	4303	4314	4218	4140	4025	3890	3788	3955	4175	4283	4240	4397	4212	4122	4078	3811	3911	4104	4206	4272	4305	4351	4234	4061	4044	3776	3726	3790	3807	3817	3881	4084	3978	4104	4141	4146	4198
4061	4101	4100	4093	4050	3939	3799	4006	4144	4317	4414	4426	4463	4405	4314	4363	4351	4341	4196	3870	3803	3732	3955	4001	4163	4285	4150	3925	3907	3820	3795	3942	3968	4061	4212	4150	4158	4229	3958	3789	3808	3701	3737	3738	3638	3772	3837	3924	4045	4051
4066	4048	4043	4218	4181	4099	3975	3921	4001	4057	4200	4277	4237	4336	4251	4339	4541	4554	4476	4278	3886	4046	3821	3824	3839	4086	4212	4142	4093	3921	3874	3658	3650	3765	3936	4212	4272	4336	4151	4031	3863	3874	3657	3706	3725	3671	3729	3763	4012	4062
4156	3996	4144	4280	4402	4194	4058	3973	3935	3974	3936	4090	4205	4092	4266	4234	4457	4588	4645	4510	4459	4202	3991	3859	3838	4042	4164	4270	4024	4037	3883	3798	3683	3746	3653	3782	4062	4234	4188	4196	4150	3975	3779	4004	3798	3820	3791	3887	3919	3951
4194	4107	3953	4159	4171	4284	4224	4168	3928	3804	3838	4012	4106	3983	3929	4211	4203	4316	4555	4646	4802	4559	4417	4160	4006	4020	4265	4192	4181	4149	4130	4336	3823	3744	3611	3773	3848	4011	4254	4176	4150	4285	4266	4004	4091	4014	3906	4081	3976	3804
4166	4189	4078	4091	4316	4351	4362	4275	4280	4130	3839	3911	3845	3895	3938	3847	3894	4129	4257	4493	4728	4813	4642	4439	4301	4276	4166	4202	4231	4415	4457	4494	4279	4098	3994	3854	3876	4077	4135	4014	4344	4191	4301	4291	4368	4177	4095	4053	3976	3832
4128	4074	4112	3967	4106	4330	4381	4604	4392	4369	4058	4007	3874	3881	3846	3844	3839	3840	3934	4072	4331	4689	4732	4613	4521	4480	4424	4258	4290	4272	4386	4518	4461	4326	4345	4178	4205	4161	4153	4070	4152	4063	4220	4415	4252	4212	4030	4159	4117	3844
4129	4055	3934	4039	3973	4012	4132	4398	4469	4437	4298	4180	4048	3944	3917	3881	3741	3700	3678	3806	3868	4088	4354	4485	4553	4469	4398	4239	4153	4329	4254	4463	4542	4484	4522	4381	4329	4223	4065	3933	3921	4053	4123	4115	4062	4040	4056	4153	4034	3964
4059	4099	3966	4077	3995	3983	4085	4199	4260	4568	4396	4363	4308	4021	4035	3867	3989	3760	3736	3666	3591	3578	3940	3977	4096	4190	4313	4111	4058	3992	4011	4200	4180	4156	4305	4271	4377	4313	4336	3948	3987	3912	3995	4074	3877	3935	3956	4028	3929	4131
4165	4039	4101	4105	4219	3938	3935	4118	4230	4236	4256	4335	4346	4213	4084	4025	4215	4041	3963	3730	3636	3490	3605	3645	3691	3848	4010	4041	3771	3802	3846	3879	3732	3905	3903	3986	4121	4268	4122	4074	3942	3966	4125	3867	3836	3675	3719	3858	3942	3996
4014	3945	4072	4140	4184	4030	4077	3914	3919	3998	4233	4292	4282	4185	4240	4106	4189	4382	4221	4195	4096	3908	3678	3555	3506	3546	3812	3677	3854	3640	3787	3828	3554	3720	3608	3683	3955	4018	4053	3920	3979	4101	4096	3946	3885	3819	3763	3954	4093	4063
4051	4113	3911	4042	4116	4157	4096	4032	4011	3894	3961	4022	4091	4278	4074	4124	4107	4173	4328	4404	4296	4162	4192	3845	3715	3535	3815	3876	3832	3797	3860	3759	3708	3667	3678	3586	3767	3850	3885	3794	3890	4100	4104	4143	4062	3873	3830	3791	4011	4024
4118	4096	3859	3820	3911	4035	4034	4073	3908	3974	3873	4012	4037	3830	4164	4012	4022	3986	4054	4359	4413	4455	4428	4402	4109	3962	3948	3956	3914	3907	4051	4012	4026	3986	3844	3883	3808	3825	3937	3963	3909	4007	4157	4278	4011	4012	3800	3807	3859	3953
4114	4133	3992	3962	3824	3797	3912	3979	4054	4010	3940	3871	3837	4005	4014	4084	3914	3877	3739	3875	3986	4403	4487	4563	4382	4125	4310	4201	4142	4142	4160	4254	4306	4270	4258	4039	3971	4020	3974	3727	3840	3916	4026	3967	4024	3842	3735	3702	3744	3797
4141	4101	4051	3913	3957	3862	4062	3928	3890	4086	4103	4057	3981	3911	4011	4092	3998	3811	3764	3747	3770	3783	3931	4194	4283	4256	4286	4278	4235	4085	4151	4231	4264	4299	4271	4326	4061	4196	3953	3929	3778	3751	3630	3615	3709	3596	3716	3627	3663	3781
4030	4136	4059	4120	4185	3979	3822	3818	3888	4074	4088	4003	4191	4042	4059	4137	4077	4012	3898	3880	3678	3587	3609	3785	3993	4127	4167	4133	4043	4040	3969	3906	4049	4011	4079	4111	4139	4181	4107	3965	3835	3734	3555	3647	3648	3711	3613	3611	3646	3708
4000	3934	4005	4097	4106	4131	4109	3880	3787	3738	3985	3873	4091	4174	4053	4051	4059	4142	4235	4136	4071	3832	3732	3599	3668	3723	3925	3939	4002	3883	3929	3712	3714	3750	3723	3709	3920	3961	3930	3882	3942	3761	3595	3747	3851	3720	3680	3745	3865	3876
4045	3916	3857	3859	4058	4163	4038	4084	3975	3894	3746	3913	3994	4001	4155	3977	4199	4096	4328	4238	4409	4319	4231	3968	3838	3725	3736	3696	3845	3771	3770	3733	3562	3687	3642	3555	3658	3700	3689	3882	3807	3908	3934	3936	3855	3993	3932	3992	3903	3898
4075	4108	4027	3942	4027	3865	4055	4022	4087	4038	3976	3913	3805	3849	3924	3852	3897	4064	4015	4091	4269	4559	4550	4380	4390	4190	4190	4034	4023	4095	3901	3942	3912	3900	3787	3802	3664	3771	3728	3918	3882	3985	4118	4116	4257	4266	4091	4228	4092	4081
4104	4041	4047	4138	4010	4039	3959	4056	4170	4137	4074	3944	3758	3831	3717	3772	3850	3861	3962	3945	3987	4223	4402	4538	4649	4629	4491	4372	4316	4281	4169	4275	4299	4361	4251	4176	4278	4056	4132	3953	3946	3936	3981	4160	4265	4186	4105	4226	4097	3978
3932	4010	4064	4073	4142	3869	3954	3985	4048	4186	4222	4098	3972	3917	3917	3823	3865	3928	3799	3650	3701	3833	3898	4130	4299	4337	4498	4466	4393	4391	4227	4314	4539	4627	4564	4458	4438	4347	4477	4193	4104	4161	3890	3947	4065	4133	3972	3948	3807	3944
3975	3846	4048	4016	4223	4068	3893	3923	3988	4132	4184	4054	4099	4130	4054	3853	3984	3897	4028	3887	3665	3643	3513	3579	3756	3895	4085	4142	4292	4232	4117	3990	4163	4368	4251	4124	4314	4344	4259	4287	4051	4053	3835	3864	3876	3786	3703	3693	3598	3632
4079	3905	3853	3890	4010	4223	3915	3966	3935	3987	4105	4088	4109	4123	4283	4086	4064	4119	4118	4213	3949	3899	3789	3673	3648	3659	3603	3807	3874	3967	3774	3684	3600	3836	3812	3803	3862	3799	3937	3990	3952	3921	3785	3943	3754	3683	3601	3752	3748	3635
4157	3930	3834	3833	3902	4057	4149	3923	4025	4073	3999	4029	4017	4196	4192	4181	4079	4095	4194	4142	4271	4320	4183	4108	4015	3828	3748	3754	3744	3849	3785	3679	3739	3615	3576	3597	3451	3593	3639	3754	3807	3824	3730	3752	3926	3992	3807	4093	4004	3976
4235	4063	4054	3859	3973	4029	3943	4058	4083	4125	3894	3901	3998	4028	4120	4222	4168	4034	3988	4120	4250	4139	4332	4352	4318	4253	4015	4096	4057	3878	4022	3942	3883	3927	3954	3737	3884	3692	3698	3671	3757	3768	3815	3918	3942	3953	4358	4152	4222	4037
4193	4106	4005	4098	3882	4025	3882	4024	4067	4014	3976	4023	3970	3902	4036	4083	4036	3955	4015	3980	4042	3973	4147	4306	4249	4400	4276	4208	4184	4197	4238	4151	4275	4271	4351	4208	4200	4095	4006	4124	3976	3967	3911	3849	4019	4014	4204	3998	3965	3911
4057	4083	4127	3993	4065	4011	3953	4098	3877	3998	4062	4098	3903	3814	4013	4051	4143	4002	4037	3993	4052	3878	3750	3815	4064	4154	4234	4247	4229	4119	4270	4100	4228	4200	4192	4229	4301	4313	4283	4202	4171	4136	4072	3991	3814	3765	3829	3892	3816	3733
4039	4034	4023	4071	4094	4135	4043	4036	3875	3988	3988	3947	4026	3971	3819	3815	4038	3983	3971	4071	4094	4021	3714	3825	3776	3760	3779	4008	3914	3828	3941	3993	3817	3740	3836	3906	3895	4037	4031	4021	4097	4027	3882	3816	3777	3743	3839	3697	3757	3776
4121	4070	3885	3959	4064	4044	4170	4061	3977	4046	4019	4147	3881	3945	3828	3968	3859	4013	4084	4195	4046	4070	4157	3919	3973	3775	3768	3810	3730	3737	3908	3928	3778	3748	3536	3528	3540	3583	3553	3577	3628	3729	3845	3687	3768	3926	3888	3872	3930	3793
4264	4242	3984	3976	3950	3920	4032	4034	4068	3970	4034	4084	4004	3822	3858	3918	3877	3900	3940	3977	4115	4155	4258	4226	4013	4125	3927	3930	3798	3910	3919	3952	3858	3852	3863	3863	3774	3879	3623	3531	3628	3626	3754	3692	3716	3931	3989	4095	4117	3992
4156	4055	4204	3992	4081	3935	3999	4066	4054	4000	4030	4057	4033	3856	3945	3916	3925	3938	3989	3942	3894	3952	3974	4103	4147	4255	4102	4032	4126	4072	3971	4183	4158	4072	4216	4182	4312	4147	3890	3988	3705	3865	3784	3968	3783	3964	3970	4077	4082	3980
4113	4158	4242	4147	4175	4086	3977	3979	4054	4034	4041	4194	3899	4014	3906	3933	3945	3996	3982	3932	3963	3811	3807	3734	3810	4017	3903	4035	4034	3962	3823	3986	4002	4048	4112	4133	4261	4313	4060	4006	4055	3826	3957	4048	3949	3986	3881	3706	3754	3730
4004	4068	3813	4238	4034	4034	4048	4008	4169	4113	3967	3926	4041	4031	3972	3914	3890	3920	3942	3955	3948	3848	3801	3746	3643	3650	3751	3594	3734	3766	3716	3863	3900	3722	3683	3700	3923	3909	3874	3838	3844	3733	3863	3824	3937	3790	3702	3669	3753	3651
4009	3973	4054	4131	4173	4031	4031	4000	4072	4040	3996	3901	3982	3987	3931	3897	3853	3820	3943	4054	3943	4103	4058	3888	3829	3809	3551	3737	3719	3716	3646	3776	3918	3759	3623	3497	3388	3535	3472	3481	3545	3458	3509	3807	3658	3845	3750	3747	3895	3867
3978	4021	4084	4140	3858	3992	4009	4045	4147	4142	3884	3895	4013	3881	4017	3750	3867	3842	3890	3880	3906	3970	4089	4093	4044	3895	3842	3867	3850	3956	3790	3914	3990	3864	3684	3767	3648	3702	3555	3591	3653	3550	3639	3828	3896	3964	3948	4004	4010	4015
4035	3922	3956	4101	3959	3907	4022	4120	3976	4014	4121	3994	4003	4110	4048	3899	3929	3835	3790	3810	3778	3928	3893	3957	4012	4003	3924	3927	4003	4128	3909	3968	3883	4001	3909	4063	3997	3955	4002	3992	4048	3938	3880	3991	4033	4120	3916	4031	3920	3998
4162	3961	3928	4023	3886	3935	3880	3916	3996	4000	4069	3984	3997	4174	3991	3965	3869	3935	3907	3708	3732	3763	3709	3674	3705	3745	3917	3978	3934	3940	3785	3810	3566	3706	3845	3592	3840	3888	3917	3877	4089	3964	3876	3953	3805	3913	3721	3769	3726	3599
4058	3922	3861	3905	3963	4007	3887	3874	3984	4030	3891	4026	4094	4085	3987	3901	3826	3842	3844	3843	3795	3994	3750	3706	3716	3694	3662	3732	3704	3714	3639	3728	3500	3484	3442	3443	3320	3504	3597	3636	3631	3831	3765	3657	3648	3713	3623	3563	3573	3514
4080	3912	3881	4043	4137	3985	3975	3851	3943	4035	4066	3835	4044	3843	3973	3963	3810	3878	3937	3805	3867	3920	3952	3774	3824	3893	3790	3719	3670	3749	3750	3662	3607	3552	3472	3443	3445	3524	3418	3501	3637	3560	3667	3611	3657	3656	3716	3787	3799	3849
4121	3963	3900	3983	4031	4053	4137	4109	4098	4115	3970	3973	3909	3991	3966	3729	3821	3829	3843	3787	3842	3912	3857	3830	3950	3892	3929	3780	3829	3840	3921	3820	3886	3768	3812	3903	3746	3811	3787	3724	3706	3770	3838	3820	3781	3877	4043	4011	4036	4081
4021	4083	3971	4015	4087	4115	4099	3972	4194	4080	4077	3962	3985	4063	4039	3946	3901	3935	3824	3892	3850	3792	3685	3869	3794	3805	3981	3835	3841	3966	4082	3914	3898	3939	3883	3848	3931	4128	4108	4023	3997	3989	3917	3974	3952	3898	3921	3842	3861	3915
4072	3981	3842	4013	4108	4050	4020	4087	4061	4151	3974	4044	3972	4037	3903	3962	3779	3918	3884	3965	3872	3836	3805	3799	3821	3855	3831	3833	3637	3847	3783	3908	3936	3694	3738	3621	3805	3819	3976	3843	3820	3787	3777	3830	3795	3842	3821	3744	3623	3840
4134	3948	3863	3899	4136	4016	3980	4053	4069	3966	4083	4130	3960	4003	3871	3857	3873	3866	3983	3868	3723	3927	3859	3892	3818	3901	3790	3801	3677	3620	3756	3698	3603	3869	3707	3355	3633	3683	3563	3651	3636	3745	3711	3677	3804	3733	3739	3631	3644	3753
4141	3955	3902	3982	3968	3923	3982	3825	4039	4018	4051	3988	3926	4063	4033	3832	3883	4068	3976	3845	3776	3932	3903	3900	3963	3804	3784	3856	3614	3555	3519	3730	3653	3670	3716	3556	3593	3695	3831	3761	3640	3446	3607	3679	3683	3823	3767	3836	3784	3665
4150	3993	3854	4067	3946	3980	3866	3894	3930	4064	4175	4079	3924	4048	4032	3915	3971	4125	4061	3943	3880	3813	3856	3811	3697	3819	3920	3795	3690	3695	3755	3555	3695	3644	3716	3712	3724	3822	3769	3766	3726	3621	3589	3737	3696	3810	3772	3799	3730	3734
4165	4003	3835	3952	4046	3929	3802	3844	3937	4052	4042	4138	3947	4023	4107	3885	3900	4027	4064	3997	3934	3919	3866	3750	3853	3706	3707	3682	3578	3690	3561	3544	3674	3696	3714	3655	3791	3655	3725	3663	3737	3619	3533	3580	3720	3754	3797	3761	3714	3591
4066	3996	4021	3911	4008	4011	3943	3748	3895	4120	4110	3978	3929	4013	4015	3832	3842	4070	4069	4135	3969	3988	3982	3862	3793	3832	3734	3767	3687	3782	3659	3753	3854	3722	3695	3654	3754	3605	3427	3590	3783	3751	3742	3548	3645	3797	3648	3683	3760	3626
4128	4021	3837	3885	3988	4062	3941	3905	4001	3909	4082	3937	3863	4074	4024	3852	4024	4022	3956	3977	3976	3965	3916	3976	3823	3837	3863	3822	3707	3826	3745	3937	3774	3895	3811	3658	3726	3707	3766	3711	3589	3718	3866	3758	3701	3651	3727	3932	3884	3853
4059	3884	3874	3801	3971	4042	3915	3869	3908	4105	4038	3947	3966	3965	3970	3913	3976	3985	4085	3969	3825	3869	3868	3837	3762	3877	3959	3798	3964	3818	3822	3861	3776	3787	3727	3886	3901	3934	3679	3842	3738	3856	3846	3917	3663	3755	3776	3828	3691	3803
4020	3937	3855	3849	3987	3885	3714	3816	4065	4020	4137	4083	3984	4160	4180	3970	3917	4035	3961	3904	3927	3765	3644	3782	3846	3771	3945	3918	3896	3882	3991	3963	3759	3865	3850	3804	3734	3800	3746	3598	3753	3689	3767	3797	3757	3816	3659	3727	3735	3737
4052	3982	3858	3995	3776	3907	3768	3880	3770	3961	4055	3990	4121	4050	4096	4038	4012	4118	4005	3905	3838	3967	3862	3708	3706	3723	3888	3835	3784	3925	3932	3822	3644	3833	3696	3859	3886	3686	3704	3603	3608	3752	3725	3720	3631	3784	3772	3687	3750	3923
3974	3833	3792	3984	4050	3954	3700	3795	3841	4199	3926	4001	3855	4035	4150	4047	4027	4074	4002	4031	4064	3826	3996	3811	3922	3927	4069	3953	3881	3944	3944	3862	3798	3928	3795	3799	3693	3805	3707	3640	3713	3687	3730	3648	3820	3898	3883	3788	3884	3947
4034	3722	3684	3955	3954	3928	3981	3856	3976	4082	4093	3815	4049	4148	4172	3953	3937	3968	3961	4080	3923	3924	4055	3931	4011	3841	3918	3987	3927	3808	3979	3851	3797	3814	3919	3879	3802	3762	3751	3799	3649	3706	3748	3743	3786	3926	3803	3718	3771	3850
3979	3769	3647	3718	3756	3896	3827	3763	3860	4006	4040	4016	4011	4146	4041	3998	3956	3876	3974	3934	4074	3823	4050	3937	4039	4036	4010	3954	3920	3913	3832	3820	3746	3763	3820	3774	3808	3743	3693	3741	3864	3879	3718	3761	3793	3741	3826	3685	3807	3885
4053	3897	3735	3807	3831	3762	3770	3679	3796	3900	3937	3875	3854	4048	3977	3957	3939	4017	4141	3997	4009	3976	4002	3949	3761	3999	3960	3912	3876	3962	3936	3892	3754	3849	3707	3675	3693	3748	3746	3641	3647	3773	3818	3792	3760	3812	3811	3831	3719	3722
4052	3938	3754	3846	3902	3740	3663	3756	3742	3839	3890	3849	3977	3931	4001	3904	3786	3963	4080	3936	3988	4024	3873	3940	3907	3937	3903	3887	3989	3874	4056	3962	3705	3876	3856	3715	3708	3728	3831	3743	3781	3773	3788	3794	3843	3872	3808	3798	3772	3815
3957	3853	3811	3857	3959	3819	3728	3780	3826	3813	3888	3899	3821	3712	3914	3867	3817	3872	3856	3924	3796	3949	3956	3887	3916	3970	3950	3995	3876	3917	3828	3854	3876	3894	3837	3977	3867	3976	3878	3784	3977	3897	3936	3832	3790	3903	3920	3873	3900	3912
4044	3861	3668	3873	3971	3797	3907	3745	3869	3798	3996	3830	3873	3832	3811	3782	3865	3894	3945	3940	3840	3926	3968	3985	3968	3923	3903	3941	3860	3874	3858	3905	3793	3862	3856	3913	3925	4059	3943	3919	3917	3896	3855	3909	4017	3854	3899	3710	3838	3991
4002	3814	3869	3783	3848	3800	3854	3869	3895	3835	3930	3821	3756	3859	3831	3814	3902	3978	4043	3899	3884	4020	3967	3927	3974	3911	3855	3895	3831	4019	3898	3833	3875	3859	3890	3867	3925	3911	3986	4000	3978	4066	3897	3933	3945	4017	3831	3904	3885	3861
4001	3958	3703	3688	3815	3773	3739	3821	3827	3829	3810	3786	3738	3789	3874	3784	3930	3791	3889	3878	3834	3875	4023	3873	3741	3904	4023	3734	3872	3846	3909	3898	3907	3805	3957	3811	3765	3902	3954	3834	3892	3915	3803	3802	3985	3824	3779	3866	3839	3838
3911	3911	3701	3829	3931	3786	3696	3561	3833	3895	3673	3598	3787	3827	3922	3716	3778	4022	3936	3907	3871	4015	4007	3742	3912	3945	3959	3836	3824	3874	3884	3830	3793	3828	3730	3927	3953	3857	3786	3886	3734	3905	3802	3799	3814	3787	3777	3781	3811	3889
3954	3794	3772	3874	3907	3782	3696	3755	3775	3633	3715	3650	3708	3781	3831	3705	3784	3726	3790	3829	3888	3930	4051	3965	3949	3918	3957	3838	3848	3823	3696	3757	3736	3813	3958	3857	3746	3760	3700	3817	3699	3840	3647	3868	3690	3815	3784	3864	3731	3758
3899	3823	3950	3810	3921	3798	3677	3741	3754	3840	3657	3759	3679	3694	3680	3778	3794	3859	3864	3838	3831	3872	3978	3922	3972	3967	3916	3840	3872	3961	3754	3740	3977	3855	3921	3945	3767	3810	3800	3797	3826	3805	3782	3771	3882	3915	3837	3878	3779	3794
3962	3794	3843	3977	3943	3710	3669	3746	3809	3858	3596	3803	3911	3818	3699	3661	3634	3899	3753	3775	3750	3808	3958	3730	3892	3836	3901	3860	3851	3819	3804	3897	3881	3839	3962	3791	3751	3745	3878	3665	3718	3708	3767	3846	3794	3803	3755	3734	3780	3753
4006	3868	4084	4030	4002	3846	3750	3842	3836	3834	3821	3753	3799	3739	3734	3611	3885	3814	3823	3739	3729	3920	3710	3729	3564	3764	3718	3725	3731	3767	3671	3833	3944	3771	3856	3752	3739	3794	3818	3757	3670	3473	3596	3612	3770	3683	3767	3681	3736	3644
3953	3767	3821	3984	4079	3894	3736	3841	3988	3906	3787	3844	3842	3844	3759	3741	3606	3784	3673	3659	3696	3730	3697	3757	3754	3735	3633	3748	3806	3764	3696	3672	3821	3735	3819	3748	3651	3743	3775	3670	3722	3610	3544	3659	3814	3649	3908	3894	3785	3761
3975	3891	3901	4026	3889	3862	3920	4003	3984	3926	3829	3824	3807	3828	3721	3836	3770	3833	3714	3625	3673	3651	3735	3507	3743	3774	3810	3790	3616	3794	3647	3721	3684	3768	3693	3670	3587	3672	3602	3676	3835	3585	3750	3634	3796	3885	3680	3969	3832	3804
3877	3842	3977	4114	3992	3918	3803	3990	3959	3925	3747	3792	3890	3957	3809	3692	3856	3846	3702	3620	3544	3722	3697	3617	3859	3723	3608	3842	3744	3848	3711	3729	3755	3721	3757	3649	3597	3633	3660	3728	3672	3572	3765	3662	3738	3651	3808	3936	3727	3759
3785	3899	3866	4047	3887	3925	3848	3996	4039	3891	3871	3919	3962	3901	3652	3779	3704	3655	3531	3649	3606	3726	3555	3643	3722	3618	3713	3644	3774	3649	3593	3617	3671	3758	3510	3655	3648	3638	3586	3553	3559	3660	3613	3661	3695	3524	3706	3705	3609	3658
3808	3947	3876	3886	3920	4003	3899	3975	3858	3815	3998	3983	3878	3905	3783	3774	3750	3761	3570	3584	3788	3738	3638	3671	3798	3746	3690	3540	3703	3701	3604	3634	3671	3667	3648	3491	3576	3493	3501	3538	3538	3633	3561	3575	3591	3681	3609	3691	3625	3529
3987	3847	3899	3738	3824	3943	3960	3913	3825	3907	3738	3885	3862	3657	3850	3866	3816	3766	3663	3714	3769	3684	3668	3636	3746	3663	3709	3597	3677	3655	3523	3649	3688	3717	3584	3527	3531	3588	3598	3634	3487	3656	3678	3683	3692	3627	3576	3779	3770	3654
3910	3916	3826	3872	3824	3999	4021	3996	3990	3782	3961	3921	3937	3778	3712	3852	3762	3683	3648	3681	3890	3582	3619	3729	3795	3722	3789	3595	3770	3579	3682	3667	3786	3617	3701	3638	3616	3708	3571	3602	3588	3692	3623	3564	3727	3656	3735	3677	3746	3579
3895	3904	3835	3859	3848	3880	4080	4077	3876	3877	4047	3883	3884	3788	3784	3869	3828	3658	3674	3682	3743	3548	3612	3650	3689	3722	3590	3740	3655	3660	3688	3675	3692	3756	3697	3595	3627	3553	3571	3625	3516	3670	3596	3715	3613	3494	3513	3670	3592	3430
4018	3950	3750	3717	3706	3930	3864	3868	3805	3923	3947	3927	3860	3821	3875	3976	3871	3783	3764	3740	3790	3697	3635	3730	3732	3685	3777	3764	3618	3614	3575	3526	3601	3559	3611	3464	3536	3536	3564	3625	3531	3781	3585	3503	3621	3712	3620	3838	3609	3594
3924	3820	3744	3721	3761	3948	3938	3898	3778	3893	3882	3994	3931	3876	3918	3890	3853	3828	3736	3821	3763	3695	3761	3732	3796	3623	3664	3699	3672	3538	3607	3511	3627	3486	3673	3728	3652	3545	3817	3722	3643	3715	3619	3627	3532	3712	3568	3769	3720	3850
4039	3910	3740	3628	3807	3910	3857	3810	3824	3844	3904	3953	3906	4000	3862	3992	3865	3747	3913	3853	3861	3688	3821	3846	3660	3650	3772	3811	3616	3632	3612	3555	3541	3475	3689	3702	3653	3566	3554	3517	3641	3765	3798	3618	3626	3708	3601	3754	3623	3675
4043	3884	3674	3692	3810	3926	3783	3774	3735	3900	3924	3752	3823	3840	3956	3898	3745	3953	3791	3854	3827	3746	3837	3900	3738	3684	3777	3798	3722	3635	3570	3631	3626	3514	3559	3540	3656	3695	3669	3564	3736	3697	3713	3737	3618	3781	3687	3597	3515	3740
4180	3778	3731	3800	3791	3851	3677	3755	4021	3811	3843	3642	3680	3824	3969	3721	3717	3772	3835	3750	3689	3832	3928	3696	3637	3792	3695	3657	3658	3648	3661	3692	3575	3641	3620	3484	3672	3836	3703	3602	3787	3709	3726	3732	3822	3676	3678	3669	3649	3747
4094	3894	3691	3776	3824	3818	3855	3808	3777	3887	3813	3549	3763	3600	3871	3839	3827	3702	3743	3885	3746	3778	3765	3641	3717	3598	3783	3733	3703	3575	3761	3688	3722	3597	3586	3687	3537	3755	3716	3644	3627	3718	3847	3760	3737	3881	3704	3700	3691	3705
4044	3890	3813	3886	3813	3799	3844	3847	3937	3840	3682	3575	3752	3738	3745	3655	3647	3814	3727	3714	3548	3656	3777	3761	3665	3717	3708	3582	3677	3601	3726	3699	3695	3616	3613	3702	3781	3672	3740	3595	3691	3821	3845	3773	3791	3731	3743	3662	3786	3749
3987	3827	3784	3876	3911	3783	3900	3754	3878	3707	3681	3632	3668	3784	3672	3740	3710	3747	3774	3640	3643	3690	3751	3668	3691	3794	3655	3641	3650	3698	3774	3719	3696	3707	3810	3684	3754	3697	3742	3773	3645	3719	3661	3663	3798	3728	3757	3626	3698	3724
3967	3760	3827	3861	3836	3802	3911	3807	3885	3866	3705	3708	3670	3824	3705	3724	3645	3740	3838	3624	3723	3704	3579	3739	3747	3565	3594	3554	3750	3618	3726	3621	3678	3773	3711	3702	3740	3819	3704	3607	3633	3699	3559	3775	3617	3617	3625	3749	3652	3675
3937	3871	3960	3832	3878	3767	3666	3739	3767	3843	3680	3638	3813	3728	3609	3536	3696	3755	3701	3546	3667	3811	3756	3564	3650	3610	3596	3695	3542	3750	3572	3660	3725	3740	3703	3776	3748	3751	3786	3714	3672	3751	3775	3778	3800	3784	3728	3679	3645	3740
4041	3978	4006	3848	3747	3752	3642	3789	3640	3692	3681	3704	3687	3664	3647	3727	3710	3725	3649	3710	3804	3707	3624	3475	3706	3735	3597	3604	3514	3530	3625	3664	3726	3718	3726	3755	3798	3783	3787	3743	3571	3648	3574	3726	3800	3593	3782	3789	3708	3806
4046	4062	4063	3919	3668	3810	3824	3748	3728	3696	3693	3728	3645	3581	3504	3768	3776	3771	3556	3706	3762	3666	3544	3596	3763	3617	3576	3648	3527	3563	3553	3616	3665	3634	3703	3655	3707	3674	3710	3754	3672	3560	3706	3708	3683	3790	3605	3714	3715	3724
4071	4023	3929	3903	3966	3815	3871	3855	3923	3778	3813	3803	3635	3712	3659	3732	3774	3607	3648	3686	3680	3425	3582	3615	3573	3531	3533	3552	3623	3399	3537	3562	3575	3592	3661	3579	3719	3579	3569	3524	3537	3539	3517	3630	3654	3670	3773	3730	3712	3659
4081	4002	3838	3926	3846	3983	3909	3961	3842	3860	3931	3762	3692	3673	3870	3769	3738	3676	3486	3631	3561	3558	3563	3526	3626	3502	3485	3563	3604	3388	3503	3649	3487	3591	3552	3544	3529	3497	3552	3625	3627	3424	3560	3501	3616	3631	3681	3696	3639	3724
4073	4103	3980	3843	4096	3991	3904	4002	3862	4015	3970	3834	3547	3841	3814	3860	3902	3614	3798	3725	3514	3594	3533	3479	3570	3336	3637	3552	3613	3508	3441	3584	3556	3486	3623	3628	3541	3614	3410	3601	3552	3568	3539	3619	3487	3559	3598	3670	3541	3697
3910	3921	3740	3944	3995	4026	4102	3877	3922	3865	3991	3838	3592	3762	3904	3726	3720	3676	3689	3653	3498	3533	3518	3597	3489	3466	3572	3509	3658	3443	3503	3516	3440	3546	3608	3515	3422	3548	3574	3557	3411	3540	3568	3726	3661	3640	3615	3631	3631	3624
3960	3871	3841	3909	4019	3880	3916	3945	3904	3999	3869	3613	3724	3865	3853	3780	3719	3827	3779	3608	3564	3683	3638	3593	3519	3590	3654	3509	3464	3534	3375	3647	3616	3544	3543	3536	3612	3525	3567	3618	3563	3615	3654	3708	3579	3706	3631	3673	3753	3737
3841	3842	3851	3940	3933	4006	3773	3856	3853	3920	3817	3727	3816	3838	3700	3739	3740	3753	3583	3680	3550	3623	3773	3671	3589	3676	3594	3594	3568	3500	3555	3544	3547	3502	3591	3595	3544	3559	3543	3627	3712	3664	3758	3677	3691	3814	3685	3830	3760	3704
3957	3727	3869	3857	3902	3861	3800	3903	3969	3868	3802	3744	3716	3808	3709	3712	3707	3770	3742	3620	3560	3639	3583	3727	3704	3836	3602	3728	3655	3656	3678	3629	3673	3713	3688	3804	3680	3697	3711	3720	3790	3840	3745	3740	3772	3772	3744	3869	3768	3745
3850	3847	3916	3965	3951	3948	3857	3808	3871	3814	3751	3765	3702	3709	3520	3548	3658	3562	3632	3722	3529	3642	3704	3658	3687	3789	3703	3714	3554	3782	3650	3661	3644	3743	3772	3850	3669	3822	3805	3848	3877	3831	3735	3709	3781	3825	3752	3717	3684	3656
3932	3918	3791	3889	3839	3772	3821	3845	3603	3637	3677	3672	3812	3654	3647	3705	3648	3756	3467	3696	3577	3728	3723	3812	3731	3733	3822	3698	3764	3690	3764	3839	3817	3983	3797	3796	3856	3795	3766	3871	4003	3880	3756	3703	3775	3810	3802	3817	3806	3727
4044	3986	3854	3724	3723	3802	3781	3799	3733	3610	3657	3754	3677	3645	3564	3561	3659	3678	3657	3613	3652	3760	3782	3735	3674	3820	3809	3712	3807	3826	3802	3990	3886	3890	3813	3780	3862	3903	3992	3954	3839	3752	3796	3700	3829	3754	3655	3844	3692	3776
3964	3900	3849	3694	3712	3622	3824	3623	3586	3630	3748	3661	3647	3578	3571	3739	3666	3710	3591	3769	3635	3723	3684	3645	3724	3732	3642	3842	3715	3726	3687	3966	3841	3790	3939	3837	3728	3822	3995	3864	3698	3710	3719	3865	3784	3530	3668	3622	3679	3879
4063	3701	3820	3596	3758	3713	3591	3556	3738	3672	3639	3482	3526	3684	3607	3645	3694	3651	3649	3791	3660	3681	3642	3828	3725	3793	3716	3704	3636	3827	3744	3935	3799	3767	3737	3775	3692	3786	3902	3775	3705	3768	3658	3727	3735	3672	3731	3644	3649	3658
4030	3637	3741	3540	3634	3683	3576	3559	3605	3722	3761	3594	3619	3632	3736	3720	3625	3650	3778	3838	3719	3615	3643	3741	3700	3709	3841	3721	3773	3522	3759	3697	3890	3814	3706	3762	3762	3722	3721	3787	3738	3732	3753	3754	3652	3737	3656	3642	3502	3371
3966	3753	3689	3648	3697	3714	3621	3722	3753	3824	3691	3717	3680	3706	3726	3640	3557	3722	3698	3596	3687	3569	3660	3639	3706	3692	3804	3761	3711	3568	3673	3618	3773	3805	3816	3638	3532	3592	3666	3745	3745	3667	3778	3588	3503	3669	3623	3564	3398	3228
3933	3854	3587	3654	3708	3691	3751	3755	3793	3826	3620	3799	3607	3780	3820	3527	3719	3831	3726	3582	3564	3604	3575	3642	3521	3733	3796	3495	3639	3681	3623	3653	3725	3766	3710	3552	3615	3618	3729	3755	3757	3608	3704	3490	3622	3740	3597	3423	3323	3352
3954	3746	3834	3678	3623	3527	3642	3983	3791	3690	3722	3703	3743	3692	3620	3679	3787	3800	3652	3570	3604	3664	3566	3484	3539	3649	3680	3601	3692	3714	3532	3736	3650	3629	3639	3571	3553	3656	3681	3620	3595	3553	3528	3587	3808	3703	3508	3486	3274	3502
3821	4028	3766	3726	3540	3585	3648	3648	3858	3909	3856	3735	3806	3768	3677	3724	3828	3851	3740	3609	3656	3522	3624	3525	3607	3641	3629	3519	3649	3556	3715	3553	3671	3681	3674	3575	3503	3612	3716	3682	3581	3513	3656	3594	3543	3512	3333	3460	3618	3561
3977	3891	3719	3744	3740	3674	3644	3749	3748	3900	3840	3873	3917	3768	3814	3712	3615	3734	3595	3682	3633	3735	3657	3553	3610	3651	3709	3607	3571	3648	3665	3617	3714	3721	3698	3726	3641	3684	3632	3684	3725	3634	3579	3451	3458	3545	3541	3516	3693	3782
3936	4015	4010	3842	3755	3680	3561	3610	3592	3791	3868	3880	3792	3755	3859	3684	3662	3651	3703	3695	3651	3571	3638	3671	3676	3480	3727	3625	3738	3617	3715	3517	3754	3687	3788	3727	3700	3580	3746	3622	3691	3681	3578	3618	3400	3492	3611	3617	3726	3946
4017	3803	4009	3997	3996	3861	3716	3619	3577	3661	3722	3707	3684	3711	3838	3760	3575	3703	3700	3781	3544	3638	3667	3669	3552	3714	3656	3761	3695	3661	3663	3625	3685	3800	3825	3812	3736	3705	3600	3774	3839	3621	3559	3459	3571	3537	3682	3818	3917	3930
3914	3925	3896	4032	4000	3798	3708	3667	3379	3604	3501	3585	3518	3608	3659	3790	3600	3647	3691	3653	3634	3531	3678	3517	3639	3748	3724	3814	3631	3762	3730	3714	3689	3731	3787	3791	3654	3647	3680	3662	3607	3539	3580	3443	3543	3644	3830	3715	4054	4223
3835	3917	3896	4018	3999	3913	3791	3761	3553	3331	3415	3426	3395	3464	3582	3666	3697	3570	3543	3591	3723	3621	3617	3506	3715	3674	3727	3770	3744	3841	3709	3732	3777	3827	3794	3773	3810	3714	3591	3770	3546	3594	3544	3556	3569	3607	3819	4000	4148	3947
3969	4035	3947	3981	3930	3932	3896	3887	3630	3354	3337	3425	3364	3316	3399	3553	3659	3506	3537	3480	3643	3593	3693	3625	3595	3716	3637	3880	3701	3792	3938	3891	3719	3699	3712	3638	3672	3663	3575	3570	3633	3532	3457	3608	3800	3676	3972	3971	3887	3746
4053	4039	4012	3950	3862	3884	3861	3816	3623	3537	3497	3497	3318	3328	3334	3582	3565	3527	3496	3647	3729	3770	3709	3561	3717	3547	3638	3741	3776	3749	3776	3815	3756	3662	3641	3630	3640	3616	3586	3506	3534	3608	3541	3652	3706	3796	4028	3818	3845	3643
4268	4150	4092	3884	3806	3891	3905	3938	3781	3648	3672	3493	3450	3345	3375	3453	3583	3544	3398	3562	3545	3635	3604	3588	3552	3544	3627	3741	3737	3701	3733	3762	3793	3859	3560	3678	3524	3649	3560	3448	3451	3479	3631	3657	3679	3822	3768	3816	3766	3437
4061	4024	4092	3963	3801	3792	3719	3902	3759	3806	3806	3748	3572	3462	3504	3539	3447	3402	3521	3612	3579	3610	3596	3505	3573	3448	3600	3637	3691	3601	3626	3734	3793	3724	3601	3487	3561	3491	3435	3465	3590	3535	3573	3559	3704	3667	3648	3538	3511	3574
4129	3951	4090	3990	3859	3775	3731	3653	3846	4044	4010	3848	3726	3703	3590	3497	3419	3408	3592	3657	3529	3569	3625	3534	3501	3653	3596	3661	3567	3641	3585	3531	3575	3737	3641	3420	3491	3457	3552	3440	3555	3579	3514	3550	3543	3489	3561	3403	3568	3521
3954	3884	3966	3985	3958	3859	3850	3789	3871	3869	3899	4002	3772	3706	3795	3614	3568	3503	3513	3627	3681	3586	3528	3480	3548	3575	3537	3532	3454	3523	3517	3372	3502	3530	3423	3299	3329	3439	3532	3515	3472	3414	3470	3639	3442	3412	3439	3477	3446	3552
4036	3872	3864	3918	3931	3862	3781	3800	3819	3911	3852	3821	3923	3949	3572	3662	3601	3548	3644	3531	3575	3586	3628	3576	3508	3441	3517	3526	3486	3358	3528	3548	3389	3439	3342	3417	3354	3462	3504	3604	3590	3531	3458	3572	3368	3439	3445	3545	3556	3480
3966	3916	3903	3721	3759	3730	3953	3892	3810	3930	4158	3940	3783	3956	3784	3721	3699	3555	3437	3562	3517	3551	3547	3582	3497	3426	3522	3388	3421	3487	3395	3341	3376	3442	3369	3398	3325	3454	3577	3646	3431	3587	3526	3499	3491	3540	3528	3531	3513	3499
3904	4073	3865	3842	3719	3737	3903	3885	3858	3890	3955	3915	3972	3988	3935	3960	3926	3666	3632	3708	3638	3572	3637	3617	3516	3513	3483	3631	3605	3349	3501	3407	3384	3437	3524	3437	3445	3562	3542	3609	3553	3513	3421	3508	3429	3547	3639	3603	3461	3551
4110	3920	4035	3861	3760	3905	3756	3934	3994	3868	3861	3817	3816	3887	3952	4011	4002	3841	3887	3716	3583	3442	3610	3555	3539	3508	3510	3515	3595	3544	3514	3375	3591	3507	3560	3495	3554	3477	3462	3562	3528	3433	3467	3548	3610	3658	3520	3498	3571	3497
3961	3934	3924	3955	3859	3782	3799	3809	3906	3973	3814	3961	3858	3904	3978	3851	3919	3794	3794	3636	3571	3523	3542	3479	3521	3583	3578	3599	3530	3561	3461	3601	3503	3510	3705	3575	3667	3529	3619	3672	3611	3553	3550	3625	3537	3520	3665	3572	3592	3660
3947	3946	3994	3974	3879	3780	3722	3741	3912	3902	3910	4003	3990	3988	3991	3977	4052	3972	3898	3823	3683	3584	3568	3568	3587	3512	3556	3397	3431	3520	3366	3613	3598	3667	3700	3579	3609	3735	3587	3586	3654	3662	3515	3619	3718	3688	3541	3729	3593	3663
3965	3901	3898	4027	3979	3856	3775	3921	3830	3877	3934	3934	3976	3862	3836	3849	4012	3907	3994	3855	3796	3513	3649	3534	3361	3452	3454	3438	3465	3482	3489	3590	3580	3722	3610	3523	3663	3548	3479	3647	3601	3587	3772	3609	3765	3515	3580	3513	3658	3665
3940	3895	4069	3860	3933	3858	3843	3857	3847	3783	3933	3899	3938	3940	3950	3859	3833	3940	3784	3776	3745	3593	3617	3569	3583	3444	3416	3342	3431	3505	3450	3444	3561	3516	3570	3692	3419	3599	3496	3656	3460	3622	3583	3689	3634	3508	3521	3543	3684	3652
4066	3851	3940	3870	3879	3912	3887	3851	3994	3900	3960	3896	3923	3755	3891	3940	3908	3880	3915	3947	3975	3768	3633	3711	3503	3328	3320	3366	3384	3642	3581	3374	3454	3477	3527	3568	3612	3657	3558	3546	3538	3505	3608	3573	3592	3647	3582	3463	3538	3481
3994	3899	3949	3885	4025	4002	3882	3757	3849	3902	3928	3830	3817	3889	3793	3912	3773	3653	3865	3866	3752	3835	3777	3856	3616	3496	3368	3496	3438	3644	3477	3506	3474	3504	3484	3568	3656	3443	3432	3670	3560	3588	3561	3552	3559	3481	3435	3530	3493	3576
3926	3875	3912	3926	3788	3888	3813	3708	3874	3987	3910	3797	3768	3804	3864	3783	3845	3810	3899	3793	3768	3863	3810	3788	3754	3628	3498	3505	3509	3618	3542	3511	3460	3443	3343	3595	3555	3470	3556	3452	3494	3538	3473	3519	3568	3623	3574	3468	3585	3501
3923	3831	3781	3824	3823	3735	3776	3759	3789	3865	3835	3926	4000	3938	3838	3632	3690	3717	3805	3751	3739	3668	3743	3787	3751	3737	3584	3667	3431	3448	3412	3542	3642	3423	3405	3448	3505	3494	3624	3528	3587	3367	3643	3542	3555	3488	3459	3551	3557	3476
3867	3896	3846	3856	3848	3642	3873	3790	3840	3876	3812	3736	3895	3890	3813	3799	3843	3956	3869	3813	3825	3809	3907	3829	3870	4006	3807	3728	3594	3634	3489	3575	3539	3431	3469	3372	3582	3555	3490	3499	3338	3525	3425	3500	3505	3572	3508	3581	3585	3563
3927	3904	3858	3753	3772	3819	3779	3770	3662	3869	3937	3881	3894	3822	3694	3660	3658	3678	3717	3925	3781	3774	3682	3723	3909	3875	3849	3750	3673	3632	3570	3550	3595	3427	3560	3555	3461	3580	3522	3498	3421	3580	3431	3451	3552	3693	3590	3579	3540	3506
3911	3784	3675	3724	3800	3880	3682	3767	3788	3674	3696	3757	3771	3658	3917	3888	3745	3941	3760	3967	3945	3907	3882	3703	3929	3890	3892	3846	3798	3779	3669	3446	3558	3556	3447	3448	3431	3447	3447	3514	3508	3526	3472	3488	3631	3651	3427	3573	3498	3505
4000	3829	3814	3842	3867	3835	3737	3789	3734	3901	3883	3875	3785	3672	3717	3745	3645	3737	3727	3652	3606	3802	3589	3670	3771	3832	3868	3982	3856	3735	3636	3590	3538	3470	3470	3639	3391	3444	3574	3529	3403	3500	3476	3419	3467	3389	3446	3461	3381	3391
3943	3877	3906	3850	3884	3807	3865	3905	3891	3954	3756	3746	3877	3854	3903	3863	4003	4019	3836	3892	3866	3904	3906	3861	3755	3821	3836	3871	3838	3896	3897	3580	3599	3499	3477	3314	3399	3477	3488	3427	3535	3348	3338	3512	3324	3362	3348	3458	3457	3521
3909	3903	3884	4015	3864	3874	3886	3873	3811	3873	3823	3926	3892	3768	3713	3732	3593	3646	3581	3528	3653	3562	3695	3788	3799	3844	3863	3960	3844	3721	3897	3761	3620	3457	3374	3330	3469	3443	3390	3368	3484	3473	3364	3447	3408	3324	3410	3386	3489	3438
4034	4053	3944	3923	3862	3988	3922	4024	4016	3947	3890	3862	3674	3706	3806	3854	4001	4037	3857	3979	3817	3873	3876	3791	3751	3721	3705	3764	3908	3794	3878	3672	3612	3591	3330	3279	3541	3271	3315	3386	3542	3340	3434	3433	3322	3271	3278	3265	3317	3475
4165	3899	3929	3933	4037	3985	4113	4024	3894	3780	3935	3837	3923	3967	3900	3901	3907	3796	3674	3695	3761	3726	3699	4020	3811	3917	3912	3805	3698	3633	3705	3823	3811	3550	3460	3456	3346	3427	3400	3233	3464	3467	3380	3425	3272	3415	3331	3303	3337	3308
3956	4028	3986	3898	3976	4026	3940	4027	4017	3989	3976	3844	3839	3926	3849	4072	3863	3978	3932	3924	3841	3778	3958	3711	3894	3781	3794	3873	3955	3707	3736	3735	3846	3834	3586	3419	3409	3367	3309	3412	3461	3273	3208	3469	3282	3409	3286	3251	3187	3175
4130	4052	4010	3982	3827	3911	3937	4112	4049	3965	3913	3817	3938	3932	4188	3964	3817	3898	3923	3936	3871	3920	4007	3950	4047	4017	3874	3835	3751	3752	3855	3859	3853	3858	3745	3606	3445	3548	3368	3268	3436	3336	3302	3296	3286	3203	3162	3154	3266	3401
4029	3956	4024	3893	3772	3771	3824	4000	3841	3899	3785	3849	3874	4044	3873	3931	3852	3749	3902	3797	3832	3853	3915	3863	3822	3886	3947	4033	3841	3913	3813	3744	3889	3769	3631	3832	3860	3467	3550	3483	3227	3248	3228	3203	3191	3151	3135	3168	3258	3255
4227	4182	3800	3847	3944	4006	3888	3867	3945	4069	3899	3851	3764	3851	3931	3803	3786	3894	3893	3813	3827	3678	3940	3758	3815	3815	3803	3785	3818	3914	4027	3801	3756	3864	3858	3923	3840	3713	3538	3507	3301	3115	3152	3244	3054	3007	2973	2929	3187	3441
4133	3835	4038	3975	3779	3905	3904	4016	3907	3810	3656	3917	3801	3855	4008	3977	4025	3911	3968	3952	3959	3882	3844	3777	3775	3786	3870	3816	3740	3849	3978	3946	3989	3952	4021	3914	3933	3783	3809	3361	3547	3299	3066	3076	3012	2818	2867	3054	3091	3161
4076	4023	4010	3831	3914	3982	3941	3811	3708	3751	3844	3916	3771	3885	3997	3950	3794	3749	3743	3857	3647	3851	3804	3836	3905	3859	3767	3768	3871	3901	3772	3718	3897	4008	3800	3787	3744	3807	3739	3671	3377	3340	3248	3079	2890	2828	2898	2989	3132	2924
3894	3987	3868	3983	4004	3935	3785	3927	4120	3937	3985	3702	3731	3574	3672	3682	3705	3683	3694	3725	3716	3518	3648	3580	3565	3676	3672	3791	3890	3766	3742	3913	3774	3753	3755	3888	3731	3690	3797	3793	3719	3536	3404	3173	2865	2771	2958	3041	2770	2729
3971	3938	4115	4055	3669	3795	3878	3937	4052	3851	3669	3610	3703	3843	3876	4093	3844	4146	3985	4093	4028	3987	3895	3834	3636	3600	3581	3657	3702	3825	3748	3810	3821	3939	3754	3616	3723	3711	3810	3659	3734	3656	3293	3256	3021	2942	3005	2981	2765	2753
3955	4004	3918	3708	3813	3978	4008	3777	3589	3718	3801	3719	4049	3970	3992	3940	3860	3890	3854	3813	3997	3957	4049	3953	3926	3805	3795	3654	3512	3682	3696	3688	3697	3808	3837	3707	3565	3801	3727	3586	3769	3619	3616	3398	3412	3231	2992	2951	2597	2545
3983	3930	3668	3967	4055	3802	3704	3740	3736	3953	3860	3744	3648	3731	3636	3609	3644	3520	3464	3541	3546	3513	3538	3689	3771	3854	3928	3892	3830	3723	3805	3823	3552	3691	3591	3895	3670	3655	3834	3718	3607	3537	3706	3813	3794	3572	3128	2754	2613	2894
4043	3771	3978	4015	3900	3619	3683	3814	3963	3881	3752	3700	3551	3640	3755	3741	3833	3857	3891	3858	3781	3745	3752	3620	3444	3444	3552	3724	3801	3825	3794	3797	3779	3613	3672	3694	3918	3871	3698	3668	3770	3653	3959	4011	4011	3740	3334	2862	2806	3238
3928	3916	4073	3880	3758	3784	3974	3806	3693	3658	3688	3779	3869	3749	3819	3942	3850	4027	4021	4146	4187	4196	4249	4080	3885	3726	3545	3475	3661	3767	3794	3748	3666	3809	3702	3794	3839	3873	3617	3661	3818	3868	3966	4088	4030	3734	3371	3232	3264	3536
4173	4234	3845	3646	4031	3917	3808	3633	3573	3725	3885	3839	3764	3824	3736	3702	3949	3794	3852	3928	3854	4029	3991	4095	4230	4175	4147	3766	3625	3574	3620	3708	3719	3811	3829	3659	3639	3692	3803	3647	3940	4168	4078	3924	3742	3617	3473	3682	3668	3501
4233	3874	3754	3966	4145	3775	3745	3685	3643	3575	3612	3696	3844	3866	3836	3843	3871	3683	3727	3691	3588	3629	3642	3597	3799	3945	4131	4114	3889	3566	3682	3708	3768	3827	3927	3857	3514	3447	3922	3956	3975	4289	4099	3831	3521	3436	3526	3838	3768	3434
4105	3763	3914	4177	3768	3748	3860	3760	3864	3745	3841	3968	3977	4034	3819	3731	3659	3626	3649	3663	3708	3652	3558	3420	3416	3456	3701	3801	4048	3951	3787	3692	3760	3709	3620	3860	3724	3561	3839	4179	4024	4005	3902	3674	3281	3518	3555	3574	3523	3299
3699	3784	3915	3949	3530	3733	3708	3880	3821	3992	4060	4043	3786	3698	3430	3439	3505	3491	3678	3632	3733	3852	3807	3794	3595	3511	3429	3453	3689	3815	3978	3747	3873	3664	3620	3734	3865	3955	3701	4106	4160	3785	3677	3646	3565	3454	3468	3321	3381	3450
3640	4097	3987	3624	3647	3767	3851	3832	3836	3977	4033	3571	3601	3420	3412	3495	3706	3879	4011	3843	3966	4042	3951	3927	3815	3698	3452	3400	3412	3583	3774	3850	3790	3715	3555	3505	3852	3988	3918	3846	3791	3691	3408	3492	3531	3396	3413	3491	3351	3767
3761	3894	3638	3429	3736	3835	3734	3765	4029	3989	3577	3395	3399	3551	3745	4222	4308	4380	4574	4272	4127	4179	4158	4008	3829	3910	3786	3592	3568	3480	3653	3850	3806	3656	3690	3789	3817	3894	4067	3610	3677	3474	3416	3451	3479	3293	3313	3647	3566	3918
3969	3654	3337	3578	3913	3860	3881	3871	3766	3656	3441	3358	3654	4187	4524	4873	4876	4768	4688	4479	4414	4348	4081	4149	4074	3858	3942	3777	3708	3568	3353	3567	3647	3752	3808	3877	3865	3876	3858	3406	3232	3411	3457	3452	3397	3369	3569	3863	3935	3861
4133	3567	3384	3706	3876	3812	3768	3735	3505	3359	3468	3928	4339	4810	4980	4728	4620	4489	4180	4258	4197	4193	4240	4184	4028	3950	3971	3853	3732	3627	3430	3400	3603	3708	3706	3710	3854	3566	3598	3589	3225	3512	3523	3342	3488	3586	3781	3870	3922	3684
3911	3329	3567	3828	3857	3621	3611	3501	3288	3415	3703	4343	4806	4859	4765	4290	3913	3741	3557	3529	3524	3672	3923	3940	3904	3750	3776	3846	3706	3705	3488	3275	3417	3621	3624	3770	3719	3425	3445	3694	3488	3457	3434	3455	3577	3788	3910	4022	4005	3648
3925	3577	3751	3786	3744	3603	3566	3495	3400	3758	4251	4671	4651	4647	4012	3538	3073	2916	2686	2787	2864	3087	3295	3678	3776	3940	3875	3570	3846	3744	3712	3480	3292	3459	3677	3723	3720	3352	3382	3656	3635	3312	3469	3532	3804	3814	4030	3889	3814	3455
3882	3572	3911	3877	3583	3572	3596	3457	3652	4048	4552	4736	4451	3820	3224	2592	2429	2366	2379	2414	2393	2629	2817	3208	3508	3835	3987	3764	3636	3847	3693	3373	3246	3306	3788	3980	3901	3352	3310	3515	3668	3309	3530	3860	3860	4054	4168	3839	3681	3398
3651	3743	3975	3776	3535	3542	3364	3457	3885	4424	4822	4412	3850	3168	2577	2294	2300	2272	2378	2325	2397	2401	2536	2792	3321	3658	3897	3644	3663	3758	3741	3697	3359	3346	3707	4027	3963	3421	3321	3436	3609	3393	3435	3833	3985	3999	4042	3826	3641	3574
3705	3762	4003	3861	3459	3412	3430	3737	4222	4517	4639	4036	3359	2749	2319	2280	2415	2567	2718	2647	2593	2476	2469	2573	2871	3551	3577	3721	3582	3652	3766	3692	3452	3255	3536	4055	3840	3518	3327	3353	3635	3535	3246	3732	3922	3998	3924	3868	3730	3564
3481	3695	4057	3914	3487	3422	3488	3673	4082	4518	4228	3693	3038	2426	2368	2507	2840	3077	3100	2955	2887	2608	2491	2441	2731	3129	3687	3777	3781	3789	3737	3803	3609	3373	3534	3854	3863	3569	3445	3466	3579	3474	3231	3544	3708	3688	3865	3733	3824	3924
3444	3578	3904	3579	3482	3537	3634	3712	4049	4257	4128	3685	2861	2471	2272	2598	3015	3257	3422	3311	3188	2849	2558	2478	2601	3007	3767	4067	3947	3889	3838	3885	3634	3514	3482	3827	3716	3567	3504	3506	3478	3387	3237	3417	3448	3520	3625	3854	3896	4034
3579	3473	3919	3585	3481	3607	3804	3847	3986	4154	3859	3377	2760	2459	2565	2804	3131	3473	3656	3578	3364	2935	2528	2346	2525	2971	3665	4152	4139	3908	3877	3937	3762	3405	3556	3886	3810	3657	3650	3581	3516	3403	3339	3315	3317	3344	3588	3680	3859	3860
3641	3703	3776	3699	3441	3645	3888	4059	4134	4048	3855	3425	2844	2615	2532	2746	3079	3527	3610	3526	3239	2877	2392	2337	2485	2974	3685	4024	3957	3723	3856	3891	3571	3575	3671	3854	3914	3544	3704	3692	3462	3346	3262	3468	3426	3290	3538	3455	3734	3758
3668	3668	3724	3619	3417	3569	3897	3934	4136	4146	3839	3433	3034	2613	2470	2687	2924	3086	3329	3256	3084	2575	2306	2211	2416	3144	3555	3797	3691	3603	3582	3563	3593	3580	3732	4067	3907	3573	3761	3669	3647	3420	3455	3441	3306	3242	3241	3317	3498	3816
3655	3551	3731	3700	3395	3617	3967	4157	4132	4122	3921	3582	3075	2775	2627	2562	2711	2782	2957	2920	2600	2339	2201	2174	2674	3227	3592	3759	3665	3563	3391	3315	3168	3391	3788	4060	3650	3464	3863	3790	3568	3582	3542	3473	3337	3295	3350	3420	3434	3729
3606	3626	3733	3573	3546	3496	3687	4053	4205	4109	4010	3882	3378	2978	2642	2524	2504	2470	2487	2389	2325	2153	2072	2240	2897	3321	3880	3776	3879	3408	3404	3045	3079	3224	3925	4073	3554	3543	3970	3844	3782	3762	3534	3458	3387	3455	3448	3406	3426	3431
3786	3649	3686	3855	3612	3315	3628	4018	4121	4212	4112	3795	3579	3312	2841	2614	2432	2339	2342	2221	2184	2186	2305	2581	3232	3883	4175	4013	3610	3278	3084	3236	3125	3189	3608	3801	3434	3704	3849	3811	3799	3789	3682	3619	3448	3457	3454	3352	3352	3232
3772	3572	3565	3760	3608	3455	3478	3733	4054	4113	4176	4033	3806	3684	3234	2982	2671	2512	2320	2256	2347	2539	2738	3130	3772	4378	4544	4040	3400	2978	3037	3020	3100	3232	3462	3453	3310	3831	3996	3643	3843	3982	3581	3712	3637	3585	3313	3214	3252	3277
3668	3641	3622	3790	3798	3427	3455	3682	3944	4135	4050	4021	3954	3857	3686	3469	3294	3062	2832	3053	2992	3241	3333	3890	4393	4549	4582	3982	3384	3137	3144	3178	3169	3221	3500	3276	3242	3804	3965	3513	3832	3819	3861	3798	3793	3823	3272	3168	3342	3658
3567	3670	3735	3736	3833	3650	3383	3409	3780	3958	4030	4177	4062	4061	4134	3957	3819	3749	3674	3667	3915	4035	4380	4463	4679	4526	4135	3674	3469	3335	3200	3123	3229	3505	3563	3119	3145	3742	3611	3610	3946	3784	3674	3894	3788	3794	3390	3490	3476	3866
3529	3525	3593	3713	3907	3914	3507	3399	3686	3839	3958	4145	3942	3974	4009	4025	4204	4162	4168	4357	4474	4652	4876	4628	4316	3948	3585	3393	3484	3501	3549	3322	3441	3477	3479	3178	3346	3547	3255	3620	3864	3682	3874	3804	3878	3667	3619	3661	3635	3700
3610	3560	3554	3624	3758	3801	3727	3514	3531	3622	3986	4166	4091	4016	3945	4053	4115	4296	4380	4390	4424	4411	4550	4051	3612	3261	3107	3146	3460	3786	3682	3599	3462	3432	3156	3213	3534	3394	3107	3623	3809	3740	3903	3746	3742	3790	3897	3799	3855	3572
3752	3483	3391	3636	3672	3931	3889	3652	3368	3421	3679	3950	3919	3896	3939	3860	3842	3889	3961	4023	3867	3796	3616	3480	3134	2992	3169	3489	3665	3787	3732	3817	3813	3346	3094	3329	3610	3244	3038	3497	3458	3620	3858	3649	3804	3825	4099	3850	3888	3575
3821	3537	3444	3582	3738	3666	3810	3929	3551	3489	3429	3600	3732	3888	3926	3729	3534	3523	3395	3530	3364	3228	3197	3169	3184	3289	3539	3712	3722	3800	3833	3978	3614	3284	3428	3583	3372	3286	3304	3487	3207	3548	3748	3651	3907	4165	4104	3985	3866	3524
3819	3828	3521	3541	3723	3610	3889	3869	3895	3615	3310	3379	3525	3717	3645	3634	3686	3566	3438	3341	3447	3371	3203	3373	3705	3710	3906	3659	3603	3665	3705	3585	3549	3711	3943	3568	3177	3219	3546	3353	3153	3222	3478	3786	3997	4131	3814	3744	3645	3593
3708	3841	3733	3571	3535	3677	3666	3836	3916	3938	3818	3582	3436	3485	3468	3468	3373	3646	3568	3545	3592	3445	3509	3642	3671	3852	3676	3607	3468	3370	3354	3370	3665	4114	4025	3399	3304	3425	3570	3228	3302	3204	3341	3662	4026	4071	3769	3783	3358	3557
3838	3707	3786	3667	3575	3812	3709	3738	3735	4013	4139	4006	3891	3646	3511	3297	3408	3495	3504	3581	3511	3564	3601	3631	3717	3626	3651	3390	3439	3404	3302	3456	3932	4032	3697	3576	3761	3578	3259	3244	3307	3310	3340	3588	3866	3884	3851	3721	3443	3427
3889	3570	3587	3746	3764	3781	3746	3709	3713	3635	3860	3997	4187	4101	3998	3768	3585	3545	3522	3559	3595	3521	3587	3599	3684	3518	3517	3376	3406	3583	3485	3664	3646	3641	3549	3897	3955	3461	3340	3439	3275	3440	3663	3628	3627	3499	3769	3583	3773	3266
3941	3826	3607	3473	3713	3719	3841	3806	3864	3658	3525	3599	3734	4169	4125	4055	4045	4017	3826	3928	3731	3725	3594	3447	3537	3448	3425	3434	3590	3753	3811	3645	3431	3509	3642	4054	3722	3627	3676	3505	3385	3606	3701	3612	3266	3247	3335	3602	3809	3354
3731	3734	3733	3589	3499	3717	3805	3916	3857	3992	3816	3552	3424	3546	3584	3665	3781	3681	3704	3863	3693	3550	3449	3284	3438	3469	3474	3550	3614	3821	3627	3443	3408	3636	3694	3491	3668	3940	4014	3710	3551	3503	3611	3530	3188	3141	3027	3457	3539	3580
3685	3604	3871	3553	3661	3525	3541	3791	3834	4048	3924	3849	3924	3746	3632	3424	3398	3439	3319	3453	3373	3530	3444	3336	3478	3527	3635	3633	3530	3451	3475	3676	3572	3626	3358	3409	3799	3931	3913	3806	3810	3600	3374	3306	3380	3186	3191	3297	3471	3508
3808	3611	3523	3646	3737	3630	3520	3613	3745	3912	3699	3905	3972	4090	4037	3895	3734	3767	3643	3656	3770	3768	3720	3541	3527	3559	3554	3517	3407	3404	3681	3733	3547	3275	3399	3661	3552	3644	3702	4132	3809	3700	3346	3331	3300	3565	3591	3372	3564	3600
3751	3851	3607	3630	3669	3618	3564	3682	3681	3713	3735	3713	3675	3780	3842	3990	4009	3937	3899	3945	3941	3791	3577	3399	3307	3391	3502	3417	3622	3548	3542	3522	3369	3568	3594	3497	3540	3410	3619	3902	3693	3710	3549	3200	3389	3720	3427	3320	3417	3772
3787	3760	3724	3639	3567	3577	3672	3663	3772	3802	3918	3833	3599	3570	3508	3677	3563	3561	3516	3527	3553	3462	3408	3377	3411	3615	3654	3576	3567	3263	3293	3494	3757	3742	3623	3565	3531	3626	3510	3450	3690	3978	3491	3443	3651	3421	3414	3348	3517	3759
3684	3576	3550	3678	3795	3602	3454	3487	3603	3734	3875	3914	3887	3801	3767	3623	3732	3594	3673	3591	3529	3664	3730	3680	3575	3518	3456	3269	3318	3359	3530	3678	3608	3407	3563	3625	3610	3511	3337	3512	3641	3704	3759	3898	3636	3624	3479	3526	3777	3798
3710	3543	3635	3667	3846	3750	3532	3494	3555	3545	3761	3861	3800	3646	3699	3898	3855	3833	3770	3787	3686	3849	3614	3643	3560	3636	3567	3431	3407	3498	3470	3595	3627	3584	3626	3582	3539	3529	3452	3427	3425	3683	3897	3691	3731	3738	3642	3709	3645	3795
3672	3494	3710	3807	3786	3624	3649	3668	3672	3612	3674	3679	3542	3602	3727	3893	3821	3737	3562	3601	3629	3642	3816	3667	3626	3680	3550	3616	3544	3381	3349	3582	3648	3513	3429	3427	3675	3736	3616	3428	3575	3686	3585	3715	3746	3574	3748	3531	3586	3507
3572	3459	3600	3734	3755	3664	3495	3394	3579	3742	3856	3680	3655	3541	3601	3710	3791	3706	3580	3583	3617	3716	3662	3738	3537	3480	3555	3455	3503	3613	3450	3566	3529	3612	3528	3522	3388	3534	3601	3525	3728	3454	3713	3583	3426	3478	3503	3418	3581	3541
3583	3569	3567	3618	3714	3673	3542	3476	3460	3575	3631	3616	3771	3657	3628	3666	3844	3729	3680	3856	3766	3841	3799	3673	3604	3575	3535	3568	3548	3558	3566	3560	3501	3525	3603	3609	3453	3688	3739	3496	3517	3555	3510	3398	3360	3468	3348	3405	3317	3496
3565	3557	3537	3616	3481	3674	3614	3592	3563	3610	3510	3613	3458	3540	3361	3543	3625	3569	3657	3576	3635	3616	3642	3592	3553	3492	3517	3635	3653	3593	3450	3415	3578	3462	3433	3587	3716	3686	3644	3512	3662	3616	3392	3509	3454	3467	3478	3332	3572	3498
3626	3511	3478	3535	3626	3642	3553	3547	3437	3463	3546	3766	3767	3686	3525	3396	3511	3646	3621	3615	3534	3687	3749	3720	3692	3660	3839	3740	3645	3512	3455	3502	3405	3438	3492	3558	3668	3762	3665	3673	3548	3446	3559	3501	3430	3572	3590	3569	3568	3713
3627	3733	3446	3488	3589	3793	3771	3592	3429	3620	3492	3482	3556	3593	3453	3453	3681	3684	3773	3772	3688	3568	3711	3581	3661	3567	3603	3689	3673	3641	3555	3487	3432	3361	3555	3668	3533	3730	3595	3427	3521	3515	3482	3632	3602	3540	3692	3506	3624	3611
3721	3365	3431	3534	3701	3706	3601	3559	3430	3533	3711	3620	3541	3580	3462	3290	3348	3624	3512	3554	3400	3344	3374	3600	3702	3881	3783	3790	3762	3558	3505	3542	3454	3471	3615	3525	3626	3588	3481	3616	3581	3498	3516	3677	3603	3629	3517	3586	3634	3583
3716	3545	3343	3306	3600	3669	3727	3475	3395	3275	3505	3562	3499	3485	3413	3538	3548	3770	3781	3769	3614	3639	3706	3664	3686	3692	3702	3560	3597	3626	3534	3552	3543	3649	3541	3524	3598	3526	3553	3609	3537	3577	3609	3662	3638	3598	3604	3607	3420	3610
3648	3433	3430	3437	3561	3651	3587	3592	3419	3544	3613	3693	3627	3372	3363	3390	3500	3488	3558	3439	3424	3359	3509	3666	3680	3624	3743	3707	3722	3613	3496	3674	3643	3574	3563	3468	3628	3590	3538	3653	3591	3532	3751	3588	3674	3668	3605	3616	3460	3367
3591	3465	3516	3524	3531	3633	3676	3412	3371	3409	3478	3484	3568	3523	3530	3523	3531	3565	3604	3481	3574	3626	3647	3842	3641	3622	3440	3553	3671	3670	3604	3688	3715	3568	3642	3407	3559	3535	3521	3586	3595	3718	3689	3643	3689	3510	3607	3467	3362	3455
3581	3396	3361	3505	3656	3682	3511	3398	3536	3524	3496	3575	3522	3506	3455	3468	3399	3536	3503	3372	3463	3619	3551	3743	3727	3641	3557	3524	3667	3712	3589	3657	3590	3610	3576	3459	3614	3516	3665	3856	3618	3788	3683	3691	3518	3545	3503	3568	3505	3481
3581	3486	3414	3518	3640	3506	3441	3358	3374	3401	3519	3418	3478	3616	3369	3440	3313	3396	3394	3480	3542	3652	3630	3654	3535	3547	3592	3480	3644	3835	3767	3748	3578	3488	3424	3460	3554	3624	3599	3694	3820	3730	3652	3592	3542	3497	3568	3541	3583	3653
3583	3477	3392	3404	3558	3576	3587	3505	3328	3322	3462	3628	3571	3350	3491	3274	3348	3375	3444	3353	3336	3550	3615	3552	3608	3557	3511	3683	3622	3599	3563	3585	3627	3759	3541	3479	3455	3634	3551	3654	3624	3584	3820	3543	3596	3523	3574	3640	3541	3555
3649	3482	3458	3402	3570	3436	3576	3487	3356	3375	3476	3638	3582	3426	3487	3344	3317	3432	3409	3472	3363	3576	3610	3579	3561	3530	3535	3682	3589	3722	3565	3632	3636	3573	3635	3536	3734	3662	3654	3563	3656	3547	3490	3531	3542	3570	3614	3512	3629	3576
3537	3514	3543	3472	3524	3567	3436	3538	3521	3393	3499	3569	3557	3521	3354	3311	3414	3342	3460	3485	3436	3455	3539	3439	3489	3479	3548	3641	3660	3724	3611	3533	3606	3677	3599	3604	3619	3658	3653	3406	3488	3621	3569	3581	3515	3655	3624	3700	3721	3738
3581	3524	3482	3411	3539	3617	3565	3552	3369	3380	3458	3492	3630	3626	3461	3442	3438	3485	3515	3547	3375	3580	3553	3574	3595	3479	3494	3499	3557	3630	3540	3545	3619	3578	3752	3674	3660	3443	3572	3471	3439	3550	3626	3538	3616	3703	3848	3738	3763	3744
3542	3374	3379	3456	3649	3531	3525	3536	3434	3593	3613	3614	3682	3598	3400	3329	3390	3421	3336	3297	3258	3315	3434	3482	3513	3501	3459	3560	3515	3531	3479	3607	3664	3693	3648	3686	3536	3644	3548	3434	3409	3622	3606	3637	3692	3737	3727	3803	3818	3690
3580	3436	3377	3322	3571	3603	3584	3505	3410	3447	3537	3578	3642	3468	3467	3392	3461	3538	3462	3465	3309	3337	3378	3494	3503	3565	3538	3527	3593	3478	3377	3489	3595	3661	3562	3559	3501	3508	3385	3424	3228	3499	3556	3682	3661	3711	3898	3744	3609	3634
3586	3436	3381	3274	3583	3712	3528	3406	3381	3401	3551	3500	3545	3564	3518	3350	3406	3589	3568	3426	3316	3322	3559	3557	3535	3496	3513	3489	3457	3417	3485	3538	3656	3682	3705	3649	3415	3464	3234	3278	3359	3419	3644	3598	3557	3686	3693	3672	3612	3645
3481	3330	3382	3372	3574	3518	3490	3565	3492	3469	3506	3516	3444	3498	3371	3313	3393	3537	3438	3383	3273	3133	3374	3408	3418	3468	3487	3338	3390	3464	3470	3444	3600	3822	3519	3504	3516	3326	3288	3302	3259	3473	3502	3484	3652	3648	3742	3632	3549	3648
3476	3322	3456	3329	3554	3682	3549	3441	3451	3439	3513	3522	3495	3419	3408	3321	3474	3503	3448	3422	3082	3256	3403	3395	3397	3345	3323	3417	3379	3400	3437	3452	3591	3677	3667	3488	3493	3480	3292	3399	3413	3474	3500	3543	3580	3583	3633	3580	3510	3548
3418	3310	3292	3509	3684	3620	3386	3393	3367	3490	3468	3617	3672	3473	3328	3525	3487	3553	3369	3485	3407	3445	3534	3622	3446	3337	3387	3306	3321	3390	3357	3457	3496	3551	3543	3485	3498	3423	3296	3290	3275	3424	3638	3501	3304	3629	3492	3508	3475	3479
3385	3157	3294	3503	3496	3624	3416	3533	3379	3457	3542	3621	3530	3461	3341	3548	3498	3491	3539	3334	3328	3285	3493	3482	3399	3286	3403	3443	3410	3332	3394	3466	3613	3644	3555	3296	3308	3297	3344	3436	3530	3468	3520	3331	3503	3433	3437	3347	3356	3364
3379	3227	3226	3439	3596	3603	3491	3492	3428	3443	3513	3515	3576	3469	3394	3558	3529	3429	3417	3293	3238	3308	3566	3399	3423	3269	3237	3416	3349	3412	3455	3414	3484	3446	3512	3363	3396	3417	3570	3511	3459	3473	3465	3376	3536	3297	3403	3371	3387	3410
3308	3255	3222	3386	3628	3418	3265	3425	3454	3539	3703	3624	3504	3494	3368	3543	3541	3529	3404	3327	3351	3375	3580	3593	3282	3269	3429	3369	3452	3512	3350	3573	3568	3497	3315	3386	3402	3397	3456	3263	3467	3307	3465	3342	3359	3352	3345	3227	3303	3453
3311	3354	3332	3404	3482	3523	3391	3320	3296	3478	3692	3584	3491	3495	3463	3579	3585	3507	3379	3241	3359	3493	3534	3595	3489	3345	3350	3416	3388	3421	3350	3556	3564	3526	3384	3230	3396	3441	3363	3515	3474	3429	3296	3274	3278	3290	3362	3276	3261	3381
3298	3320	3394	3308	3371	3435	3473	3344	3469	3572	3524	3398	3363	3309	3443	3640	3605	3473	3403	3363	3543	3522	3556	3594	3232	3251	3355	3365	3444	3468	3458	3429	3407	3386	3455	3268	3409	3481	3350	3438	3408	3348	3326	3265	3208	3206	3235	3245	3335	3588
3202	3305	3372	3435	3503	3429	3515	3324	3513	3501	3410	3577	3417	3600	3471	3565	3623	3391	3332	3335	3392	3689	3532	3446	3499	3337	3393	3546	3481	3534	3540	3485	3481	3386	3205	3381	3429	3488	3367	3290	3468	3369	3351	3252	3199	3244	3195	3343	3401	3467
3291	3196	3349	3468	3463	3327	3335	3365	3337	3531	3517	3391	3510	3441	3624	3594	3539	3537	3368	3488	3616	3676	3544	3324	3233	3227	3379	3485	3524	3433	3477	3441	3325	3246	3264	3341	3416	3409	3439	3410	3376	3300	3269	3215	3209	3307	3157	3362	3376	3500
3392	3256	3384	3472	3543	3215	3270	3362	3510	3443	3486	3427	3323	3328	3395	3602	3511	3426	3309	3545	3483	3631	3560	3428	3281	3253	3529	3596	3601	3487	3503	3409	3518	3287	3203	3306	3515	3404	3453	3513	3373	3101	3209	3297	3207	3284	3268	3410	3465	3436
3381	3350	3425	3598	3424	3269	3278	3394	3367	3563	3502	3361	3418	3513	3544	3592	3517	3476	3476	3498	3594	3585	3627	3438	3259	3346	3626	3596	3552	3563	3439	3559	3333	3313	3374	3348	3410	3316	3324	3482	3337	3278	3212	3135	3286	3201	3357	3312	3454	3482
3483	3535	3385	3378	3279	3202	3235	3463	3371	3504	3502	3337	3357	3442	3456	3494	3404	3393	3364	3463	3641	3509	3387	3390	3327	3431	3642	3505	3572	3516	3555	3484	3440	3281	3389	3418	3408	3476	3466	3378	3411	3215	3139	3181	3179	3290	3303	3459	3507	3553
3489	3531	3392	3497	3316	3208	3320	3444	3500	3429	3357	3315	3330	3392	3486	3532	3563	3333	3308	3505	3572	3633	3538	3410	3350	3611	3514	3548	3589	3535	3492	3453	3348	3293	3399	3587	3468	3561	3409	3485	3304	3402	3193	3290	3232	3237	3332	3482	3573	3590
3549	3481	3502	3342	3350	3360	3342	3466	3465	3455	3421	3308	3238	3361	3423	3503	3397	3329	3391	3509	3546	3479	3378	3324	3305	3429	3514	3547	3518	3508	3588	3453	3466	3405	3433	3476	3658	3433	3479	3435	3427	3245	3155	3207	3389	3333	3318	3389	3474	3564
3501	3477	3480	3496	3341	3289	3387	3520	3507	3537	3333	3405	3439	3466	3466	3486	3329	3332	3394	3539	3598	3443	3236	3276	3447	3444	3473	3529	3603	3498	3533	3547	3439	3444	3482	3589	3476	3592	3478	3395	3458	3259	3381	3244	3324	3395	3393	3507	3509	3544
3513	3466	3624	3585	3311	3378	3414	3616	3523	3494	3358	3287	3328	3403	3534	3481	3299	3227	3330	3443	3608	3446	3299	3372	3405	3439	3530	3432	3567	3570	3460	3515	3406	3502	3458	3589	3590	3604	3680	3568	3434	3316	3386	3252	3325	3518	3431	3482	3569	3586
3456	3547	3625	3328	3341	3497	3746	3469	3509	3499	3381	3261	3457	3472	3517	3185	3368	3312	3366	3532	3463	3266	3221	3280	3339	3301	3420	3515	3492	3584	3567	3534	3396	3490	3546	3614	3516	3540	3671	3496	3249	3246	3245	3336	3431	3346	3545	3627	3651	3682
3516	3632	3469	3252	3386	3551	3558	3627	3498	3494	3422	3398	3417	3563	3529	3354	3258	3361	3343	3545	3445	3252	3311	3310	3307	3346	3309	3409	3475	3499	3399	3325	3444	3413	3633	3622	3541	3500	3449	3405	3311	3226	3328	3352	3381	3382	3649	3648	3571	3535
3472	3601	3472	3307	3250	3531	3683	3606	3490	3543	3367	3477	3531	3480	3373	3329	3238	3373	3474	3488	3546	3335	3333	3330	3272	3338	3379	3299	3382	3578	3427	3322	3444	3462	3656	3528	3493	3537	3545	3426	3418	3370	3343	3297	3389	3404	3438	3575	3559	3672
3572	3595	3334	3189	3372	3570	3713	3605	3551	3598	3470	3446	3589	3539	3465	3252	3245	3418	3513	3517	3431	3377	3217	3242	3256	3305	3338	3337	3318	3322	3173	3299	3353	3511	3517	3505	3398	3497	3491	3464	3282	3371	3484	3467	3377	3350	3454	3594	3570	3495
3518	3406	3387	3305	3438	3578	3566	3531	3508	3608	3407	3554	3526	3509	3299	3208	3236	3338	3527	3448	3437	3290	3323	3370	3298	3206	3120	3363	3315	3239	3220	3398	3403	3406	3466	3433	3476	3438	3431	3308	3288	3356	3380	3313	3481	3371	3491	3530	3567	3537
3549	3393	3295	3304	3504	3578	3628	3574	3453	3366	3602	3512	3637	3512	3350	3349	3341	3391	3444	3400	3360	3261	3325	3386	3114	3243	3157	3336	3288	3360	3260	3235	3251	3496	3420	3491	3434	3513	3383	3290	3279	3363	3184	3297	3409	3380	3352	3421	3575	3471
3399	3416	3301	3341	3461	3450	3533	3433	3440	3502	3538	3702	3623	3623	3497	3443	3321	3530	3409	3386	3446	3328	3291	3325	3442	3340	3295	3308	3273	3192	3181	3277	3314	3405	3418	3487	3593	3453	3286	3305	3280	3207	3281	3330	3314	3461	3405	3404	3516	3504
3314	3220	3362	3554	3490	3448	3439	3440	3538	3467	3604	3621	3569	3502	3443	3472	3450	3421	3513	3462	3490	3510	3409	3365	3259	3334	3373	3361	3328	3161	3197	3130	3346	3342	3351	3387	3550	3324	3244	3396	3238	3289	3178	3314	3289	3425	3315	3527	3488	3354
3336	3351	3465	3447	3445	3251	3373	3450	3415	3527	3480	3547	3559	3443	3430	3396	3386	3302	3395	3507	3533	3445	3403	3351	3177	3184	3409	3446	3279	3336	3082	3257	3215	3277	3369	3398	3347	3325	3234	3230	3252	3246	3276	3282	3266	3344	3330	3400	3405	3394
3323	3470	3452	3335	3280	3201	3238	3442	3481	3579	3478	3445	3471	3618	3476	3572	3448	3400	3424	3443	3578	3689	3515	3387	3273	3305	3404	3305	3402	3286	3073	3299	3311	3288	3377	3344	3522	3363	3270	3315	3343	3268	3327	3348	3331	3377	3374	3409	3436	3360
3426	3490	3454	3286	3278	3144	3345	3462	3495	3431	3490	3506	3546	3631	3670	3607	3519	3490	3530	3408	3531	3640	3517	3348	3396	3343	3440	3416	3339	3279	3142	3274	3262	3227	3371	3429	3420	3260	3410	3382	3399	3294	3195	3362	3277	3267	3309	3446	3380	3440
3517	3664	3490	3189	3149	3287	3491	3354	3420	3361	3312	3348	3538	3758	3649	3561	3507	3472	3531	3584	3502	3610	3352	3362	3489	3440	3478	3315	3334	3258	3182	3287	3183	3319	3346	3292	3479	3443	3286	3476	3182	3116	3193	3416	3202	3306	3375	3463	3393	3371
3638	3512	3494	3333	3281	3229	3418	3444	3219	3301	3220	3283	3516	3549	3662	3310	3415	3488	3639	3717	3767	3538	3353	3267	3304	3537	3301	3343	3307	3423	3237	3410	3258	3252	3409	3321	3376	3348	3244	3384	3284	3170	3143	3404	3390	3355	3529	3296	3427	3445
3698	3484	3384	3444	3318	3179	3244	3217	3126	3289	3280	3345	3518	3514	3482	3520	3380	3418	3656	3890	3821	3612	3390	3243	3322	3444	3490	3356	3421	3385	3313	3324	3355	3374	3512	3420	3518	3418	3470	3364	3234	3168	3219	3328	3375	3429	3457	3511	3527	3496
3585	3503	3519	3329	3314	3213	3270	3323	3268	3331	3386	3572	3612	3456	3541	3476	3441	3428	3526	3714	3746	3602	3338	3432	3514	3496	3413	3558	3459	3452	3400	3304	3397	3428	3542	3558	3522	3540	3461	3464	3263	3263	3295	3305	3236	3363	3400	3449	3522	3495
3561	3502	3382	3371	3315	3414	3326	3340	3484	3373	3364	3596	3461	3372	3340	3375	3266	3077	3302	3467	3629	3594	3552	3517	3465	3443	3447	3469	3449	3392	3380	3315	3255	3477	3517	3524	3557	3584	3532	3604	3306	3359	3446	3318	3346	3411	3477	3449	3571	3586
3475	3479	3483	3419	3229	3361	3418	3369	3338	3430	3355	3279	3182	3183	3270	3079	3040	2945	3041	3515	3420	3529	3402	3487	3338	3333	3293	3632	3567	3424	3429	3379	3305	3352	3399	3474	3522	3637	3650	3357	3396	3258	3371	3291	3386	3537	3486	3532	3555	3560
3366	3436	3521	3331	3292	3388	3341	3368	3403	3366	3311	3280	3106	2983	2982	2884	2948	2806	3124	3348	3310	3311	3436	3544	3339	3327	3288	3632	3514	3366	3330	3321	3325	3338	3434	3360	3430	3619	3494	3543	3383	3457	3344	3372	3498	3376	3525	3665	3614	3624
3364	3426	3467	3494	3493	3298	3303	3410	3431	3384	3377	3273	3200	2861	2882	2821	2820	2918	3162	3272	3335	3298	3559	3557	3138	3212	3379	3378	3340	3489	3466	3394	3391	3362	3406	3406	3614	3432	3614	3478	3481	3419	3262	3367	3351	3436	3521	3691	3682	3668
3396	3448	3528	3482	3381	3238	3276	3359	3405	3304	3286	3354	3173	2893	2797	2719	2813	2916	2951	3039	3214	3434	3613	3429	3333	3127	3371	3458	3344	3381	3389	3406	3433	3343	3378	3483	3571	3566	3699	3540	3522	3447	3498	3327	3420	3314	3447	3547	3544	3708
3297	3629	3428	3345	3358	3332	3324	3495	3541	3416	3220	3067	2914	2901	2887	2854	2890	2888	3015	3047	3378	3634	3505	3425	3188	3108	3274	3275	3281	3481	3373	3382	3306	3361	3354	3412	3407	3582	3567	3537	3483	3542	3394	3441	3416	3341	3414	3597	3404	3541
3379	3391	3427	3432	3327	3339	3378	3483	3548	3419	3256	3003	2936	3060	3314	3279	2965	3077	3014	3382	3618	3527	3413	3403	3140	3204	3227	3294	3311	3513	3417	3415	3316	3316	3376	3415	3478	3437	3577	3422	3495	3415	3467	3267	3285	3342	3353	3417	3590	3580
3461	3327	3312	3312	3398	3304	3222	3342	3562	3555	3293	3265	3161	3233	3612	3555	3092	3039	3402	3475	3659	3536	3278	3312	3235	3178	3189	3198	3275	3199	3468	3273	3391	3167	3397	3396	3275	3512	3478	3500	3540	3484	3434	3345	3356	3359	3234	3355	3427	3469
3336	3194	3456	3303	3406	3224	3238	3265	3417	3557	3515	3291	3294	3456	3538	3430	3233	3256	3497	3619	3350	3269	3292	3294	3354	3058	3008	3143	3304	3226	3336	3092	3309	3399	3241	3255	3305	3301	3445	3472	3431	3372	3373	3335	3361	3261	3379	3432	3458	3390
3424	3166	3243	3323	3254	3347	3137	3101	3453	3430	3567	3563	3433	3332	3403	3272	3346	3429	3541	3278	3085	3113	3357	3404	3384	3251	3076	3144	3278	3347	3261	3336	3376	3318	3397	3189	3226	3272	3401	3332	3450	3428	3489	3312	3244	3190	3399	3246	3529	3348
3484	3161	3247	3244	3260	3303	3211	3195	3148	3433	3412	3538	3402	3289	3280	3364	3510	3514	3238	3134	3142	3314	3453	3569	3382	3253	3167	3198	3279	3333	3342	3384	3419	3474	3348	3234	3375	3393	3436	3389	3435	3467	3373	3279	3204	3215	3238	3202	3340	3485
3354	3324	3304	3336	3356	3195	3272	3124	3217	3235	3447	3434	3452	3396	3449	3495	3503	3397	3239	3089	3199	3337	3594	3514	3295	3414	3250	3294	3330	3288	3371	3471	3526	3468	3395	3240	3345	3395	3314	3505	3420	3443	3444	3467	3229	3174	3190	3208	3280	3282
3393	3349	3334	3238	3353	3265	3157	3191	3239	3326	3352	3312	3384	3400	3406	3323	3408	3344	3220	3213	3339	3311	3345	3381	3263	3446	3296	3243	3226	3225	3376	3390	3464	3419	3365	3175	3349	3277	3281	3337	3463	3529	3511	3392	3382	3409	3203	3206	3165	3338
3312	3214	3237	3300	3299	3282	3122	3198	3320	3385	3308	3340	3322	3233	3281	3274	3088	3315	3229	3283	3271	3253	3275	3432	3353	3361	3407	3275	3118	3144	3376	3379	3407	3389	3357	3183	3197	3164	3175	3291	3367	3413	3529	3508	3523	3375	3187	3325	3204	3284
3341	3310	3112	3353	3344	3239	3216	3296	3193	3197	3349	3430	3249	3177	3225	3268	3242	3217	3263	3288	3079	3192	3075	3369	3536	3396	3298	3274	3191	3224	3285	3340	3517	3434	3421	3393	3359	3172	3258	3214	3253	3307	3354	3428	3378	3461	3318	3420	3327	3188
3455	3315	3089	3145	3270	3387	3331	3360	3179	3272	3311	3451	3292	3247	3217	3137	3301	3307	3460	3227	3064	3164	3235	3357	3388	3364	3383	3229	3242	3346	3337	3315	3431	3449	3445	3401	3283	3211	3304	3141	3351	3435	3477	3409	3361	3428	3386	3564	3398	3440
3417	3312	3136	3112	3247	3320	3262	3213	3156	3131	3280	3484	3467	3393	3186	3196	3237	3346	3330	3247	3307	3192	3252	3228	3388	3280	3275	3232	3349	3301	3310	3293	3310	3400	3425	3440	3380	3317	3260	3278	3216	3387	3455	3377	3462	3444	3387	3432	3499	3462
3264	3372	3176	3156	3154	3230	3284	3198	3293	3228	3361	3469	3420	3337	3284	3075	3005	3202	3307	3186	3119	3107	3135	3115	3294	3341	3252	3245	3257	3134	3206	3214	3349	3410	3429	3302	3187	3134	3212	3189	3168	3166	3255	3365	3405	3382	3395	3498	3480	3460
3263	3385	3295	3203	3185	3120	3152	3325	3331	3400	3371	3419	3355	3274	3126	3064	3122	3162	3208	3249	3230	3198	3008	3103	3134	3357	3429	3333	3200	3205	3213	3304	3217	3332	3453	3288	3393	3266	3153	3348	3090	3248	3096	3238	3337	3405	3474	3538	3521	3628
3129	3246	3344	3296	3081	3097	3130	3330	3426	3442	3285	3323	3244	3280	3307	3334	3129	3239	3130	3229	3319	3320	3035	3131	3328	3412	3370	3277	3212	3204	3332	3204	3256	3322	3369	3430	3472	3411	3523	3342	3261	3192	3209	3129	3141	3304	3527	3568	3597	3522
3101	3164	3121	3170	3259	3236	3228	3211	3432	3254	3328	3235	3336	3301	3239	3309	3301	3031	3255	3243	3330	3344	3144	3204	3131	3289	3306	3333	3374	3294	3308	3259	3313	3234	3401	3445	3504	3645	3522	3574	3420	3307	3161	3181	3058	3148	3307	3421	3508	3584
3049	3079	3109	3201	3145	3200	3286	3244	3240	3289	3241	3300	3354	3312	3408	3314	3269	3112	3048	3244	3424	3241	3148	3090	3100	3088	3177	3193	3348	3530	3412	3389	3085	3227	3248	3473	3495	3460	3541	3579	3509	3323	3225	3266	3267	3170	3233	3287	3496	3534
3006	2942	3007	3022	3155	3254	3253	3302	3344	3287	3255	3233	3289	3317	3252	3300	3215	3146	3068	3119	3287	3255	3302	3216	3222	3025	3144	3169	3503	3566	3454	3316	3169	3127	3252	3004	3002	3207	3400	3498	3322	3250	3388	3339	3228	3144	3121	3208	3401	3463
2966	2944	3053	3004	3105	3035	3183	3340	3350	3281	3244	3187	3117	3331	3220	3379	3209	3114	3157	3177	3301	3239	3309	3176	3205	3031	2994	3315	3544	3658	3434	3191	3173	3187	3119	2791	2772	2861	3113	3175	3237	3281	3275	3402	3325	3312	3108	3205	3246	3283
2826	2942	2880	3000	3191	3068	3119	3133	3311	3348	3420	3319	3180	3116	3247	3333	3137	3151	3141	3076	3286	3360	3215	3139	3076	3141	3125	3364	3476	3385	3315	3140	3130	3052	2925	2807	2751	2837	3053	3098	3090	3151	3304	3429	3392	3319	3183	3305	3278	3318
2869	3013	2935	3023	3226	3255	3058	3122	3241	3467	3449	3288	3075	3002	3059	3216	3205	3093	3015	3047	3181	3331	3278	3151	3212	3140	3327	3449	3281	3265	3198	3131	3118	2961	2963	2686	2640	2792	2973	2855	2895	2970	3118	3365	3421	3585	3452	3309	3269	3233
2903	3078	2871	3055	3184	3108	3117	3005	3095	3235	3525	3338	3258	3081	3090	3089	3248	3188	3215	3131	3066	3062	3074	3121	3353	3451	3622	3285	3203	3008	3045	3181	3151	3001	2888	2741	2714	2814	2782	2843	2845	3030	3016	3107	3337	3446	3409	3384	3377	3288
3072	2998	2821	2899	3043	3155	3026	3102	3049	3142	3369	3440	3427	3109	2986	2924	3256	3255	3317	3199	2983	3023	3229	3389	3517	3665	3455	3337	2971	2933	3086	3166	3221	3045	3099	3062	3038	2937	2818	2749	2909	3066	2842	2968	3184	3332	3546	3463	3566	3446
3058	2920	2858	2813	2926	2973	3130	2989	3128	3087	3232	3327	3416	3353	3217	3033	3148	3292	3348	3118	3022	3004	3128	3478	3489	3470	3336	3011	2889	2981	2920	3073	3047	3130	3252	3298	3423	3397	3038	3009	2973	3072	2894	2828	3116	3326	3404	3586	3606	3642
3006	2914	2804	2869	2814	2921	3017	3012	3081	3021	3075	3209	3195	3317	3271	3186	3026	3097	3131	3137	3150	3217	3369	3467	3435	3264	2980	2999	2971	2897	2910	2831	2914	3153	3387	3570	3539	3635	3370	3149	2814	2974	2896	3120	3013	3009	3159	3394	3562	3616
2763	2873	2929	2831	2951	2854	2861	3015	2936	3098	2991	3004	3077	3206	3316	3302	3070	2927	3030	3160	3472	3630	3409	3388	3191	3057	2910	3150	3051	2908	2762	2841	2946	3189	3431	3727	3749	3678	3499	3316	3004	2932	2922	3067	3003	2963	3064	3190	3440	3656
2923	3046	2929	2895	2888	2788	2939	2995	3097	2989	2925	2927	2943	3151	3119	3213	3095	2964	3025	3194	3410	3576	3493	3276	3093	3059	3120	3293	3255	2957	2940	2948	3054	3236	3392	3525	3563	3547	3497	3349	3320	3308	3162	2811	2987	2878	3004	2978	3235	3443
2944	3032	3037	2840	2867	2853	2794	2984	2896	2863	2925	2869	2964	3106	3086	3102	3176	3086	3151	3265	3511	3589	3469	3389	3300	3174	3269	3309	3069	3016	3101	3190	3281	3276	3112	3227	3207	3340	3375	3582	3591	3571	3273	2996	2971	2953	2952	3046	3116	3118
3007	2957	2819	2889	2906	2948	2755	2885	2951	2921	2964	2923	2955	2978	2965	2954	3099	3232	3302	3364	3328	3378	3377	3339	3382	3076	2981	3108	3130	3299	3300	3584	3483	3352	3206	2940	3109	3089	3275	3631	3664	3433	3313	3197	3165	2964	2976	2990	2906	2976
2889	2812	2816	2925	2894	2916	2878	2829	2887	2891	2955	2987	2844	2931	2805	2876	3155	3370	3549	3524	3375	3218	3187	3231	3172	3059	2877	2998	3139	3371	3553	3641	3667	3475	3121	2944	3022	3158	3475	3524	3560	3466	3643	3463	3285	3078	3009	2911	2803	2835
2921	2833	2798	2924	2953	2972	2798	2728	2754	2974	3003	2936	2781	2763	2807	3034	3195	3460	3582	3471	3300	2994	2934	3167	3076	2775	2784	2943	3159	3225	3386	3624	3621	3469	3277	3062	3170	3101	3108	3215	3454	3592	3722	3637	3572	3371	3114	3004	2996	3059
2906	2815	2821	2808	2963	2914	2795	2824	2693	2972	2799	2841	2785	2847	2893	3086	3373	3393	3346	3133	2975	2833	2848	2854	2729	2796	2828	2981	3022	3083	3154	3421	3423	3379	3281	3372	3361	3149	2961	2983	3251	3451	3524	3470	3541	3574	3434	3037	3094	2990
2941	2909	2772	2742	2707	2826	2906	2834	2872	2943	2821	2837	2862	2903	3122	3186	3275	3163	2909	2883	2765	2864	2782	2751	2702	2785	2923	3042	2986	2896	2874	2889	3170	3266	3464	3385	3423	3180	2998	3120	3167	3190	3291	3387	3620	3650	3467	3145	3045	3100
2902	2926	2802	2737	2717	2804	2891	2875	2916	2928	2709	2814	2903	3179	3112	3125	3063	2738	2670	2938	3067	3101	2835	2642	2826	2921	3002	2994	3000	2880	2838	2651	2757	3200	3492	3519	3313	3247	3192	3150	3224	2949	3031	3206	3607	3710	3649	3250	3096	3193
2970	2860	2769	2690	2827	2833	2857	2921	2835	2753	2729	2898	3029	3091	3040	2930	2715	2638	2951	3415	3561	3168	2694	2742	3068	3064	3134	2815	2991	2995	2842	2669	2587	3001	3314	3266	3346	3521	3422	3209	3061	2843	2831	3199	3485	3693	3527	3157	3168	3218
2811	2801	2812	2864	2818	2901	2833	2798	2762	2741	2724	2859	2909	2886	2880	2684	2491	2744	3379	3811	3441	2831	2676	2907	3249	3221	3185	3064	2960	3024	2978	2871	2807	2794	2864	3222	3293	3521	3554	3268	2995	3063	2962	3384	3407	3513	3226	3070	3079	3228
2874	2851	2913	2925	2951	2902	2763	2747	2672	2865	2897	2892	2675	2724	2709	2433	2505	2916	3456	3514	3125	2617	2812	3211	3283	3452	3471	3481	3080	2851	2902	2975	2951	2744	2737	2990	3218	3442	3467	3311	3242	3184	3196	3272	3219	3141	3111	2961	2975	3081
3039	2987	2963	2986	2949	2886	2747	2662	2782	2980	3012	2847	2659	2428	2476	2375	2602	2892	3282	3196	2796	2692	3156	3285	3509	3558	3738	3424	3268	2984	2985	2976	3070	2876	2838	2955	3089	3191	3367	3377	3338	3399	3387	3176	3099	3041	2857	2919	2857	2762
2975	2990	2978	2902	2932	2888	2894	2910	2942	3016	2934	2726	2431	2169	2146	2306	2578	2890	2996	2968	2728	2813	3316	3231	3220	3189	3399	3442	3350	3139	3009	2987	3029	3036	3044	2974	2955	3016	3300	3413	3430	3409	3388	3223	3015	3058	3001	2981	2825	2658
2973	3044	2976	2927	2938	3067	3161	2970	2987	3017	2800	2471	2192	1881	1983	2127	2385	2717	2882	2883	2773	3081	3185	3125	2801	2878	2920	3292	3412	3422	3258	2959	2919	3019	3030	3005	2952	2908	2951	3058	3354	3298	3423	3312	3164	3017	3197	3288	2933	2588
3073	3127	3005	3005	3043	3001	3033	2891	2944	2726	2574	2247	1834	1874	1919	2111	2299	2323	2680	2806	2986	2992	2796	2707	2587	2602	2791	3012	3262	3557	3326	3199	2917	3002	3082	2972	3132	2934	2835	2971	3175	3347	3387	3301	3052	2995	3056	3191	3046	2905
3058	3114	3035	2984	3031	3053	3021	2989	2889	2618	2283	1997	1858	1991	2192	2054	2221	2329	2731	2974	2847	2773	2705	2542	2601	2738	2876	3052	3274	3409	3406	3343	3226	3067	2906	2787	2987	3109	2984	2896	2979	3192	3353	3313	3148	2811	2815	3044	3090	2973
2996	3139	3081	3053	3006	3104	3074	2803	2737	2497	2164	1907	1941	2073	1993	2050	2311	2462	2679	2768	2829	2752	2700	2643	2746	2852	2971	2958	2864	3149	3331	3306	3478	3181	2968	2830	2896	3015	2877	2797	2940	3008	3235	3353	3270	2984	2924	2998	3056	3161
2977	3043	2922	3080	3045	3004	2943	2883	2632	2384	2120	1967	1909	1957	2029	2341	2527	2517	2739	2569	2684	2678	2702	2781	2837	2770	2873	2841	2798	2982	3247	3333	3422	3458	3098	2817	2619	2920	2966	2912	2871	2851	3020	3353	3447	3300	2972	3010	3129	3160
3039	2979	3068	3087	3085	2996	2963	2818	2609	2240	1989	1984	1934	1704	2146	2663	2860	2771	2714	2637	2561	2695	2756	2835	2900	2747	2774	2745	2933	3097	3119	2966	3218	3586	3406	3137	2794	2694	2841	2819	2815	2784	2953	3292	3567	3346	3141	3175	3249	3044
3191	3139	3038	3014	3013	3048	2953	2771	2524	2033	1886	1921	1916	1851	2223	2868	2833	2780	2794	2703	2613	2578	2780	2823	2541	2697	2773	2873	2990	2872	2781	2686	3056	3334	3600	3270	2908	2699	2866	2727	2715	2889	2963	3199	3376	3260	2984	3129	3060	3037
3184	3147	3020	2941	2890	2885	2771	2702	2382	2078	1855	1973	2053	1986	2279	2599	2769	2737	2811	2796	2674	2765	2761	2748	2692	2846	2938	2762	2891	2761	2681	2725	2973	3323	3486	3261	2972	2879	2734	2701	2710	2863	3164	3279	3225	3129	3031	2982	3145	3084
2987	3050	3047	2885	2792	2779	2854	2636	2338	2136	1927	2096	2188	2097	2060	2547	2587	2767	2802	2863	2806	2820	2703	2706	2800	2930	2975	2877	2737	2642	2713	2868	3006	3034	3022	2960	2934	2926	2919	2750	2657	2963	3227	3239	3268	3155	3129	3119	3253	3218
3042	3055	3014	2899	2845	2862	2720	2681	2490	2303	2119	2258	2234	2271	2214	2378	2388	2567	2661	2849	2991	2802	2706	2634	2770	2788	2798	2698	2728	2732	2843	2901	2963	2793	2649	2649	2791	3003	3092	2802	2693	2960	3110	3415	3308	3156	3052	3133	3085	3347
2893	2949	2937	2960	2812	2791	2648	2819	2648	2493	2359	2242	2266	2309	2308	2268	2304	2471	2594	2770	2834	2890	2913	2732	2642	2601	2526	2647	2679	2728	2789	2881	2847	2548	2499	2674	2835	2955	2917	2818	2835	3062	3307	3321	3268	3133	3090	3094	3038	3133
2831	2823	2945	2830	2828	2767	2656	2780	2716	2753	2580	2448	2373	2347	2419	2307	2258	2265	2448	2610	2780	2928	2934	2837	2712	2586	2530	2568	2681	2768	2638	2722	2650	2556	2626	2722	2587	2694	2717	2868	2970	3240	3291	3271	3009	3051	3072	3101	3007	3016
2875	2693	2789	2747	2785	2711	2845	2806	2941	2908	2971	2745	2667	2510	2361	2331	2152	2150	2254	2557	2737	2922	2883	2835	2822	2654	2498	2732	2587	2595	2581	2544	2400	2420	2525	2504	2562	2525	2600	2797	3123	3204	3452	3270	3139	3076	3228	3268	3001	2995
2903	2865	2734	2619	2732	2755	2828	2838	2752	3022	3061	3025	2845	2546	2507	2298	2450	2280	2383	2424	2562	2742	2821	2931	2824	2726	2630	2587	2591	2671	2522	2396	2193	2197	2259	2202	2349	2511	2722	2777	3021	3255	3247	3302	3055	3132	3250	3169	3147	3154
3016	2869	2810	2659	2876	2769	2944	3010	2926	3119	3106	3036	2912	2824	2511	2382	2282	2319	2415	2428	2367	2574	2694	2824	2920	2827	2796	2773	2731	2627	2272	2091	1953	2031	2023	2183	2419	2558	2741	2845	3183	2987	3070	2974	3028	3053	3088	3133	3119	3177
2892	2934	2890	2797	2821	2887	2867	2871	3035	2980	3002	3007	2980	2960	2812	2637	2376	2377	2393	2407	2334	2380	2539	2742	2849	2796	2857	2921	2761	2330	2030	2050	2147	2155	2128	2170	2523	2690	2898	3174	3149	2869	2964	3049	3101	3225	3099	2956	3081	3161
3073	2936	2833	2829	2821	2982	2974	2956	3007	2826	2823	2789	2970	2992	2817	2750	2424	2350	2337	2357	2334	2266	2378	2557	2653	2882	2906	2756	2323	1959	1940	2239	2335	2314	2101	2257	2483	2814	3024	3058	3059	2945	3057	3081	3177	3151	3202	3048	3080	3011
3016	2930	2891	2931	2959	2921	2913	2889	3039	2899	2950	2976	2894	2906	2825	2754	2667	2456	2373	2273	2383	2306	2220	2230	2482	2614	2622	2242	1913	2019	2116	2302	2223	2204	2216	2443	2627	2796	3096	2920	2935	3205	3171	3193	3181	3042	3227	3177	3166	3070
3095	2931	2953	2957	3019	2896	2947	2953	3002	3047	2906	2967	2996	2845	2875	2812	2826	2732	2488	2280	2336	2286	2115	2004	2029	2225	2091	1947	1873	1906	2205	2176	2060	2267	2437	2792	2931	2912	2974	2829	2957	3209	3221	3267	3238	3106	3200	3321	3312	3231
3060	3077	3150	3122	3040	3024	2988	3041	2953	2913	2966	2911	2924	2808	2769	3030	2936	2807	2744	2506	2329	2218	2151	2163	2097	1949	1878	2041	1972	2010	1959	1987	2106	2418	2763	2905	2879	2936	2811	2843	2977	3093	3051	3232	3061	3154	3159	3198	3236	3257
3102	3091	2973	3101	3046	3037	3046	3019	2995	2937	3079	2939	2948	2795	2743	2849	3028	2926	2968	2556	2344	2259	2290	2205	2136	1980	1871	1871	1931	1881	1956	2209	2502	2712	2845	2972	3048	2767	2846	2864	2861	3097	2951	3034	3075	2958	2946	3092	3053	3209
3190	3050	3016	2917	3127	3078	3025	2924	2935	2813	2961	2936	2921	2830	2816	2911	2951	2964	2898	2704	2497	2351	2294	2338	2166	2090	1928	2050	2036	2073	2245	2600	2817	2931	2939	2976	2832	2762	2792	2737	2795	2857	2840	2996	2934	2994	2962	2847	3025	3012
3124	3053	3077	3135	3190	3066	3084	3070	2876	2937	2870	2844	3020	2947	2888	2840	2903	2880	2891	2820	2634	2516	2513	2422	2435	2214	2223	2321	2235	2367	2622	2874	3149	2970	2896	2810	2638	2723	2738	2863	2799	2950	2836	3086	3002	3049	2937	2999	2903	3085
3177	3065	3018	3014	3212	3096	2940	2969	3020	2942	2839	2947	3029	2966	2949	2814	2781	2858	2805	2921	2794	2725	2690	2715	2592	2622	2617	2605	2616	2832	2963	2945	3075	3008	2903	2837	2865	2823	2917	2762	2819	2799	2867	2962	2926	2853	2937	2965	2907	2875
3143	3136	3022	2942	3133	3100	2988	2865	2837	2977	2881	3014	3082	3108	2989	2923	2803	2854	2823	2789	2878	2908	2759	2854	2770	2915	2807	2906	2907	2999	3069	2927	3093	2956	2892	2891	2928	2877	2870	2918	2868	2840	2876	2788	2805	2843	2894	2912	2980	2908
3010	2984	3073	3006	3135	3048	3200	3061	2903	2887	3008	2982	2943	3023	3041	3050	2916	2812	2810	2891	2900	2780	2887	2946	2884	2917	2898	3092	2922	3155	3094	3052	2908	3012	2976	2992	2926	3010	2994	2947	2902	3010	2878	2859	2775	2792	2864	2844	2874	3032
3039	3059	3022	3080	3137	3079	3002	3131	2969	2850	2934	2998	3029	2948	2969	2916	3007	2950	2983	2843	2789	2873	2762	2844	2931	2957	3032	2927	3072	3070	2945	3019	2951	2990	3060	3072	2906	2931	2934	3028	2892	3019	2975	2987	2880	2812	2975	2920	2856	2942
3057	3102	2997	2903	2989	3017	3011	2972	2939	3015	3015	2964	3052	2973	2918	3023	3065	2929	2855	3067	2834	2877	2851	2938	2997	2953	2867	2939	2988	3054	3021	2962	3070	3061	3070	2886	2894	2914	2963	3043	3038	3056	2969	2971	2857	2903	2809	2898	2820	2982
3007	3130	3044	3077	2994	2970	3007	3041	3052	3008	2954	2961	3118	3052	2997	3102	3014	3046	2918	2865	2886	2989	2985	2890	2835	2973	3003	3020	2960	2971	2948	3168	3051	3190	3069	2934	2937	2971	3036	2910	2925	2955	2956	2871	2727	2723	2799	2799	2890	2898
2951	2990	3044	2981	2984	2927	2953	3072	2993	3099	3033	3125	3011	3017	2933	3043	3031	2971	2992	2997	2992	3015	3150	3120	3118	3060	3152	3103	2985	3140	3121	2960	3050	3139	3007	3063	3090	3024	3073	2824	2862	2870	2956	2849	2721	2627	2740	2939	2867	2813
3209	3032	2966	3147	3087	2873	2854	3074	3091	3136	3183	3139	3124	3082	3060	2969	2993	3047	3117	3059	2957	3059	3207	3113	3077	3015	3110	3070	3045	3068	3072	3167	3043	3075	3007	3033	3094	3054	3008	2868	3040	3036	2860	2954	2810	2774	2821	2971	2937	2783
3106	2976	2975	3071	3035	3106	2967	2983	3050	3170	3189	3077	3065	3109	3007	3028	2955	3032	2999	3030	3022	3025	3154	3132	3163	3028	3046	2914	3029	2987	3135	3087	3122	3078	3063	3008	3049	2854	2977	3008	3005	2975	2907	2864	2925	2898	2875	2842	2948	2862
3042	3213	3049	3078	2970	3127	3128	2991	3154	2997	3067	2948	3175	3096	3017	2947	3067	2998	3129	3146	3129	3087	3107	3098	3116	3063	2996	2936	2939	3017	3068	3089	3208	3231	3175	3022	2922	2887	3044	2965	3041	2946	3037	3012	2913	2891	2902	2878	2881	2809
2943	3032	3207	2886	3013	3062	3223	3031	2986	2994	3038	3003	3099	3091	3041	3213	3112	2933	3032	3010	3130	3076	2994	3026	3130	3119	3102	2958	2998	3081	3015	3028	3185	3076	3145	3129	3058	3020	2908	2981	2891	2980	2956	2946	2973	2939	2918	2882	2959	2879
2856	2969	3085	3185	3003	3092	3205	3097	2970	3005	3033	3100	3066	3086	2980	3117	3121	3020	3057	3125	3184	3110	3090	3186	3034	3055	3071	3044	3144	3109	3044	3042	3093	3024	2994	3096	3156	3165	3069	2752	2945	3058	3006	2967	2874	2836	2902	2863	2788	2896
3000	2845	2873	3159	3128	3035	3051	3170	3037	2921	3072	3036	3055	3045	3062	3017	3066	3174	3109	3123	2997	3012	3065	3115	2935	3050	3129	3090	3165	3112	3038	2974	3101	3052	3075	2971	2989	2988	2987	2951	2853	2993	3063	2962	3051	2990	2939	2910	2826	2849
3097	2894	2753	3059	3107	3103	3061	3137	3118	3036	3117	3111	3025	3055	2992	2987	3100	3047	2991	3081	2880	3122	3192	3201	3090	3188	3091	3201	3063	3055	3015	2972	3030	3135	3048	3077	2988	3033	2859	2946	3023	2981	2998	3054	3046	3035	2926	2873	2745	2873
3157	2971	2789	2834	3148	3197	3050	3030	3070	3060	2975	3029	3041	3060	2987	2965	3007	2959	2937	2977	2981	2995	3066	3144	3059	3238	3182	3156	3153	3056	3064	2872	3017	2978	3032	3015	3000	3052	3023	3018	3025	3005	2921	3045	3173	2955	2908	2822	2846	2836
2989	3120	2893	2820	3015	3146	3056	2873	2978	3025	2937	3038	2975	2866	3028	2932	3018	2924	3017	2995	2924	3055	2852	2966	3117	3132	3131	3122	2988	2994	2976	2974	2952	3046	3075	3072	3031	3021	3067	3100	2987	2927	3043	3030	2948	3014	2937	2842	2864	2860
2796	3117	3011	2753	2901	3109	3135	2914	3028	3080	2926	2912	3073	3084	3006	3001	2970	3095	3109	3039	2970	3007	3034	2974	3056	3150	3022	3130	2967	2987	2961	2937	2904	2965	3027	2860	2867	2939	3006	3049	3061	2934	2979	3029	2953	2956	2945	2920	2892	2790
2687	2974	3117	2933	2707	2976	3298	2974	2930	3134	2934	2902	3070	3009	2973	3012	2928	3049	3012	3148	2965	3040	2973	3017	2967	3040	3041	3028	3134	3057	2982	2953	3039	3001	2971	3129	2976	2989	2972	2952	3016	3080	3137	2994	3094	2923	3054	2897	2715	2711
2624	2814	3085	2908	2677	2752	3118	2863	2752	3026	2970	2826	2961	3046	2879	3049	2874	3161	3024	2969	3073	3006	2937	2948	3076	3131	3058	3060	3062	3100	2966	3034	2937	3126	3023	3028	3047	3033	3010	3017	3112	3071	3062	2975	2923	3035	2994	2973	2930	2952
2718	2822	3095	3010	2640	2739	3028	2936	2845	3002	2979	2922	2931	3016	2855	2978	2939	3109	2922	2922	2969	2956	2985	2967	3002	3125	3038	2938	3022	2872	3082	2989	3033	3045	3085	2998	3100	2947	3042	3061	3114	3034	3001	3014	3036	3044	2972	2967	3021	2957
2609	2773	2953	3101	2734	2649	2978	3007	2766	2760	3050	2964	2977	2946	2770	2966	2888	2929	2992	2904	2940	2883	2870	2919	3015	3053	3007	3100	2965	3027	3061	3045	3015	3009	3030	3042	2979	2968	3111	2848	3096	2955	3054	2985	2934	2961	3104	3099	3014	3021
2571	2633	2884	3037	2756	2639	2872	3071	2640	2695	3010	2807	2904	2998	2778	2859	2874	2875	2951	2864	2808	2929	2924	2903	2886	2952	2976	2939	2981	3005	3005	3008	3074	3025	3008	2873	2883	2926	2984	3059	2913	2883	2921	2996	2962	2882	2920	3011	3120	3048
2600	2538	2834	3082	2877	2619	2930	3051	2756	2677	2926	2730	2766	3033	2798	2976	2820	2827	2868	2799	2861	2882	2967	2845	2906	2888	2878	2899	2971	2951	2980	2882	2975	2932	2851	2911	2860	2864	2908	2866	2983	2966	2983	2918	3127	3024	2989	3100	3008	2969
2584	2475	2720	2944	2843	2549	2857	3067	2786	2705	2991	2870	2722	2868	2707	2799	2693	2839	2818	2936	2936	2799	2968	2963	2927	2945	2906	2947	2852	3072	2906	3003	3033	3035	2990	3013	2863	2896	3071	2846	2908	2922	3076	2976	2920	2944	2889	3024	2991	2971
2589	2425	2669	2903	2754	2493	2758	2976	2793	2806	3026	2824	2697	2872	2683	2791	2690	2793	2810	2902	2865	2745	2894	2918	2960	2750	2816	2901	2906	3026	3096	3018	2889	3008	2983	2997	3035	3056	3047	2977	2901	2949	2986	2909	2886	3000	2945	2985	3019	3044
2565	2420	2673	2872	2768	2501	2794	2918	2745	2796	2939	2743	2816	2928	2683	2789	2828	2666	2873	2709	2749	2781	2773	2906	2843	2787	2825	2871	2855	2910	2817	2975	2983	2972	2943	3064	2936	3004	2983	2975	3020	3002	3020	2987	2945	2869	2920	2912	2982	3087
2562	2489	2865	2779	2607	2544	2764	2849	2634	2670	2861	2739	2873	2943	2740	2838	2682	2869	2851	2755	2768	2691	2829	2799	2880	2788	2762	2751	2838	2898	2860	2829	2896	2956	2988	3024	2861	3048	3047	3088	2989	2917	2931	2961	2981	2988	3023	3009	2967	3014
2515	2636	2749	2750	2554	2591	2773	2881	2696	2712	2874	2592	2809	2793	2706	2873	2772	2886	2788	2870	2772	2690	2757	2616	2795	2794	2814	2829	2820	2790	2735	2889	2911	2984	2960	2962	2967	3034	3035	3055	2949	2912	3066	3066	3025	2924	2977	2846	3059	2934
2554	2676	2800	2721	2522	2517	2903	2703	2644	2806	2796	2714	2823	2917	2734	2868	2743	2796	2870	2752	2838	2716	2800	2770	2827	2855	2792	2824	2894	2761	2766	2765	2822	2950	2965	3100	2948	2990	3012	3000	3011	3024	2973	3038	2877	2897	2920	2955	2977	2891
2611	2794	2830	2620	2477	2649	2817	2612	2593	2729	2812	2740	2856	2842	2888	2928	2664	2801	2667	2834	2802	2740	2740	2721	2764	2914	2776	2935	2795	2844	2868	2854	2872	2962	3056	3061	3089	2899	2843	2863	3041	2874	2933	2925	2876	2875	2980	2946	2865	2822
2640	2920	2737	2542	2459	2743	2784	2483	2585	2754	2733	2738	2877	2757	2840	2878	2687	2800	2776	2750	2637	2753	2726	2730	2647	2756	2696	2717	2684	2790	2871	2866	2830	2977	2863	2991	3000	2976	2969	2893	3046	2860	2945	2966	2863	2839	2991	2890	2869	2796
2643	2774	2632	2503	2630	2656	2622	2484	2561	2647	2608	2661	2836	2689	2855	2711	2717	2749	2561	2734	2597	2677	2601	2813	2751	2714	2677	2688	2720	2703	2706	2778	2736	2944	2964	3062	2980	2882	2897	2842	2877	2777	2953	2918	3072	3041	2914	2823	2826	2758
2721	2598	2560	2620	2566	2638	2535	2504	2615	2607	2623	2702	2614	2646	2754	2773	2672	2663	2614	2684	2680	2601	2648	2723	2692	2729	2742	2772	2763	2724	2730	2784	2799	2726	2860	2864	2927	2938	2949	2929	2775	2872	2989	3092	3057	2907	2807	2721	2783	2942
2624	2555	2476	2585	2705	2676	2550	2672	2828	2484	2593	2682	2710	2718	2721	2649	2750	2666	2594	2682	2750	2692	2709	2621	2773	2765	2809	2740	2873	2760	2734	2818	2793	2820	2888	2880	3003	2920	2947	2988	2906	2825	2907	3014	2833	2815	2732	2640	2867	2965
2483	2438	2530	2603	2598	2510	2658	2615	2677	2589	2611	2652	2650	2932	2841	2703	2750	2710	2748	2750	2823	2667	2685	2822	2699	2680	2796	2801	2814	2882	2879	2874	2909	2867	2814	3012	3014	2994	2927	2929	2885	3017	2829	2861	2755	2859	2862	2916	3086	2909
2610	2558	2420	2452	2417	2594	2578	2662	2536	2563	2735	2579	2630	2698	2775	2740	2826	2709	2745	2725	2879	2718	2776	2791	2717	2721	2772	2945	2869	2873	2805	2809	2784	2881	2879	2989	2844	2933	3004	2916	2873	3009	2846	2848	2770	2799	3059	3111	3002	2560
2625	2529	2553	2362	2328	2544	2553	2626	2569	2662	2566	2671	2762	2668	2736	2815	2821	2745	2890	2692	2848	2774	2750	2908	2728	2741	2685	2803	2740	2789	2623	2639	2724	2783	2873	2853	2740	2842	2868	2972	2862	2803	2804	2814	2717	2868	3010	2805	2629	2133
[truncated: 920 more columns]
