# Supplementary material for: Spatial Resolution and Refractive Index Contrast of Resonant Photonic Crystal Surfaces for Biosensing
Source: IEEE Photonics J. Author manuscript; Available in PMC 2015 Sep 7. (PMC4561521; doi:10.1109/JPHOT.2015.2435699)
Supplement: fig4_data [file NIHMS64775-supplement-fig4_data.gz › Volumes/graham/MacBook_backup/PhD_folder_2015_06_02/paper_improvements/IEEE_J_Photonics/final_files/data_files/fig4/4b_raw/I11.csv]

3592	3376	3154	3041	3085	3214	3152	3259	3385	3363	3254	3365	3606	3599	3535	3449	3321	3270	3186	3194	3234	3225	3358	3456	3447	3499	3356	3325	3260	3316	3320	3379	3367	3445	3522	3264	3089	3048	3226	3172	3360	3317	3293	3205	3278	3326	3371	3285	3229	3216
3665	3370	3260	3184	3188	3395	3456	3424	3503	3471	3438	3474	3550	3484	3521	3406	3201	3157	3057	3148	3323	3296	3421	3424	3509	3384	3341	3316	3245	3257	3224	3251	3303	3451	3422	3286	3113	3220	3270	3256	3416	3488	3359	3340	3285	3442	3371	3314	3250	3213
3409	3133	3150	3218	3347	3421	3407	3413	3421	3347	3505	3302	3423	3483	3395	3227	3227	3045	3078	2922	3141	3198	3408	3423	3329	3347	3332	3235	3224	3177	3146	3249	3316	3442	3249	3260	3184	3151	3249	3314	3468	3395	3202	3209	3179	3227	3248	3215	3067	3224
3458	3289	3171	3226	3242	3406	3245	3420	3359	3516	3410	3284	3179	3173	3207	3234	3023	3083	3058	3063	3140	3142	3234	3255	3239	3151	3239	3176	3166	3049	3138	3279	3263	3327	3203	3250	3262	3127	3241	3319	3343	3403	3125	3139	3041	3186	3176	3196	3260	3206
3396	3266	3155	3142	3243	3278	3335	3260	3371	3362	3346	3174	3101	3088	3050	3145	3139	3144	3197	3252	3138	3146	3170	3253	3197	3261	3161	3094	3121	3148	3182	3241	3330	3260	3314	3201	3112	3254	3277	3297	3535	3284	3101	3234	3126	3152	3186	3196	3235	3211
3416	3257	3232	3206	3204	3287	3324	3399	3405	3308	3235	3150	3161	3060	3198	3089	3228	3228	3340	3195	3069	3248	3266	3260	3130	3192	3417	3309	3070	3083	3121	3338	3329	3263	3232	3124	3237	3320	3269	3379	3432	3341	3353	3134	3217	3084	3220	3274	3184	3306
3371	3311	3302	3360	3171	3308	3260	3382	3237	3352	3262	3161	3233	3149	3126	3178	3354	3424	3355	3302	3265	3287	3251	3174	3376	3286	3367	3236	3261	3334	3279	3256	3340	3362	3260	3176	3338	3431	3349	3332	3426	3377	3313	3199	3205	3182	3283	3366	3249	3175
3317	3232	3275	3231	3123	3244	3246	3218	3246	3303	3346	3144	3182	3164	3188	3331	3282	3377	3435	3431	3266	3301	3283	3356	3262	3260	3259	3262	3132	3355	3244	3269	3405	3304	3377	3339	3321	3380	3353	3437	3437	3551	3525	3290	3259	3312	3391	3341	3248	3145
3337	3376	3336	3318	3130	3166	3080	3036	3203	3286	3206	3182	3127	3304	3392	3378	3328	3475	3470	3411	3398	3407	3307	3226	3255	3397	3208	3308	3229	3251	3192	3288	3241	3417	3395	3423	3374	3314	3376	3360	3393	3599	3598	3393	3376	3368	3284	3376	3214	3250
3296	3291	3168	3112	3333	3101	2997	2908	3113	3163	3175	3176	3235	3344	3473	3445	3360	3272	3519	3398	3350	3352	3300	3317	3364	3458	3370	3429	3313	3148	3174	3339	3446	3392	3486	3471	3412	3417	3267	3304	3456	3621	3464	3330	3403	3408	3431	3546	3325	3220
3302	3272	3188	3340	3230	3127	3025	2996	3051	3113	3159	3281	3328	3374	3506	3423	3318	3331	3373	3322	3235	3364	3368	3413	3384	3438	3362	3328	3166	3185	3224	3359	3357	3407	3508	3489	3411	3391	3381	3270	3567	3585	3531	3487	3479	3526	3460	3615	3369	3335
3204	3237	3154	3170	3203	3161	3169	2993	3120	3225	3211	3233	3338	3335	3329	3383	3271	3200	3273	3259	3355	3418	3419	3457	3432	3555	3373	3367	3201	3197	3264	3256	3499	3380	3471	3435	3291	3454	3401	3388	3426	3719	3554	3601	3641	3478	3594	3612	3406	3314
3308	3266	3147	3129	3204	3241	3051	3251	3171	3124	3359	3393	3328	3466	3381	3183	3230	3072	3163	3192	3387	3521	3532	3465	3485	3623	3493	3379	3289	3278	3422	3384	3436	3398	3507	3530	3432	3484	3421	3498	3642	3695	3555	3600	3582	3606	3625	3548	3412	3257
3236	3147	3132	3009	3243	3326	3341	3311	3476	3292	3312	3267	3359	3388	3367	3324	3248	3096	3154	3181	3439	3524	3602	3560	3622	3497	3403	3339	3272	3434	3489	3400	3411	3482	3477	3565	3448	3483	3536	3528	3823	3662	3699	3563	3484	3677	3596	3478	3457	3272
3356	3136	2996	3184	3194	3197	3412	3399	3420	3403	3408	3337	3471	3261	3341	3363	3377	3219	3256	3340	3492	3536	3584	3562	3494	3580	3396	3396	3413	3538	3493	3479	3493	3597	3441	3361	3425	3416	3498	3628	3664	3785	3513	3552	3439	3538	3639	3650	3440	3399
3350	3070	3095	3180	3273	3332	3450	3410	3609	3534	3514	3420	3360	3399	3434	3317	3280	3234	3299	3372	3404	3544	3568	3573	3543	3597	3359	3270	3347	3559	3538	3559	3483	3543	3462	3336	3386	3477	3538	3663	3707	3680	3640	3473	3508	3640	3892	3655	3395	3365
3346	3178	3126	3098	3189	3322	3450	3495	3564	3604	3417	3411	3449	3352	3433	3300	3320	3298	3370	3277	3397	3405	3326	3464	3499	3457	3491	3291	3417	3491	3525	3548	3462	3562	3464	3450	3439	3481	3533	3587	3605	3724	3456	3540	3543	3684	3768	3685	3588	3367
3421	3236	3091	3153	3278	3300	3440	3395	3662	3565	3542	3568	3455	3495	3439	3232	3365	3337	3252	3260	3268	3419	3473	3375	3480	3484	3315	3317	3385	3487	3605	3449	3466	3490	3486	3433	3403	3382	3525	3683	3718	3703	3547	3617	3613	3689	3698	3614	3504	3447
3381	3091	3250	3321	3330	3359	3411	3572	3542	3580	3577	3434	3473	3431	3291	3327	3375	3360	3391	3290	3339	3342	3391	3434	3582	3575	3320	3253	3354	3433	3398	3443	3414	3484	3543	3446	3373	3488	3649	3688	3445	3552	3579	3621	3714	3790	3747	3667	3659	3434
3391	3268	3344	3388	3276	3508	3578	3657	3608	3562	3571	3527	3530	3469	3438	3401	3382	3539	3312	3449	3288	3316	3317	3411	3446	3397	3300	3317	3356	3339	3222	3330	3472	3455	3475	3534	3299	3482	3564	3663	3633	3496	3513	3660	3675	3838	3829	3734	3596	3548
3388	3422	3293	3426	3507	3574	3634	3560	3527	3563	3727	3611	3512	3497	3473	3460	3462	3486	3459	3362	3400	3410	3339	3366	3411	3337	3364	3254	3321	3397	3332	3311	3450	3449	3479	3432	3432	3620	3610	3470	3382	3431	3463	3614	3800	3862	3833	3780	3620	3504
3582	3379	3461	3479	3539	3639	3629	3565	3601	3455	3729	3633	3702	3572	3499	3374	3484	3414	3360	3512	3413	3394	3429	3399	3455	3515	3234	3343	3235	3331	3348	3394	3507	3463	3532	3555	3465	3531	3610	3485	3461	3464	3594	3821	3727	3730	3785	3672	3545	3635
3393	3392	3510	3553	3668	3709	3753	3573	3741	3666	3698	3810	3563	3489	3433	3453	3557	3360	3354	3484	3472	3452	3366	3468	3449	3321	3369	3336	3384	3311	3376	3434	3437	3491	3482	3460	3398	3567	3687	3622	3571	3584	3536	3572	3681	3639	3597	3485	3525	3538
3408	3470	3424	3576	3640	3566	3684	3687	3700	3860	3728	3748	3667	3691	3446	3383	3418	3451	3440	3447	3585	3596	3484	3507	3387	3402	3375	3268	3343	3364	3483	3442	3470	3408	3431	3352	3317	3478	3669	3675	3510	3421	3563	3554	3647	3597	3643	3497	3715	3685
3458	3511	3518	3561	3516	3669	3702	3743	3762	3820	3724	3767	3736	3535	3482	3409	3387	3416	3407	3669	3540	3659	3647	3525	3423	3347	3227	3361	3504	3494	3602	3488	3504	3419	3335	3267	3358	3480	3634	3679	3550	3265	3696	3599	3689	3521	3501	3449	3612	3761
3411	3324	3465	3477	3585	3684	3893	3686	3862	3762	3805	3798	3654	3473	3421	3484	3284	3419	3665	3600	3703	3707	3656	3598	3482	3410	3245	3389	3459	3435	3489	3429	3466	3430	3403	3413	3424	3578	3611	3460	3541	3439	3511	3607	3666	3630	3526	3673	3536	3863
3378	3327	3327	3452	3567	3749	3724	3722	3703	3638	3709	3596	3528	3426	3495	3334	3366	3455	3624	3781	3665	3632	3531	3501	3552	3408	3407	3476	3460	3480	3473	3380	3286	3270	3306	3409	3385	3496	3619	3548	3565	3522	3479	3609	3604	3602	3632	3604	3709	3897
3631	3422	3335	3476	3417	3615	3660	3682	3538	3659	3544	3388	3547	3463	3423	3479	3482	3551	3654	3666	3637	3625	3469	3411	3501	3346	3404	3467	3531	3430	3414	3419	3266	3377	3373	3202	3356	3503	3611	3523	3527	3717	3681	3823	3663	3654	3468	3541	3573	3910
3581	3449	3362	3468	3579	3590	3648	3672	3497	3525	3344	3391	3385	3492	3617	3608	3608	3552	3664	3749	3631	3445	3488	3457	3433	3450	3455	3492	3616	3514	3429	3345	3312	3365	3360	3404	3412	3441	3544	3424	3505	3552	3753	3748	3797	3711	3509	3568	3582	3857
3650	3570	3511	3494	3531	3480	3579	3470	3441	3444	3381	3429	3453	3577	3600	3578	3709	3499	3590	3555	3651	3497	3410	3529	3402	3500	3417	3539	3558	3579	3296	3369	3335	3255	3244	3394	3379	3420	3538	3458	3435	3547	3693	3892	3821	3761	3567	3561	3668	3748
3587	3536	3497	3633	3560	3682	3528	3351	3362	3393	3373	3360	3421	3593	3481	3736	3590	3480	3690	3582	3409	3447	3465	3620	3452	3457	3443	3526	3628	3546	3403	3319	3380	3315	3343	3417	3490	3395	3394	3349	3437	3661	3568	3855	3831	3617	3649	3428	3422	3615
3805	3578	3537	3755	3655	3431	3527	3437	3273	3397	3331	3521	3529	3529	3638	3637	3619	3438	3604	3510	3405	3486	3468	3526	3583	3535	3675	3614	3541	3343	3364	3272	3530	3476	3449	3412	3366	3462	3409	3334	3415	3704	3713	3756	3829	3649	3420	3423	3538	3547
3722	3551	3627	3598	3544	3536	3527	3398	3472	3630	3545	3496	3487	3629	3706	3565	3500	3482	3538	3418	3408	3534	3565	3552	3725	3614	3616	3568	3549	3492	3364	3431	3485	3392	3353	3409	3424	3538	3426	3372	3502	3607	3677	3693	3627	3511	3583	3484	3657	3673
3672	3595	3588	3503	3514	3539	3562	3635	3627	3733	3583	3533	3637	3434	3520	3586	3503	3514	3375	3373	3453	3427	3647	3560	3709	3716	3638	3580	3509	3525	3408	3553	3503	3390	3485	3284	3414	3528	3427	3578	3562	3508	3565	3621	3574	3533	3670	3723	3684	3659
3666	3536	3460	3504	3558	3582	3371	3626	3514	3703	3574	3720	3635	3531	3482	3537	3443	3433	3329	3387	3476	3526	3565	3509	3649	3733	3581	3515	3524	3497	3309	3504	3543	3454	3477	3407	3471	3569	3535	3453	3418	3497	3539	3488	3551	3540	3860	3658	3780	3625
3557	3490	3448	3474	3436	3525	3530	3654	3711	3568	3589	3510	3551	3545	3383	3557	3473	3426	3358	3391	3440	3449	3470	3486	3685	3618	3550	3490	3547	3531	3554	3516	3585	3550	3440	3400	3437	3529	3443	3574	3581	3413	3514	3579	3632	3665	3718	3798	3795	3656
3597	3531	3466	3497	3557	3499	3703	3708	3587	3706	3593	3609	3534	3508	3406	3423	3372	3288	3474	3494	3516	3492	3489	3515	3543	3623	3543	3722	3513	3677	3594	3582	3695	3611	3430	3314	3498	3531	3544	3598	3574	3457	3436	3534	3689	3643	3707	3691	3823	3654
3548	3510	3500	3497	3532	3594	3781	3643	3603	3577	3625	3512	3595	3490	3426	3485	3425	3437	3492	3445	3447	3353	3330	3462	3576	3596	3549	3458	3713	3630	3769	3639	3596	3655	3620	3344	3325	3525	3653	3602	3448	3378	3388	3624	3648	3826	3784	3738	3810	3734
3706	3469	3587	3591	3564	3771	3792	3600	3597	3531	3640	3585	3560	3498	3547	3500	3561	3476	3493	3543	3592	3434	3423	3537	3544	3590	3623	3434	3591	3642	3675	3621	3544	3643	3636	3418	3415	3572	3609	3684	3493	3445	3397	3484	3733	3794	3602	3647	3709	3810
3686	3775	3664	3729	3628	3743	3697	3546	3641	3527	3547	3510	3531	3543	3528	3624	3475	3415	3402	3575	3400	3443	3491	3445	3411	3606	3544	3465	3613	3705	3638	3607	3592	3540	3508	3511	3347	3591	3631	3455	3391	3254	3431	3544	3634	3830	3650	3548	3643	3748
3643	3836	3770	3823	3627	3710	3540	3505	3617	3495	3591	3676	3662	3567	3650	3468	3540	3483	3404	3503	3448	3512	3334	3360	3458	3565	3509	3659	3568	3680	3635	3709	3472	3778	3514	3680	3520	3538	3445	3547	3398	3500	3507	3665	3779	3655	3580	3490	3497	3709
3817	3758	3724	3676	3810	3656	3532	3581	3497	3548	3579	3585	3545	3656	3551	3422	3466	3414	3455	3604	3446	3482	3436	3358	3482	3436	3525	3587	3524	3534	3573	3541	3716	3632	3654	3618	3488	3450	3437	3445	3481	3575	3511	3642	3550	3493	3480	3411	3506	3598
3813	3893	3772	3556	3514	3419	3564	3416	3505	3538	3514	3593	3523	3588	3627	3558	3485	3459	3421	3409	3513	3470	3412	3321	3358	3513	3507	3509	3517	3577	3597	3610	3694	3743	3749	3713	3521	3448	3507	3390	3514	3693	3625	3561	3365	3538	3369	3531	3573	3826
3853	3827	3725	3627	3484	3441	3509	3448	3597	3565	3409	3571	3579	3655	3680	3666	3497	3516	3619	3534	3498	3356	3445	3372	3449	3510	3411	3601	3492	3571	3549	3524	3621	3802	3783	3840	3738	3566	3557	3579	3478	3561	3507	3481	3529	3553	3656	3564	3630	3533
3719	3720	3698	3651	3475	3524	3504	3458	3539	3474	3496	3598	3534	3585	3697	3631	3560	3725	3486	3553	3535	3392	3329	3389	3460	3520	3513	3372	3524	3537	3609	3494	3495	3789	3823	3857	3732	3699	3513	3646	3548	3559	3548	3498	3556	3537	3609	3607	3529	3474
3699	3719	3631	3596	3589	3432	3566	3584	3597	3685	3526	3585	3532	3466	3574	3703	3618	3549	3579	3580	3523	3470	3421	3447	3362	3425	3484	3415	3619	3575	3556	3528	3474	3693	3896	3754	3867	3733	3659	3657	3588	3542	3535	3631	3646	3630	3589	3517	3485	3455
3557	3660	3578	3685	3518	3636	3738	3748	3649	3543	3533	3482	3587	3601	3518	3552	3613	3559	3519	3562	3437	3447	3348	3352	3421	3382	3388	3601	3493	3536	3520	3500	3505	3693	3919	3702	3801	3678	3758	3709	3586	3725	3601	3821	3718	3647	3693	3503	3551	3523
3641	3599	3653	3601	3735	3758	3692	3621	3625	3655	3499	3483	3525	3505	3483	3482	3602	3607	3523	3510	3631	3539	3485	3542	3513	3488	3450	3507	3537	3530	3538	3464	3538	3557	3734	3767	3727	3600	3643	3708	3744	3769	3492	3564	3541	3598	3577	3616	3519	3431
3700	3636	3681	3707	3723	3698	3707	3664	3604	3601	3515	3454	3460	3395	3565	3422	3540	3621	3536	3626	3534	3639	3465	3574	3470	3345	3452	3379	3443	3572	3505	3506	3490	3522	3602	3946	3839	3701	3793	3819	3748	3656	3691	3522	3661	3616	3661	3604	3404	3556
3763	3681	3664	3605	3664	3705	3694	3716	3516	3682	3394	3539	3390	3479	3456	3466	3515	3524	3575	3532	3619	3638	3618	3415	3442	3512	3351	3459	3499	3501	3615	3560	3482	3565	3607	3723	3741	3814	3862	3701	3744	3734	3675	3726	3678	3658	3646	3672	3514	3449
3649	3560	3517	3650	3626	3593	3679	3718	3615	3687	3486	3521	3566	3463	3465	3509	3616	3490	3569	3523	3595	3694	3636	3511	3397	3430	3397	3362	3423	3512	3680	3594	3360	3530	3602	3687	3970	3891	3904	3842	3624	3738	3796	3665	3696	3672	3550	3639	3460	3558
3517	3493	3567	3508	3616	3637	3591	3520	3535	3504	3459	3500	3376	3535	3449	3403	3614	3579	3513	3636	3545	3585	3701	3609	3459	3377	3531	3468	3556	3551	3663	3412	3431	3437	3644	3825	3847	3846	3843	3841	3740	3807	3727	3838	3473	3538	3573	3483	3574	3545
3601	3476	3644	3475	3603	3463	3509	3662	3666	3598	3532	3470	3564	3622	3536	3449	3480	3507	3474	3552	3569	3679	3672	3666	3544	3550	3577	3442	3464	3565	3601	3475	3522	3575	3632	3804	3799	3763	3727	3681	3718	3912	3853	3641	3513	3598	3505	3595	3504	3585
3538	3572	3539	3458	3530	3426	3611	3530	3525	3560	3546	3615	3579	3667	3614	3568	3499	3562	3578	3531	3481	3634	3662	3614	3474	3528	3565	3539	3553	3492	3439	3463	3506	3425	3618	3686	3763	3858	3656	3660	3889	3845	3736	3604	3550	3522	3548	3665	3694	3592
3654	3591	3353	3393	3495	3538	3530	3541	3518	3579	3589	3491	3696	3628	3613	3504	3529	3532	3482	3492	3545	3633	3597	3690	3718	3659	3668	3411	3461	3594	3498	3571	3581	3575	3498	3569	3585	3778	3589	3605	3677	3697	3698	3607	3621	3524	3635	3676	3718	3571
3585	3632	3527	3495	3480	3510	3511	3591	3687	3665	3526	3689	3692	3628	3649	3526	3647	3387	3403	3568	3577	3627	3668	3705	3705	3518	3503	3493	3505	3526	3557	3646	3528	3519	3509	3572	3780	3731	3676	3653	3617	3769	3710	3805	3591	3541	3614	3609	3645	3575
3571	3493	3624	3585	3493	3728	3577	3439	3480	3501	3614	3473	3534	3560	3696	3654	3511	3440	3513	3548	3557	3739	3654	3715	3727	3627	3466	3594	3484	3486	3513	3538	3572	3587	3343	3492	3716	3718	3658	3615	3630	3628	3750	3650	3589	3586	3551	3494	3600	3545
3657	3675	3535	3658	3483	3556	3478	3460	3454	3415	3614	3659	3582	3677	3642	3645	3639	3359	3484	3508	3501	3621	3634	3676	3582	3535	3465	3527	3518	3562	3510	3718	3532	3643	3665	3567	3683	3671	3760	3725	3557	3593	3649	3794	3650	3612	3300	3278	3464	3472
3710	3540	3519	3555	3530	3406	3355	3567	3494	3514	3463	3534	3572	3613	3782	3565	3551	3749	3589	3638	3564	3676	3654	3716	3626	3544	3574	3548	3541	3665	3543	3642	3706	3650	3727	3478	3560	3744	3665	3536	3528	3613	3650	3636	3513	3496	3368	3367	3427	3629
3698	3628	3593	3494	3467	3449	3388	3328	3432	3427	3488	3584	3625	3640	3691	3665	3717	3640	3711	3724	3530	3523	3747	3707	3753	3705	3615	3706	3580	3559	3666	3742	3705	3691	3749	3525	3580	3584	3712	3599	3585	3470	3585	3555	3535	3492	3376	3339	3453	3533
3766	3601	3608	3631	3468	3494	3551	3409	3490	3402	3611	3516	3387	3575	3663	3683	3766	3631	3761	3650	3497	3526	3568	3614	3777	3701	3614	3554	3658	3754	3673	3569	3646	3762	3626	3579	3584	3658	3622	3756	3529	3471	3487	3586	3596	3516	3475	3602	3399	3554
3598	3650	3733	3610	3645	3668	3596	3542	3476	3621	3510	3517	3660	3654	3784	3725	3673	3687	3534	3506	3468	3603	3584	3699	3701	3696	3702	3661	3756	3623	3501	3646	3486	3499	3628	3660	3581	3629	3563	3688	3585	3480	3475	3534	3605	3527	3560	3514	3469	3518
3592	3671	3686	3818	3667	3725	3604	3498	3550	3503	3481	3544	3550	3559	3632	3749	3737	3683	3666	3573	3591	3566	3579	3746	3738	3721	3657	3626	3622	3697	3607	3559	3582	3598	3668	3601	3673	3673	3584	3599	3455	3418	3528	3338	3638	3691	3469	3445	3481	3419
3753	3738	3626	3762	3866	3748	3735	3614	3527	3575	3446	3550	3589	3682	3597	3803	3644	3675	3747	3714	3779	3680	3693	3644	3725	3729	3658	3659	3733	3712	3704	3616	3592	3786	3674	3759	3656	3470	3574	3579	3561	3597	3496	3620	3531	3691	3578	3405	3262	3336
3834	3855	3733	3852	3898	3791	3691	3523	3460	3606	3417	3446	3577	3685	3675	3650	3672	3831	3731	3855	3734	3733	3658	3818	3792	3726	3647	3834	3664	3581	3641	3632	3634	3666	3627	3674	3712	3540	3589	3628	3667	3655	3492	3506	3584	3577	3592	3389	3292	3173
3749	3809	3899	3836	3864	3710	3696	3583	3572	3585	3435	3516	3515	3635	3651	3692	3694	3876	3760	3818	3763	3731	3751	3705	3668	3745	3746	3703	3701	3668	3622	3862	3628	3715	3683	3695	3674	3632	3496	3673	3641	3631	3569	3509	3612	3451	3481	3414	3410	3479
3788	3749	3763	3915	3792	3822	3821	3759	3672	3540	3647	3642	3647	3604	3623	3715	3723	3715	3845	3844	3842	3711	3660	3610	3746	3777	3771	3672	3614	3426	3565	3718	3780	3634	3537	3579	3542	3532	3633	3491	3748	3640	3594	3562	3550	3398	3657	3601	3526	3585
3706	3787	3748	3904	3894	3886	3779	3781	3726	3692	3577	3654	3651	3637	3647	3609	3728	3715	3774	3875	3640	3603	3858	3667	3754	3838	3760	3676	3503	3610	3680	3824	3776	3670	3495	3532	3670	3624	3636	3620	3763	3722	3677	3502	3438	3458	3544	3738	3713	3663
3684	3686	3873	3820	3947	3940	3924	3930	3829	3641	3696	3615	3550	3554	3571	3556	3767	3752	3725	3817	3758	3679	3704	3770	3688	3721	3738	3622	3536	3538	3677	3759	3666	3516	3426	3570	3593	3743	3700	3718	3754	3642	3570	3459	3505	3645	3791	3810	3772	3746
3869	3892	3847	3945	3765	3975	3989	3873	3805	3716	3680	3658	3571	3499	3473	3524	3588	3749	3854	3765	3690	3715	3913	3926	3778	3775	3608	3655	3660	3726	3644	3701	3596	3493	3550	3502	3656	3745	3789	3710	3635	3644	3440	3533	3570	3600	3761	3819	3845	3696
4035	3833	3771	3946	3889	3933	3881	3847	3787	3856	3780	3676	3708	3555	3638	3653	3672	3844	3858	3761	3872	3945	3951	3782	3670	3745	3691	3652	3735	3682	3602	3587	3492	3419	3488	3574	3655	3765	3831	3588	3522	3334	3521	3572	3732	3765	3845	3631	3770	3602
3974	3903	3871	3864	3925	3845	3871	3906	3706	3884	3793	3799	3594	3587	3646	3578	3676	3611	3776	3757	3749	3917	3917	3684	3685	3720	3726	3737	3702	3655	3596	3487	3537	3653	3592	3568	3612	3716	3825	3539	3518	3586	3468	3747	3790	3862	3719	3663	3630	3517
3814	3956	3757	3704	3890	3810	3828	3809	3845	3886	3852	3641	3714	3639	3665	3795	3735	3598	3680	3788	3769	3729	3769	3615	3635	3750	3763	3777	3785	3685	3566	3426	3483	3644	3570	3675	3597	3595	3428	3520	3558	3639	3640	3752	3955	3930	3779	3587	3600	3510
3802	3660	3572	3795	3887	3845	3726	3791	3920	3894	3872	3679	3742	3749	3729	3773	3660	3610	3609	3878	3795	3779	3575	3698	3651	3672	3735	3787	3594	3616	3608	3468	3604	3581	3792	3637	3471	3373	3428	3528	3809	3843	3863	3799	3705	3698	3596	3587	3494	3557
3927	3808	3846	3829	3853	3736	3791	3747	3860	3967	3877	3669	3728	3681	3726	3665	3612	3574	3741	3727	3798	3827	3624	3700	3706	3878	3814	3809	3567	3475	3427	3571	3655	3714	3691	3681	3555	3462	3481	3543	3765	3964	3886	3713	3665	3533	3595	3671	3534	3705
3970	3752	3802	3932	3824	3789	3740	3817	3726	3835	3780	3754	3685	3789	3777	3750	3628	3705	3684	3804	3696	3809	3655	3642	3726	3788	3910	3594	3381	3614	3700	3744	3766	3684	3612	3606	3449	3370	3673	3734	3914	3945	3860	3681	3508	3477	3474	3651	3715	3764
3894	3973	3877	3796	3925	3836	3739	3762	3847	3732	3747	3716	3699	3775	3731	3637	3676	3816	3713	3776	3693	3655	3631	3750	3779	3904	3912	3636	3508	3517	3668	3726	3677	3631	3634	3522	3561	3607	3779	3712	3857	3926	3725	3695	3439	3399	3466	3667	3926	3953
3939	3801	3865	3891	3758	3771	3678	3687	3718	3741	3731	3768	3806	3900	3672	3686	3685	3718	3810	3706	3772	3682	3570	3752	3792	3813	3569	3548	3398	3504	3695	3683	3704	3704	3528	3520	3542	3708	3814	3912	3831	3701	3613	3566	3468	3449	3562	3727	3861	3985
3968	3726	3700	3858	3793	3832	3794	3681	3816	3767	3722	3929	3813	3806	3926	3732	3779	3732	3784	3643	3632	3693	3791	3862	3793	3856	3659	3423	3628	3715	3680	3683	3718	3484	3613	3593	3568	3763	3952	3862	3795	3674	3414	3587	3465	3559	3706	3741	3877	3978
3868	3814	3860	3739	3774	3821	3784	3740	3757	3747	3824	3783	3752	3788	3759	3679	3663	3741	3837	3628	3619	3631	3877	3882	3772	3868	3619	3538	3731	3736	3751	3694	3690	3594	3549	3633	3693	3837	3852	3876	3747	3608	3518	3554	3667	3658	3817	3787	3763	3888
3920	3764	3798	3834	3870	3831	3808	3688	3780	3822	3770	3806	3798	3779	3725	3809	3716	3861	3937	3818	3627	3707	3746	3855	3840	3619	3625	3786	3672	3936	3783	3721	3586	3491	3543	3621	3759	3746	3851	3838	3601	3465	3462	3580	3735	3814	3905	3720	3665	3674
3946	3802	3738	3844	3813	3753	3864	3860	3798	3646	3839	3839	3796	3792	3857	3809	3817	3857	3878	3644	3688	3739	3778	3841	3794	3774	3704	3621	3898	3997	3870	3629	3545	3356	3633	3734	3824	3808	3748	3630	3456	3492	3667	3543	3822	3806	3916	3713	3540	3508
3945	3815	3748	3675	3743	3823	3847	3816	3671	3830	3793	3897	3851	3836	3899	3942	3963	3998	3739	3662	3810	3893	3835	3784	3842	3721	3806	3735	3837	3773	3747	3581	3568	3556	3738	3823	4048	3837	3777	3493	3381	3593	3627	3814	3916	3946	3959	3759	3619	3351
3854	3771	3697	3692	3696	3891	3866	3804	3760	3873	3821	3875	3870	3828	3874	4123	3998	3824	3724	3729	3839	3953	3825	3849	3738	3974	3786	3921	3915	3877	3721	3591	3570	3684	3938	3983	4029	3895	3642	3600	3617	3609	3828	3885	3925	3982	3838	3716	3590	3340
3859	3826	3687	3768	3745	3910	3956	3704	3746	3714	3946	3888	3948	3866	3852	4079	3901	3915	3663	3719	3923	3985	3891	3841	3773	3918	4000	3974	4054	3909	3733	3605	3547	3867	3899	4063	3909	3900	3793	3612	3618	3761	3935	3914	3870	3854	3653	3523	3483	3514
3867	3821	3650	3884	3825	3876	3902	3696	3749	3815	3920	3772	3874	3833	3935	4153	3983	3972	3811	3869	3936	3960	3813	3918	3738	3936	4099	4092	4021	3793	3861	3618	3783	3847	3981	3866	3794	3769	3665	3660	3825	3938	4037	3926	4000	3836	3663	3572	3477	3496
3993	3837	3814	3860	3768	3961	3742	3651	3922	3968	3764	3711	4041	4009	4025	4135	4014	3958	3932	3948	4052	3886	3773	3770	3795	3953	4048	4026	4017	3851	3675	3624	3713	3814	3861	3693	3522	3660	3652	3729	3726	3913	4024	3844	3940	3713	3467	3391	3476	3781
3925	3829	3839	3879	3883	3779	3823	3726	3849	3888	3878	3735	3850	3985	4137	4153	4054	3961	4013	3845	4048	3845	3868	3801	4024	4113	4137	4224	3940	3772	3577	3749	3862	3866	4022	3701	3493	3427	3541	3726	3785	3874	3905	3849	3848	3603	3531	3475	3496	3791
3955	3795	3775	3804	3851	3751	3719	3751	3857	3933	3887	3907	4135	4250	4254	4134	3955	3921	3918	4018	4001	3852	3784	3860	3840	4125	3992	4037	3901	3749	3702	3842	3935	3999	3878	3750	3350	3384	3470	3729	3745	3857	3802	3617	3569	3470	3518	3497	3680	3851
3860	3759	3763	3860	3935	3832	3703	3842	3928	3886	3878	4022	4113	4207	4097	4019	3966	3863	4025	4066	3992	3905	3794	3746	3936	4043	4089	3974	3613	3719	3737	3887	3898	3893	3716	3693	3452	3404	3499	3798	4078	3901	3753	3670	3498	3372	3471	3685	3912	3897
3994	3716	3718	3870	3804	3943	3821	4031	4035	3952	3825	3906	4070	4093	4136	4005	4018	3889	3957	3971	3989	3922	3736	3772	3768	4043	4061	3851	3598	3693	3834	3807	3852	3727	3720	3490	3593	3509	3811	3960	4081	3937	3851	3607	3270	3349	3524	3685	3914	4093
3854	3772	3675	3788	3849	3871	3849	4014	3906	3996	3732	3823	4065	4029	4158	4084	3953	3892	4133	4012	4018	3777	3688	3761	3973	3993	4012	3734	3652	3792	3739	3921	4017	3726	3617	3521	3671	3670	4010	4177	3967	3928	3708	3663	3285	3326	3430	3830	4170	4159
3942	3899	3701	3822	3875	3861	3926	3853	3950	3832	3790	3833	4041	4043	4073	4051	4003	3934	3984	3857	3793	3654	3653	3878	4059	3948	3843	3628	3568	3590	3825	3844	3829	3766	3639	3420	3592	3714	3924	4054	3991	3968	3644	3447	3361	3465	3614	3833	4070	4129
3762	3623	3857	3754	3889	3840	3825	3888	3880	3847	3678	3908	3972	4132	4017	3935	4023	4004	4029	3935	3774	3733	3683	3875	3970	3975	3677	3539	3572	3593	3877	3748	3845	3652	3574	3433	3468	3781	3956	4036	3919	3806	3558	3457	3600	3666	3758	3939	4100	4115
3665	3709	3726	3788	3815	3843	3779	3790	3782	3674	3771	3831	3998	3899	3954	3903	3997	4006	3996	3849	3787	3693	3745	3878	3887	3790	3786	3443	3604	3695	3850	3834	3810	3709	3450	3542	3549	3821	4034	4058	3868	3745	3387	3359	3546	3647	3867	3936	3956	4008
3749	3790	3796	3658	3729	3825	3891	3902	3888	3821	3651	3771	3999	4034	3968	3893	3842	3957	4027	3902	3641	3503	3665	3721	3795	3747	3600	3625	3528	3674	3881	3792	3626	3617	3573	3448	3746	3887	4008	4006	3929	3675	3383	3418	3434	3897	3982	4149	3917	4042
3745	3711	3763	3727	3850	3866	3844	3875	3801	3725	3569	3907	3928	3937	3719	3714	3751	3970	3891	3676	3654	3631	3764	3749	3778	3634	3583	3445	3619	3818	3804	3796	3699	3596	3465	3422	3751	3936	3930	3848	3818	3541	3404	3546	3602	3900	4071	4118	4122	3797
3830	3693	3811	3736	3749	3769	3844	3911	3686	3734	3716	3780	3826	3923	3727	3766	4014	3857	3749	3766	3543	3659	3585	3778	3694	3650	3574	3434	3586	3789	3904	3851	3732	3580	3544	3637	3832	3908	3892	3758	3768	3387	3301	3527	3658	3928	4046	4007	3994	3888
3937	3822	3873	3806	3802	3872	3949	4050	3734	3672	3646	3819	3810	3824	3749	3699	3891	3954	3816	3848	3606	3658	3589	3794	3661	3510	3574	3463	3715	3867	3909	3922	3704	3546	3539	3642	3829	3911	3952	3836	3547	3344	3362	3433	3629	3871	4046	4001	3920	3671
3887	3814	3886	3909	3885	3919	3872	4075	3795	3773	3730	3832	3866	3990	3756	3781	3897	3917	3902	3677	3599	3632	3664	3658	3647	3442	3461	3612	3755	3933	3963	3905	3702	3699	3403	3697	3816	4025	4086	3868	3581	3274	3340	3364	3691	4011	4068	3930	3887	3640
3852	3792	3939	3808	3915	4068	4044	4018	3930	3738	3788	3893	3927	3895	3722	3900	3964	4000	3925	3767	3623	3652	3700	3739	3639	3510	3528	3502	3703	4038	3976	3805	3715	3600	3664	3714	3939	4103	4009	3722	3490	3318	3342	3388	3715	3996	4002	3929	3867	3562
3823	3848	3904	3981	3941	4012	4190	3975	3958	3809	3827	3871	3955	3981	3796	3794	3889	3932	3813	3783	3516	3678	3846	3696	3663	3455	3502	3702	3828	4036	3911	3744	3774	3646	3650	3815	3940	3937	3891	3791	3437	3294	3303	3440	3761	4039	4043	4059	3810	3482
3979	3872	3880	4052	3887	4253	4084	3985	4036	3882	3910	4008	3967	4003	3862	3874	4056	4009	3881	3698	3785	3695	3718	3856	3598	3446	3525	3638	3832	4015	3876	3804	3721	3570	3704	3780	4131	4101	3997	3689	3436	3373	3382	3564	3764	4053	4030	4098	3838	3555
3918	4037	3986	4077	4018	4175	4164	4069	3957	3816	4012	3992	3939	3867	3907	3877	4028	4121	3961	3764	3828	3687	3812	3772	3666	3539	3525	3621	3959	4057	4085	3835	3629	3579	3644	3874	4109	4028	3937	3691	3428	3459	3426	3740	3894	3994	4028	4051	3851	3529
3986	3903	3970	4028	3933	4198	4331	4109	3924	3992	4049	4042	4168	3954	3775	3812	3900	4004	4044	3894	3825	3774	3866	3782	3711	3483	3551	3727	4016	3967	4028	3828	3587	3482	3656	3885	4111	4023	3990	3609	3417	3358	3457	3780	3940	4178	4186	4089	3712	3595
3922	3901	4146	4142	4074	4241	4004	4140	3974	3992	4025	4058	3987	3913	3890	3894	3877	4037	4053	3859	3841	3944	3929	3844	3752	3723	3563	3750	4083	4049	3939	3735	3627	3450	3721	3890	4074	3918	3784	3701	3388	3388	3431	3779	4107	4247	4129	4101	3882	3583
3928	3838	3963	4016	4059	4148	4099	4015	3944	3930	3948	4109	4025	3904	3796	3946	3842	4062	3873	3887	3838	3910	3919	3848	3832	3583	3676	3872	4020	4147	3989	3802	3594	3693	3604	3784	4074	3969	3913	3540	3282	3389	3576	3907	4124	4288	4293	3995	3734	3592
3953	3923	3977	4026	4043	4167	4036	3985	3857	3844	3852	4051	3988	3981	3931	3926	4091	4012	3871	3846	3852	3951	3920	3912	3825	3657	3660	3820	4057	4237	4132	3942	3512	3614	3723	3994	4014	4132	3787	3564	3495	3435	3551	3839	4194	4237	4233	4052	3943	3588
3982	3897	3855	3984	4039	3999	3949	3918	3869	3871	3964	3931	3914	3793	3675	3851	3952	3909	3893	3783	3701	3830	3943	3900	3668	3569	3737	3862	4117	4063	3997	3940	3588	3516	3784	3990	4010	3816	3781	3705	3516	3408	3790	3941	4118	4083	4198	3965	3825	3643
3876	3786	3790	3912	3886	3900	3939	3759	3771	3727	3908	4040	3943	3709	3810	3840	3897	3864	3860	3875	3749	3881	4004	3829	3802	3753	3709	3820	4068	4231	4058	3860	3676	3577	3841	3868	4248	4096	3815	3691	3507	3486	3768	3949	4177	4277	4222	3944	3779	3515
3782	3912	3877	4040	3840	3844	3961	3859	3790	3785	3866	4029	3941	3822	3792	3909	3865	3953	3872	3801	3801	4065	4069	3957	3829	3633	3681	3881	4019	4245	4264	3930	3882	3706	3771	3946	4029	4067	3824	3682	3496	3522	3788	3910	4218	4275	4207	3896	3715	3485
4006	3903	4015	3999	3912	3830	3874	3835	3781	3877	3990	3774	3911	3726	3776	3798	3838	3996	3899	3832	3809	3926	3873	3993	3827	3741	3736	3861	4197	4240	3991	3971	3850	3667	3754	4016	3887	4037	3886	3674	3571	3469	3788	4007	4180	4212	4054	3857	3743	3445
4073	3947	3939	3960	3773	3968	3818	3709	3747	3790	3795	3987	3966	3756	3680	3773	3731	3895	3726	3697	3774	3893	3861	4015	3721	3806	3752	3919	4118	4169	4076	3898	3697	3825	3774	3997	4100	4126	4060	3875	3612	3510	3659	3906	4114	4236	4089	4001	3634	3411
3973	3964	3973	4037	4009	4026	3814	3869	3764	3806	3880	3931	3862	3874	3715	3788	3925	3948	3783	3860	3865	3821	3995	3994	3813	3836	3769	3928	4129	4030	4169	3790	3570	3574	3648	3770	4048	4111	3994	3848	3585	3654	3646	3868	4030	4214	4258	3930	3639	3409
3945	4064	3983	3887	3926	3961	3974	3932	3849	3682	3959	3903	3867	3917	3657	3811	4013	4005	3983	3921	3733	3924	4008	4081	3938	3958	3822	3797	4103	4152	4088	3966	3557	3703	3634	3760	3893	4099	3969	3826	3635	3469	3543	3755	4089	4170	4209	4041	3751	3625
4054	3884	4002	3975	4037	3961	3987	4034	3950	3778	3852	3837	4041	3798	3785	3818	3882	4167	3813	3858	3900	4002	3901	3932	4065	3832	3899	3865	4094	4201	4035	3856	3615	3552	3616	3660	3973	3981	4024	3662	3706	3529	3590	3701	3895	4145	4231	4166	3849	3536
4129	4022	4079	4020	3987	3957	3987	3998	4067	4009	3879	3983	4094	3900	3708	3805	3901	4054	4054	3968	3745	3783	3930	4060	4009	3872	3876	3743	3833	3977	4130	3753	3660	3674	3530	3790	3975	4036	4069	3796	3659	3586	3541	3637	3772	4141	4109	4109	3945	3674
4114	3998	4005	3980	3904	3948	4050	3926	3870	3889	3943	4104	4140	4047	3873	3929	4084	4085	4135	3877	3767	3859	3917	4144	4006	3920	3842	3625	3822	4011	4062	3881	3701	3502	3578	3667	3946	3896	4204	4056	3700	3506	3531	3686	3876	4045	4202	4160	4010	3663
4098	4147	4039	4080	3914	4011	4019	3925	3964	3949	3808	4018	4219	4086	3985	4013	4078	4205	4162	3961	3804	3889	3940	4085	3895	3953	3721	3535	3738	3799	4048	3944	3836	3460	3598	3708	3939	4167	4060	3962	3743	3622	3604	3610	3744	3987	4093	4147	4050	3815
4027	4036	4046	4013	4070	4156	4105	4096	4006	3952	3960	4184	4016	4035	3908	3940	4032	4180	4276	3989	3865	3792	3879	4061	3962	3943	3732	3688	3756	3994	3985	3956	3914	3662	3704	3825	3859	4142	4263	4026	3993	3636	3613	3722	3762	3991	4168	4228	4098	3857
4091	3985	3992	4071	4243	4134	4145	4126	4116	4114	4113	3910	3869	4205	3843	3985	4109	4166	4180	4062	3842	3952	3918	3946	4086	3919	3849	3844	3704	3937	4052	4128	3856	3782	3717	3668	3965	4168	4261	4316	3977	3817	3709	3693	3648	3883	4108	4226	4295	4096
3905	3811	3962	4081	4206	4118	4122	4197	4032	4228	3994	3944	4116	4086	3932	3989	4067	4206	4186	4108	3878	3740	3930	3923	4093	4065	3755	3722	3678	3979	4048	4235	4106	3894	3749	3675	3921	4076	4425	4305	4186	3856	3676	3642	3591	3860	4040	4161	4228	4081
4062	3955	3864	4049	4008	4251	4206	4145	4292	4147	4092	3953	4104	4180	4079	4090	4087	4194	4273	3959	3845	3714	3880	3890	4098	4111	3807	3897	3713	3929	4157	4225	4160	3989	3762	3769	3890	4140	4308	4385	4268	3855	3645	3620	3693	3780	3954	4122	4313	4274
4007	3839	3983	3900	4239	4126	4059	4110	4027	4109	4105	3970	4041	4173	4193	3972	4102	4051	4207	4171	4023	3884	3783	3881	3950	4052	3915	4006	3716	3911	4068	4131	4222	3993	3922	3770	3929	4125	4276	4287	4217	3917	3771	3589	3573	3701	3971	4031	4293	4196
3954	3961	4026	3980	3990	4084	4086	4085	4166	4075	4086	4049	4111	4123	4288	4198	4066	4130	4049	4070	3967	3981	3901	3959	4064	3999	4047	3945	3808	3916	3967	4128	4185	4169	3774	3744	3866	3895	4148	4332	4230	4002	3802	3598	3631	3659	3869	4063	4163	4114
4135	3889	4061	4096	4093	4353	4105	4021	4189	4131	4112	4055	4083	4136	4232	4174	4083	4194	3983	4267	3904	3906	3935	3875	4002	4212	4192	4085	3869	3945	3983	4283	4257	4049	4007	3827	3813	3871	4122	4203	4279	4166	3815	3670	3662	3652	3774	3941	4124	4200
4134	3975	3964	3990	4184	4204	4183	4014	4073	4001	4116	4032	4068	4093	4030	4088	4116	3979	3933	4010	4004	3906	3851	3776	4025	4046	4077	4052	3931	3836	4139	4189	4276	4013	4065	3778	3834	3820	3931	4081	4202	3958	3915	3690	3580	3674	3675	3876	4189	4098
4199	4063	4068	4149	4271	4111	3999	4130	4060	4062	4027	4005	3957	4051	4172	3972	4038	3998	3931	3943	4060	3898	3796	3881	3897	4137	4243	4084	3862	3912	3940	4201	4285	4083	4049	3912	3768	3865	3885	3971	4066	4084	4058	3854	3683	3631	3670	3761	4009	4192
4134	4038	4016	4174	4212	4132	4027	3889	4096	3886	3919	3969	3827	4175	4076	4013	4016	3935	3959	3960	3959	3865	3746	3798	3833	4035	3993	3973	3947	3906	3799	3853	4040	4137	4061	3862	3743	3745	3867	3800	4024	4063	4042	3956	3909	3591	3597	3599	3781	3992
4143	4050	4140	4094	4123	4158	4013	4086	3897	4133	3867	3971	4019	4053	4069	4137	3921	3838	3964	4052	4113	3962	3928	3922	4003	4017	4013	4145	4178	3862	3809	3796	3876	3932	3947	3863	3844	3651	3729	3814	3895	4061	4382	4054	3903	3887	3716	3626	3710	3919
4143	4092	4022	4063	4238	4071	4181	4117	4053	4152	4000	4035	3998	3997	4021	4036	4033	3948	3948	3900	4161	3979	3938	3878	3871	3787	4066	4062	4057	3885	3834	3835	3917	3793	3984	3981	3801	3722	3761	3709	3937	3952	4296	4152	3992	3790	3722	3651	3681	3827
4104	4070	4075	4140	4084	4092	4221	4083	3939	4061	4083	4105	3903	3825	4076	4028	4082	3985	3956	3966	4037	3961	3916	3813	3851	4030	3942	4149	4133	4059	3827	3748	3762	3951	4112	4107	3997	3869	3689	3772	3864	3927	4172	4253	4033	3874	3984	3656	3716	3608
4183	3967	3974	4008	4059	4134	4106	4048	3941	4008	4048	4003	3982	3932	3997	4102	3961	3944	3864	3732	3982	3993	3936	3824	3868	4007	4143	4173	4188	4085	3811	3695	3655	3872	4139	4131	4161	4041	3756	3681	3927	3942	4139	4085	4020	4065	3957	3722	3681	3720
4156	4025	4056	4028	4065	4030	4046	4073	3955	3950	3922	3901	4037	3942	3934	4099	4078	4022	3836	3962	3779	3944	4002	3933	4007	3950	4102	4117	4197	3961	3818	3774	3669	3800	3903	4123	4060	3964	3867	3764	3812	3846	3853	4183	4198	4080	3912	3885	3622	3792
4063	3940	3925	4045	4038	4057	4019	4116	3857	4035	3993	4081	3844	4062	3979	4059	4179	4163	4074	4013	4006	3864	3987	4014	4051	4077	3965	4010	4239	4028	3839	3830	3760	3764	3864	4128	4197	4162	3866	3791	3656	3780	3850	4081	4224	4052	4065	3990	3833	3570
3987	3858	4079	3993	3995	3895	4019	3974	4106	3986	3966	4071	4103	4114	4088	4241	4119	4141	4241	4002	3939	3982	4007	4102	4207	4298	4117	4002	4024	4226	4024	3915	3714	3701	3817	4046	4291	4236	3969	3826	3836	3729	3786	3998	4027	4208	4205	3882	3853	3823
4005	4071	4106	4105	4162	4124	4015	4119	4110	4178	4042	4051	4084	4048	4148	4090	4264	4226	4236	4082	4087	4128	4202	4253	4285	4074	3991	4064	3956	4082	4014	3837	3878	3666	3806	3962	4096	4184	3938	3980	3776	3807	3740	3856	4050	4106	4117	3916	4015	3864
4189	4007	4087	4112	4131	4122	4102	4151	4007	4057	4029	3990	4043	3985	3873	4007	4024	4090	4066	4118	4092	4039	4045	4304	4192	4036	4114	3878	3875	3999	4025	4014	4020	3870	3945	4050	4060	4114	4052	3931	3820	3650	3725	3779	3903	4082	3956	4159	4085	4049
4092	4021	3999	4067	4159	4257	4066	3997	4050	4037	4019	3968	4021	4009	4012	3976	3900	4016	4170	4074	3969	3921	3892	4076	4019	3988	3938	3780	3813	3731	3952	3996	3926	3835	3932	3819	3907	4037	4149	4012	3987	3762	3919	3799	3669	3844	3926	4052	4031	4030
4140	4081	3995	3994	4122	4076	3883	4006	3942	4104	3909	3783	3833	3960	3837	3869	3820	3880	4023	3935	3908	3849	3847	3850	4048	3921	3872	3873	3826	3715	3873	3983	4013	3960	3812	3848	3792	3940	4064	3966	3920	4097	3758	3736	3688	3608	3854	3784	3995	4077
4176	4009	3995	4166	4029	4104	3937	3833	3931	4078	3957	3895	3876	3994	3973	3862	3987	3927	4028	4010	3901	3789	3893	4023	3977	4024	3949	3799	3743	3757	3760	4128	4116	4000	4053	3854	3708	3770	3646	4036	3959	4032	3932	3913	3744	3629	3842	3797	3882	4097
4129	4027	3904	3969	4014	4119	4046	4062	3953	4110	3853	3960	3884	3996	3966	3769	4020	3917	3956	3865	3930	3900	3925	3907	4011	3917	4055	3798	3867	3801	3922	3959	3990	4049	4131	3941	3784	3692	3758	3794	3920	3911	3976	3939	3743	3860	3913	3882	3757	3911
4052	4044	3980	4022	4072	4145	4070	4054	4026	4109	4105	3988	4015	4022	4126	3936	3964	3921	3893	3924	4042	3949	4034	3910	3949	4024	4165	3992	4051	3923	3969	4039	4053	4173	4087	4034	3885	3917	3759	3643	3761	3955	3995	3955	3936	3851	3736	3837	3882	4002
4147	4146	4174	4056	4146	4133	4115	4157	4066	4159	4003	4023	3943	3834	3999	3995	3833	3957	4006	3811	3961	4039	3971	3863	3833	3996	3972	4015	4018	3821	3953	3910	4021	4094	4222	4182	4006	3875	3802	3761	3768	3713	3877	4007	4058	4117	3938	3894	3856	3892
4172	4163	4126	4063	4129	4038	3977	3968	3954	3903	4028	3891	3770	3878	3922	3913	3912	3882	3813	3836	3872	3897	4020	3968	3988	3956	4013	4109	4100	4040	4021	3979	3925	3956	4195	4193	4026	4015	3853	3728	3777	3830	3880	4043	4124	3990	3984	3832	3907	3855
4255	3981	4096	4001	3983	3993	4006	3927	3816	3847	3924	3982	3873	3899	3832	3846	3858	3899	3721	3814	3985	3930	4009	4055	3971	3830	3842	3960	3970	4051	4023	4003	3986	3967	4009	4083	4031	4045	3945	3768	3917	4014	3873	3972	4139	4091	4075	4059	3868	3843
4102	4033	3932	3813	3888	3869	3808	3742	3832	3672	3763	3818	3947	3875	3795	3820	3777	3982	4021	3967	3818	3962	4074	4073	4001	3925	3882	3929	4015	3981	3893	3815	3838	3838	3870	3983	3983	4114	3952	3970	3907	4034	3997	4145	4185	4027	4054	4065	3869	3876
3909	3826	3749	3770	3763	3761	3922	3703	3814	3885	3903	3960	4073	3945	3870	3922	3881	3913	3983	4027	3968	3996	4164	4032	4009	3873	3886	3867	3943	4080	4000	3920	3907	3770	3812	3838	3907	4012	3927	4061	4142	3983	3924	4066	4086	4100	4075	4113	3905	3919
3851	3912	3870	3711	3891	3854	3792	3784	3935	3950	3887	4074	4025	4142	4113	3896	4040	4000	4079	3978	3939	3978	4087	4082	3991	4090	3932	4003	4018	3962	4052	4057	4004	3883	3712	3835	3783	3929	4023	3911	3969	4077	4011	4095	3913	3971	3993	4095	3915	3886
3818	3955	3741	3889	3954	3860	3911	3869	3940	3984	4017	4016	4009	4033	3926	4068	3962	4029	3874	3952	4002	4101	3834	3967	4066	3882	3979	3952	3852	4014	3936	4003	4026	4027	3821	3869	3768	3919	3849	4055	3922	3947	4007	3798	3863	3909	3895	3970	3909	4046
4092	3929	3881	4002	3948	3951	3906	4004	3995	3993	4049	3983	3916	3914	4039	3934	3786	4031	3923	3965	3867	3846	3720	3811	3900	3945	3977	4024	3887	3891	4043	4095	4109	4212	4140	3990	3933	3875	3943	3957	4032	4033	3929	3849	3734	3814	3813	3792	3943	3952
4234	3963	3981	3829	4013	3935	4021	3973	3940	4041	3997	3928	3902	3743	3825	3973	3856	3883	3876	3861	3915	3873	3929	3815	3719	3832	3856	3990	3969	3953	3812	3990	4079	4021	4201	4010	4077	4044	4110	4040	4134	3910	4066	3876	3827	3671	3616	3851	3811	4020
4115	4065	3937	3869	3940	3888	3955	3931	4090	3977	3947	3833	3866	3795	3781	3848	3940	3929	3930	3914	3870	3743	3829	3652	3667	3704	3779	3882	3873	3900	3888	3889	3885	4032	3956	4057	4094	4086	4018	4049	4048	3918	4040	3967	3882	3693	3806	3653	3673	3968
4011	3897	3865	3802	3763	3783	3943	3997	3946	4027	4129	3870	3866	3879	3803	3909	3971	4039	3938	3806	3804	3788	3845	3900	3672	3834	3854	4008	3915	3973	3849	3875	3703	3887	3906	4091	4033	4009	4054	3904	3741	4089	4056	4090	4056	3932	3904	3740	3759	3899
4040	3921	3721	3628	3794	3865	3963	3975	4027	4076	3971	3961	4019	3965	3867	4103	4155	4241	3954	3942	3815	3934	3884	3851	3945	3950	3958	3970	4004	3863	3899	3878	3610	3713	3756	3884	3854	3923	4059	3942	3976	3906	3904	4008	4101	4114	4136	3858	4052	3883
3904	3803	3786	3820	3837	4060	4003	4137	4189	3960	4268	4084	3900	3968	4183	4079	4112	4027	4058	3945	3939	3988	3951	4044	3929	3987	4152	4091	4089	4054	4101	3929	3763	3945	3739	3829	3848	3975	3972	3966	4029	3990	4028	4015	4042	4226	4218	4120	3928	3891
3746	3768	3773	3896	4056	4133	4173	4146	4036	4084	4010	3951	4045	3985	4030	3971	4030	4155	4166	4082	3979	3954	4063	4054	4219	4025	4187	4151	4078	4151	4141	4101	3903	3974	3864	3989	3911	4048	3942	4024	3934	3868	3851	3921	4095	4031	4170	4224	4138	3878
3880	3944	3949	4253	4164	4249	4177	4011	4079	3956	3850	3960	4035	3992	3927	4007	3988	4063	3951	3955	4043	4007	4024	4123	4115	4274	4095	4100	3970	4233	3889	4086	4123	4028	4092	3944	3939	4007	3903	3991	3831	3871	3728	3862	3981	4000	3982	4046	4223	4018
4191	4052	4063	4201	4297	4338	3968	4044	4106	3895	3924	3780	3884	3810	4004	3974	3865	3833	3990	3974	3866	3959	3990	3973	3952	4074	4214	4072	4116	3985	4025	4136	4016	4208	4247	4112	4096	4029	4083	3913	3975	3872	3836	3859	3811	3822	4065	3972	4085	4091
4351	4105	4343	4196	4342	4224	4099	3986	3910	3738	3821	3664	3809	3939	3877	3757	3865	3850	3735	3784	3830	3700	3882	3764	3890	3954	3898	4014	3882	3930	3940	4008	4080	4017	4297	4232	4036	4133	4092	4002	3938	4096	3937	3995	3904	3836	3929	4063	3920	3926
4247	4130	4338	4178	4174	4086	3934	3857	3785	3914	3901	3817	3853	3953	3760	3852	3916	3831	3793	3750	3896	3822	3829	3950	3812	3794	3858	3822	3755	3759	3766	3796	3867	3995	4094	4052	4080	4274	4171	4125	3992	4025	3948	4088	3983	3989	3799	3850	3934	3914
4280	4301	4147	4082	3946	4019	3901	3766	3724	3858	3684	3866	3851	3859	3835	3844	4015	3938	3844	3907	3783	3938	3947	3801	3898	3836	3870	3833	3725	3732	3794	3758	3891	3808	3862	4046	4059	4165	4121	4074	4131	4100	4101	4054	4045	4032	3938	3817	3894	3818
4191	4000	4016	4061	3935	4010	3888	3903	3951	3917	3994	4022	3949	3986	3994	4021	4124	4034	3920	3947	4041	3868	3950	3914	3913	3971	3894	3922	3969	3817	3907	3944	3956	3912	3859	3957	3902	4067	4006	4010	4112	4294	4156	4279	4095	4128	3997	4096	3698	3915
4200	3975	4033	3962	3836	4043	3945	4036	3942	4028	4100	4082	4109	4018	4165	4121	4043	4183	4086	4139	4075	4082	4036	4154	4226	4126	4092	4062	4094	4013	4106	4043	3930	3917	4005	4011	4050	3920	4022	4068	4097	4079	4216	4313	4243	4093	4104	4140	3877	3910
4139	3896	4089	3924	4030	4144	3950	4157	4103	4249	4111	4096	4108	4225	4227	4205	4178	4155	4058	4126	4056	4171	4040	4194	4220	4163	4125	3982	4012	4085	3982	4147	4077	4071	3922	3926	3967	4081	4048	3972	4061	4125	4092	4057	4267	4097	3994	4175	4168	3889
4252	3966	4082	4090	4332	4293	4306	4177	4226	4279	4126	4187	4303	4246	4082	4252	4172	4275	4052	4140	4106	4140	4234	4063	4222	4131	4200	4118	4171	4190	4212	4130	4107	4213	4101	3979	3921	3954	3939	3908	4039	4085	3971	3919	4040	4040	4002	4224	4144	4097
4110	4155	4125	4066	4182	4173	4212	4158	4209	4246	4001	4180	4171	4096	4135	4067	4104	3980	4013	3887	4006	3961	4130	3977	4114	4047	4125	4331	4184	4244	4134	4223	4145	4265	4090	4124	3895	3808	3720	3914	4094	3971	3906	3889	3904	3970	4068	4271	4278	4184
4225	4216	4374	4239	4287	4233	4266	4207	4308	4091	4001	4120	4110	4148	3998	4010	3884	3874	3781	3788	3949	3922	3847	4021	3945	4068	4001	4043	4223	4239	4312	4316	4271	4178	4224	4309	4036	3922	4033	3934	3925	3928	3798	3687	3770	3758	4085	4090	4144	4307
4261	4399	4282	4234	4274	4130	4209	4134	4044	3958	4093	4002	3949	4022	3914	3779	3896	3843	3927	3848	3802	3757	3709	3787	3837	3870	3797	4006	4160	4191	4255	4223	4248	4287	4159	4264	4286	4039	4086	4005	4112	4031	3992	3931	3854	3900	3884	4213	4256	4314
4270	4418	4205	4149	4249	4130	4053	4046	3986	3915	4041	3869	3862	3832	3785	3789	3814	3726	3776	3685	3704	3691	3797	3857	3826	3889	3878	3849	3884	3968	4042	3875	4092	4075	4171	4095	4153	4119	4227	4178	4194	4082	4120	3900	3879	3807	3960	4059	4305	4242
4269	4244	4226	4087	4134	4114	4064	3967	3862	3863	3928	3916	3921	3821	3773	3746	3831	3686	3836	3721	3787	3668	3869	3805	3823	3835	3796	3736	3748	3891	3780	3848	3822	4089	4045	4030	4092	4213	4236	4217	4200	4089	4133	4054	3916	3955	3907	4038	4106	4081
4155	4196	3875	4016	4094	3909	3953	3823	3874	3922	3876	3833	3962	3948	3925	3823	3866	4061	3838	3904	3757	3936	3838	3932	3769	3828	3728	3846	3694	3651	3619	3780	3828	3942	3966	4026	3984	4142	4302	4257	4260	4146	4239	3959	4094	3941	3828	3775	3986	4162
4129	4073	3960	3957	4110	3818	3879	3883	3799	3980	4008	3835	3950	4069	4107	3978	4015	4061	4082	3885	3889	3924	3979	4053	3827	3841	3898	3856	3824	3626	3700	3731	3767	3810	3943	3846	3952	4166	4158	4264	4322	4184	4096	4099	4040	4066	3908	3864	3959	3931
4057	3980	3864	4057	4015	3871	3954	3905	3938	4025	4201	4004	4220	3970	4240	4076	4199	4181	4083	4149	4180	4076	4124	4099	4078	4101	3817	3949	3853	3830	3841	3821	3688	3749	3820	3824	3754	3873	4089	4160	4234	4130	4098	4032	4117	4206	4093	3921	3998	3976
4066	4121	3885	3910	3970	3974	4076	3968	4024	4158	4018	4166	4101	4262	4239	4416	4274	4300	4204	4041	4201	4262	4325	4092	4268	3939	4020	4055	3903	3947	3874	3800	3827	3765	3777	3671	3736	3722	3844	3964	3921	4137	4048	4154	4217	4356	4170	4024	4002	3925
4050	3987	3961	3952	3991	4018	4070	4043	4103	4153	4241	4346	4274	4254	4187	4185	4290	4173	4186	4197	4357	4313	4278	4203	4249	4152	4140	4044	4063	4164	3957	4042	3964	3848	3667	3758	3746	3749	3749	3693	3987	3958	4029	3998	4181	4465	4263	3982	3932	3909
4179	4034	3997	3991	4235	4211	4241	4224	4161	4179	4165	4238	4196	4321	4126	4361	4281	4143	4339	4367	4329	4338	4201	4301	4214	4178	4201	4108	4171	4162	4190	4175	4005	4004	3812	3724	3710	3609	3759	3719	3813	4023	3902	4001	4191	4242	4273	4087	4042	4048
4097	4076	4068	4234	4313	4246	4381	4304	4287	4310	4037	4429	4321	4244	4184	4237	4317	4233	4035	4158	4276	4279	4300	4301	4284	4088	4212	4146	4328	4263	4134	4139	4077	4036	4036	3801	3788	3623	3605	3810	3725	3907	3876	4002	4242	4158	4307	4240	4169	4103
4099	4148	4191	4297	4255	4326	4339	4239	4187	4234	4150	4359	4201	4249	4268	4238	4074	4136	4278	4180	4230	4291	4242	4121	4107	3979	4266	4132	4291	4229	4258	4256	4237	4025	4047	3944	3904	3860	3730	3699	3860	3852	3874	3936	4200	4289	4361	4217	4263	4067
4218	4397	4139	4361	4336	4312	4338	4322	4355	4293	4271	4252	4236	4089	4030	4113	4054	4093	4007	4140	4263	4047	4104	4106	4065	3890	3989	4241	4277	4345	4296	4176	4235	4122	4217	4065	4047	3931	3878	3861	3895	3895	3801	3846	4170	4139	4145	4106	4129	4262
4288	4452	4309	4400	4300	4334	4272	4217	4132	4164	4082	4238	4181	4018	4108	3981	4075	4036	3997	3935	3943	4073	3870	3931	3924	3981	4027	4127	4134	4160	4228	4192	4257	4260	4166	4128	4004	4060	3970	4027	3861	3940	3739	3767	3776	4099	4141	4189	4190	4386
4344	4478	4315	4500	4382	4158	4313	4170	4191	4191	4138	4070	4212	3958	3876	3809	3917	3831	3811	3824	3825	3928	3738	3771	3807	3880	3947	3981	3986	4079	4002	4105	4115	4200	4217	4199	4068	4122	4233	4106	4114	3876	3826	3642	3674	3930	3914	3979	4174	4187
4482	4471	4446	4279	4314	4097	4227	4141	4022	4150	4021	3967	4064	3871	3743	3794	3807	3762	3745	3641	3733	3698	3691	3742	3671	3783	3715	3904	3903	3813	3982	4081	4067	4189	4077	4181	4139	4114	4228	4079	3937	3902	3777	3747	3820	3810	3840	4033	4185	4319
4626	4375	4368	4235	4314	4004	4129	4080	4028	4093	3932	3704	3876	3774	3727	3800	3749	3839	3670	3672	3630	3777	3773	3831	3620	3682	3691	3909	3792	3863	3858	3923	3957	4066	4052	4179	4229	4427	4299	4080	4042	3926	3808	3765	3676	3638	3774	4035	4075	4235
4604	4458	4335	4109	4160	4025	4081	4091	3958	4009	3941	3762	3740	3639	3615	3710	3618	3740	3682	3555	3559	3604	3647	3732	3626	3722	3796	3778	3716	3705	3877	3874	3849	4001	3991	4258	4288	4252	4347	4179	4107	3885	3855	3922	3822	3733	3769	3821	4114	4157
4507	4314	4214	4053	4058	3997	3932	3923	3811	3844	3794	3720	3701	3816	3766	3683	3740	3858	3796	3660	3754	3721	3595	3744	3716	3787	3748	3755	3768	3717	3713	3918	3917	3900	4048	4109	4283	4153	4333	4320	4031	4121	3876	3881	3740	3578	3718	3788	3939	3991
4464	4092	3969	4019	3842	4044	3803	3853	3957	3718	3808	3834	3688	3770	3782	3782	3709	3818	3900	3863	3647	3817	3641	3839	3742	3765	3875	3671	3667	3792	3661	3834	3841	3797	3927	3907	4081	4201	4236	4095	4232	4085	4114	3986	3918	3761	3827	3838	3855	4128
4365	4047	3982	3938	3868	3944	3879	3807	3808	3637	3610	3758	3730	3730	3907	3981	3848	3818	3879	3979	3939	3866	3789	3625	3782	3797	3805	3748	3736	3709	3823	3666	3778	3803	3953	4119	3966	4274	4130	4227	4163	4101	4059	3870	3753	3829	3848	3841	3936	4051
4243	4062	3983	4004	3892	3979	3910	3759	3845	3779	3719	3792	3842	4006	3846	3894	4186	3861	3993	3950	3987	3872	3869	3804	3713	3812	3653	3787	3815	3627	3567	3726	3666	3701	3882	3943	4092	4115	4094	4166	4112	4280	4031	4076	3961	3908	3995	3800	3768	3964
4135	4203	4017	3911	3940	3635	3762	3645	3729	3881	3758	3786	3764	3933	3871	3914	3875	3913	3870	3973	4119	4050	4030	3896	3906	3695	3722	3770	3645	3765	3597	3633	3736	3760	3931	3895	3960	4019	4160	4247	4132	4165	4218	4053	4021	3889	3642	3785	3707	3967
4159	4004	4114	3981	3870	3808	3752	3659	3702	3786	3678	3802	4022	3953	3938	3972	3963	4074	3835	4033	4039	3969	4118	4012	3943	3800	3839	3734	3675	3568	3565	3613	3692	3754	3853	3868	4045	4001	4212	3931	4121	4152	4280	4221	3979	3995	3722	3822	3697	3739
4234	3866	3923	3833	3830	3846	3681	3832	3748	3878	3914	3940	4002	4212	4028	4030	4090	4164	4189	4073	3970	4022	3999	4066	4109	4039	4015	3993	3858	3732	3707	3736	3828	3745	3658	3923	3758	3906	4004	4023	4217	4161	4248	4185	4060	3927	3681	3861	3759	3826
4142	3979	3880	3911	3825	3622	3843	3663	3905	3827	4008	4022	4067	4100	4257	4141	4164	4110	3973	4093	3975	3997	4064	4073	4028	4020	3906	4002	3886	4007	3694	3778	3835	3756	3672	3824	3746	3874	3872	3932	4175	4128	4184	4143	4175	4042	3883	3798	3772	3690
3906	3901	3881	3722	3930	3735	4006	3767	4035	3996	3963	4088	4141	4119	4252	4257	4203	4030	4000	4054	4100	4207	4109	4096	4038	4107	4025	3939	3937	3788	3879	3743	3634	3622	3670	3783	3766	3830	3882	4030	4116	4133	4216	4194	4231	4199	3953	3762	3606	3746
3943	3753	3852	3717	3675	3696	3844	3770	3954	4088	4043	3991	4275	4256	4229	4190	4135	4235	4126	4168	4201	4141	4229	4252	4045	4009	4047	3876	3817	3913	3832	3734	3770	3727	3726	3713	3731	3717	3901	3970	4088	4219	4361	4349	4309	4113	3940	3750	3716	3697
3998	3725	3781	3653	3735	3832	3824	3928	3851	3997	4138	4057	4229	4390	4236	4278	4174	4219	4195	4189	4094	4199	4133	4049	4264	4120	3946	3981	3908	3876	3764	3846	3778	3848	3662	3765	3892	3881	3898	3936	4080	4163	4264	4309	4378	4191	3884	3735	3697	3677
3840	3838	3850	3873	3781	3864	3760	3953	4030	4068	4187	4350	4126	4291	4228	4311	4181	4197	4173	4279	4376	4175	4355	4183	4126	4042	4075	3982	3995	3995	4005	3907	3873	3971	3685	3774	3850	3717	3781	4032	4183	4369	4290	4379	4096	4027	4003	3908	3787	3680
3871	3876	3856	3847	3939	3838	3830	3805	4022	3959	4134	4179	4151	4133	4212	4287	4108	4115	4349	4104	4352	4419	4376	4211	4103	4023	3916	3869	3959	3984	3985	3790	3834	3811	3592	3549	3581	3766	3903	4011	4114	4011	4255	4167	4134	4345	4074	3794	3708	3719
3857	3855	3870	3826	3838	3937	3929	4027	4085	4186	4076	4168	4165	4257	4230	3994	4187	4218	4255	4243	4283	4307	4375	4279	4274	4196	4113	4051	4009	4120	3994	3842	3810	3831	3750	3709	3598	3893	3820	3833	3981	4037	4135	4245	4345	4342	4101	4044	3806	3687
3957	3840	3890	3851	3947	3930	3833	3936	3950	4090	4287	4282	4071	4051	4396	4451	4190	4155	4329	4462	4335	4250	4389	4271	4150	4159	4202	4070	4251	4202	4103	4112	3840	3796	3783	3861	3770	3702	3758	3762	4052	3964	4156	4332	4139	4322	4114	3841	3668	3629
3926	3783	3752	3791	3842	3823	4013	3991	3965	3984	4251	4232	4311	4152	4365	4262	4441	4232	4401	4567	4369	4351	4338	4217	4220	4209	4269	4271	4081	3991	3946	3907	3906	3864	3669	3689	3692	3778	3970	3790	4046	4168	4202	4330	4381	4197	4139	3948	3834	3632
4074	3841	3944	3789	3837	3814	3908	3994	3998	4228	4124	4240	4316	4355	4262	4327	4322	4352	4526	4404	4374	4269	4245	4306	4277	4206	4035	4110	4139	4196	4036	3967	4006	3860	3857	3602	3849	3796	3886	3952	4114	4156	4312	4309	4353	4049	3892	3830	3768	3752
4025	3890	3870	3835	3631	3812	3870	3954	4044	4065	4195	4230	4116	4116	4283	4212	4345	4283	4482	4332	4379	4410	4314	4270	4248	4218	4057	4219	4129	4237	3981	3924	3852	3835	3675	3643	3757	3647	3859	4025	4156	4149	4192	4171	4216	4145	4144	3959	3811	3573
3913	3778	3866	3758	3801	3874	3965	3991	4163	4329	4207	4289	4220	4241	4135	4210	4220	4251	4234	4261	4368	4268	4249	4359	4189	4124	3887	4003	3901	3951	3948	3894	3943	3826	3715	3804	3928	3921	4081	4164	4106	4172	4203	4205	4238	4140	4021	4021	4007	3839
3980	3872	3913	3801	3781	3946	3928	3973	4055	4083	4313	4213	4172	4244	4340	4254	4233	4296	4261	4223	4254	4206	4312	4254	4075	4172	3993	4094	4026	4120	4009	3882	3802	3810	3809	3685	3893	4068	3959	4050	4115	4103	4350	4291	4291	4203	4094	4039	3779	3787
4041	3887	3894	3723	3865	3830	3933	4081	4098	4164	4071	4167	4130	4160	4085	4268	4308	4330	4357	4229	4337	4235	4215	4109	4192	4065	4108	4177	4054	3946	4005	3766	3787	3749	3845	3836	3724	3973	3938	4149	4130	4163	4218	4291	4234	4247	4033	3854	3668	3650
4102	3924	3923	3794	3870	3743	3988	4070	4066	4144	4107	4092	4168	4213	4107	4002	4262	4224	4076	4247	4313	4207	4201	4265	4143	4161	4058	3994	4120	4042	3893	3914	3790	3910	3858	3811	3851	4042	3997	4172	4216	4313	4432	4303	4301	3971	3929	3726	3789	3677
4091	4096	3979	3908	3809	3836	3699	3931	4090	3964	4000	4017	4169	4036	4089	4147	4210	4264	4496	4223	4142	4225	4154	4274	3977	4134	4176	4011	3935	4064	3909	3735	3812	3844	3805	3858	3793	3892	4080	3987	4273	4310	4245	4128	4194	4042	3789	3768	3722	3713
4032	3947	3850	3781	3876	3914	3889	3925	4084	4042	4027	3986	4044	4122	3972	4027	4192	4200	4319	4209	4145	4151	4157	4049	4276	4044	4085	3829	3865	3863	3705	3877	3872	3871	3633	3886	3713	3949	4046	4149	4362	4161	4193	4153	4155	3999	3761	3992	3751	3704
4213	3957	4088	3841	3867	3830	3960	3907	3986	3855	3970	3995	3914	4187	4102	4254	4134	4199	4086	4337	4278	4033	3993	3944	4165	4209	4034	3911	3856	3862	3875	3871	3759	3787	3797	3855	3999	4032	4180	4257	4394	4292	4216	4130	4043	4041	3884	3848	3841	3885
4184	4252	4052	3812	3778	3824	3881	3942	3700	3675	3810	3901	4032	4057	4155	4122	4236	4294	4054	4087	3958	3986	4131	4066	4013	3931	3996	3904	3828	3868	3831	3794	3775	3689	3686	3877	3935	4099	4230	4191	4394	4321	4183	4361	4081	4051	3873	3853	3920	3871
4263	4212	3885	3708	3816	3940	4011	3899	3858	3838	3823	3931	3902	3869	4141	4079	4000	4038	4187	3933	3861	3913	4066	3998	3913	3804	3872	3899	3901	3816	3797	3719	3737	3844	3847	3957	4067	4171	4126	4206	4349	4217	4270	4198	4190	4083	4027	3871	3743	4002
4287	4130	4182	4031	4097	4044	4088	3924	3828	3803	3895	3849	3979	4076	4157	4014	3869	3871	3932	4009	3871	3884	3790	3871	3819	3957	3884	3947	3956	3754	3771	3778	3838	3945	4134	4163	4135	4187	4318	4307	4264	4436	4205	4218	4155	3922	3850	3862	3763	3784
4467	4477	4303	4189	3994	3832	3920	3832	3772	3741	3894	3658	3858	3929	4137	4079	3909	3958	3728	3774	3769	3958	3895	3804	3863	3998	3854	3712	3784	3882	3724	3855	3867	3876	4137	4111	4274	4345	4342	4335	4440	4349	4266	4030	4144	3843	3862	3855	3932	3982
4575	4331	4213	4051	4020	3834	3938	3814	3749	3808	3781	3656	3665	3967	3892	3793	3963	3969	3891	3823	3649	3732	3886	3943	3810	3954	3764	3807	3602	3907	4000	3883	3907	4017	4067	4359	4134	4328	4326	4427	4416	4228	4091	4193	3916	3768	3725	3933	3973	4117
4455	4380	4309	4163	4070	4041	4025	4194	4043	4101	3962	3948	3872	3741	3731	3645	3670	3857	3994	3884	3809	3623	3817	3911	3874	3824	3714	3904	3852	3898	4018	3862	3831	4080	4054	4177	4170	4413	4503	4333	4489	4131	4197	3976	3753	3808	3771	3940	3963	4258
4477	4482	4430	4421	4332	4281	4277	4210	4098	4205	4004	4103	3856	4033	3768	3834	3785	3810	3854	3941	3912	3805	3812	3652	3918	3950	3905	3874	3894	3869	4042	4113	3920	4205	4188	4109	4336	4451	4326	4375	4257	3985	3976	3713	3778	3872	3761	3989	4190	4260
4487	4633	4582	4467	4465	4117	4159	4088	3928	3888	3914	3912	3963	3912	3877	4018	3968	3891	3768	3696	3767	3900	4030	3742	3755	3969	3854	3676	3979	4022	3898	4043	4117	4048	4279	4275	4560	4525	4485	4255	4201	3958	3747	3776	3715	3855	3946	4043	4197	4212
4733	4450	4386	4260	4228	4224	4212	4020	3900	3870	3805	3945	3786	3779	3820	3976	4164	4108	3891	3786	3737	3850	3968	3887	3670	3659	3953	3949	3990	4095	4102	3976	4353	4131	4222	4439	4565	4518	4343	4402	3994	3902	3687	3739	3933	3928	3867	3990	4232	4185
4625	4404	4331	4344	4170	4461	4214	4137	4122	4043	3847	3972	3835	3767	3881	3908	4032	4028	4060	3879	3712	3857	4019	4051	3931	3802	4040	4163	4145	4247	4083	4154	4368	4376	4377	4521	4459	4375	4348	4175	4078	3937	3834	3944	3981	3968	4067	4273	4294	4200
4233	4189	4200	4339	4452	4513	4531	4576	4283	4404	4215	4182	4135	3977	3856	3930	3957	4001	4184	4115	4006	3766	3961	4075	4168	3989	4112	4288	4192	4142	4271	4451	4290	4486	4264	4539	4288	4201	4158	3915	3949	3934	3957	3944	4062	4051	4102	4189	4298	4237
4184	4236	4229	4570	4577	4763	4539	4621	4654	4465	4562	4376	4211	4177	4085	4190	3742	3780	4002	4256	4146	4011	3833	4153	4381	4328	4119	4296	4431	4160	4308	4470	4317	4284	4305	4327	4262	3903	4040	3895	3990	3825	3861	4042	4028	4030	4134	4124	4144	4402
4085	4382	4451	4561	4388	4496	4580	4592	4556	4573	4481	4320	4483	4259	4307	4221	4051	3765	3954	4090	4224	4239	4178	4081	4344	4427	4292	4133	4278	4210	4277	4462	4296	4294	4530	4069	4078	3964	3983	3813	3842	3834	3905	3993	3954	4006	4074	4249	4189	4261
4104	4301	4420	4439	4277	4261	4237	4309	4350	4380	4419	4422	4466	4572	4596	4483	4418	4152	4063	3982	4427	4404	4289	4179	4400	4308	4384	4247	4308	4415	4078	4316	4253	4157	4206	4022	3854	4027	3789	3790	3937	3930	4075	4129	4087	4144	4112	4267	4333	4292
4250	4267	4280	4205	4078	3987	4026	4065	4107	4088	4131	4238	4382	4462	4487	4515	4501	4364	4255	4121	4280	4481	4522	4404	4213	4342	4460	4170	4152	4443	4123	4038	4201	4011	4096	3971	3860	3919	3910	3913	3814	3902	3860	3958	4203	4215	4385	4211	4368	4206
4334	4195	4067	3903	4009	3930	3843	3922	3801	4082	4046	4149	4344	4237	4285	4474	4588	4591	4425	4037	4167	4390	4476	4344	4088	4366	4423	4255	3978	4249	4182	4010	4091	3808	3775	3867	3736	4037	3824	3896	3650	3960	3928	4209	4121	4396	4339	4326	4154	4065
4211	4226	3909	3779	3697	3795	3929	3931	3844	3835	3870	4019	3950	4009	4163	4363	4471	4646	4372	4079	3938	4216	4501	4415	4163	4107	4377	4238	3871	4009	4101	3670	3803	3861	3649	3941	3740	3999	3891	3916	3930	4000	3940	4109	4143	4364	4251	4226	3922	3907
4253	4138	3843	3625	3706	3658	3811	3866	3845	3914	3882	3868	3965	3968	4040	3967	4320	4400	4368	4025	3811	3974	4246	4449	4095	3972	3946	4103	3926	3888	4038	3709	3663	3652	3761	3835	3782	4055	3903	4051	4019	3996	4075	4038	4353	4469	4172	4213	4049	3914
4372	4122	3864	3716	3756	3780	3819	3950	3820	3979	3850	3877	3959	3863	4027	3962	4392	4307	4233	3967	3771	3920	4183	4028	3824	3730	3959	4193	3956	3881	3754	3591	3683	3980	3752	3932	4054	4051	4137	4097	4026	4085	4303	4199	4319	4246	4097	3994	3899	3797
4453	4187	3877	3804	3821	4046	3914	3869	3819	3858	3854	3862	3644	3724	3843	3997	3976	4021	4099	3769	3837	3848	3887	4003	3860	3790	3818	4071	3724	3904	3955	3641	3779	3944	3818	4148	3977	4055	4128	4180	4225	4355	4275	4200	4157	4093	4086	3884	3850	4016
4355	4122	4069	3833	3945	3942	3825	3875	3839	3854	3672	3713	3543	3599	3774	3784	3885	3953	3997	3854	3700	3670	3783	3931	3725	3629	3895	4011	3801	3652	3878	3775	3766	4064	3983	4225	4195	4159	4086	4199	4234	4085	4314	4150	4089	3979	3806	3857	3940	4084
4494	4173	3996	4043	4163	4123	4134	3909	3894	3990	3864	3753	3620	3548	3684	3793	3827	3928	3871	3962	3607	3649	3897	3909	3944	3574	3815	4105	3907	3704	3926	3772	3864	4174	4131	4272	4146	4157	4343	4232	4196	4175	4117	3938	4023	3906	3841	3933	3976	4138
4495	4263	4074	4050	4185	4265	4169	4145	4004	4041	3856	3803	3699	3605	3764	3715	3897	4067	4102	4022	3706	3715	3921	3852	3858	3671	3967	4172	3927	3792	4013	3976	4031	4320	4094	4364	4213	4138	4168	4095	4212	4070	3982	3970	3932	3859	3977	4033	4223	4412
4460	4263	4188	4124	4120	4118	4217	4151	4144	3981	3916	3793	3826	3683	3795	3875	3940	4014	4209	4006	3743	3714	3893	4020	4048	3996	4035	4049	3940	4044	4244	4173	4179	4386	4230	4168	4069	4012	4135	3984	4017	3949	3907	3861	3958	3929	3984	4145	4242	4398
4436	4280	4075	4121	4075	4044	4026	4183	3912	3971	3916	3844	3935	3895	4096	4087	4221	4299	4426	3924	3834	3796	4132	4148	3940	3989	4156	4225	4006	4219	4388	4295	4286	4359	4012	4007	3975	3895	4157	3909	3907	3753	3814	3839	3826	3910	4022	4175	4208	4277
4450	4248	4221	4028	3885	4057	4044	4010	3968	4047	3941	3815	4049	4103	4071	4343	4360	4303	4283	4044	3877	4032	4268	4426	4213	4152	4293	4219	3931	4196	4256	4192	4309	4142	3905	3906	3953	4028	3908	3882	3798	3809	3847	3968	3991	4153	4208	4202	4179	4292
4297	4298	4024	3963	3912	3866	3834	3953	3947	3858	3992	4032	3976	4119	4219	4164	4515	4476	4251	4004	4012	4157	4533	4378	4127	4226	4186	3884	3933	4275	4177	4026	4195	4016	3853	3964	3987	3988	3942	3937	3868	3933	3908	4033	3986	4281	4168	4419	4239	4124
4433	4237	4096	3961	3882	3891	3905	3874	4034	3889	3852	4045	4009	4300	4398	4362	4514	4347	4113	3929	3997	4218	4302	4257	4102	4111	4103	3860	3881	4143	3875	3920	3933	3795	3861	3921	3837	4089	4035	4076	3860	3947	3929	4127	4045	4263	4332	4197	4214	3969
4304	4284	4378	4097	4101	4028	3884	4058	3811	4053	3972	4092	4161	4099	4273	4262	4173	4083	3924	3912	3992	4308	4100	3836	4108	4087	4087	3767	3881	4222	3854	3830	3839	3751	3958	4052	4013	4008	3978	4067	4002	4066	4024	4127	4089	4301	4166	4180	4008	3940
4288	4175	4372	4256	4142	4333	4128	4008	4023	4157	4113	4283	4175	4205	4297	4177	3887	3901	3773	3856	3990	4041	3874	3716	3929	3921	3952	3858	3925	4093	3686	3803	3724	3653	3954	4075	4103	4178	4226	4308	3972	4075	4000	4176	4152	4153	4238	3990	3933	3862
4123	4214	4263	4346	4379	4298	4416	4335	4217	4227	4344	4069	4220	4035	3899	3894	3788	3778	3861	3908	4011	4014	3844	3752	3852	3931	3756	3863	4045	3791	3877	3879	3611	3855	4136	4000	4277	4137	4250	4115	4085	4197	4092	4252	4208	4097	4084	4082	3977	4030
4233	4267	4105	4103	4357	4359	4339	4220	4313	4231	4218	4118	3940	3999	3784	3700	3789	3797	4050	3932	3924	3932	3791	3986	3954	3735	3739	4040	4050	3854	3894	3829	3910	4054	4091	4245	4243	4037	4082	4052	4026	4037	4177	4061	4159	4016	4009	3983	4049	4214
4336	4261	4073	4111	4209	4212	4331	4296	4142	4091	4026	3923	3793	3848	3823	3795	3928	4025	4042	4068	3812	3744	3910	3992	3919	3988	4029	4105	4053	4107	4202	4077	4067	4359	4199	4305	4164	4099	4100	3928	4036	3996	4314	4076	4130	4068	3947	4072	4045	4313
4433	4390	4316	4191	4153	4311	4134	4092	4043	4039	4011	3967	4086	4152	4063	4069	4253	4157	3894	3813	3839	4077	4125	3981	3908	4072	4298	4324	4159	4079	4040	4046	4079	4369	4076	4332	4121	4005	3938	3900	3999	3925	4135	4135	4183	4113	4111	4113	4285	4185
4289	4297	4259	4258	4268	4293	4226	4153	4085	4177	4153	4055	4194	4308	4191	4155	4296	4089	3931	3898	4090	4271	4184	4059	3915	4235	4335	4145	4049	4138	4055	4090	4060	4093	4169	4180	3994	4099	3838	3828	3991	4064	4046	4243	4193	4169	4173	4052	4159	4292
3979	4119	4236	4410	4350	4352	4293	4362	4301	4538	4378	4426	4292	4392	4414	4185	4107	3944	4147	4181	4226	4162	4096	4020	4159	4309	4125	4177	4280	4121	3823	3997	4090	4071	4044	3902	3796	3831	3768	4018	4022	4149	4198	4171	4070	4113	4072	4059	4018	4229
4119	3928	4100	4122	4179	4218	4135	4297	4326	4347	4202	4283	4017	4148	4185	4084	4129	4093	4031	4197	4176	3861	3868	4100	4066	4093	4069	4147	4045	3874	4053	4021	3979	3992	4113	3948	3903	3873	4019	4090	4180	4207	4264	4126	4075	3980	3962	4065	4019	4113
4492	4126	4059	4075	3941	3924	4124	4037	3960	4090	4040	3870	3989	4011	4003	4049	4168	4057	4120	4119	3952	4057	3976	4144	3946	4105	4133	4146	3956	3824	3820	3910	4032	4044	3913	3979	4009	3929	4135	4054	4296	4165	4256	4087	4066	3908	4069	3971	3993	4014
4500	4340	4295	4236	4081	3968	4031	3807	3983	3931	4039	3931	4098	4138	4184	4112	4085	3957	3881	3933	3940	3998	4020	3824	3870	4069	4124	3910	3856	4012	3878	3987	3946	3961	4035	4009	3979	4153	4187	4170	4230	4212	4077	3989	3888	3863	3887	4127	4239	4293
4422	4242	4284	4225	4444	4239	4327	4213	4341	4242	4119	4159	4133	4222	4083	4063	3939	3941	3977	4070	4067	3904	3762	3888	3924	4088	4044	3909	3793	3793	4035	4002	4013	4033	4156	4036	4111	4145	4150	4329	4150	4053	3926	3897	3852	3766	4003	4128	4247	4345
4096	4095	4152	4202	4239	4222	4363	4387	4510	4301	4249	4114	4150	4151	4191	4008	3987	4084	4048	4137	3908	3786	3914	3932	4077	4033	3973	4069	3909	4084	4009	4088	4183	4102	4091	4052	4040	4119	4319	4231	4119	4046	3869	3920	3964	3914	4179	4110	4277	4276
4234	4211	4043	4215	4143	4233	4232	4188	4119	4301	4172	4174	4110	4234	4079	4269	4162	4249	4122	4107	3958	3886	4021	3981	4134	4298	4160	4226	4097	4187	4227	4138	4134	4017	4068	4054	4071	4020	4223	4211	4272	4008	4102	4012	3931	4114	4043	4340	4387	4404
4190	4073	4158	4181	4166	4128	3995	4260	4315	4263	4282	4353	4456	4408	4323	4162	4264	4209	4148	4168	4118	3995	4045	4072	4181	4427	4159	4221	4045	4087	4127	4200	4205	4092	3992	3967	3992	4128	4117	4121	4062	4060	3937	3996	3978	4130	4355	4322	4528	4274
4258	4116	4231	4048	3919	3988	4232	4272	4266	4265	4158	4247	4212	4118	4003	4016	3903	4122	4162	4105	4065	4063	4000	3980	4257	4093	4161	3982	3901	3946	4013	3971	3881	3856	3895	3828	3840	4145	4112	4102	4152	4058	3963	4015	4072	4122	4038	4116	4193	4164
4394	4199	4273	4174	4010	4050	4092	4210	4297	4214	4214	3990	4035	4049	4014	3920	4097	3933	4030	3974	4028	3952	4014	4041	4010	3953	3908	3828	3790	4024	4123	4066	4088	3836	3917	3978	3954	4210	4280	4224	4216	4090	4028	4115	4055	3987	4108	4144	4279	4200
4339	4165	4219	4181	4364	4241	4235	4234	4234	4124	4058	3932	4114	4009	4073	4026	3976	3983	4150	3932	3988	3948	3899	4004	3947	3970	4079	3939	4000	4021	4126	4227	4078	3969	4148	4221	4286	4416	4494	4514	4278	4321	4135	4131	4072	4302	4360	4267	4206	4149
4411	4328	4338	4373	4248	4174	4202	4115	4091	4103	4101	4088	4168	4142	3937	4199	4106	4222	4243	4088	3889	4007	3947	4086	4025	4037	3936	4161	4213	4177	4291	4189	4017	4065	4136	4115	4153	4209	4428	4500	4131	4127	4035	4142	4142	4137	4259	4321	4352	4458
4388	4381	4361	4216	4205	4021	4052	4249	4227	4156	4130	4380	4274	4277	4122	4125	4126	4142	4101	3929	3927	3969	4150	4026	4198	4108	4169	4088	3931	4065	4215	4155	4020	4075	3910	4192	4052	4044	4240	4139	4055	3928	3817	3811	3847	4053	4121	4314	4223	4290
4310	4251	4169	4109	4085	4196	4053	4360	4177	4225	4292	4244	4258	4222	4054	4061	4036	3944	4107	4081	3985	4095	4335	4157	4119	4175	4120	4116	4182	4204	4079	4178	4100	4002	3971	3967	4045	4158	4046	4067	4068	3942	3795	3942	4027	4138	4168	4153	4160	4133
4304	4063	4212	4113	4118	4086	4191	4196	4134	4044	3934	4161	4143	4090	4100	4049	4083	4124	4223	4186	4112	4221	4213	4252	4224	4183	4116	4075	4039	4164	4264	4213	3998	3924	3968	4008	4160	4222	4250	4124	4103	4061	4023	4062	4303	4195	4223	4143	4143	3957
4298	4245	4186	4143	4164	4126	4179	4146	4037	3918	3946	3984	4089	4048	3944	3958	4092	4283	4437	4217	4070	4062	4092	4178	4073	4059	4021	4138	4116	4131	4051	3998	4026	3730	4011	3883	4142	4066	4234	4329	4190	4085	4010	4152	4236	4189	4263	4191	4094	4062
4297	4412	4372	4152	4072	4164	4118	4060	4100	3988	3955	4105	4146	4035	4189	4137	4118	4206	4118	4206	4022	3994	4069	4003	4066	3884	3848	3988	3895	3950	3965	3827	3860	3889	3825	3955	4168	4156	4341	4159	4164	3948	4020	3852	4191	4142	4118	3997	4029	4079
4412	4352	4258	4227	4083	4038	4145	4181	4160	4093	4287	4226	4191	4194	4030	4137	4107	4116	4113	4086	3800	3820	4036	4000	4079	3989	3879	3932	3990	4098	4031	3991	4029	3948	3917	3971	4066	4158	4158	4005	4076	3988	3976	3866	3945	4074	3991	4140	4075	3988
4478	4156	4306	4091	4098	4048	4195	4101	4258	4131	4298	4299	4149	4128	3934	4210	4103	4006	4136	4098	3910	4031	4209	4168	4194	4171	3962	4128	4092	4058	4229	4182	4080	4126	4024	4071	4276	4130	4231	4174	4121	4152	4151	4127	4195	4135	4254	4136	4195	4091
4143	4003	4105	3980	4126	4069	4105	4214	4139	4095	4143	4083	4187	4003	3984	4047	4073	4264	4337	4304	4068	4283	4302	4292	4097	4127	3945	4036	4087	4165	4357	4093	4156	4131	3870	3915	4072	4279	4123	4112	4051	4159	4179	4191	4414	4433	4426	4273	4297	4099
4102	4113	4176	4082	4154	4010	4171	4157	4020	3960	3978	4188	4246	4174	4111	4030	4221	4271	4215	4272	4101	4102	4169	4056	3960	4003	3844	3977	4045	4107	3978	4091	3927	3937	3763	3894	4097	4108	4184	4009	4176	3938	4172	4116	4307	4363	4298	4282	4170	3998
4184	4210	4216	4218	4053	4001	4149	3918	4076	4040	4055	4314	4186	4195	4048	4097	4259	4164	4135	3983	3867	3829	3799	3907	3900	3769	3777	3728	3938	4015	4003	3997	3985	3816	3908	4008	3975	4327	4087	4028	4114	4062	4065	4124	4157	4136	4114	4002	3992	3931
4383	4341	4318	4312	4278	4144	4046	4085	4275	4295	4145	4331	4292	4280	4017	3979	4053	3896	3967	3870	3881	3704	3896	3948	4056	3993	3927	4001	4004	4176	3987	3996	4154	3976	4054	4116	4305	4254	4247	4119	4095	4108	4063	4039	4126	4127	4177	4182	3933	3983
4352	4420	4193	4063	4171	4129	4030	4253	4291	4256	4190	4163	4181	4165	4063	3929	4010	3973	3932	4157	4015	4111	4215	4360	4490	4150	4199	4055	4251	4261	4249	4228	4105	4077	4159	4050	4203	4260	4165	4116	4149	4144	4172	4125	4068	4336	4229	4333	4268	4079
4388	4074	3967	3914	4066	4154	4217	4283	4233	4073	4131	4153	4284	4035	3907	3973	3939	4222	4138	4349	4127	4287	4334	4307	4401	4187	4119	4034	4122	4071	4135	4088	4034	4131	3904	4030	4128	4151	4091	4166	4029	4078	4142	4114	4277	4279	4343	4326	4329	4068
4205	3976	3916	3988	4144	4053	4248	4115	4088	4157	3931	4125	4294	4082	3955	4052	4060	4092	4346	4152	4123	4197	4122	4058	4026	3961	3907	3923	3985	3962	3821	4016	4001	3866	3970	4059	3961	4110	4131	4088	4100	4113	4122	4225	4199	4327	4362	4169	4288	4257
4064	3978	4020	4135	4213	4132	4088	4040	4135	3995	3952	4044	4126	3903	4005	3940	4186	4118	4203	4054	3969	3812	3949	4051	3954	3882	3932	3779	3819	4052	4099	4168	4104	4083	4041	4123	4288	4170	4230	4158	4026	4148	4032	4108	4110	4238	4342	4255	4158	4198
4221	4226	4336	4243	4161	4001	3932	3944	3983	3965	3907	3929	4079	4079	4110	4076	4039	4012	4087	3980	3669	3774	3878	4126	4023	4121	4149	3985	4068	4279	4425	4399	4403	4229	4261	4209	4326	4362	4316	4130	4072	4085	4154	4187	4255	4288	4323	4341	4299	4211
4356	4303	4207	4186	4045	3868	3989	4014	3952	3947	3938	3937	4194	4237	4230	4147	3993	3989	3976	3824	3833	3947	4062	4212	4198	4261	4164	4194	4293	4159	4269	4317	4440	4369	4159	4131	4182	4367	4184	4273	4187	4061	3968	4016	4166	4203	4330	4419	4289	4239
4284	4159	3977	3926	3882	4084	3919	4117	4007	4051	4117	4006	4171	4290	4124	4092	3908	3946	4143	3958	4022	4074	4310	4389	4404	4452	4290	4074	4223	4270	4225	4256	4045	4073	4011	4014	4045	4042	4046	4178	3953	4057	3973	3935	4122	4059	4210	4476	4260	4259
4211	4021	3888	3858	4026	4038	4039	4205	4073	4084	4063	4208	4146	4068	4099	3860	3939	4043	4132	4182	4147	4170	4070	4221	4178	4068	3962	4012	3897	3888	3946	3884	3977	3838	3866	3855	3980	4077	4151	4029	3972	3938	4006	4060	3963	4032	4354	4278	4256	4200
3924	3947	4043	4076	4134	4191	4043	4202	4063	3940	3935	3921	3942	3852	3974	3858	4027	4058	4216	4038	4038	3984	4128	3939	4129	3930	3941	3875	3914	3901	3901	3854	3916	3896	3962	3915	4009	4076	4206	4143	4020	4020	4034	3971	3884	3950	4247	4133	4063	4179
4190	4135	4226	4186	4268	4357	4181	4090	3860	3872	3692	3875	3967	3943	4013	4056	4101	4073	4141	3958	3919	3868	4022	3894	3987	3983	3999	4010	3968	3892	4038	4126	4285	4251	4061	4052	4124	4163	4142	4178	4322	4149	3967	3956	3895	4125	4039	4136	4312	4195
4397	4346	4376	4365	4208	3983	3928	3995	3745	3880	3825	3890	4025	4263	4284	4211	4147	4232	4192	3872	3874	3818	3857	3862	3989	4227	4235	4035	4059	4204	4235	4243	4221	4168	4201	4186	4117	4278	4215	4216	4022	4060	4001	3948	4043	4108	4112	4284	4351	4259
4451	4319	4291	4034	3959	3756	3769	3839	3886	3965	4069	4087	4358	4515	4334	4186	3974	4015	3859	3961	3840	4012	4018	4089	4190	4200	4121	4172	4178	4104	4152	4312	4221	4044	4007	4064	4034	4035	4021	4173	4195	4153	4065	3984	4061	4057	4094	4360	4474	4383
4470	4238	3978	3718	3731	3761	3755	4143	4143	4241	4197	4246	4227	4097	4070	3922	3880	3770	3932	3986	3982	4020	4041	3971	4045	4014	4106	4107	3849	3769	3823	3909	3922	3944	3977	3791	3743	3768	3788	3898	4058	4101	3969	3989	3973	4019	4086	4151	4186	4361
4347	3893	3931	3730	3771	3962	4154	4279	4305	4174	4114	4175	3955	3838	3870	3893	3734	3885	3955	4009	4148	4065	4121	3951	4016	4023	3923	3928	3829	3677	3665	3824	4024	3874	3920	3968	3762	3927	3914	4073	4085	4082	4128	4096	3915	3930	3897	4076	4125	4222
3932	3959	3905	3979	4071	4312	4177	4263	4229	4051	4118	3907	3839	3800	3812	3847	3886	3991	4135	4287	4130	4107	3968	3885	3997	3894	3935	3833	3770	3675	3731	3913	4174	4117	4065	4170	4097	3983	4150	4306	4347	4223	3993	4151	4026	4036	4028	4116	4152	4173
3889	3957	4166	4184	4391	4300	4196	4233	3970	4010	3867	3824	3861	3819	4092	4184	4247	4269	4227	4401	4192	4075	3970	3841	3781	3805	3970	3884	4004	3855	3933	3996	4221	4155	4208	4176	4244	4022	4266	4299	4262	4327	4261	4221	4209	4116	4061	4108	4215	4339
4182	4126	4294	4175	4204	4156	4088	3905	3752	3774	3898	3942	3921	4211	4287	4365	4348	4309	4125	4124	4069	3882	3777	3720	3828	3829	4018	3943	3948	3867	3961	3980	4103	4221	4172	4154	4053	4062	4002	4216	4263	4277	4125	4255	4173	4210	4035	4116	4075	4286
4372	4282	4303	4077	4142	4003	3853	3668	3836	3885	4035	4110	4265	4467	4331	4419	4346	4066	3871	3827	3887	3767	3807	3725	3710	3749	3887	4106	4063	3887	3955	3914	4029	4123	4110	4136	4134	3982	3989	3933	4034	4120	4316	4076	4122	4050	3973	3963	4120	4243
4468	4250	4110	4098	3967	3914	3938	3976	3975	4231	4333	4314	4546	4316	4328	4064	4006	3850	3610	3637	3721	3840	3854	3842	3850	3914	4192	4172	4240	4034	4022	3860	3999	3966	4000	4023	4023	4058	3902	3973	3994	4028	4157	4220	4030	4050	3875	3971	4036	4067
4276	4163	4080	4052	4005	3971	4188	4116	4124	4340	4548	4433	4438	4120	4007	3780	3777	3621	3606	3730	3903	3909	4162	4170	4151	4090	4234	4242	4145	4164	4124	3925	3936	4038	3985	4082	4003	4060	3983	4092	3963	4114	4243	4212	4284	4044	4068	4104	3945	4034
4097	4026	4004	4028	4142	4288	4317	4175	4265	4447	4326	4327	4162	3926	3655	3635	3745	3859	3820	4083	4177	4314	4405	4301	4135	3979	4021	4131	4189	4155	4007	3903	3784	3952	3985	4184	4141	4104	4090	4147	4096	4274	4200	4279	4356	4317	4178	4123	4087	3982
4105	3982	4031	4091	4278	4294	4353	4240	4206	4056	4063	4071	3835	3715	3820	3957	3911	4123	4244	4234	4288	4295	4341	4159	4168	4005	3960	3948	4109	4024	3999	3987	3986	3980	4084	4306	4304	4199	4156	4214	4384	4241	4163	4328	4435	4415	4411	4206	4145	4063
4051	4074	4172	4359	4325	4379	4110	4056	4003	3966	4061	3967	3962	3820	3892	4090	4165	4448	4369	4167	4230	4136	4009	4059	3984	3838	3781	3887	3892	3865	4072	4019	4022	3852	4054	4114	4206	4088	4209	4044	4097	4119	4105	4200	4345	4248	4345	4200	4253	4137
4057	4142	4287	4414	4279	4335	4131	4216	3943	3982	4057	3982	3963	4156	4185	4326	4365	4325	4229	4125	3842	3902	3901	3809	3838	3770	3790	3860	3894	4017	3978	4051	3997	3997	3921	4006	3944	4141	4008	3961	3936	3952	3982	4139	4109	4181	4229	4189	4130	4138
4101	4261	4266	4249	4264	4187	4143	4002	4057	3998	3869	4089	4230	4414	4230	4438	4192	4240	4159	3838	3698	3873	3730	3762	3872	3873	3819	3844	3945	4092	4147	4119	4148	4062	4025	4009	4000	4108	4161	4012	4010	3991	3948	4036	4058	4062	4098	4208	4307	4171
4231	4386	4338	4363	4185	4143	4080	4206	3855	4012	4069	4217	4299	4371	4289	4099	3985	3834	3794	3763	3777	3775	3784	3852	4060	4194	4058	4108	4080	4293	4252	4258	4182	4139	4070	4077	4185	4209	4264	4106	4187	4214	4030	4041	4001	4066	4091	4333	4296	4183
4490	4274	4412	4215	4236	4068	3899	3910	4083	4065	4107	4491	4386	4248	4178	3990	3736	3808	3759	3750	3779	3977	4000	4167	4157	4371	4276	4205	4186	4247	4257	4403	4377	4269	4276	4233	4121	4177	4334	4344	4169	4281	4254	4115	4078	4067	4291	4384	4390	4197
4441	4443	4212	4147	4147	3849	3976	3952	4284	4240	4456	4487	4327	4193	3996	3917	3798	3673	3800	3985	4051	4156	4213	4317	4600	4434	4422	4394	4281	4216	4279	4265	4289	4274	4328	4196	4106	4108	4181	4380	4392	4356	4251	4348	4211	4272	4337	4437	4354	4492
4487	4096	4105	3910	4073	4006	4021	4075	4280	4515	4514	4315	4225	4017	3728	3679	3783	3922	4071	4242	4336	4462	4471	4529	4485	4420	4295	4182	3984	4107	4068	4049	4048	4144	4162	4081	3948	4050	4134	4184	4290	4221	4358	4334	4271	4189	4344	4244	4323	4291
4373	4028	3955	4013	4076	4073	4069	4220	4507	4530	4488	4174	3994	3835	3660	3784	3954	4058	4252	4319	4616	4494	4515	4309	4297	4203	4122	4160	3965	3803	3842	3894	3952	4062	4097	4039	3935	4031	3982	3955	4268	4227	4131	4205	4268	4110	4153	4140	4153	4207
4037	4018	3846	4039	4142	4244	4403	4545	4500	4412	4271	3918	3783	3771	3746	4095	4177	4321	4412	4456	4603	4594	4234	4192	4120	3941	3878	3965	3788	3773	3835	3640	3768	3928	3941	4029	3964	3926	3880	3867	4001	3969	4179	3977	4028	4075	3849	3934	3975	4259
4023	4007	3986	4202	4371	4440	4368	4508	4474	4136	3954	3718	3659	3759	4150	4344	4428	4472	4513	4431	4481	4242	4228	3970	3894	3826	3861	3713	3876	3837	3785	3698	3744	3857	3940	3972	3986	4038	3886	3831	3871	3871	3831	3962	3941	3922	3926	3867	3686	3853
4048	4087	4326	4384	4453	4535	4342	4152	4050	3764	3777	3839	3890	3998	4315	4510	4724	4619	4621	4312	4055	4070	3964	3802	3745	3710	3717	3872	3916	3964	4002	3910	3936	3966	4054	4193	4118	4113	3999	3899	4014	3969	3960	3955	3876	4011	3844	3902	3838	3760
4184	4302	4311	4524	4368	4357	4309	3990	3805	3781	3783	4014	4239	4463	4573	4765	4647	4503	4329	4065	3896	3702	3819	3730	3799	3833	3796	4063	4135	4209	4334	4075	4101	4141	4107	4303	4306	4388	4321	4229	4281	4210	4204	4264	4154	4163	4300	4210	4063	3819
4370	4629	4535	4478	4129	3994	3979	3833	3623	3685	3937	4212	4479	4531	4541	4564	4420	4336	3951	3850	3699	3572	3800	3848	3996	3927	4097	4299	4390	4475	4577	4337	4471	4360	4415	4374	4432	4465	4489	4516	4352	4485	4288	4410	4413	4547	4484	4493	4295	4292
4785	4574	4419	4389	3900	3964	3706	3752	3934	4051	4352	4546	4770	4736	4476	4236	4095	4045	3939	3820	3719	3753	3964	4073	4236	4233	4537	4452	4549	4545	4560	4463	4440	4210	4195	4204	4381	4382	4416	4310	4485	4398	4415	4495	4403	4683	4619	4730	4734	4591
4784	4512	4281	4041	3774	3768	3811	3963	4251	4455	4599	4854	4728	4559	4294	3980	3884	3795	3790	3850	4065	4055	4190	4439	4551	4584	4729	4572	4478	4413	4421	4397	4289	4202	4203	4046	4148	4131	4210	4262	4430	4508	4394	4422	4667	4516	4653	4615	4697	4720
4559	4337	3915	3784	3779	3866	3944	4093	4507	4735	4870	4668	4429	4086	3899	3772	3748	3698	3870	4114	4220	4261	4460	4682	4693	4654	4614	4337	4405	4125	4158	4112	4079	3953	3925	3882	3859	3972	3961	4134	4272	4084	4260	4285	4286	4226	4231	4368	4483	4619
4418	4141	3866	3786	3841	3897	4314	4425	4727	4852	4714	4457	4043	3710	3582	3633	3701	3784	4057	4463	4675	4659	4769	4567	4634	4401	4327	4154	4039	3947	3813	4025	3891	3939	3859	3851	3707	3760	3875	3876	4036	4053	4032	4047	3937	3942	4016	4068	4082	4219
4146	3841	3855	3742	4039	4283	4524	4664	4665	4731	4444	4046	3764	3552	3575	3810	4029	4176	4454	4604	4854	5005	4836	4458	4376	4215	4241	4008	3913	3769	3653	3695	3788	3871	3704	3707	3674	3671	3653	3758	3774	3773	3730	3822	3728	3740	3660	3685	3727	3871
3822	3759	3882	4042	4148	4389	4615	4674	4501	4241	4055	3786	3598	3637	3773	4054	4306	4421	4872	4922	5078	4935	4661	4410	4011	3867	3703	3724	3625	3599	3582	3712	3581	3755	3706	3669	3814	3734	3726	3619	3621	3618	3711	3646	3652	3659	3549	3598	3497	3580
3927	3859	3957	4128	4340	4577	4471	4329	4200	3896	3619	3611	3674	3858	4168	4396	4744	4819	4951	4892	4723	4596	4332	3875	3686	3576	3447	3599	3656	3699	3799	3697	3653	3754	3864	3976	3841	3855	3807	3651	3697	3667	3762	3820	3742	3657	3698	3645	3590	3486
3983	4012	4152	4279	4435	4569	4419	4167	3820	3497	3646	3643	3801	4120	4469	4767	4958	4996	4732	4601	4366	4162	3819	3554	3618	3508	3393	3568	3645	3777	3868	3886	3930	3900	3939	3963	3957	4059	4057	3773	3766	3749	3750	3830	3867	3701	3807	3791	3817	3593
4122	4236	4397	4460	4375	4431	4284	3859	3714	3769	3692	3855	4254	4420	4774	4808	4976	4713	4580	4262	3900	3715	3630	3418	3477	3519	3695	3855	3827	3985	4131	4100	4171	4075	4152	4078	4226	4175	4115	3992	3913	4067	3903	3888	3960	4101	4204	4038	3964	3932
4372	4460	4478	4361	4183	3942	3982	3809	3652	3681	3955	4197	4467	4615	4869	4796	4715	4469	4231	3797	3630	3550	3457	3550	3648	3839	3930	4056	4286	4223	4369	4353	4523	4288	4110	4306	4268	4179	4318	4295	4226	4269	4199	4222	4296	4403	4419	4375	4289	4202
4401	4327	4492	4328	4096	3866	3772	3865	3603	3886	4071	4250	4440	4716	4565	4594	4286	4014	3781	3670	3559	3660	3503	3761	3964	4313	4366	4308	4446	4383	4472	4320	4242	4322	4194	4284	4148	4139	4341	4469	4324	4317	4444	4475	4495	4540	4699	4629	4674	4718
4569	4422	4304	4211	3933	3731	3586	3775	3774	4023	4214	4458	4668	4470	4394	4139	3911	3760	3622	3529	3603	3688	3994	4184	4342	4515	4832	4610	4548	4501	4317	4213	4219	4212	4183	4065	4078	4098	4183	4253	4454	4474	4724	4682	4766	4785	4834	4933	4960	4961
4685	4292	4264	4128	4007	3658	3658	3624	3891	4282	4665	4550	4606	4255	4068	3865	3822	3757	3622	3703	3768	4169	4338	4438	4569	4736	4777	4611	4603	4283	4238	3924	3967	4166	4010	3974	4038	4036	4165	4243	4310	4619	4645	4688	4860	4677	4886	5068	5014	4960
4465	4341	4155	3873	3840	3690	3770	3768	4063	4355	4476	4474	4354	4100	3992	3920	3814	3674	3687	3860	4152	4219	4610	4672	4704	4537	4637	4413	4298	4026	3973	3818	3736	3780	3892	3948	4049	4062	4029	4261	4296	4295	4515	4723	4797	4775	4767	4777	4950	4908
4314	4191	3883	3818	3601	3724	3934	3907	4136	4405	4369	4321	4281	3881	3889	3781	3693	3780	3847	4084	4260	4502	4461	4664	4452	4376	4220	4096	3837	3853	3656	3658	3630	3597	3775	3969	4076	4067	4048	4210	4318	4275	4392	4405	4552	4561	4704	4747	4784	4779
4279	4087	3689	3683	3854	3739	3928	4181	4297	4343	4435	4213	4069	3964	3714	3656	3785	3889	3881	4181	4291	4454	4375	4424	4399	4141	3972	3738	3779	3672	3719	3736	3689	3682	3912	3974	4093	4226	4210	4070	4263	4186	4243	4155	4342	4379	4491	4473	4497	4565
4168	3710	3814	3704	3789	3957	4166	4279	4482	4488	4199	4151	3978	3910	3752	3799	3831	3968	4051	4158	4250	4286	4323	4261	3963	3883	3772	3624	3611	3659	3824	3858	3843	3975	4123	4110	4062	4175	4312	4426	4213	4141	4094	4125	4019	4132	4113	4129	4190	4265
4063	3631	3746	3688	3765	3920	4204	4338	4301	4437	4286	4128	3959	3836	3752	3845	3893	3942	4033	4130	4192	4026	3985	3976	3937	3857	3682	3700	3658	3840	3913	4038	4112	4254	4283	4301	4260	4383	4350	4399	4358	4220	4044	3890	3986	3852	3688	3881	3891	3920
3885	3722	3715	3858	3970	4156	4229	4402	4370	4371	4144	4026	3845	3659	3748	3778	3801	3846	4042	3912	3986	3963	4007	3980	3708	3772	3831	3856	3847	4173	4321	4509	4477	4399	4590	4393	4401	4394	4404	4139	4189	4103	4042	3863	3728	3620	3597	3535	3582	3706
3691	3807	3800	4026	4127	4326	4316	4263	4248	4296	4007	3896	3790	3662	3659	3804	3870	3839	3803	3908	3993	3963	4034	3880	3868	3836	3987	4158	4382	4294	4556	4625	4768	4596	4824	4542	4537	4302	4216	4094	3914	3809	3769	3688	3571	3445	3439	3428	3355	3403
3766	3840	3927	3898	4226	4323	4234	4243	4102	4138	3955	3839	3677	3801	3647	3685	3731	3853	3895	3848	3919	3830	4073	3903	4075	4185	4354	4473	4520	4796	4926	4934	4866	4896	4662	4706	4585	4312	4086	3884	3722	3595	3403	3536	3361	3371	3261	3164	3167	3144
3861	3768	3989	4123	4136	4355	4228	4345	4131	4027	3963	3592	3708	3617	3648	3667	3798	3740	3849	3906	4052	4134	4134	4147	4359	4558	4766	4801	5057	5022	4991	5022	4941	4834	4698	4446	4294	4161	3970	3778	3672	3483	3263	3220	3129	3163	3061	3070	3100	3083
3989	3908	4008	4127	4185	4338	4380	4106	4144	3943	3813	3734	3705	3683	3538	3680	3662	3893	4029	4149	4149	4136	4355	4537	4689	4777	4960	5067	5209	5274	5216	5213	4931	4618	4396	4244	4068	3865	3794	3681	3478	3361	3102	3245	3038	2938	3033	2956	3007	2980
3877	4028	4043	4206	4263	4318	4311	4117	4061	3940	3676	3706	3647	3658	3684	3729	3843	3983	4194	4292	4591	4577	4817	4734	4868	5145	5275	5291	5241	5277	5164	4918	4679	4351	4152	3857	3707	3352	3355	3199	3107	3119	2930	2898	2907	2806	2908	2850	2947	3008
3991	4121	4218	4230	4295	4327	4247	4117	3991	3748	3615	3625	3637	3747	3628	3820	3998	4207	4554	4680	4743	4816	4741	4996	5061	5152	5272	5162	5299	5030	4702	4603	4355	4071	3750	3495	3161	2991	2841	2724	2775	2757	2684	2817	2706	2872	2885	2964	2973	3072
4123	4183	4190	4256	4303	4251	4151	3911	3684	3664	3649	3600	3676	3639	3898	3982	4209	4534	4655	4792	5071	5150	5009	5059	5119	5085	5109	5095	4938	4598	4306	4186	3878	3587	3328	3119	2840	2626	2540	2500	2519	2530	2613	2667	2729	2851	2964	2883	3071	3100
4158	4206	4173	4291	4156	4131	3896	3673	3703	3668	3723	3654	3884	3884	4117	4330	4535	4707	5033	4954	5055	5092	5166	5099	4995	4996	4776	4664	4392	4016	4099	3592	3202	3190	2870	2744	2548	2466	2387	2332	2394	2427	2547	2680	2737	2918	2876	3032	3049	2941
4371	4309	4077	4227	4147	4119	3950	3688	3504	3586	3604	3646	3850	3965	4228	4576	4921	5029	5249	5096	5256	5212	5107	4938	4740	4567	4265	4151	3868	3584	3297	3185	2877	2711	2485	2481	2325	2264	2304	2232	2340	2402	2622	2693	2708	2868	3003	3077	3025	3080
4256	4296	4182	4111	4004	3905	3795	3732	3548	3549	3693	3880	4079	4116	4427	4670	5023	5163	5298	5094	4943	4921	4710	4472	4531	3987	3877	3594	3285	3042	2817	2686	2460	2380	2178	2234	2197	2213	2260	2343	2375	2498	2562	2680	2702	2871	2982	3107	3159	3136
4355	4143	4239	4036	3916	3784	3703	3621	3560	3607	3737	4024	4106	4391	4645	5068	5104	5314	5242	5098	4941	4608	4339	4293	3932	3779	3429	3134	2976	2737	2445	2237	2215	2157	2214	2090	2143	2156	2277	2414	2512	2722	2695	2826	2761	2960	2970	3081	3154	3089
4318	4286	4179	3873	3889	3710	3540	3652	3602	3689	3832	3815	4273	4547	4857	5020	5318	5203	5228	5176	4833	4407	4223	4017	3610	3381	3167	2910	2602	2434	2233	2078	2154	2234	2243	2113	2246	2326	2474	2725	2900	3035	2986	2857	3009	3080	3082	3099	3107	3130
4355	4180	3898	3956	3829	3790	3598	3660	3687	3705	3894	4122	4551	4649	4879	5079	5186	5089	5113	4792	4720	4245	3946	3703	3337	3108	2857	2629	2464	2303	2113	2252	2254	2314	2324	2340	2482	2605	2718	2948	3038	3267	3162	3126	3123	3113	3271	3018	3046	3013
4346	4108	3939	3786	3778	3701	3600	3699	3830	3917	4130	4167	4562	4751	4886	5024	5106	5153	5160	4700	4432	4114	3766	3355	3203	2906	2638	2541	2381	2352	2154	2290	2328	2372	2534	2734	2844	2983	3102	3235	3323	3263	3341	3408	3411	3395	3201	3202	3106	3177
4316	3975	3805	3672	3714	3799	3727	3694	3944	3972	4152	4366	4560	4804	4904	5094	5152	5115	4669	4455	4133	3812	3520	3279	2895	2806	2548	2498	2420	2301	2262	2327	2369	2484	2759	2897	3216	3228	3565	3770	3761	3913	3785	3736	3575	3528	3495	3222	3315	3182
4172	3984	3848	3776	3660	3750	3700	3754	3916	4256	4388	4543	4578	4684	4896	4971	5013	5008	4534	4246	4070	3688	3306	2999	2824	2808	2505	2517	2399	2320	2415	2562	2605	2622	2827	3117	3431	3686	3920	4220	4393	4489	4215	4013	3843	3627	3451	3428	3177	3181
4125	3898	3815	3824	3719	3641	3657	3674	3846	4297	4410	4552	4707	4880	4787	4933	4907	4684	4451	4101	3864	3486	3155	3008	2707	2601	2505	2425	2457	2472	2541	2691	2726	2961	3213	3391	3693	3885	4240	4479	4842	4822	4675	4414	4021	3830	3508	3276	3292	3164
4094	3896	3808	3871	3747	3880	3769	3738	3933	4248	4408	4731	4674	4800	4943	4865	4672	4559	4415	4137	3706	3337	3045	2802	2689	2541	2564	2509	2548	2587	2676	2872	3125	3168	3426	3662	3847	4211	4545	4927	4907	4971	4899	4509	4219	3877	3763	3476	3125	3128
3965	3874	3823	3807	3787	3726	3710	3902	3958	4092	4489	4586	4525	4740	4856	4820	4574	4489	4135	3939	3540	3251	3127	2821	2637	2569	2515	2588	2656	2877	2913	3063	3284	3470	3681	4019	4227	4545	4904	5019	5122	5029	4843	4882	4381	4155	3898	3610	3344	3084
4078	3818	3823	3801	3893	3849	3911	3831	3997	4196	4450	4539	4732	4795	4669	4681	4639	4302	4043	3691	3285	3215	2917	2743	2605	2600	2623	2740	2783	2854	2933	3105	3359	3671	3965	4090	4388	4791	5233	5206	5467	5167	5144	4907	4605	4240	3943	3595	3222	3170
3927	3878	3698	3752	3903	3977	3848	4101	4025	4086	4422	4669	4757	4662	4773	4673	4631	4223	4043	3527	3308	3078	2863	2739	2676	2692	2707	2830	2866	3034	3144	3374	3721	3765	3944	4272	4673	5146	5166	5549	5486	5601	5532	5060	4755	4369	3742	3627	3348	3197
3914	3740	3759	3852	3816	3979	3852	3898	4123	4384	4386	4597	4698	4710	4507	4582	4344	4143	3687	3541	3310	2971	2849	2670	2821	2638	2795	2912	3080	3118	3354	3577	3730	4004	4131	4629	4800	5065	5373	5567	5699	5749	5483	5334	4875	4362	3972	3760	3415	3135
3878	3701	3791	3779	3986	3956	3944	4046	4172	4354	4562	4611	4655	4610	4532	4468	4277	4039	3776	3461	3230	3000	2904	2755	2868	2730	2977	3100	3019	3276	3411	3441	3784	4021	4114	4545	4920	5078	5319	5525	5758	5617	5495	5364	4860	4479	4067	3563	3403	3065
4021	3756	3749	3743	4009	4003	4096	4186	4440	4375	4486	4566	4517	4507	4533	4396	4136	3967	3687	3521	3121	2993	2838	2790	2792	2873	2879	3122	3149	3266	3520	3606	3594	3750	4202	4660	4811	5135	5432	5512	5705	5631	5513	5231	4861	4452	4040	3603	3262	2917
3953	3704	3719	3824	3864	4060	4049	4173	4218	4367	4586	4689	4423	4437	4528	4276	4019	3821	3665	3432	3165	2984	2896	2898	2821	2922	2964	3215	3352	3512	3621	3713	3729	3774	4092	4379	4664	4861	5132	5442	5643	5539	5590	5098	4793	4334	3939	3619	3213	2887
3838	3760	3813	3982	4108	4085	4219	4142	4268	4385	4532	4547	4446	4500	4310	4077	4023	3842	3629	3327	3188	3030	2964	2953	2971	3019	3058	3227	3306	3578	3575	3709	3740	3774	3959	4110	4373	4680	4943	5193	5214	5338	5238	4926	4564	4199	3783	3416	2975	2747
3860	3831	3749	3947	4050	4052	4139	4080	4159	4325	4548	4593	4460	4304	4231	4188	3827	3802	3492	3359	3243	3118	3068	3053	3084	3078	3208	3422	3437	3671	3555	3752	3692	3724	3789	3871	4029	4331	4576	4990	5050	4997	4890	4690	4343	3923	3581	3214	2721	2595
3896	3735	3796	3879	4040	4120	4008	4093	4055	4339	4262	4484	4313	4191	4072	3949	3873	3720	3674	3364	3251	3108	2999	3093	3120	3094	3226	3279	3516	3619	3604	3643	3833	3573	3581	3700	3842	3969	4310	4541	4691	4585	4546	4256	4104	3703	3352	2990	2697	2387
3760	3817	3772	3921	4100	4176	4081	4154	4118	4177	4291	4217	4296	4285	4018	4104	4014	3721	3700	3511	3383	3191	3127	3093	2997	3087	3333	3480	3517	3717	3642	3734	3685	3620	3542	3538	3585	3814	3932	3975	4133	4122	3986	3974	3830	3446	3038	2739	2514	2306
3790	3836	3967	4005	4186	4227	4158	4146	4012	4099	4136	4281	4229	4237	4193	4029	4011	3873	3718	3526	3367	3284	3216	3053	3076	3139	3154	3269	3465	3651	3823	3758	3674	3642	3450	3465	3359	3428	3655	3640	3702	3817	3743	3580	3319	3031	2805	2588	2349	2340
3947	3719	3840	3925	4151	4239	4181	4045	4026	4176	4074	4122	4367	4290	4195	4105	4028	3984	3836	3620	3376	3360	3157	3110	3008	3102	3107	3368	3445	3642	3643	3674	3668	3561	3500	3148	3380	3096	3231	3198	3376	3386	3315	3178	2990	2724	2522	2396	2297	2234
3870	3699	3768	4004	4123	4234	4180	4159	3988	3984	4120	4282	4205	4367	4269	4088	4146	4119	3861	3660	3532	3388	3240	3146	3088	3230	3227	3267	3388	3674	3637	3676	3646	3572	3340	3139	3136	3038	2913	2942	3043	3033	2948	2858	2640	2524	2219	2323	2099	2245
3970	3638	3852	3907	3956	4130	3996	4065	4010	4040	4055	4118	4208	4190	4284	4153	4215	4051	3810	3599	3590	3344	3399	3184	3102	3121	3183	3110	3275	3463	3511	3565	3530	3427	3270	3204	3025	2763	2681	2683	2698	2621	2724	2519	2423	2267	2288	2181	2231	2331
3928	3769	3779	3889	4068	4036	4095	4095	4020	3968	4115	4135	4156	4320	4199	4177	4295	4104	3933	3771	3593	3508	3411	3332	3191	3066	3017	3157	3190	3366	3431	3542	3525	3413	3249	3182	2878	2664	2578	2382	2494	2380	2401	2315	2243	2168	2097	2248	2211	2480
3848	3775	3740	3894	4005	4219	4094	4004	4052	4007	4078	4165	4239	4314	4253	4282	4236	4239	4007	3835	3559	3614	3417	3242	3258	3255	2943	3015	2976	3168	3395	3488	3360	3412	3236	3077	2827	2642	2522	2287	2237	2228	2237	2199	2102	2143	2061	2212	2424	2615
3891	3769	3817	3867	3915	4038	4081	4090	4090	4041	4134	4134	4143	4223	4423	4266	4158	4153	3942	3758	3724	3575	3393	3343	3177	3161	3029	2855	3003	3069	3237	3302	3329	3225	3345	3138	2853	2605	2493	2374	2250	2180	2139	2093	2114	2125	2281	2433	2729	3012
3850	3734	3751	3657	3858	4040	4080	4016	4081	4145	4063	4066	4146	4284	4189	4280	4155	4035	4055	3910	3793	3710	3535	3379	3249	3046	3022	2901	2901	2883	3090	3082	3264	3376	3303	3183	2855	2773	2660	2340	2222	2172	2140	2068	2201	2335	2492	2824	3023	3336
3946	3811	3733	3679	3682	3987	4079	4165	4125	4054	4051	4163	4054	4040	4302	4088	4263	4047	4142	4012	3719	3604	3534	3363	3413	3146	2992	3036	2863	2824	2947	2956	3022	3303	3355	3259	2954	2814	2698	2500	2357	2363	2273	2245	2401	2583	2808	3111	3515	3807
3900	3744	3704	3662	3684	3840	3952	4044	4082	4128	4163	3855	4153	4105	4163	4268	4283	4284	4024	4029	3783	3832	3676	3566	3323	3308	3089	3013	2939	2804	2804	3068	3069	3199	3285	3207	3140	3047	2860	2776	2599	2543	2597	2520	2678	2787	3043	3367	3798	4188
3849	3765	3608	3671	3711	3836	3923	4092	4157	4174	3986	4003	4110	4034	4140	4114	4259	4305	4126	4136	4001	3823	3857	3693	3441	3481	3288	3281	3022	2933	2763	2889	3039	2985	3107	3160	3139	3224	3148	2971	2865	2831	2966	2723	2999	3119	3436	3612	4099	4465
3875	3904	3694	3656	3664	3722	3887	4072	4109	4365	4197	4061	4152	3976	4111	4110	4180	4229	4194	4108	4053	3987	3848	3895	3756	3562	3497	3516	3225	2882	2893	2898	2932	2855	2992	3107	3227	3225	3274	3172	3047	3075	3146	3308	3301	3441	3716	4065	4188	4719
4118	3851	3861	3615	3636	3699	3867	3946	4177	4297	4203	4299	4161	3997	4035	4044	4021	4088	4200	4208	4002	4035	4014	4107	3847	3911	3916	3651	3487	3131	3115	2943	2893	2864	2969	3058	3319	3414	3383	3483	3557	3404	3505	3636	3773	3841	3992	4144	4507	4779
4152	3860	3741	3757	3715	3725	3777	3975	4044	4165	4305	4208	4104	4136	3882	4051	3949	4065	4199	4191	4009	4044	4031	4072	4039	4003	4055	3985	3761	3488	3279	3138	3043	2834	2956	3269	3235	3481	3657	3737	3812	3942	3989	3961	4211	4037	4315	4389	4690	5064
4110	3991	3890	3781	3800	3709	3862	3967	4101	3991	4334	4248	4317	4202	4052	4020	4042	3918	4040	4259	4317	4157	4021	4052	3994	4125	4180	4119	3977	3894	3843	3520	3310	3108	3063	3207	3356	3585	3742	3897	4240	4221	4348	4399	4537	4500	4617	4795	4896	5111
4089	3992	3830	3626	3684	3822	3742	3923	4100	4013	4184	4189	4184	4189	4017	3879	3886	3920	4024	4159	4212	4214	4173	4158	4132	4347	4315	4348	4515	4333	4238	3984	3691	3479	3405	3439	3520	3729	3928	4216	4316	4609	4835	4829	4911	5006	5170	5098	5094	5198
4133	3920	3873	3866	3708	3702	3819	3776	3914	4053	4051	4256	4203	4026	4006	4107	3964	3768	3921	4058	4068	4126	4136	4110	4131	4318	4374	4510	4522	4572	4527	4362	4224	3918	3772	3616	3763	3891	4020	4393	4540	4834	5047	5204	5300	5214	5324	5352	5277	5174
4216	3978	3855	3856	3763	3634	3688	3890	3899	3917	4129	4052	4142	4060	4066	3926	3898	3842	3829	4085	4121	4378	4196	4198	4180	4218	4320	4499	4651	4838	4777	4916	4660	4518	4321	4089	3978	4172	4230	4585	4658	5056	5222	5342	5546	5565	5211	5343	5255	5022
4130	4013	4018	3940	3702	3698	3713	3724	3881	3953	3909	3972	4119	4028	4094	3888	3851	3768	3809	3979	3978	4256	4225	4390	4246	4388	4377	4492	4750	4943	5076	5211	5105	4951	4742	4665	4468	4226	4410	4550	4748	5042	5266	5483	5609	5645	5432	5359	5153	4831
4205	4025	4013	3839	3753	3584	3669	3845	3773	3792	3996	4016	4113	4124	4006	4097	3968	3781	3822	3862	4112	4152	4078	4327	4299	4394	4132	4378	4624	4773	5195	5236	5256	5216	5367	4999	4765	4647	4653	4786	4759	5034	5232	5385	5460	5571	5342	5163	4871	4563
4098	3994	4052	4048	3951	3748	3673	3761	3695	3825	3889	4041	4094	4228	4143	4102	4069	3759	3930	3872	3857	4008	4082	4295	4237	4259	4241	4190	4330	4762	4908	5143	5330	5467	5354	5418	5138	4928	4795	4725	5051	5010	5016	5145	5196	5154	5101	4857	4762	4371
3989	3941	3984	4017	4107	3857	3836	3704	3676	3828	3751	3772	4062	4094	4214	4231	4133	4233	3879	3871	3850	3946	4229	4174	4245	4020	4115	4177	4156	4362	4522	4823	5049	5217	5427	5417	5328	5068	4893	4671	4741	4710	4776	4719	4766	4883	4766	4490	4283	4015
3994	3829	3879	3916	3907	3866	3768	3823	3769	3833	3827	3689	3864	4154	4131	4198	4164	4196	4102	3986	4038	4002	4041	4081	4211	4111	4115	3899	3983	4192	4184	4317	4710	5048	5188	5274	5223	4928	4791	4710	4564	4197	4157	4123	4182	4209	4132	4029	3675	3539
3888	3700	3895	3844	3947	3978	3897	3816	3755	3796	3792	3839	3878	3921	4104	4028	4209	4252	4138	4107	3937	4061	3926	4081	4206	4211	4203	3920	4008	3868	3872	3812	4406	4520	4685	4696	4729	4685	4764	4478	4173	3878	3737	3740	3717	3530	3607	3423	3192	3246
3808	3867	3813	3804	3969	3915	4032	3741	3879	3817	3879	3755	3750	3789	3842	4088	4203	4187	4318	4224	4250	4147	4125	4219	4199	4334	4179	4169	3995	3856	3655	3751	3854	3857	4056	4385	4270	4222	4099	4021	3991	3743	3425	3350	3222	3237	3014	2979	2883	2916
3868	3728	3695	3815	3814	3970	3998	3921	3893	3813	3873	3896	3787	3757	3748	3917	4147	4063	4317	4352	4282	4218	4218	4096	4140	4250	4286	4261	4190	4111	3819	3684	3548	3565	3661	3804	3731	3855	3975	3780	3694	3374	3278	3212	2977	3002	2929	2860	2861	3019
4002	3821	3661	3870	3887	3996	4042	4135	3960	3945	4003	3897	3906	3927	3777	3839	3938	4008	4369	4456	4261	4190	4170	4151	4012	4189	4298	4590	4287	4332	4104	3841	3574	3462	3389	3446	3590	3645	3582	3642	3607	3427	3336	3290	3190	3103	3049	3051	3114	3230
4020	3681	3674	3799	3901	3986	3987	3991	4083	4083	4065	3982	3990	3859	3880	3697	3735	3918	4212	4329	4360	4312	4316	4050	4094	4092	4227	4327	4427	4392	4203	4129	3880	3645	3506	3406	3437	3384	3593	3475	3694	3592	3579	3648	3654	3479	3562	3556	3672	3808
4020	3822	3735	3720	3781	3832	3872	4105	4117	4275	3991	4155	4087	4110	4011	3905	3735	3899	3922	4050	4339	4329	4396	4129	4058	4023	4246	4167	4283	4464	4516	4358	4191	3989	3860	3632	3592	3610	3569	3634	3592	3695	3848	3973	4095	4055	3948	4151	4172	4211
3937	3833	3842	3670	3709	3726	3746	4013	4169	4136	4156	4113	4412	4176	4017	4095	3706	3663	3714	3870	4139	4166	4233	4227	4133	4049	4000	3973	4292	4332	4499	4416	4507	4537	4133	4056	3844	3801	3699	3635	3767	3815	4083	4277	4450	4557	4718	4719	4707	4656
4067	4046	3800	3767	3704	3765	3716	3857	4054	4034	4151	4134	4183	4376	4234	4035	3923	3797	3661	3815	3881	3939	4127	4207	4130	4152	4030	4022	4072	4108	4378	4487	4618	4624	4433	4440	4175	4020	4009	3809	3948	3949	4140	4487	4601	4681	4788	4897	4941	4846
3914	3893	3793	3872	3740	3685	3652	3758	3900	3959	4308	4195	4220	4300	4216	4146	4077	4030	3842	3629	3494	3702	3962	3999	3992	4061	3986	4003	3933	3920	4170	4354	4615	4420	4516	4485	4463	4388	4079	4060	4111	4106	4136	4409	4446	4489	4510	4743	4612	4717
4072	3993	3772	3847	3855	3775	3683	3716	3774	3942	3915	4109	4100	4284	4280	4205	4208	4180	3979	3756	3683	3660	3801	3766	4049	3900	4004	3886	3882	3816	3822	3953	4078	4217	4523	4505	4637	4402	4246	4033	4046	4037	3979	4069	4084	4179	4138	4164	4134	4260
3955	3836	3949	3934	3865	3849	3682	3756	3862	3839	3960	3920	4073	4140	4358	4307	4320	4398	4248	3946	3834	3792	3757	3844	3903	3986	4153	3924	3865	3787	3715	3734	3770	3948	4155	4175	4286	4259	4211	4023	3964	3915	3884	3881	3827	3571	3735	3679	3704	3814
3804	3966	3838	3835	4084	3886	3834	3806	3726	3850	3827	3830	3950	4083	4009	4227	4327	4442	4380	4277	3930	3964	3828	3790	3845	3929	4115	3968	4068	3844	3751	3709	3594	3635	3591	3770	3993	4051	4000	3924	3903	3901	3723	3696	3547	3451	3323	3419	3409	3405
3893	3751	3811	4009	3956	4049	3976	3982	3833	4023	3833	3892	3787	3976	3953	3938	4203	4287	4517	4327	4328	4061	3970	3898	3778	3905	4025	4110	4209	3938	3944	3795	3667	3622	3457	3666	3752	3785	3815	3847	3895	3739	3742	3570	3494	3335	3201	3279	3295	3375
3908	3742	3700	3725	4022	4062	3943	3964	3886	4018	3834	3884	3876	3970	3925	3818	3841	3947	4156	4213	4456	4223	4148	4031	3795	3866	3915	4002	4176	4056	4212	4226	3861	3783	3694	3626	3689	3686	3670	3788	3732	3832	3763	3880	3718	3620	3420	3370	3555	3537
3887	3755	3682	3696	3925	4002	4047	4092	4023	4039	3968	3965	3921	3954	3972	3859	3743	3800	4001	4004	4156	4390	4364	4064	4056	3852	3797	3931	3884	4075	4219	4228	4195	4122	3984	3773	3719	3689	3600	3647	3813	3838	3889	3898	4064	3937	3872	3898	3804	3925
3822	3861	3810	3889	3817	3757	3947	4048	4082	4242	4067	4074	4040	4055	3969	3873	3795	3840	3719	3720	4001	4240	4356	4368	4235	4089	3928	3864	3832	3875	4213	4284	4273	4123	4135	3947	3758	3699	3618	3668	3716	3755	3894	3939	3908	4009	3906	4139	4101	4011
3975	3829	3830	3783	3844	3670	3909	3917	4068	4198	4163	4118	4129	3971	4054	4067	3865	3862	3799	3762	3719	3902	4087	4118	4055	4157	4026	3836	3862	3586	3766	4018	4135	4125	4125	3983	3908	3806	3856	3654	3624	3624	3510	3784	3837	3890	3826	3941	3874	3895
3830	3937	4047	3905	3903	3792	3660	3727	3973	4185	4068	4156	4241	4273	4305	4095	4172	4062	3868	3615	3668	3702	3680	3762	4073	4072	4000	3880	3818	3613	3550	3753	3785	3971	3961	3969	3957	3988	3860	3748	3644	3592	3507	3573	3556	3570	3587	3719	3845	3853
3889	3879	3943	4108	4004	3828	3709	3762	3960	3946	4044	4090	4142	4117	4189	4298	4442	4335	4326	4152	3897	3682	3633	3746	3799	3849	4047	4049	3800	3777	3645	3545	3661	3642	3784	3887	3872	4006	4005	3893	3830	3634	3492	3623	3640	3460	3682	3724	3782	3849
3999	3890	4016	4098	4151	4023	3921	3756	3725	3816	3945	3839	4034	3985	3937	4108	4166	4501	4350	4260	4210	4104	3813	3676	3668	3844	3942	4059	4031	3836	3778	3692	3593	3582	3582	3671	3836	4065	4009	4030	3840	3829	3693	3770	3695	3616	3594	3828	3670	3753
4012	3924	4030	3990	4040	4028	4113	3925	3835	3710	3737	3781	3910	3779	3826	3829	4000	4298	4509	4444	4549	4464	4176	4000	3930	3911	3970	4017	4134	4041	4045	3914	3865	3660	3512	3658	3760	3935	3938	4066	3936	4085	3988	3854	3888	3807	3762	3688	3701	3570
4066	3902	3948	3854	4067	4173	4116	4266	4076	3988	3723	3725	3797	3812	3816	3646	3917	4042	4217	4336	4676	4528	4529	4480	4148	4051	4152	3997	4026	4098	4227	4309	4190	3924	3891	3797	3831	3812	4012	3980	3985	4025	4250	4174	4094	3878	3820	3621	3538	3567
4024	3951	3988	3810	3966	4044	4143	4232	4212	4028	3994	3877	3864	3740	3786	3860	3705	3703	3745	3948	4252	4397	4424	4290	4292	4303	4068	4045	4022	4039	4253	4462	4348	4350	4023	3978	3919	3922	4025	3893	3888	4009	4143	4044	3954	3934	3937	3771	3712	3660
4024	3972	3855	3926	3779	3888	3998	4197	4392	4162	4139	4026	3912	3913	3781	3652	3688	3601	3589	3461	3634	4074	4135	4312	4231	4311	4303	4157	4086	3805	4119	4292	4306	4181	4247	4185	4154	4024	3936	3843	3806	3808	4065	4053	3971	3886	3909	3919	3800	3673
3894	3930	3890	3908	3808	3793	3812	4035	4140	4284	4276	4184	4048	3894	3792	3880	3812	3775	3577	3422	3404	3430	3732	3853	4099	4071	4203	4236	3996	3808	3791	4047	4017	3989	4064	4202	4231	4254	3982	3823	3773	3731	3877	3856	3717	3698	3783	3691	3737	3660
3903	3863	3861	4037	3848	3894	3765	3801	3905	4031	4348	4105	4193	4125	3994	4004	3945	3902	3870	3801	3482	3341	3443	3512	3672	3784	3805	3870	3801	3780	3806	3720	3742	3739	3706	3923	4180	4023	4066	3723	3730	3701	3919	3789	3674	3406	3577	3530	3710	3721
4003	3792	3821	3881	3840	3954	3876	3687	3854	3890	4033	4086	4241	4188	4063	4003	4045	4334	4095	4075	3890	3707	3473	3533	3523	3548	3626	3642	3720	3710	3582	3748	3657	3623	3569	3696	3815	3974	3818	3778	3775	3908	3875	3757	3513	3531	3499	3533	3619	3714
3989	3821	3674	3763	3918	3887	3955	3737	3734	3796	3693	3886	3982	4140	4042	3947	3927	4058	4144	4209	4201	4072	3986	3841	3590	3522	3613	3703	3706	3726	3740	3799	3690	3645	3502	3567	3684	3712	3668	3695	3653	3858	3993	3864	3763	3655	3499	3640	3647	3791
4011	3814	3704	3619	3707	3790	3961	3856	3702	3804	3700	3806	3812	3937	3944	3915	3970	3923	3946	4126	4285	4327	4335	4355	4015	3827	3758	3933	3902	3958	3816	3982	3849	3900	3714	3714	3559	3685	3662	3709	3668	3807	3925	3859	3623	3646	3446	3488	3555	3670
3972	4015	3798	3783	3699	3768	3884	3819	3876	3914	3796	3684	3739	3712	3831	3787	3810	3721	3774	3766	4017	4031	4236	4377	4388	4187	4134	3970	3934	3870	4079	3945	4083	4130	4008	3983	3861	3836	3847	3647	3743	3671	3671	3739	3687	3489	3371	3364	3464	3482
3915	4049	3794	3800	3675	3751	3748	3716	3859	3978	3932	3886	3891	3831	3772	3904	3772	3789	3707	3590	3648	3673	3904	4140	4223	4232	4284	4151	4113	4007	3837	4116	4082	4201	4046	4041	4078	3960	4006	3758	3620	3487	3474	3441	3475	3446	3369	3381	3515	3721
3793	3850	4098	3947	3883	3843	3826	3773	3652	3816	3982	3936	3905	3857	3997	3908	3884	3982	3844	3715	3477	3537	3637	3777	3756	3819	3939	3959	3910	3889	3806	3739	3986	3952	4041	4000	4076	4030	3869	3820	3605	3478	3406	3345	3402	3413	3498	3558	3590	3596
3660	3787	3833	3997	3975	3833	3742	3684	3649	3586	3798	3935	3868	3965	3898	3879	4042	4094	4156	4035	3859	3759	3561	3460	3513	3620	3647	3739	3697	3752	3566	3606	3520	3478	3619	3640	3760	3978	3817	3660	3591	3572	3488	3426	3362	3442	3420	3638	3685	3680
3863	3725	3817	3848	3982	3966	3959	3816	3777	3731	3683	3698	3732	3845	3878	3877	3931	4157	4137	4145	4213	4100	4002	3922	3766	3678	3726	3603	3753	3747	3688	3394	3509	3542	3437	3602	3500	3708	3563	3639	3630	3655	3670	3672	3705	3759	3891	3719	3782	3766
3886	3844	3806	3792	3766	3755	3916	3918	3902	3857	3832	3674	3775	3781	3814	3721	3774	4024	4068	4140	4296	4380	4423	4249	4138	4093	3876	3792	3888	3911	3958	3839	3944	3834	3767	3716	3498	3536	3602	3726	3795	3784	3749	3979	4017	4003	3946	3960	3987	3876
3976	3837	4022	3852	3740	3730	3772	3885	3989	4006	3939	3776	3856	3737	3708	3669	3661	3647	3695	3765	3837	4127	4351	4422	4464	4344	4338	4279	4178	4178	4205	4142	4193	4261	4232	4028	3994	3844	3881	3953	3681	3840	3771	3990	4046	3942	4042	4028	3817	3871
3984	3922	3981	3840	3951	3796	3791	3722	3907	3873	3928	4049	3831	3788	3822	3629	3599	3794	3523	3748	3559	3646	3743	4000	4073	4340	4302	4244	4362	4328	4097	4251	4305	4403	4377	4339	4192	4122	4138	4067	3938	3954	3779	3874	3926	3905	3897	3549	3622	3613
3962	3743	3795	3939	4057	3763	3799	3821	3850	3894	3916	3939	3885	3988	4052	3785	3839	3822	3810	3687	3490	3598	3496	3489	3630	3882	3822	4035	4084	4025	3964	3932	3971	4168	4087	4032	4186	4087	4156	4039	3962	3847	3673	3740	3767	3586	3577	3508	3432	3442
3823	3719	3739	3741	3782	3875	3872	3640	3754	3843	3930	3905	3885	3956	4015	4010	3946	4010	4130	3995	3921	3812	3707	3771	3577	3527	3514	3571	3719	3800	3693	3664	3572	3583	3542	3568	3609	3693	3870	3808	3724	3865	3575	3704	3586	3526	3462	3468	3587	3505
3827	3855	3728	3673	3714	4003	3880	3959	3798	3788	3787	3911	3845	4014	4061	4033	3989	4026	4035	4069	3972	4017	4059	4006	3709	3671	3530	3587	3514	3745	3743	3547	3422	3397	3437	3485	3374	3455	3555	3553	3686	3660	3685	3772	3681	3699	3783	3868	3761	3794
4004	3880	3751	3800	3704	3758	3813	3778	3885	3935	3812	3646	3818	3787	3967	3956	3916	3927	3861	3945	4069	4074	4203	4094	4138	4021	3942	3844	3624	3820	3715	3760	3781	3821	3879	3866	3558	3629	3489	3535	3652	3580	3709	3774	3768	3948	3980	4060	3947	3871
4024	3857	3839	3869	3891	3773	3911	3780	4010	3992	3923	3686	3877	3809	3873	3913	3951	3766	3773	3849	3845	3835	3953	4043	4186	4111	4214	3989	4085	3981	4061	3958	4101	4028	4160	4086	4041	3991	3877	3886	3792	3791	3772	3676	3720	3755	3913	3922	3897	3988
3936	3893	3961	3823	3845	3707	3902	3919	3806	3842	3889	3888	3746	3832	3749	3938	3949	3879	3851	3746	3707	3715	3586	3764	3917	4015	3965	4124	4097	3911	4124	3986	3881	4009	3971	4018	4194	4150	4016	4017	4020	3957	3934	3746	3768	3620	3533	3707	3617	3742
3886	3989	3804	3828	3934	3880	3893	3701	3924	3856	3719	3699	3800	3806	3743	3807	3777	3895	3819	3852	3841	3743	3650	3647	3556	3733	3698	3712	3776	3598	3771	3784	3605	3697	3617	3665	3789	3808	3700	3904	3905	3834	3759	3708	3708	3747	3630	3644	3630	3604
3928	3907	3911	3691	3691	3858	3875	3944	3841	3951	3797	3798	3772	3755	3753	3776	3623	3814	3847	3838	3927	3873	3846	3905	3751	3723	3640	3624	3563	3673	3511	3714	3582	3513	3345	3414	3476	3400	3485	3490	3490	3468	3569	3546	3573	3673	3644	3771	3783	3641
4020	4002	3916	3736	3608	3701	3861	3946	3977	3876	3891	3809	3848	3747	3676	3841	3752	3727	3763	3846	3931	3940	4009	3933	4015	3912	3822	3765	3754	3718	3874	3803	3839	3639	3630	3671	3589	3565	3483	3354	3279	3432	3568	3391	3663	3781	3862	4003	3969	3929
4065	3926	3950	3702	3765	3798	3842	3884	3865	4024	3998	3991	3823	3856	3729	3738	3748	3695	3655	3731	3790	3808	3695	3843	4069	3982	4067	3943	3853	3944	3760	3809	3956	3980	4109	3939	4106	4040	3925	3665	3647	3595	3633	3795	3841	3888	3839	3805	3912	3882
3894	3880	3928	3839	3882	3931	3916	3873	3844	3934	3866	4005	3871	3891	3713	3658	3758	3900	3775	3820	3724	3616	3682	3697	3710	3761	3842	3870	3910	3726	3748	3669	3759	3776	3846	3986	4023	4021	3933	3939	3876	3766	3819	3795	3957	3815	3781	3740	3753	3686
3775	3841	3788	4034	3941	3800	3820	3839	3872	3801	3803	3921	3801	3789	3772	3751	3769	3722	3905	3877	3713	3836	3677	3555	3587	3552	3466	3519	3589	3552	3524	3681	3481	3507	3636	3520	3673	3688	3649	3722	3716	3527	3730	3712	3708	3593	3598	3592	3498	3596
3746	3793	3895	3993	3919	3870	3858	3832	3902	3852	3829	3769	3841	3807	3711	3697	3734	3645	3777	3897	3876	3937	3877	3805	3747	3423	3579	3517	3580	3468	3511	3605	3588	3563	3496	3188	3233	3224	3253	3360	3284	3431	3412	3563	3570	3673	3575	3652	3748	3668
3789	3726	3779	3887	3794	3878	3878	4032	3797	3942	3827	3796	3854	3818	3764	3614	3725	3691	3717	3768	3892	3819	3925	3965	3876	3729	3717	3839	3756	3658	3617	3650	3851	3822	3622	3602	3523	3447	3356	3402	3398	3445	3543	3561	3712	3637	3922	3839	3864	3976
3935	3803	3824	3841	3808	3745	3678	3830	3925	3886	3878	3851	3851	3750	3707	3806	3614	3770	3790	3701	3731	3734	3923	3742	3758	3809	3680	3781	3808	3843	3870	3668	3684	3753	3779	3765	3688	3890	3755	3840	3938	3879	3913	3723	3788	3854	3887	3759	3724	3706
3827	3808	3703	3973	3854	3788	3702	3791	3820	3859	3770	3814	3842	3846	3799	3716	3790	3849	3611	3606	3637	3806	3579	3623	3628	3664	3766	3698	3687	3666	3693	3574	3556	3468	3550	3534	3614	3762	3725	3717	3876	3845	3758	3704	3730	3641	3771	3678	3348	3386
3889	3714	3742	3751	3921	3782	3768	3758	3746	3849	3721	3858	3851	3750	3838	3797	3757	3890	3775	3676	3671	3802	3781	3567	3600	3561	3544	3551	3467	3555	3566	3429	3280	3347	3301	3242	3190	3372	3464	3559	3500	3608	3456	3541	3523	3569	3547	3382	3400	3411
3858	3780	3700	3853	3851	3817	3792	3803	3768	3874	3739	3606	3861	3877	3811	3633	3695	3796	3791	3650	3918	3882	3778	3679	3575	3601	3625	3508	3489	3521	3583	3531	3409	3420	3430	3313	3196	3334	3436	3446	3465	3312	3490	3310	3471	3473	3588	3674	3644	3675
3994	3784	3711	3877	3795	3956	3833	3791	3901	3910	3838	3713	3712	3752	3820	3737	3730	3687	3809	3628	3803	3788	3765	3709	3740	3694	3686	3655	3640	3739	3805	3713	3589	3728	3713	3616	3630	3785	3781	3652	3587	3708	3663	3497	3574	3695	3648	3746	3843	3757
3901	3868	3771	3906	3875	3851	3847	3882	3859	3854	3808	3669	3730	3849	3718	3720	3758	3822	3641	3772	3633	3705	3593	3688	3703	3785	3886	3760	3644	3688	3706	3809	3641	3629	3813	3788	3849	3899	3879	3988	3763	3771	3672	3791	3791	3786	3598	3743	3760	3849
3997	3775	3845	3763	3938	3755	3702	3818	3904	3841	3968	3805	3754	3906	3844	3686	3685	3861	3770	3712	3863	3782	3609	3564	3585	3647	3716	3489	3488	3587	3586	3653	3586	3582	3594	3600	3579	3699	3694	3785	3564	3762	3592	3738	3664	3498	3675	3574	3601	3636
3879	3757	3833	3780	3991	3846	3644	3769	3783	3908	3761	3861	3827	3713	3688	3732	3720	3817	3684	3729	3777	3764	3752	3660	3545	3756	3607	3630	3408	3559	3555	3549	3609	3710	3537	3486	3392	3532	3472	3612	3452	3542	3453	3467	3587	3600	3510	3572	3479	3627
3825	3764	3700	3728	3931	3843	3823	3769	3793	3927	3933	3821	3733	3842	3726	3821	3759	3866	3719	3613	3763	3708	3805	3763	3537	3620	3664	3462	3556	3512	3422	3425	3677	3627	3540	3435	3383	3600	3415	3573	3457	3450	3426	3472	3631	3677	3556	3479	3569	3678
3844	3841	3710	3796	3730	3943	3813	3613	3854	3928	3908	3911	3801	3774	3911	3983	3851	3779	3907	3823	3748	3614	3774	3708	3587	3515	3648	3639	3593	3477	3418	3570	3510	3618	3674	3597	3373	3582	3564	3571	3631	3483	3595	3471	3554	3624	3584	3711	3579	3695
4006	3762	3845	3750	3829	3720	3694	3717	3705	3920	3962	3774	3902	3806	3910	3878	3938	3861	3893	3847	3727	3735	3651	3673	3658	3677	3562	3578	3514	3470	3429	3438	3460	3459	3608	3483	3398	3330	3401	3538	3630	3551	3464	3389	3475	3573	3482	3677	3586	3631
3947	3928	3800	3767	3857	3782	3663	3623	3694	3919	3932	3777	3857	3931	3933	3671	3690	3804	3946	3938	3886	3854	3800	3752	3668	3678	3555	3615	3477	3583	3640	3551	3507	3626	3547	3522	3472	3376	3387	3499	3365	3579	3482	3508	3518	3572	3580	3622	3582	3605
3939	3723	3733	3720	3743	3841	3783	3737	3754	3820	3792	3742	3810	3748	3969	3680	3829	3782	3840	3881	3821	3787	3802	3742	3667	3740	3718	3559	3594	3655	3737	3785	3655	3700	3643	3616	3423	3521	3579	3611	3544	3561	3555	3550	3695	3616	3601	3908	3694	3580
3911	3815	3611	3553	3819	3913	3689	3625	3790	3794	3804	3867	3732	3833	3815	3785	3753	3748	3728	3808	3740	3701	3563	3626	3584	3685	3710	3719	3662	3838	3687	3713	3644	3680	3633	3720	3714	3661	3666	3601	3585	3632	3596	3653	3621	3738	3729	3547	3635	3579
3838	3685	3704	3720	3770	3889	3708	3648	3806	3799	3875	3852	3837	3852	3864	3798	3822	3703	3802	3780	3742	3561	3750	3532	3601	3685	3733	3716	3756	3706	3697	3713	3686	3603	3680	3579	3672	3579	3449	3623	3382	3533	3632	3707	3628	3611	3640	3585	3581	3661
3875	3843	3658	3683	3765	3770	3665	3626	3718	3876	3694	3835	3974	3975	3828	3813	3933	3878	3821	3856	3802	3726	3756	3637	3685	3682	3904	3729	3721	3853	3675	3685	3753	3714	3559	3518	3524	3612	3558	3442	3509	3500	3586	3608	3635	3681	3712	3633	3603	3764
3864	3720	3680	3711	3905	3824	3803	3823	3806	3840	3868	3817	3757	3940	3932	3888	3930	3852	3865	3725	3800	3804	3775	3835	3684	3715	3971	3899	3759	3701	3755	3660	3697	3630	3766	3638	3586	3613	3574	3591	3559	3579	3575	3651	3708	3655	3724	3608	3635	3739
3768	3674	3641	3616	3769	3794	3708	3802	3904	3742	3746	3803	3735	3875	3966	3833	3631	3595	3882	3850	3680	3799	3988	3799	3848	3741	3751	3825	3735	3810	3684	3547	3752	3689	3641	3610	3632	3594	3651	3604	3685	3861	3664	3559	3695	3626	3661	3569	3601	3649
3924	3680	3485	3587	3795	3802	3655	3692	3719	3865	3902	3746	3776	3914	3808	3878	3780	3793	3763	3811	3826	3746	3833	3846	3697	3854	3792	3901	3741	3701	3692	3666	3709	3566	3556	3538	3659	3611	3611	3611	3654	3706	3579	3602	3667	3709	3686	3656	3655	3619
3855	3627	3626	3569	3662	3491	3591	3557	3635	3716	3695	3667	3835	3901	3846	3786	3779	3816	3864	3821	3733	3828	3833	3738	3746	3768	3826	3704	3758	3760	3711	3758	3704	3582	3637	3482	3618	3649	3645	3690	3656	3556	3638	3600	3512	3666	3653	3624	3675	3645
3777	3643	3592	3632	3679	3759	3597	3600	3626	3617	3642	3757	3795	3765	3876	3827	3678	3754	3872	3819	3761	3758	3824	3815	3888	3781	3693	3710	3692	3784	3805	3919	3604	3721	3652	3698	3723	3784	3585	3594	3635	3615	3665	3569	3790	3630	3635	3666	3586	3661
3811	3585	3651	3645	3716	3750	3673	3543	3543	3694	3686	3573	3666	3572	3766	3734	3760	3780	3751	3861	3815	3938	3897	3775	3749	3824	3756	3686	3664	3740	3844	3819	3570	3765	3675	3719	3821	3768	3709	3746	3637	3726	3576	3669	3759	3726	3646	3658	3721	3789
4006	3649	3635	3644	3711	3713	3634	3575	3720	3637	3705	3640	3673	3660	3762	3680	3758	3710	3760	3648	3852	3761	3902	3766	3810	3679	3675	3709	3751	3781	3847	3692	3815	3841	3830	3762	3762	3751	3882	3839	3709	3788	3831	3834	3746	3779	3785	3737	3622	3748
3843	3684	3589	3408	3732	3605	3611	3562	3721	3734	3716	3718	3668	3656	3608	3677	3769	3826	3815	3643	3813	3822	3840	3772	3759	3594	3749	3706	3791	3671	3797	3772	3667	3811	3880	3819	3740	3745	3771	3778	3667	3825	3800	3681	3912	3795	3681	3684	3733	3776
3884	3711	3682	3637	3688	3590	3620	3586	3720	3687	3655	3708	3660	3758	3745	3771	3684	3823	3809	3826	3809	3840	3719	3764	3764	3681	3758	3726	3712	3728	3763	3741	3745	3816	3824	3769	3886	3758	3784	3807	3827	3724	3659	3656	3802	3740	3559	3638	3711	3719
3812	3696	3515	3670	3678	3589	3409	3428	3638	3714	3546	3455	3633	3747	3747	3681	3577	3786	3790	3707	3626	3798	3728	3707	3753	3834	3729	3694	3615	3627	3675	3644	3527	3683	3768	3725	3769	3563	3654	3723	3797	3735	3570	3727	3654	3598	3523	3616	3693	3844
3817	3769	3525	3794	3656	3497	3507	3580	3641	3543	3510	3606	3653	3620	3623	3629	3645	3700	3716	3659	3758	3725	3786	3666	3672	3643	3673	3723	3549	3736	3770	3589	3614	3767	3702	3686	3711	3688	3624	3532	3614	3668	3525	3511	3590	3761	3740	3751	3617	3742
3728	3588	3634	3651	3758	3457	3477	3516	3522	3733	3632	3544	3612	3598	3580	3537	3681	3741	3717	3705	3555	3668	3749	3786	3731	3786	3684	3692	3746	3778	3682	3658	3600	3691	3744	3668	3663	3650	3667	3630	3555	3613	3588	3705	3675	3728	3702	3654	3639	3663
3810	3704	3665	3652	3583	3607	3480	3661	3672	3593	3557	3630	3653	3620	3638	3528	3605	3713	3679	3656	3708	3669	3629	3431	3588	3699	3541	3607	3714	3664	3685	3701	3788	3787	3778	3674	3668	3602	3462	3572	3657	3580	3549	3630	3673	3725	3745	3631	3648	3567
3819	3765	3739	3842	3658	3617	3520	3584	3693	3720	3604	3531	3655	3689	3555	3521	3544	3622	3600	3562	3577	3592	3599	3609	3598	3707	3635	3592	3687	3603	3638	3542	3751	3736	3696	3626	3596	3585	3658	3585	3545	3487	3466	3508	3588	3543	3719	3641	3535	3545
3626	3620	3812	3788	3717	3813	3697	3766	3734	3618	3464	3668	3635	3723	3398	3571	3658	3522	3635	3540	3439	3662	3604	3585	3524	3613	3614	3581	3706	3723	3648	3631	3580	3613	3548	3676	3443	3620	3431	3503	3511	3405	3497	3532	3632	3670	3705	3742	3662	3757
3746	3760	3866	3818	3721	3737	3631	3812	3873	3682	3616	3606	3723	3658	3665	3651	3641	3665	3495	3521	3593	3500	3605	3558	3618	3632	3580	3644	3634	3650	3520	3550	3462	3561	3572	3473	3602	3482	3482	3521	3524	3542	3574	3679	3668	3625	3802	3867	3767	3625
3694	3811	3808	3852	3710	3785	3772	3847	3821	3737	3709	3722	3844	3651	3675	3538	3579	3569	3540	3401	3560	3598	3560	3616	3614	3611	3580	3690	3611	3638	3473	3535	3586	3645	3602	3506	3440	3525	3343	3389	3490	3511	3558	3641	3550	3527	3647	3740	3599	3705
3647	3617	3693	3827	3702	3720	3698	3891	3597	3679	3710	3900	3680	3727	3589	3445	3607	3599	3352	3442	3499	3581	3420	3510	3387	3563	3555	3561	3676	3517	3507	3441	3506	3509	3437	3541	3558	3442	3363	3444	3494	3507	3525	3567	3570	3570	3646	3599	3623	3481
3689	3639	3645	3695	3704	3681	3642	3737	3694	3671	3650	3742	3852	3649	3651	3580	3637	3572	3468	3514	3510	3584	3426	3518	3585	3616	3466	3437	3533	3478	3434	3346	3515	3435	3265	3445	3473	3442	3392	3371	3491	3551	3493	3539	3536	3630	3623	3579	3415	3480
3769	3748	3607	3645	3640	3651	3692	3678	3686	3574	3588	3791	3786	3636	3631	3650	3656	3637	3456	3544	3615	3624	3561	3537	3617	3552	3524	3464	3491	3552	3477	3360	3495	3474	3501	3469	3532	3424	3523	3523	3386	3533	3385	3552	3515	3474	3479	3533	3476	3565
3630	3763	3789	3639	3788	3801	3880	3687	3691	3639	3780	3708	3783	3557	3633	3612	3683	3537	3512	3624	3605	3487	3487	3553	3678	3525	3560	3568	3603	3470	3594	3475	3525	3388	3517	3433	3506	3424	3386	3461	3349	3381	3529	3520	3448	3424	3415	3542	3479	3547
3699	3801	3681	3564	3608	3699	3812	3820	3774	3754	3680	3753	3645	3701	3678	3687	3628	3557	3509	3594	3524	3491	3579	3512	3582	3526	3551	3510	3629	3596	3439	3416	3515	3506	3553	3535	3370	3429	3499	3483	3534	3491	3490	3480	3496	3441	3471	3543	3472	3449
3733	3769	3568	3568	3521	3909	3755	3682	3642	3683	3668	3832	3693	3589	3692	3803	3771	3620	3561	3649	3671	3604	3424	3522	3483	3652	3513	3558	3418	3417	3392	3585	3406	3448	3422	3500	3389	3411	3523	3479	3462	3521	3492	3460	3485	3465	3521	3609	3484	3525
3721	3562	3709	3442	3497	3695	3712	3674	3642	3666	3721	3716	3689	3789	3901	3765	3710	3586	3631	3643	3685	3456	3674	3621	3719	3603	3510	3625	3609	3523	3391	3451	3470	3452	3339	3375	3394	3474	3523	3524	3539	3572	3450	3586	3493	3546	3458	3568	3480	3550
3860	3738	3473	3555	3638	3698	3637	3610	3568	3661	3657	3627	3591	3634	3760	3794	3691	3679	3736	3730	3713	3601	3540	3743	3596	3531	3585	3621	3586	3451	3477	3441	3456	3308	3440	3382	3456	3599	3528	3564	3368	3604	3454	3633	3514	3508	3528	3421	3522	3580
3909	3757	3442	3448	3591	3604	3690	3550	3565	3542	3589	3555	3532	3555	3732	3610	3610	3621	3644	3775	3616	3621	3635	3619	3613	3486	3556	3610	3556	3471	3597	3280	3474	3414	3572	3499	3567	3506	3629	3526	3524	3540	3611	3468	3518	3384	3409	3445	3383	3640
3858	3703	3476	3639	3598	3582	3570	3604	3432	3645	3554	3572	3518	3668	3584	3564	3453	3476	3610	3692	3504	3503	3558	3580	3686	3452	3546	3577	3501	3463	3368	3541	3533	3349	3376	3412	3398	3449	3613	3508	3433	3515	3574	3537	3534	3492	3542	3625	3522	3446
3840	3699	3775	3601	3450	3666	3593	3402	3629	3601	3543	3453	3454	3520	3604	3532	3599	3545	3573	3473	3478	3514	3599	3516	3468	3596	3493	3406	3454	3455	3446	3507	3459	3455	3453	3533	3462	3482	3569	3410	3546	3521	3517	3624	3390	3615	3581	3520	3562	3586
3773	3628	3552	3689	3652	3688	3606	3510	3660	3658	3404	3485	3555	3580	3517	3570	3571	3507	3692	3414	3382	3566	3500	3445	3430	3527	3569	3463	3475	3478	3586	3484	3420	3416	3577	3401	3464	3441	3567	3476	3475	3484	3609	3507	3547	3542	3615	3763	3606	3469
3748	3464	3530	3707	3654	3572	3578	3582	3531	3709	3624	3432	3516	3531	3596	3483	3647	3452	3545	3597	3499	3521	3448	3487	3508	3593	3385	3431	3486	3526	3496	3466	3539	3488	3495	3593	3680	3571	3599	3400	3419	3478	3556	3599	3553	3560	3472	3739	3480	3477
3739	3618	3685	3836	3667	3608	3603	3570	3699	3598	3492	3437	3562	3607	3472	3467	3599	3505	3529	3468	3417	3388	3415	3452	3454	3447	3555	3364	3556	3484	3453	3409	3447	3505	3521	3551	3614	3420	3574	3591	3484	3548	3510	3504	3498	3548	3369	3545	3490	3490
3765	3615	3720	3601	3659	3544	3539	3560	3664	3573	3458	3573	3508	3479	3531	3441	3518	3565	3482	3428	3456	3557	3540	3444	3488	3505	3400	3671	3409	3433	3398	3549	3402	3505	3585	3570	3538	3655	3467	3646	3331	3450	3534	3561	3543	3460	3518	3520	3539	3575
3813	3743	3790	3588	3604	3582	3602	3613	3474	3464	3381	3625	3513	3393	3481	3487	3513	3511	3460	3452	3551	3465	3420	3403	3440	3457	3393	3492	3541	3465	3433	3452	3410	3540	3503	3644	3540	3590	3545	3426	3521	3478	3457	3518	3551	3599	3463	3594	3542	3597
3818	3922	3740	3665	3601	3639	3600	3495	3596	3498	3545	3590	3428	3528	3480	3551	3423	3476	3499	3367	3371	3376	3307	3343	3494	3355	3559	3394	3456	3421	3367	3483	3463	3429	3450	3507	3538	3449	3454	3429	3381	3394	3389	3484	3432	3485	3595	3575	3600	3454
3888	3868	3662	3626	3571	3743	3674	3615	3709	3590	3662	3584	3491	3549	3479	3553	3422	3436	3576	3412	3348	3397	3407	3423	3333	3382	3368	3402	3390	3336	3301	3399	3378	3331	3475	3332	3432	3450	3402	3457	3388	3322	3386	3341	3442	3442	3409	3547	3476	3692
3962	3836	3749	3691	3721	3636	3690	3668	3524	3739	3647	3522	3588	3486	3586	3636	3671	3435	3569	3377	3362	3323	3404	3340	3324	3306	3233	3361	3244	3241	3308	3332	3315	3401	3414	3485	3255	3314	3267	3309	3210	3298	3358	3451	3381	3412	3474	3423	3455	3464
3825	3761	3651	3573	3753	3767	3759	3740	3740	3772	3792	3632	3441	3648	3582	3588	3651	3527	3473	3354	3353	3361	3381	3351	3377	3202	3359	3356	3314	3302	3311	3413	3307	3364	3414	3330	3417	3359	3280	3435	3319	3293	3312	3255	3275	3412	3443	3310	3338	3495
3811	3764	3636	3692	3697	3647	3776	3702	3799	3692	3768	3650	3549	3538	3628	3624	3668	3392	3618	3394	3410	3347	3393	3310	3333	3270	3520	3333	3347	3272	3274	3232	3372	3353	3266	3352	3312	3419	3345	3350	3525	3378	3381	3370	3296	3426	3334	3464	3307	3586
3771	3589	3615	3521	3578	3655	3688	3726	3715	3737	3656	3516	3566	3642	3580	3541	3475	3484	3634	3500	3482	3423	3576	3309	3443	3303	3429	3401	3314	3359	3280	3382	3394	3226	3293	3336	3301	3376	3424	3505	3456	3407	3443	3497	3324	3351	3497	3552	3475	3481
3579	3578	3754	3754	3689	3632	3604	3762	3800	3733	3629	3531	3706	3588	3622	3494	3463	3533	3586	3449	3306	3453	3533	3399	3464	3447	3501	3310	3444	3444	3398	3355	3380	3403	3404	3314	3478	3476	3408	3509	3555	3671	3518	3540	3467	3453	3388	3433	3588	3491
3688	3641	3712	3802	3769	3693	3595	3539	3771	3646	3545	3501	3582	3544	3529	3512	3532	3466	3506	3377	3498	3422	3499	3501	3483	3539	3544	3424	3306	3376	3422	3377	3477	3419	3472	3532	3512	3531	3524	3494	3509	3646	3552	3623	3578	3495	3566	3556	3501	3472
3625	3697	3590	3770	3785	3646	3703	3570	3588	3388	3552	3517	3581	3511	3412	3384	3430	3514	3378	3354	3564	3473	3494	3507	3554	3640	3566	3383	3498	3439	3485	3594	3608	3540	3513	3530	3606	3522	3516	3522	3682	3728	3547	3570	3597	3474	3551	3539	3561	3383
3755	3707	3690	3667	3563	3629	3609	3659	3597	3538	3465	3504	3594	3411	3307	3541	3532	3473	3418	3470	3488	3542	3500	3553	3744	3623	3457	3505	3572	3571	3468	3652	3725	3682	3619	3617	3582	3610	3590	3827	3543	3741	3577	3502	3621	3439	3671	3508	3369	3633
3786	3729	3484	3658	3574	3672	3615	3498	3527	3514	3505	3583	3427	3433	3442	3443	3562	3516	3525	3519	3492	3662	3456	3588	3588	3547	3537	3624	3486	3587	3644	3631	3885	3664	3693	3694	3730	3669	3693	3784	3651	3633	3522	3559	3640	3590	3605	3476	3620	3564
3696	3728	3485	3480	3415	3522	3529	3427	3412	3577	3461	3519	3274	3573	3575	3475	3525	3597	3447	3585	3627	3525	3604	3561	3627	3482	3585	3548	3512	3583	3592	3685	3646	3662	3684	3729	3684	3678	3660	3676	3729	3534	3483	3603	3629	3429	3540	3492	3554	3491
3720	3689	3667	3482	3399	3519	3369	3445	3397	3533	3500	3371	3454	3396	3448	3334	3433	3515	3489	3604	3590	3456	3554	3680	3613	3593	3593	3524	3540	3553	3657	3726	3657	3580	3634	3472	3614	3685	3665	3628	3559	3522	3538	3635	3450	3525	3325	3426	3436	3404
3769	3541	3484	3446	3507	3539	3586	3425	3430	3487	3493	3455	3519	3450	3525	3484	3423	3502	3521	3567	3585	3494	3549	3540	3535	3541	3572	3546	3538	3535	3498	3714	3568	3679	3615	3562	3503	3682	3637	3590	3561	3581	3429	3576	3454	3463	3397	3381	3252	3121
3836	3617	3596	3570	3602	3544	3437	3362	3426	3556	3433	3545	3502	3533	3492	3572	3482	3495	3444	3556	3460	3550	3481	3410	3460	3588	3510	3656	3421	3458	3520	3498	3470	3592	3580	3583	3531	3549	3536	3471	3614	3483	3518	3460	3437	3396	3275	3223	3159	2983
3868	3546	3570	3609	3539	3340	3498	3522	3598	3459	3601	3543	3625	3508	3675	3538	3461	3625	3541	3467	3494	3524	3385	3420	3456	3479	3595	3427	3551	3601	3468	3482	3590	3544	3611	3590	3385	3367	3443	3490	3406	3453	3542	3395	3367	3248	3267	3156	3075	3085
3867	3657	3619	3499	3516	3390	3464	3697	3513	3686	3506	3639	3578	3601	3458	3539	3566	3659	3546	3641	3529	3567	3552	3332	3337	3515	3461	3469	3506	3528	3494	3417	3417	3477	3428	3401	3390	3475	3500	3431	3505	3327	3417	3344	3317	3237	3128	3103	3110	3151
3766	3792	3791	3652	3420	3367	3465	3535	3674	3597	3726	3645	3691	3625	3585	3608	3568	3522	3512	3499	3422	3464	3427	3463	3433	3553	3473	3429	3469	3484	3481	3538	3343	3573	3519	3445	3396	3430	3441	3461	3456	3375	3343	3256	3267	3263	3077	3152	3197	3151
3928	3870	3703	3692	3545	3494	3506	3518	3514	3590	3708	3857	3580	3565	3662	3530	3500	3561	3575	3432	3511	3399	3452	3351	3577	3451	3533	3457	3516	3514	3550	3400	3486	3577	3522	3553	3480	3585	3535	3386	3425	3404	3298	3208	3100	3208	3132	3251	3323	3448
3818	3843	3824	3676	3511	3524	3480	3355	3515	3618	3731	3689	3620	3574	3593	3563	3600	3429	3574	3551	3377	3365	3432	3432	3486	3540	3573	3459	3573	3442	3527	3470	3519	3537	3581	3458	3510	3522	3469	3334	3415	3470	3297	3247	3246	3327	3298	3210	3383	3441
3931	3830	3789	3742	3948	3604	3606	3428	3442	3351	3514	3610	3371	3551	3665	3659	3517	3562	3540	3520	3557	3443	3400	3533	3421	3549	3554	3652	3579	3483	3481	3556	3510	3593	3554	3622	3584	3393	3476	3422	3350	3302	3213	3262	3227	3181	3179	3330	3308	3494
3825	3890	3750	3834	3864	3852	3571	3438	3386	3456	3314	3468	3375	3426	3528	3622	3410	3544	3474	3485	3525	3425	3473	3500	3639	3622	3692	3653	3555	3655	3525	3574	3663	3491	3682	3606	3541	3383	3422	3310	3312	3284	3255	3133	3167	3256	3424	3332	3472	3483
3938	3819	3684	3901	3835	3911	3713	3618	3482	3200	3340	3157	3303	3320	3478	3423	3448	3428	3465	3418	3521	3366	3392	3579	3512	3515	3618	3638	3585	3711	3652	3653	3570	3554	3647	3615	3551	3501	3251	3319	3260	3228	3225	3149	3194	3300	3381	3472	3392	3549
3945	3886	3884	3799	3868	3818	3809	3713	3527	3048	3164	3182	3207	3193	3280	3349	3491	3255	3246	3402	3495	3531	3263	3377	3445	3545	3600	3583	3691	3623	3611	3589	3477	3552	3560	3424	3318	3341	3230	3138	3171	3110	3238	3201	3309	3225	3397	3384	3394	3296
4050	3952	3831	3773	3821	3944	3845	3766	3613	3216	3258	3195	3153	3098	3234	3448	3404	3263	3290	3464	3521	3417	3427	3431	3399	3472	3469	3544	3706	3554	3593	3671	3702	3625	3549	3418	3279	3345	3206	3176	3178	3289	3191	3290	3273	3330	3303	3374	3458	3261
4065	4105	3975	3805	3688	3723	3660	3728	3803	3602	3457	3359	3252	3101	3109	3319	3417	3260	3455	3349	3412	3434	3509	3356	3472	3401	3378	3444	3431	3599	3632	3631	3624	3478	3284	3346	3211	3268	3212	3219	3238	3251	3188	3259	3293	3331	3211	3314	3368	3269
4003	3911	4010	3824	3723	3687	3676	3600	3704	3601	3687	3564	3462	3256	3197	3358	3257	3381	3441	3381	3397	3330	3460	3353	3444	3397	3405	3422	3419	3448	3551	3535	3423	3452	3246	3231	3251	3181	3202	3168	3261	3242	3152	3264	3210	3267	3265	3304	3238	3311
3837	3925	3820	3934	3715	3641	3675	3626	3676	3844	3788	3763	3592	3479	3449	3357	3184	3262	3472	3408	3394	3302	3358	3393	3344	3466	3354	3306	3362	3376	3313	3399	3296	3326	3159	3063	3008	3085	3029	3244	3159	3217	3205	3203	3117	3192	3213	3370	3357	3282
3773	3684	3849	3792	3881	3704	3598	3636	3680	3799	3790	3778	3737	3618	3550	3510	3315	3443	3346	3526	3492	3374	3398	3350	3356	3504	3290	3320	3325	3285	3348	3253	3213	3164	2993	2984	2946	3115	2979	3266	3259	3186	3176	3229	3145	3185	3175	3355	3216	3223
3925	3772	3815	3839	3809	3761	3791	3588	3751	3758	3763	3806	3855	3773	3503	3541	3363	3422	3528	3406	3388	3338	3408	3265	3387	3309	3365	3304	3307	3236	3065	3123	3055	3083	3076	3025	2952	3244	3323	3275	3273	3111	3267	3171	3171	3227	3224	3282	3344	3273
3914	3863	3726	3608	3745	3767	3782	3691	3789	3677	3828	3911	3895	3837	3797	3648	3550	3344	3383	3259	3259	3378	3422	3398	3255	3218	3531	3262	3181	3220	3126	3050	3110	3047	3081	2995	3039	3312	3142	3261	3249	3296	3117	3336	3266	3242	3319	3277	3338	3182
3806	3759	3676	3582	3597	3610	3719	3704	3795	3758	3760	3791	3819	3834	3911	3962	3843	3590	3551	3329	3403	3315	3360	3365	3276	3348	3333	3252	3352	3206	3163	3038	3027	3076	3135	3118	3087	3271	3227	3215	3252	3225	3199	3331	3365	3364	3322	3368	3261	3297
3869	3911	3746	3612	3525	3532	3663	3590	3709	3774	3700	3630	3819	3786	3874	3807	3778	3746	3592	3429	3344	3316	3290	3326	3328	3291	3226	3213	3313	3212	3116	3074	3093	3246	3219	3225	3290	3243	3189	3273	3287	3459	3315	3436	3349	3376	3389	3431	3416	3353
3845	3746	3765	3778	3755	3727	3572	3646	3835	3812	3791	3815	3699	3837	3746	3869	3860	3818	3631	3427	3334	3253	3246	3219	3267	3220	3228	3209	3242	3122	3117	3260	3076	3218	3295	3324	3319	3291	3326	3255	3197	3276	3389	3384	3393	3477	3490	3392	3522	3402
3820	3803	3785	3726	3723	3694	3521	3692	3777	3728	3789	3737	3860	3880	3728	3875	3989	3971	3758	3677	3532	3432	3315	3248	3217	3238	3191	3091	3080	3127	3154	3272	3232	3362	3271	3314	3299	3394	3334	3342	3387	3323	3354	3484	3504	3491	3449	3550	3441	3494
3784	3770	3914	3872	3820	3705	3632	3767	3696	3690	3732	3837	3836	3763	3720	3685	3788	3948	3849	3820	3551	3549	3370	3104	3117	3055	3014	3237	3074	3125	3153	3195	3381	3430	3387	3261	3268	3399	3390	3346	3293	3391	3497	3492	3423	3378	3396	3295	3379	3406
3849	3940	3894	3708	3724	3810	3734	3752	3772	3667	3776	3907	3887	3780	3785	3794	3735	3810	3744	3664	3634	3533	3425	3305	3138	3152	3171	3111	3035	3099	3187	3289	3203	3301	3283	3385	3286	3201	3447	3313	3381	3428	3381	3387	3343	3420	3345	3446	3313	3443
3836	3900	3701	3730	3758	3733	3710	3761	3653	3827	3719	3811	3777	3787	3816	3731	3718	3813	3828	3804	3692	3687	3631	3388	3266	3084	3040	2988	3162	3323	3274	3207	3261	3304	3357	3304	3462	3371	3346	3320	3332	3392	3450	3346	3382	3445	3408	3349	3444	3427
3822	3756	3688	3782	3744	3710	3710	3666	3668	3744	3730	3683	3825	3679	3850	3803	3721	3724	3745	3706	3673	3661	3515	3616	3482	3117	3107	3005	3176	3439	3308	3284	3175	3246	3261	3327	3402	3310	3286	3238	3340	3411	3303	3457	3418	3319	3345	3344	3356	3340
3784	3759	3744	3801	3769	3796	3701	3618	3778	3874	3717	3748	3626	3752	3673	3830	3761	3801	3696	3653	3770	3721	3663	3799	3619	3409	3250	3119	3186	3132	3288	3239	3252	3311	3196	3233	3249	3369	3260	3363	3291	3350	3323	3352	3425	3321	3365	3408	3313	3387
3696	3736	3816	3777	3514	3618	3660	3621	3628	3752	3729	3856	3768	3734	3595	3532	3721	3884	3560	3574	3656	3738	3778	3624	3778	3626	3482	3198	3179	3176	3139	3266	3328	3285	3231	3270	3291	3316	3317	3300	3352	3288	3283	3472	3360	3374	3319	3315	3338	3239
3856	3719	3737	3672	3625	3577	3639	3730	3789	3741	3600	3557	3659	3772	3717	3638	3762	3792	3850	3708	3753	3684	3791	3808	3816	3723	3671	3403	3331	3266	3160	3280	3220	3380	3274	3348	3305	3294	3304	3310	3299	3154	3217	3294	3351	3442	3357	3437	3310	3367
3757	3717	3650	3785	3647	3702	3581	3656	3539	3710	3787	3811	3821	3686	3584	3685	3525	3631	3615	3703	3675	3666	3758	3679	3844	3846	3868	3537	3389	3450	3345	3248	3185	3220	3272	3340	3339	3281	3327	3326	3220	3286	3238	3274	3295	3424	3406	3321	3412	3418
3835	3784	3658	3694	3676	3642	3558	3700	3640	3723	3554	3639	3638	3733	3750	3835	3885	3754	3814	3806	3835	3842	3695	3684	3763	3877	3809	3833	3571	3617	3406	3310	3274	3228	3215	3287	3308	3183	3353	3314	3368	3229	3340	3239	3320	3345	3390	3332	3326	3308
3990	3574	3729	3595	3633	3741	3698	3699	3563	3685	3734	3814	3715	3792	3626	3568	3518	3510	3611	3672	3715	3584	3618	3640	3689	3902	3738	3877	3820	3592	3532	3361	3245	3281	3214	3250	3239	3285	3299	3270	3327	3273	3280	3213	3297	3226	3314	3151	3248	3234
3814	3802	3836	3710	3804	3741	3558	3726	3816	3800	3527	3669	3696	3705	3854	3767	3899	3955	3663	3760	3820	3888	3688	3813	3661	3663	3566	3755	3870	3766	3724	3431	3213	3224	2989	3167	3229	3238	3163	3205	3312	3273	3178	3280	3146	3281	3167	3285	3295	3301
3954	3718	3788	3862	3702	3703	3801	3739	3661	3714	3718	3848	3883	3735	3684	3665	3614	3654	3498	3529	3476	3686	3552	3722	3691	3702	3638	3698	3669	3718	3589	3629	3498	3260	3202	3267	3020	3133	3172	3038	3082	3217	3249	3157	3305	3274	3223	3289	3202	3324
3776	3751	3799	3735	3793	3892	3737	3766	3873	3763	3696	3633	3604	3646	3836	3867	3836	3903	3830	3820	3654	3723	3775	3810	3679	3657	3685	3699	3629	3836	3692	3650	3587	3289	3188	3211	3083	3117	3082	3150	3185	3058	3115	3270	3189	3145	3199	3067	3282	3260
3962	3719	3685	3773	3757	3819	3911	3718	3807	3753	3772	3772	3858	3984	3738	3725	3796	3648	3673	3635	3611	3626	3704	3818	3721	3838	3833	3741	3798	3577	3707	3827	3644	3487	3239	3230	3127	3164	3181	3143	3153	3358	3150	3170	3137	3157	3063	3235	3221	3146
3886	3983	3764	3688	3783	3875	3859	3965	3803	3812	3920	3755	3744	3708	3849	3902	3880	3761	3814	3722	3862	3786	3655	3762	3686	3787	3837	3794	3760	3615	3568	3770	3832	3658	3590	3334	3204	3120	3078	3127	3123	3021	3106	2923	3020	3145	3065	3090	3009	3140
4036	3794	3770	3760	3733	3806	3781	3926	3876	3872	3621	3627	3767	3858	3807	3812	3817	3824	3745	3687	3813	3809	3761	3775	3730	3838	3878	3826	3592	3699	3771	3710	3727	3692	3638	3418	3441	3312	3145	3136	3057	3178	2922	3062	2975	2910	3082	3027	2956	3106
3891	3789	3876	3826	3675	3735	3862	3868	3735	3785	3793	3815	3785	3807	3852	3805	3802	3640	3670	3739	3845	3729	3769	3775	3801	3846	3851	3914	3874	3569	3725	3693	3802	3724	3581	3676	3514	3398	3290	3273	3050	2920	2909	2895	3013	2970	2726	2805	2942	3040
3927	3792	3757	3635	3794	3716	3680	3769	3852	3816	3898	3764	3707	3687	3712	3778	3643	3778	3588	3659	3736	3671	3737	3716	3606	3663	3754	3719	3819	3843	3770	3639	3641	3721	3739	3724	3822	3616	3417	3334	3168	2860	2861	2897	2835	2811	2689	2750	2988	3073
3963	3807	3833	3844	3862	3667	3754	3916	3883	3696	3613	3622	3775	3723	3870	3855	3880	3878	3874	3751	3883	3761	3750	3815	3720	3742	3700	3654	3607	3724	3877	3830	3783	3755	3854	3932	3684	3808	3610	3433	3086	3145	2824	2870	2760	2763	2692	2828	2763	2992
3979	3697	3880	3771	3658	3819	3865	3689	3708	3539	3698	3776	3724	3872	3754	3774	3791	3673	3651	3737	3669	3754	3771	3812	3797	3605	3688	3731	3667	3682	3656	3785	3740	3780	3714	3740	3765	3791	3792	3542	3356	3103	2929	2798	2597	2651	2666	2900	2976	2787
3820	3829	3839	3752	3990	3755	3708	3802	3919	3967	3676	3785	3520	3591	3685	3641	3547	3452	3626	3521	3540	3490	3564	3513	3467	3381	3506	3815	3910	3798	3838	3744	3683	3610	3820	3755	3689	3634	3570	3695	3553	3238	3264	2975	2734	2611	2716	2792	2912	2664
3812	3661	3943	3836	3531	3709	3877	3948	3775	3717	3532	3515	3631	3720	3742	3839	3821	3925	3881	3925	3768	3935	3840	3536	3503	3380	3376	3596	3577	3662	3541	3778	3822	3608	3593	3678	3756	3514	3535	3598	3652	3491	3230	3034	2898	2745	2837	2814	2690	2537
3772	3859	3871	3569	3647	3954	3914	3663	3619	3698	3747	3683	3778	3750	3943	3785	3765	3852	3779	3692	3863	3969	3896	3877	3763	3800	3706	3680	3591	3609	3578	3567	3651	3694	3671	3607	3437	3689	3587	3525	3688	3677	3406	3267	3170	3046	2925	2734	2679	2679
3962	3940	3581	3804	3868	3698	3592	3544	3732	3841	3831	3623	3568	3593	3557	3564	3604	3463	3462	3566	3431	3448	3409	3468	3590	3721	3700	3820	3697	3762	3652	3644	3506	3493	3704	3746	3566	3481	3666	3645	3447	3550	3605	3527	3556	3362	2972	2639	2625	2988
3807	3630	3890	3895	3720	3441	3549	3681	3688	3672	3543	3622	3379	3526	3480	3600	3741	3827	3753	3773	3927	3692	3612	3711	3383	3314	3409	3569	3817	3731	3690	3709	3469	3458	3507	3693	3780	3539	3476	3619	3615	3576	3812	3853	3838	3540	3194	2767	2893	3355
3766	3801	3891	3654	3746	3630	3778	3595	3553	3507	3540	3714	3715	3495	3726	3832	3880	3946	4086	4101	4006	4097	4240	4165	3827	3661	3471	3450	3539	3718	3586	3524	3742	3725	3660	3579	3669	3746	3576	3502	3689	3775	3938	3932	3855	3587	3194	3132	3308	3764
3887	3975	3809	3597	3824	3850	3649	3396	3496	3594	3654	3696	3667	3773	3641	3686	3774	3744	3800	3760	3790	3878	3964	4138	4071	4096	3810	3618	3428	3446	3518	3563	3789	3703	3843	3555	3494	3530	3687	3701	3762	3986	3916	3769	3685	3522	3377	3479	3608	3824
4185	3863	3677	3891	3962	3863	3553	3561	3587	3570	3665	3542	3772	3716	3753	3661	3631	3663	3612	3587	3506	3495	3521	3484	3629	3792	3941	4006	3808	3536	3475	3578	3575	3697	3782	3741	3428	3500	3715	3865	3863	4020	4016	3655	3451	3428	3465	3659	3648	3251
3989	3692	3803	4044	3754	3520	3532	3711	3621	3665	3644	3800	3868	3898	3773	3707	3516	3537	3490	3512	3540	3622	3444	3359	3329	3358	3616	3731	3804	3813	3644	3577	3607	3677	3609	3720	3687	3506	3560	3992	4056	3832	3794	3567	3395	3428	3478	3291	3351	3265
3583	3689	4002	3744	3422	3489	3687	3728	3766	3808	3764	3864	3777	3656	3342	3296	3346	3524	3597	3592	3668	3767	3733	3672	3508	3293	3305	3381	3513	3753	3834	3609	3679	3531	3523	3501	3748	3762	3660	3987	4029	3726	3600	3481	3485	3443	3354	3148	3294	3332
3417	3828	3869	3362	3420	3666	3681	3759	3825	3981	3992	3687	3341	3400	3309	3419	3534	3754	3930	3825	3866	3824	3862	3858	3725	3610	3456	3329	3461	3565	3753	3739	3811	3560	3486	3489	3699	3907	3848	3603	3708	3423	3246	3421	3481	3373	3142	3275	3224	3641
3649	3728	3394	3317	3542	3647	3606	3718	3898	3798	3570	3377	3157	3528	3776	3977	4243	4324	4300	4303	4157	4016	3851	3982	3764	3814	3703	3614	3397	3428	3468	3661	3699	3546	3584	3562	3746	3963	3943	3509	3429	3478	3386	3430	3500	3270	3224	3592	3581	3739
3741	3617	3268	3419	3686	3701	3471	3646	3617	3456	3158	3425	3656	3991	4408	4674	4773	4681	4480	4283	4261	4061	4039	4012	3850	3874	3845	3700	3696	3419	3508	3384	3543	3635	3673	3827	3696	3691	3748	3373	3162	3397	3452	3363	3286	3328	3510	3792	3672	3848
3815	3549	3188	3624	3629	3630	3487	3464	3323	3269	3290	3673	4172	4585	4764	4824	4586	4336	4180	4149	4099	4022	4137	3944	3893	3776	3830	3684	3697	3528	3413	3425	3484	3554	3621	3731	3741	3489	3493	3489	3160	3258	3459	3303	3371	3446	3580	3815	3887	3598
3824	3281	3378	3682	3688	3636	3491	3411	3138	3364	3606	4232	4679	4779	4648	4141	3910	3697	3420	3499	3479	3605	3704	3873	3820	3872	3739	3683	3722	3519	3411	3204	3305	3515	3565	3771	3537	3318	3296	3670	3448	3205	3249	3498	3536	3625	3793	3794	3876	3579
3649	3396	3528	3792	3594	3437	3470	3304	3330	3646	4039	4519	4600	4346	3922	3385	2895	2776	2844	2737	2853	3016	3279	3504	3849	3856	3838	3617	3654	3608	3630	3150	3113	3335	3682	3712	3680	3192	3283	3540	3547	3361	3324	3485	3661	3835	3990	3745	3659	3325
3653	3491	3653	3708	3571	3379	3493	3389	3471	3912	4410	4514	4294	3645	3135	2594	2446	2367	2317	2417	2385	2568	2892	3124	3454	3794	3795	3732	3641	3712	3511	3343	3283	3276	3532	3813	3696	3319	3191	3498	3545	3185	3394	3808	3902	3900	4071	3846	3565	3083
3534	3621	3907	3641	3388	3336	3330	3468	3688	4305	4480	4336	3750	3080	2548	2283	2247	2286	2334	2211	2412	2357	2447	2750	3271	3449	3642	3660	3602	3619	3553	3499	3275	3183	3659	3883	3835	3329	3209	3362	3568	3400	3247	3733	3646	3926	4038	3735	3454	3379
3398	3526	3741	3725	3313	3349	3359	3482	3894	4576	4365	4021	3205	2762	2265	2262	2479	2536	2610	2604	2559	2479	2376	2556	2874	3234	3649	3584	3634	3562	3717	3576	3374	3251	3597	3854	3840	3393	3303	3365	3651	3294	3389	3567	3599	3851	3841	3638	3597	3542
3372	3615	3956	3622	3357	3322	3438	3681	3977	4298	4170	3727	3014	2473	2227	2370	2694	2921	2907	2833	2785	2646	2519	2383	2619	3013	3606	3786	3673	3696	3635	3759	3629	3122	3389	3877	3651	3493	3368	3485	3608	3336	3142	3382	3561	3551	3783	3809	3899	3777
3364	3698	3753	3660	3316	3345	3498	3662	3995	4199	3891	3365	2767	2314	2249	2544	2927	3211	3220	3271	3048	2740	2501	2452	2376	2967	3698	4073	4001	3737	3637	3876	3531	3315	3290	3742	3702	3493	3551	3445	3370	3366	3193	3328	3257	3278	3539	3651	3773	3888
3404	3603	3797	3564	3288	3484	3704	3856	3814	3954	3745	3245	2726	2374	2348	2663	2939	3341	3523	3530	3326	2821	2557	2362	2449	2960	3708	4069	3996	3925	3706	3699	3620	3384	3376	3765	3781	3443	3526	3495	3295	3323	3187	3333	3197	3332	3323	3494	3710	3850
3478	3518	3660	3426	3391	3392	3667	3660	3948	3833	3788	3209	2740	2417	2466	2649	2967	3199	3516	3430	3200	2696	2392	2244	2565	2979	3672	3981	3805	3701	3678	3847	3441	3486	3493	3955	3633	3426	3671	3502	3342	3218	3260	3426	3316	3105	3266	3351	3612	3830
3473	3476	3827	3594	3207	3581	3769	3995	3995	3777	3750	3331	2883	2464	2343	2603	2888	3117	3292	3109	2964	2616	2306	2159	2478	3077	3472	3711	3557	3467	3482	3445	3359	3322	3627	3908	3756	3444	3617	3714	3339	3436	3423	3434	3320	3206	3241	3309	3515	3598
3487	3503	3564	3575	3296	3433	3802	4047	3944	4016	3812	3374	3057	2744	2543	2463	2648	2828	2970	2729	2547	2308	2104	2085	2513	3235	3507	3591	3542	3492	3436	3105	3154	3357	3658	4001	3571	3291	3915	3656	3714	3566	3397	3404	3301	3344	3297	3352	3315	3582
3534	3498	3495	3607	3351	3453	3574	3933	4039	3988	3893	3685	3159	2852	2628	2404	2414	2415	2517	2454	2320	2092	2011	2299	2765	3326	3691	3700	3628	3559	3207	3207	2889	3088	3634	3866	3499	3408	3837	3737	3642	3562	3458	3285	3332	3250	3415	3400	3348	3252
3546	3503	3445	3511	3477	3297	3549	3868	3882	4095	3975	3626	3432	3147	2811	2523	2325	2306	2242	2226	2018	2153	2182	2488	3192	3848	4173	3878	3442	3268	3241	2949	2965	2948	3401	3593	3400	3499	3809	3668	3564	3747	3599	3479	3408	3341	3361	3309	3285	3162
3642	3369	3550	3567	3525	3122	3317	3591	3869	4037	4027	3922	3774	3493	3222	2883	2655	2412	2337	2324	2380	2490	2556	3073	3726	4251	4406	4032	3476	2922	2967	3076	3049	3052	3374	3488	3321	3711	3977	3409	3510	3686	3615	3698	3500	3526	3108	3321	3169	3278
3473	3406	3405	3550	3676	3356	3253	3431	3755	3997	3995	3978	3964	3815	3583	3376	3164	2955	2965	2923	2950	3269	3484	3820	4271	4594	4313	3923	3263	3019	3033	3114	3196	3302	3252	3193	3189	3746	3949	3486	3677	3659	3651	3850	3600	3560	3193	3224	3304	3602
3485	3491	3431	3676	3873	3594	3405	3479	3638	3792	3896	3984	3883	3889	3893	3756	3714	3722	3512	3692	3802	4078	4259	4440	4547	4509	3997	3702	3331	3161	3205	3112	3181	3429	3381	2949	3096	3605	3541	3499	3764	3640	3676	3719	3683	3568	3326	3394	3364	3859
3436	3496	3499	3547	3683	3786	3521	3299	3497	3700	3898	3890	3988	3887	3827	3986	3924	4056	4217	4306	4319	4562	4559	4403	4321	3858	3426	3185	3265	3447	3388	3230	3208	3458	3448	3076	3270	3542	3254	3619	3822	3569	3632	3610	3632	3522	3460	3676	3411	3664
3299	3281	3560	3654	3599	3694	3613	3288	3229	3502	3781	3832	3877	3734	3904	3833	4004	4142	4111	4337	4397	4323	4241	4015	3564	3144	3030	3054	3495	3588	3645	3428	3375	3315	3141	3129	3543	3399	2842	3580	3719	3726	3723	3524	3664	3590	3774	3659	3650	3548
3624	3309	3353	3537	3564	3717	3731	3515	3279	3412	3477	3776	3812	3693	3745	3877	3833	3649	3825	3810	3790	3698	3583	3364	3151	2968	2990	3288	3484	3667	3660	3629	3532	3201	2994	3293	3583	3317	3071	3360	3173	3624	3678	3618	3744	3830	4058	3696	3746	3396
3692	3382	3323	3511	3564	3549	3792	3692	3392	3318	3379	3426	3740	3776	3652	3670	3506	3561	3399	3405	3392	3160	3127	3092	3072	3215	3423	3517	3524	3599	3738	3848	3544	3215	3299	3514	3391	3170	3399	3430	3094	3464	3490	3757	3817	4041	3963	3805	3584	3420
3750	3678	3364	3376	3417	3521	3579	3696	3634	3453	3242	3275	3422	3667	3556	3655	3479	3462	3447	3404	3314	3202	3183	3357	3564	3592	3750	3708	3579	3572	3576	3461	3370	3683	3737	3440	3093	3264	3622	3418	3213	3206	3363	3712	3841	3960	3651	3612	3514	3495
3699	3729	3596	3427	3453	3602	3480	3734	3742	3695	3684	3359	3392	3338	3399	3329	3414	3527	3487	3507	3474	3355	3480	3574	3736	3813	3582	3542	3340	3500	3379	3250	3513	3846	3871	3383	3210	3422	3455	3264	3227	3195	3229	3637	3787	3879	3666	3563	3303	3612
3670	3441	3636	3549	3464	3528	3554	3544	3647	3854	4060	3952	3778	3563	3479	3236	3331	3329	3476	3447	3500	3328	3387	3501	3638	3640	3486	3398	3358	3351	3163	3369	3858	3839	3696	3461	3679	3514	3231	3166	3435	3230	3327	3390	3731	3613	3809	3464	3426	3269
3891	3609	3418	3623	3652	3648	3705	3541	3629	3605	3732	3824	4005	4114	3817	3641	3515	3563	3457	3462	3352	3465	3427	3427	3462	3473	3449	3261	3270	3323	3379	3704	3669	3478	3562	3800	3875	3345	3306	3264	3269	3442	3495	3550	3478	3450	3686	3512	3712	3212
3962	3587	3371	3513	3534	3521	3730	3688	3711	3595	3457	3504	3622	4015	3988	3985	3918	3802	3680	3694	3623	3544	3499	3415	3449	3408	3378	3368	3442	3599	3698	3589	3339	3260	3615	3759	3651	3640	3634	3407	3329	3313	3538	3577	3121	3237	3305	3553	3573	3214
3616	3692	3650	3461	3398	3474	3526	3798	3840	3849	3584	3403	3434	3333	3616	3530	3705	3622	3579	3557	3555	3486	3385	3344	3356	3406	3348	3367	3645	3552	3535	3440	3419	3460	3616	3267	3485	3784	3777	3493	3401	3510	3527	3373	3025	3023	3033	3394	3317	3378
3590	3474	3645	3623	3533	3426	3591	3657	3706	3816	3863	3792	3690	3700	3482	3412	3328	3322	3231	3343	3187	3379	3352	3325	3443	3402	3571	3635	3523	3424	3474	3501	3560	3488	3210	3235	3542	3760	3737	3778	3659	3525	3280	3204	3302	3104	3215	3235	3336	3385
3569	3564	3449	3517	3601	3489	3487	3463	3634	3654	3661	3747	3848	4026	3945	3718	3599	3522	3635	3616	3565	3696	3595	3541	3486	3504	3454	3292	3375	3408	3578	3636	3427	3199	3289	3487	3553	3607	3652	3941	3812	3441	3200	3355	3249	3579	3464	3217	3292	3415
3557	3499	3576	3431	3427	3566	3450	3433	3612	3480	3543	3528	3674	3712	3765	3819	3928	3731	3779	3791	3743	3522	3507	3327	3326	3319	3351	3434	3603	3605	3494	3424	3438	3368	3528	3503	3445	3455	3429	3718	3574	3506	3415	3224	3380	3609	3281	3335	3284	3656
3601	3593	3611	3418	3470	3432	3477	3489	3721	3721	3680	3760	3549	3603	3513	3491	3564	3503	3440	3537	3297	3392	3229	3210	3324	3401	3595	3528	3328	3307	3225	3460	3543	3631	3494	3446	3445	3482	3476	3506	3585	3737	3312	3316	3479	3558	3401	3321	3475	3768
3625	3515	3563	3589	3696	3505	3423	3399	3475	3674	3700	3860	3723	3598	3683	3638	3615	3696	3489	3553	3502	3548	3626	3469	3479	3483	3349	3334	3199	3301	3460	3540	3554	3426	3405	3514	3575	3419	3270	3439	3577	3542	3665	3550	3407	3443	3444	3340	3520	3565
3528	3483	3353	3583	3588	3647	3414	3275	3419	3469	3618	3778	3629	3608	3578	3753	3689	3686	3589	3651	3543	3556	3545	3522	3550	3531	3344	3440	3438	3464	3363	3505	3398	3475	3525	3506	3375	3456	3338	3513	3456	3479	3879	3574	3704	3710	3393	3534	3465	3659
3582	3492	3494	3604	3632	3575	3398	3559	3541	3773	3586	3557	3554	3470	3499	3646	3643	3710	3574	3581	3499	3593	3542	3545	3695	3439	3552	3496	3389	3417	3309	3393	3560	3575	3466	3405	3476	3641	3546	3302	3516	3617	3480	3558	3617	3512	3582	3372	3482	3470
3378	3452	3455	3559	3575	3534	3404	3365	3495	3706	3738	3573	3527	3499	3668	3637	3584	3598	3511	3543	3468	3674	3597	3612	3564	3350	3338	3298	3562	3339	3494	3403	3486	3368	3421	3334	3556	3593	3471	3554	3460	3400	3489	3460	3355	3325	3317	3319	3319	3342
3566	3386	3432	3547	3608	3666	3474	3369	3350	3307	3558	3531	3701	3677	3492	3612	3641	3618	3625	3593	3596	3741	3581	3704	3503	3546	3557	3542	3576	3509	3370	3332	3413	3448	3341	3341	3559	3675	3611	3504	3535	3576	3407	3189	3352	3284	3317	3253	3241	3419
3445	3445	3379	3536	3470	3472	3512	3439	3394	3490	3518	3506	3458	3333	3394	3338	3617	3494	3533	3439	3564	3494	3575	3428	3450	3433	3446	3538	3569	3450	3355	3536	3378	3474	3289	3411	3671	3571	3564	3507	3465	3502	3324	3401	3357	3338	3427	3324	3407	3384
3628	3328	3407	3497	3496	3535	3470	3445	3341	3356	3518	3587	3693	3572	3501	3384	3457	3499	3552	3494	3572	3510	3558	3649	3592	3619	3568	3685	3573	3574	3213	3461	3391	3447	3362	3401	3618	3524	3690	3487	3390	3337	3497	3248	3313	3583	3476	3371	3537	3522
3561	3410	3319	3434	3436	3619	3498	3446	3381	3380	3482	3436	3517	3501	3489	3468	3534	3746	3578	3676	3630	3577	3504	3476	3611	3682	3539	3490	3567	3427	3384	3398	3313	3313	3576	3516	3540	3584	3503	3429	3331	3425	3389	3422	3474	3320	3551	3454	3582	3427
3558	3390	3279	3491	3593	3553	3478	3429	3355	3343	3560	3547	3593	3378	3274	3319	3396	3445	3548	3491	3309	3420	3355	3551	3617	3716	3668	3656	3537	3512	3361	3273	3514	3478	3499	3452	3559	3496	3537	3358	3367	3342	3562	3472	3539	3607	3428	3415	3449	3437
3639	3476	3216	3388	3545	3572	3585	3326	3295	3314	3387	3417	3413	3427	3318	3456	3465	3603	3564	3637	3536	3419	3547	3675	3590	3573	3489	3508	3549	3458	3579	3445	3471	3445	3522	3365	3429	3367	3622	3294	3395	3535	3512	3483	3567	3571	3572	3517	3470	3388
3472	3253	3292	3445	3423	3506	3448	3427	3428	3469	3480	3503	3477	3380	3206	3283	3371	3502	3477	3386	3302	3305	3446	3535	3665	3569	3657	3693	3551	3531	3470	3624	3478	3512	3490	3366	3481	3431	3492	3492	3415	3551	3508	3578	3531	3585	3591	3442	3338	3377
3531	3455	3407	3374	3468	3441	3396	3459	3354	3410	3328	3432	3528	3339	3273	3425	3416	3699	3620	3471	3397	3536	3547	3669	3606	3518	3229	3444	3496	3581	3552	3549	3613	3485	3408	3378	3444	3375	3493	3515	3462	3532	3647	3483	3552	3414	3401	3412	3382	3381
3374	3319	3373	3381	3496	3443	3422	3267	3296	3463	3453	3519	3483	3399	3268	3401	3478	3379	3463	3335	3104	3354	3542	3552	3506	3570	3553	3559	3567	3610	3534	3681	3570	3462	3476	3394	3386	3470	3543	3493	3652	3642	3543	3655	3527	3501	3492	3324	3334	3398
3505	3310	3418	3257	3450	3428	3350	3340	3242	3308	3477	3339	3342	3457	3222	3294	3485	3416	3324	3291	3367	3544	3584	3601	3515	3426	3315	3457	3601	3628	3653	3509	3520	3463	3391	3374	3346	3547	3500	3564	3551	3687	3520	3510	3456	3361	3431	3348	3522	3529
3506	3323	3289	3443	3503	3366	3420	3304	3305	3297	3342	3561	3329	3401	3246	3236	3324	3318	3370	3267	3307	3423	3559	3595	3469	3554	3436	3473	3503	3564	3635	3488	3574	3457	3365	3345	3478	3443	3547	3489	3566	3577	3592	3440	3394	3388	3448	3476	3537	3509
3439	3330	3465	3386	3418	3400	3447	3318	3272	3256	3390	3506	3523	3445	3388	3299	3308	3332	3361	3351	3400	3494	3532	3684	3488	3409	3484	3500	3644	3706	3567	3532	3521	3567	3456	3523	3495	3464	3537	3554	3501	3493	3557	3585	3287	3499	3551	3376	3575	3578
3420	3430	3365	3275	3372	3435	3442	3425	3308	3315	3315	3607	3447	3492	3270	3254	3183	3348	3388	3443	3397	3560	3502	3398	3418	3435	3418	3461	3531	3539	3589	3463	3634	3492	3569	3452	3422	3555	3568	3435	3411	3368	3477	3422	3400	3582	3398	3623	3613	3539
3561	3325	3247	3396	3437	3378	3398	3375	3453	3306	3302	3485	3529	3439	3334	3417	3284	3428	3368	3429	3276	3390	3447	3475	3490	3422	3431	3646	3553	3589	3496	3375	3455	3534	3611	3628	3471	3496	3464	3333	3434	3374	3530	3474	3539	3678	3671	3617	3741	3657
3561	3376	3193	3375	3488	3542	3476	3538	3382	3217	3405	3386	3521	3471	3412	3208	3250	3326	3407	3284	3261	3378	3277	3516	3448	3511	3459	3462	3480	3495	3469	3387	3515	3664	3657	3585	3492	3390	3360	3391	3310	3338	3487	3333	3484	3621	3715	3745	3617	3658
3602	3333	3288	3219	3406	3543	3511	3548	3320	3411	3386	3326	3565	3485	3275	3277	3295	3522	3340	3337	3316	3101	3273	3345	3391	3404	3581	3443	3564	3481	3445	3384	3585	3597	3529	3478	3484	3301	3304	3359	3219	3422	3460	3491	3588	3619	3738	3718	3653	3485
3481	3420	3307	3147	3410	3563	3456	3210	3422	3228	3348	3520	3459	3418	3320	3367	3257	3478	3414	3371	3316	3357	3397	3374	3488	3508	3307	3331	3263	3381	3359	3467	3522	3538	3561	3447	3409	3308	3227	3180	3209	3363	3605	3415	3483	3619	3656	3640	3534	3503
3236	3257	3279	3199	3369	3584	3471	3339	3337	3351	3546	3498	3426	3405	3361	3189	3295	3349	3409	3314	3177	3134	3222	3325	3383	3377	3341	3407	3313	3279	3379	3443	3570	3678	3518	3447	3398	3373	3289	3241	3310	3429	3519	3381	3432	3587	3567	3487	3398	3450
3406	3301	3251	3257	3440	3574	3506	3274	3259	3294	3474	3481	3330	3405	3293	3313	3440	3410	3494	3344	3192	3204	3298	3368	3290	3276	3268	3298	3302	3314	3284	3357	3466	3557	3580	3344	3284	3393	3241	3227	3318	3448	3382	3364	3385	3417	3497	3360	3354	3416
3335	3034	3164	3473	3641	3456	3333	3261	3272	3374	3400	3570	3319	3306	3361	3449	3437	3442	3405	3279	3188	3328	3383	3448	3381	3296	3225	3209	3240	3321	3310	3403	3473	3448	3484	3340	3440	3196	3267	3400	3291	3384	3411	3425	3483	3415	3432	3347	3371	3442
3325	3010	3268	3381	3545	3413	3380	3346	3227	3300	3439	3492	3546	3275	3193	3490	3544	3554	3283	3209	3200	3259	3323	3420	3351	3156	3325	3232	3319	3297	3335	3353	3486	3420	3501	3216	3383	3360	3366	3297	3348	3467	3343	3453	3294	3388	3281	3315	3203	3321
3280	3083	3290	3419	3449	3500	3485	3306	3431	3399	3360	3480	3420	3474	3331	3327	3542	3427	3427	3200	3182	3257	3380	3458	3297	3261	3235	3191	3303	3249	3351	3394	3435	3463	3298	3334	3337	3333	3447	3291	3329	3262	3354	3284	3396	3432	3208	3340	3235	3316
3354	3250	3097	3173	3374	3430	3333	3191	3364	3412	3427	3476	3373	3383	3283	3400	3471	3374	3272	3246	3242	3320	3553	3390	3252	3220	3254	3275	3405	3362	3327	3397	3222	3394	3257	3319	3287	3264	3517	3287	3361	3235	3458	3220	3344	3341	3269	3185	3273	3395
3221	3220	3244	3156	3373	3261	3240	3242	3348	3447	3436	3352	3358	3278	3385	3432	3574	3366	3239	3246	3279	3347	3545	3473	3339	3218	3256	3340	3249	3245	3314	3319	3463	3353	3438	3218	3239	3370	3308	3389	3457	3349	3312	3286	3184	3207	3237	3206	3217	3272
3230	3259	3293	3254	3223	3239	3387	3272	3285	3513	3417	3368	3295	3249	3432	3529	3609	3360	3240	3342	3464	3431	3555	3403	3236	3150	3236	3302	3384	3278	3256	3416	3445	3264	3297	3187	3169	3285	3297	3260	3298	3325	3216	3140	3198	3068	3072	3248	3317	3430
3131	3224	3352	3343	3359	3333	3212	3216	3368	3358	3496	3392	3328	3389	3537	3362	3470	3464	3360	3267	3352	3492	3438	3435	3266	3216	3318	3293	3306	3398	3329	3337	3347	3121	3168	3222	3294	3304	3334	3356	3308	3228	3150	3162	3228	3193	3133	3208	3285	3426
3076	3186	3210	3395	3288	3216	3200	3239	3278	3481	3353	3376	3287	3335	3523	3452	3385	3404	3426	3340	3366	3492	3541	3403	3296	3404	3276	3449	3388	3487	3480	3358	3279	3177	3286	3218	3435	3256	3331	3374	3303	3323	3294	3047	3138	3171	3099	3223	3308	3378
3109	3162	3381	3322	3359	3092	3235	3301	3317	3376	3351	3314	3198	3353	3494	3537	3410	3465	3227	3274	3469	3474	3523	3336	3342	3332	3473	3371	3449	3381	3469	3390	3297	3182	3144	3252	3427	3276	3263	3204	3187	3208	3014	3169	3086	3091	3129	3209	3316	3426
3257	3183	3294	3430	3247	3158	3154	3287	3346	3404	3265	3186	3262	3299	3422	3521	3405	3404	3366	3341	3486	3460	3489	3316	3320	3145	3437	3610	3377	3566	3421	3311	3403	3242	3158	3277	3343	3440	3317	3322	3350	3186	3132	3106	3122	3130	3216	3297	3310	3421
3381	3235	3336	3442	3275	3146	3289	3280	3387	3247	3317	3232	3294	3292	3410	3423	3434	3365	3262	3453	3410	3416	3378	3283	3248	3435	3417	3457	3408	3442	3369	3417	3200	3350	3120	3278	3433	3356	3288	3457	3291	3187	3025	3100	3142	3210	3252	3224	3390	3289
3351	3241	3344	3352	3237	3122	3205	3357	3452	3306	3231	3170	3249	3452	3451	3484	3301	3391	3380	3333	3412	3497	3431	3265	3204	3250	3493	3505	3439	3506	3602	3360	3292	3220	3299	3431	3436	3549	3416	3440	3348	3238	3113	3060	3175	3099	3211	3309	3486	3350
3411	3361	3372	3266	3260	3295	3178	3225	3412	3319	3314	3156	3346	3396	3392	3430	3337	3293	3322	3301	3497	3353	3363	3149	3229	3438	3516	3600	3407	3494	3501	3415	3365	3270	3370	3482	3418	3552	3364	3479	3420	3041	3155	3135	3214	3287	3240	3401	3442	3445
3440	3419	3556	3333	3186	3182	3320	3438	3301	3294	3230	3096	3225	3410	3413	3296	3348	3218	3295	3377	3445	3381	3199	3123	3340	3373	3398	3447	3351	3390	3496	3310	3425	3361	3329	3453	3582	3465	3509	3471	3191	3278	3182	3138	3123	3389	3334	3421	3567	3509
3314	3468	3412	3416	3278	3174	3378	3412	3407	3341	3243	3265	3334	3417	3536	3367	3148	3256	3290	3375	3452	3290	3246	3135	3340	3340	3363	3495	3403	3489	3365	3297	3391	3379	3510	3532	3396	3487	3354	3394	3357	3178	3259	3145	3264	3220	3421	3372	3536	3522
3233	3455	3402	3314	3249	3233	3480	3429	3402	3257	3303	3267	3307	3508	3350	3240	3094	3193	3338	3400	3245	3321	3177	3172	3294	3232	3249	3331	3397	3391	3464	3298	3164	3271	3533	3434	3576	3459	3446	3427	3212	3200	3122	3220	3304	3275	3382	3547	3461	3353
3316	3474	3376	3295	3282	3442	3550	3409	3413	3267	3359	3254	3337	3495	3383	3274	3167	3215	3331	3309	3473	3289	3131	3179	3203	3390	3304	3185	3303	3421	3344	3249	3401	3459	3485	3536	3471	3420	3453	3513	3232	3192	3186	3260	3276	3341	3514	3480	3396	3438
3359	3463	3304	3191	3275	3412	3528	3431	3355	3360	3350	3299	3390	3457	3388	3170	3196	3371	3303	3442	3284	3205	3205	3109	3140	3293	3252	3294	3366	3325	3407	3256	3310	3446	3516	3558	3503	3362	3405	3376	3353	3180	3234	3243	3288	3169	3414	3396	3484	3558
3288	3246	3308	3106	3205	3420	3656	3422	3321	3293	3302	3360	3429	3450	3351	3156	3208	3231	3442	3403	3344	3131	3177	3226	3242	3130	3183	3246	3302	3209	3254	3198	3312	3409	3445	3617	3394	3390	3382	3357	3287	3225	3270	3223	3273	3301	3406	3452	3353	3420
3365	3397	3198	3188	3230	3492	3460	3408	3299	3380	3449	3318	3448	3396	3259	3124	3287	3450	3524	3464	3420	3286	3291	3233	3186	3041	3056	3331	3268	3235	3172	3216	3305	3280	3529	3338	3335	3398	3271	3171	3244	3160	3213	3179	3257	3389	3333	3384	3403	3454
3371	3190	3205	3227	3291	3470	3431	3381	3345	3275	3288	3513	3396	3439	3373	3278	3279	3299	3328	3394	3351	3293	3251	3243	3210	3096	3170	3239	3294	3239	3111	3198	3215	3353	3361	3311	3347	3357	3305	3151	3152	3196	3296	3224	3318	3219	3309	3322	3501	3426
3241	3196	3167	3301	3347	3355	3373	3377	3309	3442	3496	3455	3600	3361	3312	3325	3415	3385	3344	3306	3432	3280	3181	3265	3140	3210	3211	3318	3202	3171	3164	3282	3251	3360	3433	3327	3327	3395	3206	3263	3241	3129	3192	3223	3305	3274	3342	3361	3311	3396
3120	3090	3213	3326	3469	3264	3349	3269	3306	3379	3451	3366	3593	3465	3410	3215	3351	3413	3261	3410	3459	3430	3270	3127	3109	3186	3340	3312	3231	3033	3103	3192	3130	3204	3237	3368	3278	3301	3272	3168	3167	3182	3180	3213	3261	3268	3348	3354	3327	3311
3206	3183	3341	3346	3254	3227	3197	3300	3314	3421	3533	3454	3459	3478	3345	3252	3348	3371	3424	3390	3398	3378	3282	3274	3129	3101	3434	3457	3155	3078	3071	3158	3169	3206	3267	3338	3395	3201	3240	3208	3254	3164	3141	3228	3231	3263	3265	3305	3342	3273
3400	3385	3383	3296	3029	3113	3106	3327	3310	3435	3326	3399	3443	3447	3530	3454	3358	3349	3397	3368	3519	3482	3519	3243	3074	3234	3347	3297	3251	3094	3105	3144	3146	3241	3237	3464	3270	3146	3153	3120	3188	3176	3142	3128	3322	3129	3175	3268	3236	3207
3267	3372	3401	3147	3037	3075	3237	3379	3245	3283	3375	3432	3431	3624	3466	3473	3430	3393	3489	3326	3440	3451	3402	3348	3365	3270	3388	3335	3303	3118	3107	3219	3118	3258	3213	3332	3266	3267	3225	3241	3295	2986	3134	3079	3178	3316	3153	3200	3315	3204
3439	3503	3360	3133	3055	3067	3314	3391	3323	3178	3246	3310	3284	3452	3499	3393	3351	3400	3408	3484	3432	3529	3222	3220	3416	3304	3244	3306	3249	3171	3092	3054	3157	3313	3245	3288	3307	3263	3307	3180	3195	3142	3082	3151	3119	3210	3252	3302	3221	3229
3500	3389	3323	3151	3084	3184	3221	3311	3176	3182	3094	3159	3342	3470	3490	3322	3380	3390	3420	3699	3591	3470	3249	3212	3383	3410	3444	3251	3175	3299	3197	3184	3223	3158	3357	3344	3284	3167	3351	3266	3238	3183	3261	3175	3244	3213	3257	3255	3579	3382
3466	3400	3288	3113	3205	3129	3281	3205	3179	3154	3286	3413	3492	3371	3474	3326	3425	3354	3538	3634	3706	3485	3215	3280	3233	3355	3412	3290	3333	3302	3229	3188	3157	3302	3388	3431	3293	3243	3382	3260	3088	3135	3161	3243	3225	3228	3238	3430	3416	3409
3604	3455	3303	3283	3166	3159	3092	3253	3115	3170	3198	3511	3509	3330	3332	3383	3385	3372	3373	3573	3801	3692	3425	3284	3320	3398	3397	3359	3379	3428	3327	3216	3218	3274	3447	3422	3398	3552	3487	3429	3211	3260	3186	3168	3340	3340	3384	3445	3461	3498
3452	3453	3358	3209	3130	3327	3260	3289	3234	3257	3400	3312	3324	3222	3285	3340	3217	3017	3230	3399	3513	3564	3488	3399	3387	3337	3411	3392	3349	3399	3327	3279	3253	3208	3489	3408	3484	3551	3438	3464	3255	3179	3381	3198	3318	3269	3305	3373	3422	3450
3213	3354	3323	3239	3155	3262	3339	3286	3311	3237	3284	3164	3128	3025	3090	2979	2884	2834	3137	3481	3367	3422	3377	3531	3384	3253	3348	3375	3362	3414	3294	3215	3256	3336	3391	3376	3475	3533	3516	3312	3238	3307	3318	3207	3266	3350	3356	3426	3484	3437
3283	3289	3356	3371	3123	3276	3260	3368	3199	3177	3172	3136	2994	2795	2809	2867	2929	2789	3178	3267	3340	3247	3498	3352	3204	3090	3352	3434	3386	3266	3251	3237	3177	3359	3408	3437	3533	3577	3471	3356	3293	3260	3424	3276	3231	3256	3452	3523	3473	3536
3255	3358	3414	3352	3318	3269	3126	3115	3196	3280	3167	3200	3032	2822	2717	2769	2804	2977	3216	3296	3234	3277	3368	3468	3231	3139	3333	3375	3341	3324	3262	3454	3317	3210	3322	3433	3539	3539	3476	3439	3415	3173	3354	3274	3286	3232	3389	3603	3589	3543
3253	3409	3291	3144	3305	3264	3260	3282	3387	3215	3247	3264	3018	2803	2755	2602	2700	2796	2940	2965	3121	3353	3433	3239	3243	3156	3129	3333	3293	3370	3377	3263	3296	3315	3296	3254	3450	3426	3495	3444	3376	3286	3300	3203	3232	3276	3362	3524	3578	3519
3310	3262	3273	3288	3307	3172	3279	3358	3375	3290	3217	2984	2813	2853	2762	2852	2951	2806	2874	3019	3307	3400	3500	3254	3054	3109	3290	3232	3171	3228	3376	3319	3334	3294	3330	3276	3417	3449	3542	3324	3292	3253	3285	3337	3306	3240	3345	3554	3496	3405
3256	3469	3397	3259	3129	3282	3337	3280	3397	3282	2987	2872	2779	3071	3204	3203	2911	2782	2909	3227	3460	3486	3420	3215	3077	3235	3200	3180	3176	3301	3307	3260	3220	3239	3336	3294	3398	3479	3492	3421	3388	3419	3303	3340	3283	3190	3214	3341	3412	3423
3165	3173	3107	3285	3170	3119	3201	3273	3365	3386	3192	3033	2908	3179	3441	3434	3092	3009	3288	3600	3634	3294	3251	3175	3139	3068	3174	3044	3181	3146	3333	3168	3119	3149	3317	3320	3351	3352	3428	3316	3442	3253	3253	3265	3212	3129	3172	3263	3315	3418
3165	3133	3200	3239	3243	3038	3091	3103	3304	3498	3390	3289	3148	3321	3406	3321	3116	3176	3333	3449	3299	3060	3173	3240	3239	3036	2952	3020	3224	3270	3237	3252	3141	3262	3220	3135	3212	3293	3295	3459	3445	3299	3310	3369	3212	3178	3312	3264	3283	3183
3278	3164	3210	3168	3216	3116	3074	3123	3264	3399	3386	3466	3339	3222	3175	3344	3213	3336	3324	3248	3019	3006	3169	3350	3148	3129	3018	2927	3020	3180	3213	3229	3222	3362	3274	3089	3135	3188	3278	3399	3308	3338	3314	3199	3124	3236	3236	3262	3248	3351
3318	3211	3135	3148	3286	3177	3109	3113	3235	3181	3305	3427	3260	3229	3200	3323	3378	3310	3296	3206	2943	3255	3453	3511	3354	3161	3032	3179	3204	3276	3240	3315	3440	3321	3214	3246	3276	3370	3217	3319	3429	3469	3262	3224	3120	3067	3192	3156	3132	3343
3272	3210	3169	3194	3306	3044	3040	3031	3141	3152	3286	3256	3264	3345	3241	3372	3453	3375	3092	3087	3138	3335	3385	3442	3254	3281	3162	3267	3196	3232	3349	3407	3381	3366	3333	3152	3183	3269	3290	3346	3278	3357	3255	3337	3137	3229	3195	3102	3125	3166
3106	3321	3283	3042	3238	3110	3048	3059	3129	3155	3252	3211	3214	3232	3312	3255	3120	3092	3064	3180	3118	3263	3369	3173	3259	3275	3285	3210	3129	3093	3292	3403	3377	3393	3228	3202	3142	3093	3218	3337	3266	3368	3456	3341	3205	3246	3159	3120	3067	3242
3279	3147	3221	3140	3122	3134	3069	3149	3265	3254	3101	3254	3172	3163	3297	3161	3160	3059	3056	3086	3287	3113	3124	3213	3260	3376	3281	3202	3116	3023	3192	3275	3357	3292	3416	3168	3232	3056	3138	3319	3283	3335	3315	3357	3359	3265	3298	3074	3137	3128
3238	3285	3086	3089	3144	3288	3187	3091	3099	3326	3224	3268	3239	3091	3097	3204	3048	3195	3006	3162	2997	3031	3115	3191	3305	3288	3231	3154	3232	3174	3231	3254	3307	3348	3327	3294	3183	3133	3032	3172	3298	3329	3334	3343	3251	3280	3278	3343	3108	3236
3319	3092	3042	3036	3177	3301	3234	3199	3040	3007	3155	3340	3314	3177	3042	3106	3126	3248	3231	3116	2973	3096	3136	3197	3249	3212	3186	3174	3266	3193	3295	3311	3326	3429	3320	3333	3260	3126	3104	3269	3341	3295	3307	3382	3266	3224	3253	3347	3318	3195
3222	3086	3119	2968	3114	3197	3282	3079	3113	3047	3129	3322	3436	3316	3068	2991	3092	3229	3256	3151	3102	3058	3125	3166	3223	3228	3181	3249	3211	3232	3192	3284	3193	3352	3280	3246	3231	3089	3052	3130	3243	3273	3375	3466	3238	3341	3273	3373	3479	3331
3139	3166	3062	3197	2961	3136	3158	3231	3263	3123	3220	3253	3421	3232	3027	2998	2995	3106	3205	3091	3064	3065	2951	2976	3139	3211	3230	3268	3159	3189	3115	3114	3171	3208	3190	3295	3256	3158	3030	3173	3038	3168	3203	3265	3181	3257	3354	3346	3341	3398
3077	3184	3208	3095	3206	3064	2944	3195	3172	3244	3199	3259	3323	3218	3190	3092	2964	3089	3032	3147	3166	2983	3061	3001	3220	3249	3398	3176	3066	3101	3160	3117	3232	3198	3419	3194	3370	3229	3189	3002	3031	3124	3155	3158	3186	3275	3283	3475	3462	3347
2968	3095	3212	3122	3033	2993	3135	3149	3292	3219	3184	3162	3184	3266	3266	3086	3116	2975	3096	3121	3153	3206	3074	3014	3201	3314	3284	3267	3116	3208	3233	3199	3162	3238	3281	3423	3400	3375	3289	3276	3241	3067	3009	3091	3074	3252	3382	3455	3438	3441
2850	2996	3061	3067	3106	3080	3137	3150	3052	3183	3236	3244	3246	3175	3221	3178	3131	3113	3082	3126	3236	3191	3114	3005	3095	3145	3172	3189	3173	3286	3225	3194	3377	3246	3290	3431	3417	3454	3421	3348	3233	3131	3117	3182	3067	3139	3359	3399	3403	3433
2920	2839	2875	3066	3080	3138	3109	3071	3183	3130	3184	3096	3249	3168	3221	3183	3183	3110	3028	3089	3080	3176	3136	3059	3052	3033	3038	3188	3212	3394	3425	3190	3161	3167	3233	3294	3347	3450	3437	3338	3254	3299	3179	3152	3128	3104	3188	3235	3448	3435
2894	2919	2889	3026	2943	3033	3237	3205	3202	3150	3128	3146	3292	3262	3170	3145	3028	3006	3134	3046	3115	3077	3228	3153	3083	3036	2998	3060	3274	3306	3294	3206	3070	3106	3034	2933	2922	3052	3257	3306	3335	3169	3227	3178	3092	3113	3080	3130	3327	3392
2842	2920	2977	2930	2975	3085	3058	3110	3212	3200	3068	3130	3152	3280	3177	3276	2919	3034	3195	3047	3167	3240	3116	3092	3065	2963	3095	3153	3340	3540	3355	3082	3016	2978	3021	2815	2717	2785	3020	3139	3197	3202	3367	3376	3268	3170	3003	3083	3082	3258
2742	2952	2869	3034	2966	3070	3060	3066	3209	3259	3249	3214	3021	3091	3067	3105	3019	2999	3004	3092	3030	3180	3082	2994	3010	2993	3020	3340	3346	3363	3162	2987	2982	3025	2845	2668	2546	2770	2889	3061	2924	2972	3248	3353	3349	3226	3189	3072	3185	3351
2823	2810	2896	2988	3057	3159	2856	2948	3141	3311	3307	3218	3029	3009	3107	3088	3142	2934	3063	2947	3105	3107	3184	3017	3058	3178	3304	3291	3234	3059	3070	3089	3079	2970	2753	2542	2618	2779	2726	2889	2800	2797	2995	3215	3448	3388	3200	3186	3111	3225
2774	2882	2808	2852	3074	2935	2964	2924	3000	3204	3422	3306	3053	3007	2879	3126	3061	3166	2993	2981	3067	2989	2994	3150	3118	3308	3353	3100	3138	2890	2990	3046	3142	2976	2795	2710	2780	2718	2722	2806	2893	2862	2894	3067	3239	3323	3420	3579	3239	3261
2818	2895	2808	2791	2839	2950	2944	2892	2978	3033	3268	3248	3169	2985	2935	3035	3038	3207	3218	3046	2918	2902	3142	3341	3459	3566	3294	3265	2841	2920	3029	3238	3101	2969	3036	2980	2964	2853	2725	2818	2846	3015	2907	2874	3017	3249	3351	3477	3367	3354
2862	2757	2740	2677	2793	2907	2958	2931	3061	3028	3114	3253	3389	3169	3036	2935	2942	3181	3203	3172	2939	3043	3079	3363	3487	3288	3097	2989	2728	2866	2977	2959	3031	3064	3229	3233	3342	3190	3037	2918	2820	2980	2855	2903	2960	3137	3396	3427	3536	3453
2863	2801	2730	2667	2614	2794	2965	3051	3055	3021	2954	3043	3232	3151	3064	3120	2988	3055	3071	3081	3008	3223	3237	3322	3263	3076	2842	2775	2896	2869	2879	2833	2811	3102	3361	3397	3669	3495	3265	3097	3001	2766	2936	2906	2976	2976	3150	3382	3490	3587
2866	2787	2813	2778	2670	2778	2807	3003	3119	3037	2855	2955	3000	3140	3260	3105	3074	2860	2958	3071	3285	3483	3360	3257	3142	2922	2969	3001	3068	2896	2712	2652	2877	3073	3314	3457	3596	3523	3437	3170	2974	2882	2879	2973	2896	2937	2938	3098	3402	3452
2756	2851	2769	2750	2652	2725	2783	2920	2960	2983	2863	2864	2839	2967	3223	3148	3029	2928	2792	3188	3378	3524	3455	3119	3058	3011	3053	3122	3120	2916	2852	2924	3024	3082	3279	3381	3527	3385	3338	3276	3371	3079	3087	2838	3015	2879	2964	2917	3192	3295
2834	2901	2771	2774	2712	2642	2676	2830	2957	2853	2712	2761	2843	2946	2963	3103	2990	2924	2971	3129	3348	3418	3300	3186	3020	3097	3243	3138	3048	2995	3092	3233	3151	3137	3035	3049	3070	3276	3271	3311	3426	3383	3101	2971	3018	2953	2928	2917	2944	3163
2812	2816	2779	2789	2771	2695	2672	2734	2816	2786	2902	2850	2880	2901	2814	2889	3096	3101	3320	3266	3303	3188	3277	3214	3039	3092	2958	2970	2935	3179	3277	3359	3508	3336	3093	2799	2946	3116	3330	3575	3493	3443	3382	3115	3073	2935	2855	2844	2834	2901
2762	2740	2683	2758	2688	2920	2798	2711	2809	2803	2853	2923	2829	2746	2709	2791	2987	3297	3495	3378	3194	3079	3220	3094	3111	2878	2815	2809	3090	3234	3359	3558	3531	3462	3040	2964	2854	3075	3231	3211	3395	3326	3448	3345	3248	3082	2969	2948	2905	2740
2722	2717	2679	2805	2810	2913	2642	2667	2694	2727	2880	2820	2741	2710	2735	2931	3116	3396	3401	3386	3074	2852	2809	2974	2978	2810	2552	2761	3185	3093	3247	3549	3596	3302	3129	3041	3005	3026	2999	3118	3274	3523	3499	3388	3382	3252	3028	2908	2900	2905
2712	2800	2670	2798	2752	2756	2751	2729	2675	2785	2751	2698	2738	2793	2755	3096	3200	3314	3197	3043	2880	2751	2744	2832	2782	2671	2775	2856	2939	2989	2993	3244	3255	3312	3255	3251	3227	3013	2891	2949	3194	3444	3536	3500	3429	3389	3198	3010	2947	3058
2731	2756	2621	2689	2645	2814	2771	2736	2671	2773	2663	2602	2725	2829	2937	3144	3085	3105	2882	2570	2733	2886	2841	2749	2609	2656	2893	2896	2980	2848	2848	2752	3073	3240	3216	3387	3094	3132	2894	2960	3168	3075	3223	3272	3408	3443	3347	3014	3116	3070
2736	2819	2746	2654	2683	2745	2813	2911	2818	2746	2612	2698	2884	2998	3066	2942	2918	2774	2608	2795	3016	3205	2895	2610	2772	2939	2926	2856	2939	2952	2685	2640	2806	3024	3365	3320	3333	3270	3130	3063	2997	2957	3061	3224	3435	3568	3415	3152	3067	3136
2816	2755	2651	2685	2698	2783	2827	2853	2717	2588	2588	2686	2860	2992	3040	2866	2603	2533	2880	3475	3432	3006	2593	2703	2956	3018	2829	2828	2899	2945	2879	2598	2605	2826	3196	3281	3354	3279	3322	3227	2943	2833	2808	3133	3513	3528	3361	3181	3162	3108
2781	2705	2770	2740	2671	2851	2709	2676	2672	2727	2778	2677	2937	2882	2727	2539	2489	2743	3372	3835	3527	2750	2462	2845	3148	3140	3114	2881	2894	2873	2885	2828	2649	2637	2871	3148	3220	3422	3446	3198	3044	2790	2920	3171	3382	3394	3231	2903	3094	3171
2856	2808	2779	2780	2777	2748	2569	2578	2659	2714	2820	2791	2739	2681	2516	2459	2514	2962	3514	3567	2967	2550	2791	3082	3197	3445	3367	3266	3010	2787	2766	2934	2800	2724	2692	2896	3178	3402	3359	3271	3083	3124	3196	3175	3164	3139	2859	2881	2958	3070
2796	2831	2822	2935	2842	2743	2658	2750	2669	2754	2831	2610	2500	2287	2255	2412	2660	2978	3253	3019	2584	2627	3065	3291	3310	3563	3601	3516	3030	2675	2790	2862	3021	2863	2662	2867	2912	3163	3356	3356	3330	3435	3296	3216	2912	2987	2850	2733	2688	2751
2764	2850	2942	2808	2790	2753	2678	2773	2799	2841	2698	2553	2212	2028	2040	2231	2640	3008	2990	2803	2669	2829	3285	3157	3247	3155	3388	3424	3228	3064	2904	2972	2959	3045	3005	2812	2835	2963	3058	3290	3233	3384	3274	3316	2943	2871	2984	2948	2804	2575
2870	2875	2732	2837	2752	2930	2814	2988	2888	2760	2444	2245	1985	1933	2064	2247	2520	2727	2979	2887	2797	3009	3115	3015	2822	2837	2973	3102	3318	3251	3155	2944	2876	2995	3003	3000	2883	2821	2968	2988	3098	3191	3309	3182	2973	3010	3102	3125	2966	2571
2740	2817	2926	2814	2855	2873	2833	2916	2795	2501	2328	2080	1859	1869	2255	2243	2327	2567	2821	2870	2822	2879	2743	2571	2589	2671	2783	2799	3314	3399	3144	2946	2929	2891	3003	3013	3080	2885	2790	2904	2972	3115	3205	3268	2936	2873	3008	3128	3054	2833
2819	2915	2943	2832	2820	2856	2924	2841	2677	2446	2207	1952	1837	2083	2250	2209	2176	2428	2696	2713	2797	2794	2596	2612	2564	2756	2667	2983	3095	3223	3180	3266	3028	2911	2712	2840	2820	3000	2835	2820	2861	3147	3176	3239	2927	2702	2735	2986	2983	2934
2909	2917	2902	2948	2888	2871	2924	2765	2465	2400	2022	1764	1976	2033	2231	2197	2315	2434	2529	2685	2688	2610	2566	2556	2636	2748	2861	2949	2857	3071	3321	3390	3275	3140	2809	2706	2695	2893	2812	2807	2792	2945	3216	3220	3105	2863	2732	2956	3114	3103
2957	2894	2853	2783	2941	2913	2774	2749	2436	2283	1927	1900	2012	2005	2057	2315	2481	2437	2483	2541	2456	2562	2752	2748	2617	2703	2729	2794	2917	3198	3239	3254	3444	3249	2943	2908	2646	2702	2836	2866	2765	2813	3032	3276	3422	3232	3032	3020	3056	2978
2910	2896	2920	2971	2908	2888	2809	2683	2311	2008	1792	1950	1854	1816	2122	2491	2649	2670	2530	2486	2419	2661	2683	2672	2555	2713	2656	2874	3045	3147	3207	2907	3233	3483	3459	2940	2570	2684	2818	2721	2686	2770	2964	3257	3488	3332	3039	3031	3081	2912
2980	2960	2989	2832	2819	2870	2860	2666	2284	2026	1776	1875	1802	1785	2155	2621	2601	2644	2730	2707	2464	2613	2692	2703	2605	2658	2693	2810	3148	3054	2720	2729	2986	3445	3569	3188	2753	2689	2680	2723	2567	2716	2918	3182	3259	3138	2906	3014	3158	2930
2985	3057	2872	2891	2725	2676	2629	2581	2216	1887	1780	1849	1800	1892	2115	2401	2579	2596	2886	2701	2564	2558	2569	2601	2725	2697	2853	2784	2831	2729	2647	2665	2912	3216	3373	3215	2848	2714	2750	2599	2640	2791	2979	3245	3186	3074	2997	3039	3056	3007
2934	3003	2858	2820	2689	2756	2651	2448	2289	2005	1832	1842	2054	1905	1993	2253	2416	2622	2657	2732	2680	2641	2546	2679	2634	2819	2810	2718	2705	2582	2701	2777	2927	2955	2965	2907	2834	2873	2798	2573	2577	2871	3160	3148	3246	3084	3025	3180	3163	3076
2923	2956	2880	2743	2701	2677	2664	2553	2401	2185	2032	2031	2087	2062	2019	2146	2297	2422	2642	2720	2781	2728	2653	2676	2612	2603	2818	2595	2567	2616	2644	2803	2908	2624	2568	2516	2691	2904	2936	2723	2633	2887	3101	3177	3271	3102	3043	2880	3076	3107
2650	2660	2850	2744	2728	2606	2633	2649	2508	2388	2272	2210	2101	2132	2067	2119	2074	2331	2407	2501	2749	2833	2691	2713	2621	2552	2532	2616	2678	2604	2719	2778	2632	2539	2386	2402	2839	2948	2799	2805	2730	2949	3150	3236	3121	3074	2957	3076	2976	3091
2754	2715	2760	2777	2484	2623	2574	2694	2648	2562	2510	2332	2174	2200	2242	2176	2177	2125	2291	2453	2669	2723	2858	2659	2623	2542	2462	2545	2628	2589	2534	2634	2526	2349	2430	2590	2701	2697	2724	2877	2896	3087	3221	3172	3011	3007	2992	3010	2981	2948
2747	2628	2591	2601	2705	2552	2663	2652	2751	2675	2747	2409	2333	2240	2127	2189	2056	2020	2126	2377	2566	2740	2728	2750	2671	2524	2475	2458	2430	2530	2411	2402	2309	2349	2414	2481	2523	2553	2579	2758	3030	3158	3319	3090	2925	3034	3135	3096	3063	2924
2817	2648	2486	2643	2556	2690	2730	2755	2700	2720	2840	2777	2631	2332	2213	2075	2097	2126	2150	2204	2351	2641	2616	2696	2703	2556	2517	2502	2507	2388	2465	2185	2130	2260	2328	2378	2320	2467	2552	2754	3046	3214	3182	3052	2952	2996	3116	3119	3046	2940
2772	2762	2625	2683	2584	2676	2692	2761	2796	2827	2917	2851	2760	2563	2405	2170	2112	2176	2283	2247	2261	2410	2631	2646	2686	2681	2580	2561	2598	2417	2231	1941	2124	2286	2200	2219	2310	2545	2763	2821	2948	2914	2917	2968	2957	2879	2912	2992	3014	3098
2830	2859	2683	2571	2679	2824	2767	2792	2747	2850	2919	2781	2829	2701	2515	2295	2115	2239	2194	2170	2118	2178	2418	2564	2658	2667	2592	2606	2529	2289	2090	2162	2461	2333	2241	2233	2323	2567	2729	2914	2843	2871	2785	2838	3009	3094	2944	2888	3020	3163
2983	2824	2646	2686	2723	2791	2737	2769	2830	2801	2647	2699	2790	2756	2754	2615	2215	2184	2150	2337	2199	2240	2131	2257	2494	2698	2624	2564	2210	2035	2075	2444	2456	2281	2137	2181	2460	2646	2813	2953	2777	2955	2853	2944	3052	3145	3028	2936	2851	3077
2801	2916	2834	2733	2720	2774	2844	2750	2783	2801	2732	2745	2827	2810	2735	2651	2564	2370	2155	2219	2118	2140	2057	2044	2147	2413	2412	2062	1875	1974	2334	2471	2363	2154	2262	2294	2491	2706	2876	2937	2772	2997	3022	3158	3100	3142	3147	3120	2980	3029
3027	2835	2883	2771	2841	2848	2870	2851	2792	2845	2897	2759	2740	2720	2772	2700	2723	2556	2359	2082	2163	2073	1968	1895	1899	2066	2041	1843	1961	2077	2344	2244	2045	2159	2367	2491	2716	2757	2771	2654	2797	2996	3105	3162	2971	3073	3139	3152	3133	3035
3007	2911	2836	2901	2853	2848	2793	2793	2908	2766	2834	2865	2786	2643	2685	2788	2699	2721	2568	2245	2124	2068	1994	1973	1928	1859	1866	1901	1994	2103	2091	2048	2100	2272	2521	2655	2775	2788	2676	2721	2739	3013	3010	2999	2980	3012	3042	3077	3229	2996
3043	2960	2804	2867	3032	2839	2930	2842	2845	2825	2726	2788	2739	2692	2716	2676	2855	2817	2640	2392	2063	1966	2063	2118	1990	1778	1862	1868	2035	1964	1955	2148	2345	2507	2686	2731	2815	2732	2550	2574	2905	2951	2863	2944	3008	2882	2966	2872	3031	3085
2941	2974	2817	2921	2912	3009	2930	2867	2768	2755	2744	2791	2729	2685	2627	2676	2727	2858	2727	2501	2288	2190	2084	2123	2003	1925	1958	1899	2029	2070	2205	2486	2585	2760	2697	2767	2712	2581	2543	2623	2750	2772	2679	3019	2914	2962	2955	2805	2897	3055
2867	2956	3003	3034	2989	2905	2968	2792	2776	2809	2814	2609	2776	2763	2623	2627	2773	2737	2701	2662	2600	2319	2358	2267	2131	2151	2180	2183	2159	2328	2402	2736	2792	2865	2609	2619	2529	2578	2651	2730	2673	2724	2846	2890	3016	2910	2844	2879	2792	2917
2932	3032	2875	3005	2977	2821	2792	2844	2866	2830	2792	2912	2794	2796	2831	2717	2813	2718	2625	2711	2611	2646	2607	2577	2423	2362	2544	2452	2471	2624	2638	2814	2934	2894	2796	2720	2682	2634	2682	2678	2676	2653	2649	2875	2821	2815	2832	2874	2844	2841
2962	2941	2848	2881	3015	2978	2951	2791	2866	2816	2728	2816	2912	2874	2850	2783	2694	2712	2731	2668	2643	2702	2683	2653	2731	2707	2716	2728	2852	2807	2866	2880	2909	2743	2787	2736	2785	2822	2793	2733	2699	2727	2627	2796	2747	2777	2800	2788	2786	2785
2831	2923	2961	3010	2899	2903	3087	2876	2794	2861	2717	2783	2857	2787	2910	2842	2852	2706	2809	2710	2764	2732	2814	2905	2709	2815	2785	2949	2930	2984	2950	2908	2750	2756	2715	2801	2794	2663	2749	2822	2811	2831	2678	2718	2710	2757	2702	2677	2726	2787
2947	2900	2732	2896	2967	2917	2822	2875	2934	2728	2757	2776	2790	2884	2881	2756	2989	2856	2970	2659	2739	2711	2676	2835	2783	2738	2901	2875	2965	2996	2791	2770	2821	2814	2824	2884	2760	2711	2831	2781	2836	2855	2865	2893	2739	2810	2737	2742	2770	2747
2952	2850	2756	2799	2936	2958	2816	2783	2735	2794	2976	2839	2896	2866	2860	2995	2820	2880	2868	2732	2785	2866	2776	2885	2794	2861	2785	2748	2918	2774	2912	2798	2883	2952	2935	2831	2689	2728	2816	2770	2765	2897	2731	2790	2765	2711	2737	2681	2741	2648
2873	2946	2968	2886	2909	2935	2884	2897	2926	2931	2945	2986	2928	2875	2881	2888	2848	2889	2854	2826	2783	2911	2886	2845	2850	2897	2949	2875	2849	2863	2775	2803	2920	3018	2850	2792	2838	2926	2704	2736	2729	2768	2785	2728	2592	2571	2588	2715	2810	2691
2869	2773	2801	2887	2947	2830	2885	2861	2918	2933	3046	2980	2890	3026	2942	2854	2931	2861	2862	2826	2959	2967	2864	2960	2955	2948	3084	2997	2865	2921	2798	3059	3002	2962	2817	3024	2851	2843	2774	2694	2618	2724	2734	2752	2505	2566	2494	2735	2601	2695
2869	2786	2839	3032	2893	2974	2800	2814	2830	2957	3027	2948	2937	2968	2956	2906	2828	2996	2889	2944	2804	3047	2939	3065	2962	2898	2892	2957	2942	2960	2946	2900	2872	2931	2938	2802	2829	2950	2841	2699	2791	2789	2796	2716	2655	2626	2635	2753	2791	2662
3091	2904	2805	2925	2960	2965	2788	2888	2884	3017	2971	3050	2987	2735	2834	2933	2816	2944	2897	2933	2880	3006	2959	3187	3007	2981	2882	2823	2863	2984	2857	2784	2960	2913	2998	2904	2834	2801	2779	2757	2866	2715	2822	2730	2701	2746	2726	2819	2745	2556
3021	3193	2890	2860	2855	2954	2907	2935	2867	2902	2887	2946	3019	2986	2864	3047	2919	3008	3071	3033	3035	2983	2982	3047	2984	3045	2901	2878	2847	2860	2939	2932	3113	2896	2934	2906	2898	2803	2790	2702	2713	2818	2806	2680	2832	2855	2796	2723	2785	2700
2853	2911	3053	2978	2924	3003	2982	2943	2786	2882	2888	2970	2901	2845	2992	3048	3031	2992	2951	2964	3115	3133	3010	3051	3033	3121	2932	2914	2869	2925	2964	2855	2959	2979	2961	2806	2796	2873	2770	2812	2731	2738	2785	2769	2667	2721	2792	2740	2745	2712
2790	2870	2985	3038	2957	2969	3037	2998	2808	2821	2810	2956	2806	2817	2914	2938	2975	2923	3066	3041	3053	3034	3102	2960	3013	3106	3018	2879	3024	3031	2934	3042	2838	2979	2928	2937	2887	2819	2808	2758	2742	2800	2904	2697	2828	2739	2792	2695	2720	2701
2813	2818	2819	3182	2919	2916	3001	3026	2984	2937	2830	2782	2811	3002	2975	2910	2950	3011	2934	3035	3048	2966	2988	3082	2910	3036	3000	2981	2985	3033	3032	2883	2999	3006	2894	2869	2782	2866	2895	2774	2760	2810	2832	2802	2779	2844	2694	2657	2610	2643
2971	2819	2760	2879	2992	2855	2803	2969	3070	2898	2907	2905	2909	2958	2966	2931	2927	2917	2992	2857	2925	2999	3071	3028	3125	3146	2961	3003	2897	2956	3003	2860	2910	2880	2963	2896	2900	2826	2778	2845	2923	2824	2779	2759	2916	2834	2839	2673	2551	2673
2958	2844	2727	2803	2921	2964	2888	2799	3006	2898	2892	2871	2907	2922	2996	2889	2968	2948	3049	3010	2968	2945	3045	2919	3134	3195	3100	3190	2973	2858	2994	2923	2837	2959	2888	2935	2857	2965	2847	2880	2766	2828	2709	2831	2925	2900	2737	2716	2674	2803
2832	2960	2780	2601	2777	3056	2939	2792	3028	2935	2827	2948	2897	2890	2815	2813	2979	3029	3022	2997	2927	2981	3041	2874	2894	2977	3004	3029	2915	2835	2894	2916	2890	2834	2925	2835	2859	2849	2861	2815	2755	2812	2878	2819	2810	2847	2741	2727	2728	2709
2713	2848	2907	2700	2646	2967	2993	2776	2823	2977	2813	2874	2983	2825	2889	2930	2960	3007	2972	3029	3065	2997	3046	2875	3043	3037	3062	3027	3002	2915	2918	2891	2863	2811	2886	2915	2793	2858	2902	2867	2888	2751	2850	2919	2917	2875	2724	2749	2807	2701
2541	2881	2947	2825	2533	2948	3078	2873	2735	2898	2879	2752	2946	2886	2815	2970	2961	3010	2957	3148	2996	2884	2943	3076	3137	3054	3005	3024	2927	2811	2981	2794	2862	2830	2893	2959	2790	2817	2828	2795	2835	3032	2897	2819	2827	2813	2779	2782	2711	2721
2554	2815	2879	2908	2688	2748	2913	2866	2715	2924	2840	2694	2944	2833	2826	2868	2831	3003	2991	3034	2923	2904	2927	2903	2996	2994	3032	2937	3021	2946	3019	2923	2918	2859	2981	2922	2884	2789	2870	2817	2918	2966	3011	2938	2871	2927	2758	2766	2674	2757
2589	2693	2956	2917	2690	2631	2885	2807	2689	2817	2825	2692	2924	2842	2787	2836	2757	2959	2863	2940	2868	2918	2872	3061	2921	2972	2989	2954	2976	3000	2986	2970	2816	2912	2965	2962	3034	2903	2769	2845	2852	2866	2998	2851	2789	2888	2826	2742	2651	2787
2556	2608	2892	2874	2620	2685	2836	2915	2643	2728	2871	2804	2800	2867	2577	2819	2790	2961	2972	2778	2796	2795	2893	2883	2897	2969	2994	2920	2895	2821	2851	2913	2943	2950	2821	2926	2884	2775	2921	2814	2870	2945	2791	2914	2834	2876	2828	2868	2791	2821
2549	2446	2788	3004	2764	2487	2889	2937	2675	2583	2764	2766	2728	2856	2585	2780	2702	2751	2803	2849	2881	2907	2871	2846	2889	2856	2875	2832	2851	2830	2973	2884	2885	2903	2900	2863	2738	2771	2831	2825	2852	2790	2875	2951	2857	2845	2841	2830	2914	2906
2590	2429	2789	2849	2769	2516	2792	2965	2536	2605	2865	2597	2584	2706	2633	2953	2715	2821	2791	2774	2808	2825	2954	2842	2888	2848	2813	2972	2918	3002	2895	2949	2832	2887	2816	2820	2815	2847	2735	2819	2932	2765	2839	2995	2854	2866	2893	2980	2853	2779
2423	2419	2525	2863	2685	2454	2674	2860	2574	2703	2856	2675	2647	2787	2585	2702	2732	2748	2801	2790	2910	2834	2797	2773	2841	2848	2738	2931	2871	2914	2884	2843	2924	2921	2971	2883	2860	2765	2822	2794	2703	2835	2783	2852	2788	2813	2858	2903	2884	2870
2516	2432	2563	2773	2567	2404	2615	2820	2552	2585	2813	2732	2727	2695	2583	2779	2663	2627	2716	2742	2856	2759	2873	2833	2797	2762	2760	2803	2881	2828	2952	2874	2767	2922	2964	2859	2867	2865	2760	2798	2863	2878	2944	2815	2716	2859	2800	2850	2752	2795
2460	2350	2586	2683	2551	2409	2795	2731	2481	2548	2768	2585	2687	2731	2604	2722	2655	2710	2657	2701	2731	2725	2786	2731	2785	2719	2726	2781	2786	2819	2861	2832	2809	2868	2837	2941	2882	2864	2895	2938	2937	2874	2904	2838	2777	2861	2795	2933	2851	2873
2366	2496	2587	2666	2478	2369	2490	2721	2465	2511	2741	2605	2576	2685	2493	2708	2736	2683	2722	2651	2719	2617	2710	2773	2721	2710	2748	2753	2714	2756	2816	2878	2833	2975	2892	2854	2828	2954	2930	2904	2952	2933	2887	2879	2874	2810	2870	2829	2972	2993
2468	2491	2763	2632	2482	2517	2646	2669	2479	2593	2641	2454	2692	2663	2636	2666	2622	2688	2770	2715	2659	2742	2746	2637	2726	2702	2790	2763	2748	2732	2760	2758	2743	2839	2780	2926	2775	2880	2959	2980	2880	2787	2903	2859	2862	2852	2722	2749	2877	2949
2487	2693	2779	2579	2303	2477	2661	2592	2429	2716	2628	2495	2688	2706	2546	2829	2626	2662	2781	2613	2621	2709	2660	2660	2668	2734	2818	2787	2733	2866	2675	2781	2778	2845	2902	2849	2891	2960	2761	2831	2912	2771	2879	2947	2795	2833	2754	2751	2794	2864
2474	2684	2645	2440	2439	2465	2533	2419	2516	2559	2685	2551	2661	2584	2627	2686	2658	2651	2589	2735	2650	2749	2624	2616	2759	2673	2681	2775	2792	2831	2701	2788	2757	2889	2821	2969	2848	2887	2869	2884	2961	2820	2890	2923	2718	2681	2819	2774	2763	2754
2545	2722	2610	2355	2422	2578	2593	2360	2394	2621	2515	2560	2597	2515	2629	2723	2668	2696	2544	2615	2545	2688	2659	2573	2616	2721	2626	2620	2775	2671	2826	2683	2877	2855	2894	2974	2946	2776	2829	2863	2819	2863	2796	2817	2892	2832	2875	2866	2764	2739
2622	2597	2459	2403	2503	2606	2485	2311	2411	2509	2567	2630	2610	2612	2617	2559	2557	2605	2482	2493	2578	2616	2658	2601	2508	2670	2592	2622	2642	2760	2737	2674	2677	2641	2832	2812	2785	2908	2729	2794	2820	2731	2871	2903	2833	2844	2788	2672	2719	2672
2615	2576	2381	2362	2422	2492	2404	2401	2476	2437	2503	2534	2487	2538	2580	2549	2525	2570	2500	2564	2560	2603	2473	2576	2564	2687	2677	2593	2721	2630	2689	2794	2651	2652	2701	2796	2852	2821	2798	2666	2799	2777	2830	2913	3001	2817	2795	2523	2593	2795
2609	2435	2412	2392	2552	2359	2276	2477	2460	2473	2402	2516	2512	2580	2661	2551	2554	2532	2522	2569	2517	2628	2518	2635	2607	2645	2701	2714	2737	2644	2715	2736	2817	2733	2851	2814	2906	2915	2862	2776	2791	2707	2793	2891	2892	2766	2649	2587	2778	2739
2475	2301	2268	2426	2530	2403	2362	2524	2517	2415	2426	2550	2468	2585	2630	2609	2627	2499	2655	2582	2698	2554	2708	2659	2687	2597	2661	2694	2793	2733	2793	2725	2759	2778	2779	2832	2814	2914	2878	2837	2948	2864	2684	2837	2803	2738	2782	2911	2926	2679
2465	2493	2518	2274	2310	2385	2484	2498	2431	2522	2519	2533	2369	2600	2521	2766	2580	2686	2642	2524	2755	2625	2589	2587	2583	2621	2669	2706	2747	2749	2708	2588	2700	2783	2772	2784	2811	2791	2720	2829	2870	2795	2809	2726	2538	2786	2923	2899	2807	2605
2502	2387	2433	2297	2337	2363	2444	2482	2490	2366	2425	2411	2579	2522	2496	2750	2460	2657	2602	2635	2611	2580	2638	2593	2583	2613	2545	2500	2547	2614	2719	2649	2649	2636	2657	2803	2740	2645	2749	2763	2693	2782	2569	2659	2659	2760	2873	2887	2477	2131
[truncated: 920 more columns]
