# Supplementary material for: Spatial Resolution and Refractive Index Contrast of Resonant Photonic Crystal Surfaces for Biosensing
Source: IEEE Photonics J. Author manuscript; Available in PMC 2015 Sep 7. (PMC4561521; doi:10.1109/JPHOT.2015.2435699)
Supplement: fig4_data [file NIHMS64775-supplement-fig4_data.gz › Volumes/graham/MacBook_backup/PhD_folder_2015_06_02/paper_improvements/IEEE_J_Photonics/final_files/data_files/fig4/4b_raw/I12.csv]

3527	3274	2912	2912	2921	3078	2991	3205	3072	3155	3305	3275	3444	3250	3416	3394	3165	2968	3036	3129	3127	3197	3409	3236	3233	3170	3204	3136	3184	3208	3049	3209	3246	3291	3268	3138	2926	2967	3089	3046	3161	3198	3161	3116	3044	3200	3224	3202	3162	3238
3425	3123	2987	3025	2912	3192	3263	3292	3249	3315	3344	3324	3402	3346	3393	3228	3043	2935	3069	3107	3028	3174	3294	3343	3333	3290	3173	3112	2987	3146	3171	3180	3132	3318	3296	3112	3093	3087	3176	3250	3280	3237	3230	3129	3013	3218	3134	3041	3077	3200
3222	3065	2911	2949	3022	3285	3161	3201	3156	3249	3186	3357	3216	3164	3163	3146	3057	2958	2959	3049	3045	3047	3208	3301	3160	3051	3176	3125	3069	3021	3146	2981	3181	3272	3193	3092	3092	2948	3206	3105	3313	3042	3164	3042	3028	3068	3083	3107	3104	3127
3209	3106	2991	2995	3132	3175	3214	3113	3223	3395	3268	3156	3100	2987	2958	3021	2936	2860	2934	2936	3038	3003	3078	3174	3125	2900	3044	2977	3024	3022	3007	2991	3231	3168	3066	3043	2957	2940	3053	3212	3217	3194	2981	2974	3045	2965	2985	3071	2999	3005
3204	3030	2934	2986	3051	3166	3153	3270	3173	3212	3056	3122	3069	2931	2993	2949	2903	3015	2894	2935	3000	3004	2991	3069	2985	3150	3004	2952	2902	2995	2913	3102	3156	3041	3021	3075	3048	3112	3095	3169	3185	3068	3021	2976	2912	2957	2955	2979	3020	3062
3055	3126	3139	3114	3006	3054	3044	3131	3091	3130	3086	2928	2946	2889	2884	2934	3032	3088	3037	3082	2958	2938	3080	3013	3016	3020	3086	3073	2945	2929	2972	3084	3093	3158	2978	2959	3082	3077	3182	3064	3061	3142	3031	3018	3034	3035	2952	3130	3057	2985
3253	3059	2982	3086	2963	3158	3038	3264	3050	3175	3008	2926	2860	2983	2985	3069	3025	3165	3311	3077	3053	3072	3099	3152	3051	3066	3033	2979	2976	2998	2981	3065	3110	3108	3090	3080	3173	3181	3148	3277	3294	3218	3255	3069	2953	2964	3036	3039	3084	3040
3126	3135	3073	3114	3034	3089	3002	3065	3061	3146	2971	2995	2994	2991	2967	3070	3241	3168	3207	3135	3126	3075	3096	3130	3118	3136	3153	3164	2995	3030	3074	3094	3145	3108	3087	3131	3159	3229	3058	3166	3248	3263	3349	3074	3088	3038	3046	3092	3087	2991
3073	3121	3115	3004	3117	2977	2925	2902	2984	2973	2926	2919	3020	3013	3068	3120	3119	3205	3154	3179	3088	3098	3131	3205	3188	3167	3086	3062	2992	2941	3034	3109	3177	3214	3157	3142	3161	3183	3178	3192	3275	3295	3323	3267	3059	3144	3110	3243	3104	3132
3136	3027	2974	2994	3108	2902	2821	2815	2931	3021	2981	2998	3018	3113	3149	3272	3167	3242	3125	3256	3135	3038	3169	3074	3168	3189	3286	3052	3014	2986	3023	3054	3122	3133	3248	3167	3205	3283	3147	3238	3356	3357	3374	3112	3226	3151	3212	3286	3172	2986
3092	3085	2993	3079	2998	2869	2942	2839	2893	2907	2918	2951	3175	3278	3164	3271	3025	3123	3240	3046	3053	3163	3133	3245	3150	3168	3300	3095	3044	3159	3026	3096	3153	3281	3203	3287	3131	3026	3074	3254	3312	3386	3351	3220	3197	3272	3291	3377	3149	3129
2927	3064	2904	3018	2876	2905	2871	2929	2888	2963	2968	3108	3065	3234	3232	3178	3217	2988	3045	2994	3150	3252	3332	3286	3311	3403	3317	3274	3072	2967	3190	3153	3256	3283	3255	3298	3182	3263	3175	3250	3274	3413	3398	3305	3276	3384	3350	3391	3220	3113
3016	3033	2964	3121	2931	2988	2917	2935	3016	3065	2963	3069	3061	3189	3260	3009	3037	3056	2889	2960	3119	3188	3280	3337	3357	3340	3315	3162	3071	3041	3102	3116	3202	3252	3173	3273	3286	3286	3188	3325	3443	3524	3371	3340	3340	3398	3547	3322	3274	3131
3084	3034	2847	2978	2982	3067	2970	2974	3145	3116	3037	3115	3068	3221	3141	3099	3035	2952	2945	3048	3134	3282	3326	3372	3259	3311	3281	3203	3137	3135	3241	3216	3315	3254	3335	3358	3310	3202	3275	3304	3565	3504	3507	3361	3269	3374	3458	3277	3188	3121
3130	2999	2852	2882	2980	2923	3097	3254	3165	3196	3020	3248	3128	3136	3099	3148	3113	2986	3021	3076	3223	3296	3298	3337	3262	3390	3173	3300	3186	3234	3261	3254	3199	3415	3288	3176	3357	3235	3311	3386	3545	3554	3389	3262	3303	3444	3518	3421	3249	3181
3215	2958	2903	2954	3052	3075	3093	3161	3251	3366	3271	3288	3220	3208	3082	3026	3288	3094	3092	3093	3163	3217	3199	3373	3404	3334	3207	3157	3231	3257	3326	3281	3295	3237	3394	3236	3255	3289	3215	3486	3616	3324	3375	3358	3433	3422	3525	3465	3218	3077
3170	3033	2780	2828	3071	3106	3178	3177	3274	3367	3338	3214	3234	3205	3149	3167	3062	3141	3078	3126	3062	3208	3193	3104	3312	3222	3239	3226	3203	3268	3297	3246	3398	3387	3287	3258	3132	3162	3337	3586	3580	3453	3432	3289	3377	3485	3558	3461	3306	3146
3319	3005	2898	2951	3024	3176	3243	3190	3321	3294	3299	3312	3236	3159	3258	3096	3166	3156	3153	3250	3240	3194	3182	3180	3315	3349	3187	3072	3095	3228	3205	3241	3162	3272	3354	3151	3255	3222	3422	3413	3461	3485	3343	3349	3448	3565	3458	3430	3288	3296
3152	2902	2955	3117	3043	3209	3295	3284	3254	3366	3329	3190	3245	3193	3117	3230	3126	3259	3149	3089	3162	3106	3051	3171	3189	3274	3203	3104	3281	3299	3161	3186	3259	3172	3319	3209	3332	3328	3422	3411	3329	3187	3367	3349	3639	3524	3573	3480	3347	3272
3169	3058	3102	3132	3185	3307	3248	3418	3390	3438	3382	3251	3339	3195	3256	3295	3314	3351	3168	3112	3173	3176	3221	3120	3262	3239	3061	3074	3114	3168	3177	3162	3261	3283	3242	3199	3250	3377	3415	3388	3378	3234	3386	3353	3673	3681	3566	3637	3385	3261
3262	3059	3070	3113	3259	3304	3275	3395	3386	3327	3414	3447	3361	3388	3317	3334	3303	3323	3135	3112	3162	3180	3030	3181	3243	3171	3074	3112	3149	3165	3227	3264	3347	3309	3295	3294	3261	3400	3503	3397	3403	3165	3234	3610	3535	3644	3708	3484	3459	3272
3314	3134	3173	3251	3354	3365	3477	3319	3320	3438	3442	3559	3396	3209	3278	3235	3278	3193	3228	3190	3190	3345	3128	3302	3309	3156	3139	3171	3068	3205	3115	3226	3267	3310	3403	3300	3191	3309	3382	3358	3338	3294	3312	3501	3596	3612	3502	3421	3262	3375
3167	3197	3212	3369	3350	3503	3348	3412	3486	3404	3437	3496	3480	3288	3198	3355	3267	3248	3122	3342	3232	3327	3347	3352	3377	3227	3069	2982	3183	3111	3196	3228	3185	3336	3293	3211	3224	3319	3504	3496	3283	3331	3396	3369	3526	3463	3531	3341	3336	3329
3201	3206	3232	3261	3332	3429	3510	3514	3570	3500	3584	3664	3442	3326	3172	3249	3233	3189	3307	3311	3426	3383	3321	3295	3156	3270	3189	3049	3077	3109	3298	3203	3210	3253	3268	3157	3310	3349	3527	3438	3336	3184	3126	3389	3438	3420	3401	3455	3427	3451
3204	3260	3235	3280	3287	3358	3426	3514	3516	3502	3451	3621	3479	3383	3244	3146	3125	3221	3213	3328	3367	3480	3368	3257	3288	3208	3129	3121	3316	3283	3253	3301	3330	3184	3164	3228	3249	3352	3398	3381	3327	3187	3347	3366	3511	3435	3462	3344	3391	3491
3152	3228	3264	3257	3332	3375	3491	3501	3462	3490	3586	3604	3419	3319	3294	3169	3257	3315	3257	3544	3381	3394	3345	3305	3231	3214	3143	3158	3236	3258	3296	3266	3179	3065	3171	3396	3189	3488	3441	3458	3356	3247	3387	3422	3401	3436	3368	3415	3489	3661
3201	3279	3218	3145	3196	3382	3503	3538	3426	3443	3484	3524	3205	3183	3344	3195	3216	3272	3430	3455	3553	3427	3299	3267	3226	3186	3217	3202	3343	3354	3253	3157	3222	3165	3201	3121	3139	3291	3440	3355	3424	3354	3428	3424	3357	3387	3338	3385	3480	3565
3304	3167	3249	3207	3368	3395	3481	3511	3440	3443	3305	3256	3246	3324	3143	3316	3206	3421	3402	3470	3357	3380	3254	3324	3211	3126	3207	3213	3270	3291	3284	3289	3163	3126	3093	3137	3204	3301	3474	3379	3268	3320	3433	3457	3301	3438	3303	3413	3366	3631
3326	3206	3214	3247	3318	3358	3377	3437	3412	3289	3327	3249	3344	3442	3294	3391	3388	3453	3424	3515	3362	3298	3378	3256	3249	3194	3267	3292	3386	3384	3293	3216	3061	3157	3202	3181	3326	3372	3340	3351	3270	3371	3482	3561	3598	3542	3353	3347	3445	3707
3416	3303	3266	3279	3340	3345	3359	3276	3259	3196	3205	3199	3318	3254	3416	3423	3412	3387	3473	3496	3335	3323	3406	3363	3157	3305	3158	3330	3409	3291	3225	3188	3105	3212	3180	3218	3258	3356	3362	3258	3289	3426	3460	3716	3678	3529	3468	3419	3387	3573
3425	3321	3390	3368	3331	3313	3309	3154	3085	3162	3202	3257	3310	3388	3384	3487	3448	3280	3428	3367	3199	3277	3290	3300	3372	3292	3270	3380	3327	3263	3222	3246	3113	3229	3105	3311	3213	3333	3308	3322	3288	3466	3420	3587	3603	3463	3385	3250	3355	3428
3566	3348	3318	3360	3315	3359	3302	3202	3228	3352	3249	3279	3320	3331	3507	3371	3448	3360	3298	3330	3269	3312	3385	3375	3448	3401	3381	3406	3274	3168	3260	3228	3256	3198	3270	3128	3132	3336	3250	3281	3377	3405	3568	3550	3380	3412	3174	3406	3395	3510
3430	3388	3471	3439	3350	3418	3189	3334	3285	3337	3345	3387	3333	3482	3395	3327	3316	3233	3322	3338	3113	3326	3236	3410	3375	3377	3483	3349	3225	3248	3207	3248	3202	3300	3276	3212	3244	3360	3279	3258	3330	3283	3512	3511	3429	3517	3401	3388	3458	3422
3423	3255	3279	3347	3413	3344	3386	3380	3325	3337	3340	3341	3323	3348	3382	3471	3317	3233	3303	3188	3170	3201	3388	3365	3444	3435	3311	3341	3313	3277	3239	3288	3294	3389	3419	3198	3194	3271	3257	3277	3315	3226	3333	3576	3378	3421	3500	3538	3556	3530
3382	3289	3309	3367	3300	3366	3452	3357	3452	3455	3417	3317	3348	3333	3264	3322	3283	3320	3244	3221	3410	3330	3363	3545	3340	3407	3390	3254	3315	3305	3300	3358	3333	3402	3267	3246	3269	3334	3304	3269	3317	3220	3446	3223	3498	3480	3615	3507	3668	3466
3329	3231	3257	3397	3356	3335	3412	3409	3468	3524	3511	3430	3424	3309	3289	3389	3235	3249	3282	3239	3268	3291	3283	3357	3495	3400	3446	3325	3381	3512	3338	3347	3336	3363	3288	3356	3426	3369	3395	3326	3268	3310	3315	3371	3480	3513	3604	3633	3534	3533
3430	3260	3141	3266	3327	3465	3521	3451	3528	3475	3328	3462	3374	3393	3279	3353	3221	3238	3194	3339	3339	3334	3203	3324	3385	3351	3474	3369	3493	3494	3396	3415	3438	3573	3332	3230	3233	3372	3425	3379	3256	3284	3282	3410	3465	3676	3572	3609	3697	3568
3325	3256	3387	3290	3292	3552	3521	3518	3439	3518	3307	3405	3408	3336	3244	3327	3272	3342	3339	3335	3326	3284	3156	3294	3477	3450	3361	3336	3473	3442	3475	3480	3463	3500	3407	3299	3218	3539	3365	3571	3299	3280	3112	3335	3515	3420	3558	3634	3575	3619
3450	3362	3435	3370	3444	3461	3462	3500	3387	3353	3470	3341	3323	3360	3393	3274	3381	3344	3285	3314	3322	3252	3110	3454	3310	3470	3489	3411	3511	3660	3507	3560	3505	3526	3355	3213	3378	3367	3504	3557	3241	3248	3135	3339	3531	3592	3444	3505	3404	3646
3467	3422	3582	3533	3435	3457	3416	3422	3476	3303	3388	3403	3304	3294	3228	3370	3356	3264	3303	3308	3384	3269	3287	3330	3286	3362	3350	3502	3521	3406	3587	3430	3494	3413	3354	3362	3336	3519	3408	3392	3313	3181	3168	3348	3478	3440	3448	3377	3465	3545
3555	3563	3519	3504	3526	3469	3484	3426	3316	3401	3435	3505	3477	3425	3452	3380	3268	3302	3243	3257	3310	3344	3234	3279	3457	3440	3418	3469	3455	3374	3406	3399	3429	3489	3380	3351	3482	3427	3374	3363	3272	3392	3388	3514	3589	3450	3310	3398	3329	3481
3718	3541	3474	3685	3555	3316	3306	3471	3327	3488	3438	3419	3360	3430	3447	3428	3339	3301	3452	3386	3405	3362	3300	3195	3303	3400	3406	3474	3438	3333	3430	3517	3515	3553	3534	3423	3455	3227	3285	3334	3312	3425	3399	3536	3334	3530	3248	3337	3323	3488
3507	3568	3572	3446	3409	3417	3343	3381	3262	3405	3449	3346	3449	3495	3497	3378	3277	3391	3232	3342	3272	3220	3318	3287	3321	3472	3333	3358	3398	3566	3369	3538	3510	3585	3556	3572	3433	3389	3372	3477	3431	3479	3524	3322	3266	3487	3306	3408	3346	3461
3615	3593	3479	3497	3338	3267	3289	3301	3295	3417	3404	3445	3498	3496	3427	3454	3478	3349	3440	3436	3380	3268	3277	3250	3400	3449	3361	3309	3374	3437	3522	3394	3546	3734	3618	3707	3480	3400	3479	3448	3567	3342	3495	3321	3460	3445	3398	3373	3505	3483
3414	3551	3408	3341	3319	3386	3317	3358	3363	3520	3388	3444	3533	3450	3471	3394	3467	3419	3370	3409	3433	3390	3295	3361	3273	3377	3342	3481	3498	3374	3520	3408	3529	3574	3703	3722	3565	3432	3474	3490	3495	3406	3314	3351	3496	3420	3544	3431	3363	3343
3437	3368	3467	3475	3311	3507	3308	3442	3369	3386	3413	3408	3433	3366	3494	3460	3537	3387	3401	3485	3332	3317	3276	3363	3376	3325	3311	3345	3531	3524	3461	3390	3364	3562	3734	3623	3581	3557	3575	3432	3433	3422	3406	3485	3459	3573	3526	3349	3384	3298
3391	3423	3441	3407	3448	3402	3540	3543	3378	3321	3431	3327	3345	3332	3380	3410	3389	3433	3349	3517	3417	3410	3322	3293	3289	3359	3288	3216	3312	3386	3488	3306	3466	3527	3772	3652	3575	3579	3501	3557	3510	3385	3512	3488	3622	3489	3586	3433	3381	3365
3403	3451	3408	3506	3408	3555	3499	3531	3521	3509	3333	3290	3369	3352	3368	3438	3408	3412	3386	3410	3458	3322	3375	3372	3392	3418	3383	3363	3545	3307	3459	3343	3330	3522	3449	3653	3617	3541	3502	3567	3625	3556	3359	3455	3351	3463	3494	3409	3421	3396
3384	3398	3541	3454	3673	3525	3655	3535	3468	3394	3303	3334	3439	3354	3276	3281	3314	3418	3306	3512	3547	3474	3405	3218	3327	3342	3327	3365	3314	3383	3390	3228	3257	3400	3539	3608	3639	3630	3479	3628	3665	3591	3418	3441	3501	3493	3530	3520	3472	3379
3436	3409	3378	3395	3430	3632	3455	3433	3424	3474	3311	3179	3297	3290	3311	3256	3406	3341	3401	3474	3521	3447	3441	3454	3346	3310	3311	3341	3260	3411	3346	3347	3227	3363	3427	3661	3615	3566	3711	3732	3625	3564	3535	3526	3525	3571	3546	3460	3411	3449
3523	3382	3324	3464	3431	3472	3533	3361	3371	3438	3391	3322	3386	3297	3254	3234	3311	3385	3442	3488	3389	3483	3460	3391	3369	3325	3318	3298	3356	3502	3404	3378	3279	3369	3437	3525	3666	3639	3651	3697	3620	3564	3642	3625	3548	3617	3324	3463	3426	3475
3516	3281	3402	3403	3447	3385	3403	3470	3405	3435	3377	3375	3352	3391	3273	3351	3354	3373	3335	3487	3367	3371	3509	3446	3483	3357	3359	3254	3390	3424	3471	3356	3371	3361	3454	3498	3700	3625	3636	3590	3644	3757	3619	3561	3446	3428	3439	3459	3497	3441
3369	3374	3265	3321	3291	3408	3376	3416	3412	3353	3282	3391	3388	3464	3362	3358	3358	3444	3283	3276	3496	3514	3427	3500	3438	3463	3408	3328	3472	3357	3408	3468	3369	3368	3446	3638	3647	3541	3580	3580	3732	3710	3630	3583	3436	3389	3317	3461	3523	3406
3283	3178	3254	3271	3336	3295	3491	3496	3261	3462	3277	3334	3516	3488	3464	3295	3301	3365	3300	3389	3529	3516	3413	3429	3446	3425	3388	3351	3368	3341	3440	3293	3462	3296	3420	3575	3572	3499	3476	3579	3725	3800	3614	3385	3432	3323	3546	3517	3667	3383
3327	3255	3243	3303	3257	3391	3334	3386	3373	3353	3421	3382	3359	3452	3389	3554	3372	3233	3378	3374	3440	3520	3507	3534	3459	3600	3407	3414	3203	3414	3403	3488	3434	3364	3422	3509	3632	3622	3495	3471	3535	3626	3483	3413	3463	3320	3539	3401	3478	3550
3346	3292	3332	3243	3373	3247	3306	3237	3480	3465	3397	3543	3509	3550	3317	3280	3311	3237	3316	3361	3353	3437	3440	3447	3550	3480	3348	3296	3369	3344	3359	3515	3431	3424	3432	3486	3426	3558	3544	3416	3562	3612	3522	3482	3441	3459	3347	3503	3476	3551
3425	3298	3278	3390	3256	3362	3378	3348	3254	3495	3389	3444	3453	3411	3392	3473	3275	3468	3189	3310	3445	3555	3452	3558	3515	3404	3363	3398	3504	3372	3351	3492	3430	3467	3393	3526	3446	3545	3510	3507	3481	3588	3567	3518	3382	3400	3423	3258	3511	3354
3468	3468	3387	3309	3294	3325	3313	3262	3323	3379	3327	3423	3375	3370	3424	3283	3502	3365	3464	3468	3530	3443	3523	3585	3480	3411	3387	3407	3278	3423	3418	3507	3444	3502	3494	3558	3446	3572	3563	3569	3443	3442	3617	3477	3471	3328	3214	3268	3210	3397
3436	3397	3420	3382	3252	3237	3367	3293	3336	3334	3462	3293	3263	3549	3512	3536	3430	3356	3487	3552	3428	3514	3447	3487	3599	3355	3415	3496	3519	3580	3457	3524	3480	3512	3388	3388	3444	3565	3594	3444	3532	3387	3533	3465	3350	3364	3173	3310	3271	3450
3374	3416	3425	3380	3353	3147	3284	3224	3247	3196	3333	3409	3383	3452	3472	3495	3603	3446	3488	3506	3488	3340	3453	3601	3498	3588	3440	3408	3580	3463	3530	3582	3568	3396	3515	3412	3205	3503	3752	3418	3399	3339	3478	3475	3484	3387	3210	3266	3304	3527
3468	3393	3379	3371	3296	3388	3243	3309	3328	3318	3443	3404	3412	3517	3457	3541	3560	3487	3464	3473	3451	3384	3445	3549	3608	3566	3517	3486	3622	3559	3529	3433	3458	3557	3369	3352	3323	3495	3435	3453	3398	3364	3355	3470	3430	3390	3329	3323	3363	3363
3358	3415	3533	3439	3479	3421	3326	3287	3366	3207	3425	3323	3360	3475	3570	3664	3537	3468	3427	3333	3436	3392	3514	3472	3605	3507	3560	3501	3622	3464	3490	3486	3431	3399	3443	3406	3558	3422	3496	3544	3465	3335	3323	3369	3457	3528	3213	3470	3206	3347
3488	3595	3484	3467	3600	3467	3409	3483	3348	3340	3365	3439	3376	3368	3566	3499	3578	3579	3488	3417	3447	3621	3413	3605	3515	3577	3427	3441	3425	3550	3522	3473	3369	3471	3390	3464	3542	3377	3523	3500	3376	3305	3355	3355	3472	3475	3407	3263	3131	3197
3592	3534	3476	3533	3580	3506	3508	3463	3298	3313	3390	3359	3493	3457	3512	3577	3561	3498	3440	3500	3479	3601	3455	3512	3500	3552	3545	3516	3606	3513	3561	3410	3455	3483	3474	3491	3427	3403	3501	3553	3459	3368	3348	3463	3403	3462	3312	3264	3243	3117
3548	3687	3597	3700	3556	3561	3575	3491	3431	3371	3297	3300	3491	3428	3449	3488	3625	3613	3617	3594	3614	3615	3608	3542	3595	3523	3523	3545	3535	3509	3627	3396	3539	3464	3446	3554	3495	3368	3351	3416	3533	3421	3442	3250	3418	3420	3399	3297	3079	3133
3561	3507	3598	3739	3553	3613	3456	3605	3337	3391	3307	3274	3316	3375	3465	3555	3630	3584	3635	3569	3669	3688	3473	3505	3595	3574	3574	3635	3475	3363	3390	3409	3568	3535	3549	3393	3428	3451	3450	3439	3579	3503	3519	3464	3347	3349	3314	3347	3206	3336
3494	3564	3529	3608	3582	3621	3652	3495	3514	3401	3319	3392	3379	3367	3569	3503	3623	3664	3576	3637	3584	3710	3527	3583	3522	3578	3517	3527	3508	3380	3440	3614	3634	3448	3484	3563	3471	3464	3547	3405	3545	3485	3505	3457	3279	3316	3298	3341	3489	3335
3436	3588	3616	3658	3659	3667	3584	3696	3656	3390	3352	3500	3398	3349	3452	3405	3597	3733	3600	3706	3585	3579	3662	3504	3655	3761	3568	3568	3385	3348	3599	3545	3706	3388	3417	3338	3527	3453	3513	3505	3391	3518	3531	3331	3342	3371	3424	3506	3470	3475
3559	3422	3618	3685	3593	3723	3725	3757	3582	3520	3590	3357	3438	3459	3405	3488	3578	3629	3586	3568	3551	3526	3702	3664	3602	3590	3410	3423	3556	3469	3481	3524	3513	3474	3303	3379	3614	3633	3497	3621	3592	3571	3515	3412	3421	3489	3482	3610	3579	3668
3494	3598	3687	3706	3715	3644	3653	3737	3629	3542	3609	3436	3371	3448	3365	3373	3473	3652	3618	3667	3511	3700	3664	3797	3692	3569	3558	3445	3503	3568	3463	3603	3603	3406	3309	3353	3567	3645	3730	3578	3475	3318	3347	3359	3509	3564	3564	3660	3702	3559
3701	3506	3624	3606	3655	3704	3640	3665	3636	3646	3696	3416	3407	3419	3537	3563	3565	3564	3639	3740	3707	3681	3745	3640	3595	3538	3445	3550	3599	3581	3513	3418	3258	3329	3393	3507	3628	3453	3608	3523	3312	3403	3353	3412	3737	3658	3610	3538	3534	3497
3710	3542	3618	3756	3671	3696	3634	3761	3722	3652	3575	3516	3412	3390	3428	3524	3526	3559	3686	3784	3704	3708	3675	3566	3611	3671	3537	3624	3567	3628	3372	3488	3362	3371	3459	3512	3592	3507	3457	3507	3357	3455	3428	3642	3702	3712	3548	3568	3494	3457
3672	3576	3507	3523	3571	3626	3595	3555	3458	3801	3703	3535	3541	3510	3576	3645	3547	3519	3568	3678	3624	3708	3640	3500	3483	3584	3634	3528	3588	3494	3307	3363	3402	3530	3589	3592	3487	3330	3388	3427	3521	3462	3622	3668	3692	3699	3607	3418	3498	3391
3615	3592	3529	3606	3656	3677	3611	3683	3682	3750	3723	3617	3625	3626	3661	3554	3493	3508	3471	3773	3689	3613	3530	3571	3653	3559	3646	3567	3497	3465	3409	3403	3463	3539	3645	3495	3403	3222	3273	3447	3571	3631	3635	3583	3606	3599	3658	3402	3402	3405
3581	3467	3537	3658	3562	3677	3561	3670	3653	3664	3647	3611	3525	3590	3611	3566	3567	3548	3542	3651	3776	3568	3670	3560	3536	3789	3615	3470	3369	3363	3412	3404	3498	3539	3525	3536	3314	3156	3360	3610	3631	3828	3638	3489	3408	3347	3456	3475	3409	3502
3722	3718	3685	3733	3582	3750	3666	3586	3663	3643	3596	3587	3471	3600	3683	3650	3580	3549	3622	3544	3565	3607	3552	3583	3614	3575	3691	3499	3379	3362	3586	3405	3580	3572	3507	3487	3448	3393	3488	3550	3814	3791	3652	3412	3339	3202	3205	3494	3647	3726
3697	3622	3611	3679	3550	3608	3566	3748	3629	3639	3555	3519	3657	3651	3588	3534	3667	3623	3477	3756	3640	3532	3492	3569	3596	3679	3518	3475	3310	3338	3408	3619	3560	3488	3389	3407	3456	3528	3572	3657	3689	3756	3614	3431	3344	3299	3254	3442	3637	3682
3642	3606	3707	3540	3639	3670	3519	3628	3568	3566	3487	3575	3612	3688	3595	3634	3531	3573	3607	3614	3558	3466	3444	3571	3723	3709	3573	3458	3298	3409	3424	3590	3567	3590	3274	3355	3461	3508	3712	3726	3652	3586	3462	3435	3301	3186	3304	3555	3785	3748
3675	3629	3575	3578	3632	3539	3626	3530	3631	3543	3510	3665	3639	3750	3589	3506	3590	3613	3572	3609	3509	3542	3623	3733	3552	3670	3464	3459	3451	3654	3646	3486	3330	3387	3205	3354	3363	3573	3727	3696	3568	3491	3351	3191	3309	3249	3384	3628	3602	3868
3737	3511	3684	3541	3737	3503	3586	3657	3556	3510	3583	3761	3669	3658	3519	3624	3600	3694	3578	3492	3377	3523	3657	3657	3739	3539	3450	3488	3558	3532	3505	3616	3402	3388	3219	3269	3530	3549	3744	3785	3526	3298	3243	3272	3375	3423	3521	3551	3696	3683
3668	3614	3716	3587	3606	3536	3627	3688	3563	3616	3553	3592	3598	3637	3689	3738	3751	3838	3748	3593	3453	3630	3787	3745	3540	3578	3461	3527	3581	3735	3667	3461	3375	3301	3366	3368	3417	3551	3591	3667	3429	3257	3296	3433	3406	3492	3713	3504	3541	3511
3677	3567	3730	3654	3618	3645	3676	3563	3673	3617	3672	3641	3707	3763	3584	3721	3736	3747	3669	3611	3568	3651	3643	3636	3729	3553	3575	3597	3672	3819	3696	3535	3366	3249	3391	3493	3535	3533	3465	3352	3231	3222	3323	3377	3611	3644	3859	3532	3465	3338
3733	3512	3676	3540	3632	3585	3579	3701	3593	3633	3501	3708	3688	3659	3785	3875	3922	3599	3526	3548	3652	3734	3711	3675	3730	3650	3626	3616	3784	3810	3708	3458	3335	3278	3543	3607	3638	3705	3349	3267	3149	3329	3422	3680	3572	3804	3847	3650	3369	3252
3594	3607	3499	3451	3586	3619	3748	3667	3620	3710	3698	3737	3715	3781	3750	3959	3916	3863	3664	3545	3775	3677	3743	3682	3627	3680	3836	3697	3741	3722	3502	3555	3416	3623	3773	3813	3720	3528	3437	3258	3291	3354	3496	3653	3733	3830	3668	3567	3447	3274
3690	3496	3422	3636	3599	3710	3831	3629	3577	3721	3681	3821	3820	3739	3776	3897	3767	3845	3577	3608	3747	3827	3864	3648	3663	3737	3869	3836	3891	3706	3670	3499	3493	3560	3778	3755	3760	3563	3450	3335	3438	3548	3805	3651	3823	3691	3617	3458	3300	3317
3607	3597	3515	3596	3663	3837	3824	3663	3617	3772	3618	3690	3667	3805	3880	3807	3808	3746	3678	3743	3785	3880	3770	3683	3591	3827	3918	3988	3895	3778	3540	3463	3466	3663	3607	3723	3494	3441	3479	3368	3505	3737	3703	3862	3906	3602	3532	3184	3317	3417
3692	3567	3638	3778	3676	3740	3616	3568	3616	3810	3716	3544	3731	3801	4028	3929	3916	3913	3819	3882	3837	3830	3792	3648	3614	3802	3968	3896	3905	3660	3445	3518	3615	3640	3812	3453	3284	3331	3379	3373	3467	3653	3763	3798	3830	3648	3392	3334	3260	3508
3772	3523	3603	3677	3712	3562	3615	3672	3752	3765	3667	3615	3697	3937	3893	3941	3848	3759	3720	3856	3958	3685	3745	3671	3752	3904	3947	3992	3800	3823	3545	3511	3635	3758	3747	3453	3320	3113	3395	3366	3554	3537	3595	3565	3589	3604	3365	3272	3311	3579
3750	3629	3518	3624	3654	3676	3571	3532	3697	3689	3620	3675	3827	4013	4096	3852	3848	3724	3828	3900	3818	3774	3709	3627	3762	4002	3973	3915	3790	3669	3520	3639	3803	3739	3721	3581	3168	3125	3277	3524	3675	3642	3504	3419	3392	3503	3330	3403	3544	3643
3665	3457	3631	3562	3683	3730	3650	3717	3768	3724	3684	3783	3921	4146	3997	3992	3783	3692	3881	3883	3858	3805	3687	3727	3905	3921	3952	3770	3491	3593	3634	3756	3678	3729	3549	3397	3271	3189	3371	3606	3597	3760	3527	3311	3287	3196	3304	3608	3623	3897
3757	3650	3546	3725	3541	3820	3710	3848	3735	3750	3740	3627	3868	4030	3863	3927	3741	3865	3971	3798	3882	3673	3709	3675	3895	3938	3847	3679	3556	3524	3565	3698	3728	3581	3466	3321	3315	3485	3612	3712	3779	3820	3619	3331	3210	3146	3348	3562	3869	3777
3686	3504	3500	3681	3623	3641	3749	3775	3778	3726	3667	3734	3794	4017	3810	3885	3844	3971	3885	3899	3799	3688	3532	3679	3746	3728	3760	3649	3528	3523	3617	3821	3567	3585	3484	3475	3442	3633	3858	3995	3798	3766	3624	3311	3190	3244	3292	3643	3795	4093
3523	3605	3579	3634	3599	3720	3801	3799	3723	3715	3572	3662	3882	3924	4029	3829	3813	3936	3837	3758	3798	3497	3673	3638	3820	3805	3775	3542	3408	3461	3621	3716	3651	3465	3350	3264	3410	3701	3922	3996	3881	3789	3435	3314	3283	3292	3442	3791	3883	4067
3531	3568	3666	3717	3545	3746	3671	3694	3761	3598	3551	3645	3785	3837	3790	3795	3971	3803	3808	3752	3600	3426	3734	3658	3803	3821	3634	3419	3464	3453	3692	3654	3702	3610	3293	3352	3482	3477	3793	3956	3838	3505	3449	3264	3383	3513	3594	3720	3911	4040
3511	3524	3657	3618	3610	3650	3753	3665	3706	3511	3579	3592	3802	3764	3803	3760	3836	3810	3762	3814	3543	3475	3647	3719	3786	3788	3684	3317	3459	3564	3735	3761	3597	3496	3382	3275	3399	3739	3895	3889	3766	3592	3226	3387	3414	3651	3782	3818	3922	4002
3540	3534	3534	3636	3662	3603	3719	3676	3695	3645	3461	3521	3876	3723	3842	3657	3647	3843	3790	3636	3590	3555	3505	3778	3646	3600	3465	3497	3443	3601	3693	3657	3499	3388	3399	3461	3595	3734	3749	3812	3708	3567	3364	3271	3384	3691	3846	3900	3967	3790
3628	3557	3592	3605	3607	3609	3689	3647	3606	3642	3454	3637	3652	3799	3611	3669	3747	3833	3659	3608	3437	3421	3508	3582	3491	3568	3371	3491	3437	3564	3652	3732	3536	3294	3344	3451	3526	3803	3912	3863	3636	3481	3340	3420	3392	3762	3779	4006	3809	3681
3685	3641	3521	3659	3570	3597	3668	3725	3685	3450	3475	3620	3694	3662	3571	3670	3707	3743	3683	3413	3429	3430	3584	3600	3503	3505	3396	3425	3438	3624	3745	3761	3651	3348	3403	3434	3722	3734	3761	3705	3519	3336	3302	3380	3616	3887	3832	3964	3763	3681
3601	3603	3560	3710	3662	3740	3670	3791	3697	3636	3603	3741	3715	3728	3569	3559	3692	3753	3658	3607	3579	3531	3422	3587	3582	3397	3242	3333	3536	3712	3846	3732	3623	3433	3358	3437	3663	3751	3776	3660	3439	3292	3301	3422	3500	3932	3932	3831	3804	3604
3597	3503	3742	3697	3630	3806	3802	3688	3646	3448	3560	3740	3815	3647	3649	3644	3725	3724	3670	3646	3461	3534	3632	3442	3542	3436	3264	3316	3637	3788	3876	3737	3651	3471	3491	3595	3816	3835	3867	3696	3335	3164	3173	3470	3537	3936	3907	3825	3733	3549
3632	3571	3648	3675	3825	3890	3781	3703	3785	3501	3680	3626	3787	3683	3727	3780	3810	3697	3623	3564	3448	3427	3583	3657	3415	3462	3282	3449	3804	3813	3743	3720	3446	3401	3440	3624	3865	3732	3754	3631	3247	3181	3192	3376	3576	3852	3890	3770	3629	3419
3609	3551	3751	3837	3768	3783	3870	3822	3654	3763	3667	3827	3650	3816	3570	3673	3825	3790	3786	3551	3489	3465	3618	3670	3552	3423	3233	3408	3686	3744	3826	3713	3468	3480	3432	3804	3778	3780	3826	3447	3401	3158	3182	3393	3606	3938	3882	3882	3641	3314
3843	3822	3813	3870	3796	3920	4108	3805	3720	3696	3798	3835	3782	3781	3627	3839	3795	3770	3723	3661	3406	3566	3638	3577	3381	3427	3372	3486	3851	4046	3826	3586	3439	3370	3443	3623	4026	3857	3713	3443	3299	3273	3239	3543	3756	3972	3968	3843	3721	3496
3881	3755	3839	3827	3798	3972	3929	3937	3720	3806	3862	3900	3807	3722	3633	3696	3869	3858	3940	3663	3611	3574	3634	3597	3559	3467	3365	3489	3762	3953	3780	3593	3533	3408	3512	3716	3922	3926	3724	3514	3254	3173	3351	3533	3734	3884	3996	3870	3811	3564
3960	3669	3682	3807	3729	3828	3905	3807	3672	3809	3793	3789	3747	3812	3522	3817	3814	3761	3792	3692	3573	3760	3708	3677	3619	3323	3400	3598	3766	3827	3833	3732	3397	3367	3579	3735	3842	3798	3671	3523	3198	3242	3301	3566	3909	3998	3897	3903	3723	3552
3689	3691	3818	3826	3774	3932	3883	3810	3765	3866	3848	3944	3894	3699	3692	3827	3779	3964	3864	3570	3552	3768	3814	3731	3558	3499	3372	3563	3872	3975	3807	3637	3520	3424	3520	3741	3820	3838	3580	3317	3288	3146	3301	3727	3859	4016	4009	3804	3753	3384
3780	3621	3785	3882	3838	3840	3872	3724	3699	3782	3749	3857	3859	3705	3648	3662	3784	3911	3695	3674	3736	3607	3808	3715	3473	3539	3463	3766	3862	3813	3914	3589	3469	3502	3416	3864	3945	3777	3686	3426	3263	3270	3494	3614	3987	4063	4118	3835	3668	3407
3618	3626	3819	3798	3769	3893	3787	3756	3749	3673	3737	3878	3825	3703	3598	3733	3820	3881	3700	3574	3469	3673	3796	3796	3542	3571	3649	3624	4100	3870	3893	3667	3409	3344	3628	3793	3826	3905	3466	3377	3286	3284	3452	3785	3836	4107	4028	3779	3724	3419
3580	3674	3798	3808	3715	3794	3682	3751	3591	3650	3635	3789	3732	3611	3655	3687	3715	3794	3737	3559	3576	3798	3732	3743	3636	3469	3720	3741	3931	3995	3858	3785	3434	3374	3544	3782	3926	3845	3683	3521	3273	3334	3509	3753	3873	4035	3950	3784	3587	3436
3725	3695	3621	3673	3676	3707	3665	3717	3602	3665	3792	3744	3811	3568	3580	3710	3728	3657	3638	3602	3699	3750	3934	3717	3729	3394	3498	3742	3894	3903	3963	3617	3584	3520	3697	3744	3941	3996	3749	3449	3352	3351	3579	3914	4062	4013	4015	3929	3439	3361
3573	3657	3755	3778	3652	3630	3850	3616	3519	3656	3774	3864	3783	3709	3553	3516	3675	3709	3693	3716	3612	3704	3915	3812	3668	3612	3565	3778	3914	4020	3864	3876	3597	3547	3628	3833	3848	3857	3640	3478	3446	3444	3714	3817	3949	4093	3940	3807	3583	3262
3820	3764	3697	3792	3770	3671	3669	3605	3634	3660	3700	3817	3677	3549	3491	3583	3691	3812	3702	3729	3693	3764	3815	3849	3567	3654	3584	3685	3879	4020	3914	3782	3505	3598	3656	3744	3854	3904	3808	3562	3484	3368	3573	3867	3834	4031	3913	3815	3469	3207
3803	3620	3752	3807	3711	3640	3662	3566	3602	3577	3703	3749	3730	3568	3464	3544	3612	3793	3763	3662	3631	3637	3858	3685	3717	3593	3607	3798	4026	4082	3876	3728	3529	3511	3528	3684	3858	4024	3812	3687	3441	3489	3484	3808	4032	4029	4007	3796	3412	3222
3797	3783	3769	3802	3696	3641	3808	3534	3571	3456	3717	3732	3811	3621	3474	3591	3806	3708	3677	3588	3647	3762	3802	3710	3805	3577	3638	3620	3991	4035	4000	3613	3571	3489	3471	3754	3965	3970	3709	3689	3460	3452	3517	3717	3878	4031	4000	3825	3452	3281
3771	3717	3794	3669	3793	3739	3762	3658	3599	3602	3720	3810	3768	3703	3504	3595	3702	3820	3793	3696	3623	3804	3861	3728	3745	3719	3637	3692	3878	3922	3870	3600	3382	3512	3560	3678	3838	3852	3804	3730	3357	3325	3499	3695	3788	4069	4015	3842	3651	3506
3914	3874	3704	3795	3710	3738	3900	3736	3739	3826	3702	3792	3806	3630	3582	3738	3852	3869	3807	3723	3709	3696	3717	3898	3878	3784	3657	3756	3840	3893	3903	3626	3567	3513	3487	3660	3738	3862	3731	3560	3527	3317	3400	3599	3725	3980	4089	3863	3677	3437
3802	3712	3735	3761	3731	3809	3771	3816	3789	3783	3870	3785	3791	3757	3545	3659	3872	3905	3915	3720	3687	3654	3839	3833	3851	3746	3665	3724	3848	3951	3888	3658	3559	3424	3524	3568	3840	3880	3813	3697	3500	3300	3441	3530	3698	3975	4024	3950	3818	3581
3905	3721	3857	3859	3726	3634	3805	3849	3739	3782	3703	3809	3929	3806	3652	3717	3883	3918	3962	3839	3806	3714	3667	3887	3789	3724	3717	3556	3706	3686	3825	3729	3578	3475	3429	3589	3747	3942	3984	3739	3600	3536	3425	3471	3683	3911	3981	3978	3777	3721
3774	3863	3886	3890	3940	3906	3836	3883	3867	3682	3758	3826	3924	3776	3743	3720	3795	3990	3858	3790	3837	3628	3791	3924	3837	3798	3566	3645	3572	3711	3858	3811	3708	3415	3505	3501	3926	3889	3905	3799	3676	3471	3506	3485	3677	3785	3957	3907	3870	3649
3952	3802	3855	3935	3861	3808	3839	3929	3917	3747	3773	3929	3804	3874	3756	3857	3748	4066	3924	3898	3680	3618	3727	3777	3838	3752	3501	3542	3543	3649	4035	3850	3728	3484	3483	3654	3816	4032	3996	4064	3810	3675	3417	3487	3520	3798	3935	4105	3944	3739
3664	3632	3703	3748	3902	3887	3942	3914	3846	3908	3730	3811	3836	3916	3791	3830	3847	4011	3971	3896	3647	3567	3781	3768	3914	3833	3731	3651	3565	3728	3971	3832	3774	3773	3623	3702	3837	3966	4188	3999	3919	3701	3437	3483	3525	3688	3893	4122	3997	3918
3810	3813	3655	3820	3895	3986	3942	3994	3930	3874	3848	3814	3999	3899	3788	3824	3830	4108	3989	3884	3807	3631	3731	3786	3783	3844	3650	3554	3568	3552	3963	3938	4025	3577	3626	3548	3748	4046	4312	4055	3753	3704	3514	3380	3618	3728	3792	4029	4106	4138
3868	3632	3693	3891	3859	3933	4172	3986	3898	3971	3840	3811	3864	3978	4054	3871	3757	3937	3948	3912	3764	3566	3635	3817	3847	3855	3702	3582	3548	3674	4047	4025	3867	3754	3611	3563	3720	4047	4254	4126	4094	3725	3507	3485	3421	3737	3872	4026	4174	3898
3873	3652	3771	3869	3916	3876	3995	3954	3950	3900	3824	3787	3766	4016	3921	3961	3971	3999	3979	3853	3748	3643	3604	3664	3934	3957	3842	3683	3714	3686	3950	4088	4059	3909	3658	3692	3731	3957	4043	4176	4054	3724	3543	3443	3372	3568	3828	3953	4144	4077
3848	3701	3684	3873	3871	3978	4010	3972	3907	3943	3856	3855	3891	3954	3998	3901	4010	3907	4003	3880	3808	3713	3720	3778	3855	3999	3956	3861	3840	3664	3916	4103	4068	3904	3726	3625	3596	3898	3939	4132	4089	3859	3723	3511	3322	3533	3728	3848	3931	4021
3806	3767	3737	3947	3937	3918	3926	3945	3941	3982	3857	3867	3836	4084	4118	3852	4029	3863	4008	3969	3913	3751	3617	3802	3966	3961	3954	3879	3759	3706	3985	4058	3904	3936	3794	3584	3660	3685	3916	4130	3969	3873	3696	3505	3565	3590	3680	3737	3971	4050
3986	3690	3833	3856	3985	3998	3968	3945	3910	3840	3959	3774	3909	3938	3912	3919	3867	3927	3818	3942	3839	3736	3744	3746	3902	4047	3940	3841	3872	3701	3847	4049	4123	4025	3832	3762	3579	3705	3856	3851	4072	3890	3799	3497	3450	3464	3513	3682	3903	3888
3820	3825	3832	3934	4000	3918	3885	3883	3819	3840	3976	3724	3912	3886	4037	3950	3874	3821	3688	3891	3756	3713	3626	3689	3814	3855	3979	3924	3780	3780	3929	4002	3982	3989	3926	3711	3655	3480	3717	3822	3898	4030	3969	3675	3532	3431	3540	3757	3868	3836
3860	3832	3695	3879	4104	4002	3882	3887	3832	3907	3860	3783	3740	3829	3942	4025	3821	3753	3759	3764	3785	3821	3689	3721	3760	3805	3921	3940	3756	3751	3860	3958	3855	3797	3794	3613	3591	3517	3700	3675	3792	4030	3884	3998	3601	3569	3452	3546	3682	3885
3843	3745	3735	4040	3861	3889	3988	3744	3853	3795	3785	3590	3791	3796	3947	4022	3896	3709	3654	3806	3920	3766	3693	3587	3758	3819	3861	3956	3871	3759	3700	3701	3822	3795	3876	3807	3638	3527	3596	3658	3865	3884	4068	3903	3730	3519	3466	3339	3705	3757
3801	3705	3784	3822	3949	3924	3879	3920	3904	3730	3762	3766	3883	3835	3859	3822	3892	3539	3802	3764	3858	3924	3931	3753	3705	3736	3908	3899	4002	3768	3620	3682	3809	3879	3804	3773	3786	3573	3581	3623	3868	3871	3979	4042	3901	3627	3623	3506	3549	3610
3882	3852	3810	3810	3983	3911	3792	4007	3894	3895	3878	3763	3834	3825	3963	3781	3802	3861	3742	3866	4015	3952	3890	3909	3652	3853	3884	4026	4050	3836	3665	3716	3738	3727	3834	3790	3768	3707	3745	3453	3799	3760	3850	3970	3942	3803	3603	3548	3472	3681
3800	3835	3787	3963	3879	3869	3976	3860	3800	3821	3790	3786	3810	3782	3696	3872	3838	3858	3760	3817	3759	3898	3925	3770	3741	3829	3905	4001	4046	3879	3707	3582	3618	3685	3889	3927	3952	3642	3816	3583	3671	3760	3921	3951	3991	3867	3788	3573	3570	3632
3814	3705	3836	3894	3838	3867	3871	3925	3815	3762	3788	3853	3792	3777	3893	3990	3998	4006	3874	3705	3838	3885	3799	3824	3871	3954	3922	3964	3970	3889	3824	3560	3516	3623	3777	3961	3985	3800	3676	3727	3699	3786	3779	4113	4023	4128	3823	3706	3623	3549
3877	3754	3800	3633	3877	3796	3837	3893	3746	3751	3743	3803	3899	3915	3846	3850	4007	3913	3852	3753	3743	3742	3842	3789	3912	4055	3891	3906	4028	3981	3864	3637	3573	3617	3834	4131	4034	3939	3703	3560	3530	3644	3745	3927	3998	3868	3828	3856	3644	3507
3803	3699	3714	3820	3861	3904	3847	3864	3883	3812	3745	3927	3995	3992	3920	3977	3925	4038	4115	3861	3812	3877	4011	3894	4046	3977	3964	3837	4011	3977	3873	3647	3687	3620	3701	3904	3973	3890	3847	3628	3589	3756	3677	3737	3975	3990	4024	3794	3720	3661
3791	3733	3838	3879	3939	3926	3982	3946	3897	3888	3887	3757	3960	3876	3846	4001	3946	4007	4059	3958	3877	3904	4078	4037	4207	4068	3893	3785	3837	3933	3841	3811	3690	3682	3576	3885	3930	3939	3858	3819	3580	3589	3554	3710	3982	3936	3953	3918	3845	3841
3886	3756	4000	3852	3885	3971	3842	3908	3798	3959	3751	3835	3887	3839	3773	3790	3890	4068	4109	3921	3937	3808	3969	4012	3999	3934	3769	3818	3735	3818	3789	3855	3845	3721	3758	3910	3881	3991	3946	3771	3739	3496	3562	3678	3731	3879	3840	3869	3889	3785
3861	3847	3809	4036	3937	3912	3790	3791	3948	3788	3778	3714	3862	3866	3788	3759	3840	3910	3859	3922	3847	3696	3817	3811	3915	3822	3847	3681	3702	3718	3786	3800	3875	3815	3708	3773	3828	3959	3871	3881	3779	3631	3666	3526	3614	3738	3726	3881	3930	3922
3855	3858	3902	3911	3939	3849	3861	3786	3832	3773	3892	3651	3803	3747	3880	3762	3746	3752	3916	3890	3795	3847	3822	3722	3818	3812	3709	3655	3568	3658	3711	3777	3852	3773	3739	3746	3749	3868	3886	3841	3818	3616	3716	3680	3591	3690	3666	3747	3901	3881
3886	3923	3805	3830	3862	3918	3676	3751	3895	3882	3759	3760	3747	3778	3802	3719	3706	3745	3819	3897	3793	3646	3686	3732	3762	3873	3794	3742	3747	3563	3800	3850	3904	3931	3697	3844	3594	3731	3762	3786	3788	3759	3834	3699	3528	3504	3786	3674	3748	3766
3944	3901	3770	3804	3826	3778	3842	3830	3819	3952	3679	3653	3803	3751	3858	3790	3903	3775	3853	3789	3830	3703	3787	3706	3887	3969	3830	3761	3693	3743	3694	3802	3804	3808	3801	3673	3765	3555	3647	3719	3763	3731	3891	3792	3726	3637	3561	3729	3752	3800
3854	3838	3906	4018	3950	3898	3887	3879	3820	3890	3886	3932	3803	3778	3844	3885	3735	3763	3816	3929	3840	3882	3846	3780	3800	3863	3920	3868	3820	3846	3790	3848	3871	4036	4025	3923	3673	3631	3554	3664	3685	3657	3830	3924	3826	3681	3611	3720	3742	3701
3954	3923	3844	3879	3902	3983	4096	3815	3767	3838	3860	3773	3783	3831	3885	3801	3786	3730	3680	3681	3863	3896	3845	3843	3813	3776	3838	3799	3932	3809	3849	3921	3877	3824	4014	3973	3838	3725	3630	3615	3676	3730	3761	3821	3889	3770	3674	3763	3857	3621
3983	3936	3871	3916	3845	4007	3812	3905	3716	3758	3901	3725	3729	3575	3731	3835	3758	3609	3702	3614	3743	3777	3836	3915	3711	3826	3777	3829	3914	3896	3909	3817	3885	3948	4015	3913	3892	3860	3729	3613	3587	3656	3773	3902	3850	3928	3839	3748	3675	3668
3934	3830	3811	3842	3796	3772	3770	3537	3729	3663	3659	3702	3654	3605	3720	3692	3666	3718	3570	3650	3734	3792	4014	3943	3843	3666	3780	3721	3783	3881	3790	3750	3789	3767	3775	3826	3922	3857	3771	3758	3695	3663	3901	3868	4045	4025	3977	3741	3739	3666
3836	3691	3634	3667	3646	3586	3641	3612	3584	3574	3569	3763	3842	3734	3754	3652	3673	3737	3871	3754	3685	3746	3930	3786	3884	3762	3833	3794	3688	3750	3809	3795	3687	3720	3735	3841	3818	3766	3862	3762	3769	3791	3759	3976	3944	3848	3858	3916	3750	3751
3690	3683	3493	3522	3677	3583	3567	3510	3661	3582	3612	3819	3783	3796	3726	3712	3749	3757	3798	3833	3848	3976	3883	4021	3938	3843	3751	3794	3784	3820	3658	3801	3796	3600	3652	3684	3727	3828	3823	3804	3886	3824	3890	3848	3985	3931	3962	3830	3828	3928
3676	3544	3569	3567	3511	3726	3596	3673	3713	3639	3673	3723	3782	3891	3878	3738	3720	3859	3844	3890	3892	3733	3802	3934	3929	3909	3822	3795	3777	3861	3877	3924	3779	3724	3608	3808	3702	3601	3806	3873	3865	3877	3792	3933	3849	3784	3807	3787	3744	3806
3621	3721	3533	3598	3751	3561	3823	3678	3767	3666	3722	3839	3779	3856	3843	3809	3767	3824	3851	3873	3834	3892	3740	3883	3929	3762	3976	3809	3881	3753	3860	3938	3873	3850	3814	3698	3672	3783	3826	3898	3896	3799	3848	3804	3731	3758	3668	3734	3899	3757
3710	3679	3649	3707	3735	3730	3691	3789	3801	3801	3839	3760	3682	3867	3779	3701	3677	3772	3692	3862	3715	3658	3623	3649	3681	3665	3832	3823	3839	3961	3835	3975	3965	3981	3839	3756	3720	3741	3722	3749	3862	3905	3891	3646	3717	3547	3707	3606	3717	3763
3892	3683	3768	3646	3795	3808	3683	3745	3779	3781	3713	3736	3724	3630	3664	3718	3719	3706	3835	3699	3706	3658	3669	3673	3536	3668	3826	3725	3802	3738	3682	3737	3861	3870	3838	3848	3914	3820	3716	3980	3767	3934	3869	3745	3664	3456	3462	3650	3820	3767
3925	3717	3652	3587	3668	3688	3718	3771	3806	3742	3738	3673	3490	3551	3648	3744	3773	3724	3648	3709	3810	3582	3610	3551	3470	3527	3755	3688	3742	3706	3711	3714	3693	3722	3837	3804	3879	3860	3857	3854	3824	3872	3909	3785	3715	3691	3671	3572	3585	3759
3836	3627	3508	3628	3613	3717	3753	3674	3678	3835	3703	3797	3726	3673	3656	3654	3770	3891	3881	3674	3761	3674	3616	3664	3611	3702	3749	3759	3736	3782	3661	3621	3625	3624	3751	3873	3897	3840	3980	3913	3803	3835	3920	3860	3713	3771	3706	3597	3649	3742
3633	3575	3588	3487	3626	3868	3755	3868	3812	3944	3791	3862	3759	3711	3846	3945	3927	3988	3941	3762	3729	3653	3815	3713	3845	3736	3714	3857	3946	3818	3785	3686	3553	3601	3685	3706	3711	3863	4008	3979	3698	3906	3752	3856	3960	3908	3833	3863	3701	3690
3602	3497	3590	3605	3640	3767	3789	4037	3895	3994	3944	3832	3744	3791	3890	4052	3886	3907	3882	3870	3857	3721	3715	3829	3753	3902	3906	3936	3856	3936	3840	3738	3701	3652	3699	3737	3883	3649	3767	3816	3910	3893	3850	3902	3894	3964	4047	3925	3855	3783
3627	3562	3650	3756	3811	3918	3888	4042	3885	3968	3716	3758	3693	3938	3893	3828	3846	3997	3897	3857	3863	3799	3898	3918	4024	4100	3985	4065	3876	3947	3907	3766	3825	3879	3882	3839	3839	3801	3826	3779	3717	3622	3818	3684	3893	3891	4068	3941	4045	3818
3581	3680	3791	3896	3993	3920	3874	3897	3833	3888	3601	3671	3787	3752	3717	3795	3803	3791	3826	3764	3793	3819	3862	3857	3842	4002	3888	3902	3940	3887	3882	3949	3906	3886	3713	3705	3810	3874	3977	3797	3868	3703	3616	3686	3778	3861	3839	3810	3975	3903
3860	3806	3873	3973	4038	4021	3887	3826	3855	3641	3583	3801	3678	3637	3768	3678	3650	3647	3633	3791	3786	3667	3755	3717	3801	3885	3802	3857	3835	3843	3807	3937	3954	3970	3993	4136	3826	3766	3797	3902	3719	3769	3685	3584	3563	3814	3737	3829	3836	3889
4006	3897	3949	3943	4132	3977	3905	3842	3753	3722	3736	3591	3628	3660	3621	3680	3663	3669	3614	3632	3667	3637	3731	3631	3876	3794	3860	3782	3753	3726	3646	3855	3801	3948	4083	3980	3939	4034	3906	3859	3890	3710	3886	3820	3584	3577	3647	3740	3695	3764
3948	3908	4065	3941	3888	3759	3689	3729	3551	3741	3592	3507	3665	3628	3537	3660	3641	3665	3557	3595	3617	3626	3579	3671	3730	3701	3792	3749	3723	3652	3551	3663	3726	3782	3899	3937	3894	3933	3969	3916	3857	3832	3818	3820	3877	3711	3673	3628	3611	3796
3893	3996	3934	3783	3850	3709	3734	3580	3599	3575	3713	3677	3726	3657	3690	3743	3775	3798	3706	3682	3716	3836	3812	3752	3756	3668	3582	3660	3671	3539	3563	3575	3551	3752	3896	3759	4082	3936	4032	3894	3997	4047	3934	3820	3833	3895	3799	3652	3776	3716
4017	3784	3892	3781	3792	3722	3706	3750	3747	3749	3734	3816	3738	3804	3766	3799	4006	3787	3856	3895	3743	3680	3865	3782	3835	3788	3742	3688	3713	3720	3729	3774	3780	3729	3712	3723	3748	3891	3865	3836	3977	3985	3876	3948	3911	3855	3775	3843	3551	3795
4004	3665	3809	3764	3692	3768	3871	3923	3784	3832	3931	3901	3840	3906	3981	4004	3869	3992	4038	3812	3800	3812	3789	3977	3996	3942	3873	3732	3815	3889	3878	3887	3847	3803	3825	3721	3702	3929	3735	3803	3907	4045	4081	4006	3992	3837	3868	3907	3764	3710
3847	3654	3885	3686	3746	3842	3786	4018	3914	3975	3991	4016	3897	4031	3953	4015	4004	3974	3954	3856	3807	4003	3972	4109	3973	4061	4044	3866	3912	3919	3920	3885	3939	3892	3817	3885	3836	3763	3670	3829	3836	3921	3968	4013	3980	3945	3833	3758	3908	3790
4051	3836	3877	3849	4020	3922	3879	4122	4043	4007	3858	4026	4037	3973	3948	3916	4008	4009	3885	3931	3922	3894	4001	4036	3869	3808	3968	3925	3994	3906	3942	3987	3933	3983	3838	3898	3796	3673	3770	3787	3849	3789	3817	3913	4091	4068	3918	3860	3832	3936
3983	3961	3871	3980	3944	3992	3986	4125	3978	4040	3982	4003	3903	3858	3896	4044	3869	3878	3666	3845	3789	3876	3926	3725	3899	3924	3932	3900	4005	4002	4096	4121	4019	4027	4110	3783	3705	3712	3785	3691	3789	3909	3680	3862	3806	4051	3971	3857	3935	4046
3886	4033	4002	3916	4094	4043	4064	3941	4006	3977	3856	3860	3847	3944	3809	3749	3682	3775	3773	3724	3771	3608	3715	3832	3901	3721	3900	4038	4063	4002	4109	4038	4052	4089	3916	4016	3854	3789	3897	3850	3709	3648	3601	3629	3513	3810	4011	3884	3945	4022
4086	3973	3931	4110	4015	3930	4001	4074	3896	3939	3823	3733	3734	3740	3734	3627	3531	3600	3703	3576	3668	3570	3655	3718	3531	3861	3685	3900	3905	4016	3921	3938	4047	4161	3910	4032	3974	3899	3921	3797	3727	3799	3536	3530	3513	3656	3826	4003	3970	4050
4224	3993	3998	3934	3983	3957	3923	3765	3778	3660	3766	3795	3572	3723	3660	3524	3562	3800	3713	3594	3459	3494	3538	3625	3708	3822	3801	3733	3735	3861	3808	3880	3920	3886	3958	3922	3976	4106	3997	3929	3891	3761	3739	3634	3607	3691	3731	3884	4038	3922
4077	4005	3955	3796	3939	3703	3765	3711	3635	3797	3728	3758	3653	3684	3714	3568	3596	3612	3609	3554	3616	3578	3715	3673	3673	3705	3519	3521	3649	3612	3580	3755	3736	3846	3890	3888	3914	3955	4060	4159	3922	3849	3844	3676	3721	3717	3721	3883	3909	4043
3963	4032	3769	3845	3825	3723	3748	3727	3669	3831	3710	3764	3716	3699	3748	3663	3826	3835	3793	3707	3563	3685	3805	3760	3677	3710	3729	3560	3504	3515	3645	3654	3749	3777	3580	3804	3786	3932	3971	4097	4149	3945	3944	3819	3882	3909	3657	3829	3848	3894
3848	3879	3807	3731	3743	3668	3826	3749	3648	3755	3754	3764	3840	3841	3790	3845	3888	3905	3747	3895	3756	3897	3959	3831	3726	3714	3783	3659	3561	3631	3585	3613	3608	3702	3653	3685	3782	3789	4019	3919	3977	4033	3998	3920	3928	3813	3836	3799	3746	3889
3834	3789	3568	3827	3685	3676	3732	3720	3776	3844	3982	3881	4006	4008	4003	3975	3974	3966	3947	4048	4027	3990	3896	3974	3844	3908	3797	3660	3733	3698	3653	3657	3636	3587	3624	3650	3651	3844	3817	3898	3858	3945	4004	3979	3943	3950	3935	3839	3844	3820
3803	3754	3672	3722	3767	3738	3913	3878	3828	3942	3969	3955	3886	4034	3979	3951	4104	4077	3994	4068	4014	4249	4105	4091	3985	3863	3870	3796	3751	3806	3764	3906	3620	3578	3547	3512	3586	3702	3827	3739	3797	3925	3932	3855	4116	4063	4036	3816	3700	3737
3852	3737	3701	3817	3844	3862	3813	3819	4001	4016	3955	4023	4020	4028	4037	4032	4160	4134	4028	4095	3984	4140	4169	4173	4069	4012	3810	4035	3889	4018	3810	3860	3683	3639	3600	3521	3522	3465	3600	3719	3753	3765	3900	3856	3965	4166	4128	3886	3751	3995
3859	3879	3895	3862	4058	4069	4059	4102	4016	3947	3963	3946	4100	3941	4147	3969	4188	4187	4023	4101	4027	4145	4150	4115	4213	4000	4043	4013	4033	3944	4065	3884	3999	3773	3708	3569	3448	3478	3539	3610	3603	3804	3780	3929	4096	4137	4123	3973	3865	3860
3961	3838	3952	4003	3959	4017	4203	4082	4171	4143	3900	4116	4113	4030	4047	4217	4118	3984	4056	3938	4231	4058	4096	4108	4082	4045	4052	4076	4003	4061	4078	4064	3978	3846	3833	3715	3576	3572	3582	3628	3655	3705	3745	3919	4020	4124	4103	3967	3960	3787
4040	3843	4028	4063	3984	4061	4214	4085	4060	4023	4040	4110	4156	4016	4007	4058	3923	4080	4069	4101	4042	4104	4090	3965	4095	4022	4025	4118	4087	3975	4010	4057	4031	3996	3790	3747	3739	3632	3593	3565	3621	3600	3771	3718	3883	4102	4102	4077	3986	3941
3925	4121	4105	4186	4159	4133	4026	3977	4012	4203	4103	4198	3998	3955	3883	3969	3931	3904	3910	3957	3833	4089	3954	3859	3834	3889	3831	3991	3967	4005	4033	4099	4073	4063	3891	3822	3920	3725	3736	3704	3897	3544	3702	3701	3690	3942	4084	3986	4006	4010
4031	4085	4066	4145	4082	4065	3996	4024	4032	3995	3907	4009	3950	3868	3908	3724	3752	3819	3797	3815	3759	3901	3776	3792	3752	3802	3954	3884	3919	3985	4066	4137	4029	4028	4055	3918	3840	3900	3890	3747	3900	3851	3724	3576	3733	3806	3792	3919	4037	4114
4112	4224	4094	4220	4155	3976	4011	3939	4008	4028	3951	3983	4068	3814	3743	3784	3695	3696	3660	3719	3725	3610	3779	3722	3692	3729	3789	3900	3806	3805	3922	3963	3950	4055	3977	3912	4055	4033	3950	3831	3836	3772	3740	3525	3628	3735	3805	3865	4103	4215
4074	4268	4063	4113	4019	3856	4070	3928	3917	3814	3793	3742	3896	3739	3609	3511	3618	3722	3592	3480	3538	3539	3553	3640	3469	3654	3561	3654	3653	3884	3923	3847	3946	3875	3925	3972	4056	3940	4083	3960	3924	3720	3726	3677	3528	3641	3684	3861	4033	4132
4283	4074	3996	4043	4026	3803	3907	3949	3855	3802	3719	3661	3696	3666	3760	3466	3522	3623	3566	3505	3540	3617	3640	3677	3554	3450	3551	3649	3658	3655	3737	3848	3763	3833	3812	4081	4200	4100	4173	4009	3739	3881	3570	3590	3609	3519	3561	3784	3921	3916
4269	4210	4109	3864	3910	3825	3864	3944	3812	3722	3782	3542	3642	3715	3497	3433	3552	3575	3578	3443	3428	3449	3481	3448	3556	3559	3560	3521	3544	3580	3639	3731	3612	3831	3906	4020	4099	4194	4172	3972	3981	3863	3738	3820	3600	3673	3594	3728	3913	3894
4112	3914	3983	3722	3903	3913	3775	3768	3626	3628	3732	3609	3626	3488	3664	3622	3545	3602	3773	3511	3474	3546	3498	3553	3577	3628	3567	3626	3712	3626	3654	3697	3763	3621	3805	4031	4158	4130	4127	4060	3917	3841	3759	3640	3643	3510	3551	3726	3906	3871
4002	3799	3874	3841	3843	3751	3724	3635	3743	3663	3586	3631	3697	3563	3611	3637	3497	3733	3653	3733	3615	3661	3639	3752	3605	3568	3650	3612	3562	3662	3604	3618	3620	3663	3778	3925	4204	4071	3984	3915	3893	3950	4018	3750	3776	3511	3546	3713	3803	3872
4034	3938	3791	3851	3730	3665	3645	3626	3724	3554	3374	3533	3567	3542	3750	3706	3579	3732	3677	3758	3751	3606	3516	3522	3740	3752	3656	3624	3507	3636	3509	3675	3650	3714	3862	3806	4001	4063	4041	3912	4140	4171	3831	3875	3751	3708	3631	3711	3679	3782
3972	3876	3624	3774	3643	3764	3567	3524	3580	3599	3551	3606	3731	3751	3741	3744	3855	3766	3846	3895	3889	3751	3719	3626	3593	3492	3590	3686	3512	3506	3535	3492	3715	3677	3730	3799	3815	3744	4016	4181	4037	3943	3884	3834	3888	3843	3674	3659	3634	3695
3895	3833	3737	3648	3695	3517	3573	3437	3583	3589	3645	3627	3602	3838	3783	3865	3828	3783	3833	3765	3789	3823	3797	3683	3664	3629	3483	3596	3482	3552	3460	3382	3531	3663	3635	3704	3733	3933	3826	4083	4016	4084	4054	3772	3952	3693	3688	3430	3540	3648
4001	3855	3722	3664	3581	3506	3583	3619	3571	3668	3642	3644	3695	3897	3816	3744	3905	3861	3825	3802	3818	3813	3868	3818	3674	3753	3682	3667	3656	3447	3554	3443	3524	3552	3565	3682	3764	3740	3936	3877	3916	4018	3987	4027	3955	3788	3638	3629	3484	3720
4003	3712	3520	3757	3625	3571	3684	3619	3613	3622	3867	3708	3770	3833	3796	3945	3802	3899	4027	3901	3865	3779	3836	3924	3774	3807	3749	3782	3753	3495	3521	3669	3609	3656	3667	3621	3693	3683	3773	3887	3901	3953	4082	4026	4001	3768	3562	3682	3638	3638
3927	3747	3694	3586	3673	3594	3490	3628	3680	3704	3933	3752	3782	3955	3958	3944	3871	3920	3942	3959	4042	3932	3860	3881	3814	3813	3839	3716	3682	3585	3579	3667	3631	3591	3622	3656	3569	3780	3693	3833	3928	3966	3967	3903	4038	3788	3832	3515	3460	3589
3786	3701	3672	3532	3608	3602	3610	3624	3818	3838	3789	3964	3943	3982	4014	4053	3975	3771	3871	3905	3878	4040	4054	3928	3760	3856	3643	3762	3732	3720	3691	3655	3544	3607	3527	3465	3589	3593	3687	3791	3898	3909	4241	4090	4087	4017	3818	3589	3597	3563
3786	3511	3536	3467	3671	3567	3624	3601	3713	3868	3742	3836	3925	4142	4053	3989	4059	3946	3932	3995	4007	4074	4142	3977	3980	3844	3915	3733	3674	3597	3619	3545	3488	3611	3488	3534	3675	3614	3654	3968	3944	4017	3991	4157	4152	4078	3719	3688	3512	3490
3680	3565	3583	3599	3690	3598	3698	3746	3656	3914	3976	3935	4068	4000	4139	4088	4047	4017	4059	4046	4021	4014	3956	4072	4036	4013	3876	3786	3833	3728	3613	3709	3534	3619	3570	3642	3605	3548	3648	3766	3910	3984	4096	4196	4061	3710	3675	3645	3539	3372
3705	3512	3523	3621	3638	3806	3706	3767	3697	3870	4044	4007	4010	4046	4110	3939	4003	3992	4129	4109	3997	4093	4070	4027	3972	3863	3806	3936	3733	3731	3798	3644	3634	3680	3517	3485	3538	3545	3641	3825	3898	3972	4147	3982	3904	3791	3887	3676	3550	3571
3705	3637	3570	3674	3646	3595	3615	3787	3867	3976	3993	3976	4019	4051	4049	4027	3873	3891	3989	4110	4205	4115	4092	4013	3855	3927	3676	3784	3705	3751	3757	3749	3658	3485	3566	3447	3644	3551	3606	3700	3952	3931	3902	3919	4121	4039	3956	3736	3607	3662
3612	3677	3679	3566	3710	3556	3768	3789	3950	4180	3957	3843	4040	4035	3916	3999	4117	4109	4077	4145	4197	3975	4044	4160	4161	3898	3906	3872	3836	3653	3705	3758	3643	3646	3623	3547	3615	3711	3755	3727	3764	3716	3939	4104	3961	4012	3865	3770	3627	3554
3805	3739	3774	3672	3668	3786	3744	3885	3810	3892	3929	4012	4070	4011	4216	4061	4026	4103	4116	4303	4169	4098	3990	4059	4041	4038	3966	3974	4045	3973	3865	3808	3829	3682	3594	3566	3545	3576	3644	3576	3869	3866	3951	4135	4141	4083	3955	3642	3571	3483
3719	3774	3506	3631	3765	3743	3764	3707	3954	3993	3930	4135	4045	4055	4130	3996	4180	4242	4057	4222	4100	4197	3926	4086	3978	3889	4055	4004	3939	3874	3784	3720	3753	3731	3581	3494	3530	3557	3680	3744	3723	3940	3988	4081	4218	4085	3884	3681	3651	3504
3713	3601	3644	3702	3707	3709	3741	3773	3876	3787	4086	3915	4056	4120	4243	4065	4034	4006	4369	4268	4128	4207	4038	4135	4036	4019	3926	3965	3950	3903	3714	3849	3840	3708	3648	3521	3532	3552	3753	3850	3924	4001	4089	4161	4011	3950	3768	3701	3667	3513
3737	3647	3612	3624	3538	3677	3685	3883	3809	3921	3919	4021	3961	3960	4184	4124	4118	4135	4186	4177	4219	4028	4106	4048	3883	3955	3999	4011	4049	3946	3832	3838	3697	3661	3501	3535	3609	3547	3700	3878	3850	4057	4056	3967	4040	4051	4005	3734	3690	3452
3742	3560	3680	3545	3675	3656	3914	3866	3879	4139	3930	4069	3995	4086	4032	4119	4013	4118	4059	4151	4011	4104	4176	4125	4123	3928	3903	3789	3939	3840	3805	3609	3741	3736	3613	3564	3715	3744	3708	4014	4029	3928	3969	4061	4026	3981	3853	3782	3697	3690
3834	3722	3709	3638	3587	3750	3704	3872	3863	4012	3988	4061	3985	4036	3977	4122	4068	3992	4149	4023	4023	4095	4068	4033	3907	3877	3956	3861	3930	3929	3835	3682	3726	3525	3629	3650	3666	3731	3768	3758	3900	3954	4115	4224	4084	3993	3865	3849	3670	3596
3769	3608	3557	3640	3568	3663	3753	3757	3959	3892	4000	3969	3942	3950	3992	4000	4050	4093	4038	4169	4117	4012	4164	3899	4005	3904	3898	3892	3791	3753	3727	3679	3516	3569	3607	3641	3697	3811	3767	3648	3929	3945	4039	4015	3972	4205	3902	3754	3503	3376
3805	3667	3832	3662	3735	3625	3789	3893	3765	3913	4005	3853	4108	4114	3951	3957	4052	4088	4090	4044	4057	4084	3948	4061	4130	3939	3901	3697	3987	3716	3733	3685	3630	3656	3763	3642	3587	3710	3739	3857	3982	4022	4191	4310	3991	3940	3738	3756	3589	3493
3897	3936	3667	3578	3425	3646	3612	3642	3825	3933	3825	3823	3910	3978	4032	4117	4016	4066	4100	4134	4168	3980	3953	3964	3940	3905	3998	3851	3883	3755	3825	3770	3612	3551	3669	3556	3516	3691	3801	3940	4098	4076	4116	4132	3978	3964	3788	3638	3538	3733
3893	3846	3648	3661	3577	3564	3732	3731	3849	3840	3710	3880	3904	4002	3831	3873	3878	4240	3960	4092	4153	3909	3897	4024	4126	3991	3883	3808	3711	3606	3752	3662	3662	3675	3644	3621	3556	3885	3947	3836	3977	4044	4106	4017	4001	3841	3681	3560	3727	3536
3953	3903	3734	3739	3674	3766	3775	3707	3694	3865	3767	3804	3880	4020	3938	3983	4016	4036	3966	4078	4007	3963	3774	3843	3888	3932	3884	3655	3609	3693	3616	3883	3661	3525	3637	3648	3787	3880	3952	4011	4108	4093	4026	4007	3834	3916	3849	3812	3655	3722
4029	3877	3834	3614	3705	3569	3627	3709	3493	3588	3627	3740	3928	4006	3926	3997	3956	4071	4032	3856	3765	3876	3893	3910	3748	3807	3784	3732	3702	3711	3674	3656	3600	3581	3696	3742	3764	3978	4100	4038	4013	4068	4038	4025	3978	3930	3774	3654	3768	3786
4086	3969	3779	3587	3638	3764	3726	3719	3560	3656	3529	3771	3791	3699	3929	3934	3896	3983	3965	3804	3800	3837	3859	3922	3821	3762	3732	3966	3719	3650	3820	3645	3615	3691	3705	3843	3907	3930	4036	3957	4195	4138	4157	4056	3892	3961	3789	3621	3637	3703
4108	3881	3923	3674	3892	3884	3802	3751	3629	3616	3713	3785	3679	3862	3905	3729	3790	3720	3664	3769	3874	3908	3715	3746	3822	3890	3708	3668	3723	3634	3590	3751	3657	3720	3880	4020	3952	4127	4194	4033	4118	4063	4027	3972	3946	3789	3709	3788	3714	3719
4161	4237	4034	3951	3828	3741	3676	3686	3750	3554	3605	3604	3680	3902	3780	3942	3745	3652	3584	3708	3787	3850	3818	3694	3803	3924	3704	3644	3758	3718	3581	3652	3699	3834	3834	3903	4089	4226	4044	4086	4224	4167	4110	4099	3816	3615	3640	3711	3735	3873
4325	4230	4119	3861	3832	3632	3664	3710	3838	3701	3649	3589	3593	3640	3691	3621	3673	3849	3797	3670	3480	3582	3702	3762	3704	3651	3937	3656	3598	3712	3824	3723	3819	3827	3854	4127	3947	4097	4128	4267	4099	4041	4003	3899	3693	3752	3530	3600	3814	3884
4117	4183	4030	3988	3935	4015	3836	4004	3904	3947	3849	3781	3778	3604	3482	3533	3655	3657	3714	3815	3587	3599	3676	3844	3838	3754	3601	3912	3571	3614	3714	3753	3682	3843	3861	3906	4093	4225	4213	4164	4189	3933	3931	3772	3681	3666	3612	3684	3765	3988
4212	4092	4067	4310	4147	4130	4074	4034	4063	3940	3859	3847	3758	3651	3668	3665	3602	3661	3608	3794	3790	3679	3573	3692	3865	3756	3697	3681	3765	3759	3731	3926	3803	3876	3951	3873	4243	4219	4285	4086	4026	3871	3810	3560	3673	3622	3680	3790	3865	4173
4428	4246	4393	4188	4119	4003	4163	3860	3973	3873	3616	3763	3753	3723	3913	3819	3778	3738	3631	3547	3729	3914	3815	3692	3662	3753	3742	3648	3866	3898	3894	3797	4013	3965	4132	4205	4320	4345	4187	4213	3982	3839	3604	3591	3627	3687	3783	3999	4052	4023
4448	4237	4258	4100	4064	3847	4010	3743	3764	3784	3665	3624	3665	3560	3747	3792	3969	3998	3832	3679	3619	3796	3939	3854	3758	3756	3848	3782	3863	4027	3883	3849	4108	4003	4123	4240	4404	4378	4004	4116	3799	3824	3626	3659	3729	3669	3854	3844	4064	4071
4390	4188	3975	4077	4002	4104	4104	4106	4071	3890	3803	3825	3695	3714	3751	3847	3909	3950	3939	3775	3700	3621	3932	3881	3755	3634	3894	4134	3862	4093	4110	3936	4126	4228	4325	4188	4401	4176	4097	3906	3692	3725	3673	3711	3782	3766	3871	3941	4050	4027
3993	4104	3937	4191	4188	4260	4417	4187	4175	4204	4045	4013	4170	3853	3746	3843	3758	3854	3892	3980	3907	3756	3735	3885	3842	3855	3910	4072	4057	3954	4118	4199	4175	4282	4151	4284	4296	3945	4023	3868	3799	3747	3726	3879	3924	3829	3849	4072	4137	4154
3942	3979	4152	4231	4431	4343	4456	4430	4338	4413	4221	4081	4161	4077	4103	3892	3811	3791	3863	4000	4015	3874	3823	3956	4183	4116	4017	4152	4189	3835	4105	4420	4152	4233	4227	4038	4085	3730	3862	3843	3723	3781	3678	3812	3902	3879	4017	3920	4230	4027
3937	4017	4158	4387	4339	4291	4331	4363	4405	4505	4228	4275	4232	4241	4246	4093	3878	3725	3868	4038	4157	4106	3993	3925	4171	4307	3984	4035	4225	4087	4009	4260	4171	4143	4325	4020	3876	3840	3691	3723	3619	3717	3802	3933	3954	3888	3994	4188	4022	4141
4015	4024	4152	4288	4162	4080	4162	4091	4122	4346	4242	4260	4413	4310	4390	4270	4066	3871	3849	3900	4184	4314	4273	4104	4181	4345	4169	3999	4172	4197	4042	4199	4241	4045	4146	3816	3743	3773	3663	3770	3793	3781	3811	3932	3812	3994	4060	4059	4141	4083
3940	4026	3942	4022	4097	4090	3883	3777	3878	4013	4071	4157	4228	4162	4378	4469	4337	4215	4061	3893	4056	4194	4529	4218	4146	4336	4227	3913	4115	4160	4121	3998	4059	3781	3833	3897	3614	3806	3630	3807	3623	3857	3896	3919	4034	4059	4118	4113	4100	3981
4099	4003	3925	3753	3714	3749	3858	3837	3919	3906	3863	4033	3913	4043	4292	4359	4400	4453	4217	3782	3942	4138	4416	4175	4097	4150	4274	4226	3946	4058	4111	3705	4142	3807	3609	3813	3621	3876	3653	3769	3680	3839	3818	3963	3994	4117	4281	4197	3955	3827
4183	3946	3805	3522	3672	3551	3763	3820	3695	3846	3673	3932	3775	3954	4018	4281	4340	4438	4278	3949	3768	4060	4276	4290	4010	4009	4272	4050	3860	3945	3975	3707	3936	3681	3647	3837	3550	3857	3742	3716	3800	3773	3812	4064	4101	4127	4151	3954	3948	3768
4240	3844	3698	3678	3538	3613	3711	3640	3647	3773	3713	3715	3865	3662	3895	4046	4169	4262	4206	3858	3768	3885	4297	4231	3931	3900	4042	3917	3770	3807	3835	3555	3689	3648	3553	3763	3726	3905	3902	3822	3881	3785	3961	4059	4205	4046	4151	4131	3777	3721
4075	3865	3619	3680	3557	3705	3646	3683	3598	3818	3601	3797	3693	3695	3841	3891	3924	4224	4018	3928	3697	3807	3974	3953	3828	3776	3843	4199	3705	3738	3697	3478	3527	3805	3671	3815	3919	3893	3970	3927	3996	4110	4198	4018	4109	4122	4047	3893	3704	3708
4161	3868	3625	3616	3616	3727	3746	3781	3685	3651	3678	3556	3610	3484	3754	3734	3996	3975	3774	3740	3629	3668	3811	3792	3736	3649	3739	4039	3573	3688	3734	3542	3650	3776	3626	3971	3822	3760	3983	3945	4026	4106	4155	4164	4007	3984	3904	3807	3637	3846
4213	3914	3798	3731	3714	3850	3737	3736	3873	3774	3719	3643	3527	3498	3562	3667	3729	3686	3769	3678	3628	3561	3717	3796	3764	3579	3808	3925	3617	3650	3755	3596	3598	3814	3908	3963	3990	3954	4114	3933	3990	3965	4131	3975	3911	3829	3728	3722	3651	3863
4190	3919	3883	3864	3928	3908	3824	3771	3788	3788	3859	3504	3512	3390	3557	3518	3662	3780	3675	3766	3553	3552	3691	3819	3765	3693	3691	3857	3653	3658	3753	3675	3749	4046	3918	4110	4028	4051	4111	4023	4152	3918	3839	3942	3888	3669	3636	3730	3869	3975
4216	4098	3852	3906	4044	3895	4020	3910	3720	3959	3656	3598	3594	3561	3550	3635	3687	3781	3961	3711	3591	3555	3825	3821	3673	3557	3886	3982	3710	3663	4029	3932	3970	4231	3901	4175	4111	3934	3964	4054	3980	4010	4001	3833	3820	3783	3803	3922	4036	4186
4288	4108	3966	4047	3920	3978	4005	4045	3892	3777	3647	3628	3630	3678	3715	3747	3808	4050	4117	3762	3677	3509	3784	3948	3818	3684	3837	4071	3690	3938	4110	4037	4160	4251	3999	4040	3906	3938	3915	3941	3880	3786	3831	3697	3757	3800	3813	4062	4031	4243
4414	4004	3949	3940	3982	3861	4005	3808	3830	3857	3869	3624	3731	3644	3804	3738	4057	4198	4148	3844	3628	3776	4057	4063	3951	3798	4074	3990	3874	4152	4200	4061	4187	4202	3911	3967	3791	3830	3811	3863	3761	3809	3683	3716	3792	3838	3917	3999	4143	4117
4201	4105	3895	3700	3711	3810	3822	3923	3832	3689	3722	3859	3962	3860	3843	4001	4230	4154	4073	3841	3597	3831	4166	4101	3942	3964	4069	4060	3926	3998	4177	3992	4076	3978	3746	3976	3663	3856	3876	3845	3764	3674	3722	3597	3954	4004	3997	4186	4093	4112
4072	4049	3825	3752	3636	3690	3788	3798	3883	3810	3769	3860	3913	4024	3955	4057	4209	4121	4064	3848	3817	4069	4365	4153	4001	4206	3967	3916	3934	4115	4123	3835	3982	3772	3686	3746	3705	3890	3716	3753	3744	3724	3808	3930	3854	4182	3985	4236	4138	3967
4175	4103	3916	3678	3672	3751	3761	3715	3798	3699	3732	3785	3938	4073	4019	4162	4149	4207	3917	3888	3840	4091	4216	4018	3916	4005	3849	3741	3818	3927	3754	3774	3770	3757	3610	3872	3813	3844	3814	3941	3788	3735	3891	3944	4010	4022	4170	4021	4115	3844
3975	3987	4134	3927	3823	3815	3926	3961	3694	3697	3784	3913	3930	3963	4090	4109	4106	3862	3704	3714	3881	4000	4065	3789	3788	4020	3771	3650	3805	3937	3802	3506	3797	3640	3791	3792	3888	3857	3806	3778	3761	3722	3914	4041	3942	4090	4040	4132	3896	3754
3962	4007	4181	3954	4011	3930	3962	3924	3876	3820	3834	4101	3903	4011	3998	3861	3833	3733	3598	3677	3872	3916	3784	3610	3848	3870	3605	3601	3876	3918	3469	3626	3660	3568	3891	3741	4016	4040	3982	3927	3901	3934	3716	4024	4035	4103	4065	3771	3733	3800
4005	3897	4078	3976	4063	4203	4199	3857	3991	3888	4078	3908	3920	3832	3855	3641	3607	3648	3839	3656	3819	3825	3688	3678	3840	3774	3591	3849	3819	3707	3690	3628	3570	3514	3953	3845	4043	3929	3971	3999	3918	3961	3916	3897	4051	3871	3942	3807	3873	3869
4044	3871	3926	4055	4125	4191	4137	3948	4020	4033	4010	3937	3751	3679	3753	3677	3722	3709	3902	3769	3826	3687	3546	3710	3986	3698	3662	3979	3851	3707	3877	3837	3728	3875	3895	3969	4105	3929	4069	3948	3968	3961	4005	3832	3891	3853	3724	3767	4018	3971
4213	3832	3841	3919	3916	3999	4066	3991	3986	4006	3939	3724	3587	3633	3648	3712	3748	3755	3839	3730	3585	3658	3769	3926	3774	3708	3911	3961	3975	3864	3918	3921	3918	4131	3944	4131	4117	4117	3933	3788	4014	3916	3902	3844	3919	3831	3804	3821	3864	3968
4350	3988	4104	3962	3891	3974	4041	3840	3902	3829	3876	3748	3838	3910	3914	4000	3954	3837	3952	3723	3796	3958	4052	3795	3685	3921	4175	4070	4119	3998	3982	3844	3979	4074	4050	4254	4077	4077	3902	3905	3874	3850	3955	3959	3861	3896	3950	3945	4060	4021
4002	4124	4096	4060	3973	4038	4024	3979	3948	4026	3964	3841	4029	4101	4150	4128	3984	4008	3929	3740	3983	4122	4167	3914	3876	4049	4178	4054	4051	3959	4052	3895	3991	3983	4027	3926	3840	3827	3820	3700	3658	3768	4034	4006	4070	3993	3959	3973	4026	4012
3861	3788	3883	4003	4092	4160	4040	4189	4022	4234	4233	4118	4196	4107	4155	4062	3925	3880	3790	4096	4118	3925	4018	3894	3902	4063	3929	4094	4028	3872	3775	3818	4015	3763	3900	3776	3693	3616	3654	3825	3899	3986	4038	4022	4017	3757	3957	3846	3947	3953
3807	3867	3769	3852	3896	3922	3965	3995	4091	4130	4037	3961	3815	4057	4013	3827	3900	3711	3894	4020	4014	3873	3669	3894	3908	3920	3911	3966	3782	3713	3923	3877	3841	3956	3929	3775	3899	3758	3895	3854	3985	3954	4099	3926	3864	3797	3866	3674	3876	3941
4159	3795	3795	3834	3801	3815	3764	3786	3778	3847	3600	3817	3692	3809	3940	3818	3951	3914	3991	3974	3751	3732	3877	3738	3823	3924	3954	4064	3734	3695	3807	3713	3846	3827	3863	3738	3754	3727	3859	3924	4010	4010	4240	3722	3888	3836	3749	3852	3690	4018
4201	4199	3979	3957	3800	3813	3805	3879	3876	3815	3757	3780	3829	3998	4041	3958	3853	3843	3749	3814	3709	3840	3763	3681	3766	3919	3970	3918	3778	3711	3790	3835	3844	3808	3823	3677	3772	4015	4003	4039	4016	4140	3955	3775	3762	3772	3780	3867	3912	4158
4144	4144	4070	4174	4090	4001	4042	3931	4159	4055	3952	3869	4009	3914	3847	3839	3803	3702	3826	3930	3870	3843	3569	3679	3893	3926	3861	3715	3664	3736	3796	3877	4074	3845	4037	3879	3887	3977	4008	4143	4069	4061	3876	3675	3663	3542	3778	3944	4044	4180
4041	3832	4090	3999	3992	4070	4075	4200	4068	4208	4001	3914	3897	3910	4042	3847	3812	3988	3947	3789	3864	3741	3768	3837	3784	3935	3921	3793	3806	3789	3915	3999	4118	3869	3913	3872	3890	4066	4126	4083	3916	3886	3791	3664	3804	3736	3963	4016	3941	4118
3976	3917	3913	4061	3993	3867	4093	3868	3921	4117	3954	3911	3879	3986	4077	4077	3936	3958	4029	3931	3841	3766	3911	3980	3982	4054	3925	3902	3933	3948	4118	3976	4128	3856	3936	3870	3873	4032	3977	4043	4045	3909	3856	3822	3830	3868	3994	4132	4187	4144
3955	3805	4067	3942	4099	3996	3909	3986	4086	4018	4067	4059	4100	4200	4025	4227	4110	3938	3926	3955	3873	3848	3818	3875	3939	4268	4073	4007	3960	4005	3884	4030	4004	3967	3791	3859	3730	3863	3984	3964	4056	3878	3786	3922	3824	3881	4019	4222	4208	4279
3894	3864	3855	3816	3823	3874	3919	4067	4011	4038	3994	4066	4087	4042	3988	3878	3999	3968	4048	3941	3752	3829	3884	3992	3921	3922	3811	3905	3815	3747	3839	3903	3697	3738	3614	3732	3740	4018	3855	4092	3919	3786	3805	3917	3927	3893	4044	4059	4127	3939
4147	3934	3914	3796	3829	3878	3930	4034	3956	3887	3865	3831	3944	3852	3738	3893	3989	3827	3899	3910	3692	3758	3950	3917	3959	3800	3788	3602	3659	3838	3913	4072	3935	3855	3800	3688	3870	4129	4037	4166	4041	3834	3968	3865	3799	3794	3924	4010	4091	3879
4011	4031	4077	4153	4018	4123	4050	3992	3912	3885	3914	3735	3950	3730	3862	3801	3796	3953	4039	3880	3835	3738	3862	3823	3833	3817	3869	3813	3855	3818	3978	3929	4034	4064	3915	4028	4108	4204	4220	4292	4056	4211	3896	3982	3980	4007	4035	4003	4058	3981
4109	4004	4124	4001	3987	4064	4000	3856	3970	3750	3915	3998	4024	3878	3911	3989	4004	4019	3943	4025	3722	3830	3811	3873	3890	3954	3887	3856	3863	3948	4092	4064	3978	3937	3989	3999	4048	4221	4209	4319	3994	3953	3853	3937	3988	4000	3976	4038	4189	4102
4054	4049	4129	3931	3955	3890	4086	3948	3974	3918	4113	4113	4059	4085	3944	4017	4024	4005	3904	3890	3755	3883	3814	3858	3956	3980	3837	3760	3932	3992	3983	4045	3957	3875	3956	3852	3983	4024	4140	3929	3959	3813	3753	3666	3841	3934	3952	3993	4062	4036
4023	4022	3999	3849	3796	3913	4061	3994	3995	4116	4054	4004	4106	3995	3923	3916	3884	3978	3926	3808	3900	4011	3973	4067	4087	4012	4055	3970	4002	3981	4016	3948	3876	3837	3809	3920	3807	4024	3834	3865	3903	3656	3585	3931	3836	3821	4046	3945	3952	3893
3925	3846	3843	3971	3943	3852	4104	3982	3925	3905	3919	3931	3936	3964	3913	3907	3887	4061	3949	3925	3953	3986	4125	3969	3973	4001	3946	3929	3987	3965	3958	4109	3954	3739	3862	3735	3952	4148	3982	3992	4023	3808	4009	3989	3936	4032	4067	4106	3968	3845
3995	4012	3934	3885	3948	3872	3883	3967	3777	3818	3823	3925	3910	3761	3965	3875	3830	4214	4218	4137	4072	4093	4103	4019	3853	3976	3799	3986	3939	4045	3953	3898	3863	3659	3794	3861	3843	4026	3901	4029	4025	3852	4010	3867	3998	4056	4075	3934	4010	3909
4239	4146	4189	3940	3952	3810	3872	3818	3870	3815	3841	4087	3893	4012	3993	3882	4102	4024	4137	4046	3906	3853	3850	3954	3963	3701	3727	3731	3811	3924	3906	3755	3829	3643	3790	3834	3969	4084	4028	3968	3957	3784	3808	3772	3846	3929	3884	4032	3900	3860
4289	4158	4117	3836	3767	3849	3936	3912	4035	4032	3971	4098	4038	4044	3970	3835	4064	3957	4059	3788	3738	3719	3872	3813	3796	3843	3762	3809	3851	3974	3871	3882	3831	3845	3766	3809	3839	4040	4062	3952	3871	3828	3719	3813	3828	3948	3854	4000	3948	3816
4239	4099	4125	3989	3850	3905	4058	4086	4018	4066	4182	4140	3878	3984	3851	3897	3928	3931	3878	3866	3784	3944	4025	3953	3980	4036	3873	4003	3982	3969	3983	4072	3961	3908	3874	3958	3994	4101	4077	4021	3842	3873	3858	3837	4022	4098	4001	4006	4025	4071
4103	3968	3847	3801	3927	3911	3925	4124	3834	3934	4012	4092	3924	3923	3945	3917	3996	4195	4139	4142	4040	3971	4069	4187	4085	3909	4013	3957	4011	4043	4067	4112	4031	3788	3824	3761	3904	4043	3955	4019	3977	4012	3937	4018	4113	4318	4245	4225	4008	3912
3890	3888	3783	3877	3889	3925	3956	3910	3901	3802	3932	4103	4076	3989	3934	3947	4073	4148	4208	4135	3958	3952	4030	3875	3719	3796	3855	3761	3997	3899	3957	3793	3752	3682	3734	3689	3877	4007	4016	3897	3887	3939	3899	3980	4245	4207	4201	4135	4009	3985
4004	4053	3995	4000	4023	3921	3882	3823	4031	3794	3942	3913	4103	4123	3971	4015	4034	4019	3911	3775	3674	3673	3770	3720	3822	3623	3617	3760	3772	3849	3798	3832	3759	3712	3808	3820	3860	4015	3926	3925	3913	3939	3808	3934	4007	3974	3996	3895	3933	3885
4027	4197	4165	3934	3965	3833	3886	3856	3914	4022	3998	4099	4089	4109	3988	3805	3826	3902	3818	3789	3724	3711	3805	3913	3878	3770	3753	3801	3974	3971	3968	4057	3948	4002	3839	4020	4159	3920	3978	3976	3881	3964	3860	3934	4098	4054	4022	4011	4014	3906
4195	4092	3921	3917	3784	3874	4036	4125	4038	3917	3998	4067	4061	3992	3759	3854	3797	3852	3872	3941	3779	3938	4067	4077	4181	4144	3924	3967	4117	4082	4067	4036	4008	3989	3943	4003	3986	4076	3945	4076	3894	3896	3979	4061	4030	4069	4139	4047	3964	3973
3985	3962	3833	3720	3851	4008	4008	4115	4098	3939	3969	4014	4071	3762	3822	3911	3900	3890	4011	4061	4171	4229	4127	4230	4108	3970	3785	3953	3950	4047	4080	3865	3863	3811	3756	3856	3988	4040	4027	3912	3970	3906	3984	4014	4107	4170	4152	4215	4153	3968
3811	3899	3723	3841	3881	3892	3974	4137	3949	3785	3810	4009	3890	3850	3754	3821	3873	4046	4101	4040	4119	4115	3913	4154	3929	3787	3844	3786	3719	3822	3842	3767	3993	3737	3783	3818	3885	4065	3974	3953	3860	3964	3880	3988	4052	4158	4125	4177	4016	3986
3814	3830	3785	3989	4008	3905	3932	3927	3746	3724	3684	3714	3760	3746	3888	3810	4021	4073	4067	3917	3661	3757	3761	3945	3853	3765	3799	3736	3740	3896	3878	3949	3995	4017	3926	4027	4104	4024	4123	4021	3962	3908	3985	3908	4129	4297	4175	4088	4066	4052
3741	3966	4049	4047	3998	3918	3848	3885	3764	3772	3647	3816	3812	3946	4026	3818	3843	3935	3861	3747	3595	3767	3842	3954	3863	3936	3923	3852	4009	4103	4168	4171	4100	4177	4132	4147	4270	4255	4154	4053	4087	3973	3826	4067	4142	4180	4300	4043	4048	4067
4099	4094	3961	3976	3829	3719	3825	3731	3778	3864	3727	3884	3963	3968	4010	3940	3911	3795	3768	3709	3683	3700	3900	3994	4084	4136	4073	4033	4121	4148	4268	4305	4256	4008	4179	4020	4100	4128	4097	4021	3868	3944	3763	3862	4033	4124	4212	4178	4071	4175
4058	3883	3791	3768	3716	3813	3811	3923	3872	3841	3892	3853	4103	4100	3841	3806	3654	3823	3833	3903	3922	3953	4096	4125	4081	4067	4113	3914	4049	4019	4122	4137	4032	4019	3874	3809	3860	3985	3929	3983	3893	3889	3798	3767	3803	4093	4141	4120	4085	4195
3945	3782	3699	3718	3875	3957	3928	4002	3900	3972	3996	3948	4028	3969	3846	3641	3664	3856	3974	4080	3971	3980	4003	4179	3927	4015	3872	3891	3849	3747	3883	3852	3840	3688	3736	3679	3767	3860	4018	3880	3926	3761	3760	3735	3818	3873	4044	4060	4085	4102
3850	3745	3785	3975	3879	3918	3935	4009	3900	3712	3732	3806	3824	3810	3717	3704	3790	3915	3948	3934	4027	3923	3732	3965	3859	3976	3776	3699	3728	3636	3770	3822	3787	3779	3809	3863	3926	3976	3993	3998	4005	3778	3775	3705	3840	3942	3982	3991	4060	4020
3791	3811	4006	4133	4052	4052	3920	3799	3742	3640	3499	3478	3760	3775	3841	3897	3962	3948	4041	3991	3841	3735	3824	3856	3830	3870	3845	3799	3724	3725	3840	4000	4080	4036	3984	3914	4101	4052	4116	4010	3996	3960	3705	3692	3845	3908	3916	3997	3994	3992
4129	3992	4121	4053	4162	3840	3825	3635	3686	3584	3651	3750	3901	4134	3979	4069	3903	3999	3878	3808	3749	3654	3684	3746	3871	3966	3976	3955	3965	4031	3987	4087	4032	4091	3894	3946	4028	3991	4085	4059	4112	4121	3913	3801	3789	3916	3979	4155	4082	4043
4211	4104	3950	3797	3735	3685	3554	3697	3717	3807	3839	3898	4123	4123	4115	4023	3908	3741	3810	3791	3787	3752	3786	3913	4022	4067	4069	3987	3885	4028	3969	4054	4055	3837	3971	3803	3811	3929	3821	3864	3916	3978	3937	3868	3865	3896	3972	4032	4185	4298
4240	3930	3726	3530	3648	3632	3679	3858	3864	3998	4023	3846	4023	4011	3913	3899	3524	3549	3665	3923	3742	3919	3838	3881	3967	3966	3849	3833	3838	3663	3787	3814	3750	3749	3692	3639	3592	3750	3831	3855	3931	3937	3965	3841	3836	3801	3899	4054	4163	4088
3958	3806	3594	3589	3664	3791	3889	4017	4010	4014	3986	3763	3740	3729	3593	3708	3559	3711	3777	3899	3992	3856	3767	3757	3762	3817	3782	3800	3638	3538	3626	3583	3781	3737	3701	3713	3647	3706	3789	3842	3969	3952	3899	3856	3779	3749	3883	3797	3823	4066
3820	3720	3642	3835	4027	4091	4022	4088	3995	3978	3786	3609	3654	3606	3559	3682	3734	3854	3930	4072	4095	3861	3923	3879	3770	3744	3709	3726	3537	3626	3619	3725	3849	3986	3986	3864	3934	3959	3884	4102	4013	4152	3983	3949	3880	3887	3939	3917	4043	4052
3768	3630	3893	4004	4069	4090	4010	3988	3826	3750	3656	3711	3594	3714	3851	3956	3975	4112	4066	4141	4020	3904	3812	3591	3663	3697	3649	3748	3720	3639	3784	3769	3957	4013	4189	4088	3930	3993	4033	4144	4179	4293	4143	4043	4054	3985	3960	3913	3935	4210
3993	3792	3905	3941	4009	4054	3967	3725	3623	3709	3809	3821	3847	3956	4093	4291	4263	4102	3945	3948	3860	3782	3640	3622	3595	3677	3722	3790	3702	3670	3723	3807	3866	4058	4074	4032	3893	3868	3925	3961	4081	4050	4199	4063	4047	3966	3794	3924	3938	4134
4094	4215	4017	3984	3881	3665	3743	3622	3722	3713	3918	4011	4056	4222	4180	4144	4048	3786	3735	3705	3619	3585	3529	3514	3497	3761	3693	3793	3928	3903	3782	3743	3854	4044	3932	3939	3889	3841	3779	3830	3949	4076	3983	4074	3983	3848	3769	3865	3987	3990
4171	4045	3884	3734	3657	3834	3729	3755	3794	3980	4181	4093	4188	4043	4031	3947	3720	3635	3523	3557	3467	3593	3668	3672	3751	3747	3901	4056	3906	3867	3771	3763	3824	3849	3918	3814	3780	3766	3781	3748	3721	3993	3934	3960	3919	3979	3871	3815	3862	3857
4089	3917	3892	3750	3813	3915	4022	3886	3979	4118	4246	4264	4281	3927	3765	3702	3590	3538	3557	3550	3677	3817	3960	3999	3943	3955	4024	3942	3998	3995	3877	3856	3759	3822	3797	3930	3952	3766	3752	3747	3762	3892	4082	4109	3974	4037	3896	3928	3855	3760
3974	3682	3814	3844	3813	4063	4152	3999	4131	4156	4065	4093	3923	3667	3590	3527	3558	3730	3715	3837	3961	4122	4121	4044	4056	3841	3900	3970	3984	3876	3852	3828	3785	3797	3959	3996	3998	3975	3893	4016	3960	3983	3982	4171	4150	4109	3973	3957	3795	3774
3860	3593	3828	3990	3963	4233	4177	3898	3932	3797	3921	3905	3748	3636	3591	3652	4014	3947	3967	4145	4229	4081	4218	3994	4006	3787	3684	3769	3887	3917	3793	3836	3835	3847	3723	4033	4077	4017	4028	3933	4035	4029	4135	4153	4320	4230	4011	3981	3832	3932
3845	3886	3834	4033	4038	4134	3959	3977	3790	3788	3815	3663	3808	3666	3787	3975	4054	4079	4183	4159	3956	3964	3830	3822	3814	3601	3688	3786	3560	3769	3879	3869	3892	3931	3890	3945	3990	4043	4005	3753	3911	3895	3913	3940	4092	4227	4127	3982	3936	3804
3748	3900	4094	4063	3937	4086	4099	3967	3729	3703	3833	3869	3939	3868	4038	4114	4182	4260	4078	3909	3849	3686	3737	3723	3634	3604	3658	3584	3763	3840	3959	3837	3941	3877	3744	3733	3961	3878	3880	3877	3761	3820	3661	3829	4038	4011	4089	3966	4072	3872
3898	3895	4022	4030	4019	3956	3822	3833	3805	3822	3799	3924	4094	4078	4044	4163	4004	3912	3810	3621	3567	3581	3534	3673	3645	3662	3730	3667	3767	3877	3926	3820	4018	3860	3829	3697	3910	3879	3932	3965	3865	3741	3765	3867	3916	3971	4033	3996	4023	3930
3996	4072	4082	3992	3976	3848	3956	3896	3795	3779	3784	4052	4103	4186	4150	3937	3859	3653	3584	3621	3613	3693	3657	3790	3779	3881	3892	3834	3888	4004	4249	3990	4027	4035	4031	3803	3988	3898	4003	4075	3956	3914	3826	3905	3869	3846	4047	3986	3881	4040
4226	4189	4118	3953	4037	3968	3862	3758	3969	3920	4014	3917	4188	4193	3980	3732	3690	3567	3547	3684	3643	3682	3825	4039	4041	4137	4183	3989	4127	4154	4070	4099	4197	4130	4069	3957	3975	4105	4120	4113	4165	4006	3993	3931	3993	3869	4150	4187	4143	4077
4263	4079	4077	3908	3884	3664	3732	3956	3894	4082	4269	4209	4127	3940	3764	3739	3571	3541	3605	3849	3921	3891	4094	4096	4175	4368	4301	4193	3996	3991	3988	4149	4163	4020	4180	4023	3969	3977	3972	4107	4224	4131	4126	4145	3923	4046	3996	4178	4232	4210
4081	4024	3928	3718	3839	3834	3823	3941	4116	4261	4315	4218	4037	3754	3662	3575	3579	3624	3718	4061	4228	4318	4309	4195	4074	4270	4189	4121	3785	3857	3839	3839	4000	3926	4002	3922	3897	3870	3853	4067	4029	4079	4149	4011	4173	4134	4015	4095	4272	4188
4050	3805	3654	3766	3942	3920	3943	4119	4265	4273	4349	3940	3600	3652	3712	3768	3677	3964	4095	4217	4467	4322	4155	4086	4063	4092	3964	3903	3738	3750	3663	3689	3761	3857	3890	3835	3847	3755	3737	3880	3962	4093	4094	4049	3925	4040	3933	3938	4030	4099
3876	3749	3667	3802	3950	4126	4099	4172	4358	4117	3949	3776	3448	3511	3531	3894	3912	4186	4281	4230	4319	4430	4293	4074	3910	3850	3679	3813	3657	3592	3566	3551	3589	3856	3844	3807	3785	3750	3819	3705	3739	3876	3782	3822	3800	3843	3744	3627	3790	3940
3727	3710	3778	4051	4070	4253	4210	4057	4037	3994	3658	3569	3651	3745	3886	4128	4238	4317	4360	4331	4159	4116	3949	3776	3682	3694	3564	3627	3684	3620	3602	3486	3645	3671	3840	3851	3903	3710	3652	3617	3689	3717	3790	3693	3756	3699	3660	3769	3665	3696
3690	3849	3968	4147	4271	4218	4185	4062	3840	3659	3583	3632	3812	3991	4178	4317	4522	4553	4224	4193	3983	3836	3829	3587	3463	3555	3512	3627	3690	3847	3670	3773	3848	3918	3906	3964	3965	3920	3841	3768	3800	3775	3930	3798	3933	3820	3821	3761	3642	3523
3982	4128	4127	4230	4311	4088	3895	3937	3560	3510	3600	3765	4033	4215	4430	4439	4500	4284	4242	3911	3773	3600	3623	3705	3499	3535	3628	3795	3894	4132	4030	3914	3972	4034	4125	4033	4159	4204	4156	4076	4067	4126	4050	4076	4007	3985	4060	3989	3821	3892
4194	4354	4350	4227	4104	3945	3810	3593	3611	3681	3789	4046	4372	4522	4311	4362	4352	4058	3817	3594	3548	3515	3584	3848	3839	3880	4069	4194	4273	4360	4331	4217	4199	4208	4040	4223	4272	4329	4304	4105	4228	4210	4234	4185	4244	4288	4299	4249	4238	4025
4535	4437	4247	4111	3779	3636	3695	3505	3655	3906	4206	4453	4564	4421	4425	4139	3922	3777	3727	3488	3490	3635	3782	4013	4173	4127	4254	4334	4318	4377	4398	4368	4092	4110	3965	4073	4197	4265	4357	4240	4270	4210	4316	4283	4372	4441	4240	4456	4653	4324
4324	4242	4175	3824	3628	3582	3659	3708	3979	4300	4462	4514	4519	4303	4134	3745	3701	3486	3680	3712	3841	3881	3969	4252	4260	4451	4400	4282	4345	4222	4285	4075	4159	4007	4064	3849	3930	4169	4061	4049	4131	4243	4083	4099	4361	4322	4248	4371	4560	4474
4295	4072	3847	3560	3573	3680	3723	4055	4198	4421	4641	4481	4315	4104	3727	3612	3456	3560	3690	3898	4211	4204	4345	4464	4420	4362	4338	4348	4077	4032	4013	3992	3933	3857	3887	3684	3775	3683	3911	3881	4047	4081	4112	4050	4122	4107	4175	4214	4219	4378
4173	3750	3657	3736	3621	3761	4019	4277	4599	4726	4484	4170	3934	3661	3404	3327	3501	3654	3899	4096	4497	4422	4465	4292	4344	4381	4140	4014	4035	3750	3778	3755	3906	3792	3709	3660	3577	3570	3669	3722	3783	3925	3783	3835	3788	3735	3817	3832	3979	3970
3907	3615	3659	3677	3744	4097	4231	4449	4434	4390	4310	3896	3492	3473	3577	3621	3927	3968	4273	4531	4616	4622	4548	4303	4235	4007	4022	3776	3715	3490	3528	3488	3601	3646	3611	3578	3577	3450	3448	3652	3584	3641	3594	3701	3729	3712	3477	3464	3531	3579
3567	3513	3687	3951	4013	4315	4342	4471	4259	4228	3766	3496	3399	3531	3662	3955	4243	4407	4575	4665	4800	4677	4484	4067	3914	3731	3690	3554	3524	3449	3512	3531	3499	3597	3662	3688	3590	3672	3604	3541	3436	3526	3569	3619	3411	3552	3471	3384	3439	3376
3669	3623	3762	3885	4252	4300	4416	4157	4077	3715	3512	3400	3550	3739	4125	4368	4420	4825	4680	4626	4457	4321	4247	3790	3605	3408	3363	3418	3494	3471	3595	3567	3515	3553	3674	3859	3608	3743	3632	3755	3511	3536	3548	3635	3560	3471	3399	3514	3383	3366
3684	3895	4021	4177	4235	4398	4251	3944	3663	3439	3378	3460	3725	3956	4220	4508	4864	4735	4696	4439	4085	3881	3684	3530	3243	3289	3279	3541	3481	3684	3817	3659	3678	3701	3763	3872	3920	3759	3855	3612	3563	3619	3636	3746	3606	3714	3720	3605	3515	3400
3837	4037	4164	4216	4355	4133	3972	3789	3558	3533	3491	3591	3946	4483	4621	4612	4623	4458	4498	4096	3836	3497	3479	3404	3311	3413	3541	3648	3831	3948	3964	4019	3963	3914	4034	3997	4029	3964	3995	3956	3858	3826	3745	3777	3780	3965	4011	3719	3816	3735
4053	4157	4157	4179	3956	3933	3821	3603	3479	3489	3681	4005	4169	4345	4724	4426	4393	4185	4053	3634	3494	3354	3390	3435	3627	3581	3861	3888	4029	4265	4323	4132	4128	4174	4041	4040	3984	3948	4110	4064	4146	4059	4101	4036	4190	4171	4238	4306	4108	4089
4185	4285	4146	4249	3847	3823	3601	3557	3579	3696	3829	4134	4307	4447	4385	4221	4111	3754	3626	3526	3392	3436	3492	3669	3819	4152	4125	4365	4348	4220	4204	4322	4292	4153	4108	4054	4011	4152	4189	4161	4214	4194	4320	4224	4389	4399	4438	4597	4440	4457
4222	4184	4204	3978	3900	3673	3602	3595	3712	3916	4029	4318	4501	4301	4167	3946	3694	3572	3493	3494	3589	3580	3808	3970	4136	4399	4403	4439	4333	4386	4198	4102	4153	4011	3921	4036	3883	4057	3982	4067	4234	4421	4512	4446	4684	4643	4729	4767	4668	4708
4320	4102	4077	3842	3797	3585	3465	3672	3770	3996	4222	4346	4327	4058	3864	3660	3688	3564	3475	3571	3614	3956	4112	4088	4284	4513	4653	4580	4254	4199	3864	3935	3921	3931	3685	3843	3891	3812	4009	4084	4116	4354	4425	4539	4748	4626	4730	4861	4822	4798
4271	4136	3970	3704	3495	3508	3498	3733	3843	4206	4189	4364	4133	3836	3772	3636	3631	3509	3686	3631	3889	4195	4412	4537	4475	4363	4419	4211	4015	3810	3721	3637	3650	3528	3697	3709	3817	3926	4030	4068	4093	4258	4372	4517	4598	4662	4642	4772	4659	4741
4179	4039	3748	3683	3493	3514	3696	3873	4014	4126	4090	4113	3906	3719	3610	3634	3583	3650	3731	3819	4178	4291	4510	4296	4320	4105	4065	3791	3849	3717	3594	3491	3423	3532	3719	3786	3793	3916	4020	4062	4143	4092	4243	4394	4323	4372	4485	4568	4516	4613
4199	3823	3676	3551	3505	3647	3829	3943	4133	4246	4147	4108	3908	3702	3554	3608	3696	3890	3893	4136	4030	4176	4199	4209	4040	3864	3736	3567	3679	3508	3657	3398	3405	3532	3737	3715	3961	3957	4054	4106	3979	4048	4135	3985	4201	4350	4249	4300	4323	4281
4012	3600	3593	3540	3700	3759	4100	4097	4320	4119	4012	3853	3802	3650	3553	3607	3603	3667	3872	4050	4106	4036	4053	4003	3985	3616	3529	3372	3340	3555	3516	3552	3761	3795	3780	3896	4073	4072	4172	4114	4143	3963	4032	3818	3824	3889	3924	4033	4155	4161
3747	3552	3468	3464	3681	3731	4082	4097	4321	4166	4002	3883	3634	3515	3635	3561	3698	3670	3908	4016	3944	4066	3920	3796	3860	3643	3528	3520	3562	3633	3908	3895	3937	4138	4029	4219	4148	4169	4190	4260	4234	4121	3917	3911	3719	3502	3550	3672	3790	3830
3656	3561	3434	3757	3758	3893	4090	4167	4152	4056	3889	3699	3628	3575	3504	3599	3637	3669	3762	3835	3861	3747	3605	3805	3690	3528	3639	3716	3722	3929	4100	4115	4236	4344	4283	4282	4356	4312	4134	4097	4026	4037	3902	3754	3615	3469	3407	3373	3445	3493
3558	3598	3530	3747	3833	4023	4146	4056	4031	4010	3845	3708	3519	3555	3497	3462	3559	3598	3750	3828	3704	3754	3692	3708	3730	3610	3784	3948	4208	4220	4221	4320	4484	4583	4530	4410	4372	4207	4091	3829	3705	3690	3471	3637	3371	3384	3279	3122	3076	3205
3663	3622	3609	3836	3982	4002	4248	4118	3956	3990	3769	3645	3475	3361	3514	3446	3537	3516	3589	3723	3672	3662	3859	3765	3907	3981	4230	4304	4467	4571	4527	4635	4563	4615	4545	4429	4232	4142	3933	3625	3573	3485	3284	3222	3227	3176	2940	3005	2963	2940
3550	3712	3764	3824	3965	4015	4037	4090	3908	3839	3707	3580	3469	3448	3393	3456	3456	3651	3658	3877	3867	3998	3991	4028	4148	4221	4499	4594	4761	4916	4664	4799	4641	4517	4455	4106	4050	4014	3778	3620	3493	3292	3085	3088	3014	2878	3009	2884	2897	2877
3692	3752	3867	3923	4070	4130	4067	4011	3956	3646	3589	3576	3322	3445	3504	3434	3509	3591	3874	3926	4078	4097	4259	4149	4392	4750	4736	4828	5022	4972	4970	4914	4584	4313	4056	3858	3759	3656	3493	3395	3333	3239	2954	2886	2842	2775	2849	2741	2857	2781
3814	3763	3899	3969	4084	4004	3993	3875	3885	3701	3354	3450	3299	3355	3428	3494	3591	3885	3925	4118	4172	4440	4557	4477	4804	4866	4926	4975	4974	5130	5023	4534	4487	4130	3940	3561	3293	3193	3027	3036	2900	2901	2755	2755	2701	2688	2791	2729	2781	2836
3796	3864	3948	4036	3922	4090	3970	3866	3597	3494	3446	3396	3486	3546	3562	3516	3732	3888	4385	4551	4588	4632	4570	4806	4783	4955	4931	5156	4849	4803	4740	4281	4090	3885	3526	3174	2954	2713	2637	2605	2645	2564	2537	2569	2500	2676	2785	2855	2940	2887
3912	3882	3988	4126	4026	3933	3758	3728	3582	3508	3381	3460	3512	3626	3733	3866	4054	4228	4591	4588	4705	4816	4883	4887	4851	4895	4862	4691	4664	4458	4231	3945	3695	3400	3160	2909	2640	2420	2352	2263	2422	2423	2329	2394	2431	2636	2727	2889	2899	2821
4045	4028	3923	3902	4000	3951	3739	3525	3393	3384	3406	3465	3633	3605	3876	4111	4296	4455	4728	4911	4920	5164	4919	4952	4834	4596	4570	4392	4193	3992	3672	3461	3169	2993	2901	2570	2356	2327	2249	2195	2121	2286	2371	2411	2523	2664	2893	2956	2907	2783
3989	4075	4037	3925	3759	3805	3722	3558	3331	3322	3403	3598	3687	3678	3976	4298	4496	4868	4885	4852	4895	4923	4785	4474	4535	4285	3996	3895	3656	3396	3166	2980	2725	2514	2336	2357	2163	2160	2210	2145	2108	2227	2285	2463	2576	2784	2864	2923	2897	2945
4035	3983	3922	3931	3701	3771	3671	3469	3375	3455	3520	3705	3850	4107	4177	4381	4814	4856	4909	4918	4729	4688	4512	4355	4233	3931	3566	3382	3153	2869	2773	2503	2330	2237	2111	1959	2054	2037	2177	2084	2193	2309	2422	2461	2607	2866	2866	2942	3015	3002
4030	4070	3927	3766	3895	3565	3459	3525	3346	3522	3467	3635	3901	4145	4509	4835	4807	4923	4938	4945	4696	4463	4116	4018	3866	3612	3375	3069	2812	2563	2382	2227	2127	2151	2038	2003	2015	2147	2223	2407	2410	2538	2620	2657	2663	2799	3013	2834	3030	2886
4188	3825	3872	3666	3724	3542	3529	3375	3471	3511	3566	3918	4004	4300	4541	4775	4816	4897	4881	4927	4556	4118	3934	3694	3506	3218	3049	2820	2593	2404	2202	2082	2056	2094	2045	2074	2246	2356	2359	2576	2611	2782	2855	2838	2768	2947	2923	2896	2998	2972
4152	3904	3823	3797	3612	3633	3458	3410	3531	3599	3731	3783	4156	4391	4566	4774	4997	4895	4761	4738	4448	3927	3701	3377	3223	2941	2768	2594	2440	2280	2156	2066	2121	2246	2243	2364	2390	2491	2798	2809	2827	2990	2939	2868	2932	3019	2973	3019	2943	2859
4146	3880	3620	3550	3688	3429	3531	3543	3601	3645	3712	4119	4302	4378	4589	4755	4989	4927	4714	4482	4162	3847	3559	3297	3022	2727	2508	2359	2272	2231	2106	2149	2277	2250	2338	2606	2756	2887	3002	2999	3087	3029	3072	3200	3182	3184	3045	3109	3073	3009
4132	3817	3582	3551	3559	3540	3457	3531	3649	3863	3987	4052	4355	4303	4557	4856	4762	4762	4452	4367	3886	3692	3415	3068	2708	2516	2421	2316	2345	2261	2253	2283	2321	2420	2550	2809	3126	3286	3501	3401	3508	3677	3519	3561	3515	3203	3132	3111	3013	3139
4048	3657	3598	3570	3506	3478	3581	3659	3646	3937	4060	4210	4357	4320	4585	4870	4720	4660	4382	4095	3739	3375	3243	2932	2602	2504	2515	2241	2314	2357	2354	2371	2536	2520	2918	2980	3364	3556	3719	4076	4258	4309	4147	3883	3631	3345	3158	3026	3148	3091
4017	3691	3551	3678	3553	3594	3466	3650	3683	4043	4153	4284	4436	4494	4674	4731	4607	4453	4263	3998	3628	3339	3036	2918	2507	2578	2347	2285	2312	2436	2464	2543	2674	2924	3079	3214	3567	3739	4078	4398	4675	4677	4421	4148	3787	3449	3330	3154	3104	2998
3828	3688	3608	3658	3602	3688	3638	3591	3828	4023	4027	4340	4459	4690	4615	4723	4509	4228	4140	3857	3557	3151	2902	2806	2506	2473	2431	2413	2400	2550	2572	2726	2912	3174	3231	3471	3822	3988	4251	4642	4750	4751	4581	4251	4049	3676	3675	3250	3141	3000
3718	3700	3536	3639	3615	3562	3443	3738	3807	4133	4190	4297	4587	4547	4653	4561	4304	4132	3934	3660	3230	3127	2821	2731	2567	2507	2350	2514	2651	2724	2734	2906	3021	3352	3539	3702	4135	4350	4679	4791	4895	4765	4773	4463	4280	3954	3673	3356	3082	2988
3752	3555	3540	3659	3617	3708	3545	3650	3814	3926	4062	4291	4506	4545	4570	4513	4390	4176	3783	3636	3227	2989	2833	2723	2553	2491	2490	2578	2784	2774	2776	3022	3182	3412	3679	4047	4430	4745	5054	5116	5043	4982	4945	4734	4342	4113	3773	3493	3097	2992
3681	3602	3556	3578	3696	3684	3709	3797	3882	4098	4261	4419	4553	4473	4323	4351	4263	3929	3704	3498	3153	2812	2749	2665	2609	2504	2504	2681	2743	2878	3032	3291	3365	3584	3904	4127	4435	4912	5164	5329	5324	5287	5044	4939	4554	4098	3722	3393	3141	3085
3687	3672	3539	3698	3718	3685	3852	3779	4027	4067	4158	4404	4500	4459	4568	4332	4101	4024	3645	3283	3082	2825	2801	2719	2560	2639	2619	2749	2835	2976	3149	3374	3517	3778	3997	4311	4587	5045	5035	5374	5519	5425	5203	4760	4552	4219	3938	3441	3285	3051
3743	3597	3550	3531	3619	3740	3870	3842	4080	4078	4351	4345	4417	4511	4333	4240	4083	3958	3717	3263	3040	2937	2720	2735	2659	2747	2879	2908	3046	3132	3224	3401	3554	3756	4091	4335	4734	4879	5113	5338	5353	5462	5236	4953	4672	4245	3830	3442	3117	2990
3762	3522	3459	3547	3751	3747	3973	4005	4082	4236	4390	4395	4199	4295	4305	4112	4008	3774	3614	3262	3101	2874	2873	2771	2602	2675	2740	3046	2985	3269	3351	3432	3565	3821	3964	4341	4622	4872	4987	5265	5358	5505	5412	4878	4725	4227	3756	3440	3158	2850
3768	3604	3582	3666	3832	3973	4007	3936	3904	4201	4280	4385	4314	4211	4131	4043	3967	3652	3596	3238	3088	2849	2839	2776	2701	2807	2859	2936	3191	3317	3304	3522	3579	3599	3855	4116	4332	4663	4947	5169	5280	5353	5264	4848	4575	4230	3893	3411	3066	2720
3654	3579	3519	3656	3790	3912	3945	3931	4086	4207	4278	4409	4321	4074	4123	4010	3801	3606	3520	3242	3087	2910	2878	2764	2816	2901	2804	3054	3173	3328	3425	3432	3619	3559	3731	3838	4215	4377	4636	4855	5038	5131	4952	4639	4321	3940	3538	3219	2977	2624
3719	3694	3608	3759	3850	3906	4007	3866	4037	4112	4363	4347	4116	4053	3918	3946	3775	3601	3418	3253	3043	3003	2884	2910	2868	2972	3081	3166	3328	3515	3464	3589	3605	3662	3633	3842	3912	4194	4365	4562	4750	4826	4800	4476	4172	3671	3382	3097	2687	2557
3622	3606	3640	3828	3866	3873	4050	3922	3990	4040	4200	4188	4152	3963	4001	3845	3772	3640	3328	3363	3100	2991	2889	2878	2880	2888	3003	3227	3397	3473	3568	3459	3445	3562	3485	3499	3614	3730	4203	4180	4462	4422	4578	4270	3954	3628	3387	2962	2673	2267
3713	3680	3670	3818	3860	3972	3991	3988	3969	4036	4055	4056	4139	4138	3971	3830	3758	3658	3508	3386	3189	3021	3052	2913	2949	3077	3045	3264	3447	3449	3459	3519	3643	3336	3454	3400	3397	3634	3799	3853	3937	4072	3860	3816	3696	3344	2976	2687	2490	2264
3642	3518	3608	3819	4021	4084	3898	3923	3904	3857	3994	4063	4004	4212	3970	3938	3813	3675	3509	3358	3321	3044	3026	2868	2860	3055	3028	3210	3265	3420	3511	3480	3520	3462	3294	3187	3140	3324	3370	3572	3538	3523	3474	3492	3243	2895	2664	2428	2324	2182
3656	3471	3761	3768	3990	4081	4001	3934	3921	3923	3933	4032	4054	4080	4003	4063	3822	3817	3696	3492	3164	3185	3039	3004	2816	3008	3079	3116	3218	3400	3520	3512	3497	3401	3205	3259	3119	2950	3139	3192	3256	3447	3297	3055	2968	2635	2400	2415	2183	2186
3688	3534	3631	3842	3867	3940	3975	3802	3862	3925	3849	3979	4008	4102	3959	4097	3918	3822	3630	3380	3383	3299	3113	3041	2911	2967	3072	3041	3255	3342	3408	3516	3367	3331	3126	3070	3035	2942	2847	2920	2867	2975	3007	2787	2683	2418	2293	2273	2146	2110
3767	3573	3673	3797	3969	4011	3950	3856	3948	3891	3902	3961	4036	4128	3938	4052	3931	3862	3704	3554	3492	3437	3224	3055	3044	2919	3055	2960	3225	3317	3412	3371	3455	3248	3244	2943	2907	2682	2603	2565	2536	2601	2500	2507	2338	2317	2207	2186	2183	2212
3785	3600	3743	3700	3935	4017	3952	3930	3822	3801	3934	3898	4057	4062	4123	4152	3910	3883	3835	3575	3550	3365	3216	3059	3038	2907	2966	2963	3055	3093	3336	3380	3218	3196	3167	2935	2776	2659	2521	2344	2432	2288	2362	2250	2186	2083	2152	2284	2353	2368
3792	3764	3578	3820	3897	3963	3893	3826	3860	3767	3758	3876	4140	4042	4067	4196	4093	3948	3790	3619	3454	3342	3256	3320	2970	2888	2868	2814	2958	3108	3296	3220	3297	3299	3115	2921	2778	2501	2427	2235	2208	2143	2192	2163	2038	2116	2123	2241	2359	2668
3788	3528	3523	3573	3755	3864	3868	3898	3747	3948	3970	3886	4077	4124	4115	3959	4090	3856	3871	3688	3553	3448	3259	3235	3107	2984	2916	2862	2823	3023	3152	3222	3181	3185	3232	2969	2767	2533	2439	2271	2188	2098	2042	2070	2074	2070	2366	2345	2629	2991
3688	3602	3547	3529	3746	3919	3990	3918	3902	3751	3875	3975	3880	4079	4163	4062	3884	3924	3866	3708	3555	3499	3340	3242	3116	3092	2861	2810	2752	2779	2975	2951	3188	3259	3158	3041	2811	2721	2548	2326	2249	2131	2025	2096	2210	2289	2456	2681	2963	3286
3782	3598	3436	3492	3611	3812	3884	3917	3958	3729	3910	3879	3856	4050	4152	3951	3971	4011	3921	3711	3574	3508	3506	3209	3120	3164	2917	2870	2696	2783	2769	2988	3097	3163	3252	3040	3017	2706	2607	2466	2342	2234	2293	2259	2278	2510	2673	2957	3278	3573
3653	3573	3482	3519	3636	3756	3858	3925	3950	3899	3909	3823	3801	3890	3927	4027	4125	4110	4008	3696	3565	3533	3513	3385	3175	3208	2998	2897	2971	2747	2861	2796	2895	3100	3068	3226	2951	2866	2876	2730	2673	2423	2491	2439	2632	2656	2938	3205	3593	3935
3692	3460	3452	3454	3467	3568	3779	3954	4095	3984	3979	3928	3975	3845	3882	3908	3995	4090	4060	3877	3771	3647	3571	3483	3464	3316	3072	3009	2946	2813	2658	2766	2861	2919	2951	3138	3060	3051	2992	2834	2846	2749	2803	2842	2945	3035	3345	3637	3921	4267
3836	3547	3655	3455	3559	3644	3656	3908	3990	4076	4061	4011	3871	3883	3760	4053	3893	4096	3925	3876	3893	3768	3614	3711	3544	3512	3407	3257	3093	2846	2847	2630	2777	2852	2885	3048	3081	3273	3186	3162	3057	3030	3055	3214	3224	3393	3516	3870	4156	4560
3800	3551	3555	3473	3505	3515	3587	3786	3936	4232	4080	4142	3851	3762	3808	3837	4003	3936	4197	3874	3932	3812	3823	3826	3792	3815	3717	3521	3343	3102	2960	2761	2815	2708	2875	3032	3193	3220	3342	3343	3449	3431	3284	3560	3561	3705	3933	4037	4419	4686
3886	3722	3501	3545	3551	3632	3697	3755	3898	3922	4102	4050	4019	3940	3889	3872	3938	3872	3997	4032	3904	3994	3718	3906	3857	3870	4022	3685	3758	3341	3194	3122	2817	2919	2838	3088	3111	3444	3413	3555	3722	3774	3875	3919	3995	3944	4266	4347	4530	4747
3971	3700	3634	3550	3557	3564	3683	3780	3961	4042	4029	4102	3935	3937	3773	3764	3831	3814	3948	3915	3962	3948	3873	3992	3904	4168	3940	3961	3907	3825	3662	3218	3126	3028	2996	3066	3251	3407	3567	3820	4020	4089	4268	4248	4356	4481	4479	4553	4823	4990
3937	3741	3645	3595	3494	3683	3651	3739	3767	3857	3955	4062	3990	4002	3870	3845	3877	3878	3907	3908	3853	4026	3895	4036	4068	4123	4164	4243	4227	4144	4012	3779	3479	3351	3274	3327	3423	3535	3747	3924	4361	4396	4597	4675	4788	4839	4793	4899	4841	5008
3954	3764	3678	3588	3598	3601	3593	3754	3665	3902	4081	4093	3869	3757	3729	3847	3826	3757	3754	3871	3986	4041	4103	4088	4116	4188	4217	4294	4454	4456	4415	4079	4016	3839	3674	3549	3656	3685	3890	4124	4413	4698	4906	5004	4998	5135	5014	5074	4962	4880
3880	3846	3778	3642	3519	3453	3558	3599	3776	3689	3830	3758	3991	3944	3740	3835	3634	3569	3633	3880	3934	4014	4122	4039	4037	4210	4087	4369	4484	4583	4715	4602	4519	4342	4205	3940	3988	4036	4059	4228	4558	4844	5090	5218	5304	5363	5233	5112	4935	4708
4044	3856	3773	3697	3720	3664	3535	3573	3638	3693	3738	3864	3989	3879	3744	3780	3717	3632	3575	3819	3967	4018	4095	4062	4129	4175	4243	4292	4639	4716	4920	4931	5034	4767	4594	4483	4257	4157	4311	4393	4543	5013	5220	5323	5340	5219	5274	5177	4996	4649
3887	3909	3799	3685	3588	3592	3536	3518	3551	3653	3720	3991	3858	4091	3808	3894	3699	3697	3601	3641	3881	3979	3977	4174	4263	4132	4117	4201	4328	4719	4860	5013	5096	4936	4985	4825	4702	4556	4504	4587	4739	4942	5095	5225	5421	5251	5299	4956	4610	4367
3839	3744	3845	3774	3712	3672	3410	3550	3590	3699	3664	3767	3869	3904	3951	4035	3899	3720	3686	3773	3698	3954	3889	4068	4026	4088	3970	3984	4170	4612	4722	5045	5135	5223	5331	5269	5043	4691	4767	4804	4851	4641	4899	5014	5104	5041	4921	4597	4322	4239
3736	3733	3705	3872	3668	3755	3641	3490	3654	3585	3523	3599	3900	3889	3869	3966	4012	3908	3823	3761	3868	3786	3930	4022	4145	4042	4024	3989	4063	4181	4372	4672	4948	5105	5340	5312	5081	4936	4808	4664	4597	4402	4640	4553	4550	4543	4475	4377	4101	3787
3654	3658	3660	3770	3912	3738	3646	3547	3594	3603	3594	3563	3667	3840	3925	4011	4039	4059	3919	3870	3872	3870	3924	4026	4009	4066	3944	3903	3922	3950	3981	4243	4596	4939	4975	4999	5013	4947	4723	4664	4442	4202	4276	4169	4254	4073	4012	3811	3710	3486
3640	3721	3677	3763	3849	3795	3706	3683	3606	3618	3708	3612	3661	3797	3798	4018	3986	4107	3995	3890	3912	3814	3914	3984	3946	4079	4007	3872	3882	3781	3820	3896	4001	4396	4471	4584	4516	4588	4499	4456	4055	3848	3712	3556	3588	3461	3430	3318	3149	3062
3564	3632	3618	3702	3800	3809	3842	3633	3726	3618	3624	3600	3554	3745	3778	3877	4018	4077	4212	4048	3954	3929	3870	4020	4183	3978	4047	3915	3877	3815	3581	3574	3633	3863	3932	4156	4113	4138	4098	3941	3875	3508	3293	3197	3116	3027	2949	2789	2813	2747
3632	3598	3607	3717	3705	3781	3742	3698	3721	3799	3686	3745	3604	3671	3682	3693	3908	4068	4157	4075	4064	3977	3911	3891	3870	3995	4131	4182	4088	3777	3664	3395	3534	3434	3578	3720	3652	3713	3703	3621	3525	3311	3125	3035	2890	2764	2837	2795	2711	2860
3714	3554	3537	3554	3643	3843	3787	3872	3703	3876	3792	3916	3691	3742	3704	3540	3795	3964	4148	4081	4145	4026	4118	3886	4002	3943	4022	4144	4273	4071	3816	3766	3487	3372	3239	3304	3309	3467	3428	3514	3432	3273	3161	3077	3045	2921	3002	2870	3109	3147
3755	3667	3560	3569	3654	3688	3713	3801	3934	3839	3829	3830	3943	3835	3769	3605	3668	3838	3972	4069	4196	4249	4116	3973	3988	3961	4036	4198	4185	4370	4099	3993	3763	3583	3420	3281	3177	3390	3304	3502	3423	3477	3444	3478	3400	3471	3440	3470	3369	3736
3744	3635	3593	3438	3581	3695	3758	3854	4040	4016	3923	4032	3913	3831	3708	3729	3566	3585	3863	3897	4030	4083	4286	4057	3992	3915	3931	4055	4237	4213	4269	4279	4120	3831	3670	3572	3538	3453	3437	3446	3538	3724	3725	3851	3868	3866	3742	3974	3920	4161
3851	3643	3649	3497	3480	3500	3646	3786	3828	4048	3985	3944	3910	3897	3977	3744	3663	3414	3652	3692	3965	3959	4146	3992	3996	3881	3882	3917	4042	4199	4286	4389	4286	4312	4047	3745	3686	3510	3527	3588	3578	3765	3843	4059	4287	4401	4393	4572	4416	4496
3873	3775	3701	3587	3585	3575	3698	3722	3836	4005	4002	4068	4053	4053	3955	3947	3788	3644	3547	3507	3620	3885	3948	3959	3950	3990	3800	3796	3975	4070	4235	4361	4403	4523	4278	4109	4033	3854	3808	3692	3711	3826	4008	4116	4319	4635	4525	4802	4761	4671
3848	3742	3560	3619	3576	3568	3622	3591	3652	3841	3929	3993	4112	4110	4081	4015	3892	3724	3572	3538	3476	3699	3700	3933	3876	3884	3894	3854	3860	3912	4040	4178	4248	4451	4331	4196	4335	4160	3976	3923	4049	3847	4030	4188	4283	4460	4289	4473	4536	4339
3852	3727	3706	3664	3593	3508	3507	3507	3688	3656	3781	3955	4014	4099	4111	3958	4204	3914	3797	3597	3458	3557	3694	3652	3820	3850	3929	3832	3744	3796	3704	3823	4002	4156	4319	4264	4256	4193	4132	3952	3804	3846	3904	3818	3950	3865	4029	4035	4078	4010
3731	3746	3719	3787	3813	3609	3653	3601	3601	3815	3614	3719	3884	3805	4082	4117	4282	4092	4133	3796	3706	3577	3598	3564	3929	3775	3951	3790	3647	3626	3515	3747	3692	3758	3905	3985	4079	3987	4009	3979	3766	3687	3768	3630	3624	3600	3530	3622	3536	3540
3752	3574	3653	3811	3773	3810	3625	3508	3684	3822	3749	3727	3782	3780	3996	4008	4110	4187	4340	4095	3940	3747	3639	3688	3705	3882	3984	3940	3937	3804	3541	3621	3520	3526	3551	3612	3795	3974	3828	3732	3744	3619	3527	3493	3336	3295	3283	3118	3286	3210
3660	3576	3572	3688	3745	3818	3807	3703	3597	3588	3624	3709	3807	3676	3918	3820	3867	4010	4182	4107	4057	3934	3758	3615	3606	3753	3947	4018	3925	3884	3855	3581	3706	3549	3359	3464	3569	3707	3819	3739	3685	3733	3593	3564	3344	3086	3034	3092	3275	3175
3707	3510	3549	3681	3650	3836	3882	3819	3809	3760	3697	3586	3707	3808	3675	3728	3843	3903	4170	4122	4205	4091	3975	3773	3768	3821	3834	3933	3973	4089	3967	3782	3778	3646	3406	3392	3503	3558	3541	3735	3725	3790	3647	3611	3473	3450	3334	3258	3377	3341
3623	3570	3455	3618	3606	3796	3789	3857	3894	3748	3783	3767	3773	3784	3714	3612	3653	3731	3761	3878	4041	4125	4056	3946	3962	3754	3735	3710	3775	4040	4099	4160	4016	3820	3694	3547	3584	3627	3484	3552	3566	3662	3763	3767	3829	3774	3795	3756	3703	3714
3639	3598	3603	3471	3657	3556	3811	3897	4042	3877	3775	3931	3843	3779	3735	3679	3591	3619	3572	3697	3895	4034	4138	4116	3895	3905	3743	3688	3606	3732	4048	4043	4092	4032	3897	3821	3635	3558	3454	3463	3564	3606	3724	3696	3837	4040	3977	3988	3897	3773
3742	3710	3698	3592	3489	3603	3598	3728	3936	3983	3867	3855	4063	3914	3873	3857	3788	3773	3574	3544	3606	3758	3921	3924	3975	3930	3742	3610	3686	3578	3748	3959	3916	3935	3886	3814	3851	3645	3576	3505	3481	3477	3576	3611	3508	3590	3767	3769	3685	3644
3711	3700	3705	3750	3708	3547	3457	3571	3842	3904	4038	3846	4113	4046	4053	4023	3844	3968	3802	3585	3646	3489	3713	3686	3767	3878	3887	3755	3531	3533	3516	3522	3757	3718	3825	3877	3876	3976	3630	3547	3393	3408	3546	3344	3448	3330	3443	3424	3633	3643
3640	3767	3751	3899	3779	3813	3561	3560	3653	3805	3880	3885	4023	4008	4004	3997	4204	4180	4090	3830	3602	3654	3538	3553	3654	3690	3739	3810	3710	3623	3465	3420	3484	3537	3618	3672	3973	4117	3832	3684	3576	3489	3405	3320	3432	3414	3353	3541	3725	3555
3811	3688	3664	4031	3916	3932	3672	3648	3575	3598	3592	3784	3828	3953	3931	3939	3960	4315	4282	4178	4162	3808	3669	3630	3577	3701	3785	3829	3764	3634	3673	3537	3445	3298	3386	3588	3770	3936	3996	3851	3600	3652	3453	3455	3566	3506	3452	3444	3701	3600
3866	3760	3677	3760	3858	3895	3890	3811	3632	3611	3585	3638	3805	3753	3700	3803	3855	4044	4332	4438	4635	4310	4205	3932	3760	3721	3842	3859	3899	3934	3903	3810	3585	3457	3404	3401	3715	3783	3895	3738	3774	3746	3767	3780	3615	3471	3456	3525	3372	3315
3888	3774	3692	3734	3733	3978	4036	4051	3856	3791	3467	3530	3640	3709	3583	3718	3656	3924	3926	4167	4354	4589	4306	4264	3993	3795	3891	3982	3976	4172	4117	4088	4084	3738	3691	3535	3737	3736	3760	3806	3877	3868	3893	3913	3632	3405	3401	3363	3258	3122
3791	3694	3817	3685	3732	3899	3893	3972	4085	3774	3781	3715	3644	3598	3615	3721	3514	3615	3679	3710	4100	4146	4351	4282	4153	4086	4068	3929	3918	4006	4155	4362	4206	4010	4013	3797	3761	3771	3786	3702	3814	3701	3969	3863	3742	3625	3556	3496	3315	3172
3722	3579	3765	3844	3673	3748	3811	3987	4053	4128	3940	3829	3777	3731	3562	3585	3517	3340	3362	3263	3651	3806	4051	4020	4145	4156	4205	4035	3924	3887	3941	4058	4176	4223	4204	3904	3988	3996	3807	3555	3582	3666	3706	3765	3586	3675	3613	3594	3275	3175
3670	3616	3766	3874	3593	3685	3616	3871	3911	4020	4004	4009	4010	3883	3779	3704	3641	3639	3446	3279	3268	3315	3537	3801	3935	3997	4020	3932	3968	3728	3787	3868	3878	4000	3972	4101	4012	4058	3996	3582	3437	3576	3726	3538	3453	3338	3467	3372	3212	3257
3734	3740	3745	3728	3717	3763	3682	3793	3784	3890	3937	3974	4157	4058	3843	3871	3855	3940	3947	3584	3416	3325	3264	3336	3462	3613	3702	3818	3774	3578	3551	3643	3479	3567	3660	3809	3967	3968	3876	3592	3595	3755	3717	3532	3201	3126	3203	3080	3252	3332
3707	3693	3663	3759	3815	3714	3679	3631	3791	3656	3876	3904	4022	3997	3906	3953	3962	4145	3950	3915	3792	3520	3355	3367	3297	3466	3541	3571	3689	3532	3425	3463	3395	3473	3480	3548	3758	3739	3639	3615	3604	3656	3647	3510	3162	3151	3051	3145	3202	3446
3678	3592	3560	3606	3643	3870	3827	3713	3603	3525	3583	3627	3849	3878	3999	3810	3856	3988	4072	4165	4180	3993	3773	3726	3477	3434	3540	3519	3492	3555	3673	3520	3571	3459	3412	3459	3578	3568	3613	3525	3600	3727	3659	3477	3171	3086	3061	3118	3195	3403
3784	3680	3604	3503	3636	3756	3696	3818	3696	3814	3501	3524	3772	3898	3774	3855	3747	3771	3823	4025	4146	4193	4130	3980	3847	3789	3781	3718	3693	3681	3862	3740	3837	3823	3601	3666	3509	3608	3568	3472	3533	3603	3594	3378	3214	3084	3031	3022	3043	3329
3796	3823	3704	3712	3579	3611	3674	3659	3737	3592	3749	3784	3522	3574	3718	3797	3691	3671	3500	3597	3847	4017	4035	4201	4240	3946	3994	3900	3782	3796	3770	3946	4070	4011	3840	3781	3707	3619	3684	3535	3440	3383	3405	3324	3129	3169	2920	2809	3091	3230
3720	3802	3659	3747	3634	3627	3612	3645	3626	3754	3772	3734	3640	3673	3808	3789	3803	3482	3531	3523	3458	3674	3848	4023	4100	4231	4102	4104	3840	3914	3895	3997	4028	4131	4095	3964	3889	3751	3810	3494	3268	3309	3178	3096	3116	3037	2986	3153	3140	3333
3589	3716	3837	3755	3786	3632	3572	3529	3522	3642	3689	3937	3794	3830	3669	3546	3841	3909	3690	3633	3422	3472	3456	3565	3671	3808	3855	3803	3786	3805	3710	3778	3813	3809	3873	3857	3901	3948	3739	3575	3304	3125	3068	3014	3005	3149	3195	3524	3535	3609
3586	3656	3648	3686	3871	3742	3736	3631	3576	3515	3553	3718	3642	3746	3743	3789	3898	3978	3971	4002	3830	3678	3588	3475	3415	3439	3505	3771	3616	3702	3593	3563	3485	3382	3607	3578	3588	3623	3521	3658	3362	3169	3149	3168	3073	3156	3392	3583	3435	3455
3599	3681	3631	3749	3702	3854	3771	3657	3616	3610	3421	3571	3660	3725	3694	3799	3744	3943	3863	4034	4092	4038	4003	3666	3572	3585	3541	3518	3522	3651	3652	3436	3498	3354	3399	3267	3423	3377	3275	3334	3438	3304	3391	3320	3403	3505	3471	3491	3518	3548
3563	3555	3597	3585	3659	3739	3795	3794	3871	3569	3647	3555	3556	3558	3625	3539	3755	3695	3948	4029	3918	4111	4179	4102	4067	3990	3822	3755	3686	3856	3806	3678	3806	3810	3530	3510	3443	3403	3294	3369	3475	3475	3576	3800	3823	3889	3827	3778	3668	3817
3780	3716	3805	3723	3617	3667	3706	3709	3751	3884	3740	3606	3544	3550	3530	3591	3492	3597	3698	3689	3593	3909	4146	4196	4330	4256	4261	4108	4056	3977	3977	3925	4207	4142	3771	3784	3738	3596	3501	3405	3506	3635	3605	3805	3830	4065	3947	3820	3738	3728
3684	3653	3751	3746	3742	3641	3645	3574	3702	3829	3894	3783	3668	3734	3790	3660	3611	3634	3592	3461	3343	3446	3655	3828	4013	4039	4294	4224	4130	3995	4051	4085	4184	4183	4189	4063	3989	3855	3816	3768	3675	3646	3615	3579	3743	3709	3679	3583	3577	3469
3733	3555	3701	3803	3743	3783	3609	3513	3578	3681	3695	3824	3995	3751	3849	3720	3651	3739	3710	3650	3385	3386	3211	3480	3574	3852	3860	3954	4001	3932	3799	3734	3858	3835	3996	3726	3890	3808	3794	3904	3775	3672	3576	3570	3664	3513	3412	3342	3293	3335
3652	3449	3539	3661	3739	3653	3704	3538	3687	3746	3689	3768	3734	3805	3932	3915	3906	3789	3908	3790	3686	3677	3520	3404	3358	3518	3424	3476	3750	3677	3619	3430	3369	3462	3344	3418	3320	3433	3492	3652	3608	3684	3581	3468	3411	3487	3415	3405	3407	3440
3771	3653	3533	3549	3612	3781	3770	3740	3686	3822	3704	3717	3714	3910	3928	3962	3825	3876	3816	3927	4001	3982	3857	3772	3687	3551	3379	3519	3608	3483	3499	3386	3255	3263	3197	3178	3039	3223	3257	3337	3524	3544	3520	3668	3654	3619	3763	3693	3776	3742
3877	3659	3569	3486	3553	3704	3713	3673	3714	3719	3749	3629	3642	3606	3825	3890	3880	3569	3807	3834	3821	3918	4049	4050	4054	3821	3828	3690	3692	3695	3654	3487	3565	3518	3484	3485	3341	3385	3355	3348	3532	3532	3634	3549	3575	3876	3896	3811	3873	3775
3803	3837	3771	3696	3695	3559	3579	3664	3675	3792	3632	3757	3609	3575	3685	3799	3856	3690	3649	3647	3652	3734	3827	3859	4108	4042	4024	3996	3817	3879	3896	3777	3726	3876	3856	3845	3971	3783	3750	3755	3761	3671	3629	3628	3520	3548	3724	3817	3687	3579
3717	3719	3774	3653	3642	3625	3797	3677	3721	3661	3650	3679	3668	3619	3685	3772	3762	3728	3764	3685	3526	3603	3520	3729	3750	3887	3954	3914	3869	3915	3653	3601	3776	3766	3880	3893	3927	3948	3927	3795	3826	3685	3730	3606	3425	3599	3392	3499	3614	3549
3722	3707	3745	3665	3715	3788	3773	3769	3705	3725	3632	3650	3614	3625	3554	3622	3632	3629	3777	3830	3799	3511	3390	3579	3513	3567	3582	3675	3516	3621	3648	3624	3467	3314	3509	3498	3605	3701	3627	3554	3682	3757	3464	3552	3541	3433	3473	3503	3530	3426
3713	3723	3623	3607	3607	3739	3707	3872	3726	3713	3722	3697	3623	3577	3484	3758	3637	3605	3698	3661	3926	3759	3800	3659	3681	3534	3499	3537	3423	3423	3425	3423	3375	3354	3403	3160	3321	3263	3305	3206	3273	3410	3346	3352	3479	3434	3552	3677	3556	3698
3764	3769	3624	3672	3601	3605	3777	3940	3702	3708	3699	3735	3638	3712	3667	3684	3548	3509	3556	3573	3792	3770	3859	3908	3683	3812	3678	3580	3604	3500	3600	3607	3565	3500	3470	3562	3445	3512	3348	3255	3194	3219	3342	3417	3508	3613	3711	3750	3837	3758
3692	3684	3805	3689	3607	3661	3817	3744	3740	3739	3807	3718	3632	3647	3589	3622	3618	3542	3630	3526	3635	3640	3606	3842	3837	3802	3765	3709	3597	3706	3694	3662	3778	3699	3798	3865	3891	3861	3692	3455	3383	3506	3441	3585	3528	3678	3713	3783	3821	3656
3703	3687	3792	3956	3778	3776	3749	3695	3769	3674	3704	3689	3602	3730	3490	3703	3615	3629	3656	3584	3594	3485	3417	3615	3616	3650	3781	3645	3688	3497	3591	3691	3530	3678	3684	3841	3802	3947	3727	3605	3572	3517	3636	3615	3697	3625	3628	3462	3531	3504
3751	3647	3674	3883	3707	3760	3719	3810	3770	3578	3557	3609	3658	3762	3694	3555	3488	3614	3580	3747	3584	3621	3654	3519	3393	3362	3412	3399	3467	3402	3322	3458	3444	3400	3296	3358	3395	3446	3556	3312	3390	3338	3528	3557	3628	3489	3278	3337	3373	3275
3576	3486	3674	3705	3695	3614	3748	3647	3713	3509	3507	3543	3546	3721	3586	3518	3534	3570	3609	3739	3652	3751	3747	3596	3543	3476	3295	3345	3337	3455	3357	3445	3468	3391	3301	3183	3156	2984	3062	3103	3114	3173	3255	3521	3433	3500	3359	3518	3380	3480
3544	3628	3619	3619	3698	3684	3760	3696	3733	3681	3604	3617	3654	3538	3602	3532	3430	3607	3762	3636	3564	3630	3876	3866	3670	3745	3538	3525	3514	3485	3578	3629	3694	3646	3483	3277	3238	3113	3223	3081	3280	3298	3291	3426	3487	3555	3684	3713	3670	3703
3674	3551	3672	3548	3566	3599	3663	3819	3761	3829	3510	3615	3691	3600	3580	3558	3708	3480	3640	3506	3500	3667	3609	3790	3656	3602	3745	3657	3649	3709	3464	3600	3501	3708	3543	3499	3443	3514	3448	3546	3651	3558	3596	3557	3676	3611	3599	3587	3657	3559
3758	3720	3655	3685	3737	3637	3511	3550	3670	3624	3700	3638	3745	3657	3645	3655	3678	3633	3535	3640	3472	3605	3467	3435	3421	3558	3418	3537	3485	3550	3570	3385	3403	3323	3199	3300	3336	3370	3455	3583	3572	3697	3593	3600	3503	3573	3443	3402	3282	3281
3698	3570	3664	3521	3823	3661	3616	3578	3502	3681	3512	3657	3745	3672	3634	3616	3491	3639	3696	3621	3626	3537	3533	3490	3322	3374	3439	3316	3252	3457	3383	3345	3113	3190	3102	3051	2924	3199	3321	3227	3449	3406	3310	3243	3241	3334	3368	3269	3207	3281
3787	3688	3483	3632	3708	3741	3510	3609	3591	3606	3563	3526	3614	3683	3662	3575	3521	3608	3614	3559	3621	3525	3468	3528	3409	3574	3548	3353	3352	3432	3443	3328	3222	3157	3206	3039	2988	3212	3184	3318	3215	3242	3247	3227	3245	3404	3462	3416	3469	3510
3715	3594	3589	3549	3691	3634	3668	3619	3735	3646	3605	3595	3631	3752	3569	3503	3670	3628	3543	3555	3512	3526	3511	3518	3622	3602	3676	3580	3454	3681	3560	3567	3356	3425	3421	3221	3421	3395	3537	3569	3518	3445	3385	3498	3501	3409	3627	3639	3708	3787
3835	3592	3662	3689	3665	3639	3613	3666	3828	3744	3478	3656	3640	3697	3682	3504	3504	3588	3572	3628	3409	3566	3394	3490	3419	3626	3633	3462	3521	3587	3678	3486	3428	3433	3586	3396	3668	3690	3751	3609	3497	3667	3605	3691	3491	3631	3412	3570	3666	3547
3697	3575	3449	3585	3766	3581	3623	3593	3672	3734	3614	3626	3704	3760	3672	3545	3476	3460	3604	3539	3497	3452	3503	3423	3445	3614	3562	3366	3398	3327	3523	3452	3445	3495	3476	3333	3442	3469	3652	3471	3402	3529	3461	3573	3416	3401	3334	3537	3447	3517
3686	3510	3593	3689	3691	3636	3659	3732	3664	3642	3665	3664	3501	3768	3561	3504	3608	3669	3559	3597	3399	3489	3649	3425	3557	3497	3450	3483	3257	3330	3282	3361	3337	3297	3350	3247	3193	3281	3280	3392	3410	3357	3328	3456	3483	3426	3397	3437	3424	3543
3639	3609	3385	3565	3621	3675	3600	3652	3582	3761	3709	3784	3569	3666	3696	3482	3625	3517	3660	3495	3490	3532	3530	3533	3389	3500	3557	3345	3372	3216	3231	3340	3327	3279	3243	3157	3184	3239	3372	3302	3342	3418	3415	3368	3483	3483	3503	3508	3549	3551
3796	3509	3644	3657	3597	3588	3619	3604	3712	3818	3766	3684	3528	3681	3760	3748	3558	3679	3650	3512	3459	3492	3552	3461	3470	3476	3340	3474	3245	3284	3203	3199	3296	3409	3353	3297	3237	3318	3383	3337	3348	3465	3429	3440	3482	3506	3557	3429	3459	3350
3739	3569	3747	3626	3674	3621	3573	3545	3628	3635	3761	3806	3657	3757	3867	3644	3707	3664	3755	3703	3607	3577	3584	3521	3447	3424	3374	3409	3275	3282	3318	3423	3354	3382	3374	3314	3240	3293	3182	3205	3408	3525	3326	3372	3297	3410	3354	3473	3409	3402
3783	3616	3594	3551	3660	3546	3593	3498	3484	3702	3696	3666	3632	3849	3672	3612	3676	3618	3628	3714	3630	3607	3601	3514	3512	3454	3358	3365	3383	3454	3535	3473	3455	3411	3268	3241	3259	3203	3174	3355	3392	3554	3342	3296	3438	3466	3483	3475	3530	3428
3701	3627	3584	3583	3756	3662	3709	3572	3632	3605	3705	3664	3577	3649	3627	3569	3425	3604	3637	3632	3693	3610	3709	3594	3483	3557	3484	3380	3437	3462	3486	3513	3501	3431	3398	3421	3428	3312	3384	3411	3508	3466	3514	3472	3388	3449	3389	3559	3419	3429
3648	3733	3637	3623	3674	3670	3655	3614	3645	3791	3716	3686	3666	3760	3612	3563	3585	3638	3694	3618	3501	3504	3512	3551	3449	3570	3425	3565	3437	3478	3487	3539	3460	3557	3530	3617	3491	3498	3502	3409	3468	3438	3382	3506	3466	3422	3437	3512	3387	3412
3683	3611	3494	3526	3714	3595	3525	3546	3656	3698	3748	3817	3705	3684	3652	3788	3645	3780	3668	3698	3606	3575	3433	3533	3380	3509	3504	3638	3494	3549	3509	3571	3334	3360	3432	3523	3510	3529	3414	3401	3380	3530	3503	3511	3605	3347	3372	3443	3400	3430
3714	3602	3499	3621	3691	3692	3519	3550	3467	3709	3778	3523	3642	3846	3857	3709	3727	3679	3675	3736	3609	3657	3568	3511	3484	3417	3461	3567	3664	3568	3506	3511	3481	3564	3515	3572	3503	3465	3422	3367	3282	3419	3372	3443	3440	3473	3470	3491	3405	3404
3649	3530	3521	3682	3627	3648	3515	3613	3691	3659	3706	3613	3690	3662	3644	3752	3591	3607	3630	3763	3577	3602	3649	3521	3522	3515	3636	3693	3611	3581	3576	3398	3546	3493	3517	3510	3377	3449	3455	3524	3482	3388	3451	3453	3503	3521	3530	3489	3400	3449
3683	3476	3486	3454	3678	3672	3619	3551	3566	3787	3663	3591	3788	3709	3826	3608	3645	3583	3649	3636	3702	3747	3826	3715	3594	3595	3575	3622	3569	3537	3437	3571	3496	3512	3490	3576	3679	3644	3492	3594	3559	3502	3525	3466	3453	3540	3527	3350	3372	3339
3752	3528	3361	3363	3680	3587	3597	3509	3675	3736	3585	3563	3680	3765	3780	3613	3707	3663	3601	3606	3640	3615	3747	3669	3519	3709	3745	3655	3486	3686	3468	3522	3440	3494	3456	3433	3505	3555	3484	3591	3573	3527	3330	3501	3453	3535	3385	3494	3420	3435
3681	3518	3343	3476	3500	3597	3433	3411	3526	3589	3607	3468	3554	3654	3759	3629	3680	3629	3701	3772	3759	3729	3592	3634	3674	3549	3674	3585	3597	3545	3662	3612	3431	3500	3609	3539	3472	3515	3511	3449	3486	3514	3512	3423	3561	3511	3473	3519	3521	3436
3692	3476	3460	3528	3633	3462	3352	3467	3438	3616	3515	3549	3547	3688	3670	3717	3645	3632	3708	3725	3763	3521	3758	3774	3639	3671	3652	3529	3506	3764	3626	3586	3592	3606	3723	3578	3502	3575	3514	3445	3402	3463	3502	3502	3565	3615	3450	3478	3433	3556
3628	3540	3392	3496	3504	3615	3426	3331	3458	3541	3564	3416	3470	3565	3552	3568	3596	3626	3577	3627	3632	3658	3740	3635	3673	3652	3599	3544	3547	3585	3623	3555	3543	3583	3666	3652	3654	3653	3536	3503	3566	3582	3502	3541	3559	3672	3516	3684	3622	3626
3712	3499	3408	3531	3485	3608	3530	3411	3573	3669	3642	3585	3518	3555	3644	3450	3586	3625	3581	3627	3674	3760	3736	3604	3703	3488	3707	3556	3541	3601	3723	3533	3624	3618	3718	3593	3531	3709	3639	3551	3586	3470	3479	3551	3677	3567	3681	3529	3617	3594
3695	3490	3364	3498	3512	3572	3536	3499	3553	3533	3589	3520	3586	3599	3621	3656	3553	3639	3675	3568	3574	3718	3564	3613	3649	3579	3570	3649	3675	3615	3754	3728	3664	3562	3602	3744	3669	3638	3625	3676	3525	3654	3632	3673	3684	3777	3721	3618	3610	3708
3667	3547	3423	3534	3508	3452	3352	3429	3551	3635	3537	3516	3397	3530	3596	3571	3516	3475	3759	3557	3656	3669	3666	3560	3570	3649	3643	3588	3635	3530	3772	3573	3608	3672	3631	3625	3596	3571	3568	3673	3580	3605	3521	3615	3679	3612	3472	3631	3651	3549
3598	3406	3450	3491	3535	3538	3381	3415	3540	3425	3498	3426	3536	3642	3580	3512	3460	3628	3595	3562	3642	3562	3564	3504	3582	3602	3675	3601	3635	3565	3519	3642	3619	3509	3539	3632	3645	3624	3480	3579	3411	3515	3467	3545	3617	3484	3496	3571	3602	3604
3514	3461	3467	3518	3561	3448	3448	3327	3557	3461	3466	3328	3585	3531	3544	3429	3584	3662	3522	3540	3590	3523	3540	3599	3648	3638	3521	3655	3615	3590	3493	3505	3526	3507	3738	3520	3540	3600	3423	3406	3558	3435	3424	3553	3502	3524	3626	3520	3606	3625
3585	3374	3591	3519	3519	3472	3318	3300	3518	3400	3458	3453	3532	3489	3471	3448	3578	3592	3559	3627	3528	3528	3559	3465	3598	3644	3590	3679	3481	3587	3627	3502	3487	3698	3591	3563	3562	3575	3362	3406	3519	3421	3501	3520	3493	3577	3650	3668	3694	3643
3562	3495	3424	3614	3492	3542	3398	3576	3508	3638	3463	3489	3550	3502	3414	3416	3416	3545	3610	3446	3569	3453	3564	3521	3440	3514	3560	3464	3395	3625	3559	3652	3602	3645	3624	3492	3487	3449	3469	3503	3369	3432	3501	3498	3574	3538	3598	3533	3590	3513
3494	3434	3523	3659	3597	3547	3519	3602	3613	3552	3495	3450	3509	3541	3438	3373	3337	3417	3499	3470	3450	3434	3534	3398	3541	3409	3609	3530	3453	3442	3552	3466	3497	3484	3504	3379	3497	3352	3406	3410	3415	3394	3385	3496	3509	3545	3463	3547	3501	3582
3570	3463	3441	3629	3620	3594	3529	3649	3607	3514	3423	3494	3566	3563	3421	3486	3421	3581	3557	3339	3425	3484	3529	3428	3453	3520	3626	3489	3528	3606	3540	3495	3518	3421	3334	3319	3337	3318	3340	3325	3454	3367	3488	3468	3516	3632	3543	3611	3663	3625
3537	3483	3547	3563	3572	3543	3595	3584	3617	3613	3499	3511	3580	3494	3460	3413	3629	3570	3355	3273	3472	3469	3422	3438	3450	3521	3520	3598	3535	3340	3364	3383	3347	3477	3312	3377	3341	3362	3328	3467	3396	3368	3430	3408	3606	3614	3681	3723	3647	3588
3432	3506	3553	3757	3574	3632	3720	3660	3781	3575	3614	3551	3638	3526	3575	3422	3442	3433	3477	3298	3431	3445	3417	3529	3502	3489	3491	3522	3585	3509	3408	3388	3290	3398	3325	3273	3378	3330	3319	3384	3378	3381	3431	3504	3495	3329	3479	3527	3494	3512
3416	3430	3727	3517	3632	3539	3650	3660	3674	3460	3606	3551	3641	3596	3417	3369	3350	3404	3231	3337	3443	3498	3326	3497	3454	3433	3547	3491	3499	3451	3299	3316	3360	3317	3337	3478	3369	3381	3302	3380	3415	3335	3455	3493	3339	3314	3473	3547	3440	3328
3586	3407	3600	3518	3491	3453	3502	3625	3567	3558	3588	3603	3670	3588	3421	3386	3397	3314	3388	3371	3424	3449	3423	3387	3396	3455	3331	3380	3428	3302	3318	3242	3417	3249	3326	3249	3291	3317	3301	3280	3386	3446	3382	3418	3325	3358	3462	3431	3403	3360
3478	3520	3550	3462	3523	3575	3597	3548	3448	3428	3436	3518	3540	3566	3379	3427	3442	3392	3301	3448	3533	3479	3421	3486	3483	3416	3404	3436	3549	3284	3217	3328	3379	3422	3312	3314	3189	3340	3255	3281	3343	3408	3395	3383	3322	3308	3389	3387	3336	3346
3498	3623	3468	3496	3654	3579	3706	3603	3525	3445	3608	3475	3522	3497	3451	3509	3390	3444	3492	3491	3499	3440	3447	3549	3495	3556	3417	3460	3535	3368	3363	3304	3487	3357	3417	3362	3210	3512	3371	3383	3398	3243	3326	3297	3377	3262	3357	3323	3354	3282
3538	3612	3440	3427	3398	3575	3743	3560	3435	3531	3483	3547	3493	3480	3413	3613	3462	3369	3290	3417	3503	3454	3324	3378	3449	3357	3356	3442	3518	3375	3395	3311	3328	3402	3451	3338	3254	3357	3285	3393	3176	3332	3379	3357	3351	3306	3286	3375	3358	3232
3594	3595	3460	3457	3425	3473	3758	3440	3469	3428	3505	3673	3437	3469	3441	3534	3546	3508	3517	3483	3441	3432	3434	3411	3444	3420	3362	3445	3403	3313	3326	3393	3327	3248	3285	3308	3261	3327	3392	3337	3306	3346	3402	3367	3315	3355	3216	3510	3397	3327
3577	3441	3419	3327	3505	3561	3539	3466	3446	3572	3508	3520	3547	3570	3731	3593	3652	3413	3543	3532	3422	3561	3512	3499	3407	3445	3329	3313	3370	3326	3226	3330	3240	3287	3362	3249	3318	3289	3311	3410	3349	3403	3376	3283	3273	3280	3451	3304	3417	3438
3629	3397	3242	3274	3398	3543	3519	3457	3341	3440	3519	3454	3483	3544	3593	3654	3596	3508	3491	3552	3518	3536	3453	3436	3495	3482	3431	3446	3312	3261	3396	3182	3299	3244	3307	3322	3350	3384	3330	3224	3316	3402	3346	3336	3346	3318	3384	3342	3376	3425
3586	3499	3338	3215	3350	3421	3463	3466	3448	3500	3370	3485	3258	3462	3486	3444	3531	3367	3579	3576	3473	3487	3457	3407	3416	3334	3529	3393	3455	3454	3370	3274	3327	3270	3310	3388	3288	3355	3453	3309	3333	3422	3412	3359	3322	3192	3246	3256	3309	3347
3545	3440	3280	3285	3430	3513	3404	3348	3408	3470	3375	3333	3284	3494	3480	3492	3347	3511	3464	3459	3410	3433	3507	3471	3297	3273	3404	3275	3307	3332	3411	3352	3266	3389	3317	3247	3446	3337	3290	3155	3228	3426	3392	3324	3446	3437	3339	3394	3379	3355
3617	3473	3403	3380	3426	3450	3332	3421	3424	3499	3428	3314	3386	3450	3438	3410	3378	3467	3465	3351	3283	3386	3357	3289	3312	3328	3379	3278	3278	3401	3405	3432	3277	3257	3290	3405	3301	3373	3324	3252	3228	3306	3469	3401	3402	3428	3453	3392	3558	3373
3632	3416	3336	3527	3492	3492	3411	3475	3354	3384	3391	3281	3367	3486	3438	3495	3294	3298	3399	3267	3137	3239	3308	3257	3198	3302	3425	3145	3278	3334	3454	3331	3388	3313	3313	3268	3310	3345	3337	3272	3323	3156	3434	3355	3397	3411	3322	3339	3441	3267
3487	3418	3323	3445	3411	3442	3386	3336	3461	3445	3321	3419	3327	3353	3545	3280	3449	3482	3233	3388	3285	3288	3251	3214	3306	3209	3184	3310	3320	3451	3361	3348	3306	3380	3425	3352	3385	3374	3394	3302	3378	3301	3336	3310	3364	3364	3279	3356	3252	3238
3498	3403	3286	3372	3427	3499	3405	3414	3394	3416	3369	3342	3520	3347	3325	3273	3345	3267	3332	3263	3327	3213	3206	3306	3255	3355	3344	3244	3249	3344	3280	3338	3315	3330	3371	3337	3236	3388	3405	3378	3314	3338	3383	3368	3516	3279	3300	3283	3378	3354
3511	3479	3464	3324	3370	3382	3337	3335	3389	3274	3226	3298	3410	3370	3222	3403	3419	3377	3314	3229	3340	3417	3243	3139	3283	3288	3189	3449	3305	3290	3361	3367	3289	3227	3343	3431	3328	3260	3221	3277	3186	3301	3356	3467	3331	3325	3327	3384	3376	3325
3530	3579	3552	3436	3409	3278	3336	3360	3400	3308	3234	3366	3365	3252	3307	3319	3349	3334	3238	3306	3295	3314	3274	3280	3427	3318	3247	3416	3329	3259	3365	3225	3204	3261	3332	3356	3311	3335	3376	3348	3234	3231	3308	3334	3431	3239	3510	3300	3445	3408
3646	3572	3543	3403	3291	3472	3406	3529	3296	3365	3287	3434	3205	3226	3164	3287	3273	3225	3236	3181	3314	3253	3188	3228	3253	3344	3254	3282	3253	3275	3221	3204	3268	3222	3293	3275	3231	3200	3354	3259	3230	3167	3203	3384	3301	3268	3285	3432	3391	3314
3648	3476	3529	3414	3438	3494	3488	3467	3393	3388	3520	3354	3379	3218	3261	3387	3263	3322	3068	3135	3162	3200	3249	3148	3224	3141	3172	3150	3249	3060	3097	3163	3090	3259	3188	3178	3124	3171	3194	3172	3182	3129	3294	3225	3223	3211	3288	3385	3349	3300
3674	3589	3384	3310	3457	3436	3397	3559	3467	3397	3455	3278	3408	3472	3338	3423	3476	3283	3269	3206	3111	3227	3090	3233	3062	3127	3118	3207	2993	3152	3126	3096	3103	3097	3198	3184	3148	3171	3107	3171	3039	3010	3178	3057	3237	3305	3273	3325	3296	3270
3568	3430	3405	3375	3516	3502	3490	3563	3444	3431	3549	3442	3357	3420	3377	3526	3347	3248	3378	3224	3055	3172	3080	3218	3239	3127	3153	3186	3094	3160	3028	3148	3045	3077	3226	3157	3136	3132	3156	3129	3041	3112	3081	3091	3140	3131	3201	3263	3308	3261
3511	3518	3382	3447	3488	3499	3591	3422	3635	3525	3522	3391	3428	3350	3469	3516	3457	3352	3381	3253	3173	3195	3216	3227	3065	3184	3168	3172	3099	3025	3173	3203	3063	3102	3134	3119	3133	3147	3124	3168	3191	3101	3169	3163	3126	3258	3107	3168	3196	3219
3363	3407	3403	3471	3477	3479	3489	3471	3506	3585	3600	3527	3378	3477	3381	3439	3410	3300	3379	3331	3277	3197	3251	3209	3230	3269	3136	3205	3106	3143	3206	3262	3157	3226	3115	3224	3195	3150	3276	3362	3288	3243	3173	3222	3152	3175	3211	3257	3353	3209
3373	3279	3485	3550	3554	3352	3410	3480	3576	3486	3409	3229	3435	3360	3371	3332	3258	3401	3409	3252	3151	3310	3295	3272	3255	3278	3234	3286	3174	3187	3202	3123	3167	3168	3216	3180	3298	3137	3289	3315	3224	3242	3311	3308	3262	3308	3225	3413	3442	3314
3564	3348	3407	3574	3427	3404	3466	3444	3501	3460	3409	3350	3354	3475	3336	3269	3393	3392	3272	3236	3351	3449	3324	3321	3234	3330	3234	3274	3149	3282	3255	3301	3309	3262	3214	3317	3339	3338	3243	3439	3352	3431	3491	3409	3424	3302	3425	3237	3315	3285
3586	3401	3431	3487	3504	3499	3437	3499	3346	3396	3386	3325	3343	3298	3333	3311	3384	3477	3230	3398	3268	3412	3346	3322	3398	3381	3286	3252	3268	3341	3393	3385	3376	3394	3415	3403	3430	3411	3433	3442	3542	3462	3458	3323	3319	3315	3332	3322	3326	3277
3567	3539	3393	3506	3410	3469	3374	3473	3325	3305	3299	3268	3290	3273	3179	3300	3305	3324	3300	3325	3400	3457	3434	3432	3393	3387	3373	3347	3355	3435	3448	3463	3529	3480	3367	3561	3565	3460	3536	3637	3523	3610	3443	3412	3327	3321	3358	3361	3359	3268
3402	3523	3511	3270	3351	3350	3434	3363	3346	3335	3267	3355	3304	3270	3148	3245	3322	3317	3476	3415	3342	3399	3448	3469	3358	3501	3450	3413	3380	3440	3420	3418	3535	3416	3587	3521	3474	3475	3643	3502	3574	3490	3357	3398	3457	3404	3426	3327	3364	3184
3469	3338	3388	3364	3338	3420	3343	3297	3364	3277	3361	3360	3308	3260	3283	3462	3324	3348	3378	3383	3431	3360	3353	3454	3404	3433	3424	3412	3313	3380	3431	3567	3613	3508	3558	3596	3449	3653	3630	3526	3528	3385	3353	3374	3363	3326	3301	3343	3208	3256
3467	3400	3303	3261	3354	3347	3347	3279	3320	3362	3350	3246	3213	3374	3267	3323	3384	3315	3366	3393	3478	3417	3365	3425	3372	3368	3449	3365	3397	3458	3463	3478	3419	3578	3549	3552	3601	3444	3522	3616	3355	3369	3302	3385	3281	3348	3198	3118	2980	2957
3545	3442	3237	3396	3260	3376	3188	3232	3242	3420	3381	3269	3264	3403	3351	3318	3322	3248	3480	3382	3376	3427	3465	3420	3276	3428	3446	3503	3244	3212	3364	3463	3484	3557	3433	3484	3388	3530	3544	3483	3418	3438	3324	3298	3279	3267	3024	2970	2922	2817
3504	3292	3296	3274	3345	3179	3176	3249	3354	3478	3322	3233	3271	3400	3384	3412	3316	3350	3412	3388	3228	3374	3466	3360	3340	3495	3401	3403	3409	3312	3418	3367	3549	3395	3389	3417	3413	3348	3458	3439	3468	3301	3348	3254	3213	3081	3055	2905	2721	2694
3542	3413	3378	3246	3321	3195	3289	3288	3535	3459	3407	3366	3427	3389	3442	3415	3364	3446	3278	3385	3327	3356	3289	3311	3118	3428	3334	3335	3362	3291	3316	3330	3396	3464	3554	3476	3334	3372	3385	3296	3232	3182	3380	3237	3060	2974	2859	2751	2745	2657
3723	3534	3367	3342	3235	3111	3372	3445	3385	3359	3372	3244	3441	3379	3394	3389	3472	3352	3313	3403	3252	3448	3320	3260	3289	3421	3363	3369	3473	3394	3317	3178	3399	3424	3460	3334	3354	3324	3289	3378	3285	3308	3251	3056	2921	2831	2855	2701	2771	2724
3818	3626	3434	3402	3234	3157	3311	3345	3375	3414	3386	3406	3480	3455	3313	3373	3405	3362	3411	3346	3352	3318	3278	3342	3468	3359	3419	3406	3366	3379	3248	3451	3423	3456	3459	3318	3337	3328	3368	3282	3339	3216	2992	2961	2810	2881	2721	2804	2811	2838
3863	3794	3638	3383	3433	3210	3246	3318	3257	3390	3559	3543	3398	3522	3431	3358	3476	3335	3273	3297	3427	3224	3400	3287	3331	3369	3405	3370	3328	3433	3437	3428	3362	3454	3446	3399	3333	3353	3307	3187	3281	3059	2818	2826	2747	2650	2799	2874	2875	2893
3738	3805	3736	3652	3520	3439	3215	3289	3255	3389	3422	3451	3372	3365	3455	3428	3341	3279	3429	3446	3203	3367	3388	3273	3367	3470	3420	3432	3365	3486	3475	3392	3413	3442	3509	3401	3244	3363	3438	3193	3126	3000	2850	2840	2867	2826	2796	2873	2850	2963
3748	3655	3724	3818	3713	3495	3360	3236	3173	3281	3318	3382	3357	3333	3548	3372	3391	3256	3346	3476	3265	3215	3273	3457	3355	3301	3481	3456	3581	3525	3437	3494	3505	3451	3467	3449	3297	3372	3296	3080	3120	2858	2858	2880	2806	2809	2836	2808	2979	3030
3766	3660	3727	3817	3810	3750	3441	3332	3194	3104	3123	3109	3131	3165	3378	3320	3325	3313	3319	3420	3324	3341	3227	3353	3288	3541	3557	3583	3531	3632	3427	3392	3463	3409	3472	3522	3514	3329	3230	3030	2968	2825	2854	2867	2805	2839	2875	2913	2934	3003
3794	3701	3687	3830	3859	3785	3721	3408	3192	3200	3033	3021	3017	3116	2987	3245	3261	3228	3230	3302	3313	3223	3356	3409	3387	3500	3464	3623	3617	3607	3554	3561	3492	3636	3411	3479	3299	3100	2946	2859	2873	2824	2869	2861	2866	2960	2884	2810	3007	2917
3710	3646	3891	3739	3838	3766	3765	3615	3283	3087	3035	3026	3020	2956	3077	3114	3286	3264	3194	3251	3397	3366	3223	3350	3324	3474	3547	3566	3448	3468	3526	3537	3569	3505	3356	3288	3115	3103	2864	2823	2803	2787	2891	2881	2832	2859	2803	2802	2979	3058
3900	3849	3768	3699	3798	3691	3822	3680	3477	3230	3108	3063	3120	2954	2937	3204	3200	3147	3200	3165	3396	3381	3345	3254	3339	3372	3428	3473	3388	3581	3491	3484	3562	3529	3250	3118	2913	2880	2807	2879	2899	2918	2814	2867	2918	2852	2952	2863	2995	2983
3878	3944	3847	3676	3621	3685	3807	3749	3700	3573	3287	3095	3146	2893	3076	3082	3235	3224	3185	3212	3230	3266	3376	3380	3288	3282	3350	3439	3365	3313	3543	3615	3424	3334	3211	2984	2888	2780	2841	2791	2837	2956	2874	2895	2871	2838	2944	3032	3025	3110
3845	3855	3711	3661	3675	3520	3633	3640	3745	3743	3521	3375	3321	3066	3131	3087	3149	3143	3311	3281	3276	3324	3160	3384	3359	3263	3281	3179	3361	3396	3488	3438	3231	3126	2933	2743	2844	2792	2890	2757	2789	2820	2818	2824	2982	2800	2953	3061	3058	3082
3782	3733	3807	3764	3663	3709	3537	3604	3687	3777	3689	3598	3465	3399	3205	3171	3040	3179	3147	3295	3290	3154	3269	3339	3375	3291	3295	3255	3341	3399	3309	3246	3135	2909	2873	2692	2789	2639	2747	2809	2836	2840	2844	2811	2787	2937	3055	3088	3105	2979
3740	3574	3791	3823	3819	3596	3529	3592	3658	3895	3717	3769	3711	3598	3336	3189	3113	3100	3155	3337	3232	3315	3359	3281	3146	3406	3269	3175	3222	3056	3165	2999	2845	2837	2595	2624	2657	2756	2847	2901	2893	2830	2932	2923	2943	2987	3094	3187	2959	3036
3706	3655	3586	3704	3646	3767	3612	3682	3604	3713	3747	3765	4002	3593	3512	3395	3327	3287	3291	3218	3285	3278	3273	3150	3157	3188	3231	3161	3070	3030	2985	2904	2742	2794	2778	2669	2725	2783	2956	2932	2925	2865	2881	2986	3196	2934	3063	3090	3095	3043
3766	3804	3604	3684	3574	3722	3864	3720	3624	3653	3632	3753	3819	3783	3620	3658	3356	3279	3182	3136	3157	3279	3163	3197	3188	3215	3263	3118	3081	3049	2874	2772	2729	2766	2701	2767	2690	2891	2954	2960	2913	2917	3053	3159	3077	3127	3159	3128	3062	3172
3765	3769	3691	3525	3484	3634	3802	3649	3599	3644	3652	3782	3709	3797	3824	3687	3683	3412	3284	3166	3229	3158	3203	3209	3199	3189	3295	3137	3100	2933	2714	2809	2713	2775	2841	2868	2840	3016	2872	3073	3077	3032	3064	3172	3136	3187	3289	3181	3283	3011
3818	3698	3524	3495	3634	3688	3670	3609	3760	3861	3738	3564	3527	3747	3878	3866	3777	3623	3667	3371	3260	3199	3057	3172	3160	3204	3085	3163	2994	2914	2834	2864	2822	2811	2930	2986	3098	3034	2973	3026	3180	3075	3122	3093	3261	3247	3137	3148	3179	3145
3786	3718	3670	3632	3653	3631	3488	3565	3647	3764	3763	3737	3699	3698	3645	3810	3938	3824	3598	3381	3236	3069	3057	3163	3152	3227	3078	2872	2882	2859	2817	2892	2834	2893	3067	3080	3081	3005	2972	3017	3021	3193	3027	3165	3335	3171	3153	3257	3163	3196
3712	3582	3624	3668	3557	3477	3594	3513	3790	3797	3705	3802	3712	3834	3824	3804	3838	3944	3822	3689	3362	3247	3272	3118	3130	3092	3049	2840	2779	2822	2848	2906	2973	3010	3086	3104	3062	3081	3055	3194	3149	3128	3151	3294	3242	3371	3291	3281	3411	3207
3659	3627	3651	3680	3651	3568	3589	3746	3744	3614	3550	3754	3733	3646	3608	3721	3743	3906	3693	3728	3500	3228	3305	3098	3019	2953	2904	2856	2935	2801	2915	3008	3008	3082	3039	3061	3076	3044	3222	3197	3128	3135	3173	3273	3374	3269	3236	3232	3289	3160
3766	3798	3679	3666	3771	3708	3601	3659	3784	3536	3522	3772	3714	3617	3708	3673	3698	3674	3784	3784	3633	3512	3316	3165	2993	2815	2822	2774	2833	2931	2875	3105	3017	3074	3054	3223	3031	3197	3227	3128	3163	3171	3263	3199	3321	3172	3252	3274	3272	3314
3633	3749	3702	3785	3617	3737	3733	3695	3576	3874	3545	3709	3721	3789	3599	3810	3664	3764	3808	3678	3729	3679	3537	3312	2954	2907	2707	2895	3023	3013	3049	2945	2973	3024	2994	2981	3111	3102	3138	3109	3205	3257	3288	3350	3285	3170	3188	3301	3186	3206
3729	3548	3735	3636	3722	3592	3640	3637	3613	3826	3662	3637	3752	3688	3663	3652	3617	3579	3568	3645	3577	3719	3564	3431	3249	2994	2866	2878	3003	2936	3101	3028	2963	3002	3030	3213	3250	3074	3156	3081	3186	3132	3149	3286	3225	3273	3223	3134	3263	3213
3706	3554	3587	3710	3578	3596	3538	3647	3697	3842	3612	3642	3586	3550	3638	3748	3793	3727	3678	3803	3518	3787	3642	3777	3462	3253	3158	2931	3126	3021	2988	3079	3037	3081	2950	3162	3140	3094	3162	3081	3189	3127	3212	3132	3193	3204	3280	3109	3173	3329
3553	3557	3619	3616	3521	3500	3624	3648	3472	3652	3725	3700	3686	3647	3625	3522	3545	3682	3579	3655	3633	3608	3743	3658	3611	3631	3302	3189	3088	2958	2990	3108	3071	3116	3038	2992	3070	3158	3130	3116	3040	3071	3182	3113	3269	3199	3164	3148	3195	3300
3699	3578	3583	3630	3550	3416	3550	3613	3647	3571	3594	3603	3618	3675	3609	3637	3729	3710	3769	3576	3719	3598	3740	3754	3723	3673	3595	3449	3105	3071	3104	3048	3109	3052	2999	3077	3054	3176	3080	3171	3021	3084	3119	3150	3294	3240	3240	3269	3284	3392
3631	3669	3471	3537	3577	3623	3573	3535	3463	3562	3607	3683	3670	3648	3492	3509	3582	3622	3716	3673	3680	3526	3626	3574	3828	3787	3760	3657	3447	3320	2981	3076	3255	2991	3037	3031	2984	3146	3084	3030	3034	3189	3161	3210	3169	3200	3255	3261	3224	3324
3739	3583	3496	3593	3606	3783	3539	3568	3513	3588	3610	3504	3645	3674	3677	3801	3631	3715	3727	3909	3753	3645	3679	3674	3733	3763	3842	3657	3671	3374	3276	3009	3049	3033	2946	3025	3120	3079	3031	3132	3147	3157	3196	3196	3112	3220	3125	3218	3176	3240
3699	3583	3630	3588	3590	3568	3579	3739	3579	3652	3819	3663	3644	3473	3579	3522	3530	3503	3427	3370	3437	3562	3514	3611	3683	3786	3789	3752	3657	3597	3484	3376	3096	3039	2989	3152	2990	2960	2979	3023	3012	3127	3123	3041	3050	3147	3180	3108	3223	3228
3737	3664	3521	3783	3716	3564	3569	3645	3716	3673	3498	3500	3652	3702	3700	3798	3787	3848	3651	3731	3748	3791	3649	3782	3684	3708	3698	3740	3697	3711	3576	3468	3123	3071	2948	2852	3048	3088	3054	2997	3059	2956	3005	3076	3074	3128	3080	3163	3120	3176
3735	3734	3773	3600	3603	3763	3628	3670	3632	3627	3590	3594	3720	3680	3643	3530	3521	3547	3572	3446	3475	3447	3520	3616	3661	3864	3538	3671	3656	3678	3615	3578	3282	3060	2980	2993	2828	2852	2942	2916	2875	2972	3012	3027	3072	3088	3081	3155	3054	3184
3709	3709	3588	3648	3702	3771	3594	3796	3756	3616	3612	3695	3554	3687	3691	3747	3800	3828	3687	3777	3739	3705	3625	3637	3604	3521	3495	3727	3654	3702	3648	3641	3515	3280	2966	2980	2915	2842	2823	2855	2992	2903	3046	2992	3087	3063	3034	2942	3140	3212
3821	3594	3510	3745	3726	3819	3951	3805	3721	3579	3710	3655	3735	3807	3727	3700	3701	3535	3539	3447	3448	3567	3541	3684	3716	3720	3761	3684	3658	3497	3756	3651	3557	3507	3199	3084	2864	2836	2972	2886	2910	3011	2906	2952	3054	3021	3013	3076	3069	3046
3635	3701	3661	3543	3693	3796	3806	3742	3727	3793	3814	3613	3700	3728	3736	3684	3749	3680	3827	3662	3704	3667	3676	3641	3679	3584	3662	3735	3708	3574	3658	3615	3692	3594	3379	3217	3171	2981	2879	2958	2827	2860	3013	2817	2847	2935	3031	2969	3035	2962
3895	3550	3604	3781	3608	3524	3594	3752	3841	3769	3560	3518	3824	3890	3772	3774	3763	3748	3706	3611	3733	3730	3848	3631	3900	3722	3816	3718	3664	3503	3613	3689	3595	3728	3666	3527	3145	3102	2988	2849	2864	2940	2827	2936	2843	2832	2849	2823	2990	3098
3802	3632	3843	3670	3560	3793	3877	3762	3809	3687	3736	3624	3726	3620	3640	3718	3600	3686	3542	3615	3780	3669	3659	3692	3707	3605	3749	3818	3692	3632	3599	3696	3769	3620	3704	3630	3586	3261	3236	2969	2848	2870	2844	2873	2941	2761	2817	2829	2851	3001
3931	3769	3635	3690	3805	3745	3572	3714	3831	3882	3719	3761	3663	3588	3664	3693	3745	3633	3635	3733	3661	3705	3668	3822	3644	3631	3610	3625	3883	3839	3865	3693	3553	3597	3841	3572	3799	3531	3307	3082	2969	2754	2710	2849	2877	2804	2651	2652	2678	2937
3766	3692	3808	3767	3641	3631	3849	3882	3772	3681	3561	3556	3567	3628	3812	3768	3832	3827	3650	3798	3579	3697	3656	3751	3632	3716	3533	3594	3455	3670	3713	3771	3601	3731	3647	3783	3709	3683	3604	3222	3123	2956	2710	2878	2824	2692	2663	2784	2725	2932
3764	3649	3824	3646	3647	3920	3909	3662	3646	3553	3661	3763	3678	3789	3760	3686	3666	3553	3617	3586	3625	3657	3730	3747	3563	3588	3769	3646	3665	3727	3691	3593	3682	3874	3707	3616	3683	3567	3701	3433	3207	3012	2974	2636	2596	2590	2746	2851	2849	2762
3810	3784	3617	3773	3725	3728	3655	3724	3855	3824	3742	3585	3613	3590	3479	3400	3590	3491	3545	3517	3491	3381	3495	3385	3419	3516	3558	3695	3715	3558	3669	3647	3717	3697	3738	3665	3481	3696	3680	3550	3409	3205	3056	2820	2657	2599	2881	2971	2926	2747
3748	3626	3783	3841	3503	3694	3809	3964	3709	3561	3459	3510	3532	3648	3630	3878	3865	3778	3950	3964	3772	3735	3641	3509	3448	3453	3449	3477	3543	3558	3427	3652	3733	3633	3533	3554	3630	3633	3519	3557	3488	3425	3180	2906	2800	2642	2873	2890	2842	2695
3766	3734	3701	3578	3609	3887	3814	3644	3532	3450	3683	3573	3699	3680	3755	3867	3655	3914	3770	3693	3691	3726	3829	3881	3834	3704	3675	3534	3478	3551	3526	3596	3599	3676	3615	3456	3602	3680	3493	3466	3483	3543	3345	3244	3019	2829	2846	2820	2780	2872
3803	3755	3465	3708	3756	3629	3428	3437	3570	3707	3630	3629	3392	3463	3505	3421	3569	3380	3353	3370	3400	3534	3474	3536	3456	3594	3721	3674	3614	3512	3711	3585	3453	3452	3624	3607	3631	3551	3542	3538	3498	3435	3546	3503	3435	3315	2984	2764	2780	2968
3810	3555	3607	3825	3688	3381	3485	3675	3654	3585	3447	3562	3364	3354	3531	3647	3679	3740	3762	3740	3745	3730	3647	3494	3406	3163	3362	3513	3655	3585	3664	3621	3553	3437	3426	3614	3783	3539	3520	3554	3456	3543	3639	3815	3691	3568	3205	2793	2919	3631
3788	3848	3847	3634	3394	3552	3818	3546	3558	3561	3505	3599	3581	3499	3580	3590	3739	3892	3994	3937	4034	4066	4159	4047	3831	3484	3492	3367	3496	3608	3632	3597	3691	3672	3559	3520	3626	3736	3536	3418	3623	3813	3714	3945	3792	3503	3243	3124	3211	3706
3818	3894	3650	3502	3668	3753	3550	3492	3341	3445	3588	3595	3510	3591	3615	3626	3758	3749	3749	3848	3765	3923	3928	4035	4027	3995	3928	3591	3507	3393	3616	3597	3648	3740	3556	3579	3524	3540	3724	3559	3744	3966	3872	3681	3583	3412	3291	3433	3635	3676
4010	3634	3587	3829	3974	3693	3525	3374	3649	3539	3552	3589	3646	3738	3652	3737	3670	3581	3585	3480	3561	3447	3442	3496	3629	3783	3982	3921	3765	3539	3443	3549	3660	3591	3652	3713	3441	3427	3625	3697	3815	3953	4005	3428	3434	3309	3429	3646	3519	3378
3807	3562	3629	4034	3609	3469	3605	3584	3594	3502	3664	3700	3848	3809	3640	3594	3516	3409	3519	3504	3488	3494	3472	3341	3401	3476	3580	3821	3815	3689	3705	3539	3578	3495	3641	3724	3530	3459	3585	3890	3883	3664	3812	3390	3325	3363	3422	3388	3347	3258
3648	3457	3760	3666	3400	3444	3677	3597	3748	3808	3808	3826	3626	3505	3423	3299	3354	3371	3437	3670	3603	3707	3640	3618	3411	3380	3336	3363	3521	3727	3720	3654	3591	3476	3474	3485	3634	3705	3692	3902	3954	3536	3485	3474	3459	3401	3434	3050	3216	3353
3390	3730	3707	3297	3358	3488	3580	3622	3746	3961	3905	3696	3386	3230	3288	3346	3550	3664	3810	3748	3736	3711	3826	3782	3805	3491	3477	3302	3354	3489	3695	3703	3605	3511	3417	3461	3695	4038	3697	3549	3721	3416	3285	3315	3384	3363	3212	3304	3123	3612
3538	3607	3375	3252	3447	3745	3395	3611	3749	3616	3326	3371	3208	3368	3705	3874	4234	4327	4355	4253	4106	3885	3883	3914	3849	3636	3767	3520	3367	3244	3563	3632	3579	3482	3646	3565	3567	3911	3828	3369	3422	3465	3291	3382	3519	3269	3278	3428	3444	3749
3617	3494	3155	3369	3668	3610	3549	3504	3632	3388	3143	3322	3500	3952	4156	4500	4644	4592	4415	4435	4189	4148	3997	3927	3706	3929	3825	3724	3544	3438	3371	3431	3556	3523	3656	3662	3640	3765	3571	3317	3232	3366	3506	3183	3326	3365	3412	3749	3597	3713
3699	3415	3079	3535	3706	3556	3499	3320	3300	3244	3355	3619	4078	4611	4663	4676	4428	4442	4173	4066	3823	4133	4023	3995	3901	3828	3677	3692	3643	3484	3256	3280	3377	3475	3593	3578	3576	3379	3548	3300	3223	3376	3480	3274	3223	3495	3609	3682	3847	3624
3756	3174	3263	3607	3610	3538	3317	3366	3117	3236	3640	4150	4568	4559	4458	4147	3819	3633	3505	3296	3415	3584	3802	3820	3829	3721	3671	3645	3632	3592	3445	3086	3203	3320	3579	3609	3584	3265	3232	3532	3431	3362	3366	3333	3546	3511	3604	3773	3842	3510
3658	3327	3528	3545	3465	3364	3357	3302	3211	3555	3983	4412	4470	4463	3818	3336	2991	2798	2675	2652	2811	2967	3179	3427	3746	3897	3801	3563	3723	3589	3619	3254	3116	3147	3457	3705	3521	3095	3194	3493	3509	3126	3243	3440	3549	3728	3781	3640	3765	3349
3539	3305	3537	3689	3457	3348	3335	3369	3556	3907	4270	4488	4269	3642	3085	2565	2277	2303	2288	2444	2411	2486	2806	3046	3469	3643	3721	3628	3637	3641	3507	3363	3097	3170	3555	3798	3477	3201	3071	3539	3527	3164	3241	3693	3769	3811	3899	3650	3519	3266
3415	3460	3817	3584	3423	3201	3321	3398	3743	4113	4355	4146	3666	2944	2552	2233	2199	2221	2313	2254	2323	2404	2517	2869	3201	3465	3619	3598	3525	3619	3631	3557	3196	3182	3590	3864	3811	3230	3077	3314	3599	3225	3255	3509	3735	3848	3806	3806	3461	3271
3353	3404	3690	3647	3361	3258	3242	3520	3834	4198	4388	3964	3239	2637	2297	2232	2357	2500	2620	2522	2661	2483	2480	2462	2870	3190	3477	3601	3433	3562	3588	3580	3327	3177	3493	3874	3763	3376	3183	3366	3526	3242	3245	3581	3684	3712	3909	3590	3597	3429
3265	3435	3707	3566	3160	3195	3420	3568	3818	4189	4143	3681	2876	2452	2275	2367	2609	2914	2859	2964	2729	2563	2487	2433	2620	3010	3541	3709	3657	3473	3666	3830	3539	3233	3341	3601	3671	3374	3193	3250	3464	3373	3188	3336	3413	3609	3597	3639	3653	3719
3268	3417	3751	3583	3268	3357	3477	3559	3800	4010	3868	3428	2725	2346	2199	2568	2896	3155	3140	3288	3018	2780	2482	2416	2451	3003	3533	4042	3936	3691	3627	3662	3556	3298	3373	3598	3606	3332	3390	3371	3381	3318	3266	3226	3252	3350	3498	3612	3872	3864
3255	3383	3602	3487	3328	3431	3665	3749	3762	3907	3533	3162	2696	2386	2344	2766	2898	3362	3513	3452	3106	2799	2436	2236	2436	2960	3571	3985	4003	3910	3789	3770	3495	3292	3484	3710	3624	3401	3526	3329	3232	3181	3226	3274	3227	3253	3327	3614	3773	3688
3276	3394	3578	3370	3231	3480	3634	3863	3873	3771	3678	3115	2617	2390	2421	2601	2897	3199	3482	3393	3047	2704	2396	2186	2373	2933	3532	3863	3717	3670	3539	3681	3546	3394	3495	3870	3761	3454	3591	3447	3186	3138	3240	3399	3328	3246	3215	3337	3541	3780
3358	3377	3552	3418	3190	3384	3725	3885	3823	3786	3616	3175	2889	2446	2368	2592	2726	3036	3091	3188	2874	2507	2209	2149	2474	2946	3461	3742	3540	3469	3469	3358	3262	3299	3733	3826	3591	3343	3686	3613	3391	3330	3297	3408	3224	3198	3067	3255	3392	3669
3422	3315	3531	3434	3191	3344	3570	3910	3931	4001	3778	3421	3024	2613	2437	2418	2565	2763	2853	2785	2551	2295	2095	2108	2531	3089	3440	3628	3583	3489	3278	3151	2985	3199	3697	3884	3409	3257	3723	3631	3589	3455	3315	3269	3292	3262	3360	3185	3361	3613
3513	3308	3578	3569	3251	3195	3511	3916	3992	4082	3871	3611	3136	2955	2529	2426	2415	2322	2363	2376	2174	2073	1940	2242	2725	3320	3647	3710	3647	3341	3295	3059	2934	3090	3642	3750	3402	3305	3712	3712	3583	3656	3328	3299	3224	3443	3267	3261	3340	3363
3452	3438	3330	3547	3364	3219	3384	3816	3785	3990	3864	3809	3435	3145	2723	2538	2360	2255	2227	2153	2100	2053	2209	2587	3063	3760	3994	3736	3466	3198	3135	3001	3023	2993	3479	3640	3309	3485	3749	3540	3510	3683	3546	3480	3324	3301	3259	3231	3285	3076
3485	3366	3457	3608	3339	3330	3440	3617	3722	3950	3953	3868	3545	3331	3203	2865	2642	2394	2307	2300	2322	2375	2613	2996	3765	4117	4372	3851	3269	2935	2915	2955	3080	3090	3432	3283	3249	3667	3778	3510	3525	3617	3501	3548	3399	3382	3205	3151	3234	3293
3412	3467	3435	3390	3547	3318	3359	3328	3771	3740	3954	3777	3892	3730	3588	3290	2971	2897	2737	2746	2877	3162	3454	3693	4113	4482	4363	3825	3227	2926	2959	3104	3103	3216	3257	3038	3153	3917	3845	3434	3606	3587	3579	3774	3620	3586	3136	3233	3385	3487
3315	3311	3447	3489	3573	3508	3240	3274	3504	3805	3809	3803	3810	3885	3799	3684	3581	3571	3494	3577	3650	3883	4023	4341	4438	4379	3950	3426	3210	3219	3132	3129	3192	3323	3476	2980	3119	3658	3436	3575	3888	3632	3659	3720	3758	3539	3359	3368	3436	3738
3249	3262	3448	3500	3596	3691	3351	3197	3361	3629	3798	3972	3771	3850	3955	3875	3931	4072	4205	4184	4234	4598	4480	4261	4250	3821	3395	3227	3232	3432	3288	3253	3287	3478	3385	3040	3270	3360	3218	3558	3759	3466	3674	3650	3530	3473	3424	3515	3432	3679
3280	3131	3423	3456	3585	3738	3469	3178	3220	3468	3777	3737	3818	3834	3759	3927	3890	4089	4191	4294	4265	4359	4300	3875	3385	3031	2966	3049	3331	3539	3506	3470	3400	3243	3073	3081	3439	3320	3009	3442	3675	3542	3574	3433	3527	3538	3739	3471	3485	3442
3393	3192	3272	3377	3549	3633	3726	3467	3241	3279	3366	3596	3798	3837	3835	3583	3706	3554	3717	3759	3762	3611	3494	3144	3093	2927	2992	3269	3539	3538	3577	3658	3670	3104	3049	3348	3505	3233	3117	3302	3269	3488	3595	3495	3658	3627	4013	3632	3630	3278
3513	3379	3147	3302	3391	3543	3585	3612	3444	3211	3256	3463	3552	3685	3658	3630	3493	3384	3369	3328	3198	3098	3043	3025	3062	3224	3555	3491	3540	3601	3650	3691	3420	3303	3378	3440	3218	3056	3350	3416	3124	3360	3551	3774	3730	3944	3896	3737	3572	3208
3518	3570	3285	3270	3391	3425	3614	3785	3670	3319	3235	3138	3340	3507	3534	3550	3513	3429	3446	3215	3166	3156	3223	3211	3497	3571	3697	3674	3487	3494	3496	3385	3386	3555	3654	3362	3126	3274	3507	3162	3089	3188	3391	3700	3820	3870	3687	3702	3343	3521
3539	3587	3453	3255	3360	3405	3515	3590	3827	3699	3546	3384	3406	3251	3336	3268	3279	3296	3503	3527	3374	3414	3527	3596	3571	3686	3562	3427	3430	3364	3320	3192	3442	3815	3769	3300	3142	3412	3396	3153	3229	3214	3137	3464	3759	3722	3538	3423	3259	3486
3653	3469	3483	3461	3379	3471	3349	3459	3548	3747	3954	3742	3660	3385	3255	3236	3168	3260	3413	3360	3443	3361	3397	3519	3467	3539	3434	3383	3413	3262	3367	3428	3695	3775	3504	3478	3736	3463	3063	3119	3269	3279	3311	3403	3636	3506	3564	3374	3461	3286
3771	3449	3377	3595	3542	3482	3563	3489	3483	3474	3694	3787	3899	3871	3774	3603	3491	3411	3464	3372	3466	3377	3212	3375	3364	3483	3324	3285	3242	3257	3329	3549	3483	3359	3502	3706	3725	3399	3218	3318	3300	3435	3390	3445	3282	3260	3532	3545	3523	3102
3764	3687	3238	3340	3447	3521	3644	3676	3628	3478	3384	3406	3592	3768	3917	3913	3957	3818	3550	3683	3693	3509	3354	3376	3367	3251	3244	3195	3416	3541	3598	3468	3295	3174	3517	3688	3562	3562	3458	3370	3261	3398	3543	3368	3042	3027	3253	3455	3601	3147
3463	3541	3541	3398	3342	3358	3536	3676	3811	3749	3599	3313	3295	3519	3456	3618	3545	3505	3605	3411	3499	3470	3265	3250	3250	3217	3310	3363	3639	3502	3447	3349	3293	3497	3478	3335	3493	3725	3558	3363	3297	3315	3323	3252	3040	2968	2939	3258	3423	3275
3373	3471	3473	3629	3331	3329	3377	3550	3809	3635	3744	3668	3657	3551	3491	3408	3169	3251	3276	3245	3234	3375	3327	3334	3309	3510	3422	3445	3410	3345	3374	3444	3587	3378	3164	3225	3484	3628	3579	3598	3611	3322	3170	3153	3195	2944	3080	3108	3228	3424
3586	3512	3311	3575	3476	3463	3349	3422	3392	3533	3496	3634	3815	3863	3879	3793	3556	3577	3616	3555	3618	3606	3464	3456	3484	3377	3346	3176	3360	3488	3517	3623	3459	3141	3244	3452	3332	3315	3535	3758	3820	3348	3040	3151	3222	3435	3319	3169	3238	3449
3422	3576	3627	3378	3389	3494	3451	3440	3472	3558	3442	3390	3488	3647	3685	3816	3731	3631	3756	3759	3619	3690	3369	3309	3164	3175	3387	3402	3333	3525	3361	3352	3149	3504	3330	3346	3180	3281	3568	3809	3615	3439	3362	3011	3282	3546	3143	3257	3269	3693
3448	3483	3481	3473	3358	3350	3446	3503	3562	3672	3668	3603	3502	3505	3443	3434	3351	3298	3406	3314	3285	3262	3081	3256	3262	3302	3587	3440	3470	3200	3102	3377	3589	3519	3422	3334	3388	3399	3286	3456	3479	3634	3308	3310	3466	3325	3323	3139	3212	3603
3393	3257	3388	3517	3641	3406	3360	3383	3460	3601	3692	3740	3473	3558	3494	3599	3550	3748	3440	3483	3560	3460	3466	3502	3447	3402	3564	3309	3243	3204	3339	3436	3554	3315	3332	3386	3460	3210	3298	3326	3707	3528	3482	3583	3420	3528	3242	3240	3477	3544
3429	3305	3355	3543	3582	3534	3512	3344	3287	3430	3630	3730	3584	3502	3493	3666	3667	3643	3703	3492	3523	3530	3513	3579	3380	3489	3425	3359	3474	3314	3352	3382	3400	3438	3432	3477	3330	3252	3347	3285	3396	3540	3687	3440	3581	3510	3360	3490	3358	3553
3366	3259	3450	3528	3535	3454	3330	3384	3453	3479	3577	3575	3354	3513	3478	3540	3724	3522	3531	3435	3520	3499	3520	3451	3505	3493	3478	3333	3438	3160	3354	3377	3502	3445	3339	3248	3484	3545	3431	3273	3424	3586	3394	3528	3629	3436	3524	3453	3489	3389
3328	3317	3443	3408	3505	3449	3351	3298	3504	3468	3602	3583	3456	3371	3543	3483	3687	3492	3489	3434	3380	3478	3564	3601	3468	3364	3301	3468	3449	3450	3389	3292	3415	3186	3239	3363	3472	3360	3434	3479	3372	3354	3359	3382	3279	3471	3251	3300	3263	3345
3548	3273	3338	3359	3490	3577	3394	3375	3284	3338	3432	3354	3350	3619	3553	3514	3681	3553	3567	3566	3526	3594	3599	3598	3495	3413	3359	3364	3445	3415	3341	3422	3508	3366	3275	3317	3494	3561	3631	3472	3413	3535	3351	3253	3437	3268	3186	3168	3220	3328
3320	3352	3340	3349	3370	3319	3425	3385	3375	3436	3333	3508	3318	3273	3276	3253	3566	3505	3477	3483	3453	3509	3588	3506	3377	3358	3455	3357	3504	3475	3435	3272	3436	3436	3357	3444	3491	3569	3461	3469	3527	3323	3268	3388	3216	3251	3283	3294	3415	3350
3411	3238	3288	3355	3462	3469	3420	3326	3262	3333	3357	3375	3605	3498	3368	3454	3321	3404	3600	3416	3361	3477	3603	3500	3632	3528	3547	3636	3489	3368	3300	3322	3347	3377	3420	3456	3446	3542	3463	3505	3374	3354	3434	3320	3351	3477	3400	3489	3330	3450
3298	3335	3166	3333	3460	3496	3530	3399	3242	3367	3278	3394	3426	3379	3401	3322	3549	3491	3566	3584	3562	3552	3484	3512	3522	3345	3541	3581	3494	3378	3457	3308	3404	3376	3384	3340	3595	3456	3481	3437	3460	3451	3309	3302	3402	3426	3549	3437	3385	3380
3439	3204	3266	3354	3459	3431	3405	3244	3169	3343	3451	3378	3402	3381	3276	3278	3245	3479	3510	3308	3254	3190	3374	3334	3600	3663	3664	3698	3457	3393	3259	3367	3405	3463	3436	3477	3467	3462	3415	3311	3312	3366	3440	3361	3319	3502	3405	3501	3408	3365
3385	3423	3156	3191	3291	3556	3463	3383	3315	3217	3203	3408	3374	3287	3231	3392	3524	3513	3529	3595	3600	3400	3443	3634	3507	3465	3424	3536	3516	3463	3477	3506	3439	3308	3376	3416	3414	3515	3257	3336	3367	3486	3508	3491	3555	3367	3433	3540	3476	3388
3427	3158	3197	3296	3377	3358	3386	3241	3278	3286	3437	3525	3352	3322	3171	3148	3414	3448	3413	3363	3184	3266	3488	3410	3598	3618	3645	3660	3550	3410	3422	3451	3492	3550	3409	3403	3456	3435	3446	3463	3446	3480	3507	3514	3462	3488	3388	3323	3396	3281
3356	3237	3178	3280	3344	3402	3409	3344	3190	3283	3241	3405	3474	3348	3236	3294	3445	3451	3512	3530	3435	3431	3486	3567	3553	3453	3400	3495	3467	3524	3513	3497	3451	3442	3363	3363	3393	3399	3557	3495	3508	3470	3612	3553	3494	3423	3394	3365	3161	3240
3316	3211	3244	3293	3382	3402	3331	3131	3216	3329	3367	3447	3342	3307	3371	3198	3331	3249	3270	3295	3346	3402	3404	3604	3702	3333	3448	3478	3576	3480	3445	3439	3535	3500	3388	3382	3303	3431	3482	3395	3456	3591	3562	3533	3374	3320	3496	3393	3319	3303
3354	3243	3261	3255	3338	3501	3304	3222	3198	3217	3244	3374	3398	3379	3351	3317	3229	3380	3423	3276	3281	3320	3489	3597	3449	3218	3342	3316	3506	3619	3579	3479	3490	3416	3321	3320	3423	3455	3568	3568	3549	3507	3583	3426	3426	3363	3409	3407	3366	3394
3356	3216	3196	3291	3295	3356	3339	3218	3169	3244	3290	3294	3360	3307	3239	3189	3207	3367	3275	3335	3388	3425	3499	3456	3473	3479	3383	3387	3533	3508	3456	3538	3500	3501	3299	3314	3350	3485	3592	3473	3468	3525	3486	3346	3400	3346	3289	3404	3438	3360
3309	3321	3213	3126	3349	3492	3304	3196	3102	3204	3280	3516	3321	3401	3262	3332	3271	3262	3314	3229	3389	3393	3451	3356	3479	3334	3434	3477	3554	3509	3499	3382	3482	3415	3449	3468	3492	3568	3539	3437	3624	3544	3459	3305	3441	3352	3352	3429	3482	3393
3257	3147	3320	3301	3264	3466	3297	3446	3258	3196	3254	3407	3530	3325	3248	3230	3185	3307	3360	3255	3253	3356	3363	3460	3516	3318	3309	3578	3440	3550	3361	3463	3379	3517	3581	3461	3552	3476	3433	3409	3399	3466	3462	3537	3380	3482	3431	3520	3526	3532
3369	3388	3240	3246	3392	3334	3365	3163	3305	3248	3151	3398	3377	3272	3378	3204	3275	3333	3239	3308	3241	3214	3478	3458	3465	3323	3330	3421	3482	3466	3358	3346	3443	3467	3558	3494	3448	3508	3439	3304	3338	3389	3393	3485	3428	3640	3673	3564	3612	3615
3401	3173	3067	3224	3340	3397	3230	3262	3250	3232	3331	3450	3450	3471	3274	3171	3233	3230	3140	3278	3193	3255	3213	3448	3358	3442	3387	3445	3336	3342	3402	3427	3332	3521	3560	3582	3515	3383	3441	3276	3297	3291	3394	3280	3567	3686	3653	3733	3626	3519
3342	3208	3212	3157	3254	3424	3444	3315	3185	3339	3349	3308	3516	3379	3241	3257	3298	3350	3378	3252	3264	3231	3295	3298	3316	3303	3326	3321	3378	3406	3336	3261	3448	3566	3570	3472	3427	3318	3262	3357	3291	3377	3358	3431	3526	3562	3682	3528	3585	3420
3358	3225	3036	3210	3322	3517	3404	3185	3235	3252	3308	3466	3470	3356	3338	3265	3357	3312	3451	3325	3190	3219	3280	3401	3298	3297	3306	3440	3253	3308	3255	3461	3466	3629	3485	3539	3405	3232	3250	3166	3172	3269	3305	3404	3338	3515	3593	3513	3446	3389
3262	3153	3161	3080	3228	3468	3442	3343	3211	3181	3435	3473	3357	3312	3290	3122	3251	3324	3348	3309	3145	3200	3193	3233	3266	3261	3310	3353	3281	3299	3168	3437	3515	3555	3471	3427	3390	3300	3162	3186	3112	3277	3339	3408	3292	3648	3427	3517	3351	3451
3270	3054	3206	3237	3166	3419	3412	3201	3094	3186	3287	3406	3287	3299	3292	3357	3377	3388	3360	3212	3148	3071	3253	3283	3335	3142	3199	3165	3311	3326	3283	3214	3494	3471	3412	3427	3287	3244	3109	3253	3252	3412	3212	3380	3432	3521	3451	3444	3323	3345
3162	2957	3091	3314	3413	3406	3336	3254	3228	3226	3353	3371	3464	3292	3222	3356	3328	3406	3375	3265	3109	3202	3523	3394	3235	3173	3218	3194	3314	3292	3293	3382	3426	3453	3370	3337	3273	3234	3173	3270	3299	3189	3395	3347	3316	3475	3389	3323	3350	3190
3193	3023	3107	3270	3534	3396	3242	3254	3287	3356	3216	3436	3329	3336	3257	3287	3394	3450	3284	3192	3005	3277	3206	3278	3352	3249	3201	3227	3229	3040	3139	3252	3384	3465	3360	3405	3386	3201	3184	3276	3211	3461	3272	3385	3260	3351	3262	3225	3129	3252
3218	2956	3108	3143	3421	3322	3367	3094	3267	3275	3391	3343	3333	3331	3214	3399	3464	3388	3171	3169	3031	3268	3297	3234	3293	3263	3162	3283	3159	3214	3285	3296	3338	3289	3254	3186	3297	3271	3294	3245	3334	3354	3200	3205	3222	3264	3224	3152	3137	3193
3184	3045	3023	3189	3247	3234	3108	3227	3275	3330	3334	3437	3312	3308	3355	3389	3391	3382	3309	3156	3128	3383	3390	3327	3262	3255	3339	3166	3334	3417	3359	3404	3415	3331	3180	3220	3231	3306	3285	3270	3299	3297	3337	3200	3191	3200	3250	3135	3195	3290
3131	3094	3129	3253	3340	3302	3148	3150	3272	3322	3307	3374	3379	3260	3402	3385	3369	3329	3169	3205	3147	3374	3378	3398	3253	3094	3310	3341	3229	3262	3308	3333	3346	3295	3257	3153	3195	3381	3360	3343	3312	3214	3271	3156	3134	3074	3122	3049	3138	3214
3016	3137	3143	3127	3269	3292	3247	3161	3175	3346	3436	3343	3161	3234	3225	3563	3339	3333	3237	3197	3346	3504	3301	3350	3214	3135	3283	3254	3255	3278	3285	3334	3310	3350	3141	3171	3261	3341	3227	3233	3316	3205	3257	3161	3228	3116	3209	3122	3264	3233
2943	3067	3197	3155	3236	3243	3267	3178	3276	3351	3363	3282	3289	3233	3366	3421	3478	3266	3321	3153	3326	3422	3467	3333	3166	3157	3142	3223	3453	3368	3308	3353	3171	3185	3188	3068	3377	3342	3344	3305	3361	3223	3177	3092	3109	3032	2991	3072	3252	3219
2992	3028	3277	3290	3132	3148	3074	3155	3279	3276	3442	3301	3286	3296	3278	3433	3412	3362	3310	3342	3370	3410	3493	3358	3211	3186	3231	3411	3458	3363	3391	3244	3227	3212	3145	3254	3233	3331	3175	3221	3315	3110	3069	3088	3076	3045	3036	3128	3285	3219
3060	3049	3148	3328	3252	3216	3082	3118	3311	3252	3193	3391	3103	3305	3373	3363	3391	3320	3319	3201	3396	3458	3335	3270	3147	3214	3234	3413	3402	3437	3354	3283	3253	3176	3051	3114	3380	3235	3310	3190	3252	3067	3051	3004	3031	3051	3186	3209	3316	3362
3167	3096	3209	3256	3155	3221	3099	3180	3270	3229	3349	3242	3171	3309	3406	3295	3231	3286	3240	3281	3390	3508	3380	3171	3192	3304	3326	3464	3323	3323	3409	3314	3290	3173	3098	3284	3316	3219	3269	3300	3203	3100	3139	3073	3047	3064	3088	3158	3281	3350
3227	3155	3251	3160	3198	3039	3090	3352	3307	3232	3185	3179	3064	3300	3401	3313	3189	3261	3320	3315	3378	3462	3281	3206	3170	3295	3363	3389	3405	3438	3319	3309	3265	3290	3187	3317	3421	3392	3312	3365	3229	3121	3078	3061	3129	3151	3123	3299	3249	3318
3318	3124	3276	3252	3213	3097	3246	3180	3406	3196	3225	3132	3148	3223	3257	3245	3244	3268	3167	3439	3418	3415	3337	3177	3137	3235	3413	3364	3407	3386	3368	3272	3212	3136	3304	3299	3366	3368	3359	3286	3305	3164	2945	3024	3086	3199	3217	3314	3358	3372
3324	3213	3254	3232	3253	3075	3043	3366	3309	3229	3144	2968	3173	3140	3447	3362	3233	3130	3363	3290	3545	3438	3323	3174	3273	3302	3337	3417	3364	3429	3454	3378	3301	3140	3322	3430	3315	3364	3346	3317	3148	3157	3226	3040	3229	3111	3171	3286	3340	3424
3131	3268	3376	3298	3131	3133	3168	3391	3281	3185	3103	3119	3244	3290	3380	3296	3262	3118	3135	3430	3477	3238	3205	3185	3189	3336	3337	3394	3334	3330	3344	3249	3376	3302	3352	3329	3433	3444	3387	3301	3273	3125	3208	3217	3179	3253	3245	3272	3321	3383
3354	3348	3394	3277	3144	3180	3385	3398	3339	3182	3099	3078	3336	3333	3364	3201	3134	3159	3203	3406	3313	3242	3197	3095	3176	3186	3314	3232	3338	3429	3434	3316	3187	3230	3352	3349	3445	3510	3447	3444	3333	3135	3191	3136	3235	3259	3292	3228	3446	3417
3240	3369	3387	3178	3170	3227	3398	3480	3364	3194	3169	3271	3295	3240	3214	3227	3138	3243	3221	3288	3331	3198	3177	3072	3145	3271	3277	3247	3403	3323	3363	3309	3288	3302	3416	3510	3351	3472	3397	3376	3264	3133	3053	3210	3191	3249	3378	3401	3377	3430
3307	3297	3194	3231	3136	3172	3371	3432	3335	3180	3286	3156	3284	3382	3261	3157	3249	3262	3257	3288	3276	3121	3070	3071	3154	3261	3127	3095	3191	3315	3327	3228	3174	3305	3456	3539	3389	3363	3457	3316	3217	3111	3113	3305	3222	3226	3254	3442	3278	3348
3112	3297	3261	3177	3116	3278	3450	3420	3272	3195	3271	3244	3401	3373	3335	3258	3114	3238	3272	3370	3195	3219	2994	3108	3164	3189	3171	3259	3271	3325	3220	3156	3220	3226	3441	3500	3402	3376	3357	3208	3266	3120	3248	3226	3236	3283	3285	3428	3407	3437
3196	3295	3035	3125	3228	3378	3464	3285	3288	3226	3227	3259	3332	3433	3157	3127	3245	3146	3259	3287	3140	3211	3048	3134	3106	3061	3230	3270	3244	3140	3152	3212	3165	3275	3386	3356	3349	3270	3287	3268	3172	3141	3243	3217	3370	3122	3267	3366	3414	3284
3328	3176	3081	3041	3102	3402	3429	3426	3196	3313	3273	3314	3360	3218	3170	3100	3156	3069	3386	3228	3249	3107	3142	3209	3107	3049	3120	3228	3119	3000	3032	3132	3131	3275	3217	3280	3330	3293	3225	3149	3139	3251	3167	3178	3181	3157	3439	3406	3275	3217
3179	3229	3040	3196	3148	3406	3340	3273	3227	3245	3191	3378	3408	3471	3208	3142	3190	3332	3430	3250	3276	3116	3135	3197	3104	3105	3224	3140	3083	3147	3060	3068	3135	3308	3247	3371	3372	3248	3249	3149	3021	3159	3186	3132	3329	3224	3209	3130	3382	3274
3124	3159	3076	3295	3324	3420	3294	3255	3267	3204	3416	3375	3545	3320	3423	3202	3311	3210	3337	3201	3244	3235	3159	3170	3169	3047	3131	3116	3184	3083	3145	3045	3102	3364	3378	3233	3227	3269	3174	3017	3123	3096	3044	3092	3196	3207	3260	3303	3376	3331
3159	3030	3133	3284	3318	3120	3220	3244	3288	3325	3303	3350	3302	3283	3207	3300	3224	3181	3305	3299	3410	3307	3149	3092	3154	3184	3271	3204	3086	3027	3112	3070	3185	3215	3169	3320	3251	3169	3171	3210	3134	3146	3055	3118	3221	3202	3165	3307	3249	3258
3019	3028	3144	3240	3147	3054	3033	3310	3228	3344	3496	3281	3340	3309	3305	3229	3196	3201	3303	3403	3377	3390	3409	3090	3014	3141	3202	3266	3113	3027	3020	2998	3109	3098	3244	3179	3299	3222	3116	3042	3137	3061	3067	3211	3132	3159	3175	3244	3292	3296
3172	3207	3279	3280	3042	2939	3029	3311	3290	3286	3362	3354	3297	3429	3327	3353	3285	3237	3357	3362	3273	3410	3251	3314	3179	3162	3197	3202	3169	3034	3071	3115	3120	3202	3099	3228	3215	3110	3200	3135	3133	3021	3071	3150	3143	3202	3153	3216	3193	3252
3245	3333	3246	3077	2992	2925	3200	3343	3288	3255	3273	3296	3280	3514	3559	3398	3389	3312	3389	3298	3456	3313	3374	3197	3264	3190	3367	3222	3215	2988	3091	2964	3153	3171	3061	3235	3217	3167	3237	3233	3164	3046	3098	3127	3137	3129	3274	3209	3139	3291
3413	3413	3139	2931	2930	3013	3329	3324	3173	3072	3133	3079	3437	3437	3487	3280	3346	3421	3326	3319	3385	3326	3201	3250	3312	3289	3280	3224	3213	3057	3075	3097	3087	3127	3086	3363	3322	3186	3215	3253	3031	3131	3136	3142	3150	3114	3391	3233	3156	3259
3334	3304	3222	3067	3070	3077	3115	3209	3079	3032	3077	3123	3384	3421	3290	3309	3284	3281	3362	3554	3516	3400	3044	3153	3268	3386	3142	3148	3138	3244	3189	3101	3141	3167	3301	3233	3267	3226	3297	3132	3129	3105	3123	3149	3176	3231	3247	3261	3357	3161
3280	3284	3137	3119	2965	3163	3158	3140	3004	2954	3084	3345	3272	3348	3344	3316	3157	3282	3452	3680	3582	3464	3187	3138	3256	3357	3286	3237	3067	3234	3189	3094	3241	3145	3294	3532	3168	3223	3315	3185	3243	3059	3121	3172	3225	3220	3311	3339	3381	3265
3319	3273	3290	3249	3004	3076	3021	3141	3153	3080	3253	3303	3423	3326	3259	3293	3290	3210	3276	3521	3586	3506	3306	3212	3231	3383	3409	3295	3306	3314	3278	3160	3157	3289	3333	3430	3339	3382	3484	3275	3092	3151	3251	3060	3167	3186	3154	3409	3349	3337
3271	3294	3161	3242	3071	3112	3168	3175	3221	3160	3192	3259	3251	3217	3268	3189	3087	2985	3054	3418	3495	3499	3462	3359	3226	3198	3219	3286	3346	3450	3168	3336	3153	3310	3375	3324	3406	3531	3413	3321	3236	3074	3261	3102	3184	3213	3323	3373	3311	3316
3188	3132	3157	3118	3127	3205	3231	3252	3271	3201	3123	3023	2975	2993	2967	2946	2941	2862	2941	3371	3373	3443	3323	3375	3295	3184	3349	3323	3487	3272	3143	3215	3211	3278	3321	3334	3438	3424	3463	3293	3185	3274	3203	3175	3175	3185	3350	3352	3354	3388
3205	3246	3117	3207	3132	3083	3091	3142	3167	3139	3112	3071	2974	2746	2751	2773	2776	2828	3016	3236	3208	3283	3335	3312	3269	3020	3154	3283	3353	3254	3230	3202	3250	3269	3238	3239	3402	3486	3387	3274	3292	3279	3162	3187	3140	3370	3400	3405	3442	3389
3197	3116	3227	3241	3234	3041	3150	3221	3106	3184	3103	3110	3061	2766	2735	2730	2864	2858	3048	3197	3107	3174	3324	3353	3218	3104	3219	3302	3205	3296	3271	3248	3280	3183	3269	3301	3447	3463	3477	3268	3299	3227	3176	3182	3174	3337	3321	3422	3380	3644
3130	3237	3220	3258	3161	3162	3155	3282	3284	3224	3217	3161	2943	2674	2620	2573	2668	2853	2973	2879	3055	3259	3391	3338	3071	3023	3244	3117	3226	3198	3178	3221	3356	3293	3305	3232	3338	3335	3379	3310	3306	3178	3360	3145	3094	3157	3225	3385	3424	3554
3314	3200	3367	3107	3187	3112	3134	3218	3333	3282	3108	2913	2903	2835	2840	2752	2783	2727	2793	3061	3151	3308	3293	3215	2994	3077	3208	3097	3110	3190	3231	3272	3174	3182	3273	3326	3291	3338	3302	3293	3218	3316	3274	3261	3153	3195	3190	3318	3428	3397
3134	3091	3230	3111	3032	3113	3175	3206	3329	3190	2937	2705	2740	2936	3192	3105	2905	2823	2809	3355	3417	3361	3324	3052	3004	3044	3203	3085	3173	3149	3291	3170	3232	3159	3170	3286	3277	3362	3324	3332	3271	3235	3171	3155	3020	3122	3203	3237	3327	3294
3149	3078	3157	3206	3126	3128	3157	3293	3338	3284	3185	2919	2902	3190	3476	3361	3007	2934	3088	3480	3485	3327	3167	3128	3039	3118	3058	2972	3084	3262	3251	2966	3042	3121	3274	3125	3180	3341	3294	3438	3371	3312	3214	3171	3107	3047	3032	3364	3350	3336
3119	3073	3015	3121	3309	3056	3033	3155	3170	3326	3314	3237	3100	3111	3375	3196	3117	3175	3350	3326	3195	3070	3115	3072	3050	3081	2924	2920	3023	3099	3218	3227	3185	3131	3168	3093	3175	3197	3216	3356	3205	3403	3181	3269	3177	3123	3177	3216	3202	3188
3111	3137	3052	3094	3101	3121	3012	3059	3157	3170	3254	3234	3180	3103	3172	3048	3202	3174	3266	3281	2928	2978	3150	3371	3055	2930	2919	2990	3038	3123	3156	3075	3057	3140	3249	3183	3003	3162	3192	3183	3248	3261	3206	3134	3089	3110	3137	3137	3217	3283
3207	3021	2973	3067	3134	3094	3069	2896	3042	3152	3238	3265	3316	3211	3140	3248	3254	3296	3218	2946	2963	3155	3501	3358	3299	3012	3079	3152	3156	3111	3321	3216	3277	3200	3302	3090	3152	3258	3245	3293	3294	3250	3168	3156	3086	3012	3000	3101	3051	3277
3221	3042	3084	3111	2998	3026	2998	3035	2976	3112	3162	3207	3225	3155	3184	3438	3456	3242	2974	2915	3098	3303	3326	3336	3208	3240	3080	3178	3146	3125	3229	3367	3363	3394	3169	3188	3198	3199	3178	3207	3281	3232	3349	3285	3123	3116	3009	3065	3055	3076
3119	3043	3155	3101	3040	3010	3032	3116	3059	3070	3145	3178	3243	3105	3120	3141	3262	3097	3021	3101	3055	3255	3325	3169	3133	3162	3268	3083	3056	3216	3266	3329	3266	3137	3195	3169	3089	3144	3147	3214	3110	3342	3325	3277	3215	3155	3057	3040	3068	3162
3093	3038	3023	3089	3110	3061	2905	3023	3141	3095	3141	3117	3017	3184	3127	2965	2990	3068	3070	3072	3124	3040	3045	3113	3284	3172	3167	3037	2996	3110	3233	3194	3258	3169	3243	3075	3063	3115	3025	3106	3196	3178	3306	3227	3259	3191	3216	3160	3171	3080
3198	2985	2930	3080	3118	3214	3060	3103	2944	3044	3091	2987	3095	3043	3079	3040	3045	3082	3164	3026	2994	2979	3008	3144	3214	3229	3177	3049	2997	2996	3101	3227	3387	3201	3258	3251	3065	3057	3155	3157	3179	3078	3217	3067	3301	3247	3148	3264	3227	3115
3122	3070	2957	3039	3126	3236	3053	2974	2964	2990	3077	3258	3225	3018	3064	3051	3165	3107	3111	3042	3056	3024	3050	3095	3193	3135	3187	3078	3046	3049	3197	3215	3217	3306	3360	3184	3240	3081	3184	3105	3117	3255	3341	3367	3301	3224	3234	3206	3277	3273
3082	3089	2980	2899	2964	3029	3148	3008	3031	3079	3052	3230	3257	3190	3118	3042	3121	3103	3182	3149	2885	2956	3043	3097	3040	3077	3072	3149	3179	3152	3072	3217	3284	3299	3266	3117	3080	3140	3096	3105	3118	3233	3271	3230	3336	3208	3229	3314	3283	3327
3073	3048	3049	2994	2864	2993	3082	3145	2934	3067	3027	3194	3261	3159	3041	2921	2867	3132	3148	3035	3029	2993	2939	2919	3163	3161	3230	3138	3149	3070	2971	2978	3209	3147	3239	3169	3103	2933	2968	2986	3111	3048	3173	3300	3211	3239	3241	3228	3374	3352
2976	3091	3173	3029	2948	2865	2968	3125	3218	3091	3231	3225	3169	3187	3123	2971	2913	3086	2945	3051	3091	3032	3011	2972	3052	3208	3171	3202	3039	2999	3103	3085	3104	3113	3290	3176	3152	3168	3101	3078	3013	2983	3003	3184	3075	3184	3280	3320	3469	3411
2838	2961	3054	3110	2947	3052	3029	3093	3144	3166	3081	3045	3122	3184	3156	3179	3028	2957	2891	3163	3115	3014	3027	2930	3101	3234	3260	3222	3109	3126	3167	3150	3114	3232	3228	3326	3411	3282	3372	3154	3121	3091	3023	2943	3090	3129	3210	3357	3333	3506
2764	2863	2908	3034	2967	2982	3113	3070	3118	3103	3119	3169	3160	3153	3050	3127	3000	3031	2962	2957	3167	3067	3048	2954	2998	3074	3166	3183	3195	3184	3185	3202	3110	3195	3234	3343	3432	3374	3391	3342	3249	3127	3097	3012	3002	3037	3292	3282	3363	3384
2716	2671	2753	2952	2937	3024	3052	3106	3151	3060	3017	3173	3089	3160	3129	3182	3016	2954	2940	3127	3064	3036	3136	3172	2913	2995	2889	3097	3134	3228	3270	3030	2953	3086	3134	3100	3166	3153	3337	3277	3165	3223	2993	3084	3038	3041	3068	3148	3309	3323
2806	2571	2768	2840	2985	2910	3095	3158	3029	3150	2945	3083	3115	3159	3129	3045	3052	2983	3021	3098	2956	3075	3053	3102	3091	2924	2957	3065	3180	3348	3195	3063	3019	3078	3159	2889	2777	3057	3107	3360	3200	3081	3046	3097	3187	3020	3041	3053	3090	3295
2776	2693	2661	2813	2817	2865	2936	3023	3115	3156	3048	3010	2966	3112	3129	3076	3075	2990	2988	3070	3017	3140	3089	3061	3033	2872	2933	3133	3408	3399	3252	2994	3040	2955	2976	2673	2604	2837	3042	3093	3009	3124	3283	3207	3215	3110	3028	2993	3060	3169
2759	2765	2715	2830	2872	2906	2825	2978	3205	3207	3237	3032	2929	2980	3113	2948	3007	2947	2848	2931	3049	3014	3043	3011	2879	2874	3025	3169	3301	3232	3084	2983	2855	2847	2878	2677	2578	2650	2914	2947	2769	2925	3022	3229	3224	3179	3029	3112	3081	3050
2706	2601	2703	2895	2947	2989	2802	2816	3001	3226	3270	3095	2898	2923	3028	2954	2910	2968	2880	2897	2994	3078	3016	2984	2993	3000	3129	3216	3169	3000	3004	2974	2999	2916	2719	2674	2686	2687	2879	2897	2795	2774	2912	3079	3285	3339	3185	3182	3032	3162
2750	2780	2702	2742	2885	2886	2787	2846	2979	3090	3242	3122	3067	2879	2793	3004	3083	2973	3008	2980	2964	2855	3016	3031	3196	3277	3347	3182	2942	2819	2945	3081	3026	2815	2644	2703	2669	2705	2693	2695	2835	2775	2827	2926	3205	3186	3354	3279	3306	3119
2762	2699	2710	2568	2812	2745	2785	2881	2820	2963	3122	3244	3130	2976	2807	2847	2982	2997	3065	2953	2817	2883	3019	3109	3315	3290	3375	3040	2890	2823	3008	3055	3199	2922	2806	2903	2876	2733	2672	2722	2804	2932	2917	2860	3007	3225	3391	3327	3286	3214
2821	2712	2624	2509	2668	2718	2862	2897	2934	2982	2958	3126	3104	3091	2947	2897	2946	3023	3136	2980	2775	2942	2974	3152	3361	3144	2975	2877	2713	2850	2866	2986	2975	2954	3132	3060	3211	3031	2863	2824	2812	2862	2751	2780	2830	3069	3315	3365	3361	3341
2716	2680	2598	2565	2619	2690	2814	2851	2922	3012	3021	3070	3031	3077	2992	2944	2960	2937	2908	3087	3020	3068	3173	3193	3195	2992	2896	2777	2859	2752	2812	2660	2747	2987	3297	3391	3482	3399	3187	2960	2785	2777	2693	2889	2911	2930	2995	3288	3358	3402
2694	2664	2777	2638	2634	2676	2761	2868	2989	2963	2887	2890	2868	3006	3193	3075	2898	2814	2976	3130	3137	3326	3270	3148	2927	2842	2857	2945	2957	2822	2737	2653	2742	3110	3230	3381	3502	3312	3244	3054	2833	2873	2950	2960	2864	2795	2891	3058	3184	3337
2713	2702	2580	2583	2635	2576	2649	2824	2894	2895	2902	2717	2881	3082	3093	3070	2965	2802	2788	3113	3289	3367	3252	3081	2940	2988	3071	3122	3119	2878	2744	2854	2877	3026	3260	3307	3470	3354	3321	3203	3087	2957	3027	2930	2945	2955	2862	2924	3032	3377
2643	2679	2657	2607	2668	2686	2618	2675	2819	2796	2813	2802	2811	2988	2862	3110	2806	2886	2971	3128	3212	3260	3266	3142	2945	2976	3109	2991	2926	2910	2953	3086	3034	2999	3023	3071	3151	3102	3207	3417	3327	3340	3056	2982	2932	2883	2882	2737	2842	2993
2730	2638	2597	2638	2654	2627	2614	2718	2702	2610	2772	2810	2886	2813	2760	2868	2799	3052	3164	3210	3136	3158	3155	3126	3157	3011	2915	2885	2915	2990	3200	3256	3365	3186	3063	2831	2806	3114	3260	3388	3456	3319	3249	3031	2949	2804	2929	2789	2778	2826
2756	2592	2643	2554	2695	2670	2677	2554	2643	2699	2842	2785	2752	2790	2671	2792	3038	3243	3360	3260	3148	2963	2901	3057	3078	2920	2664	2748	2928	3121	3217	3399	3533	3319	3060	2822	2807	2981	3127	3257	3379	3394	3353	3314	3102	2969	2926	2893	2804	2654
2563	2529	2659	2690	2756	2696	2623	2502	2554	2739	2699	2651	2688	2545	2688	3002	3188	3280	3326	3356	2896	2727	2753	3013	2886	2740	2634	2750	2932	3057	3168	3297	3463	3239	2995	3034	2970	2980	2965	3104	3186	3340	3460	3384	3356	3180	3002	2914	2901	2853
2556	2648	2558	2750	2670	2708	2679	2540	2614	2693	2740	2673	2656	2630	2850	3109	3319	3316	3068	3032	2664	2647	2760	2823	2673	2631	2720	2843	3022	2920	2892	3105	3165	3152	3150	3030	3117	3049	2877	2945	2958	3331	3340	3273	3356	3304	3187	3024	2889	3006
2574	2657	2556	2547	2423	2688	2609	2686	2619	2689	2598	2620	2587	2870	2944	2985	3003	2964	2732	2610	2695	2917	2946	2624	2509	2726	2793	2904	2980	2738	2709	2779	3003	3092	3223	3292	3241	2953	3022	2929	2985	3171	3127	3096	3386	3457	3266	2963	2933	3003
2651	2588	2551	2589	2553	2459	2643	2799	2748	2595	2560	2558	2805	2948	2934	2800	2726	2651	2646	2767	3016	3045	2667	2524	2712	2746	2794	2965	2836	2876	2687	2510	2755	2995	3122	3231	3084	3114	3093	3064	2960	2806	2913	3124	3422	3474	3305	3039	2902	3017
2626	2577	2475	2541	2622	2596	2608	2734	2666	2476	2564	2660	2884	2923	2920	2663	2510	2501	2921	3270	3416	2931	2513	2604	2896	2904	2741	2721	2887	3061	2866	2591	2450	2754	3162	3146	3117	3360	3333	3033	2750	2715	2791	3029	3442	3486	3271	3088	3077	3156
2620	2634	2527	2663	2664	2631	2531	2548	2487	2529	2584	2731	2748	2735	2547	2480	2369	2733	3323	3636	3377	2660	2415	2692	3015	3047	2967	2880	2744	2778	2862	2798	2680	2740	2850	3010	3087	3219	3271	3171	2900	2822	2825	3143	3363	3257	3113	2990	2967	3098
2668	2746	2678	2696	2674	2587	2534	2426	2570	2585	2717	2658	2555	2519	2320	2344	2469	2845	3443	3377	2874	2330	2651	3111	3183	3376	3290	3101	2763	2595	2858	2983	2848	2654	2643	2784	3055	3216	3278	3140	3087	3002	3042	3101	3093	2942	2930	2680	2792	3020
2722	2726	2726	2770	2700	2592	2472	2457	2603	2772	2746	2467	2302	2188	2226	2271	2600	3181	3359	3026	2540	2479	2974	3209	3331	3443	3450	3321	2942	2739	2765	2854	2904	2831	2746	2643	2907	3138	3160	3135	3365	3267	3181	3053	2880	2796	2910	2742	2675	2644
2782	2728	2734	2731	2617	2738	2654	2607	2849	2696	2525	2290	2061	2012	2101	2328	2768	3082	3113	2848	2657	2727	3067	3114	2994	3280	3237	3300	3113	2850	2794	2808	2831	2878	3010	2728	2862	2886	3035	3121	3229	3226	3233	3145	2917	2877	2944	2840	2730	2529
2746	2715	2723	2770	2622	2785	2706	2783	2747	2608	2362	2145	1932	1963	2108	2414	2724	2884	2923	2850	2778	2924	2956	2839	2765	2790	2860	3031	3259	3213	3089	2839	2886	2857	3131	2906	2917	2771	2710	2840	3076	3157	3255	3224	3099	2949	2984	3215	2836	2492
2730	2783	2784	2663	2697	2833	2915	2877	2666	2531	2132	1898	1763	1979	2277	2402	2595	2596	2749	2839	2683	2705	2644	2553	2544	2572	2578	2953	3253	3300	3158	2982	2734	2713	2954	2919	2873	2879	2761	2758	2874	3142	3155	3106	2875	2722	2853	3125	2931	2761
2800	2777	2783	2688	2714	2820	2948	2700	2489	2343	2105	1816	1865	2176	2325	2489	2280	2417	2568	2717	2742	2688	2466	2306	2529	2544	2578	2857	3082	3201	3234	3023	2835	2816	2795	2828	2890	2972	2788	2666	2787	3086	3151	3092	2908	2661	2666	2870	2949	2892
2851	2710	2766	2787	2791	2749	2677	2581	2460	2246	1921	1770	1933	2242	2319	2394	2284	2381	2444	2497	2618	2543	2552	2583	2524	2795	2842	2773	2857	3004	3339	3245	3283	2948	2771	2623	2672	2851	2830	2736	2681	2911	3006	3127	2970	2887	2758	2775	2932	2951
2715	2770	2715	2668	2737	2713	2646	2524	2302	2141	1851	1874	2068	2057	2201	2313	2458	2384	2480	2467	2558	2471	2596	2628	2559	2683	2623	2816	2853	3010	3221	3183	3237	3232	3068	2557	2676	2780	2725	2755	2729	2842	2931	3245	3308	3055	2835	2825	2991	2894
2770	2864	2871	2901	2808	2765	2567	2390	2288	1980	1845	1926	1956	1819	2066	2484	2491	2452	2541	2440	2367	2526	2577	2631	2668	2560	2595	2700	3046	3186	2951	2923	3108	3336	3313	3008	2601	2658	2842	2802	2644	2581	2834	3181	3413	3143	2939	2928	3078	2917
2887	2823	2799	2773	2723	2620	2635	2539	2152	1830	1759	1695	1779	1702	2131	2458	2604	2635	2500	2619	2438	2510	2563	2715	2589	2578	2623	2917	2928	2906	2804	2723	3011	3321	3418	3179	2710	2612	2668	2626	2692	2737	2916	3161	3139	3075	2912	2945	3041	2976
2877	2953	2845	2723	2640	2620	2591	2387	2252	1777	1742	1726	1662	1830	2043	2362	2388	2520	2657	2562	2480	2403	2485	2502	2596	2708	2664	2780	2744	2744	2511	2627	2846	3270	3341	3013	2774	2615	2741	2562	2533	2648	3111	3157	3026	2901	2969	2921	3022	2932
2859	2871	2811	2698	2598	2559	2584	2441	2193	1937	1710	1753	1927	1779	1874	2067	2321	2481	2530	2658	2513	2538	2574	2487	2490	2765	2709	2736	2529	2472	2675	2739	2910	2883	2816	2749	2637	2848	2754	2558	2529	2823	3076	3111	3156	3032	2810	2943	3054	3103
2823	2843	2767	2680	2626	2578	2469	2485	2254	2088	1899	1907	2013	1970	1923	1953	2116	2342	2526	2608	2666	2643	2659	2413	2582	2595	2672	2592	2496	2552	2667	2799	2736	2577	2384	2445	2700	2975	2830	2607	2576	2833	3026	3204	3162	3064	2997	2963	3021	2997
2771	2689	2714	2695	2554	2501	2483	2518	2287	2273	2142	1989	2001	2016	2040	1984	2096	2211	2312	2417	2517	2727	2722	2646	2385	2419	2356	2450	2586	2495	2631	2752	2602	2345	2232	2482	2678	2929	2859	2720	2551	2844	3060	3091	3161	2941	3032	2899	2895	2955
2693	2571	2617	2650	2486	2583	2513	2460	2528	2515	2327	2111	2028	2019	2157	2044	2020	1984	2126	2385	2575	2625	2697	2569	2486	2386	2350	2478	2460	2513	2476	2415	2456	2311	2400	2634	2760	2714	2671	2670	2870	3001	3134	3146	3049	2852	2984	3073	2888	2859
2635	2638	2561	2479	2610	2506	2560	2693	2613	2607	2664	2386	2152	2151	2097	2006	2063	1994	2114	2265	2444	2625	2677	2590	2565	2480	2456	2441	2397	2394	2339	2271	2200	2332	2592	2656	2632	2476	2495	2658	2882	3274	3304	2954	2962	2941	3030	3154	2974	2804
2752	2590	2508	2437	2525	2644	2561	2583	2646	2770	2667	2628	2434	2280	2156	2035	1909	2065	2095	2126	2327	2456	2568	2563	2532	2555	2540	2387	2371	2344	2263	2187	2126	2325	2539	2411	2423	2390	2457	2688	2878	3145	3115	3029	2858	2822	2942	3068	3133	2925
2651	2670	2524	2511	2521	2671	2686	2656	2690	2624	2732	2791	2687	2513	2162	1998	1972	2204	2046	2154	2052	2239	2495	2563	2427	2524	2514	2506	2415	2251	2165	2076	2198	2376	2417	2277	2462	2476	2539	2706	2826	2942	2989	2918	3073	3025	2873	2906	2980	3112
2724	2691	2685	2557	2505	2721	2664	2588	2799	2582	2630	2804	2684	2621	2423	2151	2003	2171	2134	2122	2023	2176	2296	2453	2453	2432	2557	2519	2437	2258	2133	2209	2528	2478	2400	2209	2391	2476	2746	2881	2811	2790	2750	2854	2916	3030	2908	2808	2935	3035
2803	2691	2611	2648	2591	2613	2712	2709	2777	2731	2675	2670	2703	2699	2567	2369	2139	2073	2031	2112	2156	2065	2181	2201	2274	2516	2563	2312	2170	2021	2280	2584	2663	2496	2283	2227	2464	2712	2798	2717	2784	2863	2848	2934	3067	3011	2993	2830	2892	2986
2753	2700	2692	2649	2618	2819	2736	2649	2719	2760	2659	2539	2537	2706	2692	2607	2400	2193	2089	2089	2207	2045	1906	1869	2106	2281	2178	2042	1816	2028	2461	2782	2541	2346	2330	2357	2403	2671	2780	2756	2810	2849	3105	3095	3028	3020	2969	2969	2908	2923
2714	2759	2685	2741	2785	2658	2691	2701	2743	2761	2685	2589	2571	2627	2707	2680	2618	2391	2163	2060	2077	2090	1856	1761	1886	1894	1944	1865	1955	2227	2405	2281	2199	2236	2314	2449	2583	2719	2747	2557	2776	2991	3143	3128	3023	2952	3070	3155	3110	3053
2854	2842	2867	2785	2639	2817	2790	2729	2722	2747	2736	2659	2618	2657	2660	2576	2665	2543	2417	2129	2017	1973	1952	1828	1839	1706	1814	1933	2060	2188	2139	2050	2127	2273	2471	2586	2735	2630	2594	2512	2796	2909	3015	2925	2914	2954	2984	3058	3066	3056
2770	2768	2847	2929	2688	2800	2750	2760	2704	2740	2617	2703	2631	2633	2554	2460	2598	2570	2556	2274	2019	1917	1930	2023	1965	1816	1797	1939	1992	1932	2055	2117	2323	2472	2496	2675	2670	2609	2640	2529	2568	2758	2816	2911	2853	2973	2772	2886	2887	3071
2796	2795	2695	2766	2858	2850	2817	2749	2737	2680	2642	2647	2673	2635	2475	2633	2672	2672	2486	2373	2153	2066	1991	2020	1985	1825	1907	1930	2037	1957	2109	2373	2521	2665	2631	2629	2504	2494	2547	2562	2683	2658	2596	2816	2872	2853	2844	2839	2832	2963
2713	2920	2812	2745	2830	2734	2804	2755	2676	2753	2759	2652	2665	2657	2513	2574	2661	2674	2572	2428	2368	2261	2322	2029	2098	1977	2081	2096	2206	2268	2435	2576	2676	2764	2611	2520	2608	2529	2637	2624	2597	2634	2681	2634	2906	2876	2872	2846	2810	2802
2884	2826	2688	2759	2996	2791	2772	2680	2730	2640	2722	2685	2715	2608	2624	2505	2572	2612	2491	2525	2419	2432	2466	2323	2297	2396	2408	2402	2517	2487	2640	2809	2805	2754	2682	2520	2537	2592	2692	2594	2633	2630	2665	2731	2696	2692	2798	2756	2676	2755
2907	2822	2767	2719	2831	3019	2843	2737	2714	2662	2657	2642	2744	2756	2667	2602	2567	2689	2576	2598	2510	2545	2570	2607	2575	2681	2714	2550	2747	2795	2745	2819	2726	2673	2680	2691	2648	2674	2586	2612	2572	2501	2686	2622	2560	2727	2781	2693	2909	2827
2638	2756	2790	2813	2842	2736	2828	2806	2704	2667	2746	2677	2774	2775	2743	2808	2561	2612	2629	2696	2676	2580	2630	2570	2699	2756	2853	2799	2832	2907	2892	2734	2639	2600	2732	2680	2817	2738	2655	2704	2710	2676	2563	2645	2577	2581	2753	2738	2766	2898
2832	2792	2707	2739	2784	2863	2717	2885	2740	2664	2615	2801	2751	2724	2715	2842	2688	2726	2731	2673	2651	2692	2638	2724	2732	2815	2769	2829	2842	2832	2776	2773	2724	2808	2839	2708	2644	2675	2775	2658	2730	2647	2699	2656	2580	2694	2715	2630	2655	2735
2875	2843	2704	2665	2719	2899	2769	2734	2687	2757	2833	2670	2757	2748	2820	2836	2804	2791	2802	2756	2706	2747	2768	2833	2665	2778	2733	2740	2793	2762	2565	2691	2792	2847	2842	2773	2610	2571	2693	2677	2595	2661	2717	2647	2576	2594	2622	2606	2647	2576
2766	2803	2698	2650	2714	2857	2726	2734	2864	2787	2767	2850	2827	2813	2712	2730	2690	2795	2750	2785	2785	2725	2888	2840	2788	2768	2796	2775	2759	2700	2728	2776	2851	2903	2745	2890	2710	2654	2733	2674	2644	2659	2654	2596	2612	2568	2509	2596	2565	2619
2760	2744	2751	2755	2756	2728	2779	2881	2749	2816	2798	2934	2886	2881	2832	2796	2932	2796	2754	2827	2909	2878	2901	2872	2875	2787	2904	2903	2783	2877	2889	2892	2898	2877	2918	2748	2825	2815	2781	2607	2639	2702	2649	2656	2478	2419	2514	2654	2693	2580
2825	2721	2701	2798	2785	2772	2777	2735	2860	2797	2956	2866	2861	2904	2794	2774	2786	2914	2870	2948	2706	2936	2995	2947	2884	2806	2966	2840	2876	2810	2873	2889	2782	2823	2895	2843	2881	2851	2727	2705	2675	2695	2754	2601	2574	2579	2541	2603	2578	2584
2869	2830	2824	2729	2890	2911	2705	2817	2867	2811	2990	2836	2969	2865	2830	2808	2782	2909	2886	2888	2838	2983	2894	2919	2873	2994	2851	2838	2783	2799	2834	2896	2857	2956	2826	2865	2769	2682	2706	2615	2725	2645	2664	2619	2555	2709	2594	2716	2520	2581
2909	2882	2825	2771	2883	2846	2821	2734	2827	2920	2809	2727	2774	2918	2714	2917	2813	2863	2977	2892	2905	2877	2835	2940	2867	2772	2710	2877	2655	2860	2835	2835	2960	2909	2832	2794	2746	2825	2521	2712	2699	2652	2689	2646	2650	2752	2632	2654	2582	2551
2709	2833	2900	2817	2835	2824	2901	2799	2702	2806	2825	2873	2748	2747	2803	2820	2811	2893	2955	2977	3004	2994	3006	2994	2976	2902	2933	2817	2761	2853	2832	2844	2835	2719	2816	2886	2820	2719	2637	2685	2628	2679	2705	2630	2656	2654	2607	2627	2644	2691
2664	2719	2765	2981	2842	2811	2961	2892	2712	2956	2883	2879	2721	2746	2703	2759	2947	2780	2949	2910	3089	2997	3024	3009	2951	2897	2942	2876	2908	2951	2790	2855	2809	2750	2881	2737	2830	2782	2728	2665	2613	2876	2632	2652	2625	2635	2641	2611	2570	2490
2730	2663	2685	2862	2839	2780	2903	2855	2763	2766	2708	2832	2704	2792	2724	2837	2911	2919	2822	2931	2885	2832	2905	3017	2924	2992	2944	2948	3005	2838	2799	2845	2870	2851	2856	2820	2790	2751	2794	2712	2764	2699	2788	2729	2667	2774	2776	2616	2500	2622
2940	2701	2588	2826	2990	2819	2646	2854	2888	2798	2825	2766	2728	2602	2797	2808	2718	2881	2880	2881	2827	2990	2945	2926	3029	2965	3037	3010	2862	2841	2853	2766	2881	2832	2817	2818	2745	2769	2666	2708	2653	2734	2767	2707	2791	2682	2691	2580	2491	2626
2879	2732	2558	2638	2843	2916	2741	2681	2886	2715	2707	2862	2741	2833	2761	2815	2749	2867	2806	2890	2904	3004	2860	2911	2973	3027	3028	3022	2945	2829	2840	2828	2837	2809	2802	2677	2775	2852	2676	2717	2783	2649	2771	2733	2681	2662	2712	2560	2536	2532
2826	2756	2645	2572	2686	2940	2729	2608	2706	2760	2696	2845	2750	2745	2746	2682	2826	2828	2814	2859	2854	2915	2806	2919	2902	2947	2977	2986	2859	2835	2790	2849	2834	2808	2759	2794	2754	2699	2784	2798	2654	2737	2699	2664	2764	2717	2624	2608	2703	2624
2662	2780	2814	2528	2585	2794	2802	2674	2724	2740	2643	2671	2814	2678	2854	2656	2813	2980	2903	2909	2843	2849	2917	2920	2848	2929	3022	2965	2870	2743	2725	2696	2783	2795	2781	2698	2740	2744	2805	2746	2737	2695	2855	2809	2683	2679	2671	2581	2683	2702
2453	2622	2696	2678	2543	2620	2774	2641	2564	2825	2674	2678	2687	2723	2794	2849	2814	2879	2784	2893	2890	2862	2861	2961	2929	2958	2981	2871	2824	2786	2745	2775	2877	2804	2843	2793	2847	2757	2791	2729	2911	2798	2815	2755	2725	2663	2728	2678	2590	2544
2461	2605	2809	2692	2528	2563	2794	2704	2567	2834	2706	2609	2730	2656	2643	2660	2742	2893	2910	2914	2824	2754	2897	2902	2901	2889	2910	2885	2885	2858	2824	2818	2864	2800	2914	2831	2815	2834	2684	2808	2808	2921	2799	2751	2714	2673	2759	2664	2610	2597
2493	2444	2893	2693	2529	2509	2757	2630	2470	2665	2784	2569	2731	2713	2666	2735	2748	3005	2892	2734	2791	2855	2782	2886	2859	2856	2944	2900	2860	2927	2836	2933	2840	2791	2961	2841	2811	2817	2783	2752	2783	2742	2707	2747	2771	2772	2701	2650	2652	2729
2632	2380	2708	2852	2562	2488	2616	2812	2475	2667	2802	2615	2721	2691	2531	2850	2619	2780	2733	2725	2687	2773	2753	2816	2864	2826	2878	2822	2906	2759	2988	2798	2835	2806	2890	2901	2790	2744	2781	2787	2774	2717	2792	2794	2720	2738	2715	2682	2736	2719
2353	2481	2608	2708	2516	2514	2670	2651	2435	2430	2652	2646	2662	2705	2500	2686	2633	2776	2690	2703	2734	2838	2781	2812	2657	2827	2758	2832	2805	2882	2857	2779	2835	2784	2747	2679	2684	2694	2632	2699	2756	2682	2629	2715	2776	2793	2794	2727	2820	2772
2423	2273	2576	2725	2593	2351	2729	2750	2489	2443	2661	2509	2515	2646	2584	2586	2581	2646	2757	2686	2761	2803	2707	2720	2739	2785	2788	2799	2735	2793	2756	2828	2768	2779	2768	2759	2735	2749	2722	2751	2727	2672	2711	2675	2815	2705	2749	2832	2803	2763
2483	2313	2492	2691	2492	2288	2445	2613	2448	2519	2700	2422	2494	2557	2549	2563	2572	2529	2657	2739	2788	2706	2791	2710	2707	2705	2736	2802	2852	2793	2894	2815	2741	2746	2750	2721	2789	2749	2786	2723	2652	2668	2767	2737	2775	2761	2756	2714	2792	2591
2436	2246	2507	2584	2404	2336	2488	2526	2314	2415	2618	2496	2591	2652	2478	2640	2540	2520	2658	2678	2766	2690	2768	2704	2787	2616	2833	2767	2630	2906	2831	2790	2775	2768	2785	2806	2706	2797	2663	2769	2625	2704	2780	2714	2689	2638	2622	2784	2717	2577
2337	2318	2502	2651	2410	2299	2531	2580	2440	2319	2613	2520	2541	2537	2518	2532	2543	2522	2647	2523	2675	2630	2733	2749	2656	2615	2624	2638	2567	2744	2828	2779	2768	2731	2685	2823	2764	2735	2714	2723	2906	2738	2654	2724	2688	2641	2702	2691	2719	2729
2319	2357	2578	2470	2334	2294	2633	2429	2333	2459	2529	2367	2450	2616	2411	2571	2580	2663	2505	2578	2578	2668	2635	2582	2656	2686	2592	2667	2635	2585	2658	2791	2764	2750	2768	2703	2764	2723	2711	2819	2873	2778	2715	2693	2690	2675	2610	2788	2726	2748
2214	2423	2575	2500	2270	2257	2545	2442	2320	2422	2528	2294	2525	2546	2555	2549	2567	2633	2583	2569	2580	2682	2598	2565	2636	2687	2651	2684	2652	2567	2555	2736	2719	2887	2753	2776	2829	2854	2808	2893	2750	2733	2742	2714	2781	2748	2660	2689	2661	2717
2307	2503	2573	2439	2301	2336	2437	2383	2302	2435	2463	2307	2604	2558	2456	2490	2478	2561	2633	2603	2681	2582	2626	2675	2666	2720	2651	2679	2618	2649	2615	2660	2765	2816	2847	2845	2817	2868	2801	2883	2768	2665	2776	2807	2771	2675	2583	2680	2618	2643
2434	2499	2448	2320	2258	2342	2405	2316	2242	2394	2496	2388	2528	2479	2542	2709	2485	2530	2578	2596	2533	2630	2651	2602	2567	2702	2638	2644	2614	2683	2638	2609	2772	2764	2812	2995	2817	2740	2786	2854	2741	2798	2695	2736	2619	2694	2582	2615	2667	2616
2365	2487	2406	2182	2251	2431	2319	2237	2274	2467	2269	2513	2580	2421	2564	2496	2488	2560	2470	2514	2503	2568	2515	2469	2580	2626	2618	2616	2527	2645	2672	2674	2664	2758	2757	2756	2836	2822	2774	2729	2835	2734	2757	2755	2722	2647	2729	2623	2592	2753
2476	2523	2355	2226	2353	2376	2359	2128	2207	2356	2322	2420	2550	2270	2467	2447	2428	2468	2391	2491	2432	2466	2484	2438	2647	2634	2575	2571	2572	2659	2770	2632	2575	2580	2805	2782	2728	2742	2720	2724	2825	2702	2664	2818	2787	2681	2664	2589	2593	2545
2473	2472	2362	2275	2398	2343	2181	2169	2292	2264	2316	2366	2432	2307	2549	2379	2412	2400	2474	2448	2484	2475	2488	2517	2515	2587	2629	2530	2578	2651	2653	2588	2677	2623	2753	2706	2752	2718	2808	2690	2626	2585	2692	2867	2709	2772	2634	2605	2582	2598
2479	2304	2180	2323	2337	2147	2208	2239	2437	2347	2264	2441	2267	2438	2442	2347	2364	2395	2430	2425	2585	2490	2499	2525	2557	2454	2653	2619	2682	2636	2649	2690	2678	2730	2773	2815	2791	2870	2825	2756	2757	2605	2799	2790	2809	2712	2572	2470	2643	2644
2509	2234	2205	2279	2320	2157	2238	2353	2329	2295	2406	2382	2452	2438	2426	2491	2577	2407	2448	2521	2549	2406	2570	2637	2616	2494	2714	2571	2632	2667	2627	2700	2635	2738	2707	2696	2714	2764	2736	2735	2629	2791	2702	2703	2775	2659	2816	2709	2571	2630
2295	2229	2234	2125	2146	2219	2344	2371	2275	2282	2377	2296	2287	2344	2399	2490	2538	2438	2621	2496	2585	2412	2541	2606	2516	2507	2525	2668	2622	2615	2613	2688	2643	2707	2683	2724	2685	2597	2664	2686	2766	2688	2686	2584	2569	2543	2766	2778	2730	2397
2341	2387	2252	2148	2070	2280	2390	2228	2295	2281	2301	2302	2364	2489	2423	2407	2457	2529	2510	2531	2478	2360	2432	2541	2525	2516	2544	2532	2513	2619	2564	2528	2598	2622	2584	2784	2728	2597	2662	2653	2754	2679	2595	2682	2476	2660	2751	2722	2460	2079
[truncated: 920 more columns]
