# Supplementary material for: Spatial Resolution and Refractive Index Contrast of Resonant Photonic Crystal Surfaces for Biosensing
Source: IEEE Photonics J. Author manuscript; Available in PMC 2015 Sep 7. (PMC4561521; doi:10.1109/JPHOT.2015.2435699)
Supplement: fig4_data [file NIHMS64775-supplement-fig4_data.gz › Volumes/graham/MacBook_backup/PhD_folder_2015_06_02/paper_improvements/IEEE_J_Photonics/final_files/data_files/fig4/4b_raw/I13.csv]

3407	2950	2797	2781	2793	2826	2868	2827	2930	3078	3151	3103	3177	3141	3207	3220	2983	2837	2881	2837	3001	3018	3124	3140	3107	3075	3011	2940	2882	3063	2928	3013	3091	3073	3026	2904	2820	2788	2733	2922	2962	3060	2862	2838	3048	2923	3036	3012	2882	2948
3143	2948	2823	2894	2912	3009	3135	3128	3080	3183	3124	3205	3163	3239	3192	3090	3027	2819	2910	2848	2921	3079	3193	3093	3157	3089	3054	2976	2909	2919	3040	2974	3034	3133	3069	2919	2965	2875	2989	2983	3156	3102	2942	2949	2942	3092	2959	3001	2949	2964
3122	2799	2844	2786	3006	2936	2929	2994	3129	3041	3170	3208	3187	3063	3110	3083	2863	2815	2841	2835	2823	2860	3121	3147	3030	3098	3042	3014	2971	3003	2791	3000	3066	3039	2977	2934	2874	2886	2941	3095	3009	2966	3052	2783	2867	2900	2959	2883	2917	3021
3040	2935	2903	2770	3048	3056	2993	3201	3122	3189	2975	3014	2955	2945	3041	2850	2786	2703	2810	2803	2828	2863	3029	2944	3095	3008	2927	2907	2810	2884	2803	2934	3047	3002	3006	3027	2889	2834	2935	2929	3199	3011	2923	2858	2818	2877	2894	2882	2958	2902
2995	2923	2777	2916	3004	3040	2995	2950	3020	3021	3087	2873	2844	2752	2838	2758	2765	2785	2865	2855	2632	2952	2932	2942	2894	2883	2878	2893	2773	2827	2860	2959	2937	2939	3023	2914	2802	2876	2826	3037	3119	3026	2766	2744	2731	2870	2930	2971	2883	2896
3039	2954	2969	2886	2998	2940	3025	3020	2953	3023	2890	2788	2804	2753	2714	2832	2900	2957	2878	2996	2793	2867	2868	2825	2950	2900	2946	2861	2873	2713	2840	2907	2857	2971	2863	2812	2905	2925	2903	3114	2964	2980	2926	2832	2801	2927	2876	2912	2894	2814
2986	2841	2887	2938	2886	2895	2910	2958	2919	2997	2905	2766	2729	2730	2809	2764	3015	3006	2949	2982	2865	2956	2899	2900	2859	2869	2919	2825	2873	2864	2827	2967	2954	2885	3030	2893	2914	2959	2928	3029	2976	3032	2963	2897	2849	2860	2848	2867	2955	2870
3021	2931	3044	2975	2874	2909	2967	2778	2995	2943	2850	2822	2684	2878	2832	2991	2927	3020	3084	2980	2911	2863	2884	2996	2939	2971	2949	2872	2882	2798	2878	2820	2957	3050	2957	2956	2932	3104	3039	2864	3068	3014	2951	2856	2900	2913	2875	2940	2988	2836
3005	2904	2906	3007	3009	2776	2840	2703	2901	2893	2749	2742	2849	2814	2907	3073	3029	2946	3061	3043	2930	2886	3032	2944	2887	2894	2955	2914	2818	2783	2900	2924	2879	3128	3031	2921	3082	2999	2960	2970	3006	3080	3073	2978	2959	2922	3019	3066	2928	2900
2867	2823	2916	2862	2939	2766	2651	2696	2707	2838	2776	2825	2845	2978	2929	2945	3067	3057	3100	3042	2956	2861	2860	2960	2910	2983	3028	2952	2829	2804	2714	3077	3051	2889	3046	3002	3143	3063	2960	3046	3120	3244	3019	3064	2959	2902	3105	2960	2988	2925
2910	3027	2848	2915	2919	2822	2748	2629	2744	2699	2759	2756	2914	3016	3033	2921	2959	2881	3035	3015	2895	3007	3034	2936	3053	3087	3086	3002	2961	2809	2764	2890	2950	3042	3053	3063	3172	2978	2903	3052	3028	3243	3089	3109	2962	3177	3069	3243	2955	3060
2899	2813	2756	2791	2739	2731	2743	2681	2747	2787	2828	2788	2841	3000	3038	3000	2996	2965	2876	2892	2885	3065	3036	3043	3135	3148	3083	3117	2840	2898	2879	3064	3040	2984	3097	3138	3037	2956	3090	3152	3271	3295	3220	3114	3046	3173	3236	3151	3092	2975
2851	2837	2828	2861	2855	2839	2808	2715	2812	2839	2902	2999	3083	2964	2959	2990	2905	2864	2817	2828	2948	3044	3182	3143	3113	3052	3049	2964	2889	2982	2938	3040	3076	3006	3163	3095	3128	3015	2962	3118	3229	3331	3216	3288	3169	3203	3237	3197	3128	2898
2835	2726	2924	2759	2793	2889	2862	2910	2964	2974	3017	2898	2965	2990	3012	2972	2787	2908	2799	2869	2951	3104	3148	3166	3181	3156	3110	2924	3047	3029	3126	3085	2995	3070	3140	3184	3087	3161	3160	3185	3322	3349	3385	3322	3189	3274	3325	3220	2982	3019
2943	2778	2672	2771	2757	2893	2880	3112	3131	3061	2928	2848	3050	3083	2956	2989	2894	2898	2941	2914	2999	3081	3179	3113	3203	3068	2945	2942	3025	3099	3182	3142	3187	3224	3141	3036	3063	3100	3246	3203	3314	3366	3226	3075	3165	3256	3311	3220	3089	3043
2917	2888	2719	2735	2751	2984	2878	3078	3182	3147	3067	3061	3081	3002	2984	2907	3099	2948	2915	2908	2985	3058	3021	3367	3036	3122	3027	2988	3118	3099	3134	3153	3209	3122	3181	3154	3098	3126	3189	3364	3435	3275	3232	3030	3199	3240	3265	3193	3087	3010
2912	2748	2712	2696	2855	2837	3048	3153	3067	3183	3129	3051	3039	3188	2911	3020	2958	2960	3001	2979	2986	3026	3046	3079	3164	3183	3090	2930	3053	3064	3161	3226	3176	3246	3176	3083	2990	3165	3321	3243	3395	3323	3242	3208	3208	3335	3361	3226	3089	3027
2929	2797	2790	2704	2770	2954	2898	3060	3181	3124	3161	3128	3195	3117	3029	2880	2980	3011	3027	3016	2933	2953	3050	2981	3067	3075	3039	2897	2912	3178	3042	3180	3076	3227	3085	2981	3027	3111	3326	3250	3326	3285	3288	3338	3285	3241	3407	3241	3071	3058
2958	2836	2769	2951	2843	2946	2920	3194	3149	3151	3198	3076	3143	3149	3091	3049	3074	3008	2964	2993	2987	2992	3047	3058	3110	3248	2987	3011	2980	3142	3077	3011	3091	3188	3128	2983	3015	3112	3133	3285	3240	3142	3221	3157	3389	3358	3364	3270	3225	3095
2972	2862	2931	3074	3011	3131	3251	3207	3226	3198	3174	3068	3140	3097	3129	3050	3111	2927	2996	2979	2931	2921	2950	3030	3063	2965	2887	2838	3083	2969	3020	3044	3095	3154	3063	3026	3007	3079	3176	3311	3249	3177	3240	3280	3363	3494	3530	3361	3248	3218
3017	2920	2958	2978	2990	3109	3185	3159	3125	3131	3245	3222	3159	3144	3051	3051	3059	3097	2953	2984	3065	2953	2960	3052	3005	3019	2938	2944	2905	2980	2960	2911	3045	3059	3172	3153	3165	3219	3262	3193	3165	3099	3208	3329	3340	3616	3525	3388	3197	3101
3099	3014	2986	3064	3141	3162	3266	3059	3129	3160	3289	3285	3233	3106	3070	3064	3058	2958	3012	3057	3070	2914	2986	3088	3078	2938	2906	2841	2911	2943	2937	2992	3022	2995	3155	3122	3023	3228	3243	3189	3137	3050	3222	3223	3358	3425	3346	3212	3045	3246
2961	3066	3200	3102	3224	3233	3169	3294	3340	3167	3323	3325	3225	3139	3116	2980	3134	2946	3070	3080	3038	3152	3094	3146	3054	3091	2997	2801	2988	2988	3038	2979	3012	3119	3074	2939	3146	3205	3279	3285	3109	3204	3209	3353	3289	3242	3230	3163	3124	3151
3024	3108	3151	3095	3174	3269	3244	3290	3391	3364	3315	3252	3167	3224	3005	3107	2974	3065	2990	3101	3127	3243	3190	3095	3015	3018	2937	3012	3026	3061	3145	3148	3048	3006	3067	2991	3056	3090	3219	3278	3106	3050	3024	3222	3252	3201	3130	3211	3303	3307
3123	3072	3038	3036	3053	3230	3303	3304	3359	3318	3480	3355	3301	3076	3010	2981	2948	3024	3109	3064	3273	3248	3201	3097	3101	3040	3031	2961	3129	3168	3080	3098	2969	3014	3087	3063	2969	3228	3245	3311	3056	3015	3141	3136	3289	3192	3154	3205	3310	3388
3042	3073	2951	3056	3130	3188	3447	3328	3384	3314	3282	3314	3194	3100	2958	3024	2983	3075	3160	3325	3308	3157	3038	3100	2979	3016	2982	3076	3036	3145	3073	2991	3009	2920	3025	2987	2984	3204	3322	3253	3108	3089	3096	3227	3234	3261	3304	3182	3337	3443
2980	3036	3024	3032	3090	3222	3352	3335	3343	3312	3218	3205	3340	3135	3144	3035	3083	3073	3275	3289	3315	3180	3114	3160	2985	3013	2975	3071	3121	3139	3025	3115	3040	3033	3005	2935	3076	3150	3222	3257	3271	3199	3264	3227	3340	3242	3054	3211	3351	3436
3212	2960	2936	3040	3096	3228	3226	3220	3171	3293	3153	3089	3074	3029	3088	3094	3045	3218	3181	3249	3118	3078	3093	3027	2938	2973	3007	2984	3129	3138	3037	2921	3034	2999	2951	2982	3110	3001	3140	3160	3275	3157	3247	3252	3288	3363	2982	3164	3226	3436
3260	3161	3002	2973	3146	3187	3306	3254	3098	3115	3208	3079	3105	3103	3119	3276	3178	3168	3253	3130	3116	3154	3045	3044	3017	2995	3095	3099	3093	3161	3150	2998	3019	3074	2939	2985	3137	3185	3153	3165	3026	3280	3282	3422	3395	3250	3142	3210	3344	3366
3118	3079	3170	2986	3180	3091	3176	3047	3037	3034	3045	3047	3040	3233	3188	3225	3175	3243	3159	3130	3128	3151	3030	3176	3084	2961	3108	3114	3242	3029	3058	3000	2905	2958	2969	3047	3168	3233	3185	3116	3147	3179	3305	3387	3304	3425	3190	3173	3302	3385
3238	3138	3209	3139	3153	3221	3143	2977	3050	3027	3030	3037	3017	3203	3304	3343	3151	3125	3234	3185	3041	3052	3005	3146	3123	2997	3179	3202	3215	3011	3056	2933	2858	3031	3014	3023	3091	3130	3200	3043	2998	3178	3373	3499	3508	3252	3147	3021	3200	3295
3362	3184	3087	3151	3140	3165	3184	3021	3081	3117	3059	3102	3071	3276	3293	3208	3208	3179	3056	3013	3186	3003	3165	3146	3171	3110	3195	3296	3154	3063	2975	3064	3076	3075	3062	3130	3051	3155	3070	3127	3037	3220	3288	3397	3302	3302	3169	3149	3205	3357
3309	3187	3126	3117	3141	3105	3075	3158	3098	3149	3225	3188	3175	3140	3202	3127	3179	3165	3133	2994	3002	3054	3106	3163	3130	3225	3167	3144	3046	3107	3075	3044	2992	3116	3059	3091	3088	3065	3045	3125	3126	3157	3323	3215	3306	3148	3212	3145	3274	3355
3268	3104	3172	3098	3120	3133	3105	3125	3298	3222	3272	3059	3192	3270	3125	3120	3061	2996	2973	3041	3018	3111	3106	3204	3315	3238	3105	3281	3031	3173	3078	3120	3174	3313	3156	3076	3127	3200	3101	3196	2996	3159	3232	3062	3288	3199	3338	3188	3281	3390
3110	3183	2987	3096	3066	3200	3087	3209	3285	3317	3326	3233	3193	3175	3217	3202	3133	3099	2999	2988	3136	3149	3255	3155	3254	3345	3186	3182	3194	3219	3190	3219	3193	3139	3161	3061	3087	3273	3178	3094	3038	2955	3126	3298	3305	3253	3400	3309	3450	3061
3160	3164	3044	3188	3113	3212	3228	3293	3295	3298	3283	3329	3137	3117	3218	3068	3207	3096	3087	3088	3084	3012	3088	3186	3256	3224	3136	3180	3102	3184	3179	3119	3273	3238	3191	3085	3145	3215	3140	3263	3136	3116	3181	3330	3346	3264	3352	3337	3377	3322
3222	3092	3015	3019	3176	3199	3265	3289	3293	3364	3300	3364	3257	3148	3150	3212	3108	3076	3109	3053	3126	3122	3038	3107	3115	3149	3120	3095	3199	3273	3166	3166	3226	3375	3322	3190	3095	3203	3173	3111	3179	3261	3146	3123	3408	3245	3430	3311	3448	3420
3260	3111	3192	3143	3092	3296	3329	3241	3395	3361	3316	3227	3159	3184	3123	3156	3276	3069	3082	3162	3152	3115	3059	3168	3156	3340	3236	3206	3437	3222	3230	3242	3303	3213	3229	3064	3128	3231	3360	3297	3169	3134	3146	3112	3291	3321	3379	3388	3448	3437
3342	3242	3127	3302	3236	3323	3442	3359	3270	3258	3287	3318	3043	3129	3229	3217	3121	3080	3143	3219	3263	2999	3250	3291	3213	3114	3174	3109	3437	3253	3350	3293	3316	3340	3195	3118	3179	3311	3243	3261	3233	3102	3118	3063	3325	3338	3306	3413	3373	3542
3318	3304	3357	3367	3181	3309	3310	3315	3211	3294	3254	3259	3153	3161	3150	3117	3158	3063	3141	3194	3176	3153	3104	3193	3340	3192	3215	3251	3381	3414	3337	3298	3287	3251	3270	3189	3183	3345	3282	3279	3044	3047	3071	3357	3326	3409	3200	3330	3304	3414
3367	3397	3304	3349	3316	3334	3154	3189	3336	3205	3177	3341	3196	3224	3265	3172	3159	3103	3186	3219	3130	3148	3103	3181	3047	3226	3241	3235	3214	3288	3323	3231	3437	3375	3282	3176	3286	3167	3270	3156	3147	3174	3289	3359	3304	3361	3243	3285	3203	3246
3425	3317	3395	3366	3279	3253	3241	3259	3205	3250	3348	3318	3222	3211	3260	3151	3161	3184	3154	3246	3155	3134	3128	3133	3208	3180	3253	3397	3265	3302	3286	3365	3303	3375	3258	3351	3197	3253	3145	3133	3199	3195	3181	3282	3238	3191	3283	3283	3141	3339
3454	3407	3393	3334	3235	3242	3127	3130	3274	3277	3302	3279	3185	3307	3189	3221	3180	3212	3255	3213	3196	3053	3079	3052	3150	3132	3146	3163	3265	3340	3202	3352	3309	3560	3454	3427	3246	3310	3176	3249	3261	3281	3221	3367	3275	3094	3202	3183	3245	3316
3358	3317	3270	3333	3220	3182	3208	3244	3164	3230	3185	3224	3261	3317	3329	3301	3233	3234	3208	3287	3066	3243	3146	3104	3205	3178	3155	3232	3256	3290	3267	3271	3376	3463	3582	3452	3317	3197	3257	3309	3354	3364	3083	3240	3200	3319	3190	3269	3387	3257
3196	3310	3308	3165	3165	3144	3256	3310	3258	3229	3186	3320	3237	3246	3268	3299	3422	3234	3257	3262	3093	3119	3006	3204	3316	3174	3192	3133	3295	3254	3289	3190	3349	3563	3515	3386	3382	3374	3370	3324	3276	3186	3287	3408	3277	3237	3361	3207	3278	3109
3225	3311	3185	3343	3243	3313	3175	3308	3261	3195	3246	3187	3195	3293	3242	3188	3266	3186	3414	3207	3179	3261	3120	3035	3204	3238	3053	3232	3195	3240	3308	3309	3301	3442	3622	3369	3485	3289	3282	3275	3249	3322	3178	3229	3329	3333	3260	3179	3287	3190
3240	3217	3259	3354	3292	3312	3316	3278	3324	3293	3224	3195	3209	3160	3132	3205	3335	3128	3286	3252	3272	3260	3120	3094	3166	3167	3148	3215	3265	3231	3355	3250	3147	3430	3524	3566	3438	3390	3295	3507	3323	3301	3351	3309	3307	3425	3304	3314	3259	3250
3326	3322	3208	3420	3280	3305	3398	3353	3226	3197	3133	3156	3125	3160	3147	3218	3334	3246	3231	3406	3228	3163	3177	3212	3169	3172	3182	3262	3219	3224	3240	3083	3146	3259	3311	3480	3395	3282	3419	3481	3344	3427	3240	3278	3358	3291	3375	3411	3170	3177
3218	3232	3265	3353	3415	3392	3393	3268	3259	3281	3087	3176	3085	3183	3128	3169	3221	3271	3304	3363	3337	3313	3217	3154	3282	3287	3157	3043	3130	3270	3247	3273	3223	3279	3367	3390	3340	3425	3521	3495	3410	3393	3313	3356	3396	3441	3308	3291	3268	3223
3292	3250	3238	3258	3351	3437	3458	3422	3376	3216	3090	3151	3098	3134	3058	3103	3047	3280	3349	3264	3325	3284	3273	3233	3204	3129	3162	3187	3211	3183	3328	3281	3133	3166	3277	3531	3410	3364	3417	3429	3583	3366	3343	3225	3440	3340	3292	3365	3313	3321
3321	3235	3202	3300	3322	3255	3282	3308	3326	3268	3140	3166	3070	3198	3104	3196	3181	3242	3343	3159	3326	3347	3343	3269	3130	3177	3161	3093	3145	3133	3288	3211	3159	3227	3291	3323	3619	3524	3455	3406	3400	3394	3468	3472	3403	3411	3281	3342	3259	3277
3287	3256	3149	3241	3252	3163	3250	3158	3279	3207	3155	3155	3152	3188	3174	3149	3291	3181	3161	3223	3310	3310	3331	3203	3217	3225	3189	3097	3172	3316	3188	3228	3112	3173	3238	3495	3644	3431	3336	3353	3453	3553	3551	3373	3240	3262	3181	3279	3296	3184
3273	3088	3115	3259	3148	3158	3177	3221	3318	3291	3166	3044	3202	3287	3242	3213	3214	3221	3203	3178	3191	3302	3301	3340	3226	3270	3276	3229	3215	3270	3315	3203	3278	3125	3321	3388	3452	3355	3461	3329	3472	3595	3474	3363	3287	3092	3250	3332	3264	3252
3154	3112	3102	3095	3112	3215	3204	3246	3236	3310	3278	3180	3278	3264	3204	3200	3257	3212	3153	3152	3234	3287	3299	3278	3201	3367	3375	3267	3261	3178	3335	3259	3175	3083	3271	3363	3430	3316	3288	3375	3445	3615	3438	3306	3261	3192	3379	3328	3400	3276
3117	3188	2977	3054	3224	3167	3293	3238	3155	3157	3223	3378	3321	3272	3228	3300	3154	3192	3099	3103	3280	3209	3278	3369	3265	3428	3340	3215	3157	3264	3230	3246	3306	3214	3216	3361	3396	3396	3239	3438	3404	3411	3467	3185	3241	3310	3330	3404	3380	3367
3263	3078	3110	3142	3220	3144	3141	3163	3240	3274	3241	3312	3252	3315	3238	3260	3223	3147	3043	3169	3205	3367	3355	3330	3338	3377	3288	3226	3200	3147	3306	3325	3207	3241	3263	3357	3410	3398	3312	3252	3295	3447	3389	3302	3369	3326	3284	3373	3385	3277
3208	3118	3139	3185	3101	3164	3195	3295	3187	3287	3346	3293	3300	3374	3206	3362	3253	3213	3114	3194	3186	3330	3403	3374	3335	3216	3239	3232	3259	3309	3310	3254	3304	3296	3220	3289	3339	3223	3364	3250	3223	3442	3446	3393	3293	3206	3134	3194	3379	3272
3245	3129	3118	3260	3202	3038	3115	3063	3209	3213	3340	3280	3314	3191	3301	3246	3171	3164	3264	3379	3267	3299	3402	3450	3383	3285	3191	3247	3382	3353	3245	3278	3394	3280	3300	3219	3344	3338	3453	3294	3229	3281	3363	3390	3292	3217	3104	3105	3209	3146
3296	3139	3199	3128	3114	3031	3166	3158	3142	3188	3225	3310	3194	3316	3350	3355	3250	3351	3275	3196	3349	3331	3313	3377	3322	3275	3268	3322	3390	3414	3467	3421	3376	3354	3258	3233	3346	3278	3409	3243	3165	3299	3284	3335	3264	3069	3208	3016	3020	3219
3315	3226	3282	3163	3058	3095	3014	3148	3096	3222	3189	3296	3273	3310	3299	3331	3344	3287	3269	3254	3139	3308	3338	3417	3413	3316	3352	3458	3344	3323	3412	3302	3330	3389	3200	3182	3230	3342	3372	3275	3244	3128	3206	3254	3227	3135	3256	3123	3136	3266
3176	3233	3276	3172	3091	3223	3179	3215	3139	3187	3125	3230	3234	3290	3447	3399	3411	3401	3318	3244	3165	3186	3419	3321	3459	3360	3261	3271	3329	3406	3362	3334	3292	3367	3373	3274	3275	3303	3340	3370	3259	3203	3299	3317	3272	3198	3255	3213	3157	3275
3202	3253	3284	3269	3248	3317	3210	3186	3177	3170	3115	3211	3227	3255	3338	3311	3360	3439	3238	3273	3222	3246	3305	3403	3496	3437	3262	3357	3346	3300	3307	3294	3350	3324	3408	3252	3222	3241	3314	3349	3239	3130	3189	3045	3268	3326	3246	3202	3033	3115
3333	3398	3284	3327	3230	3307	3195	3187	3286	3079	3218	3257	3240	3285	3350	3362	3384	3290	3393	3254	3331	3423	3306	3443	3520	3432	3275	3377	3384	3278	3377	3253	3249	3390	3259	3226	3317	3310	3479	3251	3230	3167	3139	3115	3358	3301	3308	3206	3046	3175
3241	3265	3443	3385	3282	3386	3410	3335	3288	3194	3176	3234	3333	3329	3336	3237	3365	3354	3439	3372	3559	3261	3371	3566	3427	3338	3314	3308	3286	3321	3373	3307	3261	3359	3325	3402	3370	3249	3315	3402	3206	3264	3180	3317	3262	3430	3210	3191	2903	3014
3207	3497	3304	3458	3412	3347	3326	3264	3345	3410	3069	3128	3225	3323	3355	3293	3376	3430	3443	3502	3571	3346	3324	3428	3360	3362	3368	3378	3316	3425	3336	3203	3412	3332	3365	3452	3250	3235	3227	3298	3337	3270	3287	3392	3215	3303	3113	3064	2889	2967
3331	3333	3390	3478	3373	3384	3330	3308	3232	3104	3182	3155	3256	3323	3242	3462	3342	3444	3444	3512	3508	3455	3348	3515	3432	3436	3425	3405	3364	3235	3293	3320	3299	3303	3309	3412	3278	3266	3282	3402	3390	3322	3301	3143	3153	3223	3127	3151	3148	3169
3394	3408	3294	3415	3427	3433	3435	3368	3352	3284	3154	3288	3256	3191	3286	3360	3369	3445	3487	3441	3519	3465	3376	3409	3305	3365	3463	3319	3202	3177	3240	3394	3297	3410	3228	3164	3404	3273	3275	3315	3343	3347	3318	3221	3171	3177	3261	3258	3301	3220
3319	3284	3299	3454	3395	3502	3503	3520	3454	3382	3318	3236	3186	3244	3326	3265	3393	3579	3493	3448	3532	3410	3403	3427	3289	3437	3362	3258	3200	3217	3235	3237	3395	3352	3155	3232	3308	3435	3348	3396	3351	3420	3217	3153	3161	3048	3306	3359	3406	3395
3273	3286	3449	3478	3470	3553	3534	3586	3424	3392	3280	3401	3274	3244	3239	3424	3394	3518	3545	3497	3383	3508	3491	3674	3547	3371	3297	3264	3071	3217	3329	3344	3435	3229	3234	3186	3346	3395	3343	3442	3336	3285	3144	3218	3234	3259	3343	3374	3397	3397
3346	3435	3424	3530	3554	3567	3575	3450	3536	3414	3307	3286	3239	3300	3310	3154	3328	3520	3419	3519	3455	3440	3551	3487	3474	3400	3289	3332	3320	3378	3298	3374	3254	3254	3204	3284	3442	3478	3472	3437	3235	3201	3189	3263	3295	3266	3416	3375	3470	3383
3426	3450	3421	3403	3500	3456	3486	3434	3505	3420	3291	3275	3220	3280	3132	3259	3463	3467	3506	3631	3570	3524	3612	3516	3494	3313	3337	3309	3336	3345	3276	3211	3234	3181	3142	3310	3381	3442	3477	3353	3208	3204	3195	3301	3350	3453	3367	3284	3346	3333
3492	3381	3453	3505	3394	3440	3550	3576	3542	3429	3399	3245	3326	3195	3346	3437	3373	3522	3501	3462	3588	3449	3410	3468	3266	3531	3358	3448	3316	3361	3233	3270	3156	3255	3328	3323	3382	3412	3263	3249	3183	3258	3319	3425	3363	3537	3385	3215	3256	3214
3438	3396	3395	3245	3429	3433	3503	3412	3365	3521	3489	3425	3256	3291	3364	3308	3280	3377	3506	3438	3541	3484	3469	3365	3386	3361	3422	3340	3337	3265	3205	3135	3158	3214	3484	3338	3297	3198	3217	3278	3346	3394	3266	3491	3423	3333	3384	3222	3088	3215
3518	3400	3412	3379	3372	3493	3492	3411	3523	3497	3555	3327	3375	3349	3345	3440	3357	3252	3308	3490	3507	3452	3357	3260	3411	3456	3421	3350	3232	3112	3202	3219	3355	3279	3470	3414	3200	3068	3091	3291	3411	3472	3448	3467	3437	3320	3338	3147	3117	3238
3412	3412	3448	3443	3336	3426	3515	3470	3487	3459	3401	3390	3322	3397	3474	3529	3530	3249	3344	3524	3488	3481	3317	3432	3437	3519	3463	3302	3162	3110	3222	3158	3407	3420	3486	3292	3289	3049	3092	3369	3550	3520	3430	3252	3234	3199	3104	3211	3104	3261
3416	3451	3453	3348	3356	3396	3488	3533	3462	3348	3305	3412	3390	3462	3511	3557	3385	3355	3530	3353	3443	3416	3245	3411	3506	3485	3302	3267	3070	3112	3283	3252	3365	3418	3348	3301	3241	3143	3347	3465	3618	3713	3379	3176	3062	3126	3047	3291	3292	3421
3585	3427	3317	3361	3457	3457	3414	3466	3472	3477	3354	3238	3426	3439	3477	3392	3425	3460	3367	3416	3410	3456	3373	3339	3495	3418	3364	3216	3247	3160	3179	3272	3395	3261	3064	3241	3343	3298	3397	3484	3474	3380	3418	3204	3071	3002	3094	3203	3492	3564
3435	3566	3330	3469	3414	3413	3331	3338	3492	3423	3388	3307	3477	3552	3321	3543	3331	3306	3384	3422	3306	3353	3308	3398	3486	3449	3350	3356	3067	3145	3155	3338	3174	3202	3078	3193	3318	3348	3411	3477	3303	3271	3100	3118	3043	2926	3104	3220	3430	3625
3537	3397	3435	3352	3408	3366	3466	3324	3372	3407	3337	3451	3470	3480	3364	3411	3405	3537	3347	3324	3341	3381	3406	3456	3532	3545	3312	3194	3189	3257	3213	3267	3166	3043	3094	3089	3171	3351	3499	3574	3318	3211	3074	3063	2965	3060	3043	3370	3492	3640
3550	3370	3368	3435	3351	3489	3413	3456	3466	3435	3413	3446	3453	3445	3463	3346	3468	3465	3553	3309	3349	3436	3471	3508	3467	3397	3304	3286	3351	3365	3274	3331	3106	3015	3028	3089	3163	3430	3437	3518	3337	3196	3069	2996	3135	3116	3279	3363	3373	3476
3448	3441	3399	3414	3445	3449	3525	3472	3479	3511	3518	3453	3466	3464	3497	3444	3511	3655	3527	3347	3411	3319	3504	3588	3402	3405	3354	3346	3339	3576	3419	3298	3070	3013	2971	3133	3177	3320	3194	3268	3138	3038	3064	2957	3204	3304	3389	3307	3423	3295
3451	3417	3414	3521	3530	3378	3526	3461	3444	3390	3416	3431	3461	3454	3481	3577	3693	3724	3424	3330	3388	3546	3504	3640	3504	3387	3320	3489	3614	3611	3508	3317	3031	2944	3082	3196	3140	3237	3156	3139	3051	2926	3084	3073	3377	3365	3498	3361	3243	3192
3469	3552	3463	3495	3320	3416	3490	3556	3299	3464	3444	3443	3468	3408	3575	3583	3676	3616	3374	3448	3472	3545	3532	3552	3515	3597	3446	3374	3603	3513	3479	3391	3131	3073	3318	3414	3266	3166	2973	3004	2726	2881	2939	3206	3450	3498	3584	3380	3306	3209
3447	3429	3361	3322	3349	3461	3508	3467	3521	3520	3533	3712	3487	3441	3561	3631	3718	3514	3405	3380	3525	3664	3710	3518	3627	3579	3594	3479	3610	3536	3405	3272	3339	3424	3361	3393	3268	3140	2971	2891	2899	3040	3268	3330	3290	3564	3561	3341	3228	3123
3446	3391	3322	3333	3548	3584	3485	3429	3474	3570	3772	3556	3540	3623	3494	3727	3731	3586	3447	3512	3519	3718	3549	3535	3468	3551	3654	3750	3642	3668	3362	3277	3282	3443	3540	3508	3286	3150	3086	2943	3037	3268	3447	3474	3421	3446	3424	3200	3191	3290
3492	3510	3345	3523	3548	3667	3448	3516	3521	3532	3546	3474	3510	3566	3564	3652	3741	3561	3525	3490	3670	3720	3694	3571	3566	3700	3814	3779	3676	3615	3349	3264	3415	3477	3496	3340	3178	3032	2929	3026	3188	3201	3466	3618	3757	3384	3330	3118	3200	3273
3485	3360	3359	3594	3545	3473	3436	3378	3444	3652	3458	3510	3416	3704	3792	3691	3681	3696	3694	3586	3690	3642	3541	3522	3524	3694	3786	3778	3824	3503	3391	3320	3420	3514	3353	3236	2962	3014	3081	2999	3182	3414	3467	3516	3600	3433	3251	3135	3212	3409
3476	3411	3354	3454	3467	3509	3453	3343	3536	3527	3440	3483	3659	3735	3741	3657	3596	3686	3571	3890	3741	3652	3518	3557	3527	3812	3929	3817	3636	3479	3378	3395	3470	3583	3445	3136	2998	2928	3136	3052	3241	3243	3399	3493	3314	3382	3255	3188	3239	3432
3558	3312	3438	3498	3569	3409	3455	3445	3479	3565	3413	3655	3630	3834	3813	3639	3671	3556	3482	3675	3740	3636	3582	3501	3688	3684	3829	3599	3369	3494	3311	3568	3467	3529	3295	3226	2896	2922	3093	3192	3297	3397	3379	3273	3243	3247	3141	3220	3329	3673
3491	3402	3442	3517	3437	3578	3456	3576	3577	3570	3542	3612	3738	3793	3802	3684	3565	3578	3676	3733	3653	3593	3497	3618	3647	3764	3781	3611	3508	3301	3401	3509	3527	3420	3260	3118	2931	2994	3193	3350	3485	3523	3352	3167	3012	3137	3290	3375	3517	3719
3548	3463	3430	3551	3533	3543	3505	3679	3676	3560	3516	3551	3743	3742	3815	3705	3636	3691	3680	3688	3770	3644	3491	3535	3641	3790	3755	3431	3313	3316	3399	3530	3563	3304	3176	3118	3100	3227	3440	3582	3628	3596	3410	3177	2967	3093	3173	3444	3716	3740
3539	3399	3420	3503	3468	3460	3701	3712	3642	3622	3534	3587	3718	3860	3733	3760	3756	3744	3706	3661	3584	3513	3491	3594	3638	3670	3690	3518	3277	3282	3473	3442	3367	3309	3178	3151	3166	3304	3559	3674	3727	3484	3356	3319	3002	3031	3340	3602	3763	3903
3463	3318	3369	3564	3409	3515	3566	3660	3536	3587	3417	3390	3673	3760	3758	3791	3711	3654	3651	3609	3435	3557	3513	3629	3708	3591	3543	3285	3125	3318	3433	3453	3406	3322	3152	3080	3167	3483	3584	3786	3774	3566	3307	3143	3065	3246	3276	3651	3880	3821
3270	3382	3377	3374	3408	3435	3624	3445	3491	3537	3367	3416	3605	3702	3681	3559	3749	3615	3747	3670	3470	3350	3380	3543	3704	3524	3493	3153	3230	3278	3380	3417	3413	3234	3101	3010	3171	3518	3655	3757	3593	3467	3186	3241	3346	3369	3515	3716	3866	3883
3387	3477	3372	3449	3450	3472	3593	3430	3512	3414	3445	3504	3570	3642	3501	3587	3558	3794	3719	3502	3404	3440	3570	3585	3503	3497	3303	3236	3304	3376	3584	3402	3272	3238	3194	3105	3272	3580	3726	3710	3584	3250	3248	3118	3383	3434	3687	3771	3849	3880
3251	3295	3387	3356	3511	3535	3484	3573	3529	3368	3352	3486	3553	3510	3609	3457	3546	3679	3620	3489	3427	3325	3517	3427	3475	3393	3321	3274	3261	3312	3564	3493	3381	3196	3210	3191	3388	3516	3726	3651	3543	3232	3191	3087	3314	3729	3710	3828	3876	3656
3435	3287	3413	3492	3448	3358	3579	3622	3551	3351	3354	3465	3563	3623	3418	3563	3716	3664	3556	3453	3254	3261	3391	3415	3445	3345	3246	3202	3327	3465	3463	3604	3264	3211	3160	3248	3443	3514	3711	3587	3507	3251	3193	3198	3327	3617	3827	3967	3787	3608
3447	3404	3301	3489	3438	3583	3515	3633	3494	3361	3331	3390	3555	3607	3520	3574	3591	3664	3487	3414	3300	3260	3488	3429	3519	3303	3106	3176	3337	3409	3517	3573	3433	3294	3237	3290	3497	3664	3634	3464	3327	3144	3242	3122	3370	3645	3656	3777	3614	3575
3359	3431	3377	3466	3408	3598	3663	3591	3433	3407	3379	3489	3580	3502	3528	3423	3508	3616	3638	3529	3325	3368	3452	3317	3218	3245	3209	3204	3404	3620	3662	3534	3398	3263	3121	3352	3553	3724	3639	3476	3118	3116	3146	3267	3512	3705	3719	3693	3564	3424
3573	3321	3417	3584	3601	3598	3616	3553	3522	3419	3408	3474	3719	3566	3490	3592	3489	3609	3513	3402	3204	3307	3442	3380	3291	3186	3145	3225	3441	3609	3594	3496	3585	3266	3277	3324	3606	3634	3731	3494	3296	2968	3138	3223	3505	3607	3710	3734	3582	3331
3398	3354	3521	3449	3534	3656	3694	3586	3495	3461	3495	3553	3575	3516	3518	3592	3691	3640	3513	3419	3251	3409	3389	3347	3247	3006	3180	3327	3503	3731	3598	3499	3288	3336	3338	3430	3546	3687	3612	3380	3104	3081	2952	3160	3433	3775	3772	3695	3451	3303
3408	3493	3497	3581	3659	3558	3676	3573	3589	3550	3397	3612	3659	3628	3472	3684	3700	3699	3653	3485	3384	3451	3473	3348	3394	3164	3063	3322	3555	3674	3631	3450	3319	3294	3320	3460	3580	3583	3670	3342	3103	3046	3003	3254	3533	3682	3770	3638	3385	3193
3553	3445	3521	3596	3527	3765	3736	3751	3453	3536	3515	3616	3667	3686	3488	3531	3625	3640	3644	3459	3403	3460	3503	3558	3324	3205	3230	3316	3567	3731	3592	3507	3300	3232	3409	3480	3633	3664	3499	3242	3140	3113	3034	3307	3683	3796	3959	3771	3476	3265
3588	3416	3589	3717	3640	3724	3802	3709	3660	3577	3584	3728	3688	3537	3481	3501	3694	3621	3570	3392	3376	3498	3386	3486	3315	3231	3252	3351	3663	3650	3628	3539	3320	3321	3402	3565	3682	3561	3510	3290	3097	3042	3229	3414	3670	3793	3743	3748	3564	3297
3673	3581	3606	3597	3657	3617	3810	3622	3631	3691	3552	3673	3641	3494	3564	3601	3643	3654	3567	3496	3495	3469	3517	3550	3258	3350	3324	3532	3630	3724	3710	3511	3413	3297	3382	3580	3692	3584	3492	3316	3108	3121	3115	3472	3610	3861	3846	3629	3505	3293
3585	3629	3432	3597	3543	3715	3752	3673	3571	3609	3657	3670	3631	3476	3399	3626	3557	3615	3606	3395	3452	3563	3489	3630	3356	3231	3226	3375	3618	3713	3585	3490	3385	3243	3315	3619	3645	3698	3388	3232	3077	3065	3215	3474	3640	3937	3749	3828	3435	3285
3489	3526	3522	3612	3611	3652	3576	3650	3486	3495	3553	3789	3704	3469	3516	3555	3591	3647	3558	3419	3464	3574	3584	3461	3282	3243	3432	3479	3656	3697	3700	3445	3309	3348	3431	3551	3650	3711	3402	3230	3012	3147	3271	3453	3743	3915	3871	3768	3463	3314
3442	3524	3494	3763	3610	3556	3765	3553	3478	3502	3564	3717	3781	3548	3398	3553	3559	3641	3518	3372	3436	3439	3616	3433	3368	3426	3391	3543	3688	3919	3752	3532	3131	3252	3426	3764	3713	3689	3384	3197	3105	3172	3400	3527	3730	3878	3827	3759	3535	3322
3466	3404	3389	3502	3489	3526	3560	3549	3537	3454	3540	3696	3542	3478	3406	3514	3624	3577	3585	3331	3393	3578	3651	3593	3400	3329	3316	3586	3687	3784	3766	3535	3363	3260	3438	3567	3715	3681	3469	3228	3174	3141	3480	3680	3671	3804	3769	3721	3456	3384
3455	3423	3484	3554	3509	3427	3439	3413	3360	3438	3389	3558	3484	3443	3291	3435	3529	3518	3345	3487	3559	3618	3650	3633	3467	3304	3503	3498	3709	3897	3779	3413	3399	3249	3449	3565	3793	3725	3497	3294	3101	3263	3482	3732	3870	3856	3755	3646	3407	3175
3476	3476	3492	3546	3402	3466	3545	3567	3405	3433	3523	3551	3470	3401	3354	3514	3483	3539	3415	3470	3428	3626	3600	3618	3410	3394	3448	3575	3785	3917	3773	3640	3347	3321	3397	3610	3634	3752	3343	3376	3186	3239	3441	3569	3944	3848	3917	3572	3309	3133
3551	3599	3431	3438	3454	3484	3439	3460	3478	3443	3487	3578	3574	3421	3296	3328	3502	3537	3489	3424	3597	3533	3672	3623	3472	3387	3383	3552	3729	3942	3652	3520	3401	3411	3628	3610	3765	3683	3498	3362	3208	3142	3476	3649	3690	3925	3811	3568	3209	3125
3622	3554	3517	3417	3384	3419	3487	3448	3368	3360	3426	3415	3409	3445	3259	3540	3512	3679	3509	3457	3501	3565	3644	3597	3434	3429	3326	3512	3723	3845	3729	3616	3278	3364	3402	3595	3742	3657	3623	3445	3343	3306	3367	3487	3719	3836	3732	3608	3203	3035
3522	3512	3503	3536	3543	3323	3618	3465	3356	3511	3384	3534	3479	3424	3321	3474	3622	3701	3621	3447	3554	3620	3656	3591	3596	3479	3464	3525	3763	3771	3713	3461	3269	3271	3392	3671	3680	3647	3646	3443	3297	3306	3355	3528	3884	3851	3862	3592	3369	3136
3666	3544	3541	3530	3647	3442	3590	3560	3547	3473	3476	3581	3545	3464	3406	3416	3604	3682	3612	3573	3403	3626	3747	3691	3518	3556	3542	3502	3726	3780	3630	3340	3378	3239	3296	3491	3811	3759	3614	3472	3274	3266	3397	3538	3678	3837	3836	3638	3472	3200
3498	3532	3603	3502	3642	3516	3604	3605	3548	3556	3528	3641	3674	3455	3530	3540	3509	3674	3708	3608	3527	3589	3672	3783	3721	3546	3511	3579	3649	3964	3681	3647	3329	3324	3324	3580	3651	3660	3643	3420	3182	3219	3346	3506	3586	3840	3799	3776	3439	3228
3600	3557	3485	3617	3610	3534	3587	3703	3551	3529	3451	3535	3669	3504	3612	3609	3735	3778	3819	3592	3588	3512	3557	3781	3689	3599	3424	3513	3639	3767	3626	3511	3352	3320	3352	3528	3632	3671	3640	3539	3388	3094	3281	3293	3567	3734	3829	3800	3508	3375
3646	3550	3647	3557	3461	3607	3593	3652	3487	3496	3520	3664	3544	3502	3453	3691	3726	3743	3786	3628	3660	3396	3498	3691	3665	3596	3427	3509	3465	3565	3544	3551	3517	3246	3106	3384	3561	3827	3709	3515	3462	3418	3283	3427	3530	3763	4054	3802	3630	3422
3588	3640	3674	3742	3518	3606	3676	3640	3598	3578	3472	3612	3688	3616	3432	3599	3754	3838	3711	3635	3481	3546	3504	3727	3688	3557	3476	3383	3510	3606	3578	3555	3383	3323	3386	3416	3648	3786	3766	3631	3527	3333	3310	3355	3476	3664	3757	3798	3750	3495
3531	3496	3572	3581	3634	3697	3634	3644	3677	3586	3682	3656	3721	3605	3613	3802	3599	3803	3770	3659	3598	3440	3617	3625	3601	3476	3367	3253	3409	3637	3609	3635	3570	3358	3326	3430	3682	3715	3818	3822	3576	3374	3328	3372	3499	3589	3922	3782	3746	3665
3448	3414	3552	3544	3705	3631	3720	3708	3607	3659	3551	3681	3655	3674	3706	3652	3663	3867	3818	3592	3567	3483	3506	3634	3763	3506	3396	3341	3381	3649	3790	3643	3575	3465	3483	3462	3658	3878	3909	3947	3605	3558	3514	3276	3371	3552	3805	3967	3824	3720
3550	3520	3486	3541	3638	3750	3728	3647	3748	3718	3702	3604	3709	3783	3578	3599	3728	3793	3850	3590	3482	3543	3464	3727	3779	3549	3552	3391	3578	3492	3871	3813	3743	3557	3456	3492	3662	3879	4023	3937	3825	3622	3317	3394	3348	3534	3722	3798	3896	3741
3633	3460	3455	3495	3667	3679	3717	3685	3780	3685	3706	3588	3648	3755	3625	3655	3717	3754	3671	3682	3452	3369	3475	3634	3633	3785	3476	3475	3370	3604	3762	3800	3805	3576	3536	3539	3584	3899	3956	3988	3862	3515	3416	3277	3247	3477	3642	3827	3839	3872
3544	3394	3528	3594	3621	3751	3740	3754	3690	3639	3691	3584	3761	3636	3675	3862	3763	3728	3820	3684	3587	3507	3482	3580	3728	3797	3703	3563	3620	3589	3792	3870	3873	3696	3567	3448	3581	3693	3971	3862	3802	3652	3362	3357	3405	3404	3678	3748	3786	3977
3595	3590	3446	3596	3619	3613	3768	3930	3720	3753	3735	3572	3745	3697	3898	3786	3840	3708	3676	3803	3620	3482	3486	3648	3752	3846	3742	3703	3604	3553	3807	3788	3749	3706	3601	3507	3423	3749	3782	3993	3894	3654	3470	3349	3290	3384	3476	3617	3728	3870
3557	3518	3629	3611	3699	3809	3684	3674	3753	3693	3687	3677	3641	3851	3851	3783	3812	3835	3829	3737	3776	3621	3454	3665	3728	3799	3809	3596	3630	3632	3799	3997	3851	3676	3657	3543	3492	3592	3647	3931	3818	3781	3581	3304	3302	3267	3610	3545	3984	3908
3600	3638	3466	3686	3742	3650	3732	3641	3614	3699	3580	3595	3712	3772	3932	3816	3658	3639	3654	3621	3739	3494	3554	3664	3660	3913	3671	3724	3541	3544	3807	3786	3833	3801	3591	3586	3464	3516	3602	3717	3875	3686	3722	3449	3268	3319	3465	3607	3739	3859
3705	3686	3630	3680	3683	3823	3684	3723	3622	3701	3659	3699	3586	3801	3882	3819	3715	3565	3625	3638	3572	3731	3539	3582	3640	3874	3869	3854	3560	3540	3708	3737	3954	3800	3602	3647	3536	3406	3587	3569	3819	3736	3710	3549	3305	3314	3259	3543	3653	3815
3752	3567	3562	3652	3725	3731	3629	3709	3767	3665	3647	3639	3707	3664	3771	3682	3860	3514	3464	3498	3743	3647	3524	3496	3562	3642	3904	3674	3675	3612	3645	3653	3750	3669	3659	3583	3441	3446	3501	3531	3731	3847	3725	3622	3507	3367	3322	3472	3577	3707
3501	3670	3672	3669	3654	3837	3762	3706	3614	3571	3573	3495	3540	3723	3783	3679	3530	3507	3557	3640	3567	3702	3653	3610	3619	3601	3693	3736	3640	3537	3537	3593	3527	3677	3700	3644	3438	3473	3566	3476	3601	3731	3802	3845	3550	3499	3414	3414	3453	3638
3464	3646	3677	3624	3521	3725	3584	3713	3671	3692	3753	3666	3542	3650	3640	3641	3735	3561	3754	3551	3763	3634	3776	3662	3642	3613	3832	3758	3785	3624	3476	3452	3517	3554	3633	3618	3633	3402	3500	3455	3554	3640	4029	3866	3684	3589	3456	3383	3466	3452
3550	3524	3675	3719	3664	3691	3712	3659	3660	3689	3623	3580	3667	3621	3653	3608	3768	3574	3562	3665	3711	3840	3548	3635	3637	3681	3691	3806	3913	3690	3638	3413	3544	3634	3653	3779	3634	3485	3512	3456	3591	3628	3882	3900	3701	3629	3385	3386	3385	3452
3635	3581	3615	3634	3631	3736	3635	3746	3567	3702	3615	3665	3577	3601	3609	3621	3737	3518	3482	3525	3635	3699	3632	3569	3695	3690	3777	3849	3863	3681	3612	3541	3437	3563	3694	3659	3750	3596	3461	3401	3499	3673	3842	3751	3888	3689	3622	3495	3316	3440
3629	3586	3606	3549	3592	3704	3707	3767	3542	3664	3647	3512	3761	3669	3666	3755	3673	3677	3548	3643	3697	3701	3669	3577	3664	3788	3655	3709	3836	3657	3631	3426	3509	3597	3798	3815	3768	3704	3546	3662	3497	3520	3719	3841	3861	3734	3563	3556	3452	3390
3641	3527	3571	3615	3556	3555	3755	3650	3566	3509	3686	3745	3630	3575	3662	3658	3869	3853	3695	3587	3668	3601	3598	3777	3819	3745	3668	3758	3650	3841	3713	3354	3556	3503	3612	3764	3861	3726	3647	3419	3557	3440	3623	3850	3911	3719	3697	3683	3551	3482
3521	3474	3547	3593	3577	3628	3716	3626	3520	3722	3622	3615	3685	3680	3810	3908	3816	4010	3917	3756	3781	3740	3730	3878	3844	3747	3694	3767	3815	3798	3635	3541	3498	3522	3525	3704	3804	3760	3702	3531	3494	3465	3409	3626	3855	3829	3723	3735	3490	3486
3634	3562	3565	3750	3692	3710	3830	3727	3653	3654	3651	3769	3743	3719	3792	3694	3843	3849	3878	3810	3683	3863	3878	3936	3936	3855	3748	3710	3699	3698	3700	3786	3600	3511	3587	3705	3783	3902	3681	3725	3501	3464	3366	3526	3716	3732	3787	3725	3711	3524
3589	3577	3705	3655	3718	3606	3716	3647	3729	3658	3558	3628	3734	3648	3682	3693	3599	3948	3792	3722	3632	3859	3768	3827	3812	3870	3631	3590	3570	3671	3702	3653	3674	3695	3630	3690	3729	3666	3747	3583	3560	3424	3462	3616	3443	3610	3755	3812	3580	3618
3628	3662	3516	3753	3713	3722	3532	3658	3726	3662	3608	3648	3719	3657	3614	3553	3665	3658	3765	3784	3615	3548	3637	3664	3657	3640	3567	3620	3573	3526	3727	3678	3616	3592	3694	3547	3655	3718	3786	3698	3617	3541	3480	3402	3445	3644	3720	3807	3747	3721
3726	3653	3611	3670	3680	3664	3576	3669	3592	3725	3623	3651	3579	3772	3533	3611	3663	3731	3630	3601	3583	3590	3622	3572	3632	3742	3627	3467	3497	3531	3640	3672	3751	3646	3531	3501	3485	3658	3637	3641	3787	3545	3507	3433	3514	3492	3486	3708	3715	3811
3621	3557	3539	3646	3704	3729	3656	3635	3786	3675	3581	3607	3531	3569	3570	3599	3597	3714	3648	3618	3604	3642	3585	3620	3706	3704	3595	3638	3572	3534	3594	3707	3640	3701	3585	3655	3479	3583	3636	3706	3717	3678	3667	3571	3414	3423	3582	3560	3585	3642
3631	3628	3572	3547	3731	3718	3617	3589	3573	3695	3557	3606	3588	3651	3575	3576	3672	3685	3612	3668	3574	3622	3609	3643	3573	3562	3707	3599	3667	3598	3629	3664	3793	3745	3707	3617	3527	3416	3447	3650	3603	3708	3583	3615	3637	3499	3453	3541	3561	3686
3706	3713	3627	3668	3679	3784	3689	3767	3811	3699	3677	3634	3592	3718	3746	3705	3671	3808	3622	3697	3646	3604	3702	3532	3606	3655	3750	3717	3652	3589	3637	3741	3811	3756	3907	3679	3649	3466	3402	3519	3459	3715	3537	3761	3604	3706	3493	3574	3469	3529
3699	3833	3697	3709	3776	3720	3703	3607	3644	3686	3672	3608	3662	3666	3736	3745	3721	3582	3471	3577	3640	3677	3782	3713	3474	3684	3715	3775	3605	3660	3813	3647	3620	3790	3914	3757	3694	3533	3499	3452	3508	3608	3569	3630	3804	3769	3528	3520	3531	3611
3696	3694	3631	3705	3690	3606	3673	3622	3598	3631	3554	3486	3576	3581	3587	3670	3634	3575	3516	3427	3619	3517	3764	3791	3622	3693	3696	3742	3741	3753	3679	3563	3634	3615	3817	4042	3883	3685	3580	3485	3453	3557	3670	3819	3603	3684	3621	3577	3680	3575
3755	3634	3510	3595	3595	3514	3606	3512	3512	3477	3565	3463	3526	3480	3428	3500	3495	3499	3471	3375	3514	3654	3826	3787	3522	3624	3656	3731	3670	3619	3679	3668	3548	3599	3719	3714	3677	3782	3580	3712	3523	3614	3662	3686	3723	3766	3735	3689	3632	3584
3638	3503	3496	3451	3471	3438	3347	3387	3465	3494	3492	3491	3572	3464	3554	3521	3604	3611	3634	3637	3486	3684	3745	3775	3597	3575	3674	3630	3615	3653	3658	3646	3564	3604	3633	3709	3580	3760	3706	3647	3519	3667	3620	3753	3814	3746	3748	3712	3533	3665
3498	3420	3405	3348	3467	3314	3484	3384	3338	3518	3450	3384	3582	3636	3547	3514	3562	3669	3550	3503	3649	3748	3667	3796	3741	3627	3705	3743	3495	3649	3550	3582	3528	3519	3477	3594	3438	3603	3702	3711	3669	3722	3617	3816	3787	3835	3753	3734	3655	3656
3451	3316	3349	3419	3332	3501	3432	3521	3710	3514	3489	3571	3609	3786	3657	3593	3539	3604	3707	3612	3760	3689	3683	3692	3719	3752	3720	3730	3619	3572	3745	3638	3606	3683	3556	3451	3554	3637	3573	3639	3655	3713	3716	3663	3769	3637	3666	3788	3525	3589
3421	3469	3355	3447	3554	3511	3484	3569	3505	3666	3637	3557	3691	3569	3588	3637	3638	3593	3729	3654	3634	3672	3616	3739	3718	3708	3573	3615	3630	3633	3678	3716	3673	3638	3510	3568	3527	3600	3761	3628	3737	3697	3590	3601	3642	3505	3709	3600	3734	3700
3651	3515	3654	3563	3520	3483	3504	3452	3616	3589	3514	3530	3437	3489	3544	3533	3511	3494	3515	3624	3523	3550	3377	3454	3517	3509	3676	3636	3691	3564	3693	3724	3707	3767	3651	3599	3515	3626	3659	3734	3785	3797	3639	3705	3464	3438	3485	3498	3483	3609
3732	3600	3448	3516	3579	3559	3477	3657	3628	3501	3508	3356	3499	3477	3427	3640	3455	3438	3521	3376	3482	3450	3384	3388	3481	3456	3668	3514	3509	3452	3616	3623	3684	3670	3549	3689	3646	3753	3618	3707	3618	3724	3746	3392	3587	3378	3477	3470	3605	3630
3635	3503	3377	3377	3424	3325	3629	3514	3663	3599	3583	3464	3322	3360	3432	3584	3480	3429	3411	3522	3414	3452	3538	3385	3329	3372	3411	3471	3519	3516	3623	3523	3590	3594	3575	3769	3758	3630	3622	3650	3776	3752	3670	3609	3604	3495	3465	3426	3564	3567
3408	3442	3297	3305	3279	3435	3494	3646	3407	3627	3540	3529	3403	3565	3550	3617	3603	3634	3661	3652	3385	3494	3429	3482	3414	3522	3402	3537	3590	3646	3594	3530	3444	3544	3573	3616	3786	3797	3587	3627	3598	3771	3729	3825	3656	3480	3498	3539	3468	3493
3440	3300	3268	3299	3292	3534	3626	3747	3754	3534	3551	3652	3534	3502	3588	3719	3701	3763	3583	3593	3499	3519	3667	3530	3526	3582	3464	3801	3655	3742	3552	3478	3356	3482	3511	3524	3556	3772	3686	3689	3709	3719	3649	3721	3779	3773	3726	3581	3594	3694
3510	3317	3329	3433	3394	3580	3646	3664	3741	3783	3699	3613	3625	3523	3633	3616	3718	3728	3778	3616	3716	3664	3636	3563	3654	3656	3762	3719	3714	3745	3720	3632	3514	3598	3619	3486	3671	3527	3654	3553	3691	3699	3661	3658	3609	3824	3835	3738	3579	3608
3309	3408	3478	3556	3630	3648	3727	3824	3746	3598	3664	3566	3605	3613	3568	3614	3700	3523	3764	3783	3586	3615	3614	3619	3832	3761	3878	3785	3895	3726	3718	3731	3654	3662	3535	3578	3613	3671	3719	3637	3545	3504	3544	3579	3837	3709	3878	3804	3740	3512
3416	3456	3564	3625	3664	3847	3726	3762	3781	3660	3592	3572	3742	3535	3475	3436	3636	3626	3572	3533	3681	3582	3722	3645	3712	3834	3806	3713	3698	3682	3657	3757	3692	3680	3647	3712	3742	3601	3701	3616	3501	3580	3531	3473	3612	3675	3769	3785	3825	3678
3583	3685	3521	3675	3885	3802	3630	3708	3618	3519	3453	3514	3556	3398	3431	3535	3514	3517	3511	3452	3622	3537	3528	3596	3557	3602	3728	3597	3551	3715	3677	3761	3863	3887	3796	3747	3689	3700	3688	3702	3625	3630	3492	3481	3563	3491	3820	3613	3639	3748
3907	3639	3762	3695	3813	3739	3546	3618	3554	3419	3523	3379	3441	3361	3603	3440	3348	3301	3494	3519	3462	3461	3422	3484	3559	3710	3623	3661	3592	3549	3581	3631	3684	3831	3807	3976	3861	3762	3628	3687	3663	3527	3524	3625	3453	3488	3605	3630	3613	3543
3743	3681	3817	3745	3647	3725	3445	3516	3475	3565	3531	3335	3402	3367	3472	3501	3582	3518	3418	3440	3424	3422	3480	3569	3476	3553	3538	3501	3392	3477	3397	3538	3528	3483	3696	3812	3866	3760	3840	3661	3730	3764	3629	3844	3660	3350	3587	3512	3517	3538
3628	3786	3694	3710	3613	3615	3544	3358	3549	3456	3409	3440	3489	3477	3503	3674	3555	3570	3592	3559	3549	3552	3415	3580	3603	3443	3449	3448	3549	3347	3430	3423	3487	3517	3601	3724	3817	3647	3771	3671	3762	3722	3654	3752	3762	3710	3624	3476	3573	3557
3693	3803	3564	3630	3493	3569	3433	3680	3543	3496	3581	3559	3612	3641	3676	3684	3748	3582	3620	3622	3732	3629	3714	3477	3566	3636	3658	3482	3580	3626	3541	3593	3519	3588	3635	3616	3650	3708	3709	3697	3733	3636	3822	3885	3762	3693	3563	3594	3351	3459
3704	3597	3597	3568	3483	3552	3550	3664	3681	3696	3746	3668	3755	3723	3848	3780	3781	3784	3673	3729	3586	3570	3864	3696	3889	3775	3706	3720	3730	3667	3664	3675	3540	3622	3582	3634	3572	3503	3707	3602	3649	3864	3949	3873	3831	3787	3705	3683	3538	3490
3657	3568	3634	3522	3592	3649	3700	3863	3706	3825	3794	3694	3655	3741	3786	3836	3837	3785	3862	3562	3764	3795	3770	3850	3836	3769	3802	3789	3690	3682	3775	3648	3659	3672	3571	3518	3543	3636	3560	3564	3673	3622	3762	3678	3860	3791	3794	3720	3578	3559
3722	3578	3711	3664	3713	3669	3838	3907	3822	3808	3795	3845	3844	3730	3796	3840	3887	3760	3715	3664	3726	3769	3707	3837	3806	3854	3743	3801	3938	3754	3751	3838	3773	3852	3635	3713	3613	3541	3574	3541	3740	3537	3622	3502	3653	3752	3932	3782	3628	3632
3728	3595	3715	3787	3759	3770	3954	3875	3856	3728	3738	3759	3828	3718	3690	3617	3682	3581	3493	3497	3652	3684	3544	3612	3701	3681	3700	3846	3758	3916	3905	3787	3821	3902	3756	3767	3621	3521	3501	3588	3584	3601	3571	3399	3367	3704	3672	3773	3679	3747
3762	3667	3760	3827	3896	3741	3919	3731	3886	3731	3679	3775	3672	3685	3612	3530	3516	3500	3379	3447	3498	3633	3543	3581	3504	3644	3578	3695	3804	3826	3917	3836	3976	3876	3824	3736	3864	3608	3633	3542	3523	3480	3476	3464	3366	3481	3782	3688	3780	3796
3804	3862	3828	3777	3832	3756	3722	3761	3608	3732	3686	3584	3540	3478	3563	3479	3513	3503	3511	3436	3451	3360	3504	3485	3543	3611	3632	3609	3703	3741	3801	3760	3691	3813	3861	3805	3791	3642	3697	3635	3619	3593	3529	3511	3396	3433	3624	3754	3864	3789
3822	3905	3795	3727	3706	3740	3619	3591	3561	3596	3713	3499	3556	3581	3452	3390	3474	3456	3485	3412	3493	3422	3452	3527	3485	3438	3614	3487	3644	3558	3589	3636	3677	3705	3816	3851	3860	3847	3807	3728	3743	3700	3555	3550	3518	3476	3539	3778	3729	3787
3813	3709	3723	3566	3773	3500	3665	3586	3504	3532	3514	3513	3453	3572	3438	3502	3577	3509	3454	3345	3433	3397	3427	3466	3485	3594	3363	3345	3390	3380	3364	3487	3513	3687	3694	3763	3784	3790	3856	3911	3808	3819	3665	3600	3639	3451	3537	3608	3609	3726
3692	3610	3566	3629	3737	3573	3648	3518	3507	3638	3552	3591	3651	3589	3587	3498	3550	3856	3534	3573	3448	3637	3560	3710	3517	3446	3590	3445	3389	3331	3422	3476	3409	3632	3554	3621	3625	3705	3893	3746	3803	3830	3797	3852	3694	3585	3458	3483	3693	3651
3646	3592	3610	3587	3497	3396	3606	3583	3540	3616	3553	3491	3526	3715	3618	3662	3720	3667	3637	3577	3625	3726	3627	3741	3615	3640	3577	3482	3415	3568	3341	3374	3434	3458	3569	3484	3616	3708	3960	3838	3748	3749	3732	3682	3662	3784	3603	3636	3654	3546
3654	3529	3543	3528	3492	3524	3557	3662	3551	3651	3582	3584	3630	3787	3788	3872	3874	3902	3803	3810	3878	3735	3943	3777	3627	3710	3631	3740	3485	3529	3489	3542	3451	3429	3455	3428	3369	3600	3556	3736	3603	3690	3690	3733	3861	3766	3754	3528	3705	3697
3635	3623	3414	3635	3519	3530	3658	3754	3589	3846	3743	3794	3837	3732	3761	3847	3966	3919	3882	3822	3895	3935	3927	3924	3961	3845	3736	3690	3699	3659	3669	3496	3494	3423	3472	3321	3356	3427	3572	3551	3615	3751	3708	3737	3853	3916	3791	3636	3535	3735
3551	3500	3519	3689	3650	3766	3776	3731	3761	3858	3785	3893	3898	3951	3786	3845	4037	3900	3974	3814	3841	3916	3872	4111	3887	3861	3804	3743	3758	3767	3766	3684	3611	3603	3352	3356	3373	3362	3487	3508	3548	3665	3606	3708	3838	3977	3793	3667	3675	3613
3622	3622	3603	3816	3855	3885	3925	3837	3830	3857	3710	3807	3810	3901	3867	3897	3932	3836	3863	3980	3876	3895	3934	3873	3932	3976	3901	3836	3787	3788	3771	3874	3780	3648	3558	3449	3464	3359	3482	3397	3489	3660	3613	3803	3895	3935	3949	3710	3736	3580
3604	3549	3651	3846	3894	3868	3864	3851	3890	3787	3761	3815	3890	3888	3940	3797	3862	3824	3775	3925	3910	3982	3970	3950	3990	3916	3811	3917	3893	3850	3770	3890	3702	3747	3596	3613	3333	3392	3431	3447	3458	3483	3592	3726	3808	4038	3919	3832	3743	3815
3841	3714	3748	3892	3792	3953	3913	3977	3882	3794	3830	3914	3860	3721	3669	3810	3846	3726	3868	3709	3970	3827	3773	3793	3771	3773	3815	4059	3968	3951	3895	3852	3917	3690	3665	3583	3641	3480	3394	3552	3402	3611	3525	3655	3885	3973	3952	3791	3896	3725
3725	3851	3769	3950	3841	3827	3897	3723	3903	3826	3895	3939	3842	3776	3703	3825	3651	3703	3724	3770	3806	3850	3671	3807	3592	3715	3706	3845	3809	3817	3844	3885	3909	3836	3766	3636	3671	3500	3583	3579	3632	3621	3490	3625	3630	3723	3870	3775	3911	3827
3757	3940	3840	4006	3934	3847	4033	3786	3783	4079	3762	3790	3832	3839	3666	3728	3731	3757	3710	3699	3614	3619	3716	3560	3601	3608	3666	3787	3769	3777	3784	3946	3971	3765	3737	3764	3656	3660	3633	3687	3683	3582	3460	3488	3485	3596	3676	3785	3782	3941
3937	4014	3972	3966	3863	3630	3707	3658	3775	3852	3745	3682	3792	3657	3602	3492	3569	3563	3607	3484	3480	3559	3485	3588	3450	3424	3587	3629	3656	3757	3763	3798	3690	3760	3827	3839	3688	3766	3867	3768	3730	3655	3568	3525	3561	3559	3556	3723	3909	3940
3913	4047	3828	3792	3870	3767	3752	3777	3705	3634	3542	3603	3646	3482	3316	3407	3432	3432	3410	3372	3360	3516	3421	3436	3403	3360	3383	3507	3602	3541	3653	3620	3662	3764	3746	3830	3798	3748	3974	3895	3732	3513	3500	3567	3486	3481	3543	3623	3954	3882
4091	3853	3790	3871	3801	3664	3720	3609	3480	3570	3687	3519	3508	3467	3374	3488	3468	3409	3507	3333	3246	3442	3409	3544	3418	3349	3361	3457	3401	3514	3523	3557	3525	3724	3689	3814	3857	3895	3916	3930	3798	3750	3494	3569	3548	3424	3536	3759	3988	3944
4031	3814	3842	3612	3786	3578	3662	3658	3710	3559	3551	3326	3423	3385	3456	3345	3461	3386	3342	3323	3268	3312	3501	3367	3371	3415	3419	3258	3434	3483	3538	3537	3557	3636	3785	3838	3859	4036	3999	3979	3710	3603	3651	3601	3441	3466	3350	3629	3712	3649
4107	3704	3664	3653	3520	3606	3554	3587	3561	3474	3439	3432	3441	3396	3564	3416	3317	3478	3527	3477	3397	3397	3476	3355	3430	3362	3502	3461	3469	3427	3420	3473	3524	3523	3604	3709	3906	3871	4005	3931	3746	3661	3683	3707	3470	3503	3518	3452	3625	3738
3899	3538	3573	3542	3579	3602	3468	3492	3494	3412	3354	3437	3342	3429	3380	3398	3394	3536	3516	3677	3408	3512	3623	3443	3473	3491	3516	3424	3515	3372	3307	3395	3438	3554	3531	3685	3776	3888	3813	3849	3835	3772	3824	3693	3489	3446	3395	3458	3528	3636
3901	3715	3547	3496	3503	3546	3467	3625	3436	3281	3333	3315	3318	3389	3643	3521	3557	3528	3547	3543	3569	3494	3468	3392	3491	3542	3416	3513	3397	3392	3461	3489	3439	3508	3567	3686	3778	3909	3757	3795	3774	3788	3840	3665	3575	3642	3439	3523	3642	3649
3660	3665	3387	3438	3536	3378	3426	3413	3492	3533	3428	3467	3479	3469	3619	3574	3651	3497	3689	3687	3619	3647	3475	3472	3321	3399	3396	3545	3463	3350	3328	3382	3306	3358	3575	3612	3664	3674	3834	3804	3932	3774	3864	3762	3733	3732	3562	3399	3418	3558
3768	3619	3544	3524	3495	3375	3410	3438	3380	3517	3438	3405	3519	3577	3610	3755	3633	3555	3583	3650	3597	3600	3552	3600	3441	3514	3403	3367	3556	3423	3389	3354	3442	3547	3492	3595	3717	3616	3698	3821	3833	3871	4001	3884	3645	3560	3471	3442	3443	3563
3754	3552	3562	3422	3518	3389	3362	3328	3428	3407	3407	3509	3671	3627	3712	3796	3758	3621	3647	3616	3662	3696	3616	3592	3612	3617	3458	3453	3328	3305	3327	3362	3412	3283	3487	3475	3589	3683	3681	3696	3883	3674	3838	3845	3806	3608	3469	3429	3363	3377
3684	3500	3465	3463	3501	3409	3487	3397	3450	3510	3705	3588	3552	3654	3753	3677	3816	3794	3892	3754	3731	3671	3743	3748	3590	3699	3647	3595	3491	3371	3391	3580	3473	3354	3376	3431	3651	3535	3573	3701	3708	3892	3945	3832	3739	3660	3602	3480	3495	3420
3562	3622	3264	3492	3409	3381	3438	3420	3552	3532	3680	3687	3528	3683	3858	3825	3950	3674	3694	3816	3770	3749	3694	3708	3721	3616	3575	3548	3572	3557	3410	3484	3414	3447	3389	3433	3543	3568	3499	3725	3724	3789	3858	3794	3774	3606	3615	3431	3396	3359
3475	3385	3378	3359	3394	3414	3420	3537	3501	3589	3715	3658	3744	3759	3692	3713	3683	3645	3665	3772	3777	3884	3848	3823	3716	3718	3586	3534	3574	3532	3505	3454	3362	3344	3354	3411	3449	3484	3521	3653	3706	3708	3889	3890	3827	3939	3624	3468	3468	3438
3509	3387	3271	3330	3409	3436	3449	3447	3654	3621	3688	3684	3760	3755	3846	3822	3927	3832	3766	3742	3781	3802	3768	3829	3867	3722	3656	3507	3525	3362	3371	3453	3362	3238	3362	3383	3503	3465	3515	3609	3674	3893	3843	3892	3934	3839	3516	3453	3503	3255
3489	3433	3255	3387	3485	3408	3472	3463	3633	3602	3646	3785	3902	3848	3889	3956	3877	3838	3859	3806	3751	3901	3848	3798	3822	3755	3720	3745	3591	3522	3567	3457	3508	3355	3387	3352	3422	3491	3514	3718	3634	3858	3882	3873	3806	3701	3542	3376	3267	3322
3473	3327	3338	3397	3395	3506	3537	3637	3700	3605	3763	3797	3783	3864	3822	3841	3793	3764	3798	3803	3844	3858	3859	3865	3822	3694	3853	3542	3604	3568	3591	3499	3550	3532	3462	3445	3313	3381	3458	3587	3739	3920	3806	3791	3692	3665	3586	3587	3467	3385
3466	3446	3409	3499	3333	3551	3636	3729	3701	3816	3790	3865	3790	3886	3736	3938	3645	3716	3944	3812	3977	3943	3931	3888	3714	3722	3634	3656	3671	3591	3557	3584	3404	3275	3317	3340	3370	3411	3462	3636	3702	3734	3843	3902	3841	3888	3704	3563	3531	3371
3499	3375	3441	3402	3497	3529	3606	3571	3823	3901	3776	3739	3816	3819	3880	3809	3894	4012	3945	3843	3839	3847	3963	3895	3905	3780	3697	3706	3611	3647	3731	3593	3521	3403	3355	3396	3449	3433	3593	3478	3559	3540	3712	3803	3789	3847	3708	3621	3535	3387
3558	3471	3463	3577	3326	3572	3666	3527	3681	3521	3807	3765	3866	3756	3989	3994	3833	3709	3968	3999	3905	3774	3794	3951	3811	3854	3732	3793	3894	3794	3735	3592	3668	3519	3479	3458	3384	3425	3477	3419	3627	3703	3713	3925	3798	3894	3803	3482	3475	3312
3513	3471	3405	3470	3468	3462	3595	3551	3643	3755	3666	3914	3842	3724	3808	3902	4021	4111	3896	3914	4014	4097	3900	3977	3744	3854	3781	3780	3705	3823	3658	3534	3564	3533	3432	3490	3397	3565	3480	3547	3565	3803	3723	3801	3968	3938	3726	3479	3441	3294
3525	3358	3365	3529	3346	3499	3519	3739	3554	3718	3844	3860	3826	3864	3822	3882	3875	3952	4068	3994	3957	3941	4013	3880	3992	3823	3677	3844	3872	3697	3646	3652	3588	3488	3447	3446	3449	3390	3545	3681	3679	3664	3860	3824	3905	3832	3791	3501	3410	3397
3527	3570	3349	3474	3362	3500	3525	3494	3616	3729	3671	3787	3900	3980	3866	3899	4013	3930	3965	4080	3966	3958	3912	3932	3766	3716	3815	3799	3656	3724	3730	3590	3615	3528	3467	3361	3497	3411	3412	3630	3825	3917	3844	3797	3847	3857	3623	3609	3430	3415
3556	3396	3466	3374	3493	3428	3518	3655	3762	3848	4037	3842	3817	3936	3894	3801	3908	3901	3944	4067	3915	3991	3888	3841	3864	3752	3752	3625	3608	3568	3588	3612	3543	3433	3393	3367	3424	3566	3734	3676	3684	3767	3854	3785	3871	3794	3784	3756	3507	3345
3617	3370	3500	3405	3322	3504	3646	3632	3667	3788	3882	3845	3871	3773	3904	3915	3936	3830	3822	3905	4027	3940	3844	3736	3731	3753	3664	3598	3638	3823	3638	3615	3575	3431	3453	3408	3423	3562	3520	3590	3638	3745	3820	3936	3784	3773	3775	3656	3424	3419
3518	3390	3349	3484	3521	3388	3605	3747	3819	3856	3846	3743	3855	3902	3724	3843	3985	3906	3908	3758	3881	3893	3870	3741	3698	3755	3722	3652	3844	3582	3613	3565	3460	3480	3442	3507	3477	3483	3608	3527	3782	3753	3851	3879	3809	3756	3668	3524	3369	3456
3506	3609	3449	3325	3462	3484	3651	3701	3718	3725	3875	3795	3913	3874	3717	3726	3898	3795	3835	4009	3900	3803	3808	3938	3882	3805	3669	3762	3663	3687	3549	3560	3420	3481	3618	3565	3584	3434	3543	3655	3724	3843	3916	4043	3850	3700	3555	3580	3449	3397
3704	3562	3452	3487	3218	3412	3466	3563	3613	3792	3571	3708	3727	3736	3860	3881	3894	3862	3824	3894	3819	3872	3750	3712	3798	3680	3716	3686	3593	3656	3497	3676	3423	3301	3511	3541	3345	3489	3596	3720	3760	3912	3918	3826	3763	3692	3624	3552	3466	3502
3757	3496	3472	3436	3451	3407	3474	3636	3580	3660	3590	3557	3615	3795	3707	3720	3812	3927	3914	3953	3834	3653	3701	3929	3827	3806	3737	3662	3559	3431	3540	3573	3542	3573	3518	3609	3434	3560	3754	3764	3853	3791	3756	3817	3760	3660	3598	3632	3348	3355
3775	3710	3467	3477	3400	3690	3503	3511	3569	3532	3616	3669	3771	3728	3695	3865	3858	3746	3813	3847	3834	3654	3594	3729	3883	3740	3553	3599	3487	3573	3672	3655	3517	3356	3571	3445	3661	3675	3819	3815	3971	3928	3854	3788	3664	3662	3540	3735	3534	3556
3634	3649	3533	3491	3535	3517	3449	3615	3371	3543	3546	3530	3734	3664	3775	3800	3962	3911	3784	3631	3664	3716	3825	3674	3732	3608	3510	3560	3593	3635	3556	3527	3548	3381	3538	3614	3581	3846	3870	3908	3814	3909	3864	3742	3758	3766	3584	3561	3554	3512
3888	3616	3476	3567	3443	3451	3517	3501	3506	3586	3515	3693	3746	3655	3671	3783	3745	3692	3737	3697	3714	3610	3754	3712	3626	3521	3616	3575	3601	3522	3653	3353	3420	3546	3609	3728	3693	3809	3833	3816	3894	4009	3921	3851	3708	3849	3742	3538	3468	3517
3841	3703	3906	3551	3648	3721	3680	3528	3504	3654	3625	3738	3695	3723	3694	3686	3672	3646	3550	3605	3624	3592	3599	3536	3778	3602	3545	3682	3667	3488	3413	3499	3402	3582	3718	3805	3703	3770	3896	3847	3984	3860	3955	3786	3702	3752	3644	3518	3520	3523
3866	3955	3834	3700	3732	3484	3649	3482	3558	3395	3519	3514	3516	3736	3673	3702	3733	3455	3421	3620	3655	3596	3518	3388	3491	3814	3611	3492	3542	3472	3420	3593	3660	3663	3888	3762	3760	3860	3937	3878	4071	4054	3751	3858	3540	3513	3549	3540	3475	3675
4010	3786	3704	3598	3542	3477	3581	3412	3495	3482	3396	3302	3319	3681	3631	3570	3567	3626	3544	3500	3502	3539	3573	3542	3623	3685	3635	3585	3512	3541	3656	3712	3559	3714	3691	4028	3658	3890	3984	3970	3910	3963	3883	3774	3534	3459	3341	3608	3707	3821
4002	3964	3753	3729	3725	3650	3658	3679	3640	3583	3614	3429	3448	3398	3417	3349	3626	3502	3655	3722	3520	3455	3484	3539	3618	3433	3534	3553	3532	3492	3661	3666	3540	3751	3499	3807	4000	4030	4020	3976	3956	3698	3713	3571	3570	3432	3472	3605	3696	3923
3867	3972	3999	3855	3886	3898	3801	3844	3803	3774	3685	3602	3711	3602	3487	3489	3467	3527	3624	3684	3582	3662	3503	3473	3729	3641	3555	3660	3598	3577	3704	3786	3755	3769	3824	3742	4027	4013	4048	3915	3815	3682	3509	3462	3349	3588	3608	3696	3687	3888
4015	4181	4003	3905	3989	3891	3871	3664	3758	3657	3606	3652	3567	3710	3637	3629	3677	3599	3507	3451	3622	3737	3614	3606	3474	3564	3573	3515	3657	3704	3621	3743	3756	3727	3895	4005	4076	4227	4011	4036	3786	3557	3505	3398	3454	3564	3602	3723	3844	3938
4234	4044	4003	3841	3863	3792	3842	3613	3625	3659	3540	3525	3502	3516	3497	3765	3725	3719	3710	3509	3548	3665	3805	3598	3540	3424	3565	3649	3761	3870	3811	3659	3881	3815	3930	4142	4122	4033	3923	3859	3814	3479	3497	3531	3469	3467	3677	3735	3933	3847
4057	3871	3784	3851	3901	3827	3796	3766	3765	3724	3666	3617	3597	3504	3577	3665	3792	3832	3767	3630	3643	3477	3674	3763	3616	3545	3732	4044	3873	3761	3834	3825	3986	4155	4017	4050	4140	4078	3925	3849	3603	3574	3609	3553	3546	3658	3674	3865	3832	3891
3880	3681	3745	3884	3928	4122	4080	4205	3910	3985	3875	3725	3758	3803	3675	3562	3659	3756	3984	3761	3751	3590	3565	3767	3893	3753	3806	3993	3987	3818	3920	4038	3992	4136	4136	4136	4073	3974	3887	3543	3635	3433	3644	3665	3723	3620	3759	3777	3741	3833
3835	3715	3914	4065	4091	4342	4190	4221	4224	4157	4072	3963	3914	3947	3870	3773	3650	3703	3678	3802	3877	3874	3710	3769	3864	3965	3736	3921	4087	3827	3843	4119	3947	4017	4073	4038	3879	3647	3684	3597	3672	3530	3673	3707	3714	3705	3634	3783	3909	4060
3628	3854	4061	4059	4045	4097	4144	4264	4092	4280	4075	4009	4135	3974	3958	3788	3713	3490	3595	3799	4006	3866	3815	3722	4009	4246	3866	3875	3910	3903	3951	4089	3961	3996	4032	3647	3627	3681	3589	3518	3596	3590	3604	3725	3653	3837	3770	3758	3875	4003
3545	3843	3903	4117	4092	3967	3933	3921	3988	4159	4088	3952	4119	4049	4186	4060	3955	3700	3711	3767	3928	4002	3997	3953	4083	4163	3977	3743	4014	4061	3988	3899	4030	3811	3927	3650	3631	3565	3581	3687	3569	3680	3608	3691	3810	3791	3810	3922	4006	3904
3787	3859	3838	3933	3798	3678	3644	3796	3693	3843	3836	3997	4109	4017	4135	4140	4034	4034	3932	3843	4037	4065	4187	3998	3828	3966	4145	3876	4017	4019	3806	3824	3876	3686	3646	3605	3467	3644	3512	3754	3469	3555	3737	3742	3706	3829	4015	3993	3988	3949
3835	3686	3660	3675	3698	3529	3729	3713	3597	3721	3756	3772	3991	3880	4008	4235	4134	4306	3977	3701	3739	3965	4261	4099	3840	4000	4109	3942	3713	3908	3841	3679	3783	3583	3481	3535	3475	3583	3648	3515	3531	3552	3592	3855	3789	3936	3996	3953	3765	3757
3872	3808	3530	3549	3538	3491	3499	3644	3630	3671	3536	3742	3752	3688	3864	3881	4144	4221	4036	3799	3685	3905	4048	4043	3961	3860	4126	3953	3675	3830	3835	3464	3569	3457	3466	3715	3559	3721	3658	3493	3643	3487	3728	3865	3824	4015	3813	3865	3670	3719
4007	3664	3517	3396	3289	3380	3601	3490	3682	3650	3595	3540	3656	3589	3742	3794	3928	4035	3989	3867	3632	3826	4036	4051	3851	3725	3871	3846	3519	3581	3618	3374	3402	3511	3442	3487	3679	3685	3780	3558	3765	3763	3957	3797	3930	3997	3900	3840	3593	3670
3921	3626	3532	3466	3456	3500	3519	3519	3611	3590	3486	3555	3534	3567	3632	3779	3900	4077	3906	3674	3530	3554	3916	3826	3693	3485	3736	3874	3664	3463	3515	3422	3328	3555	3369	3671	3761	3765	3767	3887	3803	3750	3944	3989	3962	3977	3814	3735	3571	3558
3951	3634	3463	3469	3468	3603	3535	3644	3553	3639	3586	3477	3476	3457	3567	3618	3800	3745	3733	3695	3605	3432	3569	3698	3564	3332	3687	3802	3573	3408	3563	3370	3525	3672	3580	3807	3607	3803	3845	3725	3847	3800	3938	3868	3859	3812	3671	3652	3565	3700
3946	3824	3569	3608	3589	3664	3708	3796	3576	3650	3530	3528	3343	3405	3355	3488	3524	3580	3767	3514	3359	3479	3573	3605	3481	3498	3522	3657	3526	3549	3482	3492	3506	3811	3642	3861	3823	3700	3817	3778	3855	3858	3946	3774	3598	3699	3561	3537	3545	3719
4085	3708	3667	3636	3758	3655	3697	3655	3642	3617	3623	3573	3406	3357	3504	3384	3389	3591	3654	3530	3386	3424	3362	3641	3573	3432	3543	3803	3511	3606	3635	3513	3550	3794	3741	3802	3879	3890	3788	3866	3839	3841	3807	3584	3756	3592	3527	3679	3614	3889
4039	3750	3755	3807	3815	3816	3806	3698	3677	3692	3618	3405	3487	3436	3371	3476	3688	3718	3709	3550	3397	3353	3573	3596	3453	3373	3728	3905	3474	3417	3641	3663	3734	3932	3804	3936	3809	3757	3919	3781	3838	3742	3662	3697	3690	3604	3567	3774	3783	3976
4024	3851	3725	3784	3745	3703	3878	3711	3670	3848	3536	3523	3565	3517	3460	3477	3523	3794	3888	3622	3408	3445	3600	3709	3664	3649	3622	3876	3534	3717	4032	3829	4026	4014	3837	3888	3742	3773	3840	3777	3804	3730	3758	3607	3610	3703	3681	3924	3872	3954
3937	3876	3779	3776	3661	3735	3653	3762	3721	3751	3641	3612	3476	3582	3622	3604	3863	3957	3930	3738	3576	3432	3698	3832	3653	3617	3802	3853	3614	3762	4026	3900	4125	3994	3763	3763	3648	3667	3699	3683	3611	3544	3590	3564	3689	3671	3797	3935	3900	3948
3792	3882	3658	3662	3614	3550	3640	3648	3667	3547	3575	3601	3639	3758	3641	3835	4087	4007	4051	3721	3629	3693	3912	3979	3886	3813	4016	3895	3793	3896	3963	3761	3952	3877	3678	3738	3647	3689	3602	3615	3539	3371	3422	3626	3679	3845	3810	3931	3831	3976
3951	3699	3716	3719	3418	3442	3721	3636	3589	3631	3639	3740	3694	3781	3804	3920	4129	4026	3835	3694	3712	3781	4177	4072	3688	3866	3860	3737	3829	3892	3878	3775	3883	3643	3543	3578	3603	3618	3642	3649	3594	3539	3581	3755	3795	3823	3873	3996	4031	3924
3888	3672	3677	3576	3528	3534	3682	3633	3681	3472	3592	3709	3744	3829	3902	3882	4079	3966	3748	3638	3741	3955	3925	3935	3731	3784	3887	3615	3613	3726	3651	3589	3776	3535	3617	3668	3641	3736	3665	3732	3592	3653	3742	3974	3781	3925	3940	3889	3816	3676
3727	3770	3864	3617	3701	3591	3659	3659	3573	3599	3524	3711	3832	3815	3894	3890	3763	3764	3612	3590	3641	3942	3945	3642	3737	3722	3587	3421	3625	3764	3507	3507	3440	3482	3571	3793	3694	3861	3794	3817	3628	3613	3608	3881	3885	3884	3888	3677	3638	3603
3796	3755	3908	3857	3758	3777	3701	3756	3639	3659	3648	3905	3681	3891	3734	3783	3654	3551	3462	3593	3681	3676	3703	3635	3611	3683	3548	3493	3680	3642	3457	3445	3471	3382	3625	3631	3751	3790	3744	3927	3669	3760	3694	3826	3859	3914	3859	3762	3756	3630
3686	3743	3912	3773	3734	3965	3833	3869	3679	3756	3901	3798	3630	3654	3609	3568	3510	3403	3537	3541	3669	3521	3421	3531	3630	3598	3536	3508	3759	3614	3479	3573	3370	3482	3709	3680	3820	3791	3926	3651	3719	3807	3852	3885	3798	3806	3775	3608	3746	3798
3699	3652	3630	3772	3824	3879	3875	3877	3886	3880	3836	3740	3697	3538	3439	3562	3422	3471	3592	3711	3571	3494	3532	3558	3623	3535	3453	3659	3693	3572	3575	3622	3521	3811	3773	3835	3972	3846	3786	3769	3742	3785	3741	3849	3734	3603	3695	3591	3665	3847
3811	3678	3692	3698	3739	3916	3835	3795	3662	3678	3790	3492	3458	3561	3421	3510	3599	3654	3655	3532	3408	3470	3575	3703	3669	3535	3659	3795	3755	3668	3722	3743	3619	3874	3830	3946	3946	3882	3814	3626	3806	3751	3911	3715	3640	3706	3631	3805	3752	3829
3997	3793	3701	3749	3635	3752	3737	3685	3738	3796	3604	3540	3638	3597	3619	3837	3802	3841	3588	3619	3555	3620	3781	3691	3524	3725	3929	4038	3675	3844	3725	3728	3928	3854	3924	3974	3762	3773	3682	3715	3575	3802	3820	3750	3848	3824	3881	3852	3803	3739
3716	3824	3764	4033	3774	3813	3765	3763	3780	3810	3746	3739	3845	3860	3992	4007	3913	3715	3644	3614	3672	3884	3863	3779	3663	3824	3966	3923	3838	3808	3747	3572	3840	3791	3852	3828	3634	3615	3533	3619	3668	3616	3699	3938	3822	3825	3762	3834	3812	3937
3554	3667	3690	3906	3914	3704	3819	3838	3949	3950	4093	3876	3962	3948	4023	3909	3831	3659	3777	3819	3949	3964	3767	3746	3753	3947	3859	3801	3993	3766	3696	3784	3779	3703	3701	3628	3661	3585	3555	3768	3722	3924	3791	3853	3815	3684	3721	3852	3677	3895
3717	3439	3563	3532	3642	3727	3852	3679	3966	3834	3892	3788	3705	3724	3789	3701	3602	3682	3879	3845	3887	3605	3612	3763	3847	3666	3825	3759	3687	3695	3639	3687	3610	3735	3688	3604	3625	3665	3684	3661	3915	3775	3753	3683	3675	3650	3583	3754	3682	3651
3824	3702	3525	3621	3463	3586	3463	3537	3569	3545	3479	3426	3657	3597	3745	3663	3765	3883	3747	3733	3657	3625	3710	3586	3725	3777	3850	3853	3578	3508	3628	3684	3723	3712	3574	3635	3612	3625	3728	3917	3884	3869	3852	3703	3596	3633	3762	3765	3771	3849
3858	3901	3814	3726	3653	3589	3494	3549	3677	3765	3557	3515	3857	3836	3807	3824	3673	3734	3664	3549	3598	3652	3665	3629	3632	3691	3717	3591	3602	3571	3600	3598	3679	3648	3514	3563	3605	3733	3695	3945	3801	3890	3758	3584	3535	3640	3662	3642	3747	4042
3777	3690	3784	3842	3870	3942	3804	3993	3902	3795	3670	3809	3816	3824	3725	3744	3580	3593	3739	3694	3770	3560	3489	3643	3603	3858	3479	3613	3524	3598	3606	3763	3806	3702	3845	3728	3775	3729	3825	3976	3925	3802	3576	3450	3504	3402	3743	3697	3966	3940
3707	3629	3711	3807	3711	3658	3863	3775	3996	3965	3668	3727	3803	3654	3740	3707	3608	3844	3833	3774	3668	3623	3501	3554	3680	3682	3708	3660	3652	3650	3811	3847	3732	3911	3799	3777	3698	3810	3892	3890	3822	3754	3625	3584	3566	3644	3756	3843	3941	3933
3737	3789	3835	3825	3752	3754	3677	3823	3723	3822	3656	3851	3752	3871	3844	3801	3805	3892	3864	3630	3649	3714	3668	3711	3709	3797	3986	3714	3704	3818	3936	3853	3853	3754	3770	3721	3742	3867	3953	3880	3869	3797	3706	3711	3804	3704	3802	3926	4044	3888
3737	3778	3706	3710	3684	3630	3758	3813	3751	3875	3764	4004	3912	3956	3943	3868	3767	3662	3745	3771	3794	3669	3684	3740	3931	3934	3927	3874	3681	3803	3758	3806	3810	3678	3641	3633	3626	3721	3746	3849	3772	3760	3691	3579	3767	3810	3870	3965	4052	4012
3721	3604	3578	3639	3655	3608	3813	3908	3850	3863	3803	3897	3794	3892	3778	3696	3668	3806	3907	3714	3709	3744	3727	3720	3751	3918	3736	3646	3675	3727	3682	3754	3597	3490	3486	3641	3666	3702	3628	3903	3685	3715	3501	3638	3729	3763	3864	3858	3956	3955
3809	3650	3618	3674	3564	3651	3767	3788	3873	3771	3810	3615	3794	3631	3664	3602	3757	3680	3657	3668	3536	3578	3735	3694	3785	3609	3606	3549	3465	3690	3871	3762	3709	3659	3574	3653	3630	3866	3867	3897	3870	3760	3743	3680	3618	3700	3748	3882	3915	3771
3813	3745	3662	3788	3816	3839	3801	3834	3777	3796	3572	3665	3710	3704	3653	3694	3743	3770	3783	3620	3730	3594	3555	3619	3732	3648	3703	3543	3569	3787	3860	3832	3822	3820	3790	3864	3966	4043	4033	4061	3881	3956	3813	3804	3891	3815	3866	3972	3870	3865
3901	3819	3982	3843	3718	3832	3765	3724	3663	3740	3704	3610	3650	3745	3646	3824	3811	3807	3835	3776	3726	3563	3655	3753	3783	3797	3681	3714	3828	3935	3888	3940	3699	3907	3837	3743	3927	4039	3981	4090	3867	3761	3647	3738	3756	3825	3903	3939	3914	3952
3920	3801	3858	3756	3795	3700	3718	3864	3802	3834	3795	3853	3899	3865	3819	3757	3739	3823	3818	3758	3600	3611	3721	3777	3770	3754	3823	3752	3643	3833	3924	3822	3630	3620	3644	3721	3745	3868	3836	3835	3845	3673	3507	3722	3569	3786	3701	3843	3882	3811
3874	3715	3695	3729	3562	3757	3808	3829	3795	3985	3847	3827	3962	3639	3666	3788	3620	3800	3767	3643	3648	3644	3871	3976	3840	3832	3720	3771	3884	3656	3807	3786	3735	3599	3547	3494	3729	3748	3693	3668	3700	3550	3551	3720	3675	3751	3740	3870	3719	3705
3819	3678	3709	3764	3662	3777	3807	3915	3840	3742	3685	3768	3646	3743	3674	3834	3771	3874	3823	3960	3864	3746	3806	3991	3907	3863	3759	3834	3837	3879	3998	3857	3801	3638	3584	3548	3755	3906	3694	3820	3808	3688	3667	3674	3859	3874	3899	3881	3776	3735
3751	3761	3697	3918	3579	3718	3768	3702	3753	3534	3625	3632	3643	3727	3684	3624	3818	3940	3993	3810	3741	3837	3712	3792	3769	3837	3712	3762	3728	3794	3867	3764	3633	3571	3641	3728	3771	3832	3819	3985	3900	3781	3681	3810	3893	3917	3997	3744	3752	3702
3932	3984	3859	3886	3714	3591	3620	3640	3620	3672	3702	3768	3806	3738	3831	3853	3681	3922	3978	3772	3726	3796	3618	3733	3785	3655	3628	3546	3780	3727	3588	3667	3559	3496	3533	3651	3761	3884	3849	3812	3793	3614	3582	3618	3662	3769	3863	3754	3669	3611
3984	3893	3866	3742	3712	3818	3779	3721	3813	3830	3914	3899	3814	3722	3682	3863	3648	3931	3814	3690	3490	3640	3742	3794	3710	3580	3610	3583	3599	3673	3704	3713	3754	3662	3593	3732	3743	3742	3761	3842	3760	3582	3540	3518	3604	3769	3770	3752	3658	3755
3831	3806	3800	3718	3637	3756	3841	3955	3897	3788	3854	3892	3902	3739	3705	3771	3734	3888	3766	3891	3778	3687	3873	3803	3951	3765	3662	3740	3747	3868	3854	3904	3874	3738	3792	3724	3853	3923	3999	3813	3698	3668	3654	3675	3853	3826	3947	3793	3735	3768
3723	3683	3570	3674	3698	3755	3876	3843	3803	3786	3775	3924	3808	3766	3681	3771	3920	3992	3950	3912	3784	3973	3900	4023	3752	3768	3608	3783	3738	3874	3834	3802	3743	3684	3591	3674	3724	3854	3789	3810	3838	3798	3774	3829	3855	4075	4022	3908	3911	3896
3695	3606	3713	3811	3787	3827	3688	3710	3559	3635	3678	3785	3920	3743	3673	3891	3935	3986	4060	4061	3910	3725	3661	3800	3788	3645	3529	3604	3618	3686	3753	3792	3553	3587	3565	3627	3809	3820	3838	3854	3712	3830	3836	3871	3848	3920	4036	3868	3848	3697
3765	3866	3728	3851	3730	3698	3571	3773	3638	3712	3823	3821	3899	3876	3745	3881	3865	3835	3688	3706	3564	3579	3535	3586	3573	3460	3542	3597	3525	3749	3688	3543	3730	3515	3708	3698	3682	3916	3879	3682	3717	3769	3758	3703	3815	3816	3893	3767	3737	3703
3860	3911	3918	3778	3766	3758	3718	3770	3926	3762	3744	3910	3899	3931	3715	3763	3548	3656	3679	3531	3364	3525	3623	3772	3831	3690	3576	3742	3796	3907	3828	3865	3807	3739	3878	3779	3900	3859	3874	3634	3880	3592	3852	3847	3735	3854	3867	3775	3735	3687
3913	3967	3759	3714	3679	3751	3836	3849	3863	3874	3819	3908	3804	3703	3713	3653	3708	3707	3664	3669	3727	3720	3941	4059	3874	3873	3784	3753	3840	3913	3837	3799	3914	3821	3796	3864	3826	3919	3962	3798	3788	3774	3775	3790	3914	3877	4007	3876	3807	3703
3952	3630	3572	3500	3607	3663	3831	3815	3774	3835	3774	3914	3714	3678	3623	3665	3709	3791	3794	3779	3988	3906	4075	3952	3806	3820	3802	3832	3789	3816	3806	3918	3786	3572	3686	3645	3657	3821	3830	3840	3705	3726	3914	3938	4031	3933	4032	4065	3924	3790
3737	3592	3539	3730	3626	3807	3751	3809	3750	3676	3775	3751	3762	3747	3617	3773	3758	3794	3927	3946	3977	3780	3871	3796	3846	3600	3612	3510	3775	3691	3736	3705	3589	3616	3634	3656	3773	3886	3856	3804	3804	3766	3695	3846	3885	4092	4111	3975	3696	3786
3555	3577	3735	3751	3683	3649	3702	3709	3653	3576	3651	3681	3702	3701	3611	3708	3697	3814	3790	3816	3736	3601	3606	3709	3686	3654	3517	3527	3508	3652	3819	3853	3776	3865	3691	3947	3957	3970	3980	3971	3815	3746	3752	3940	3933	4002	4024	3871	4021	3811
3667	3687	3755	3904	3742	3626	3553	3699	3611	3679	3539	3581	3680	3688	3727	3790	3809	3614	3725	3607	3447	3531	3653	3794	3813	3927	3765	3776	3842	3877	3938	4075	4010	3889	4046	3879	4103	4044	4072	3857	3847	3834	3642	3880	3929	3916	4030	4035	4073	3783
3911	3780	3812	3603	3732	3497	3659	3544	3646	3606	3635	3584	3774	3810	3770	3652	3633	3550	3649	3616	3526	3689	3732	3821	3938	3934	3958	3948	4112	3937	4071	4063	3991	3924	3952	3942	3804	3923	3858	3891	3766	3724	3768	3715	3869	3958	4123	3935	3963	3756
3898	3727	3595	3497	3527	3620	3657	3647	3636	3674	3693	3675	3845	3772	3806	3495	3619	3628	3687	3728	3619	3705	3800	4022	3986	3915	3811	3739	3707	3888	3913	3874	3771	3775	3618	3624	3798	3803	3714	3677	3712	3778	3618	3699	3713	3827	4011	3980	4054	3914
3683	3546	3408	3519	3604	3700	3666	3743	3793	3837	3783	3706	3756	3704	3599	3528	3400	3630	3792	3823	3801	3787	3929	3808	3913	3784	3722	3667	3556	3673	3665	3692	3716	3463	3622	3601	3586	3868	3828	3830	3740	3667	3585	3760	3714	3752	3711	3995	3955	3888
3558	3482	3624	3703	3782	3750	3890	3677	3709	3597	3501	3443	3573	3585	3636	3573	3641	3753	3874	3886	3748	3682	3563	3635	3759	3573	3595	3581	3608	3705	3653	3750	3573	3691	3592	3602	3690	3851	3834	3862	3816	3744	3555	3601	3691	3663	3875	3883	3876	3817
3707	3670	3827	3895	3787	3888	3659	3620	3546	3571	3404	3372	3453	3511	3773	3617	3762	3724	3808	3814	3631	3591	3544	3633	3665	3631	3617	3637	3596	3583	3599	3804	3866	3767	3773	3665	3843	3848	3899	3859	3826	3841	3637	3703	3712	3659	3947	3990	3923	3863
3917	3840	3922	3859	3733	3690	3533	3568	3560	3619	3576	3700	3726	3803	3839	3695	3815	3785	3616	3637	3531	3512	3581	3598	3671	3683	3776	3800	3796	3743	3887	3912	3918	3858	3854	3785	3696	3833	3843	3763	3891	3787	3790	3647	3659	3737	3917	4032	3834	3915
4056	3873	3600	3675	3415	3422	3388	3499	3551	3558	3663	3803	3896	3969	3861	3842	3694	3492	3601	3547	3714	3490	3506	3645	3817	3775	3669	3763	3770	3767	3848	3937	3776	3747	3759	3650	3681	3575	3797	3841	3808	3796	3678	3725	3606	3873	3825	3889	3982	4030
4026	3668	3533	3480	3413	3429	3548	3771	3824	3749	3790	3831	3751	3794	3705	3559	3338	3383	3509	3649	3668	3781	3671	3701	3697	3799	3746	3743	3561	3535	3524	3634	3549	3509	3559	3445	3570	3568	3725	3658	3859	3754	3819	3769	3601	3656	3814	3716	3916	4016
3822	3574	3338	3470	3532	3579	3757	3831	3829	3900	3743	3586	3593	3462	3438	3392	3466	3459	3506	3696	3776	3636	3563	3542	3732	3704	3713	3367	3542	3404	3456	3500	3556	3636	3585	3590	3404	3546	3686	3779	3732	3709	3612	3595	3717	3585	3646	3749	3854	3881
3607	3412	3537	3644	3704	3860	3957	3880	3927	3786	3677	3495	3453	3350	3456	3444	3608	3680	3778	3789	3758	3786	3606	3567	3605	3514	3588	3481	3503	3572	3522	3572	3804	3693	3799	3831	3732	3757	3751	3965	3935	3958	3751	3693	3670	3608	3763	3802	3767	3899
3610	3588	3726	3877	3916	3957	3766	3702	3675	3697	3471	3512	3471	3523	3698	3930	3863	3795	3960	3922	3826	3707	3572	3586	3515	3599	3569	3611	3690	3639	3625	3688	3795	3840	4016	3881	3901	3743	3842	3881	3860	3946	3896	3797	3805	3748	3796	3844	3962	3926
3734	3711	3768	3727	3857	3822	3719	3536	3555	3427	3583	3541	3634	3698	3806	4061	3945	3970	3828	3785	3793	3579	3538	3337	3418	3551	3530	3755	3630	3638	3647	3652	3753	3946	3882	3918	3756	3666	3653	3760	3972	3879	3990	3840	3901	3780	3747	3769	3719	3961
3866	3889	3829	3733	3607	3580	3664	3528	3549	3548	3812	3808	3833	3926	4019	4062	3888	3798	3584	3433	3499	3435	3375	3381	3443	3578	3591	3782	3616	3628	3584	3693	3589	3719	3729	3669	3680	3609	3498	3463	3768	3834	3826	3810	3802	3830	3690	3706	3750	3870
3943	3904	3834	3629	3475	3538	3581	3603	3723	3805	3965	3884	3897	3793	3972	3726	3562	3269	3352	3346	3457	3612	3555	3564	3548	3658	3680	3713	3751	3695	3521	3609	3577	3687	3753	3592	3668	3596	3584	3610	3701	3687	3782	3753	3777	3659	3679	3669	3485	3852
3816	3732	3710	3599	3575	3631	3800	3726	3838	3982	4074	4025	3924	3793	3572	3566	3464	3357	3418	3395	3577	3747	3774	3859	3788	3630	3771	3812	3758	3832	3726	3659	3588	3682	3624	3763	3700	3617	3595	3716	3641	3723	3777	3884	3859	3808	3661	3579	3605	3671
3650	3553	3579	3504	3792	3965	3930	3892	3779	3908	4031	3797	3737	3570	3370	3419	3329	3499	3545	3630	3886	3887	4035	3995	3852	3753	3771	3808	3827	3788	3747	3517	3543	3644	3754	3810	3848	3688	3748	3815	3694	3780	3982	3920	3959	3897	3811	3724	3759	3651
3628	3571	3648	3737	3776	3879	3891	3740	3798	3719	3709	3725	3485	3487	3429	3502	3660	3885	3834	3847	3830	3945	3883	3967	3628	3662	3643	3634	3570	3560	3613	3564	3614	3657	3696	3752	3828	3775	3826	3737	3781	3828	3875	3968	4009	3933	3863	3792	3776	3683
3507	3588	3696	3849	3863	3864	3742	3635	3592	3564	3622	3537	3522	3540	3563	3680	3861	4002	3936	3823	3683	3789	3606	3680	3542	3486	3407	3542	3415	3519	3526	3623	3719	3566	3684	3766	3723	3916	3770	3810	3687	3758	3875	3807	3766	3979	3768	3714	3794	3679
3729	3792	3835	3950	3826	3848	3713	3881	3622	3579	3593	3538	3679	3688	3752	4035	4005	3928	3845	3721	3595	3528	3487	3480	3478	3349	3485	3556	3573	3634	3639	3748	3643	3652	3679	3548	3688	3750	3709	3677	3738	3737	3596	3679	3800	3781	3935	3797	3847	3687
3654	3825	3861	3834	3755	3749	3697	3825	3604	3529	3515	3584	3698	3844	3973	3937	3808	3749	3615	3600	3446	3405	3421	3496	3569	3523	3523	3730	3764	3872	3847	3871	3680	3764	3718	3546	3594	3635	3776	3706	3656	3660	3595	3657	3721	3735	3790	3746	3771	3691
3904	3765	3921	3788	3691	3695	3743	3551	3515	3621	3492	3724	3876	4032	3844	3803	3726	3584	3495	3422	3380	3540	3558	3632	3673	3732	3681	3565	3891	3824	3941	3777	3803	3762	3651	3866	3746	3837	3771	3753	3741	3690	3593	3535	3634	3748	3803	3914	3868	3836
4003	3942	3876	3800	3710	3533	3576	3628	3615	3594	3829	3891	3949	3888	3806	3680	3390	3509	3334	3469	3620	3680	3552	3672	3994	3902	3970	3815	3877	3916	3895	3873	3913	3886	3790	3752	3800	3818	3980	3899	3967	3971	3703	3649	3731	3797	3820	4062	4066	3948
4093	3870	3757	3782	3545	3486	3533	3650	3701	3742	4011	4024	3828	3848	3586	3502	3365	3491	3527	3592	3646	3763	3825	4006	4222	4108	4077	3790	3816	3762	3917	3872	3848	3777	3845	3746	3819	3778	3875	3872	4021	3850	3912	3845	3866	3769	3809	3995	4095	3947
3922	3794	3628	3527	3567	3440	3586	3632	3918	4087	4158	3872	3684	3646	3521	3365	3452	3483	3680	3874	4022	3947	3999	4047	4014	3937	4088	3857	3727	3582	3762	3631	3794	3852	3885	3691	3610	3697	3731	3690	3795	3866	4019	3900	3763	3903	3780	3908	4059	3989
3878	3531	3444	3537	3670	3605	3690	3922	4127	3928	3997	3683	3527	3380	3375	3387	3718	3675	3906	4081	4152	4171	3984	3850	3879	3794	3806	3594	3563	3456	3375	3466	3576	3588	3690	3606	3540	3585	3713	3658	3811	3843	3814	3731	3775	3692	3706	3848	3808	3839
3606	3392	3553	3643	3713	3872	3954	4022	3954	3909	3757	3617	3431	3348	3473	3645	3814	3986	4083	4089	4191	4041	3927	3814	3642	3766	3534	3539	3537	3420	3441	3405	3523	3616	3613	3665	3590	3585	3500	3455	3597	3639	3738	3549	3693	3633	3690	3537	3656	3729
3539	3491	3573	3824	3909	4023	3990	4039	3887	3585	3636	3348	3453	3498	3672	4028	4061	4069	4046	4169	4064	3966	3648	3500	3519	3499	3512	3455	3470	3391	3389	3406	3464	3625	3751	3695	3776	3490	3596	3505	3522	3535	3563	3668	3545	3572	3491	3480	3534	3468
3524	3705	3712	3894	4018	3971	3855	3748	3573	3531	3349	3513	3610	3879	4052	4209	4251	4197	4044	3925	3748	3729	3541	3542	3335	3256	3335	3581	3632	3549	3579	3621	3654	3624	3851	3801	3881	3743	3640	3609	3784	3594	3722	3645	3652	3675	3537	3533	3571	3454
3775	3903	3874	4048	3885	3863	3804	3584	3401	3444	3495	3614	3723	3964	4230	4214	4284	4069	3895	3695	3465	3344	3537	3377	3421	3454	3416	3744	3794	3850	3829	3847	3860	3776	3950	3922	3889	4003	3875	3797	3870	3800	3848	3805	3760	3937	3802	3718	3743	3569
3916	4039	4181	3997	3856	3697	3554	3428	3373	3538	3694	3990	4221	4237	4172	4243	4045	3911	3714	3497	3301	3352	3337	3612	3571	3683	3841	3835	4096	4053	4068	4101	3902	3909	4000	3846	4037	3987	3932	3957	3921	3906	4062	3915	4222	4140	4077	4041	4014	3848
4209	4143	4065	3920	3488	3582	3483	3440	3523	3755	4015	4160	4278	4331	4200	3893	3666	3533	3406	3506	3339	3433	3605	3838	3956	4082	4057	4037	4082	4195	4057	4090	3977	3939	3844	3823	3920	3877	4009	3941	4089	4088	4067	4115	4206	4224	4372	4242	4152	4055
4188	3966	3792	3705	3447	3454	3411	3683	3822	4065	4332	4423	4218	4169	3844	3613	3479	3437	3478	3538	3523	3765	3804	4060	4096	4197	4166	4042	4202	4064	4031	4037	3799	3741	3647	3668	3585	3798	3926	3966	3948	3995	3971	3933	4017	4069	4267	4217	4215	4198
4226	3838	3564	3468	3407	3561	3597	3801	4055	4452	4347	4327	4102	3850	3516	3315	3312	3429	3556	3762	3935	3927	4087	4260	4242	4331	4249	3818	3842	3769	3831	3702	3837	3597	3539	3525	3526	3546	3568	3825	3747	3796	3747	3879	3820	3865	3897	3889	4028	4194
3923	3576	3446	3556	3557	3688	3850	4128	4295	4447	4283	3977	3698	3503	3223	3288	3344	3613	3670	4001	4075	4130	4377	4113	4255	4226	4012	3888	3675	3666	3521	3574	3602	3598	3561	3472	3436	3428	3378	3552	3680	3579	3611	3634	3563	3567	3548	3602	3719	3734
3701	3473	3240	3510	3646	3873	4054	4267	4355	4187	4002	3583	3366	3351	3235	3589	3646	3795	3926	4314	4454	4608	4339	4088	4003	3789	3755	3671	3504	3376	3348	3409	3423	3388	3430	3378	3361	3289	3344	3395	3490	3480	3416	3416	3448	3428	3332	3301	3277	3500
3471	3350	3386	3606	3796	4012	4166	4276	4041	3969	3559	3411	3329	3171	3470	3696	3987	4260	4322	4497	4636	4378	4311	3827	3718	3483	3427	3435	3347	3266	3286	3267	3379	3387	3455	3423	3419	3354	3402	3256	3360	3303	3407	3444	3364	3319	3217	3259	3269	3253
3491	3437	3618	3844	3956	4097	4149	3863	3850	3590	3328	3221	3175	3525	3937	4140	4318	4478	4554	4430	4404	3984	3866	3658	3402	3202	3212	3207	3367	3352	3298	3349	3337	3466	3439	3540	3621	3557	3454	3419	3332	3325	3479	3562	3394	3198	3334	3135	3194	3282
3562	3740	3932	4020	3981	4133	3991	3772	3462	3312	3273	3323	3579	3693	4035	4392	4362	4608	4495	4162	3979	3718	3432	3404	3141	3266	3239	3295	3388	3378	3539	3561	3571	3578	3707	3544	3758	3762	3541	3464	3497	3336	3374	3647	3558	3547	3468	3505	3400	3339
3766	3820	4037	3864	4061	3838	3883	3559	3420	3306	3374	3553	3806	4186	4267	4456	4487	4328	4171	3862	3522	3328	3251	3119	3226	3343	3338	3406	3610	3679	3736	3721	3847	3727	3698	3737	3704	3860	3852	3776	3674	3575	3604	3473	3626	3871	3782	3660	3663	3578
3937	3921	3956	3898	3832	3763	3631	3494	3329	3353	3414	3916	4157	4242	4347	4194	4221	3900	3635	3544	3396	3219	3023	3202	3349	3566	3753	3713	3806	3911	3926	4005	4002	3811	3796	3916	3881	3836	3838	3877	3945	3867	3944	3945	3827	4102	4036	4092	4033	3804
3998	4035	4016	3940	3626	3627	3481	3521	3368	3499	3667	3837	4131	4200	4269	3918	3863	3659	3416	3319	3336	3242	3352	3485	3679	3903	3969	3899	3965	4071	3929	4079	4034	4018	3746	3874	3881	3978	3866	4041	4029	4187	4131	4134	4089	4310	4338	4264	4284	4259
4077	3975	3938	3784	3845	3437	3362	3511	3464	3610	3976	4105	4082	4058	3866	3699	3597	3398	3318	3217	3447	3493	3514	3657	4003	4105	4276	4204	4128	3905	3986	3865	3766	3860	3814	3715	3749	3892	3785	4013	4100	4165	4204	4310	4292	4300	4400	4385	4575	4485
4258	4038	3802	3739	3570	3342	3433	3580	3698	3795	4117	4127	4053	3786	3727	3541	3396	3265	3299	3351	3559	3778	3935	4070	4257	4281	4241	4192	4023	3750	3810	3699	3778	3701	3518	3669	3705	3700	3900	3905	4031	4173	4106	4240	4428	4413	4536	4429	4627	4505
4153	3887	3824	3598	3453	3333	3401	3604	3615	3845	4082	3998	3966	3515	3606	3416	3491	3377	3356	3572	3812	4013	4162	4122	4244	4140	4067	3897	3761	3624	3545	3463	3306	3363	3440	3481	3682	3663	3692	3755	3942	3942	4151	4289	4410	4411	4449	4485	4523	4559
3970	3880	3615	3546	3386	3413	3474	3678	3763	3876	4098	3999	3795	3532	3378	3368	3489	3496	3405	3693	4012	4138	4232	4214	3931	3739	3830	3632	3464	3412	3494	3217	3261	3327	3577	3710	3719	3754	3806	3855	3858	3995	3894	4203	4243	4163	4315	4294	4192	4347
3898	3669	3515	3367	3327	3492	3653	3813	3799	3925	3910	3802	3609	3434	3430	3382	3427	3541	3706	3778	3948	3938	3976	4046	3812	3659	3554	3417	3358	3300	3256	3232	3330	3475	3572	3689	3672	3702	3722	3839	3784	3835	3811	3916	3908	3993	3992	4133	4163	4173
3776	3432	3400	3369	3429	3539	3749	3940	4082	3894	3752	3706	3608	3441	3363	3406	3512	3641	3753	3778	3812	3914	3746	3779	3650	3505	3266	3201	3149	3210	3379	3470	3594	3583	3708	3788	3803	3850	3996	3966	3868	3598	3722	3635	3616	3726	3700	3722	3804	3912
3602	3370	3416	3431	3641	3712	3804	4057	3992	3874	3652	3597	3488	3375	3473	3461	3563	3689	3653	3738	3605	3584	3599	3585	3466	3457	3282	3310	3290	3424	3597	3716	3849	3947	3885	3888	3910	3991	3981	4027	3857	3907	3788	3595	3395	3349	3426	3574	3580	3594
3521	3413	3288	3526	3583	3864	3963	4037	3966	3939	3668	3594	3354	3356	3388	3402	3542	3438	3604	3550	3669	3624	3523	3481	3506	3371	3417	3500	3558	3751	3848	3904	3958	3935	4039	4056	4043	3992	3987	3910	3810	3762	3483	3614	3310	3347	3312	3180	3304	3323
3319	3449	3353	3563	3717	3806	3900	3979	3967	3818	3781	3448	3321	3274	3194	3354	3332	3469	3406	3589	3537	3546	3523	3448	3505	3439	3718	3807	3949	3887	4000	4060	4190	4172	4276	4333	4048	3946	3750	3613	3528	3322	3377	3203	3306	3119	3072	2907	2965	2886
3597	3457	3420	3636	3868	3858	3832	3828	3833	3669	3535	3266	3200	3240	3288	3181	3305	3406	3434	3572	3523	3566	3458	3497	3594	3908	3922	4137	4229	4349	4408	4200	4283	4305	4280	4160	3959	3918	3637	3439	3257	3245	3114	3021	2950	2938	2925	2785	2752	2838
3457	3536	3615	3756	3756	3928	3958	3787	3645	3647	3452	3297	3188	3324	3154	3383	3457	3470	3561	3524	3710	3552	3737	3808	3863	4202	4265	4435	4591	4583	4491	4405	4216	4152	3950	3708	3719	3539	3509	3382	3241	3103	2953	2856	2824	2764	2673	2730	2766	2749
3461	3602	3696	3746	3870	3751	3787	3723	3573	3475	3361	3307	3237	3274	3149	3272	3279	3403	3614	3715	3717	3923	3879	4022	4179	4333	4493	4654	4749	4669	4592	4409	4312	3937	3552	3511	3315	3267	3174	3337	3111	2972	2882	2754	2627	2514	2496	2579	2639	2733
3534	3689	3767	3804	3781	3731	3766	3705	3492	3398	3308	3340	3210	3167	3057	3285	3476	3646	3632	3991	4042	4141	4195	4317	4408	4630	4677	4712	4952	4797	4649	4487	3985	3844	3423	3234	2992	2945	2818	2796	2738	2755	2691	2588	2461	2448	2499	2554	2791	2801
3698	3596	3802	3892	3881	3842	3606	3609	3476	3400	3227	3149	3251	3224	3294	3427	3697	3727	3990	4208	4254	4357	4458	4566	4578	4709	4660	4752	4544	4505	4382	3997	3788	3419	3089	2885	2635	2413	2497	2367	2401	2372	2399	2358	2343	2439	2474	2638	2613	2825
3754	3771	3846	3901	3883	3724	3668	3549	3474	3230	3156	3203	3284	3419	3433	3631	3865	4004	4171	4340	4464	4472	4626	4573	4727	4676	4556	4477	4318	4256	3889	3631	3408	3113	2920	2651	2462	2233	2141	2111	2103	2143	2236	2208	2297	2504	2600	2713	2806	2756
3797	3741	3778	3887	3776	3722	3643	3552	3233	3253	3243	3176	3328	3470	3677	3882	4040	4237	4345	4621	4739	4616	4699	4612	4471	4444	4378	4095	3830	3712	3525	3225	2951	2729	2537	2433	2167	2150	2150	2036	2115	2148	2166	2172	2325	2512	2548	2739	2833	2825
3879	3750	3738	3776	3754	3545	3441	3364	3220	3244	3268	3239	3380	3544	3795	4037	4210	4401	4516	4556	4702	4629	4439	4327	4288	4110	3863	3718	3473	3263	3011	2808	2531	2393	2216	2153	1992	2034	2057	2014	1997	1963	2173	2388	2276	2588	2782	2839	2770	2778
3970	3725	3657	3641	3642	3488	3474	3280	3139	3305	3362	3428	3558	3696	3852	4183	4382	4564	4688	4593	4520	4450	4146	4065	3848	3718	3412	3231	2952	2753	2631	2492	2205	2162	2091	2032	1912	2102	1948	2053	2041	2114	2139	2332	2386	2638	2843	2796	2810	2781
3786	3837	3735	3614	3487	3352	3352	3266	3159	3280	3364	3452	3734	3910	4043	4248	4576	4707	4720	4523	4241	4183	3931	3812	3586	3447	3137	2907	2593	2456	2318	2096	2048	1905	1970	2006	1907	2014	2047	2131	2215	2254	2251	2443	2435	2610	2784	2818	2937	2778
3957	3619	3704	3505	3502	3254	3265	3193	3217	3310	3401	3548	3846	4038	4257	4337	4518	4556	4658	4416	4315	3919	3617	3422	3220	3074	2841	2663	2427	2398	2071	2015	2104	1940	2041	1975	2031	2212	2466	2383	2462	2409	2476	2508	2633	2682	2747	2623	2774	2675
3878	3752	3488	3445	3476	3325	3280	3313	3290	3347	3508	3598	3851	4226	4287	4528	4488	4677	4483	4402	4172	3759	3474	3163	2965	2789	2607	2489	2276	2098	2033	2116	2096	2131	2087	2224	2241	2389	2610	2581	2675	2593	2675	2651	2766	2775	2836	2817	2700	2775
3779	3661	3346	3383	3446	3272	3350	3364	3410	3474	3590	3739	3986	4222	4263	4511	4550	4650	4448	4197	3834	3584	3388	3111	2779	2658	2465	2251	2191	2178	2055	2093	2126	2121	2280	2476	2614	2850	2828	2738	2583	2775	2772	2914	2929	3018	2988	3034	2831	2774
3776	3625	3453	3371	3347	3346	3304	3371	3501	3671	3810	3731	3952	4206	4207	4501	4567	4468	4349	4005	3641	3384	3142	2930	2626	2471	2353	2226	2174	2193	2084	2195	2256	2265	2469	2731	2815	3005	3120	3127	3351	3429	3353	3313	3155	3193	2994	2897	2914	2971
3742	3459	3415	3371	3221	3362	3391	3395	3573	3588	3899	3951	4048	4088	4383	4369	4431	4275	4051	3733	3522	3134	3067	2770	2524	2398	2316	2206	2173	2241	2312	2319	2434	2404	2627	2922	3010	3275	3362	3702	3942	4179	3855	3471	3374	3153	3018	3076	3022	2911
3700	3430	3337	3273	3276	3416	3373	3484	3634	3695	3874	3998	4174	4253	4323	4365	4373	4218	3978	3620	3492	3145	2772	2695	2483	2428	2308	2275	2314	2320	2400	2459	2511	2740	2839	3015	3229	3590	3802	4159	4416	4469	4183	3875	3553	3188	3120	2979	3005	2858
3540	3526	3392	3433	3308	3293	3377	3407	3624	3789	4009	4177	4206	4373	4421	4443	4211	3974	3898	3694	3319	3084	2683	2622	2442	2335	2306	2352	2402	2399	2438	2644	2780	2838	3009	3214	3509	3905	4233	4369	4426	4359	4279	4081	3799	3546	3376	3238	2983	2881
3583	3509	3433	3438	3391	3388	3398	3456	3619	3809	4005	4102	4145	4258	4340	4282	4198	4012	3694	3450	3212	2884	2678	2589	2444	2362	2325	2439	2479	2487	2588	2619	2856	3050	3257	3575	3805	4127	4488	4437	4548	4439	4462	4229	3925	3822	3436	3055	2848	2849
3544	3428	3325	3442	3321	3355	3391	3371	3597	3790	3890	4169	4271	4330	4252	4224	4162	3892	3610	3335	3030	2892	2640	2449	2494	2375	2416	2543	2527	2709	2740	2792	2905	3164	3441	3728	4129	4480	4622	4861	4919	4720	4701	4446	4112	3811	3582	3141	3044	2959
3452	3298	3294	3354	3456	3489	3448	3665	3641	3781	3967	4063	4365	4382	4321	4213	4032	3862	3524	3241	3012	2722	2546	2533	2422	2539	2417	2600	2602	2626	2902	2985	3139	3433	3644	3913	4253	4568	4787	5094	5109	5070	4833	4601	4335	4024	3578	3292	3031	3082
3338	3330	3410	3429	3537	3598	3506	3591	3800	3784	4021	4141	4139	4274	4197	4148	3999	3729	3512	3207	3000	2811	2629	2448	2461	2480	2621	2543	2638	2806	2963	3083	3276	3445	3751	4158	4301	4661	4767	5179	5111	5074	4949	4696	4365	3867	3633	3309	3028	2932
3509	3268	3287	3309	3518	3543	3581	3694	3821	4021	4055	4152	4192	4150	4207	4082	3898	3703	3480	3127	2921	2680	2541	2495	2474	2622	2713	2772	2808	2921	3062	3207	3402	3649	3846	4155	4378	4667	4831	5115	5207	4998	5026	4811	4464	4155	3688	3316	2977	2818
3533	3315	3388	3347	3493	3532	3736	3835	3815	4113	4180	4109	4190	4039	4157	4053	3910	3593	3259	3119	2963	2737	2682	2493	2503	2576	2762	2821	2970	2990	3043	3310	3440	3620	3771	4053	4472	4483	4802	5012	5248	5175	5135	4760	4460	4087	3571	3226	3022	2658
3530	3416	3400	3404	3596	3783	3677	3869	3845	4040	4206	4233	4070	4112	4009	3896	3782	3573	3386	3008	2959	2771	2670	2567	2557	2701	2788	2802	2882	3064	3165	3412	3422	3570	3728	3877	4197	4501	4681	4793	4948	5005	4927	4783	4348	4024	3622	3316	3091	2765
3567	3407	3552	3570	3665	3762	3807	3847	3896	4005	4210	4134	4103	4039	3934	3744	3690	3442	3281	3127	2949	2748	2742	2695	2642	2680	2793	2915	3144	3226	3161	3339	3341	3509	3715	3765	3952	4197	4301	4605	4849	4779	4741	4411	4137	3887	3440	3154	2871	2682
3483	3430	3452	3644	3654	3771	3771	3853	3849	3892	4121	4142	3996	3881	3833	3827	3503	3485	3326	3110	2928	2847	2720	2770	2814	2716	2806	2965	3175	3245	3372	3443	3360	3338	3408	3593	3676	3805	4039	4497	4600	4698	4556	4232	3926	3534	3238	2947	2612	2491
3537	3442	3454	3650	3825	3651	3748	3833	3760	3781	3797	4045	3938	3885	3868	3730	3607	3485	3354	3198	2928	2766	2782	2738	2712	2789	2922	3093	3160	3244	3377	3263	3312	3376	3264	3477	3479	3604	3877	4073	4328	4218	4249	4088	3658	3402	3222	2724	2611	2330
3551	3496	3489	3679	3738	3824	3666	3851	3898	3892	3787	3942	3972	3957	3788	3765	3676	3591	3254	3200	2981	2834	2773	2749	2887	2768	3034	3072	3271	3195	3350	3259	3366	3257	3121	3227	3274	3411	3499	3721	3798	3795	3693	3598	3480	3189	2830	2634	2381	2230
3441	3375	3461	3672	3860	3893	3775	3760	3747	3720	3850	3882	3964	3891	3902	3745	3757	3597	3345	3163	3011	2896	2772	2761	2761	2891	2921	3092	3197	3280	3383	3430	3497	3290	3246	3098	3101	3217	3273	3302	3390	3478	3363	3322	2985	2857	2605	2506	2242	2177
3542	3421	3573	3705	3904	3889	3849	3828	3793	3630	3832	3877	3950	3867	3834	3834	3687	3579	3491	3228	3093	2942	2776	2700	2810	2883	2853	3053	3057	3149	3329	3461	3328	3318	3065	2944	2907	2947	2996	3077	3148	3133	3050	2996	2785	2551	2452	2256	2194	2078
3528	3425	3428	3535	3730	3892	3862	3714	3709	3815	3817	3798	3838	4042	3950	3787	3725	3737	3559	3210	3242	3009	2890	2854	2794	2845	3056	2993	3077	3119	3298	3469	3243	3176	2995	2912	2867	2745	2854	2782	2843	2832	2779	2615	2533	2362	2265	2252	2123	2041
3617	3446	3533	3593	3756	3844	3842	3764	3737	3793	3784	3725	3854	3908	3800	3826	3818	3690	3491	3347	3217	3242	2984	2827	2819	2958	2805	2916	3027	3180	3328	3389	3206	3104	2999	2880	2781	2573	2478	2629	2483	2628	2451	2406	2363	2286	2186	2130	2118	2184
3501	3576	3496	3629	3748	3748	3727	3816	3825	3725	3800	3686	3770	3923	3871	3817	3935	3648	3507	3368	3372	3105	3160	2974	2920	2748	2776	2789	2982	3038	3089	3159	3091	3108	2929	2906	2665	2463	2438	2375	2248	2259	2309	2264	2186	2155	2133	2183	2213	2357
3543	3512	3399	3644	3666	3774	3841	3734	3706	3771	3689	3792	3843	4045	3944	3881	3843	3677	3530	3346	3263	3140	3217	2945	2935	2849	2653	2717	2904	2998	3233	3203	3108	3148	3028	2778	2506	2522	2376	2257	2206	2137	2102	2127	2122	2050	2116	2161	2314	2589
3594	3411	3380	3491	3710	3789	3879	3638	3752	3752	3823	3784	3704	3890	3977	3960	3858	3717	3551	3519	3387	3300	3166	3054	2925	2777	2725	2561	2741	2904	2923	3017	3110	3063	3030	2822	2699	2515	2303	2237	2105	2153	1970	2061	2092	2100	2229	2392	2624	2842
3582	3480	3357	3490	3498	3644	3760	3701	3681	3743	3672	3732	3743	3827	3972	3851	3782	3696	3648	3522	3355	3313	3193	3148	2855	2866	2772	2664	2743	2698	2882	2914	3083	3106	3074	2939	2827	2565	2326	2203	2142	2083	2084	2143	2168	2255	2445	2685	2956	3214
3453	3503	3311	3382	3396	3685	3731	3779	3655	3671	3786	3702	3612	3738	3834	3966	3823	3663	3583	3563	3445	3310	3283	3100	3090	2943	2801	2808	2705	2639	2743	2882	2948	3103	3048	3161	2813	2727	2499	2448	2307	2211	2124	2234	2341	2327	2706	2899	3247	3369
3556	3316	3134	3305	3466	3491	3667	3847	3726	3890	3675	3708	3582	3745	3835	3824	3773	3859	3816	3483	3527	3433	3272	3263	3067	3078	2794	2784	2655	2659	2627	2718	2820	2970	2999	3073	2973	2858	2591	2525	2458	2320	2513	2410	2563	2747	2861	3135	3543	3816
3469	3392	3391	3389	3348	3521	3587	3680	3843	3801	3808	3750	3697	3669	3713	3781	3870	3918	3900	3712	3542	3524	3579	3328	3247	3100	2991	2920	2799	2579	2663	2539	2718	2714	2851	2927	2949	2970	2848	2791	2737	2611	2680	2688	2796	2847	3074	3569	3863	4129
3503	3393	3346	3265	3329	3410	3585	3665	3836	3853	3939	3752	3615	3624	3752	3621	3774	3944	3905	3790	3623	3620	3535	3567	3461	3296	3249	3014	2991	2750	2666	2631	2661	2738	2778	2833	3106	3026	3053	3071	3018	2958	2970	3000	3060	3244	3421	3681	4138	4441
3643	3420	3368	3413	3323	3438	3645	3587	3890	3838	3889	3919	3727	3684	3722	3646	3780	3694	3824	3945	3649	3682	3673	3572	3540	3476	3413	3383	3123	2987	2781	2731	2595	2700	2772	2874	2995	3180	3226	3200	3197	3317	3316	3392	3521	3456	3685	3837	4116	4449
3630	3590	3389	3369	3389	3318	3518	3720	3679	3845	3913	3802	3779	3657	3616	3578	3704	3702	3720	3784	3868	3772	3697	3743	3698	3695	3663	3485	3339	3244	2969	2917	2881	2775	2846	2759	3195	3229	3434	3666	3446	3558	3650	3703	3891	3737	4055	4133	4309	4633
3611	3528	3596	3378	3329	3366	3555	3628	3748	3843	3803	3903	3867	3714	3691	3514	3641	3671	3715	3633	3801	3765	3733	3858	3817	3807	3870	3798	3761	3602	3407	3287	2942	2850	2951	3010	3216	3324	3483	3704	3835	3887	4020	4114	4126	4241	4340	4403	4510	4729
3709	3570	3459	3507	3457	3433	3457	3623	3657	3704	3721	3837	3835	3728	3525	3637	3562	3646	3662	3763	3831	3801	3841	3787	3924	3938	3833	3968	4011	3857	3812	3628	3372	3159	3133	3147	3306	3349	3707	3893	4125	4356	4447	4437	4495	4551	4403	4620	4696	4697
3692	3505	3523	3489	3402	3277	3457	3493	3590	3716	3752	3789	3734	3703	3645	3631	3491	3558	3499	3709	3856	3926	3682	3802	3829	3902	4062	4141	4128	4278	4158	3883	3769	3621	3509	3486	3534	3712	3730	4034	4370	4492	4683	4757	4766	4747	4681	4846	4861	4707
3707	3573	3437	3455	3497	3443	3466	3478	3326	3613	3612	3741	3622	3611	3618	3655	3548	3479	3624	3716	3901	3898	3997	3915	3879	4001	3881	4156	4253	4268	4397	4357	4261	4097	3919	3796	3812	3778	3917	4113	4407	4656	4906	4988	5132	4972	4935	4883	4726	4561
3764	3558	3454	3394	3317	3293	3428	3308	3416	3587	3637	3669	3652	3648	3698	3560	3529	3492	3451	3625	3902	3983	3986	3891	3895	3945	4007	4170	4298	4621	4745	4712	4839	4533	4371	4225	4226	4098	4056	4247	4401	4825	5012	5054	5123	5091	5138	4921	4734	4327
3800	3653	3608	3577	3514	3348	3314	3307	3407	3352	3530	3495	3728	3660	3699	3729	3608	3589	3466	3585	3654	3835	3895	4023	3995	3853	3889	3945	4225	4610	4806	4778	4843	4921	4834	4574	4434	4295	4325	4488	4605	4696	4987	4845	4978	5007	4853	4709	4580	4163
3600	3594	3683	3586	3557	3498	3271	3356	3414	3471	3453	3639	3830	3712	3790	3703	3705	3555	3657	3645	3487	3777	3829	4041	3947	3886	3725	4026	3997	4205	4416	4725	4943	5119	5123	5005	4811	4696	4428	4522	4528	4631	4659	4796	4912	4879	4799	4378	4146	3902
3539	3660	3533	3706	3571	3428	3371	3337	3348	3362	3376	3395	3574	3767	3750	3825	3843	3678	3774	3608	3510	3696	3690	3902	3801	3855	3697	3751	3898	4052	4117	4499	4814	4908	4996	4994	4961	4833	4598	4454	4462	4243	4359	4380	4337	4543	4271	4140	3909	3687
3395	3512	3475	3590	3512	3537	3508	3473	3456	3367	3465	3504	3427	3620	3856	3837	3877	3663	3780	3631	3671	3648	3815	3787	3861	3836	3695	3689	3658	3734	3884	4010	4545	4613	4836	4824	4787	4631	4515	4474	4195	3981	3886	3914	4043	3956	3862	3634	3464	3403
3460	3390	3527	3524	3663	3596	3480	3440	3483	3436	3488	3430	3482	3466	3690	3810	3790	3937	3926	3685	3834	3644	3742	3738	3781	3898	3756	3714	3597	3609	3668	3632	4112	4065	4381	4561	4396	4414	4357	4165	3841	3705	3593	3510	3393	3356	3186	3220	3031	2933
3469	3348	3383	3482	3580	3603	3492	3502	3655	3513	3487	3468	3492	3492	3623	3749	3862	3974	4001	3913	3812	3773	3700	3774	3800	3801	3904	3810	3736	3679	3488	3504	3565	3769	3861	3915	4064	3955	3976	3825	3575	3346	3182	3228	3025	2813	2865	2792	2585	2764
3503	3279	3401	3394	3508	3603	3542	3393	3539	3528	3515	3631	3378	3524	3556	3585	3705	3787	3984	3997	3935	3855	3880	3804	3859	3888	4006	3994	3987	3749	3561	3491	3265	3336	3408	3546	3623	3425	3598	3467	3372	3183	2965	2889	2797	2670	2730	2566	2658	2815
3419	3329	3320	3336	3514	3473	3603	3628	3588	3574	3628	3642	3502	3624	3472	3483	3595	3810	3893	3894	3956	3921	3807	3689	3719	3889	3901	4116	4032	3925	3735	3559	3506	3292	3312	3250	3291	3225	3334	3406	3258	3183	3052	2944	2950	2881	2906	2709	2855	3076
3539	3430	3211	3459	3520	3535	3707	3574	3677	3766	3675	3754	3704	3693	3532	3448	3448	3697	3764	3810	4006	3988	3873	3904	3730	3776	3952	4050	4106	4018	4038	3850	3627	3501	3179	3129	3193	3124	3281	3249	3267	3240	3292	3189	3249	3263	3182	3194	3269	3392
3456	3466	3210	3251	3309	3387	3521	3675	3760	3758	3761	3674	3826	3716	3677	3461	3436	3469	3564	3629	3698	3961	3912	3738	3739	3753	3847	4041	4077	4160	4157	4006	4014	3663	3410	3298	3250	3255	3281	3289	3367	3402	3465	3503	3609	3709	3739	3756	3730	3880
3551	3469	3424	3396	3209	3467	3397	3752	3823	3917	3762	3793	3811	3735	3863	3538	3463	3395	3454	3491	3643	3880	3903	3744	3745	3657	3699	3864	3901	4004	4033	4267	4154	4002	3728	3699	3464	3371	3427	3412	3503	3510	3735	4009	4147	4142	4242	4200	4228	4282
3634	3478	3519	3347	3287	3399	3483	3506	3708	3797	3715	3757	3797	3904	3794	3594	3567	3528	3357	3428	3477	3702	3761	3870	3680	3816	3730	3799	3894	3945	4007	4210	4265	4232	4047	3826	3772	3570	3539	3557	3593	3650	3902	4127	4280	4293	4429	4474	4377	4402
3594	3450	3467	3442	3402	3295	3455	3468	3511	3802	3701	3802	3828	3867	3813	3833	3719	3581	3438	3370	3296	3531	3690	3768	3644	3647	3685	3736	3714	3665	3801	4017	4161	4195	4077	4166	3962	3909	3674	3735	3687	3685	3721	4114	4139	4108	4173	4382	4141	4332
3542	3473	3529	3509	3422	3361	3447	3469	3460	3555	3683	3619	3755	3858	3880	3874	3917	3804	3572	3442	3321	3410	3610	3450	3665	3788	3698	3700	3605	3577	3706	3801	3868	3907	3954	4167	4011	3942	3844	3804	3714	3687	3719	3787	3714	3814	3807	3750	3814	3818
3583	3485	3541	3610	3528	3427	3325	3391	3492	3431	3547	3705	3711	3866	3901	3870	3962	3942	3800	3712	3491	3427	3457	3440	3690	3626	3707	3793	3480	3447	3443	3445	3442	3501	3596	3828	3805	3750	3806	3774	3581	3609	3479	3552	3441	3365	3482	3549	3340	3348
3552	3516	3511	3576	3546	3585	3422	3409	3472	3621	3471	3477	3542	3692	3572	3740	3956	3935	4047	3772	3750	3612	3481	3558	3710	3814	3891	3694	3711	3566	3497	3301	3275	3159	3327	3489	3688	3672	3659	3654	3581	3526	3474	3272	3231	3142	3081	2954	3060	3089
3547	3394	3428	3402	3616	3570	3616	3464	3534	3513	3486	3589	3453	3656	3574	3589	3649	3818	3996	3982	3835	3796	3639	3547	3544	3710	3765	3841	3775	3720	3666	3440	3400	3209	3272	3217	3383	3477	3608	3681	3485	3418	3365	3430	3191	2856	2913	2900	3002	2991
3395	3359	3456	3419	3577	3517	3757	3612	3481	3542	3582	3545	3526	3562	3499	3468	3566	3617	3848	3915	3879	3966	3764	3730	3574	3523	3708	3663	3811	3891	3880	3644	3497	3277	3258	3381	3292	3474	3398	3497	3454	3477	3423	3391	3387	3095	3027	3099	3127	3238
3514	3411	3313	3386	3445	3511	3645	3827	3759	3588	3523	3718	3609	3644	3536	3591	3422	3517	3541	3793	3877	4000	3755	3847	3752	3567	3627	3639	3638	3759	3820	3792	3778	3510	3482	3338	3345	3380	3427	3331	3379	3448	3430	3599	3533	3494	3496	3340	3416	3316
3439	3373	3306	3272	3268	3458	3584	3755	3716	3793	3578	3639	3678	3655	3588	3576	3461	3388	3473	3645	3618	3914	3849	3987	3893	3662	3529	3449	3458	3521	3758	3909	3857	3718	3744	3475	3419	3294	3176	3324	3399	3375	3495	3565	3554	3815	3783	3648	3572	3495
3533	3503	3432	3515	3278	3446	3422	3663	3699	3839	3882	3710	3874	3707	3713	3704	3609	3601	3530	3379	3394	3619	3611	3858	3756	3898	3672	3404	3494	3488	3487	3606	3806	3712	3742	3629	3579	3444	3248	3217	3331	3324	3359	3392	3480	3457	3510	3520	3439	3359
3581	3432	3461	3549	3607	3421	3282	3522	3551	3772	3682	3772	3750	3828	3818	3799	3825	3765	3698	3453	3386	3415	3538	3621	3616	3656	3618	3492	3415	3328	3324	3473	3557	3527	3567	3729	3657	3686	3474	3289	3228	3186	3137	3241	3078	3111	3102	3104	3175	3198
3523	3537	3649	3677	3624	3477	3314	3398	3481	3644	3695	3677	3777	3869	3735	3885	3970	4014	3954	3587	3581	3394	3361	3392	3446	3540	3645	3700	3521	3334	3387	3278	3353	3434	3488	3633	3600	3729	3465	3406	3283	3141	3094	3207	3013	3181	3023	3176	3459	3408
3515	3452	3493	3700	3818	3645	3378	3367	3407	3482	3521	3404	3736	3716	3676	3801	3843	4169	4130	3896	3925	3730	3587	3492	3452	3517	3482	3657	3572	3655	3477	3383	3300	3197	3400	3387	3611	3596	3670	3446	3455	3223	3156	3178	3208	3110	3220	3350	3399	3323
3599	3478	3481	3584	3624	3829	3691	3630	3470	3288	3362	3558	3607	3635	3522	3608	3790	3898	4160	4251	4128	4031	3798	3592	3625	3542	3617	3603	3703	3753	3767	3712	3455	3342	3266	3358	3388	3545	3737	3505	3482	3314	3378	3371	3287	3128	3071	3090	3062	3065
3524	3652	3577	3655	3628	3699	3925	3648	3756	3473	3343	3446	3656	3519	3485	3492	3520	3688	3813	3965	4297	4146	4099	3964	3870	3677	3729	3792	3735	3864	3874	3963	3897	3622	3424	3465	3470	3494	3662	3462	3536	3444	3545	3260	3227	3092	2858	2942	2847	2649
3592	3559	3569	3607	3573	3637	3684	4001	3859	3809	3541	3494	3500	3447	3513	3406	3396	3437	3496	3618	3857	3953	4204	4038	4140	3875	3833	3830	3871	3937	3991	4072	4086	3926	3844	3659	3646	3435	3614	3491	3401	3467	3351	3438	3285	3106	2889	2893	2693	2576
3574	3535	3545	3500	3544	3539	3562	3838	3893	3787	3819	3592	3580	3469	3514	3411	3365	3275	3225	3318	3431	3682	3762	3898	3915	3951	3829	3857	3712	3726	3844	3939	4110	4047	3893	3818	3718	3736	3724	3491	3283	3308	3358	3340	3215	3158	3062	2831	2784	2642
3461	3535	3419	3512	3490	3437	3511	3734	3730	3964	3834	3861	3715	3562	3522	3454	3513	3363	3205	3173	3107	3252	3288	3563	3705	3698	3805	3748	3678	3663	3594	3746	3759	3753	3783	3875	3871	3857	3714	3418	3191	3342	3373	3277	3020	2913	2931	2739	2837	2794
3547	3415	3533	3437	3639	3430	3511	3510	3610	3658	3691	3795	3879	3729	3726	3507	3692	3818	3598	3327	3218	3126	3220	3256	3420	3597	3536	3582	3515	3426	3336	3398	3401	3518	3493	3598	3682	3877	3588	3371	3205	3325	3408	3197	2902	2720	2656	2652	2842	3066
3536	3415	3488	3532	3556	3458	3539	3462	3481	3641	3665	3674	3789	3895	3561	3535	3843	3920	3822	3739	3591	3309	3187	3238	3247	3322	3312	3381	3566	3358	3382	3296	3289	3313	3310	3445	3490	3596	3404	3241	3191	3416	3383	3075	2856	2635	2597	2655	2759	3061
3576	3485	3491	3540	3519	3543	3495	3474	3320	3400	3432	3503	3542	3750	3650	3680	3724	3676	3883	3918	3938	3885	3549	3444	3351	3303	3333	3206	3481	3421	3391	3341	3388	3314	3161	3140	3310	3437	3361	3209	3223	3341	3279	3072	2822	2648	2629	2664	2618	2952
3553	3494	3373	3319	3380	3530	3529	3571	3412	3479	3467	3380	3363	3614	3517	3538	3506	3617	3669	3806	3951	4093	3910	3935	3649	3515	3525	3554	3464	3557	3537	3606	3499	3623	3390	3467	3333	3332	3284	3378	3094	3329	3182	3026	2839	2730	2678	2437	2628	2780
3651	3611	3501	3424	3379	3406	3585	3592	3527	3556	3474	3542	3345	3374	3565	3572	3491	3421	3438	3415	3650	3786	4034	4065	4036	3924	3759	3751	3568	3621	3663	3702	3810	3749	3769	3553	3480	3463	3424	3254	3138	3033	2999	2843	2805	2707	2605	2589	2807	2966
3587	3541	3591	3535	3433	3505	3536	3360	3497	3591	3671	3636	3495	3582	3536	3537	3604	3469	3442	3431	3307	3424	3657	3764	3860	3805	3937	3795	3769	3686	3745	3764	3837	3890	3785	3806	3608	3704	3463	3210	3041	2820	2875	2795	2813	2725	2730	2911	3238	3252
3583	3424	3595	3614	3575	3502	3445	3479	3456	3610	3618	3650	3526	3532	3626	3611	3602	3563	3585	3351	3277	3238	3308	3478	3502	3535	3712	3666	3617	3642	3555	3594	3528	3737	3587	3638	3627	3656	3502	3232	2851	2714	2668	2656	2571	2806	2916	3132	3282	3297
3373	3368	3596	3545	3545	3539	3509	3525	3340	3412	3525	3456	3532	3640	3644	3643	3710	3759	3695	3738	3638	3347	3296	3225	3266	3318	3476	3527	3481	3498	3504	3346	3241	3335	3251	3474	3487	3286	3299	3188	2903	2737	2702	2719	2786	2940	3173	3230	3325	3300
3419	3329	3435	3461	3622	3520	3548	3544	3526	3374	3350	3378	3489	3522	3500	3629	3621	3812	3823	3857	3936	3791	3810	3650	3349	3355	3341	3437	3398	3479	3443	3298	3199	3307	3257	3222	3193	3050	2996	2887	2867	2934	2963	3082	3115	3274	3385	3340	3306	3253
3438	3544	3371	3336	3466	3455	3645	3568	3537	3659	3578	3342	3387	3421	3513	3484	3491	3652	3701	3807	3823	4035	4006	3947	3839	3645	3697	3607	3628	3565	3569	3555	3587	3455	3353	3256	3145	2992	2920	2969	2962	3156	3172	3347	3539	3746	3530	3489	3431	3542
3591	3433	3476	3607	3552	3491	3508	3473	3653	3699	3542	3491	3419	3410	3403	3388	3426	3377	3361	3422	3638	3791	3996	4063	4212	4056	4061	3820	3831	3686	3733	3723	3937	3895	3673	3651	3325	3277	3173	3097	3149	3118	3403	3625	3734	3762	3679	3608	3605	3627
3490	3571	3561	3443	3586	3468	3344	3437	3482	3671	3606	3582	3462	3376	3486	3411	3463	3467	3382	3288	3256	3417	3492	3665	3768	3882	3946	3821	3821	3832	3756	3831	3863	3864	3763	3796	3562	3422	3335	3343	3366	3300	3421	3395	3601	3459	3503	3339	3214	3320
3467	3406	3370	3569	3551	3548	3344	3358	3495	3548	3729	3646	3655	3752	3617	3578	3538	3574	3620	3529	3357	3239	3175	3228	3436	3427	3573	3629	3754	3739	3609	3492	3590	3666	3585	3499	3575	3417	3519	3419	3388	3415	3484	3367	3312	3217	3209	3130	3094	3169
3403	3271	3266	3452	3562	3579	3526	3474	3467	3614	3553	3497	3648	3777	3743	3820	3701	3604	3691	3627	3658	3424	3314	3232	3235	3239	3207	3337	3448	3435	3351	3325	3051	3216	2983	3062	3062	3133	3317	3398	3548	3453	3426	3357	3410	3286	3318	3270	3231	3185
3445	3394	3276	3313	3441	3478	3579	3612	3556	3536	3646	3504	3616	3643	3697	3767	3825	3546	3737	3661	3738	3763	3710	3688	3413	3277	3274	3238	3275	3391	3234	3178	2911	2953	2949	2838	2811	2915	3054	3186	3323	3387	3337	3337	3485	3463	3489	3537	3425	3295
3638	3404	3336	3381	3503	3396	3529	3555	3589	3602	3606	3490	3413	3555	3570	3687	3594	3593	3518	3658	3679	3798	3818	3909	3745	3726	3437	3488	3389	3447	3444	3190	3185	3172	3191	3054	3068	2956	3105	3195	3252	3311	3341	3322	3357	3461	3480	3607	3546	3533
3505	3564	3527	3523	3524	3510	3580	3586	3533	3595	3419	3565	3416	3500	3506	3620	3685	3539	3550	3503	3422	3522	3647	3898	3867	3898	3773	3718	3606	3572	3526	3481	3508	3386	3640	3521	3518	3404	3445	3449	3532	3409	3406	3494	3306	3412	3523	3510	3424	3390
3515	3489	3549	3479	3377	3494	3578	3518	3627	3431	3511	3430	3555	3377	3416	3659	3585	3540	3543	3507	3545	3386	3390	3438	3551	3565	3633	3745	3585	3532	3429	3328	3415	3358	3543	3639	3716	3741	3615	3740	3725	3481	3586	3403	3137	3136	3282	3255	3349	3281
3486	3468	3467	3574	3510	3550	3603	3592	3529	3444	3414	3487	3431	3364	3251	3416	3545	3504	3436	3551	3501	3488	3410	3435	3430	3438	3376	3448	3308	3362	3351	3108	3139	3122	3185	3355	3577	3293	3548	3494	3421	3503	3391	3269	3150	3232	3203	3262	3194	3191
3538	3453	3463	3458	3522	3371	3562	3529	3476	3597	3405	3535	3379	3514	3386	3450	3414	3363	3557	3505	3704	3794	3565	3575	3355	3359	3292	3332	3167	3252	3143	3231	3143	3054	3013	3226	3037	3115	3135	3047	3050	3129	3140	3060	3250	3228	3238	3264	3405	3275
3564	3519	3493	3399	3361	3422	3588	3554	3568	3552	3548	3430	3375	3332	3359	3504	3384	3360	3372	3478	3654	3660	3700	3563	3519	3676	3469	3342	3295	3267	3376	3320	3328	3257	3459	3297	3259	3296	3118	3065	3044	3032	2947	3204	3146	3342	3393	3407	3493	3491
3528	3507	3651	3529	3415	3454	3560	3547	3549	3555	3596	3540	3425	3507	3386	3438	3425	3408	3348	3411	3428	3435	3569	3560	3553	3520	3512	3449	3482	3422	3402	3487	3429	3535	3563	3692	3572	3507	3519	3357	3154	3076	3173	3366	3366	3476	3435	3516	3540	3480
3492	3569	3497	3588	3497	3457	3420	3488	3551	3501	3429	3678	3431	3586	3486	3361	3461	3551	3416	3421	3421	3392	3260	3329	3244	3438	3390	3451	3388	3404	3273	3298	3379	3357	3561	3572	3617	3678	3536	3322	3316	3122	3299	3372	3406	3367	3343	3399	3319	3354
3423	3410	3500	3586	3606	3427	3506	3504	3474	3366	3350	3479	3507	3558	3420	3342	3533	3421	3506	3583	3457	3412	3339	3256	3266	3173	3212	3181	3090	3251	3206	3155	3207	3223	3235	3181	3182	3076	3124	3145	3080	3060	3138	3260	3223	3241	3113	3152	3223	3246
3434	3352	3643	3562	3562	3437	3612	3461	3464	3443	3288	3344	3428	3493	3342	3302	3518	3464	3508	3487	3430	3625	3434	3319	3305	3221	3070	3080	3227	3134	3119	3376	3330	3271	3106	2932	2815	2783	2821	2769	2780	2922	3031	3196	3204	3161	3304	3212	3389	3342
3475	3327	3478	3536	3534	3422	3456	3562	3564	3526	3350	3369	3459	3355	3346	3191	3399	3399	3383	3483	3437	3558	3511	3505	3483	3320	3398	3413	3310	3387	3348	3447	3478	3547	3333	3062	2949	2787	2757	2962	2993	3185	3157	3246	3272	3385	3400	3574	3476	3409
3343	3432	3423	3423	3453	3364	3507	3414	3583	3552	3410	3409	3515	3469	3361	3309	3431	3415	3391	3178	3395	3339	3389	3440	3528	3437	3426	3521	3573	3489	3328	3315	3345	3319	3243	3153	3073	3075	3097	3260	3382	3504	3402	3440	3304	3420	3416	3486	3462	3431
3472	3498	3385	3402	3435	3239	3426	3413	3483	3479	3456	3459	3367	3452	3384	3388	3480	3355	3384	3316	3270	3393	3268	3269	3221	3319	3328	3435	3336	3428	3241	3117	3110	3005	2971	2925	3013	2914	3292	3339	3546	3481	3334	3268	3292	3372	3339	3254	3041	3118
3403	3502	3294	3460	3491	3361	3418	3325	3338	3327	3439	3354	3446	3437	3477	3456	3463	3583	3279	3345	3412	3370	3238	3094	3187	3240	3294	3177	3126	3279	3179	2982	2869	2674	2763	2576	2643	2807	2963	3147	3170	3274	3162	3098	3109	3108	3301	3150	3137	3064
3527	3402	3392	3417	3518	3459	3440	3459	3383	3430	3283	3319	3368	3449	3392	3334	3422	3392	3325	3342	3398	3434	3243	3240	3250	3239	3249	3204	3080	3290	3222	3176	2800	2791	2890	2703	2691	3049	3052	3087	3049	3154	3101	3049	3148	3256	3342	3254	3233	3394
3474	3389	3390	3501	3474	3478	3527	3507	3461	3441	3479	3311	3335	3432	3310	3354	3441	3340	3254	3287	3261	3290	3182	3247	3334	3420	3550	3317	3325	3284	3337	3091	3014	3011	2970	3007	3057	3332	3296	3236	3120	3235	3321	3193	3317	3404	3522	3426	3523	3460
3480	3352	3203	3448	3509	3461	3476	3406	3538	3501	3448	3406	3344	3521	3411	3361	3386	3314	3255	3260	3283	3165	3187	3119	3398	3440	3537	3250	3264	3234	3317	3152	2970	3047	3189	3026	3211	3426	3541	3368	3283	3346	3601	3483	3318	3398	3436	3472	3388	3423
3463	3248	3181	3362	3569	3407	3447	3528	3593	3548	3497	3474	3432	3412	3437	3333	3324	3375	3304	3308	3329	3247	3261	3155	3360	3405	3374	3142	3059	3050	3210	3229	3022	2987	3070	3085	3081	3142	3388	3193	3236	3359	3454	3366	3351	3340	3265	3257	3288	3255
3578	3343	3330	3414	3586	3367	3331	3540	3526	3565	3379	3391	3544	3540	3414	3206	3305	3313	3367	3211	3270	3360	3278	3270	3270	3369	3206	3115	2991	3078	2996	2946	3048	3110	3081	2869	2849	3018	3093	3169	3046	3218	3333	3220	3240	3202	3211	3210	3175	3149
3532	3356	3322	3326	3380	3451	3435	3352	3496	3527	3490	3330	3401	3489	3384	3283	3519	3481	3416	3240	3375	3362	3330	3369	3284	3270	3212	2963	2951	3074	2889	2839	2914	3085	2963	2954	2926	3030	3094	3233	3192	3180	3164	3155	3263	3316	3331	3198	3211	3228
3423	3473	3381	3391	3497	3385	3443	3413	3457	3537	3496	3481	3420	3491	3354	3382	3440	3375	3426	3364	3249	3281	3345	3255	3229	3279	3049	3169	2928	2988	2851	2930	2924	2994	3084	2987	3018	3160	3142	3145	3196	3217	3224	3254	3400	3296	3292	3112	3151	3174
3543	3430	3440	3493	3365	3518	3358	3320	3541	3477	3568	3548	3357	3476	3468	3473	3371	3478	3517	3443	3455	3343	3246	3444	3283	3132	3034	3019	2954	2936	2935	3082	3192	3051	3108	3016	3071	2939	3046	3215	3158	3187	3117	3174	3244	3303	3264	3346	3143	3120
3566	3519	3380	3540	3524	3453	3362	3435	3469	3415	3493	3389	3419	3472	3355	3432	3379	3430	3501	3595	3491	3456	3461	3346	3247	3201	3153	2895	3021	3135	3152	3224	3282	3267	3223	2994	3013	2928	3039	3000	3169	3296	3227	3216	3325	3220	3344	3267	3206	3109
3461	3411	3236	3405	3577	3573	3357	3386	3475	3597	3536	3398	3502	3454	3485	3303	3344	3288	3470	3552	3443	3416	3438	3321	3206	3195	3105	3146	3081	3178	3360	3296	3304	3224	3187	3242	3193	3174	3083	3280	3179	3349	3215	3195	3275	3229	3260	3302	3318	3265
3517	3517	3264	3337	3577	3555	3415	3313	3437	3504	3593	3514	3328	3555	3500	3411	3262	3460	3583	3516	3274	3283	3201	3401	3213	3178	3204	3209	3150	3252	3401	3317	3324	3166	3293	3264	3312	3342	3211	3305	3347	3335	3345	3253	3218	3263	3178	3344	3149	3251
3579	3267	3241	3381	3486	3378	3415	3438	3471	3526	3576	3547	3468	3515	3487	3561	3493	3518	3585	3450	3386	3243	3300	3299	3231	3158	3304	3334	3257	3289	3295	3100	3152	3170	3213	3294	3384	3348	3375	3212	3150	3317	3219	3313	3321	3193	3233	3306	3228	3311
3498	3431	3356	3387	3330	3330	3454	3370	3332	3534	3467	3566	3524	3487	3456	3535	3548	3516	3582	3480	3367	3338	3372	3304	3207	3145	3321	3387	3403	3415	3367	3274	3196	3436	3376	3238	3396	3337	3262	3236	3138	3311	3281	3381	3304	3240	3345	3184	3182	3242
3404	3386	3444	3296	3450	3379	3491	3414	3327	3368	3487	3415	3613	3589	3687	3433	3596	3474	3590	3525	3510	3480	3351	3442	3237	3279	3415	3456	3339	3404	3244	3257	3392	3321	3433	3365	3244	3336	3273	3256	3159	3374	3137	3302	3278	3239	3337	3301	3295	3343
3491	3309	3205	3312	3385	3531	3464	3417	3349	3497	3469	3393	3479	3509	3608	3473	3540	3501	3527	3511	3511	3429	3373	3363	3352	3381	3434	3416	3341	3325	3244	3438	3326	3448	3330	3388	3449	3457	3427	3300	3333	3221	3357	3224	3243	3332	3288	3281	3247	3248
3502	3352	3168	3262	3367	3445	3341	3310	3372	3450	3503	3493	3530	3549	3586	3609	3397	3481	3484	3385	3402	3430	3442	3455	3285	3520	3421	3364	3368	3362	3436	3418	3440	3378	3301	3411	3439	3422	3303	3327	3320	3244	3243	3223	3331	3278	3305	3229	3185	3194
3561	3250	3089	3280	3271	3448	3287	3210	3297	3454	3236	3380	3418	3636	3490	3601	3551	3503	3579	3650	3277	3436	3400	3488	3486	3353	3495	3275	3402	3401	3574	3463	3265	3401	3277	3403	3349	3349	3260	3342	3346	3257	3318	3330	3369	3389	3324	3345	3276	3239
3478	3252	3248	3229	3430	3333	3235	3141	3267	3378	3458	3360	3367	3408	3454	3475	3531	3529	3515	3547	3461	3448	3451	3476	3459	3399	3555	3331	3400	3521	3627	3466	3355	3277	3464	3371	3440	3285	3335	3334	3232	3257	3243	3362	3397	3384	3331	3358	3358	3400
3430	3334	3277	3163	3345	3287	3269	3220	3397	3418	3385	3373	3312	3385	3408	3377	3377	3435	3441	3412	3476	3496	3572	3416	3351	3396	3473	3436	3389	3352	3447	3470	3445	3461	3420	3471	3404	3527	3469	3464	3362	3302	3278	3447	3288	3344	3501	3387	3461	3462
3465	3313	3236	3195	3260	3391	3326	3344	3445	3350	3304	3347	3328	3425	3341	3389	3405	3379	3406	3381	3421	3460	3411	3452	3299	3432	3462	3455	3437	3405	3391	3366	3360	3457	3440	3476	3495	3509	3424	3403	3285	3331	3332	3399	3375	3538	3547	3398	3427	3500
3493	3393	3192	3259	3376	3331	3301	3417	3387	3464	3480	3310	3300	3282	3452	3323	3370	3254	3513	3339	3445	3428	3431	3393	3360	3530	3453	3431	3356	3458	3486	3397	3511	3397	3373	3383	3509	3477	3521	3457	3346	3332	3394	3395	3624	3486	3496	3534	3423	3531
3534	3250	3192	3231	3352	3354	3262	3268	3404	3364	3283	3332	3244	3349	3408	3331	3458	3289	3543	3514	3468	3344	3407	3432	3339	3457	3380	3539	3342	3408	3598	3410	3505	3340	3481	3356	3475	3365	3368	3428	3432	3400	3381	3395	3439	3472	3514	3417	3438	3461
3439	3301	3229	3318	3380	3337	3229	3294	3292	3425	3303	3233	3239	3363	3358	3201	3386	3358	3345	3510	3432	3337	3475	3258	3474	3480	3497	3317	3339	3388	3414	3268	3330	3416	3318	3301	3306	3340	3328	3387	3475	3399	3296	3264	3306	3354	3447	3446	3344	3477
3377	3383	3287	3448	3336	3295	3144	3178	3393	3263	3209	3280	3270	3327	3299	3242	3263	3380	3327	3370	3316	3386	3392	3475	3295	3421	3405	3294	3319	3450	3361	3155	3274	3324	3340	3289	3339	3315	3314	3313	3398	3358	3184	3354	3444	3352	3456	3336	3382	3387
3371	3260	3318	3476	3334	3258	3186	3257	3394	3357	3263	3269	3329	3215	3154	3285	3280	3238	3311	3320	3464	3304	3231	3346	3370	3587	3449	3379	3419	3369	3360	3357	3383	3264	3513	3269	3346	3212	3197	3208	3322	3343	3382	3356	3419	3465	3459	3425	3437	3391
3219	3424	3274	3470	3381	3205	3215	3392	3295	3331	3315	3228	3277	3348	3241	3115	3355	3230	3449	3361	3349	3408	3349	3305	3330	3360	3346	3372	3317	3363	3332	3340	3399	3468	3376	3245	3319	3281	3366	3225	3288	3284	3293	3332	3373	3499	3378	3305	3346	3220
3384	3294	3460	3342	3466	3461	3403	3333	3476	3457	3199	3228	3220	3297	3343	3073	3339	3281	3177	3213	3235	3305	3412	3140	3309	3301	3254	3323	3252	3330	3267	3346	3279	3245	3301	3286	3086	3295	3256	3272	3279	3187	3288	3303	3383	3384	3368	3440	3276	3338
3370	3219	3343	3598	3455	3308	3390	3368	3467	3423	3275	3230	3377	3351	3287	3243	3297	3300	3207	3225	3327	3341	3186	3223	3303	3406	3293	3354	3362	3371	3222	3230	3111	3230	3135	3178	3148	3156	3284	3224	3281	3290	3255	3392	3368	3404	3413	3383	3350	3405
3314	3289	3281	3417	3389	3420	3557	3515	3409	3403	3326	3287	3269	3413	3238	3371	3227	3269	3174	3203	3341	3354	3280	3258	3342	3291	3364	3324	3311	3242	3231	3277	3228	3139	3200	3123	3042	3118	3294	3281	3172	3230	3308	3372	3434	3468	3272	3485	3350	3325
3325	3324	3450	3484	3400	3451	3393	3483	3509	3415	3390	3253	3377	3382	3253	3312	3234	3228	3238	3123	3176	3173	3310	3265	3177	3365	3247	3350	3282	3264	3216	3108	3231	3211	3167	3205	3185	3207	3133	3223	3250	3176	3228	3280	3175	3185	3186	3346	3242	3277
3258	3258	3295	3380	3301	3410	3407	3455	3459	3258	3350	3388	3403	3254	3190	3186	3201	3258	3078	3046	3217	3257	3257	3380	3226	3286	3169	3277	3231	3327	3103	3145	3156	3126	3193	3165	3164	3131	3186	3110	3269	3280	3210	3212	3231	3207	3201	3232	3290	3032
3254	3415	3248	3457	3293	3240	3420	3473	3419	3360	3287	3410	3406	3427	3320	3174	3344	3154	3231	3136	3274	3196	3286	3271	3232	3156	3084	3141	3211	3153	3133	3117	3116	3189	3080	3211	3095	3138	3130	3138	3134	3133	3277	3175	3190	3183	3227	3069	3231	3101
3401	3364	3384	3288	3315	3352	3312	3390	3391	3291	3307	3355	3251	3272	3247	3437	3273	3232	3157	3285	3386	3273	3194	3256	3335	3240	3092	3162	3184	3187	3101	3067	3198	3142	3119	3140	3121	3106	3147	3111	3163	3190	3087	3160	3191	3157	3086	3157	3207	3152
3471	3354	3346	3416	3339	3523	3401	3398	3406	3187	3388	3324	3308	3239	3315	3289	3315	3212	3336	3293	3265	3255	3222	3246	3284	3274	3204	3196	3346	3194	3170	3136	3276	3253	3185	3131	3130	3152	3263	3227	3125	3176	3106	3142	3160	3175	3059	3171	3021	2920
3316	3278	3232	3235	3213	3351	3455	3459	3312	3337	3292	3309	3335	3227	3268	3284	3357	3120	3125	3248	3354	3235	3160	3269	3253	3177	3242	3332	3197	3277	3080	3189	3140	3257	3106	3264	3204	3120	3121	3053	3133	3165	3183	3115	2952	3107	3112	3198	3166	3124
3394	3243	3177	3183	3094	3336	3374	3273	3234	3283	3265	3272	3313	3288	3258	3490	3472	3312	3248	3365	3338	3174	3278	3229	3223	3238	3254	3196	3230	3048	3224	3131	3197	3103	3152	3187	3137	3113	3150	3018	3125	3159	3178	3096	3096	3002	3129	3227	3079	3147
3313	3352	3155	3069	3198	3241	3341	3247	3271	3306	3294	3320	3344	3345	3487	3340	3346	3296	3372	3384	3327	3224	3145	3294	3317	3184	3096	3186	3195	3038	3083	3004	3096	3233	3137	3094	3069	3091	3072	3129	3081	3160	3136	3126	3023	3174	3132	3221	3181	3232
3230	3128	3094	3044	3205	3369	3248	3138	3235	3202	3268	3288	3214	3336	3360	3499	3369	3366	3279	3276	3293	3244	3177	3243	3264	3191	3162	3151	3230	3065	3103	3092	3029	3026	3151	3079	3167	3156	3255	3078	3159	3059	3067	3139	3000	3055	3002	3079	3224	3274
3432	3301	3077	2998	3087	3184	3172	3105	3274	3148	3253	3208	3101	3193	3257	3315	3328	3254	3267	3347	3191	3135	3224	3305	3183	3187	3208	3239	3139	3177	3150	3168	3089	3181	3212	3128	3073	3184	3086	3130	2973	3080	3073	3230	3038	3086	3037	3054	3190	3116
3402	3105	3055	3048	3164	3168	3200	3168	3248	3202	3248	3155	3186	3223	3235	3288	3137	3270	3279	3210	3149	3187	3155	3095	3228	3180	3199	3140	3175	3164	3141	3077	2998	3105	3176	2997	3137	3130	3134	3125	2992	3101	3110	3149	3097	3160	3157	3119	3195	3166
3368	3242	3064	3129	3177	3169	3148	3099	3195	3161	3138	3260	3211	3218	3268	3214	3171	3221	3172	3062	3070	3008	3142	3126	3151	3122	3130	3198	3115	3145	3119	3010	3031	3016	3031	3043	2983	3066	3010	2958	3072	3104	3154	3230	3198	3210	3147	3267	3157	3207
3213	3182	3225	3147	3268	3162	3303	3324	3227	3283	3096	3051	3125	3209	3191	3212	3158	3166	3170	3073	2963	3045	3043	3037	3049	3091	3062	3047	3142	3166	3117	3149	2988	3034	2960	3037	3003	2996	2945	2984	2962	3113	3102	3109	3095	3152	3180	3218	3107	3165
3260	3181	3065	3255	3218	3246	3191	3432	3245	3228	3095	3129	3166	3155	3073	3120	2979	3142	3035	3013	2986	3136	3022	3044	3003	3155	3027	3075	3145	3166	3213	3100	3034	3101	3025	3012	3058	3000	3030	2999	2964	3022	3103	3177	3163	3135	3155	3046	2981	2983
3242	3104	3156	3170	3141	3076	3288	3194	3224	3271	3056	3151	3190	3178	3209	3049	3080	3106	3008	3055	2911	3058	3039	2994	3017	3219	3074	2980	3027	3154	3129	3067	3046	3030	3076	2932	3047	3018	3036	3047	3006	3091	3084	3117	2988	3115	3065	3019	3022	3000
3289	3246	3196	3254	3052	3076	3144	3225	3140	3165	3153	3101	3131	3086	3112	3034	3085	3202	3185	2993	3026	3034	3010	3026	3036	3070	3049	3082	3078	3097	3122	3032	3014	2988	2990	2987	2953	3006	2945	2937	2971	3063	3063	3206	3004	2969	3094	3043	3122	3178
3325	3346	3288	3272	3097	3187	3166	3200	3027	3111	3025	3066	3033	2992	2973	3101	2975	3095	3023	2944	3080	3114	3033	2991	3157	3126	3102	3102	3108	2976	3006	2973	2990	2920	2986	2982	2983	2826	2981	3003	2929	3078	2992	3091	2933	3084	3028	3080	3119	3160
3468	3288	3292	3317	3165	3257	3235	3265	3134	3018	3058	3049	2921	2967	3025	3094	3086	3024	3125	2953	3023	2936	3027	2994	3122	3185	2977	3050	2919	2988	2921	2886	2941	2936	2941	2993	2799	2885	2983	2946	2882	2825	2905	3026	2928	3038	2915	3009	3058	3040
3299	3391	3278	3240	3369	3283	3285	3365	3203	3141	3088	3074	2933	2954	2970	3099	3125	2987	2903	3009	2945	2957	2931	3035	3065	3062	2916	2985	2894	2856	2828	2908	2914	2807	2828	2953	2758	2856	2883	2855	2871	2889	2791	2931	2892	2938	3022	3063	3169	3053
3389	3458	3366	3185	3275	3335	3344	3414	3236	3269	3288	3154	3145	3093	3121	3238	3109	3096	2994	2960	2971	2897	3049	2969	2850	2985	2845	3058	2790	2868	2747	2761	2806	2740	2801	2857	2890	2817	2934	2758	2745	2860	2772	2832	2940	2908	2947	2957	3072	2920
3418	3390	3332	3372	3311	3294	3343	3397	3269	3270	3247	3248	3123	3107	3272	3215	3196	3124	3100	3070	3006	2993	3027	3025	3016	2848	3081	2914	2860	2793	2796	2755	2797	2770	2782	2819	2882	2857	2844	2802	2774	2752	2804	2898	2847	2852	2895	2843	2920	3036
3390	3349	3278	3351	3398	3482	3411	3350	3393	3296	3219	3166	3182	3109	3187	3131	3126	3164	3128	3119	3031	3098	3028	3040	2973	2898	2994	2925	2822	2869	2834	2819	2800	2929	2816	2859	2978	2871	2949	3006	2890	2803	2788	2846	2836	2866	2915	2762	2899	2798
3319	3406	3285	3366	3321	3301	3337	3414	3354	3277	3253	3130	3151	3145	3234	3142	3121	3118	3207	3005	3024	3146	3097	3111	3020	2929	2943	2931	2811	2791	2854	2867	2798	2838	2875	2967	2935	2956	2798	3002	2903	2869	2850	2996	2837	2900	2826	2796	2883	2996
3388	3324	3312	3470	3404	3308	3243	3489	3420	3334	3225	3202	3198	3242	3182	3150	3175	3168	3204	3077	3007	3086	3082	3019	3109	2939	3030	2939	2875	2932	3050	2937	2795	2926	2899	3072	3057	3117	2979	2982	3109	3094	3089	2998	2943	2946	2902	2935	2964	2958
3309	3331	3317	3441	3354	3279	3312	3341	3365	3355	3254	3227	3209	3190	3210	3141	3157	3183	3187	3198	3102	3089	3036	3171	3001	3069	3087	2949	3030	2925	3038	3042	3074	3054	2999	2980	3009	3037	3057	3077	3194	3132	3132	3173	3059	2973	3045	2870	2951	2910
3321	3290	3391	3376	3499	3210	3345	3297	3366	3275	3162	3287	3132	3174	3089	3200	3114	3145	3127	3093	3076	3165	3213	3173	3195	3194	3101	3060	3042	3066	3028	3210	3050	3125	3214	3178	3168	3199	3016	3221	3082	3199	3043	3108	2956	3079	3020	2984	2918	2873
3416	3349	3248	3382	3290	3236	3416	3337	3265	3256	3182	3206	3226	3212	3151	3117	3241	3131	3182	3126	3183	3142	3179	3187	3190	3148	3130	3128	3001	3146	3199	3309	3300	3235	3258	3241	3246	3300	3332	3208	3246	3140	3107	3114	2898	3022	3041	2960	3046	3043
3504	3468	3322	3260	3176	3210	3148	3151	3236	3192	3203	3181	3139	3094	3240	3110	3243	3168	3216	3253	3210	3236	3179	3243	3282	3142	3249	3174	3132	3118	3315	3387	3357	3252	3332	3226	3313	3239	3233	3292	3255	3235	3064	3129	3018	3034	3053	2950	3050	2919
3422	3329	3355	3121	3106	3141	3301	3139	3110	3167	3261	3254	3197	3165	3111	3243	3306	3275	3262	3261	3241	3250	3203	3259	3250	3190	3161	3231	3223	3059	3236	3306	3353	3413	3331	3386	3262	3377	3360	3197	3164	3060	3061	3080	3001	3077	2945	2939	2923	2972
3422	3279	3262	3338	3257	3246	3272	3271	3112	3180	3264	3115	3194	3170	3298	3262	3163	3284	3270	3156	3263	3204	3233	3204	3228	3191	3262	3282	3276	3258	3235	3337	3335	3260	3353	3378	3293	3248	3218	3244	3125	3156	3026	3085	3041	3014	2784	2783	2748	2608
3434	3261	3149	3187	3338	3241	3266	3103	3195	3335	3325	3230	3232	3183	3174	3145	3243	3243	3232	3253	3191	3127	3259	3169	3178	3177	3338	3230	3213	3191	3212	3195	3342	3302	3319	3270	3209	3272	3178	3286	3068	3079	2961	2982	2947	2899	2721	2585	2555	2423
3353	3231	3132	3210	3252	3166	3186	3183	3269	3378	3304	3237	3187	3307	3363	3137	3227	3277	3159	3135	3061	3182	3160	3188	3106	3189	3314	3225	3189	3229	3308	3315	3324	3205	3275	3207	3135	3140	3193	3105	2992	3010	3018	2892	2965	2726	2611	2470	2419	2452
3491	3343	3152	3282	3284	3153	3215	3218	3431	3419	3327	3245	3172	3415	3285	3264	3236	3315	3180	3189	3177	3142	3107	3091	3142	3125	3140	3146	3205	3251	3151	3215	3222	3281	3143	3146	3019	3156	3156	3053	3048	2939	3057	2754	2712	2572	2433	2429	2413	2389
3413	3354	3385	3170	3224	3181	3369	3321	3388	3316	3263	3428	3415	3282	3315	3242	3246	3232	3169	3199	3065	3194	3093	3117	3115	3187	3213	3201	3168	3260	3158	3180	3210	3316	3318	3206	3063	2911	3055	3100	3022	2912	2730	2662	2574	2458	2382	2503	2372	2489
3706	3568	3223	3337	3180	3079	3176	3235	3270	3320	3280	3350	3405	3318	3096	3284	3332	3164	3251	3127	3096	3147	3078	3107	3171	3259	3242	3211	3150	3216	3104	3184	3206	3229	3227	3192	3086	3032	3023	3071	2925	2769	2727	2391	2413	2352	2391	2458	2510	2616
3694	3711	3501	3309	3097	3140	3125	3242	3180	3406	3437	3446	3330	3342	3281	3269	3217	3237	3205	3202	3200	3091	3155	3223	3150	3284	3323	3239	3268	3201	3240	3178	3232	3255	3200	3024	3194	3157	3011	3080	2902	2747	2476	2439	2409	2352	2428	2514	2723	2795
3603	3591	3600	3491	3404	3153	3224	3208	3356	3287	3450	3316	3294	3148	3246	3354	3280	3114	3216	3188	3173	3147	3192	3199	3245	3379	3195	3404	3273	3345	3200	3306	3353	3250	3199	3204	3127	3106	3120	3012	2798	2585	2397	2403	2444	2425	2497	2662	2684	2795
3536	3636	3684	3625	3610	3438	3266	3166	3209	3211	3175	3196	3142	3205	3273	3334	3345	3079	3185	3262	3179	3232	3153	3289	3243	3292	3362	3385	3232	3247	3330	3214	3302	3311	3252	3324	3104	3020	2991	2860	2705	2416	2415	2391	2365	2415	2528	2599	2632	2645
3637	3583	3565	3758	3756	3596	3424	3284	3135	3091	2984	3149	3023	3036	3149	3218	3231	3121	3262	3284	3162	3201	3267	3251	3298	3314	3364	3321	3295	3403	3274	3266	3301	3232	3322	3321	3146	2981	2735	2608	2498	2435	2443	2467	2390	2648	2573	2726	2693	2794
3600	3548	3578	3558	3768	3679	3528	3302	3110	2985	2842	2923	3025	2930	3005	3156	3209	3167	3255	3234	3273	3119	3281	3211	3376	3316	3403	3402	3363	3265	3275	3155	3264	3216	3299	3149	3076	2820	2592	2471	2525	2523	2499	2459	2586	2512	2617	2692	2648	2771
3669	3599	3642	3804	3671	3743	3787	3545	3318	3064	2871	2902	2956	2929	2993	3082	3177	3135	3136	3150	3242	3369	3254	3217	3261	3370	3433	3348	3309	3288	3184	3269	3302	3254	3126	3018	2722	2765	2527	2461	2460	2411	2544	2644	2684	2598	2622	2568	2766	2755
3731	3748	3764	3695	3595	3780	3795	3765	3570	3101	3077	2981	2879	2871	2926	3085	3167	3124	3158	3270	3223	3219	3235	3187	3309	3260	3411	3199	3193	3306	3246	3259	3293	3070	2995	2691	2580	2570	2552	2467	2488	2439	2627	2619	2572	2542	2492	2692	2670	2781
3831	3671	3723	3655	3553	3633	3557	3655	3519	3427	3265	3036	2968	2888	3001	3098	3161	3029	3126	3151	3165	3295	3270	3152	3324	3274	3281	3094	3151	3167	3246	3154	3025	3019	2781	2502	2496	2445	2461	2449	2542	2583	2755	2559	2671	2563	2666	2805	2815	2730
3654	3746	3766	3790	3614	3552	3524	3584	3626	3730	3611	3470	3180	3161	3059	3048	3050	2954	3171	3256	3117	3169	3246	3190	3138	3102	3162	3111	3244	3237	3216	3172	2872	2767	2443	2388	2415	2488	2432	2420	2616	2653	2568	2651	2616	2614	2736	2712	2676	2736
3696	3577	3565	3634	3605	3625	3435	3480	3560	3728	3737	3640	3441	3331	3245	3086	3069	3114	3201	3122	3277	3150	3137	3142	3188	3178	3130	3010	3068	3045	3032	2823	2759	2454	2379	2343	2401	2392	2448	2582	2627	2651	2539	2623	2589	2724	2796	2742	2738	2690
3720	3474	3507	3709	3660	3564	3589	3520	3766	3661	3661	3841	3607	3540	3432	3290	3125	3126	3293	3317	3128	3160	3146	3163	3114	3100	3054	2989	2963	3005	2864	2573	2598	2473	2370	2374	2290	2497	2547	2715	2714	2508	2685	2718	2660	2796	2818	2837	2841	2836
3604	3717	3603	3561	3540	3577	3545	3661	3523	3542	3703	3825	3715	3546	3592	3408	3314	3120	3051	3196	3193	3136	3267	3166	3078	3082	3093	3030	2974	2797	2580	2524	2378	2330	2274	2405	2331	2485	2652	2703	2700	2721	2706	2741	2747	2873	2877	2839	2837	2816
3629	3658	3517	3514	3476	3529	3601	3573	3634	3577	3678	3629	3698	3739	3621	3554	3505	3239	3086	3143	3160	3169	3131	3116	3062	2964	3130	2908	2741	2649	2471	2492	2369	2354	2375	2333	2384	2678	2660	2679	2737	2683	2736	2872	2905	2931	2858	2787	2870	2885
3621	3614	3595	3460	3419	3463	3633	3601	3567	3553	3568	3653	3668	3758	3753	3825	3638	3387	3209	3270	3195	3087	3066	3163	3107	2880	3019	2828	2836	2676	2374	2428	2293	2441	2445	2575	2618	2757	2714	2693	2736	2798	3032	2978	2932	2875	2847	2909	2968	2898
3613	3625	3436	3530	3488	3436	3575	3415	3639	3671	3676	3568	3618	3720	3686	3905	3786	3557	3438	3156	3096	3042	3064	2981	3040	3013	2893	2783	2720	2530	2482	2364	2389	2465	2586	2727	2672	2731	2636	2742	2851	2892	2904	2865	2907	2995	2964	2964	2970	2953
3556	3561	3434	3635	3492	3505	3398	3561	3660	3622	3748	3704	3609	3578	3679	3768	3667	3662	3455	3217	3154	2956	3039	2961	2935	2947	2810	2669	2593	2410	2466	2488	2482	2624	2827	2857	2866	2711	2782	2809	2969	2905	2961	2917	3057	3150	3008	3030	2982	2858
3592	3485	3524	3538	3484	3388	3557	3486	3622	3610	3512	3760	3622	3659	3720	3792	3891	3792	3734	3560	3367	3151	3149	3090	3008	2892	2664	2559	2421	2476	2545	2515	2612	2724	2790	2661	2889	2900	2807	2919	2941	3009	2886	2912	2978	3120	3036	3045	3022	2954
3581	3467	3533	3588	3526	3370	3625	3578	3641	3517	3546	3589	3631	3625	3608	3582	3809	3777	3706	3554	3379	3245	3239	2938	2715	2719	2610	2566	2586	2459	2555	2662	2843	2808	2819	2724	2828	2907	2944	3055	3042	2973	2940	2948	3002	3122	3052	3008	3012	3101
3646	3593	3512	3507	3567	3419	3524	3609	3591	3624	3598	3588	3747	3606	3650	3660	3615	3718	3642	3653	3555	3505	3254	3037	2829	2696	2632	2550	2647	2668	2776	2775	2785	2720	2730	2826	2908	2834	2892	2854	3000	2897	3090	3012	3141	2953	2997	3011	3083	3011
3620	3549	3501	3557	3576	3591	3526	3658	3539	3637	3715	3694	3598	3641	3638	3654	3683	3586	3615	3631	3660	3626	3417	3306	2951	2712	2642	2686	2737	2801	2821	2847	2739	2742	2864	2904	2835	2913	2880	2993	2903	3097	2962	2970	2981	2961	2984	3093	3113	3121
3653	3484	3439	3487	3566	3516	3589	3407	3657	3677	3598	3627	3748	3562	3684	3663	3440	3542	3494	3696	3641	3735	3495	3457	3053	2883	2826	2721	2819	2968	2884	2920	2893	2803	2825	2884	2948	2887	2908	3000	3053	2964	2970	3005	3015	2999	3081	3057	3001	3016
3520	3537	3465	3612	3469	3569	3516	3399	3605	3795	3465	3555	3560	3494	3587	3629	3591	3613	3620	3584	3516	3742	3659	3595	3482	3182	2983	2868	2748	2940	2950	2839	2950	2805	2936	2856	3060	3042	2984	3014	2923	2868	3046	2912	2964	3098	2957	3124	2981	3034
3474	3365	3519	3435	3396	3416	3390	3585	3489	3702	3539	3580	3646	3589	3506	3515	3546	3585	3509	3521	3419	3458	3573	3592	3607	3508	3165	3138	2983	2893	2909	2918	2865	2890	2908	2887	2871	2966	2830	2899	2976	2849	2923	2953	2956	3005	2982	3046	3079	2947
3585	3290	3459	3578	3595	3361	3368	3499	3639	3545	3538	3466	3506	3625	3475	3631	3669	3739	3645	3657	3627	3525	3541	3636	3623	3628	3508	3307	3110	3034	2986	2980	2907	2820	2769	2904	2886	2839	2926	2989	2902	2880	2939	2807	2983	3089	2921	3018	2977	3069
3635	3549	3592	3392	3545	3474	3491	3410	3453	3437	3521	3558	3611	3539	3416	3514	3446	3498	3520	3436	3475	3398	3449	3532	3702	3739	3564	3463	3361	3209	3092	2951	2889	2774	2928	2857	2782	2930	2920	2886	2788	2917	2908	2943	3021	3100	3017	3061	2971	3169
3534	3419	3393	3520	3521	3575	3449	3512	3428	3637	3543	3381	3519	3543	3653	3677	3596	3610	3618	3715	3734	3631	3531	3565	3527	3528	3505	3631	3514	3459	3127	2897	2992	2920	2916	2900	2867	2902	2893	2979	2901	2907	3006	3073	3009	3024	3068	3130	3006	3036
3644	3521	3514	3495	3527	3611	3498	3413	3453	3634	3488	3668	3436	3601	3438	3387	3386	3453	3349	3489	3398	3598	3357	3467	3502	3646	3630	3696	3544	3451	3334	3044	2933	2946	2862	3008	2911	2880	2912	2856	2906	2924	2956	2886	2903	2844	3029	2929	3052	2934
3616	3634	3464	3581	3638	3521	3505	3624	3561	3545	3327	3446	3427	3502	3633	3652	3679	3565	3566	3523	3658	3649	3651	3493	3503	3460	3430	3641	3676	3659	3479	3276	3139	2961	2866	2810	2860	2871	2788	2797	2834	2915	2784	2898	2968	3031	2891	3017	3042	2968
3562	3485	3507	3570	3567	3602	3593	3577	3502	3465	3539	3616	3656	3561	3412	3473	3468	3533	3421	3362	3408	3393	3514	3559	3527	3571	3597	3572	3595	3502	3503	3364	3161	2990	2879	2774	2754	2860	2832	2748	2832	2830	2862	2904	2909	2937	2886	2924	2928	3077
3567	3495	3490	3626	3573	3616	3572	3597	3588	3529	3502	3489	3488	3491	3538	3536	3705	3686	3638	3718	3497	3696	3488	3700	3594	3528	3420	3510	3592	3492	3658	3448	3499	3286	2850	2859	2837	2816	2705	2730	2781	2812	2883	2984	2649	2930	2818	2929	2940	2834
3627	3598	3582	3515	3579	3609	3614	3660	3607	3485	3510	3595	3690	3707	3597	3633	3568	3554	3517	3511	3383	3494	3555	3627	3748	3636	3616	3517	3514	3427	3577	3682	3584	3311	3235	3038	2759	2851	2783	2800	2815	2896	2750	2783	2794	2823	2799	2880	2876	2916
3433	3565	3461	3497	3651	3683	3600	3700	3609	3654	3544	3602	3560	3672	3508	3692	3706	3560	3648	3704	3439	3506	3604	3522	3595	3632	3671	3751	3685	3596	3528	3547	3589	3555	3363	3240	3056	2953	2781	2776	2853	2759	2823	2744	2714	2738	2764	2805	2914	3019
3762	3543	3605	3608	3660	3553	3584	3681	3669	3663	3539	3541	3677	3593	3744	3555	3662	3743	3566	3613	3646	3662	3524	3680	3700	3786	3605	3552	3419	3449	3653	3612	3485	3540	3486	3437	3156	3006	2853	2752	2744	2824	2780	2815	2664	2605	2671	2673	2697	2835
3740	3680	3626	3521	3480	3680	3655	3692	3623	3659	3522	3587	3672	3621	3649	3637	3515	3570	3555	3499	3767	3620	3685	3630	3584	3591	3652	3630	3749	3447	3486	3525	3550	3608	3462	3537	3311	3179	3067	2888	2750	2716	2766	2651	2847	2707	2579	2587	2678	2739
3706	3563	3447	3505	3708	3692	3532	3611	3669	3750	3643	3509	3515	3478	3593	3555	3491	3523	3530	3522	3531	3632	3668	3507	3496	3503	3511	3543	3592	3670	3732	3593	3512	3496	3638	3520	3585	3381	3150	2961	2814	2671	2727	2647	2625	2788	2641	2599	2612	2676
3759	3601	3496	3737	3565	3386	3637	3702	3714	3585	3488	3541	3524	3463	3625	3677	3759	3754	3586	3624	3720	3577	3682	3626	3624	3522	3530	3539	3544	3611	3676	3629	3610	3558	3541	3668	3658	3539	3455	3296	3039	2823	2571	2687	2651	2587	2669	2755	2675	2564
3644	3555	3669	3531	3566	3693	3671	3514	3494	3525	3587	3529	3671	3661	3711	3748	3642	3601	3453	3610	3576	3458	3606	3678	3655	3637	3586	3471	3570	3568	3535	3529	3548	3668	3746	3555	3641	3526	3591	3346	3037	2897	2772	2592	2512	2620	2626	2685	2746	2630
3626	3599	3523	3582	3663	3595	3506	3657	3715	3766	3586	3404	3457	3393	3579	3434	3449	3365	3401	3409	3456	3248	3405	3261	3347	3292	3531	3539	3683	3520	3547	3508	3505	3427	3571	3524	3500	3587	3456	3454	3395	3109	2842	2802	2462	2604	2671	2875	2917	2650
3533	3552	3640	3568	3553	3440	3612	3787	3709	3558	3424	3327	3487	3587	3565	3649	3726	3741	3842	3772	3694	3649	3625	3556	3442	3289	3314	3481	3530	3588	3530	3602	3582	3579	3408	3484	3470	3450	3550	3536	3579	3315	3122	2933	2691	2605	2696	2804	2872	2823
3534	3603	3601	3417	3463	3745	3631	3583	3486	3517	3470	3592	3665	3674	3794	3717	3741	3647	3543	3677	3794	3788	3775	3640	3770	3654	3543	3384	3528	3423	3492	3550	3536	3548	3633	3471	3512	3410	3563	3421	3353	3452	3196	3070	2912	2793	2769	2783	2749	2888
3633	3737	3468	3539	3667	3502	3337	3422	3498	3724	3609	3585	3464	3432	3445	3382	3362	3363	3365	3305	3312	3333	3374	3385	3450	3529	3621	3636	3637	3526	3379	3516	3348	3364	3434	3619	3456	3373	3538	3444	3278	3503	3449	3462	3282	3230	2832	2703	2693	3151
3628	3466	3656	3679	3436	3273	3293	3515	3489	3583	3439	3438	3365	3367	3335	3512	3589	3597	3618	3599	3770	3721	3556	3438	3264	3334	3308	3432	3643	3754	3646	3497	3517	3342	3295	3567	3585	3470	3319	3442	3318	3371	3561	3656	3606	3420	3122	2808	2943	3414
3605	3731	3736	3491	3453	3388	3537	3553	3421	3298	3448	3496	3480	3450	3430	3573	3798	3833	3855	3856	4033	4071	4035	3953	3780	3448	3188	3305	3423	3433	3533	3545	3596	3589	3343	3317	3472	3590	3397	3325	3579	3671	3778	3783	3733	3426	3159	3129	3338	3725
3799	3736	3486	3400	3517	3676	3567	3307	3344	3609	3581	3511	3502	3516	3539	3486	3680	3583	3682	3533	3677	3802	3784	3957	4038	4005	3870	3559	3349	3370	3459	3437	3536	3556	3520	3411	3337	3465	3508	3438	3619	4047	3785	3524	3381	3427	3246	3378	3625	3635
3969	3662	3311	3605	3821	3639	3369	3402	3499	3525	3420	3324	3619	3587	3680	3603	3564	3485	3457	3442	3387	3433	3423	3515	3467	3694	3878	3842	3652	3451	3331	3463	3520	3482	3738	3631	3333	3344	3615	3689	3542	3897	3770	3397	3391	3307	3259	3552	3598	3363
3744	3409	3558	3752	3590	3495	3439	3518	3514	3359	3470	3641	3659	3684	3662	3589	3326	3425	3332	3429	3372	3333	3346	3337	3233	3391	3466	3573	3740	3630	3386	3420	3555	3378	3304	3622	3462	3296	3468	3858	3765	3654	3689	3390	3361	3347	3337	3239	3199	3113
3543	3401	3757	3472	3297	3379	3499	3467	3543	3504	3655	3769	3595	3633	3374	3248	3261	3414	3404	3404	3548	3509	3563	3515	3408	3244	3124	3155	3426	3699	3596	3562	3553	3448	3363	3548	3687	3670	3505	3806	3842	3465	3296	3391	3320	3278	3298	2899	3087	3241
3354	3591	3629	3305	3336	3403	3653	3606	3657	3877	3741	3626	3236	3169	3205	3338	3466	3660	3644	3650	3845	3753	3717	3758	3617	3479	3322	3186	3320	3529	3744	3721	3584	3505	3462	3422	3605	3948	3641	3587	3504	3300	3242	3325	3383	3338	3241	3085	3183	3502
3623	3542	3302	3243	3368	3552	3437	3514	3595	3649	3433	3104	3053	3289	3520	3808	4044	4219	4049	4081	3997	3945	3799	3792	3731	3682	3606	3466	3415	3169	3405	3618	3512	3515	3448	3480	3637	3776	3711	3238	3252	3346	3284	3290	3317	3145	3237	3389	3365	3709
3567	3406	3129	3269	3546	3526	3490	3476	3601	3327	3121	3121	3360	3842	4207	4505	4464	4288	4336	4272	4088	4140	4096	3827	3736	3705	3583	3629	3615	3323	3276	3322	3386	3489	3413	3500	3504	3606	3561	3170	2961	3229	3412	3290	3148	3161	3283	3545	3639	3605
3753	3129	3088	3440	3522	3443	3357	3364	3343	3160	3151	3551	3970	4384	4650	4493	4355	4150	3958	3877	3906	3858	3931	3768	3772	3721	3672	3644	3520	3385	3142	3156	3334	3536	3504	3470	3547	3315	3389	3225	3137	3306	3440	3159	3247	3335	3452	3703	3675	3542
3598	3122	3317	3616	3521	3383	3313	3359	3132	3191	3420	4009	4449	4616	4439	4032	3828	3558	3350	3292	3390	3524	3576	3687	3784	3750	3592	3498	3595	3507	3301	3196	3105	3233	3547	3619	3345	3184	3179	3508	3414	3276	3198	3261	3332	3431	3541	3639	3737	3428
3504	3115	3303	3571	3390	3331	3307	3184	3162	3538	3785	4340	4443	4167	3796	3263	2915	2777	2811	2641	2710	2875	3143	3367	3604	3652	3616	3485	3502	3467	3388	3219	3109	3216	3358	3494	3328	3144	3140	3539	3445	3090	3253	3363	3492	3560	3799	3542	3530	3249
3482	3181	3511	3641	3353	3121	3142	3070	3402	3784	4235	4394	4029	3584	2930	2474	2369	2238	2319	2297	2336	2496	2706	3002	3346	3344	3572	3557	3416	3643	3500	3199	3015	3101	3449	3636	3461	3030	2988	3451	3462	3162	3259	3513	3706	3774	3859	3662	3342	3194
3337	3399	3701	3447	3190	3182	3158	3356	3627	4087	4356	4138	3557	2968	2508	2192	2192	2156	2248	2280	2228	2294	2472	2674	3104	3306	3632	3474	3491	3541	3622	3265	3110	3177	3449	3772	3569	3137	3063	3223	3428	3235	3293	3611	3721	3914	3813	3586	3310	3184
3221	3401	3543	3576	3230	3211	3140	3344	3727	4198	4134	3777	3125	2623	2054	2172	2244	2392	2591	2572	2456	2425	2286	2434	2844	3213	3526	3592	3479	3518	3447	3560	3282	3050	3302	3624	3580	3304	3029	3215	3509	3292	3125	3468	3621	3738	3716	3538	3408	3337
3198	3359	3628	3557	3170	3108	3255	3368	3723	4044	3905	3364	2799	2427	2055	2284	2491	2739	2801	2878	2695	2455	2430	2359	2495	2999	3447	3574	3583	3473	3598	3531	3474	3132	3333	3671	3612	3379	3159	3265	3448	3345	3054	3402	3328	3469	3670	3537	3537	3627
3126	3380	3595	3325	3183	3114	3349	3400	3704	3884	3758	3235	2676	2280	2243	2387	2786	3077	3177	3157	2998	2655	2422	2271	2396	2920	3475	3888	3849	3576	3647	3641	3504	3183	3225	3533	3584	3213	3399	3319	3292	3293	3186	3192	3219	3275	3474	3548	3838	3708
3228	3205	3490	3411	3088	3254	3449	3579	3733	3768	3684	3068	2552	2363	2372	2562	2825	3156	3332	3372	3137	2712	2373	2266	2279	2856	3376	3921	3883	3696	3601	3629	3463	3304	3442	3657	3440	3253	3489	3441	3072	3226	3094	3279	3252	3170	3336	3531	3678	3635
3211	3269	3550	3467	3118	3192	3642	3792	3726	3755	3565	3152	2669	2425	2376	2661	2868	3144	3333	3282	3144	2795	2379	2259	2428	2781	3435	3724	3707	3545	3497	3446	3292	3199	3435	3852	3638	3343	3472	3332	3197	3225	3194	3281	3316	3161	3206	3168	3489	3557
3219	3378	3541	3265	3190	3336	3657	3812	3758	3678	3575	3200	2800	2410	2456	2412	2716	2965	3184	3063	2966	2447	2185	2139	2321	2930	3306	3411	3474	3436	3266	3257	3163	3231	3402	3750	3569	3173	3533	3466	3360	3203	3152	3324	3261	3136	3217	3110	3318	3442
3331	3222	3371	3444	3085	3139	3620	3726	3960	3804	3575	3400	2917	2569	2348	2400	2537	2679	2750	2715	2543	2147	2000	2056	2471	3016	3434	3605	3540	3454	3138	3043	3073	3194	3467	3828	3399	3265	3531	3586	3487	3510	3241	3240	3169	3169	3246	3172	3334	3521
3442	3174	3321	3441	3277	3178	3402	3725	3978	3887	3696	3541	3175	2775	2406	2272	2383	2418	2468	2305	2189	2023	2058	2158	2628	3263	3538	3624	3513	3446	3211	3005	2895	3015	3596	3720	3460	3239	3750	3483	3427	3590	3271	3208	3139	3248	3296	3180	3308	3315
3341	3250	3318	3344	3336	3154	3329	3712	3750	3880	3779	3666	3244	3054	2706	2434	2288	2122	2130	2110	2028	1977	2135	2440	3099	3719	3993	3703	3345	3137	3133	3106	2933	2829	3478	3659	3234	3361	3612	3494	3484	3610	3379	3413	3259	3310	3246	3227	3159	2951
3453	3330	3278	3443	3282	3069	3164	3496	3745	3960	3854	3764	3571	3446	3041	2796	2642	2413	2245	2157	2218	2418	2505	2894	3518	4136	4004	3768	3177	2975	2889	2949	3024	3077	3265	3340	3244	3542	3806	3329	3411	3471	3450	3491	3276	3425	3092	3233	3203	3202
3293	3318	3261	3453	3435	3094	3148	3334	3637	3721	3750	3719	3636	3572	3539	3260	3066	2914	2774	2755	2836	3028	3274	3732	4027	4472	4319	3670	3129	2848	2879	3130	3209	3188	3284	2999	3141	3660	3633	3318	3635	3677	3400	3563	3573	3417	3063	3083	3230	3549
3270	3356	3322	3421	3601	3415	3175	3092	3425	3693	3749	3830	3767	3735	3642	3615	3452	3556	3494	3564	3623	3755	4027	4199	4332	4313	3753	3475	3131	3061	3041	3010	2981	3274	3305	2953	3058	3669	3437	3363	3560	3570	3487	3568	3706	3436	3161	3251	3389	3691
3212	3246	3294	3314	3567	3534	3286	3112	3262	3602	3735	3785	3685	3660	3746	3732	3935	3947	3878	4040	4208	4209	4332	4330	4043	3805	3330	3000	3183	3366	3197	3186	3026	3247	3284	2955	3150	3393	3044	3458	3669	3473	3538	3472	3538	3378	3214	3242	3433	3583
3193	3144	3181	3314	3463	3500	3359	3165	3144	3367	3569	3774	3639	3578	3676	3621	3878	3923	4081	4185	4136	4204	3966	3786	3408	3031	2779	3009	3308	3383	3331	3277	3294	3251	3085	3103	3364	3225	2923	3475	3587	3519	3646	3442	3563	3445	3627	3482	3436	3320
3309	3117	3221	3320	3296	3545	3521	3283	3182	3247	3398	3573	3700	3633	3583	3594	3547	3600	3627	3732	3629	3488	3379	3175	2950	2696	2974	3143	3342	3496	3469	3531	3451	3073	2961	3173	3411	3151	3210	3330	3204	3452	3493	3467	3580	3712	3821	3494	3524	3146
3378	3201	3063	3170	3322	3410	3575	3378	3361	3123	3161	3364	3523	3610	3623	3481	3448	3318	3184	3165	3236	3031	3039	3007	2994	3094	3238	3419	3381	3523	3557	3486	3275	3199	3109	3313	3283	3053	3217	3345	3072	3321	3380	3624	3650	3806	3932	3635	3465	3235
3452	3313	3205	3094	3227	3455	3491	3590	3572	3293	3135	3062	3196	3418	3384	3431	3335	3250	3309	3251	3095	3075	3136	3216	3363	3615	3542	3436	3363	3361	3481	3318	3263	3394	3593	3374	2899	3161	3384	3148	3007	3124	3109	3569	3637	3843	3576	3515	3296	3376
3364	3339	3283	3347	3190	3350	3441	3547	3611	3561	3374	3357	3269	3247	3203	3176	3226	3300	3371	3464	3192	3284	3354	3561	3547	3649	3555	3361	3167	3217	3155	3145	3397	3783	3499	3101	3227	3327	3299	3128	3094	3051	3176	3358	3641	3678	3378	3392	3107	3349
3435	3304	3386	3361	3378	3300	3314	3315	3422	3673	3669	3698	3574	3360	3257	3080	3218	3304	3366	3389	3306	3299	3245	3455	3487	3384	3361	3229	3221	3155	3257	3208	3598	3702	3358	3411	3488	3279	3066	3092	3267	3216	3217	3302	3499	3380	3434	3282	3348	3309
3658	3482	3445	3341	3400	3453	3594	3441	3350	3361	3459	3626	3891	3827	3787	3574	3406	3340	3271	3378	3362	3391	3295	3294	3347	3428	3301	3220	3247	3150	3356	3530	3425	3284	3344	3552	3616	3285	3187	3177	3110	3427	3444	3397	3244	3320	3451	3465	3552	3130
3477	3393	3198	3171	3307	3476	3589	3676	3475	3423	3273	3429	3449	3664	3866	3832	3767	3643	3598	3671	3498	3420	3339	3309	3231	3280	3083	3074	3242	3541	3526	3417	3137	3198	3387	3530	3429	3394	3348	3218	3096	3196	3595	3461	3000	3041	3104	3446	3455	3220
3381	3418	3378	3253	3186	3258	3438	3419	3605	3705	3464	3217	3229	3335	3383	3517	3437	3556	3556	3365	3501	3329	3287	3236	3170	3156	3190	3338	3495	3535	3343	3225	3285	3228	3409	3269	3451	3616	3479	3269	3175	3349	3262	3158	2927	2924	2914	3360	3344	3198
3321	3245	3286	3408	3229	3261	3214	3450	3488	3559	3629	3556	3575	3450	3473	3291	3147	3183	3072	3172	3220	3187	3159	3251	3344	3345	3508	3389	3340	3248	3210	3409	3460	3275	3108	3153	3523	3520	3485	3563	3364	3382	3064	3072	3182	2924	3053	3053	3299	3257
3420	3436	3202	3332	3281	3259	3280	3343	3452	3352	3396	3512	3629	3842	3762	3616	3458	3449	3421	3492	3468	3502	3433	3380	3343	3355	3308	3140	3129	3278	3436	3508	3244	3064	3112	3276	3390	3417	3520	3626	3591	3171	2958	3262	3156	3338	3308	3016	3130	3300
3405	3388	3416	3345	3164	3261	3363	3386	3457	3496	3425	3459	3269	3365	3594	3665	3670	3575	3577	3588	3523	3491	3271	3236	3088	3129	3336	3328	3263	3472	3439	3165	3126	3233	3429	3372	3216	3282	3437	3521	3461	3336	3122	3046	3304	3445	3184	3218	3171	3497
3326	3479	3336	3403	3252	3255	3446	3391	3411	3565	3669	3444	3347	3366	3358	3365	3422	3253	3267	3335	3170	3232	3185	3127	3133	3344	3474	3283	3232	3091	3151	3377	3496	3454	3288	3276	3332	3325	3298	3258	3464	3525	3328	3228	3468	3195	3261	3224	3294	3533
3287	3294	3324	3438	3403	3258	3296	3320	3424	3421	3668	3661	3584	3511	3338	3451	3600	3498	3269	3365	3362	3330	3448	3436	3429	3306	3278	3239	3174	3175	3254	3468	3493	3308	3309	3377	3465	3199	3186	3416	3433	3406	3361	3440	3281	3387	3129	3156	3386	3460
3333	3204	3188	3358	3408	3423	3263	3219	3324	3361	3465	3525	3543	3377	3452	3466	3599	3586	3577	3317	3455	3531	3526	3417	3423	3337	3317	3225	3266	3308	3391	3255	3435	3270	3357	3494	3343	3216	3222	3334	3374	3431	3566	3449	3523	3364	3292	3355	3431	3458
3352	3327	3302	3398	3390	3347	3221	3332	3369	3372	3313	3441	3400	3291	3455	3382	3578	3466	3486	3366	3396	3408	3463	3433	3568	3373	3465	3325	3354	3229	3221	3323	3301	3328	3222	3230	3417	3382	3359	3183	3305	3442	3376	3384	3591	3182	3399	3232	3305	3354
3238	3216	3348	3350	3479	3342	3262	3210	3317	3526	3415	3444	3452	3295	3411	3474	3456	3307	3425	3434	3361	3335	3421	3486	3332	3402	3304	3184	3293	3309	3268	3331	3326	3212	3270	3271	3411	3404	3280	3479	3302	3340	3306	3348	3144	3439	3343	3208	3257	3233
3455	3234	3252	3242	3385	3366	3336	3201	3055	3254	3291	3438	3496	3459	3463	3535	3415	3486	3432	3391	3402	3527	3550	3591	3476	3361	3305	3305	3368	3290	3299	3416	3385	3354	3363	3134	3458	3322	3481	3311	3204	3495	3197	3087	3324	3189	3262	3249	3045	3372
3204	3283	3364	3341	3289	3295	3254	3323	3267	3285	3176	3271	3243	3250	3192	3359	3300	3491	3399	3296	3414	3400	3328	3315	3319	3307	3391	3462	3468	3397	3334	3261	3378	3359	3219	3269	3463	3414	3290	3398	3553	3300	3122	3307	3227	3297	3345	3299	3331	3343
3222	3177	3256	3306	3375	3318	3359	3270	3198	3165	3262	3368	3509	3377	3323	3273	3254	3334	3455	3347	3386	3468	3523	3427	3521	3578	3647	3486	3449	3306	3208	3278	3302	3478	3363	3411	3520	3468	3431	3288	3253	3388	3410	3180	3280	3310	3230	3426	3331	3376
3204	3279	3212	3289	3384	3347	3337	3303	3386	3238	3181	3318	3235	3349	3215	3318	3517	3474	3517	3466	3540	3497	3388	3454	3392	3312	3500	3429	3416	3313	3333	3188	3199	3291	3190	3404	3335	3446	3375	3260	3396	3252	3330	3315	3315	3336	3391	3273	3332	3385
3244	3085	3019	3233	3318	3381	3351	3044	3273	3222	3322	3351	3545	3330	3209	3186	3174	3395	3359	3297	3158	3328	3255	3461	3494	3534	3660	3571	3470	3215	3314	3220	3286	3422	3415	3306	3349	3410	3312	3287	3214	3308	3427	3318	3288	3429	3310	3281	3331	3344
3345	3119	3212	3148	3313	3517	3414	3319	3177	3182	3249	3356	3295	3259	3316	3188	3389	3531	3407	3465	3282	3314	3502	3482	3529	3427	3462	3439	3414	3234	3339	3416	3352	3382	3348	3399	3449	3383	3256	3269	3260	3414	3367	3417	3428	3384	3355	3305	3259	3311
3248	3143	2968	3266	3158	3312	3285	3272	3124	3285	3337	3337	3189	3162	3095	3206	3461	3291	3368	3256	3227	3266	3310	3359	3510	3508	3487	3474	3392	3312	3328	3456	3483	3325	3341	3358	3255	3361	3335	3411	3367	3405	3394	3337	3333	3412	3248	3367	3284	3205
3273	3040	3205	3310	3238	3360	3379	3228	3153	3191	3296	3200	3253	3266	3262	3261	3352	3559	3334	3416	3316	3310	3494	3454	3542	3305	3382	3297	3383	3426	3487	3425	3355	3279	3305	3246	3296	3418	3437	3386	3258	3509	3416	3454	3342	3247	3370	3217	3226	3154
3279	3093	3053	3357	3207	3253	3214	3179	3247	3249	3262	3293	3368	3261	3205	3180	3169	3161	3215	3192	3112	3208	3500	3435	3484	3448	3317	3347	3472	3429	3357	3316	3371	3390	3316	3209	3346	3360	3429	3563	3521	3442	3360	3427	3209	3360	3214	3189	3243	3246
3285	3183	3009	3219	3310	3184	3271	3154	3244	3154	3200	3314	3254	3228	3188	3097	3320	3347	3317	3171	3297	3313	3370	3431	3221	3315	3253	3297	3388	3571	3477	3417	3378	3385	3233	3262	3269	3420	3416	3440	3514	3404	3414	3453	3233	3265	3290	3297	3295	3293
3285	3178	3074	3190	3281	3255	3168	3231	3105	3192	3245	3343	3313	3236	3213	3253	3108	3191	3352	3146	3224	3232	3323	3395	3457	3371	3306	3394	3492	3446	3359	3582	3403	3360	3269	3342	3223	3445	3503	3474	3416	3455	3314	3243	3297	3250	3272	3227	3340	3282
3314	3196	3172	3060	3249	3342	3337	3229	3047	2989	3308	3285	3288	3278	3253	3130	3164	3177	3301	3170	3214	3236	3382	3369	3324	3298	3375	3438	3451	3563	3413	3328	3308	3371	3430	3355	3278	3377	3466	3371	3381	3422	3382	3256	3262	3305	3391	3341	3381	3342
3258	3194	3134	3196	3319	3307	3240	3343	3184	3196	3245	3357	3407	3277	3116	3205	3040	3179	3205	3239	3245	3148	3271	3398	3307	3206	3281	3300	3528	3401	3369	3328	3357	3360	3471	3412	3391	3344	3308	3353	3475	3236	3454	3304	3352	3370	3430	3354	3470	3498
3255	3206	3036	3215	3231	3202	3328	3275	3231	3205	3117	3244	3321	3239	3227	3176	3186	3250	3338	3246	3278	3387	3316	3378	3329	3215	3352	3412	3364	3425	3401	3229	3222	3402	3382	3388	3432	3329	3319	3337	3303	3300	3291	3372	3347	3444	3504	3548	3561	3451
3320	2947	3003	3220	3223	3187	3158	3225	3158	3078	3271	3455	3399	3406	3206	3071	3196	3155	3130	3158	3072	3195	3133	3234	3370	3392	3235	3502	3413	3324	3275	3252	3414	3418	3392	3369	3278	3302	3275	3299	3085	3361	3366	3463	3457	3482	3533	3651	3481	3468
3319	3185	3046	3077	3167	3363	3363	3130	3162	3201	3261	3327	3411	3349	3138	3124	3277	3254	3282	3217	3109	3122	3186	3264	3257	3392	3222	3530	3374	3379	3308	3199	3483	3477	3550	3367	3361	3292	3252	3207	3085	3150	3245	3307	3559	3582	3554	3605	3462	3438
3280	3145	3021	3092	3142	3399	3312	3221	3030	3184	3217	3388	3337	3343	3125	3115	3156	3328	3298	3169	3216	3188	3222	3252	3331	3275	3220	3216	3260	3172	3163	3150	3428	3415	3455	3362	3298	3342	3175	3116	3250	3239	3315	3328	3377	3450	3547	3619	3438	3368
3109	3116	3101	3042	3108	3380	3333	3223	3034	3163	3204	3340	3357	3267	3157	3104	3138	3275	3237	3098	3084	3042	3193	3274	3246	3205	3152	3141	3212	3327	3153	3380	3511	3465	3359	3382	3348	3216	3199	3198	3175	3250	3347	3292	3372	3432	3435	3261	3356	3401
3212	3078	2981	3071	3158	3374	3324	3122	3115	3149	3358	3286	3235	3193	3125	3268	3221	3327	3252	3185	3013	3055	3117	3166	3241	3087	3176	3292	3166	3291	3178	3342	3368	3400	3415	3305	3233	3165	3194	3116	3323	3213	3306	3340	3298	3383	3323	3328	3215	3363
3018	2841	3070	3334	3317	3256	3277	3226	3090	3204	3183	3378	3354	3116	3327	3192	3279	3374	3212	3169	3111	3185	3282	3238	3143	3185	3104	3201	3139	3155	3225	3259	3452	3336	3279	3355	3244	3143	3084	3125	3259	3227	3260	3270	3112	3315	3285	3206	3130	3266
3077	2846	2985	3270	3286	3286	3224	3155	3129	3233	3378	3364	3301	3269	3265	3166	3279	3295	3171	3140	3060	3154	3253	3287	3243	3149	3087	3210	3122	3106	3204	3239	3395	3375	3357	3188	3207	3260	3211	3121	3305	3367	3125	3171	3245	3257	3178	3133	3126	3208
3083	2956	3003	3160	3273	3257	3182	3219	3223	3293	3380	3337	3327	3269	3275	3246	3406	3332	3163	3097	3056	3133	3234	3221	3128	3120	3106	3168	3149	3099	3083	3217	3344	3194	3258	3290	3189	3218	3203	3257	3137	3324	3294	3241	3204	3170	3122	3102	3088	3161
3088	2925	3023	3094	3203	3244	3142	3048	3319	3183	3296	3298	3390	3241	3181	3215	3265	3231	3147	3160	3104	3256	3230	3316	3239	3005	3138	3306	3079	3161	3278	3233	3201	3234	3202	3189	3218	3205	3195	3233	3279	3365	3233	3154	3209	3155	3121	3140	3159	3189
3024	3022	2977	3196	3121	3108	3116	3143	3254	3227	3246	3293	3204	3192	3154	3363	3382	3383	3187	3173	3150	3332	3319	3230	3217	3125	3072	3253	3203	3294	3198	3114	3354	3296	3066	3136	3157	3194	3356	3302	3191	3149	3134	3180	3099	3114	3105	3208	3111	3172
2915	2907	3012	3118	2998	3195	3161	3121	3212	3227	3313	3202	3113	3200	3257	3324	3290	3264	3127	3017	3295	3373	3360	3240	3160	3075	3181	3168	3210	3129	3180	3243	3266	3242	2970	3111	3129	3140	3051	3278	3272	3156	2995	3126	3036	2982	3048	3032	3189	3199
2831	2944	3124	3113	3072	3127	3093	3143	3173	3224	3249	3219	3372	3202	3278	3429	3403	3174	3183	3157	3174	3366	3359	3205	3073	3158	3183	3248	3164	3322	3386	3277	3181	3018	3021	3135	3058	3285	3151	3213	3173	3195	3119	3037	2991	3059	2982	3177	3212	3284
2907	2975	3071	3229	3143	3063	3095	3100	3216	3220	3264	3119	3194	3191	3324	3363	3304	3158	3204	3229	3286	3364	3449	3213	3052	3075	3235	3302	3234	3301	3267	3308	3210	3087	3073	3161	3198	3268	3279	3238	3053	3074	3079	2930	2972	2959	3059	3178	3154	3246
3051	2982	3140	3218	3157	3138	2966	3127	3222	3320	3249	3132	3101	3104	3248	3317	3291	3135	3305	3214	3309	3440	3408	3152	3124	3309	3254	3344	3389	3250	3368	3289	3164	3136	3126	3126	3230	3148	3146	3200	3082	2981	3070	2943	3051	3067	3067	3178	3213	3277
3088	3005	3102	3246	3045	3077	3155	3122	3241	3116	3183	3177	3073	3193	3312	3255	3325	3293	3229	3261	3377	3368	3305	3215	3161	3143	3344	3292	3395	3250	3211	3208	3083	3116	3218	3081	3135	3235	3342	3283	3165	3084	3004	3033	3025	3055	3133	3168	3280	3176
3159	3015	3115	3082	3128	3011	3053	3248	3274	3193	3167	3153	3191	3087	3312	3389	3222	3168	3146	3320	3435	3296	3312	3142	3065	3182	3285	3491	3367	3376	3262	3314	3123	2998	3186	3230	3240	3328	3236	3207	3167	3138	2939	3030	3091	3112	3053	3181	3239	3303
3240	3047	3072	3207	2991	3080	3043	3224	3150	3150	3100	3145	2947	3236	3231	3137	3243	3130	3160	3341	3371	3341	3166	3092	3169	3171	3310	3349	3268	3315	3355	3325	3026	3120	3201	3314	3285	3239	3336	3209	3158	3075	3045	3070	3046	3069	3146	3307	3324	3237
3261	3023	3169	3248	3037	2980	3075	3220	3195	3236	3038	3046	3047	3270	3302	3178	3236	3162	3239	3206	3375	3335	3209	3045	3092	3184	3213	3327	3243	3225	3359	3315	3198	3098	3214	3371	3231	3355	3170	3169	3175	3148	3155	2991	3127	3160	3132	3315	3254	3330
3216	3115	3194	3143	3115	3058	3140	3154	3302	3213	3031	3052	3132	3243	3357	3192	3113	3009	3302	3262	3319	3252	3117	3028	3090	3264	3300	3335	3282	3279	3347	3208	3233	3238	3237	3277	3349	3431	3290	3254	3225	3036	3140	3057	3079	3216	3187	3181	3334	3312
3271	3221	3244	3194	3055	3023	3256	3229	3243	3131	3084	3041	3200	3111	3287	3072	3038	3136	3165	3280	3304	3115	3066	3149	3115	3164	3175	3218	3276	3336	3269	3200	3214	3237	3357	3294	3329	3420	3343	3247	3114	3132	3084	3153	3028	3153	3275	3192	3399	3370
2964	3208	3218	3223	2994	3067	3359	3338	3279	3254	3037	3107	3169	3308	3289	3152	3092	3117	3119	3306	3158	3084	3155	3020	3125	3208	3207	3321	3273	3280	3347	3140	3106	3168	3424	3344	3369	3276	3281	3357	3203	3135	3063	3092	3095	3339	3306	3347	3325	3266
3175	3207	3304	3143	3031	3138	3399	3257	3225	3097	3162	3038	3238	3284	3220	3095	3189	3153	3221	3212	3209	3165	2975	2988	3161	3161	3017	3079	3264	3142	3181	3234	3134	3263	3322	3416	3341	3390	3365	3197	3195	3036	3191	3251	3181	3126	3233	3337	3389	3341
3089	3162	3116	3025	3144	3266	3295	3282	3203	3116	3186	3207	3313	3289	3201	3169	3096	3252	3264	3186	3171	3102	3058	3100	3118	3186	3084	3164	3100	3173	3124	3030	3193	3241	3229	3370	3265	3402	3284	3347	3206	3077	3120	3103	3132	3201	3291	3248	3337	3362
3139	3128	3136	3088	2969	3287	3411	3260	3252	3293	3161	3207	3227	3153	3279	3068	3049	3117	3258	3310	3191	3043	3016	3073	3067	3129	3205	3252	3199	3171	3157	3091	3130	3231	3335	3286	3426	3249	3207	3249	3208	3129	3039	3112	3201	3161	3213	3308	3324	3258
3244	3139	3050	3041	3124	3167	3326	3244	3356	3103	3041	3159	3319	3238	3011	2959	3149	3250	3267	3299	3194	3047	3077	3081	3012	2901	3045	3148	3126	3116	2977	2969	3017	3322	3210	3264	3308	3203	3148	3035	3018	3088	3173	3102	3192	3193	3268	3248	3220	3323
3156	3041	2983	2958	3131	3283	3321	3311	3097	3273	3182	3259	3435	3300	3149	3042	3165	3138	3243	3139	3115	3149	3124	3120	3077	2996	3090	3046	3149	3160	3092	2979	3117	3088	3212	3184	3253	3213	3212	3050	3078	3086	3091	3040	3104	3255	3206	3208	3237	3309
3009	2957	2958	3015	3140	3216	3338	3127	3115	3072	3354	3352	3368	3386	3222	3287	3279	3165	3170	3219	3290	3083	3134	3179	3085	3024	3096	2949	3099	2976	2973	2991	3123	3212	3316	3253	3262	3194	3172	3088	3116	3171	3132	3131	3086	3154	3182	3175	3221	3151
3113	2900	2980	3255	3173	3129	3129	3254	3225	3180	3231	3314	3432	3265	3209	3209	3264	3221	3319	3368	3183	3285	3207	3009	2998	3078	3142	3134	3182	2962	2947	3091	3081	3093	3201	3151	3344	3145	3054	3211	3103	3043	3110	2999	3104	3185	3158	3300	3169	3275
3011	2929	3160	3177	3141	3090	2990	3145	3211	3264	3341	3224	3217	3148	3244	3189	3278	3208	3159	3220	3449	3321	3275	3160	3047	3122	3077	3200	3048	2949	3071	2945	2960	3126	3123	3196	3159	3120	3084	2979	3126	2993	2915	2929	3301	3168	3163	3164	3122	3148
2982	3063	3169	3087	2999	2878	3000	3254	3233	3220	3275	3301	3278	3220	3248	3187	3228	3220	3120	3247	3283	3352	3314	3138	3083	3103	3171	3201	2973	2964	2948	2969	2962	3145	3222	3198	3149	3100	3111	3130	3141	2975	3026	3053	3138	3216	3211	3092	3237	3062
3138	3201	3207	2877	2865	2826	3155	3199	3200	3209	3144	3153	3315	3417	3517	3415	3216	3201	3249	3245	3312	3269	3374	3123	3246	3181	3238	3296	3121	3029	2946	3085	3027	3077	3178	3237	3142	3138	3107	3248	3092	2926	3025	3097	3073	2980	3110	3175	3183	3209
3386	3327	3078	2846	2859	2925	3077	3165	3197	3073	3071	3143	3294	3383	3453	3270	3193	3247	3346	3337	3350	3247	3161	3050	3160	3237	3371	3241	3173	3043	3053	3119	3072	3084	3211	3138	3191	3179	3168	3217	3081	2939	2973	3120	3196	3052	3219	3113	3162	3188
3405	3200	3099	3006	2928	2973	3112	3067	3035	2970	3069	3147	3153	3251	3233	3247	3176	3278	3345	3617	3558	3243	3068	3059	3222	3214	3149	3164	3119	3172	3079	3050	3066	3084	3251	3117	3180	3111	3111	3235	3063	3049	3034	3075	3145	3138	3163	3363	3200	3225
3327	3101	3197	2991	3031	2912	3167	2960	2985	3029	3130	3164	3276	3230	3218	3267	3165	3259	3297	3570	3639	3451	3200	3129	3136	3320	3280	3229	3068	3225	3005	3069	2953	3166	3199	3255	3165	3231	3270	3148	3064	3079	3075	3133	3165	3221	3164	3162	3251	3316
3231	3127	3072	3086	2941	3059	3011	2950	3044	3120	3209	3196	3361	3214	3202	3297	3243	3085	3199	3416	3442	3380	3289	3204	3209	3196	3329	3380	3277	3200	3235	3121	3154	3141	3375	3236	3134	3251	3395	3135	3105	3104	3154	3076	3146	3100	3137	3255	3365	3371
3289	3199	3139	3023	3123	3069	2998	3114	3105	3113	3150	3284	3158	3156	3108	3195	3161	2975	3178	3266	3394	3308	3337	3191	3186	3156	3317	3304	3275	3320	3163	3219	3189	3238	3325	3257	3431	3370	3390	3183	3224	3080	3116	3222	3116	3309	3268	3292	3317	3256
3099	3173	3097	3110	3064	3123	3150	3122	3237	2986	3093	2988	2992	2920	2956	2985	2854	2680	2909	3211	3241	3294	3324	3264	3174	3097	3175	3237	3276	3239	3253	3156	3143	3255	3313	3178	3406	3318	3431	3299	3193	3212	3155	3192	3237	3190	3312	3304	3399	3245
3042	3109	3199	3077	2997	3198	3100	3240	3160	3106	2999	2912	2995	2783	2681	2785	2828	2938	2863	3125	3264	3194	3346	3312	3088	3037	3248	3300	3090	3140	3184	3075	3112	3177	3308	3298	3387	3433	3346	3366	3108	3210	3236	3115	3136	3192	3352	3322	3389	3547
3111	3053	3241	3093	3143	3136	3076	3089	3042	3099	3167	2987	2887	2710	2617	2603	2738	2887	2989	3102	3118	3066	3324	3242	3130	3014	3171	3170	3224	3150	3277	3229	3304	3114	3233	3301	3397	3396	3484	3281	3234	3210	3193	3211	3294	3218	3244	3406	3367	3419
3092	3068	3163	3152	3070	2983	3123	3070	3194	3140	3127	3162	2871	2776	2686	2719	2630	2773	2860	2994	3046	3161	3328	3176	2968	3059	3180	3150	3190	3253	3292	3201	3181	3248	3214	3283	3254	3361	3385	3222	3252	3237	3121	3081	3164	3132	3191	3322	3211	3464
3079	3076	3190	3127	3069	3047	3113	3139	3296	3185	2921	2893	2767	2656	2781	2789	2795	2751	2811	2958	3167	3243	3334	3061	2969	2967	3075	3016	3079	3188	3238	3307	3180	3116	3214	3243	3278	3269	3347	3277	3384	3219	3136	3113	3107	3183	3259	3240	3340	3331
3026	3164	3168	3181	3124	3086	3209	3202	3222	3271	2892	2688	2744	2946	3118	3074	2788	2783	2973	3139	3384	3314	3333	3190	3026	3017	3034	2979	3121	3128	3217	3085	3129	3055	3244	3294	3252	3223	3405	3299	3271	3196	3250	3162	3245	2978	3100	3189	3212	3298
3061	3048	3146	3102	3047	2991	3053	3284	3316	3184	2965	2800	2828	3135	3446	3278	2980	2758	3112	3316	3393	3259	3116	2997	3091	2946	2867	2985	3126	3074	3176	2991	3054	3062	3207	3101	3154	3315	3411	3292	3241	3347	3191	3124	3118	3106	3112	3367	3166	3308
3051	2829	2957	3017	3111	3016	2926	3093	3215	3179	3148	3113	2982	3187	3331	3207	2982	3071	3320	3342	3213	3071	2973	2992	3081	3015	2913	2840	3069	3096	3029	3179	3073	3135	3202	3075	3022	3084	3217	3279	3193	3314	3049	3108	3092	2971	3176	3255	3192	3167
3082	2967	2978	2867	3093	3101	2996	2977	3139	3238	3348	3220	3177	3051	3101	3204	3097	3156	3250	3122	3060	3003	3136	3162	3112	3001	2874	2885	3025	3142	3139	3113	3131	3074	3093	3081	3090	3207	3181	3202	3176	3161	3184	3160	2999	2960	3058	3074	3225	3250
3000	2944	2993	2990	3044	3024	2945	3048	3070	3190	3344	3219	3264	3047	3064	3195	3238	3313	3100	2990	2857	3057	3347	3313	3211	2951	2940	3132	3129	3245	3181	3259	3288	3171	3124	3033	3192	3159	3218	3086	3120	3217	3186	3147	3085	2981	3071	3048	3045	3160
3069	2883	2931	3020	3082	2952	3008	3052	2924	3012	3126	3168	3136	3075	3020	3192	3304	3177	2981	2912	3023	3245	3224	3256	3063	3098	3086	3046	3118	3077	3155	3264	3290	3142	3048	3060	3162	3178	3160	3196	3170	3186	3205	3189	3189	3001	2983	3049	3093	3175
3037	3095	3062	3030	3025	2861	2954	2885	3095	3093	3092	3060	3057	3170	3120	3113	3148	2997	2975	2877	2908	3124	3194	3120	3182	3248	3176	3080	2981	3088	3209	3263	3321	3215	3147	3113	3013	3081	3076	3141	3231	3414	3246	3266	3274	3002	3045	2969	3083	3087
3046	2963	3058	2987	3035	3007	2955	2879	3037	3179	2988	3044	3066	2994	2995	2976	2865	3039	3008	3041	3073	3140	3032	3043	3265	3226	3150	3042	2923	3019	3142	3143	3245	3162	3097	3068	3107	2986	3017	3159	3146	3221	3263	3143	3155	3186	3057	3099	3097	3026
3141	2931	2888	2965	2988	3192	3061	2893	2973	3191	3001	3075	2997	2887	2993	2934	2924	2995	3010	3046	2938	2999	2962	3126	3255	3196	3057	3034	2975	3098	3074	3278	3170	3255	3181	3199	3013	3104	3093	3063	3183	3245	3250	3323	3212	3215	3037	3172	3269	3070
3044	2938	2747	2787	3048	3187	2971	2994	2842	3040	3017	3090	3247	2959	2979	3007	3054	3080	3136	3033	2915	2978	3093	3136	3173	3167	3098	3041	3105	3241	3088	3190	3147	3204	3291	3216	3168	3114	2998	3098	3269	3151	3228	3207	3257	3164	3240	3057	3253	3140
3046	2945	2834	2782	3030	3085	3200	2998	2989	2930	3061	3067	3242	3106	2933	2961	2990	3041	3078	2941	2883	2980	2959	3108	3105	2999	3061	3121	3080	3150	3052	3076	3084	3213	3331	3229	3082	3055	2919	3140	3029	3129	3076	3167	3150	3254	3302	3296	3250	3273
3052	3024	2933	2954	2905	2910	2972	3006	3042	3005	3108	3177	3179	3068	2970	2961	2855	2879	2998	3029	3070	2925	2946	2861	2939	3122	3101	3168	3046	3082	3006	3030	3157	3091	3198	3034	2987	3073	2931	2937	3057	3036	3087	3134	3157	3210	3260	3150	3279	3234
2857	3077	3094	2954	2895	2815	2977	3008	3154	3077	3214	3160	3129	3003	3098	2890	2889	2881	3021	3094	3031	2956	2785	2852	2997	3127	3187	3079	2988	3008	3162	3053	3047	3159	3220	3246	3074	3078	3174	2998	2972	3030	3005	2978	3110	3182	3337	3297	3320	3258
2770	2992	3044	3016	2887	2933	2879	2908	3119	3144	3092	3124	3124	3110	3085	2959	2971	3052	3042	3048	3143	3042	2918	2917	2862	3103	3201	3082	3079	3100	2946	3130	3108	3204	3232	3339	3241	3267	3266	3195	3059	3082	2904	2946	2914	3085	3163	3390	3314	3423
2692	2767	2857	2815	2928	3011	3006	3011	3089	3033	3031	3152	3145	3134	3015	3025	2945	2954	2933	3088	3054	3072	2977	2970	3001	3119	3015	3056	3119	3078	3122	3153	3152	3189	3170	3297	3296	3336	3255	3234	3120	3066	3063	2949	3055	2990	3073	3317	3364	3332
2600	2586	2742	2870	2862	2993	3092	3034	2980	3015	2965	3043	2922	3054	3070	3037	2913	2879	2855	2967	3100	2998	2974	2993	2944	2951	2939	2987	3220	3358	3123	3079	2938	2869	2987	3172	3247	3262	3271	3188	3052	3169	3121	3020	2959	3025	3010	3139	3277	3263
2579	2480	2607	2774	2790	2983	3016	3052	3044	2941	2933	3115	2989	2975	3029	3043	2908	2859	3082	3010	3129	2889	3084	3118	2994	2911	2961	2997	3212	3353	3102	3147	2940	3029	2903	2954	2734	2949	3078	3197	3166	3062	3173	3037	3036	2895	3080	3113	3194	3231
2596	2605	2629	2673	2719	2832	2991	3130	3140	2995	3037	2971	2987	3020	3094	3081	2972	2966	2896	2994	3105	3021	3048	3005	2870	2905	2898	3092	3299	3260	3135	3085	2977	2825	2837	2723	2596	2715	3029	3027	3035	2919	3067	3116	3186	3099	2909	2946	2973	3132
2691	2609	2637	2697	2707	2809	2812	2986	3199	3200	3078	3019	2991	2938	3071	3129	2961	2895	2738	2925	3055	3048	3044	2800	2848	2772	2920	3157	3306	3251	3065	2908	2846	2962	2807	2619	2489	2725	2861	2891	2885	2910	3030	3135	3324	3306	3058	2977	3008	3053
2576	2599	2612	2795	2714	2742	2667	2966	2986	3224	3190	3117	2926	2882	2945	2966	2990	2972	2908	2834	3000	2967	2987	2908	2936	2987	2993	3094	3105	2970	2940	2799	2975	2848	2744	2594	2548	2647	2823	2767	2675	2740	2845	3066	3194	3197	3194	3159	2920	3087
2569	2671	2595	2596	2911	2820	2801	2762	2976	3095	3270	3241	2990	2836	2855	2985	3011	3041	3032	2892	3069	2863	2835	3058	3136	3235	3213	3143	2912	2658	2831	2980	3053	2852	2599	2667	2658	2655	2644	2743	2689	2847	2781	2894	3050	3240	3269	3243	3091	3153
2659	2581	2526	2634	2612	2783	2770	2733	2685	2930	3084	3210	3006	2930	2798	2891	2932	3063	3027	2999	2831	2791	2958	3006	3214	3264	3147	3108	2750	2750	2974	3041	3127	2850	2751	2923	2826	2781	2753	2628	2815	2824	2721	2856	2880	3155	3220	3233	3239	3223
2724	2611	2452	2556	2611	2641	2732	2854	2825	2806	2961	3100	3124	3004	2932	2812	2958	2973	3157	2991	2802	2921	3079	3230	3210	3268	2982	2818	2778	2915	2945	3051	2906	3009	2968	3127	3143	2906	2834	2713	2756	2861	2831	2782	2899	3000	3235	3345	3264	3291
2540	2520	2424	2473	2410	2582	2707	2791	2820	2769	2821	2980	2973	2925	2939	2892	2838	2905	2902	3023	2924	2968	3095	3205	3045	2918	2718	2722	2758	2807	2852	2735	2674	2919	3076	3297	3328	3238	3102	2867	2745	2878	2818	2827	2781	2904	3021	3189	3290	3438
2635	2544	2570	2522	2510	2480	2677	2771	2711	2837	2793	2777	2889	3063	3006	3098	2873	2837	2889	2922	3142	3126	3224	3052	2878	2827	2886	2997	2925	2939	2635	2525	2707	2969	3199	3369	3472	3458	3254	3028	2754	2695	2854	2851	2804	2872	2827	3110	3085	3256
2524	2556	2499	2579	2493	2495	2655	2689	2954	2754	2764	2635	2782	2905	2958	3072	2903	2814	2773	3032	3249	3415	3143	3026	2933	2928	3157	3115	3067	2784	2801	2773	2794	2944	3150	3134	3337	3226	3304	3116	3081	2904	2890	2844	2913	2836	2791	2824	2885	3183
2583	2565	2542	2516	2433	2488	2476	2658	2758	2654	2581	2678	2734	2905	2781	2862	2799	2861	2929	3084	3143	3226	3131	3030	2901	2820	3003	3047	2975	2824	2921	3057	3039	2968	2967	2903	3090	3062	3256	3219	3272	3144	3015	2820	2793	2870	2799	2847	2750	2978
2590	2537	2546	2612	2651	2579	2636	2594	2620	2751	2608	2694	2769	2740	2661	2720	2838	3033	3161	3162	3124	3044	3101	3131	3029	3019	2877	2795	2909	3006	2999	3203	3296	3134	2872	2901	2836	2974	3254	3427	3475	3271	3117	2969	2766	2885	2913	2830	2735	2697
2537	2460	2551	2614	2547	2619	2566	2539	2544	2514	2760	2752	2661	2585	2558	2756	2906	3190	3371	3146	3065	2950	2974	3006	3034	2866	2665	2783	3004	3014	3255	3413	3473	3317	2928	2767	2697	2999	3110	3205	3263	3291	3194	3289	3024	2907	2899	2784	2876	2733
2582	2521	2544	2529	2556	2647	2480	2462	2502	2595	2619	2756	2472	2507	2678	2779	3050	3194	3329	3200	2911	2775	2839	2884	2820	2707	2599	2769	2920	2992	3056	3230	3318	3146	3008	2936	3013	2946	3030	3034	3159	3255	3395	3327	3142	3086	2962	2881	2805	2769
2408	2498	2536	2554	2473	2634	2602	2453	2544	2593	2653	2579	2545	2539	2780	2889	3031	3128	2983	2944	2787	2582	2862	2734	2666	2692	2629	2952	2876	2793	2918	3127	3137	3064	3104	3126	3020	3063	2796	2826	2974	3142	3359	3331	3307	3233	3107	2927	2947	2887
2519	2549	2619	2483	2390	2517	2495	2567	2610	2487	2472	2429	2646	2691	2795	2935	2969	2796	2776	2547	2609	2816	2894	2698	2574	2670	2794	2875	2901	2831	2610	2658	2972	3003	3149	3171	3084	2903	2769	2887	2991	2974	3046	3255	3287	3326	3141	3027	2955	2980
2528	2470	2522	2400	2493	2545	2521	2619	2582	2553	2338	2396	2710	2835	2875	2819	2737	2501	2496	2720	2961	2954	2757	2580	2611	2763	2697	2906	2839	2893	2597	2483	2636	2989	3286	3225	3146	3159	3039	3069	2962	2867	2811	3020	3269	3461	3308	2951	2941	3115
2586	2432	2412	2403	2538	2545	2708	2620	2482	2436	2414	2566	2764	2790	2788	2470	2440	2448	2838	3282	3203	2851	2453	2599	2870	2795	2757	2719	2770	2943	2820	2560	2509	2694	3075	3083	3143	3178	3315	3091	2870	2758	2722	3077	3366	3451	3237	2900	3040	3037
2576	2461	2623	2522	2568	2517	2429	2488	2400	2399	2497	2666	2715	2770	2528	2377	2389	2726	3303	3700	3172	2466	2288	2796	2969	3005	2828	2789	2688	2824	2715	2827	2634	2577	2792	3072	3131	3165	3201	3129	2809	2855	2776	3103	3227	3231	3025	2929	2905	3264
2584	2609	2492	2663	2628	2549	2401	2442	2507	2493	2607	2614	2488	2394	2312	2389	2426	2939	3574	3405	2803	2275	2432	2948	3135	3225	3276	2937	2725	2642	2738	2927	2758	2681	2531	2806	3055	3194	3209	3039	2956	2968	3055	3029	2927	3009	2759	2794	2810	2909
2598	2592	2692	2649	2588	2505	2371	2408	2550	2680	2685	2410	2239	2119	2151	2385	2820	3232	3438	3027	2466	2256	2744	3001	3144	3303	3411	3239	2927	2686	2717	2824	2894	2735	2615	2688	2743	3013	3064	3129	3088	3160	3239	2957	2893	2716	2750	2664	2752	2607
2695	2580	2694	2546	2555	2512	2505	2581	2689	2661	2582	2241	2086	1990	2099	2437	2944	3271	3113	2807	2442	2549	2959	3163	2921	3112	3277	3218	3062	2878	2759	2748	2883	2987	2850	2769	2826	2824	3062	3031	3180	3317	3238	3099	2927	2825	2858	2894	2631	2496
2619	2563	2670	2583	2670	2653	2727	2658	2641	2460	2330	2066	1859	1932	2172	2529	2820	2963	2930	2764	2591	2860	2918	2823	2619	2645	2735	2975	3196	3075	2947	2801	2764	2851	3089	2971	2898	2765	2788	2862	2941	3067	3193	3023	2938	2785	3087	3112	2848	2491
2794	2732	2707	2610	2653	2677	2912	2714	2549	2368	2156	1896	1736	1991	2363	2527	2575	2613	2740	2630	2753	2763	2661	2486	2397	2413	2605	2868	3151	3317	3095	2909	2647	2824	2911	2942	2954	2832	2723	2687	2767	2992	3151	3079	2922	2698	2816	2933	2949	2791
2682	2773	2706	2657	2654	2762	2779	2621	2412	2184	1858	1775	1913	2238	2488	2473	2447	2383	2499	2673	2715	2605	2395	2322	2450	2512	2573	2707	2874	3044	3142	3045	2812	2791	2720	2797	2791	2983	2774	2743	2782	3074	3134	3125	2798	2523	2643	2795	2861	2774
2693	2678	2744	2701	2730	2703	2610	2547	2306	2183	1879	1827	2038	2339	2538	2311	2355	2285	2417	2557	2467	2497	2407	2417	2366	2639	2630	2680	2673	2794	3099	3347	3123	2960	2737	2550	2663	2879	2910	2627	2731	2796	2989	3188	2919	2770	2693	2754	2951	2864
2582	2688	2727	2707	2734	2655	2573	2454	2351	2119	1874	1921	2150	2205	2268	2405	2372	2300	2332	2392	2460	2508	2499	2549	2677	2495	2566	2632	2699	2876	2943	3108	3237	3158	2916	2713	2527	2602	2818	2798	2643	2772	2960	3183	3271	3149	2853	2840	2942	2986
2706	2747	2722	2793	2694	2687	2539	2376	2114	2005	1873	1926	1987	1946	2065	2505	2409	2388	2409	2490	2338	2440	2592	2622	2576	2529	2503	2661	2847	2914	2847	2777	3043	3308	3286	2847	2579	2680	2702	2732	2602	2606	2887	3128	3405	3161	2946	2967	3019	2782
2740	2786	2715	2747	2619	2700	2549	2374	2088	1800	1746	1864	1791	1753	1988	2373	2527	2497	2530	2457	2397	2431	2510	2588	2477	2419	2485	2723	2715	2743	2644	2505	2728	3292	3439	3073	2554	2544	2615	2614	2571	2568	2802	3143	3205	2976	2955	2943	2972	2795
2726	2745	2734	2501	2619	2526	2494	2471	2020	1768	1692	1783	1700	1811	2021	2105	2357	2538	2684	2555	2445	2448	2451	2511	2470	2640	2719	2756	2621	2607	2449	2560	2787	3212	3226	3070	2568	2566	2668	2610	2480	2640	2863	3063	3032	2968	2761	3045	3126	2908
2850	2772	2775	2537	2502	2472	2543	2371	2124	1852	1799	1726	1907	1791	1811	2073	2232	2395	2457	2599	2522	2460	2434	2400	2478	2577	2638	2565	2473	2472	2523	2638	2702	2778	2807	2698	2727	2738	2816	2524	2487	2668	3116	3008	3080	2975	2952	2910	2961	2974
2820	2726	2657	2568	2513	2513	2386	2384	2194	1969	1828	1886	1939	1911	1873	1902	2125	2228	2462	2482	2512	2482	2584	2393	2528	2492	2582	2462	2424	2463	2439	2665	2689	2431	2417	2457	2752	2897	2837	2624	2563	2766	2994	3152	3052	3020	2973	2842	2909	2941
2708	2511	2658	2620	2511	2466	2475	2384	2359	2260	1982	1943	1944	2141	2065	1954	2066	2066	2245	2441	2480	2596	2552	2565	2444	2349	2359	2392	2524	2583	2515	2618	2498	2242	2281	2461	2808	2928	2794	2598	2576	2881	3013	3207	3075	3066	2896	2847	2817	2835
2598	2533	2645	2658	2507	2446	2482	2400	2404	2427	2222	2055	1978	2033	2088	2054	2004	1925	2133	2289	2453	2557	2589	2517	2436	2365	2378	2440	2499	2518	2454	2400	2317	2268	2426	2717	2827	2748	2549	2642	2825	3022	3123	3004	3073	2918	2814	2959	2931	2827
2564	2414	2507	2467	2509	2533	2551	2528	2594	2527	2457	2276	2106	2017	2001	2108	1986	1838	2043	2152	2339	2436	2593	2482	2443	2528	2389	2421	2364	2252	2283	2216	2233	2402	2659	2703	2566	2505	2434	2609	2917	3108	3180	3008	2875	2904	2941	3026	2958	2845
2642	2553	2512	2386	2465	2435	2703	2574	2592	2554	2631	2470	2435	2158	2042	1948	2018	1951	2001	2135	2160	2262	2446	2528	2537	2466	2385	2375	2119	2373	2186	2158	2205	2392	2624	2415	2391	2335	2492	2580	2877	3077	3107	2873	2826	2870	2903	3110	2969	2870
2602	2514	2486	2460	2502	2437	2545	2595	2493	2553	2658	2644	2635	2329	2104	1962	2020	2068	2139	2042	2011	2136	2358	2470	2415	2503	2414	2462	2357	2286	2150	2106	2319	2492	2483	2441	2348	2486	2553	2767	2836	2827	2874	2905	2800	2986	2939	2978	2929	2919
2711	2525	2524	2566	2490	2557	2560	2537	2591	2606	2668	2621	2605	2499	2311	2049	1991	2043	2072	1901	1974	2010	2064	2367	2361	2342	2473	2391	2306	2237	2128	2313	2639	2611	2491	2358	2395	2519	2679	2838	2840	2650	2782	2851	2961	3066	2930	2794	2911	3009
2766	2618	2428	2520	2566	2610	2588	2655	2594	2563	2516	2563	2481	2606	2450	2241	2000	2033	2045	2025	2003	2059	2030	2116	2242	2405	2390	2360	2119	1960	2383	2842	3055	2595	2314	2277	2297	2606	2839	2877	2655	2694	2857	2919	2962	2980	2849	2878	2867	2839
2686	2801	2545	2529	2465	2570	2660	2616	2610	2599	2598	2591	2515	2550	2594	2401	2325	2069	1981	2055	2129	1982	1912	1743	1849	2126	2176	1946	1945	2117	2650	3019	2751	2508	2262	2273	2370	2658	2776	2721	2679	2833	2911	2955	2928	3027	2982	3040	3010	2896
2769	2685	2656	2561	2582	2680	2724	2583	2680	2682	2592	2591	2361	2503	2517	2529	2465	2201	2065	1996	1971	1958	1834	1698	1699	1810	1891	1859	2063	2449	2636	2530	2272	2170	2174	2253	2622	2635	2573	2676	2737	2990	3016	3009	2886	2797	3053	3110	3007	2867
2670	2770	2704	2717	2665	2687	2800	2681	2743	2610	2604	2513	2518	2515	2461	2508	2519	2438	2347	2078	1947	1812	1925	1763	1773	1704	1737	1929	2177	2363	2334	2187	2240	2216	2431	2522	2646	2613	2604	2514	2547	2839	2779	2770	2706	2851	2932	3020	2902	3062
2793	2773	2699	2741	2692	2646	2616	2664	2624	2537	2634	2553	2653	2483	2508	2517	2443	2492	2460	2206	1880	1813	1979	1895	1861	1802	1855	1961	2008	2148	2072	2084	2281	2290	2471	2620	2594	2551	2560	2504	2595	2726	2668	2739	2729	2832	2827	2801	2883	3076
2804	2821	2717	2731	2687	2767	2694	2677	2630	2562	2642	2583	2627	2527	2327	2401	2521	2527	2346	2291	2097	2066	1957	2078	1943	1847	1912	1927	1932	1959	2100	2339	2571	2559	2576	2505	2401	2463	2394	2626	2573	2600	2526	2751	2761	2781	2743	2680	2779	2821
2729	2694	2761	2790	2658	2692	2787	2676	2630	2720	2612	2536	2558	2582	2495	2537	2523	2488	2383	2308	2246	2174	2074	2061	1968	1933	2013	1990	2099	2166	2322	2534	2619	2641	2516	2477	2508	2451	2531	2541	2502	2651	2633	2808	2652	2723	2749	2795	2804	2759
2840	2713	2613	2669	2710	2670	2631	2574	2610	2517	2632	2602	2592	2656	2572	2581	2459	2415	2347	2326	2372	2411	2233	2226	2242	2288	2305	2326	2255	2486	2533	2773	2659	2552	2590	2401	2524	2566	2502	2525	2472	2462	2499	2594	2709	2670	2738	2657	2742	2764
2886	2816	2652	2641	2834	2755	2745	2578	2647	2700	2620	2619	2637	2596	2569	2496	2478	2426	2461	2472	2286	2460	2350	2337	2329	2503	2527	2476	2654	2589	2681	2697	2659	2579	2687	2617	2609	2637	2580	2495	2487	2528	2641	2465	2568	2639	2567	2689	2793	2793
2626	2652	2687	2713	2815	2608	2727	2647	2691	2599	2683	2704	2684	2646	2640	2675	2516	2425	2569	2466	2484	2436	2519	2518	2640	2528	2628	2637	2702	2798	2783	2766	2512	2640	2600	2709	2556	2607	2640	2670	2593	2593	2681	2484	2542	2623	2547	2567	2629	2675
2674	2586	2560	2667	2779	2787	2632	2727	2653	2722	2606	2535	2631	2629	2588	2636	2646	2546	2646	2541	2558	2504	2507	2558	2595	2660	2674	2745	2731	2790	2733	2680	2603	2701	2626	2636	2518	2608	2634	2637	2662	2672	2593	2553	2561	2558	2620	2635	2505	2597
2795	2673	2669	2613	2659	2662	2742	2645	2618	2697	2664	2644	2671	2685	2687	2729	2567	2718	2525	2616	2509	2637	2539	2605	2574	2688	2615	2783	2675	2567	2587	2733	2679	2755	2767	2687	2683	2699	2634	2621	2534	2542	2648	2591	2598	2526	2507	2522	2576	2565
2739	2711	2760	2693	2536	2703	2769	2715	2702	2747	2598	2674	2755	2848	2736	2686	2786	2658	2579	2621	2623	2664	2706	2676	2696	2665	2593	2639	2598	2682	2656	2748	2875	2863	2775	2640	2584	2555	2614	2558	2515	2620	2631	2491	2401	2385	2440	2608	2519	2545
2592	2715	2700	2600	2596	2624	2595	2754	2583	2652	2742	2788	2712	2757	2672	2687	2787	2684	2658	2628	2788	2685	2828	2727	2768	2763	2757	2802	2657	2713	2811	2808	2736	2780	2687	2613	2734	2711	2587	2444	2591	2643	2535	2407	2326	2273	2430	2581	2472	2543
2720	2609	2697	2749	2685	2602	2562	2727	2693	2689	2634	2785	2765	2825	2722	2752	2692	2648	2739	2746	2681	2709	2819	2808	2753	2758	2690	2826	2714	2860	2810	2708	2707	2627	2677	2807	2698	2622	2624	2614	2550	2647	2521	2456	2393	2430	2506	2582	2593	2480
2850	2753	2516	2690	2771	2672	2748	2597	2742	2787	2798	2813	2808	2688	2726	2683	2648	2782	2742	2761	2691	2845	2829	2811	2785	2834	2768	2735	2676	2606	2769	2678	2747	2710	2796	2800	2653	2593	2626	2547	2594	2601	2594	2538	2467	2510	2552	2594	2505	2570
2848	2727	2617	2657	2653	2722	2683	2766	2742	2732	2700	2736	2716	2735	2678	2706	2747	2765	2806	2751	2735	2745	2788	2777	2759	2746	2609	2696	2594	2752	2695	2756	2789	2739	2787	2746	2672	2614	2578	2559	2484	2542	2597	2542	2641	2562	2507	2526	2521	2564
2714	2678	2853	2680	2626	2744	2807	2816	2684	2805	2605	2676	2695	2556	2618	2754	2768	2677	2793	2869	2846	2784	2855	2790	2826	2808	2710	2685	2746	2786	2689	2770	2813	2742	2599	2583	2666	2638	2660	2593	2547	2622	2650	2611	2607	2601	2519	2574	2466	2454
2556	2569	2626	2765	2651	2751	2928	2801	2592	2649	2703	2648	2556	2641	2691	2703	2625	2643	2792	2714	2810	2828	2813	2807	2838	2815	2841	2770	2762	2816	2740	2767	2741	2675	2678	2694	2739	2733	2600	2577	2590	2578	2616	2571	2556	2433	2505	2550	2565	2483
2596	2470	2585	2826	2756	2704	2651	2774	2800	2640	2679	2768	2586	2814	2645	2666	2739	2729	2855	2889	2863	2773	2803	2799	2780	2879	2873	2807	2877	2721	2659	2663	2655	2814	2664	2590	2616	2621	2573	2542	2602	2583	2652	2666	2473	2575	2563	2444	2484	2514
2778	2623	2518	2583	2893	2758	2656	2748	2689	2791	2749	2686	2606	2704	2645	2665	2747	2652	2750	2852	2606	2876	2778	2730	2932	2812	2802	2745	2885	2691	2704	2778	2680	2773	2694	2709	2714	2606	2603	2578	2579	2608	2629	2667	2638	2567	2629	2410	2407	2495
2833	2771	2507	2395	2754	2827	2589	2623	2605	2707	2676	2756	2670	2619	2739	2638	2675	2765	2719	2714	2637	2820	2817	2821	2866	2973	2874	2842	2771	2697	2712	2699	2714	2694	2772	2715	2675	2694	2628	2750	2521	2520	2509	2610	2639	2723	2645	2631	2400	2540
2683	2646	2551	2323	2647	2851	2679	2566	2674	2550	2545	2718	2687	2564	2666	2582	2743	2721	2675	2863	2691	2752	2796	2755	2844	2814	2798	2835	2693	2664	2585	2585	2726	2613	2598	2735	2594	2724	2655	2774	2689	2542	2641	2614	2618	2671	2361	2570	2628	2535
2626	2600	2549	2443	2490	2717	2699	2595	2662	2688	2549	2553	2746	2680	2784	2620	2693	2807	2747	2776	2789	2777	2770	2771	2752	2796	2756	2825	2702	2639	2564	2700	2625	2760	2768	2696	2658	2546	2703	2625	2647	2623	2601	2631	2675	2582	2622	2500	2581	2462
2457	2594	2744	2488	2382	2637	2675	2645	2489	2735	2645	2630	2608	2543	2651	2657	2686	2696	2795	2803	2861	2753	2771	2868	2745	2781	2820	2796	2697	2700	2707	2717	2634	2742	2714	2716	2714	2683	2644	2633	2768	2771	2676	2683	2637	2607	2628	2648	2475	2603
2367	2524	2725	2498	2445	2553	2710	2532	2466	2624	2647	2552	2578	2554	2501	2637	2722	2689	2620	2894	2781	2733	2745	2851	2867	2753	2708	2820	2760	2709	2557	2698	2646	2675	2652	2663	2647	2632	2639	2671	2726	2709	2719	2632	2737	2724	2651	2552	2585	2574
2282	2424	2708	2709	2498	2379	2673	2632	2504	2611	2626	2408	2652	2452	2456	2637	2644	2667	2707	2693	2737	2743	2655	2664	2754	2726	2737	2742	2711	2786	2755	2778	2708	2748	2695	2674	2727	2702	2680	2718	2681	2710	2655	2674	2673	2661	2589	2603	2611	2673
2333	2375	2668	2763	2407	2365	2524	2584	2311	2450	2590	2451	2446	2499	2355	2653	2609	2647	2642	2623	2643	2774	2674	2722	2716	2784	2764	2716	2709	2625	2717	2690	2712	2764	2716	2771	2661	2583	2645	2533	2648	2645	2666	2664	2579	2646	2630	2660	2627	2637
2355	2238	2569	2705	2465	2425	2607	2626	2318	2343	2601	2400	2429	2637	2312	2579	2498	2710	2537	2578	2641	2759	2705	2776	2663	2693	2728	2678	2711	2618	2670	2797	2670	2765	2775	2676	2633	2503	2661	2596	2634	2578	2638	2636	2705	2581	2629	2786	2677	2676
2375	2219	2514	2589	2510	2319	2527	2703	2396	2394	2571	2358	2415	2494	2410	2581	2553	2475	2591	2653	2629	2678	2554	2630	2524	2551	2773	2645	2729	2693	2773	2714	2690	2660	2579	2546	2712	2527	2589	2506	2578	2565	2655	2508	2787	2655	2662	2733	2637	2544
2321	2188	2462	2566	2389	2261	2397	2540	2326	2298	2591	2353	2449	2578	2338	2503	2521	2494	2715	2716	2633	2575	2622	2535	2656	2631	2583	2696	2663	2698	2682	2679	2752	2632	2666	2695	2647	2678	2724	2598	2602	2592	2664	2630	2616	2654	2714	2674	2674	2585
2253	2227	2394	2527	2408	2185	2481	2378	2242	2377	2544	2320	2381	2553	2449	2435	2431	2439	2516	2513	2651	2534	2574	2617	2478	2518	2708	2645	2667	2760	2678	2682	2616	2678	2611	2669	2680	2682	2643	2573	2570	2714	2685	2640	2606	2534	2591	2650	2585	2539
2253	2242	2424	2486	2307	2160	2287	2416	2233	2112	2552	2254	2416	2447	2273	2360	2396	2448	2509	2420	2683	2555	2585	2601	2558	2500	2568	2504	2648	2641	2664	2683	2638	2685	2702	2634	2588	2749	2700	2701	2707	2658	2656	2647	2690	2610	2675	2577	2618	2631
2237	2178	2394	2441	2240	2151	2359	2371	2088	2277	2333	2282	2329	2502	2348	2499	2412	2528	2450	2471	2493	2386	2590	2536	2557	2616	2552	2519	2534	2619	2546	2584	2682	2708	2680	2697	2748	2708	2791	2720	2756	2681	2691	2676	2636	2564	2635	2561	2645	2693
2171	2281	2384	2337	2191	2177	2295	2402	2140	2272	2335	2187	2362	2456	2357	2417	2404	2592	2492	2483	2610	2499	2549	2473	2541	2672	2613	2546	2603	2519	2481	2668	2656	2636	2688	2558	2758	2853	2652	2747	2665	2625	2704	2710	2539	2735	2523	2567	2669	2657
2218	2424	2486	2280	2191	2191	2311	2246	2189	2375	2372	2208	2392	2363	2451	2517	2462	2539	2516	2491	2483	2529	2543	2579	2650	2608	2507	2644	2575	2509	2511	2542	2651	2679	2649	2729	2826	2718	2654	2755	2725	2628	2667	2756	2621	2409	2485	2536	2569	2607
2284	2356	2340	2230	2095	2216	2224	2122	2099	2256	2276	2287	2506	2351	2402	2563	2434	2464	2402	2502	2486	2549	2392	2519	2454	2472	2447	2501	2562	2547	2513	2601	2640	2631	2751	2668	2626	2713	2615	2702	2641	2603	2542	2665	2553	2554	2542	2458	2557	2556
2342	2362	2321	2128	2112	2219	2175	1982	2159	2238	2290	2190	2397	2373	2469	2364	2387	2464	2264	2424	2388	2542	2415	2492	2521	2541	2484	2421	2601	2585	2627	2511	2599	2622	2765	2716	2664	2610	2613	2707	2656	2700	2578	2688	2653	2649	2589	2546	2607	2605
2413	2376	2184	2118	2162	2198	2096	2091	2147	2260	2240	2229	2395	2249	2425	2317	2327	2306	2355	2360	2378	2447	2364	2399	2481	2511	2497	2415	2562	2555	2505	2480	2533	2620	2660	2709	2679	2585	2661	2740	2662	2529	2635	2621	2668	2590	2548	2599	2510	2561
2350	2224	2119	2112	2244	2242	2033	2185	2172	2173	2233	2341	2271	2264	2282	2322	2411	2266	2257	2415	2345	2444	2398	2462	2475	2533	2525	2521	2530	2517	2456	2598	2488	2708	2661	2588	2706	2689	2698	2706	2648	2632	2710	2625	2732	2663	2599	2538	2493	2498
2412	2226	2138	2131	2210	2106	2041	2175	2242	2126	2171	2345	2200	2296	2398	2259	2371	2277	2332	2390	2405	2424	2481	2456	2510	2499	2500	2494	2557	2536	2598	2692	2626	2440	2631	2631	2710	2764	2711	2628	2651	2591	2653	2696	2744	2627	2598	2438	2498	2539
2201	2080	2107	2097	2167	2141	2110	2248	2205	2116	2158	2161	2243	2292	2388	2337	2321	2224	2305	2371	2382	2429	2402	2415	2514	2470	2623	2481	2555	2585	2540	2564	2578	2651	2610	2639	2756	2777	2693	2722	2652	2636	2507	2828	2626	2550	2595	2507	2636	2563
2204	2111	2120	2100	2017	2057	2190	2198	2176	2130	2243	2285	2196	2294	2212	2320	2330	2332	2441	2351	2497	2403	2317	2516	2417	2365	2494	2390	2597	2462	2407	2484	2477	2564	2573	2624	2671	2709	2537	2675	2613	2695	2672	2541	2437	2527	2653	2689	2593	2404
2167	2253	2166	2014	2014	2159	2112	2171	2116	2055	2155	2106	2279	2205	2277	2361	2273	2380	2318	2355	2373	2363	2445	2380	2360	2366	2459	2410	2480	2485	2415	2421	2490	2402	2553	2681	2650	2545	2492	2528	2636	2560	2616	2552	2488	2478	2545	2573	2374	2098
[truncated: 920 more columns]
