# Supplementary material for: Spatial Resolution and Refractive Index Contrast of Resonant Photonic Crystal Surfaces for Biosensing
Source: IEEE Photonics J. Author manuscript; Available in PMC 2015 Sep 7. (PMC4561521; doi:10.1109/JPHOT.2015.2435699)
Supplement: fig4_data [file NIHMS64775-supplement-fig4_data.gz › Volumes/graham/MacBook_backup/PhD_folder_2015_06_02/paper_improvements/IEEE_J_Photonics/final_files/data_files/fig4/4b_raw/I14.csv]

3177	2886	2732	2578	2658	2720	2781	2740	2750	2835	2829	2829	2922	3011	2933	2936	2842	2776	2733	2711	2798	2873	2910	2871	2975	2825	2816	2737	2726	2842	2685	2774	2855	2923	2817	2699	2633	2641	2652	2792	2797	2882	2807	2702	2824	2826	2854	2827	2735	2736
3023	2768	2642	2749	2705	2745	2794	2819	2908	2982	3016	3059	2988	2977	3044	2934	2800	2621	2728	2721	2809	2902	2894	2998	2918	2898	2797	2839	2843	2795	2788	2806	2903	2896	2841	2913	2706	2787	2722	2854	2926	2917	2792	2758	2771	2847	2930	2822	2826	2780
2991	2852	2683	2742	2697	2777	2867	2927	2901	2978	2919	2911	2839	2887	2951	2834	2799	2738	2607	2681	2719	2737	2866	2902	2792	2929	2862	2876	2759	2802	2690	2780	2804	2896	2837	2830	2758	2721	2794	2835	2898	2909	2789	2675	2747	2812	2831	2798	2755	2897
2880	2858	2664	2625	2840	2906	2966	2914	2915	2983	2947	2840	2760	2822	2758	2670	2632	2682	2703	2688	2628	2719	2822	2929	2965	2828	2826	2751	2725	2669	2744	2764	2742	2909	2716	2849	2724	2779	2805	2829	2945	2733	2664	2743	2698	2735	2779	2796	2646	2770
2837	2804	2729	2736	2843	2827	2888	2867	2964	2800	2858	2722	2560	2691	2775	2722	2664	2642	2720	2682	2689	2679	2701	2869	2748	2819	2705	2707	2678	2724	2667	2845	2783	2784	2833	2618	2742	2799	2754	2743	2922	2687	2758	2680	2697	2775	2683	2665	2811	2759
2858	2753	2831	2790	2800	2810	2921	2992	2904	2756	2754	2724	2612	2657	2504	2601	2676	2754	2797	2750	2633	2664	2690	2773	2681	2693	2753	2721	2581	2647	2673	2631	2834	2780	2756	2755	2758	2745	2775	2764	2760	2763	2785	2628	2774	2793	2695	2801	2765	2690
2841	2683	2712	2836	2685	2847	2853	2847	2757	2786	2697	2606	2635	2546	2705	2802	2690	2875	2759	2849	2654	2804	2639	2759	2730	2758	2768	2688	2705	2623	2632	2662	2774	2831	2812	2721	2834	2757	2859	2760	2803	2912	2809	2635	2670	2705	2779	2748	2745	2769
2799	2764	2733	2752	2879	2845	2765	2657	2783	2749	2622	2568	2639	2664	2761	2676	2835	2831	2890	2778	2771	2661	2787	2830	2804	2689	2812	2909	2707	2664	2681	2750	2703	2805	2778	2839	2780	2889	2808	2806	2845	2795	2887	2738	2790	2747	2774	2865	2851	2731
2724	2651	2759	2877	2738	2714	2655	2517	2643	2620	2622	2627	2633	2784	2730	2774	2782	2909	2866	2765	2671	2709	2645	2838	2784	2711	2789	2829	2626	2691	2623	2743	2863	2815	2857	2813	2825	2832	2742	2858	2923	2889	2796	2869	2724	2781	2821	2826	2779	2774
2872	2872	2789	2798	2735	2659	2610	2627	2611	2596	2584	2594	2684	2740	2922	2864	2867	2852	2873	2785	2653	2788	2794	2783	2750	2843	2866	2737	2574	2663	2681	2818	2855	2716	2826	2866	2780	2866	2815	2713	2977	3034	2890	2853	2866	2848	2865	2874	2817	2627
2748	2758	2698	2791	2733	2622	2730	2595	2487	2585	2713	2656	2657	2908	2823	2858	2735	2829	2864	2824	2663	2901	2830	2833	2881	2817	2897	2749	2682	2609	2605	2858	2899	2825	2923	3001	2892	2826	2759	2780	2912	2968	2928	2895	2777	2932	2918	2919	2834	2746
2849	2797	2722	2703	2653	2664	2489	2475	2516	2618	2634	2786	2810	2978	2801	2725	2762	2642	2714	2795	2723	2853	2897	2861	3009	2797	2932	2747	2741	2666	2819	2793	2865	2818	2903	2951	2918	2919	2817	2864	2992	3052	2974	2990	2930	3006	2973	2937	2861	2861
2799	2758	2716	2695	2722	2738	2634	2640	2570	2676	2794	2810	2780	2866	2881	2750	2774	2640	2680	2704	2799	2815	2936	2838	2969	2951	2940	2748	2793	2746	2828	2850	2966	2895	2843	2782	2922	2927	2901	2991	3032	3097	2986	2871	2948	2973	3055	2974	2882	2733
2710	2672	2613	2678	2671	2639	2617	2666	2764	2726	2752	2742	2821	2844	2842	2724	2750	2735	2769	2809	2880	2939	2843	2950	2957	2984	2856	2821	2815	2743	2886	2848	2952	2952	2988	3000	2882	2967	2915	2991	3142	3103	3030	3125	2951	3051	3046	3062	2904	2874
2756	2653	2529	2550	2677	2653	2706	2790	2863	2820	2886	2816	2815	2840	2869	2878	2732	2672	2703	2794	2774	2938	2858	2892	2984	3028	2789	2816	2832	2850	2930	2909	2913	3060	2935	2863	2944	2986	3063	3103	3183	3179	2980	2998	2955	3033	3012	3037	2865	2818
2733	2626	2559	2697	2609	2781	2777	2860	2943	3035	2904	2918	2968	2823	2726	2834	2798	2715	2812	2756	2863	2943	2873	2933	2929	2862	2826	2881	2845	2877	2890	2906	2938	2999	3073	2942	2886	2982	3030	3239	3220	3158	2998	2976	3028	3009	3086	3158	2994	2852
2794	2617	2517	2602	2612	2813	2860	2924	2848	3046	2985	2971	2778	2845	2915	2833	2811	2777	2779	2831	2821	2873	2915	2822	2875	2969	2892	2853	2836	2877	2877	2861	3030	2999	2957	2917	2986	2836	3110	3091	3169	3111	3021	2960	3055	3122	3189	3012	3031	2832
2766	2629	2651	2631	2676	2762	2835	2838	2963	2986	2813	2941	2830	2891	2737	2875	2811	2812	2855	2717	2927	2757	2798	2788	2803	2993	2848	2748	2766	2994	2868	2981	2943	3088	3001	2880	2830	2925	3009	3223	3227	3103	2988	3072	3038	3081	3137	3057	2999	2905
2727	2612	2562	2749	2669	2770	2802	2888	2997	2898	2968	2983	2991	2908	2917	2899	2872	2923	2864	2774	2811	2781	2855	2926	2926	2838	2758	2737	2781	2856	2900	2900	2899	3004	2908	2917	2930	2988	3080	3231	3018	3071	3047	3157	3153	3215	3152	3187	3007	2902
2767	2717	2699	2795	2810	2828	2775	3037	2898	2934	2947	2922	2937	2929	2917	2836	2872	2866	2915	2830	2807	2837	2718	2900	2942	2832	2735	2793	2855	2724	2823	2729	2800	2978	2958	2925	2868	2922	3062	3109	2985	3007	2984	3042	3184	3217	3280	3122	3115	2945
2849	2717	2836	2814	2926	2917	2929	2998	2957	2973	3102	3036	2871	2882	2917	2974	2870	2895	2792	2971	2857	2721	2915	2891	2932	2805	2796	2766	2744	2725	2744	2732	2862	2984	2958	2950	2908	2959	3140	3061	2895	2872	2882	3123	3079	3278	3311	3208	2961	2930
2832	2833	2848	2788	2898	2942	2998	2993	2937	3030	3050	3069	3054	2834	2865	2958	2922	2826	2744	2829	2833	2791	2822	2855	2835	2946	2813	2755	2793	2807	2745	2727	2819	3003	2879	2861	2883	2939	3070	3030	3027	2950	3002	3076	3217	3186	3103	3075	2928	3034
2852	2916	2874	3014	3026	3051	2961	3072	3076	3162	3102	3040	3089	3033	2931	2972	2889	2872	2806	2891	2818	2920	2843	2986	2873	2876	2812	2721	2856	2707	2786	2842	2928	2899	2898	2810	2894	2944	3057	3114	2953	2979	2950	3110	3167	3119	3012	3014	3077	2920
2773	2747	2912	2959	3013	3040	3090	3116	3183	3183	3230	3131	3045	3078	2838	2807	2738	2745	2804	2921	2958	2984	2958	2894	2885	2783	2699	2767	2877	2875	2784	2871	2913	2978	2893	2844	2819	2951	3109	3126	2977	2930	2949	3051	3070	3039	2992	3003	3098	2991
2881	2829	2837	2867	2970	3016	2997	3209	3267	3124	3221	3191	3039	2942	2929	2796	2830	2885	2764	3060	3056	2973	2964	2908	2867	2843	2814	2741	2860	2958	2987	2805	2842	2728	2811	2811	2906	2951	3076	3038	3025	2811	2957	2901	3061	3014	3047	2987	3055	3241
2961	2862	2821	2823	2918	2940	3153	3147	3027	3124	3171	3082	2993	2993	2822	2835	2865	2803	2969	3006	3062	2920	3019	2918	2823	2776	2760	2846	2783	2820	2969	2823	2827	2861	2808	2711	2884	2934	2922	3050	3060	2918	3040	3084	2967	3079	2983	3017	3075	3169
2870	2905	2770	2805	2918	3014	3088	3045	3087	2973	3080	3006	2960	2855	2853	2900	2827	2864	2973	3064	3026	2961	2947	2869	2887	2695	2836	2802	2781	2919	2843	2824	2795	2782	2817	2790	2891	2945	3012	2945	3014	2999	2999	3090	3101	3064	2938	2997	3155	3190
2878	2782	2851	2808	2959	3031	3029	3037	3026	2995	3075	2839	2957	2826	2950	3008	2875	2951	2991	3022	3000	3026	2882	2853	2814	2703	2718	2955	3000	2869	2873	2847	2795	2781	2745	2692	2813	2908	2997	3073	2916	3046	3035	3162	3084	2993	2798	3005	3130	3148
3007	2889	2778	2838	2866	3014	3021	3106	2887	3004	2884	2867	2895	2831	2977	2999	2866	3090	3090	2952	2956	2964	2929	2890	2897	2768	2800	2931	3047	3004	2827	2802	2811	2888	2866	2776	2907	2995	3023	3042	2921	2994	2958	3133	3129	3034	2938	2909	3189	3252
3052	2874	2858	2919	2896	2999	3000	2968	2844	2855	2990	2804	2887	2960	2993	3058	2906	3046	3025	3012	2898	2825	2800	2929	2919	2951	2871	3005	2942	2981	2852	2782	2743	2713	2773	2763	2952	2946	2971	2875	2892	2970	3025	3239	3215	3186	2970	2967	2969	3123
3085	2940	3024	2914	2897	2955	2924	2799	2834	2841	2940	2848	2900	3080	2960	3044	2982	3016	2946	2959	2897	2856	2932	2893	2809	2869	2916	2995	3007	2877	2814	2756	2748	2807	2883	2854	2973	2981	2882	2898	2886	3024	3094	3256	3173	3067	2973	2876	2972	3027
3083	3025	2904	2926	2943	2850	2961	2857	2923	2854	2950	2920	3012	3010	3049	3013	2912	2977	2936	2819	2864	2885	2845	2846	3007	3017	2891	2950	2960	2883	2767	2806	2788	2879	2842	2825	2911	2920	2764	2932	2937	3022	3240	3160	3037	2948	2969	3014	2976	3048
3242	3064	3005	2935	2972	2986	2868	2899	2900	3045	2948	3036	2959	3011	3089	2881	3018	2871	2889	2894	2807	2869	2916	3072	2897	3068	2900	2879	2846	2826	2838	2867	2812	2979	2911	2823	2875	2885	2787	2936	3017	3026	3122	3036	3106	3044	3021	3024	3130	3149
3079	3018	2929	2944	2933	2977	2947	3016	3046	3085	2961	3003	3002	3023	3042	3038	2939	2925	2754	2691	2747	2913	2904	3079	3068	3000	2986	2939	2971	2988	2854	2923	2925	2929	2864	2878	2872	2983	2845	2893	2925	2869	3057	3123	3040	2992	3109	3113	3121	3190
2883	2963	2824	2967	2949	2993	2982	3105	3040	3125	3128	3059	3103	3043	2991	3061	2999	2855	2800	2880	2956	2912	2929	2927	3083	3033	2918	2818	2930	2973	3000	3009	2964	3051	2908	2838	2918	2987	2909	2967	2835	2952	2933	3044	3051	2996	3197	3177	3172	3025
3049	2866	2813	2861	2890	2982	3065	3049	3070	2961	2981	2970	3121	2861	2991	2940	2948	2896	2886	2880	2854	2890	2863	2974	3068	3059	2979	3011	2976	2860	3047	3034	3048	2984	2907	2916	2995	2917	2999	2990	2993	2947	3071	2979	3051	3027	3266	3135	3087	3019
2975	2915	2948	2961	2909	2987	3223	3064	3139	3022	3020	3110	3055	2971	2933	3065	2958	2799	2747	2971	2968	2864	2994	2915	2943	2875	2943	2942	2977	3033	2977	3058	3062	3176	3084	2892	2872	3021	3082	3092	2955	2993	2965	3014	3121	3138	3087	3220	3253	3015
3023	2860	2984	2918	2997	3082	3274	3191	3077	3116	3057	3140	3103	3004	2881	3009	2952	2894	2959	2955	2914	2836	2920	2933	3011	3004	2940	3023	2934	3122	3108	3117	3134	3058	3027	2950	2831	3064	3096	3053	2940	2908	2913	2927	3155	3008	3082	3195	3191	3147
3064	3003	3052	2969	3030	3103	3102	3123	3073	3164	3071	3115	3017	3013	2939	2821	2985	2872	2970	2943	3000	2956	2933	3043	3060	3007	3000	3099	3154	3129	3084	3060	3093	3127	3016	2918	2958	3043	3172	3048	2960	2867	2950	2988	3079	3079	3243	3150	3041	3154
3122	3084	3108	3041	3066	3159	3057	3127	3147	3101	3138	2956	3059	2930	2915	2961	2900	2772	2867	3037	2942	2994	2894	2939	2973	3054	3007	3066	3070	3182	3139	3051	3100	3105	3060	3013	2891	3048	3103	3039	2871	2864	2880	3073	3102	3254	3098	3113	3052	3183
3241	3233	3244	3142	3224	3083	3125	3101	3038	3100	3080	3084	3062	3036	3147	2965	2872	2924	2994	3028	2911	2933	2910	2949	2989	3043	3015	3057	3115	3041	3051	3046	3045	3146	2985	3076	2960	3049	3074	2950	2844	2986	2994	3048	3127	3090	2983	2948	2952	3074
3293	3297	3198	3148	3138	3126	2981	3202	3046	3046	2986	3158	2888	3055	3074	2995	2980	2968	2989	2888	3033	2916	2993	2962	2886	2997	3053	3075	3040	3075	3003	3110	3166	3088	3080	3089	3043	3014	2993	2987	3058	3020	3035	3003	3086	3021	2924	2843	3075	3126
3293	3297	3236	3105	3083	3014	3016	3048	2992	3098	2970	3050	2972	3124	3033	3035	3120	2957	3003	3017	2931	2964	2940	2836	2989	3016	2914	3085	3074	3089	2992	2993	3241	3150	3318	3144	3009	2907	3064	2975	3083	3005	3111	3022	2990	3055	2986	2995	3129	3186
3305	3194	3190	3105	3070	3114	2953	3005	2947	3064	3051	3016	3069	3146	3103	3027	3020	3178	3022	3111	2872	2941	2847	2965	2953	3022	3021	3034	3029	3116	3083	3115	3097	3321	3237	3179	3129	3044	3173	3022	3083	2921	3130	3062	3015	3034	3120	2976	3187	3168
3296	3085	3068	3159	3038	3042	2973	3092	2966	2912	3028	3064	3000	3021	3145	3004	3135	3089	3101	2977	2910	3065	2817	3027	2915	2901	3077	2883	3021	3064	3062	3071	3187	3301	3366	3160	3078	3176	3121	3119	3154	2980	3011	3042	3139	2978	3098	3074	3012	2870
3150	3184	3115	3094	3044	3097	3100	3056	3111	3141	2907	3091	3135	3042	3203	3078	3116	3133	3179	2972	3033	3010	2901	2910	2950	2991	2948	2926	3151	2960	3024	3033	3075	3198	3261	3194	3122	3272	3131	3112	3039	3106	3123	3130	3114	3093	3131	3034	2999	2911
3122	3093	3110	3142	3088	3089	3121	3045	3009	2958	3020	3049	3140	3040	3059	3109	3104	3074	3093	3027	2922	2915	2925	3012	2940	3001	2977	3072	2938	3076	3058	3018	3086	3221	3312	3241	3200	3168	3133	3112	3162	3181	3098	3174	3179	3220	3077	2980	3135	3011
3181	3117	3096	3152	3097	3044	3233	3112	3002	3140	2986	3077	3057	2969	2960	2974	3161	3099	2968	3059	2979	3058	3031	3043	2942	2975	3012	2938	3006	3191	3008	2906	3038	3211	3140	3277	3205	3144	3124	3308	3169	3261	2951	3107	3067	3026	3032	3019	3079	3081
3108	3070	3024	3027	3141	3231	3229	3153	3153	3111	2823	2993	2895	2854	3006	3062	3111	3022	3079	3218	3164	3002	3036	2911	3016	2963	3034	2921	3011	3129	2989	2968	3035	3013	3202	3303	3166	3215	3147	3239	3296	3122	3096	3135	3115	3211	3205	3214	3051	3054
3113	3034	3090	3095	3226	3073	3134	3192	3073	3051	2995	2949	2871	2955	2953	2959	2990	3011	3051	3109	3048	3152	3127	3063	2912	3003	2979	3015	2990	2975	3130	3091	3015	3005	3072	3187	3255	3265	3201	3305	3255	3054	3200	3088	3172	3089	3179	3022	3098	3058
3101	3036	2983	3120	3047	3067	3103	3073	3098	3135	3033	2892	2868	2953	2929	2911	2988	3039	3153	3122	3142	3045	3111	2972	3014	2998	2943	3002	3020	3206	3177	2968	2968	2984	3056	3177	3250	3285	3207	3161	3187	3257	3271	3185	3132	3083	3030	3044	2981	3048
3072	2934	2956	3052	3071	3002	3066	3026	3191	2976	2988	2941	3028	2936	2910	2907	3060	2932	3068	3098	3035	3075	3096	3084	2946	3061	3046	2923	3120	3052	3110	3015	2967	2987	3074	3170	3355	3250	3088	3287	3204	3304	3233	3152	3144	3084	3095	3162	2961	3025
3130	2970	2940	2992	2991	3180	3051	2990	3232	3050	2961	2947	3051	3064	3016	2957	2936	2959	3073	3048	2979	3207	3093	3067	3124	3054	3011	2998	3135	3138	3044	3032	2916	3026	3098	3221	3206	3155	3208	3124	3358	3311	3235	3171	2989	3053	3002	3012	2993	3107
2994	2935	2905	3032	3058	3020	2984	3114	3069	3190	3096	3086	3074	3136	3046	3032	2987	3036	2993	3012	3028	3102	3101	3123	3142	3178	3070	3085	3007	3052	3097	3087	2940	3119	3091	3209	3176	3182	2998	3101	3212	3174	3217	3044	2945	2979	3049	3046	3222	3067
2987	2852	2896	2972	3071	2997	2955	3110	3209	3038	3140	3117	3212	3076	3134	3101	2909	3076	2937	3066	2986	3157	3092	3164	3042	3172	3153	3064	3025	3105	3032	3226	3030	2981	3126	3153	3205	3169	3244	3138	3136	3203	3221	2965	3076	3058	3118	3132	3256	3079
3020	2930	2897	2979	2873	3015	3025	3133	3063	3179	3094	3173	3072	3070	3039	3034	2945	2868	2902	2973	3061	3005	3170	3182	3217	3103	3037	3072	3034	3087	3035	3054	3070	3056	3013	3079	3233	3130	3067	3071	3108	3125	3181	3199	3122	3044	3037	3062	3154	3110
2978	3003	2952	2844	3018	2999	3013	3029	3031	3009	3209	3158	3145	3072	3081	2968	3004	3092	2895	3115	2981	3122	3209	3238	3056	3165	3014	3026	3101	3067	3062	3173	3141	3137	2997	3105	3167	3170	3011	3189	3107	3142	3245	3113	3087	3004	2930	2967	2990	3103
3053	3004	3087	2969	2917	2918	2929	3071	3053	2990	3030	3153	2941	3142	3075	2960	2979	2998	3028	3095	3057	3096	3183	3268	3073	3138	2980	3128	3087	3168	3106	3243	3142	3037	3089	3033	3181	3155	3250	3067	3021	3080	3166	3094	3103	2955	2916	2914	2962	3040
3091	3062	2851	2918	2894	2969	2922	3031	2996	2983	3079	3042	2981	3032	3205	3133	3113	3034	3129	3053	3137	3110	3079	3222	3164	3074	3103	3136	3113	3161	3085	3161	3244	3108	3087	3030	3117	3210	3174	3148	3060	3073	2973	3166	3014	2904	2851	2891	2978	2953
3127	3073	3054	3047	2979	2892	2944	3008	3009	2955	3089	3025	3059	3087	3075	3265	3186	3190	3169	3049	3059	3055	3150	3110	3184	3201	3183	3103	3211	3230	3138	3226	3167	3081	3106	2977	3059	3198	3144	3134	3038	3008	3111	2958	2962	3015	2963	2982	3132	3022
3059	3158	3110	3043	3146	3059	2963	2920	3037	2941	3010	2924	3134	3160	3118	3269	3210	3100	3086	2970	3101	3062	3014	3190	3237	3158	3203	3075	3149	3169	3064	3121	3031	3104	3003	3091	3057	3077	3135	3108	3021	3003	3133	3011	3130	3047	2935	2955	3066	2993
3059	3126	3109	3124	3111	3016	2949	3051	3014	2959	3063	3007	3018	3084	3161	3249	3228	3202	3222	2968	3062	3100	3085	3197	3185	3201	3125	3154	3197	3112	3044	3039	3036	3124	3182	3105	3122	3105	3145	3084	3104	2972	2924	2974	3048	3041	3093	3010	2988	2843
3058	3141	3179	3163	3223	3163	2988	3060	2981	3048	3083	2992	3035	3107	3146	3202	3207	3152	3151	3183	3094	3142	3169	3172	3235	3264	3088	3069	3185	3130	3193	3024	3022	3099	3129	3197	3063	3065	3178	3115	3113	3103	2968	2967	3141	3087	3014	2994	2888	2826
3154	3028	3156	3223	3146	3158	3130	3035	3078	2979	3052	3084	3094	3099	3137	3203	3162	3295	3194	3208	3205	3158	3131	3257	3164	3202	3142	3199	3098	3173	3220	3043	3030	3231	3166	3135	3020	3086	3063	3128	3119	3131	2969	3027	3044	3289	3003	2862	2838	2870
3161	3155	3175	3283	3209	3231	3140	3081	3135	3116	2922	2901	3157	3079	3263	3164	3085	3177	3276	3269	3172	3315	3092	3221	3219	3185	3201	3191	3109	3050	3095	3184	3133	3087	3196	3126	3191	3093	3168	3023	3118	3063	3011	3032	2975	3060	3044	2881	2814	2774
3280	3014	3226	3102	3315	3165	3098	3204	3122	3055	3002	2974	3020	3001	3160	3241	3201	3301	3288	3331	3208	3223	3116	3141	3275	3187	3321	2991	3063	3203	3175	3119	3111	3145	3034	3126	3174	3167	3148	3162	3089	3121	3156	2998	3016	2948	2950	3044	2970	2908
3095	3094	3171	3094	3280	3189	3173	3162	3074	3083	3032	2959	3055	3035	3130	3166	3292	3368	3256	3141	3173	3281	3163	3173	3094	3267	3163	3019	3036	2980	3152	3176	3227	3145	3017	3130	3122	3182	3184	3099	3096	3178	3075	2989	2972	2909	3021	3154	3030	3018
3074	3249	3101	3240	3283	3350	3238	3232	3189	3161	2947	3105	3190	3016	3139	3117	3163	3343	3326	3346	3292	3166	3163	3208	3314	3140	3097	3126	2996	2928	3028	3146	3186	3027	3048	3010	3106	3127	3225	3082	3127	3224	3066	2894	2985	2938	3136	3225	3142	3140
3112	3088	3142	3212	3210	3337	3361	3306	3188	3283	3085	3079	3010	3009	3000	3140	3114	3265	3241	3335	3236	3268	3352	3232	3225	3165	3170	3044	3051	2965	3134	3179	3061	3023	3055	3106	3114	3276	3287	3124	3133	3139	2934	2950	2904	3077	3082	3270	3207	3049
3225	3228	3123	3209	3255	3266	3378	3221	3236	3235	3126	3032	3022	3044	3147	3190	3146	3292	3292	3300	3138	3206	3393	3326	3236	3131	3040	3034	3118	3082	3072	3249	3124	3038	3003	3179	3097	3178	3269	3130	3016	3096	2927	3060	2909	3154	3091	3149	3240	3120
3246	3230	3198	3276	3221	3268	3348	3203	3219	3240	3247	3004	3097	3003	3043	2996	3210	3223	3328	3232	3220	3293	3306	3254	3137	3084	3083	3118	3075	3247	3014	3133	3047	3051	3029	2926	3108	3161	3073	3206	2957	2888	2941	3061	3104	3238	3067	3070	3127	3073
3289	3289	3150	3080	3351	3272	3372	3290	3264	3267	3182	3152	3163	3045	3122	3076	3128	3343	3324	3191	3196	3194	3263	3164	3022	3024	3184	3082	3069	3087	3135	3052	2952	3050	3155	3087	3141	3144	3128	3018	3103	3007	2920	3181	3191	3187	3122	3028	2987	3021
3293	3227	3139	3111	3322	3252	3164	3232	3318	3406	3236	3215	3014	3164	3238	3093	3169	3234	3200	3284	3284	3182	3203	2996	3046	3100	3147	3176	3027	3172	3022	3088	3034	3075	3169	3222	3103	3009	2941	2972	3079	3065	3247	3109	3251	3213	3092	3050	2929	2908
3159	3144	3244	3179	3164	3124	3223	3185	3381	3362	3323	3058	3157	3149	3217	3283	3218	3136	3075	3164	3311	3395	3113	3170	2989	3186	3088	3158	2926	2832	2860	2910	3100	3207	3192	3134	2879	2917	2977	3150	3282	3257	3123	3163	3036	3090	2973	2980	2924	2948
3374	3147	3152	3214	3173	3132	3282	3250	3328	3269	3197	3210	3226	3120	3132	3230	3194	2989	3158	3208	3216	3277	3088	3188	3208	3284	3114	2941	2886	2887	2797	3055	3156	3148	3087	3108	3013	2913	2920	3105	3268	3305	3131	2994	2814	2778	2839	2960	2917	3017
3303	3134	3339	3239	3207	3170	3233	3239	3243	3279	3149	3196	3218	3300	3302	3306	3195	3184	3262	3132	3112	3134	3026	3165	3132	3230	3086	2986	2814	2895	2910	2973	3044	3130	3202	3141	2944	3031	3034	3145	3308	3177	3017	3002	2729	2832	2833	2806	2967	3086
3277	3272	3307	3240	3255	3169	3166	3262	3155	3194	3159	3193	3312	3243	3307	3264	3256	3274	3209	3118	3251	3075	3124	3086	3239	3187	3022	2881	2843	2817	3021	2995	2887	3054	3052	2928	3001	3021	3192	3121	3191	3119	3081	2759	2688	2657	2822	3006	3083	3278
3370	3298	3174	3301	3298	3259	3234	3240	3112	3354	3284	3328	3290	3360	3176	3253	3175	3259	3267	3195	3291	3068	3198	3203	3186	3197	3131	3002	2807	2935	2945	2954	2842	2825	2875	2940	3101	3174	3087	3113	3031	2974	2909	2702	2635	2597	2818	2980	3241	3164
3300	3154	3152	3259	3244	3165	3158	3153	3243	3231	3113	3282	3307	3287	3163	3192	3288	3232	3210	3129	3142	3119	3298	3208	3212	3196	3182	3107	3053	2958	3006	2904	2811	2757	2675	2781	2972	3127	3100	3230	2954	2824	2795	2735	2630	2747	2829	3094	3054	3329
3203	3167	3186	3186	3179	3244	3207	3225	3289	3119	3242	3271	3346	3318	3208	3254	3201	3299	3164	3187	3156	3215	3234	3304	3232	3154	3173	3114	3107	3072	3052	2941	2705	2676	2651	2677	2836	3082	3152	3125	3008	2719	2737	2721	2763	2757	3013	3117	3146	3178
3262	3224	3201	3182	3245	3226	3173	3206	3192	3291	3239	3241	3249	3170	3324	3325	3329	3284	3212	3039	3130	3182	3244	3258	3211	3176	3098	3154	3232	3213	3249	3003	2751	2555	2637	2706	2831	2902	3103	2826	2735	2682	2719	2721	2892	3088	3051	2954	3131	3038
3258	3287	3180	3170	3297	3152	3281	3273	3247	3274	3158	3259	3330	3280	3230	3356	3306	3379	3272	3206	3237	3290	3302	3180	3261	3167	3226	3170	3275	3320	3368	3052	2733	2679	2742	2680	2776	2837	2840	2674	2613	2728	2590	2909	2983	3351	3106	3024	3057	2966
3186	3197	3275	3120	3110	3190	3226	3224	3179	3305	3266	3283	3277	3182	3337	3430	3433	3306	3326	3234	3236	3254	3265	3358	3368	3330	3335	3336	3369	3291	3199	3109	2903	2851	3046	2907	2867	2568	2634	2517	2432	2583	2719	2954	3140	3192	3211	3172	3121	2911
3315	3285	3177	3069	3135	3266	3323	3354	3311	3373	3352	3366	3251	3240	3309	3464	3623	3340	3302	3266	3378	3453	3419	3445	3318	3319	3418	3408	3335	3327	3333	3020	3066	3174	2995	3049	2859	2706	2617	2545	2558	2682	2973	2955	3124	3234	3342	3221	2992	2911
3103	3207	3083	3130	3225	3347	3354	3139	3276	3400	3305	3285	3308	3320	3491	3538	3458	3348	3153	3221	3566	3518	3495	3370	3328	3339	3530	3460	3365	3189	3204	3082	3093	3148	3323	3084	2914	2693	2734	2614	2660	2953	3046	3040	3201	3271	3186	3037	2998	3034
3352	3222	3060	3251	3294	3290	3318	3230	3285	3350	3362	3302	3316	3296	3443	3386	3552	3427	3280	3302	3475	3475	3354	3467	3325	3463	3572	3699	3595	3282	3116	3081	3106	3164	3151	3082	2709	2655	2676	2721	2819	3008	3189	3326	3499	3184	3190	2903	2907	3031
3359	3258	3141	3373	3371	3355	3276	3251	3358	3247	3284	3324	3264	3460	3529	3445	3543	3468	3357	3464	3518	3503	3397	3378	3326	3341	3523	3568	3459	3269	3249	3160	3052	3199	3124	2923	2757	2683	2695	2718	2997	3016	3247	3448	3389	3249	3017	2888	2946	3279
3216	3305	3205	3305	3321	3220	3249	3192	3370	3528	3344	3255	3382	3432	3568	3572	3473	3412	3413	3477	3510	3501	3305	3337	3478	3548	3526	3549	3461	3285	3136	3131	3213	3141	3061	2806	2658	2677	2720	2821	2908	3018	3145	3275	3296	3120	2970	3030	2938	3327
3251	3105	3234	3314	3417	3172	3188	3280	3376	3380	3300	3211	3457	3638	3555	3491	3485	3390	3537	3468	3540	3467	3399	3265	3520	3602	3574	3451	3306	3166	3178	3195	3122	3121	3027	2798	2559	2605	2691	2919	3079	3180	3175	3165	3153	3140	2976	3012	3150	3419
3316	3077	3256	3435	3353	3340	3336	3313	3481	3393	3390	3383	3479	3568	3610	3535	3375	3453	3434	3625	3583	3466	3436	3405	3347	3687	3518	3467	3135	3032	3116	3187	3228	3129	2936	2839	2664	2593	2889	3080	3286	3233	3235	3114	3008	2967	2994	3249	3415	3480
3340	3204	3268	3285	3330	3295	3423	3437	3398	3356	3306	3381	3578	3532	3495	3407	3378	3434	3484	3579	3462	3504	3324	3334	3495	3495	3514	3177	3116	3117	3106	3040	3087	2899	2921	2832	2769	2846	3118	3248	3374	3404	3242	2989	3032	2884	3115	3291	3571	3612
3364	3138	3223	3353	3372	3276	3391	3417	3467	3365	3271	3372	3383	3668	3556	3484	3436	3477	3492	3487	3440	3357	3338	3331	3493	3477	3508	3266	3108	2972	3140	3113	3049	2942	2864	2889	2979	3144	3350	3526	3444	3492	3232	3155	3028	3025	3197	3432	3788	3734
3222	3274	3232	3313	3182	3288	3340	3373	3314	3365	3196	3259	3478	3510	3620	3388	3484	3443	3397	3451	3351	3328	3147	3293	3367	3389	3390	3103	3030	3072	3120	3163	3114	2975	2832	2872	3094	3092	3559	3573	3472	3281	3075	3112	3096	3244	3328	3577	3701	3767
3239	3129	3130	3273	3275	3339	3292	3319	3377	3297	3204	3247	3481	3574	3411	3392	3438	3377	3468	3358	3235	3234	3445	3410	3381	3370	3266	3128	2946	3146	3159	3118	3138	2966	2952	2770	3076	3188	3426	3491	3256	3252	2986	3050	3045	3252	3418	3645	3711	3827
3169	3182	3205	3277	3223	3267	3325	3292	3446	3298	3207	3328	3481	3358	3418	3375	3339	3511	3342	3399	3312	3200	3195	3310	3307	3247	3110	3011	3094	3124	3176	3178	3069	3000	2885	2958	3135	3412	3461	3437	3367	3135	3023	3103	3059	3340	3597	3704	3782	3747
3177	3173	3131	3227	3187	3264	3192	3398	3330	3298	3197	3203	3426	3440	3381	3384	3482	3525	3425	3200	3235	3112	3251	3433	3406	3276	3027	3014	3068	3117	3236	3131	3057	3063	3019	3010	3187	3392	3390	3444	3302	3140	2971	3056	3080	3349	3659	3576	3791	3517
3235	3152	3115	3171	3365	3257	3330	3419	3235	3246	3179	3304	3372	3459	3387	3300	3337	3502	3367	3315	3098	3261	3195	3299	3272	3151	2993	2957	3111	3177	3219	3255	3095	2948	2970	3179	3285	3439	3393	3299	3208	3218	2963	3030	3188	3501	3534	3775	3765	3590
3188	3283	3217	3170	3128	3252	3313	3330	3306	3223	3350	3324	3461	3426	3283	3262	3289	3516	3323	3165	3154	3039	3165	3213	3245	3107	2904	2972	3200	3227	3381	3333	3073	3067	2941	3118	3195	3353	3450	3256	3120	3043	3071	3208	3330	3549	3572	3680	3551	3424
3327	3250	3201	3315	3320	3323	3435	3301	3243	3224	3232	3270	3474	3343	3400	3315	3455	3437	3335	3246	3052	3193	3127	3241	3214	3024	2927	3018	3253	3309	3271	3337	3160	3022	2998	3170	3357	3368	3371	3248	3077	2917	3053	3154	3252	3531	3680	3631	3454	3347
3211	3199	3334	3307	3305	3400	3429	3479	3234	3236	3282	3491	3319	3410	3323	3360	3413	3504	3318	3146	3112	3157	3152	3170	3058	2938	3013	2978	3275	3386	3458	3303	3230	3088	3019	3205	3451	3445	3533	3252	3061	2736	2957	2990	3353	3560	3591	3463	3356	3188
3251	3249	3177	3334	3375	3403	3473	3419	3342	3212	3291	3419	3356	3244	3392	3357	3363	3489	3344	3154	3127	3154	3220	3246	3107	3009	2964	3135	3297	3481	3468	3257	3110	3061	3068	3314	3484	3433	3400	3222	3074	2832	2888	3071	3463	3608	3540	3563	3347	3191
3186	3216	3243	3427	3375	3356	3408	3498	3416	3304	3285	3337	3334	3380	3302	3307	3552	3406	3306	3192	3109	3233	3236	3134	3089	3010	2905	3129	3310	3457	3431	3372	3193	3120	3167	3347	3442	3562	3333	3144	2959	2855	2964	3163	3342	3508	3714	3556	3308	2924
3359	3298	3265	3423	3417	3489	3428	3511	3385	3478	3419	3354	3368	3394	3359	3302	3438	3393	3471	3152	3175	3225	3219	3224	3060	2977	3094	3153	3450	3516	3456	3217	3135	3072	3194	3463	3519	3478	3399	3070	2941	2843	2892	3140	3502	3478	3674	3559	3369	3073
3285	3281	3295	3392	3410	3587	3579	3547	3425	3369	3446	3494	3410	3403	3203	3464	3363	3494	3347	3304	3326	3177	3357	3208	3231	3100	3148	3252	3476	3644	3542	3251	3059	3114	3224	3327	3595	3535	3200	3100	2826	2963	3050	3343	3430	3540	3643	3621	3285	3165
3386	3236	3344	3342	3383	3508	3608	3444	3497	3412	3478	3469	3496	3432	3318	3415	3480	3521	3472	3266	3163	3212	3325	3312	3151	3047	3069	3299	3513	3595	3391	3321	3234	3024	3309	3558	3472	3542	3374	3082	2939	2970	2925	3271	3467	3609	3644	3440	3454	3133
3366	3376	3280	3362	3425	3471	3482	3476	3387	3318	3513	3521	3369	3397	3373	3378	3442	3454	3373	3258	3256	3406	3353	3185	3298	3140	3187	3367	3536	3601	3447	3315	3169	3192	3306	3347	3527	3322	3222	3037	2904	2967	3046	3393	3595	3641	3545	3635	3398	3053
3352	3227	3235	3400	3336	3347	3495	3348	3315	3333	3477	3513	3391	3407	3297	3314	3391	3396	3328	3360	3329	3289	3296	3331	3136	3117	3212	3524	3464	3592	3479	3200	3198	3093	3265	3488	3406	3423	3250	2957	2944	3001	3141	3381	3576	3718	3843	3525	3311	3085
3251	3261	3298	3345	3271	3438	3413	3460	3341	3342	3503	3373	3422	3402	3268	3472	3361	3396	3248	3249	3222	3239	3296	3227	3203	3147	3270	3360	3594	3700	3435	3390	3141	3119	3372	3429	3511	3444	3281	3089	2989	3134	3183	3382	3472	3756	3691	3541	3299	3167
3219	3280	3257	3131	3279	3267	3158	3323	3207	3318	3408	3360	3473	3223	3178	3400	3286	3286	3207	3179	3230	3314	3372	3386	3263	3060	3103	3370	3554	3560	3461	3306	3199	3155	3213	3437	3510	3521	3191	3011	3040	3264	3214	3423	3522	3620	3547	3503	3216	3162
3322	3241	3142	3273	3229	3240	3284	3219	3174	3281	3433	3395	3411	3267	3268	3272	3337	3357	3239	3129	3222	3339	3355	3461	3234	3216	3087	3343	3478	3577	3486	3351	3243	3153	3292	3505	3642	3452	3235	3103	3043	3112	3263	3560	3676	3617	3620	3347	3142	3133
3270	3198	3234	3296	3325	3166	3218	3165	3130	3269	3361	3397	3216	3255	3174	3347	3271	3403	3243	3185	3158	3433	3484	3408	3358	3064	3252	3301	3397	3555	3574	3319	3213	3275	3263	3441	3520	3409	3325	3075	2915	3016	3222	3504	3629	3711	3539	3394	3212	3014
3273	3312	3330	3351	3200	3285	3268	3276	3216	3134	3369	3330	3208	3228	3161	3236	3304	3223	3261	3428	3355	3372	3389	3411	3281	3260	3180	3467	3497	3542	3405	3371	3282	3210	3359	3509	3495	3447	3339	3224	3050	2909	3250	3505	3436	3765	3543	3377	3114	2919
3372	3422	3124	3287	3305	3220	3244	3162	3182	3084	3215	3317	3157	3136	3188	3205	3342	3338	3378	3247	3371	3442	3379	3460	3380	3134	3236	3322	3583	3562	3600	3314	3207	3203	3176	3339	3517	3556	3484	3412	3088	3066	3274	3420	3591	3707	3676	3393	3135	2826
3373	3363	3315	3368	3225	3399	3158	3110	3277	3124	3255	3290	3371	3203	3158	3304	3320	3441	3353	3270	3365	3187	3479	3455	3408	3301	3221	3338	3578	3595	3516	3234	3203	3118	3111	3392	3541	3529	3451	3319	3109	3073	3214	3361	3601	3672	3587	3432	3110	2909
3269	3242	3298	3275	3220	3306	3297	3331	3289	3311	3244	3381	3324	3274	3136	3324	3319	3508	3386	3432	3312	3262	3404	3438	3559	3336	3335	3390	3481	3573	3457	3325	3156	3084	3165	3371	3563	3645	3397	3209	2985	3080	3183	3311	3585	3584	3622	3485	3241	3114
3378	3402	3327	3315	3338	3326	3392	3389	3192	3243	3278	3307	3397	3264	3264	3204	3442	3458	3398	3320	3323	3324	3487	3502	3443	3409	3226	3357	3491	3569	3542	3257	3167	3221	3092	3328	3430	3527	3441	3242	3054	3032	3145	3255	3415	3660	3592	3490	3357	3152
3456	3359	3425	3293	3378	3200	3353	3253	3291	3331	3248	3377	3392	3315	3368	3266	3558	3506	3471	3447	3393	3372	3430	3483	3541	3386	3319	3350	3515	3510	3453	3296	3226	3220	3062	3336	3468	3523	3384	3311	3090	3073	3032	3245	3390	3584	3545	3547	3372	3271
3412	3358	3423	3414	3224	3275	3401	3272	3282	3287	3280	3426	3346	3284	3361	3375	3441	3559	3518	3379	3420	3263	3459	3561	3512	3260	3283	3292	3388	3445	3515	3348	3110	3283	3071	3263	3503	3540	3456	3440	3269	3101	3175	3070	3379	3460	3635	3721	3478	3288
3212	3336	3375	3458	3329	3441	3405	3371	3423	3291	3370	3380	3421	3418	3478	3398	3527	3659	3634	3478	3326	3385	3318	3614	3583	3338	3292	3118	3269	3456	3498	3381	3284	3067	3201	3253	3396	3471	3584	3487	3365	3137	3164	3290	3361	3431	3658	3528	3521	3287
3348	3298	3346	3470	3268	3283	3381	3468	3386	3350	3337	3436	3438	3431	3381	3502	3422	3593	3568	3488	3344	3395	3322	3578	3307	3342	3204	3215	3230	3442	3598	3451	3274	3232	3162	3305	3691	3577	3642	3569	3370	3113	3136	3103	3240	3567	3634	3749	3645	3373
3377	3282	3314	3346	3382	3350	3612	3538	3508	3370	3484	3423	3504	3475	3350	3491	3388	3647	3540	3490	3316	3375	3370	3440	3406	3337	3239	3276	3354	3442	3597	3617	3399	3342	3228	3266	3463	3679	3832	3730	3507	3233	3229	3186	3222	3522	3556	3693	3705	3506
3421	3154	3331	3357	3424	3421	3605	3430	3499	3526	3414	3372	3437	3422	3476	3349	3521	3605	3566	3445	3309	3298	3440	3420	3543	3368	3256	3249	3371	3494	3677	3530	3543	3249	3222	3189	3530	3679	3856	3689	3549	3292	3263	3167	3196	3463	3507	3726	3578	3520
3315	3309	3293	3394	3418	3391	3521	3616	3447	3470	3455	3476	3591	3510	3563	3490	3452	3576	3556	3550	3452	3166	3378	3349	3497	3535	3364	3280	3334	3334	3659	3730	3593	3359	3320	3269	3512	3641	3924	3786	3632	3341	3179	3212	3124	3310	3432	3652	3728	3627
3333	3337	3275	3346	3485	3513	3437	3600	3503	3529	3400	3415	3562	3462	3530	3485	3496	3498	3754	3485	3358	3237	3358	3361	3435	3619	3508	3363	3318	3564	3649	3648	3686	3477	3398	3253	3408	3577	3908	3805	3585	3375	3230	3120	3190	3228	3592	3613	3619	3813
3188	3244	3372	3304	3562	3551	3450	3541	3502	3437	3458	3428	3512	3578	3538	3624	3537	3623	3548	3639	3486	3391	3261	3427	3431	3666	3418	3445	3393	3405	3530	3696	3644	3498	3416	3374	3262	3379	3584	3694	3851	3454	3249	3100	3001	3286	3313	3568	3631	3806
3465	3512	3406	3417	3482	3562	3544	3520	3454	3572	3335	3451	3424	3710	3636	3532	3419	3554	3517	3660	3536	3418	3435	3511	3587	3571	3649	3602	3337	3447	3510	3696	3727	3532	3327	3319	3375	3457	3481	3683	3517	3443	3353	3123	3158	3211	3328	3489	3707	3830
3358	3457	3413	3431	3494	3519	3616	3472	3511	3550	3405	3450	3524	3564	3590	3511	3498	3428	3606	3582	3495	3463	3407	3362	3558	3563	3499	3534	3440	3492	3546	3585	3788	3522	3591	3225	3375	3438	3478	3581	3651	3433	3380	3275	3119	3104	3217	3401	3651	3559
3484	3377	3351	3498	3482	3599	3551	3499	3457	3460	3462	3373	3466	3504	3556	3488	3503	3427	3475	3459	3540	3382	3386	3423	3399	3636	3623	3624	3415	3394	3538	3659	3677	3582	3437	3136	3267	3288	3424	3472	3569	3613	3504	3390	3243	3098	3224	3302	3552	3600
3465	3388	3369	3575	3458	3489	3357	3461	3334	3551	3357	3413	3421	3475	3462	3527	3533	3402	3425	3380	3477	3318	3341	3386	3554	3565	3487	3505	3481	3385	3405	3477	3565	3505	3378	3386	3301	3326	3354	3394	3543	3658	3667	3371	3305	3282	3295	3328	3355	3554
3310	3342	3406	3499	3485	3502	3448	3497	3389	3568	3475	3458	3473	3315	3571	3545	3574	3502	3311	3342	3494	3478	3322	3382	3287	3520	3648	3519	3542	3345	3374	3387	3467	3470	3537	3291	3301	3309	3306	3364	3412	3562	3568	3659	3427	3349	3284	3245	3282	3342
3449	3481	3423	3405	3435	3544	3563	3491	3494	3493	3484	3482	3513	3327	3434	3507	3601	3456	3369	3429	3434	3438	3265	3358	3466	3411	3574	3560	3659	3572	3349	3383	3425	3423	3496	3347	3431	3283	3220	3357	3324	3566	3593	3709	3628	3421	3309	3183	3206	3352
3430	3435	3465	3354	3518	3518	3547	3539	3526	3495	3566	3596	3443	3463	3572	3513	3473	3431	3388	3515	3406	3452	3476	3417	3431	3491	3503	3616	3695	3594	3466	3251	3258	3513	3463	3563	3371	3270	3384	3274	3355	3580	3587	3728	3542	3422	3360	3314	3244	3221
3312	3373	3380	3471	3445	3511	3604	3652	3571	3514	3479	3572	3436	3466	3482	3592	3427	3374	3471	3434	3429	3472	3589	3578	3523	3503	3549	3653	3759	3402	3405	3224	3246	3434	3541	3539	3585	3430	3292	3264	3368	3552	3612	3548	3569	3583	3362	3337	3220	3252
3494	3384	3362	3414	3404	3515	3590	3523	3439	3378	3431	3450	3483	3438	3404	3563	3598	3543	3419	3510	3622	3615	3627	3565	3458	3566	3568	3561	3631	3480	3441	3302	3327	3437	3436	3652	3533	3486	3330	3265	3267	3428	3555	3646	3685	3555	3540	3363	3309	3253
3402	3288	3373	3406	3425	3347	3477	3472	3487	3371	3428	3374	3598	3382	3506	3510	3552	3680	3533	3537	3639	3805	3712	3691	3613	3490	3542	3525	3772	3470	3417	3287	3170	3248	3534	3560	3644	3647	3476	3370	3204	3366	3532	3683	3654	3502	3578	3463	3273	3255
3379	3344	3477	3416	3449	3418	3460	3465	3501	3515	3442	3566	3558	3579	3541	3634	3735	3668	3612	3707	3645	3780	3710	3775	3666	3639	3586	3511	3579	3670	3614	3429	3261	3254	3425	3709	3676	3644	3424	3384	3256	3306	3486	3517	3555	3618	3660	3348	3423	3336
3410	3478	3406	3498	3424	3540	3614	3603	3489	3510	3557	3602	3560	3688	3604	3578	3692	3579	3610	3629	3674	3634	3710	3815	3754	3547	3483	3607	3455	3544	3540	3512	3316	3314	3504	3634	3635	3675	3551	3421	3260	3279	3250	3455	3409	3458	3700	3481	3393	3297
3399	3406	3450	3609	3458	3530	3560	3525	3495	3568	3476	3556	3641	3408	3561	3554	3592	3671	3705	3615	3543	3547	3576	3764	3627	3665	3529	3504	3541	3453	3536	3555	3476	3402	3496	3509	3501	3573	3612	3493	3207	3284	3299	3355	3300	3529	3553	3536	3560	3514
3440	3519	3303	3587	3491	3595	3457	3469	3388	3522	3468	3416	3644	3468	3373	3368	3356	3515	3592	3567	3402	3484	3500	3607	3570	3581	3442	3296	3339	3406	3496	3588	3553	3412	3452	3511	3371	3520	3643	3597	3481	3300	3410	3247	3227	3371	3496	3536	3581	3448
3499	3466	3506	3593	3484	3478	3385	3553	3493	3373	3501	3432	3435	3462	3398	3473	3459	3435	3438	3499	3326	3335	3333	3388	3577	3425	3340	3376	3371	3349	3463	3494	3558	3430	3490	3408	3374	3433	3593	3659	3511	3401	3442	3351	3378	3481	3423	3446	3592	3525
3443	3482	3375	3453	3500	3399	3447	3546	3382	3469	3321	3422	3300	3452	3403	3473	3458	3425	3483	3504	3455	3453	3425	3394	3505	3587	3436	3329	3383	3429	3383	3531	3491	3509	3613	3397	3332	3392	3434	3507	3444	3465	3439	3395	3182	3186	3332	3439	3563	3682
3487	3473	3391	3436	3463	3447	3322	3402	3485	3574	3383	3432	3437	3460	3389	3588	3544	3391	3466	3411	3432	3451	3535	3422	3532	3541	3560	3473	3383	3363	3453	3424	3439	3574	3517	3337	3315	3314	3321	3412	3502	3525	3469	3444	3542	3458	3388	3367	3471	3415
3470	3387	3534	3500	3467	3576	3511	3450	3549	3440	3451	3357	3292	3415	3503	3496	3525	3399	3428	3406	3445	3455	3611	3456	3471	3560	3566	3546	3474	3389	3486	3582	3491	3659	3709	3537	3420	3321	3389	3376	3418	3464	3480	3510	3454	3414	3334	3376	3389	3461
3482	3434	3576	3421	3527	3486	3465	3555	3496	3455	3418	3491	3437	3427	3389	3516	3353	3493	3255	3438	3374	3629	3580	3448	3436	3445	3547	3701	3563	3513	3521	3398	3466	3581	3613	3615	3492	3413	3344	3282	3376	3426	3473	3617	3427	3432	3448	3362	3366	3429
3468	3517	3505	3524	3462	3463	3452	3416	3445	3370	3371	3397	3360	3329	3338	3346	3371	3419	3371	3351	3389	3470	3530	3468	3401	3470	3526	3449	3559	3487	3563	3437	3570	3484	3615	3744	3757	3550	3379	3348	3272	3482	3476	3558	3499	3611	3439	3427	3353	3321
3467	3387	3340	3433	3263	3380	3386	3259	3316	3275	3315	3220	3288	3273	3252	3361	3403	3368	3222	3365	3469	3460	3520	3597	3360	3424	3427	3481	3520	3508	3478	3494	3496	3430	3512	3521	3548	3530	3475	3426	3453	3536	3607	3708	3704	3651	3524	3520	3448	3529
3382	3317	3275	3170	3219	3324	3221	3395	3274	3272	3261	3318	3285	3362	3395	3395	3320	3493	3339	3404	3361	3397	3588	3494	3426	3302	3480	3463	3470	3512	3529	3388	3371	3388	3478	3386	3494	3649	3603	3453	3457	3556	3518	3585	3533	3631	3478	3656	3421	3453
3165	3194	3121	3243	3249	3110	3312	3169	3167	3314	3353	3328	3391	3415	3380	3461	3385	3389	3385	3539	3334	3575	3621	3601	3301	3351	3344	3446	3411	3444	3508	3557	3356	3318	3333	3425	3579	3415	3463	3398	3578	3479	3522	3583	3697	3575	3702	3566	3547	3383
3273	3151	3202	3249	3156	3249	3099	3265	3305	3331	3396	3389	3532	3478	3446	3328	3546	3367	3615	3357	3514	3456	3476	3580	3524	3508	3499	3427	3503	3528	3622	3635	3466	3445	3328	3425	3404	3400	3423	3470	3557	3471	3547	3533	3555	3517	3589	3552	3464	3510
3286	3243	3104	3107	3214	3320	3409	3326	3344	3485	3382	3258	3469	3457	3525	3359	3407	3345	3520	3470	3465	3442	3360	3409	3433	3478	3509	3410	3376	3415	3504	3506	3538	3607	3450	3377	3427	3543	3357	3726	3530	3403	3496	3301	3522	3449	3463	3458	3466	3425
3384	3296	3242	3354	3239	3160	3344	3301	3332	3407	3414	3338	3355	3329	3323	3354	3257	3359	3308	3440	3393	3340	3288	3319	3289	3415	3503	3418	3503	3443	3468	3532	3546	3575	3440	3448	3535	3461	3527	3495	3635	3448	3664	3397	3393	3292	3310	3288	3461	3498
3417	3242	3240	3317	3369	3371	3321	3344	3446	3359	3445	3287	3341	3205	3272	3301	3344	3371	3328	3219	3282	3198	3182	3314	3241	3322	3369	3355	3349	3403	3513	3380	3609	3553	3488	3588	3469	3367	3431	3490	3464	3597	3583	3425	3407	3329	3318	3389	3337	3328
3353	3432	3092	3250	3187	3263	3310	3255	3451	3312	3382	3282	3141	3175	3384	3316	3218	3238	3312	3333	3279	3236	3221	3184	3259	3224	3302	3312	3459	3468	3343	3283	3310	3365	3403	3503	3565	3521	3498	3446	3534	3542	3462	3430	3435	3400	3395	3171	3301	3362
3308	3229	3100	3112	3116	3204	3273	3373	3406	3355	3477	3295	3396	3310	3355	3282	3374	3400	3441	3326	3294	3350	3249	3270	3315	3289	3332	3397	3366	3550	3335	3327	3307	3403	3448	3547	3486	3468	3478	3428	3482	3578	3529	3467	3553	3416	3328	3324	3414	3417
3280	3122	3179	3132	3112	3262	3376	3365	3502	3507	3455	3402	3475	3202	3427	3386	3537	3584	3546	3380	3332	3392	3417	3322	3315	3396	3356	3290	3574	3522	3331	3267	3224	3315	3192	3358	3304	3550	3556	3560	3442	3529	3479	3538	3510	3654	3577	3451	3359	3375
3239	3127	3098	3274	3248	3255	3531	3423	3464	3480	3470	3544	3444	3390	3449	3507	3571	3385	3524	3432	3388	3330	3355	3319	3543	3490	3475	3585	3512	3543	3507	3445	3346	3370	3369	3339	3517	3461	3383	3351	3470	3484	3394	3484	3490	3706	3689	3516	3565	3437
3168	3181	3193	3402	3290	3382	3537	3514	3483	3521	3433	3413	3328	3474	3468	3374	3380	3480	3490	3436	3339	3396	3432	3414	3544	3556	3671	3676	3540	3593	3527	3494	3549	3436	3493	3396	3466	3546	3328	3484	3346	3413	3361	3311	3452	3497	3733	3692	3604	3480
3276	3318	3220	3355	3533	3480	3622	3509	3524	3447	3328	3286	3372	3509	3350	3341	3439	3352	3403	3430	3431	3326	3338	3563	3327	3503	3439	3566	3444	3513	3511	3436	3454	3583	3472	3445	3475	3498	3465	3424	3414	3373	3145	3313	3321	3549	3536	3539	3608	3561
3396	3371	3465	3620	3586	3621	3522	3479	3420	3339	3322	3380	3478	3356	3260	3314	3310	3286	3321	3372	3412	3302	3354	3332	3482	3463	3524	3491	3564	3530	3531	3560	3594	3673	3577	3678	3455	3599	3506	3511	3501	3398	3454	3208	3289	3439	3483	3481	3480	3495
3529	3569	3490	3668	3659	3602	3443	3528	3315	3310	3253	3267	3235	3277	3262	3327	3218	3286	3363	3255	3198	3176	3245	3299	3279	3393	3408	3343	3444	3238	3401	3514	3554	3599	3577	3638	3637	3666	3545	3475	3524	3470	3407	3341	3293	3343	3321	3347	3295	3416
3558	3409	3616	3507	3466	3383	3487	3251	3214	3374	3325	3163	3189	3440	3232	3290	3294	3311	3313	3234	3179	3298	3363	3254	3344	3470	3337	3389	3225	3222	3321	3325	3425	3379	3493	3692	3773	3571	3561	3536	3464	3548	3457	3464	3512	3319	3329	3374	3286	3327
3497	3497	3492	3419	3358	3323	3241	3274	3255	3315	3256	3292	3371	3239	3355	3459	3510	3396	3397	3323	3328	3370	3352	3298	3392	3306	3205	3282	3328	3204	3260	3219	3377	3353	3335	3597	3556	3529	3527	3528	3558	3549	3632	3530	3555	3495	3299	3176	3368	3275
3467	3436	3421	3347	3376	3418	3260	3350	3389	3300	3403	3406	3435	3405	3438	3544	3594	3441	3443	3405	3442	3553	3291	3388	3482	3376	3464	3348	3276	3305	3347	3360	3366	3379	3378	3471	3505	3429	3504	3484	3543	3661	3620	3642	3431	3487	3451	3397	3184	3393
3448	3360	3283	3332	3435	3369	3346	3579	3506	3455	3536	3528	3459	3532	3529	3606	3490	3498	3544	3517	3434	3465	3489	3531	3454	3521	3452	3524	3444	3591	3431	3411	3423	3373	3518	3450	3468	3299	3340	3418	3472	3633	3814	3621	3712	3496	3414	3558	3362	3394
3553	3307	3416	3324	3458	3396	3515	3563	3494	3595	3601	3565	3546	3541	3543	3563	3564	3584	3632	3517	3510	3558	3577	3652	3602	3686	3498	3553	3473	3554	3498	3548	3472	3489	3512	3414	3416	3432	3533	3425	3541	3525	3464	3611	3635	3591	3516	3435	3482	3470
3502	3393	3500	3565	3430	3509	3607	3762	3556	3662	3618	3623	3638	3669	3432	3625	3534	3539	3492	3469	3440	3411	3522	3527	3652	3541	3548	3560	3471	3540	3652	3649	3746	3658	3518	3504	3320	3441	3452	3395	3474	3417	3425	3435	3588	3492	3464	3460	3372	3542
3427	3524	3581	3491	3693	3564	3727	3707	3631	3669	3519	3601	3470	3506	3535	3548	3397	3370	3338	3307	3393	3387	3433	3448	3467	3506	3526	3567	3781	3641	3676	3630	3739	3671	3578	3476	3394	3440	3302	3371	3440	3305	3183	3280	3385	3356	3525	3597	3576	3510
3472	3515	3580	3577	3541	3606	3602	3667	3552	3564	3576	3500	3471	3355	3530	3414	3359	3349	3360	3336	3354	3316	3341	3411	3412	3397	3384	3575	3601	3712	3719	3650	3727	3736	3512	3707	3522	3409	3305	3318	3250	3303	3190	3157	3242	3438	3456	3548	3627	3594
3527	3655	3445	3574	3565	3545	3576	3511	3389	3437	3417	3272	3320	3397	3266	3304	3367	3223	3232	3329	3276	3165	3278	3376	3300	3464	3411	3444	3634	3577	3474	3489	3640	3667	3623	3603	3716	3554	3560	3526	3502	3336	3258	3271	3145	3247	3505	3530	3558	3702
3647	3705	3593	3542	3582	3561	3579	3544	3349	3346	3390	3328	3375	3405	3292	3242	3258	3305	3327	3204	3174	3189	3259	3360	3291	3374	3383	3257	3400	3367	3415	3591	3482	3460	3521	3621	3620	3653	3587	3649	3619	3473	3454	3306	3257	3341	3416	3528	3630	3600
3574	3617	3418	3541	3552	3351	3402	3451	3392	3457	3383	3286	3387	3391	3330	3331	3268	3315	3320	3213	3153	3356	3326	3353	3371	3340	3263	3377	3195	3138	3218	3290	3484	3370	3440	3455	3637	3732	3542	3643	3592	3746	3500	3441	3509	3470	3382	3528	3529	3613
3599	3614	3386	3379	3452	3305	3389	3389	3283	3440	3329	3340	3373	3338	3315	3368	3363	3389	3444	3421	3328	3306	3421	3263	3370	3372	3292	3314	3241	3217	3182	3238	3331	3316	3437	3419	3548	3563	3637	3580	3704	3641	3613	3533	3450	3514	3273	3297	3385	3478
3490	3412	3330	3377	3355	3241	3368	3424	3379	3456	3476	3320	3489	3459	3404	3452	3525	3523	3548	3470	3446	3681	3541	3516	3411	3562	3350	3325	3253	3285	3292	3240	3143	3263	3297	3421	3340	3566	3415	3563	3511	3586	3538	3513	3440	3549	3363	3340	3477	3329
3413	3362	3326	3316	3367	3384	3526	3456	3369	3556	3428	3440	3548	3539	3625	3583	3793	3810	3593	3607	3625	3604	3644	3605	3554	3466	3405	3413	3374	3329	3269	3390	3235	3246	3234	3345	3291	3441	3413	3558	3604	3593	3485	3515	3593	3560	3502	3430	3504	3300
3575	3390	3311	3287	3393	3355	3420	3442	3440	3578	3503	3510	3549	3651	3610	3726	3813	3632	3637	3656	3779	3704	3640	3650	3708	3560	3634	3460	3458	3421	3469	3391	3388	3244	3216	3189	3166	3241	3375	3303	3480	3503	3508	3620	3509	3760	3604	3477	3511	3364
3381	3384	3275	3427	3402	3446	3604	3568	3566	3581	3571	3647	3755	3665	3635	3674	3713	3719	3759	3773	3661	3829	3773	3746	3705	3619	3565	3540	3610	3431	3489	3537	3376	3455	3266	3213	3287	3296	3249	3341	3390	3465	3553	3662	3643	3743	3653	3539	3460	3471
3468	3439	3409	3487	3609	3620	3671	3670	3629	3636	3613	3778	3661	3658	3618	3628	3636	3662	3696	3677	3760	3681	3787	3711	3739	3770	3671	3687	3655	3613	3666	3530	3516	3397	3346	3184	3164	3143	3255	3261	3298	3378	3417	3569	3605	3735	3659	3556	3561	3473
3420	3374	3467	3662	3636	3605	3646	3716	3647	3711	3582	3646	3796	3659	3793	3686	3746	3600	3664	3724	3789	3777	3687	3783	3697	3641	3708	3625	3732	3755	3781	3631	3553	3514	3462	3379	3319	3382	3175	3194	3383	3329	3424	3549	3627	3767	3844	3673	3566	3389
3624	3572	3521	3673	3649	3683	3835	3736	3682	3603	3624	3695	3739	3555	3663	3666	3710	3659	3654	3595	3827	3741	3604	3679	3585	3656	3686	3610	3750	3701	3693	3617	3623	3529	3557	3457	3451	3357	3367	3428	3240	3387	3250	3487	3527	3725	3784	3605	3664	3587
3510	3570	3617	3743	3653	3759	3699	3531	3730	3662	3689	3690	3780	3502	3557	3684	3624	3585	3506	3636	3626	3658	3643	3522	3454	3589	3497	3561	3566	3597	3789	3719	3695	3728	3572	3446	3438	3437	3449	3360	3362	3325	3434	3301	3629	3608	3578	3630	3738	3781
3569	3718	3590	3819	3604	3638	3721	3591	3678	3626	3627	3586	3631	3583	3405	3582	3520	3536	3482	3633	3530	3540	3466	3501	3301	3433	3379	3530	3534	3635	3635	3707	3582	3631	3585	3569	3512	3564	3569	3545	3352	3455	3445	3319	3377	3366	3536	3621	3763	3750
3726	3715	3663	3702	3789	3583	3606	3527	3555	3658	3530	3544	3722	3497	3418	3362	3491	3423	3380	3336	3332	3301	3421	3181	3288	3290	3448	3420	3419	3504	3494	3565	3568	3606	3441	3610	3555	3562	3545	3529	3561	3455	3486	3330	3314	3354	3442	3378	3660	3669
3909	3769	3716	3606	3517	3430	3522	3556	3618	3535	3370	3342	3405	3317	3425	3257	3305	3280	3221	3314	3186	3265	3252	3275	3260	3126	3253	3250	3214	3292	3498	3447	3457	3432	3615	3574	3666	3637	3619	3568	3568	3382	3314	3424	3278	3294	3493	3585	3595	3826
3763	3729	3638	3544	3515	3470	3480	3549	3443	3464	3417	3355	3238	3410	3287	3417	3325	3291	3176	3222	3292	3192	3250	3266	3245	3188	3142	3267	3214	3257	3434	3483	3516	3500	3499	3637	3645	3833	3834	3781	3501	3458	3372	3365	3431	3312	3343	3504	3401	3677
3832	3483	3474	3430	3464	3338	3400	3381	3465	3381	3323	3200	3262	3232	3123	3148	3266	3325	3175	3263	3114	3147	3141	3119	3215	3223	3220	3181	3163	3236	3254	3338	3382	3471	3494	3572	3666	3775	3757	3719	3586	3531	3459	3397	3365	3209	3268	3391	3570	3590
3696	3472	3456	3343	3413	3428	3443	3394	3342	3197	3300	3259	3292	3303	3233	3313	3342	3229	3302	3263	3227	3142	3166	3262	3261	3202	3321	3198	3257	3081	3217	3360	3355	3381	3467	3522	3657	3689	3630	3694	3637	3583	3468	3500	3371	3243	3161	3392	3467	3481
3706	3470	3360	3334	3333	3472	3314	3317	3222	3370	3379	3266	3159	3228	3318	3340	3234	3293	3376	3401	3330	3301	3328	3287	3311	3311	3280	3224	3290	3342	3235	3234	3391	3441	3414	3577	3554	3745	3658	3714	3655	3637	3576	3499	3360	3297	3224	3356	3391	3444
3520	3502	3410	3241	3322	3302	3351	3304	3282	3205	3228	3220	3168	3215	3451	3465	3495	3345	3390	3526	3396	3292	3343	3195	3203	3462	3293	3186	3175	3280	3234	3270	3313	3306	3388	3563	3497	3608	3593	3534	3803	3608	3598	3451	3350	3382	3367	3377	3448	3434
3532	3391	3254	3359	3183	3312	3278	3247	3278	3349	3236	3241	3267	3372	3383	3486	3410	3432	3451	3508	3558	3399	3392	3320	3207	3270	3263	3382	3301	3156	3164	3229	3279	3253	3282	3511	3523	3506	3730	3631	3790	3632	3504	3575	3578	3407	3469	3312	3338	3413
3548	3389	3319	3404	3329	3064	3210	3303	3197	3232	3398	3185	3446	3393	3428	3588	3441	3398	3439	3543	3444	3503	3427	3412	3387	3442	3184	3276	3116	3155	3167	3159	3238	3218	3407	3400	3501	3520	3459	3597	3651	3589	3693	3474	3600	3553	3435	3265	3210	3224
3454	3454	3458	3389	3235	3297	3229	3231	3333	3433	3234	3396	3446	3471	3667	3411	3560	3568	3541	3423	3493	3484	3476	3354	3436	3392	3261	3294	3163	3171	3153	3170	3255	3219	3431	3290	3389	3479	3506	3539	3629	3640	3641	3677	3523	3504	3308	3307	3198	3236
3515	3208	3194	3252	3238	3316	3328	3332	3303	3316	3429	3431	3529	3500	3630	3617	3539	3634	3621	3551	3370	3418	3563	3605	3524	3515	3363	3285	3362	3309	3191	3318	3274	3271	3236	3309	3390	3422	3520	3532	3584	3641	3654	3643	3584	3387	3377	3306	3216	3149
3435	3128	3271	3271	3252	3225	3285	3329	3379	3463	3446	3435	3541	3560	3632	3594	3678	3489	3597	3575	3536	3550	3599	3630	3482	3619	3511	3545	3346	3418	3285	3261	3354	3291	3353	3267	3375	3402	3367	3506	3578	3597	3672	3581	3660	3446	3389	3332	3226	3172
3318	3357	3230	3244	3134	3232	3421	3292	3383	3518	3512	3571	3602	3581	3623	3539	3642	3466	3493	3520	3638	3704	3709	3635	3555	3510	3491	3380	3379	3380	3426	3322	3203	3188	3284	3097	3270	3369	3400	3396	3453	3623	3583	3767	3636	3585	3411	3321	3238	3229
3262	3117	3091	3232	3123	3299	3392	3421	3484	3486	3476	3402	3591	3655	3587	3693	3544	3727	3528	3509	3589	3573	3675	3640	3632	3644	3501	3435	3422	3451	3277	3262	3261	3275	3183	3284	3265	3303	3342	3495	3559	3570	3719	3803	3767	3513	3317	3278	3247	3182
3222	3255	3110	3310	3385	3358	3400	3425	3407	3456	3679	3544	3654	3748	3804	3764	3619	3687	3673	3654	3628	3608	3698	3698	3614	3507	3513	3431	3379	3404	3326	3364	3342	3277	3324	3182	3304	3221	3356	3459	3565	3677	3730	3762	3726	3552	3391	3331	3205	3063
3295	3106	3139	3269	3311	3295	3410	3397	3497	3642	3721	3654	3676	3640	3680	3689	3658	3647	3747	3616	3720	3685	3705	3599	3669	3521	3536	3550	3406	3426	3550	3465	3394	3343	3171	3193	3213	3229	3421	3446	3645	3648	3708	3653	3587	3544	3364	3415	3253	3119
3123	3389	3289	3261	3462	3336	3520	3470	3451	3532	3688	3704	3688	3662	3537	3623	3522	3745	3673	3673	3762	3689	3804	3502	3665	3441	3563	3491	3500	3351	3470	3489	3249	3217	3255	3180	3149	3269	3254	3503	3558	3545	3594	3507	3587	3640	3517	3362	3274	3290
3307	3279	3352	3354	3309	3377	3460	3505	3479	3682	3529	3587	3646	3599	3640	3585	3657	3765	3786	3776	3747	3720	3761	3639	3668	3611	3517	3526	3515	3420	3534	3414	3240	3288	3257	3272	3369	3353	3339	3412	3385	3339	3506	3638	3730	3725	3507	3470	3248	3270
3431	3432	3193	3411	3220	3484	3473	3485	3551	3497	3746	3593	3652	3691	3840	3710	3643	3675	3803	3772	3743	3662	3700	3620	3477	3607	3678	3554	3591	3500	3454	3484	3398	3380	3273	3333	3093	3246	3251	3354	3342	3470	3513	3670	3693	3607	3589	3466	3219	3237
3360	3219	3281	3267	3276	3317	3439	3277	3499	3720	3516	3717	3774	3618	3755	3782	3915	3805	3670	3689	3895	3853	3775	3690	3558	3557	3634	3796	3591	3536	3465	3465	3450	3268	3240	3238	3278	3262	3363	3437	3460	3556	3628	3602	3714	3645	3542	3391	3322	3148
3441	3235	3336	3212	3409	3425	3330	3397	3596	3511	3688	3646	3727	3687	3712	3680	3765	3868	3812	3845	3720	3700	3742	3753	3597	3539	3632	3579	3540	3544	3423	3475	3441	3422	3346	3188	3236	3285	3156	3511	3513	3484	3565	3640	3669	3725	3451	3399	3438	3171
3383	3167	3185	3274	3344	3284	3347	3412	3523	3517	3612	3705	3780	3701	3719	3723	3739	3821	3765	3781	3785	3744	3641	3810	3590	3629	3582	3543	3478	3690	3476	3493	3384	3352	3242	3190	3263	3174	3322	3430	3461	3518	3645	3514	3681	3611	3701	3416	3430	3262
3446	3273	3314	3285	3270	3288	3396	3468	3698	3569	3653	3765	3782	3750	3747	3747	3598	3703	3719	3802	3664	3729	3744	3770	3679	3590	3430	3575	3453	3449	3434	3423	3474	3331	3174	3200	3434	3332	3368	3500	3627	3588	3581	3665	3666	3667	3611	3371	3437	3231
3425	3234	3232	3346	3281	3263	3367	3299	3517	3534	3652	3669	3661	3626	3607	3709	3682	3843	3669	3674	3683	3694	3705	3753	3610	3527	3550	3526	3648	3564	3459	3374	3338	3250	3238	3333	3316	3243	3417	3438	3464	3656	3656	3774	3648	3714	3478	3534	3376	3270
3330	3273	3320	3334	3209	3380	3439	3500	3664	3689	3607	3651	3605	3564	3539	3730	3629	3704	3770	3727	3714	3658	3699	3686	3552	3627	3431	3670	3467	3392	3405	3300	3185	3352	3292	3255	3302	3324	3379	3457	3493	3535	3762	3717	3623	3815	3564	3493	3249	3229
3453	3251	3421	3318	3311	3359	3464	3546	3569	3633	3522	3529	3537	3799	3646	3634	3593	3663	3634	3709	3809	3647	3541	3632	3694	3584	3542	3520	3548	3383	3406	3318	3325	3293	3442	3390	3284	3425	3470	3406	3637	3648	3698	3677	3668	3433	3443	3362	3390	3176
3442	3406	3287	3222	3401	3177	3280	3330	3449	3500	3374	3570	3642	3582	3567	3703	3724	3721	3671	3725	3540	3660	3584	3685	3649	3614	3585	3585	3486	3428	3443	3297	3394	3289	3235	3342	3310	3289	3478	3443	3575	3766	3741	3698	3624	3504	3449	3309	3202	3389
3474	3484	3242	3329	3352	3201	3377	3463	3408	3549	3488	3468	3480	3628	3649	3510	3702	3824	3849	3816	3617	3509	3530	3728	3691	3665	3576	3578	3367	3367	3365	3339	3319	3344	3293	3304	3278	3400	3684	3388	3640	3695	3661	3616	3454	3407	3389	3388	3267	3336
3566	3382	3210	3345	3315	3381	3374	3295	3464	3458	3505	3559	3635	3628	3672	3621	3747	3693	3622	3732	3630	3670	3530	3543	3582	3608	3314	3368	3396	3482	3400	3324	3346	3273	3327	3329	3472	3496	3708	3545	3718	3721	3634	3617	3466	3413	3397	3411	3387	3330
3647	3517	3378	3253	3334	3288	3390	3310	3337	3278	3394	3449	3517	3613	3586	3775	3787	3686	3523	3558	3513	3627	3622	3673	3417	3528	3267	3462	3370	3413	3444	3340	3266	3261	3385	3314	3475	3548	3698	3583	3693	3676	3706	3743	3744	3456	3561	3289	3400	3322
3645	3482	3359	3382	3302	3436	3417	3348	3307	3428	3444	3473	3498	3496	3503	3574	3516	3549	3615	3438	3559	3447	3578	3540	3468	3444	3389	3493	3322	3427	3419	3341	3282	3316	3495	3503	3516	3578	3568	3698	3828	3830	3773	3611	3560	3721	3417	3301	3306	3358
3595	3637	3528	3359	3505	3362	3421	3407	3485	3499	3578	3507	3550	3564	3669	3555	3429	3559	3381	3492	3621	3587	3391	3422	3528	3460	3421	3402	3413	3357	3234	3370	3319	3348	3520	3503	3681	3618	3629	3681	3711	3730	3664	3748	3586	3513	3393	3417	3372	3347
3699	3671	3692	3550	3500	3416	3391	3323	3345	3269	3399	3414	3467	3468	3579	3586	3602	3478	3312	3438	3350	3492	3356	3330	3363	3591	3416	3326	3474	3348	3302	3339	3413	3494	3616	3570	3533	3749	3702	3711	3842	3783	3831	3653	3505	3408	3301	3302	3428	3457
3867	3676	3718	3387	3358	3238	3269	3320	3392	3313	3335	3195	3209	3291	3295	3426	3503	3489	3481	3371	3262	3384	3427	3413	3385	3462	3510	3432	3402	3351	3542	3338	3439	3487	3546	3622	3567	3786	3656	3714	3709	3763	3703	3506	3447	3358	3300	3324	3386	3544
3835	3610	3701	3601	3485	3596	3370	3581	3578	3609	3402	3382	3478	3138	3293	3335	3522	3433	3460	3415	3351	3281	3382	3433	3481	3478	3257	3452	3467	3318	3491	3402	3502	3528	3556	3672	3635	3938	3768	3849	3845	3586	3498	3541	3452	3382	3277	3264	3425	3702
3781	3676	3811	3730	3524	3690	3550	3588	3629	3604	3415	3596	3407	3478	3379	3286	3317	3379	3508	3485	3564	3434	3370	3472	3551	3422	3459	3321	3528	3638	3436	3573	3441	3574	3671	3621	3865	3799	3924	3795	3698	3569	3473	3300	3268	3370	3404	3583	3521	3739
3908	3752	3941	3826	3842	3583	3698	3499	3550	3436	3397	3554	3454	3621	3472	3410	3481	3524	3324	3335	3349	3580	3515	3453	3380	3584	3459	3275	3522	3533	3484	3575	3553	3613	3743	3719	3910	3968	3746	3847	3631	3540	3229	3316	3292	3414	3434	3594	3655	3695
4036	3709	3626	3639	3738	3754	3625	3439	3497	3476	3334	3313	3295	3320	3399	3472	3689	3633	3410	3538	3282	3541	3645	3448	3345	3355	3494	3501	3592	3662	3606	3441	3795	3792	3824	3918	3822	3840	3665	3862	3532	3413	3383	3291	3415	3447	3524	3612	3774	3639
3858	3490	3575	3575	3667	3814	3713	3546	3632	3464	3523	3522	3408	3423	3378	3498	3583	3676	3706	3473	3465	3430	3510	3622	3438	3462	3541	3717	3630	3529	3768	3710	3856	3973	3901	3950	3873	3839	3715	3542	3461	3478	3375	3367	3341	3482	3542	3641	3705	3621
3579	3609	3629	3771	3692	4001	3836	3928	3790	3692	3778	3607	3608	3528	3442	3502	3530	3581	3637	3671	3619	3310	3439	3612	3672	3523	3594	3877	3719	3693	3734	3926	3742	3944	3909	3929	3748	3709	3677	3415	3455	3467	3515	3502	3499	3510	3463	3589	3741	3789
3605	3561	3664	3820	3932	4044	3911	3969	4020	3895	3838	3733	3735	3774	3711	3635	3373	3373	3435	3577	3747	3584	3453	3781	3871	3763	3560	3798	3817	3616	3771	3994	3847	3703	3953	3602	3617	3562	3484	3322	3463	3438	3385	3572	3429	3505	3553	3651	3664	3914
3435	3464	3741	3914	3963	3835	3913	4047	4058	4075	3965	3854	3933	3840	3931	3729	3493	3509	3627	3751	3705	3700	3764	3571	3805	3898	3768	3718	3811	3804	3715	3894	3796	3831	3793	3684	3541	3481	3407	3474	3417	3431	3495	3524	3428	3509	3652	3596	3616	3836
3457	3709	3781	3897	3795	3720	3666	3815	3832	3912	3883	3918	4050	4023	4022	3907	3651	3629	3591	3635	3804	3905	3879	3734	3817	3877	3881	3671	3816	3790	3716	3799	3924	3705	3762	3551	3520	3439	3422	3372	3437	3443	3455	3375	3633	3542	3676	3793	3675	3698
3582	3549	3647	3666	3502	3639	3693	3657	3647	3611	3669	3859	3856	3952	4008	3973	3991	3872	3773	3613	3739	3801	4024	3824	3705	3905	3811	3815	3606	3892	3815	3625	3754	3535	3484	3449	3456	3381	3368	3524	3305	3530	3336	3475	3665	3728	3738	3777	3797	3784
3597	3654	3619	3450	3445	3502	3446	3493	3547	3533	3529	3746	3866	3714	3851	3941	4035	4087	3910	3649	3671	4021	3932	3860	3744	3874	3946	3813	3548	3760	3772	3581	3754	3421	3254	3499	3404	3437	3348	3486	3471	3491	3427	3686	3556	3931	3757	3727	3712	3528
3756	3595	3339	3353	3252	3212	3375	3421	3551	3453	3523	3530	3522	3660	3755	3893	3943	3912	3915	3639	3528	3780	3948	3960	3651	3678	3876	3708	3523	3671	3668	3412	3361	3336	3304	3365	3330	3532	3499	3445	3423	3513	3493	3622	3582	3864	3753	3741	3569	3482
3733	3399	3445	3417	3265	3282	3408	3440	3438	3470	3539	3477	3469	3509	3517	3753	3819	4009	3813	3680	3496	3527	3836	3893	3693	3553	3740	3664	3460	3504	3483	3234	3422	3376	3279	3522	3477	3509	3460	3501	3648	3618	3719	3596	3813	3891	3682	3731	3468	3403
3701	3557	3260	3191	3298	3250	3411	3541	3538	3601	3569	3535	3541	3338	3557	3503	3708	3746	3750	3608	3472	3526	3558	3823	3501	3389	3583	3669	3499	3400	3405	3246	3260	3267	3303	3512	3533	3547	3501	3600	3611	3552	3776	3703	3830	3730	3781	3507	3546	3440
3749	3451	3302	3392	3262	3479	3288	3485	3444	3444	3313	3409	3373	3358	3447	3543	3548	3637	3559	3486	3403	3386	3570	3608	3261	3374	3605	3607	3305	3248	3337	3271	3287	3433	3389	3491	3559	3481	3714	3579	3724	3778	3709	3747	3726	3647	3609	3510	3519	3517
3860	3588	3550	3506	3349	3471	3533	3430	3518	3453	3472	3253	3257	3267	3274	3333	3368	3456	3473	3561	3239	3272	3503	3343	3412	3285	3432	3476	3315	3332	3322	3268	3281	3589	3496	3664	3561	3634	3650	3701	3635	3723	3739	3626	3574	3627	3394	3354	3464	3549
3843	3517	3485	3482	3635	3638	3535	3594	3614	3509	3495	3246	3314	3188	3251	3298	3474	3441	3433	3386	3252	3327	3447	3460	3360	3281	3505	3611	3245	3425	3402	3328	3435	3646	3563	3669	3670	3621	3730	3731	3748	3622	3854	3657	3640	3487	3583	3555	3662	3745
3831	3717	3511	3514	3655	3667	3649	3602	3618	3572	3463	3439	3168	3223	3300	3328	3471	3480	3516	3443	3282	3230	3369	3420	3386	3273	3514	3681	3491	3389	3601	3634	3639	3793	3709	3795	3540	3657	3718	3641	3675	3595	3609	3647	3567	3503	3565	3600	3718	3851
3738	3658	3547	3649	3605	3608	3632	3654	3614	3624	3427	3437	3350	3297	3410	3350	3616	3734	3719	3434	3263	3329	3410	3726	3495	3503	3548	3626	3439	3542	3877	3733	3834	3724	3616	3700	3600	3606	3660	3596	3584	3449	3467	3531	3345	3525	3479	3776	3762	3836
3817	3585	3583	3544	3547	3539	3627	3640	3561	3564	3463	3379	3579	3425	3451	3656	3763	3707	3717	3506	3330	3323	3715	3722	3597	3474	3675	3850	3567	3643	3879	3730	3846	3834	3483	3604	3473	3563	3493	3531	3460	3514	3388	3436	3474	3659	3623	3775	3789	3761
3753	3632	3542	3491	3492	3545	3580	3670	3538	3409	3403	3470	3444	3539	3538	3662	3806	3806	3802	3598	3338	3545	3777	3825	3765	3684	3668	3677	3472	3832	3812	3682	3668	3671	3374	3489	3395	3553	3515	3483	3478	3529	3423	3476	3472	3570	3736	3822	3854	3675
3742	3498	3449	3450	3394	3439	3404	3378	3559	3444	3372	3562	3585	3678	3732	3676	3851	3771	3820	3432	3467	3734	3935	3889	3758	3676	3738	3629	3514	3739	3797	3685	3706	3569	3456	3563	3399	3603	3440	3527	3310	3465	3472	3550	3623	3823	3797	3849	3743	3630
3658	3594	3531	3578	3370	3335	3563	3364	3407	3426	3390	3596	3610	3675	3628	3854	3847	3788	3677	3617	3608	3643	3734	3596	3532	3597	3674	3480	3490	3771	3503	3482	3478	3266	3382	3504	3366	3526	3428	3506	3434	3483	3403	3695	3704	3861	3758	3710	3727	3620
3621	3566	3519	3570	3447	3561	3580	3487	3315	3515	3410	3592	3596	3667	3643	3798	3698	3600	3448	3516	3584	3617	3695	3490	3520	3636	3590	3306	3354	3623	3442	3324	3422	3276	3440	3603	3522	3563	3450	3613	3395	3497	3528	3748	3734	3830	3797	3624	3342	3450
3521	3522	3625	3681	3675	3661	3541	3468	3463	3600	3570	3572	3609	3519	3576	3567	3563	3412	3389	3305	3552	3668	3514	3459	3571	3553	3460	3545	3567	3680	3311	3289	3320	3279	3615	3547	3739	3611	3400	3578	3487	3581	3575	3702	3794	3632	3786	3539	3564	3524
3597	3495	3435	3645	3640	3785	3749	3548	3611	3611	3627	3602	3618	3525	3438	3463	3324	3217	3399	3407	3571	3408	3326	3332	3518	3412	3433	3396	3580	3492	3446	3387	3289	3214	3565	3454	3702	3612	3625	3579	3615	3541	3618	3728	3752	3695	3626	3327	3620	3612
3634	3498	3382	3503	3586	3683	3723	3656	3676	3595	3651	3530	3342	3418	3316	3278	3257	3416	3528	3470	3476	3362	3339	3546	3463	3330	3323	3555	3559	3489	3474	3468	3294	3550	3613	3722	3750	3543	3471	3641	3556	3513	3673	3557	3589	3582	3536	3446	3639	3720
3717	3552	3435	3478	3472	3632	3662	3503	3679	3611	3564	3399	3303	3302	3363	3402	3400	3598	3574	3544	3368	3412	3389	3465	3432	3379	3644	3488	3581	3471	3560	3544	3544	3673	3680	3886	3663	3564	3641	3550	3616	3644	3597	3568	3616	3492	3531	3597	3534	3645
3648	3648	3509	3579	3548	3567	3420	3562	3411	3618	3327	3452	3393	3470	3561	3625	3693	3677	3444	3315	3384	3523	3730	3537	3473	3565	3893	3735	3564	3627	3650	3557	3678	3861	3729	3947	3714	3703	3583	3496	3547	3591	3622	3663	3716	3598	3616	3746	3631	3648
3683	3701	3606	3669	3545	3600	3591	3580	3494	3624	3635	3565	3624	3685	3823	3644	3689	3516	3602	3521	3628	3640	3755	3588	3547	3755	3838	3736	3700	3707	3706	3449	3614	3458	3663	3554	3588	3584	3495	3366	3463	3627	3598	3697	3592	3792	3549	3588	3699	3811
3349	3366	3485	3693	3558	3649	3683	3649	3676	3822	3705	3685	3619	3788	3718	3639	3691	3598	3502	3666	3763	3728	3556	3550	3741	3711	3724	3745	3694	3599	3339	3591	3484	3637	3584	3460	3442	3440	3470	3405	3574	3676	3690	3701	3578	3684	3461	3469	3746	3594
3426	3340	3263	3379	3324	3502	3640	3544	3771	3742	3580	3689	3589	3602	3672	3594	3496	3607	3523	3669	3695	3543	3425	3617	3679	3688	3543	3607	3555	3499	3485	3488	3432	3617	3602	3472	3545	3560	3483	3506	3735	3740	3641	3703	3528	3462	3486	3506	3562	3687
3669	3504	3415	3356	3302	3316	3459	3385	3415	3448	3326	3443	3447	3384	3678	3438	3621	3597	3725	3468	3353	3428	3443	3550	3584	3565	3736	3773	3491	3434	3414	3464	3502	3702	3450	3571	3299	3487	3598	3652	3771	3702	3791	3651	3533	3482	3510	3487	3523	3513
3790	3577	3541	3543	3450	3352	3392	3393	3371	3498	3391	3403	3361	3571	3655	3628	3542	3597	3526	3450	3512	3516	3418	3431	3481	3542	3556	3471	3402	3525	3440	3520	3619	3527	3511	3443	3396	3735	3558	3666	3758	3721	3747	3468	3444	3470	3534	3545	3725	3770
3577	3518	3472	3706	3644	3621	3660	3680	3708	3604	3545	3428	3648	3699	3411	3435	3484	3413	3622	3583	3571	3334	3315	3338	3406	3616	3490	3410	3341	3393	3475	3491	3606	3603	3559	3568	3589	3602	3679	3663	3649	3573	3480	3326	3338	3332	3583	3703	3803	3755
3478	3412	3402	3572	3519	3631	3750	3573	3743	3628	3595	3683	3618	3607	3532	3467	3381	3580	3722	3549	3440	3460	3526	3400	3548	3437	3510	3538	3489	3557	3658	3625	3674	3605	3652	3553	3675	3626	3725	3698	3655	3624	3464	3347	3416	3484	3555	3713	3871	3772
3477	3681	3560	3576	3558	3508	3616	3532	3565	3574	3503	3544	3537	3583	3661	3714	3432	3744	3587	3603	3445	3530	3544	3579	3635	3630	3754	3686	3636	3744	3773	3810	3733	3714	3570	3629	3719	3746	3736	3752	3618	3613	3665	3385	3593	3654	3601	3820	3803	3806
3510	3442	3543	3520	3446	3456	3571	3503	3714	3588	3565	3679	3727	3694	3751	3644	3709	3509	3519	3672	3608	3563	3504	3619	3794	3811	3794	3664	3637	3695	3544	3636	3534	3608	3469	3514	3485	3604	3564	3764	3670	3593	3554	3599	3483	3573	3747	3822	3861	3796
3458	3287	3374	3350	3331	3338	3567	3634	3674	3732	3567	3651	3630	3624	3610	3520	3549	3548	3675	3538	3544	3518	3657	3564	3678	3721	3564	3482	3490	3475	3476	3507	3481	3442	3447	3245	3548	3495	3697	3669	3632	3478	3477	3573	3626	3546	3709	3708	3585	3645
3590	3486	3552	3434	3446	3363	3532	3534	3703	3663	3433	3518	3520	3576	3596	3525	3614	3522	3522	3441	3414	3392	3528	3628	3556	3425	3511	3418	3420	3551	3606	3556	3705	3438	3420	3419	3651	3741	3770	3834	3696	3725	3599	3435	3567	3600	3562	3683	3675	3612
3675	3522	3686	3497	3565	3694	3698	3687	3626	3495	3535	3480	3463	3497	3587	3626	3513	3548	3465	3587	3449	3429	3501	3418	3557	3537	3605	3420	3579	3409	3591	3614	3729	3517	3513	3616	3720	3891	3997	3908	3823	3686	3744	3518	3570	3700	3733	3871	3734	3556
3578	3728	3724	3649	3504	3576	3588	3583	3582	3541	3539	3514	3554	3524	3501	3573	3593	3668	3685	3549	3386	3521	3556	3621	3560	3599	3504	3610	3592	3704	3678	3662	3511	3485	3560	3602	3869	3800	3779	3774	3763	3697	3639	3519	3656	3737	3630	3749	3712	3894
3731	3663	3612	3751	3570	3459	3643	3549	3492	3740	3499	3806	3643	3670	3599	3515	3734	3729	3546	3538	3633	3423	3530	3676	3549	3701	3559	3532	3562	3488	3673	3571	3505	3635	3568	3587	3580	3594	3644	3690	3584	3447	3470	3459	3453	3567	3628	3819	3712	3647
3642	3534	3520	3494	3380	3706	3662	3606	3728	3578	3662	3785	3690	3596	3531	3474	3694	3659	3595	3495	3389	3542	3734	3616	3651	3647	3556	3623	3655	3729	3745	3770	3549	3487	3423	3514	3497	3651	3527	3627	3371	3399	3411	3504	3470	3494	3661	3583	3573	3487
3654	3509	3454	3519	3491	3588	3659	3631	3545	3531	3561	3546	3576	3648	3463	3430	3698	3666	3808	3592	3600	3485	3645	3802	3770	3540	3678	3672	3767	3665	3675	3679	3499	3563	3516	3570	3547	3623	3780	3679	3488	3617	3537	3660	3634	3771	3730	3645	3640	3554
3588	3663	3584	3644	3536	3605	3520	3601	3514	3428	3560	3439	3531	3559	3527	3728	3580	3760	3864	3670	3596	3725	3545	3630	3585	3559	3659	3542	3628	3626	3616	3592	3577	3392	3343	3538	3615	3690	3767	3716	3619	3601	3525	3719	3711	3829	3669	3742	3598	3518
3752	3779	3644	3634	3506	3445	3492	3529	3389	3500	3420	3635	3608	3618	3600	3590	3642	3776	3730	3558	3539	3482	3479	3575	3450	3499	3364	3426	3444	3483	3460	3417	3359	3330	3440	3452	3608	3742	3722	3621	3542	3535	3355	3505	3554	3665	3561	3574	3629	3460
3856	3684	3590	3552	3546	3538	3579	3598	3627	3566	3693	3676	3628	3611	3587	3597	3539	3650	3581	3585	3375	3423	3616	3607	3507	3408	3457	3408	3508	3572	3553	3491	3587	3392	3422	3559	3624	3753	3702	3518	3521	3425	3381	3378	3511	3583	3627	3633	3618	3519
3657	3693	3500	3649	3561	3538	3815	3725	3675	3647	3622	3781	3698	3654	3643	3561	3535	3618	3719	3652	3616	3642	3609	3660	3809	3595	3480	3561	3588	3627	3685	3761	3557	3566	3695	3638	3611	3817	3671	3544	3594	3509	3508	3571	3686	3657	3724	3607	3547	3438
3628	3524	3464	3536	3518	3461	3751	3739	3573	3701	3655	3621	3692	3552	3577	3689	3740	3772	3845	3791	3721	3552	3728	3800	3541	3618	3602	3563	3526	3765	3754	3625	3634	3436	3472	3535	3670	3663	3618	3631	3573	3609	3628	3710	3812	3846	3813	3676	3615	3574
3565	3592	3512	3555	3457	3599	3650	3636	3495	3411	3605	3712	3665	3632	3720	3813	3662	3761	3757	3778	3557	3626	3685	3518	3495	3468	3428	3322	3538	3587	3519	3550	3472	3398	3453	3433	3497	3600	3633	3615	3536	3652	3744	3607	3743	3759	3841	3696	3622	3518
3724	3484	3581	3566	3518	3465	3616	3467	3456	3473	3491	3667	3722	3590	3607	3718	3686	3692	3553	3559	3389	3404	3481	3472	3395	3255	3291	3407	3412	3653	3602	3478	3503	3443	3461	3594	3666	3595	3718	3480	3593	3612	3459	3580	3545	3567	3553	3558	3683	3422
3658	3727	3825	3566	3637	3560	3517	3620	3705	3634	3660	3741	3753	3622	3527	3471	3551	3595	3423	3348	3338	3338	3437	3623	3558	3495	3578	3554	3584	3646	3697	3662	3702	3698	3645	3733	3709	3603	3699	3585	3551	3480	3782	3558	3587	3567	3629	3618	3532	3470
3756	3744	3621	3569	3451	3556	3658	3584	3678	3613	3665	3578	3717	3603	3514	3502	3564	3536	3426	3466	3477	3688	3698	3780	3869	3722	3502	3557	3727	3793	3739	3831	3715	3661	3657	3706	3797	3802	3669	3738	3604	3503	3585	3637	3623	3842	3757	3759	3656	3642
3578	3393	3365	3340	3407	3567	3737	3681	3679	3584	3590	3594	3631	3546	3476	3512	3449	3607	3690	3725	3757	3687	3725	3843	3721	3701	3619	3592	3682	3542	3557	3694	3426	3491	3495	3661	3646	3676	3765	3532	3676	3588	3593	3672	3942	3713	3833	3758	3695	3749
3556	3379	3376	3450	3410	3489	3649	3659	3444	3493	3422	3600	3580	3602	3391	3659	3535	3707	3700	3697	3687	3646	3635	3710	3621	3522	3365	3386	3557	3543	3527	3415	3533	3487	3354	3533	3611	3691	3645	3649	3596	3622	3567	3839	3770	3914	3802	3800	3707	3634
3462	3440	3435	3498	3536	3544	3429	3562	3489	3448	3317	3490	3450	3490	3416	3545	3583	3726	3599	3490	3394	3456	3393	3520	3387	3468	3387	3395	3397	3602	3583	3535	3658	3491	3537	3643	3635	3736	3860	3681	3663	3511	3482	3731	3722	3857	3737	3917	3672	3724
3556	3445	3585	3582	3504	3426	3422	3488	3331	3411	3447	3485	3567	3540	3396	3484	3433	3437	3487	3462	3333	3420	3458	3580	3802	3600	3529	3555	3532	3772	3779	3865	3825	3818	3787	3757	3887	3899	3744	3812	3802	3647	3629	3743	3866	3747	3873	3840	3746	3599
3729	3665	3541	3463	3359	3319	3377	3411	3501	3385	3399	3383	3514	3614	3548	3459	3473	3334	3522	3331	3296	3479	3610	3551	3789	3847	3698	3629	3632	3769	3764	3799	3813	3724	3716	3632	3613	3743	3708	3683	3579	3605	3593	3569	3754	3802	3793	3829	3777	3689
3732	3503	3355	3240	3255	3343	3391	3491	3512	3534	3409	3534	3590	3645	3496	3325	3349	3507	3460	3433	3575	3487	3588	3765	3738	3848	3540	3494	3623	3725	3730	3673	3624	3599	3530	3404	3588	3550	3663	3499	3551	3635	3485	3529	3676	3679	3758	3816	3678	3766
3502	3277	3308	3179	3557	3513	3534	3551	3499	3571	3479	3597	3537	3469	3347	3353	3275	3438	3481	3490	3570	3550	3493	3630	3730	3654	3516	3500	3518	3470	3543	3513	3415	3344	3400	3344	3390	3549	3665	3593	3526	3490	3520	3412	3443	3525	3739	3773	3792	3691
3409	3351	3420	3545	3538	3491	3582	3580	3458	3416	3278	3267	3364	3450	3325	3447	3384	3490	3437	3471	3387	3381	3354	3577	3646	3478	3371	3325	3432	3347	3546	3612	3505	3469	3441	3473	3550	3640	3743	3665	3664	3511	3537	3367	3484	3624	3529	3681	3626	3597
3444	3556	3588	3726	3693	3592	3539	3512	3381	3284	3250	3302	3306	3310	3422	3391	3508	3565	3583	3480	3387	3377	3433	3506	3513	3515	3381	3374	3307	3438	3664	3682	3723	3538	3500	3685	3686	3591	3741	3734	3686	3706	3426	3554	3523	3591	3717	3743	3673	3760
3560	3658	3601	3676	3576	3325	3431	3348	3276	3223	3359	3478	3472	3629	3627	3621	3530	3522	3483	3304	3393	3228	3370	3507	3511	3660	3590	3649	3559	3677	3688	3602	3689	3822	3612	3613	3554	3630	3709	3818	3727	3599	3637	3550	3457	3679	3733	3646	3787	3795
3776	3716	3454	3458	3217	3270	3309	3401	3481	3483	3442	3538	3600	3633	3595	3569	3331	3353	3373	3439	3410	3506	3341	3534	3631	3665	3574	3683	3412	3591	3642	3556	3572	3514	3483	3447	3548	3391	3474	3576	3621	3687	3545	3549	3574	3629	3702	3671	3819	3822
3759	3488	3144	3179	3247	3241	3357	3505	3584	3704	3548	3644	3540	3526	3521	3297	3291	3339	3327	3382	3456	3400	3489	3606	3490	3517	3512	3629	3431	3449	3310	3337	3379	3489	3266	3414	3199	3509	3468	3438	3624	3607	3488	3442	3493	3568	3627	3680	3741	3784
3652	3429	3228	3208	3318	3426	3540	3808	3674	3616	3578	3491	3269	3354	3223	3341	3185	3282	3339	3550	3564	3461	3491	3463	3389	3363	3456	3410	3300	3244	3196	3297	3347	3437	3369	3289	3325	3398	3540	3603	3599	3578	3576	3474	3445	3475	3476	3491	3622	3721
3354	3302	3308	3441	3468	3649	3731	3632	3617	3590	3399	3309	3184	3262	3244	3320	3397	3483	3529	3654	3609	3508	3351	3336	3327	3426	3378	3408	3307	3151	3359	3379	3601	3594	3548	3595	3625	3594	3592	3793	3840	3802	3690	3491	3452	3543	3474	3470	3753	3693
3337	3381	3433	3653	3702	3673	3769	3592	3495	3428	3395	3338	3230	3357	3608	3582	3777	3702	3693	3705	3509	3586	3431	3351	3242	3364	3461	3407	3386	3364	3336	3472	3600	3616	3658	3605	3617	3586	3725	3649	3829	3843	3810	3736	3628	3689	3675	3657	3771	3698
3547	3517	3620	3690	3603	3499	3442	3320	3439	3317	3449	3508	3437	3451	3816	3864	3846	3715	3577	3439	3518	3376	3306	3316	3278	3209	3444	3406	3499	3308	3420	3389	3622	3701	3734	3682	3493	3509	3584	3588	3809	3672	3751	3718	3603	3688	3561	3662	3597	3622
3700	3574	3659	3509	3416	3411	3278	3285	3306	3406	3584	3636	3706	3688	3778	3832	3718	3562	3375	3303	3272	3344	3224	3217	3275	3347	3572	3539	3391	3492	3312	3465	3527	3581	3537	3505	3547	3367	3325	3422	3576	3584	3704	3609	3509	3541	3547	3575	3489	3631
3791	3680	3578	3339	3331	3395	3447	3314	3450	3765	3795	3792	3923	3683	3565	3555	3309	3292	3241	3122	3167	3393	3343	3344	3413	3486	3558	3556	3489	3486	3372	3441	3489	3384	3456	3492	3400	3507	3427	3447	3450	3621	3615	3581	3625	3515	3445	3506	3533	3554
3706	3527	3465	3385	3446	3516	3625	3599	3669	3906	3849	3725	3678	3471	3338	3339	3343	3229	3205	3161	3456	3604	3665	3566	3630	3583	3681	3799	3731	3523	3477	3408	3528	3449	3495	3485	3485	3471	3407	3444	3449	3580	3614	3799	3666	3573	3515	3413	3522	3432
3578	3510	3359	3470	3561	3755	3680	3736	3661	3705	3690	3555	3496	3419	3242	3142	3328	3287	3536	3524	3710	3764	3815	3855	3638	3573	3550	3645	3541	3664	3610	3444	3466	3447	3428	3624	3735	3550	3616	3405	3628	3641	3745	3635	3839	3750	3707	3493	3465	3469
3476	3389	3489	3550	3659	3598	3713	3627	3634	3448	3526	3458	3262	3423	3141	3421	3391	3666	3564	3677	3670	3716	3718	3608	3557	3401	3460	3418	3448	3517	3583	3445	3388	3374	3585	3649	3644	3744	3620	3611	3674	3665	3625	3739	3802	3856	3755	3576	3566	3561
3420	3533	3478	3758	3735	3800	3629	3581	3422	3430	3464	3401	3383	3370	3488	3647	3684	3740	3830	3583	3647	3587	3565	3414	3316	3340	3250	3234	3394	3383	3448	3426	3467	3489	3446	3529	3574	3555	3577	3563	3556	3540	3409	3597	3714	3849	3649	3670	3643	3482
3427	3403	3693	3709	3570	3586	3606	3447	3506	3363	3366	3399	3523	3518	3666	3739	3932	3749	3734	3569	3344	3343	3412	3270	3199	3269	3229	3349	3371	3490	3464	3687	3442	3369	3536	3436	3389	3417	3439	3437	3428	3422	3305	3429	3473	3568	3545	3646	3523	3581
3551	3530	3543	3628	3603	3461	3538	3413	3387	3477	3432	3506	3584	3798	3780	3799	3775	3612	3512	3328	3251	3229	3249	3415	3275	3251	3422	3350	3475	3628	3735	3601	3527	3341	3413	3448	3431	3506	3648	3515	3382	3324	3464	3358	3474	3584	3550	3705	3630	3474
3657	3638	3757	3463	3525	3350	3469	3424	3519	3464	3452	3555	3702	3775	3725	3646	3496	3407	3318	3141	3327	3299	3373	3289	3460	3497	3629	3584	3521	3584	3801	3634	3657	3464	3470	3527	3520	3554	3542	3614	3567	3457	3536	3466	3596	3514	3614	3676	3687	3572
3742	3659	3628	3504	3476	3306	3320	3404	3450	3555	3541	3681	3663	3662	3588	3458	3349	3245	3369	3318	3337	3446	3492	3419	3642	3780	3674	3665	3555	3699	3714	3768	3717	3566	3568	3535	3506	3727	3675	3640	3728	3576	3463	3445	3516	3569	3726	3706	3672	3654
3810	3635	3520	3487	3289	3333	3349	3447	3491	3680	3659	3715	3744	3636	3495	3258	3233	3251	3247	3368	3509	3603	3571	3657	3969	3883	3908	3643	3576	3584	3628	3574	3762	3655	3668	3578	3467	3440	3671	3741	3743	3597	3732	3602	3569	3642	3700	3822	3846	3880
3699	3697	3340	3298	3457	3345	3358	3556	3843	3903	3813	3807	3495	3312	3277	3183	3290	3409	3549	3576	3838	3863	3770	3676	3789	3863	3677	3633	3621	3427	3530	3419	3500	3599	3563	3494	3478	3411	3555	3595	3625	3716	3694	3667	3608	3622	3716	3802	3744	3748
3604	3431	3186	3308	3414	3492	3513	3696	3804	3981	3846	3571	3327	3219	3219	3371	3515	3591	3670	3810	3846	3759	3750	3804	3626	3717	3545	3382	3384	3216	3328	3317	3284	3358	3435	3487	3378	3380	3474	3483	3478	3647	3600	3600	3601	3548	3618	3536	3593	3681
3408	3305	3146	3328	3631	3552	3668	3749	3794	3597	3628	3394	3208	3178	3382	3503	3737	3649	3770	3907	3933	3794	3659	3568	3503	3470	3350	3315	3376	3295	3148	3202	3327	3342	3442	3433	3237	3467	3312	3324	3369	3497	3462	3509	3435	3458	3327	3456	3372	3532
3365	3373	3403	3555	3631	3783	3746	3930	3622	3511	3286	3110	3368	3417	3594	3622	3787	3897	3766	3874	3773	3608	3525	3390	3176	3274	3328	3293	3341	3173	3207	3307	3399	3392	3393	3386	3413	3416	3362	3289	3290	3239	3382	3301	3371	3278	3395	3217	3160	3324
3378	3424	3590	3661	3730	3790	3723	3652	3407	3369	3285	3264	3394	3479	3705	3950	4006	3827	3841	3779	3500	3502	3353	3294	3157	3088	3259	3344	3326	3438	3431	3406	3482	3468	3465	3507	3639	3491	3566	3461	3422	3354	3421	3421	3454	3436	3428	3369	3275	3267
3521	3618	3707	3750	3678	3689	3564	3448	3150	3241	3263	3443	3640	3840	3917	4099	3937	3781	3583	3401	3238	3213	3239	3261	3310	3184	3330	3535	3566	3659	3641	3621	3619	3505	3493	3672	3615	3830	3751	3570	3786	3713	3663	3616	3703	3655	3652	3573	3418	3349
3640	3814	3759	3715	3657	3516	3344	3229	3171	3271	3570	3669	3896	3982	3875	3902	3769	3678	3317	3207	3214	3129	3253	3391	3374	3486	3583	3628	3877	3777	3839	3777	3731	3664	3596	3613	3815	3753	3719	3811	3776	3663	3795	3810	3957	3987	3714	3800	3756	3775
4002	3933	3822	3667	3372	3279	3301	3348	3447	3575	3684	3982	4143	4169	3890	3681	3398	3328	3195	3093	3235	3304	3485	3534	3657	3675	3839	3962	3926	3820	3839	3734	3713	3761	3492	3537	3643	3666	3625	3736	3817	3885	3769	3891	3993	3971	3947	3974	3902	3934
3926	3748	3522	3425	3316	3307	3297	3474	3484	4018	4114	4104	4003	3838	3634	3341	3163	3101	3190	3304	3238	3322	3643	3817	3901	3794	4061	3941	3951	3804	3697	3687	3625	3568	3454	3384	3463	3467	3615	3573	3705	3833	3732	3873	3926	3870	3809	3803	3974	4066
3842	3570	3342	3286	3198	3388	3292	3599	3906	4161	4094	4025	3802	3551	3328	3128	3141	3085	3357	3498	3652	3678	3878	3980	3970	3928	3981	3817	3486	3600	3403	3518	3476	3430	3303	3345	3339	3379	3497	3491	3569	3647	3552	3588	3719	3662	3582	3629	3762	3797
3667	3328	3308	3284	3230	3446	3597	3901	4144	4018	4069	3790	3420	3280	3098	3081	3135	3390	3623	3733	4046	4037	3900	4044	3974	3939	3795	3588	3475	3288	3277	3321	3265	3311	3231	3235	3123	3162	3255	3282	3490	3455	3387	3436	3421	3507	3323	3375	3532	3457
3515	3276	3240	3325	3499	3570	3951	4026	4168	3959	3781	3371	3258	3071	3136	3197	3554	3551	3852	4105	4259	4122	4030	3947	3776	3636	3571	3298	3258	3180	3191	3108	3261	3237	3148	3173	3120	3046	3259	3210	3399	3321	3225	3250	3239	3263	3137	3121	3050	3133
3308	3222	3212	3465	3647	3854	3977	3977	3868	3658	3350	3087	3057	3129	3358	3501	3825	4044	4104	4234	4362	4173	4013	3695	3439	3272	3136	3263	3160	2993	3072	3182	3094	3182	3140	3263	3193	3191	3130	3283	3198	3178	3258	3209	3203	3190	3051	3046	3065	2989
3394	3324	3359	3613	3806	3840	3902	3796	3586	3235	3178	3063	3038	3425	3572	3824	4152	4218	4150	4178	4058	3932	3680	3267	3187	2955	3026	3029	3116	3063	3153	3153	3049	3230	3328	3340	3433	3462	3329	3300	3203	3204	3274	3282	3272	3304	3084	3112	3086	3037
3381	3461	3565	3699	3739	3950	3809	3481	3358	2996	3090	3255	3253	3616	3930	4088	4207	4317	4038	3932	3662	3490	3210	3130	2988	2941	2963	3140	3214	3209	3307	3364	3292	3325	3259	3468	3590	3473	3455	3390	3340	3184	3392	3319	3394	3418	3307	3225	3125	3143
3548	3725	3807	3735	3751	3782	3592	3350	3164	3124	3156	3201	3682	3724	4094	4102	4097	4070	3838	3648	3419	3178	3027	2863	2945	2967	3116	3277	3394	3370	3525	3518	3593	3468	3586	3571	3527	3639	3578	3489	3471	3522	3465	3421	3515	3744	3645	3520	3411	3391
3633	3864	3773	3860	3623	3574	3333	3133	3209	3183	3382	3428	3727	3904	4072	4027	3777	3585	3540	3251	3113	2916	3005	2984	3305	3267	3487	3603	3531	3635	3600	3659	3709	3670	3590	3590	3608	3623	3625	3723	3680	3799	3717	3604	3831	3775	3842	3928	3812	3741
3836	3754	3728	3616	3518	3306	3304	3249	3185	3414	3470	3668	3781	4034	3869	3754	3463	3418	3207	3111	2974	3064	3129	3285	3403	3609	3759	3633	3763	3627	3735	3735	3779	3660	3730	3647	3592	3684	3781	3853	3800	3785	3854	3861	3979	3990	4081	4083	4128	4030
3999	3646	3717	3632	3527	3346	3315	3210	3253	3428	3607	3788	3847	3844	3714	3462	3250	3183	3198	3140	3167	3272	3290	3532	3658	3842	3887	3826	3781	3691	3567	3668	3545	3600	3642	3599	3672	3575	3634	3674	3925	3888	3949	4069	4018	4182	4303	4323	4228	4355
3881	3734	3672	3439	3443	3326	3233	3240	3543	3592	3749	3742	3669	3578	3485	3232	3049	3110	3185	3229	3325	3540	3696	3737	3833	3905	3967	3902	3717	3667	3513	3434	3410	3487	3426	3274	3504	3504	3623	3569	3692	3875	3946	3962	4092	4143	4303	4219	4274	4395
3925	3709	3532	3334	3295	3189	3166	3354	3458	3746	3814	3754	3585	3478	3295	3305	3291	3215	3209	3324	3468	3692	3802	3843	3916	3752	3672	3584	3427	3331	3248	3189	3097	3323	3250	3366	3377	3486	3503	3562	3708	3758	3733	4047	4147	4074	4175	4165	4141	4190
3926	3670	3345	3408	3314	3259	3212	3413	3559	3758	3716	3782	3453	3386	3272	3146	3149	3212	3386	3361	3678	3836	3796	3800	3596	3505	3480	3300	3279	3073	3171	3109	3156	3233	3224	3302	3497	3592	3546	3669	3657	3735	3722	3873	3856	3923	4015	4003	4083	4074
3789	3454	3303	3239	3273	3209	3323	3564	3677	3664	3640	3525	3401	3292	3188	3137	3383	3309	3465	3493	3741	3616	3737	3583	3439	3299	3280	3101	2925	3047	3015	3142	3082	3392	3320	3392	3508	3601	3647	3478	3546	3413	3470	3599	3665	3734	3683	3787	3769	3845
3598	3349	3260	3152	3213	3381	3590	3661	3917	3816	3627	3534	3245	3178	3260	3127	3276	3338	3447	3565	3498	3625	3496	3453	3440	3313	3031	3018	2992	2985	3116	3289	3278	3508	3497	3561	3500	3658	3665	3649	3468	3555	3478	3370	3375	3416	3529	3438	3679	3681
3402	3069	3213	3210	3366	3456	3569	3740	3891	3569	3590	3340	3263	3144	3142	3128	3371	3370	3386	3492	3470	3437	3428	3148	3240	3187	3059	3017	3061	3237	3376	3374	3640	3557	3746	3642	3613	3695	3652	3608	3704	3605	3412	3239	3177	3220	3223	3181	3361	3408
3208	3237	3142	3276	3490	3559	3810	3764	3830	3688	3443	3270	3309	3123	3111	3224	3098	3252	3344	3277	3402	3339	3254	3204	3137	3099	3263	3227	3322	3456	3527	3514	3832	3721	3947	3845	3890	3747	3665	3695	3578	3526	3368	3212	3171	3059	2961	2953	3004	3126
3303	3216	3338	3399	3420	3615	3661	3854	3689	3562	3398	3229	3121	2953	3021	3090	3117	3128	3246	3294	3317	3280	3216	3185	3252	3349	3297	3542	3717	3693	3703	3739	3843	3970	3851	3884	3890	3567	3460	3373	3238	3180	3092	3119	3035	2968	2848	2811	2811	2912
3275	3247	3352	3344	3533	3609	3748	3659	3570	3462	3390	3199	2913	2917	2907	3063	3094	3138	3175	3276	3313	3337	3426	3355	3516	3476	3779	3854	3881	4020	3905	3957	3878	3849	3778	3734	3785	3642	3405	3166	2936	3032	2838	2897	2802	2920	2743	2697	2650	2690
3288	3366	3427	3565	3587	3676	3563	3508	3464	3492	3228	3033	3115	2932	3053	3023	3065	3215	3211	3304	3329	3352	3483	3542	3563	3985	3980	4225	4177	4212	4292	4033	3896	3668	3576	3528	3290	3395	3275	3149	2932	2844	2794	2677	2567	2648	2586	2559	2627	2628
3389	3395	3323	3570	3540	3672	3610	3698	3411	3244	3130	3009	2949	3029	2937	3007	3114	3240	3430	3368	3409	3672	3830	3883	3934	4179	4303	4359	4458	4354	4229	4204	3795	3427	3333	3120	3105	3097	3097	2990	2937	2843	2614	2590	2461	2338	2547	2530	2500	2828
3481	3380	3550	3665	3738	3634	3474	3527	3359	3178	3176	3031	2994	3054	2922	3019	3135	3298	3343	3604	3766	3887	4001	3983	4228	4271	4538	4373	4435	4503	4292	4097	3736	3285	3112	2918	2683	2602	2582	2540	2659	2573	2564	2397	2383	2420	2429	2497	2493	2627
3564	3537	3574	3698	3733	3522	3608	3441	3232	3108	3007	2969	2961	3057	3085	3076	3435	3484	3686	3809	4042	4142	4202	4184	4411	4426	4458	4389	4302	4259	4069	3797	3421	3124	2853	2740	2513	2402	2282	2245	2208	2320	2233	2326	2362	2474	2437	2461	2691	2556
3524	3581	3577	3594	3583	3598	3508	3330	3156	2996	2901	3080	2950	3075	3206	3279	3509	3693	3831	4004	4119	4323	4366	4386	4230	4337	4403	4216	4101	3912	3627	3432	3058	2892	2604	2463	2240	2202	1977	2054	1990	2065	2174	2241	2363	2497	2566	2751	2660	2610
3581	3601	3621	3591	3573	3457	3301	3236	2963	2893	3073	3031	3105	3209	3384	3522	3767	3924	4065	4056	4397	4357	4438	4240	4310	4147	4026	3799	3648	3437	3273	3021	2780	2512	2456	2241	2190	2059	2033	2011	1828	2044	2154	2253	2395	2429	2554	2732	2613	2615
3670	3666	3577	3475	3416	3307	3194	3086	2949	3060	3025	3000	3127	3203	3438	3655	3861	4166	4290	4314	4172	4296	4212	4107	3974	3907	3670	3265	3058	2933	2840	2650	2402	2232	2076	1984	1985	1923	1974	1882	1859	1901	2060	2201	2219	2565	2764	2764	2640	2639
3711	3521	3511	3483	3402	3210	3131	3044	3086	3002	3121	3150	3386	3386	3600	3902	4002	4254	4345	4311	4289	4062	3893	3791	3675	3513	3225	2973	2742	2592	2461	2186	2028	1982	2026	1950	1815	1790	1857	1860	1941	1914	2137	2135	2333	2640	2674	2766	2684	2766
3701	3567	3510	3430	3248	3204	3163	3083	3042	2974	3151	3263	3370	3528	3796	3834	4211	4364	4391	4233	4078	4067	3718	3483	3320	3254	2883	2656	2531	2363	2235	2002	1963	1862	1931	1923	1778	1879	2093	2005	2110	2026	2164	2190	2424	2577	2641	2626	2705	2691
3767	3442	3486	3307	3188	3125	3027	2999	2900	3030	3191	3248	3596	3787	3864	4111	4244	4323	4263	4299	3915	3661	3455	3221	3041	2801	2746	2477	2370	2101	2028	1888	1954	1990	1933	1875	1892	2156	2239	2224	2110	2226	2349	2411	2607	2704	2684	2633	2663	2664
3705	3337	3339	3216	3233	3160	3086	3030	3080	3121	3268	3410	3635	3749	3945	4160	4303	4333	4245	3957	3803	3567	3264	3075	2813	2656	2451	2253	2223	2049	1830	1985	1970	2104	2086	2079	2177	2307	2436	2295	2343	2271	2475	2490	2809	2775	2808	2704	2662	2697
3749	3270	3234	3202	3216	3048	3008	3041	3317	3262	3343	3495	3628	3754	3983	4111	4165	4366	4083	3929	3568	3446	3218	2854	2602	2502	2369	2192	2025	1980	2077	1978	2104	2046	2134	2279	2482	2471	2451	2555	2465	2610	2708	2863	2948	2990	2915	2820	2749	2721
3667	3383	3281	3225	3115	3202	3077	3211	3230	3330	3425	3614	3739	3952	3940	4227	4079	4112	4128	3746	3404	3167	3027	2744	2525	2380	2178	2025	2101	2045	2043	2128	2173	2143	2297	2452	2649	2713	2722	2874	3219	3316	3217	3245	3127	3083	3080	2909	2762	2907
3545	3310	3278	3137	3208	3034	3158	3188	3286	3401	3545	3718	3848	3812	3971	4279	4181	4076	3828	3579	3291	3059	2854	2691	2347	2252	2242	2130	2012	2089	2218	2183	2238	2286	2544	2607	2829	2932	3247	3589	3952	3924	3771	3392	3168	3064	3119	2926	2872	2908
3541	3218	3043	3210	3191	3131	3049	3158	3357	3512	3646	3601	3910	3991	4101	4036	3974	3846	3696	3471	3212	2980	2650	2582	2399	2216	2232	2029	2169	2227	2256	2283	2343	2467	2650	2649	2910	3048	3518	4046	4213	4125	3945	3607	3390	3341	3041	2947	2946	2879
3406	3260	3263	3221	3175	3136	3082	3223	3464	3520	3590	3816	4000	3929	4163	4008	4013	3664	3496	3460	3043	2795	2604	2424	2318	2292	2206	2143	2271	2271	2281	2355	2510	2700	2829	2943	3234	3588	4028	4154	4169	4158	3934	3952	3590	3506	3185	3082	2909	2893
3424	3230	3297	3178	3149	3014	3167	3328	3297	3573	3667	3847	4023	4032	4018	4116	3949	3693	3541	3229	2999	2725	2547	2481	2312	2266	2311	2344	2409	2297	2498	2463	2648	2768	2963	3277	3731	4091	4360	4326	4227	4264	4082	4054	3827	3652	3262	3142	2863	2728
3372	3146	3176	3189	3195	3198	3121	3302	3347	3504	3652	3868	4027	4095	4094	4080	3807	3636	3422	3101	2860	2729	2557	2377	2284	2337	2293	2306	2482	2304	2497	2662	2669	2932	3223	3529	3899	4218	4441	4623	4495	4436	4221	4093	3926	3582	3347	3122	2927	2829
3262	3203	3103	3164	3235	3262	3326	3334	3399	3576	3726	3961	4075	4087	3846	3905	3758	3539	3401	3070	2905	2611	2537	2386	2350	2334	2313	2387	2537	2532	2627	2800	2925	3128	3394	3818	4011	4357	4563	4696	4726	4723	4723	4194	3917	3657	3369	3119	2896	2822
3296	3198	3122	3327	3263	3299	3181	3333	3480	3585	3935	3888	4030	3988	3942	3890	3642	3546	3211	2940	2901	2629	2482	2466	2396	2360	2461	2385	2596	2709	2729	2854	3110	3390	3634	3859	4170	4246	4490	4680	4843	4741	4647	4293	3990	3746	3374	3126	2890	2725
3184	3248	3108	3266	3277	3385	3429	3483	3656	3776	3971	3889	3970	3955	4022	3934	3605	3446	3236	2906	2770	2637	2513	2399	2409	2412	2627	2552	2504	2601	2804	2985	3188	3381	3584	4013	4259	4365	4387	4789	4891	4961	4725	4395	4264	3825	3408	3116	2820	2692
3220	3187	3259	3150	3239	3389	3325	3583	3786	3848	3937	3959	3847	3917	3826	3768	3642	3380	3207	2954	2784	2667	2448	2454	2457	2385	2472	2618	2723	2890	2997	3229	3137	3427	3539	3881	4156	4414	4560	4749	4764	4731	4776	4514	4311	3788	3436	3077	2964	2748
3342	3160	3143	3431	3429	3463	3610	3563	3797	3809	3939	3905	3867	3844	3834	3639	3467	3452	3153	2902	2755	2494	2560	2545	2416	2504	2553	2622	2704	3040	2992	3173	3202	3367	3551	3696	3847	4077	4262	4564	4720	4752	4601	4295	4085	3833	3490	3174	2827	2663
3317	3175	3095	3365	3430	3554	3609	3726	3715	3837	3956	3914	3864	3768	3734	3591	3445	3254	3155	2945	2764	2614	2580	2478	2524	2613	2581	2755	2934	3058	3113	3107	3223	3294	3446	3550	3683	3946	4148	4384	4411	4523	4409	4040	3990	3553	3332	3103	2806	2476
3294	3219	3186	3302	3492	3564	3682	3520	3628	3864	3791	3967	3802	3738	3643	3549	3447	3232	3130	2982	2721	2549	2527	2534	2554	2604	2673	2839	2967	3038	3223	3232	3300	3146	3316	3445	3488	3810	3914	4044	4272	4341	4224	4059	3822	3574	3176	2852	2649	2436
3191	3170	3278	3379	3561	3613	3562	3621	3686	3674	3840	3880	3841	3608	3600	3520	3549	3239	3093	2925	2862	2708	2658	2707	2489	2669	2723	2864	3088	3144	3153	3121	3185	3173	3195	3095	3367	3508	3741	3936	4039	4000	3900	3788	3644	3208	3037	2707	2423	2255
3233	3186	3271	3437	3480	3569	3491	3642	3587	3531	3567	3733	3768	3567	3658	3440	3416	3324	3122	2899	2820	2676	2649	2621	2625	2680	2663	2902	3096	3157	3129	3219	3275	3020	2975	3046	3137	3213	3341	3469	3457	3623	3526	3550	3331	3108	2809	2608	2357	2230
3373	3166	3279	3585	3572	3593	3571	3661	3677	3593	3724	3704	3671	3793	3601	3521	3496	3371	3261	2925	2812	2742	2573	2584	2667	2776	2776	2821	2995	3196	3222	3238	3285	3184	3055	2950	2808	3008	3161	3140	3200	3334	3313	3230	2996	2783	2606	2386	2248	2194
3237	3161	3270	3410	3662	3759	3691	3482	3624	3630	3610	3691	3721	3738	3558	3570	3566	3397	3211	3056	2879	2838	2747	2652	2676	2596	2896	2823	2947	3169	3135	3139	3100	3070	2875	2829	2760	2874	2838	2942	2988	2933	2983	2890	2803	2593	2367	2266	2169	2157
3256	3298	3285	3381	3475	3527	3660	3599	3593	3532	3537	3562	3621	3760	3714	3621	3561	3363	3295	3041	2928	2838	2811	2660	2820	2742	2823	2948	2944	3064	3213	3184	3098	2993	2884	2851	2615	2660	2500	2725	2771	2787	2700	2693	2608	2355	2229	2175	2086	2072
3361	3339	3273	3469	3552	3700	3714	3632	3580	3557	3455	3658	3816	3797	3755	3615	3548	3407	3248	3046	3078	2929	2956	2768	2619	2802	2716	2783	2912	3064	3155	3140	3040	2963	2879	2708	2658	2487	2476	2490	2489	2482	2439	2441	2369	2204	2163	2161	2082	2150
3346	3252	3384	3356	3508	3519	3585	3575	3569	3499	3595	3640	3638	3729	3691	3710	3560	3492	3396	3132	3075	2941	2879	2794	2792	2750	2646	2615	2854	2881	3038	2976	2978	3042	2876	2672	2553	2445	2331	2289	2310	2327	2209	2246	2067	2162	2096	2047	2107	2324
3342	3267	3341	3309	3457	3515	3422	3533	3546	3530	3535	3691	3718	3680	3760	3646	3617	3511	3300	3129	3059	2964	2935	2912	2728	2735	2640	2545	2592	2718	2957	3029	3026	2908	2917	2733	2546	2355	2286	2210	2124	2105	2103	1969	2169	2052	2085	2120	2340	2454
3286	3229	3243	3356	3453	3499	3511	3567	3552	3550	3568	3591	3693	3741	3661	3704	3703	3438	3258	3265	3125	2989	2964	2908	2760	2716	2613	2593	2619	2662	2869	2900	2874	2896	2825	2667	2558	2374	2235	2170	2137	2026	2056	1919	2053	2103	2156	2264	2459	2735
3335	3244	3202	3257	3464	3449	3548	3526	3583	3642	3606	3544	3530	3668	3750	3605	3678	3518	3460	3364	3265	3052	3100	2883	2772	2660	2610	2592	2534	2580	2741	2883	2866	2959	2820	2689	2578	2412	2438	2221	2173	2041	1959	2064	2081	2242	2277	2474	2571	2990
3206	3259	3154	3156	3316	3454	3426	3638	3642	3565	3580	3385	3437	3585	3659	3645	3578	3585	3506	3387	3290	3167	3072	3049	2838	2725	2625	2593	2602	2542	2460	2690	2673	2867	2901	2898	2767	2595	2365	2406	2208	2162	2124	2211	2190	2403	2532	2727	2964	3333
3357	3160	3113	3051	3255	3401	3461	3569	3595	3584	3552	3496	3424	3449	3518	3657	3608	3601	3541	3327	3253	3157	3136	3054	2881	2737	2790	2605	2624	2486	2509	2569	2717	2818	2938	2758	2823	2693	2641	2527	2464	2305	2359	2314	2505	2500	2680	2916	3264	3610
3384	3165	3161	3051	3136	3348	3539	3636	3714	3532	3600	3455	3379	3421	3533	3513	3625	3732	3637	3525	3340	3386	3221	3230	3148	2951	2864	2740	2692	2495	2439	2543	2606	2660	2716	2832	2903	2826	2713	2711	2508	2547	2497	2572	2661	2758	2917	3235	3499	3804
3289	3259	3158	3130	3176	3345	3378	3588	3698	3652	3580	3367	3374	3398	3307	3382	3574	3669	3600	3558	3560	3388	3308	3263	3295	3136	2954	2866	2805	2680	2594	2545	2419	2692	2631	2781	2838	2971	2944	2878	2783	2752	2828	2799	3009	3100	3208	3601	3847	4099
3349	3122	3204	3148	3197	3238	3431	3527	3584	3694	3533	3644	3448	3459	3444	3433	3523	3472	3786	3650	3518	3493	3532	3313	3307	3184	3204	3048	2969	2769	2701	2574	2528	2618	2681	2730	2856	3004	3040	3025	3153	3081	3084	3187	3300	3423	3447	3684	3929	4305
3426	3325	3201	3145	3169	3146	3331	3407	3523	3613	3678	3598	3440	3555	3436	3399	3490	3555	3618	3603	3705	3611	3461	3554	3493	3488	3380	3333	3176	2986	2882	2750	2517	2583	2767	2800	2984	3040	3333	3253	3328	3363	3394	3543	3653	3639	3698	3911	4132	4435
3427	3374	3356	3264	3161	3272	3430	3416	3640	3520	3561	3653	3636	3546	3547	3462	3479	3530	3591	3576	3596	3602	3574	3526	3603	3583	3548	3501	3452	3331	3238	3054	2906	2692	2797	2879	2968	3233	3354	3500	3661	3815	3802	3908	3935	3984	4188	4082	4515	4377
3390	3374	3270	3202	3120	3291	3202	3444	3376	3435	3514	3624	3576	3535	3499	3424	3373	3479	3435	3671	3588	3599	3593	3677	3542	3595	3744	3609	3755	3735	3491	3406	3158	3094	2956	3055	3229	3392	3476	3622	3850	3954	4118	4193	4158	4186	4327	4443	4443	4438
3482	3332	3232	3248	3228	3236	3199	3317	3362	3485	3468	3388	3538	3412	3456	3480	3389	3368	3504	3640	3628	3684	3663	3562	3548	3629	3743	3842	4003	3892	3844	3892	3527	3467	3326	3210	3283	3451	3705	3847	3994	4261	4478	4437	4543	4508	4561	4423	4610	4430
3521	3404	3402	3249	3148	3234	3184	3220	3409	3449	3432	3475	3492	3498	3434	3416	3331	3286	3373	3633	3644	3684	3658	3482	3611	3752	3748	3916	3994	4111	4174	4134	4067	3846	3790	3734	3592	3533	3802	3888	4301	4326	4595	4620	4826	4639	4632	4681	4555	4398
3575	3304	3325	3203	3259	3150	3132	3188	3255	3364	3386	3347	3405	3514	3583	3374	3363	3243	3352	3503	3503	3705	3734	3698	3656	3676	3633	3914	3998	4213	4247	4509	4470	4275	4283	3985	3889	3837	3901	4062	4278	4549	4698	4745	4767	4807	4764	4638	4434	4250
3604	3464	3267	3319	3268	3238	3129	3197	3178	3252	3316	3449	3407	3583	3550	3573	3431	3377	3186	3326	3633	3645	3563	3703	3681	3693	3675	3725	3838	4389	4475	4685	4695	4571	4547	4393	4266	4116	4078	4219	4319	4393	4603	4703	4687	4740	4655	4494	4195	4006
3390	3302	3486	3325	3254	3252	3147	3137	3086	3352	3229	3266	3448	3548	3635	3441	3445	3432	3442	3391	3365	3493	3553	3649	3665	3760	3588	3616	3887	3966	4381	4504	4793	4825	4872	4758	4506	4520	4238	4268	4304	4347	4449	4507	4685	4453	4623	4376	3984	3801
3388	3395	3346	3386	3320	3237	3198	3128	3126	3229	3119	3171	3385	3484	3565	3553	3577	3637	3541	3457	3482	3524	3522	3680	3629	3597	3520	3548	3701	3746	4032	4227	4510	4829	4813	5064	4739	4639	4383	4265	4074	4130	4189	4150	4207	4127	4199	4091	3768	3495
3185	3253	3197	3374	3390	3314	3261	3204	3238	3262	3175	3242	3318	3418	3521	3774	3594	3591	3493	3502	3467	3363	3580	3604	3699	3625	3654	3516	3541	3467	3679	3982	4200	4517	4637	4684	4605	4564	4276	4292	4079	3836	3805	3758	3736	3803	3611	3637	3437	3283
3276	3195	3305	3291	3280	3414	3284	3308	3281	3276	3233	3339	3270	3310	3497	3526	3666	3616	3596	3600	3552	3657	3493	3732	3614	3585	3606	3375	3501	3415	3622	3641	3972	3994	4347	4244	4250	4243	4216	3976	3751	3551	3435	3310	3277	3192	3184	3112	2936	2824
3232	3243	3229	3333	3307	3418	3432	3246	3343	3233	3380	3285	3144	3302	3445	3593	3661	3719	3756	3652	3561	3540	3504	3538	3789	3686	3696	3674	3512	3509	3300	3423	3391	3575	3631	3913	3842	3813	3783	3733	3464	3334	3030	2880	2865	2851	2730	2758	2605	2675
3155	3149	3129	3169	3325	3431	3366	3354	3407	3349	3385	3259	3325	3193	3358	3398	3426	3656	3690	3646	3663	3565	3571	3421	3686	3622	3769	3766	3702	3544	3366	3219	3122	3190	3242	3372	3373	3386	3347	3212	3138	3070	2870	2844	2683	2678	2645	2596	2601	2645
3220	3155	3079	3093	3378	3276	3435	3508	3503	3414	3463	3463	3381	3315	3295	3312	3386	3614	3584	3788	3705	3682	3671	3578	3624	3648	3671	3872	3848	3700	3674	3410	3209	3000	2977	2971	3078	3218	3195	3195	3085	2907	2914	2892	2823	2828	2721	2720	2730	2836
3261	3166	3134	3129	3295	3285	3388	3454	3497	3536	3501	3512	3471	3405	3378	3300	3318	3402	3521	3646	3639	3736	3636	3626	3587	3607	3621	3818	3922	3872	3822	3622	3430	3129	3102	2931	2988	3062	3060	3128	3166	3148	3017	3123	3065	3067	3082	3053	3180	3325
3348	3142	3192	3191	3284	3204	3294	3527	3499	3679	3510	3511	3511	3491	3360	3327	3327	3385	3405	3535	3735	3690	3728	3692	3545	3457	3725	3789	3957	3888	3973	3821	3704	3435	3188	3057	3083	3110	3121	3162	3200	3221	3247	3469	3540	3645	3523	3564	3536	3668
3343	3228	3108	3129	3159	3256	3216	3431	3615	3686	3571	3593	3584	3540	3422	3290	3240	3333	3230	3315	3483	3608	3651	3657	3515	3581	3610	3634	3753	3918	3910	4036	3900	3841	3684	3228	3158	3257	3125	3337	3167	3278	3532	3662	3848	3937	4099	3915	4064	3980
3470	3298	3189	3210	3119	3237	3195	3374	3420	3594	3616	3627	3704	3736	3604	3469	3298	3167	3129	3292	3270	3471	3545	3582	3578	3542	3521	3562	3732	3658	3855	3952	3957	3948	3776	3627	3361	3377	3321	3354	3373	3493	3705	4006	4073	4107	4076	4117	4196	4072
3408	3336	3236	3263	3174	3284	3223	3295	3322	3457	3621	3608	3739	3711	3647	3569	3529	3323	3273	3192	3175	3221	3447	3515	3516	3487	3589	3632	3408	3638	3542	3747	3919	3956	3898	3744	3834	3619	3529	3535	3576	3534	3711	3837	3864	3932	3935	3863	4031	3905
3324	3359	3240	3201	3217	3169	3128	3213	3304	3447	3416	3439	3574	3533	3653	3643	3623	3580	3401	3221	3100	3323	3372	3367	3459	3517	3513	3466	3347	3373	3324	3458	3453	3598	3700	3820	3896	3823	3550	3635	3567	3538	3574	3552	3582	3679	3556	3605	3561	3682
3277	3361	3247	3302	3333	3295	3204	3229	3334	3368	3398	3247	3458	3529	3570	3663	3674	3766	3588	3476	3325	3264	3313	3319	3403	3502	3544	3524	3288	3285	3209	3197	3275	3353	3480	3608	3638	3624	3614	3520	3526	3387	3319	3331	3255	3290	3264	3192	3247	3165
3261	3277	3319	3351	3252	3320	3230	3227	3284	3375	3305	3389	3437	3463	3488	3535	3772	3668	3860	3660	3550	3392	3325	3305	3374	3576	3650	3520	3448	3346	3243	3176	3099	3171	3153	3397	3393	3494	3510	3375	3428	3361	3187	3039	3100	2982	2777	2918	2886	2892
3203	3145	3182	3200	3354	3416	3243	3285	3288	3235	3224	3254	3294	3344	3473	3378	3537	3711	3737	3755	3642	3618	3403	3308	3407	3483	3689	3665	3574	3412	3350	3164	3249	3015	3057	3054	3200	3254	3351	3390	3329	3349	3277	3168	2933	2729	2682	2616	2758	2795
3300	3129	3038	3247	3364	3387	3370	3466	3334	3396	3308	3320	3352	3359	3396	3335	3375	3521	3613	3763	3830	3848	3585	3574	3394	3381	3469	3418	3565	3638	3519	3451	3288	3099	2994	2947	3052	3124	3282	3185	3315	3320	3325	3084	2987	2841	2823	2832	2988	2912
3255	3116	3142	3230	3249	3364	3415	3419	3453	3376	3347	3391	3319	3367	3372	3356	3352	3334	3443	3548	3823	3785	3737	3589	3450	3447	3378	3388	3483	3530	3558	3621	3440	3278	3250	3118	3137	3107	3059	3001	3218	3167	3315	3282	3338	3220	3208	3232	3126	3097
3340	3222	3140	3189	3151	3180	3385	3542	3464	3574	3505	3488	3449	3323	3289	3327	3255	3258	3274	3408	3423	3624	3891	3611	3616	3497	3282	3348	3270	3365	3553	3589	3598	3444	3228	3291	3267	3130	2841	2984	3010	3068	3193	3142	3267	3460	3521	3430	3371	3111
3253	3307	3256	3242	3133	3147	3275	3473	3650	3536	3507	3485	3424	3474	3574	3404	3407	3438	3276	3314	3402	3302	3528	3634	3647	3607	3504	3236	3285	3257	3377	3471	3652	3573	3615	3394	3239	3052	3066	3049	2966	2965	3099	2954	3175	3152	3368	3065	3157	2986
3240	3293	3287	3298	3210	3250	3111	3275	3389	3498	3503	3509	3520	3534	3560	3600	3559	3590	3408	3180	3161	3116	3214	3454	3451	3504	3375	3409	3124	3060	3237	3285	3404	3394	3325	3535	3414	3231	3077	2972	2840	2891	2830	2736	2848	2864	2766	2792	2931	2989
3271	3196	3323	3428	3397	3292	3125	3169	3235	3417	3394	3450	3535	3430	3663	3532	3694	3670	3612	3455	3304	3295	3172	3205	3276	3376	3485	3370	3158	3188	3012	3153	3295	3277	3280	3341	3370	3263	3076	2941	2845	2847	2741	2718	2761	2821	2791	2821	3105	2947
3324	3188	3333	3390	3414	3478	3200	3222	3122	3158	3426	3443	3442	3471	3481	3573	3644	3858	3884	3778	3650	3467	3289	3257	3170	3353	3329	3427	3280	3288	3190	3352	3194	3039	3092	3326	3256	3326	3198	3131	2932	2829	2854	2924	2796	2722	2813	3004	3064	3082
3397	3339	3321	3310	3554	3461	3439	3357	3254	3282	3307	3379	3383	3351	3366	3404	3590	3733	3871	4035	3878	3805	3597	3353	3379	3289	3447	3542	3506	3493	3635	3506	3291	3109	3026	3179	3173	3298	3302	3153	2976	2911	2869	2883	2796	2749	2638	2887	2930	2905
3455	3302	3259	3253	3410	3467	3543	3678	3564	3289	3277	3191	3247	3299	3351	3228	3392	3458	3592	3755	3919	3955	3777	3719	3621	3496	3515	3412	3582	3679	3637	3689	3548	3476	3306	3301	3206	3223	3103	3165	3130	3100	3093	2923	2730	2524	2427	2503	2621	2666
3297	3419	3335	3314	3295	3440	3609	3603	3678	3514	3411	3257	3243	3312	3233	3116	3171	3234	3215	3443	3772	3817	3913	3822	3756	3679	3577	3550	3638	3703	3775	3867	3756	3751	3429	3417	3382	3357	3137	3106	2936	3093	2998	2895	2737	2525	2489	2316	2422	2548
3406	3337	3253	3391	3326	3376	3446	3522	3661	3694	3588	3447	3441	3221	3236	3248	3241	3013	3023	3160	3273	3466	3604	3732	3867	3794	3596	3666	3672	3534	3684	3911	3767	3814	3657	3442	3581	3344	3336	3082	2911	3033	3109	2792	2676	2606	2586	2367	2411	2650
3266	3257	3339	3224	3366	3278	3292	3445	3557	3664	3607	3562	3489	3305	3360	3239	3282	3303	3053	3039	3053	3020	3098	3363	3596	3633	3628	3654	3510	3496	3568	3504	3431	3576	3528	3598	3580	3652	3548	3080	2891	2943	2956	2874	2570	2451	2480	2408	2618	2800
3297	3231	3278	3434	3354	3299	3230	3282	3298	3562	3595	3640	3611	3543	3557	3346	3440	3478	3274	3203	3026	2928	3012	3069	3168	3409	3440	3454	3324	3244	3197	3239	3190	3350	3259	3455	3542	3564	3411	3093	2913	3029	3086	2900	2633	2340	2362	2448	2846	3022
3211	3293	3201	3450	3365	3318	3269	3331	3378	3356	3461	3476	3611	3528	3462	3498	3624	3588	3528	3455	3392	3199	3002	2930	2948	3123	3237	3316	3305	3186	3098	3127	3053	3048	3041	3199	3378	3333	3212	2952	3010	3155	3139	2818	2424	2588	2567	2599	2722	2930
3319	3267	3279	3206	3310	3328	3328	3307	3300	3279	3219	3296	3468	3426	3413	3464	3442	3538	3647	3736	3715	3593	3349	3186	3145	3158	3263	3274	3242	3119	3183	3204	3172	3101	3134	3009	3023	3068	3002	2964	2847	3047	2945	2751	2591	2809	2810	2763	2549	2747
3302	3331	3132	3221	3081	3220	3434	3398	3402	3360	3211	3320	3377	3425	3386	3351	3419	3450	3491	3644	3805	3722	3760	3633	3521	3392	3396	3370	3345	3338	3412	3456	3499	3401	3251	3287	3041	3053	3018	3053	2896	2902	2883	2692	2821	2938	2908	2653	2636	2755
3402	3394	3248	3250	3216	3312	3186	3319	3231	3401	3373	3273	3280	3262	3374	3290	3385	3201	3322	3353	3392	3567	3828	3960	3678	3668	3533	3523	3479	3354	3433	3585	3638	3695	3465	3256	3068	3196	3156	2956	2851	2731	2823	2716	2712	2740	2655	2648	2753	2929
3425	3465	3195	3276	3302	3305	3255	3233	3273	3440	3407	3530	3380	3281	3377	3399	3371	3258	3171	3144	3268	3349	3429	3512	3629	3655	3736	3626	3504	3427	3594	3737	3559	3582	3560	3433	3290	3397	3177	3052	2762	2549	2589	2659	2618	2628	2729	2860	3044	3161
3317	3271	3348	3448	3423	3220	3246	3213	3265	3359	3374	3481	3401	3422	3355	3294	3532	3202	3396	3201	2973	3075	3175	3271	3353	3423	3508	3416	3289	3270	3351	3291	3425	3366	3392	3249	3379	3322	3114	2902	2793	2461	2450	2464	2514	2657	2853	3179	3075	3069
3239	3166	3242	3381	3338	3466	3237	3189	3330	3215	3260	3381	3398	3471	3370	3481	3504	3610	3648	3480	3339	3252	3013	3067	3104	3190	3215	3357	3098	3294	3194	3205	3087	3164	3079	3212	3101	3128	2903	2759	2655	2636	2624	2463	2592	2666	2893	3012	3107	2989
3261	3245	3215	3235	3302	3391	3341	3319	3338	3156	3222	3118	3298	3432	3404	3456	3511	3545	3661	3526	3641	3591	3441	3261	3248	3039	3222	3116	3083	3282	3195	3038	3084	2992	2873	2884	2857	2856	2700	2756	2716	2756	2711	2856	3010	3194	3141	3049	3178	3200
3334	3215	3127	3180	3272	3300	3296	3447	3323	3285	3177	3156	3179	3327	3258	3226	3292	3467	3624	3602	3661	3718	3704	3704	3486	3430	3327	3305	3269	3347	3317	3215	3164	3092	3030	2974	2910	2761	2667	2710	2776	2729	2883	3305	3501	3413	3418	3314	3395	3500
3336	3314	3221	3233	3351	3257	3198	3410	3520	3476	3432	3325	3310	3279	3183	3248	3265	3319	3270	3279	3356	3477	3681	3707	3703	3779	3692	3529	3543	3381	3416	3491	3491	3567	3397	3250	3079	2826	2899	2780	2848	2879	3101	3262	3598	3557	3459	3497	3433	3402
3291	3318	3255	3375	3255	3307	3253	3341	3322	3450	3449	3395	3324	3343	3263	3319	3294	3193	3313	3057	3212	3056	3265	3410	3509	3748	3730	3580	3632	3552	3461	3421	3597	3641	3568	3295	3269	3100	3127	3052	3048	3174	3086	3234	3250	3258	3135	3181	3140	3132
3256	3261	3214	3360	3308	3399	3234	3235	3269	3411	3385	3540	3437	3386	3586	3442	3426	3390	3356	3288	3204	3021	2943	2949	3198	3298	3388	3538	3560	3392	3214	3284	3297	3321	3185	3118	3107	3124	3126	3237	3198	3257	3170	3013	3009	3017	2996	2879	2819	2964
3198	3110	3130	3340	3320	3373	3413	3270	3201	3407	3385	3349	3379	3506	3397	3532	3479	3362	3611	3453	3244	3177	3146	3040	3014	2980	3082	3099	3165	3238	3044	2989	2876	2918	2833	2807	2846	2873	3103	3183	3106	3294	3139	3107	3066	2993	3091	3013	3094	2953
3306	3221	3155	3035	3296	3278	3333	3298	3391	3366	3284	3298	3353	3422	3466	3595	3478	3419	3569	3593	3571	3491	3487	3329	3251	3109	2961	3036	2916	3054	3045	2911	2759	2762	2698	2715	2605	2712	2883	3033	3025	3109	3130	3055	3248	3184	3126	3177	3176	3071
3341	3234	3291	3090	3213	3250	3326	3354	3389	3289	3424	3235	3203	3393	3478	3488	3544	3456	3359	3333	3460	3529	3653	3646	3531	3467	3266	3124	3153	3156	3089	3032	2885	2955	2984	2856	2894	2821	2892	3076	3064	2978	3119	3090	3112	3182	3334	3267	3374	3296
3385	3198	3197	3304	3172	3250	3149	3383	3413	3352	3360	3226	3308	3269	3257	3369	3396	3336	3381	3235	3217	3314	3349	3470	3647	3545	3508	3399	3515	3303	3126	3086	3143	3218	3300	3347	3370	3264	3236	3178	3157	3229	3087	3071	3025	3049	3170	3255	3149	3235
3185	3304	3383	3258	3249	3323	3380	3307	3206	3263	3208	3221	3239	3247	3171	3292	3352	3361	3329	3405	3240	3122	3201	3189	3369	3368	3493	3507	3293	3311	3272	3157	3125	3183	3244	3406	3406	3397	3438	3479	3393	3335	3234	3093	2979	2862	2995	3157	3208	3075
3232	3309	3140	3223	3346	3280	3238	3299	3222	3263	3214	3328	3335	3184	3278	3207	3153	3403	3211	3380	3297	3136	3192	3147	3261	3216	3121	3080	2990	3031	2962	2947	2972	2957	2966	3048	3347	3211	3189	3154	3264	3139	3131	3051	2973	2872	3005	3053	3011	3053
3342	3226	3193	3190	3248	3273	3306	3380	3291	3211	3251	3258	3213	3136	3206	3265	3254	3221	3155	3253	3506	3417	3322	3328	3214	3097	3005	2972	2850	2945	2916	2819	2890	2867	2878	2860	2912	2952	2886	2843	2899	2844	2916	2831	2878	3045	3095	3254	3136	3142
3374	3313	3182	3176	3229	3236	3198	3365	3399	3308	3310	3248	3180	3162	3225	3216	3270	3154	3130	3184	3329	3374	3320	3466	3210	3261	3188	3043	3018	3064	3099	3151	3093	3105	3110	3041	3061	3053	2843	2675	2774	2752	2829	2851	2951	3080	3199	3254	3243	3253
3334	3304	3392	3306	3191	3267	3268	3365	3309	3232	3398	3368	3314	3118	3178	3159	3222	3160	3283	3054	3195	3234	3321	3418	3436	3221	3273	3128	3144	3202	3212	3146	3157	3332	3269	3385	3460	3341	3166	2961	2801	2810	2870	3021	3126	3201	3250	3369	3291	3349
3293	3303	3294	3282	3230	3269	3320	3177	3198	3277	3131	3321	3305	3241	3166	3068	3210	3222	3181	3154	3135	3129	3098	3019	3086	3122	3198	3134	3054	3051	3073	3108	3130	3143	3190	3375	3396	3289	3213	2934	2986	2989	3091	3077	3196	3147	3111	3163	3083	3162
3169	3207	3178	3347	3318	3261	3227	3205	3316	3174	3069	3232	3176	3177	3181	3178	3121	3163	3241	3320	3171	3189	3009	3010	3019	2905	2898	2823	2924	2845	2958	2897	3007	3006	2915	2893	2981	2918	2790	2812	2776	2780	2958	3098	3087	2964	2978	3022	2974	3010
3191	3165	3162	3330	3296	3203	3209	3166	3275	3115	3110	3108	3014	3231	3102	3045	3093	3255	3182	3295	3160	3244	3255	3190	2972	2972	2830	2852	2958	2864	2781	3076	3083	3092	2883	2678	2615	2484	2432	2584	2719	2786	2866	2995	3043	3008	3093	3025	3014	3044
3157	3106	3219	3205	3114	3254	3239	3375	3283	3160	3176	3099	3167	3210	3046	3069	3117	3124	3167	3128	3125	3257	3249	3165	3190	3161	2983	2993	3095	3105	3053	3250	3210	3187	2875	2800	2680	2521	2474	2699	2734	2830	3007	3024	3114	3057	3262	3235	3234	3204
3287	3120	3202	3305	3241	3277	3143	3303	3341	3282	3133	3182	3175	3117	3123	3151	3030	3113	3002	3106	3033	3110	3266	3175	3197	3163	3100	3094	3139	3061	3081	2979	3118	3011	2899	2805	2649	2780	2822	2907	3087	3071	3115	3150	3173	3226	3204	3286	3212	3162
3272	3236	3177	3131	3234	3083	3070	3106	3173	3251	3160	3215	3254	3250	3091	3168	3177	3116	3093	2978	2920	3004	3049	3045	3046	3034	3075	3170	3002	3024	2942	2747	2684	2601	2587	2627	2616	2700	2948	3103	3223	3261	3187	3070	3078	3067	3066	2993	3000	2909
3190	3157	3146	3175	3289	3200	3266	3181	3087	3117	3046	3171	3102	3250	3133	2976	3220	3192	3105	3008	3003	3115	3023	3019	3077	2938	2954	2874	2856	2939	2763	2544	2494	2498	2495	2508	2432	2541	2795	2941	2936	2964	3014	2904	2942	3072	3003	2902	2867	2852
3262	3196	3158	3144	3201	3229	3232	3226	3104	3251	3108	3027	3206	3133	3249	3142	3126	3124	3155	2943	3080	3147	3007	3003	3007	3094	3042	2854	2801	2829	2882	2657	2549	2512	2555	2484	2472	2671	2803	2696	2925	2870	2945	2881	2988	3036	3133	3055	3071	3145
3253	3210	3151	3236	3202	3238	3333	3184	3279	3086	3236	3112	3115	3272	3126	3082	3101	3046	2998	3066	3079	3215	3014	3024	3203	3237	3165	2930	2943	2878	3000	2675	2552	2590	2611	2654	2652	3007	3148	2967	2885	3043	3028	3060	3007	3076	3255	3170	3157	3305
3291	3151	3099	3166	3310	3199	3135	3297	3419	3361	3159	3150	3188	3201	3166	3143	3057	3147	3022	3030	3046	2924	3016	2965	3061	3322	3343	2979	2833	2852	2808	2616	2614	2539	2790	2823	2962	3159	3363	3112	3083	3135	3279	3133	3026	3132	3088	3182	3217	3141
3216	3166	3142	3261	3349	3240	3251	3162	3312	3270	3298	3200	3142	3269	3178	3030	3053	3067	3085	3132	3103	3066	2976	2964	2999	3212	3087	2867	2674	2806	2746	2569	2671	2720	2599	2680	2909	3115	3126	3019	3005	3004	3197	3091	3061	3107	3004	2908	3042	2979
3367	3136	3076	3299	3199	3205	3168	3250	3170	3246	3260	3221	3185	3253	3098	3160	3000	3050	3192	3031	3046	3183	2990	3019	3046	3187	3006	2840	2548	2685	2661	2597	2603	2749	2659	2615	2661	2807	2923	2879	2858	2920	2957	3034	3068	3112	3019	3017	2894	3025
3197	3186	2983	3210	3233	3149	3293	3276	3163	3340	3276	3313	3198	3246	3182	3087	3253	3193	3087	3101	3112	3087	3157	3157	3006	2995	2903	2727	2686	2649	2661	2586	2541	2727	2713	2635	2653	2819	2951	2873	2873	2871	3105	2966	2993	3025	2942	2919	2958	3022
3359	3188	3068	3059	3074	3204	3185	3255	3261	3355	3368	3303	3239	3245	3184	3206	3290	3202	3274	3059	3129	3108	3256	3125	2963	2926	2862	2709	2565	2586	2488	2537	2644	2754	2850	2700	2736	2911	2930	2938	3055	2871	3018	2970	2920	3099	3015	3029	2856	2926
3389	3199	3024	3212	3239	3066	3175	3073	3183	3396	3243	3231	3303	3323	3340	3294	3101	3253	3208	3310	3191	3206	3158	3073	2828	2739	2725	2733	2720	2662	2744	2788	3007	3037	2747	2837	2797	2808	2854	2896	3093	2969	3016	2863	2972	3042	2988	2943	3015	2940
3350	3166	3197	3138	3257	3290	3134	3125	3305	3220	3265	3187	3213	3364	3273	3279	3053	3294	3261	3426	3285	3172	3171	3104	2846	2786	2738	2707	2752	2746	2933	3010	3116	2995	2966	2844	2815	2837	2818	2777	2899	2984	2990	2986	2933	2960	3044	3121	3056	2872
3284	3176	3162	3130	3204	3406	3266	3190	3247	3255	3276	3082	3126	3255	3256	3130	2978	3345	3303	3409	3149	3295	3155	2940	2773	2779	2747	2797	2833	2918	3081	3080	3070	2976	3054	2975	2942	2960	2996	2824	2999	3105	3002	2996	2967	3026	3015	3036	3119	3005
3242	3175	3107	3098	3159	3224	3207	3103	3227	3275	3272	3287	3199	3304	3212	3186	3182	3276	3214	3151	3070	3060	3015	2912	2948	2796	2816	3000	2941	3082	3157	3063	2972	3020	3183	3199	3113	3093	3082	3016	3024	3108	3086	3077	3006	3039	3010	2962	2925	2965
3310	3127	3039	3006	3219	3208	3113	3079	3130	3298	3335	3132	3289	3395	3246	3267	3168	3281	3283	3240	3008	3089	2923	2824	2849	2873	3069	2993	3145	3143	3142	3045	3170	2980	3092	3163	3150	3076	3053	3165	3016	3109	3066	3151	3205	3026	3076	2973	2962	2970
3179	3091	3067	3171	3204	3102	3131	3227	3139	3267	3301	3332	3336	3403	3406	3252	3250	3342	3253	3243	3092	3023	3000	2870	2880	2992	3112	3189	3113	3153	3089	3129	3080	3134	3180	3082	3059	3011	3126	2869	3035	3041	3052	3062	3103	2988	3060	3012	2987	2985
3121	3171	3115	3121	3154	3167	3072	3072	3174	3299	3194	3333	3213	3289	3351	3309	3379	3300	3331	3093	3108	3173	3065	3023	2922	2978	3106	3224	3125	3039	3002	3115	3176	3099	3161	3154	3171	3151	3120	3105	3020	3131	3086	2987	3196	3025	3037	3073	3007	3125
3219	3102	2905	3124	3170	3185	3131	3120	3139	3270	3258	3188	3223	3376	3343	3330	3360	3115	3283	3051	3097	3131	3110	3141	3000	3108	3341	3213	3185	3064	3072	3226	3166	3126	3106	3147	3053	3278	3137	3156	3075	3123	2981	2987	3023	3267	3060	2951	3043	3038
3243	3027	2944	2998	3107	3155	3029	3055	3157	3421	3304	3097	3238	3256	3342	3275	3266	3196	3186	3095	3045	3169	3078	3064	3177	3119	3157	3186	3146	3256	3192	3155	3101	2979	3119	3295	3159	3182	3033	3061	3096	3061	3039	2996	3060	3151	3092	3016	3038	2986
3298	3105	2946	3091	3162	3135	3091	3006	3053	3145	3134	3188	3340	3266	3371	3191	3243	3209	3205	3250	3098	3019	3194	3258	3103	3085	3177	3147	3212	3224	3260	3206	3107	3130	3094	3124	3160	3154	3105	3095	3012	3128	3142	3169	3139	3009	3079	3141	3118	3149
3221	3161	3071	3160	3093	3082	2985	2983	3083	3225	3156	3111	3258	3336	3279	3220	3107	3135	3156	3184	3119	3083	3353	3264	3218	3174	3137	3012	3230	3224	3293	3129	3118	3108	3171	3138	3196	3085	3006	3085	2991	3121	3096	3102	3147	3187	3184	3257	3173	3207
3227	3074	3066	3157	3158	3066	3058	3034	3040	3147	3183	3125	3234	3259	3192	3201	3185	3157	3164	3177	3104	3315	3379	3208	3103	3196	3183	3138	3241	3147	3156	3128	3160	3181	3227	3231	3186	3157	3193	3178	3080	3259	3099	3206	3318	3197	3203	3129	3240	3298
3191	3127	2930	3026	3125	3046	3090	3242	3186	3204	3217	3126	3087	3094	3248	3171	3105	3117	3023	3093	3169	3287	3246	3269	3092	3303	3242	3089	3182	3257	3122	3260	3157	3293	3287	3170	3225	3232	3291	3197	3127	3189	3261	3268	3188	3365	3272	3306	3271	3275
3366	3106	3086	3067	3053	3135	3195	3186	3183	3269	3141	3057	3211	3099	3125	3058	3137	3182	3135	3246	3203	3300	3129	3133	3055	3074	3234	3210	3254	3247	3407	3188	3200	3210	3243	3091	3154	3152	3187	3152	3186	3116	3199	3217	3231	3340	3207	3225	3278	3279
3235	3226	2965	3048	3126	3123	3104	3167	3189	3188	3137	3147	3064	3113	3011	3086	3130	3225	3226	3251	3102	3325	3137	3113	3135	3145	3227	3236	3178	3272	3292	3119	3163	3149	3207	3190	3090	3107	3064	3147	3143	3091	3238	3188	3293	3238	3184	3127	3200	3147
3071	3011	3038	3114	3107	3186	3116	3067	3197	3242	3102	2979	3055	3083	3018	3092	2994	3134	3147	3196	3030	3201	3276	3176	3186	3059	3169	3174	3152	3252	3239	3086	3142	3037	3141	3143	3006	3115	3072	3113	3088	3102	3141	3243	3172	3199	3096	3214	3090	3245
3316	3054	3007	3120	3232	3150	3031	3018	3207	3105	3017	3056	3050	3127	3057	3016	3036	3140	3264	3187	3124	3155	3129	3161	3248	3249	3139	3186	3018	3203	3094	3027	3089	3196	3144	3009	3112	3003	3029	2985	3064	3029	3079	3247	3061	3260	3151	3199	3206	3143
3150	3017	3123	3194	3008	3060	2962	3076	3118	3160	3190	3073	3003	3163	3006	2975	3114	3145	3245	3210	3117	3086	3239	3137	3277	3220	3258	3309	3142	3010	3102	2991	3184	3080	3045	3108	3044	3075	2969	3046	3130	3078	3112	3168	3197	3233	3227	3174	3052	3152
3235	3222	3154	3215	3168	3114	3005	3162	3086	3122	3053	3019	3083	3128	3058	3087	3074	3101	3113	3258	3121	3171	3165	3122	3151	3101	3120	3206	3150	3172	3091	3130	3071	3189	3134	3169	2997	3059	3036	3017	2940	2962	3146	3072	3123	3132	3187	3045	3151	3078
3187	3168	3149	3218	3206	3183	3107	3130	3146	3088	3130	3047	3100	3120	2987	3090	2961	3144	3087	2986	3089	3079	3136	3144	3078	3155	3093	3182	3195	3256	3042	2974	3102	3055	3152	3057	3050	3104	3065	3024	3037	3043	3040	3045	3115	3061	3071	2979	3077	3017
3206	3135	3151	3196	3209	3156	3207	3210	3321	3178	3099	3116	3156	3104	3040	3028	3014	3134	3148	3086	3141	3034	3072	3071	3031	3110	3160	3055	3039	3035	3012	2973	2986	3002	3037	2972	2982	2971	2997	3001	3029	2952	2994	3081	3103	3079	3018	3051	3044	2973
3183	3050	3149	3202	3144	3145	3204	3306	3204	3207	3088	3156	3136	3170	3069	3068	3142	3133	3085	3031	3125	3151	3190	2975	3126	3102	3084	3067	2988	3028	2989	2982	2878	3149	3015	2856	2972	2952	2896	3033	3029	2959	3078	3091	3141	3106	3150	3180	3106	3034
2995	2997	3120	3258	3080	3286	3214	3311	3320	3151	3074	3057	3037	3165	3048	3089	3076	3092	2943	3074	3087	3137	3029	3073	3080	3044	2972	3036	3079	3059	2942	2964	2993	3072	3050	2930	3034	3084	2995	3000	2998	3107	3024	3020	3125	3038	3113	3123	2939	3005
2951	3124	3114	3089	3141	3125	3272	3205	3140	3135	3172	3219	3244	3180	2934	3057	2935	2883	3067	3053	3015	3133	2963	3154	3120	3035	3024	3005	2980	2969	2851	3030	2983	2975	2948	3046	3031	2968	2860	2987	2922	3001	3044	2921	2871	2985	2929	3015	2920	2991
2976	3027	2962	3141	3108	3160	3134	3155	3198	3097	3178	3215	3216	3192	3044	3022	3115	3099	2929	2978	3111	3033	3085	2961	3119	3064	2871	3009	2821	2915	2932	2829	2916	2942	2976	2886	3045	2864	2860	2979	2894	2954	2926	2859	2952	2858	2974	2847	2845	2916
3052	2991	3088	3062	3005	2992	3022	3019	2975	3015	3092	3085	3180	3104	3063	3168	3125	3043	2958	3012	3065	3048	3029	3091	3035	2960	2925	2880	2951	2888	2978	2828	2938	2909	2862	3007	2843	2803	2862	2847	2922	2841	2878	2940	2851	2862	2937	2879	2837	2865
3030	3074	3001	2907	3100	3107	3155	3206	3109	3055	3017	3131	3050	3068	2983	3015	3033	3070	2993	3092	3044	2970	2994	2995	2972	2966	2967	2954	2970	2935	3014	2984	2926	3084	2948	2961	2999	2896	2888	2947	2902	2808	2893	2998	2813	2790	2870	2779	2832	2933
3045	2981	2998	2876	2945	3176	3145	3117	2994	3121	3104	2998	3067	3063	3066	3081	3039	2988	2968	3045	2951	2982	2907	2829	3022	2808	3009	2991	2999	2912	2968	2924	2961	2953	2928	3011	3034	2882	2862	2835	2822	2861	2877	2809	2795	2804	2816	2916	2813	2764
2956	3024	2848	2837	2831	3057	2995	3061	3025	2994	3074	3057	3006	3039	3011	3179	2941	2972	2891	3071	2969	2953	2894	2923	2928	2918	2987	2958	2927	2917	2882	2912	2826	2848	2887	2746	2882	2832	2752	2971	2793	2917	2884	2902	2909	2883	2868	3032	2949	3007
2973	2851	2771	2830	2918	2971	2878	2869	2791	3019	2942	3004	3000	3134	3183	3163	3170	3046	3004	3049	3071	2917	2991	3034	2859	2954	3020	2983	2782	2822	2825	2838	2751	2801	2853	2817	2880	2854	2805	2815	2869	2886	2831	2697	2856	2817	2939	2923	2900	2945
2970	2881	2863	2737	2855	2956	2904	2920	2942	2993	3011	2871	2914	2904	2992	3151	3117	2882	3064	3052	2990	2864	2996	3034	2987	2941	2948	2940	2952	2831	2912	2832	2791	2791	2759	2772	2753	2780	2847	2767	2760	2819	2823	2770	2830	2796	2877	2793	2954	2881
3018	2883	2678	2784	2792	2841	2775	2825	2942	2867	2907	2944	2834	2896	2937	3013	2872	3003	2952	2899	2879	2875	2848	2952	2915	2908	2958	3030	2920	2920	2964	2806	2911	2774	2777	2802	2843	2753	2857	2825	2752	2824	2772	2820	2782	2792	2809	2766	2780	2771
2994	2904	2790	2703	2788	2845	2852	2882	2933	2905	2937	2939	2824	2986	2862	2975	2817	2773	3000	2724	2774	2799	2841	2905	2919	2877	2853	2810	2844	2921	2881	2877	2802	2735	2811	2611	2708	2672	2758	2830	2706	2823	2961	2916	2834	2861	2988	2864	2803	2861
2992	2986	2813	2946	2962	2868	2960	2840	2952	2888	2965	2789	2880	2899	2864	2873	2728	2895	2773	2804	2797	2743	2833	2816	2786	2871	2849	2806	2783	2815	2782	2696	2711	2574	2643	2651	2701	2654	2611	2600	2725	2692	2926	2958	2798	2918	2929	2813	2848	2760
2920	2872	2861	2862	2938	2930	2919	3027	3005	2933	2806	2702	2951	2874	2866	2763	2789	2703	2808	2640	2702	2744	2833	2758	2735	2739	2840	2976	2723	2802	2757	2685	2625	2728	2663	2664	2628	2746	2677	2606	2641	2734	2697	2775	2721	2947	2835	2828	2798	2691
2818	2830	2835	2867	2830	2918	2948	2956	3029	2912	2813	2754	2825	2824	2799	2801	2670	2781	2736	2800	2711	2781	2679	2713	2791	2809	2861	2824	2843	2821	2761	2735	2680	2719	2659	2643	2616	2706	2624	2665	2668	2681	2777	2851	2727	2694	2766	2630	2599	2514
2878	2835	2748	2836	2858	2757	2907	2912	2988	2884	2822	2759	2838	2714	2834	2687	2705	2754	2714	2696	2744	2860	2702	2781	2741	2842	2882	2745	2895	2834	2798	2679	2574	2637	2656	2552	2580	2703	2712	2671	2622	2619	2577	2751	2719	2726	2677	2644	2727	2579
2888	2942	2828	2911	2760	2809	2771	2748	2861	2816	2740	2783	2777	2647	2673	2732	2818	2738	2732	2724	2742	2772	2779	2764	2865	2818	2793	2744	2737	2674	2667	2604	2609	2657	2643	2655	2653	2567	2569	2509	2664	2597	2693	2659	2682	2720	2740	2706	2724	2679
2898	3032	3010	2894	2766	2827	2812	2920	2785	2686	2795	2705	2665	2668	2670	2654	2804	2780	2672	2829	2769	2761	2802	2771	2879	2751	2686	2692	2678	2654	2628	2603	2601	2692	2613	2548	2616	2526	2643	2647	2563	2636	2625	2594	2630	2722	2669	2700	2598	2618
3156	3049	2987	2926	3046	2966	2919	2893	2821	2808	2759	2695	2692	2581	2581	2691	2692	2632	2634	2773	2850	2784	2720	2801	2833	2760	2823	2706	2650	2648	2538	2506	2557	2503	2434	2493	2579	2601	2631	2527	2588	2567	2574	2611	2450	2638	2653	2659	2649	2650
3197	3150	2930	2913	2961	3008	3130	2941	2821	2847	2769	2759	2731	2719	2770	2760	2740	2692	2756	2640	2708	2700	2707	2748	2708	2685	2723	2625	2541	2531	2505	2543	2508	2487	2562	2489	2603	2572	2565	2512	2523	2491	2603	2466	2514	2494	2496	2633	2629	2601
3119	3108	3087	3013	3064	2940	3038	3053	2936	2889	2946	2837	2786	2729	2789	2838	2819	2723	2727	2656	2741	2586	2723	2680	2689	2666	2550	2656	2488	2475	2461	2417	2330	2422	2441	2473	2443	2509	2546	2406	2365	2427	2502	2521	2606	2465	2518	2568	2631	2531
3235	3123	3019	2988	3059	3120	3056	3090	2985	2948	2962	2856	2837	2803	2989	2916	2881	2745	2838	2863	2631	2643	2824	2666	2598	2555	2636	2498	2412	2444	2365	2391	2404	2455	2494	2535	2573	2438	2477	2525	2441	2507	2495	2482	2502	2356	2435	2569	2540	2485
3163	3065	3064	3004	3040	3023	3160	3007	3036	3093	2946	2848	2948	2743	2860	2957	2800	2902	2805	2861	2797	2699	2766	2744	2641	2608	2502	2605	2457	2430	2405	2486	2557	2515	2489	2596	2597	2685	2632	2629	2572	2450	2547	2460	2373	2356	2429	2464	2365	2543
3152	3125	3049	3090	3002	3084	3091	3134	3106	3072	3020	2929	2894	2838	2983	2922	2886	2885	2834	2769	2741	2813	2726	2812	2675	2609	2654	2545	2583	2542	2548	2581	2483	2573	2681	2604	2560	2590	2579	2525	2661	2472	2601	2528	2567	2561	2477	2501	2480	2504
3178	3024	3068	3043	3152	3131	3070	3076	3053	3039	2835	2982	2947	2927	2897	2985	2970	2880	2960	2799	2674	2780	2804	2735	2668	2617	2697	2522	2591	2536	2536	2657	2663	2648	2733	2716	2724	2745	2667	2667	2630	2682	2551	2589	2593	2600	2632	2542	2487	2545
2991	3127	3080	3270	3094	3047	2994	3092	3164	3031	3041	2936	2980	2975	2943	2918	3024	2998	2968	2800	2824	2838	2838	2827	2700	2676	2689	2682	2484	2630	2692	2740	2754	2781	2756	2728	2735	2772	2698	2676	2683	2594	2614	2695	2629	2533	2592	2517	2553	2513
3112	3058	3096	3116	3098	2986	3048	3137	2999	3017	2934	2912	2977	2911	2976	2955	2882	2951	2994	2796	2845	2869	2775	2727	2712	2730	2751	2858	2668	2736	2841	2833	2974	2913	2817	2863	2879	2859	2789	2726	2838	2850	2802	2736	2634	2541	2633	2517	2574	2547
3196	3201	3025	2998	3045	3080	3060	3176	3052	3012	2951	2953	3007	2860	2884	3012	3078	2953	2902	2776	2993	2881	2823	2825	2902	2910	2841	2884	2830	2906	2973	3025	3020	2937	2994	2855	2897	2845	2769	2854	2831	2700	2646	2734	2624	2645	2683	2647	2645	2684
3334	3137	3050	2896	2928	3079	3084	3079	2952	3105	3002	3027	2955	3034	2946	2896	2913	2985	2990	2852	2917	2930	2878	2821	2841	2850	2908	2903	2843	2894	3096	3021	3205	3039	2921	3032	2964	2863	2860	2914	2770	2682	2666	2594	2511	2659	2648	2726	2625	2714
3230	3190	3041	2949	2910	3018	2942	2975	2956	3060	2910	3051	2963	3105	2966	3006	3021	2977	2959	2841	2885	2863	2797	2811	2923	2922	2922	2923	2980	3008	3052	3028	3028	2994	2990	3006	2990	3014	2922	2927	2734	2673	2640	2672	2725	2693	2645	2575	2735	2695
3182	3010	2976	2971	3019	2999	2918	3034	3037	3067	3076	2974	2982	3004	2955	3082	2889	2938	3015	3002	2844	2899	2928	2948	2999	2993	3005	2981	2960	3089	2981	3029	3115	3042	2962	2958	2919	2902	2879	2819	2721	2722	2656	2606	2676	2601	2636	2541	2532	2490
3153	3027	2883	3036	3089	3028	2954	2989	3179	3066	3056	3015	2929	3005	2886	2986	2939	2931	2988	2954	2936	2912	2905	2942	3039	2974	3051	3054	3005	3034	3109	2994	2988	2998	3020	2922	2778	2870	2719	2780	2712	2619	2661	2634	2658	2523	2544	2424	2337	2314
3270	3119	2841	2943	2980	3033	3036	3017	3134	3094	3059	2986	2970	3128	3043	2930	3002	2840	2844	2797	2915	2924	2862	2959	2883	2963	3063	3002	2930	2918	2952	3003	3009	3026	2975	2923	2852	2735	2808	2787	2669	2648	2574	2623	2621	2439	2439	2303	2336	2233
3435	3085	3010	3009	3008	3037	3036	3094	3158	3119	3045	3048	3063	2942	3136	2956	2994	2972	2936	2883	2979	2917	2883	2935	2832	2967	2996	2933	2957	2931	3011	2948	3005	2948	2940	2891	2846	2705	2681	2671	2615	2616	2662	2552	2444	2257	2318	2270	2180	2295
3510	3217	3066	3016	2982	2958	2957	3159	3050	3094	3046	3091	3087	3060	2905	2942	2916	3006	3025	2915	2924	2926	2898	2840	2858	2964	2947	3020	2931	2901	2870	2973	2928	2944	2922	2914	2743	2815	2778	2687	2611	2647	2401	2394	2317	2245	2200	2246	2274	2321
3519	3385	3252	3077	2922	2951	3085	3030	3115	3164	3016	3081	3060	3109	2961	2930	3049	2969	2857	3053	2902	2951	2933	2957	2976	2892	2949	2923	2995	2938	2946	2911	2810	3024	2979	2818	2764	2705	2863	2620	2657	2475	2392	2342	2260	2164	2214	2320	2617	2603
3632	3583	3400	3183	3043	3015	2942	3130	3102	3154	3133	3203	3071	3038	3056	2969	2934	2836	2933	2961	2988	2921	2985	2918	2906	2859	2962	3027	2982	2977	2925	2873	3006	2882	2771	2745	2791	2798	2733	2682	2610	2401	2330	2138	2191	2214	2360	2422	2562	2622
3545	3623	3465	3393	3273	3114	3074	3034	3039	3029	3130	3121	2999	3072	2997	3067	2931	2917	2941	3029	3028	3030	2881	2985	2912	3005	3075	3000	2943	2989	2974	2875	3041	2999	2909	2837	2842	2724	2798	2620	2445	2296	2226	2257	2293	2299	2461	2478	2649	2779
3547	3460	3615	3559	3541	3238	3101	3062	2970	3088	3022	2978	2848	2906	3086	2956	2981	2896	2968	3022	2972	3050	2923	3115	3078	3043	3030	3082	3054	3055	2920	2966	2912	2950	2900	2849	2830	2768	2747	2592	2426	2307	2344	2244	2283	2388	2489	2581	2619	2763
3353	3387	3530	3588	3631	3445	3212	3103	3025	2878	2869	2950	2828	2921	3051	3063	3038	3021	2977	3004	2942	2994	3134	3118	3048	3061	3069	3144	3023	3086	3046	2933	2902	2950	2905	2877	2840	2569	2469	2374	2439	2265	2360	2388	2345	2490	2502	2532	2671	2725
3443	3428	3599	3641	3618	3560	3403	3219	3155	2868	2742	2847	2735	2832	2843	2933	3011	3023	2961	2985	3114	2911	2981	2884	3019	3045	2950	3057	3034	3067	2909	2996	2936	2964	2924	2845	2695	2549	2364	2452	2342	2410	2258	2380	2447	2561	2513	2486	2635	2687
3588	3581	3485	3499	3580	3538	3553	3530	3129	2765	2782	2763	2766	2792	2749	2839	2939	2876	2885	2979	3074	3044	2901	3043	3081	3025	3067	3009	2983	3000	3006	2981	2868	2839	2807	2634	2511	2505	2397	2391	2420	2459	2420	2425	2531	2454	2535	2527	2572	2600
3657	3567	3607	3564	3463	3641	3577	3657	3324	3220	2894	2901	2877	2764	2758	2920	3000	3005	2811	2939	2937	3133	3039	2963	2923	2965	2969	2990	2910	2978	2902	2894	2898	2759	2596	2377	2342	2353	2450	2501	2398	2478	2423	2511	2426	2433	2521	2568	2616	2646
3606	3693	3592	3463	3443	3565	3703	3655	3463	3412	3168	3087	2882	2696	2836	2940	2938	2935	2827	3000	3083	2999	2969	2895	2919	2917	2969	2927	2922	2815	2701	2946	2737	2644	2366	2358	2316	2420	2526	2379	2376	2457	2618	2494	2447	2492	2564	2606	2616	2571
3790	3665	3601	3622	3428	3434	3505	3524	3572	3597	3344	3215	3050	2889	2918	2850	2871	2817	3102	3005	2891	2999	2843	2919	2887	2798	2909	2820	2886	2846	2725	2794	2535	2428	2310	2428	2523	2467	2383	2422	2494	2517	2427	2387	2411	2452	2637	2568	2571	2486
3557	3490	3507	3452	3482	3459	3335	3340	3549	3599	3696	3559	3356	3123	3008	2916	2837	2891	3025	2982	2951	2951	2773	3005	2892	2900	2777	2739	2817	2788	2645	2557	2426	2315	2312	2323	2349	2338	2397	2394	2515	2347	2446	2446	2510	2467	2566	2511	2507	2426
3535	3423	3449	3571	3511	3477	3430	3465	3593	3622	3687	3576	3592	3420	3116	2984	2872	2903	3023	2996	2946	2996	2946	2834	2792	2861	2810	2741	2596	2605	2420	2354	2212	2256	2282	2396	2304	2355	2410	2553	2525	2397	2425	2477	2567	2516	2546	2466	2459	2447
3496	3543	3385	3501	3490	3497	3510	3544	3552	3600	3570	3666	3697	3406	3390	3142	3127	2904	2905	2928	2972	2951	2835	2913	2774	2796	2754	2669	2586	2457	2233	2152	2288	2355	2306	2172	2292	2337	2540	2448	2597	2439	2476	2526	2742	2563	2606	2498	2550	2583
3510	3459	3388	3333	3312	3440	3513	3509	3415	3475	3631	3628	3720	3655	3562	3552	3267	3096	2906	2829	2976	2946	2828	2850	2797	2677	2872	2593	2547	2305	2305	2267	2226	2379	2229	2145	2357	2503	2552	2486	2521	2627	2640	2730	2622	2703	2608	2567	2647	2711
3551	3504	3421	3458	3280	3364	3481	3602	3484	3393	3619	3584	3643	3654	3697	3737	3541	3262	3166	2932	2939	2919	2860	2789	2777	2682	2647	2563	2500	2336	2238	2273	2270	2173	2293	2356	2550	2488	2476	2488	2597	2687	2660	2769	2709	2725	2592	2709	2709	2714
3586	3485	3377	3350	3366	3346	3388	3431	3528	3658	3435	3533	3454	3605	3701	3703	3647	3456	3283	3077	2969	2805	2803	2723	2782	2666	2673	2436	2394	2260	2279	2227	2222	2356	2470	2514	2544	2458	2526	2512	2570	2740	2818	2661	2701	2689	2706	2673	2773	2671
3515	3437	3482	3410	3497	3393	3431	3377	3385	3606	3615	3538	3485	3575	3547	3595	3630	3456	3414	2990	2939	2868	2847	2824	2736	2666	2469	2421	2280	2281	2347	2258	2145	2486	2490	2571	2607	2539	2614	2708	2746	2789	2610	2788	2695	2702	2739	2726	2743	2703
3403	3418	3568	3376	3366	3442	3338	3398	3551	3473	3452	3549	3567	3598	3616	3724	3657	3790	3652	3335	3138	3008	2835	2866	2715	2633	2509	2446	2237	2327	2407	2272	2366	2551	2610	2489	2640	2621	2755	2713	2735	2815	2664	2743	2709	2889	2792	2730	2779	2766
3533	3383	3469	3569	3464	3459	3466	3517	3488	3481	3602	3474	3612	3581	3501	3438	3636	3824	3718	3351	3286	2999	2930	2775	2667	2581	2499	2393	2242	2254	2283	2397	2508	2572	2593	2575	2654	2751	2665	2778	2703	2722	2788	2763	2768	2937	2803	2741	2775	2802
3504	3545	3348	3451	3371	3428	3522	3575	3509	3480	3578	3587	3596	3628	3575	3495	3462	3683	3574	3485	3444	3342	3067	2832	2724	2617	2522	2479	2335	2512	2476	2531	2650	2639	2558	2646	2607	2674	2652	2691	2663	2723	2739	2799	2799	2679	2740	2775	2787	2776
3379	3432	3359	3507	3493	3455	3523	3409	3536	3479	3615	3512	3498	3522	3506	3604	3663	3526	3631	3606	3474	3484	3344	3118	2873	2673	2636	2532	2593	2601	2599	2583	2563	2578	2571	2642	2747	2737	2720	2668	2757	2797	2777	2761	2710	2654	2856	2786	2744	2732
3424	3322	3301	3478	3465	3496	3425	3399	3442	3590	3519	3612	3489	3447	3599	3613	3542	3283	3418	3395	3532	3534	3342	3416	3079	2772	2685	2646	2646	2675	2646	2584	2571	2632	2773	2696	2698	2713	2762	2744	2753	2873	2876	2788	2735	2680	2770	2842	2642	2801
3382	3355	3324	3424	3431	3511	3418	3319	3498	3576	3438	3445	3462	3350	3518	3509	3508	3503	3452	3442	3461	3504	3654	3490	3365	3062	2829	2712	2720	2717	2701	2712	2633	2671	2672	2664	2592	2735	2772	2629	2757	2797	2693	2654	2818	2730	2711	2860	2816	2835
3447	3437	3303	3252	3396	3326	3367	3313	3420	3492	3423	3538	3571	3487	3357	3474	3456	3567	3633	3476	3351	3392	3403	3555	3493	3308	3132	2905	2804	2713	2684	2727	2673	2703	2626	2755	2607	2648	2676	2659	2699	2615	2738	2690	2777	2739	2717	2860	2828	2786
3379	3419	3377	3318	3343	3505	3318	3376	3421	3396	3381	3333	3381	3391	3424	3426	3494	3567	3550	3448	3452	3427	3487	3547	3619	3486	3358	3114	2930	2835	2702	2816	2731	2766	2574	2647	2728	2731	2678	2705	2620	2703	2757	2725	2767	2700	2716	2831	2866	2876
3406	3438	3441	3257	3322	3380	3373	3360	3224	3356	3572	3467	3515	3322	3306	3327	3317	3386	3436	3564	3422	3375	3385	3363	3533	3562	3611	3464	3140	2930	2860	2709	2735	2688	2740	2703	2595	2650	2665	2736	2675	2710	2719	2801	2759	2771	2869	2815	2821	2832
3476	3426	3391	3373	3557	3366	3310	3295	3451	3525	3354	3377	3447	3399	3541	3630	3474	3456	3438	3577	3691	3564	3491	3488	3424	3564	3510	3501	3455	3306	2944	2731	2704	2658	2588	2640	2596	2618	2616	2657	2668	2816	2728	2835	2724	2743	2750	2800	2730	2802
3527	3282	3415	3436	3404	3505	3384	3344	3436	3460	3535	3589	3534	3412	3408	3369	3241	3264	3241	3241	3395	3499	3281	3399	3386	3551	3643	3528	3593	3281	3177	2897	2777	2623	2736	2722	2680	2715	2711	2667	2626	2690	2737	2684	2697	2768	2771	2682	2767	2709
3486	3372	3405	3536	3430	3409	3500	3477	3611	3298	3467	3401	3407	3425	3438	3566	3642	3539	3531	3387	3579	3429	3517	3482	3507	3470	3434	3544	3640	3595	3362	3192	2921	2745	2592	2600	2601	2517	2527	2592	2701	2643	2531	2656	2804	2784	2741	2680	2759	2812
3444	3429	3404	3536	3467	3509	3383	3501	3300	3463	3409	3567	3555	3462	3556	3396	3381	3298	3360	3303	3343	3306	3389	3467	3491	3513	3470	3458	3533	3532	3536	3410	3139	2803	2710	2531	2617	2560	2563	2539	2611	2605	2551	2574	2693	2636	2765	2681	2768	2792
3445	3473	3441	3567	3466	3527	3548	3468	3536	3516	3516	3400	3376	3439	3563	3571	3714	3727	3632	3578	3511	3384	3386	3754	3368	3402	3444	3434	3524	3572	3609	3460	3317	3014	2794	2663	2597	2535	2536	2623	2538	2635	2672	2634	2579	2663	2702	2768	2730	2731
3460	3494	3407	3528	3447	3584	3633	3639	3508	3406	3504	3542	3637	3595	3396	3512	3406	3459	3449	3487	3344	3356	3451	3555	3555	3633	3520	3478	3404	3337	3497	3613	3570	3210	3031	2815	2627	2623	2538	2601	2644	2734	2574	2604	2549	2555	2611	2736	2638	2696
3384	3516	3455	3409	3470	3573	3630	3586	3457	3554	3458	3415	3466	3476	3544	3514	3496	3500	3559	3566	3535	3543	3568	3477	3462	3505	3492	3583	3503	3389	3481	3454	3525	3363	3271	3116	2864	2708	2559	2516	2640	2547	2633	2543	2541	2587	2575	2574	2681	2634
3610	3442	3405	3445	3364	3308	3481	3507	3622	3556	3535	3389	3449	3602	3549	3620	3587	3574	3491	3580	3476	3603	3579	3505	3483	3474	3517	3497	3372	3393	3401	3436	3563	3389	3428	3155	2960	2788	2587	2521	2534	2570	2575	2546	2613	2471	2487	2620	2624	2698
3567	3496	3431	3486	3367	3442	3484	3627	3523	3508	3481	3556	3571	3607	3311	3591	3474	3518	3569	3447	3617	3432	3496	3412	3476	3481	3535	3578	3568	3491	3454	3435	3574	3446	3494	3531	3294	2949	2831	2704	2536	2609	2575	2503	2629	2665	2420	2443	2436	2554
3696	3587	3334	3435	3391	3549	3432	3460	3542	3580	3613	3558	3495	3312	3561	3448	3392	3556	3247	3437	3517	3509	3534	3628	3510	3362	3412	3444	3543	3612	3600	3519	3372	3538	3545	3589	3521	3354	3096	2799	2619	2531	2384	2490	2469	2511	2445	2428	2485	2580
3612	3407	3387	3525	3503	3375	3685	3633	3587	3364	3459	3334	3361	3482	3592	3605	3586	3608	3452	3524	3540	3559	3479	3664	3464	3461	3339	3470	3507	3497	3490	3586	3516	3377	3502	3465	3555	3483	3270	3016	2755	2575	2426	2513	2369	2557	2518	2624	2451	2547
3649	3525	3528	3256	3511	3589	3619	3579	3466	3379	3383	3588	3512	3543	3551	3644	3431	3477	3427	3520	3380	3429	3524	3516	3587	3450	3493	3512	3435	3465	3328	3473	3564	3634	3530	3495	3466	3667	3482	3381	2939	2779	2602	2425	2377	2396	2546	2666	2642	2533
3473	3504	3397	3472	3600	3516	3388	3511	3624	3604	3473	3385	3283	3414	3281	3390	3350	3348	3368	3383	3349	3267	3272	3360	3312	3368	3377	3453	3436	3605	3473	3409	3478	3372	3465	3444	3401	3376	3309	3308	3217	3009	2754	2565	2333	2351	2460	2691	2726	2571
3355	3345	3533	3502	3368	3403	3460	3679	3582	3463	3276	3216	3390	3431	3516	3634	3506	3558	3744	3775	3681	3572	3502	3439	3267	3259	3229	3377	3363	3318	3427	3509	3598	3452	3342	3329	3467	3264	3398	3417	3403	3326	2907	2767	2567	2409	2588	2704	2726	2718
3391	3613	3485	3280	3259	3461	3635	3556	3438	3461	3439	3600	3476	3519	3630	3544	3657	3553	3644	3647	3658	3632	3554	3625	3627	3542	3440	3378	3316	3470	3425	3408	3356	3577	3472	3228	3336	3407	3334	3398	3339	3372	3156	2957	2844	2687	2653	2651	2708	2825
3694	3521	3220	3445	3474	3397	3319	3242	3357	3571	3553	3432	3348	3262	3453	3330	3257	3215	3211	3221	3252	3318	3349	3400	3400	3512	3566	3636	3492	3470	3390	3457	3211	3341	3490	3476	3429	3361	3399	3258	3245	3222	3345	3213	3277	3160	2815	2709	2755	3160
3598	3486	3455	3578	3360	3217	3313	3569	3505	3456	3413	3288	3240	3274	3408	3578	3406	3367	3444	3415	3575	3551	3403	3341	3203	3182	3219	3383	3418	3514	3503	3389	3374	3240	3232	3482	3546	3475	3297	3344	3377	3347	3581	3522	3595	3347	3077	2753	2961	3400
3510	3443	3584	3463	3192	3438	3415	3437	3382	3338	3285	3322	3375	3308	3395	3568	3596	3825	3644	3811	3749	3882	3934	3876	3518	3495	3247	3222	3379	3435	3488	3483	3535	3420	3293	3233	3486	3543	3395	3323	3413	3665	3587	3753	3567	3467	3130	3022	3335	3724
3681	3604	3408	3264	3359	3508	3389	3290	3383	3391	3444	3452	3448	3398	3360	3366	3578	3567	3663	3543	3652	3744	3740	3816	3784	3918	3614	3414	3303	3247	3342	3491	3374	3459	3532	3442	3240	3534	3384	3411	3643	3779	3681	3471	3192	3386	3203	3374	3521	3651
3907	3524	3363	3558	3738	3330	3237	3299	3277	3358	3400	3265	3542	3556	3500	3530	3540	3429	3353	3410	3304	3475	3334	3430	3508	3708	3809	3755	3604	3305	3323	3374	3365	3417	3528	3420	3245	3270	3632	3453	3472	3718	3569	3311	3134	3287	3263	3518	3551	3411
3690	3300	3434	3599	3382	3294	3335	3410	3380	3538	3388	3607	3731	3539	3634	3404	3391	3341	3337	3302	3285	3391	3278	3147	3226	3186	3501	3522	3678	3524	3479	3297	3374	3270	3462	3362	3399	3259	3506	3681	3724	3518	3460	3389	3226	3288	3286	3139	3184	3072
3374	3310	3624	3443	3311	3262	3585	3388	3501	3365	3609	3659	3597	3337	3362	3216	3141	3279	3301	3366	3384	3502	3473	3441	3321	3191	3155	3041	3406	3415	3515	3478	3346	3413	3288	3331	3584	3563	3499	3831	3686	3415	3257	3290	3313	3269	3180	2864	3051	3234
3236	3459	3526	3268	3102	3451	3448	3376	3551	3687	3616	3467	3186	3066	3061	3304	3455	3635	3708	3560	3548	3688	3723	3655	3509	3342	3263	3018	3160	3323	3619	3588	3408	3474	3328	3206	3493	3660	3593	3567	3542	3271	3114	3244	3401	3231	3191	3135	3145	3522
3459	3433	3230	3091	3322	3488	3356	3331	3570	3498	3303	3090	3069	3233	3478	3725	3929	4014	4099	3871	3835	3850	3800	3577	3731	3564	3476	3438	3312	3137	3407	3430	3412	3324	3501	3440	3504	3716	3407	3300	3125	3236	3188	3298	3239	3144	3230	3314	3332	3604
3467	3324	3134	3136	3379	3429	3303	3340	3385	3209	3113	3060	3316	3716	4155	4269	4476	4360	4187	4106	4020	3921	3929	3697	3679	3615	3680	3460	3390	3218	3179	3329	3454	3366	3355	3423	3452	3437	3536	3168	2982	3335	3437	3175	3064	3095	3178	3595	3509	3488
3536	3127	2977	3241	3566	3315	3395	3244	3131	3069	2995	3425	3838	4342	4541	4566	4251	4167	3907	3713	3686	3799	3840	3751	3731	3597	3638	3527	3445	3235	3132	3128	3213	3287	3391	3519	3479	3265	3409	3266	3021	3223	3313	3231	3158	3202	3305	3468	3572	3529
3576	3115	3029	3520	3354	3169	3285	3211	3091	3085	3357	3938	4268	4430	4231	3965	3615	3358	3312	3258	3221	3458	3636	3599	3577	3517	3564	3538	3437	3375	3131	3080	2968	3237	3323	3409	3336	3165	3092	3348	3366	3126	3216	3222	3304	3339	3403	3655	3663	3401
3498	3145	3280	3512	3296	3152	3175	3093	3108	3352	3758	4333	4341	3977	3575	3253	2927	2661	2570	2489	2701	2893	3156	3275	3463	3627	3490	3526	3557	3527	3263	3047	3025	3167	3282	3409	3416	3065	3101	3369	3414	2958	3111	3312	3384	3583	3526	3525	3454	3060
3299	3214	3501	3345	3165	3119	3129	3142	3347	3580	4065	4305	4015	3430	2810	2545	2288	2244	2260	2274	2311	2386	2677	2857	3288	3453	3572	3389	3451	3447	3340	3157	2969	3109	3414	3621	3438	3025	2996	3248	3418	3180	3165	3535	3503	3704	3744	3572	3307	3092
3190	3255	3541	3258	3185	3079	3026	3220	3463	3837	4185	4004	3636	2960	2427	2174	2093	2219	2221	2201	2235	2301	2369	2709	3033	3298	3504	3471	3377	3461	3328	3269	2967	2985	3439	3665	3461	3135	2937	3235	3506	3190	3244	3454	3541	3647	3761	3586	3369	3166
3265	3296	3475	3322	3101	2991	3096	3290	3569	4049	4043	3750	3145	2506	2142	2080	2289	2424	2369	2464	2470	2299	2185	2421	2763	3059	3410	3460	3412	3416	3458	3420	2965	2987	3408	3694	3593	3148	3105	3126	3390	3195	3082	3396	3479	3630	3748	3493	3540	3298
3097	3285	3591	3257	3019	3049	3154	3263	3654	3888	3787	3352	2686	2293	2073	2204	2557	2727	2776	2697	2731	2403	2258	2205	2524	2885	3409	3499	3535	3299	3563	3593	3367	3055	3289	3456	3415	3205	3161	3227	3335	3296	3172	3208	3242	3399	3461	3423	3517	3558
3075	3297	3445	3437	3088	3094	3196	3339	3563	3780	3626	3211	2624	2234	2173	2407	2693	3038	3037	3191	2948	2610	2397	2235	2266	2890	3305	3730	3704	3537	3556	3524	3411	3128	3298	3556	3383	3239	3304	3307	3266	3285	3089	3286	3094	3254	3403	3528	3587	3704
3095	3281	3426	3271	3102	3143	3298	3526	3495	3632	3540	3122	2536	2270	2311	2389	2795	3015	3388	3220	3113	2753	2467	2168	2355	2767	3311	3807	3719	3641	3521	3634	3415	3228	3274	3506	3505	3107	3363	3300	3158	3107	3192	3183	3220	3165	3255	3454	3606	3522
3163	3217	3410	3266	3058	3173	3388	3555	3540	3686	3441	3008	2544	2321	2324	2552	2765	2988	3103	3265	2939	2595	2279	2110	2358	2847	3313	3481	3705	3563	3439	3361	3358	3192	3304	3602	3461	3205	3411	3126	3176	3027	3129	3244	3097	3067	3129	3306	3396	3512
3128	3193	3345	3212	3064	3200	3510	3716	3631	3623	3522	3004	2759	2415	2241	2475	2725	2917	3003	3007	2833	2427	2097	2090	2375	2832	3240	3376	3422	3304	3188	3177	3009	3105	3380	3747	3534	3308	3500	3466	3248	3178	3175	3250	3273	3222	3120	3187	3308	3481
3166	3175	3320	3319	3078	3069	3530	3608	3772	3787	3662	3230	2793	2508	2349	2275	2405	2567	2787	2713	2475	2191	1981	2000	2405	2922	3407	3357	3441	3357	3235	3063	2931	3104	3452	3695	3272	3139	3494	3522	3303	3272	3136	3122	3046	3151	3261	3146	3384	3384
3284	3097	3296	3240	3099	3195	3328	3685	3745	3772	3587	3396	3058	2603	2522	2318	2240	2332	2447	2259	2161	2054	1998	2181	2619	3161	3453	3492	3344	3381	3158	2902	2856	2821	3485	3656	3137	3206	3625	3640	3383	3449	3333	3161	3135	3160	3243	3194	3271	3226
3260	3252	3143	3297	3179	2977	3353	3466	3596	3844	3681	3602	3267	3049	2714	2380	2263	2097	2213	2080	1974	1918	2077	2342	3062	3531	3819	3664	3280	3093	3183	3029	2820	2950	3354	3323	3225	3397	3519	3457	3446	3484	3380	3317	3054	3255	3148	3217	3156	2975
3208	3157	3252	3323	3284	3030	3168	3392	3649	3687	3681	3588	3489	3313	2991	2770	2519	2247	2119	2193	2268	2273	2471	2886	3510	3959	4013	3580	3059	2711	2873	3032	2919	2991	3174	3156	3114	3446	3608	3312	3353	3498	3467	3341	3259	3283	3067	3186	3233	3113
3177	3249	3167	3279	3306	3159	2953	3257	3448	3756	3699	3684	3628	3589	3301	3154	2953	2785	2617	2846	2787	2996	3226	3540	4035	4261	4046	3710	2988	2837	2909	2990	2997	3194	3191	3104	3054	3576	3541	3199	3509	3472	3454	3495	3368	3302	2934	3138	3333	3376
3097	3215	3113	3284	3386	3260	3073	3180	3271	3645	3725	3705	3659	3706	3601	3608	3359	3448	3340	3406	3497	3687	4001	4212	4148	4163	3929	3296	2908	3011	2849	2901	3095	3301	3301	2932	2961	3531	3271	3245	3543	3607	3477	3397	3578	3420	3072	3148	3296	3708
3032	3163	3176	3367	3520	3419	3173	3194	3143	3473	3574	3589	3614	3531	3676	3760	3865	3879	3916	3948	4066	4109	4167	4180	3897	3629	3262	3130	3096	3224	3201	2993	3089	3201	3234	2939	3088	3295	3064	3352	3523	3404	3423	3452	3542	3261	3188	3242	3253	3488
3150	2948	3166	3182	3301	3377	3305	3046	3077	3264	3578	3594	3576	3541	3402	3571	3688	3823	3956	4056	4057	4100	4064	3703	3327	2860	2696	2889	3177	3348	3367	3138	3246	3035	2982	2965	3400	3330	2908	3348	3388	3431	3417	3423	3439	3367	3465	3272	3434	3156
3311	3034	3034	3234	3344	3370	3420	3165	3115	2938	3268	3484	3607	3555	3473	3381	3449	3571	3620	3653	3444	3509	3327	3177	2964	2716	2944	3035	3244	3421	3410	3412	3319	2995	2732	3055	3363	3102	3039	3241	3196	3387	3425	3342	3568	3477	3778	3374	3455	3046
3397	3136	3000	3201	3201	3308	3367	3482	3341	3024	3083	3256	3366	3467	3523	3447	3359	3201	3149	3075	3039	3008	2924	2815	2940	2990	3178	3299	3466	3394	3395	3376	3194	2889	3086	3250	3118	2970	3331	3288	2893	3148	3381	3358	3493	3677	3776	3598	3318	3141
3334	3266	3177	3074	3345	3237	3324	3522	3400	3328	2981	3025	3074	3252	3311	3316	3331	3265	3249	3180	3050	2926	3097	3215	3315	3416	3432	3367	3355	3218	3373	3206	3129	3393	3401	3230	2880	3081	3364	3149	3003	3095	3076	3441	3497	3612	3416	3418	3284	3366
3297	3406	3296	3068	3084	3193	3414	3393	3488	3593	3347	3287	3169	3046	3122	3247	3094	3253	3268	3260	3280	3238	3239	3384	3410	3496	3502	3187	3117	3131	2945	3066	3295	3643	3441	3106	2939	3305	3186	3123	3131	3070	3032	3348	3514	3463	3439	3348	3125	3359
3366	3205	3236	3303	3168	3271	3272	3243	3419	3496	3619	3585	3416	3261	3198	3093	3137	3169	3246	3197	3257	3227	3195	3354	3340	3311	3378	3232	3129	3149	3082	3189	3577	3651	3313	3256	3333	3313	3013	3044	3320	3132	3190	3265	3382	3286	3450	3184	3322	3261
3542	3266	3136	3232	3435	3283	3344	3278	3267	3304	3453	3624	3756	3738	3640	3454	3423	3241	3266	3246	3268	3259	3194	3097	3265	3242	3160	3059	3095	3169	3185	3467	3338	3240	3277	3561	3499	3328	2928	3070	3067	3248	3388	3383	3194	3157	3337	3357	3571	3021
3407	3356	3093	3092	3346	3321	3546	3526	3398	3210	3134	3278	3355	3612	3833	3742	3584	3560	3472	3508	3441	3340	3222	3319	3288	3120	3213	3101	3199	3398	3457	3354	3117	3125	3450	3409	3295	3361	3260	3198	3024	3267	3386	3312	2967	2962	3086	3349	3459	3186
3264	3297	3226	3053	3186	3172	3393	3354	3611	3576	3398	3213	3117	3167	3274	3287	3398	3364	3322	3508	3280	3278	3122	3124	3034	3111	3077	3176	3409	3430	3250	3070	3169	3256	3287	3129	3141	3548	3428	3258	3131	3161	3242	3191	2992	2849	2872	3213	3206	3192
3277	3288	3308	3301	3175	3112	3193	3320	3433	3605	3553	3457	3495	3369	3210	3114	3051	3015	3034	3143	3139	3168	3107	3136	3086	3239	3325	3341	3325	3202	3286	3318	3348	3166	2935	3052	3290	3496	3489	3469	3397	3222	3016	2996	3087	3039	2953	3034	3135	3179
3416	3168	3157	3277	3187	3190	3232	3196	3242	3401	3426	3397	3607	3700	3587	3550	3398	3420	3393	3323	3449	3382	3418	3327	3158	3326	3139	3153	3066	3335	3396	3318	3194	2901	3009	3280	3288	3238	3522	3519	3468	3093	2986	3052	3063	3215	3082	2934	3187	3264
3271	3259	3332	3169	3142	3278	3280	3279	3427	3475	3321	3383	3330	3389	3431	3610	3560	3582	3475	3539	3485	3256	3208	3172	3115	3087	3158	3260	3296	3284	3370	3213	3159	3227	3326	3292	3194	3102	3299	3553	3446	3204	3109	2921	3204	3507	3110	3034	3019	3327
3305	3354	3202	3304	3180	3181	3284	3368	3350	3447	3530	3408	3463	3297	3309	3356	3208	3299	3315	3230	3319	3172	3097	3039	3088	3207	3358	3351	3208	3101	3080	3145	3355	3419	3190	3102	3162	3371	3153	3245	3411	3447	3151	3063	3229	3226	3219	3062	3283	3461
3285	3247	3149	3344	3364	3231	3170	3144	3216	3533	3533	3453	3425	3410	3305	3342	3390	3331	3270	3260	3234	3447	3401	3424	3306	3232	3163	3093	3003	3174	3149	3386	3312	3243	3254	3356	3341	3171	3143	3282	3385	3338	3303	3342	3187	3166	3178	3125	3361	3307
3271	3213	3253	3195	3399	3380	3243	3248	3142	3324	3393	3448	3369	3436	3379	3445	3492	3380	3524	3421	3345	3344	3345	3403	3210	3314	3366	3219	3202	3202	3108	3240	3254	3289	3326	3334	3255	3173	3196	3127	3277	3342	3533	3336	3375	3358	3188	3389	3279	3349
3156	3191	3156	3280	3371	3209	3196	3307	3168	3267	3343	3277	3350	3359	3274	3430	3382	3304	3436	3340	3440	3323	3444	3331	3225	3302	3270	3224	3059	3173	3243	3264	3342	3428	3181	3124	3201	3446	3233	3206	3276	3275	3304	3468	3353	3127	3395	3156	3276	3137
3134	3138	3174	3243	3239	3186	3169	3139	3147	3362	3419	3409	3384	3276	3293	3349	3377	3360	3231	3241	3358	3279	3468	3382	3288	3230	3137	3225	3280	3153	3232	3203	3223	3215	3105	3345	3148	3288	3236	3314	3258	3260	3306	3263	3203	3218	3175	3157	3135	3166
3249	3127	2969	3134	3246	3354	3158	3243	3109	3142	3288	3429	3360	3440	3414	3425	3611	3344	3368	3301	3401	3552	3478	3477	3364	3132	3314	3218	3274	3266	3283	3333	3238	3320	3187	3159	3310	3348	3480	3208	3139	3276	3134	3139	3066	3097	3125	3120	3101	3147
3062	3265	3176	3242	3215	3144	3222	3187	3126	3152	3231	3160	3194	3197	3134	3136	3405	3331	3127	3349	3202	3298	3297	3198	3243	3230	3261	3255	3321	3325	3301	3146	3172	3227	3094	3270	3412	3428	3252	3363	3312	3199	3152	3216	3183	3133	3180	2968	3222	3240
3237	3122	3183	3146	3293	3220	3195	3143	3194	3102	3181	3352	3390	3340	3199	3158	3271	3340	3342	3366	3323	3295	3400	3403	3435	3344	3462	3405	3426	3242	3230	3173	3202	3226	3212	3421	3307	3408	3337	3259	3267	3290	3295	3131	3133	3264	3206	3405	3235	3293
3201	3241	3223	3144	3216	3343	3216	3166	3168	3211	3135	3214	3204	3211	3121	3217	3417	3514	3400	3455	3388	3283	3338	3279	3273	3441	3349	3343	3359	3288	3266	3202	3180	3341	3263	3315	3356	3338	3250	3206	3086	3098	3117	3246	3222	3141	3264	3198	3311	3191
3352	3065	3033	3221	3321	3282	3162	3134	3180	3112	3433	3325	3363	3204	3198	3009	3208	3296	3261	3189	3069	3138	3225	3304	3445	3474	3584	3444	3327	3233	3067	3295	3225	3256	3156	3257	3308	3345	3258	3118	3140	3225	3262	3082	3253	3341	3216	3300	3168	3203
3269	3123	2999	3075	3262	3361	3328	3077	3136	3038	3181	3078	3218	3220	3058	3207	3260	3323	3397	3347	3220	3350	3251	3456	3246	3289	3319	3400	3381	3423	3251	3262	3268	3322	3234	3265	3384	3234	3263	3135	3282	3341	3319	3370	3330	3238	3276	3165	3306	3219
3194	3086	3113	3165	3282	3260	3136	3173	3104	3161	3271	3377	3168	3102	3022	3179	3154	3274	3221	3101	3081	3169	3223	3379	3471	3378	3380	3387	3371	3364	3339	3333	3325	3281	3313	3188	3331	3262	3272	3219	3270	3298	3439	3288	3225	3399	3187	3241	3114	3087
3065	3048	3120	3089	3180	3236	3145	3062	3122	3181	3206	3104	3282	3226	3086	3187	3368	3364	3347	3231	3221	3278	3352	3459	3425	3345	3124	3308	3405	3373	3396	3366	3255	3298	3243	3241	3336	3274	3349	3376	3355	3381	3363	3350	3342	3181	3318	3302	3144	3110
3101	3025	2899	3203	3285	3200	3154	3091	3115	3307	3173	3227	3356	3088	3008	3094	3227	3246	3178	3184	3091	3185	3328	3423	3416	3264	3362	3280	3392	3428	3209	3359	3381	3425	3232	3114	3310	3390	3344	3344	3328	3364	3289	3201	3146	3231	3149	3243	3132	3234
3179	3065	2990	3063	3227	3173	3126	3038	3174	3104	3253	3146	3230	3151	3013	3086	3183	3192	3265	3115	3081	3299	3348	3327	3240	3142	3209	3200	3377	3488	3338	3411	3162	3212	3116	3201	3265	3316	3396	3384	3486	3377	3415	3247	3222	3287	3266	3192	3267	3318
3201	2971	3050	3063	3165	3139	3169	3003	3030	3014	3240	3263	3208	3114	3051	3073	3060	3202	3061	2995	3197	3201	3409	3330	3247	3139	3314	3149	3479	3365	3419	3309	3328	3296	3305	3214	3269	3293	3434	3222	3361	3257	3370	3276	3204	3164	3248	3276	3271	3353
3146	3114	3038	3134	3036	3159	3204	3251	3058	3094	3125	3297	3295	3203	3187	3079	3211	3154	3232	3187	3245	3237	3394	3355	3301	3361	3205	3281	3372	3443	3294	3316	3331	3321	3254	3232	3273	3386	3296	3335	3299	3419	3331	3260	3184	3321	3263	3289	3395	3437
3128	3005	3172	3159	3162	3131	3202	3184	3109	3079	3161	3256	3355	3145	3133	3033	3016	3070	3043	3249	3218	3165	3256	3181	3344	3170	3269	3356	3329	3407	3311	3269	3178	3399	3389	3433	3314	3305	3287	3254	3358	3264	3313	3311	3365	3282	3349	3440	3320	3454
3025	3108	3179	3070	3259	3193	3263	3255	3184	3155	3074	3183	3300	3319	3121	3151	3139	3210	3151	3171	3224	3257	3115	3302	3340	3300	3249	3317	3351	3322	3248	3273	3238	3335	3242	3318	3357	3368	3229	3287	3155	3230	3286	3319	3341	3366	3447	3418	3433	3408
3237	2978	3009	3074	3203	3165	3123	3146	3122	3072	3210	3226	3372	3189	3056	3132	3140	3176	3079	3220	3154	3162	3092	3165	3218	3265	3247	3362	3270	3165	3310	3206	3346	3361	3427	3357	3247	3255	3265	3237	3255	3147	3270	3366	3398	3553	3472	3461	3425	3368
3252	3091	3001	3029	3127	3254	3323	3169	3151	3243	3215	3190	3262	3224	3118	2998	3173	3250	3247	3128	3100	3087	3193	3234	3193	3286	3233	3286	3276	3068	3144	3226	3328	3429	3441	3251	3201	3271	3252	3132	3150	3313	3256	3344	3405	3426	3348	3458	3450	3367
3158	3043	3004	3055	3057	3405	3125	3027	3080	3087	3220	3263	3337	3262	3068	3077	3163	3182	3210	3196	3089	3103	3123	3263	3315	3215	3199	3264	3160	3109	3079	3202	3327	3321	3357	3223	3272	3152	3110	3033	3196	3278	3323	3254	3312	3381	3427	3336	3399	3399
3058	3016	3148	2976	3101	3318	3190	3216	2919	3111	3262	3227	3189	3180	3005	3104	3097	3202	3253	3091	3012	2965	3176	3175	3249	3137	3053	3184	3152	3039	3063	3214	3316	3379	3395	3268	3411	3215	3092	3096	3194	3112	3312	3140	3305	3344	3414	3347	3270	3226
3048	2989	2930	3160	3104	3252	3168	3181	3030	3107	3284	3298	3245	3070	3142	3089	3213	3321	3287	3063	3091	2957	3201	3181	3149	3060	3092	3089	3183	3191	3121	3199	3304	3358	3231	3245	3210	3105	3084	3092	3146	3240	3192	3316	3371	3257	3363	3207	3265	3217
2956	2992	2907	3184	3261	3205	3090	3063	2965	3153	3228	3329	3251	3146	3148	3205	3222	3301	3286	3192	3121	3122	3222	3203	3209	3035	3055	3035	3017	3071	3107	3218	3213	3252	3215	3256	3187	3129	3112	3047	3253	3261	3300	3202	3248	3290	3219	3131	3138	3229
3003	2725	2906	3282	3144	3117	3182	3123	3201	3123	3247	3280	3213	3117	3166	3131	3246	3373	3157	3083	3037	3022	3257	3149	3215	3029	3071	3079	3102	3059	3126	3097	3290	3140	3221	3108	3244	3103	3048	3064	3216	3166	3235	3214	3234	3062	3170	3086	3075	3204
3054	2891	2837	3020	3181	3198	3130	3153	3137	3273	3290	3174	3235	3151	3060	3139	3264	3347	3086	3099	2990	3097	3191	3137	3076	2994	3075	3065	3128	3074	3054	3257	3224	3216	3232	3087	3035	3180	3156	3241	3260	3099	3185	3030	3109	3213	3074	3063	3037	3201
3078	2889	2855	2954	3168	3163	3030	3001	3075	3188	3208	3234	3191	3249	3097	3197	3319	3224	3130	3064	3070	3189	3328	3297	2961	3090	3046	3157	3105	3108	3159	3177	3172	3199	3096	3131	2973	3238	3163	3163	3094	3212	3131	2986	3050	3194	3015	3001	3034	3133
2883	2969	2949	3088	3026	3149	3120	2981	3098	3154	3192	3294	3055	3132	3176	3246	3357	3276	3081	3081	3154	3256	3265	3190	3118	3051	3103	3063	3045	3118	3126	3123	3170	3171	3131	3076	3140	3164	3215	3253	3185	3041	3194	3021	2998	3108	3073	2986	3120	3125
2882	3008	2915	3037	2993	3115	3048	3142	3029	3307	3222	3223	3105	3055	3106	3225	3226	3246	3076	3014	3114	3219	3295	3214	3066	3064	3044	3078	3125	3110	3168	3086	3117	3057	3029	2944	3116	3178	3098	3113	3144	3210	3057	3114	2938	3001	2962	3110	3072	3218
2807	2990	3111	3021	3045	3159	3083	3045	3138	3104	3141	3109	3122	3210	3240	3156	3274	3124	3128	3044	3265	3298	3375	3155	3118	3039	3157	3142	3096	3257	3131	3077	3181	3143	2940	2951	3082	3200	3075	3201	3147	3025	2918	2950	2996	2932	2873	3008	3196	3198
2890	2882	3017	3086	3115	2965	3012	2903	3073	3228	3169	3098	3113	3170	3259	3192	3287	3142	3114	3025	3249	3276	3309	3182	3150	3053	3155	3212	3133	3223	3220	3100	3139	2989	2902	3056	3160	3121	3157	3125	3085	3145	3030	2945	2912	2925	3012	3008	3134	3154
3055	2836	3064	3121	3118	2959	2978	3034	3227	3161	3189	3204	3039	3124	3163	3209	3276	3109	3134	3113	3235	3261	3278	3117	3118	3102	3255	3163	3187	3130	3192	3290	3186	3010	2987	3133	3220	3152	3194	3175	3063	2995	2985	3077	2921	3038	3018	3066	3126	3125
2982	2946	3100	3130	3112	2855	3081	3052	3133	3140	3178	3094	3034	3166	3252	3225	3273	3141	3222	3135	3261	3158	3254	3049	3081	3099	3301	3305	3313	3270	3185	3176	3154	3020	3097	3065	3177	3067	3212	3125	3108	3089	2940	2901	2995	2996	2971	3076	3098	3175
3029	2986	2994	3048	3014	2878	2937	3130	3127	3037	3197	3121	3035	3196	3140	3211	3241	3032	3035	3185	3240	3280	3147	2977	3219	3124	3219	3281	3136	3304	3217	3125	3143	3005	3101	3115	3170	3240	3202	3140	3038	2989	2980	3002	2925	2997	3124	3155	3181	3194
3150	2983	3044	3162	3024	2996	2966	3069	3188	3078	3150	2943	3085	3125	3155	3184	3089	3098	3120	3090	3269	3235	2984	3133	3047	3154	3093	3301	3335	3273	3151	3223	3080	3028	3098	3202	3246	3115	3207	3169	3214	3007	3005	2967	2981	3027	3032	3111	3254	3098
3203	3061	3030	3087	2959	2902	3173	3066	3162	3031	3001	2957	2922	3140	3197	3121	3071	3118	3183	3224	3309	3124	3180	2954	3090	3131	3246	3175	3235	3175	3330	3262	3116	3068	3081	3323	3271	3257	3220	3146	3149	3007	2983	2943	2971	3158	3132	3167	3190	3207
3195	3115	3116	3209	2982	2925	3037	3198	3161	3049	2988	3016	3017	3310	3171	3230	3013	3069	3077	3281	3162	3245	2986	3085	3117	3154	3248	3172	3204	3137	3279	3207	3123	3159	3146	3167	3346	3274	3163	3259	3121	3044	3000	3045	3047	3101	3095	3176	3324	3287
3096	3057	3220	3139	3079	2910	3098	3267	3127	3103	3000	3008	3051	3192	3184	3090	3096	3087	3154	3228	3257	3157	3095	2943	3115	3102	3189	3153	3187	3288	3316	3175	3146	3160	3247	3315	3253	3356	3288	3276	2988	3004	3067	3039	3018	3118	3185	3230	3236	3223
3070	3082	3186	3099	2935	2991	3249	3263	3133	3064	3111	3028	3083	3186	3141	3072	2926	3030	3001	3168	3171	3106	2999	2891	3053	3077	3118	3114	3135	3237	3241	3116	3130	3132	3267	3291	3273	3287	3264	3167	3011	3040	2981	3220	2937	3181	3272	3243	3307	3257
3052	3154	3063	2920	2939	3050	3165	3215	3179	3161	3098	3037	3216	3240	3216	3083	3043	3090	3144	3098	3152	3111	2907	2965	3080	3083	3089	3081	3128	3153	3021	3117	3128	3151	3319	3257	3381	3332	3171	3220	3180	3025	3030	2973	3064	3099	3265	3256	3345	3243
3063	3097	3029	3027	2984	3133	3318	3218	3227	3093	3022	3025	3180	3295	3150	3084	3022	3076	3155	3205	3195	2960	3164	2913	3033	3022	3072	3103	3150	3067	3076	2990	3183	3183	3240	3291	3099	3236	3257	3242	3089	3086	3002	3054	3167	3223	3223	3225	3283	3212
2991	3126	2951	2795	3059	3195	3259	3246	3164	3163	2964	3125	3217	3163	3024	2926	3061	3082	3149	3204	3169	2957	2974	3058	2997	2947	2927	3134	3047	2964	3110	2982	3137	3172	3247	3266	3193	3208	3249	3149	3246	3053	2999	3065	3070	3173	3146	3115	3260	3281
3062	2986	2883	2914	3086	3249	3344	3229	3078	3093	3063	3202	3224	3125	3090	3046	3049	3115	3133	3250	3199	3023	2941	3093	3020	3095	3029	3018	3027	3064	2877	2891	3144	3076	3198	3245	3244	3178	3137	3110	3107	3113	3125	3073	3039	3134	3123	3321	3122	3197
3086	3016	2911	2899	3020	3207	3181	3208	3104	2982	3140	3181	3356	3279	3131	3080	3029	3023	3089	3132	3101	3060	3131	3057	2968	2888	2974	3014	3029	2920	2971	2921	3012	3255	3110	3184	3222	3225	3050	3021	2951	2985	2912	3076	3112	3138	3245	3113	3236	3248
2907	2956	2887	2966	3130	3194	3176	3227	3123	3185	3212	3206	3358	3127	3179	3082	3109	3132	3113	3144	3143	3004	2959	3060	3004	2999	2941	3051	3063	3002	2946	2988	2911	3137	3224	3085	3171	3091	3071	3024	3165	2941	2964	2997	3075	3056	3119	3116	3159	3109
2943	2888	2965	3146	3064	3183	3076	3091	3110	3143	3217	3293	3351	3175	3118	3144	3081	3113	3218	3174	3228	3187	3113	3118	2980	2988	3083	3077	2935	2993	2889	3037	3086	3042	3001	3174	3149	3046	3146	2981	3013	3009	3032	3057	3060	3140	3146	3163	3172	3127
2891	2853	3062	3146	3050	2874	2944	3108	3102	3205	3262	3148	3227	3071	3174	3170	3219	3092	3198	3232	3347	3171	3226	3045	2911	2994	2966	3173	2929	2868	2824	2905	3007	3045	3133	3175	3087	3125	3047	2950	2992	2981	2968	3020	3106	3043	3122	3174	3170	3109
2998	3044	3083	3047	2900	2787	2868	3042	3159	3228	3173	3120	3102	3242	3245	3238	3078	3246	3230	3111	3183	3207	3307	3230	3075	2953	3078	3102	2997	2854	2933	2963	2996	3021	3012	3091	3134	3156	3043	3024	3020	3000	2890	3067	3053	3075	3139	3026	3203	3161
3017	3268	3157	2907	2828	2868	3042	3080	3136	3063	3124	3166	3153	3317	3384	3217	3181	3175	3260	3177	3318	3198	3197	3162	3059	3093	3155	3172	3055	2996	2975	3049	2998	3009	3081	3216	3160	3075	3122	3016	3111	3042	2907	2934	3021	3060	3089	3201	3177	3177
3143	3157	3018	2855	2778	2853	3098	3112	3002	3118	2974	2971	3231	3362	3244	3221	3147	3254	3155	3253	3277	3213	3039	3037	3217	3048	3166	3123	3108	3035	2953	3071	3065	3053	3219	3097	3124	3073	3083	3127	2935	3038	3005	2981	3074	3072	3162	3223	3115	3062
3262	3134	3004	2795	2999	2926	2980	2990	2948	2964	3014	3095	3218	3182	3274	3149	3124	3121	3281	3469	3565	3178	3004	3098	3175	3235	3120	3009	3174	3052	3008	3022	3017	3018	3229	3118	3180	3057	3044	3076	3086	2921	3095	3006	3145	3111	3096	3174	3241	3258
3223	3089	3020	2853	2958	2951	2939	2966	2811	2973	3072	3180	3263	3107	3246	3189	3276	3138	3226	3483	3503	3366	3106	2941	3153	3255	3152	3106	3099	3058	3078	3102	2941	3176	3179	3239	3233	3138	3237	3156	3036	2944	3012	3100	3112	3058	3087	3191	3165	3301
3141	3233	3027	2930	2887	2849	2965	2901	2976	3107	3174	3160	3193	3174	3177	3192	3085	3237	3196	3323	3561	3333	3261	3106	3108	3121	3209	3226	3162	3148	3190	3121	3080	3183	3378	3235	3313	3362	3304	3107	3000	3100	2971	3036	3061	3118	3240	3297	3305	3270
3163	3235	3012	3002	2932	2939	3103	3167	3055	3112	3085	3240	3183	2962	3140	3158	2996	2895	3036	3204	3283	3354	3333	3211	3136	3151	3173	3349	3223	3217	3115	3195	3172	3241	3198	3270	3343	3262	3307	3270	3063	3017	3032	3057	3093	3176	3166	3229	3285	3326
3014	3017	3114	2947	3003	2920	3129	3132	3139	3044	3131	3032	2921	2767	2980	2844	2913	2618	2883	3154	3231	3203	3202	3205	3052	3022	3226	3250	3196	3102	3127	3054	3025	3128	3223	3203	3325	3433	3277	3205	3119	3148	3147	3083	3097	3196	3222	3294	3312	3210
2900	3011	3077	2926	2990	2995	3062	3173	2976	3070	3035	2976	2746	2708	2755	2909	2734	2735	2901	3147	3063	3182	3244	3085	3151	2984	3129	3215	3240	3040	3141	2960	3135	3230	3208	3107	3283	3374	3324	3302	3240	3126	3139	3155	3086	3172	3309	3323	3288	3377
2994	3067	3013	3054	3072	3033	2961	3035	2902	3091	3040	2982	2924	2601	2656	2761	2772	2839	2966	3030	3099	3074	3212	3143	3052	2988	3019	3031	3136	3163	3203	3125	3163	3171	3123	3210	3274	3307	3301	3272	3271	3180	3188	3106	3122	3195	3192	3371	3313	3414
3079	2997	3099	3093	2997	3010	2984	3025	3132	3043	3077	3001	2847	2712	2623	2644	2698	2790	2904	2798	2846	3160	3261	3111	3051	3000	2969	3101	3039	3088	3253	3290	3114	3031	3190	3250	3247	3362	3373	3227	3234	3235	3069	3135	2934	3148	3222	3158	3527	3509
2977	3159	2997	3075	3002	2912	2991	3236	3139	3135	2944	2784	2764	2698	2795	2730	2683	2682	2791	2851	3058	3275	3171	3085	2885	2900	3021	3135	3063	3181	3004	3188	3107	3227	3223	3186	3176	3327	3247	3167	3328	3110	3128	3083	2928	3098	3129	3312	3227	3286
3053	3047	3003	3105	2885	2888	3174	3116	3250	3165	2883	2744	2804	2944	3197	2935	2909	2711	2814	3093	3284	3309	3136	2975	2930	3031	2999	3085	2996	3100	3071	3118	3100	3106	3030	3137	3183	3261	3258	3334	3244	3130	3166	3176	3023	3079	3062	3105	3195	3192
2931	2994	2913	3014	2972	2933	3102	3236	3369	3089	2897	2809	2843	3067	3265	3276	2918	2790	3001	3358	3342	3197	3031	2964	2900	2937	2822	2949	3054	3030	2999	3041	2965	3080	3077	3055	3145	3069	3323	3238	3233	3304	3156	3105	3076	3043	3092	3227	3180	3134
2950	2926	2936	3025	2983	2888	2927	3049	3280	3179	3151	3040	2994	3130	3292	3276	3061	3066	3241	3318	3086	3039	3012	2991	2969	2992	2900	2966	2904	3103	3069	3050	2971	3237	2994	3009	3050	3031	3199	3195	3205	3297	3230	3036	3077	3051	3193	3178	3138	3215
3039	2877	2776	2971	2971	3058	2878	2901	3021	3118	3191	3165	3107	3056	3008	3079	3032	3192	3197	3099	2889	2980	2962	3175	3075	3037	2781	2809	3016	3040	3012	2965	3129	3118	2994	3051	2913	3148	3166	3011	3208	3124	3111	3111	2919	3099	3070	3118	3160	3052
3071	2737	2874	2851	2956	2999	2883	2844	2919	3091	3228	3120	3073	3099	2955	3143	3159	3160	3024	2899	2804	3045	3179	3284	3107	2917	2907	2933	2999	3098	3140	3152	3120	3107	3055	3035	2951	3231	3189	3046	3220	3163	3114	3000	3049	2998	2967	2941	3024	3060
3002	3017	3016	2875	2941	2886	2813	2876	2881	3036	3091	3111	3046	3156	3135	3174	3128	3158	2931	2863	2961	3148	3347	3225	3087	3179	3072	3020	3080	3054	3136	3247	3248	3163	3056	3055	3098	3148	3080	3316	3302	3218	3267	3158	3122	2925	2950	3048	2959	3153
2921	2956	2980	2964	3007	2879	2885	2911	2951	2964	2956	3082	3011	3028	3039	3034	3045	2990	2966	2980	3004	3119	3086	3062	3105	3078	3048	2994	2995	3089	3150	3259	3301	3178	3168	2996	3023	2974	3087	3032	3159	3271	3237	3157	3150	3078	3082	3015	3081	3207
2968	2978	2884	2885	3031	2843	2912	2885	3027	2989	3077	2924	2971	3003	3027	3015	3042	2940	2908	3059	3005	3065	3082	3065	3143	3156	3015	2962	2893	2999	3107	3124	3168	3054	3116	3099	3075	2902	2951	3056	3128	3146	3119	3304	3210	3009	3158	3092	3072	2929
3000	2868	2866	3007	2962	3002	2994	2892	2958	2947	3025	2967	3025	2861	2881	2908	2956	2983	2928	3011	3037	2878	2983	3053	3153	3174	3047	2950	2907	3056	3063	3177	3137	3327	3161	3249	3046	2991	2935	3081	3211	3249	3166	3267	3272	3169	3154	3061	3225	3078
2922	2868	2716	2758	2887	3036	2985	2949	2828	2923	3011	3055	3228	2957	2873	2934	3103	3122	3231	2992	2890	3022	2989	3054	3104	3103	3020	2900	3095	2982	3023	3150	3238	3291	3185	3097	3011	2979	3106	3074	3138	3086	3193	3207	3106	3105	3031	3080	3105	3156
2983	2830	2759	2839	2898	2987	2992	2973	2880	2899	3046	3145	3235	3001	2962	2838	2989	2950	3098	2975	2901	2923	3070	3029	3011	2984	3011	3000	2972	3116	2980	3191	3112	3123	3139	3168	3074	2898	3027	2952	3049	3093	3163	3194	3238	3131	3138	3171	3241	3254
2985	2979	2923	2846	2826	2769	3054	2965	2987	3013	3033	3184	3160	3124	2863	2856	2861	2944	3087	3048	2881	2817	2759	2929	2906	3029	3103	3041	2979	2953	2998	2978	3048	3079	3125	3086	3090	2939	2918	2943	2843	2930	3065	3112	3202	3209	3164	3285	3216	3330
2754	3118	3010	2861	2835	2842	2919	3027	3049	3154	2961	3047	3100	3038	2940	2874	2943	2951	2992	3023	3094	2915	2750	2973	2931	3064	3271	3035	2962	2967	3008	3158	3050	3161	3082	3115	3032	3046	2979	2924	2904	2974	3010	3044	2974	3099	3232	3193	3254	3325
2811	2837	2921	2893	2792	2738	2848	2953	3110	3044	3126	3027	3073	3031	2957	3032	2891	2840	2877	3019	3010	2936	2912	2866	2872	3015	3127	2987	3117	3052	3058	3070	2995	3155	3137	3291	3323	3257	3173	3082	3030	2966	3006	2787	2974	3047	3180	3230	3325	3305
2718	2778	2753	2866	2938	2950	2948	2892	3072	3015	3045	3064	2996	3018	3052	3010	2980	2893	2867	2961	3156	3027	2894	2949	2887	2936	2918	3028	2947	3107	3140	3058	3074	3092	3172	3254	3185	3327	3320	3311	3083	3084	2908	2955	2799	3026	3059	3248	3288	3312
2579	2667	2629	2812	2901	2997	2994	3004	2901	2813	2880	2915	2999	3058	2997	3015	2915	2963	2906	2891	2956	3017	2953	2880	2969	2916	2956	2975	3111	3190	3083	3021	2879	2896	3002	3043	2989	3170	3239	3187	3085	3055	2961	3008	2963	2941	3037	3081	3285	3281
2563	2522	2615	2667	2774	2887	3170	3035	2910	3000	2980	2981	3008	2929	3005	3117	2917	2921	2934	2896	3006	2899	3001	3053	2868	2806	2757	2953	3190	3184	3171	3025	2947	2998	2904	2840	2774	2910	3102	3184	3103	3020	3015	3105	3006	2900	2885	2917	3153	3194
2551	2565	2526	2588	2704	2654	2924	3025	3070	3003	3010	2908	2932	2925	3057	3004	2901	2839	2880	2847	2896	2947	3020	2958	2926	2790	2980	3048	3342	3260	3058	2903	2952	2855	2886	2671	2547	2766	2862	2972	3045	2966	3003	3215	3049	3118	2908	2918	2968	3147
2489	2660	2622	2605	2741	2650	2830	2857	3034	3199	3123	2853	2865	2853	3033	3107	3056	2885	2835	2826	2935	2956	3009	2887	2809	2784	3016	3074	3099	3078	2945	2907	2841	2959	2806	2592	2586	2647	2796	2932	2850	2825	2969	3148	3108	3073	3095	3002	3014	3067
2562	2548	2519	2716	2715	2714	2674	2814	2939	3219	3198	3021	2945	2930	2755	2909	2934	2806	2837	2767	2892	3031	2867	2816	2780	2977	3064	3114	3015	2880	2830	2943	2766	2857	2745	2578	2568	2680	2761	2753	2778	2688	2871	3040	3109	3163	3033	3124	3114	3068
2544	2530	2526	2603	2688	2686	2684	2596	2779	3070	3245	3112	2945	2815	2734	2867	2942	2954	2940	2884	2931	2774	2836	2921	3012	3199	3207	3012	2840	2761	2883	2923	3064	2847	2605	2635	2592	2653	2711	2738	2782	2735	2702	2920	2942	3203	3163	3009	3142	2966
2545	2565	2499	2428	2513	2640	2645	2620	2669	2886	3091	3042	3025	2829	2729	2778	2933	3030	2992	2775	2821	2797	2888	3153	3128	3247	3139	2926	2753	2746	2802	3059	3057	2853	2776	2777	2779	2639	2651	2667	2748	2880	2738	2829	2854	3168	3120	3326	3299	3164
2554	2412	2387	2445	2520	2568	2609	2627	2646	2752	2803	2976	3023	2995	2926	2787	2814	2947	2964	2934	2860	2828	2985	3073	3098	3117	2951	2785	2700	2842	3001	2928	2902	2856	3005	2997	3009	2887	2718	2715	2799	2880	2797	2785	2893	3032	3063	3296	3262	3189
2484	2420	2430	2491	2394	2416	2588	2595	2723	2820	2770	2795	2867	2942	2950	2794	2806	2820	2924	2971	2984	2897	2993	3104	3035	2808	2783	2718	2773	2861	2769	2643	2716	2846	3155	3340	3314	3216	3023	2721	2732	2777	2762	2867	2854	2835	2905	3035	3320	3306
2441	2496	2350	2321	2431	2413	2564	2659	2693	2796	2654	2685	2814	3101	3125	2908	2791	2600	2774	2921	3014	3161	3299	2996	2804	2738	2771	2896	2951	2898	2627	2639	2639	2931	3229	3313	3502	3360	3222	3012	2788	2745	2793	2774	2733	2876	2823	2901	3042	3251
2630	2436	2540	2522	2441	2376	2461	2655	2768	2700	2665	2658	2746	2816	2898	2996	2779	2717	2733	2814	3235	3290	3144	2918	2789	2858	3045	3160	2998	2780	2720	2776	2706	2850	2989	3160	3263	3270	3136	3112	3084	2915	2820	2886	2833	2784	2861	2738	2886	3202
2551	2573	2423	2457	2421	2426	2520	2541	2609	2645	2659	2529	2618	2601	2845	2858	2847	2877	2893	3013	3119	3151	3092	2880	2895	2916	3101	3097	3051	2817	2838	2963	2985	2821	2932	2981	2969	3156	3095	3260	3309	3113	2957	2823	2838	2849	2828	2888	2760	2858
2588	2369	2397	2497	2540	2362	2541	2459	2488	2606	2581	2506	2541	2618	2578	2722	2854	2975	2991	3048	2990	3029	3016	2990	3056	3010	2922	2826	2832	2908	2911	3130	3209	3109	2854	2710	2699	2870	3106	3379	3345	3263	2970	2856	2813	2851	2842	2768	2707	2783
2490	2368	2401	2483	2506	2581	2490	2480	2418	2505	2610	2590	2601	2513	2462	2716	2843	3224	3304	3215	2919	2824	2804	2944	3056	2813	2735	2792	2821	3031	3102	3273	3474	3220	2844	2656	2680	2894	2996	3260	3316	3252	3197	3147	3024	2974	2824	2803	2785	2662
2524	2400	2484	2486	2551	2578	2456	2382	2474	2509	2549	2529	2499	2444	2528	2717	2978	3104	3255	3102	2896	2694	2780	2866	2823	2672	2554	2735	2858	2989	3036	3325	3261	3216	2946	2890	2835	2951	2966	3026	3182	3358	3284	3383	3192	2958	2972	2909	2763	2824
2390	2342	2410	2478	2431	2535	2414	2458	2442	2465	2498	2380	2469	2581	2615	2820	2970	2946	2933	2829	2696	2661	2753	2756	2602	2564	2603	2721	2740	2735	2865	2986	3049	3018	3163	3029	2978	2881	2885	2801	3008	3158	3331	3295	3223	3170	3131	2844	2898	3009
2436	2419	2436	2491	2309	2320	2395	2536	2542	2500	2340	2396	2502	2682	2696	2879	2807	2792	2470	2497	2576	2845	2834	2730	2569	2591	2683	2890	2847	2624	2636	2696	2778	2954	3034	3152	3156	2897	2883	2801	2921	2985	3202	3167	3248	3251	3276	2908	2835	2980
2455	2444	2411	2319	2326	2321	2427	2537	2457	2469	2365	2459	2672	2756	2742	2758	2642	2492	2439	2629	2939	2999	2737	2616	2577	2684	2746	2895	2874	2782	2695	2497	2537	2841	3118	3163	3134	2991	3008	3032	2795	2780	2859	3019	3235	3398	3265	2862	2801	3002
2306	2385	2414	2284	2343	2308	2492	2557	2433	2306	2402	2557	2635	2744	2676	2618	2346	2471	2938	3237	3348	2827	2468	2559	2829	2694	2715	2734	2850	2910	2791	2544	2446	2647	3030	3148	3131	3275	3120	2991	2856	2630	2717	2986	3373	3399	3197	2935	2932	3164
2478	2398	2351	2500	2403	2445	2545	2312	2330	2325	2346	2515	2698	2648	2426	2383	2384	2720	3231	3636	3226	2499	2336	2723	2954	2826	2821	2727	2740	2772	2725	2725	2552	2643	2724	2826	3078	3155	3168	3127	2842	2659	2817	2936	3244	3236	3033	2850	2969	3196
2453	2387	2496	2434	2611	2468	2309	2303	2310	2465	2528	2641	2455	2268	2292	2222	2434	3052	3438	3536	2743	2248	2512	2914	3005	3027	3086	2970	2704	2613	2597	2920	2884	2565	2633	2781	2884	3117	3095	3026	3035	3021	2923	3050	2961	2944	2754	2696	2810	2792
2458	2438	2568	2604	2475	2416	2260	2360	2517	2642	2610	2361	2161	2042	2169	2375	2685	3241	3603	2948	2408	2381	2674	3017	3007	3282	3382	3247	2832	2575	2703	2777	2831	2771	2670	2697	2823	2976	3153	3097	3076	3252	3032	2850	2904	2732	2763	2733	2713	2528
2471	2515	2602	2547	2556	2410	2472	2497	2528	2599	2528	2307	2010	1960	2062	2452	2973	3229	3082	2694	2332	2520	2869	2852	3011	3077	3176	3197	3016	2741	2754	2727	2865	2899	2889	2827	2731	2758	2993	3065	3144	3163	3235	2973	2846	2684	2880	2953	2677	2466
2572	2616	2603	2450	2453	2520	2638	2717	2678	2443	2256	2003	1852	1972	2185	2625	2965	2882	3085	2747	2486	2694	2805	2765	2621	2684	2775	2941	3047	3142	2864	2700	2680	2816	2974	2863	2764	2619	2673	2785	2937	3038	3150	3178	2966	2803	2970	3093	2890	2541
2699	2618	2661	2480	2545	2651	2649	2730	2477	2291	2070	1805	1784	2046	2500	2697	2742	2634	2694	2597	2538	2593	2573	2434	2400	2432	2474	2743	3094	3159	2999	2729	2645	2728	2815	2786	3012	2763	2632	2719	2740	2977	3168	3091	2836	2828	2936	3030	2885	2654
2554	2673	2530	2505	2720	2735	2773	2553	2358	2165	1970	1828	1919	2344	2711	2704	2491	2453	2406	2615	2543	2484	2373	2353	2324	2414	2425	2580	2882	2987	3123	2867	2775	2715	2661	2753	2874	2918	2776	2672	2717	2918	3035	2907	2910	2558	2610	2779	2822	2801
2634	2545	2630	2566	2622	2704	2591	2491	2298	2127	1919	1792	2164	2511	2643	2521	2356	2284	2328	2525	2524	2437	2330	2393	2446	2523	2537	2550	2580	2786	2982	3207	3220	2917	2556	2607	2556	2852	2818	2728	2736	2891	2992	3052	3056	2744	2702	2685	2855	2910
2609	2561	2604	2634	2610	2516	2455	2368	2216	1939	1859	1943	2277	2374	2352	2408	2386	2230	2317	2458	2359	2439	2407	2527	2481	2443	2400	2617	2603	2744	2907	3082	3196	3109	2835	2658	2496	2767	2804	2646	2666	2655	2936	3176	3255	2962	2800	2878	2872	3017
2657	2617	2672	2669	2613	2528	2415	2387	2120	1922	1843	2031	2044	1988	2176	2350	2233	2236	2362	2379	2307	2342	2552	2532	2409	2382	2519	2659	2692	2793	2801	2812	3014	3257	3118	2880	2458	2511	2694	2764	2485	2635	2732	3191	3202	3137	2880	2967	2884	2940
2696	2753	2650	2670	2543	2570	2482	2375	2041	1800	1734	1863	1832	1715	1966	2247	2342	2388	2440	2438	2201	2407	2551	2566	2409	2472	2571	2733	2716	2759	2572	2547	2696	3350	3348	2952	2560	2537	2605	2696	2544	2590	2771	3084	3122	3092	2854	2904	2957	2881
2740	2692	2659	2645	2436	2431	2301	2312	1976	1785	1636	1728	1737	1716	1822	2211	2253	2309	2506	2486	2330	2414	2453	2421	2428	2577	2655	2723	2543	2453	2377	2383	2668	3081	3172	2863	2777	2670	2627	2579	2508	2642	2846	3104	3100	2847	2765	2981	2989	2825
2746	2706	2647	2545	2422	2334	2493	2224	1993	1753	1757	1769	1848	1743	1754	1912	2215	2271	2498	2489	2413	2301	2335	2494	2453	2572	2590	2571	2375	2350	2379	2537	2691	2795	2732	2698	2565	2709	2824	2533	2548	2691	2877	3087	3014	2962	2961	2941	3065	3028
2647	2564	2525	2511	2411	2410	2298	2226	2100	1982	1764	1815	1945	1896	1751	1866	2000	2106	2242	2342	2432	2439	2550	2443	2474	2426	2342	2430	2315	2435	2594	2549	2598	2476	2384	2373	2713	2859	2851	2561	2555	2710	2865	3075	3082	2971	2854	2870	2863	2929
2491	2610	2494	2565	2480	2287	2263	2279	2220	2057	1979	1884	1911	1985	1939	1938	1901	2060	2151	2187	2330	2438	2509	2517	2349	2276	2220	2298	2427	2434	2498	2529	2392	2259	2165	2412	2819	2862	2725	2528	2592	2801	3000	2946	3051	3019	2847	2887	2925	2922
2475	2421	2489	2402	2410	2376	2331	2300	2372	2260	2166	1984	1873	1945	2036	2127	1855	1914	1931	2168	2328	2455	2548	2461	2306	2271	2224	2312	2326	2447	2371	2360	2253	2246	2360	2661	2776	2590	2533	2625	2789	2896	3053	3009	2940	2783	2878	2918	2830	2724
2475	2308	2344	2339	2262	2290	2295	2304	2378	2415	2327	2100	1983	1948	2042	2026	1929	1807	1862	2093	2233	2471	2399	2377	2355	2364	2326	2320	2265	2233	2173	2176	2173	2268	2514	2588	2467	2392	2513	2541	2819	3033	3133	2985	2805	2740	2923	3056	2909	2790
2503	2478	2263	2305	2329	2344	2331	2326	2408	2519	2325	2302	2129	2013	1944	1896	1921	1840	1980	1933	2043	2272	2406	2371	2361	2435	2406	2218	2251	2138	2207	1984	2206	2300	2478	2573	2357	2411	2463	2499	2854	2887	3051	2943	2842	2758	2858	2966	2976	2895
2512	2397	2315	2295	2319	2215	2452	2426	2413	2397	2584	2444	2534	2264	2053	1835	1838	1981	1992	1936	1868	2022	2250	2298	2362	2393	2275	2369	2200	2222	2095	2163	2276	2493	2560	2498	2304	2440	2507	2614	2763	2903	2731	2902	2778	2912	2850	2733	2988	3076
2376	2334	2392	2371	2401	2339	2453	2370	2473	2362	2540	2451	2528	2343	2079	1981	1926	1949	2023	1885	1847	1874	2126	2241	2352	2371	2261	2223	2308	2142	2160	2465	2842	2747	2554	2436	2315	2370	2703	2709	2637	2752	2599	2749	3022	2969	2875	2704	2769	2916
2606	2413	2405	2390	2317	2395	2375	2520	2432	2366	2543	2428	2519	2390	2233	2058	1919	1839	1845	1998	1972	1992	1850	1981	2133	2242	2278	2245	2069	2065	2453	2932	3070	2602	2449	2232	2269	2528	2658	2726	2629	2690	2666	2716	2843	3072	2827	2825	2867	2842
2420	2512	2455	2440	2414	2459	2475	2396	2440	2446	2555	2326	2396	2431	2493	2309	2090	1938	1896	1933	2076	1890	1760	1654	1900	2009	2078	1919	1812	2268	2874	3040	2830	2408	2269	2177	2326	2572	2684	2553	2578	2674	2770	2911	2768	2963	2901	2904	2935	2781
2500	2490	2394	2458	2413	2506	2548	2411	2474	2489	2436	2340	2295	2328	2396	2247	2101	2053	1930	1892	1976	1927	1746	1626	1591	1733	1821	1851	2058	2458	2782	2636	2292	2136	2271	2255	2416	2682	2474	2426	2477	2740	2831	2700	2799	2781	2918	3043	3018	2851
2560	2568	2571	2426	2409	2436	2570	2488	2552	2511	2390	2422	2282	2366	2198	2348	2367	2250	2063	1982	1764	1785	1798	1769	1593	1645	1795	1940	2183	2480	2318	2256	2196	2235	2171	2364	2481	2516	2337	2355	2573	2569	2712	2661	2485	2740	2722	2986	3045	3086
2530	2495	2384	2552	2510	2474	2391	2512	2539	2427	2450	2428	2371	2398	2294	2318	2379	2380	2238	1944	1874	1705	1872	1801	1819	1721	1871	1954	2037	2151	2088	2081	2256	2317	2419	2442	2486	2368	2378	2262	2579	2482	2461	2697	2616	2751	2727	2766	2885	2994
2634	2597	2498	2571	2578	2504	2465	2551	2483	2453	2289	2340	2370	2315	2318	2323	2463	2437	2241	2071	1865	1830	1890	1918	1760	1843	1798	1901	2011	1976	2085	2245	2411	2434	2416	2453	2354	2383	2397	2380	2421	2488	2508	2611	2599	2597	2650	2572	2703	2886
2599	2517	2515	2580	2491	2538	2433	2495	2299	2344	2437	2337	2475	2335	2310	2347	2415	2316	2153	2157	2156	2020	2025	1910	1929	1911	1986	2024	1984	2071	2230	2403	2503	2440	2331	2389	2250	2223	2392	2372	2390	2367	2491	2455	2560	2581	2668	2573	2507	2730
2603	2604	2472	2573	2426	2520	2487	2487	2458	2366	2378	2337	2419	2353	2273	2270	2224	2229	2186	2238	2307	2178	2115	2070	2107	2160	2177	2236	2158	2274	2443	2517	2597	2475	2487	2430	2416	2377	2426	2292	2361	2375	2538	2531	2574	2503	2603	2542	2604	2619
2524	2525	2508	2457	2471	2601	2521	2402	2464	2432	2420	2443	2487	2407	2319	2302	2186	2306	2385	2304	2320	2285	2334	2277	2309	2358	2367	2299	2436	2434	2558	2611	2395	2456	2432	2379	2491	2510	2438	2336	2442	2265	2495	2316	2426	2513	2499	2513	2553	2615
2517	2501	2472	2541	2626	2530	2492	2455	2445	2377	2394	2400	2420	2528	2421	2391	2290	2243	2378	2402	2412	2252	2515	2435	2483	2422	2542	2394	2564	2628	2572	2486	2456	2503	2491	2474	2365	2449	2399	2473	2496	2485	2340	2350	2451	2356	2547	2416	2453	2646
2463	2470	2413	2488	2498	2595	2423	2395	2503	2518	2390	2432	2370	2381	2489	2329	2398	2387	2435	2379	2370	2383	2383	2359	2378	2542	2553	2468	2595	2611	2508	2442	2463	2512	2507	2552	2372	2435	2447	2401	2513	2493	2421	2381	2483	2460	2422	2397	2428	2544
2600	2523	2405	2368	2521	2562	2414	2514	2370	2432	2368	2455	2464	2380	2444	2456	2320	2503	2380	2412	2361	2480	2439	2519	2435	2421	2460	2503	2448	2427	2413	2413	2569	2662	2599	2383	2401	2466	2368	2376	2388	2411	2387	2411	2393	2503	2391	2428	2447	2485
2572	2586	2572	2363	2428	2374	2470	2475	2419	2516	2456	2369	2528	2485	2438	2508	2508	2529	2493	2383	2490	2474	2576	2427	2451	2501	2557	2591	2479	2405	2369	2548	2665	2587	2537	2423	2404	2407	2459	2411	2386	2387	2485	2415	2311	2247	2235	2393	2489	2358
2462	2474	2528	2479	2442	2361	2499	2447	2471	2460	2478	2556	2490	2501	2426	2406	2467	2438	2510	2383	2577	2459	2641	2498	2682	2637	2630	2599	2551	2520	2591	2586	2703	2584	2463	2502	2451	2460	2337	2387	2309	2493	2442	2303	2200	2218	2268	2387	2383	2496
2583	2428	2486	2541	2466	2360	2415	2418	2477	2474	2536	2492	2491	2569	2542	2456	2431	2473	2534	2522	2470	2532	2605	2674	2593	2632	2722	2511	2515	2620	2575	2514	2543	2507	2586	2551	2447	2416	2378	2421	2389	2434	2416	2262	2227	2351	2299	2337	2340	2387
2585	2497	2465	2444	2449	2444	2403	2437	2520	2527	2437	2553	2510	2461	2398	2453	2399	2514	2433	2533	2434	2677	2594	2781	2741	2564	2634	2533	2479	2586	2466	2585	2492	2541	2606	2494	2485	2301	2447	2420	2440	2364	2466	2419	2461	2435	2336	2354	2388	2370
2565	2525	2505	2430	2474	2431	2544	2347	2367	2488	2526	2480	2408	2522	2549	2515	2488	2540	2557	2625	2486	2541	2698	2760	2602	2638	2528	2533	2496	2515	2501	2509	2572	2553	2530	2530	2413	2355	2398	2353	2334	2422	2363	2447	2455	2485	2472	2321	2393	2362
2493	2507	2611	2447	2384	2485	2544	2492	2362	2440	2431	2372	2488	2405	2465	2510	2542	2541	2544	2554	2647	2670	2578	2629	2591	2483	2642	2452	2513	2648	2596	2547	2512	2470	2466	2463	2493	2468	2371	2360	2428	2313	2487	2471	2401	2363	2431	2424	2314	2433
2450	2386	2537	2551	2505	2431	2693	2597	2459	2496	2409	2480	2416	2518	2362	2478	2512	2561	2445	2569	2650	2588	2656	2699	2702	2565	2634	2454	2608	2590	2547	2509	2483	2388	2495	2431	2467	2447	2410	2368	2356	2387	2433	2398	2388	2294	2327	2389	2318	2367
2553	2380	2394	2667	2491	2442	2507	2534	2531	2393	2546	2474	2546	2489	2508	2514	2476	2574	2568	2653	2616	2586	2587	2633	2670	2626	2640	2545	2642	2574	2460	2463	2489	2456	2499	2497	2445	2450	2317	2397	2430	2478	2459	2483	2402	2391	2337	2306	2270	2260
2565	2428	2411	2475	2526	2540	2478	2564	2509	2494	2464	2471	2416	2454	2436	2503	2635	2588	2543	2661	2572	2662	2591	2717	2691	2661	2513	2605	2547	2589	2524	2498	2496	2471	2447	2463	2351	2418	2392	2375	2375	2423	2370	2361	2402	2513	2370	2333	2257	2342
2674	2511	2362	2325	2519	2590	2393	2498	2641	2387	2407	2552	2414	2456	2607	2516	2493	2611	2576	2673	2630	2659	2627	2601	2661	2712	2615	2729	2586	2469	2456	2435	2465	2563	2401	2367	2455	2460	2437	2449	2450	2398	2353	2394	2471	2482	2478	2324	2254	2407
2498	2542	2386	2302	2431	2495	2483	2353	2530	2459	2410	2521	2529	2420	2515	2494	2627	2659	2618	2643	2588	2457	2647	2615	2545	2670	2532	2497	2483	2451	2366	2373	2448	2421	2430	2368	2328	2485	2446	2463	2430	2435	2481	2392	2397	2407	2446	2406	2346	2417
2404	2425	2545	2287	2354	2565	2530	2360	2454	2618	2487	2445	2632	2487	2513	2625	2559	2726	2642	2665	2640	2539	2522	2616	2578	2619	2553	2556	2545	2445	2414	2473	2410	2424	2534	2422	2509	2420	2460	2470	2479	2410	2430	2524	2507	2460	2427	2378	2417	2333
2339	2537	2439	2387	2319	2422	2601	2518	2466	2593	2442	2388	2491	2420	2454	2582	2536	2584	2614	2610	2794	2543	2594	2563	2581	2517	2608	2479	2568	2510	2436	2449	2488	2445	2440	2533	2400	2440	2392	2543	2524	2543	2474	2408	2412	2513	2418	2448	2343	2359
2249	2401	2560	2463	2285	2342	2581	2529	2330	2513	2485	2380	2413	2416	2468	2481	2486	2692	2649	2619	2764	2563	2638	2720	2627	2601	2615	2559	2498	2567	2477	2524	2495	2510	2460	2488	2565	2429	2375	2448	2487	2447	2623	2480	2398	2554	2460	2307	2372	2438
2251	2296	2517	2574	2298	2368	2444	2481	2324	2504	2453	2282	2443	2411	2331	2581	2566	2661	2548	2519	2533	2554	2552	2557	2579	2494	2526	2521	2542	2543	2507	2577	2391	2556	2524	2517	2550	2533	2499	2504	2451	2498	2466	2415	2436	2438	2415	2513	2420	2496
2320	2291	2545	2643	2298	2357	2457	2489	2311	2318	2464	2291	2411	2479	2369	2442	2489	2543	2569	2481	2479	2474	2564	2555	2396	2521	2479	2505	2441	2527	2483	2449	2516	2478	2542	2497	2524	2442	2441	2434	2475	2433	2387	2437	2415	2509	2543	2525	2436	2447
2276	2196	2530	2635	2335	2264	2423	2570	2206	2291	2444	2345	2413	2426	2345	2437	2495	2507	2377	2466	2469	2507	2532	2394	2469	2467	2531	2512	2432	2579	2415	2540	2515	2527	2547	2480	2355	2332	2257	2421	2491	2399	2433	2482	2504	2471	2511	2499	2542	2442
2330	2166	2367	2554	2439	2236	2400	2545	2262	2200	2366	2270	2323	2558	2450	2423	2384	2513	2508	2368	2491	2384	2510	2368	2382	2420	2476	2399	2462	2473	2489	2641	2443	2546	2558	2397	2495	2429	2437	2364	2445	2371	2432	2584	2521	2450	2550	2506	2577	2478
2260	2158	2481	2473	2378	2108	2391	2435	2227	2270	2457	2175	2301	2397	2279	2299	2297	2323	2494	2463	2593	2479	2575	2418	2414	2502	2490	2477	2573	2545	2554	2567	2498	2422	2517	2434	2509	2438	2389	2457	2480	2441	2443	2481	2388	2437	2397	2535	2550	2480
2352	2141	2234	2531	2286	2153	2280	2344	2190	2171	2431	2263	2229	2423	2326	2365	2327	2349	2475	2392	2556	2466	2384	2451	2392	2401	2409	2425	2555	2535	2504	2473	2441	2603	2483	2500	2583	2522	2484	2411	2498	2496	2487	2394	2478	2473	2478	2466	2411	2456
2171	2229	2373	2359	2280	2135	2233	2237	2144	2261	2407	2182	2286	2360	2270	2356	2317	2418	2526	2254	2353	2296	2388	2427	2494	2403	2355	2469	2548	2523	2473	2498	2450	2518	2474	2505	2479	2505	2477	2477	2436	2523	2442	2432	2447	2484	2507	2483	2514	2443
2132	2183	2494	2398	2122	2124	2234	2322	2103	2188	2316	2163	2254	2332	2202	2393	2390	2391	2445	2328	2326	2362	2398	2431	2471	2430	2361	2429	2400	2468	2421	2473	2366	2580	2575	2466	2478	2449	2534	2546	2539	2417	2485	2593	2519	2431	2515	2522	2452	2476
2175	2190	2530	2305	2197	2189	2279	2259	2154	2217	2250	2254	2309	2347	2350	2404	2340	2463	2309	2445	2424	2341	2450	2423	2393	2388	2451	2485	2350	2434	2391	2470	2568	2542	2467	2585	2493	2638	2548	2561	2562	2464	2588	2557	2543	2539	2411	2523	2538	2477
2057	2287	2418	2394	2006	2065	2254	2132	2143	2307	2295	2168	2347	2345	2250	2395	2397	2350	2362	2290	2421	2352	2335	2466	2354	2530	2445	2443	2482	2413	2357	2430	2562	2587	2520	2577	2575	2518	2568	2619	2555	2552	2569	2541	2571	2443	2463	2373	2465	2439
2155	2288	2362	2199	1994	2139	2178	2124	2088	2243	2213	2206	2471	2222	2454	2484	2407	2387	2265	2396	2372	2296	2437	2367	2432	2452	2399	2385	2436	2457	2468	2531	2431	2530	2588	2567	2675	2453	2502	2580	2533	2496	2545	2537	2461	2392	2412	2349	2406	2440
2222	2448	2200	2065	2012	2142	2114	2046	2116	2194	2202	2201	2284	2204	2364	2317	2329	2312	2277	2306	2315	2344	2387	2372	2337	2376	2375	2428	2347	2420	2477	2502	2500	2577	2585	2577	2510	2560	2527	2525	2523	2564	2552	2554	2450	2396	2508	2421	2457	2482
2308	2297	2113	1927	2062	2216	2036	2016	2115	2196	2171	2203	2286	2227	2285	2231	2284	2219	2291	2286	2263	2398	2348	2335	2331	2392	2433	2427	2421	2459	2346	2414	2446	2392	2525	2600	2479	2496	2481	2567	2669	2441	2571	2625	2555	2480	2507	2413	2449	2464
2314	2232	2041	2070	2131	2143	2006	2130	2165	2117	2144	2235	2244	2172	2394	2166	2229	2242	2281	2261	2207	2313	2276	2285	2417	2346	2406	2375	2466	2460	2439	2499	2388	2483	2491	2459	2635	2594	2473	2490	2503	2583	2519	2618	2604	2493	2396	2361	2361	2438
2245	2049	2014	2045	2173	2167	1994	2140	2212	2031	2131	2210	2201	2258	2342	2285	2272	2191	2180	2256	2270	2361	2306	2405	2411	2405	2498	2470	2422	2519	2459	2585	2496	2429	2507	2515	2603	2634	2670	2593	2594	2493	2562	2634	2632	2515	2519	2342	2278	2500
2194	1955	2018	2089	1995	1999	2042	2172	2138	2039	2115	2199	2161	2343	2251	2343	2280	2267	2309	2372	2445	2311	2332	2320	2411	2409	2424	2416	2304	2417	2478	2480	2531	2524	2552	2422	2471	2520	2590	2591	2536	2595	2574	2548	2571	2459	2520	2515	2476	2441
2081	2065	2061	2094	2017	1992	2066	2162	2112	2073	2160	2112	2169	2304	2191	2346	2265	2231	2249	2320	2383	2302	2376	2295	2388	2267	2402	2422	2456	2257	2363	2343	2414	2377	2448	2522	2605	2444	2603	2589	2595	2460	2600	2457	2382	2429	2561	2570	2405	2353
2137	2143	2086	2075	2014	2060	2132	2113	2098	2027	2118	2074	2261	2165	2216	2281	2229	2253	2321	2238	2382	2259	2262	2268	2306	2219	2332	2361	2365	2317	2312	2274	2444	2317	2387	2475	2572	2483	2465	2517	2497	2618	2456	2430	2372	2417	2595	2482	2297	2120
[truncated: 920 more columns]
