# Supplementary material for: Spatial Resolution and Refractive Index Contrast of Resonant Photonic Crystal Surfaces for Biosensing
Source: IEEE Photonics J. Author manuscript; Available in PMC 2015 Sep 7. (PMC4561521; doi:10.1109/JPHOT.2015.2435699)
Supplement: fig4_data [file NIHMS64775-supplement-fig4_data.gz › Volumes/graham/MacBook_backup/PhD_folder_2015_06_02/paper_improvements/IEEE_J_Photonics/final_files/data_files/fig4/4b_raw/I15.csv]

2680	2483	2355	2307	2256	2342	2357	2246	2250	2330	2368	2288	2385	2327	2502	2291	2286	2228	2234	2240	2334	2431	2297	2365	2472	2295	2206	2268	2195	2267	2238	2256	2286	2266	2319	2215	2153	2137	2137	2320	2345	2332	2295	2263	2296	2437	2309	2299	2278	2282
2563	2437	2314	2298	2388	2379	2336	2405	2326	2435	2432	2490	2529	2503	2570	2415	2266	2231	2268	2262	2266	2425	2477	2520	2452	2383	2371	2346	2229	2242	2289	2210	2289	2309	2277	2305	2089	2226	2288	2347	2492	2339	2339	2391	2321	2405	2359	2379	2370	2381
2511	2404	2268	2244	2279	2427	2378	2442	2463	2430	2507	2373	2450	2477	2389	2282	2296	2273	2215	2152	2211	2296	2373	2370	2419	2423	2356	2295	2238	2265	2228	2284	2220	2358	2362	2265	2333	2303	2412	2474	2433	2432	2373	2296	2331	2395	2397	2389	2332	2367
2472	2309	2359	2323	2332	2304	2510	2413	2466	2488	2445	2354	2343	2277	2227	2238	2204	2236	2107	2177	2266	2362	2314	2380	2319	2314	2366	2389	2238	2231	2220	2254	2339	2319	2342	2341	2230	2262	2303	2414	2529	2405	2413	2363	2348	2365	2458	2398	2402	2455
2461	2360	2289	2281	2399	2476	2433	2455	2440	2390	2311	2300	2180	2185	2266	2170	2211	2256	2250	2192	2203	2245	2223	2322	2384	2266	2279	2203	2202	2250	2241	2269	2288	2345	2337	2336	2275	2282	2274	2363	2359	2391	2284	2400	2261	2403	2425	2449	2429	2386
2499	2429	2394	2459	2507	2383	2440	2367	2410	2383	2338	2270	2173	2171	2258	2189	2204	2338	2304	2212	2102	2150	2274	2320	2338	2201	2249	2243	2186	2168	2163	2294	2302	2388	2222	2317	2265	2185	2302	2346	2423	2421	2390	2309	2368	2346	2331	2347	2435	2361
2455	2304	2387	2382	2483	2373	2319	2364	2361	2351	2216	2193	2222	2126	2211	2236	2243	2251	2421	2327	2188	2267	2212	2242	2297	2249	2235	2267	2203	2247	2198	2313	2335	2344	2282	2208	2328	2249	2319	2327	2366	2397	2450	2338	2344	2322	2366	2465	2453	2522
2451	2325	2413	2438	2477	2338	2288	2265	2244	2253	2177	2216	2084	2152	2278	2233	2320	2296	2320	2294	2262	2235	2226	2288	2253	2304	2244	2307	2132	2206	2193	2325	2230	2277	2373	2243	2373	2360	2287	2264	2373	2418	2366	2357	2280	2346	2474	2406	2465	2330
2478	2458	2391	2346	2269	2358	2187	2205	2179	2289	2180	2167	2229	2135	2294	2202	2359	2362	2334	2318	2166	2217	2281	2221	2219	2260	2408	2321	2254	2172	2229	2301	2334	2376	2264	2367	2437	2314	2295	2380	2333	2569	2368	2328	2362	2407	2531	2424	2413	2386
2352	2327	2347	2360	2225	2217	2106	2094	2046	2214	2175	2128	2206	2321	2366	2320	2245	2278	2201	2254	2220	2203	2200	2213	2316	2356	2305	2255	2226	2183	2229	2250	2312	2359	2242	2303	2403	2335	2291	2298	2364	2562	2396	2406	2314	2505	2537	2543	2433	2314
2368	2414	2473	2369	2339	2178	2156	2096	2140	2150	2262	2299	2301	2340	2379	2271	2280	2277	2234	2259	2250	2187	2321	2270	2248	2283	2340	2403	2302	2194	2165	2372	2413	2393	2417	2385	2330	2341	2371	2390	2415	2443	2435	2358	2404	2567	2550	2455	2489	2424
2395	2377	2401	2285	2205	2260	2169	2148	2142	2217	2164	2163	2315	2284	2293	2349	2313	2166	2235	2270	2258	2315	2289	2365	2423	2336	2403	2269	2294	2200	2347	2381	2510	2475	2446	2367	2434	2303	2409	2321	2443	2515	2443	2464	2524	2572	2599	2514	2459	2433
2418	2290	2252	2206	2257	2173	2194	2208	2212	2227	2288	2382	2290	2300	2384	2307	2239	2241	2305	2207	2239	2301	2344	2258	2343	2372	2362	2305	2345	2318	2347	2398	2409	2438	2419	2552	2383	2360	2341	2455	2535	2592	2598	2403	2532	2638	2655	2580	2449	2392
2230	2186	2259	2176	2277	2186	2185	2367	2297	2314	2425	2324	2360	2352	2350	2295	2214	2250	2180	2186	2250	2341	2400	2405	2416	2335	2300	2397	2274	2391	2422	2459	2438	2580	2440	2524	2451	2378	2367	2601	2626	2508	2507	2374	2537	2590	2600	2475	2521	2385
2313	2188	2087	2220	2289	2339	2241	2386	2314	2329	2324	2266	2259	2277	2283	2261	2308	2146	2167	2282	2233	2144	2317	2354	2311	2411	2222	2337	2332	2433	2391	2404	2497	2518	2477	2409	2461	2425	2507	2571	2670	2625	2486	2482	2504	2557	2574	2532	2471	2413
2282	2203	2208	2150	2270	2265	2202	2326	2416	2447	2416	2403	2329	2270	2314	2327	2230	2247	2331	2184	2220	2236	2319	2293	2396	2465	2334	2279	2396	2381	2439	2523	2504	2565	2498	2448	2452	2467	2500	2593	2658	2694	2434	2462	2469	2626	2614	2632	2473	2386
2234	2129	2141	2133	2192	2273	2330	2358	2293	2432	2345	2362	2311	2315	2422	2344	2334	2268	2244	2160	2332	2286	2217	2325	2356	2385	2283	2245	2270	2408	2466	2511	2469	2521	2477	2385	2352	2521	2551	2639	2616	2603	2508	2478	2596	2591	2606	2580	2493	2461
2330	2212	2217	2199	2156	2218	2266	2401	2366	2373	2252	2272	2337	2336	2372	2340	2223	2235	2219	2218	2249	2206	2252	2228	2320	2318	2264	2272	2414	2373	2354	2425	2525	2522	2509	2441	2405	2533	2456	2668	2562	2623	2460	2528	2601	2592	2631	2548	2507	2496
2202	2223	2178	2176	2290	2249	2296	2395	2390	2344	2345	2345	2349	2322	2291	2404	2334	2232	2180	2252	2281	2271	2221	2288	2357	2236	2209	2203	2263	2393	2295	2394	2424	2516	2514	2478	2401	2528	2545	2637	2549	2599	2600	2536	2596	2680	2639	2633	2489	2426
2292	2190	2187	2257	2300	2365	2343	2346	2263	2366	2484	2441	2423	2352	2350	2356	2437	2221	2241	2256	2196	2185	2279	2219	2346	2290	2164	2273	2261	2335	2293	2270	2448	2559	2471	2493	2402	2458	2582	2581	2459	2406	2420	2617	2601	2708	2702	2641	2516	2395
2341	2328	2210	2290	2322	2289	2408	2355	2358	2337	2387	2435	2430	2343	2295	2281	2270	2350	2246	2183	2257	2263	2236	2274	2313	2280	2269	2263	2194	2230	2183	2336	2422	2520	2411	2509	2512	2509	2553	2437	2334	2367	2544	2487	2711	2611	2636	2615	2447	2468
2251	2285	2306	2443	2410	2296	2451	2434	2433	2408	2505	2541	2503	2431	2363	2306	2264	2237	2273	2220	2264	2276	2237	2299	2350	2248	2228	2175	2176	2291	2235	2267	2429	2471	2378	2488	2438	2448	2469	2564	2390	2392	2426	2593	2612	2553	2557	2479	2349	2465
2312	2312	2294	2425	2375	2389	2381	2463	2498	2492	2520	2496	2421	2435	2339	2309	2230	2295	2309	2302	2331	2339	2385	2290	2279	2258	2187	2163	2291	2219	2296	2291	2353	2405	2391	2304	2322	2521	2653	2589	2481	2478	2426	2553	2530	2488	2472	2432	2391	2430
2336	2323	2327	2406	2401	2363	2381	2530	2496	2649	2543	2556	2391	2418	2305	2359	2183	2333	2285	2318	2375	2371	2398	2254	2239	2204	2197	2321	2325	2249	2405	2406	2271	2374	2345	2311	2370	2449	2502	2577	2501	2388	2389	2507	2500	2436	2416	2438	2431	2551
2264	2380	2302	2365	2440	2383	2506	2475	2480	2638	2523	2585	2379	2334	2257	2277	2372	2214	2301	2416	2436	2398	2387	2272	2257	2277	2159	2232	2352	2348	2292	2248	2383	2272	2362	2309	2371	2444	2517	2547	2368	2303	2398	2376	2536	2429	2476	2500	2507	2588
2344	2337	2239	2389	2367	2430	2564	2512	2517	2527	2565	2408	2373	2362	2292	2273	2223	2364	2321	2454	2410	2399	2336	2282	2242	2215	2205	2203	2224	2364	2274	2273	2258	2371	2294	2406	2423	2457	2502	2488	2413	2319	2410	2560	2550	2469	2399	2439	2514	2629
2332	2222	2267	2331	2313	2474	2482	2448	2461	2492	2453	2290	2272	2364	2368	2239	2334	2349	2419	2469	2446	2286	2296	2257	2208	2195	2182	2253	2221	2262	2298	2298	2184	2286	2237	2252	2322	2420	2548	2488	2474	2438	2431	2511	2436	2441	2318	2441	2537	2536
2326	2325	2292	2309	2497	2388	2483	2469	2481	2326	2412	2346	2370	2359	2329	2298	2390	2415	2429	2427	2340	2267	2290	2268	2301	2226	2259	2226	2430	2319	2282	2269	2233	2283	2350	2257	2341	2429	2502	2422	2440	2445	2467	2493	2446	2458	2303	2529	2533	2617
2464	2412	2304	2353	2369	2448	2374	2456	2256	2365	2396	2340	2341	2359	2384	2452	2466	2368	2393	2408	2388	2352	2378	2375	2262	2231	2191	2295	2364	2331	2307	2272	2173	2169	2239	2276	2404	2425	2431	2446	2441	2363	2478	2608	2493	2528	2507	2468	2542	2551
2499	2371	2339	2343	2409	2447	2380	2253	2265	2239	2361	2233	2294	2314	2471	2392	2449	2347	2364	2422	2348	2263	2291	2298	2260	2216	2316	2423	2392	2364	2265	2220	2155	2248	2206	2338	2349	2549	2550	2402	2361	2339	2493	2487	2536	2527	2411	2415	2412	2511
2524	2470	2359	2421	2405	2359	2338	2271	2302	2233	2319	2236	2370	2408	2402	2523	2383	2331	2454	2417	2278	2376	2362	2345	2279	2303	2312	2406	2412	2280	2266	2156	2175	2302	2283	2306	2426	2388	2355	2336	2348	2474	2594	2565	2519	2320	2422	2297	2434	2521
2628	2481	2378	2373	2454	2321	2364	2215	2339	2382	2356	2362	2429	2420	2411	2400	2277	2241	2484	2289	2320	2284	2371	2311	2466	2269	2264	2451	2397	2277	2127	2261	2263	2249	2219	2319	2350	2396	2412	2338	2340	2588	2589	2558	2574	2440	2321	2318	2451	2492
2563	2405	2441	2459	2544	2493	2382	2278	2370	2396	2420	2466	2378	2483	2508	2426	2366	2347	2343	2391	2333	2341	2431	2396	2411	2372	2271	2360	2316	2224	2352	2286	2412	2370	2309	2225	2423	2373	2271	2468	2315	2442	2487	2474	2517	2328	2318	2347	2430	2380
2534	2496	2420	2437	2432	2341	2361	2424	2407	2488	2498	2357	2439	2488	2410	2445	2472	2403	2320	2253	2367	2313	2354	2452	2335	2385	2249	2343	2249	2317	2252	2323	2407	2355	2356	2236	2260	2473	2339	2365	2409	2338	2361	2440	2452	2489	2411	2469	2521	2406
2491	2425	2303	2484	2318	2357	2421	2432	2479	2426	2444	2539	2445	2433	2491	2435	2422	2338	2316	2318	2332	2301	2338	2346	2392	2323	2330	2321	2303	2346	2299	2429	2440	2458	2423	2238	2307	2412	2339	2407	2281	2297	2444	2399	2452	2416	2500	2499	2521	2469
2516	2390	2461	2343	2387	2480	2548	2414	2453	2496	2421	2393	2424	2458	2363	2317	2337	2381	2454	2299	2316	2296	2383	2372	2408	2410	2402	2308	2304	2435	2359	2418	2388	2443	2363	2375	2407	2442	2384	2379	2468	2444	2466	2398	2497	2523	2523	2624	2501	2432
2384	2342	2300	2407	2416	2421	2465	2440	2446	2488	2515	2427	2470	2316	2398	2388	2363	2376	2399	2309	2349	2328	2323	2368	2374	2314	2406	2392	2417	2342	2417	2462	2447	2453	2430	2277	2320	2354	2464	2388	2396	2383	2380	2488	2407	2484	2533	2614	2511	2460
2531	2456	2430	2342	2423	2535	2590	2494	2491	2471	2452	2554	2488	2430	2430	2351	2225	2248	2358	2362	2373	2396	2385	2260	2449	2495	2449	2452	2449	2344	2403	2436	2460	2444	2388	2299	2410	2407	2613	2562	2454	2325	2292	2362	2439	2539	2468	2511	2558	2584
2553	2483	2479	2412	2424	2568	2545	2557	2472	2507	2457	2403	2449	2393	2473	2467	2356	2349	2393	2441	2459	2276	2355	2370	2350	2360	2520	2423	2426	2440	2539	2441	2494	2442	2327	2295	2420	2471	2510	2497	2356	2260	2375	2374	2406	2471	2397	2500	2481	2454
2524	2518	2526	2650	2486	2523	2488	2562	2559	2556	2453	2579	2405	2347	2370	2381	2403	2328	2332	2435	2461	2403	2412	2411	2435	2426	2395	2443	2513	2532	2566	2438	2466	2477	2420	2323	2415	2506	2401	2393	2439	2319	2345	2365	2432	2416	2426	2448	2486	2496
2742	2656	2526	2518	2520	2462	2538	2435	2541	2444	2419	2425	2427	2447	2463	2361	2365	2364	2374	2415	2362	2395	2323	2392	2373	2372	2508	2367	2447	2434	2445	2549	2451	2472	2444	2493	2407	2381	2426	2366	2343	2332	2299	2426	2473	2417	2379	2365	2354	2576
2668	2683	2627	2571	2500	2534	2597	2444	2511	2463	2496	2492	2463	2422	2576	2356	2455	2343	2377	2476	2359	2397	2359	2317	2350	2350	2413	2411	2464	2395	2469	2513	2496	2448	2533	2408	2409	2252	2374	2236	2316	2372	2389	2448	2337	2467	2420	2425	2318	2597
2734	2639	2529	2484	2453	2430	2311	2494	2414	2507	2653	2469	2443	2482	2405	2516	2395	2366	2378	2326	2354	2409	2282	2353	2354	2429	2425	2399	2468	2534	2471	2492	2523	2578	2474	2464	2362	2356	2309	2409	2382	2336	2464	2365	2334	2494	2343	2417	2491	2518
2634	2633	2589	2586	2440	2463	2432	2429	2531	2453	2548	2435	2434	2577	2490	2536	2413	2392	2363	2396	2422	2335	2345	2251	2325	2413	2464	2380	2520	2345	2420	2407	2415	2692	2542	2425	2472	2416	2478	2432	2525	2334	2402	2381	2393	2374	2392	2406	2469	2485
2676	2517	2592	2557	2469	2442	2430	2500	2487	2421	2551	2497	2561	2494	2522	2459	2470	2542	2408	2363	2422	2348	2270	2385	2319	2307	2273	2359	2459	2451	2481	2423	2407	2590	2589	2490	2476	2467	2470	2489	2433	2329	2458	2452	2470	2332	2523	2411	2365	2400
2613	2565	2497	2522	2438	2435	2451	2440	2402	2414	2535	2457	2488	2529	2524	2451	2587	2405	2449	2454	2339	2356	2329	2302	2344	2333	2316	2347	2573	2438	2466	2377	2422	2519	2522	2524	2439	2460	2405	2410	2356	2331	2413	2447	2483	2436	2344	2364	2450	2333
2622	2590	2576	2431	2450	2441	2412	2553	2504	2456	2566	2531	2424	2485	2503	2550	2403	2440	2421	2437	2450	2414	2403	2342	2347	2410	2361	2319	2500	2461	2347	2382	2309	2463	2508	2614	2471	2384	2438	2419	2439	2511	2426	2489	2522	2493	2393	2483	2427	2354
2656	2562	2589	2507	2476	2617	2592	2481	2520	2527	2504	2433	2498	2409	2495	2478	2501	2401	2422	2433	2394	2352	2408	2409	2335	2388	2348	2417	2544	2416	2474	2316	2259	2459	2574	2486	2421	2397	2414	2507	2622	2476	2360	2415	2377	2486	2459	2423	2385	2443
2680	2434	2497	2573	2606	2572	2503	2537	2563	2456	2390	2464	2449	2330	2268	2382	2407	2406	2383	2511	2458	2387	2429	2444	2363	2328	2322	2440	2449	2370	2312	2353	2258	2378	2383	2435	2449	2356	2459	2570	2388	2455	2400	2386	2447	2424	2464	2439	2356	2398
2617	2510	2473	2510	2529	2597	2529	2528	2568	2485	2426	2373	2379	2324	2342	2421	2376	2375	2460	2441	2526	2503	2437	2342	2498	2359	2408	2444	2472	2464	2422	2358	2285	2390	2411	2482	2530	2511	2504	2539	2614	2370	2435	2444	2486	2502	2386	2419	2311	2403
2525	2493	2370	2423	2591	2584	2502	2584	2618	2568	2487	2413	2269	2416	2403	2439	2439	2377	2416	2367	2512	2527	2435	2531	2384	2403	2366	2442	2364	2494	2476	2450	2337	2289	2409	2465	2409	2514	2558	2558	2525	2488	2431	2425	2534	2463	2477	2507	2436	2482
2562	2501	2540	2505	2599	2507	2466	2539	2560	2572	2484	2374	2453	2386	2371	2421	2298	2408	2359	2374	2598	2481	2552	2498	2485	2487	2402	2395	2458	2444	2489	2335	2315	2368	2397	2470	2555	2459	2328	2442	2503	2605	2408	2415	2443	2422	2442	2411	2444	2462
2594	2491	2386	2454	2409	2585	2407	2508	2491	2474	2484	2456	2425	2495	2400	2380	2430	2316	2463	2341	2478	2461	2493	2490	2411	2482	2383	2459	2433	2388	2482	2444	2345	2391	2368	2515	2544	2440	2482	2518	2467	2550	2480	2548	2314	2386	2347	2439	2440	2388
2486	2412	2515	2377	2450	2452	2430	2589	2555	2436	2447	2448	2436	2492	2334	2490	2319	2418	2308	2447	2480	2505	2527	2465	2551	2513	2594	2484	2503	2414	2405	2442	2406	2419	2418	2512	2458	2549	2468	2536	2508	2455	2551	2357	2317	2277	2476	2399	2498	2445
2485	2481	2445	2422	2415	2360	2448	2524	2549	2470	2536	2451	2471	2404	2422	2412	2414	2447	2368	2418	2453	2599	2526	2548	2598	2568	2562	2428	2436	2450	2440	2493	2464	2394	2469	2441	2430	2395	2420	2312	2333	2474	2464	2456	2381	2433	2491	2591	2513	2507
2522	2513	2466	2382	2462	2367	2452	2536	2463	2450	2582	2613	2429	2429	2414	2328	2322	2270	2335	2330	2410	2478	2683	2616	2581	2505	2488	2473	2434	2389	2435	2530	2458	2319	2430	2415	2516	2457	2390	2317	2401	2408	2495	2468	2440	2471	2385	2450	2545	2426
2547	2507	2551	2511	2438	2432	2484	2431	2438	2518	2526	2493	2458	2393	2370	2358	2374	2406	2437	2427	2399	2504	2642	2544	2719	2528	2519	2453	2426	2421	2432	2495	2419	2399	2420	2469	2494	2364	2409	2490	2491	2538	2401	2511	2406	2263	2337	2409	2381	2403
2522	2506	2476	2487	2420	2477	2501	2492	2480	2484	2538	2458	2490	2396	2435	2346	2370	2343	2471	2475	2479	2600	2671	2547	2612	2553	2368	2443	2477	2411	2389	2497	2478	2449	2359	2444	2419	2408	2501	2428	2457	2417	2569	2510	2349	2317	2346	2303	2372	2398
2533	2437	2394	2606	2395	2442	2410	2412	2359	2517	2452	2387	2437	2404	2334	2444	2435	2501	2463	2434	2488	2598	2520	2467	2491	2489	2450	2498	2492	2512	2404	2489	2570	2434	2414	2368	2443	2505	2577	2403	2529	2374	2546	2433	2445	2358	2314	2295	2336	2468
2531	2505	2521	2434	2421	2419	2382	2351	2380	2433	2365	2476	2409	2542	2435	2420	2483	2500	2547	2524	2568	2472	2521	2499	2557	2541	2471	2521	2472	2480	2570	2494	2508	2442	2533	2446	2442	2479	2426	2428	2459	2491	2419	2417	2399	2453	2293	2216	2469	2487
2557	2565	2525	2522	2533	2448	2427	2373	2297	2438	2470	2396	2394	2402	2480	2469	2527	2541	2428	2486	2416	2476	2519	2594	2640	2687	2517	2498	2528	2420	2426	2544	2436	2487	2457	2430	2530	2508	2519	2389	2387	2409	2387	2530	2424	2335	2300	2487	2464	2472
2518	2541	2556	2483	2430	2453	2500	2447	2338	2430	2458	2437	2389	2559	2497	2565	2546	2511	2445	2458	2440	2579	2534	2577	2546	2528	2416	2501	2503	2465	2324	2397	2388	2450	2563	2445	2442	2578	2527	2507	2450	2336	2422	2460	2429	2441	2362	2437	2356	2301
2610	2565	2586	2613	2561	2553	2480	2479	2380	2535	2384	2421	2375	2513	2570	2597	2621	2581	2434	2533	2446	2536	2547	2570	2628	2587	2505	2460	2446	2530	2440	2279	2406	2410	2544	2525	2484	2420	2426	2555	2479	2379	2269	2360	2404	2558	2373	2294	2314	2267
2686	2556	2566	2623	2610	2453	2501	2478	2501	2463	2375	2427	2404	2566	2447	2590	2551	2579	2553	2638	2382	2560	2575	2599	2516	2450	2532	2522	2399	2448	2490	2466	2409	2520	2477	2594	2507	2431	2470	2437	2512	2433	2408	2539	2462	2510	2423	2307	2282	2277
2621	2648	2550	2643	2604	2564	2536	2514	2529	2532	2402	2423	2501	2447	2524	2509	2560	2622	2555	2629	2561	2592	2466	2596	2484	2406	2462	2474	2333	2407	2368	2409	2539	2566	2510	2554	2416	2375	2512	2471	2488	2419	2386	2438	2452	2319	2237	2241	2213	2293
2621	2603	2583	2570	2611	2574	2492	2577	2479	2517	2345	2363	2439	2503	2542	2498	2640	2568	2613	2549	2595	2518	2442	2480	2536	2498	2479	2458	2333	2448	2452	2471	2455	2525	2476	2493	2446	2400	2363	2523	2516	2433	2450	2383	2342	2373	2310	2357	2298	2346
2613	2650	2658	2642	2537	2581	2434	2656	2563	2441	2321	2370	2431	2368	2571	2529	2558	2574	2688	2516	2510	2513	2383	2443	2434	2430	2427	2409	2416	2373	2523	2470	2650	2459	2335	2471	2476	2455	2456	2495	2537	2466	2417	2425	2265	2298	2348	2532	2446	2467
2632	2592	2595	2547	2579	2661	2557	2592	2537	2623	2460	2438	2409	2479	2467	2515	2579	2641	2481	2565	2562	2434	2376	2529	2367	2479	2453	2329	2372	2422	2342	2493	2496	2404	2359	2470	2538	2562	2499	2379	2450	2483	2307	2336	2264	2277	2415	2423	2518	2499
2721	2714	2586	2599	2629	2604	2548	2650	2647	2458	2543	2563	2549	2462	2467	2518	2576	2673	2558	2525	2454	2523	2418	2499	2508	2329	2502	2419	2333	2405	2496	2466	2571	2545	2361	2426	2554	2541	2509	2436	2299	2456	2276	2295	2286	2340	2454	2448	2497	2501
2583	2561	2490	2607	2696	2644	2726	2507	2634	2564	2580	2564	2445	2534	2415	2435	2578	2562	2537	2583	2440	2474	2477	2348	2399	2211	2331	2337	2351	2491	2444	2548	2440	2461	2439	2441	2504	2555	2508	2428	2319	2290	2197	2274	2358	2424	2459	2392	2416	2642
2644	2563	2515	2614	2611	2597	2678	2678	2678	2667	2669	2601	2457	2562	2524	2465	2499	2596	2597	2589	2512	2408	2378	2376	2348	2235	2307	2324	2321	2467	2439	2473	2332	2435	2395	2491	2400	2432	2483	2436	2384	2299	2264	2424	2429	2491	2372	2398	2405	2299
2669	2637	2592	2605	2628	2627	2629	2700	2668	2636	2650	2642	2459	2546	2513	2427	2541	2583	2657	2595	2536	2422	2358	2407	2187	2271	2230	2337	2416	2493	2391	2402	2390	2470	2364	2387	2458	2454	2448	2354	2362	2193	2391	2404	2506	2374	2286	2401	2306	2325
2747	2567	2599	2507	2646	2687	2636	2653	2682	2735	2705	2615	2627	2504	2568	2587	2556	2464	2530	2496	2546	2526	2471	2275	2315	2193	2288	2302	2293	2418	2351	2343	2375	2371	2504	2436	2434	2288	2220	2248	2312	2439	2412	2496	2355	2332	2282	2233	2173	2173
2576	2660	2511	2579	2726	2618	2755	2634	2692	2754	2574	2608	2697	2576	2674	2507	2550	2477	2419	2546	2546	2495	2522	2389	2289	2322	2251	2178	2190	2173	2289	2334	2538	2569	2497	2454	2318	2237	2264	2352	2493	2377	2352	2320	2322	2311	2225	2186	2189	2212
2672	2667	2627	2687	2601	2727	2760	2693	2777	2734	2695	2719	2560	2680	2544	2455	2589	2478	2515	2465	2458	2519	2331	2402	2398	2385	2303	2245	2068	2092	2156	2240	2412	2467	2478	2333	2298	2131	2240	2269	2558	2435	2408	2259	2123	2153	2054	2222	2283	2360
2625	2646	2748	2680	2695	2636	2610	2730	2655	2743	2728	2694	2598	2624	2723	2538	2505	2499	2468	2499	2462	2383	2356	2404	2593	2466	2335	2139	2015	2142	2100	2247	2222	2377	2290	2418	2349	2323	2432	2505	2535	2434	2254	2136	2052	2089	2162	2208	2374	2461
2668	2668	2549	2661	2695	2616	2661	2704	2643	2654	2636	2607	2674	2658	2583	2664	2603	2504	2565	2454	2441	2458	2387	2511	2446	2594	2400	2224	2126	2113	2081	2149	2230	2246	2267	2393	2330	2357	2507	2317	2431	2353	2269	2135	1914	2044	2071	2196	2366	2445
2652	2729	2595	2624	2742	2638	2580	2683	2676	2657	2606	2654	2764	2634	2574	2621	2578	2542	2370	2431	2438	2452	2426	2575	2523	2598	2413	2290	2206	2185	2083	2102	2054	2056	2119	2253	2414	2422	2412	2360	2272	2277	2064	2101	2090	2148	2090	2329	2378	2601
2674	2729	2627	2638	2496	2694	2668	2677	2748	2683	2664	2573	2729	2666	2707	2540	2631	2548	2551	2479	2418	2478	2576	2444	2638	2560	2397	2475	2381	2220	2297	2133	1949	1931	1973	2143	2354	2425	2359	2298	2067	2084	2007	2025	2047	2149	2243	2313	2417	2592
2613	2651	2677	2580	2554	2649	2613	2739	2701	2610	2566	2736	2716	2650	2588	2492	2695	2689	2615	2489	2451	2521	2626	2628	2529	2484	2427	2489	2552	2576	2296	2136	1941	1925	1916	1925	2215	2297	2374	2192	2150	2076	2055	2085	2104	2220	2184	2303	2407	2531
2763	2643	2626	2586	2592	2569	2708	2647	2623	2719	2594	2618	2608	2617	2617	2629	2723	2645	2537	2511	2506	2654	2560	2706	2544	2449	2486	2487	2552	2617	2414	2280	2078	1933	1866	1922	2058	2153	2214	2159	2096	2075	2078	2124	2134	2308	2366	2405	2405	2433
2790	2780	2585	2616	2721	2599	2631	2608	2540	2574	2662	2667	2568	2729	2710	2657	2604	2633	2560	2583	2485	2595	2660	2656	2619	2550	2511	2540	2599	2709	2492	2329	2067	2022	2010	1996	2023	2047	1932	2028	2148	2161	2085	2233	2226	2392	2431	2403	2423	2337
2718	2755	2571	2599	2692	2733	2627	2556	2617	2643	2699	2688	2682	2632	2637	2798	2741	2665	2488	2576	2638	2705	2796	2632	2680	2574	2615	2525	2657	2508	2555	2408	2175	2087	2162	2148	2055	1884	1936	1962	2028	2215	2254	2248	2329	2488	2541	2486	2474	2249
2737	2667	2598	2625	2683	2668	2647	2652	2677	2631	2704	2705	2617	2685	2753	2896	2870	2662	2691	2598	2666	2731	2665	2685	2712	2660	2691	2583	2617	2502	2528	2361	2371	2410	2339	2325	2056	1990	1940	1960	2043	2122	2243	2291	2367	2545	2556	2511	2428	2380
2679	2617	2553	2566	2645	2696	2642	2702	2581	2716	2769	2636	2724	2690	2796	2767	2745	2790	2592	2703	2755	2748	2698	2648	2526	2737	2782	2793	2699	2550	2422	2371	2348	2480	2529	2278	2101	1973	1979	1966	2035	2273	2302	2462	2510	2590	2554	2572	2347	2426
2786	2694	2562	2600	2655	2727	2597	2644	2686	2666	2825	2554	2660	2682	2812	2799	2731	2654	2711	2713	2836	2862	2642	2707	2626	2617	2745	2847	2747	2548	2371	2399	2365	2380	2347	2256	2194	2127	2058	2048	2213	2494	2530	2635	2626	2687	2507	2402	2413	2532
2696	2710	2650	2720	2696	2614	2648	2565	2727	2733	2645	2538	2700	2691	2921	2810	2822	2848	2757	2844	2856	2816	2691	2659	2656	2664	2763	2745	2687	2521	2496	2298	2360	2362	2354	2287	2100	2087	2050	2090	2431	2579	2786	2855	2766	2639	2385	2266	2411	2683
2699	2709	2585	2633	2716	2606	2535	2543	2665	2747	2604	2606	2720	2915	2820	2779	2797	2704	2793	2787	2881	2752	2639	2702	2747	2823	2838	2800	2627	2470	2330	2414	2371	2287	2412	2371	2275	2115	2095	2190	2445	2710	2814	2890	2894	2758	2409	2346	2537	2764
2744	2691	2590	2666	2662	2652	2587	2627	2732	2795	2633	2610	2823	2944	2912	2792	2714	2796	2896	2881	2871	2706	2594	2755	2838	2797	2708	2673	2586	2366	2342	2252	2394	2358	2305	2322	2099	2107	2102	2190	2495	2745	2868	2997	2842	2647	2527	2573	2670	2764
2775	2636	2633	2575	2667	2755	2646	2765	2642	2794	2708	2743	2798	2828	2936	2747	2800	2875	2874	2938	2849	2803	2680	2613	2826	2903	2803	2524	2446	2387	2397	2365	2323	2366	2265	2230	2106	2049	2210	2463	2603	2787	2940	2993	2613	2685	2600	2750	2877	2916
2719	2561	2680	2645	2720	2722	2737	2800	2748	2694	2625	2792	2801	2925	2821	2742	2839	2861	2928	2872	2811	2695	2644	2595	2738	2802	2687	2426	2256	2344	2305	2285	2287	2351	2144	2086	2093	2291	2414	2716	2811	2854	2846	2807	2762	2765	2774	3019	2934	3122
2824	2687	2692	2618	2669	2710	2670	2740	2847	2788	2667	2687	2770	2854	2737	2824	2870	2859	2840	2733	2839	2820	2611	2696	2816	2667	2654	2363	2342	2210	2368	2324	2400	2268	2094	2302	2319	2480	2662	2771	2796	2854	2799	2672	2672	2691	2997	3101	3143	3111
2659	2620	2673	2642	2675	2669	2746	2731	2683	2675	2708	2713	2906	2815	2844	2821	2816	2791	2886	2709	2685	2721	2679	2714	2723	2694	2505	2439	2290	2384	2328	2273	2355	2161	2169	2123	2339	2570	2770	2852	2787	2684	2563	2609	2613	2899	3061	3304	3351	3215
2634	2649	2582	2632	2699	2543	2771	2761	2656	2713	2545	2633	2752	2842	2795	2801	2803	2769	2795	2686	2709	2611	2716	2619	2728	2566	2513	2275	2330	2336	2313	2433	2259	2155	2137	2218	2348	2637	2826	2823	2721	2680	2533	2585	2632	2967	3136	3254	3235	3350
2560	2598	2687	2650	2639	2635	2628	2667	2695	2622	2640	2645	2864	2903	2651	2722	2695	2859	2864	2850	2599	2631	2673	2704	2622	2475	2356	2264	2252	2190	2367	2423	2246	2201	2218	2319	2426	2647	2829	2793	2703	2606	2475	2553	2708	2905	3123	3325	3369	3235
2673	2603	2601	2638	2623	2687	2693	2795	2675	2693	2636	2737	2796	2779	2780	2696	2756	2885	2760	2772	2613	2564	2689	2617	2580	2519	2386	2289	2310	2294	2366	2417	2326	2273	2258	2531	2528	2695	2772	2842	2760	2457	2533	2560	2642	2829	3109	3361	3255	3181
2576	2595	2633	2642	2632	2623	2744	2730	2649	2534	2643	2679	2686	2769	2690	2693	2741	2834	2711	2736	2569	2587	2602	2551	2382	2460	2388	2243	2332	2398	2490	2583	2444	2327	2442	2427	2627	2607	2716	2733	2715	2569	2601	2637	2752	2921	3067	3175	3191	3068
2596	2769	2586	2685	2570	2691	2650	2746	2710	2533	2577	2705	2824	2729	2710	2578	2816	2729	2744	2663	2584	2478	2542	2626	2601	2464	2321	2289	2416	2525	2548	2533	2406	2357	2431	2449	2599	2675	2684	2731	2544	2427	2457	2648	2865	2910	3014	2994	3070	2923
2615	2646	2672	2740	2612	2691	2767	2681	2653	2585	2697	2708	2733	2752	2685	2594	2811	2848	2752	2523	2497	2539	2537	2595	2500	2425	2285	2408	2488	2606	2540	2549	2448	2355	2450	2643	2706	2687	2768	2653	2484	2442	2398	2719	2722	2996	2942	3010	2853	2708
2644	2634	2660	2650	2700	2743	2659	2785	2577	2626	2714	2763	2779	2737	2725	2662	2785	2701	2711	2534	2455	2484	2540	2613	2448	2389	2335	2457	2532	2633	2663	2642	2512	2375	2528	2640	2727	2821	2842	2594	2450	2372	2479	2640	2845	3041	3089	2940	2771	2652
2601	2740	2654	2646	2797	2773	2742	2768	2740	2736	2716	2736	2719	2693	2680	2703	2823	2699	2765	2547	2417	2524	2597	2490	2520	2384	2381	2452	2669	2763	2766	2667	2490	2581	2436	2688	2756	2824	2767	2694	2478	2386	2405	2615	2770	2988	2999	3042	2790	2606
2639	2665	2627	2719	2756	2786	2834	2768	2697	2672	2721	2823	2765	2662	2599	2754	2848	2739	2802	2670	2520	2455	2598	2597	2488	2394	2431	2558	2742	2742	2722	2540	2525	2513	2554	2708	2693	2844	2781	2602	2527	2420	2488	2651	2839	2999	2947	2943	2758	2521
2666	2617	2650	2715	2781	2779	2945	2813	2805	2689	2729	2814	2686	2674	2711	2703	2795	2770	2646	2597	2497	2574	2616	2624	2480	2506	2319	2658	2727	2838	2809	2608	2486	2472	2618	2684	2940	2891	2612	2555	2263	2349	2435	2619	2879	3103	3021	2923	2692	2615
2718	2741	2656	2720	2758	2802	2814	2923	2753	2852	2740	2721	2725	2741	2688	2707	2724	2829	2657	2639	2428	2528	2595	2681	2546	2479	2583	2614	2809	2956	2819	2692	2433	2386	2648	2837	2893	2832	2702	2534	2336	2392	2532	2720	2966	3021	3015	2724	2760	2553
2706	2673	2678	2655	2756	2863	2823	2847	2761	2792	2773	2702	2800	2685	2730	2628	2661	2746	2553	2539	2635	2582	2658	2630	2519	2579	2466	2828	2979	2932	2793	2578	2612	2557	2691	2742	2865	2698	2829	2482	2377	2430	2533	2812	2956	3127	3182	2877	2704	2602
2776	2660	2648	2669	2779	2830	2841	2828	2744	2868	2828	2743	2888	2861	2636	2793	2708	2644	2666	2472	2566	2670	2748	2668	2672	2575	2637	2771	2914	2838	2912	2682	2540	2490	2681	2794	2895	2758	2516	2412	2453	2394	2576	2707	3004	3011	3005	2960	2721	2578
2678	2704	2663	2630	2724	2874	2825	2790	2701	2656	2761	2821	2739	2666	2690	2682	2740	2801	2641	2557	2601	2655	2749	2648	2624	2650	2645	2818	2910	2919	2743	2725	2527	2580	2610	2832	2817	2831	2556	2407	2427	2445	2550	2792	3036	3139	3126	2884	2810	2601
2710	2634	2658	2778	2653	2645	2854	2788	2735	2648	2801	2861	2726	2666	2641	2699	2663	2698	2659	2632	2595	2634	2710	2718	2585	2610	2679	2816	3002	2953	2949	2741	2662	2540	2703	2887	2908	2752	2680	2370	2435	2552	2701	2896	2981	3089	3164	2863	2800	2609
2620	2605	2718	2689	2599	2684	2668	2728	2612	2706	2791	2721	2763	2728	2642	2725	2685	2621	2646	2617	2643	2840	2688	2800	2648	2626	2731	2858	2921	3100	2829	2725	2546	2581	2691	2813	2873	2823	2694	2478	2422	2595	2785	2945	3091	3148	2991	2745	2849	2622
2629	2542	2522	2604	2604	2590	2617	2599	2632	2576	2697	2809	2735	2650	2653	2642	2704	2543	2620	2530	2636	2714	2866	2823	2736	2569	2738	2803	2879	3142	2925	2709	2701	2584	2792	2833	2836	2811	2654	2532	2434	2549	2741	2947	3140	3020	3034	2930	2647	2594
2750	2717	2616	2607	2639	2569	2616	2646	2716	2638	2678	2765	2700	2630	2621	2642	2733	2754	2699	2489	2732	2730	2839	2924	2659	2588	2700	2848	2906	3074	3029	2743	2680	2668	2748	2800	2892	2787	2692	2587	2460	2464	2755	2903	3152	3007	2989	2786	2663	2473
2641	2738	2684	2705	2601	2645	2618	2651	2691	2656	2594	2798	2610	2606	2584	2657	2760	2721	2742	2721	2637	2748	2873	2779	2703	2688	2756	2834	3012	3090	2933	2769	2740	2568	2623	2882	2844	2721	2663	2485	2519	2502	2708	2864	3104	2962	3001	2820	2671	2397
2691	2593	2681	2706	2526	2595	2484	2617	2638	2582	2634	2682	2619	2577	2584	2577	2696	2700	2696	2652	2689	2706	2874	2765	2728	2765	2760	2808	2970	2875	2868	2837	2632	2610	2745	2742	2871	2864	2635	2634	2480	2580	2640	2883	2973	3032	2965	2734	2630	2373
2762	2674	2682	2669	2556	2617	2630	2667	2651	2595	2578	2744	2715	2640	2601	2605	2691	2862	2716	2709	2575	2767	2710	2707	2828	2745	2770	2936	2977	2969	2806	2730	2632	2598	2634	2793	2902	2896	2777	2575	2567	2466	2624	2767	2960	3065	2994	2892	2731	2459
2671	2691	2505	2629	2552	2703	2682	2728	2642	2663	2666	2759	2694	2675	2717	2649	2852	2718	2761	2741	2630	2789	2846	2855	2944	2778	2691	2903	2985	2905	2896	2654	2532	2626	2689	2840	2785	2961	2709	2607	2445	2528	2667	2779	2988	3000	3014	2936	2667	2491
2681	2595	2606	2655	2641	2681	2715	2712	2589	2749	2784	2712	2736	2668	2703	2771	2877	2908	2768	2786	2768	2779	2870	2946	2881	2871	2708	2825	3006	2995	2830	2667	2606	2606	2594	2784	2866	2936	2762	2621	2607	2480	2635	2777	2841	3010	2977	2909	2807	2597
2788	2657	2655	2671	2623	2723	2671	2677	2688	2652	2633	2647	2835	2715	2671	2623	2805	2860	2871	2707	2715	2818	2898	2986	2816	2847	2716	2897	2995	2856	2803	2789	2619	2545	2649	2821	2814	3001	2863	2657	2629	2444	2528	2689	2818	2881	3075	3007	2819	2633
2696	2673	2713	2656	2658	2521	2810	2721	2787	2714	2655	2773	2774	2793	2649	2761	2879	2914	2951	2842	2730	2855	2765	2924	2873	2734	2714	2761	2836	2900	2886	2817	2663	2581	2614	2747	2828	2941	2964	2733	2615	2653	2569	2684	2811	3021	3107	2981	2914	2664
2620	2675	2685	2714	2651	2665	2775	2723	2709	2683	2795	2779	2843	2807	2748	2769	2980	2967	2933	2874	2739	2812	2821	2942	2848	2742	2753	2639	2742	2909	2988	2848	2705	2684	2643	2785	3017	2999	2924	2877	2697	2691	2565	2694	2740	2970	3001	3056	2849	2788
2730	2594	2734	2595	2653	2747	2681	2702	2636	2755	2762	2841	2904	2930	2758	2829	2889	3000	2953	2841	2757	2679	2785	2930	2937	2829	2611	2611	2750	2756	2960	2921	2820	2665	2816	2786	2937	3017	2993	2930	2743	2641	2454	2663	2767	2902	3002	3098	2891	2816
2645	2645	2660	2756	2658	2705	2682	2861	2767	2914	2735	2731	2857	2876	2887	2846	2889	2981	3051	2867	2662	2769	2778	2932	2946	2805	2630	2561	2738	2926	3082	3000	2905	2667	2747	2827	2923	3029	3064	2992	2874	2711	2656	2644	2763	2915	3046	3236	3064	2941
2659	2630	2759	2670	2912	2784	2839	2760	2871	2861	2884	2910	2806	2941	2796	2774	2866	2889	2972	2851	2678	2748	2690	2829	2903	2874	2743	2624	2805	2871	3048	2972	2978	2716	2748	2844	2898	3079	3099	3193	2909	2792	2595	2691	2712	2915	3039	3125	3091	2903
2700	2700	2677	2744	2742	2731	2826	2824	2835	2862	2845	2938	2883	2843	2929	2929	2964	2961	2970	2885	2791	2733	2707	2848	2886	2934	2740	2723	2782	2880	3024	3010	2998	2805	2718	2726	2893	2989	3041	3129	3066	2839	2662	2662	2692	2804	3054	3109	3095	3045
2719	2725	2690	2743	2825	2797	2797	2839	2963	2840	2854	2783	2796	2991	2938	2927	2889	2904	3129	2820	2778	2826	2801	2923	2906	2892	2845	2797	2803	2794	3141	3060	2992	2889	2808	2755	2731	2993	3108	3191	3005	2753	2726	2638	2754	2738	2895	3167	3003	3222
2618	2671	2681	2786	2931	2847	2974	2809	2874	2893	2831	2791	2944	2939	3000	2944	2821	2930	2946	2936	2848	2792	2741	2879	2975	3047	2871	2831	2837	3000	2785	3058	3065	2902	2739	2744	2898	2924	3003	3187	3085	2908	2640	2605	2706	2751	2849	3024	3079	3209
2759	2777	2693	2873	2794	2920	2864	2850	2946	2846	2915	2832	2883	3028	3031	2920	2951	2976	3069	2954	2849	2728	2841	2894	3009	2967	3002	2910	2913	2991	2998	3006	3119	2958	2753	2719	2920	2805	2991	3051	3037	2968	2801	2705	2642	2643	2873	3067	3100	3242
2832	2885	2844	2884	2807	2917	2919	2808	2843	2960	2899	2966	2815	2916	2962	2936	3016	2922	3009	2859	2934	2799	2809	2871	2916	3028	3010	2856	2833	2931	2944	3030	3101	2918	2804	2759	2839	2774	2877	3068	2948	2942	2817	2545	2616	2723	2747	2945	3109	3090
2877	2781	2950	2805	2859	2858	2847	2895	2782	2921	2905	2736	2904	2971	2991	2934	2923	2952	2884	2976	2823	2819	2701	2804	2934	2979	2983	2964	2923	2737	2920	3030	3039	3029	2845	2786	2727	2804	2680	2927	3030	3040	2976	2863	2648	2649	2737	2886	2983	3083
2847	2820	2797	2922	2938	3005	2860	2816	2770	2895	2814	2827	2767	2803	2967	3036	2844	2863	2822	2950	2889	2887	2732	2818	2855	3044	3037	3060	2854	2789	2978	3043	2993	2964	2841	2820	2771	2626	2837	2872	3088	2964	2938	2943	2770	2760	2765	2685	2790	3019
2845	2820	2835	2879	2903	2863	2961	2906	2761	2961	2899	2745	2848	2848	2997	3046	3023	2914	2820	2832	3003	2943	2788	2876	2923	2976	2966	3047	2994	2874	2832	2905	2899	2872	2930	2702	2722	2779	2717	2843	2915	3172	3002	3037	2895	2792	2792	2780	2790	3026
2961	2910	2872	2895	2965	2951	2936	2938	2948	2938	2892	2878	2987	2866	2910	2996	2933	2828	2952	2881	3090	3009	3052	2978	2887	2994	2920	3043	3015	2924	2877	2832	2798	2974	2941	2860	2831	2739	2656	2788	2882	3035	3097	3100	2988	2820	2814	2759	2817	2881
2822	2875	2830	2831	2889	2925	2833	2858	2995	2909	2960	2948	2854	2824	2936	2969	2975	2999	2942	2936	3031	3071	2990	2941	3029	2994	3087	3166	3087	2968	2772	2882	2986	2858	2968	2983	3003	2787	2811	2672	2888	2981	3196	3029	2950	2903	2744	2751	2769	2704
2920	2841	2820	2908	2874	2838	2987	2968	2958	2922	2957	2857	2889	2867	2985	3013	2941	2814	2949	2980	3047	3076	3074	3101	2916	2914	3144	3078	3044	2895	2927	2766	2807	2904	3027	3101	2985	2833	2771	2772	2837	2846	3025	3045	3058	2915	2897	2729	2785	2797
2937	2930	2869	2874	2895	2882	2809	2871	2841	2908	2916	2974	2949	3014	2932	2954	2943	3024	2920	3001	3087	3129	3120	3042	2876	2914	3030	2967	3092	2959	2895	2765	2807	2898	3004	3111	3073	2913	2838	2806	2748	2844	2971	3033	3089	2976	2855	2794	2718	2792
2969	2773	2806	2818	2891	2896	2920	2937	2942	2841	2890	2900	2991	2996	2913	3022	3043	3065	3139	3133	2975	3100	3248	3076	3091	2968	2996	3156	3119	3075	3062	2908	2757	2891	3050	3034	3052	3084	2811	2676	2846	2754	2875	3055	3002	2941	2952	2927	2814	2718
2860	2852	2703	2882	2847	2858	2986	2941	2881	2928	2822	2928	2936	3048	2910	3100	3112	3154	3163	3124	3089	3085	3103	3103	3162	3021	3039	2943	3015	3036	2884	2949	2781	2845	2907	3050	3137	2948	2962	2808	2752	2758	2900	2861	3004	3063	3072	2964	2911	2711
2927	2820	2910	2933	3026	2933	3044	2951	2911	2973	3080	2922	3048	2869	2923	3005	3166	3151	3183	2970	3001	3098	3120	3190	3129	3052	2978	3034	2993	2906	2977	2938	2879	2936	2960	3061	3052	3050	2994	2797	2758	2735	2814	2874	3024	2917	2985	3007	2916	2821
2855	2887	2990	3007	3048	2990	3055	2876	2944	2864	2935	2838	3012	2943	2796	2948	2931	2937	3083	3033	3010	2977	3193	3096	3041	2929	3014	2905	2933	3003	3040	3087	2923	2986	3001	2806	3023	3071	2997	2973	2759	2708	2732	2879	2886	3004	3036	3120	2897	2900
2937	3023	2950	3033	2973	2857	2987	2920	3072	2891	2859	2817	2955	2967	2837	2827	2878	3016	3073	2915	2881	2896	3016	3086	3069	2955	2950	2873	2881	3053	2912	3028	2981	2927	3050	2974	2993	3035	2970	3010	2984	2744	2777	2832	2699	3065	2947	3028	2932	3073
2966	2958	2994	2945	2939	2836	2893	2829	2866	2861	2893	2844	2883	2942	2881	2891	2848	2914	3031	2966	2847	2838	2855	3014	3038	2941	2875	2802	2903	2895	2898	3020	2988	2999	3055	2915	3006	3003	2914	2957	3079	2942	2914	2807	2841	2976	2777	2949	3013	3046
2838	2976	2913	3045	2836	2898	2907	2930	2867	2814	2831	2842	2836	2832	2915	2857	2884	2907	2955	2886	2859	2920	3014	2888	3029	3024	2843	2859	2903	2822	2940	2864	3038	2925	3038	2913	2870	2970	2965	2928	2977	2991	2992	2935	2778	2711	2865	2930	2960	3106
2941	2861	2923	2848	2900	2891	3010	2917	3001	2940	2845	2813	2901	2875	2879	2913	3001	2950	2933	2940	2914	2920	2918	2944	2973	2979	2988	2887	2849	3016	2954	2961	3037	3073	3047	2916	2771	2741	2806	2897	2923	2948	2923	2969	2919	2891	2867	2873	2897	2959
2930	2962	2869	2930	2962	2844	2978	2909	2935	3062	2919	2908	2811	2822	2973	2837	2842	2895	2801	2866	2967	2907	2818	2857	2947	2985	3141	3003	3030	2976	2893	2991	2994	3055	3146	3072	2849	2850	2827	2813	2944	2917	3050	2981	2974	2900	2889	2921	2905	3038
2981	2894	2861	2906	2897	3006	3066	2956	2904	2908	3000	2854	2814	2869	2828	2863	2890	2789	2801	2935	3020	2928	2902	2922	2956	3030	2927	3056	2967	2872	2899	2818	3004	3028	3141	3145	2975	2992	2813	2909	2922	2902	2930	2963	2951	3020	2815	2886	2865	2981
2936	2906	2919	2949	2958	2907	2853	2884	2860	2896	2857	2778	2867	2834	2807	2815	2771	2793	2857	2703	2778	2964	2859	2898	2888	2923	2957	3039	2900	3072	2897	2763	3056	3036	3108	3009	3178	2942	2955	2942	2867	2961	2926	3034	2942	2921	2954	2925	2987	2934
2863	2949	2828	2815	2807	2878	2847	2778	2750	2758	2712	2736	2781	2697	2627	2776	2859	2672	2735	2603	2829	2905	3051	2858	2890	2894	2877	2900	2859	2963	2929	2904	2920	2933	3019	3018	3042	3030	2912	2933	2976	2999	2958	3070	3086	3061	3033	3067	2981	2944
2958	2683	2794	2775	2714	2764	2622	2676	2721	2655	2671	2723	2635	2693	2835	2776	2769	2779	2855	2837	2758	2783	2965	3066	2952	2905	2891	2857	2938	2931	2859	2938	2836	2869	2894	2910	3033	2957	2970	2949	3031	2914	2982	3055	2981	3012	3011	3081	3011	2989
2808	2730	2549	2679	2674	2687	2735	2733	2790	2784	2703	2870	2848	2758	2757	2817	2824	2908	2832	2820	2770	2875	2907	2979	2961	2953	2832	2928	2779	2943	2922	2865	2863	2700	2866	2857	2977	2990	3080	2977	2992	2902	2992	3027	3076	3041	3089	2938	2982	2959
2738	2756	2684	2548	2711	2763	2646	2763	2851	2714	2817	2705	2794	2826	2861	2788	2750	2895	2826	2966	2825	2811	2968	2868	3046	2994	2974	2853	2933	2962	3061	3030	2870	2811	2810	2832	2851	2909	2928	2930	2915	2938	3102	3001	3052	2936	3083	2919	3026	2947
2651	2739	2640	2724	2781	2711	2676	2734	2712	2749	2750	2744	2816	2766	2689	2761	2778	2836	2750	2768	2843	2725	2773	2868	2853	2839	2865	2816	2825	2792	2909	2972	2879	2857	2908	2805	2848	2927	2988	3018	3040	2935	2927	2896	2867	2846	2777	3002	2982	2933
2724	2792	2726	2782	2797	2737	2732	2736	2730	2882	2770	2679	2736	2814	2789	2717	2696	2752	2760	2844	2797	2699	2690	2749	2699	2847	2833	2912	2887	2708	2968	2926	2974	2981	2931	2922	2945	2807	2828	3001	2978	2901	3013	2914	2790	2756	2825	2857	2851	2925
2768	2790	2701	2623	2762	2656	2791	2891	2665	2872	2741	2699	2755	2692	2633	2665	2771	2712	2695	2719	2684	2789	2690	2697	2689	2814	2839	2713	2824	2839	2892	2846	2748	2892	2910	2998	2988	2870	2872	3038	3079	2999	3003	2766	2837	2724	2687	2730	2873	2843
2829	2806	2703	2685	2644	2630	2687	2669	2783	2706	2716	2770	2614	2565	2695	2725	2717	2684	2671	2689	2791	2681	2727	2563	2587	2719	2778	2827	2889	2791	2780	2826	2791	2782	2845	2929	2993	2969	2958	2962	2963	3004	2903	2977	2836	2804	2786	2703	2757	2782
2686	2642	2680	2604	2555	2587	2670	2744	2720	2863	2815	2715	2729	2725	2901	2761	2820	2839	2707	2697	2775	2680	2723	2625	2681	2670	2757	2858	2967	2720	2737	2725	2759	2814	2837	2893	2925	3033	2929	2871	3012	2991	3108	3129	2921	2877	2865	2869	2757	2912
2731	2651	2518	2514	2610	2680	2768	2816	2916	2809	2787	2799	2791	2764	2704	2897	2890	2984	2815	2905	2748	2777	2717	2791	2751	2781	2831	2755	2900	2797	2870	2722	2681	2792	2692	2805	2949	2873	2984	2904	2880	2972	3030	2944	3095	2975	2972	2914	2894	2812
2603	2589	2666	2581	2690	2818	2940	2960	2853	2946	2918	2930	2844	2789	2850	2805	2975	2870	2929	2900	2767	2850	2765	2752	2706	2895	2898	2999	2962	3009	2914	2879	2838	2750	2877	2793	2893	2919	2957	2819	2914	2878	2907	2944	2975	3033	3048	2997	2823	2752
2555	2531	2731	2784	2730	2930	2808	2964	2958	2858	2839	2794	2726	2862	2854	2701	2838	2830	2844	2870	2757	2836	2745	2919	2888	2860	2982	2923	2962	2967	2781	2923	2887	2877	2879	2821	2897	3022	3027	2834	2755	2858	2909	2905	2991	3021	2995	3043	2994	2725
2716	2705	2696	2808	2875	2991	2969	2849	2969	2893	2806	2808	2789	2758	2702	2770	2732	2770	2799	2756	2771	2789	2743	2909	2889	2976	2870	2867	2850	2943	2975	2959	3019	2967	2939	2948	2871	2917	2905	3043	3003	2821	2781	2717	2907	2931	2974	3044	3041	2896
2765	2916	2953	2978	3060	3009	2893	2918	2971	2853	2774	2739	2689	2680	2724	2706	2730	2682	2723	2794	2738	2684	2775	2772	2804	2834	2747	2767	2715	2719	2899	2990	2952	3062	3033	2983	3110	3005	2976	2943	2967	2904	2857	2768	2771	2759	2799	2850	2734	2870
2832	2946	2948	2921	3078	3038	2786	2909	2812	2802	2830	2722	2691	2746	2677	2696	2615	2751	2647	2711	2674	2692	2583	2732	2701	2790	2746	2766	2791	2745	2832	2809	2907	2946	2981	3093	3076	2967	2961	2954	2968	2864	2804	2786	2723	2835	2777	2889	2843	2885
2921	2991	3076	2772	2967	2866	2729	2715	2669	2770	2730	2636	2659	2764	2602	2764	2726	2722	2681	2651	2655	2670	2752	2743	2711	2803	2749	2718	2810	2717	2654	2742	2865	2969	2961	3118	3098	2988	2920	2935	2903	2882	2959	2996	2906	2812	2764	2764	2702	2715
2831	2983	2842	2812	2883	2818	2871	2820	2771	2837	2738	2759	2893	2815	2711	2902	2832	2787	2742	2737	2735	2781	2797	2813	2783	2671	2695	2720	2684	2686	2713	2728	2784	2895	2915	2876	2897	2921	2937	2988	2909	3039	2947	3005	2907	2844	2820	2678	2724	2725
2929	2944	2935	2825	2771	2937	2929	2823	3003	2919	2809	2908	2976	2800	2834	2924	2914	2844	2824	2770	2895	2827	2694	2872	2794	2834	2855	2787	2851	2810	2844	2839	2940	2922	2847	3000	2901	2908	2932	2861	2881	3055	3052	3049	2966	2745	2847	2781	2668	2652
2916	2709	2813	2733	2907	2973	2962	2995	2974	2971	3013	2912	2900	2864	2866	2941	2861	2979	2914	2928	2853	2891	2800	2956	2891	2848	2891	2978	2978	2914	3087	2989	2943	2954	2852	2869	2870	2844	2863	2857	2946	2907	3035	2948	2871	2912	2879	2782	2794	2738
2861	2853	2857	2838	2988	2953	3027	3001	3050	2999	3056	2950	3013	3011	2925	2991	3031	2930	3020	2873	2928	2881	2959	2987	3021	2959	3039	2927	2988	2896	3021	3057	2966	2994	2902	2928	2853	2812	2882	2845	2843	2817	2916	2850	2954	2828	2860	2928	2884	2776
2966	2936	2864	2878	3064	3019	3006	3048	3123	3060	3000	3022	2900	3047	2969	2961	2932	2871	2940	2927	2885	2911	2884	2981	2982	3009	2926	3031	2919	3112	3028	3143	3034	3065	2880	2965	2787	2941	2798	2710	2749	2832	2800	2769	2939	2901	2778	2927	2943	2856
2906	3056	3008	2914	3090	3005	2984	3150	3086	3037	3009	2951	2970	2933	2866	2907	2790	2834	2781	2761	2867	2815	2938	2849	2862	2890	2944	2901	3060	3013	3178	3029	2979	3128	2986	2853	2875	2805	2768	2787	2821	2849	2689	2745	2788	2775	2852	2858	2893	2864
2999	2957	2993	3048	3137	3132	3028	3123	2990	3140	2911	2987	2797	2809	2899	2780	2823	2747	2806	2652	2716	2734	2774	2799	2790	2817	2892	2926	3030	3150	3087	3083	3093	3036	2993	2986	2883	2950	2815	2911	2903	2787	2796	2649	2734	2792	2853	2997	2959	2957
3028	3045	2978	3043	3116	3056	3072	2999	2934	2869	2846	2783	2825	2880	2821	2884	2747	2726	2757	2704	2675	2738	2691	2782	2812	2764	2864	2912	2938	2934	2959	3021	3020	2991	2991	3040	2998	2997	2943	2872	2906	2829	2840	2918	2766	2727	2913	2912	2916	2921
3139	3131	2917	3034	3045	2922	2869	3047	2952	2854	2898	2826	2788	2796	2742	2652	2746	2784	2738	2811	2754	2650	2756	2795	2731	2838	2903	2735	2763	2845	2848	2890	2838	2946	2990	2967	3049	3018	2915	2932	2947	2879	2894	2822	2817	2788	2805	2980	2996	3031
3007	2986	2944	2876	2977	2879	2849	2858	2867	2836	2890	2817	2751	2749	2876	2777	2827	2899	2776	2732	2784	2826	2790	2842	2801	2845	2778	2736	2731	2755	2694	2792	2763	2785	2812	2849	3028	2862	3087	2907	2891	2987	2929	2803	2857	2862	2717	2864	2921	2943
3128	2877	2846	2915	2800	2881	2838	2879	2791	2910	2816	2805	2838	2838	2922	2866	2882	2855	2831	2956	2927	2939	2825	2866	2860	2864	2806	2858	2711	2701	2731	2668	2722	2713	2729	2830	2803	2921	2873	3032	2911	3017	2880	2917	2914	2772	2762	2840	2836	2949
2932	2937	2878	2802	2861	2794	2909	2801	2867	2920	2973	2824	2881	2977	2896	2866	2961	2929	2899	3060	2993	3063	3016	3008	2904	2893	2707	2754	2676	2688	2699	2784	2690	2767	2801	2709	2723	2847	3034	2942	2977	2942	2943	2986	3030	3015	2856	2915	2854	2830
2916	2896	2832	2888	2858	2864	2843	2826	2966	2901	2955	2870	2998	3021	2952	2936	3076	3096	3119	3057	3116	3163	3069	3216	2974	3003	2937	2963	2789	2851	2787	2691	2800	2664	2747	2788	2732	2748	2743	2925	2904	2896	2979	2956	3089	2992	2839	2875	2847	2826
2877	3022	2857	2997	2823	2999	2962	2896	3052	3029	2969	2942	3010	3141	2955	3164	3128	3055	3235	3063	3129	3239	3150	3275	3061	3022	2908	2985	2974	2830	2781	2803	2692	2624	2734	2585	2683	2719	2599	2824	2890	2904	2870	3086	2977	3117	3024	2975	2832	2879
2919	2961	2812	2949	2941	3016	3144	3059	3064	3082	2984	3105	3116	2976	3064	3040	3306	3108	3160	3132	3287	3167	3241	3211	3162	3033	2990	2896	2970	2852	2938	2820	2740	2757	2731	2599	2552	2657	2700	2704	2819	2844	2897	2991	3112	3118	3071	3010	2906	2927
2956	2865	2959	2957	3001	3096	3056	3140	3042	3040	3040	2998	3116	3128	3047	3057	3160	3157	3118	3127	3093	3140	3257	3097	3184	3074	3133	3069	2956	2962	2995	2908	2809	2777	2750	2715	2613	2531	2679	2682	2849	2804	2863	2976	3067	3167	3161	3021	2997	2834
3033	2936	3074	2999	3112	3080	3072	3003	3096	3060	3046	3095	3154	3275	3136	3128	3212	3144	3034	3061	3119	3161	3148	3196	3102	3009	3003	2951	2973	2984	2918	2883	2847	2902	2786	2716	2806	2670	2635	2842	2763	2893	2857	3125	3038	3108	3159	2936	3093	2983
3044	3007	2981	3140	3144	3059	3164	3056	3094	3113	3010	3105	3206	3089	3097	3096	3158	3048	3018	2941	3097	3089	3033	2938	3014	2946	2947	3111	2983	3081	2961	2989	3031	2861	2802	2845	2680	2729	2784	2776	2781	2807	2825	2905	3082	3159	3188	2973	3125	2987
3004	3084	3077	3111	2993	3030	3013	3007	2998	3009	3044	3079	3080	3041	3073	3041	3096	2982	2963	2845	3007	2951	2987	2889	2902	2911	2912	3044	3071	2881	2991	2912	2949	2987	2966	2783	2861	2760	2831	2787	2863	2820	2812	2918	2914	2899	2958	3011	3104	2986
3077	3146	3072	3112	3073	3078	3073	3037	3012	3008	3070	3032	3141	3001	2914	2996	2894	2964	2921	2911	2930	2815	2802	2762	2824	2766	2916	2783	2808	2833	2906	3088	3047	2999	2904	2894	2907	2820	2929	2872	2934	2809	2655	2847	2900	2885	2919	2896	3071	3031
3121	3136	3091	3138	2996	3037	2979	3033	2849	3066	2970	2968	2952	3008	2952	2921	2796	2870	2689	2721	2726	2789	2820	2773	2717	2799	2722	2889	2843	2933	2828	2842	2891	2905	2916	2908	2921	3037	3086	3047	2917	2878	2782	2840	2770	2883	2868	2901	3004	2997
3066	3210	3068	2930	3022	2985	2963	2954	2852	2893	2853	2861	2832	2857	2829	2800	2683	2839	2662	2670	2775	2746	2657	2669	2688	2713	2726	2723	2650	2870	2893	2810	2873	2762	2916	2968	3038	2954	3069	3007	2966	2903	2745	2730	2764	2711	2820	2904	2953	3062
3245	3154	2995	2972	2974	2893	2879	2968	2772	2884	2870	2908	2808	2833	2827	2672	2769	2769	2699	2627	2691	2591	2619	2712	2677	2650	2720	2694	2696	2770	2729	2844	2810	2838	2791	3009	3070	3053	3050	3094	2988	2819	2767	2762	2897	2792	2821	2820	2972	2926
3082	3023	2902	2822	2924	2858	2893	2800	2761	2840	2919	2883	2838	2818	2735	2727	2791	2798	2657	2683	2658	2525	2682	2690	2705	2677	2686	2651	2607	2764	2683	2779	2829	2749	2899	3044	3011	3105	3136	3124	3095	2930	2959	2960	2806	2703	2704	2840	2900	2931
3159	2954	2842	2899	2892	2974	2877	2787	2729	2847	2795	2799	2632	2780	2748	2746	2793	2652	2824	2854	2743	2674	2654	2764	2766	2715	2695	2755	2730	2743	2793	2777	2768	2818	2881	2910	2984	3033	3012	3135	3071	2915	2974	2949	2798	2722	2828	2796	2872	2935
2929	2976	2793	2774	2716	2814	2758	2743	2816	2890	2738	2699	2716	2658	2775	2720	2822	2789	2788	2855	2737	2695	2756	2819	2774	2780	2693	2624	2714	2607	2646	2748	2710	2892	2873	2941	2933	3080	3101	3050	2975	3035	2995	2815	2838	2747	2761	2813	2839	2841
2987	2904	2862	2799	2733	2791	2813	2799	2761	2654	2658	2733	2795	2740	2800	2927	2862	2807	2751	2939	2879	2842	2789	2696	2778	2815	2742	2749	2699	2667	2688	2732	2671	2753	2829	2978	2883	2966	3134	3078	3013	3139	2986	2869	2857	2884	2887	2824	2870	2982
2940	2808	2733	2756	2662	2761	2767	2737	2758	2731	2758	2761	2797	2808	2922	2911	2940	2924	2879	2996	2863	2866	2860	2719	2697	2639	2707	2737	2722	2619	2801	2729	2743	2691	2689	2837	2932	2995	2891	2996	2953	3040	3035	2932	2836	2874	2797	2740	2634	2791
2910	2890	2898	2724	2825	2685	2773	2788	2721	2859	2779	2790	2919	2873	2897	2994	2911	2836	2889	2901	3004	2827	2822	2857	2812	2796	2767	2674	2737	2669	2721	2667	2748	2748	2735	2836	2961	2933	2954	3135	3032	3026	2917	2883	3072	2915	2719	2778	2686	2778
2917	2761	2734	2772	2760	2631	2852	2806	2805	2841	2868	2923	2903	2882	2953	2950	2914	2978	2921	2923	2934	2844	2853	2863	2900	2818	2772	2858	2619	2715	2762	2772	2745	2785	2818	2799	2866	2837	2913	2980	2961	2949	2963	3073	2962	2978	2735	2789	2786	2636
2857	2793	2721	2718	2811	2763	2737	2803	2795	2853	3006	2918	2843	3033	2939	2906	3038	2960	3034	2915	2856	2890	3007	2969	2878	2897	2890	2853	2835	2795	2745	2684	2889	2758	2802	2791	2852	2867	2989	2905	2896	3033	3051	2896	3033	2889	2774	2775	2735	2734
2869	2756	2680	2770	2688	2758	2702	2876	2903	2963	2948	2986	2956	2926	2906	2952	3072	2987	3032	2878	3040	2934	3017	3021	2971	2833	2972	2867	2892	2729	2800	2768	2855	2811	2771	2796	2790	2872	2917	2877	2878	2968	2994	3080	2977	2866	2935	2758	2704	2699
2831	2741	2693	2774	2661	2745	2880	2825	2915	3049	2940	2955	3075	3012	2934	2996	2891	2939	2861	2965	3086	3027	3081	3073	2997	2908	2883	2851	2889	2971	2869	2843	2744	2754	2714	2843	2732	2838	2841	2869	2887	2931	3157	2961	2958	2995	2880	2816	2636	2699
2677	2700	2683	2628	2786	2861	2836	2885	2893	2950	2934	2931	3040	3090	3059	2980	2990	2956	2958	2995	2933	2991	3026	3047	2910	2893	2997	2845	2792	2804	2816	2844	2722	2712	2725	2761	2700	2802	2810	3033	2923	2914	2998	3070	3027	2952	2841	2695	2678	2653
2725	2667	2645	2692	2761	2892	2815	2928	2927	2903	3039	2991	3048	3010	3200	2980	3049	3108	3024	3039	3044	3077	2985	3015	2925	3001	3000	2918	2850	2863	2747	2848	2922	2730	2766	2736	2729	2761	2856	2937	2825	2959	2942	3107	3072	2759	2865	2792	2641	2718
2659	2702	2783	2706	2838	2839	2915	2914	2994	2949	3080	2988	3112	3011	3080	3044	2913	3110	3023	3189	3089	3116	2985	3088	3024	2989	2953	2951	3017	2855	2831	2775	2900	2795	2853	2863	2726	2671	2813	2839	2878	2941	3055	2908	2917	2957	2858	2698	2692	2598
2821	2751	2716	2850	2865	2981	2999	2969	3085	3022	3056	3106	3111	3006	3066	2987	2886	3025	3016	3097	3119	3112	3134	3135	2999	2947	3023	2890	2917	3037	2943	2883	2873	2744	2629	2678	2728	2722	2728	2849	2811	2825	2832	2960	2957	3115	2876	2873	2699	2719
2747	2773	2841	2711	2878	2864	2991	2985	2962	3173	3173	3066	3041	3121	3079	2997	3004	3101	3086	3104	3115	3141	3082	3085	3098	3055	2913	2895	2961	2909	2983	2933	2831	2785	2717	2855	2652	2813	2800	2762	2755	2883	2873	2885	2976	2908	2913	2850	2812	2613
3043	2823	2817	2876	2785	2879	2956	2949	3054	3088	3089	3110	3200	3149	3134	3210	3103	3141	3053	3187	3044	3090	3089	3102	2958	2947	3089	3082	3091	2919	2984	2914	2872	2821	2846	2718	2744	2728	2666	2732	2787	2789	2891	3040	2937	2947	2908	2931	2711	2602
2918	2896	2784	2840	2833	2929	2931	2939	2928	3197	3122	3185	3065	3111	3079	3150	3214	3155	3168	3162	3157	3042	3203	3085	3121	3029	2991	3018	3003	3039	2857	2837	2864	2696	2781	2684	2628	2781	2718	2775	2841	2858	2832	3056	3014	2984	2940	2683	2723	2780
2993	2797	2781	2827	2867	2924	2974	3030	2962	3046	3070	3175	3165	3078	3154	3135	3120	3211	3263	3255	3240	3042	3166	3094	3065	3068	3035	3062	2984	3029	2940	2837	2973	2774	2758	2761	2785	2706	2821	2783	2811	2909	2983	3025	2986	2829	2910	2856	2878	2742
2919	2917	2730	2837	2832	2949	2919	2979	3018	3093	3206	3113	3222	3121	3209	3131	3077	3104	3200	3108	3250	3109	3101	3171	2985	2955	2981	3004	2995	3062	2935	2881	2738	2739	2742	2760	2737	2820	2790	2850	2861	2855	2938	2910	3011	2978	2998	2834	2670	2741
2879	2876	2824	2734	2893	2834	2926	3033	3009	3261	3258	3185	3234	3194	3175	3142	3154	3036	3062	3077	3171	3133	3154	3133	3049	3008	2969	2916	3014	2898	2973	2882	2749	2676	2674	2669	2828	2737	2838	2941	2860	2989	2913	3007	3022	2927	2933	2831	2877	2722
2887	2846	2886	2848	2814	2959	2908	3071	3063	3120	3157	3251	3175	3163	3167	3142	3267	3220	3136	3150	3039	3153	3135	3159	2970	2989	2907	2942	2919	2959	2975	2858	2787	2805	2740	2677	2636	2705	2706	2763	2777	2902	2988	3068	3003	2946	2959	2857	2707	2674
2754	2814	2831	2763	2867	2915	3029	3158	3137	3201	3164	3256	3028	3193	3202	3120	3217	3191	3249	3137	3168	3046	3098	3078	3081	2941	2967	3036	3003	2922	2814	2818	2785	2795	2712	2722	2575	2690	2729	2790	2962	2897	3060	3056	2928	3112	2948	2792	2735	2680
2897	2862	2951	2858	2871	2895	3058	3032	3150	3076	3065	3153	3040	3094	3174	3105	3067	3150	3156	3180	3229	3102	3019	3054	3020	3045	3025	2974	2947	2883	2879	2851	2701	2831	2720	2791	2696	2853	2789	2886	2938	2914	3062	3092	3076	2946	2825	2785	2675	2807
3049	2909	2912	2895	2849	2995	2980	2880	3033	3047	2960	3093	3105	3180	3090	3186	3144	3133	3159	3244	3190	3108	3167	3063	2974	3036	3045	2998	2911	2924	2811	2806	2780	2793	2796	2741	2737	2740	2735	2839	3020	2965	3007	3052	2965	2831	2868	2747	2665	2836
3068	2953	2728	2779	2764	3049	2904	3003	3068	3059	3038	3067	3041	3149	3057	3129	3069	3248	3101	3187	3059	3063	2946	3148	3207	2983	3086	2936	2809	2732	2882	2741	2774	2713	2748	2708	2715	2895	2946	2978	2987	3012	2960	3091	2867	2897	2847	2768	2771	2709
2986	3026	2868	2863	2859	2982	2904	2876	2942	3036	2952	3158	3063	3192	3196	3139	3142	3194	3144	3233	3070	3055	3020	3047	3003	3144	2972	2805	2896	2891	2772	2912	2812	2763	2729	2718	2874	2776	2885	2974	3083	3013	2994	2737	2871	3048	2885	2822	2763	2756
3109	3003	2921	2858	2877	2838	2859	2831	2867	2879	2999	2959	3075	3064	3054	3264	3215	3143	3090	3040	2924	2901	3002	3098	2968	2927	2933	2869	2870	2868	2934	2740	2778	2748	2823	2816	2893	2916	3038	3033	3064	3134	3009	3048	2998	2861	2820	2923	2910	2620
3114	2889	2986	2980	2895	2920	2904	3045	2864	3032	3008	3082	3077	2988	3089	3063	3201	3103	3056	3105	3052	3041	3069	3039	2868	2929	2882	2898	2836	2801	2797	2744	2771	2763	2835	2944	3015	2984	3024	3014	3000	3036	3027	3056	2985	3029	2817	2835	2848	2851
3163	3099	3019	2939	2950	2896	2809	2999	2976	2978	3049	3032	3072	3096	3135	3170	2983	2986	2913	2967	3038	2978	2878	2995	2997	2909	2861	2896	2878	2832	2797	2782	2795	2932	3046	3034	3001	3078	3033	2981	3072	2986	3195	3001	3011	2940	2848	2837	2727	2944
3122	3239	3108	3034	2984	2887	2791	2858	3022	3073	2959	2959	3169	3198	3194	3136	3096	2991	2821	2838	2893	2996	2852	2868	2835	2909	2903	2806	2844	2759	2804	2830	2943	2936	3009	2966	2948	3014	3171	3138	3123	3304	3134	3048	2923	2850	2803	2819	2868	2947
3326	3263	2986	2886	2837	2829	2789	2825	3033	2903	2930	2880	2879	2976	3085	2897	2991	3003	2937	3029	2844	2821	2931	2874	2913	2864	2823	2867	2743	2787	2947	2819	2952	2935	3048	3014	3008	3175	3144	3211	3121	3085	2999	3033	2959	2810	2803	2839	2914	3081
3246	3152	3054	2985	2925	2941	2885	2975	3114	3071	3065	3032	2872	2963	2815	2891	2842	3000	2916	2969	2853	2811	2836	2837	2978	2916	2799	2881	2794	2718	2895	2987	2833	2985	2889	3028	3142	3121	3206	3239	3108	3082	2946	2938	2732	2862	2759	2813	2768	3066
3224	3167	3238	3148	3063	3007	3093	3046	3138	3089	3076	3016	2970	3019	2901	2833	2838	2953	2891	2904	2894	2952	2898	2798	2951	2781	2774	2883	2957	2854	2958	2985	2949	2956	2986	2965	3155	3216	3130	3257	3160	2961	2837	2884	2749	2778	2848	2885	2947	3110
3309	3227	3423	3227	3286	3080	3080	3051	3004	3064	2811	3027	2956	2980	2987	2973	2910	2915	2853	2813	2946	2940	2920	3039	2887	2941	2841	2846	2922	3027	2895	2930	2983	3123	3062	3203	3325	3254	3171	3206	2962	2897	2864	2720	2815	2922	2961	2946	3038	3049
3360	3226	3224	3151	3088	3050	3096	3041	2906	2961	2986	2950	2857	2889	3014	3019	3123	3020	2926	2908	2921	2870	2986	2965	2781	2825	2931	2947	3026	3075	3093	3014	3096	3112	3184	3335	3287	3353	3206	3152	2956	2915	2888	2723	2722	2979	2864	3055	3049	3026
3314	3181	3108	3123	3086	3305	3212	3053	3116	3022	3011	2911	2924	2934	2876	2954	3081	3146	3048	2937	2852	2899	3046	3093	2941	2784	3011	3059	3089	3068	3132	3054	3255	3329	3200	3306	3303	3230	3098	3145	2952	2872	2814	2838	2842	2857	2976	2934	3005	3213
3143	3154	3137	3146	3244	3311	3399	3367	3327	3163	3209	3106	3059	3050	3026	2935	2984	3077	3042	3108	2990	2901	3066	2987	3108	2973	2988	3147	3059	3007	3278	3162	3183	3269	3268	3310	3208	3101	3122	2967	2812	2884	2908	2964	2934	2958	2966	2971	3129	3120
3059	3149	3258	3310	3302	3509	3475	3490	3496	3522	3297	3286	3230	3097	3094	3027	2957	2823	2986	3040	3158	2961	2963	3064	3212	3169	3028	3068	3248	3054	3129	3244	3195	3296	3273	3245	3069	2955	3056	2910	2895	2898	2926	2899	2878	3014	3014	3072	3068	3175
2979	3148	3270	3449	3318	3245	3475	3423	3609	3484	3550	3361	3427	3345	3282	3115	3148	3021	2966	3071	3216	3135	3038	3027	3154	3308	3091	3163	3169	3229	3176	3269	3269	3138	3198	3108	2993	2900	2891	2877	2862	2934	2963	2919	2951	3029	3073	3042	3041	3203
3021	3147	3311	3340	3315	3392	3364	3378	3331	3412	3410	3375	3385	3353	3478	3325	3162	3036	3051	3058	3190	3378	3203	3174	3242	3306	3249	3087	3227	3330	3187	3154	3306	3028	3131	3018	2856	2980	2892	3050	2893	2933	2944	2918	2928	2982	3122	3221	3192	3041
3050	3123	3121	3197	3252	3164	3255	3221	3251	3366	3233	3252	3393	3357	3480	3302	3476	3253	3099	3103	3177	3446	3358	3206	3229	3289	3323	3169	3192	3237	3094	3183	3111	2941	2897	2915	2872	2925	2918	2987	2939	2921	2877	2971	3119	3039	3165	3233	3172	3146
3197	3215	3031	3056	2970	2957	3115	3075	3069	3209	3096	3353	3291	3224	3276	3317	3448	3474	3271	3137	3057	3356	3411	3272	3161	3216	3231	3289	3067	3151	3134	3019	3099	2887	2839	2920	2897	2993	2911	2937	2888	2954	2915	2901	3121	3212	3153	3047	3155	3087
3281	3227	3164	2927	3026	2959	3075	3085	3043	3109	3019	3106	3228	3239	3237	3264	3409	3407	3299	3107	3038	3098	3369	3254	3096	3149	3256	3161	3149	3088	3089	2926	3006	2905	2770	2882	2858	2927	2899	2822	2787	2966	2848	3158	3046	3272	3193	3172	3028	2878
3342	3017	3026	3023	2871	2879	3034	3067	3009	3016	3032	3072	3097	3071	3045	3214	3287	3379	3327	3194	3054	3217	3392	3314	3135	3038	3198	3129	3036	3027	3009	2960	2794	2789	2746	2853	2872	3043	2935	3047	2998	2971	2996	3141	3124	3253	3274	3067	3000	2887
3124	3075	2842	2836	2943	3062	3059	3005	3101	3072	3003	3060	2970	3025	3045	3149	3179	3289	3263	3132	2965	3119	3218	3216	3087	2828	3176	3143	2957	3058	2932	2771	2790	2811	2806	2999	2889	3067	2934	3036	3044	3052	3186	3129	3201	3203	3124	3134	2900	3000
3185	3016	2853	2922	3011	2982	3024	3061	3050	3131	2998	2904	3010	2951	2956	3121	3118	3138	3175	3095	2950	3020	3109	3071	2892	2890	2938	3098	3033	2871	2835	2795	2921	2941	2920	3089	2877	2905	3112	3055	3200	3011	3134	3163	3217	3092	3049	2954	3031	3030
3308	3096	2973	2921	2825	3054	3026	3138	3102	3083	3015	2834	2896	2827	2856	2994	2937	3027	3069	3032	2968	2863	2951	2962	2959	2816	3070	3078	2813	2851	2935	2710	2882	2946	2941	3061	3121	2990	3091	3073	3140	3088	3239	3061	3100	3056	2862	3003	2884	3074
3301	3077	3150	3048	3156	3248	2988	3125	3015	3154	2957	3001	2851	2847	2882	2758	2960	2937	3024	3066	2925	2836	2864	2917	2914	2850	3061	3063	2794	2920	2875	2827	2907	3022	2994	3120	3035	3170	3038	3152	3168	3084	3176	3098	3034	2877	2958	3028	3070	3125
3271	3090	3002	3115	3048	3082	3127	3183	3067	3085	2997	2828	2848	2831	2876	2933	3002	3040	3182	3110	2882	2802	2928	3010	2962	2960	3048	3124	2916	2926	3004	3061	3100	3236	2971	3096	3099	3051	3235	3056	3144	3077	3093	2997	2977	2915	3178	3043	3231	3298
3199	3089	3179	3049	3059	3168	3189	3252	3108	3111	3064	2948	3048	2843	2954	2984	3057	3148	3130	3068	2897	2821	3038	3130	3070	2971	3112	3117	2873	3086	3141	3106	3174	3272	3036	3177	3011	3061	2997	3001	3043	2802	3053	2947	2990	3015	2975	3187	3221	3209
3219	3252	2991	3079	3096	3107	3128	3147	3005	3069	2965	3031	3043	3008	3043	3046	3190	3204	3262	3081	2829	3031	3222	3190	3125	3020	3210	3167	2991	3136	3302	3240	3251	3268	3045	3104	3089	2950	2987	3031	2924	2925	2838	2854	2879	3104	3131	3208	3175	3248
3213	3144	2976	3020	2976	3041	3018	3095	3163	3056	3047	2985	3100	3053	3035	3184	3363	3356	3290	3135	2988	2935	3402	3249	3158	3207	3234	3221	3059	3206	3245	3184	3206	3119	3021	3053	2843	3005	2905	2835	2985	2915	2851	2907	3071	3024	3167	3344	3160	3113
3190	2956	2991	2928	2904	2999	3022	3050	2966	3067	2988	2968	3064	3166	3134	3273	3323	3323	3211	3228	3045	3230	3370	3424	3242	3282	3154	3090	3013	3177	3187	2974	3084	2987	2902	2909	2895	2981	2862	3009	2818	2936	2938	3084	3049	3117	3272	3169	3255	3091
3098	3025	2940	2924	2937	3002	3030	2949	2913	2978	2986	3104	3234	3082	3170	3150	3307	3328	3162	3070	3171	3259	3235	3228	3094	3151	3152	3015	3101	3194	3034	3085	3002	2881	2955	2970	2748	2963	2948	2971	2936	2961	3009	3117	3188	3318	3228	3118	3179	2993
3001	3082	2915	2958	3000	3033	2973	2974	2839	2973	3013	3104	3164	3049	3247	3217	3233	3107	2925	2869	3058	3189	3213	3002	3159	3094	3070	2943	2966	3111	2955	2875	2921	2842	2960	2884	2988	3014	2961	2986	2992	3014	2951	3214	3236	3171	3204	3066	2989	2975
3002	2878	3061	3066	3075	3046	3029	2893	2906	3004	3118	3208	3142	3048	3143	3119	3077	2900	2840	2965	3029	3188	2947	2905	3076	3108	2958	2979	3014	3031	2934	2920	2854	2834	2961	2955	3100	3019	2967	3093	2955	3056	3063	3156	3133	3172	3045	3048	2966	3020
3081	3007	2972	3126	3148	3137	3053	3058	3124	3071	3172	3080	3048	2959	2984	2889	2783	2840	2935	2994	3119	3063	2957	2853	2966	3064	2973	2955	3062	2924	2861	2891	2772	2952	3048	3056	3090	3061	3181	3094	3254	3028	3195	3325	3143	3062	3040	3035	3010	2989
2982	2890	2880	3030	2946	3077	3144	2971	3147	3094	3234	3108	2956	2865	2879	2829	2813	2873	2848	3086	2895	2885	2865	3035	3027	2960	2904	3044	2998	2978	2993	2918	2950	3035	3005	3049	3073	3080	3129	3005	3103	3109	3151	3024	3167	2989	3030	2965	3042	3110
3033	2991	2958	2892	3041	3002	3017	2958	3035	2994	2945	2879	2829	2892	2871	2881	2916	2858	2939	2917	2896	2845	2862	3058	3044	3065	2992	3082	3058	2980	3114	2959	3033	3125	3171	3278	3154	3113	3130	2976	3021	3034	3130	2983	3049	3040	3076	2976	2950	3149
3170	3098	2941	2953	2860	2979	2894	2929	2877	2983	2849	2946	2886	2990	3058	3022	3108	3130	2994	2983	3021	2973	3035	3105	2949	2959	3278	3222	3106	3141	3076	3095	3244	3201	3220	3300	3081	3142	2981	3107	3024	3098	3148	3080	3090	3161	3005	3181	3179	3125
3025	2882	2903	2958	2977	2931	2957	2968	2990	3164	2984	3023	3046	3122	3114	3125	3102	3047	3042	3018	3010	3346	3136	3018	3027	3219	3257	3247	3158	3111	3084	2982	3195	3042	3114	3142	3018	3034	2944	2996	3037	3154	3119	3181	3004	3264	3121	3142	3163	3108
2854	2852	2919	2972	3059	3055	3036	3110	3120	3170	3074	3107	3187	3254	3253	3108	3075	2981	3001	3182	3163	3244	3112	2997	3152	3120	3029	3058	3178	2993	2963	3136	3055	2993	3131	2885	2971	2970	2946	3128	2963	3143	3105	3033	3117	3055	3116	3098	3126	3222
2869	2741	2795	2813	2848	2843	2989	2997	3025	3099	3141	3077	3100	3182	3003	2981	2984	2982	3155	3104	3139	3025	2979	3052	3166	3179	3010	3080	3042	2949	2942	3032	3040	2996	3001	2945	2958	2940	3110	3115	3268	3192	3134	3138	3076	3014	3083	3090	2995	3073
3063	2853	2804	2758	2799	2789	2840	2864	2893	2893	2912	2773	3025	2950	3077	3000	3004	3049	3072	2986	2902	3044	3033	3047	2996	3090	3153	3065	2909	2998	2968	2964	3072	2988	2955	3060	2982	2892	3158	3171	3196	3267	3227	3190	3023	3155	3032	3073	3084	3123
2965	2949	2949	2786	3009	2874	2885	2893	2963	2860	2942	2859	3008	2997	3090	3059	3060	2929	3042	3071	2862	3013	2911	2885	2904	3046	3109	2883	2894	3022	2949	2982	2922	2992	3002	3023	2948	3016	3176	3223	3221	3235	3068	3131	2968	3031	3010	3236	3073	3165
2949	2987	2868	2996	3068	2976	3032	3011	2986	3142	2957	3019	2955	3156	2997	2872	2850	2849	3036	3070	2966	2894	2777	2892	3037	3032	2931	2891	2826	2870	2874	3001	2956	2938	3152	3040	3053	3052	3222	3218	3167	3147	2968	2963	2804	2982	2928	3143	3238	3283
2894	2858	2830	2953	2969	2989	3066	3079	3120	3133	2970	3111	3048	3040	2963	2987	2941	3016	3103	3088	3000	2976	2858	2978	2967	3055	2981	2963	2915	2978	3093	3100	3211	3082	3036	2945	3055	3165	3294	3117	3154	3038	2977	2960	2963	2999	3062	3172	3263	3204
2967	2910	2920	2936	2927	2912	2972	2957	3000	3113	2989	2994	3070	3116	3096	3132	3069	3054	3064	3030	2901	3023	2952	3026	3061	3003	3184	2956	3120	3191	3201	3273	3183	3064	3031	3000	3114	3207	3152	3291	3104	3105	3205	3090	3058	3066	3078	3319	3262	3416
2901	2950	3002	2857	2831	2976	3089	3104	3028	3137	3142	3127	3232	3176	3222	3106	3109	3142	3086	2998	3140	3011	3056	3026	3198	3064	3189	3003	3053	3132	3049	3198	3073	3013	2999	3125	2998	3141	3074	3151	3089	3026	2888	3010	2973	3147	3243	3238	3340	3248
2837	2790	2826	2868	2829	2883	2923	3101	3006	3168	3107	3077	3066	3103	3153	3124	2977	3110	3075	3070	3104	3013	3034	3071	3140	3056	3053	3042	2986	3078	2946	3026	2883	2856	2869	2898	2961	2907	3127	3074	3061	3061	3028	3014	3035	3121	3214	3218	3210	3079
3081	3019	2891	2933	2844	2966	2945	3153	2969	2991	3066	2956	3035	3047	2976	3066	3101	3069	3124	3069	2938	3126	3025	2964	2957	3043	2892	2886	2984	2955	3022	3071	3128	2903	2936	2855	3100	3128	3297	3112	3177	3105	2981	3148	3081	3196	3030	3159	3093	3182
3166	3142	2942	3067	2960	3033	3075	3075	2954	2998	3005	2941	2966	3085	2976	3037	3092	3020	3074	3055	3016	2887	2979	2940	3012	2922	2918	3009	2965	3109	3089	3143	3161	2948	2961	3096	3156	3293	3236	3269	3300	3100	3125	3130	3092	3192	3244	3263	3094	3116
3113	3008	3183	3132	3001	2879	2966	2931	2964	3030	3026	3053	2980	3019	3053	3108	3186	3171	3245	3085	3017	2962	2948	3075	3109	3072	3072	3044	3135	3135	3229	3106	3115	3034	3137	3185	3139	3166	3192	3275	3147	3008	3152	3004	3070	3097	3190	3221	3272	3161
3112	3196	3063	3157	2992	3033	3015	3039	3082	3013	3158	3227	3189	3101	3211	3106	3188	3229	3127	3104	3072	3014	3036	3168	3100	3077	2959	3031	3122	2918	3230	3085	3069	3030	3002	2967	3170	3091	3094	3018	3066	2844	2974	2900	2944	3059	2997	3128	3061	3096
3087	3062	3035	2999	2831	3038	3091	3186	3164	3138	3265	3204	3135	3107	3091	2990	3010	3239	3144	3117	3037	3074	3179	3130	3154	3124	3047	3155	3160	3188	3230	3131	3027	2915	2958	2885	3080	3062	3057	3046	2958	2962	2946	2968	2954	3092	3058	3105	3070	2968
3109	3026	3041	3011	3003	3107	3054	3105	3124	2986	3084	3126	3104	3148	3112	3060	3080	3158	3205	3136	3135	3119	3157	3255	3203	3191	3163	3043	3136	3288	3121	3120	3031	3016	2946	3188	3152	3033	3149	3112	3169	3034	3148	3039	3204	3202	3078	3182	3048	2854
3061	2967	3051	3051	2992	3001	2958	3038	2918	2988	2906	3070	3083	3142	3114	3103	3213	3281	3185	3187	3087	3138	3106	3165	3071	3118	3056	3068	3071	3124	3043	3038	2993	2941	2939	2995	3113	3144	3137	3179	3132	3143	3079	3001	3297	3254	3214	3016	3024	3044
3159	3160	3054	3117	2965	2929	2933	2991	3035	2996	2990	3081	3083	3134	3078	3180	3100	3190	3276	3115	3030	3054	3074	3104	2999	2967	2945	3011	3052	3048	3115	3009	2956	2882	3048	3082	3061	3150	3181	3169	3143	3060	2952	3015	3008	3004	3088	2987	2987	2845
3134	3132	3065	3005	2929	2944	3025	3062	2996	3125	3260	3248	3172	3129	3083	3111	3090	3264	3126	2988	2888	3011	2974	2959	3016	3029	2996	3045	3099	3202	3089	3026	3109	2988	3038	3141	3185	3112	3108	3072	2980	2991	2993	3060	2908	3078	3077	2986	2909	2897
3010	3106	3082	2912	3015	3001	3137	3161	3225	3084	3160	3164	3241	3215	3083	3120	2957	3096	3137	3010	3082	3128	3139	3235	3145	3119	2967	3067	3136	3138	3116	3215	3193	3236	3097	3199	3268	3251	3098	3123	3026	3041	3078	2950	3107	3155	3107	3076	3064	2989
3022	2934	2909	2975	3003	2969	3085	3195	3086	2978	3139	3192	3093	3135	2993	3049	3079	3242	3253	3166	3136	3296	3058	3226	3188	3056	3024	3140	3060	3267	3127	3186	3132	3125	3012	3101	3133	3203	3175	3093	3047	3134	3011	3234	3060	3239	3239	3092	3012	3001
3038	2999	2899	2918	3021	3076	2959	3061	2966	3018	3076	3238	3125	3109	3254	3083	3254	3266	3198	3070	3078	3141	3090	3008	3059	2949	2944	2946	3003	3112	2983	3119	3014	3029	2935	3036	3046	3060	3129	3160	3042	3117	3149	3114	3171	3205	3099	3110	3051	3056
3019	3103	2997	3077	3008	2966	2909	2978	2956	2960	3052	3186	3053	3163	3041	3200	3183	3184	3085	2976	2800	2829	2889	2955	2935	2799	2873	2978	3036	3043	3062	2988	2986	3028	3054	3042	3190	3166	3090	3189	3000	2982	3043	3071	3046	3140	3101	2923	2996	2947
3102	3153	3117	3007	2958	2940	2994	3053	2992	3137	3082	3046	3114	3092	3081	2950	2917	2964	2848	2886	2849	2882	3005	3059	3097	2983	2941	2989	3198	3171	3259	3188	3141	3093	3246	3145	3273	3182	3187	3104	3009	3124	3067	3162	3201	3129	3095	3085	2936	3040
3241	3106	3122	2914	2978	2939	3005	3138	3034	3045	3119	3209	3080	3113	2967	2932	2988	2836	2882	2946	2860	3083	3056	3202	3081	3110	3055	3071	3184	3242	3241	3212	3175	3203	3261	3193	3286	3219	3186	3127	3028	3145	3186	3078	3199	3227	3134	3220	3072	3068
3081	2828	2984	2990	2941	3012	3191	3154	3083	3022	2956	3122	3001	3049	2901	2899	2999	3022	3004	3040	3132	3099	3211	3180	3156	3046	2990	2976	3137	3230	3160	3156	3079	3062	3101	2995	3086	3137	3130	3143	3068	3010	3093	3171	3263	3156	3260	3229	3242	3128
2856	2853	2856	3042	2901	2989	3090	3098	2982	2985	2954	2990	3017	3085	2852	2945	2857	2975	3123	3063	3053	2991	2928	3015	2920	2824	2873	2883	2960	2973	3022	2906	3042	2975	2920	3107	3107	3158	3000	3108	2938	3085	3034	3121	3237	3307	3190	3170	3157	3045
2871	2797	2930	2987	2922	2863	3049	3007	2947	2794	2792	2885	2773	2954	2888	2839	3014	3005	2961	2876	2870	2744	2872	2870	2897	2827	2853	2809	2869	3063	3055	3126	3087	3041	3044	3151	3211	3144	3132	3145	3168	2993	3052	3165	3157	3375	3240	3166	3114	3022
2989	3019	2993	3079	2908	2849	2920	2955	2894	2853	2848	2859	2911	2899	2932	2822	2848	2787	2846	2829	2743	2785	2806	2949	2973	3014	2938	2937	2973	3134	3167	3239	3260	3144	3305	3189	3253	3304	3366	3085	3092	3103	3069	3075	3174	3214	3227	3254	3200	3238
3148	3015	2976	3006	2844	2770	2811	2735	2981	2848	2899	2899	2997	2951	2915	2894	2863	2801	2704	2781	2797	2794	2915	2991	3071	3041	3032	3125	3084	3259	3233	3262	3222	3069	3007	3027	3084	3200	3106	3120	3082	3000	3014	3106	3073	3156	3264	3221	3195	3191
3090	3019	2859	2745	2710	2829	2911	2976	2903	2974	2861	3013	3035	2919	2854	2856	2844	2790	2866	2836	2909	2920	2978	3023	3019	3121	3027	3027	3012	3027	3182	3149	3007	3035	2834	2898	3016	3033	3103	3021	3034	2998	2962	3038	3056	3107	3162	3169	3155	3055
2957	2826	2718	2786	2848	2834	3004	3007	2930	2869	3018	2878	2953	2855	2752	2786	2774	2829	2940	2840	2812	2841	2978	2904	3059	2950	2865	2783	2960	2860	2822	3045	2856	2884	2859	2903	2967	3054	3160	3095	3009	2999	2946	3153	3082	3065	3164	3148	3104	3190
2847	2920	2888	2807	2993	3077	3020	2917	2931	2880	2683	2822	2815	2715	2728	2919	2895	2858	2899	2973	2850	2786	2810	2820	2930	2888	2814	2764	2807	2941	2974	2919	2866	2826	2916	2946	3114	3120	3169	3082	3072	3045	2908	2931	3030	3057	3028	3154	3062	3157
2922	3030	3069	3159	3042	3079	2880	2885	2789	2725	2664	2723	2765	2810	2895	2904	2916	2912	2961	2898	2765	2747	2767	2872	2792	2768	2777	2868	2841	2844	2994	3089	3204	3067	3114	3027	3093	3117	3280	3162	3041	3048	2913	2981	2903	3148	3008	3149	3145	3151
3105	3160	3179	3026	2999	2923	2726	2810	2795	2782	2730	2756	2880	2888	3008	2873	2921	2759	2854	2745	2717	2820	2769	2932	2908	2873	2997	2885	2982	3034	3006	3102	3062	3010	3056	3085	3050	3170	3056	3130	3078	3180	3068	2948	3025	3047	3140	3174	3171	3202
3047	3138	3061	2864	2822	2774	2757	2865	2829	2943	2947	3114	3094	3004	3025	2795	2808	2769	2751	2852	2864	2831	2908	2894	3054	3062	2914	2947	2894	3047	3061	2987	2968	3003	2880	2955	2860	2948	3129	3001	3024	3107	3044	2975	2923	3029	3098	3166	3217	3179
3184	3018	2769	2795	2797	2740	2880	2971	2966	3052	2977	2903	3040	2884	2765	2833	2762	2643	2801	2854	2847	2774	2931	2933	2991	2949	2957	2877	2842	2867	2893	2825	2891	2902	2858	2750	2867	2914	3004	2896	3129	3085	3081	3006	2957	2956	2999	3060	3148	3153
2974	2875	2745	2807	2879	2848	3057	3014	3127	3067	2984	2942	2785	2739	2707	2657	2668	2838	2868	2995	2939	2987	2781	2888	2861	2873	2739	2755	2793	2774	2672	2780	2892	2849	2961	2860	2902	2929	3109	3108	3041	3129	3065	2957	3038	2991	2891	3069	3130	3122
2872	2922	2898	2984	3102	3132	2956	3138	2996	2925	2919	2738	2770	2740	2757	2799	2845	2891	2996	3221	2994	2945	2834	2836	2858	2890	2889	2837	2750	2691	2916	2828	2952	3011	3073	3023	2912	3040	3185	3177	3182	3109	3114	2907	3023	2864	2969	3055	3099	3143
2901	2927	2903	3009	3072	3112	3076	3032	2800	2846	2827	2815	2743	2812	2951	2964	2982	3046	3257	3094	3068	2905	2822	2807	2885	2845	2880	2892	2846	2867	2792	3001	2973	3155	3161	3103	3124	3208	3175	3248	3256	3265	3188	3052	2969	3034	3035	3025	3100	3249
3005	3092	2991	3132	3078	3063	2999	2774	2798	2816	2825	2866	2966	3029	3032	3221	3128	3005	3016	2891	2906	2873	2780	2872	2887	2723	2871	3022	2825	2871	2940	2956	3030	3147	3161	3101	2943	2952	3001	3162	3119	3112	3063	3155	3040	2993	3057	3092	3049	3168
3107	3200	3085	2972	2905	2809	2818	2728	2753	2854	2963	3017	2944	3229	3179	3132	3068	2950	2734	2769	2783	2757	2771	2824	2739	2860	2908	2984	2905	2796	2790	2924	3005	2939	3003	2916	2951	2909	2903	2945	2990	2993	3034	3064	3053	2955	2939	3006	3068	3043
3255	3163	3031	2841	2945	2840	2793	2895	2912	3126	3173	3108	3108	3081	3051	2896	2785	2765	2681	2724	2825	2854	2902	2858	3003	2837	2967	2992	3018	2963	2728	2905	2955	2919	3001	2989	2902	2924	2884	2874	2907	2925	3053	2997	2984	2948	2860	2945	2999	3067
3128	3122	2857	2979	2859	3002	2947	2984	2978	3139	3124	3244	3111	2971	2861	2780	2806	2687	2698	2772	2898	2982	3064	3027	3019	2960	3064	3001	3018	2993	2965	3036	2919	2994	2929	3076	3053	2997	2940	2952	2948	3022	3071	3077	3086	3057	3010	2996	2874	2955
2941	2917	2937	2874	2996	3048	3054	3011	2955	3032	3080	3016	2976	2874	2828	2718	2795	2875	2882	2990	3120	3157	3288	3163	3067	3013	3043	3124	3011	3100	3017	2824	2887	2976	2917	3032	3018	3065	2875	2973	2802	3036	3152	3128	3240	3120	3101	3108	2977	2920
3061	2820	2919	2890	2960	3148	3002	2831	2890	2867	2936	2961	2839	2690	2814	2892	3003	3053	3152	3107	3130	3168	3168	2999	3024	2898	2984	3004	2889	2887	2961	2896	2864	2955	3021	3127	3002	3077	2978	3004	3031	3026	3147	3097	3194	3212	3063	3051	2973	2935
2903	3030	2947	3035	2997	2982	2970	2923	2881	2886	2868	2817	2878	2833	3004	3098	3184	3187	3065	3077	2920	2903	2943	2813	2757	2735	2707	2774	2811	2808	2938	2871	2843	2927	2999	2915	2986	2956	3017	2909	2907	2939	2957	3112	3120	3161	3125	3118	3021	3011
2901	2965	2989	3096	2982	2984	2971	2963	2948	2924	2821	2890	2926	3082	3102	3200	3173	3070	3132	2929	2778	2795	2884	2879	2691	2820	2836	2779	2941	3031	3022	3034	2901	2798	2907	2900	2949	2985	2871	2898	2913	2870	2886	2919	3052	3086	3071	3111	3003	2978
2971	3038	3107	3038	2960	2941	2875	2925	2933	2888	3027	2936	3042	3126	3071	3145	3078	3059	2827	2825	2700	2615	2691	2897	2728	2785	2836	2953	3045	3069	3098	3091	3001	2908	2950	2919	2808	2914	2953	2916	2925	2837	2955	3018	2942	3068	3060	3128	3085	3072
3152	3017	2973	2968	2889	2846	2853	2742	2831	2904	2860	3009	3167	3146	3131	3003	2894	2935	2787	2694	2777	2644	2881	2800	2941	3022	2983	3017	2974	2975	3091	3114	3054	2979	2995	2896	2953	3083	3099	3014	2976	3023	3010	3009	2986	3183	3086	3131	2986	3056
3202	3115	3075	2839	2875	2815	2738	2800	2842	2967	2968	3101	3102	3180	2845	2764	2713	2652	2655	2725	2716	2702	2850	2906	3114	3231	3121	3073	3087	3079	3074	3190	2961	3030	3001	2999	2989	3094	2963	3173	3044	3070	2993	3115	2932	2982	3138	3154	3213	3059
3253	3056	2884	2934	2898	2798	2826	2931	2988	2971	3202	3099	3132	2947	2801	2736	2633	2677	2769	2885	2906	3081	2981	3158	3166	3208	3270	3140	3020	3060	3017	3018	2933	3026	2935	2946	2882	2890	3024	3073	3077	3002	3154	3026	3136	3143	3119	3196	3306	3215
3111	2894	2766	2788	2804	2832	2903	3010	3125	3268	3207	3117	2896	2838	2641	2713	2714	2772	2871	2987	3035	3109	3115	3184	3238	3169	3085	3078	2944	2823	2858	2872	2860	2992	2935	2780	2905	2843	3041	3114	3015	3137	3114	3025	3099	3085	2989	3135	3074	3110
3007	2758	2692	2793	2858	2990	3018	3109	3262	3295	3083	2939	2647	2679	2653	2736	2812	2857	2948	3151	3162	3206	3111	3014	2934	2944	2973	2801	2679	2788	2675	2755	2703	2833	2917	2877	2807	2767	2771	2876	3011	3015	3021	3055	2970	3106	2998	3063	3050	3069
2929	2857	2758	2992	2868	3146	3172	3128	3153	3060	2975	2804	2604	2686	2698	2863	3008	3028	3220	3144	3182	3039	3018	3034	2853	2834	2864	2717	2774	2686	2698	2580	2727	2857	2720	2756	2704	2855	2769	2832	2938	2768	2940	2876	2869	2870	2821	2813	2806	2945
2728	2928	2908	3061	3149	3182	3165	3207	3103	3031	2774	2611	2772	2831	2880	3073	3142	3110	3023	3073	3119	3015	2875	2836	2822	2659	2786	2755	2803	2716	2752	2722	2769	2748	2882	2864	2772	2776	2859	2659	2897	2900	2846	2854	2822	2782	2775	2801	2722	2747
2741	2990	3079	3139	3225	3255	3085	3076	2842	2767	2726	2738	2784	2960	3145	3263	3299	3195	3067	3007	2783	2849	2735	2644	2621	2692	2606	2828	2756	2760	2794	2763	2779	2881	2991	2960	2933	2892	2946	2918	2907	2842	2887	2893	2885	2910	2848	2775	2757	2812
3059	3097	3261	3174	3094	3000	2900	2852	2710	2780	2736	2899	3072	3183	3149	3199	3155	3118	2878	2856	2664	2661	2638	2764	2707	2731	2788	2861	2855	2964	3044	2963	2927	2868	3007	3011	2999	3096	3124	2928	3064	3012	3068	3082	3044	3021	3076	3048	2886	2868
3296	3215	3060	3173	3003	3001	2832	2796	2759	2772	2890	3065	3213	3169	3247	3126	3008	2817	2674	2642	2597	2564	2664	2748	2865	2850	2935	2903	3091	3025	3130	2962	3077	3027	3012	2997	3193	3184	3151	3111	3066	3214	3167	3194	3177	3243	3186	3102	3166	3037
3434	3233	3183	3053	2787	2835	2817	2847	2858	2994	3123	3064	3392	3271	3095	2890	2855	2742	2740	2572	2657	2661	2817	2872	2953	3031	3086	3139	3007	3027	3094	3181	3055	2923	2896	3020	3031	3103	3134	3016	2988	3116	3056	3175	3115	3265	3245	3180	3313	3134
3248	3267	2998	2836	2750	2718	2771	2810	2986	3134	3249	3393	3231	3074	2993	2666	2743	2621	2673	2695	2734	2841	3022	3216	3209	3118	3268	2936	3048	3048	3158	3015	2934	2856	2870	2949	2884	3024	3006	2994	3054	3064	3015	3096	3185	3194	3167	3161	3209	3086
3251	3070	2853	2790	2675	2835	2911	3112	3208	3368	3299	3208	3119	2938	2644	2568	2508	2639	2774	2934	3036	3045	3106	3261	3236	3242	3108	2960	2852	2871	2889	2909	2793	2730	2746	2734	2769	2781	2901	2929	3009	2943	2981	3137	3040	3021	2933	3005	3053	2975
3069	2815	2766	2737	2826	2975	3092	3250	3267	3417	3267	2974	2737	2662	2602	2614	2580	2886	2831	3114	3245	3235	3199	3028	3133	3150	2960	2828	2767	2710	2646	2746	2788	2759	2778	2572	2555	2773	2641	2775	2853	2852	2783	2884	2712	2757	2720	2671	2799	2899
2964	2826	2734	2795	2894	3060	3264	3197	3257	3208	2982	2739	2527	2524	2523	2772	2869	2950	3220	3292	3427	3299	3231	3063	2989	2855	2860	2763	2604	2630	2634	2600	2564	2712	2632	2660	2713	2692	2662	2685	2774	2825	2593	2595	2593	2695	2639	2535	2672	2717
2862	2734	2869	2931	3134	3160	3196	3227	3063	2920	2734	2583	2491	2670	2770	2930	3054	3238	3294	3405	3421	3325	3095	2826	2714	2616	2667	2568	2503	2422	2563	2569	2572	2643	2762	2725	2782	2650	2699	2741	2706	2774	2760	2588	2613	2655	2534	2517	2590	2627
2815	2807	2890	3067	3177	3222	3137	2964	2839	2675	2568	2495	2548	2805	3061	3191	3365	3427	3327	3275	3131	3086	2796	2674	2566	2503	2413	2517	2412	2604	2552	2552	2777	2763	2730	2913	2830	2755	2776	2666	2738	2766	2684	2762	2669	2665	2586	2565	2511	2402
2893	2962	2987	3072	3196	3074	3109	2800	2638	2574	2572	2544	2815	2970	3296	3378	3464	3269	3308	3069	2921	2693	2592	2480	2370	2333	2386	2456	2634	2641	2660	2815	2753	2712	2779	2909	2965	2948	2823	2763	2812	2743	2716	2805	2816	2779	2736	2792	2637	2642
2893	3118	3131	3113	3056	2927	2839	2696	2612	2608	2578	2845	3061	3063	3351	3333	3386	3322	3085	2776	2630	2483	2515	2408	2310	2515	2606	2675	2658	2867	2999	3046	2893	2964	2888	3067	2962	3029	2992	2926	2833	2778	2863	2852	3001	3031	2947	2970	2938	2852
3151	3109	3015	3016	2887	2694	2860	2684	2556	2561	2713	2943	3147	3206	3185	3146	3110	2908	2877	2619	2447	2416	2382	2491	2518	2695	2846	2770	2922	2951	3018	3042	3018	3057	3000	3001	2971	2967	2987	3111	3046	2923	2932	3033	3044	3183	3143	3208	3213	3072
3169	3142	3062	3006	2826	2689	2662	2678	2642	2754	2956	2995	3176	3194	3039	3052	2812	2685	2609	2432	2368	2325	2426	2647	2812	2899	2949	3004	3014	3052	3067	3059	3115	3054	3071	3030	3036	2993	3130	3014	3087	3134	3090	3166	3152	3318	3340	3393	3327	3405
3232	3044	3035	2940	2746	2558	2557	2545	2737	2912	3014	3107	3161	3184	3013	2832	2634	2593	2536	2467	2461	2509	2617	2686	2828	3049	3092	3154	3060	3054	3057	2860	2993	2996	2995	2970	2990	2968	3012	2940	3026	3134	3152	3215	3360	3386	3405	3511	3574	3512
3199	3051	2840	2826	2768	2669	2806	2702	2729	2983	3091	3076	2992	2890	2885	2588	2544	2527	2591	2565	2710	2760	2828	2951	2975	2959	3068	3026	3033	2940	2968	2876	2909	2846	2913	2831	2829	2829	2911	2972	3171	3151	3173	3206	3436	3391	3558	3494	3491	3490
3181	3050	2886	2738	2797	2526	2632	2810	2840	3024	3066	2937	2879	2733	2690	2654	2719	2543	2536	2613	2695	2973	2970	2889	3015	2996	2880	2772	2769	2743	2786	2701	2638	2629	2710	2793	2813	2655	2822	2860	2984	3010	3154	3210	3334	3274	3344	3480	3388	3439
3081	3056	2882	2698	2748	2705	2767	2963	2970	2967	3042	3013	2833	2641	2668	2651	2660	2610	2668	2948	2896	2857	2878	2902	2883	2673	2637	2640	2488	2580	2645	2539	2631	2569	2758	2823	2835	2819	2979	2879	2863	2904	3106	3106	3183	3260	3219	3262	3264	3332
3068	2870	2719	2610	2668	2747	2872	3037	3059	2884	2889	2951	2905	2742	2713	2611	2607	2641	2759	2810	2761	2860	2901	2806	2776	2703	2444	2385	2488	2445	2533	2611	2624	2751	2746	2921	2845	2954	2916	2888	2739	2889	2994	3054	3062	3014	3044	3101	3172	3327
3013	2782	2739	2666	2637	2834	3028	3102	3113	3093	2893	2755	2739	2700	2568	2550	2624	2605	2824	2720	2804	2804	2791	2729	2603	2593	2287	2263	2321	2427	2587	2618	2733	2861	2872	2910	2871	2874	2981	2959	2896	2794	2851	2824	2753	2758	2912	2915	2978	3214
2928	2715	2695	2790	2748	3005	3080	3130	3212	3041	2811	2670	2648	2570	2649	2496	2600	2687	2673	2674	2651	2697	2683	2600	2593	2545	2465	2352	2358	2502	2642	2834	2869	2982	3048	2924	3030	2932	2988	2932	2946	2799	2779	2725	2664	2674	2762	2788	3018	3046
2789	2689	2699	2732	2910	3046	3025	3127	2985	2966	2806	2623	2675	2602	2622	2582	2603	2734	2660	2721	2678	2642	2629	2638	2625	2486	2558	2620	2651	2728	2744	2789	2871	3040	3057	3106	2985	3048	2974	2949	3061	2893	2777	2689	2542	2577	2614	2693	2918	3048
2754	2807	2696	2888	2936	3000	2997	2987	3048	2861	2802	2607	2480	2608	2549	2567	2563	2600	2604	2590	2600	2589	2628	2634	2603	2656	2791	2930	2938	2798	2833	2838	2940	2983	3087	3065	3068	2941	2910	2821	2763	2630	2654	2659	2548	2558	2631	2662	2679	2795
2711	2733	2786	2912	3014	3050	3119	2965	2935	2907	2745	2658	2514	2514	2441	2503	2500	2494	2590	2566	2522	2614	2669	2763	2757	2963	3204	3185	3224	3126	2978	2885	2935	2908	2886	2966	3033	2871	2663	2627	2523	2457	2484	2402	2502	2547	2697	2676	2681	2711
2840	2881	2826	3019	2961	3094	3018	2940	2865	2661	2558	2515	2452	2456	2580	2488	2480	2564	2639	2544	2733	2697	2815	2904	2947	3121	3226	3405	3327	3290	3166	2983	2890	2874	2775	2744	2829	2840	2697	2503	2310	2310	2262	2345	2425	2484	2689	2835	2712	2641
2906	2900	3087	3031	3014	2980	2874	2879	2766	2612	2482	2452	2367	2451	2392	2436	2437	2479	2673	2616	2832	2911	2998	3122	3184	3282	3424	3548	3458	3420	3347	3175	2845	2753	2580	2606	2539	2595	2577	2448	2333	2382	2252	2283	2405	2525	2699	2721	2755	2482
2901	3003	3022	3003	3025	2905	2875	2812	2755	2580	2484	2444	2362	2377	2281	2378	2451	2622	2683	2876	2783	3067	3145	3358	3505	3400	3582	3497	3365	3439	3285	3090	2821	2550	2578	2416	2441	2248	2265	2366	2328	2371	2433	2428	2449	2714	2574	2621	2600	2522
2893	3029	3062	3152	3103	2925	2800	2769	2615	2506	2413	2497	2384	2368	2410	2477	2533	2710	2744	2965	3124	3353	3271	3531	3500	3589	3449	3428	3267	3249	3063	2811	2657	2495	2490	2272	2301	2165	2014	2128	2113	2239	2516	2717	2901	2781	2623	2477	2437	2346
3017	3138	3042	3038	2995	2930	2789	2644	2509	2500	2419	2328	2344	2387	2499	2517	2553	2809	3053	3194	3299	3343	3629	3543	3467	3502	3380	3355	3149	2974	2742	2657	2567	2391	2227	2211	2201	2110	2032	1990	1967	2273	2644	2941	3015	2776	2693	2426	2395	2333
3039	3069	2948	2941	2948	2852	2633	2503	2331	2271	2405	2359	2434	2404	2572	2763	2822	2963	3075	3278	3357	3458	3529	3356	3372	3297	3122	2921	2798	2711	2431	2325	2199	2151	1942	1972	2006	2144	1962	1935	2019	2254	2714	2745	2665	2660	2550	2419	2438	2272
3135	3095	2972	2894	2793	2685	2594	2508	2262	2389	2435	2351	2493	2593	2524	2845	2993	3181	3332	3322	3338	3348	3380	3233	3111	2936	2798	2631	2495	2382	2305	2165	2040	1886	1816	1798	1719	1884	1839	1925	2092	2312	2466	2524	2318	2369	2529	2418	2309	2306
3138	3025	2953	2847	2762	2612	2621	2497	2360	2479	2409	2575	2577	2630	2714	2944	3199	3297	3341	3394	3412	3253	3089	2965	2871	2725	2604	2322	2249	2142	2071	1939	1844	1826	1741	1743	1714	1697	1899	1914	2095	2285	2355	2301	2260	2411	2406	2305	2410	2552
3155	2889	2837	2826	2662	2673	2481	2508	2514	2408	2489	2624	2641	2834	2924	3034	3294	3322	3333	3427	3198	3002	2961	2839	2570	2629	2341	2208	2005	1998	1904	1766	1773	1808	1740	1714	1660	1757	1942	1997	1972	2151	2158	2257	2301	2427	2427	2232	2405	2361
3032	2928	2827	2649	2714	2516	2418	2444	2415	2484	2487	2624	2673	2836	2974	3124	3179	3323	3448	3316	3203	2989	2796	2568	2402	2355	2111	2051	1929	1939	1807	1679	1795	1911	1886	1713	1779	2132	2274	1985	2087	2051	2281	2353	2583	2540	2464	2312	2450	2446
3201	2868	2766	2709	2573	2447	2428	2467	2506	2477	2557	2664	2873	2910	2988	3256	3406	3343	3403	3191	3097	2785	2681	2430	2279	2090	2002	1990	1897	1764	1860	1824	1881	1972	1879	1834	2046	2364	2445	2270	1968	2138	2362	2665	2842	2768	2615	2507	2358	2463
3100	2869	2760	2668	2621	2570	2514	2476	2578	2527	2730	2737	2817	2919	3017	3402	3352	3379	3353	3120	2829	2736	2536	2309	2115	2059	1926	1874	1792	1830	1904	1907	1875	1872	1913	2006	2198	2287	2291	2224	2306	2459	2688	2772	2966	2995	2799	2833	2476	2416
3045	2807	2584	2622	2588	2631	2493	2537	2665	2621	2785	2743	2814	2971	3153	3296	3397	3288	3151	2929	2749	2556	2412	2241	2047	2000	1926	1818	1913	1922	1949	1886	1963	1866	2050	2068	2199	2273	2371	2581	2898	2974	3039	2964	3002	3078	2964	2859	2671	2542
2951	2876	2625	2604	2591	2542	2520	2491	2689	2674	2788	2851	2914	3113	3209	3460	3353	3270	3075	2841	2553	2449	2323	2195	2109	2026	1920	1899	1890	1924	2001	1942	2040	1941	2081	2100	2191	2342	2839	3297	3380	3513	3141	3120	3004	3038	3077	2834	2858	2634
2930	2752	2752	2598	2683	2613	2548	2607	2593	2891	2817	3037	3016	3161	3255	3444	3273	3068	2934	2861	2623	2391	2221	2072	2047	1967	1931	2021	1940	2007	1960	1984	2032	2070	2259	2200	2317	2694	3127	3546	3623	3482	3364	3130	3083	3126	3065	2929	2922	2702
2865	2699	2722	2686	2481	2549	2555	2582	2778	2807	2850	3168	3152	3217	3250	3320	3158	3065	2915	2757	2512	2288	2223	2137	1990	1994	2053	2048	2003	2084	2008	1953	2122	2205	2199	2437	2707	3266	3393	3577	3552	3477	3486	3505	3251	3104	2917	2891	2905	2766
2749	2836	2698	2710	2575	2590	2487	2661	2726	2828	2945	3044	3076	3185	3317	3175	3201	2930	2757	2690	2584	2230	2156	2055	2078	1822	2007	2035	2151	2056	2086	2114	2113	2288	2346	2805	3378	3630	3643	3582	3743	3615	3672	3472	3259	3101	2895	2858	2779	2703
2916	2748	2749	2641	2616	2567	2547	2731	2723	2785	2956	3260	3221	3232	3272	3281	3046	2957	2821	2550	2428	2404	2134	2147	2006	2020	2058	2086	2061	2079	2090	2240	2221	2480	2810	3124	3504	3677	3774	3993	3951	3954	3794	3502	3277	3110	2984	2735	2701	2565
2806	2732	2689	2645	2637	2746	2701	2708	2753	2857	2968	3114	3207	3258	3252	3135	3099	2993	2726	2477	2414	2226	2116	2074	2081	2076	2127	2046	2097	2130	2235	2188	2512	2685	3057	3324	3511	3706	3942	4081	4080	3978	3854	3626	3299	3163	2908	2725	2531	2507
2724	2686	2622	2639	2728	2754	2644	2810	2981	3073	3114	3232	3238	3212	3197	3173	2997	2849	2712	2480	2354	2202	2184	2098	2204	2153	2201	2114	2223	2134	2223	2439	2645	2935	3229	3487	3546	3749	3868	4076	4084	3896	3805	3727	3452	3230	2845	2647	2544	2555
2590	2630	2672	2636	2709	2733	2836	2834	3140	3112	3203	3278	3208	3199	3167	3056	2870	2859	2597	2460	2287	2178	2139	2127	2140	2134	2173	2259	2229	2254	2476	2626	2761	2951	3258	3352	3633	3762	3826	3945	4084	4191	3900	3884	3421	3109	2857	2743	2417	2422
2799	2616	2698	2696	2719	2825	2797	2871	3101	3114	3226	3263	3199	3160	3146	3013	2925	2727	2567	2437	2391	2222	2187	2127	2162	2086	2326	2180	2298	2441	2669	2743	2891	2976	3127	3322	3587	3741	3807	3958	4037	3967	3878	3746	3384	3168	2984	2690	2469	2490
2676	2711	2507	2694	2812	2830	2915	3005	3044	3150	3220	3137	3157	3103	3116	3039	2838	2705	2595	2348	2358	2346	2166	2217	2170	2318	2182	2419	2356	2649	2744	2832	2934	2914	3040	3269	3381	3469	3579	3838	3839	3941	3772	3664	3419	3126	2886	2745	2524	2332
2652	2580	2632	2765	2895	2957	3015	3003	3121	3122	3262	3277	3238	3151	2997	2930	2791	2744	2528	2485	2373	2227	2195	2197	2123	2250	2271	2367	2554	2692	2716	2841	2803	2818	2977	2938	3063	3326	3464	3633	3691	3788	3733	3394	3253	3044	2784	2644	2599	2307
2644	2724	2741	2872	2871	2952	3081	3049	3159	3286	3302	3208	3136	3035	2975	2839	2801	2686	2617	2456	2305	2293	2242	2256	2196	2196	2346	2594	2646	2731	2782	2784	2776	2769	2827	2919	2991	3183	3259	3457	3559	3598	3473	3333	3223	3009	2708	2582	2386	2208
2743	2722	2750	2839	2950	2963	2972	3000	3049	3114	3164	3217	3178	3114	3051	2904	2881	2670	2625	2494	2452	2309	2237	2238	2364	2336	2367	2623	2655	2787	2832	2809	2616	2743	2642	2813	2791	2968	3006	3324	3401	3355	3370	3261	3040	2915	2643	2408	2256	2048
2702	2708	2857	2944	2916	2983	3113	3047	3121	2933	3142	3063	3117	3064	2932	2887	2716	2736	2575	2501	2323	2333	2269	2284	2336	2367	2509	2627	2632	2737	2804	2751	2683	2702	2601	2599	2628	2829	2788	2925	2987	2993	3011	3065	2844	2837	2522	2271	2128	2138
2630	2773	2810	2867	2964	2964	3080	3092	3036	3018	3085	3036	3190	2972	3033	2936	2829	2735	2710	2522	2501	2415	2237	2331	2269	2447	2554	2695	2672	2625	2826	2708	2586	2603	2412	2437	2431	2513	2673	2786	2691	2905	2899	2766	2773	2509	2443	2202	2058	1959
2699	2747	2829	2839	3045	3062	3001	3063	3045	3047	3229	3046	3176	3147	3019	2954	2859	2746	2608	2407	2501	2355	2272	2256	2365	2382	2503	2650	2606	2705	2718	2671	2713	2604	2425	2389	2392	2458	2442	2460	2597	2679	2657	2578	2554	2342	2216	2103	2063	1970
2792	2789	2834	2881	3084	3028	3077	2914	2902	3081	3117	3143	3088	3083	2978	2984	2799	2907	2674	2564	2457	2386	2428	2318	2438	2390	2411	2491	2592	2772	2768	2711	2618	2499	2345	2384	2298	2353	2249	2413	2424	2525	2457	2395	2359	2140	2130	2103	2020	1981
2728	2889	2875	2920	3054	3030	2996	2904	2990	2972	2877	3146	3127	3142	2968	2909	2893	2924	2640	2600	2563	2469	2417	2466	2304	2431	2464	2597	2495	2687	2640	2656	2592	2519	2409	2411	2215	2293	2204	2133	2227	2291	2318	2269	2223	2133	2076	2045	1982	1961
2878	2848	2820	2861	3060	3010	3067	2864	2983	3006	3019	3066	3037	3103	3134	2967	2841	2894	2775	2671	2579	2587	2575	2395	2385	2351	2336	2427	2474	2557	2726	2659	2616	2546	2454	2351	2163	2168	2087	2206	2093	2147	2101	2045	2161	2041	2006	1958	1993	2049
2836	2870	2833	2788	2990	3003	3072	2930	2950	3036	2978	3022	3063	3124	3114	2938	2914	2935	2766	2719	2699	2650	2562	2468	2462	2402	2266	2324	2323	2439	2603	2508	2606	2632	2455	2318	2273	2103	2099	2038	1994	1988	1960	1958	2053	2002	1955	1962	2050	2244
2845	2828	2754	2845	2914	2993	3017	2994	2861	3016	3009	2967	2980	3023	3114	2996	3063	2843	2805	2804	2660	2620	2528	2554	2441	2371	2319	2329	2324	2368	2605	2604	2497	2550	2531	2380	2252	2073	2025	1985	2020	1862	1835	1956	1947	1997	2044	2110	2225	2317
2838	2773	2680	2734	2883	2938	3031	2972	2960	2913	3079	2815	2902	2987	3069	2909	3039	2925	2800	2830	2734	2671	2555	2460	2470	2438	2344	2232	2271	2458	2381	2471	2568	2581	2535	2389	2287	2156	2200	2052	1973	1940	1860	1953	2051	2010	2130	2248	2407	2598
2815	2862	2629	2754	2755	2852	3022	2984	2909	2946	2902	3017	2973	2941	2982	3058	3053	2917	2884	2830	2860	2627	2650	2633	2461	2409	2414	2308	2275	2165	2331	2423	2466	2483	2521	2539	2376	2236	2186	2219	2141	2014	1926	2026	2132	2100	2210	2414	2559	2628
2795	2758	2674	2624	2662	2776	3063	2968	2994	2977	2982	3003	2977	2832	3004	2994	3172	3130	3072	2808	2776	2777	2664	2550	2594	2359	2371	2375	2207	2213	2251	2262	2374	2465	2534	2550	2501	2444	2292	2230	2221	2053	2080	2044	2182	2352	2319	2533	2663	2996
2898	2773	2585	2653	2637	2818	2910	2953	2966	2958	2930	2887	2896	2965	2965	2952	2923	3028	3044	2865	2857	2812	2711	2824	2573	2480	2538	2301	2330	2264	2193	2185	2366	2366	2367	2488	2472	2484	2407	2345	2365	2120	2233	2328	2349	2336	2590	2706	2971	3306
2786	2681	2689	2635	2678	2653	2783	2962	3020	3094	2946	2899	2738	2885	2859	2987	3106	3148	3147	2966	2972	2858	2890	2784	2701	2644	2616	2534	2427	2365	2292	2224	2234	2330	2382	2601	2548	2645	2647	2370	2349	2371	2401	2422	2466	2637	2700	2883	3188	3425
2849	2793	2656	2625	2697	2678	2887	2870	2894	3026	3029	2989	2978	2982	3026	2947	3050	3097	3094	3062	2936	2879	2751	2753	2694	2784	2725	2539	2630	2519	2357	2360	2244	2321	2342	2455	2631	2615	2687	2548	2591	2578	2524	2644	2655	2697	2874	3045	3253	3498
2852	2824	2599	2666	2612	2565	2815	2917	2931	2965	2914	3078	3023	2983	2890	2883	2968	2962	3090	3075	2898	2987	2993	2881	2930	2899	2901	2811	2675	2595	2488	2428	2321	2321	2409	2435	2502	2665	2791	2785	2754	2840	2770	2955	2931	2920	3030	3265	3363	3603
2892	2782	2784	2633	2598	2618	2689	2887	2771	3049	2975	3018	3054	2917	2906	2982	2823	3004	2978	3101	3054	2988	2985	2895	3069	3064	3039	3012	2987	2989	2805	2638	2538	2500	2473	2527	2502	2821	2828	2935	3032	2995	3125	3125	3202	3262	3471	3410	3623	3814
2957	2752	2798	2608	2712	2671	2545	2710	2745	2870	2900	2999	2987	3005	2929	2994	2969	3015	3002	2985	3122	2953	2855	2989	2938	2956	3155	3101	3135	3198	3004	2981	2802	2611	2584	2584	2645	2709	2831	2982	3185	3293	3286	3427	3318	3421	3519	3621	3732	3781
2871	2829	2603	2568	2667	2555	2721	2632	2781	2798	2901	3051	3005	3012	3005	3015	2911	2918	3022	3130	3082	3054	2969	2902	3062	3021	3119	3209	3214	3385	3394	3221	3112	2830	2848	2835	2780	2850	3010	3241	3384	3419	3601	3563	3587	3566	3756	3836	3725	3849
2922	2752	2749	2704	2576	2550	2574	2759	2668	2862	2831	2969	3062	2839	2984	2986	2916	2927	2948	2967	3036	3136	3085	2900	3094	3081	3122	3281	3357	3590	3519	3476	3435	3341	3170	3052	3009	2931	3090	3188	3433	3530	3716	3857	3733	3893	3878	3940	3822	3836
3026	2863	2714	2633	2666	2624	2603	2608	2802	2775	2809	2886	2982	2967	2986	2883	2854	2786	2841	2913	3030	3143	3032	3080	3137	3068	3215	3137	3271	3627	3776	3713	3792	3489	3378	3234	3170	3246	3257	3335	3408	3671	3727	3900	3969	4087	3889	3921	3773	3650
2796	2892	2805	2775	2568	2531	2588	2624	2741	2723	2798	2928	3013	2984	2951	3019	2812	2874	2807	2888	2965	2941	2973	2980	3103	3108	3094	3192	3316	3625	3777	3858	3830	3899	3730	3557	3428	3290	3438	3452	3496	3822	3825	3790	3982	4149	3999	3853	3739	3393
2861	2779	2774	2849	2680	2659	2604	2616	2674	2732	2717	2898	2979	3073	2911	3022	3006	2860	2924	2864	2921	2964	2969	3162	3186	3079	3038	3056	3202	3513	3713	3816	4029	3869	3995	3880	3699	3533	3473	3567	3508	3544	3769	3857	3849	3858	3907	3798	3490	3299
2808	2939	2824	2722	2779	2619	2644	2567	2640	2727	2737	2945	2919	3041	3068	2960	3072	2938	2965	2896	2930	2973	3012	3050	2998	2942	3011	3058	3187	3291	3373	3587	3808	3976	3887	4053	3840	3622	3517	3542	3424	3387	3569	3639	3677	3756	3679	3586	3377	3096
2702	2758	2706	2745	2826	2790	2769	2667	2726	2714	2678	2787	2851	2902	3057	3100	3004	3007	3013	2911	2958	2881	3068	3088	3117	3128	2960	3056	2945	3106	3101	3384	3605	3873	3865	3798	3739	3665	3519	3562	3434	3241	3288	3405	3447	3419	3393	3244	3033	2879
2707	2648	2731	2714	2778	2795	2820	2708	2689	2729	2756	2766	2772	2704	2879	3028	3033	3121	3020	2999	2951	2997	3074	3043	3104	3110	3071	3045	2903	2957	2940	2965	3322	3380	3497	3622	3539	3464	3458	3395	3214	3100	3023	2938	2937	2957	2904	2937	2695	2651
2696	2638	2660	2573	2771	2792	2756	2682	2824	2721	2705	2781	2691	2780	2873	2886	2965	3074	3150	3005	2952	3069	2990	3056	3023	3046	3192	3155	2896	2827	2829	2856	2978	3095	3090	3225	3158	3336	3183	3084	2923	2813	2707	2764	2652	2682	2489	2559	2517	2405
2657	2621	2547	2739	2722	2814	2754	2724	2773	2728	2823	2788	2722	2746	2809	2807	2864	3074	3009	3084	3063	3061	3163	3074	3134	3135	3206	3214	3097	2868	2817	2784	2770	2731	2926	2823	2905	3015	2974	2829	2770	2712	2507	2450	2463	2395	2360	2271	2324	2380
2690	2589	2608	2618	2825	2757	2797	2780	2776	2829	2833	2907	2875	2933	2772	2846	2810	2967	3052	3138	3188	3095	3090	3062	2953	3201	3107	3182	3264	3063	2942	2638	2662	2530	2561	2571	2635	2694	2681	2672	2764	2534	2616	2489	2482	2429	2330	2349	2452	2466
2697	2600	2524	2601	2687	2869	2832	2897	2829	2786	2857	2858	2818	2806	2748	2707	2885	2935	2974	3015	3091	3229	3152	3031	3110	3104	3150	3235	3250	3103	3042	2979	2781	2666	2518	2564	2519	2613	2655	2630	2650	2712	2665	2702	2654	2613	2573	2449	2572	2743
2740	2639	2649	2553	2714	2685	2774	2871	2871	2920	2893	2915	2987	2915	2735	2727	2789	2740	2882	2954	3119	3266	3157	3104	3044	3080	3084	3157	3158	3205	3088	3103	2879	2764	2630	2636	2506	2633	2630	2679	2716	2729	2851	2894	2908	2934	2948	2841	2921	2982
2819	2761	2513	2618	2649	2649	2621	2763	2912	2940	2977	2946	2999	2945	2892	2802	2781	2631	2782	2782	3036	3173	3177	3046	2940	3030	2989	3107	3084	3158	3225	3189	3244	3006	2811	2685	2689	2654	2658	2703	2746	2781	2911	3136	3223	3209	3330	3322	3129	3163
2765	2714	2663	2580	2678	2642	2668	2674	2880	2904	2914	2929	2967	2999	3048	2966	2869	2725	2673	2700	2819	2982	3090	2967	3081	2921	2942	2937	3038	2927	3077	3167	3272	3127	3025	2824	2911	2806	2803	2815	2930	2970	3066	3234	3347	3333	3453	3435	3379	3320
2749	2744	2697	2659	2621	2628	2584	2697	2810	2845	2952	3013	2960	3015	3129	3028	2876	2924	2811	2637	2784	2887	2901	3092	2886	3018	2942	2931	2790	2814	2984	3093	3119	3123	3251	3118	3125	3029	2992	3016	2923	2937	3144	3244	3325	3269	3204	3261	3234	3181
2731	2737	2647	2765	2669	2481	2607	2630	2716	2815	2886	2956	3011	3047	3109	3030	2998	3049	2935	2721	2807	2788	2855	2937	2955	2898	2948	2768	2732	2634	2746	2806	2965	2984	3021	3239	3134	3068	3123	3032	2969	3090	3158	2995	2872	2959	2943	2978	2829	2986
2769	2703	2611	2712	2753	2620	2611	2713	2671	2820	2804	2777	2826	2971	2934	3092	3138	3224	3168	2923	2852	2730	2803	2761	2887	2886	2933	2766	2759	2570	2649	2612	2618	2689	2900	3112	3009	3161	2914	2997	2990	2735	2820	2705	2678	2627	2576	2614	2632	2616
2763	2736	2695	2733	2774	2677	2729	2705	2689	2852	2636	2849	2854	2967	2935	2991	3109	3200	3134	3101	3059	2851	2808	2752	2787	2832	2950	2706	2719	2673	2452	2467	2478	2523	2561	2704	2906	2935	3006	2877	2830	2791	2725	2464	2451	2398	2358	2380	2398	2388
2721	2661	2625	2657	2829	2783	2855	2770	2756	2756	2705	2743	2728	2826	2819	2937	3010	3175	3077	3136	3123	2988	2917	2744	2774	2970	2917	2865	2785	2700	2605	2563	2458	2436	2441	2542	2690	2806	2765	2808	2745	2751	2588	2482	2321	2229	2133	2239	2246	2222
2685	2676	2538	2708	2744	2935	2878	2806	2714	2869	2724	2895	2842	2856	2808	2912	2883	2935	3007	3147	3083	3140	2933	2899	2844	2798	2885	2861	2803	2915	2847	2660	2641	2580	2409	2529	2631	2641	2616	2616	2709	2599	2611	2482	2295	2234	2226	2366	2323	2397
2641	2705	2568	2673	2784	2850	2830	2808	2818	2873	2759	2830	2712	2821	2806	2843	2791	2833	2970	3017	3080	3111	3093	3045	2838	2772	2737	2839	2905	2877	2894	2869	2712	2639	2554	2483	2482	2449	2491	2482	2456	2575	2578	2524	2554	2425	2456	2592	2493	2584
2614	2756	2694	2593	2642	2714	2796	2885	2943	2905	2782	2898	2802	2948	2735	2750	2723	2832	2905	2794	3045	3009	3144	3050	3028	2929	2737	2698	2767	2886	2902	2950	2957	2779	2675	2542	2491	2361	2309	2358	2365	2372	2325	2459	2591	2760	2730	2869	2749	2657
2794	2757	2714	2674	2710	2690	2748	2855	2994	3002	2883	2934	2867	2974	2858	2822	2847	2744	2786	2815	2733	2960	3090	2966	3000	2858	2849	2701	2734	2709	2789	2847	2832	2916	2695	2524	2496	2347	2249	2208	2333	2305	2277	2347	2510	2703	2718	2732	2669	2629
2709	2827	2778	2790	2715	2667	2693	2671	3049	3042	2944	2861	2965	2989	2994	2952	2994	2933	2754	2708	2680	2814	2869	2799	2804	3048	2840	2763	2688	2550	2667	2870	2899	2825	2780	2714	2573	2464	2225	2192	2194	2263	2160	2086	2294	2357	2365	2420	2449	2454
2872	2854	2805	2773	2779	2672	2668	2676	2831	2952	2922	2811	2965	2943	2882	3004	3097	3120	2987	2882	2803	2756	2747	2673	2692	2790	2878	2961	2681	2647	2606	2742	2683	2831	2699	2739	2562	2426	2271	2211	2008	2086	2033	2065	2195	2151	2157	2314	2376	2353
2887	2842	2835	2915	2934	2793	2743	2712	2672	2736	2806	2783	2864	2868	2828	2972	3036	3114	3081	3158	2985	2882	2764	2611	2699	2862	2897	2923	2877	2781	2738	2717	2715	2567	2569	2507	2624	2454	2408	2207	2191	2165	2127	2176	2069	2140	2184	2433	2499	2552
2763	2764	2750	2810	2957	2928	2863	2773	2729	2717	2648	2904	2830	2736	2896	2969	2983	3113	3199	3236	3234	3105	3085	2755	2845	2803	2866	2891	2951	2975	2952	2898	2774	2656	2522	2529	2506	2511	2341	2300	2273	2149	2237	2148	2073	2069	2184	2409	2652	2759
2821	2798	2738	2754	2875	2918	2857	2991	2779	2605	2683	2739	2702	2707	2834	2720	2821	2914	3030	3202	3351	3168	3057	3147	2999	2960	3000	2964	3018	3033	3082	3145	2924	2739	2631	2611	2491	2438	2378	2389	2298	2216	2197	2196	2074	2075	2082	2261	2742	3210
2778	2924	2817	2778	2779	2855	2959	3021	2964	2896	2739	2721	2727	2814	2724	2576	2681	2701	2802	2825	3121	3146	3260	3167	3166	3013	2979	2972	3090	3131	3202	3164	3109	2899	2762	2760	2658	2517	2355	2353	2307	2278	2367	2242	2015	1951	1944	2115	2591	3283
2773	2830	2862	2775	2776	2782	2888	2978	3078	2886	2887	2912	2831	2815	2704	2760	2614	2625	2569	2680	2686	3000	3019	3175	3184	3130	3130	3043	3056	3091	2970	3157	2994	2979	2910	2763	2708	2609	2583	2371	2334	2118	2331	2220	2171	1960	1939	2060	2628	3313
2774	2755	2789	2813	2683	2761	2730	2907	2839	3026	3035	3004	2947	2838	2768	2836	2900	2702	2518	2408	2517	2679	2776	2906	3074	3196	2876	3031	2859	2862	2906	2810	2812	2880	2752	2705	2851	2834	2718	2575	2237	2295	2363	2180	2135	2060	2149	2472	3037	3461
2790	2809	2741	2736	2800	2707	2717	2696	2835	2835	3025	3065	2962	2919	2846	2908	2980	2852	2772	2668	2609	2534	2493	2626	2833	2787	2923	2792	2788	2720	2612	2740	2743	2620	2726	2646	2766	2848	2732	2454	2384	2395	2368	2396	2484	2552	2586	2858	3453	3515
2705	2812	2723	2722	2843	2720	2709	2692	2819	2808	2855	3012	2961	2940	2968	2943	2965	3081	2888	2986	2809	2656	2520	2462	2631	2677	2768	2650	2631	2637	2584	2608	2560	2497	2510	2604	2677	2607	2508	2380	2371	2368	2313	2444	2856	3176	3349	3195	3394	3278
2853	2727	2555	2683	2737	2685	2673	2750	2827	2727	2780	2740	2800	2924	2856	2963	2865	2978	3010	3080	2967	2905	2796	2752	2650	2625	2745	2695	2647	2569	2624	2535	2516	2450	2501	2503	2456	2544	2433	2329	2307	2389	2499	2785	3291	3914	3900	3621	3195	2990
2823	2733	2641	2656	2606	2725	2734	2750	2781	2855	2736	2834	2878	2882	2835	2822	2854	2849	2828	3084	3057	3204	3094	2976	2979	2804	2755	2659	2713	2596	2661	2583	2692	2642	2623	2607	2441	2374	2390	2338	2315	2459	2659	3056	3648	4068	3985	3548	3119	2961
2877	2814	2672	2657	2681	2685	2614	2746	2870	2763	2769	2801	2709	2827	2870	2870	2828	2745	2761	2823	2888	2993	3127	3089	2926	2999	2975	2856	2722	2841	2790	2891	2949	2855	2730	2577	2454	2442	2520	2336	2387	2569	2773	3146	3521	3516	3426	3228	3153	2993
2771	2832	2666	2637	2627	2716	2763	2778	2807	2911	2893	2876	2903	2917	2889	2873	2938	2767	2663	2621	2746	2782	2855	3001	2977	2962	2995	2883	2827	2842	2841	2930	2918	3050	2780	2633	2559	2543	2525	2342	2436	2539	2747	2942	2950	2903	2844	2773	2991	2963
2735	2746	2782	2706	2724	2773	2662	2677	2616	2863	2938	2973	2903	2706	2891	2919	2854	2929	2771	2682	2578	2596	2561	2610	2767	2811	2868	2913	2854	2673	2678	2747	2760	2776	2667	2625	2642	2615	2600	2449	2438	2631	2875	2646	2601	2484	2555	2668	2761	2633
2571	2700	2774	2684	2810	2805	2726	2695	2794	2670	2822	2888	2954	2920	2913	2857	2883	2934	2958	2904	2771	2617	2566	2407	2544	2595	2615	2779	2614	2595	2547	2596	2569	2485	2472	2456	2484	2534	2519	2513	2696	2710	2709	2618	2432	2461	2454	2484	2538	2546
2674	2729	2714	2566	2705	2745	2820	2776	2797	2776	2779	2676	2783	2857	2838	2966	2971	2988	2998	2984	2806	2826	2841	2565	2576	2536	2529	2597	2645	2662	2688	2510	2405	2357	2333	2357	2364	2357	2461	2546	2610	2676	2736	2586	2725	2721	2612	2543	2759	2725
2603	2624	2564	2569	2587	2703	2774	2784	2886	2790	2856	2703	2761	2804	2796	2776	2886	2938	2837	3012	2965	2960	3061	2943	2816	2614	2702	2756	2682	2757	2685	2575	2601	2548	2360	2475	2474	2512	2509	2559	2508	2596	2633	2903	2882	2888	2772	2916	3020	3098
2628	2679	2600	2641	2655	2670	2571	2692	2708	2936	2907	2795	2751	2800	2787	2712	2710	2745	2630	2767	2744	2903	2871	3011	2951	2966	2999	2845	2839	2822	2727	2865	2746	2725	2584	2726	2612	2578	2685	2623	2517	2601	2659	2684	2884	2884	2924	2904	2926	2926
2669	2689	2624	2783	2751	2748	2621	2656	2801	2971	2887	2850	2713	2729	2782	2819	2590	2768	2570	2605	2507	2615	2766	2752	2865	2901	2943	2899	2890	2886	2767	2850	2902	2795	2781	2786	2786	2634	2640	2700	2666	2642	2670	2690	2679	2643	2682	2679	2736	2683
2620	2631	2599	2714	2701	2693	2635	2640	2790	2774	2865	2900	2825	2846	2964	2770	2731	2724	2799	2710	2510	2500	2413	2463	2577	2692	2768	2752	2812	2885	2736	2703	2726	2678	2615	2693	2688	2545	2739	2753	2785	2817	2592	2598	2569	2504	2622	2550	2545	2479
2616	2623	2561	2551	2726	2784	2790	2721	2697	2771	2774	2783	2895	2890	2857	2852	2794	2698	2776	2747	2604	2518	2481	2515	2396	2416	2519	2450	2552	2622	2588	2585	2520	2354	2407	2376	2454	2456	2560	2660	2663	2574	2521	2532	2607	2551	2689	2519	2522	2655
2632	2563	2601	2530	2562	2767	2795	2719	2727	2780	2813	2776	2796	2830	2933	2876	2732	2759	2788	2748	2795	2663	2722	2691	2570	2502	2339	2407	2474	2472	2527	2383	2387	2329	2303	2285	2323	2286	2386	2406	2434	2455	2504	2516	2698	2789	2668	2824	2742	2770
2677	2750	2521	2575	2634	2515	2668	2635	2799	2795	2772	2603	2726	2678	2788	2800	2837	2682	2575	2626	2702	2806	2728	2790	2933	2652	2588	2571	2524	2526	2452	2435	2439	2482	2523	2442	2452	2483	2371	2385	2457	2469	2510	2595	2648	2574	2816	2753	2879	2766
2802	2776	2668	2602	2663	2673	2606	2818	2760	2787	2654	2678	2583	2690	2724	2680	2779	2630	2668	2662	2573	2552	2715	2867	2774	2768	2687	2641	2708	2598	2703	2665	2647	2601	2657	2710	2843	2619	2628	2611	2580	2748	2711	2676	2505	2681	2810	2829	2772	2799
2699	2763	2701	2684	2638	2684	2726	2687	2553	2660	2639	2641	2525	2583	2534	2599	2651	2599	2595	2503	2578	2489	2454	2453	2673	2718	2697	2824	2668	2654	2677	2540	2633	2669	2816	2903	2832	2710	2702	2686	2818	2828	2687	2598	2586	2563	2562	2721	2731	2564
2665	2693	2781	2552	2692	2665	2721	2697	2681	2641	2666	2600	2595	2545	2540	2500	2606	2631	2547	2663	2606	2467	2437	2394	2517	2538	2509	2504	2485	2399	2432	2445	2471	2464	2476	2582	2675	2561	2591	2651	2656	2614	2602	2619	2563	2532	2592	2659	2565	2559
2692	2679	2707	2634	2579	2595	2705	2687	2576	2486	2542	2592	2527	2558	2452	2554	2462	2465	2534	2637	2716	2670	2535	2493	2445	2530	2415	2328	2346	2305	2294	2565	2351	2321	2354	2311	2373	2412	2349	2473	2407	2400	2510	2487	2500	2625	2580	2510	2593	2465
2725	2795	2705	2647	2546	2618	2733	2806	2718	2522	2599	2627	2487	2492	2507	2562	2533	2405	2455	2486	2665	2616	2547	2627	2531	2510	2493	2291	2390	2350	2554	2524	2477	2483	2491	2452	2333	2429	2391	2306	2341	2349	2471	2588	2673	2642	2659	2685	2636	2632
2810	2766	2666	2682	2603	2662	2632	2611	2701	2518	2547	2552	2524	2574	2484	2561	2423	2455	2519	2427	2553	2415	2487	2412	2476	2364	2576	2437	2564	2543	2529	2467	2512	2655	2545	2677	2793	2639	2474	2518	2377	2571	2525	2593	2560	2547	2716	2734	2589	2680
2702	2803	2751	2865	2685	2632	2553	2565	2596	2615	2578	2604	2499	2490	2551	2408	2528	2562	2463	2467	2478	2335	2343	2285	2352	2384	2418	2434	2481	2500	2465	2359	2405	2468	2603	2690	2723	2782	2541	2544	2575	2552	2693	2642	2666	2566	2533	2346	2557	2387
2634	2804	2740	2811	2798	2547	2558	2561	2527	2562	2510	2532	2504	2541	2457	2396	2447	2601	2495	2529	2502	2401	2337	2289	2241	2228	2237	2227	2236	2357	2320	2303	2327	2188	2286	2379	2346	2407	2491	2397	2502	2529	2558	2548	2580	2388	2357	2398	2292	2341
2650	2584	2664	2801	2631	2591	2542	2608	2646	2569	2462	2473	2487	2585	2356	2388	2473	2450	2636	2567	2498	2598	2452	2306	2258	2134	2132	2110	2172	2180	2286	2284	2414	2435	2170	2177	2185	2231	2325	2403	2414	2398	2343	2450	2395	2439	2306	2335	2355	2352
2642	2564	2672	2694	2715	2648	2633	2611	2642	2584	2446	2369	2505	2489	2450	2377	2481	2439	2560	2490	2516	2592	2568	2450	2322	2240	2195	2161	2222	2289	2324	2448	2566	2537	2348	2224	2363	2477	2569	2492	2482	2317	2451	2438	2435	2341	2457	2433	2466	2472
2731	2698	2638	2550	2627	2559	2640	2681	2618	2541	2525	2472	2574	2523	2414	2496	2386	2424	2422	2459	2476	2482	2572	2449	2390	2367	2274	2307	2307	2213	2310	2416	2503	2537	2506	2403	2556	2729	2588	2686	2693	2554	2537	2472	2436	2537	2406	2426	2511	2467
2764	2585	2564	2666	2621	2673	2473	2422	2495	2536	2521	2565	2547	2513	2447	2456	2517	2496	2513	2388	2398	2461	2403	2337	2347	2327	2241	2234	2157	2145	2168	1996	2073	2275	2473	2689	2674	2616	2474	2640	2648	2593	2591	2486	2382	2368	2413	2268	2398	2236
2624	2646	2590	2626	2691	2620	2468	2495	2549	2562	2507	2589	2560	2594	2547	2442	2528	2539	2466	2419	2386	2466	2447	2327	2371	2281	2240	2144	2105	2084	1978	1924	1981	2325	2780	2927	2682	2342	2300	2355	2412	2461	2417	2258	2292	2387	2358	2241	2210	2270
2632	2586	2609	2552	2672	2563	2474	2404	2612	2495	2415	2457	2554	2573	2557	2511	2492	2446	2453	2429	2453	2594	2447	2435	2464	2444	2245	2232	2073	2037	2043	1919	2153	2515	2940	2831	2558	2532	2403	2308	2219	2274	2282	2283	2292	2404	2304	2240	2346	2296
2756	2624	2551	2648	2660	2655	2612	2610	2598	2620	2487	2438	2595	2495	2546	2553	2553	2465	2457	2400	2486	2523	2472	2364	2381	2510	2506	2411	2154	2100	2068	2168	2417	2568	2610	2643	2558	2720	2493	2264	2269	2410	2486	2357	2326	2388	2342	2363	2395	2362
2711	2599	2527	2575	2702	2633	2464	2563	2611	2607	2560	2410	2641	2540	2581	2389	2559	2562	2437	2509	2517	2430	2404	2276	2411	2658	2650	2367	2214	2257	2249	2318	2487	2511	2353	2308	2560	2741	2753	2541	2450	2561	2493	2423	2364	2408	2421	2390	2342	2271
2656	2613	2542	2549	2574	2603	2449	2559	2454	2650	2604	2505	2566	2589	2457	2579	2521	2541	2595	2524	2486	2423	2378	2291	2420	2612	2560	2395	2337	2441	2550	2337	2361	2226	2143	2236	2285	2475	2634	2461	2397	2626	2647	2380	2383	2306	2345	2204	2203	2233
2561	2584	2417	2550	2648	2553	2505	2561	2594	2621	2597	2488	2593	2497	2508	2510	2595	2498	2531	2555	2534	2537	2402	2391	2496	2514	2414	2296	2581	2832	2769	2344	2147	2163	2186	2109	2199	2391	2492	2355	2344	2432	2400	2372	2401	2343	2392	2199	2209	2297
2611	2560	2510	2472	2553	2506	2561	2559	2609	2579	2593	2530	2637	2570	2539	2495	2608	2638	2551	2469	2564	2509	2495	2509	2550	2388	2363	2540	2643	2997	2821	2381	2165	2209	2245	2081	2253	2437	2446	2507	2370	2344	2387	2387	2445	2343	2362	2209	2303	2294
2671	2615	2513	2450	2498	2511	2506	2559	2559	2622	2598	2625	2541	2532	2531	2588	2606	2657	2588	2559	2477	2587	2545	2548	2374	2434	2343	2522	2678	2705	2526	2347	2355	2417	2342	2277	2306	2446	2386	2506	2458	2336	2437	2367	2442	2352	2215	2322	2285	2240
2665	2493	2563	2484	2502	2518	2575	2466	2564	2644	2588	2532	2536	2583	2613	2622	2574	2659	2683	2598	2537	2568	2499	2501	2400	2238	2466	2536	2469	2396	2369	2420	2551	2505	2385	2294	2284	2432	2316	2413	2493	2496	2414	2352	2295	2433	2314	2381	2331	2295
2608	2481	2464	2450	2613	2592	2452	2453	2478	2570	2503	2478	2614	2716	2674	2523	2510	2503	2529	2612	2574	2617	2494	2513	2366	2370	2438	2387	2277	2321	2493	2595	2603	2471	2337	2359	2316	2318	2395	2392	2455	2472	2423	2473	2350	2440	2348	2430	2396	2283
2634	2448	2507	2541	2586	2613	2415	2397	2583	2578	2559	2441	2590	2596	2512	2529	2473	2515	2602	2603	2656	2611	2390	2318	2279	2361	2278	2320	2300	2395	2482	2526	2494	2349	2460	2534	2502	2362	2457	2489	2502	2524	2556	2474	2426	2391	2462	2491	2374	2386
2594	2606	2451	2425	2549	2563	2451	2502	2565	2611	2528	2499	2531	2531	2523	2504	2502	2661	2588	2624	2525	2468	2464	2332	2313	2350	2347	2412	2436	2449	2598	2472	2426	2443	2589	2636	2553	2613	2536	2626	2544	2578	2543	2534	2500	2494	2456	2438	2415	2374
2529	2526	2494	2408	2559	2486	2467	2517	2517	2545	2590	2568	2517	2567	2592	2600	2569	2613	2620	2618	2398	2380	2343	2355	2246	2263	2496	2475	2530	2535	2487	2403	2422	2586	2534	2639	2639	2586	2529	2512	2611	2551	2701	2508	2508	2575	2428	2365	2462	2397
2651	2625	2429	2512	2553	2626	2431	2511	2554	2594	2551	2492	2597	2667	2649	2649	2650	2611	2578	2577	2416	2381	2337	2271	2313	2287	2529	2550	2630	2530	2491	2594	2519	2567	2686	2490	2546	2457	2485	2498	2518	2420	2603	2547	2601	2555	2477	2409	2517	2417
2535	2623	2431	2506	2570	2515	2499	2525	2561	2543	2565	2592	2536	2699	2670	2635	2667	2693	2503	2422	2409	2318	2383	2395	2337	2449	2636	2519	2438	2543	2450	2496	2595	2510	2429	2547	2548	2636	2493	2427	2521	2505	2491	2548	2563	2553	2576	2514	2477	2495
2647	2586	2413	2538	2625	2575	2590	2516	2620	2656	2563	2507	2600	2524	2652	2515	2567	2479	2566	2385	2411	2317	2443	2482	2582	2682	2468	2473	2444	2412	2523	2481	2438	2495	2517	2565	2541	2517	2488	2464	2494	2575	2547	2529	2592	2523	2549	2494	2441	2482
2639	2499	2479	2537	2562	2626	2603	2508	2564	2640	2645	2687	2491	2540	2672	2571	2504	2516	2328	2346	2315	2468	2545	2507	2533	2557	2549	2618	2468	2561	2517	2591	2383	2418	2461	2538	2467	2521	2471	2446	2522	2514	2530	2531	2602	2508	2539	2534	2497	2454
2711	2633	2454	2493	2591	2505	2412	2354	2563	2528	2607	2579	2545	2728	2566	2598	2538	2496	2442	2443	2367	2404	2653	2564	2610	2576	2543	2505	2503	2569	2651	2563	2500	2557	2495	2330	2418	2492	2405	2320	2443	2404	2420	2508	2554	2561	2551	2458	2505	2438
2713	2539	2663	2536	2726	2617	2586	2456	2558	2710	2553	2545	2600	2613	2610	2497	2475	2447	2402	2511	2528	2574	2561	2681	2569	2550	2510	2418	2573	2586	2578	2388	2442	2529	2527	2435	2529	2444	2452	2479	2377	2455	2507	2499	2562	2546	2545	2545	2502	2538
2694	2631	2595	2568	2605	2648	2571	2658	2540	2681	2568	2517	2559	2522	2524	2419	2444	2414	2472	2521	2537	2636	2666	2536	2572	2601	2545	2537	2512	2585	2589	2499	2471	2524	2535	2461	2525	2545	2531	2553	2510	2409	2465	2490	2420	2489	2556	2533	2596	2562
2784	2706	2656	2586	2629	2662	2691	2636	2660	2759	2746	2577	2616	2506	2510	2411	2441	2298	2593	2493	2488	2651	2550	2688	2509	2606	2588	2536	2465	2544	2515	2523	2536	2571	2506	2550	2523	2555	2451	2536	2443	2530	2526	2573	2498	2549	2533	2575	2610	2504
2769	2770	2623	2633	2659	2605	2655	2629	2641	2757	2712	2608	2539	2525	2450	2527	2452	2541	2417	2635	2608	2673	2569	2619	2474	2636	2603	2555	2511	2645	2646	2400	2521	2568	2545	2494	2568	2565	2566	2552	2445	2516	2458	2538	2591	2568	2477	2557	2466	2508
2842	2722	2595	2655	2741	2623	2673	2594	2734	2674	2592	2502	2563	2597	2502	2552	2508	2561	2623	2717	2747	2687	2605	2588	2576	2563	2609	2600	2516	2558	2555	2550	2402	2429	2501	2470	2544	2474	2566	2531	2483	2396	2421	2500	2515	2461	2453	2413	2446	2460
2794	2728	2683	2691	2713	2701	2598	2619	2782	2651	2545	2549	2552	2569	2502	2483	2449	2651	2627	2607	2663	2738	2619	2731	2605	2541	2507	2478	2471	2552	2435	2454	2372	2499	2374	2520	2385	2466	2544	2421	2545	2454	2427	2440	2490	2454	2378	2441	2411	2411
2719	2667	2608	2725	2655	2680	2446	2578	2728	2586	2560	2530	2485	2590	2589	2518	2607	2661	2574	2714	2590	2656	2739	2712	2618	2687	2526	2609	2508	2469	2583	2394	2427	2524	2450	2365	2441	2289	2446	2456	2462	2383	2540	2521	2365	2468	2439	2553	2340	2447
2710	2566	2610	2808	2736	2685	2650	2585	2675	2665	2664	2576	2613	2589	2575	2546	2542	2622	2647	2568	2587	2593	2653	2666	2616	2662	2665	2615	2525	2566	2430	2424	2545	2464	2391	2466	2446	2525	2450	2393	2491	2477	2507	2503	2476	2600	2531	2603	2481	2445
2673	2655	2632	2760	2691	2647	2599	2536	2619	2627	2595	2504	2611	2549	2571	2502	2654	2611	2737	2659	2564	2643	2718	2571	2636	2618	2606	2613	2612	2413	2483	2497	2527	2514	2452	2473	2496	2427	2321	2371	2476	2366	2486	2563	2465	2519	2584	2445	2423	2376
2569	2627	2531	2735	2556	2656	2490	2620	2601	2599	2530	2526	2594	2634	2532	2497	2520	2573	2655	2497	2598	2606	2643	2555	2624	2600	2547	2598	2559	2589	2446	2387	2407	2539	2493	2476	2483	2384	2424	2329	2463	2362	2365	2466	2401	2469	2535	2523	2452	2420
2625	2538	2549	2704	2632	2534	2612	2688	2607	2596	2553	2555	2681	2544	2462	2563	2470	2513	2590	2526	2538	2554	2580	2556	2466	2582	2512	2504	2590	2498	2473	2396	2495	2452	2371	2395	2357	2349	2380	2507	2396	2419	2469	2412	2527	2487	2463	2532	2485	2527
2531	2432	2661	2552	2648	2566	2526	2597	2536	2644	2524	2509	2666	2556	2493	2622	2606	2567	2610	2378	2568	2609	2527	2497	2482	2440	2521	2493	2542	2401	2492	2515	2488	2402	2453	2256	2363	2321	2510	2472	2333	2457	2384	2472	2509	2519	2452	2532	2501	2483
2420	2532	2492	2546	2511	2606	2581	2607	2630	2579	2595	2502	2642	2549	2454	2373	2631	2540	2484	2457	2551	2540	2506	2438	2554	2612	2399	2424	2558	2476	2359	2352	2450	2458	2413	2297	2511	2434	2405	2338	2427	2467	2406	2456	2453	2432	2498	2516	2388	2343
2389	2468	2417	2486	2422	2373	2510	2529	2512	2534	2512	2595	2496	2469	2488	2420	2461	2390	2419	2424	2445	2508	2411	2521	2471	2493	2373	2332	2485	2461	2365	2353	2390	2382	2400	2447	2351	2312	2335	2406	2471	2409	2472	2316	2400	2449	2408	2422	2402	2399
2336	2335	2398	2330	2319	2376	2457	2527	2489	2421	2441	2616	2579	2451	2401	2440	2438	2401	2265	2363	2480	2457	2374	2398	2345	2418	2394	2305	2429	2323	2411	2308	2324	2446	2315	2414	2285	2189	2328	2287	2383	2331	2365	2365	2284	2364	2404	2419	2358	2379
2383	2411	2408	2344	2334	2382	2503	2413	2473	2396	2460	2545	2492	2468	2471	2400	2443	2445	2316	2347	2437	2439	2360	2431	2334	2278	2299	2234	2338	2362	2192	2331	2276	2399	2329	2306	2346	2235	2363	2304	2394	2338	2333	2428	2380	2343	2401	2258	2275	2431
2370	2340	2341	2305	2379	2348	2504	2437	2313	2378	2395	2359	2373	2412	2394	2459	2404	2402	2302	2406	2459	2356	2425	2258	2294	2321	2384	2305	2348	2278	2332	2315	2335	2407	2271	2333	2275	2265	2199	2310	2245	2196	2289	2360	2251	2368	2352	2279	2276	2308
2243	2301	2244	2318	2255	2317	2460	2447	2476	2327	2442	2385	2389	2304	2373	2386	2345	2244	2285	2310	2264	2412	2310	2281	2324	2244	2358	2332	2298	2291	2290	2430	2249	2308	2228	2205	2315	2272	2275	2291	2182	2324	2239	2291	2228	2218	2198	2208	2217	2202
2189	2278	2245	2248	2225	2312	2391	2449	2364	2344	2419	2373	2391	2420	2423	2375	2402	2299	2287	2316	2288	2195	2248	2314	2232	2316	2284	2245	2159	2238	2207	2152	2270	2159	2221	2263	2186	2212	2261	2254	2243	2262	2302	2170	2203	2216	2231	2308	2209	2235
2255	2220	2134	2135	2117	2274	2253	2292	2406	2278	2400	2288	2366	2370	2359	2419	2355	2289	2238	2315	2236	2276	2270	2241	2239	2202	2188	2269	2161	2133	2144	2096	2159	2120	2201	2157	2126	2128	2145	2241	2171	2322	2180	2130	2166	2171	2254	2207	2261	2310
2283	2160	2167	2127	2134	2251	2298	2206	2284	2303	2254	2213	2207	2275	2223	2315	2246	2210	2253	2299	2262	2269	2230	2318	2175	2196	2253	2220	2128	2107	2159	2144	2086	2153	2047	2107	2079	2143	2094	2084	2211	2056	2172	2121	2190	2156	2094	2122	2144	2214
2278	2242	2056	2015	2136	2313	2235	2203	2247	2212	2204	2191	2175	2259	2171	2153	2162	2197	2238	2194	2283	2176	2245	2257	2267	2116	2198	2182	2298	2129	2095	2106	2002	2131	2014	2062	2072	2064	2070	2087	2204	2060	2083	2121	2066	2046	1992	2064	2161	1998
2241	2206	2014	2052	2206	2198	2185	2247	2180	2253	2198	2254	2120	2135	2246	2191	2146	2129	2099	2064	2096	2139	2160	2125	2285	2210	2171	2150	2189	2088	2129	2064	2035	1998	2031	2068	2031	1937	2006	1982	2040	2016	2211	2129	2076	2062	2090	2028	2075	2015
2225	2178	2056	2117	2143	2097	2128	2144	2204	2193	2273	2135	2224	2174	2166	2222	2114	2130	2124	2192	2042	2091	2196	2137	2113	2135	2092	2061	2083	2087	2138	2031	2022	2016	2087	1942	2066	1928	1936	1942	2019	2032	2118	2069	2051	2003	2088	2095	2083	2034
2196	2195	2076	2195	2165	2187	2241	2196	2169	2229	2130	2085	2113	2090	2106	2033	2049	2096	2135	2030	1968	2094	1967	2147	2145	2133	2060	2056	2161	2143	2200	2214	2108	2065	2063	2016	1983	1944	1922	1930	1878	1936	1952	1977	2095	1984	1934	2004	2014	2162
2139	2167	2158	2150	2305	2123	2141	2215	2156	2109	2053	2087	2095	2079	2074	2001	2021	2097	2076	2023	2022	2130	2115	2087	2102	2193	2159	2161	2098	2217	2259	2170	2079	2110	2034	1942	2005	2044	1962	1930	1871	1900	1836	2014	1901	1930	1881	1975	1983	1949
2310	2161	2177	2154	2133	2195	2186	2136	2097	2116	2131	2113	2041	2075	2116	2064	2107	2042	2120	2095	2128	2125	2084	2088	2108	2088	2122	2070	2204	2222	2217	2252	2118	2068	2008	1893	1894	1954	1869	1996	1966	1917	1922	2004	1967	2000	2037	1987	2073	2085
2379	2339	2306	2244	2148	2087	2103	2162	2093	1945	2087	2023	2082	2014	2056	2052	2103	2054	2171	2070	2065	2072	2084	2123	2019	2040	2120	2152	2215	2199	2150	2144	2124	1996	2004	1861	1860	1867	1963	1956	2017	2032	1927	1992	1980	1979	2008	2109	2130	2027
2496	2454	2310	2308	2238	2136	2175	2093	2173	2073	1996	2075	2117	1988	2033	2043	2094	2112	2123	2112	2136	2086	2136	2146	2128	2118	2055	2184	2202	2335	2213	2106	2043	2059	1924	1905	1900	1818	1888	1859	1903	1911	1866	1867	1918	1978	2064	2063	2105	2071
2492	2425	2418	2354	2340	2259	2218	2181	2144	2121	2138	2016	1941	2074	2095	2048	2026	2117	2069	2178	2178	2155	2133	2181	2149	2116	2314	2224	2268	2232	2124	2162	2077	1967	1889	1788	1874	1815	1836	1873	1881	1968	1878	2011	1910	1960	2016	2015	1975	2017
2458	2506	2410	2457	2396	2237	2262	2340	2229	2183	2153	2151	2043	2100	2093	2188	2129	2082	2207	2102	2128	2100	2212	2233	2227	2295	2298	2337	2340	2057	2083	2138	1966	1888	1876	1846	1895	1772	1806	1883	2005	1939	2006	2106	1979	2109	2120	2030	1984	1993
2711	2594	2451	2509	2388	2373	2238	2365	2256	2295	2245	2212	2183	2110	2191	2153	2184	2137	2191	2206	2149	2099	2193	2338	2257	2330	2384	2216	2197	2175	2143	2032	2025	1835	1852	1828	1852	1821	1903	1979	2021	2101	2191	2233	2108	2191	2201	2111	2128	1888
2609	2586	2499	2396	2416	2391	2419	2320	2265	2367	2226	2178	2196	2226	2321	2330	2272	2211	2230	2155	2138	2201	2237	2323	2367	2327	2358	2313	2159	2138	1996	1976	1813	1921	1896	1825	2027	1876	1963	2054	2201	2194	2405	2341	2346	2356	2297	2119	1999	1944
2512	2566	2458	2398	2396	2412	2276	2399	2318	2321	2302	2190	2240	2288	2310	2301	2299	2232	2185	2246	2212	2294	2387	2365	2316	2260	2216	2185	2044	2003	1886	1915	1924	1967	1903	1931	1875	2002	2056	2047	2308	2262	2340	2252	2334	2293	2195	2160	1970	1911
2580	2483	2447	2383	2353	2471	2449	2367	2438	2387	2338	2349	2376	2322	2321	2317	2319	2380	2255	2296	2219	2197	2345	2289	2276	2237	2258	2075	2028	1902	1900	1910	1976	1923	1966	2034	2026	2050	2117	2125	2142	2186	2273	2228	2298	2168	2165	2052	1942	1953
2623	2522	2442	2394	2414	2394	2381	2393	2418	2466	2308	2351	2383	2419	2440	2329	2347	2354	2251	2210	2220	2286	2247	2268	2317	2207	2111	2103	1979	1884	1996	2035	1982	1936	2000	2041	2090	2145	2099	2185	2237	2215	2272	2243	2132	2208	2065	2033	1995	2010
2483	2588	2486	2527	2505	2400	2309	2410	2444	2417	2338	2262	2461	2341	2340	2284	2413	2365	2285	2208	2355	2339	2262	2176	2209	2179	2194	2142	2054	1997	2056	2020	2032	2132	2092	2096	2175	2138	2231	2247	2151	2214	2181	2172	2212	2091	2191	1969	1962	1916
2540	2528	2395	2536	2471	2439	2349	2387	2331	2393	2301	2385	2340	2338	2237	2348	2335	2328	2200	2255	2397	2260	2209	2198	2215	2235	2109	2223	2130	2234	2142	2172	2202	2190	2252	2208	2327	2256	2274	2242	2279	2194	2216	2115	2045	2052	2089	2032	2025	2009
2609	2481	2395	2510	2458	2355	2461	2382	2315	2367	2465	2311	2414	2420	2266	2300	2286	2323	2304	2240	2192	2262	2254	2246	2171	2251	2279	2224	2171	2216	2244	2191	2264	2261	2213	2300	2260	2233	2301	2289	2185	2155	2136	2098	2070	2032	1974	2058	2141	2136
2629	2575	2555	2394	2343	2368	2411	2418	2342	2360	2349	2313	2333	2300	2309	2251	2268	2326	2296	2242	2233	2251	2175	2192	2215	2251	2336	2267	2189	2303	2289	2324	2202	2261	2193	2204	2331	2239	2189	2259	2198	2102	2035	2032	2073	2081	2091	2091	2052	2225
2721	2666	2512	2395	2448	2305	2333	2393	2337	2389	2417	2439	2295	2329	2235	2318	2285	2252	2363	2209	2193	2249	2215	2256	2425	2264	2276	2341	2333	2293	2392	2339	2351	2266	2214	2270	2250	2314	2177	2199	2034	2040	2074	1983	2124	2094	1981	2084	2183	2334
2665	2561	2463	2406	2465	2392	2388	2428	2310	2363	2341	2328	2295	2217	2273	2254	2235	2243	2276	2264	2287	2278	2278	2394	2271	2454	2432	2265	2367	2312	2290	2344	2330	2288	2314	2233	2156	2264	2191	2104	2144	2042	2075	2134	2067	1962	2085	2155	2284	2239
2742	2525	2400	2388	2424	2435	2407	2383	2298	2503	2290	2342	2273	2275	2194	2267	2162	2225	2246	2231	2319	2238	2291	2290	2382	2405	2390	2365	2273	2283	2267	2193	2272	2299	2275	2147	2038	2072	2055	2079	2094	2020	1993	1995	1996	2092	2137	2282	2371	2217
2911	2491	2541	2413	2432	2446	2274	2416	2384	2434	2394	2292	2252	2260	2283	2215	2224	2220	2256	2289	2274	2221	2288	2277	2427	2355	2358	2381	2323	2299	2331	2270	2258	2162	2149	2090	2058	2004	2087	2078	1952	2039	1917	2010	1973	2146	2250	2270	2270	2172
3058	2741	2516	2522	2455	2366	2394	2403	2430	2468	2313	2342	2317	2333	2315	2331	2287	2236	2266	2170	2230	2267	2240	2292	2267	2293	2279	2305	2331	2202	2231	2135	2212	2209	2172	2115	2024	1969	1972	1929	1928	1923	1979	1958	2079	2280	2381	2301	2158	2201
3261	3144	2701	2506	2545	2551	2514	2496	2439	2438	2321	2397	2431	2368	2274	2230	2320	2298	2271	2214	2309	2238	2343	2201	2302	2347	2282	2290	2300	2195	2144	2208	2106	2087	2099	2028	2123	1985	2085	1843	1879	1867	1966	2041	2304	2493	2441	2190	2251	2301
3380	3169	2954	2591	2543	2434	2381	2529	2529	2355	2459	2459	2384	2381	2260	2270	2249	2311	2337	2324	2231	2287	2403	2246	2278	2242	2283	2328	2123	2180	2278	2203	2176	2151	2084	2031	2098	1954	1949	1881	1899	1915	2033	2283	2397	2508	2265	2332	2314	2473
3537	3364	3265	2802	2645	2498	2512	2492	2556	2602	2483	2432	2393	2431	2466	2428	2262	2337	2359	2417	2294	2334	2293	2256	2243	2221	2252	2264	2184	2165	2154	2076	2200	2229	2126	2054	1985	1919	1997	1963	1926	2069	2160	2432	2447	2443	2420	2364	2438	2668
3419	3496	3377	3180	2983	2616	2562	2533	2442	2622	2628	2522	2359	2395	2420	2438	2370	2333	2446	2386	2323	2237	2316	2277	2386	2187	2257	2305	2182	2135	2201	2134	2137	2082	2164	2087	2064	2017	2018	1992	2105	2256	2433	2601	2601	2395	2363	2527	2605	2788
3334	3380	3412	3403	3244	2993	2816	2630	2528	2504	2593	2493	2327	2473	2404	2501	2382	2400	2461	2406	2361	2320	2361	2316	2233	2369	2240	2196	2128	2151	2226	2052	2078	2137	2159	2121	2009	2076	2035	2064	2387	2781	2864	2698	2438	2437	2420	2523	2688	2762
3327	3398	3348	3474	3397	3340	2902	2719	2623	2473	2378	2399	2348	2372	2402	2415	2549	2343	2361	2358	2310	2296	2256	2285	2240	2146	2205	2173	2217	2177	2148	2166	2054	2057	2043	2124	2054	2056	2243	2484	2913	3052	2927	2600	2353	2407	2439	2502	2683	2650
3370	3370	3464	3508	3385	3383	3270	2997	2707	2491	2425	2416	2474	2485	2384	2453	2456	2358	2309	2403	2368	2310	2209	2170	2249	2158	2202	2245	2207	2129	2173	2168	2116	2014	2151	2059	2158	2252	2626	3105	3290	2973	2681	2495	2325	2378	2442	2580	2577	2417
3386	3358	3316	3501	3412	3469	3372	3246	3034	2651	2532	2456	2553	2393	2417	2451	2484	2374	2355	2300	2353	2268	2228	2176	2170	2130	2231	2213	2105	2207	2141	2168	2058	2112	2116	2151	2210	2679	3199	3382	3131	2832	2514	2358	2287	2260	2339	2373	2353	2261
3442	3406	3380	3340	3454	3425	3484	3427	3173	2925	2653	2667	2507	2367	2385	2451	2474	2322	2310	2369	2386	2290	2294	2192	2214	2086	2232	2155	2169	2160	2202	2163	2101	2003	2087	2217	2593	3110	3520	3345	2841	2491	2414	2321	2221	2276	2351	2291	2185	2145
3514	3566	3455	3339	3257	3349	3481	3389	3321	3208	2963	2728	2557	2430	2456	2444	2380	2403	2275	2191	2364	2197	2174	2127	2119	2030	2046	2135	2084	2058	2097	2159	2143	2052	2257	2688	3207	3492	3309	2954	2589	2245	2176	2105	2223	2269	2218	2189	2138	2147
3384	3581	3501	3318	3303	3161	3253	3294	3375	3489	3231	3075	2756	2506	2446	2416	2385	2332	2388	2341	2331	2209	2225	2137	2174	2042	2108	1965	2090	1999	2103	2034	2066	2163	2433	3179	3444	3280	2791	2546	2312	2144	2055	2118	2107	2217	2190	2072	2084	2062
3432	3317	3385	3529	3323	3277	3207	3160	3387	3549	3437	3344	3062	2858	2535	2290	2397	2346	2305	2385	2223	2175	2190	2152	2101	2089	2098	2020	2046	1997	2019	2030	2157	2506	3027	3314	3208	2830	2564	2288	2062	2142	2038	2042	2010	2185	2098	2111	2008	2084
3362	3313	3245	3327	3474	3180	3185	3294	3387	3427	3568	3532	3327	3171	2819	2633	2367	2410	2386	2419	2181	2241	2182	2220	2147	2189	2082	1986	1931	2012	2042	2171	2495	2954	3266	3218	2823	2460	2412	2085	2045	2072	2093	2162	2090	2051	1993	1973	2033	2045
3315	3351	3228	3349	3230	3280	3340	3241	3329	3311	3342	3532	3562	3350	3157	2797	2609	2446	2310	2279	2206	2206	2179	2158	2126	2052	2089	1957	1970	1944	2088	2362	2879	3243	3029	2782	2363	2303	2086	2003	2070	1993	2142	2106	2136	1995	2093	1923	1974	2114
3466	3453	3247	3233	3194	3375	3408	3365	3368	3204	3362	3515	3590	3475	3376	3076	2911	2463	2328	2351	2381	2360	2212	2155	2125	2114	2125	2113	1980	2070	2320	2682	2983	3053	2634	2336	2190	2129	2085	2046	2042	2080	2108	2162	2026	1977	2107	2067	2160	2237
3435	3257	3209	3242	3117	3260	3400	3386	3298	3160	3363	3298	3483	3552	3496	3454	3257	2857	2484	2392	2519	2359	2216	2181	2124	2098	2044	2095	2248	2205	2597	2751	2957	2617	2415	2162	2095	2007	1967	2085	2130	2143	2212	2163	2045	2023	2053	2138	2100	2185
3388	3419	3266	3181	3264	3203	3150	3296	3269	3365	3406	3276	3356	3488	3441	3558	3522	3115	2789	2567	2306	2402	2167	2165	2056	2094	2125	2244	2366	2511	2691	2716	2621	2353	2225	2166	2066	2041	2053	2069	2149	2196	2111	2037	2077	2156	2074	2074	2155	2109
3294	3322	3346	3294	3252	3185	3299	3264	3380	3319	3423	3327	3366	3354	3403	3469	3490	3379	3246	2886	2496	2318	2248	2215	2178	2164	2223	2263	2554	2670	2639	2497	2270	2189	2120	2143	1995	2016	2200	2179	2118	2199	2130	2136	2176	2113	2264	2265	2144	2155
3338	3372	3278	3189	3285	3173	3158	3222	3373	3440	3350	3390	3456	3435	3331	3461	3532	3602	3555	3180	2682	2577	2264	2303	2382	2381	2420	2424	2489	2594	2523	2205	2231	2239	2127	2128	2140	2127	2167	2252	2220	2229	2121	2224	2222	2243	2219	2060	2196	2213
3395	3224	3229	3233	3208	3197	3345	3316	3287	3187	3260	3369	3412	3204	3222	3277	3419	3477	3415	3343	3075	2710	2618	2472	2500	2552	2607	2729	2584	2380	2349	2203	2159	2130	2055	2121	2166	2283	2244	2273	2194	2145	2123	2201	2138	2218	2182	2198	2229	2172
3391	3378	3423	3290	3297	3274	3408	3376	3328	3269	3387	3309	3414	3510	3422	3406	3217	3453	3385	3438	3315	3068	2848	2767	2741	2835	2824	2753	2530	2333	2133	2107	2137	2198	2138	2163	2210	2305	2167	2071	2226	2197	2249	2178	2276	2178	2092	2192	2224	2187
3342	3277	3258	3339	3302	3206	3207	3277	3347	3325	3290	3344	3219	3373	3385	3329	3317	3310	3303	3514	3426	3236	3234	3054	2944	2887	2761	2609	2487	2412	2232	2056	2121	2195	2223	2252	2206	2250	2188	2069	2253	2222	2227	2071	2156	2228	2192	2205	2223	2108
3239	3292	3188	3277	3246	3204	3137	3320	3275	3259	3304	3319	3300	3330	3355	3466	3284	3205	3147	3331	3213	3328	3192	3407	3258	2931	2743	2558	2323	2344	2206	2184	2082	2201	2156	2256	2131	2162	2190	2219	2249	2195	2205	2128	2154	2141	2204	2097	2136	2124
3188	3158	3197	3277	3198	3244	3140	3204	3261	3491	3233	3114	3248	3148	3374	3320	3264	3416	3328	3277	3215	3226	3419	3491	3310	3105	2626	2499	2357	2253	2275	2198	2222	2183	2155	2131	2241	2251	2216	2126	2171	2174	2058	2126	2100	2166	2119	2182	2150	2230
3282	3364	3193	3166	3246	3176	3118	3275	3252	3289	3196	3368	3406	3354	3133	3165	3323	3283	3258	3175	3169	3198	3208	3350	3310	3204	2923	2540	2429	2213	2310	2269	2196	2173	2237	2139	2207	2198	2201	2262	2163	2170	2091	2144	2149	2287	2127	2118	2180	2137
3306	3282	3304	3266	3203	3106	3130	3220	3246	3359	3246	3312	3224	3260	3204	3221	3299	3448	3480	3342	3311	3211	3283	3259	3357	3277	3054	2806	2549	2466	2224	2309	2298	2137	2245	2177	2185	2214	2191	2207	2136	2100	2111	2159	2212	2145	2122	2194	2147	2164
3208	3242	3267	3073	3161	3261	3211	3107	3165	3236	3246	3408	3302	3163	3128	3165	3203	3159	3195	3210	3179	3145	3078	3254	3333	3345	3353	3081	2965	2623	2387	2261	2276	2248	2223	2185	2140	2261	2171	2148	2233	2212	2116	2100	2100	2170	2134	2159	2152	2170
3315	3292	3215	3135	3268	3260	3186	3272	3246	3287	3271	3174	3146	3199	3309	3321	3297	3165	3247	3326	3361	3308	3277	3269	3261	3446	3338	3385	3084	3001	2512	2417	2374	2278	2248	2207	2222	2295	2073	2166	2125	2164	2091	2150	2175	2098	2102	2127	2056	2172
3377	3311	3142	3230	3193	3330	3220	3215	3212	3342	3276	3385	3261	3057	3216	3164	3094	3202	3022	3047	3197	3163	3208	3192	3206	3338	3446	3410	3214	3184	2874	2667	2278	2194	2291	2339	2283	2250	2122	2106	2092	2109	2104	2040	2068	2030	2133	2037	2079	2114
3250	3369	3167	3206	3174	3214	3317	3234	3272	3283	3219	3129	3245	3211	3436	3305	3443	3409	3355	3324	3332	3296	3431	3265	3272	3189	3327	3318	3470	3222	3138	2815	2488	2380	2142	2173	2246	2189	2128	2065	2133	2171	2150	2114	2195	2085	1982	2070	2078	2202
3348	3296	3312	3255	3255	3294	3292	3414	3144	3185	3332	3401	3329	3296	3226	3119	3156	3096	3212	3078	3129	3073	3201	3239	3229	3268	3210	3307	3298	3292	3355	3147	2851	2495	2335	2168	2184	2182	2098	2116	2110	2123	2064	2028	2070	2118	2083	2098	2125	2185
3208	3348	3165	3196	3274	3274	3390	3304	3332	3231	3242	3288	3160	3164	3383	3317	3395	3435	3458	3243	3264	3268	3203	3390	3277	3313	3135	3202	3253	3324	3236	3212	3024	2831	2442	2307	2261	2163	2088	2088	2086	2028	2129	2044	2105	2061	2095	2015	2107	2091
3323	3270	3285	3216	3282	3321	3360	3385	3278	3318	3301	3355	3451	3477	3293	3259	3300	3295	3174	3293	3098	3247	3238	3309	3409	3354	3331	3255	3211	3170	3191	3259	3233	2943	2742	2581	2300	2195	2142	2100	2177	2122	2060	2045	2017	1921	2081	2019	2142	2128
3193	3222	3280	3205	3224	3424	3298	3359	3333	3315	3287	3175	3344	3261	3391	3364	3286	3297	3294	3264	3264	3266	3257	3376	3259	3239	3309	3407	3318	3301	3225	3281	3336	3299	3085	2661	2541	2254	2035	2063	2075	2134	2288	2059	2028	2061	2010	2130	2199	2170
3481	3256	3284	3173	3185	3231	3243	3413	3298	3442	3182	3179	3361	3318	3363	3408	3299	3234	3277	3316	3319	3314	3258	3418	3392	3390	3210	3277	3127	3331	3241	3298	3220	3210	3298	3061	2798	2615	2262	2121	2109	2166	2122	2107	2135	1990	2066	2016	2131	2287
3462	3414	3262	3369	3218	3241	3449	3395	3322	3233	3311	3310	3308	3450	3336	3412	3284	3297	3383	3253	3368	3224	3274	3267	3226	3339	3302	3322	3413	3288	3288	3281	3319	3199	3224	3182	3084	2773	2499	2364	2089	2128	2051	2118	2088	2065	2048	2026	2041	2106
3397	3385	3382	3124	3330	3390	3368	3267	3439	3354	3310	3312	3193	3238	3340	3283	3127	3287	3222	3243	3323	3162	3360	3301	3297	3274	3235	3235	3161	3486	3416	3255	3150	3234	3396	3330	3207	3112	2802	2522	2213	2061	2092	2055	2125	2065	2145	1960	2041	2076
3428	3341	3376	3386	3291	3257	3370	3357	3457	3266	3180	3309	3319	3330	3521	3361	3370	3401	3376	3338	3278	3382	3244	3390	3282	3192	3134	3202	3192	3206	3384	3306	3324	3182	3370	3404	3418	3258	3101	2809	2470	2249	2047	2034	2129	2068	2116	2096	2033	2147
3444	3312	3254	3259	3366	3394	3342	3294	3270	3141	3200	3309	3224	3385	3486	3411	3251	3241	3298	3344	3299	3245	3246	3340	3349	3268	3297	3289	3369	3279	3251	3313	3350	3409	3337	3127	3279	3153	3235	3110	2661	2488	2206	2137	2001	2113	2236	2244	2213	2251
3341	3280	3315	3266	3397	3335	3178	3287	3293	3425	3242	3289	3279	3140	3261	3235	3194	3065	3177	3206	3107	3151	3181	3089	3120	3205	3228	3201	3347	3272	3268	3287	3330	3320	3337	3222	3089	3194	3230	3156	3119	2758	2408	2215	2001	2184	2259	2350	2352	2311
3324	3318	3335	3313	3246	3176	3372	3456	3391	3247	3134	3065	3117	3169	3414	3441	3379	3380	3487	3552	3465	3432	3260	3191	3111	3074	3118	3194	3143	3205	3256	3320	3327	3286	3188	3076	3178	3339	3233	3127	3133	2997	2774	2490	2250	2099	2150	2282	2411	2424
3367	3314	3231	3186	3217	3293	3317	3309	3153	3217	3233	3394	3355	3354	3434	3431	3301	3412	3368	3432	3433	3450	3529	3340	3382	3377	3209	3276	3180	3365	3254	3248	3281	3445	3322	3287	3173	3226	3271	3189	3238	3060	3041	2800	2602	2485	2413	2369	2435	2689
3308	3347	3207	3228	3359	3271	3118	3158	3243	3260	3364	3271	3227	3172	3215	3144	3130	3037	3134	3073	3230	3158	3200	3165	3264	3375	3394	3322	3353	3217	3253	3281	3102	3219	3261	3361	3238	3264	3341	3155	3031	3219	3236	3162	2984	2764	2466	2438	2592	3053
3355	3189	3308	3365	3281	3109	3127	3295	3261	3267	3139	3238	3169	3089	3170	3292	3286	3372	3326	3294	3322	3411	3240	3259	3113	3010	3086	3100	3377	3442	3185	3403	3259	3070	3132	3313	3365	3169	3166	3195	3025	3164	3310	3440	3293	3125	2796	2672	2930	3392
3409	3387	3475	3170	3094	3207	3327	3242	3149	3102	3061	3164	3219	3091	3359	3332	3404	3464	3534	3586	3700	3658	3818	3569	3414	3185	3037	3150	3174	3260	3207	3305	3335	3265	3153	3225	3278	3316	3126	3045	3291	3389	3388	3505	3332	3044	2927	2915	3242	3710
3365	3480	3265	3057	3233	3457	3235	3104	3063	3310	3163	3289	3170	3294	3164	3166	3247	3301	3349	3505	3349	3460	3608	3624	3523	3653	3509	3197	3196	3080	3209	3317	3291	3358	3274	3038	3117	3081	3332	3224	3337	3509	3381	3276	3166	2961	3045	3209	3456	3561
3500	3404	3203	3324	3482	3219	2958	3062	3104	3186	3215	3232	3311	3398	3331	3268	3293	3343	3143	3144	3139	3166	3087	3260	3304	3423	3556	3561	3379	3175	3005	3192	3302	3313	3260	3326	3024	3078	3255	3426	3448	3615	3366	3145	2996	3167	3119	3275	3258	3177
3531	3208	3303	3508	3248	3221	3113	3254	3140	3257	3306	3302	3544	3397	3339	3131	3137	3158	3183	3181	3199	3203	3205	3137	3003	3025	3267	3496	3337	3394	3349	3099	3238	3151	3272	3164	3265	3008	3252	3523	3349	3423	3160	3073	2949	3154	3217	3039	3011	2880
3199	3237	3392	3309	3028	3083	3173	3168	3110	3365	3434	3489	3362	3240	3112	2939	3054	3067	3206	3285	3298	3308	3296	3342	3174	3019	2945	2908	3255	3455	3304	3318	3212	3278	3160	3218	3422	3319	3330	3403	3367	3169	3096	3106	3131	3256	3240	2799	2845	3042
3133	3427	3347	3075	2897	3173	3242	3167	3334	3442	3378	3319	3073	2845	3004	3077	3249	3361	3395	3422	3354	3472	3492	3446	3388	3204	3018	3049	3001	3313	3377	3394	3331	3175	3158	3080	3233	3627	3274	3187	3216	3132	2959	3098	3273	3072	3066	2977	2923	3278
3174	3472	2915	2905	3125	3221	3062	3215	3349	3411	3171	2869	2856	3017	3289	3631	3784	3785	3881	3754	3665	3648	3521	3457	3370	3380	3269	3209	3059	2979	3205	3261	3330	3202	3112	3309	3382	3442	3338	2991	2914	3128	3148	3168	3032	3048	2960	3087	3171	3407
3245	3242	2867	3031	3243	3142	3102	3086	3261	3143	2858	2887	3220	3502	3895	4187	4126	4211	3957	3949	3792	3719	3662	3527	3424	3426	3502	3347	3302	3255	3010	3118	3218	3203	3304	3169	3178	3241	3225	2931	2649	3180	3274	3128	3049	2983	3017	3266	3282	3469
3405	3047	2857	3142	3264	3103	3064	3176	3034	2803	2953	3368	3768	4094	4272	4282	4070	3995	3791	3556	3628	3594	3599	3587	3387	3375	3403	3270	3285	3101	2889	2948	3026	3150	3286	3348	3124	2999	3195	3087	2969	3116	3262	2980	3089	3064	3051	3301	3404	3427
3404	2919	2928	3275	3173	3047	2972	2981	2826	2994	3234	3718	4228	4312	4015	3681	3530	3160	3189	3145	3057	3286	3347	3418	3482	3474	3250	3317	3321	3301	2965	2823	2894	3103	3162	3220	3138	2918	2971	3321	3217	3036	2963	3004	3122	3203	3254	3261	3426	3314
3207	3029	3151	3313	3096	3048	2924	3016	2904	3093	3591	3910	4113	3966	3342	3051	2647	2579	2516	2518	2498	2660	2878	3185	3316	3337	3472	3271	3190	3329	3148	2968	2798	2941	3266	3247	3137	2949	2975	3256	3384	2874	2958	3060	3236	3266	3383	3306	3282	2962
3166	3019	3286	3335	3081	2963	2899	2985	3172	3473	3798	4014	3824	3370	2753	2292	2154	2161	2098	2230	2253	2243	2520	2798	3053	3337	3408	3307	3209	3260	3111	2912	2827	2872	3271	3366	3310	2878	2841	3214	3281	2947	2985	3258	3326	3362	3642	3219	3099	2898
3202	3089	3325	3371	2968	2882	2866	2970	3305	3609	3860	3717	3388	2812	2346	2064	1948	1999	2144	2208	2196	2126	2285	2524	2873	3166	3334	3270	3125	3176	3238	3155	2845	2875	3287	3421	3389	2899	2860	3058	3353	2964	3061	3301	3423	3455	3419	3339	3004	2888
2957	3136	3329	3238	2966	2847	2882	3084	3444	3837	3778	3420	2907	2371	2014	2074	2177	2352	2345	2432	2299	2308	2237	2270	2623	2867	3335	3289	3192	3157	3311	3061	2994	2940	3156	3407	3348	2906	2761	2925	3269	3128	2928	3184	3304	3460	3357	3404	3167	3110
3026	3150	3332	3133	2913	2877	2925	3199	3416	3755	3670	3274	2759	2218	2046	2110	2401	2546	2661	2610	2572	2453	2254	2091	2369	2749	3108	3382	3315	3196	3175	3401	3061	2946	3170	3312	3184	3043	2900	3033	3372	3103	2995	3027	3148	3215	3250	3289	3285	3417
2893	3114	3373	3094	2891	2901	3044	3253	3372	3677	3531	2988	2493	2100	2047	2344	2646	2891	3052	2834	2702	2451	2215	2097	2237	2656	3249	3494	3495	3338	3347	3315	3158	3017	3067	3205	3163	2960	3023	3107	3123	3031	2955	2946	3023	3068	3293	3295	3389	3416
2992	3075	3090	3150	2891	2961	3135	3175	3390	3597	3327	2828	2429	2222	2155	2444	2747	2985	3096	3107	2797	2585	2297	2137	2204	2628	3180	3563	3514	3336	3380	3294	3199	2899	3115	3420	3323	3016	3078	3065	3092	3052	3040	3228	3007	2971	3089	3273	3363	3437
2955	3086	3215	3120	2911	2963	3164	3390	3404	3548	3361	2835	2395	2250	2241	2339	2722	2870	3036	2975	2797	2549	2130	2121	2228	2710	3144	3293	3403	3253	3222	3091	3092	3017	3203	3471	3302	3092	3118	3049	3010	2942	3002	3161	3082	2956	3034	3031	3257	3268
3097	3029	3258	2955	2914	3093	3252	3300	3556	3395	3258	2899	2645	2246	2204	2351	2571	2788	2877	2921	2612	2205	2023	1998	2224	2709	3047	3169	3212	3149	3101	3045	2837	2979	3188	3552	3162	3084	3263	3215	2996	3055	3106	3146	3065	3038	2927	2932	3094	3279
3108	3084	3149	3114	2899	3011	3316	3491	3510	3564	3297	3083	2794	2410	2264	2231	2419	2527	2671	2613	2363	2103	1958	1884	2343	2808	3263	3258	3223	3211	3036	2890	2861	2900	3325	3374	3136	3034	3305	3229	3028	3149	3004	3055	3054	3105	3128	3042	3224	3416
3144	2973	3122	3203	2908	2986	3293	3442	3606	3613	3489	3337	2901	2479	2455	2236	2183	2240	2316	2224	2079	1935	1817	2027	2426	2989	3316	3364	3223	3271	3143	2946	2694	2781	3239	3387	3064	2982	3461	3344	3193	3259	3041	2929	2974	3157	3202	3184	3132	3097
3164	3154	2900	3162	2949	2879	3047	3326	3406	3546	3540	3387	3056	2718	2567	2324	2157	2033	2019	1973	1891	1898	1898	2326	2844	3399	3557	3543	3056	2942	2915	2886	2597	2750	3202	3281	2905	3065	3389	3189	3142	3266	3119	3086	2981	3168	2965	3056	3086	2867
3133	3027	3120	3226	3085	2896	3007	3281	3317	3572	3554	3471	3287	3075	2890	2561	2476	2097	2176	2039	2085	2128	2325	2745	3331	3735	3822	3472	2923	2665	2752	2897	2937	2884	3028	2976	2983	3284	3351	3061	3275	3318	3283	3204	3045	3125	3010	3059	3056	3068
3046	3016	3027	3146	3292	2880	2832	3017	3293	3537	3439	3480	3326	3378	3172	3109	2689	2652	2498	2589	2611	2797	2974	3411	3951	4060	3853	3338	2768	2613	2759	2847	2914	3075	3055	2907	2879	3360	3393	3117	3290	3329	3297	3349	3200	3052	2739	2924	3173	3398
3076	3035	3023	3130	3179	3143	2866	2926	3207	3410	3505	3615	3458	3380	3532	3493	3291	3095	3225	3286	3354	3577	3560	3887	4035	3930	3621	3034	2771	2772	2786	3022	2899	3154	3231	2850	2734	3281	3087	2977	3325	3305	3206	3301	3303	3214	2875	2856	3217	3602
2914	2990	3001	3063	3192	3190	2988	2855	2925	3318	3426	3512	3433	3418	3305	3426	3499	3704	3728	3658	3797	4034	3909	3981	3708	3434	3080	2850	2857	3011	3064	2850	2851	3155	3061	2898	3034	3134	2851	3137	3320	3278	3293	3174	3315	3115	3050	3077	3127	3177
3002	2879	3007	3065	3189	3159	3127	2822	2880	3114	3345	3345	3366	3312	3419	3503	3530	3675	3758	3820	3811	3781	3821	3449	3179	2829	2612	2766	3090	3075	3044	2905	3116	2876	2817	2927	3295	3007	2666	3074	3327	3214	3242	3246	3306	3297	3380	3101	3227	3020
3149	2909	2902	3005	3111	3178	3228	3027	2973	2904	3125	3283	3440	3377	3251	3283	3206	3343	3378	3430	3391	3227	3093	2823	2678	2552	2670	2933	3125	3259	3271	3249	3158	2845	2642	2992	3217	3007	2778	3079	2996	3046	3177	3243	3257	3505	3580	3239	3147	2884
3146	2931	2968	2995	3110	3176	3358	3244	2935	2845	2916	3058	3242	3319	3297	3289	3251	3171	3121	2987	2871	2752	2818	2755	2772	2844	3090	3207	3209	3149	3326	3295	2959	2819	2867	3175	2991	2921	3117	3098	2751	2988	3176	3328	3308	3450	3575	3384	3130	2929
3196	3209	2973	3008	3122	3046	3258	3300	3216	3110	2873	2950	3072	3122	3166	3249	3081	3131	3040	3003	2862	2841	2820	2965	3182	3176	3258	3227	3118	3046	3131	3115	3100	3070	3220	3009	2801	3012	3319	3037	2819	2810	2975	3193	3368	3454	3247	3310	3118	3189
3067	3136	3106	3022	3041	3008	3112	3179	3249	3288	3125	3110	3047	2905	3056	3031	3047	3172	3145	3148	3012	2974	3115	3113	3358	3281	3202	3025	3029	2926	2967	2946	3059	3331	3250	2921	2830	3052	3058	3061	3025	2917	2985	3027	3259	3321	3177	3109	3031	3313
3175	2997	3175	3049	3182	3109	3045	3100	3239	3294	3507	3475	3299	3173	3003	3010	2984	2919	2963	3059	3096	3029	2942	3244	3143	3132	3093	2949	2864	2978	2843	2955	3402	3412	3169	3126	3195	3029	2825	2917	3134	3117	3103	3052	3192	3040	3191	3102	3207	3207
3426	3092	3076	3080	3180	3148	3126	3129	3123	3166	3244	3472	3527	3643	3467	3280	3157	3118	3061	3119	3075	2968	3026	3029	3072	3084	2938	3053	2913	3022	3066	3247	3148	3054	3036	3403	3223	3050	2878	2910	2955	3242	3241	3213	3055	2951	3246	3280	3347	3033
3226	3268	2984	2995	2967	3119	3119	3190	3271	3036	3067	2948	3212	3329	3408	3654	3482	3359	3204	3347	3233	3144	3128	3120	3087	3003	2917	3030	3088	3048	3338	3264	2951	2911	3256	3402	3135	3123	3103	2864	2867	3052	3343	3300	2720	2762	2933	3291	3340	3006
3099	3188	3134	3110	2936	3112	3053	3203	3382	3226	3168	2962	2994	3016	3020	3185	3197	3148	3174	3111	3158	2960	2977	3043	3006	2907	2945	2926	3292	3249	3122	2962	3078	3051	3150	3055	3078	3299	3161	2985	2956	3100	3075	3027	2757	2740	2731	3136	3206	2962
3043	3075	3245	3195	3115	3004	3076	3174	3270	3347	3362	3282	3298	3309	3033	2985	2918	2960	2883	2910	2971	3007	2956	3005	3081	3025	3101	3105	3083	3025	3095	3161	3158	3136	2812	2905	3206	3242	3226	3204	3151	2958	2922	2912	3080	2865	2923	2835	2994	3006
3123	3139	3038	3094	3141	3022	2975	3105	3143	3235	3285	3248	3266	3410	3470	3420	3164	3079	3219	3127	3275	3201	3222	3177	3044	3059	3024	2916	2926	3048	3172	3121	2957	2807	2880	3144	3134	3141	3161	3438	3297	2926	2799	2902	3076	3316	3043	2928	2967	3003
3041	3104	3196	3033	3111	3139	3073	2982	3216	3152	3116	3124	3116	3146	3364	3424	3373	3340	3284	3294	3301	3239	3114	2987	2847	2876	2998	3049	2993	3078	3095	3020	2912	3097	3104	3091	2874	3059	3146	3333	3134	2986	2911	2832	3119	3339	3049	2991	2904	3252
3106	3046	3168	3067	2958	3024	3006	3079	3143	3309	3368	3291	3202	3137	3116	3138	3100	3053	3011	3042	2945	3042	2939	2888	2938	3077	3133	3094	3141	2867	2910	3097	3224	3205	3111	3062	3013	3206	3044	3071	3150	3303	3053	2916	3059	3039	3060	2871	3113	3376
3002	3030	2903	3159	3204	3075	3027	3061	3131	3210	3276	3383	3327	3222	3167	3218	3312	3216	3082	3186	3170	3286	3183	3127	3113	3129	3094	2921	2932	2995	3167	3137	3112	3104	3118	3176	3097	2988	2770	3064	3323	3246	3228	3038	2981	2946	2960	2870	3118	3309
3044	2977	2939	3035	3087	3073	3045	2973	3001	3224	3262	3286	3153	3244	3139	3302	3402	3259	3249	3225	3163	3141	3240	3253	3128	3088	3184	3026	3056	3107	3039	2940	3043	3084	3126	3166	3050	3103	3026	2986	3107	3189	3331	3135	3202	3114	2954	3098	3116	3201
3002	3021	3011	3070	3225	3057	2997	2996	3111	3141	3048	3014	3243	3227	3206	3242	3265	3274	3166	3141	3127	3150	3202	3253	3106	3123	3140	3114	3027	2973	3003	3041	3221	3091	2981	3067	3120	3219	3053	2967	3112	3161	3085	3159	3287	2998	3189	3087	3112	3083
2957	3099	3007	3214	3119	3077	2952	2970	2999	3137	3178	3181	3154	3146	3152	3278	3208	3221	3240	3030	3121	3126	3174	3123	3138	3155	3000	3048	3000	3084	3038	3151	3053	3012	3011	3074	3164	3064	3182	3152	3138	3090	3136	3092	2991	3074	3016	3005	2945	3021
3046	2986	3042	3035	3032	3149	3128	3050	3000	2983	3093	3078	3125	3132	3166	3217	3321	3256	3143	3231	3142	3313	3286	3178	3152	3064	3055	3060	3151	3127	3038	3033	3129	3074	3019	3057	3121	3223	3164	3151	3099	3120	3053	2886	3012	2878	2930	2954	2877	3048
2883	2921	3109	2971	3113	3174	2975	2904	3081	3082	2977	3112	3009	3017	2971	3019	3140	3170	3074	3099	3240	3197	3060	3037	3159	3005	3042	3176	3176	3021	3062	3047	3145	3122	2938	3018	3114	3208	3086	3134	3133	3130	3009	3071	2924	2964	2984	2941	3079	3043
3091	2912	2889	3029	3025	3129	2976	2974	2849	3085	3026	3154	3241	3105	3069	3108	3053	3117	3180	3129	3117	3060	3309	3287	3244	3225	3306	3279	3160	3057	3000	3065	2992	2998	2992	3117	3029	3278	3130	3169	3013	3082	3105	2981	2984	2983	3161	2994	3061	3092
2935	3057	3016	2924	3123	3146	3099	3024	2947	2982	2983	3007	2963	3045	3000	3037	3128	3294	3233	3310	3223	3193	3212	3189	3150	3164	3243	3184	3217	3046	3024	2898	2947	3190	3125	3098	3217	3118	3272	3080	3079	3080	3088	3103	3026	3034	3193	3067	3064	3081
3096	2927	2920	2986	3172	3112	2927	3019	2847	2918	3079	3230	3192	3141	2993	2949	2920	3209	3138	3122	3034	2961	3080	3256	3347	3228	3337	3301	3162	3121	3030	3045	3157	3074	3038	3118	3210	3127	3110	2999	3002	3146	3090	3076	3064	3079	3073	3138	2978	2993
3077	2970	2834	2899	3022	3095	3016	2987	2963	2963	3037	3165	3058	3000	2907	3035	3133	3206	3267	3221	3009	3101	3081	3112	3157	3210	3153	3178	3203	3251	3127	3147	3055	3185	3064	3064	3189	3110	3001	3087	3083	3193	3068	3118	3190	3258	3077	3117	3162	3029
3066	2876	2801	2922	3022	3031	3004	3055	2919	2985	3001	3181	3144	2895	2897	2901	2923	3109	3082	3024	2921	2953	2979	3231	3328	3264	3179	3303	3164	3106	3140	3162	3198	3181	3073	3012	3025	3163	3161	3086	3133	3162	3165	3183	3188	3053	3078	3166	2983	2995
3016	2977	2954	2954	2999	2981	3094	2994	2911	2981	3007	2995	3028	3064	2988	3065	3111	3126	3118	3168	3103	2994	3108	3300	3134	3154	2954	3029	3091	3168	3326	3163	3272	3081	2980	3113	3157	3009	3124	3105	3195	3263	3109	3247	3127	3026	3170	3172	3001	3033
2955	2858	2926	2987	3061	2987	2863	2976	2977	2979	3111	3149	3147	2965	2947	3022	2986	3075	3046	2950	2952	3017	3193	3230	3194	3118	3111	3140	3260	3123	3169	3151	3209	3194	3056	2985	3076	3121	3240	3171	3226	3196	3067	3173	2991	3022	3025	3076	2935	3093
3022	2891	2930	2941	3043	3042	3035	2907	2875	2927	2974	2934	3031	3021	3037	2976	3025	2948	2939	2956	2911	3068	3226	3265	3143	3045	3042	3031	3252	3226	3238	3175	3153	3060	3057	3092	3114	3184	3188	3275	3248	3269	3212	3025	3048	3102	3242	3163	3128	3137
2959	3018	2995	2896	2938	3028	2990	2865	2918	2879	3092	3029	3078	2943	2962	2933	2969	2953	2991	3014	2931	3036	3063	3242	3151	3085	3136	3153	3311	3288	3163	3201	3141	3125	3085	3217	3094	3155	3222	3180	3187	3194	3149	3105	3212	3090	3046	3097	3134	3068
3091	2969	2804	2947	2915	2993	3052	2981	2966	2861	2928	3014	3209	3080	3086	2920	2996	3107	3032	2995	3053	3008	3158	3163	3211	3068	3183	3073	3271	3323	3119	3104	3306	3189	3181	3158	3161	3179	3162	3219	3168	3179	3106	3179	3105	3076	3244	3085	3174	3198
2955	2967	3002	3012	2937	3027	3076	3092	2978	2993	3115	3093	3078	3019	3018	2881	2998	2992	2974	3065	3111	2928	3082	3066	3034	2918	3098	3114	3205	3144	3071	3054	3061	3184	3167	3113	3169	3063	3080	3102	3177	3101	3152	2986	3109	3136	3206	3276	3140	3242
2999	2962	2803	3028	2995	3017	3042	3138	2985	2905	3072	3131	3154	3060	3132	2829	2996	3066	2980	3012	3042	3087	3033	3221	3074	3112	3149	3104	3197	3110	3108	2983	3156	3099	3223	3208	3158	3129	3208	3110	3140	3131	3114	3207	3210	3228	3325	3161	3305	3182
3129	2893	2828	2973	3114	3125	2999	2994	2901	2977	2994	3117	3152	3154	2980	2934	2962	3005	2926	2952	3029	2884	3012	2986	3157	3132	3124	3266	3202	3061	3015	3101	3118	3131	3136	3225	3156	3158	3064	2931	2981	3035	3024	3177	3227	3268	3380	3229	3226	3232
2943	2996	2814	2902	3043	3043	3052	2934	2960	2996	3053	3041	3189	3108	3007	2916	3000	3115	3047	2909	2882	2912	2958	2981	3159	3031	3032	3142	3073	3105	2978	3024	3123	3203	3146	3173	3046	3012	3164	3009	3011	3050	3176	3123	3215	3415	3299	3346	3184	3151
3077	2919	2876	2820	2898	3170	3159	2952	2908	2907	3074	2957	3190	3100	2965	2871	2976	3057	3066	2913	3016	3024	2908	2959	3070	2988	2973	2988	3017	3054	2979	3162	3220	3170	3181	3186	3110	3005	2929	2888	2978	3018	3174	3053	3154	3110	3140	3165	3157	3129
2905	2830	3022	2927	3010	3021	3072	3048	2869	2894	3074	3083	3239	3019	2922	3017	3041	3137	3027	2984	2807	2915	3054	3036	3002	2933	2932	2962	3076	2928	2930	3055	3223	3332	3157	3124	3112	3039	2857	2932	3020	3085	3123	3091	3091	3103	3072	3186	3173	3129
2888	2930	2957	2970	2882	3112	3068	2941	2854	2951	3009	3052	3077	2949	2981	3002	3056	3086	3004	2970	2810	2766	2935	3065	2959	2909	2903	2900	2951	2930	2987	3055	3108	3305	3238	3092	2989	2962	3058	2988	3097	3113	3178	3102	2929	3154	3146	3141	3071	2997
2798	2837	2933	2915	2999	2966	2997	2838	2855	3010	3002	3034	3014	3091	2973	2994	3010	3227	3099	2991	2936	2992	3010	3026	2936	2837	2842	2868	2929	2977	3046	3097	3077	3148	2999	3046	2905	2893	2977	2915	2948	3059	3162	3065	3110	3025	3027	3004	2990	3024
2881	2739	2794	3050	3068	3020	2992	2925	3001	3017	3032	3320	3039	3010	2974	2928	3115	3172	3019	2885	2836	2921	2909	2996	3064	2942	2804	2959	3004	2906	2986	3167	3072	3057	3013	2918	2865	2996	2995	2948	3037	2981	3038	3031	3074	2996	2932	2982	2900	3081
2914	2794	2801	2949	3057	3088	2899	2941	2932	2930	3078	3038	2995	3170	3053	2995	3190	3083	2939	2916	2930	2997	3038	3126	2931	2807	2845	2901	2912	2913	2991	3002	3013	3135	3057	2931	2978	2985	2909	2961	3052	3067	3004	3034	3048	2953	2954	2902	2882	3039
2829	2893	2667	2767	3034	2942	2843	2898	2906	3080	3148	2996	2984	3018	2956	3095	3086	3097	2904	2931	2893	3079	2997	3003	2972	2811	2930	2929	2988	2881	2931	3029	3134	2923	2966	2898	2960	2922	3036	3113	3020	3089	2872	2976	2892	2946	2863	2926	2930	3068
2805	2828	2848	2882	2918	2943	2838	2889	2859	3018	3118	3147	2891	2993	2997	3130	3136	3113	2926	2968	2959	3025	3105	3052	2972	2874	2903	2962	2854	2944	3064	3015	3095	2971	2935	2962	2946	3056	3115	3025	2933	3006	2920	2876	2884	2893	2844	2851	2957	3045
2713	2874	2951	2875	2798	3039	2906	2866	2833	3027	2948	3010	2976	2980	3039	3102	3113	3104	2887	2893	3032	3121	3036	3028	2956	2941	2945	2881	3032	2997	2967	2923	3079	2905	2901	2845	3035	2911	2931	3059	3025	2907	2819	2859	2855	2843	2843	2874	2958	2894
2704	2720	2925	2910	2876	2926	2831	2830	2926	2994	3074	2926	2930	2995	3037	3185	2977	2941	3020	3056	3108	3106	3158	3077	2851	2965	2958	3003	3014	3037	2927	3026	2945	2955	2883	2932	3053	2981	2943	2930	3007	3065	2736	2822	2927	2837	2779	2940	2888	3051
2683	2825	2895	2943	2884	2759	2801	2917	2880	2982	3004	2951	3044	3063	3180	3170	3093	2942	2967	3052	3004	3179	3217	3094	2902	2874	2916	3023	3006	3089	3140	3147	2906	2928	2856	2940	3119	2976	3027	3074	2972	2882	2848	2819	2859	2750	2885	2828	2987	3014
2813	2777	2906	3046	2904	2797	2755	2880	2909	2916	3001	2901	3064	2902	2987	3205	3111	2959	2994	3082	3040	3103	3114	3101	2970	2913	2970	3064	3005	3149	2993	3067	2968	2923	2814	2960	2986	3194	3132	2929	2948	2815	2905	2742	2724	2926	2857	2951	2899	3114
2876	2788	2876	2965	2876	2821	2754	2970	3030	3045	2972	2808	2805	3038	3135	3065	3095	2947	2940	2943	3087	3114	2950	2966	2822	2953	3046	3079	3104	3061	3023	3004	3024	2938	2927	3005	2962	3019	2924	2995	2903	2892	2886	2856	2870	2883	2884	2963	2970	3114
2944	2963	2888	2979	2869	2819	2844	2925	3025	2907	3038	2866	2921	3030	2891	3066	3030	2939	2959	3020	3060	3028	3004	2856	2948	2969	3054	3093	3146	2983	3023	3018	2887	2976	2927	3015	3098	3116	3157	3017	2909	2862	2850	2821	2906	2841	2984	3020	3002	3076
3018	2865	2964	2965	2892	2766	2856	2968	3071	2925	2993	2845	2902	2958	3030	2877	2952	2919	2980	3004	3040	3010	2945	2826	2871	2969	3064	3092	3089	3116	3101	3017	2986	2838	3077	3049	3080	3100	2988	3097	2903	2863	2890	2975	2782	2914	2986	3025	3070	3031
2958	2890	3042	2967	2841	2788	2883	2992	3021	2890	2903	2836	2878	2905	3148	2946	2972	2948	2918	3146	3053	3049	2944	2829	2934	3039	3171	3081	3077	3103	3145	3077	2924	2897	2998	3122	3150	3147	2997	3004	2951	2970	2934	2814	2997	2938	3029	2957	3131	3024
3115	2971	3021	3105	2821	2760	2871	3088	3089	2901	2849	2884	2960	3100	3077	3030	2869	2884	3032	3161	3200	3047	2870	2824	2935	2973	3075	3054	3088	3096	3076	3043	3022	2951	3061	3151	3076	3103	3077	3122	3035	2938	2926	2893	2900	2949	3090	3020	3101	3162
2944	2946	3058	2990	2973	2964	2875	2987	3003	3007	2811	2939	2963	2954	3072	2937	2918	2845	2996	2973	3020	2925	2924	2847	2952	2964	2970	2991	3017	3054	2984	2983	3006	3019	3067	3183	3191	3101	3116	3050	2973	2967	2945	2853	2963	2961	3175	3044	3128	3158
2910	2963	3096	2971	2841	2813	3075	3143	2947	2931	2823	2827	2997	3097	3042	2823	2785	2944	2980	2939	2923	2886	2880	2871	2821	2939	2919	3053	3094	3080	3007	3007	2936	2996	3095	3115	3143	3220	3129	3032	2940	2839	2936	2890	3000	2966	3066	3154	3119	3094
2930	3044	3025	2914	2900	2918	3112	3144	3009	2885	2873	2845	3056	2991	3004	2875	2867	2843	2992	2936	2959	2833	2797	2782	2836	2951	2960	2969	2962	3003	3008	2933	2955	3024	3183	3154	3222	3224	3091	3044	2935	2833	2962	3025	2920	2943	3111	3266	3150	3075
3075	2920	2994	2728	2805	2919	3210	3104	2900	2933	2924	2999	3091	3090	2941	2957	2880	2985	2926	3060	2932	2832	2846	2808	2998	2973	2855	2919	2978	2996	2894	2853	2949	2991	3247	3206	3130	3096	3102	3043	3008	2949	2918	2987	3017	2916	3039	3114	3026	3112
2831	2838	2985	2761	2897	3016	3153	2951	3071	3024	2940	2887	3068	3087	2909	2795	2865	2869	3019	3054	2901	2871	2812	2838	2844	2825	2872	2986	2980	2932	2888	2908	2984	3059	3164	3034	3195	3030	2966	3000	3058	2953	2882	3031	3005	3010	3070	3075	3129	3177
2914	2883	2703	2708	2991	3067	3146	3073	3069	3075	2937	2950	3025	3026	3016	2847	2836	2843	2930	3088	2815	2923	2881	2890	2873	2752	2841	2956	2872	2853	2853	2872	2952	2975	3097	3016	3129	3097	3037	2902	2913	2891	2913	2932	3011	3053	3114	3039	2971	3006
2899	2801	2867	2842	2878	3100	3011	2943	2949	2905	2942	3021	3117	3135	2963	2961	2894	2931	2935	3043	2984	2832	2807	2835	2850	2741	2763	2857	2900	2907	2688	2852	2890	2889	3060	2992	3014	3012	2954	2893	2876	2920	2888	2937	2968	2914	3002	2999	2930	3118
2777	2800	2715	3029	2964	3034	2999	3031	2918	2995	3082	3172	3088	3087	2984	3084	3103	2951	3053	3038	3011	2952	2978	2872	2921	2805	2914	2890	2914	2795	2762	2772	2894	3006	3042	2962	3007	3051	2851	2869	2902	2867	2914	2875	3059	3015	3039	3018	3100	3112
2761	2799	2819	2956	2904	2872	2916	2922	2908	3043	3033	3093	3187	3030	3090	3195	3072	2849	3095	3021	3043	3003	2965	2853	2799	2864	2909	2975	2917	2745	2866	2829	2875	2844	2863	2963	2985	3002	2825	2973	2900	2891	2832	2769	2973	2970	2977	2926	3085	3105
2837	2729	2736	2914	2825	2919	2856	2927	2918	3133	3124	3029	2887	2966	3009	2942	2981	2885	3050	3054	3046	3117	3044	2913	2848	2881	2915	2909	2946	2881	2744	2870	2931	2833	2938	2984	3010	2954	2822	2816	2798	2919	2861	2883	3006	3042	2943	3004	3067	2980
2920	2904	2966	2868	2699	2690	2822	2946	2904	3052	3067	3088	3016	3114	3082	2979	3067	2985	3000	3094	3223	3102	2985	2936	2820	3022	3045	2981	2831	2794	2779	2824	2892	2820	2978	3024	3039	2871	2845	2972	2798	2770	2840	2838	2835	2933	2901	3015	3007	3008
2985	3014	2952	2681	2719	2795	2916	2929	2891	2909	2983	3028	3083	3220	3115	3123	3036	3040	2999	3161	3086	3005	3001	2911	2946	2991	2955	3124	2931	2820	2783	2949	2908	2886	2975	2960	3103	2993	2870	2885	2867	2839	2945	2888	2916	2960	2943	3019	3060	3008
2984	3075	2889	2738	2670	2730	2965	3019	2906	2861	2829	2831	3167	3085	3084	3015	3070	3046	3017	3173	3192	2966	2957	2958	3068	3120	3063	2951	2843	2849	2870	2851	2874	2949	2889	3080	2960	2993	3032	2936	2942	2805	2802	2907	2917	2988	2975	3153	3070	2922
3073	3084	2753	2816	2809	2912	2910	2912	2766	2790	2847	2887	3056	3023	2919	2955	2998	2970	3227	3212	3307	3034	2833	2868	3021	3014	2987	2918	2965	2882	2895	2928	2814	2866	3022	2981	2985	2941	2960	2836	2953	2835	2873	2959	2962	2957	2930	3035	3095	3020
3013	3039	2843	2802	2828	2733	2870	2819	2834	2770	2990	2895	3002	2935	2926	3012	2911	2959	3139	3291	3297	3174	3040	2890	2980	3029	3115	3042	2858	3023	2899	2850	2864	3079	3053	3155	3023	3079	3080	2986	2959	2778	2892	2991	2939	2999	2956	3083	3072	3138
3092	2920	2916	2845	2745	2899	2704	2847	2844	2860	3006	3062	3035	3005	3002	3099	3085	2921	2958	3253	3302	3176	3014	2983	3080	3107	3103	3091	3049	2958	2960	2957	3007	2988	3030	3010	3075	3101	3219	2999	2883	2899	2923	2971	2932	2893	2986	3184	3175	3135
2880	3101	2907	2937	2907	2824	2854	2893	2927	2943	3038	2945	2941	2877	2912	2982	2885	2716	2830	3139	3125	3139	3212	2959	3022	2949	3143	3125	3161	3041	2996	3017	2927	3040	3125	3202	3119	3252	3229	3018	3011	3017	2932	2909	2987	3011	3117	3055	3261	3153
2959	2945	2923	2856	2886	2921	2860	2923	3043	2890	2991	2824	2886	2710	2879	2891	2748	2667	2765	2924	3020	3013	3163	3081	2890	2992	3002	2964	3116	3019	2948	3010	2976	2940	3044	3199	3083	3210	3224	3055	2927	2965	2958	2970	3099	3138	3106	3092	3271	3249
2827	2968	2955	2948	2825	2889	2903	2914	2926	2880	2866	2729	2761	2540	2566	2621	2705	2677	2808	2984	3117	2857	3043	3020	2930	2768	2917	3109	3053	3088	2893	2880	2936	2939	3088	3076	3142	3190	3244	3101	2988	2964	2983	2918	2961	3090	3129	3309	3239	3146
2838	2959	2868	3025	2771	2811	2850	2803	2898	2925	2805	2953	2745	2532	2611	2538	2766	2617	2820	2926	2881	2893	2999	3110	2857	2761	2902	3055	2928	3037	2956	3024	2991	2994	2956	3065	3174	3229	3180	3107	3052	2994	2937	2938	3024	3095	3152	3182	3314	3255
2894	3002	2969	2896	2899	2901	2899	2932	3004	2918	2831	2908	2747	2656	2555	2504	2579	2724	2703	2676	2848	2870	3057	3002	2829	2901	2819	2940	2960	2916	3063	3092	3006	2917	2963	3085	3095	3152	3203	3094	3057	2960	2900	2910	2947	2942	3060	3073	3215	3287
2920	2956	2960	2784	2887	2690	2877	2881	3054	3048	2868	2788	2700	2698	2701	2690	2574	2427	2584	2677	2894	2899	3042	2907	2830	2789	2869	2885	2940	3015	3104	3017	3016	2935	3001	3034	3037	3104	3139	3161	3065	3001	2912	2819	3006	2929	2867	3096	3219	3265
2913	2793	2946	2874	2815	2835	2841	2926	3004	2948	2744	2559	2501	2886	3027	2885	2658	2504	2585	2988	3196	3156	2972	2988	2829	2799	2865	2937	2853	2952	2996	2947	2954	2864	2914	3054	3019	3152	3109	3178	3041	3109	2973	2876	2916	2942	2922	2996	3085	3156
2889	2850	2729	2834	2770	2718	2893	2937	3136	3035	2830	2624	2608	2948	3185	3170	2764	2616	2848	3160	3263	3127	2896	2895	2966	2851	2803	2853	2917	2991	3040	2900	2868	2910	3097	2883	2926	3009	3098	3123	3097	3030	2886	2908	2933	2887	2919	2949	3004	3101
2867	2768	2713	2862	2920	2841	2756	2857	2944	3027	2924	2837	2873	3013	3161	3035	2885	2849	2975	3193	3001	2822	2835	2928	2927	2914	2714	2709	2830	2970	2898	2811	2988	2953	2938	2861	2851	3003	3095	3029	3084	3128	3063	3032	2935	2912	2906	3032	3022	2965
2891	2787	2692	2844	2871	2896	2860	2710	2836	3005	3112	2958	3089	2895	2886	2799	2977	2933	3040	2872	2833	2801	2885	2966	2896	2816	2693	2726	2859	3039	2911	2973	2975	2846	2946	2816	2863	2984	3036	2972	3016	3040	2981	3012	2915	2793	2961	2933	2970	2984
2941	2819	2759	2759	2935	2842	2695	2746	2720	2933	3050	3064	2970	2927	2824	2857	2953	3034	2948	2899	2712	2846	3147	3197	2890	2834	2787	2798	2881	2982	3061	2956	2950	2905	2896	2958	2878	3061	3088	2969	3085	3027	2952	2915	2880	2901	2907	2984	2887	3011
2816	2791	2777	2899	2894	2720	2733	2748	2788	2822	2958	2971	2879	2949	3031	2998	3064	3027	2825	2702	2864	2920	3199	3124	2879	2930	2999	2949	2875	3001	3029	3067	3125	3051	3008	2927	3066	2909	2964	2991	3065	2968	3019	2981	3034	2771	2851	2882	2893	2959
2824	2860	2861	2839	2777	2723	2717	2785	2886	2992	2888	2923	2912	2885	2883	2868	2906	2815	2777	2766	2830	2881	3007	2880	2919	3033	2817	2918	2847	2967	2883	3101	3171	2984	2965	2835	2902	2953	2896	3052	3075	3096	3087	3046	2936	2882	2889	2809	2941	3047
2736	2819	2695	2926	2872	2756	2827	2744	2846	2902	2942	2778	2822	2871	2871	2828	2815	2787	2880	2878	2944	2840	2768	2854	2975	2991	3008	2852	2789	2805	2996	3115	2951	2975	2965	2940	2802	2903	2831	2937	2948	2970	3068	3038	3116	2934	3008	2938	2934	2813
2938	2841	2712	2730	2757	2808	2852	2748	2753	2849	2926	2886	2844	2808	2840	2792	2854	2842	2799	2811	2833	2728	2771	2804	2997	3046	2888	2881	2835	2924	2987	3045	3085	3081	3157	2930	2877	2910	2961	2866	2967	2993	2994	3097	3115	2935	3021	2936	3005	2937
2908	2768	2639	2605	2749	2950	2864	2770	2779	2816	2883	2938	2976	2826	2723	2661	2917	2959	2829	2898	2748	2868	2815	2862	2942	2892	2905	2789	2884	2968	3066	2884	3096	3179	3094	3003	2957	2751	2905	3003	3049	2896	3035	2985	2958	3049	3005	3025	3106	3017
2881	2806	2631	2655	2783	2805	2811	2804	2730	2772	2897	2940	3067	2909	2787	2754	2834	2907	2907	2818	2710	2733	2843	2838	2874	2932	2967	2928	2888	2856	2917	3005	2858	3114	3075	2933	2955	2846	2742	2881	2958	2948	3018	3025	3034	3125	3027	3097	3107	3110
2825	2867	2778	2783	2735	2680	2873	2849	2831	2787	2965	3043	3064	2863	2794	2694	2770	2823	2847	2776	2782	2715	2689	2772	2722	2846	2940	2962	2832	2883	2830	2803	2953	2982	3074	2917	2943	2703	2900	2741	2796	2761	2876	3066	3026	3003	3129	3037	3221	3104
2692	2859	2842	2765	2704	2625	2743	2770	2995	2986	2956	3023	2901	2925	2740	2789	2778	2679	2812	2870	2872	2807	2717	2712	2845	2946	3013	2945	2869	2671	2878	2826	2972	2963	2957	3021	3039	2933	2878	2883	2856	2758	2868	2942	2930	2874	3021	3185	3265	3103
2567	2714	2814	2801	2625	2691	2787	2861	2899	2904	2970	2863	2816	2836	2870	2837	2789	2834	2760	2878	2968	2753	2789	2827	2852	2877	2913	2935	2871	2868	2865	2967	2932	2865	2960	2977	3223	3115	3110	3021	2877	2862	2744	2728	2813	2998	3002	3101	3123	3093
2626	2625	2605	2745	2851	2775	2713	2783	2820	2816	2896	2912	3016	2866	2952	2859	2888	2792	2826	2760	2862	2952	2779	2746	2834	2810	2860	2862	2901	2835	2994	2819	2896	2863	2954	3098	3171	3139	3115	2950	2937	2846	2789	2906	2726	2820	2943	3164	3231	3167
2391	2481	2593	2608	2791	2819	2774	2806	2730	2827	2736	2819	2823	2836	2922	2842	2732	2791	2827	2831	2886	2853	2858	2807	2670	2748	2717	2849	2968	3042	3081	2847	2852	2849	2868	2887	2916	2995	3064	3065	2916	2978	2931	2866	2885	2922	2930	3070	3117	3065
2277	2362	2430	2582	2691	2719	2910	2972	2788	2748	2821	2787	2975	2828	2880	2983	2784	2774	2793	2829	2852	2841	2809	2780	2726	2651	2674	2900	2970	3081	2946	2870	2824	2782	2851	2831	2603	2768	2975	3002	2934	2959	2848	2902	2997	2845	2803	2802	3069	3050
2439	2499	2462	2515	2609	2686	2769	2845	2920	2963	2859	2796	2784	2901	2951	2931	2711	2709	2720	2848	2819	3000	2886	2826	2771	2669	2695	2858	3044	3140	2904	2773	2787	2712	2787	2651	2529	2538	2832	2889	2812	2834	2883	3030	2957	2934	2863	2845	2847	3057
2454	2391	2458	2533	2586	2527	2611	2754	2892	2977	2962	2806	2775	2836	2802	2873	2842	2699	2700	2714	2765	2942	2803	2632	2719	2638	2855	2960	3032	2988	2785	2760	2680	2728	2756	2587	2490	2629	2821	2829	2663	2619	2820	2982	2902	3100	2821	2852	2976	2928
2435	2406	2428	2488	2513	2508	2531	2666	2785	2979	2985	2876	2809	2740	2781	2711	2747	2770	2763	2646	2689	2845	2764	2660	2748	2785	2950	2930	2867	2796	2710	2710	2845	2776	2747	2541	2469	2614	2731	2702	2664	2595	2719	2893	3064	3016	3038	3007	2990	2998
2301	2446	2439	2326	2435	2448	2537	2569	2775	2936	3063	3004	2876	2688	2621	2621	2741	2855	2738	2774	2642	2676	2756	2758	2990	2991	2938	2847	2756	2664	2690	2829	2769	2858	2615	2390	2412	2468	2682	2581	2656	2578	2653	2717	2862	2997	3041	2969	3013	2977
2503	2360	2351	2332	2385	2482	2548	2589	2670	2835	2998	2953	3010	2738	2756	2639	2797	2885	2835	2744	2568	2727	2820	2914	3027	3070	3000	2868	2710	2676	2837	3028	2961	2763	2621	2703	2601	2506	2542	2580	2678	2783	2755	2773	2704	2856	3015	3118	3092	3003
2478	2311	2274	2217	2331	2445	2601	2618	2624	2760	2833	2937	3041	2806	2746	2664	2712	2827	2840	2835	2666	2782	2797	2963	3156	2932	2712	2627	2508	2670	2787	2846	2779	2874	2787	2994	2833	2767	2643	2578	2711	2732	2689	2667	2696	2771	3071	3101	3083	3197
2328	2333	2267	2188	2252	2314	2511	2634	2752	2837	2829	2851	2837	2863	2944	2715	2700	2728	2800	2723	2752	2868	2850	2970	2881	2663	2591	2517	2716	2844	2691	2487	2553	2760	2880	3112	3077	2901	2851	2662	2620	2653	2669	2728	2712	2695	2761	2985	2972	3090
2370	2392	2413	2348	2253	2273	2340	2520	2762	2744	2742	2678	2827	2884	2856	2784	2630	2679	2733	2744	2950	3008	2912	2746	2612	2554	2634	2837	2836	2733	2540	2350	2495	2751	2905	3137	3300	3272	3155	2860	2641	2650	2622	2804	2784	2777	2792	2822	3079	3103
2279	2394	2308	2261	2264	2208	2352	2464	2664	2732	2603	2640	2716	2808	2776	2811	2620	2624	2666	2818	3031	2984	2994	2770	2597	2631	2882	3044	2886	2743	2513	2539	2708	2727	2916	3039	3211	3164	3133	3015	2879	2695	2785	2886	2889	2866	2754	2782	2792	3006
2381	2309	2356	2237	2188	2279	2330	2501	2503	2488	2611	2604	2662	2743	2796	2686	2578	2678	2723	2830	2980	3138	2862	2701	2705	2747	2939	2911	2748	2785	2757	2734	2834	2808	2794	2882	2904	2984	3049	3080	2971	3010	2897	2743	2632	2831	2756	2690	2803	2721
2328	2272	2312	2312	2304	2248	2188	2361	2294	2307	2411	2496	2565	2631	2545	2704	2636	2889	2927	2980	2828	2819	2787	2900	2970	2826	2688	2730	2645	2712	2829	2950	3118	2934	2717	2632	2646	2790	3055	3232	3165	3092	3007	2794	2770	2785	2843	2757	2691	2586
2271	2149	2231	2372	2304	2334	2365	2265	2272	2284	2436	2443	2484	2452	2509	2604	2866	3033	3223	3027	2875	2575	2756	2864	2863	2767	2554	2479	2746	2870	2937	3096	3160	3086	2711	2558	2562	2724	2905	3119	3218	3192	3019	2921	2851	2836	2734	2816	2748	2660
2205	2228	2145	2303	2225	2287	2350	2201	2222	2334	2467	2403	2426	2457	2504	2739	2909	3091	3072	2992	2711	2474	2676	2687	2737	2524	2544	2592	2741	2738	2875	3064	3230	3079	2909	2777	2720	2747	2917	2882	3002	3098	3153	3068	3097	2787	2824	2779	2735	2782
2166	2224	2277	2243	2348	2347	2226	2178	2242	2259	2404	2263	2299	2402	2631	2892	2964	2918	2736	2654	2524	2522	2708	2760	2618	2539	2513	2631	2659	2771	2769	2838	2961	2871	2889	2836	2892	2810	2695	2610	2925	3096	2992	3101	3110	3195	2915	2830	2879	2818
2196	2269	2215	2132	2238	2124	2244	2388	2273	2201	2193	2229	2311	2363	2786	2738	2718	2639	2405	2355	2577	2714	2815	2650	2427	2511	2573	2732	2745	2624	2619	2586	2669	2695	2957	3005	2909	2795	2845	2600	2792	2860	3008	2998	3225	3151	3079	2760	2818	2806
2237	2182	2239	2099	2194	2141	2307	2329	2379	2190	2160	2158	2419	2504	2653	2629	2545	2420	2446	2552	2884	2862	2741	2540	2501	2541	2575	2682	2791	2715	2548	2451	2443	2719	2968	3003	2927	2916	2810	2748	2829	2644	2735	2915	3089	3231	3087	2687	2818	2903
2269	2216	2143	2130	2202	2167	2218	2284	2209	2095	2129	2221	2473	2593	2457	2311	2286	2326	2787	3203	3116	2737	2367	2516	2622	2667	2681	2639	2812	2722	2657	2494	2437	2586	2792	2939	2964	3017	3020	2932	2771	2549	2640	2940	3189	3261	3040	2790	2870	3036
2228	2174	2254	2225	2257	2223	2152	2200	2101	2115	2165	2293	2323	2320	2266	2184	2170	2544	3251	3491	2973	2312	2160	2677	2732	2707	2628	2575	2541	2743	2637	2617	2559	2517	2610	2700	3085	2996	3086	2935	2776	2596	2709	2941	3085	2955	2899	2687	2803	3172
2304	2277	2274	2271	2316	2174	2007	2114	2084	2153	2279	2222	2157	2081	2116	2313	2445	2913	3335	3170	2495	2007	2328	2724	2750	2919	2981	2732	2597	2506	2572	2755	2683	2581	2407	2580	2822	2957	3005	3000	2805	2840	2920	2804	2760	2744	2547	2573	2783	2860
2319	2244	2283	2293	2251	2163	2108	2114	2163	2265	2237	2168	1978	1773	2041	2327	2821	3234	3242	2769	2172	2172	2461	2690	2801	2979	3248	3057	2627	2457	2572	2765	2823	2627	2548	2571	2550	2833	2845	2925	3087	3039	3020	2834	2623	2591	2489	2598	2613	2558
2401	2303	2207	2352	2249	2152	2139	2164	2288	2307	2140	1934	1783	1855	2111	2604	3141	3266	3109	2494	2107	2324	2565	2735	2679	2901	2975	3002	2755	2712	2601	2650	2750	2801	2783	2741	2591	2594	2714	2845	2913	3010	3000	2834	2788	2568	2743	2852	2676	2346
2397	2393	2308	2291	2258	2177	2209	2325	2290	2245	1964	1732	1735	1927	2309	2822	3156	3037	2840	2515	2311	2399	2637	2525	2448	2528	2599	2850	2864	2940	2791	2508	2516	2763	2874	2820	2697	2498	2579	2676	2728	3036	3015	2880	2663	2779	2965	3014	2860	2425
2293	2337	2343	2189	2157	2260	2342	2337	2280	1968	1757	1631	1656	2226	2777	3179	2988	2724	2514	2396	2459	2372	2398	2255	2190	2357	2350	2616	2850	3046	2922	2696	2443	2523	2705	2871	2778	2696	2467	2472	2645	2821	2913	2810	2720	2704	2738	2851	2812	2562
2313	2264	2280	2207	2305	2268	2323	2237	1957	1791	1706	1614	1906	2480	2996	2963	2546	2338	2378	2376	2379	2290	2186	2171	2180	2393	2357	2585	2829	2925	2943	2767	2697	2429	2504	2589	2786	2838	2638	2480	2610	2694	2874	2858	2778	2356	2566	2749	2753	2714
2310	2295	2244	2281	2371	2470	2243	2166	1917	1782	1726	1864	2201	2618	2810	2644	2303	2058	2186	2240	2369	2274	2221	2170	2357	2385	2426	2414	2454	2704	3009	2987	2893	2757	2476	2411	2586	2677	2720	2613	2500	2631	2872	2867	2946	2581	2529	2613	2774	2827
2309	2228	2312	2271	2334	2278	2114	1988	1901	1701	1716	1989	2308	2502	2340	2316	2187	1983	2167	2228	2192	2236	2256	2394	2353	2369	2321	2377	2399	2671	2848	2941	2980	2945	2701	2468	2308	2542	2694	2640	2506	2544	2693	2929	3136	2817	2681	2725	2742	2845
2375	2311	2317	2374	2408	2212	2131	1966	1886	1703	1786	2040	2179	2032	1991	2229	2158	2136	2124	2094	2015	2176	2394	2331	2233	2238	2350	2337	2630	2675	2749	2656	2925	3037	3081	2625	2336	2482	2552	2561	2364	2479	2577	2957	3086	2927	2826	2720	2839	2715
2303	2346	2339	2315	2212	2153	2029	2022	1790	1644	1692	1873	1771	1624	1824	2061	2097	2176	2195	2263	2028	2149	2262	2417	2314	2197	2454	2504	2570	2530	2356	2317	2735	3139	3211	2846	2413	2469	2580	2573	2364	2445	2666	2870	3022	2878	2728	2783	2843	2806
2488	2364	2283	2221	2157	2027	1946	1966	1888	1581	1595	1656	1568	1479	1628	1881	1938	2049	2257	2121	2131	2112	2260	2173	2208	2377	2376	2469	2397	2271	2262	2311	2497	2840	2947	2814	2464	2620	2641	2497	2355	2446	2713	2956	2921	2792	2667	2694	2875	2872
2418	2402	2310	2154	1993	1969	1984	1969	1850	1548	1506	1568	1605	1501	1518	1660	1841	2082	2085	2130	2175	2260	2060	2202	2329	2411	2447	2355	2271	2182	2302	2346	2556	2605	2602	2522	2544	2610	2695	2390	2430	2542	2793	2883	2834	2868	2744	2764	2937	2859
2310	2385	2224	2132	2081	1993	1985	2044	1944	1646	1526	1588	1590	1650	1520	1539	1754	1880	2099	2083	2216	2246	2262	2239	2222	2196	2255	2244	2190	2244	2398	2477	2443	2279	2186	2220	2459	2749	2754	2439	2392	2625	2766	2867	2952	2847	2675	2682	2868	2939
2198	2152	2193	2048	2043	1951	1998	2029	1891	1828	1686	1565	1603	1644	1650	1640	1663	1818	1865	2069	2152	2257	2254	2256	2093	2018	2062	2057	2214	2338	2414	2365	2205	2129	2129	2246	2640	2797	2804	2434	2456	2687	2792	2915	2860	2908	2660	2781	2774	2750
2129	2015	2049	1995	1917	1946	1921	1958	1986	1954	1792	1615	1599	1589	1747	1628	1594	1611	1768	1893	2082	2234	2344	2232	2136	1926	2061	2114	2289	2265	2226	2178	2143	2146	2236	2415	2616	2646	2460	2494	2610	2733	2991	2874	2825	2649	2666	2758	2764	2674
2101	1888	2005	1906	1954	1930	1974	2058	2087	2043	1979	1713	1676	1679	1686	1713	1648	1468	1599	1751	1983	2059	2148	2258	2231	2212	2124	2245	2184	2096	2075	1999	2107	2270	2576	2541	2397	2339	2243	2465	2783	2891	3053	2840	2597	2622	2738	2846	2708	2662
2109	1924	1852	1902	1884	1924	2000	2016	2011	2156	2056	2006	1850	1722	1650	1600	1590	1595	1651	1699	1841	2028	2061	2202	2221	2157	2253	2151	2079	1981	1912	2008	2096	2415	2637	2582	2324	2168	2245	2435	2695	2901	2794	2772	2659	2609	2791	2860	2871	2741
1996	1985	1858	1869	1945	1940	2006	1964	2052	2119	2216	2104	2047	1899	1646	1509	1591	1674	1653	1708	1692	1855	2056	2077	2116	2280	2089	2082	2022	1991	2070	2201	2394	2692	2514	2365	2277	2069	2336	2550	2626	2567	2672	2623	2680	2698	2721	2681	2711	2858
1966	1912	1960	1838	1876	1999	2064	1911	2091	1970	2075	2109	2132	2001	1779	1569	1561	1586	1613	1617	1534	1723	1853	1922	2072	2059	2120	2065	2057	2091	2310	2646	2976	2864	2538	2298	2077	2316	2429	2472	2480	2483	2537	2722	2826	2792	2715	2648	2687	2944
2019	1984	2006	1911	2015	1904	1949	2026	2024	1964	2027	2027	2099	2117	1937	1801	1602	1603	1554	1647	1603	1626	1573	1797	1885	1984	2039	1995	1862	2134	2687	3208	3168	2719	2364	2090	2183	2287	2480	2421	2394	2399	2569	2709	2907	2816	2744	2663	2751	2789
1996	2027	1955	1901	1933	2041	2050	2035	2017	2042	2055	2064	2047	2126	2054	1919	1776	1622	1493	1498	1572	1589	1496	1519	1666	1892	1810	1775	1903	2461	2942	3285	2956	2454	2122	1993	2108	2312	2370	2378	2395	2617	2584	2741	2780	2787	2842	2821	2803	2665
2037	2035	2031	2000	2050	2050	1971	2017	2052	2000	2150	2012	2002	2044	1975	2111	1978	1800	1633	1595	1581	1582	1537	1422	1374	1425	1562	1645	2058	2598	2938	2798	2273	2167	2023	2056	2075	2139	2235	2195	2465	2509	2686	2638	2630	2712	2783	2950	2885	2752
2078	2022	2037	1967	1969	2004	1987	1979	2074	2063	2037	2030	1933	1950	1928	2077	2121	1963	1775	1574	1506	1482	1529	1462	1346	1425	1590	1849	2151	2501	2424	2241	1915	2005	2016	2074	2170	2142	2174	2093	2361	2502	2514	2524	2596	2564	2701	2734	2859	2803
2051	1928	1955	2068	2035	1995	2032	2041	2015	2028	1958	2103	1933	1962	2002	2004	2058	2044	1887	1625	1494	1429	1482	1474	1557	1552	1640	1941	2103	2034	1999	1976	1902	1955	1939	2054	2126	2086	2114	2271	2335	2377	2413	2495	2613	2538	2591	2624	2728	2720
2027	2042	1990	2002	2056	1987	2049	1975	2104	2026	1980	1932	1980	1966	1860	2037	2022	2118	2059	1783	1589	1586	1556	1608	1522	1543	1776	1816	1885	1910	1774	1930	2014	2118	2114	2084	2043	2082	2004	2164	2210	2252	2216	2383	2532	2492	2541	2414	2620	2634
2046	2040	2076	1954	1977	2036	2002	1983	1960	1996	1867	1959	1938	2005	1964	2023	2013	1930	1928	1863	1700	1720	1715	1734	1599	1732	1817	1825	1783	1728	1865	1999	2110	2078	2198	1936	1978	2038	2028	2091	2139	2227	2296	2335	2396	2435	2488	2543	2541	2591
2042	1998	1971	2039	1977	2056	1948	2028	1967	1944	2012	1981	2013	2033	2038	1920	1955	1905	1960	1955	1858	1927	1936	1941	1912	1923	1964	1967	1919	1882	1997	2121	2074	2108	1977	2051	2051	2143	2116	2081	2155	2068	2188	2386	2296	2298	2409	2549	2537	2591
2005	2074	2065	1976	2111	2035	1923	1939	1903	1969	1900	1927	2043	2009	2044	2043	1914	1893	1820	1924	1945	1967	2026	2032	2083	2121	2086	2068	2010	2091	2083	2104	2002	1919	2015	2078	2072	2098	2182	2149	2102	2032	2173	2188	2232	2177	2320	2443	2428	2605
2049	1992	2010	2028	2029	2042	2037	1945	1920	1963	1965	2017	2049	2038	2058	2009	1973	1919	1953	2065	2043	2064	2029	2117	2145	2160	2046	2103	2211	2108	2215	2077	1982	1948	2059	2173	2144	2154	2098	2195	2221	2138	2184	2101	2181	2254	2231	2285	2326	2636
1966	1949	1916	1988	2015	1989	1908	1948	1942	1923	1980	1964	2024	2082	2092	1987	2024	2039	2113	2118	2086	2019	1993	2002	2075	2050	2016	2102	2036	2115	2057	1961	2017	2069	2144	2109	1952	2083	2117	2043	2138	2173	2188	2233	2189	2202	2172	2260	2295	2402
2035	1992	1980	1934	1964	1941	1977	1952	1944	1983	2061	1970	2052	1940	2037	1966	2054	2025	2074	2050	2037	2021	1998	2055	2051	2069	1974	1980	2018	1889	1906	2054	2094	2119	2057	2049	2052	2068	2063	2084	2157	2106	2194	2171	2109	2113	2167	2244	2167	2149
1971	1994	1968	1914	1889	1910	1968	1948	1937	2070	2081	2032	2042	1959	1951	2024	2107	2047	2016	2023	2101	2095	2086	2075	1997	2068	2011	2032	1955	1952	1948	2033	2082	2128	2137	1978	2096	2145	2171	2009	2067	2093	2149	2003	2000	1984	2111	2177	2190	2215
1920	1958	2049	1993	1872	1908	1965	1920	1912	1957	2058	2007	2007	1983	2115	2045	2005	2017	2086	2122	2072	2060	2127	2127	2146	2035	2075	2029	1989	2037	2088	2134	2105	2163	2059	2046	2089	2167	2070	2089	2028	2066	2103	2076	1921	2122	2055	2240	1966	2226
2102	1963	1974	2028	1923	1910	1871	1960	1969	1961	1891	2077	1986	1951	2041	2007	1933	2063	2044	2004	2096	2015	2147	2126	2058	2047	2008	1953	1991	1999	2027	2112	2153	2033	2111	2134	2037	2067	2066	2037	2046	2009	2132	2139	2080	2054	2136	2106	2194	2151
2108	1968	1936	1954	1942	2007	1919	1958	1957	2060	2056	1923	2009	2048	1999	2062	1967	1999	1945	2012	2014	2142	2134	2047	2181	2072	1984	1814	2037	2035	2021	2016	2185	2114	2092	2107	2078	1926	1965	2049	2054	2122	2052	2042	2048	2057	2141	2071	2175	2114
2048	2040	1921	1982	1963	1964	2001	1983	1907	1968	1934	1971	1956	1967	1945	2023	2136	2037	2097	2052	2099	2130	2120	2042	2063	2038	1949	1992	1970	1991	2053	1982	2060	2130	2186	2090	2014	2020	2032	1992	1979	2164	2011	2204	2154	2086	2025	2126	2168	2066
1994	2014	2067	1988	1932	2073	2053	1978	1903	1959	1976	1847	1915	2000	1930	2001	2037	2035	2087	2049	2151	2027	2132	2082	2038	2040	1911	1979	1988	2093	2054	2036	2031	1984	2034	2095	2025	2092	2039	2015	2047	2013	2085	2055	2059	2015	2084	2060	2070	2083
1981	1943	2047	1986	1996	1939	2123	2047	1890	1987	1939	1814	1906	1866	1917	1972	2020	1986	2121	2080	2075	2121	2068	2092	2063	2027	2078	1963	1994	2013	2062	2026	1934	1948	2059	1985	2055	2080	2011	1984	2022	2015	1978	2030	1985	2018	1966	1969	2072	2076
2060	1932	1920	2061	2005	1893	1998	2024	1959	1897	1825	1837	1891	2001	1973	1964	2061	2079	2131	2179	2189	2057	2012	2047	2054	2060	2105	1996	2038	1967	1959	1967	1975	2112	1917	2011	2075	2051	2053	1952	1952	2035	2080	1991	2029	2054	2018	2028	2033	2001
2132	1970	1888	2047	2083	1968	1863	1974	1967	1828	1997	1852	1873	1995	1910	2020	2028	2166	2082	2100	2129	2083	2127	2075	2123	2028	1984	2106	2016	2018	1950	2009	1977	2082	2116	2045	1991	2045	1940	1937	2036	2011	1994	1962	2054	2009	1994	2004	1988	2008
2151	2121	1964	1888	2037	1999	1884	1925	1895	1932	1887	2002	1925	2019	2068	2041	2095	2108	2175	2134	2078	2059	2061	2074	2064	2089	2057	1991	2028	2027	1951	1937	1943	1882	1969	2035	2051	2048	2011	1944	2086	1943	1995	1988	2147	2116	1959	1861	2029	1985
2046	2076	1986	1783	1913	2079	1909	1787	1971	1957	1927	1983	2025	1992	2082	2034	2194	2214	2250	2204	2095	1962	2056	2097	2018	2109	2060	2050	2014	1945	1912	1905	1900	2001	1980	1938	2009	1971	1982	1959	1951	2006	2034	1935	1949	2047	1917	1964	2014	1967
1991	2167	1931	1859	1817	1947	2003	1829	1886	2023	1900	1951	2073	2077	2161	2141	2169	2190	2206	2138	2005	2039	1993	2063	2136	1957	2072	2005	1959	1903	1898	1932	1859	2013	1956	2017	1970	1974	2043	2010	1978	1946	1985	2069	1922	1997	2001	1999	1935	1962
1946	1992	1995	1916	1819	1889	2079	2002	1945	2141	2064	1917	2089	2029	2056	2135	2155	2131	2060	2064	2140	2092	2121	2073	2118	1998	2039	2027	1911	1878	1838	1902	1944	2011	1906	1978	1984	1975	1958	2026	2029	2085	1984	2066	1921	1987	1981	2066	1987	2049
1864	1980	2097	2005	1772	1831	1994	2057	1976	2219	2093	1958	2158	2189	2207	2186	2117	2135	2154	2135	2101	2075	2115	2062	2071	2046	1981	1964	2030	1948	1971	1888	1970	2024	1931	2025	1921	2001	1944	1894	1954	2030	2030	2042	1998	1993	1950	1878	1972	1998
1875	1879	2055	1978	1859	1878	2067	1974	1923	2153	2205	2063	2154	2072	2076	2283	2079	2193	2081	2074	2041	2051	2077	2046	2018	2116	1970	2017	2008	1982	2028	1948	2041	1925	2045	2004	1976	2010	2031	1964	1951	2035	1967	2039	1913	2064	2091	2024	1951	2012
1908	1818	2088	2116	1931	1901	2097	2087	1965	1990	2207	2021	2135	2171	2127	2121	2116	2153	2048	2018	1934	2053	1967	1963	1974	1923	1957	1960	1970	1982	2034	1934	2018	2089	2008	1973	1924	1959	1937	1955	1918	2057	1900	1998	2021	2011	2009	2042	2061	2029
1928	1773	2025	2169	2064	1937	2145	2111	1942	2026	2123	2009	2120	2184	1995	2182	2104	2102	2071	2114	2009	2006	1939	2120	2007	1916	2043	1941	1882	1920	1994	1997	2001	1967	2005	1889	1896	1908	1873	1960	2008	1908	1906	1987	1944	1985	2024	2030	2156	2058
2002	1810	2073	2204	1969	1935	2075	2166	2013	2103	2235	2013	2142	2189	2022	2127	2013	2112	2039	2134	2100	1986	1902	1882	1923	2002	1939	1995	2045	2008	1967	1921	1988	1932	1868	1953	1881	1887	1906	1877	1941	1880	1950	1973	2017	1953	2050	2110	2115	1992
1981	1855	2037	2313	2116	1907	2058	2250	2053	2071	2264	2147	2173	2175	2022	2093	1940	2001	2044	2095	2061	1966	1948	1935	1936	1965	1925	1974	2051	1999	1986	1972	1977	1966	1917	1998	1975	1952	2007	1909	1845	1986	1949	1986	1964	1911	2024	1986	2069	2037
2062	1931	2071	2230	2077	1975	2112	2101	1973	2028	2211	2059	2145	2249	2073	2083	1896	2051	2073	2035	2004	2024	1873	1974	1912	1933	1941	1974	1909	1997	2025	1938	2032	1950	2011	2003	1948	2054	1944	1917	1871	1897	2071	1885	1884	1937	2021	2003	2143	1947
1962	2025	2172	2225	2005	1959	2074	2170	1962	2108	2297	2192	2195	2163	2108	2024	2001	2040	1962	1933	1957	1979	1899	1936	2006	1934	1865	1947	1946	2026	1948	2019	1891	1959	1951	1820	2001	1983	1907	1881	1891	2028	1996	1935	1979	2019	1966	1923	2054	2004
1989	2061	2171	2211	2069	2054	2209	2148	2082	2132	2362	2087	2170	2247	2048	2142	2084	2037	2052	1953	1952	1899	1972	2008	1889	1906	1890	2011	1934	1989	1877	1945	1905	2043	2005	2013	1955	2032	2084	2009	1952	2035	1988	2007	1957	2022	2038	2114	2035	2131
1972	2188	2269	2182	2075	1999	2091	2067	2085	2236	2163	2043	2154	2133	2111	2139	1978	2166	1986	2023	2092	2101	1982	1871	1908	1974	2007	1910	2005	1931	1858	1958	1967	1968	1914	1967	1959	2094	2040	2035	2040	2034	1992	1984	2021	2109	1998	1952	2085	2038
2058	2109	2294	2158	1979	2126	2148	2159	2136	2133	2216	2089	2199	2029	2119	2175	2106	2089	2145	1985	2045	1995	2023	1991	1959	2038	1929	2008	2018	2023	1977	2036	2062	1984	2029	2047	2064	1990	2074	2012	2006	1994	1980	2072	2077	1966	1924	1963	2076	2049
1990	2251	2154	1953	2023	2105	2109	2133	2117	2210	2229	2222	2166	2169	2216	2038	2039	2069	1924	1987	2029	1956	1999	2048	1974	2055	1970	2010	1984	1985	2003	1989	2008	2035	2052	1997	2108	2006	1944	2092	2071	2058	2130	2050	2075	1977	2022	2053	2024	2094
2151	2253	2197	1980	2089	2137	2242	2065	2135	2085	2158	2108	2217	2045	2208	2125	2055	2013	2031	2050	1978	1996	2037	1921	1962	1934	1943	1912	1996	2007	2082	1940	2007	2034	2048	2092	2078	1946	1984	1991	2084	2057	2141	2111	2114	2002	2037	2022	2120	2042
2211	2104	2135	2015	2103	2109	2109	2055	2139	2163	1978	2151	2069	2119	2176	2194	2058	1945	1989	2047	1957	1936	1978	2034	1972	2005	2016	2027	2006	2065	2045	1955	2032	1996	2052	2028	2095	2026	2018	2093	2125	2143	2151	2201	2060	2088	2055	2029	2121	2139
2181	2086	2011	1959	2246	2091	2123	2124	2180	2086	2089	2125	2129	2103	2106	2050	2070	1949	2067	1997	2034	1962	2019	2012	2070	2074	2013	2023	2041	2066	2069	2012	2025	2116	2084	2029	2129	2161	2121	2126	2053	2082	2118	2177	2203	2156	2018	2093	2068	2146
2269	1986	1964	2071	2223	2146	2034	2159	2054	2011	2053	2057	2085	2199	2131	2064	2067	2054	2083	2095	1986	2049	2054	2031	2075	2043	2049	2016	2040	2113	2036	2047	2083	2052	2059	2156	2170	2155	2221	2129	2162	2098	2138	2180	2207	2193	2209	2091	2052	2159
2120	2025	2051	2073	2152	2085	2193	2185	2176	1982	2082	2110	2082	2104	2092	1971	2138	1952	1989	1964	2070	2031	2023	2013	1982	2057	2022	2060	2101	1966	2026	1981	2049	2015	1988	2049	2173	2163	2231	2131	2112	2187	2121	2223	2196	2172	2171	2077	2181	2093
2047	2115	2214	2031	2008	1985	2072	2120	2029	2054	2149	1945	1979	2089	1993	2111	2115	2021	2093	2080	2095	2072	2076	2058	2005	2009	2009	2069	2110	2052	1974	1932	2033	1998	2049	2125	2110	2155	2128	2169	2182	2229	2099	2061	2035	2174	2222	2203	2239	1937
2092	2266	2272	2175	2088	2045	2147	2125	2090	2013	2067	2028	2095	2022	1953	2141	2041	2128	1950	2110	2012	2088	1944	2011	1966	2066	1920	2066	1988	2185	2054	2078	2043	2046	2188	2111	2125	1969	2008	2120	2226	2205	2142	2118	2023	2064	2203	2239	2183	1941
[truncated: 920 more columns]
