# Supplementary material for: Spatial Resolution and Refractive Index Contrast of Resonant Photonic Crystal Surfaces for Biosensing
Source: IEEE Photonics J. Author manuscript; Available in PMC 2015 Sep 7. (PMC4561521; doi:10.1109/JPHOT.2015.2435699)
Supplement: fig4_data [file NIHMS64775-supplement-fig4_data.gz › Volumes/graham/MacBook_backup/PhD_folder_2015_06_02/paper_improvements/IEEE_J_Photonics/final_files/data_files/fig4/4b_raw/I16.csv]

2184	2092	1908	1904	1892	1924	1956	1951	1953	1912	1927	2017	2005	1985	2011	1892	1858	1841	1801	1748	1821	1832	1859	1866	1882	1867	1848	1818	1726	1700	1761	1749	1805	1826	1909	1844	1768	1805	1799	1858	1958	1967	1865	1931	1958	1916	1900	1835	1831	1912
2184	1989	1935	1904	1916	1928	1920	1898	1941	1960	1989	1973	1963	2055	1975	1906	1822	1853	1750	1824	1847	1871	1928	1894	2017	1864	1847	1827	1781	1800	1830	1782	1853	1813	1891	1796	1797	1847	1942	1994	2117	1993	1967	1976	1990	1969	2072	2004	1928	1975
2049	1929	1909	1878	1898	1964	1950	1970	1979	2057	1986	1924	1995	1925	1923	1871	1828	1846	1731	1855	1755	1877	1921	1919	1953	1904	1870	1782	1793	1826	1804	1767	1809	1925	1805	1912	1785	1926	1894	1960	2062	2104	1940	2015	1986	2050	2046	1906	2023	1958
2061	2041	2005	1894	1913	1942	2045	1960	1964	2005	1962	1914	1922	1909	1943	1856	1780	1775	1773	1754	1750	1878	1868	1860	1828	1778	1795	1806	1760	1720	1763	1864	1755	1893	1791	1855	1783	1904	2024	2007	2052	1940	2046	1908	1974	2044	2111	1973	1964	1920
2113	1972	1880	2034	1890	1998	2030	1942	1949	2020	1931	1886	1871	1760	1854	1820	1783	1914	1813	1744	1756	1801	1855	1888	1865	1909	1862	1842	1802	1702	1725	1791	1821	1868	1899	1820	1886	1945	1967	2000	2064	2072	1936	2016	2017	2127	1993	2055	2047	2029
2052	2009	1972	1970	1903	1989	1972	1938	1983	1929	1848	1790	1844	1754	1814	1800	1788	1871	1807	1791	1744	1708	1893	1857	1876	1871	1821	1836	1743	1765	1767	1777	1887	1733	1861	1893	1856	1953	1955	1884	1993	1987	1992	1954	1992	2034	1997	2094	2021	2015
2015	2026	1988	1996	1967	1946	1868	1947	1907	1871	1850	1781	1750	1790	1819	1826	1854	1948	1789	1859	1771	1792	1877	1872	1879	1861	1863	1736	1787	1761	1783	1784	1820	1894	1836	1902	1886	1895	1857	1918	1920	1900	2043	2037	1967	2070	2114	2080	2104	2104
2071	1978	1991	1947	1972	1945	1892	1900	1850	1902	1794	1816	1787	1839	1802	1788	1924	1950	1917	1893	1791	1789	1790	1797	1848	1870	1878	1838	1872	1680	1804	1809	1839	1842	1766	1820	1851	1880	1877	1908	1944	1982	2173	1986	2040	2024	1996	2041	2115	2053
2001	2018	1996	1991	1918	1948	1819	1826	1761	1745	1761	1791	1785	1853	1869	1828	1829	1870	1784	1790	1741	1780	1802	1921	1813	1878	1818	1798	1847	1750	1812	1804	1861	1945	1860	1883	1897	1904	1900	1951	2000	2143	2102	2050	1991	2130	2122	2174	2016	2016
2017	1944	1949	1853	1932	1822	1808	1706	1725	1766	1808	1775	1803	1835	1900	1861	1823	1867	1898	1789	1770	1791	1821	1880	1792	1923	1763	1910	1718	1764	1760	1884	1882	1924	1818	1917	1823	1865	1854	1931	2105	2042	2048	2055	1990	2105	2141	2163	2002	1992
1970	1954	1919	1972	1851	1727	1712	1731	1696	1671	1818	1805	1849	1811	1930	1858	1896	1852	1726	1847	1820	1735	1870	1848	1895	1861	1900	1867	1813	1839	1795	1860	1875	1892	1889	1929	1953	1857	1860	2006	2058	2027	2128	2121	2031	2092	2121	2195	2028	1969
1934	1941	1908	1897	1862	1803	1709	1704	1798	1775	1810	1861	1857	1919	1866	1933	1816	1714	1877	1756	1774	1883	1884	1827	1780	1930	1969	1819	1864	1908	1874	1998	1808	1918	1910	1968	1872	1935	1892	2002	2108	2175	2099	2080	2061	2150	2171	2155	2102	2048
2007	1937	1899	1900	1805	1787	1789	1730	1727	1775	1801	1824	1924	1832	1843	1866	1795	1694	1770	1744	1821	1834	1819	1906	1901	1902	1864	1846	1779	1804	1880	1893	2050	1959	1988	1955	1956	1958	1928	2035	2122	2151	2106	2095	2215	2059	2157	2074	2035	1974
1874	1863	1893	1877	1851	1832	1804	1774	1829	1845	1918	1850	1782	1910	1856	1766	1776	1799	1734	1748	1803	1852	1793	1838	1880	1863	1889	1920	1817	1944	1939	1924	1990	1959	1936	1993	1955	2010	2068	2063	2079	2193	2010	2082	1989	2187	2137	2080	2005	2076
1899	1912	1804	1851	1812	1887	1871	1881	1888	1855	1815	1867	1865	1831	1760	1778	1759	1743	1779	1746	1714	1822	1827	1823	1864	1855	1816	1826	1877	1986	1955	1965	1966	2071	2032	1996	2014	2035	2108	2112	2208	2088	2007	2091	2041	2125	2146	2171	2085	2017
1923	1842	1761	1846	1829	1795	1860	1912	1980	1861	1889	1825	1811	1787	1842	1823	1811	1825	1785	1712	1740	1797	1776	1887	1873	1887	1827	1900	1908	1921	1918	2058	2035	2094	2037	1952	1855	1979	2050	2179	2206	2102	2037	1989	2060	2098	2135	2176	2057	1972
1855	1720	1813	1708	1832	1803	1804	1919	1804	1868	1884	1815	1857	1916	1764	1782	1840	1854	1739	1792	1752	1749	1833	1806	1853	1870	1958	1911	1874	1955	1975	1934	2001	2078	2068	2032	1906	2016	2006	2122	2068	2090	2057	2019	2007	2106	2164	2056	2064	2066
1887	1867	1819	1826	1756	1800	1903	1868	1814	1837	1880	1832	1811	1845	1805	1733	1793	1708	1754	1692	1756	1772	1745	1839	1949	1888	1789	1821	1855	1981	1960	1994	2000	2033	2038	1904	1939	2048	2081	2132	2012	2138	2012	2081	2126	2202	2149	2011	2156	2091
1827	1871	1793	1804	1890	1932	1831	1798	1925	1936	1899	1798	1824	1835	1770	1783	1842	1746	1693	1766	1760	1803	1811	1838	1846	1812	1748	1762	1858	1996	1959	1971	1885	2058	1997	1886	2006	1959	2024	1995	2006	2041	2016	2126	2081	2133	2171	2063	2029	1989
1837	1872	1780	1899	1864	1938	1863	1803	1937	1899	1862	1783	1886	1880	1813	1735	1784	1779	1717	1786	1768	1716	1827	1755	1882	1752	1744	1724	1836	1881	1843	1882	2003	1963	2008	1864	1897	2055	2029	2142	1981	1953	2007	2046	2010	2091	2170	2081	2065	1988
1905	1919	1916	1941	1917	1929	1898	1946	1907	1981	1937	1853	1892	1814	1764	1755	1811	1776	1767	1784	1719	1785	1745	1849	1820	1742	1785	1843	1804	1780	1856	1929	1816	2024	1978	2007	2005	1936	2016	2007	1957	1898	1920	1970	2120	2165	2175	2103	1981	2020
1857	2001	1928	1837	1930	1833	1871	1944	1956	1939	1934	1936	1984	1793	1816	1797	1763	1756	1753	1648	1752	1855	1838	1796	1765	1801	1706	1717	1878	1776	1776	1883	1954	2023	2003	1958	1925	1894	1948	1981	2033	1921	1862	2035	2070	2056	2013	2072	1920	1963
1962	1994	1915	1896	1880	1915	1847	2023	2002	1988	2028	1991	1948	1759	1771	1813	1711	1726	1765	1711	1857	1849	1820	1866	1861	1758	1770	1816	1758	1834	1843	1891	1951	1937	1855	1890	1953	2039	2066	1975	1891	1969	1936	2027	2030	1957	1908	2055	1900	2048
1900	1924	1864	1960	1859	1974	1946	2068	2013	2038	1950	1913	1948	1901	1766	1865	1742	1701	1643	1805	1823	1895	1777	1835	1808	1790	1729	1718	1888	1934	1826	1970	1880	1956	1871	1917	1899	2016	2091	2012	1895	1915	1857	2034	2023	1992	1998	1944	1976	2055
1878	1914	1949	1886	1932	1886	1981	2025	2000	2051	2064	1994	1951	1813	1634	1801	1791	1779	1810	1856	1918	1873	1867	1770	1726	1772	1747	1782	1898	1886	1909	1800	1910	1962	1855	1922	1941	2045	2032	2021	1890	1922	1870	1922	1972	1940	1962	2040	1983	2137
1887	1891	1903	1927	1877	1874	2017	2009	1971	1962	1942	1920	1862	1913	1834	1770	1784	1725	1844	1951	1838	1887	1835	1888	1776	1764	1809	1755	1826	1822	1832	1850	1813	1804	1910	1848	1906	2000	1952	1970	1897	1846	1926	1989	1974	1959	1915	2015	2016	2026
1927	2025	1941	1944	1971	1884	1926	1907	1948	2034	1957	1911	1965	1808	1793	1870	1878	1827	1889	1974	1909	1822	1792	1773	1761	1842	1744	1756	1742	1889	1905	1860	1864	1826	1852	1862	1839	1898	1963	1949	1980	1939	1907	2033	1933	1961	1789	1921	2000	1988
1998	1945	1895	1894	1870	1929	2010	1932	1910	1905	1865	1854	1925	1815	1877	1801	1761	1829	1920	1917	1865	1894	1876	1825	1781	1836	1724	1776	1798	1837	1846	1762	1871	1870	1860	1882	1945	1949	1935	1919	2028	1895	1955	1996	1966	1856	1865	1970	1955	2061
2016	1959	1964	1924	1877	1985	1922	1991	1887	1891	1937	1842	1851	1804	1854	1809	1922	1941	1893	1952	1805	1784	1845	1793	1806	1735	1804	1857	1859	1899	1803	1814	1824	1799	1741	1918	1956	1925	1986	2016	1970	1918	1974	1913	1988	1938	1867	1886	1989	2053
2052	1986	1909	1863	1880	1996	1978	1970	1858	1944	1848	1860	1881	1930	2026	1891	1916	1816	1914	1814	1860	1836	1825	1834	1804	1793	1720	1824	1891	1855	1790	1847	1727	1791	1842	1870	1956	1862	1988	1870	1846	1946	1929	2047	1971	1948	1910	1950	1984	1968
1910	2007	1905	1933	1938	1890	1898	1849	1891	1845	1869	1877	1868	1973	1998	2004	1918	1939	1856	1888	1878	1724	1877	1896	1743	1778	1894	1914	1895	1750	1819	1775	1794	1834	1829	1925	1957	1985	1878	1902	1919	1942	1971	2061	2074	1859	1857	1826	1911	1847
2059	2025	1814	1966	1890	1916	1907	1858	1921	1880	1871	1873	1869	1975	1974	1945	1835	1884	1901	1807	1900	1813	1879	1731	1824	1823	1852	1880	1835	1744	1855	1742	1823	1826	1842	1917	1886	1927	1907	1932	1906	1968	2017	1984	1912	1788	1880	1875	1829	1993
1965	1960	1958	1985	2008	1908	1943	1949	1950	1905	1850	1877	1843	1919	2024	1952	1915	1980	1829	1848	1779	1872	1860	1895	1809	1896	1858	1885	1812	1847	1788	1934	1790	1896	1881	1803	1919	1844	1885	1792	1827	1964	1967	1947	1898	1830	1924	1836	1940	1887
2039	1926	1942	1929	1911	1918	1891	1901	1859	1965	2028	1898	2007	2042	1970	1972	1940	1943	1901	1825	1861	1870	1854	1864	1895	1811	1828	1812	1778	1834	1912	1878	1818	1936	1898	1854	1824	1885	1908	1879	1976	1875	1971	1949	1854	1905	1900	1914	1979	2009
1984	1955	1939	1883	1862	1899	1979	1941	1945	2007	1922	2034	1912	1898	1973	2042	1938	1841	1878	1844	1802	1857	1898	1864	1886	1807	1773	1878	1819	1844	1849	1876	1928	1818	1859	1798	1869	1917	1900	1916	1879	1833	1857	1954	2028	1864	2005	2014	1972	1906
2029	1990	1849	1860	1841	1884	1967	1957	2029	2022	1929	1933	1948	1860	1905	1950	1937	1880	1844	1974	1894	1844	1831	1981	1935	1913	1808	1873	1857	1899	1868	1912	1943	1983	1867	1903	1844	1925	1820	1828	1859	1842	1905	1902	1892	1912	1985	1959	1903	1973
2075	1905	1911	1919	1917	1924	2037	1983	1980	1930	2011	1987	1918	1955	1954	1933	1888	1932	1827	1842	1946	1905	1830	1772	1960	1869	1879	1857	1842	1812	1930	2046	1916	2068	1871	1780	1855	1873	1921	1832	1808	1921	1803	1873	1890	1953	1907	1882	1837	1903
1980	1950	1972	1920	1863	1911	2076	2054	1987	1987	1983	2005	1903	1869	1983	1984	1921	1862	1940	1918	1865	1842	1857	1901	1837	1886	1927	1877	1883	1974	1983	1914	1999	2103	1877	1860	1835	1903	2042	1931	1839	1779	1839	1877	1860	1948	1921	1914	1988	1955
2065	2097	2024	1938	1903	2006	1947	1976	2035	1931	1934	1978	1949	1997	1978	1965	1926	1878	1905	1947	1922	1928	1817	1989	1927	1860	1894	1853	1895	2016	1915	1959	1956	2049	1803	1830	1829	1941	1996	1845	1894	1769	1750	1800	1918	1990	1818	1919	1878	1909
2057	2122	2091	1932	1994	1972	2038	2022	2071	1931	1964	1982	2012	1892	1957	1912	1904	1918	1874	1931	1855	1959	1903	1897	1882	1906	1906	1916	1904	1970	1923	1874	2023	1858	1941	1842	1809	1880	1863	1884	1847	1729	1770	1877	1928	1884	1890	1852	1899	1864
2206	2096	2042	2070	2011	1940	1967	2016	1968	1975	1974	1990	1972	2031	1949	2024	1932	1843	1938	1897	1881	1926	1849	1907	1897	1970	1930	1852	1985	1870	1925	1863	1895	2038	1862	1942	1818	1892	1858	1759	1865	1823	1845	1942	1950	1901	1849	1825	1794	1975
2203	2131	2078	2079	2039	1931	1915	1947	1964	2007	1986	2045	2092	2002	1943	1939	1981	1823	1894	1931	1974	1883	1812	1871	1875	1852	1861	1877	1913	1938	1985	2004	1993	1990	1961	1863	1878	1950	1840	1817	1872	1817	1905	1808	1851	1883	1866	1887	1808	1962
2202	2138	2049	2022	1904	1993	1973	1974	1957	1944	2052	2026	1983	2009	2016	1930	1908	1907	1866	1951	1907	1857	1719	1876	1849	1840	2005	1910	1908	1939	1918	1989	1961	2014	1908	1859	1940	1876	1861	1892	1929	1804	1869	1905	1781	1860	1838	1799	1870	1902
2110	2046	2061	2057	1985	1928	1907	2020	1997	1935	1979	1964	2017	2044	2066	2002	1975	1922	1865	1887	1945	1860	1867	1881	1822	1982	1895	1880	1874	1829	1897	1934	1955	1902	1971	1905	1844	1847	1826	1845	1910	1906	1843	1895	1826	1858	1907	1927	1967	1860
2231	2120	2052	2033	1988	1965	1981	1946	2001	1905	1907	1984	2045	2012	2062	2008	1959	2094	1991	1828	1954	1882	1811	1892	1888	1828	1860	1869	1915	1900	1946	1944	1933	1976	1982	1813	1912	1883	1886	1830	1813	1809	1810	1857	1908	1874	1858	1896	1826	1810
2088	2146	2050	1981	1973	1949	1975	1945	2027	2024	1912	2013	1944	1973	2012	2044	2037	1869	1988	1912	1894	2007	1794	1888	1887	1896	1910	1937	1979	1944	1911	1962	1948	1953	2055	1963	1892	1909	1770	1885	1896	1903	1878	1883	1857	1899	1947	1830	1840	1853
2060	2033	2003	2072	2023	1923	2105	1994	1893	2015	1965	1960	1938	1974	1984	2016	2002	1944	1876	1909	1924	1881	1840	1820	1906	1898	1880	1984	1964	1938	1880	1910	1810	1890	1926	1927	1830	1852	1861	1961	2003	1927	1865	1952	1955	1917	1830	1879	1871	1836
2079	2086	1960	2061	1996	1989	1984	1986	2047	1962	1928	1973	2051	1980	2086	1959	1986	1925	1888	1974	1980	1942	1861	1949	1865	1955	1875	1936	2034	1878	1903	1789	1833	1883	1970	1924	1894	1914	1882	1974	1970	1940	1920	1933	1899	1930	1887	1952	1841	1931
2139	2054	1979	2048	2131	2030	2017	2046	2100	1999	1953	1905	1962	1934	1951	1980	1897	1961	1941	1938	1985	1962	1917	1957	1943	1905	1929	1979	1868	1939	1792	1806	1799	1833	1806	1915	1859	1888	1907	1941	1929	1982	1850	1819	1819	1880	1891	1879	1851	1853
2059	2046	2060	2008	2048	2016	2108	2056	2023	2054	1990	1942	1910	1950	1843	2090	1912	1980	1942	1896	1989	1923	1943	1940	1983	1913	1819	1981	1900	1973	1933	1806	1860	1808	1854	1948	1968	1929	1954	2007	1926	1866	1885	1869	1914	1933	1873	1859	1885	1789
2092	1997	2004	2032	2008	2106	2017	2039	2032	2035	1967	1906	2018	1923	1913	1892	1927	1904	1921	1994	1954	1975	2049	1966	1969	1967	1906	1987	1979	1883	1903	1909	1818	1824	1802	1883	1943	1863	1959	1936	1854	1905	2057	2000	1961	1936	1870	1895	1858	1890
1953	2026	1959	2040	2079	1982	1982	1963	2123	1994	1950	1965	1954	2001	1864	1934	1950	1958	2006	1919	1982	1937	2089	1999	1973	1946	1948	1921	1952	1999	1956	1877	1777	1881	1791	1922	1940	1919	1894	2037	1983	1964	2031	1950	1915	1922	1950	1910	1916	1881
2033	2005	2042	2010	2072	2025	1963	2035	2060	2023	1909	2009	2017	1891	1882	1936	1864	1888	1926	1987	1932	2008	2013	1941	1952	2016	1926	1913	1974	1902	1968	1899	1777	1881	1934	1958	1943	1871	1879	1890	1962	1987	1894	1977	1893	1914	1988	1937	1875	1909
2053	2046	2017	1976	1913	1951	2026	2063	2066	2054	1998	1948	1934	2022	1909	1868	1919	1963	1935	1913	1982	1912	2077	2023	1986	2085	2065	1869	1991	1942	1863	1874	1842	1959	1903	1932	1924	1958	1855	1985	1915	1917	1904	1912	1922	1921	2088	1994	1980	1881
2138	2062	1963	2050	2009	1947	2052	2029	2026	2071	2035	1975	1940	1894	1998	2022	1891	1883	1976	1884	1986	2035	2056	2107	2018	1976	2013	1942	1876	1917	1918	1920	1886	1831	1894	1891	1886	1897	1951	1930	1960	1919	1973	1929	1919	1948	1976	1984	2001	1991
2123	2130	1919	2025	2018	2018	1987	1963	2053	1993	1965	1969	2077	1959	1904	1909	1893	1839	1867	1935	2017	2022	2121	2051	2045	2045	1889	1917	1975	1831	1955	1921	1922	1875	1927	1960	1872	1919	1966	1912	1846	1985	1981	1953	1837	1948	1924	2010	2042	1936
2073	2097	1996	1952	1923	2001	1947	1982	1989	1926	1991	1988	1976	1952	1934	1911	1897	1931	1922	1910	1991	2057	2161	2044	2178	1935	1960	1900	1896	1940	1931	1950	1913	1897	1859	1843	1906	1911	1959	1995	1969	1971	1974	1942	1901	1781	1881	1842	1891	1985
2154	2054	2084	2018	2038	1941	2028	1952	1983	1947	2037	2006	1947	1957	1880	1905	1945	1841	1951	2022	1994	2060	2041	2084	2030	1997	1936	1891	1863	1938	1886	1905	2004	1921	1997	1873	1908	1949	1963	1873	1941	1963	2053	2066	1909	1885	1871	1906	1947	1982
2142	2064	2052	1940	2013	1976	1987	1945	1876	1971	1963	1965	1954	1938	1969	1995	1948	1967	1892	2050	2039	1985	1996	2104	1951	1989	1997	1947	1961	1885	2027	1923	2011	1924	1848	1813	1900	1992	1991	1953	2037	2017	1961	1867	1919	1921	1926	1869	1953	1937
2128	2170	2092	1885	2064	1963	1915	1915	1850	1914	1923	1964	1970	1966	1882	2016	1986	2036	1997	2087	2050	2031	2086	2149	2002	2058	1957	2007	1921	2021	2012	1953	1955	1903	1873	1890	1875	1985	1964	1964	1903	1841	1964	1877	1980	1897	1919	1841	1958	1945
2238	2130	2071	2002	1999	2061	1928	1946	1897	1832	1865	2001	1913	1944	2047	1970	2003	2035	1977	1970	2037	2007	2000	1981	2087	2008	1985	1963	1911	1939	1874	1968	1934	1931	2000	1912	1854	2038	1977	1928	1943	1895	1935	1945	1873	1905	1883	1916	1992	2006
2118	2153	2174	2094	2069	2010	1998	2033	1927	1941	1887	1994	1954	1897	2018	1983	1984	2033	1999	1885	1961	2027	2048	2055	2004	2031	1953	1960	1909	1952	1892	1886	1893	1911	2011	1912	1860	1939	1921	1934	1844	1858	1872	1862	1970	1958	1921	1943	1841	1895
2077	2138	2110	2123	2007	2033	2083	1963	1933	1935	1875	2002	1928	2019	2083	2061	1969	2046	1928	1928	2063	2096	1976	2042	2086	2009	1989	1909	2016	1934	1884	1907	1947	1927	1984	1991	1953	1977	1918	1915	1870	1804	1903	1878	2019	2059	1960	1849	1913	1885
2134	2103	2062	2122	2079	1903	2001	1913	1974	1975	1953	2017	1892	1899	1993	2058	2068	1977	2080	1983	2016	1978	2067	2072	2144	1967	1950	1913	1913	2000	1882	1945	1949	1910	2000	2052	1885	1944	1948	1898	1866	1936	1866	1882	1984	1883	1929	1871	1829	1868
2138	2064	2050	2156	2117	2041	2033	2049	2023	1991	1931	2024	1949	1980	1999	2034	2119	1964	2162	2021	1999	1975	1911	1995	1935	1994	1955	1974	1843	1975	1924	1967	1999	1927	1916	1972	1942	1901	1997	1903	1907	1880	1976	1890	1884	1886	1899	1864	1801	1881
2159	2158	2145	2114	2022	2023	2052	2028	1969	2018	2033	1919	1934	1962	2132	2086	2060	2032	2077	2069	2002	1954	1930	2071	1996	1944	2021	1860	1922	1926	2002	1967	1972	1985	1940	1954	1960	1932	1979	1876	1885	1914	1882	1802	1831	1864	1874	1915	1853	1911
2113	2033	2096	2074	2051	2145	2066	2102	2045	1994	1953	2071	1957	1964	2065	2028	2067	2107	2024	2036	1976	1931	1887	1891	1941	1993	2040	1944	1891	1930	1928	1979	1981	1931	1937	1895	1904	1886	1899	1903	1895	1890	1891	1812	1777	1858	1900	1932	1904	1926
2094	2107	2130	2110	2107	2119	2124	2063	2072	2036	1968	2042	2006	1996	2134	2035	2021	2177	2036	1974	2004	1956	2011	1909	1888	1943	1892	1828	1991	1880	1908	1979	1968	1913	1918	1875	1947	1894	1981	1927	1902	1929	1788	1847	1780	1775	1885	1918	1967	2041
2147	2040	2036	2080	2138	2066	2105	2156	2074	2065	2015	2072	1943	1987	1980	1954	2065	2025	2034	2013	1919	1862	1974	1875	1802	1899	1989	1956	1944	1956	2016	2038	1984	1999	1814	1915	1870	1917	1992	1919	1899	1819	1767	1858	1790	1845	1894	1938	2033	1941
2127	2082	2080	2043	2119	2133	2126	2086	2169	2103	2028	2077	1985	1995	2039	2051	2117	2072	2015	1970	2020	1965	1961	1877	1783	1674	1855	1906	1964	2060	2026	2000	1982	2003	1913	1882	1917	1978	2013	1943	1867	1844	1777	1772	1842	1816	1969	1949	2026	2017
2182	2081	2160	2135	2098	2192	2161	2104	2209	2110	2091	2087	2034	2070	2012	1993	2088	2092	2000	2028	2013	1901	1870	1798	1840	1789	1816	1784	1964	2028	1884	1967	1983	1931	1995	1975	1879	1916	1925	1887	1796	1776	1853	1810	2010	1965	1925	1888	1964	1924
2294	2149	2122	2202	2133	2141	2190	2210	2150	2185	2179	2097	2141	2132	2032	2037	2023	2058	2072	2163	2022	1958	1927	1797	1705	1742	1828	1752	1947	1965	2029	1982	1968	1920	1918	1888	1933	1883	1881	1907	1828	1827	1825	1922	1911	1935	1917	1899	1866	1977
2153	2127	2100	2091	2153	2111	2214	2132	2160	2173	2161	2153	1990	2132	2099	2012	2088	2041	1939	2019	1935	2024	1967	1832	1787	1794	1735	1804	1819	1804	1891	1890	1923	1926	2069	1950	1978	1872	1831	1847	1887	1912	1851	1854	1955	1970	1845	1894	1933	1938
2139	2179	2058	2142	2203	2154	2101	2199	2347	2240	2148	2168	2026	2114	2088	2056	1985	2010	2014	1964	2011	1940	1931	1796	1782	1825	1753	1773	1726	1766	1786	1878	1978	2073	2024	1991	1898	1927	1785	1822	1945	1938	1981	1874	1900	1930	1978	1889	1987	1905
2238	2188	2101	2272	2153	2261	2197	2231	2217	2207	2139	2217	2077	2107	2091	2069	2042	1831	1906	1960	1985	1962	1985	1863	1891	1921	1813	1674	1672	1668	1698	1853	1967	2000	2049	1919	1874	1840	1846	1859	1915	1905	1982	1873	1813	1872	1984	2057	2062	1992
2225	2141	2142	2181	2190	2194	2172	2215	2191	2127	2220	2185	2058	2069	2191	2081	2018	1983	1965	1997	1899	1988	1941	2012	1974	2006	1892	1676	1680	1644	1707	1732	1934	1925	1959	1886	1858	1781	1947	2040	1986	1907	1837	1717	1794	1886	1951	2071	2048	2113
2292	2302	2186	2175	2210	2304	2189	2212	2158	2201	2125	2172	2124	2094	2021	2229	1991	2030	2069	2006	1971	1960	1935	2073	2059	2022	1892	1732	1670	1670	1711	1670	1829	1820	1837	1941	1971	1904	1918	1921	1989	1946	1889	1866	1878	1884	2034	2032	2080	2087
2274	2215	2184	2162	2172	2142	2241	2083	2125	2151	2139	2181	2136	2087	2103	1971	2021	2046	2051	2005	1965	1994	1911	2169	2045	2029	1935	1861	1759	1682	1732	1601	1619	1678	1782	1868	1977	1919	1896	1941	1849	1964	2013	2022	2036	2076	1964	1997	2182	2114
2275	2148	2195	2125	2189	2215	2172	2191	2197	2143	2089	2148	2221	2139	2070	2034	2115	2089	1979	2006	1985	1951	2042	2098	2090	2054	2014	1994	2006	1832	1731	1688	1620	1569	1677	1822	1892	2043	1990	1906	1896	1947	2020	2104	2099	2077	2040	2070	2085	2133
2293	2261	2156	2099	2177	2188	2165	2218	2179	2244	2202	2165	2162	2183	2015	2085	2100	2055	2013	2037	1985	2077	2034	2085	2055	2033	2071	1968	2048	2004	1830	1673	1664	1563	1502	1736	1881	1979	1975	2025	1974	2121	2162	2127	2194	2145	2079	2032	2159	2083
2235	2181	2196	2170	2098	2198	2206	2176	2186	2180	2131	2089	2114	2089	2157	2208	2119	2119	2050	2048	2056	2104	1989	2117	2035	2026	1975	1991	2117	2152	2037	1847	1691	1498	1686	1613	1767	1907	2020	2145	2281	2340	2338	2265	2187	2184	2054	2031	2024	1983
2244	2242	2215	2229	2154	2194	2267	2160	2147	2173	2133	2108	2164	2090	2118	2087	2179	2097	2051	1982	2035	2048	2029	2071	2126	1971	2024	2054	2068	2124	2039	1904	1845	1699	1678	1774	1753	1934	2141	2322	2670	2632	2532	2240	2175	2145	2135	2088	1933	1907
2296	2241	2178	2132	2176	2250	2160	2080	2119	2144	2125	2115	2149	2101	2128	2248	2152	2153	2040	2071	2043	2112	2104	2163	2113	2089	2037	2107	2120	2001	2038	1962	1874	1838	1774	1871	1887	1992	2182	2434	2720	2772	2618	2239	2276	2205	2206	2045	2073	1929
2316	2221	2096	2112	2128	2291	2208	2197	2233	2169	2216	2200	2103	2061	2244	2264	2213	2122	2101	2007	2169	2113	2194	2052	2076	2140	2126	2165	2103	2212	2017	1966	1942	2050	1905	1976	2044	2132	2268	2238	2534	2523	2409	2245	2205	2135	2134	2104	1966	1965
2226	2151	2154	2113	2196	2205	2099	2133	2112	2230	2189	2229	2125	2150	2127	2317	2275	2189	2122	2117	2194	2214	2126	2141	2111	2085	2163	2110	2163	2026	1978	1915	2023	2051	2125	2240	2261	2176	2201	2272	2259	2359	2247	2137	2192	2218	2075	2017	1995	2019
2298	2249	2134	2114	2299	2160	2160	2165	2149	2182	2150	2105	2231	2188	2257	2196	2166	2176	2120	2041	2238	2214	2131	2022	2098	2039	2217	2200	2126	2102	2069	2011	2023	2176	2283	2408	2425	2402	2238	2314	2290	2403	2307	2358	2266	2197	1968	1967	2043	2145
2289	2164	2217	2235	2215	2138	2106	2078	2096	2159	2174	2139	2133	2287	2304	2235	2167	2291	2229	2244	2172	2241	2090	2115	2009	2161	2090	2106	2093	2024	1987	1957	2029	2252	2477	2802	2759	2633	2284	2223	2386	2506	2546	2486	2335	2152	1905	1891	1986	2218
2217	2184	2216	2248	2238	2147	2146	2165	2166	2236	2162	2148	2199	2271	2372	2268	2194	2232	2247	2281	2268	2279	2059	2039	2115	2080	2181	2042	2101	2049	2021	2017	2135	2261	2449	2887	2922	2588	2273	2192	2259	2510	2644	2607	2464	2234	1946	1943	2082	2210
2173	2196	2140	2143	2084	2088	2086	2134	2227	2202	2174	2213	2186	2404	2290	2339	2272	2181	2247	2203	2295	2140	2102	2056	2185	2133	2115	2057	1959	1907	2004	2149	2227	2511	2596	2728	2696	2340	2186	2110	2234	2587	2681	2710	2445	2251	2183	2080	2193	2278
2247	2153	2102	2278	2144	2252	2144	2180	2220	2156	2180	2226	2258	2297	2248	2268	2172	2251	2174	2151	2271	2103	2063	2093	2132	2074	2122	2057	1926	1934	2015	2227	2357	2419	2538	2421	2277	2039	2109	2162	2252	2497	2624	2597	2526	2389	2236	2353	2192	2316
2141	2203	2061	2257	2156	2231	2204	2224	2288	2170	2209	2236	2261	2198	2273	2292	2215	2276	2304	2292	2301	2183	2129	2069	2108	2206	2153	1951	2028	1930	2071	2168	2332	2438	2383	2147	2017	2037	2034	2181	2393	2442	2607	2515	2453	2416	2503	2460	2394	2491
2176	2151	2086	2124	2116	2160	2227	2236	2277	2233	2074	2250	2311	2306	2297	2333	2303	2297	2263	2254	2219	2142	2171	2110	2120	2096	2120	1924	1957	2001	2092	2271	2302	2288	2151	2023	1991	2013	2159	2373	2321	2350	2353	2270	2334	2500	2582	2731	2615	2689
2223	2195	2149	2159	2128	2107	2217	2196	2223	2309	2089	2122	2293	2243	2286	2269	2291	2204	2233	2265	2099	2111	2099	2048	2137	2112	2093	2031	1964	2073	2165	2250	2220	2135	2087	1941	1973	2123	2289	2356	2351	2212	2134	2212	2345	2596	2801	2747	2814	2614
2145	2164	2148	2134	2110	2128	2168	2229	2185	2173	2048	2188	2235	2263	2248	2244	2201	2278	2267	2223	2145	2111	2109	2076	2077	2207	2039	1913	2003	1984	2097	2096	2058	2012	1969	1870	2032	2188	2254	2318	2248	2180	2097	2151	2329	2464	2698	2731	2869	2762
2087	2137	2162	2189	2052	2200	2196	2073	2208	2073	2142	2239	2291	2275	2192	2161	2266	2281	2235	2227	2158	2147	2197	2122	2106	2066	2048	2033	1942	2086	2047	2096	2001	1898	1920	1922	2040	2175	2411	2306	2253	2133	2173	2064	2301	2432	2689	2823	2869	2749
2151	2171	2145	2199	2222	2244	2299	2185	2211	2125	2186	2151	2245	2274	2079	2194	2234	2188	2242	2187	2207	2067	2120	2116	2130	2006	2031	2007	2049	1954	2072	1987	1954	1909	1895	2164	2059	2163	2351	2227	2212	2172	2145	2093	2189	2420	2565	2735	2708	2645
2168	2179	2209	2210	2074	2138	2104	2140	2216	2190	2127	2134	2216	2287	2229	2211	2274	2313	2177	2116	2084	2035	2097	2131	2044	2129	2132	1906	1994	2102	2019	1994	1975	1886	1965	2038	2173	2221	2243	2212	2096	2082	2107	2148	2278	2349	2477	2581	2605	2529
2115	2128	2154	2195	2080	2077	2209	2221	1989	2086	2103	2177	2213	2171	2099	2237	2250	2339	2234	2126	2093	2043	2168	2035	2105	2162	2072	2032	1921	2075	2061	1989	1982	1825	1982	2061	2128	2223	2249	2195	2107	2117	2097	2240	2294	2452	2466	2430	2427	2381
2147	2091	2088	2084	2167	2237	2240	2267	2128	2142	2169	2160	2238	2263	2225	2080	2168	2231	2216	2200	2078	2066	2080	2181	2144	2090	2063	2003	2018	2010	2034	2179	1953	1927	1939	2188	2155	2297	2278	2193	2103	2036	2016	2245	2285	2377	2432	2435	2381	2265
2133	2120	2169	2221	2090	2226	2190	2167	2219	2127	2134	2294	2246	2124	2237	2119	2221	2254	2204	2160	2025	2100	2148	2163	2158	2028	2057	1981	2039	2110	2249	2034	1933	2028	2050	2128	2256	2334	2320	2159	2014	1969	2020	2147	2322	2402	2407	2291	2368	2088
2133	2200	2098	2188	2234	2237	2222	2203	2189	2114	2144	2241	2177	2105	2192	2216	2198	2221	2194	2157	2197	2149	2142	2186	1985	1986	1947	2037	2140	2183	2168	2040	1988	1999	2049	2198	2297	2349	2263	2204	2007	2033	1951	2171	2201	2418	2465	2410	2270	2130
2113	2104	2135	2171	2165	2187	2357	2286	2273	2172	2141	2304	2193	2228	2251	2190	2201	2312	2211	2104	2148	2146	2107	2142	2128	1962	1990	2071	2176	2284	2172	2100	2035	1987	2093	2120	2357	2299	2358	2100	1974	2070	2069	2146	2389	2484	2470	2376	2145	2057
2240	2158	2160	2297	2177	2364	2259	2263	2230	2230	2303	2224	2229	2200	2216	2232	2276	2214	2078	2144	2077	2067	2155	2140	2060	2065	2028	2136	2317	2250	2303	2116	1934	2017	2073	2197	2277	2333	2259	2075	1919	2032	2115	2182	2399	2400	2396	2318	2279	2134
2259	2187	2219	2191	2297	2380	2359	2297	2232	2336	2224	2253	2231	2245	2262	2221	2201	2238	2214	2178	2014	2144	2152	2162	2069	2101	2043	2145	2283	2377	2201	2044	2013	1992	2084	2260	2387	2280	2120	2100	2047	1991	2121	2243	2352	2530	2430	2380	2215	2116
2285	2201	2266	2202	2255	2211	2305	2291	2287	2234	2315	2304	2281	2115	2221	2107	2167	2195	2311	2190	2171	2085	2275	2131	2196	2095	2134	2154	2357	2351	2280	2037	1996	2028	2112	2330	2310	2257	2185	2100	2054	2038	2157	2293	2347	2450	2529	2336	2252	2164
2247	2154	2175	2229	2246	2268	2386	2249	2278	2255	2378	2305	2252	2246	2174	2239	2212	2256	2170	2133	2176	2207	2305	2177	2172	2158	2184	2223	2455	2327	2284	2181	2056	2030	2209	2177	2229	2190	2063	2060	1987	2026	2204	2297	2521	2493	2440	2442	2196	2116
2100	2161	2227	2198	2153	2418	2252	2283	2218	2222	2295	2328	2251	2310	2208	2151	2179	2249	2230	2127	2206	2095	2268	2224	2177	2186	2228	2349	2422	2447	2254	2259	2076	2133	2152	2201	2313	2222	2167	2138	2050	2128	2244	2385	2527	2601	2566	2414	2197	2136
2161	2151	2190	2211	2153	2231	2206	2164	2229	2241	2212	2389	2201	2194	2087	2255	2272	2221	2147	2161	2141	2234	2342	2300	2227	2135	2289	2353	2350	2526	2338	2154	2058	2143	2195	2421	2316	2170	2130	2065	2076	2226	2356	2376	2445	2567	2493	2356	2228	2195
2196	2113	2230	2124	2183	2177	2173	2227	2229	2169	2240	2242	2269	2144	2028	2184	2281	2223	2200	2070	2147	2237	2246	2286	2278	2199	2255	2299	2356	2409	2360	2268	2164	2095	2211	2249	2301	2201	2106	2034	2140	2150	2228	2351	2478	2558	2391	2369	2190	2187
2162	2258	2108	2220	2165	2199	2172	2191	2154	2257	2260	2338	2275	2162	2208	2170	2260	2290	2171	2122	2147	2240	2350	2270	2243	2261	2319	2318	2363	2460	2312	2192	2221	2118	2184	2252	2275	2201	2194	2107	2056	2136	2336	2412	2601	2556	2374	2396	2269	2191
2231	2185	2220	2185	2078	2129	2135	2147	2152	2191	2228	2286	2271	2144	2200	2065	2230	2216	2053	2223	2401	2277	2352	2301	2238	2263	2231	2320	2476	2461	2330	2334	2207	2208	2143	2238	2305	2260	2214	2118	2038	2171	2299	2424	2530	2496	2424	2204	2256	2051
2146	2169	2181	2197	2100	2105	2182	2147	2119	2235	2297	2303	2178	2207	2162	2173	2211	2277	2209	2247	2201	2316	2354	2319	2295	2248	2244	2347	2388	2454	2330	2241	2204	2155	2188	2320	2317	2279	2222	2157	2041	2083	2316	2346	2480	2491	2395	2322	2128	2128
2213	2204	2065	2140	2137	2188	2259	2127	2138	2101	2155	2271	2170	2092	2107	2187	2243	2296	2253	2230	2257	2324	2391	2300	2315	2257	2360	2387	2382	2449	2365	2252	2143	2154	2234	2215	2280	2372	2239	2220	2086	2104	2282	2380	2445	2601	2414	2302	2193	2058
2228	2192	2248	2213	2161	2174	2171	2151	2195	2191	2178	2294	2172	2147	2162	2197	2300	2279	2139	2229	2197	2209	2410	2400	2429	2367	2333	2357	2479	2449	2372	2279	2121	2065	2267	2210	2307	2385	2206	2155	2129	2144	2259	2463	2464	2510	2495	2362	2180	2031
2226	2182	2163	2183	2202	2145	2157	2246	2243	2156	2262	2183	2236	2167	2168	2252	2308	2336	2251	2276	2253	2293	2406	2470	2315	2342	2345	2358	2466	2429	2425	2232	2218	2208	2199	2299	2372	2324	2215	2261	2135	2151	2320	2444	2531	2581	2464	2335	2167	2260
2181	2230	2121	2150	2242	2246	2240	2307	2219	2073	2237	2208	2286	2227	2242	2235	2313	2389	2303	2238	2300	2230	2343	2340	2390	2301	2226	2289	2463	2467	2351	2234	2167	2110	2174	2298	2349	2436	2261	2129	2173	2114	2074	2273	2410	2540	2474	2484	2300	2176
2194	2219	2212	2238	2209	2240	2231	2233	2341	2172	2295	2205	2206	2169	2198	2269	2327	2362	2332	2245	2255	2283	2429	2337	2355	2299	2288	2276	2481	2412	2395	2169	2136	2206	2192	2282	2373	2270	2236	2269	2161	2165	2165	2270	2338	2585	2471	2446	2334	2233
2263	2292	2255	2276	2202	2221	2308	2241	2379	2280	2282	2302	2252	2307	2215	2275	2340	2309	2441	2303	2272	2234	2349	2444	2410	2258	2308	2242	2320	2343	2375	2300	2222	2076	2170	2381	2433	2485	2391	2261	2188	2130	2173	2289	2320	2535	2556	2456	2393	2279
2189	2306	2223	2252	2188	2259	2415	2301	2305	2284	2302	2313	2358	2308	2298	2208	2365	2411	2391	2351	2297	2347	2319	2367	2325	2230	2208	2227	2297	2450	2400	2363	2130	2178	2220	2273	2353	2427	2434	2375	2235	2197	2176	2259	2337	2539	2459	2605	2490	2305
2244	2250	2086	2232	2283	2265	2245	2194	2310	2308	2282	2234	2297	2343	2260	2284	2302	2436	2471	2399	2248	2305	2325	2393	2306	2310	2300	2205	2310	2374	2401	2430	2269	2184	2209	2273	2447	2471	2463	2430	2321	2197	2262	2179	2334	2502	2585	2576	2417	2348
2283	2181	2211	2241	2244	2250	2244	2360	2271	2295	2319	2403	2342	2392	2348	2272	2314	2406	2332	2409	2249	2230	2230	2381	2403	2307	2205	2297	2275	2423	2389	2391	2277	2291	2258	2286	2410	2451	2584	2438	2272	2166	2172	2193	2278	2480	2550	2621	2509	2478
2253	2161	2258	2218	2341	2281	2363	2376	2332	2367	2378	2365	2375	2489	2275	2390	2321	2361	2450	2333	2265	2254	2341	2400	2385	2285	2321	2294	2327	2427	2534	2442	2350	2315	2356	2297	2300	2442	2523	2532	2394	2345	2193	2213	2305	2422	2527	2607	2611	2449
2337	2268	2206	2339	2274	2271	2281	2391	2411	2442	2311	2426	2375	2332	2278	2314	2323	2502	2353	2314	2295	2345	2307	2288	2408	2466	2322	2267	2297	2445	2542	2486	2540	2343	2278	2245	2329	2456	2566	2497	2435	2211	2265	2205	2266	2279	2534	2511	2577	2591
2303	2361	2262	2289	2346	2218	2342	2346	2343	2355	2332	2298	2294	2476	2405	2347	2357	2406	2441	2338	2187	2309	2284	2298	2397	2337	2507	2291	2276	2434	2499	2582	2300	2347	2255	2240	2425	2468	2567	2495	2460	2251	2243	2188	2200	2391	2564	2505	2662	2602
2372	2290	2326	2282	2372	2352	2358	2473	2405	2415	2332	2286	2420	2535	2445	2380	2399	2488	2450	2303	2389	2268	2226	2491	2444	2448	2388	2459	2390	2353	2508	2481	2447	2392	2303	2143	2325	2393	2522	2506	2509	2320	2297	2180	2241	2355	2456	2558	2502	2575
2399	2375	2281	2346	2305	2366	2373	2351	2407	2339	2417	2337	2419	2469	2565	2324	2455	2484	2441	2534	2372	2344	2389	2373	2436	2508	2493	2383	2344	2420	2589	2521	2479	2417	2359	2234	2265	2294	2409	2546	2437	2389	2373	2180	2207	2259	2327	2455	2598	2594
2492	2346	2432	2408	2312	2426	2360	2430	2320	2414	2386	2430	2444	2481	2536	2619	2470	2429	2494	2428	2391	2336	2380	2381	2488	2498	2526	2364	2406	2352	2480	2466	2405	2410	2395	2313	2292	2334	2366	2411	2510	2317	2421	2295	2229	2254	2346	2485	2529	2571
2424	2355	2389	2397	2524	2496	2460	2361	2332	2392	2308	2299	2480	2377	2569	2401	2424	2374	2408	2415	2338	2366	2385	2357	2495	2471	2481	2486	2345	2356	2396	2453	2497	2428	2397	2286	2282	2428	2365	2429	2437	2490	2301	2385	2360	2244	2264	2375	2404	2535
2396	2348	2365	2487	2499	2444	2378	2395	2342	2509	2330	2323	2396	2452	2488	2510	2503	2411	2318	2352	2337	2420	2288	2332	2357	2611	2549	2465	2369	2424	2269	2538	2358	2414	2298	2303	2298	2273	2336	2395	2384	2467	2329	2468	2222	2258	2262	2385	2483	2549
2445	2433	2361	2513	2455	2415	2436	2380	2363	2479	2346	2381	2483	2478	2473	2550	2454	2440	2352	2510	2381	2539	2368	2352	2352	2492	2581	2540	2398	2418	2326	2389	2412	2357	2328	2420	2236	2208	2294	2314	2351	2485	2628	2403	2417	2277	2288	2269	2443	2456
2380	2434	2396	2452	2470	2543	2440	2499	2387	2433	2359	2418	2494	2393	2501	2483	2530	2421	2377	2441	2526	2567	2370	2442	2405	2443	2504	2463	2558	2429	2257	2300	2420	2415	2390	2438	2377	2210	2269	2317	2404	2345	2554	2540	2508	2256	2332	2330	2407	2372
2409	2405	2367	2473	2434	2396	2372	2415	2340	2360	2387	2429	2441	2487	2463	2577	2460	2374	2409	2525	2570	2488	2474	2438	2384	2476	2508	2590	2516	2457	2459	2402	2349	2417	2411	2318	2393	2235	2231	2278	2420	2397	2519	2490	2380	2354	2345	2292	2258	2409
2407	2471	2489	2489	2476	2343	2452	2481	2440	2424	2465	2398	2480	2469	2425	2482	2546	2455	2409	2471	2553	2631	2542	2529	2414	2476	2464	2645	2495	2502	2467	2325	2313	2350	2480	2501	2386	2325	2324	2340	2270	2418	2477	2506	2467	2335	2299	2303	2237	2427
2531	2356	2456	2375	2529	2463	2479	2384	2428	2399	2428	2413	2522	2436	2495	2568	2608	2524	2481	2541	2512	2601	2663	2445	2456	2439	2521	2576	2494	2400	2427	2297	2310	2401	2483	2522	2597	2362	2329	2319	2295	2254	2330	2522	2549	2597	2324	2340	2295	2256
2529	2429	2339	2435	2385	2495	2510	2401	2408	2417	2418	2503	2480	2500	2432	2535	2584	2606	2537	2598	2527	2700	2589	2584	2492	2520	2454	2618	2589	2433	2404	2380	2342	2363	2439	2514	2533	2463	2378	2335	2267	2360	2390	2548	2506	2445	2377	2319	2316	2304
2324	2465	2398	2371	2395	2465	2459	2471	2475	2572	2464	2542	2498	2453	2458	2576	2642	2655	2626	2551	2675	2648	2567	2663	2442	2524	2474	2585	2530	2536	2517	2427	2249	2325	2425	2487	2592	2491	2432	2302	2184	2276	2419	2455	2460	2489	2495	2419	2380	2340
2462	2383	2405	2505	2444	2418	2540	2547	2539	2439	2515	2488	2510	2467	2389	2452	2534	2595	2645	2608	2560	2593	2610	2674	2582	2412	2527	2458	2442	2537	2448	2551	2403	2439	2465	2488	2451	2480	2387	2364	2236	2346	2258	2386	2542	2526	2465	2525	2412	2255
2458	2520	2462	2465	2497	2490	2481	2501	2393	2444	2396	2418	2505	2448	2425	2461	2439	2543	2639	2600	2607	2576	2415	2619	2642	2523	2471	2502	2358	2499	2538	2377	2397	2439	2464	2438	2465	2513	2423	2378	2339	2236	2365	2345	2475	2469	2413	2463	2451	2515
2529	2412	2445	2452	2496	2365	2485	2463	2431	2493	2417	2370	2505	2441	2354	2455	2499	2514	2545	2555	2437	2369	2534	2555	2502	2537	2431	2348	2441	2494	2408	2566	2539	2429	2446	2407	2474	2504	2499	2442	2480	2335	2334	2308	2256	2544	2427	2422	2495	2485
2511	2470	2416	2521	2467	2414	2382	2388	2409	2476	2332	2414	2450	2382	2424	2354	2379	2490	2413	2506	2345	2476	2419	2579	2458	2447	2410	2358	2332	2424	2406	2596	2572	2506	2446	2417	2415	2401	2450	2467	2390	2429	2386	2393	2369	2406	2443	2468	2488	2504
2527	2474	2511	2550	2380	2408	2440	2429	2315	2439	2439	2384	2450	2341	2432	2431	2419	2411	2472	2515	2395	2418	2493	2559	2492	2569	2407	2439	2410	2504	2314	2442	2533	2484	2473	2457	2422	2373	2315	2396	2465	2419	2405	2346	2384	2358	2397	2415	2438	2544
2451	2471	2539	2385	2421	2436	2358	2526	2448	2414	2352	2463	2427	2433	2415	2346	2350	2369	2400	2403	2430	2525	2445	2463	2513	2487	2556	2435	2503	2438	2480	2566	2506	2604	2524	2374	2396	2378	2474	2454	2330	2379	2446	2417	2414	2388	2430	2397	2513	2488
2452	2654	2451	2438	2433	2527	2401	2535	2372	2519	2414	2506	2431	2374	2408	2335	2432	2406	2437	2458	2447	2438	2503	2507	2489	2608	2545	2480	2596	2359	2437	2444	2449	2734	2612	2519	2471	2398	2437	2379	2394	2472	2486	2493	2391	2414	2265	2381	2337	2410
2517	2467	2507	2436	2511	2535	2406	2440	2526	2425	2490	2449	2313	2384	2443	2392	2373	2335	2376	2351	2446	2494	2502	2426	2463	2441	2528	2507	2499	2516	2475	2491	2427	2582	2543	2547	2553	2370	2471	2354	2388	2457	2369	2463	2524	2423	2376	2427	2447	2390
2516	2557	2492	2499	2441	2522	2322	2397	2468	2369	2387	2332	2369	2258	2336	2372	2264	2272	2299	2300	2384	2342	2380	2453	2458	2428	2408	2489	2498	2424	2447	2349	2442	2557	2537	2502	2592	2496	2408	2431	2341	2487	2530	2443	2448	2463	2372	2421	2463	2435
2545	2408	2393	2395	2256	2300	2305	2355	2434	2273	2307	2323	2289	2260	2225	2233	2232	2317	2303	2287	2341	2409	2410	2415	2444	2341	2511	2426	2458	2388	2425	2507	2385	2350	2562	2499	2573	2470	2476	2393	2466	2450	2430	2465	2595	2466	2443	2415	2515	2335
2454	2490	2409	2365	2183	2320	2115	2260	2286	2214	2315	2270	2349	2255	2311	2290	2258	2312	2321	2316	2265	2398	2408	2429	2447	2469	2407	2516	2385	2452	2345	2369	2352	2419	2410	2474	2371	2497	2527	2508	2376	2503	2479	2415	2508	2553	2479	2400	2464	2395
2263	2370	2346	2256	2299	2213	2343	2269	2334	2279	2322	2301	2334	2324	2375	2360	2291	2282	2360	2376	2389	2344	2409	2498	2494	2398	2377	2346	2405	2520	2470	2403	2367	2345	2251	2433	2473	2519	2421	2630	2459	2448	2439	2451	2584	2490	2600	2417	2417	2405
2388	2359	2252	2310	2181	2223	2278	2334	2394	2234	2334	2225	2275	2427	2292	2220	2260	2304	2390	2444	2312	2319	2341	2488	2486	2400	2378	2323	2419	2464	2547	2464	2433	2387	2416	2343	2429	2401	2494	2517	2491	2491	2524	2445	2456	2470	2467	2478	2433	2412
2305	2379	2255	2375	2383	2389	2262	2311	2263	2276	2333	2241	2353	2243	2308	2276	2277	2302	2396	2330	2348	2206	2378	2362	2521	2420	2368	2341	2424	2415	2477	2507	2440	2422	2383	2374	2403	2511	2560	2410	2588	2439	2429	2350	2333	2380	2380	2416	2439	2473
2375	2339	2282	2364	2214	2258	2291	2283	2430	2331	2294	2357	2267	2290	2226	2262	2219	2265	2253	2335	2243	2240	2288	2247	2229	2372	2393	2403	2470	2426	2443	2422	2457	2396	2505	2458	2443	2360	2373	2545	2551	2530	2420	2314	2304	2260	2260	2319	2379	2367
2414	2361	2293	2213	2341	2294	2297	2176	2314	2242	2290	2282	2246	2197	2127	2199	2232	2196	2259	2231	2330	2173	2289	2264	2332	2379	2316	2358	2328	2331	2376	2321	2413	2455	2447	2402	2471	2429	2442	2552	2471	2444	2544	2379	2383	2180	2228	2265	2361	2370
2381	2292	2291	2204	2223	2219	2200	2316	2265	2308	2201	2210	2102	2228	2213	2207	2198	2237	2238	2126	2316	2243	2155	2253	2246	2256	2302	2316	2383	2425	2367	2428	2357	2448	2370	2386	2416	2388	2449	2448	2425	2434	2367	2424	2379	2248	2321	2249	2339	2358
2349	2355	2270	2153	2214	2267	2185	2209	2345	2305	2280	2290	2285	2144	2276	2236	2253	2267	2282	2205	2254	2214	2253	2220	2291	2241	2317	2406	2395	2376	2217	2300	2372	2431	2472	2474	2448	2389	2418	2265	2393	2553	2463	2500	2433	2368	2362	2261	2281	2316
2315	2223	2193	2098	2201	2287	2321	2392	2395	2318	2371	2378	2281	2318	2242	2398	2343	2330	2383	2300	2271	2190	2338	2300	2351	2386	2461	2351	2405	2292	2419	2367	2296	2337	2339	2387	2462	2466	2457	2354	2396	2414	2479	2462	2438	2555	2376	2325	2265	2278
2198	2211	2260	2282	2218	2349	2462	2339	2433	2335	2300	2328	2335	2321	2327	2266	2373	2306	2356	2366	2361	2323	2339	2304	2417	2372	2410	2494	2336	2455	2409	2446	2278	2374	2327	2350	2419	2317	2386	2366	2363	2412	2378	2418	2479	2458	2492	2347	2341	2246
2239	2177	2265	2221	2388	2372	2394	2445	2457	2385	2356	2289	2346	2247	2325	2352	2313	2287	2390	2331	2338	2361	2289	2360	2450	2452	2367	2517	2466	2407	2437	2429	2445	2422	2471	2381	2483	2372	2504	2349	2363	2310	2297	2294	2404	2384	2362	2444	2358	2289
2307	2238	2294	2375	2474	2444	2522	2448	2328	2350	2262	2342	2346	2327	2327	2245	2339	2238	2220	2264	2302	2370	2287	2358	2476	2456	2457	2431	2450	2390	2384	2458	2399	2590	2501	2463	2330	2503	2446	2444	2445	2403	2278	2208	2301	2348	2368	2411	2370	2345
2342	2428	2429	2500	2518	2491	2414	2355	2398	2295	2320	2332	2315	2185	2290	2233	2254	2331	2309	2345	2216	2328	2411	2282	2366	2339	2374	2313	2422	2335	2469	2445	2541	2450	2484	2386	2460	2472	2559	2424	2360	2412	2284	2258	2338	2296	2357	2359	2409	2348
2481	2539	2518	2482	2634	2510	2394	2317	2401	2309	2381	2348	2269	2265	2261	2316	2253	2218	2277	2319	2301	2290	2229	2196	2383	2370	2370	2373	2345	2298	2440	2422	2390	2535	2447	2601	2436	2528	2490	2393	2481	2450	2373	2269	2173	2259	2348	2281	2330	2288
2431	2498	2561	2504	2485	2418	2302	2372	2419	2345	2356	2251	2240	2359	2111	2267	2315	2294	2318	2307	2306	2326	2312	2323	2351	2329	2365	2356	2422	2391	2317	2327	2428	2403	2550	2566	2632	2487	2520	2475	2462	2367	2356	2339	2327	2331	2286	2187	2328	2170
2504	2530	2455	2475	2366	2305	2386	2354	2358	2397	2240	2314	2348	2394	2313	2396	2369	2317	2322	2290	2267	2269	2413	2365	2313	2367	2344	2320	2374	2337	2365	2422	2408	2467	2394	2559	2512	2391	2485	2499	2373	2458	2444	2497	2400	2339	2323	2359	2286	2261
2427	2556	2497	2371	2416	2413	2423	2465	2471	2442	2406	2393	2317	2416	2352	2407	2491	2361	2398	2383	2375	2428	2400	2468	2412	2449	2434	2509	2293	2398	2438	2348	2372	2360	2367	2396	2463	2386	2325	2477	2371	2446	2491	2429	2438	2349	2261	2376	2199	2273
2477	2476	2449	2418	2490	2602	2511	2486	2547	2537	2483	2402	2515	2531	2484	2481	2519	2464	2345	2438	2516	2364	2459	2499	2402	2404	2467	2532	2437	2487	2526	2468	2571	2561	2366	2433	2380	2461	2365	2389	2344	2543	2616	2547	2491	2478	2343	2366	2290	2280
2459	2385	2474	2485	2498	2513	2544	2617	2615	2583	2642	2619	2515	2514	2530	2434	2429	2458	2452	2451	2478	2476	2545	2467	2558	2487	2501	2397	2496	2533	2536	2506	2538	2443	2487	2475	2508	2355	2372	2318	2428	2442	2350	2402	2450	2453	2349	2383	2353	2366
2458	2463	2552	2480	2627	2560	2539	2662	2629	2592	2523	2611	2543	2506	2509	2462	2493	2456	2430	2372	2496	2431	2463	2497	2604	2467	2536	2507	2488	2528	2537	2633	2511	2547	2538	2467	2394	2364	2388	2460	2336	2331	2335	2313	2332	2413	2385	2334	2330	2393
2465	2564	2519	2531	2574	2527	2547	2540	2544	2608	2557	2503	2591	2445	2492	2476	2448	2486	2322	2395	2496	2423	2497	2423	2514	2506	2493	2472	2580	2564	2549	2561	2656	2557	2539	2427	2525	2399	2373	2354	2401	2300	2315	2258	2281	2230	2249	2416	2375	2412
2493	2601	2482	2629	2577	2605	2504	2598	2655	2599	2549	2536	2399	2373	2413	2412	2456	2315	2380	2352	2377	2470	2381	2411	2432	2430	2481	2481	2486	2624	2515	2567	2583	2487	2549	2445	2473	2467	2475	2390	2359	2316	2296	2281	2225	2321	2258	2349	2339	2478
2652	2632	2554	2567	2562	2531	2621	2530	2525	2478	2509	2442	2463	2381	2423	2475	2509	2392	2345	2294	2460	2276	2353	2433	2388	2343	2412	2529	2456	2470	2450	2566	2551	2532	2594	2575	2571	2552	2463	2401	2426	2434	2338	2350	2250	2287	2312	2451	2425	2456
2570	2547	2549	2511	2514	2491	2493	2538	2396	2459	2407	2462	2423	2478	2345	2355	2360	2452	2284	2394	2370	2340	2362	2359	2423	2315	2406	2361	2532	2326	2332	2470	2418	2472	2569	2537	2558	2564	2536	2476	2532	2518	2464	2316	2339	2340	2363	2330	2433	2432
2632	2512	2476	2443	2427	2355	2477	2468	2412	2421	2463	2372	2342	2467	2413	2438	2352	2513	2363	2495	2348	2328	2368	2448	2426	2339	2272	2273	2313	2348	2270	2383	2318	2493	2507	2469	2526	2554	2565	2627	2568	2465	2477	2324	2403	2389	2390	2440	2433	2372
2612	2572	2374	2473	2499	2399	2558	2499	2465	2425	2443	2385	2419	2521	2377	2469	2500	2430	2471	2425	2375	2532	2435	2439	2432	2419	2436	2474	2327	2241	2270	2255	2285	2317	2453	2432	2519	2483	2546	2520	2522	2492	2502	2386	2482	2375	2408	2344	2416	2344
2482	2433	2524	2467	2435	2321	2420	2364	2446	2457	2367	2394	2431	2592	2467	2570	2581	2536	2537	2535	2535	2512	2551	2536	2503	2515	2444	2515	2321	2265	2347	2320	2363	2250	2390	2275	2393	2394	2561	2512	2433	2480	2593	2516	2521	2501	2479	2310	2319	2347
2488	2469	2433	2415	2460	2479	2635	2397	2510	2567	2566	2487	2540	2615	2539	2649	2637	2627	2648	2594	2760	2672	2656	2677	2499	2457	2497	2463	2369	2403	2372	2299	2166	2289	2299	2200	2305	2431	2416	2351	2519	2463	2440	2486	2549	2519	2460	2369	2379	2322
2494	2485	2403	2418	2413	2495	2557	2595	2566	2534	2537	2616	2488	2492	2503	2693	2693	2627	2716	2633	2647	2648	2703	2630	2611	2553	2432	2387	2319	2375	2418	2349	2336	2265	2287	2239	2274	2217	2373	2349	2377	2421	2387	2574	2636	2621	2538	2464	2402	2377
2554	2414	2377	2532	2484	2552	2564	2515	2555	2577	2531	2549	2623	2561	2627	2645	2683	2547	2627	2558	2658	2654	2608	2615	2673	2687	2504	2543	2564	2577	2444	2385	2389	2351	2207	2246	2149	2313	2328	2324	2332	2429	2437	2526	2619	2613	2631	2529	2423	2377
2383	2483	2508	2442	2583	2561	2600	2587	2698	2604	2583	2622	2647	2619	2619	2637	2743	2627	2595	2595	2635	2596	2678	2629	2672	2657	2600	2551	2485	2520	2496	2524	2339	2344	2428	2362	2271	2233	2269	2409	2374	2471	2468	2489	2513	2499	2464	2557	2432	2473
2519	2455	2661	2546	2577	2641	2554	2621	2654	2642	2539	2628	2681	2611	2590	2580	2710	2549	2610	2611	2632	2628	2642	2540	2495	2591	2560	2633	2545	2519	2553	2396	2470	2455	2353	2306	2255	2349	2276	2319	2429	2468	2366	2440	2590	2577	2500	2472	2525	2430
2581	2530	2497	2589	2546	2592	2664	2605	2627	2624	2504	2687	2653	2567	2686	2615	2484	2585	2461	2658	2634	2593	2535	2531	2466	2588	2516	2470	2484	2478	2511	2453	2570	2475	2365	2380	2348	2305	2407	2327	2460	2424	2365	2428	2563	2602	2514	2407	2555	2502
2604	2597	2557	2569	2483	2551	2609	2495	2629	2652	2603	2561	2613	2587	2565	2507	2564	2576	2510	2518	2642	2591	2558	2528	2469	2431	2513	2559	2595	2544	2497	2516	2531	2433	2446	2476	2407	2365	2430	2383	2335	2351	2393	2374	2484	2476	2525	2466	2540	2534
2577	2690	2586	2643	2557	2527	2532	2538	2544	2624	2527	2631	2646	2591	2463	2504	2479	2514	2353	2418	2479	2366	2429	2465	2423	2461	2332	2514	2475	2441	2486	2486	2498	2478	2462	2416	2309	2431	2385	2378	2435	2352	2336	2487	2407	2477	2410	2396	2463	2511
2629	2692	2660	2616	2563	2505	2415	2532	2550	2535	2482	2534	2595	2530	2346	2428	2365	2422	2317	2333	2424	2456	2278	2351	2460	2379	2424	2486	2451	2383	2337	2487	2499	2551	2396	2421	2464	2424	2577	2377	2514	2465	2340	2315	2347	2367	2304	2380	2416	2623
2576	2577	2573	2527	2462	2446	2467	2516	2469	2496	2385	2378	2436	2375	2485	2394	2409	2368	2361	2273	2345	2289	2392	2379	2292	2412	2392	2351	2379	2486	2379	2470	2418	2402	2381	2502	2532	2501	2490	2365	2531	2406	2298	2416	2306	2364	2387	2432	2360	2556
2646	2620	2586	2472	2527	2355	2411	2450	2401	2533	2373	2363	2390	2428	2420	2292	2344	2326	2321	2323	2221	2295	2316	2303	2413	2296	2337	2412	2259	2437	2469	2395	2413	2414	2487	2542	2548	2514	2573	2569	2484	2427	2442	2357	2455	2370	2340	2433	2467	2489
2639	2636	2459	2465	2543	2432	2371	2449	2442	2483	2316	2353	2364	2411	2358	2267	2352	2400	2348	2296	2220	2292	2345	2378	2410	2356	2311	2428	2373	2347	2444	2382	2399	2445	2452	2472	2602	2616	2508	2564	2425	2479	2394	2423	2390	2342	2317	2370	2446	2325
2668	2535	2482	2463	2436	2468	2355	2370	2323	2420	2373	2319	2400	2373	2442	2294	2372	2389	2416	2376	2315	2327	2299	2341	2402	2321	2373	2395	2470	2390	2358	2408	2446	2421	2404	2452	2466	2492	2497	2593	2569	2438	2484	2403	2380	2338	2439	2293	2511	2570
2521	2477	2348	2311	2372	2447	2440	2306	2262	2355	2309	2375	2365	2309	2409	2519	2314	2451	2451	2503	2337	2349	2296	2442	2344	2381	2369	2398	2339	2357	2311	2382	2259	2399	2393	2496	2606	2508	2525	2570	2589	2490	2555	2453	2395	2331	2373	2432	2489	2446
2617	2527	2408	2410	2440	2427	2465	2401	2324	2407	2243	2400	2334	2426	2406	2443	2542	2374	2427	2518	2375	2422	2433	2397	2271	2473	2445	2460	2375	2372	2336	2328	2402	2335	2474	2395	2405	2531	2409	2571	2597	2536	2504	2444	2422	2334	2413	2408	2373	2367
2541	2455	2292	2304	2394	2321	2314	2376	2377	2328	2344	2316	2431	2419	2473	2487	2428	2388	2505	2467	2457	2451	2390	2399	2303	2402	2467	2407	2370	2306	2328	2345	2337	2402	2439	2462	2444	2477	2574	2549	2507	2516	2588	2484	2488	2548	2408	2417	2359	2403
2394	2388	2347	2333	2370	2325	2276	2325	2461	2375	2450	2311	2490	2412	2443	2564	2574	2418	2451	2483	2528	2460	2480	2363	2404	2443	2335	2360	2316	2322	2276	2366	2459	2321	2350	2349	2471	2400	2350	2579	2539	2494	2589	2468	2588	2506	2429	2424	2288	2388
2505	2370	2425	2297	2397	2408	2453	2454	2297	2425	2426	2464	2465	2426	2520	2467	2528	2467	2546	2538	2488	2495	2478	2438	2420	2422	2390	2389	2336	2384	2399	2399	2395	2327	2366	2409	2414	2489	2481	2496	2578	2431	2583	2562	2488	2440	2457	2398	2380	2314
2559	2402	2383	2369	2429	2328	2507	2342	2408	2415	2497	2427	2440	2449	2553	2502	2555	2519	2599	2485	2489	2421	2424	2524	2442	2495	2423	2421	2449	2363	2287	2482	2290	2439	2455	2360	2433	2537	2520	2431	2465	2437	2539	2508	2509	2469	2404	2364	2453	2345
2515	2449	2375	2286	2415	2418	2374	2446	2420	2474	2514	2553	2440	2436	2544	2549	2536	2553	2599	2553	2432	2505	2509	2441	2397	2527	2490	2413	2382	2447	2363	2407	2411	2359	2513	2428	2432	2539	2451	2449	2481	2531	2548	2571	2518	2502	2342	2460	2375	2268
2393	2363	2295	2469	2469	2309	2494	2536	2539	2466	2579	2550	2517	2500	2500	2555	2483	2463	2479	2496	2480	2594	2572	2493	2486	2649	2433	2491	2531	2345	2330	2303	2382	2368	2342	2401	2395	2238	2436	2376	2487	2480	2536	2499	2607	2464	2394	2384	2378	2294
2393	2336	2302	2263	2391	2397	2527	2478	2489	2497	2470	2547	2654	2580	2554	2449	2519	2573	2501	2457	2582	2623	2505	2553	2477	2586	2501	2466	2482	2483	2322	2413	2254	2308	2368	2422	2439	2384	2436	2487	2436	2486	2502	2574	2508	2526	2386	2252	2281	2297
2426	2365	2356	2409	2443	2486	2583	2493	2488	2449	2580	2555	2673	2623	2633	2593	2532	2529	2534	2459	2517	2495	2618	2498	2556	2442	2393	2484	2424	2418	2330	2450	2374	2379	2430	2298	2396	2370	2431	2391	2476	2439	2547	2579	2549	2406	2389	2382	2300	2329
2346	2328	2336	2430	2392	2527	2525	2547	2465	2553	2527	2607	2578	2584	2572	2574	2584	2629	2540	2590	2459	2705	2588	2611	2591	2434	2415	2473	2548	2369	2489	2447	2539	2374	2399	2397	2389	2425	2426	2433	2441	2536	2501	2581	2583	2470	2400	2332	2276	2327
2421	2383	2432	2432	2478	2491	2642	2562	2603	2587	2635	2550	2573	2581	2655	2498	2505	2547	2641	2667	2639	2607	2597	2543	2512	2564	2553	2429	2494	2590	2495	2488	2465	2452	2418	2278	2359	2327	2313	2424	2385	2376	2440	2537	2589	2547	2491	2345	2422	2402
2399	2379	2401	2414	2485	2400	2523	2534	2587	2585	2721	2624	2510	2758	2478	2639	2480	2603	2637	2509	2605	2509	2556	2624	2605	2536	2546	2524	2570	2493	2495	2481	2426	2405	2385	2332	2339	2330	2341	2498	2397	2457	2428	2397	2539	2497	2407	2434	2338	2333
2435	2482	2476	2393	2545	2545	2480	2560	2615	2500	2636	2661	2577	2634	2556	2604	2575	2606	2607	2614	2633	2605	2619	2658	2608	2585	2593	2650	2555	2599	2461	2566	2361	2352	2241	2451	2406	2326	2326	2327	2372	2481	2491	2528	2500	2531	2442	2310	2376	2369
2382	2465	2430	2391	2435	2467	2576	2494	2576	2596	2628	2606	2713	2676	2543	2561	2709	2658	2597	2637	2572	2586	2585	2593	2466	2576	2591	2515	2530	2508	2428	2483	2430	2416	2355	2365	2357	2266	2329	2417	2368	2472	2476	2460	2485	2556	2431	2338	2312	2264
2551	2510	2520	2446	2490	2478	2480	2674	2461	2674	2648	2727	2708	2684	2647	2612	2600	2575	2637	2721	2580	2653	2684	2632	2551	2474	2433	2596	2580	2567	2492	2452	2423	2343	2408	2332	2330	2422	2371	2381	2427	2473	2435	2529	2535	2412	2381	2330	2392	2253
2405	2451	2388	2356	2445	2481	2456	2592	2570	2615	2606	2711	2650	2692	2655	2677	2698	2607	2729	2708	2608	2663	2700	2582	2523	2514	2533	2530	2589	2402	2541	2456	2418	2371	2433	2377	2430	2308	2335	2335	2380	2413	2364	2438	2465	2392	2456	2420	2393	2283
2471	2500	2435	2377	2489	2477	2499	2521	2617	2731	2712	2693	2658	2619	2620	2649	2714	2700	2672	2648	2753	2665	2616	2712	2641	2614	2455	2515	2595	2492	2564	2474	2399	2415	2330	2301	2351	2463	2504	2453	2354	2441	2470	2449	2572	2515	2497	2383	2308	2335
2496	2467	2438	2479	2378	2488	2515	2486	2613	2714	2661	2591	2610	2596	2719	2646	2729	2588	2596	2684	2649	2643	2567	2596	2607	2452	2537	2583	2533	2553	2533	2434	2494	2423	2389	2458	2296	2360	2464	2392	2424	2372	2484	2481	2466	2555	2440	2385	2278	2267
2505	2457	2409	2461	2421	2441	2556	2666	2574	2710	2773	2649	2572	2645	2626	2642	2748	2658	2712	2627	2658	2593	2609	2647	2576	2554	2506	2605	2519	2506	2504	2427	2408	2562	2377	2425	2380	2364	2405	2308	2360	2515	2473	2528	2519	2511	2409	2420	2285	2365
2575	2532	2487	2447	2436	2432	2635	2636	2590	2692	2674	2748	2776	2689	2630	2647	2675	2683	2653	2653	2701	2578	2659	2638	2595	2676	2578	2490	2484	2497	2496	2493	2402	2400	2511	2390	2387	2550	2366	2482	2488	2530	2503	2587	2507	2387	2379	2352	2210	2311
2562	2569	2433	2497	2428	2495	2496	2578	2627	2543	2612	2659	2652	2700	2752	2685	2701	2646	2584	2696	2706	2577	2616	2589	2577	2615	2569	2580	2531	2508	2434	2481	2406	2525	2451	2285	2302	2322	2462	2447	2491	2521	2480	2511	2486	2521	2331	2339	2326	2315
2604	2468	2345	2455	2323	2442	2546	2516	2598	2665	2615	2705	2668	2622	2643	2670	2677	2733	2808	2593	2614	2482	2557	2593	2666	2536	2588	2523	2496	2441	2511	2415	2382	2358	2447	2352	2405	2463	2502	2408	2457	2503	2442	2523	2405	2389	2404	2399	2299	2274
2621	2443	2444	2471	2468	2474	2485	2408	2585	2615	2504	2723	2631	2706	2724	2755	2641	2621	2708	2649	2647	2513	2576	2557	2499	2629	2535	2430	2497	2491	2463	2448	2353	2366	2381	2393	2428	2430	2580	2552	2504	2524	2531	2461	2479	2361	2457	2430	2312	2333
2679	2618	2516	2458	2497	2495	2568	2469	2448	2555	2590	2625	2663	2701	2677	2758	2677	2730	2696	2581	2630	2532	2519	2636	2540	2519	2479	2503	2508	2474	2536	2424	2434	2418	2437	2407	2381	2459	2524	2598	2624	2516	2618	2627	2486	2506	2388	2316	2255	2275
2684	2696	2440	2545	2528	2405	2477	2554	2672	2543	2571	2733	2501	2676	2692	2738	2667	2631	2616	2593	2527	2539	2628	2558	2578	2416	2448	2567	2460	2491	2380	2323	2340	2466	2478	2527	2473	2520	2419	2463	2585	2585	2621	2669	2602	2598	2392	2433	2294	2409
2798	2669	2608	2498	2493	2528	2537	2538	2567	2573	2570	2613	2743	2693	2732	2677	2613	2515	2548	2502	2637	2548	2414	2496	2535	2529	2462	2434	2525	2377	2426	2478	2300	2447	2505	2479	2561	2438	2619	2438	2643	2708	2560	2630	2534	2489	2412	2440	2304	2407
2792	2674	2643	2544	2455	2517	2426	2538	2522	2593	2500	2662	2599	2641	2578	2593	2619	2555	2480	2473	2408	2554	2421	2561	2489	2616	2486	2411	2358	2478	2503	2368	2457	2559	2507	2479	2592	2578	2555	2624	2627	2690	2596	2601	2472	2468	2427	2379	2399	2468
2797	2770	2614	2558	2475	2410	2520	2534	2506	2592	2548	2492	2486	2624	2511	2575	2490	2654	2580	2514	2491	2393	2466	2483	2443	2370	2569	2365	2293	2488	2470	2540	2546	2471	2557	2526	2567	2656	2620	2671	2640	2662	2590	2589	2522	2405	2337	2433	2454	2538
2877	2768	2561	2562	2498	2394	2624	2660	2560	2743	2523	2551	2566	2544	2420	2531	2455	2492	2525	2513	2470	2438	2350	2423	2483	2418	2474	2419	2345	2397	2439	2387	2491	2455	2541	2573	2509	2712	2569	2566	2695	2507	2483	2484	2510	2343	2313	2453	2476	2684
2803	2789	2751	2718	2704	2671	2696	2711	2742	2816	2662	2533	2564	2491	2444	2531	2498	2508	2475	2535	2592	2462	2441	2423	2434	2419	2388	2478	2489	2404	2539	2562	2508	2580	2577	2503	2668	2710	2618	2558	2692	2493	2402	2422	2394	2423	2320	2610	2473	2565
2966	2849	2859	2701	2844	2619	2661	2678	2657	2643	2596	2528	2552	2510	2498	2586	2548	2539	2517	2534	2401	2511	2555	2286	2377	2495	2394	2434	2343	2506	2413	2528	2520	2462	2618	2561	2694	2696	2679	2636	2527	2448	2362	2332	2447	2398	2521	2464	2587	2487
2907	2882	2850	2815	2694	2752	2718	2695	2595	2526	2618	2524	2498	2500	2535	2634	2629	2603	2592	2468	2424	2559	2660	2476	2329	2436	2391	2511	2517	2450	2463	2439	2563	2612	2642	2761	2705	2749	2655	2635	2559	2540	2346	2402	2326	2482	2592	2480	2583	2639
2902	2900	2729	2735	2752	2774	2808	2733	2680	2606	2616	2627	2590	2549	2532	2554	2655	2648	2660	2518	2403	2384	2490	2538	2484	2513	2446	2583	2602	2452	2618	2598	2509	2644	2661	2752	2717	2671	2587	2567	2417	2507	2473	2486	2459	2470	2514	2626	2477	2596
2673	2791	2610	2876	2874	2930	2910	2879	2811	2880	2813	2655	2597	2667	2528	2582	2537	2585	2510	2533	2562	2540	2483	2585	2581	2542	2528	2657	2611	2585	2588	2627	2620	2721	2810	2648	2715	2646	2586	2488	2550	2485	2437	2497	2556	2478	2573	2548	2511	2617
2666	2826	2788	2782	2918	2942	2907	3013	2935	2942	2922	2752	2762	2682	2628	2635	2441	2395	2621	2519	2669	2431	2510	2502	2700	2591	2634	2656	2671	2586	2655	2707	2687	2678	2653	2702	2573	2509	2585	2465	2522	2525	2468	2557	2524	2605	2583	2593	2574	2704
2683	2794	2826	3041	2899	3025	2961	3104	3005	2952	2881	2907	2831	2775	2817	2641	2542	2560	2601	2613	2651	2783	2584	2527	2658	2694	2596	2533	2649	2677	2589	2685	2633	2639	2735	2552	2585	2534	2496	2466	2579	2442	2512	2536	2538	2496	2543	2722	2540	2716
2657	2894	2872	3019	2907	2846	2883	2971	2928	2900	2790	2786	2879	2949	2846	2815	2795	2669	2546	2664	2665	2788	2763	2641	2643	2779	2575	2651	2665	2642	2690	2705	2666	2564	2690	2526	2520	2563	2590	2526	2618	2423	2524	2468	2607	2589	2692	2638	2754	2762
2777	2807	2743	2856	2756	2785	2860	2807	2793	2837	2866	2808	2845	2755	2866	2831	2816	2827	2537	2651	2633	2849	2740	2794	2573	2690	2775	2691	2609	2683	2565	2600	2641	2478	2570	2562	2560	2504	2460	2509	2449	2563	2573	2529	2615	2632	2678	2705	2675	2764
2891	2840	2798	2711	2803	2646	2746	2818	2777	2855	2718	2825	2769	2828	2785	2944	2840	2869	2736	2676	2623	2836	2871	2682	2606	2588	2754	2747	2584	2659	2599	2476	2629	2517	2499	2498	2466	2518	2504	2510	2578	2575	2497	2563	2652	2784	2722	2718	2725	2565
2818	2763	2716	2614	2592	2697	2746	2712	2860	2649	2709	2752	2793	2571	2665	2772	2759	2806	2875	2629	2615	2659	2918	2746	2644	2754	2813	2766	2593	2669	2559	2521	2495	2452	2455	2430	2622	2581	2482	2448	2575	2498	2575	2603	2750	2790	2795	2634	2652	2441
2797	2755	2635	2640	2550	2621	2662	2743	2723	2698	2776	2703	2694	2589	2807	2713	2752	2851	2735	2599	2555	2718	2726	2840	2643	2620	2646	2669	2552	2552	2596	2382	2433	2405	2469	2439	2488	2480	2479	2521	2509	2598	2723	2697	2792	2746	2669	2712	2588	2526
2817	2609	2625	2661	2555	2707	2615	2623	2625	2709	2674	2641	2579	2564	2621	2722	2714	2839	2751	2694	2579	2659	2826	2773	2610	2467	2679	2724	2580	2479	2503	2424	2429	2479	2349	2477	2499	2484	2488	2629	2690	2634	2702	2778	2806	2678	2669	2703	2572	2488
2800	2788	2665	2623	2609	2679	2641	2708	2673	2572	2603	2610	2549	2581	2534	2670	2711	2661	2599	2674	2626	2551	2666	2567	2613	2539	2555	2662	2477	2383	2470	2367	2379	2456	2400	2580	2485	2639	2617	2589	2687	2625	2685	2750	2776	2698	2683	2573	2586	2524
2800	2717	2686	2777	2687	2744	2619	2600	2694	2742	2617	2567	2507	2468	2488	2522	2627	2639	2562	2609	2473	2408	2581	2570	2628	2537	2567	2468	2444	2492	2583	2459	2459	2543	2606	2587	2565	2624	2569	2617	2675	2629	2743	2695	2621	2602	2567	2532	2569	2577
2927	2736	2639	2740	2624	2720	2699	2728	2652	2722	2618	2560	2530	2495	2417	2481	2509	2613	2626	2561	2454	2463	2612	2610	2500	2483	2641	2587	2395	2444	2593	2430	2500	2631	2607	2561	2542	2566	2702	2639	2621	2602	2665	2643	2642	2562	2629	2600	2544	2750
2872	2844	2699	2752	2757	2737	2787	2617	2596	2605	2588	2489	2471	2435	2494	2515	2569	2604	2700	2730	2450	2469	2546	2570	2535	2488	2655	2598	2584	2465	2521	2591	2624	2682	2475	2786	2595	2586	2662	2688	2667	2637	2594	2619	2550	2550	2552	2708	2644	2733
2834	2879	2742	2710	2748	2642	2811	2729	2710	2666	2533	2554	2518	2410	2499	2560	2602	2652	2593	2707	2495	2501	2559	2602	2541	2534	2681	2655	2587	2682	2815	2583	2696	2614	2694	2675	2506	2638	2629	2606	2627	2566	2569	2542	2563	2671	2595	2680	2751	2802
2742	2826	2725	2735	2642	2607	2674	2599	2599	2608	2586	2562	2543	2516	2528	2592	2742	2812	2779	2641	2425	2514	2735	2756	2636	2553	2687	2722	2675	2716	2812	2599	2803	2706	2691	2736	2583	2609	2621	2590	2605	2465	2526	2445	2545	2558	2688	2666	2706	2755
2758	2789	2622	2591	2537	2602	2663	2658	2680	2544	2559	2436	2624	2643	2743	2527	2730	2761	2752	2769	2579	2579	2756	2814	2775	2679	2784	2685	2589	2752	2709	2682	2788	2619	2566	2637	2545	2426	2553	2582	2550	2373	2531	2576	2465	2562	2688	2751	2618	2617
2697	2579	2596	2582	2503	2458	2681	2689	2610	2587	2531	2586	2586	2621	2735	2805	2912	2836	2725	2636	2645	2738	2834	2822	2735	2766	2721	2707	2710	2735	2696	2688	2580	2578	2491	2551	2479	2567	2470	2586	2502	2517	2548	2496	2572	2762	2624	2759	2732	2597
2693	2574	2579	2506	2526	2505	2526	2541	2540	2541	2554	2556	2665	2656	2792	2772	2844	2783	2699	2677	2653	2804	2756	2729	2696	2713	2763	2699	2608	2744	2597	2553	2620	2425	2544	2530	2508	2544	2556	2600	2465	2590	2558	2681	2656	2710	2661	2679	2653	2553
2528	2599	2520	2615	2497	2496	2506	2627	2627	2454	2527	2583	2647	2671	2737	2788	2826	2647	2563	2617	2605	2797	2640	2604	2548	2703	2630	2513	2565	2700	2530	2434	2455	2490	2478	2657	2557	2589	2524	2481	2569	2599	2663	2712	2805	2644	2695	2666	2547	2458
2504	2627	2491	2668	2609	2563	2580	2480	2553	2565	2636	2580	2655	2678	2663	2669	2487	2580	2530	2593	2689	2683	2712	2601	2621	2614	2630	2477	2713	2662	2434	2506	2445	2483	2663	2526	2550	2622	2534	2618	2567	2618	2712	2754	2741	2638	2725	2513	2607	2538
2486	2506	2493	2536	2633	2595	2570	2631	2603	2620	2603	2715	2606	2558	2378	2460	2554	2426	2540	2482	2640	2619	2528	2547	2511	2516	2460	2684	2493	2586	2475	2492	2454	2511	2592	2560	2627	2722	2616	2602	2590	2613	2805	2767	2651	2641	2753	2615	2575	2624
2573	2463	2511	2569	2514	2596	2594	2551	2647	2636	2534	2752	2506	2506	2506	2404	2536	2566	2566	2520	2573	2392	2614	2521	2583	2536	2501	2476	2557	2419	2518	2510	2424	2612	2588	2644	2662	2609	2649	2615	2731	2626	2630	2623	2691	2533	2608	2567	2635	2602
2575	2535	2534	2438	2450	2513	2503	2606	2555	2586	2634	2524	2427	2409	2434	2391	2550	2525	2505	2519	2401	2441	2578	2546	2557	2564	2581	2673	2532	2566	2502	2545	2511	2743	2704	2695	2725	2716	2671	2668	2680	2713	2637	2604	2568	2658	2567	2531	2659	2703
2628	2486	2428	2474	2509	2430	2501	2465	2592	2512	2515	2499	2475	2572	2631	2618	2577	2587	2504	2396	2495	2611	2618	2559	2575	2543	2751	2732	2526	2595	2499	2598	2614	2759	2717	2757	2722	2717	2565	2619	2649	2598	2700	2655	2595	2637	2650	2672	2682	2748
2549	2534	2479	2479	2475	2467	2442	2619	2518	2597	2628	2587	2641	2680	2662	2694	2626	2593	2469	2560	2653	2656	2690	2571	2633	2776	2771	2657	2646	2607	2477	2591	2623	2709	2644	2563	2602	2456	2479	2588	2595	2601	2602	2613	2668	2720	2587	2608	2674	2641
2351	2466	2403	2441	2572	2597	2522	2619	2552	2665	2728	2651	2811	2811	2763	2640	2687	2633	2523	2692	2750	2729	2584	2579	2602	2727	2711	2588	2654	2657	2586	2602	2623	2595	2559	2481	2555	2527	2547	2525	2584	2584	2559	2572	2618	2516	2681	2621	2633	2678
2371	2299	2400	2448	2399	2497	2556	2524	2595	2604	2659	2684	2609	2589	2514	2627	2607	2587	2654	2670	2701	2553	2540	2643	2710	2631	2584	2622	2481	2481	2555	2506	2586	2495	2571	2484	2536	2498	2598	2517	2726	2663	2739	2588	2593	2554	2573	2563	2511	2640
2550	2396	2503	2354	2516	2400	2410	2482	2443	2519	2485	2594	2634	2506	2671	2551	2587	2661	2621	2610	2530	2646	2558	2627	2595	2719	2690	2622	2430	2464	2520	2460	2651	2457	2526	2521	2510	2648	2637	2708	2739	2686	2678	2554	2554	2496	2606	2556	2701	2631
2515	2520	2439	2489	2488	2454	2471	2646	2574	2497	2539	2548	2450	2647	2663	2557	2592	2666	2574	2600	2507	2583	2499	2573	2559	2571	2635	2476	2410	2449	2481	2443	2502	2507	2488	2431	2663	2658	2609	2640	2696	2644	2613	2570	2562	2560	2508	2656	2641	2682
2420	2439	2509	2523	2562	2529	2608	2695	2688	2606	2654	2537	2596	2616	2517	2568	2571	2538	2632	2499	2580	2491	2521	2480	2459	2630	2509	2483	2522	2467	2458	2631	2561	2529	2642	2636	2621	2633	2724	2711	2664	2626	2636	2509	2533	2615	2611	2587	2686	2712
2364	2488	2579	2493	2487	2587	2582	2675	2574	2596	2661	2693	2643	2633	2626	2669	2557	2678	2588	2675	2583	2474	2470	2515	2496	2616	2506	2566	2559	2537	2556	2715	2598	2572	2694	2547	2644	2726	2749	2695	2620	2546	2532	2481	2490	2504	2682	2811	2745	2706
2523	2488	2466	2516	2461	2527	2661	2643	2654	2595	2625	2513	2617	2689	2589	2676	2584	2653	2700	2681	2619	2667	2661	2560	2662	2670	2670	2606	2573	2631	2712	2664	2613	2640	2635	2613	2555	2653	2709	2742	2625	2631	2588	2544	2668	2624	2649	2694	2763	2630
2559	2412	2487	2544	2438	2614	2476	2635	2733	2689	2695	2742	2818	2762	2789	2601	2567	2590	2749	2617	2620	2579	2595	2613	2725	2675	2655	2670	2582	2592	2692	2586	2666	2566	2495	2634	2539	2676	2696	2714	2653	2656	2461	2600	2619	2600	2798	2755	2765	2725
2468	2466	2417	2459	2422	2474	2519	2657	2712	2682	2612	2704	2725	2708	2690	2661	2663	2632	2704	2611	2641	2595	2676	2728	2653	2692	2576	2589	2522	2546	2613	2635	2550	2468	2483	2361	2559	2569	2590	2619	2479	2521	2443	2482	2667	2591	2623	2639	2652	2735
2653	2656	2554	2451	2409	2473	2555	2659	2650	2584	2641	2534	2644	2520	2698	2558	2646	2576	2650	2571	2580	2572	2517	2485	2601	2576	2540	2435	2523	2563	2629	2643	2636	2591	2522	2570	2568	2695	2689	2708	2692	2730	2526	2587	2552	2601	2530	2667	2623	2543
2656	2585	2636	2602	2562	2690	2648	2583	2594	2662	2573	2671	2648	2640	2669	2626	2579	2597	2686	2726	2669	2631	2566	2572	2659	2613	2542	2659	2605	2721	2611	2783	2661	2571	2560	2558	2710	2786	2770	2742	2752	2703	2645	2644	2693	2736	2671	2688	2684	2584
2650	2732	2654	2614	2665	2550	2686	2549	2567	2656	2581	2683	2617	2746	2628	2649	2693	2722	2692	2615	2608	2510	2576	2586	2662	2639	2596	2648	2738	2811	2717	2760	2665	2578	2652	2600	2696	2730	2731	2727	2602	2676	2641	2602	2668	2708	2606	2711	2666	2725
2569	2769	2605	2615	2679	2540	2698	2632	2633	2693	2730	2740	2760	2711	2686	2681	2629	2716	2707	2617	2617	2673	2693	2653	2603	2700	2766	2717	2601	2665	2701	2671	2694	2615	2518	2636	2682	2726	2594	2665	2612	2456	2494	2407	2538	2698	2575	2681	2625	2604
2566	2561	2597	2667	2584	2607	2696	2643	2771	2733	2688	2626	2768	2712	2592	2619	2670	2716	2677	2660	2597	2662	2757	2712	2653	2751	2697	2840	2662	2670	2659	2715	2768	2578	2648	2650	2666	2727	2571	2546	2521	2556	2506	2532	2637	2623	2670	2602	2665	2509
2607	2631	2555	2534	2583	2675	2602	2759	2660	2702	2790	2736	2663	2684	2658	2557	2686	2778	2772	2656	2704	2747	2700	2746	2661	2734	2649	2778	2738	2717	2805	2804	2594	2631	2561	2693	2633	2765	2658	2667	2664	2614	2551	2572	2794	2642	2741	2743	2567	2503
2660	2650	2611	2530	2621	2566	2611	2633	2555	2597	2646	2656	2482	2694	2739	2593	2710	2824	2838	2809	2734	2647	2754	2790	2621	2663	2595	2704	2681	2643	2713	2617	2674	2499	2577	2620	2634	2769	2673	2759	2636	2642	2571	2665	2693	2708	2719	2602	2665	2517
2669	2680	2722	2587	2588	2535	2606	2577	2560	2632	2672	2602	2815	2696	2651	2794	2734	2762	2702	2686	2482	2555	2700	2494	2613	2550	2577	2615	2659	2675	2613	2649	2627	2562	2541	2661	2754	2725	2743	2750	2603	2523	2463	2635	2538	2604	2573	2616	2647	2479
2758	2657	2635	2621	2474	2590	2646	2594	2657	2638	2746	2758	2618	2641	2606	2592	2639	2685	2670	2653	2525	2615	2763	2651	2570	2609	2648	2541	2649	2642	2747	2695	2673	2621	2729	2652	2766	2637	2585	2522	2659	2645	2557	2502	2616	2545	2541	2587	2638	2592
2581	2663	2613	2506	2562	2628	2832	2696	2735	2783	2797	2820	2717	2783	2680	2616	2615	2605	2649	2648	2663	2551	2730	2725	2597	2748	2599	2563	2793	2667	2782	2724	2728	2768	2814	2794	2741	2665	2857	2592	2570	2566	2692	2621	2612	2715	2722	2599	2641	2592
2536	2549	2563	2625	2550	2601	2728	2712	2592	2733	2652	2723	2624	2760	2585	2599	2604	2729	2728	2657	2758	2704	2783	2749	2752	2727	2548	2745	2727	2841	2754	2752	2721	2651	2602	2739	2737	2758	2650	2549	2633	2610	2611	2698	2702	2673	2716	2591	2707	2633
2502	2569	2519	2581	2598	2618	2649	2597	2535	2622	2611	2634	2738	2629	2665	2587	2779	2734	2732	2704	2644	2617	2622	2532	2524	2521	2503	2605	2622	2604	2572	2600	2603	2631	2614	2630	2615	2663	2648	2637	2619	2657	2603	2650	2684	2752	2764	2620	2567	2540
2638	2510	2570	2580	2544	2597	2569	2553	2561	2635	2643	2710	2584	2805	2673	2623	2657	2615	2579	2573	2471	2422	2436	2486	2512	2510	2511	2534	2587	2698	2602	2695	2603	2600	2647	2626	2696	2672	2628	2655	2633	2619	2533	2639	2564	2581	2651	2486	2579	2551
2455	2750	2645	2622	2555	2582	2591	2608	2645	2654	2585	2716	2647	2623	2590	2545	2499	2504	2428	2382	2400	2473	2518	2621	2542	2514	2514	2548	2658	2625	2661	2736	2730	2702	2653	2741	2696	2734	2684	2643	2599	2566	2614	2588	2566	2674	2612	2700	2546	2533
2701	2641	2478	2478	2431	2568	2641	2690	2556	2582	2673	2691	2598	2700	2646	2474	2468	2495	2491	2458	2393	2618	2530	2713	2644	2642	2628	2575	2680	2718	2716	2691	2735	2678	2682	2750	2803	2631	2688	2557	2634	2585	2686	2631	2581	2770	2640	2661	2596	2547
2594	2451	2450	2512	2556	2548	2700	2672	2605	2580	2637	2686	2642	2562	2529	2486	2439	2595	2641	2604	2585	2613	2639	2715	2615	2598	2567	2635	2681	2655	2640	2622	2560	2559	2600	2641	2592	2614	2607	2573	2658	2583	2619	2663	2633	2715	2707	2661	2677	2617
2542	2478	2381	2509	2502	2642	2599	2629	2449	2658	2530	2624	2563	2511	2488	2463	2563	2607	2541	2497	2605	2577	2586	2514	2486	2459	2382	2453	2590	2482	2685	2477	2558	2478	2515	2597	2697	2615	2628	2561	2518	2497	2620	2632	2778	2704	2838	2712	2711	2681
2509	2485	2446	2532	2505	2600	2615	2520	2520	2478	2582	2557	2464	2539	2415	2543	2545	2640	2617	2434	2527	2415	2353	2485	2520	2478	2386	2402	2550	2534	2630	2542	2632	2675	2571	2707	2712	2695	2670	2657	2661	2599	2562	2707	2677	2714	2797	2833	2706	2546
2480	2555	2543	2546	2495	2520	2447	2453	2517	2465	2475	2472	2610	2508	2477	2470	2504	2440	2432	2494	2415	2345	2473	2455	2523	2510	2544	2575	2597	2690	2786	2581	2616	2623	2621	2677	2752	2728	2736	2577	2610	2571	2556	2691	2718	2731	2778	2768	2780	2617
2616	2642	2476	2570	2493	2440	2409	2459	2451	2523	2519	2464	2523	2628	2507	2574	2402	2528	2396	2519	2398	2394	2456	2622	2625	2603	2590	2506	2667	2646	2739	2730	2632	2623	2579	2705	2601	2697	2643	2672	2742	2549	2501	2581	2608	2686	2602	2727	2735	2547
2602	2572	2399	2438	2389	2347	2427	2433	2504	2554	2492	2583	2589	2629	2479	2478	2409	2528	2505	2577	2464	2487	2501	2581	2574	2541	2505	2531	2559	2598	2562	2551	2502	2515	2527	2465	2520	2605	2571	2589	2616	2522	2496	2537	2487	2661	2649	2606	2616	2701
2494	2480	2417	2472	2415	2550	2499	2537	2518	2610	2497	2535	2477	2563	2578	2551	2520	2457	2642	2585	2489	2501	2515	2505	2592	2552	2434	2416	2395	2488	2448	2483	2418	2383	2403	2416	2454	2662	2559	2579	2531	2514	2457	2489	2551	2567	2572	2622	2682	2671
2379	2509	2445	2462	2501	2496	2583	2522	2578	2484	2450	2488	2460	2493	2548	2519	2596	2621	2535	2630	2571	2418	2416	2478	2402	2422	2190	2418	2411	2419	2456	2555	2492	2439	2437	2510	2547	2523	2690	2573	2520	2581	2521	2494	2580	2550	2524	2533	2581	2583
2434	2535	2604	2628	2613	2487	2561	2487	2368	2306	2398	2291	2493	2524	2567	2576	2694	2654	2614	2505	2439	2434	2405	2473	2343	2444	2428	2378	2324	2464	2508	2562	2593	2566	2550	2523	2509	2679	2597	2617	2631	2627	2487	2634	2513	2425	2646	2604	2561	2589
2622	2647	2634	2562	2498	2424	2386	2380	2455	2405	2414	2462	2461	2539	2560	2544	2573	2608	2480	2518	2502	2446	2424	2458	2426	2505	2494	2536	2499	2492	2530	2657	2643	2612	2557	2573	2560	2569	2612	2589	2647	2657	2508	2530	2626	2603	2576	2659	2717	2578
2777	2717	2643	2495	2401	2366	2479	2402	2481	2481	2556	2440	2625	2659	2656	2608	2442	2536	2570	2536	2385	2535	2469	2418	2511	2497	2460	2433	2472	2450	2509	2491	2487	2495	2515	2462	2511	2447	2651	2610	2537	2565	2488	2479	2496	2597	2643	2568	2756	2740
2675	2553	2411	2418	2358	2386	2480	2524	2556	2562	2612	2578	2615	2486	2448	2476	2396	2488	2472	2440	2519	2525	2464	2434	2561	2465	2476	2462	2423	2485	2345	2375	2511	2504	2395	2418	2440	2435	2630	2587	2507	2699	2556	2500	2550	2502	2609	2559	2649	2766
2501	2472	2330	2404	2543	2567	2629	2595	2680	2708	2607	2540	2502	2408	2488	2400	2510	2456	2515	2521	2554	2475	2435	2510	2376	2418	2403	2399	2355	2281	2371	2516	2400	2443	2412	2465	2490	2583	2620	2632	2563	2566	2613	2463	2500	2481	2558	2571	2549	2662
2383	2501	2467	2475	2510	2588	2679	2535	2608	2690	2565	2354	2338	2362	2408	2482	2591	2485	2530	2601	2639	2516	2469	2455	2427	2457	2396	2463	2293	2416	2380	2431	2552	2574	2635	2581	2641	2548	2715	2721	2661	2703	2538	2538	2518	2556	2485	2528	2651	2708
2411	2545	2506	2598	2579	2647	2566	2491	2531	2480	2441	2375	2408	2458	2595	2590	2715	2633	2578	2625	2585	2504	2499	2395	2355	2394	2531	2438	2526	2456	2505	2638	2582	2667	2535	2597	2621	2666	2761	2699	2720	2695	2712	2662	2623	2580	2678	2505	2669	2742
2587	2568	2533	2595	2560	2543	2493	2395	2494	2454	2558	2409	2603	2629	2748	2678	2640	2608	2513	2550	2518	2386	2376	2378	2389	2465	2479	2531	2410	2544	2452	2484	2531	2612	2636	2683	2654	2587	2553	2554	2680	2633	2690	2686	2579	2544	2536	2586	2566	2679
2682	2686	2592	2514	2517	2429	2425	2437	2396	2487	2600	2642	2699	2738	2636	2722	2666	2515	2511	2506	2450	2398	2394	2368	2409	2453	2414	2494	2511	2473	2516	2416	2534	2531	2584	2592	2606	2495	2506	2554	2632	2667	2602	2713	2668	2532	2535	2586	2529	2597
2699	2731	2492	2399	2415	2441	2435	2456	2507	2687	2676	2651	2755	2686	2727	2535	2449	2479	2410	2281	2368	2391	2426	2454	2480	2523	2576	2492	2487	2515	2431	2489	2533	2496	2478	2648	2546	2543	2504	2463	2625	2562	2538	2546	2589	2575	2560	2493	2527	2566
2711	2602	2410	2405	2494	2441	2570	2580	2700	2699	2791	2681	2638	2572	2554	2417	2367	2385	2387	2359	2461	2533	2639	2586	2621	2507	2626	2521	2514	2570	2495	2464	2436	2520	2523	2562	2638	2498	2410	2511	2544	2561	2570	2681	2612	2535	2570	2626	2497	2561
2602	2598	2476	2452	2507	2565	2692	2632	2698	2671	2609	2593	2612	2458	2503	2380	2434	2476	2563	2438	2654	2682	2729	2674	2648	2569	2565	2569	2570	2574	2533	2480	2496	2471	2605	2623	2610	2714	2487	2537	2630	2589	2603	2739	2707	2706	2643	2596	2597	2484
2586	2502	2534	2539	2539	2569	2659	2549	2608	2575	2418	2427	2521	2496	2515	2354	2565	2548	2632	2586	2680	2581	2650	2605	2489	2401	2394	2454	2485	2446	2421	2566	2510	2439	2524	2594	2568	2617	2604	2642	2648	2613	2677	2736	2681	2692	2600	2522	2633	2537
2543	2498	2586	2618	2607	2589	2563	2528	2451	2454	2570	2445	2497	2454	2551	2613	2726	2705	2647	2621	2627	2595	2528	2494	2507	2433	2386	2515	2469	2457	2437	2574	2442	2604	2560	2511	2624	2565	2608	2580	2545	2615	2579	2627	2671	2742	2702	2633	2574	2573
2558	2553	2563	2516	2537	2537	2481	2483	2478	2439	2461	2564	2492	2599	2606	2784	2739	2727	2636	2510	2507	2371	2447	2418	2424	2341	2280	2384	2477	2560	2693	2569	2483	2544	2611	2494	2594	2577	2573	2566	2635	2551	2597	2501	2601	2560	2531	2516	2578	2567
2597	2690	2519	2592	2450	2419	2502	2536	2434	2457	2421	2501	2557	2570	2603	2678	2685	2524	2490	2406	2444	2248	2425	2424	2455	2516	2522	2485	2596	2528	2612	2494	2565	2590	2523	2509	2569	2516	2599	2489	2577	2589	2478	2553	2574	2586	2572	2645	2645	2482
2659	2701	2601	2611	2505	2445	2526	2453	2457	2481	2447	2624	2528	2605	2613	2624	2484	2450	2450	2307	2365	2372	2437	2441	2442	2543	2479	2457	2614	2612	2615	2595	2591	2535	2583	2538	2504	2578	2570	2644	2630	2467	2538	2551	2503	2598	2614	2626	2573	2730
2640	2661	2679	2468	2569	2522	2465	2436	2487	2483	2660	2641	2628	2636	2529	2450	2360	2349	2325	2429	2395	2535	2460	2583	2738	2677	2672	2653	2610	2660	2623	2604	2515	2471	2593	2441	2620	2574	2689	2638	2668	2582	2697	2621	2609	2583	2570	2808	2610	2722
2665	2585	2517	2527	2421	2320	2500	2445	2629	2613	2688	2787	2558	2543	2372	2391	2313	2315	2406	2482	2550	2652	2588	2646	2729	2754	2649	2669	2605	2587	2469	2575	2560	2569	2569	2445	2515	2550	2629	2702	2763	2712	2640	2663	2609	2595	2651	2734	2708	2740
2666	2581	2426	2456	2460	2408	2531	2572	2829	2774	2723	2565	2475	2416	2354	2313	2313	2408	2459	2525	2539	2650	2680	2734	2700	2672	2612	2560	2507	2473	2417	2457	2445	2409	2506	2374	2464	2565	2563	2549	2600	2673	2652	2634	2687	2602	2577	2627	2644	2821
2632	2566	2349	2469	2453	2457	2554	2633	2762	2698	2685	2472	2391	2400	2261	2368	2432	2517	2613	2704	2722	2659	2576	2618	2578	2617	2570	2419	2285	2381	2400	2408	2378	2387	2385	2525	2427	2454	2450	2457	2544	2614	2608	2625	2609	2516	2539	2497	2560	2547
2487	2426	2433	2474	2541	2675	2676	2766	2708	2623	2500	2390	2234	2358	2371	2498	2526	2558	2567	2649	2639	2495	2568	2511	2436	2465	2401	2312	2239	2312	2260	2384	2270	2387	2300	2378	2378	2420	2361	2453	2475	2436	2562	2462	2454	2473	2384	2408	2408	2502
2417	2496	2610	2572	2676	2774	2689	2645	2576	2481	2344	2244	2377	2392	2490	2576	2641	2628	2659	2556	2605	2630	2472	2415	2400	2257	2371	2423	2441	2326	2308	2217	2332	2344	2404	2358	2413	2329	2397	2430	2470	2459	2498	2414	2519	2448	2371	2275	2363	2298
2497	2558	2606	2842	2674	2700	2643	2552	2481	2407	2414	2333	2433	2505	2613	2694	2799	2637	2545	2560	2462	2488	2417	2397	2322	2358	2256	2303	2332	2386	2339	2368	2266	2339	2474	2456	2467	2469	2493	2478	2453	2526	2458	2505	2489	2515	2370	2399	2415	2347
2567	2646	2668	2708	2693	2539	2530	2358	2337	2361	2270	2560	2537	2594	2667	2699	2688	2547	2485	2372	2310	2266	2344	2401	2370	2332	2385	2501	2452	2483	2458	2490	2404	2438	2514	2637	2657	2642	2592	2572	2585	2649	2485	2524	2602	2625	2546	2555	2518	2381
2638	2824	2795	2721	2711	2487	2486	2395	2350	2433	2404	2594	2693	2720	2684	2724	2614	2448	2424	2240	2337	2297	2338	2438	2329	2430	2527	2567	2589	2585	2501	2579	2472	2534	2484	2652	2622	2744	2662	2541	2681	2578	2619	2673	2609	2672	2651	2660	2547	2485
2771	2773	2694	2576	2408	2415	2364	2354	2389	2528	2554	2736	2712	2754	2556	2523	2485	2413	2305	2372	2212	2442	2398	2539	2561	2508	2632	2568	2679	2731	2600	2571	2586	2560	2417	2503	2467	2552	2624	2513	2625	2679	2593	2686	2721	2685	2807	2617	2660	2609
2827	2660	2477	2490	2402	2548	2349	2424	2491	2602	2800	2783	2746	2623	2512	2477	2352	2297	2337	2297	2358	2494	2557	2626	2679	2631	2647	2612	2552	2644	2554	2625	2569	2502	2427	2451	2383	2496	2590	2508	2567	2633	2635	2619	2708	2733	2608	2664	2720	2511
2711	2534	2482	2352	2388	2373	2540	2555	2689	2802	2658	2671	2622	2409	2369	2293	2275	2344	2440	2490	2485	2635	2627	2660	2612	2687	2635	2590	2537	2465	2496	2503	2449	2335	2329	2376	2380	2385	2374	2436	2456	2554	2521	2501	2509	2424	2538	2501	2581	2678
2633	2422	2396	2453	2433	2440	2607	2665	2736	2834	2687	2603	2475	2338	2243	2169	2359	2383	2579	2678	2861	2695	2756	2635	2655	2557	2724	2413	2427	2383	2333	2366	2347	2399	2323	2324	2241	2303	2397	2401	2504	2523	2388	2422	2379	2394	2390	2411	2460	2366
2484	2465	2440	2401	2549	2679	2684	2741	2796	2651	2565	2423	2248	2173	2316	2497	2412	2494	2674	2740	2900	2823	2765	2695	2533	2556	2371	2416	2352	2248	2293	2278	2347	2301	2350	2321	2333	2306	2305	2366	2423	2398	2309	2342	2302	2381	2281	2273	2365	2296
2367	2440	2530	2508	2551	2706	2704	2764	2621	2517	2355	2201	2202	2289	2334	2496	2611	2701	2888	2826	2828	2798	2714	2582	2392	2315	2267	2299	2288	2151	2267	2243	2289	2389	2353	2416	2337	2353	2428	2246	2313	2328	2416	2318	2318	2300	2297	2206	2262	2249
2392	2406	2503	2563	2711	2556	2674	2520	2403	2409	2271	2198	2263	2319	2598	2711	2742	2789	2771	2700	2752	2652	2561	2423	2348	2156	2232	2233	2260	2231	2208	2286	2240	2276	2448	2450	2424	2447	2349	2370	2278	2369	2330	2403	2374	2213	2339	2244	2228	2184
2527	2491	2614	2644	2739	2573	2468	2372	2322	2174	2179	2328	2419	2460	2782	2849	2889	2881	2647	2607	2555	2468	2439	2244	2219	2141	2191	2279	2309	2340	2327	2404	2342	2410	2521	2406	2473	2511	2516	2481	2349	2382	2357	2410	2431	2455	2258	2394	2319	2290
2567	2577	2686	2672	2567	2472	2458	2349	2334	2278	2297	2395	2575	2721	2798	2762	2899	2709	2566	2447	2288	2172	2272	2113	2206	2205	2239	2306	2383	2472	2412	2494	2566	2537	2598	2545	2530	2517	2494	2480	2467	2383	2415	2414	2502	2531	2531	2515	2517	2448
2562	2628	2554	2531	2568	2468	2289	2268	2241	2336	2399	2663	2684	2736	2776	2620	2718	2645	2309	2218	2267	2277	2193	2218	2221	2310	2365	2502	2558	2493	2622	2582	2570	2561	2612	2555	2554	2598	2570	2568	2506	2620	2595	2569	2597	2648	2602	2590	2650	2472
2726	2646	2594	2629	2483	2435	2219	2329	2436	2364	2569	2648	2652	2722	2623	2613	2433	2497	2386	2168	2170	2295	2168	2258	2404	2520	2508	2654	2632	2623	2660	2566	2647	2623	2618	2628	2516	2573	2565	2597	2573	2703	2682	2684	2704	2719	2740	2799	2820	2837
2715	2677	2623	2491	2376	2271	2266	2249	2412	2452	2557	2683	2686	2697	2601	2533	2379	2263	2328	2268	2289	2165	2296	2407	2394	2600	2782	2733	2796	2607	2537	2559	2556	2650	2507	2461	2546	2588	2577	2553	2710	2689	2671	2731	2716	2894	2867	2942	2948	2991
2756	2700	2558	2457	2448	2327	2410	2332	2496	2473	2626	2616	2652	2615	2549	2479	2412	2333	2303	2319	2306	2428	2426	2476	2495	2625	2694	2636	2638	2582	2431	2380	2453	2534	2528	2505	2487	2567	2511	2609	2557	2657	2626	2817	2815	2884	2809	2947	3046	2907
2664	2617	2495	2356	2398	2268	2346	2304	2571	2609	2708	2570	2715	2533	2496	2569	2495	2382	2352	2393	2520	2550	2596	2552	2581	2598	2409	2414	2409	2361	2315	2401	2347	2428	2398	2399	2404	2402	2506	2514	2558	2566	2587	2739	2763	2701	2777	2838	2968	3022
2572	2527	2417	2368	2379	2371	2360	2470	2582	2582	2672	2668	2581	2509	2469	2375	2479	2432	2407	2537	2511	2555	2563	2612	2400	2341	2271	2276	2273	2232	2335	2342	2361	2272	2420	2411	2488	2510	2451	2448	2483	2538	2503	2602	2628	2736	2816	2789	2818	2772
2657	2497	2344	2398	2329	2402	2545	2586	2574	2551	2622	2530	2623	2563	2466	2513	2448	2525	2393	2558	2545	2605	2567	2427	2447	2278	2195	2216	2163	2201	2240	2288	2296	2457	2341	2397	2449	2511	2394	2533	2498	2607	2598	2610	2621	2643	2552	2651	2611	2760
2407	2428	2331	2290	2432	2427	2537	2604	2679	2583	2593	2606	2583	2554	2569	2576	2528	2517	2564	2613	2533	2457	2396	2406	2306	2235	2220	2110	2056	2166	2194	2307	2432	2414	2464	2399	2543	2511	2611	2494	2455	2512	2560	2475	2509	2588	2505	2527	2591	2774
2352	2419	2306	2356	2406	2511	2633	2681	2532	2600	2531	2524	2596	2603	2677	2563	2537	2538	2513	2578	2508	2500	2315	2359	2246	2160	2193	2091	2082	2116	2212	2208	2463	2507	2662	2392	2503	2480	2489	2584	2562	2511	2525	2367	2392	2344	2358	2416	2507	2810
2340	2288	2418	2481	2511	2413	2646	2586	2551	2678	2495	2613	2618	2623	2617	2630	2585	2583	2439	2433	2430	2359	2332	2295	2295	2175	2233	2114	2291	2168	2353	2295	2450	2520	2560	2676	2584	2525	2525	2642	2588	2537	2408	2307	2300	2289	2279	2409	2562	2820
2340	2368	2406	2341	2523	2477	2588	2507	2587	2539	2528	2559	2723	2624	2764	2622	2595	2497	2544	2391	2462	2364	2348	2298	2352	2268	2353	2480	2328	2410	2297	2393	2394	2469	2562	2680	2657	2572	2459	2528	2506	2499	2346	2363	2316	2371	2290	2420	2515	2568
2347	2375	2405	2406	2610	2547	2628	2516	2576	2531	2535	2516	2522	2656	2510	2624	2463	2372	2406	2329	2281	2322	2270	2381	2347	2449	2632	2612	2539	2555	2482	2408	2371	2505	2513	2553	2568	2599	2504	2392	2377	2362	2347	2213	2215	2348	2463	2698	2536	2504
2385	2410	2370	2526	2583	2600	2579	2449	2449	2443	2487	2495	2505	2615	2534	2475	2476	2322	2388	2263	2388	2323	2408	2470	2499	2630	2648	2789	2786	2785	2594	2524	2591	2564	2577	2410	2622	2534	2449	2350	2195	2215	2191	2184	2270	2579	2701	2686	2503	2418
2477	2459	2512	2476	2549	2460	2493	2419	2420	2467	2404	2463	2473	2561	2470	2350	2241	2182	2256	2317	2440	2542	2512	2664	2619	2734	2754	2811	2815	2961	2653	2631	2571	2540	2444	2498	2472	2404	2390	2271	2152	2255	2170	2284	2470	2630	2738	2557	2484	2214
2515	2405	2549	2496	2523	2424	2432	2444	2322	2342	2383	2412	2419	2412	2284	2205	2169	2240	2261	2377	2599	2658	2732	2754	2774	2827	2811	2754	2892	2781	2749	2673	2628	2456	2437	2504	2435	2361	2248	2228	2105	2228	2294	2470	2734	2791	2644	2568	2279	2268
2393	2529	2524	2586	2473	2491	2381	2398	2428	2310	2392	2295	2372	2204	2248	2162	2299	2299	2472	2544	2669	2728	2847	2788	2932	2774	2847	2730	2716	2794	2612	2577	2511	2427	2456	2442	2538	2349	2158	2212	2145	2291	2787	3193	3253	2934	2585	2284	2237	2233
2638	2522	2482	2539	2563	2437	2540	2371	2396	2273	2295	2276	2174	2150	2269	2154	2385	2405	2517	2687	2669	2874	2909	2897	2838	2857	2729	2637	2549	2574	2462	2398	2206	2257	2290	2375	2436	2447	2256	2046	2077	2541	3195	3332	3189	2830	2421	2247	2165	2260
2560	2516	2532	2502	2439	2437	2296	2305	2364	2307	2179	2188	2093	2108	2212	2209	2425	2494	2651	2708	2983	2864	2873	2818	2778	2636	2641	2546	2488	2416	2213	2133	2077	2055	2145	2189	2260	2335	2204	1958	2220	2681	3126	3168	2873	2517	2252	2205	2165	2194
2544	2535	2388	2452	2424	2288	2436	2333	2209	2260	2259	2154	2088	2259	2231	2405	2518	2773	2784	2943	2988	2913	2901	2775	2587	2620	2442	2329	2249	2160	2200	2076	2018	1919	1839	1933	1930	1910	2007	2071	2388	2817	2913	2648	2362	2190	2180	2242	2243	2151
2528	2581	2527	2375	2373	2242	2243	2159	2229	2211	2177	2155	2205	2250	2347	2391	2670	2769	2970	2871	2886	2796	2628	2582	2556	2443	2390	2156	2072	2035	1991	1933	2044	1897	1888	1873	1741	1886	2021	2146	2594	2619	2559	2290	2155	2199	2188	2112	2225	2272
2587	2461	2442	2444	2231	2263	2164	2152	2134	2135	2215	2144	2312	2308	2363	2537	2678	2860	2971	2928	2796	2731	2640	2425	2458	2293	2193	2024	2002	1903	1832	1848	1869	1950	1847	1803	1787	1930	2202	2344	2366	2382	2203	2193	2175	2321	2199	2119	2137	2260
2576	2468	2440	2335	2248	2234	2215	2138	2151	2201	2206	2261	2325	2465	2505	2608	2781	2878	3031	2882	2734	2671	2614	2364	2253	2241	2048	1992	1848	1811	1799	1842	1876	1830	1801	1765	1970	2353	2704	2363	2145	2079	2169	2378	2354	2487	2272	2150	2218	2172
2581	2456	2344	2288	2219	2175	2176	2036	2098	2228	2272	2293	2356	2587	2495	2731	2927	2915	2803	2830	2700	2626	2429	2266	2214	2131	2033	1906	1781	1824	1860	1853	1933	1834	1778	1993	2281	2623	2595	2353	2080	2166	2443	2588	2603	2665	2400	2309	2185	2185
2593	2330	2359	2168	2263	2204	2171	2191	2193	2261	2286	2465	2501	2501	2699	2838	2992	2900	2792	2722	2646	2549	2422	2223	2143	1942	2010	1867	1758	1840	1805	1944	1906	1851	1766	2066	2261	2357	2412	2231	2321	2510	2627	2809	2903	2639	2668	2428	2257	2188
2561	2401	2279	2314	2316	2209	2232	2134	2287	2274	2353	2420	2537	2500	2693	2873	2874	2893	2763	2598	2583	2408	2408	2143	2001	1896	1820	1814	1901	1876	1881	1876	1826	1880	1900	2157	2174	2220	2278	2409	2657	2775	2823	2811	2910	2831	2759	2528	2398	2267
2471	2448	2264	2192	2216	2314	2255	2293	2303	2306	2388	2468	2536	2638	2822	2902	2765	2753	2773	2578	2431	2203	2185	2070	1952	1906	1931	1819	1825	1943	1865	1789	1839	2055	2113	2152	2044	2166	2569	2915	3024	3032	2869	2839	2782	2882	2878	2775	2479	2454
2504	2323	2250	2198	2305	2235	2227	2248	2306	2489	2491	2529	2594	2676	2789	2802	2864	2681	2676	2509	2463	2202	2221	2028	1923	1910	1888	1836	1869	1795	1904	1892	1950	2076	2098	2105	2201	2486	2892	2988	3077	2956	2921	2848	2887	2895	2883	2794	2665	2408
2391	2352	2419	2259	2313	2290	2336	2282	2330	2495	2567	2515	2611	2631	2905	2731	2773	2566	2555	2518	2327	2121	2051	2072	1930	1885	1883	1860	1903	1829	1920	1918	1958	2130	2182	2254	2497	2840	3071	2959	3059	3046	2963	2851	2903	2860	2699	2701	2588	2460
2550	2509	2409	2317	2249	2290	2304	2446	2520	2576	2517	2641	2648	2691	2773	2921	2673	2692	2553	2386	2322	2044	2038	1998	1885	1914	1936	1956	1924	1874	1991	1994	2027	2173	2133	2550	2854	3098	3299	3032	3174	3228	3228	2966	2922	2768	2722	2681	2547	2537
2499	2416	2359	2358	2271	2294	2351	2432	2394	2459	2545	2638	2745	2732	2742	2799	2705	2583	2532	2372	2232	2091	2026	1935	1903	1897	1968	1892	1924	1935	2067	2007	2124	2127	2433	2800	3103	3109	3317	3276	3431	3325	3187	3051	2872	2648	2686	2629	2614	2515
2370	2476	2337	2419	2409	2380	2355	2454	2514	2441	2669	2727	2731	2714	2764	2737	2686	2561	2503	2221	2258	2155	2016	1938	2002	1929	2032	1878	2015	2055	2033	2186	2180	2440	2585	2863	2973	3014	3174	3418	3552	3407	3219	3082	2933	2726	2589	2482	2450	2464
2301	2381	2370	2238	2439	2418	2356	2415	2562	2651	2671	2763	2799	2758	2716	2664	2586	2583	2353	2371	2120	2070	2011	1977	1894	1910	1918	2073	2092	2038	2150	2190	2352	2508	2699	2918	3066	3122	3292	3401	3438	3422	3349	3187	3086	2753	2539	2455	2412	2364
2401	2309	2233	2300	2408	2441	2486	2541	2639	2693	2739	2777	2615	2810	2731	2670	2660	2490	2431	2315	2188	2117	2061	2018	1979	2004	2027	2000	2069	2116	2172	2330	2435	2612	2657	2887	3081	3135	3298	3443	3359	3427	3443	3260	3035	2773	2636	2481	2234	2338
2461	2254	2365	2383	2461	2573	2469	2556	2627	2751	2683	2712	2764	2659	2775	2622	2555	2380	2269	2262	2213	2136	2082	2097	2035	1995	2061	2215	2167	2269	2354	2445	2560	2565	2726	2792	3091	3086	3321	3462	3389	3406	3396	3183	3001	2805	2533	2402	2332	2215
2334	2372	2309	2413	2536	2571	2515	2669	2549	2734	2731	2709	2682	2658	2718	2619	2507	2342	2377	2287	2110	2094	2024	2065	2107	2095	2244	2168	2256	2336	2495	2513	2392	2559	2599	2646	2850	2914	3082	3304	3421	3423	3255	3148	2951	2847	2643	2510	2320	2214
2471	2406	2400	2433	2511	2616	2630	2677	2571	2705	2776	2775	2717	2616	2635	2542	2525	2474	2408	2275	2218	2124	2134	2128	2042	2192	2119	2159	2288	2403	2391	2382	2513	2453	2562	2530	2673	2886	2968	3118	3367	3259	3219	3085	2881	2742	2628	2504	2244	2067
2372	2372	2425	2509	2424	2650	2665	2679	2697	2697	2766	2683	2718	2594	2439	2542	2430	2403	2387	2208	2250	2125	2121	2148	2037	2118	2333	2229	2319	2487	2400	2441	2326	2374	2497	2610	2484	2624	2831	2987	3007	3251	3040	2981	2910	2746	2418	2327	2204	2173
2452	2475	2321	2429	2511	2632	2652	2594	2637	2668	2778	2773	2656	2654	2631	2452	2528	2390	2419	2304	2288	2112	2131	2252	2131	2108	2226	2381	2450	2446	2410	2426	2406	2412	2328	2326	2396	2492	2654	2770	2864	2907	2845	2925	2829	2552	2422	2275	2172	1999
2371	2459	2476	2459	2661	2499	2621	2596	2567	2660	2612	2691	2769	2614	2552	2553	2456	2391	2274	2283	2323	2198	2201	2147	2154	2213	2335	2396	2457	2394	2450	2377	2376	2302	2285	2272	2363	2384	2547	2578	2622	2706	2759	2792	2639	2494	2306	2146	2210	2115
2368	2396	2449	2560	2558	2583	2578	2738	2732	2651	2725	2691	2669	2692	2516	2497	2524	2499	2435	2436	2292	2178	2128	2133	2262	2249	2431	2329	2364	2447	2473	2343	2478	2321	2300	2159	2244	2328	2385	2428	2524	2547	2606	2489	2504	2370	2244	2179	2142	1961
2467	2464	2478	2499	2644	2640	2575	2622	2569	2569	2557	2644	2666	2534	2528	2529	2523	2525	2478	2406	2318	2259	2223	2256	2247	2323	2341	2333	2412	2423	2509	2376	2402	2378	2242	2214	2297	2187	2256	2260	2427	2348	2403	2487	2329	2192	2207	2094	2012	1960
2469	2445	2484	2546	2544	2622	2688	2645	2626	2577	2536	2601	2669	2630	2717	2624	2607	2503	2525	2469	2344	2331	2302	2201	2226	2250	2349	2367	2400	2389	2481	2450	2415	2306	2261	2116	2184	2259	2127	2243	2305	2289	2358	2201	2309	2117	2141	2025	2001	1980
2500	2443	2409	2521	2634	2736	2524	2571	2493	2631	2631	2592	2679	2718	2626	2626	2631	2655	2517	2519	2334	2367	2303	2333	2158	2184	2236	2351	2343	2344	2479	2422	2409	2308	2179	2190	2069	2123	2052	2003	2140	2238	2114	2123	2185	2092	2036	1971	1951	2014
2529	2415	2475	2548	2582	2664	2614	2586	2633	2483	2500	2598	2627	2605	2660	2595	2643	2568	2484	2411	2442	2306	2375	2299	2210	2231	2253	2264	2359	2313	2383	2409	2301	2261	2266	2232	2146	2096	1963	2055	2070	2066	2034	2058	2018	1967	1992	1976	2030	2059
2451	2484	2389	2471	2553	2555	2626	2571	2561	2632	2577	2576	2715	2667	2682	2590	2611	2632	2492	2490	2461	2365	2423	2313	2302	2132	2181	2187	2181	2372	2366	2338	2309	2388	2343	2222	2200	2082	1992	1993	2026	1941	1913	2022	1930	1998	1901	2019	2101	2092
2465	2448	2345	2468	2586	2499	2574	2557	2495	2577	2608	2554	2641	2746	2664	2694	2610	2519	2625	2438	2436	2433	2367	2377	2287	2300	2197	2226	2168	2214	2238	2330	2333	2393	2316	2133	2212	2089	2095	1972	1957	1936	1936	1983	2000	2017	1990	2142	2228	2224
2518	2562	2422	2330	2446	2486	2500	2575	2508	2571	2506	2667	2501	2597	2708	2585	2555	2577	2522	2603	2490	2494	2381	2406	2339	2223	2196	2151	2106	2085	2215	2189	2303	2361	2240	2192	2111	2047	2088	2036	1985	1961	1943	2006	2033	2079	2063	2134	2294	2399
2425	2351	2344	2286	2381	2524	2557	2600	2584	2543	2558	2531	2525	2469	2677	2707	2563	2592	2541	2486	2451	2428	2372	2440	2453	2255	2182	2173	2217	2111	2124	2154	2309	2289	2306	2300	2196	2194	2153	2061	2053	2012	1920	1995	2042	2119	2112	2321	2359	2488
2448	2390	2302	2229	2350	2432	2493	2553	2592	2525	2515	2625	2447	2494	2535	2562	2704	2727	2605	2512	2519	2443	2465	2462	2355	2358	2183	2225	2100	2112	2164	2058	2207	2227	2256	2363	2285	2213	2325	2146	2108	2126	2031	2083	2163	2120	2271	2307	2452	2673
2333	2363	2262	2251	2270	2369	2483	2620	2561	2607	2595	2488	2471	2455	2528	2526	2625	2674	2658	2536	2471	2572	2471	2495	2367	2338	2351	2254	2223	2223	2066	2103	2108	2203	2203	2276	2289	2254	2287	2227	2125	2215	2199	2220	2204	2351	2347	2476	2670	2879
2355	2232	2310	2278	2305	2384	2383	2518	2609	2610	2530	2556	2479	2472	2523	2604	2572	2564	2617	2582	2562	2495	2499	2501	2515	2453	2410	2407	2281	2272	2246	2059	2076	2108	2171	2206	2283	2379	2325	2353	2205	2291	2249	2334	2312	2361	2517	2617	2738	2830
2425	2295	2219	2285	2292	2247	2384	2496	2512	2630	2523	2488	2555	2515	2591	2515	2545	2575	2662	2540	2554	2592	2518	2621	2611	2536	2539	2549	2403	2346	2227	2135	2169	2116	2153	2219	2320	2396	2292	2355	2367	2413	2422	2479	2487	2455	2665	2618	2919	2946
2459	2356	2304	2201	2309	2338	2333	2475	2641	2500	2682	2623	2673	2631	2490	2621	2592	2615	2572	2638	2593	2579	2619	2593	2588	2645	2654	2628	2598	2419	2311	2195	2236	2181	2123	2349	2380	2369	2419	2460	2514	2524	2590	2622	2717	2642	2706	2754	2972	3107
2429	2349	2354	2220	2246	2276	2231	2301	2412	2562	2623	2622	2655	2556	2607	2547	2582	2662	2637	2578	2646	2536	2493	2608	2502	2622	2675	2677	2687	2657	2604	2514	2332	2180	2270	2269	2250	2403	2472	2623	2600	2725	2748	2732	2686	2874	2840	2978	2970	3058
2453	2363	2310	2282	2305	2220	2305	2393	2400	2521	2583	2607	2596	2555	2490	2570	2569	2567	2510	2738	2654	2572	2642	2583	2682	2640	2744	2779	2901	2918	2722	2657	2514	2371	2352	2290	2501	2407	2531	2641	2737	2787	2900	2828	2875	2964	2946	3063	3063	3128
2473	2416	2338	2255	2230	2171	2335	2385	2377	2491	2506	2554	2642	2638	2554	2489	2498	2547	2516	2561	2658	2618	2618	2571	2651	2566	2823	2857	2951	3017	2935	2907	2733	2631	2604	2425	2380	2478	2570	2701	2844	2933	2969	3075	3060	2972	3083	3132	3089	3130
2536	2300	2370	2302	2332	2331	2218	2428	2368	2381	2479	2582	2627	2625	2570	2619	2445	2465	2428	2607	2581	2687	2722	2628	2638	2740	2830	2863	2966	3051	3034	3139	2960	2740	2694	2674	2619	2574	2625	2758	2854	2970	3095	3179	3241	3253	3151	3172	3140	3068
2510	2374	2373	2333	2279	2311	2232	2345	2395	2397	2485	2544	2644	2663	2641	2544	2533	2509	2470	2460	2541	2662	2676	2663	2632	2604	2791	2861	2937	3141	3297	3161	3242	3046	2908	2862	2779	2711	2710	2747	2912	2970	3314	3278	3362	3370	3250	3193	3105	3011
2451	2478	2366	2352	2295	2267	2267	2319	2372	2367	2429	2447	2475	2566	2616	2537	2490	2520	2433	2444	2567	2586	2707	2724	2717	2646	2734	2785	2989	3132	3254	3254	3157	3193	3130	2978	2947	2695	2772	2838	2933	3030	3048	3106	3316	3331	3308	3114	2997	2847
2379	2361	2390	2333	2332	2291	2409	2296	2372	2265	2370	2413	2494	2574	2664	2572	2669	2497	2460	2513	2522	2598	2622	2692	2650	2701	2611	2666	2864	2971	3049	3151	3181	3417	3329	3156	3013	2915	2831	2947	2998	2962	3032	3139	3231	3173	3334	3096	3021	2816
2334	2366	2337	2411	2362	2426	2358	2393	2340	2463	2426	2351	2472	2590	2611	2744	2580	2620	2432	2547	2562	2499	2631	2671	2646	2736	2501	2571	2708	2854	2880	2958	3203	3278	3207	3227	3063	2936	2993	2917	2840	2919	2830	2937	3073	3130	3099	2994	2826	2833
2319	2374	2346	2444	2407	2390	2314	2485	2423	2426	2440	2374	2409	2564	2658	2609	2686	2640	2722	2499	2505	2572	2590	2671	2632	2584	2662	2527	2471	2600	2737	2798	3036	3133	3109	3009	3020	2928	2912	2904	2777	2809	2788	2802	2897	2984	2888	2934	2706	2584
2211	2362	2370	2374	2409	2417	2438	2368	2445	2442	2434	2318	2431	2438	2561	2581	2626	2675	2690	2593	2484	2564	2508	2585	2491	2569	2577	2617	2497	2440	2532	2619	2689	2877	2818	2893	2886	2895	2920	2821	2762	2638	2568	2696	2615	2584	2571	2468	2416	2310
2325	2230	2371	2296	2292	2420	2431	2442	2389	2472	2456	2376	2329	2530	2409	2565	2550	2655	2828	2736	2590	2682	2559	2708	2577	2588	2656	2632	2443	2441	2451	2458	2447	2604	2626	2697	2774	2714	2818	2576	2608	2463	2372	2333	2229	2316	2311	2214	2170	2190
2295	2368	2194	2293	2336	2438	2474	2419	2370	2491	2390	2407	2438	2386	2532	2487	2502	2645	2732	2651	2613	2536	2560	2686	2588	2686	2670	2662	2506	2511	2353	2297	2364	2322	2361	2354	2447	2439	2386	2446	2394	2374	2239	2184	2231	2186	2188	2124	2056	2128
2337	2370	2254	2301	2265	2376	2406	2400	2399	2431	2422	2531	2475	2405	2392	2448	2532	2570	2639	2675	2670	2658	2573	2528	2600	2663	2610	2542	2668	2558	2366	2391	2332	2271	2184	2325	2269	2430	2289	2392	2220	2358	2190	2213	2252	2244	2162	2190	2205	2149
2326	2284	2175	2272	2335	2421	2370	2384	2414	2454	2477	2533	2412	2510	2427	2377	2370	2531	2686	2690	2664	2653	2696	2592	2602	2447	2602	2609	2668	2589	2518	2460	2367	2318	2196	2218	2188	2255	2278	2307	2323	2308	2267	2252	2254	2299	2270	2264	2160	2271
2418	2303	2296	2245	2340	2372	2412	2457	2445	2587	2528	2521	2468	2512	2397	2523	2473	2526	2490	2656	2625	2703	2602	2656	2486	2503	2537	2600	2549	2527	2727	2550	2438	2364	2316	2226	2242	2239	2413	2285	2354	2431	2501	2392	2464	2485	2480	2490	2510	2588
2428	2318	2283	2333	2231	2355	2323	2403	2527	2500	2626	2452	2518	2637	2478	2486	2431	2415	2394	2487	2625	2651	2633	2523	2489	2562	2493	2497	2521	2479	2653	2600	2676	2623	2367	2360	2344	2330	2383	2316	2444	2362	2453	2571	2617	2644	2781	2701	2705	2758
2438	2367	2322	2185	2269	2208	2357	2453	2560	2510	2542	2487	2566	2603	2643	2577	2494	2374	2335	2475	2403	2507	2566	2487	2457	2387	2412	2390	2320	2397	2533	2617	2656	2593	2533	2515	2475	2470	2576	2478	2410	2430	2514	2657	2735	2719	2744	2808	2877	2857
2424	2388	2263	2303	2333	2303	2275	2362	2430	2488	2489	2605	2604	2653	2661	2559	2521	2524	2415	2374	2350	2367	2551	2499	2507	2444	2400	2326	2337	2339	2319	2482	2553	2531	2769	2543	2570	2632	2468	2524	2477	2477	2596	2590	2746	2595	2626	2753	2702	2747
2377	2295	2420	2456	2356	2335	2247	2292	2331	2523	2521	2520	2539	2585	2608	2650	2652	2585	2548	2347	2449	2320	2375	2471	2527	2437	2266	2346	2258	2211	2224	2332	2315	2499	2564	2632	2560	2633	2614	2596	2589	2541	2585	2590	2464	2472	2418	2451	2527	2533
2371	2351	2319	2267	2353	2262	2271	2344	2308	2367	2365	2445	2519	2555	2707	2695	2696	2812	2663	2560	2419	2417	2375	2382	2367	2423	2367	2311	2155	2224	2159	2121	2262	2295	2484	2545	2604	2575	2556	2512	2523	2371	2338	2357	2299	2289	2337	2281	2269	2348
2307	2309	2260	2418	2362	2332	2297	2357	2326	2439	2408	2479	2516	2525	2490	2661	2612	2738	2753	2681	2520	2427	2505	2386	2360	2406	2456	2346	2247	2229	2107	2144	1981	2158	2227	2370	2441	2331	2443	2439	2384	2323	2361	2219	2262	2244	2126	2172	2123	2136
2326	2225	2326	2372	2370	2402	2336	2378	2374	2354	2332	2444	2517	2470	2502	2558	2584	2648	2729	2574	2564	2508	2429	2373	2390	2376	2424	2352	2457	2320	2285	2219	2065	2117	2022	2102	2283	2297	2339	2253	2378	2310	2276	2307	2088	2107	2124	2047	2096	2051
2310	2325	2259	2294	2359	2359	2420	2372	2410	2414	2427	2283	2525	2323	2441	2377	2459	2555	2659	2680	2619	2606	2482	2336	2386	2350	2390	2408	2416	2377	2417	2226	2269	2041	2093	2110	2103	2242	2296	2278	2276	2383	2334	2345	2220	2130	2123	2169	2117	2132
2341	2389	2236	2289	2298	2434	2429	2427	2352	2385	2400	2419	2421	2468	2447	2542	2449	2398	2518	2613	2703	2636	2511	2431	2400	2347	2377	2357	2400	2444	2464	2453	2269	2190	2114	2121	2119	2071	2024	2094	2128	2234	2350	2426	2475	2302	2230	2246	2224	2264
2321	2390	2250	2348	2266	2379	2385	2418	2562	2455	2409	2437	2535	2524	2484	2317	2404	2410	2415	2443	2496	2556	2545	2547	2421	2453	2337	2286	2366	2395	2392	2437	2378	2206	2239	2103	2019	1984	1937	2127	2033	2159	2195	2317	2363	2454	2493	2383	2392	2388
2369	2349	2359	2338	2367	2279	2326	2449	2430	2522	2401	2406	2520	2519	2373	2516	2364	2494	2364	2407	2364	2459	2542	2556	2598	2460	2392	2321	2336	2296	2376	2502	2394	2406	2196	2123	2078	1952	1977	2074	2029	2177	2218	2155	2373	2372	2462	2511	2460	2390
2303	2345	2426	2413	2413	2213	2404	2389	2483	2383	2459	2472	2599	2620	2587	2510	2446	2627	2355	2333	2314	2344	2414	2405	2476	2438	2378	2404	2307	2294	2307	2362	2383	2385	2164	2177	2125	1985	1947	2020	2067	2080	1997	2000	2021	2215	2236	2319	2367	2313
2386	2403	2372	2504	2527	2427	2260	2335	2287	2382	2543	2519	2580	2486	2574	2606	2631	2590	2626	2502	2331	2334	2284	2319	2431	2428	2442	2367	2348	2330	2322	2367	2326	2265	2263	2172	2067	2040	2068	2001	2077	2055	1990	2013	1924	2017	2080	2303	2163	2298
2426	2334	2403	2467	2488	2474	2349	2314	2311	2325	2387	2399	2471	2527	2486	2578	2642	2642	2771	2649	2551	2525	2335	2410	2277	2440	2448	2479	2491	2366	2404	2315	2344	2310	2128	2141	2128	2119	2017	2136	2047	2064	1983	1970	1951	2005	2237	2329	2420	2312
2332	2448	2340	2412	2517	2466	2404	2463	2389	2346	2510	2519	2363	2386	2468	2503	2535	2670	2815	2753	2721	2528	2496	2418	2416	2479	2431	2581	2514	2558	2420	2427	2369	2242	2363	2283	2248	2181	2193	2138	1958	2071	2124	2024	2128	2179	2371	2493	2772	2870
2397	2385	2339	2397	2458	2488	2419	2488	2495	2482	2298	2275	2449	2326	2282	2345	2420	2466	2654	2687	2783	2877	2713	2636	2603	2596	2558	2514	2535	2539	2521	2576	2448	2437	2362	2472	2318	2312	2252	2041	2080	2035	2087	2205	2166	2251	2359	2543	2974	3524
2449	2412	2286	2409	2367	2418	2473	2550	2486	2480	2290	2375	2424	2403	2335	2223	2363	2497	2375	2455	2702	2773	2775	2769	2623	2563	2636	2457	2580	2618	2661	2784	2536	2483	2495	2551	2522	2283	2162	2124	2052	2020	2256	2309	2216	2055	2198	2357	3069	3857
2488	2476	2438	2312	2414	2329	2508	2596	2481	2429	2493	2393	2396	2383	2402	2381	2340	2384	2331	2317	2482	2500	2656	2571	2814	2640	2751	2493	2588	2536	2562	2527	2729	2556	2545	2461	2522	2378	2333	2178	2035	2053	2252	2388	2200	2140	2146	2393	3205	3898
2427	2500	2327	2382	2341	2374	2391	2474	2520	2427	2465	2568	2476	2473	2367	2504	2383	2333	2277	2257	2294	2296	2443	2449	2613	2588	2581	2573	2483	2390	2497	2508	2462	2480	2544	2403	2450	2530	2364	2239	2184	2152	2259	2394	2334	2301	2477	2774	3479	3827
2322	2408	2341	2377	2292	2218	2298	2308	2386	2498	2541	2567	2504	2599	2604	2569	2514	2455	2358	2440	2299	2261	2216	2295	2573	2550	2433	2407	2403	2400	2407	2268	2513	2439	2447	2335	2284	2402	2436	2400	2383	2288	2331	2389	2729	2916	3117	3492	3821	3680
2324	2309	2378	2296	2496	2343	2257	2264	2283	2409	2441	2424	2577	2606	2633	2532	2616	2614	2670	2548	2469	2344	2241	2259	2328	2377	2404	2376	2409	2354	2388	2365	2205	2305	2224	2193	2288	2288	2367	2412	2438	2470	2404	2654	3399	3971	4001	3907	3706	3216
2359	2371	2254	2354	2315	2339	2423	2253	2289	2403	2322	2471	2492	2548	2519	2549	2540	2602	2628	2614	2590	2472	2450	2277	2296	2315	2256	2335	2302	2405	2341	2456	2258	2178	2112	2140	2251	2187	2278	2307	2454	2401	2570	3128	4232	4721	4559	3998	3561	2815
2354	2277	2282	2280	2399	2310	2365	2270	2327	2284	2410	2418	2408	2451	2443	2457	2460	2453	2501	2600	2647	2693	2492	2655	2560	2476	2354	2395	2337	2403	2394	2411	2236	2391	2430	2225	2263	2321	2315	2272	2349	2541	2864	3733	4424	4764	4433	3669	3288	2813
2424	2467	2329	2302	2298	2343	2317	2270	2325	2338	2463	2399	2436	2427	2461	2478	2345	2431	2565	2442	2553	2554	2622	2746	2649	2531	2598	2414	2508	2390	2513	2510	2513	2463	2451	2365	2378	2367	2261	2337	2364	2823	3227	3649	3970	3861	3605	3279	3006	2931
2323	2471	2372	2225	2203	2291	2356	2290	2411	2407	2458	2529	2448	2417	2549	2409	2331	2356	2325	2309	2355	2435	2509	2570	2584	2585	2665	2637	2460	2512	2406	2488	2530	2447	2440	2472	2438	2425	2375	2371	2735	3007	3231	3305	3067	2929	2706	2699	2726	2789
2220	2296	2436	2318	2328	2341	2232	2235	2301	2434	2437	2367	2471	2506	2459	2407	2493	2440	2354	2200	2308	2189	2284	2337	2448	2382	2512	2461	2374	2388	2479	2424	2380	2377	2344	2401	2345	2449	2458	2638	2967	3157	3085	2889	2575	2383	2359	2302	2360	2460
2277	2224	2344	2275	2363	2324	2368	2363	2351	2348	2432	2414	2461	2474	2471	2545	2485	2452	2463	2352	2332	2320	2248	2245	2348	2244	2367	2405	2278	2383	2384	2365	2229	2324	2279	2242	2319	2382	2522	2764	3025	3007	2853	2714	2376	2327	2262	2320	2293	2349
2320	2276	2235	2205	2325	2406	2399	2346	2451	2329	2363	2427	2379	2406	2386	2384	2433	2524	2480	2508	2511	2485	2499	2311	2357	2301	2307	2266	2328	2334	2169	2198	2362	2241	2209	2150	2245	2344	2720	2846	2901	2819	2661	2617	2526	2398	2372	2395	2381	2506
2332	2341	2334	2310	2291	2379	2380	2413	2330	2359	2453	2347	2371	2409	2377	2433	2406	2388	2445	2371	2435	2490	2573	2669	2422	2249	2365	2436	2426	2396	2428	2352	2374	2409	2375	2302	2496	2466	2676	2733	2614	2536	2525	2577	2520	2400	2557	2521	2536	2610
2265	2309	2389	2326	2261	2338	2273	2367	2379	2444	2508	2377	2354	2294	2288	2295	2323	2360	2350	2246	2345	2353	2484	2617	2565	2584	2546	2538	2514	2554	2444	2457	2522	2621	2492	2593	2724	2715	2608	2587	2466	2443	2339	2421	2443	2456	2521	2492	2537	2435
2234	2320	2322	2352	2284	2310	2325	2373	2346	2393	2442	2442	2494	2413	2317	2203	2297	2309	2375	2291	2144	2219	2291	2347	2449	2516	2613	2542	2596	2558	2492	2433	2571	2573	2694	2806	2898	2825	2595	2670	2475	2441	2307	2348	2275	2401	2368	2391	2358	2378
2288	2336	2257	2366	2252	2294	2272	2194	2370	2368	2415	2383	2453	2444	2305	2446	2424	2323	2229	2257	2174	2124	2143	2147	2175	2338	2398	2415	2431	2399	2402	2376	2472	2506	2543	2611	2580	2653	2586	2513	2380	2402	2295	2249	2246	2199	2253	2246	2191	2283
2340	2243	2236	2254	2376	2300	2325	2303	2303	2312	2322	2384	2371	2419	2397	2379	2282	2395	2333	2350	2268	2277	2224	2170	2171	2204	2228	2260	2268	2176	2346	2241	2321	2360	2340	2292	2184	2210	2254	2329	2225	2236	2196	2157	2200	2249	2249	2127	2226	2266
2343	2323	2288	2335	2315	2418	2379	2345	2349	2334	2330	2326	2305	2407	2381	2402	2175	2329	2360	2327	2318	2467	2293	2414	2259	2181	2189	2172	2169	2226	2291	2277	2310	2348	2323	2211	2087	2081	2131	2126	2119	2166	2225	2162	2300	2340	2249	2347	2381	2404
2292	2320	2327	2305	2287	2365	2370	2286	2369	2318	2269	2192	2198	2251	2368	2293	2293	2262	2212	2223	2292	2358	2415	2388	2370	2312	2292	2271	2285	2331	2368	2333	2428	2380	2398	2239	2225	2130	2092	2024	2195	2038	2227	2226	2293	2273	2465	2407	2472	2335
2426	2334	2344	2332	2310	2288	2253	2386	2306	2332	2331	2251	2220	2253	2237	2261	2253	2195	2245	2192	2065	2242	2232	2348	2403	2394	2304	2349	2342	2372	2466	2451	2415	2507	2466	2494	2311	2248	2178	2173	2188	2240	2213	2223	2262	2389	2505	2485	2429	2265
2373	2361	2330	2349	2304	2216	2297	2342	2251	2330	2274	2272	2166	2208	2266	2238	2238	2283	2169	2167	2155	2118	2126	2107	2326	2288	2323	2395	2323	2453	2521	2414	2413	2406	2451	2381	2256	2294	2265	2270	2302	2327	2334	2283	2292	2257	2345	2235	2249	2200
2400	2313	2378	2297	2339	2406	2379	2330	2296	2324	2164	2244	2365	2259	2210	2170	2124	2223	2242	2190	2249	2105	2159	2201	2223	2233	2169	2191	2263	2213	2251	2262	2180	2210	2094	2189	2219	2215	2210	2178	2185	2185	2271	2242	2316	2311	2197	2187	2193	2155
2350	2327	2257	2204	2294	2330	2402	2363	2302	2294	2238	2300	2230	2234	2207	2221	2155	2135	2095	2197	2135	2182	2145	2156	2160	2145	2180	2206	2129	2210	2211	2166	2152	2023	2025	2014	2019	2110	2061	2081	2072	2098	2237	2292	2163	2199	2244	2133	2053	2096
2439	2419	2194	2368	2210	2385	2318	2289	2245	2375	2330	2316	2135	2199	2293	2218	2245	2153	2239	2109	2180	2169	2190	2134	2160	2183	2300	2220	2235	2215	2190	2287	2091	2192	2110	2132	2090	2078	1970	2128	2143	2173	2254	2368	2238	2209	2189	2188	2203	2269
2429	2434	2416	2399	2314	2291	2282	2422	2310	2330	2379	2374	2266	2199	2246	2217	2178	2192	2127	2199	2045	2059	2096	2082	2113	2160	2173	2214	2292	2279	2283	2182	2284	2238	2297	2145	2244	2172	2227	2374	2329	2396	2352	2288	2234	2188	2133	2138	2174	2139
2290	2383	2413	2221	2381	2276	2258	2295	2223	2347	2199	2347	2325	2322	2254	2151	2129	2238	2214	2240	2187	2057	2054	1964	2017	2055	2095	2176	2175	2137	2159	2115	2110	2194	2238	2339	2345	2376	2366	2423	2505	2522	2433	2215	2136	2077	2132	2069	2127	2050
2392	2289	2338	2420	2267	2282	2344	2313	2298	2219	2223	2299	2230	2250	2273	2238	2238	2249	2189	2262	2177	2124	2086	1940	2005	1957	1953	2015	2016	2161	1990	1910	1999	1996	2086	2119	2168	2250	2417	2404	2494	2320	2204	2163	2130	2021	2045	2005	2166	2054
2399	2306	2397	2315	2337	2338	2255	2295	2288	2382	2257	2215	2312	2230	2186	2192	2189	2246	2238	2302	2295	2143	2148	2042	2086	1910	1840	1910	1949	1999	2053	2266	2133	2076	1980	2007	2197	2486	2468	2602	2280	2150	2038	2066	2079	2052	2055	2073	1980	2061
2325	2271	2325	2312	2298	2234	2263	2333	2226	2268	2241	2229	2236	2325	2275	2173	2196	2226	2220	2276	2201	2235	2258	2158	2127	1882	1917	1909	1909	2015	2117	2278	2336	2272	2036	2297	2590	2884	2829	2725	2252	2007	2063	2068	2113	2009	2056	2117	2108	2041
2299	2285	2254	2310	2223	2302	2217	2209	2308	2315	2387	2198	2313	2220	2153	2264	2243	2285	2241	2196	2199	2295	2234	2098	2079	2003	1962	1955	1901	1934	1978	2142	2306	2452	2658	2939	3169	3140	2915	2554	2399	2132	2100	2138	2007	2160	2069	2094	2125	2021
2332	2253	2332	2317	2323	2253	2236	2247	2194	2229	2264	2213	2391	2212	2296	2166	2245	2203	2240	2146	2272	2103	2208	2138	2037	1976	1925	1972	1800	1862	1721	1879	2134	2689	3160	3441	3449	2855	2538	2358	2308	2152	2142	2103	2061	2056	2050	1981	1963	1903
2350	2203	2188	2267	2238	2275	2160	2216	2149	2198	2172	2227	2286	2270	2288	2263	2246	2267	2198	2200	2161	2228	2200	2207	2136	2069	1981	1871	1796	1822	1749	1765	2201	3024	3672	3909	3356	2452	2222	2114	2132	2107	2049	2032	2019	1947	1970	1903	1979	1964
2277	2336	2197	2256	2292	2313	2254	2201	2294	2201	2119	2145	2310	2241	2252	2211	2253	2236	2190	2155	2326	2222	2209	2156	2172	2216	2137	1927	1873	1824	1788	1980	2620	3403	3966	3760	3080	2309	1986	2126	2139	2076	2028	2000	1989	2009	1988	1983	1949	2061
2262	2224	2165	2216	2259	2312	2258	2260	2211	2275	2245	2149	2316	2310	2266	2194	2258	2287	2239	2211	2200	2225	2162	2143	2289	2149	2159	2046	1894	1922	2096	2538	3137	3589	3395	2943	2587	2339	2172	2115	2114	2147	2134	2130	1950	2029	2074	2049	2035	2086
2247	2286	2189	2282	2296	2193	2199	2166	2342	2280	2168	2175	2256	2241	2355	2204	2262	2179	2184	2246	2224	2203	2127	2216	2077	2318	2357	2192	2137	2338	2693	2968	3447	3067	2584	2330	2256	2415	2380	2190	2174	2302	2178	1998	1976	2044	2030	2026	2070	1967
2294	2233	2251	2154	2199	2181	2205	2199	2257	2272	2226	2176	2210	2246	2230	2225	2186	2183	2212	2149	2211	2206	2202	2209	2114	2159	2265	2301	2608	3097	3183	3211	2938	2359	2000	2014	2120	2299	2431	2193	2127	2062	2123	2046	2038	1982	1955	1987	1951	2034
2198	2204	2173	2193	2195	2224	2037	2205	2206	2293	2210	2113	2142	2201	2158	2151	2211	2152	2297	2285	2174	2318	2306	2086	2101	2187	2378	2530	3257	3977	3844	3300	2471	2049	1976	2015	2152	2252	2318	2172	2062	2102	2115	2025	2079	2062	1982	1949	2070	1992
2265	2188	2119	2195	2100	2197	2143	2237	2192	2274	2159	2299	2172	2347	2197	2292	2202	2250	2084	2226	2161	2210	2192	2204	2160	2171	2406	2923	3487	4116	3833	3059	2265	2093	2112	2119	2280	2321	2263	2124	2132	2044	2097	2087	2075	2153	2109	1918	1969	2036
2227	2247	2113	2164	2250	2180	2122	2172	2198	2176	2265	2191	2218	2209	2233	2186	2173	2311	2311	2237	2218	2178	2187	2122	2196	2319	2569	3074	3429	3541	3075	2565	2205	2153	2230	2271	2275	2273	2243	2265	2214	2146	2087	2005	2092	2079	2036	2027	1990	2012
2292	2216	2135	2153	2122	2221	2138	2208	2244	2215	2266	2129	2179	2239	2207	2212	2126	2344	2205	2265	2251	2177	2289	2246	2284	2539	2796	3014	3006	2705	2486	2133	2312	2239	2203	2268	2136	2195	2159	2185	2185	2182	2126	2110	2043	2049	2072	2070	2052	2058
2332	2223	2194	2071	2191	2151	2123	2081	2152	2141	2183	1995	2146	2216	2173	2238	2224	2212	2308	2297	2234	2213	2215	2285	2516	2733	2935	2784	2423	2323	2160	2263	2297	2282	2261	2189	2202	2246	2258	2232	2227	2270	2189	2176	2003	2104	2111	2177	2097	2042
2224	2248	2168	2092	2213	2207	2187	2164	2137	2271	2168	2117	2228	2179	2243	2170	2156	2200	2289	2228	2133	2154	2265	2264	2588	2706	2773	2459	2184	2180	2223	2198	2182	2195	2142	2282	2272	2364	2261	2307	2287	2279	2234	2120	2104	2169	2274	2114	2170	2117
2359	2197	2187	2095	2216	2206	2211	2187	2195	2202	2216	2083	2176	2176	2215	2181	2162	2205	2226	2228	2191	2238	2280	2427	2528	2494	2408	2338	2180	2175	2189	2168	2228	2172	2252	2271	2343	2238	2336	2345	2276	2299	2237	2210	2227	2106	2100	2048	2130	2135
2351	2273	2239	2331	2193	2214	2155	2167	2181	2224	2152	2244	2213	2322	2216	2192	2206	2231	2194	2195	2146	2273	2366	2438	2387	2269	2232	2162	2224	2165	2228	2218	2158	2208	2260	2292	2242	2308	2263	2256	2206	2228	2244	2266	2265	2111	2100	2077	2174	2097
2255	2287	2255	2269	2299	2141	2136	2131	2124	2193	2196	2246	2218	2228	2246	2286	2172	2217	2292	2200	2281	2320	2456	2365	2226	2172	2171	2122	2260	2096	2221	2206	2272	2181	2255	2192	2073	2122	2198	2149	2197	2201	2354	2196	2329	2224	2224	2116	2182	2241
2380	2307	2292	2212	2309	2298	2260	2196	2257	2246	2264	2230	2251	2270	2295	2231	2232	2266	2287	2284	2317	2389	2375	2377	2182	2150	2150	2220	2202	2168	2171	2268	2173	2175	2166	2177	2215	2133	2143	2161	2294	2215	2265	2276	2275	2203	2260	2158	2200	2201
2328	2213	2261	2143	2294	2370	2301	2259	2266	2291	2229	2213	2244	2303	2251	2262	2292	2258	2292	2343	2333	2346	2267	2203	2228	2193	2252	2168	2215	2115	2161	2111	2146	2163	2269	2283	2282	2275	2112	2123	2159	2149	2129	2140	2244	2169	2177	2288	2230	2312
2215	2291	2215	2272	2219	2269	2153	2219	2292	2369	2328	2260	2234	2312	2332	2235	2198	2353	2365	2291	2348	2301	2296	2203	2132	2179	2275	2123	2188	2126	2169	2157	2085	2137	2212	2210	2220	2190	2078	2148	2187	2108	2105	2084	2117	2233	2260	2237	2325	2365
2456	2315	2204	2214	2212	2275	2252	2282	2310	2347	2227	2306	2278	2301	2250	2344	2329	2291	2365	2408	2231	2218	2259	2288	2218	2220	2159	2172	2155	2270	2208	2120	2118	2062	2109	2138	2109	2144	2068	2199	1997	2093	2109	2196	2068	2120	2247	2269	2382	2384
2405	2325	2245	2410	2360	2375	2309	2277	2300	2453	2365	2193	2372	2273	2334	2224	2282	2340	2285	2362	2308	2244	2316	2241	2259	2166	2231	2144	2243	2189	2133	2158	2034	2138	2124	2150	2225	2087	2106	2119	2054	2103	2043	2086	2200	2098	2201	2292	2226	2239
2314	2408	2323	2356	2350	2344	2248	2368	2225	2344	2319	2211	2341	2397	2397	2227	2224	2375	2348	2241	2322	2344	2319	2281	2252	2245	2196	2178	2108	2180	2262	2127	2136	2203	2119	2194	2205	2262	2228	2221	2140	2005	2111	2115	2118	2028	2167	2276	2271	2257
2353	2375	2340	2296	2403	2402	2331	2255	2393	2373	2353	2360	2298	2359	2277	2309	2294	2296	2266	2375	2239	2457	2322	2326	2229	2228	2242	2109	2112	2214	2206	2198	2100	2231	2189	2173	2256	2178	2302	2216	2149	2192	2172	2104	2124	2298	2257	2153	2198	2169
2411	2414	2343	2455	2362	2283	2447	2438	2390	2388	2421	2421	2326	2342	2252	2232	2339	2310	2384	2293	2347	2346	2245	2271	2268	2169	2184	2282	2228	2171	2276	2187	2182	2142	2097	2217	2122	2168	2202	2148	2161	2201	2164	2226	2260	2220	2041	2155	2074	2049
2488	2277	2363	2394	2460	2327	2318	2334	2566	2494	2270	2325	2354	2377	2309	2245	2350	2309	2358	2466	2362	2340	2315	2321	2190	2220	2227	2177	2187	2145	2201	2199	2166	2106	2165	2164	2136	2125	2199	2248	2134	2212	2110	2140	2225	2188	2056	2135	2082	2025
2467	2357	2416	2430	2403	2432	2361	2310	2339	2384	2232	2345	2252	2371	2292	2285	2269	2396	2392	2409	2254	2384	2343	2386	2437	2259	2247	2201	2133	2232	2151	2116	2120	2074	2157	2109	2174	2169	2193	2209	2179	2206	2151	2266	2221	2231	2121	2009	2085	2026
2369	2303	2434	2378	2453	2385	2300	2273	2338	2257	2264	2312	2237	2378	2288	2319	2211	2365	2325	2268	2341	2335	2456	2304	2303	2272	2276	2152	2248	2213	2205	2127	2027	2193	2169	2095	2091	2165	2172	2131	2159	2176	2211	2179	2209	2173	2169	2110	2132	2075
2298	2347	2396	2398	2401	2359	2242	2268	2272	2318	2241	2209	2299	2306	2274	2273	2209	2325	2326	2392	2361	2331	2316	2237	2269	2298	2276	2276	2159	2242	2139	2167	2147	2125	2127	2074	2176	2168	2099	2208	2139	2175	2196	2174	2217	2167	2305	2128	2089	2103
2247	2363	2303	2279	2361	2289	2268	2350	2231	2325	2233	2313	2378	2277	2264	2322	2245	2309	2256	2374	2203	2338	2363	2286	2193	2281	2279	2281	2233	2198	2149	2068	2192	2227	2115	2176	2114	2102	2101	2086	2110	2203	2262	2112	2222	2123	2150	2154	2170	2147
2312	2282	2349	2274	2325	2260	2308	2326	2299	2296	2241	2244	2246	2241	2236	2297	2166	2378	2197	2213	2243	2314	2285	2211	2212	2183	2220	2181	2199	2147	2245	2154	2211	2135	2105	2179	2103	2187	2197	2159	2111	2074	2112	2029	2231	2110	2151	2150	2106	2094
2255	2191	2323	2217	2243	2429	2231	2220	2309	2246	2217	2154	2283	2245	2232	2207	2329	2285	2165	2289	2162	2249	2126	2187	2161	2149	2236	2274	2155	2291	2152	2182	2055	2103	2098	2084	2106	2057	2242	2199	2169	2134	2178	2195	2232	2154	2170	2086	2043	2089
2254	2230	2262	2166	2190	2155	2252	2185	2098	2227	2112	2177	2201	2185	2215	2305	2315	2212	2261	2236	2193	2285	2167	2095	2099	2165	2209	2094	2246	2108	2167	2213	2121	2105	2096	2075	2025	2060	2097	2059	2094	2186	2113	2231	2125	2188	2158	2127	2090	2169
2206	2235	2239	2150	2165	2122	2109	2167	2177	2212	2187	2204	2252	2111	2260	2153	2294	2215	2154	2240	2119	2236	2197	2147	2139	2162	2128	2151	2166	2153	2136	2172	2126	2060	2043	2151	2012	2033	2035	2089	2092	2127	2196	2129	2211	2170	2135	2030	2138	2059
2091	2168	2199	2127	2108	2078	2161	2216	2174	2210	2190	2162	2153	2146	2048	2163	2218	2165	2242	2131	2143	2145	2117	2193	2206	2141	2042	2102	2164	2070	2052	2094	2016	2104	2130	2050	2023	2106	1944	2064	2160	2051	2087	2002	2056	2130	2051	2132	2060	2063
2114	2059	2095	2022	2037	2099	2159	2228	2081	2129	2233	2188	2178	2235	2206	2132	2134	2119	2109	2147	2181	2129	2192	2006	2128	2129	1986	2101	2081	2089	2007	2064	2061	1949	2074	1959	1957	1990	1979	2074	2108	2064	2096	2110	2108	2073	2134	2040	2088	1997
2070	2052	2006	1987	2053	2061	1971	2066	2107	2066	2116	2211	2261	2076	2025	2106	2152	2134	2127	2138	2117	2107	2070	2035	2012	2038	2049	2092	2114	2005	1931	2048	1979	2113	1969	2085	2030	1985	2025	1998	2084	2085	2073	2069	2037	1959	1965	2064	1998	2074
2016	2018	1972	2046	2076	2051	2101	2091	2139	2128	2119	2271	2136	2167	2155	2112	2161	2080	2168	2097	2187	2136	2075	2063	2130	2039	2088	1995	2063	1980	2022	2025	1968	2009	2012	2060	1899	1948	2045	1995	1990	1957	1937	2051	2036	1998	2020	1999	1944	1884
1905	2045	2018	1954	2014	2059	2067	2130	2124	2088	2162	2150	2113	2020	2110	2165	2148	2074	2088	2181	2098	2215	2075	2052	2150	2137	2045	2011	2035	2033	1976	1896	2008	1875	2057	1978	1981	1944	1987	1983	1961	1989	1903	1937	1915	1930	1908	1970	1897	1923
1942	1943	1999	1929	2011	2005	2082	2111	2076	2080	2220	2073	2115	2116	2138	2126	2126	2064	2041	2065	2194	2115	2160	2178	2107	2096	2044	2008	2068	1863	1941	1901	1862	1911	1998	1913	1867	1981	2106	1956	1905	2010	1962	1998	1963	1968	1869	1860	1905	1931
1919	1919	1985	1906	2056	2108	2138	2083	2091	2133	2112	2145	2191	2085	2182	2169	2157	2085	2074	2166	2148	2139	2049	2052	2103	2034	2174	2089	1947	1898	1985	1900	1988	1888	1919	1992	1921	1955	2059	2050	2027	1905	1928	1917	2021	1989	1947	1883	2000	1926
1966	1836	1925	1950	2014	2059	2154	2146	2163	2114	2168	2102	2118	2158	2152	2192	2122	2047	2128	2089	2239	2221	2093	2107	2024	2061	2122	2079	1989	2030	1910	1905	1948	1854	1936	1941	1988	1976	1978	1974	1950	1919	1957	1916	1864	1858	1859	1847	1888	1913
1967	1942	1859	1891	2007	2034	2178	2109	2164	2224	2272	2173	2155	2161	2181	2201	2135	2229	2196	2136	2197	2182	2143	2150	2073	2061	2104	2093	1938	2016	1986	1995	1902	2022	2028	2005	1923	1950	2088	1959	1824	1972	1828	1871	1772	1861	1827	1888	1908	1945
1989	1925	1956	1947	2034	2021	2120	2088	2215	2120	2232	2214	2137	2188	2137	2141	2171	2254	2299	2149	2221	2179	2189	2137	2197	2067	2028	2052	1958	2032	2041	2018	2024	2073	2146	2113	2071	2046	2114	1874	1884	1877	1970	1859	1766	1705	1892	1836	1909	1936
2044	1983	1958	1958	2004	2011	2103	2135	2171	2165	2132	2205	2166	2223	2135	2174	2184	2204	2216	2248	2168	2256	2115	2245	2165	2199	2093	2085	2172	2115	2211	2202	2205	2279	2238	2322	2116	2162	2120	1985	1864	1871	1810	1938	1830	1815	1872	1960	2072	2037
2053	2001	2027	2085	2074	2001	2065	2173	2180	2112	2051	2206	2108	2074	2169	2192	2205	2243	2135	2197	2148	2156	2197	2250	2136	2230	2156	2111	2305	2343	2252	2422	2518	2363	2324	2286	2324	2261	2151	1980	2005	1791	1941	1889	1918	1929	1890	1984	2073	2171
2121	2188	2125	2065	2023	2096	2028	2095	2134	2120	2001	2162	2103	2236	2174	2186	2146	2203	2159	2155	2146	2096	2187	2068	2127	2145	2132	2232	2361	2375	2520	2536	2509	2407	2274	2206	2265	2283	2229	2103	2010	2026	1865	1973	1983	1943	2063	2075	2238	2293
2258	2292	2176	2087	2324	2168	2217	2209	2140	2155	2016	2181	2180	2160	2089	2126	2262	2124	2230	2133	2149	2156	2122	2086	2207	2084	2250	2282	2535	2535	2642	2602	2621	2553	2406	2265	2252	2222	2265	2185	2111	2115	2037	2041	2135	2151	2301	2378	2347	2264
2355	2322	2263	2277	2266	2319	2310	2301	2106	2234	2127	2119	2199	2125	2153	2124	2173	2157	2223	2061	2182	2077	2137	2207	2163	2293	2382	2389	2611	2640	2693	2770	2592	2485	2382	2281	2086	2145	2160	2247	2225	2178	2193	2198	2223	2186	2441	2455	2497	2383
2350	2417	2410	2381	2326	2321	2320	2296	2306	2230	2214	2248	2190	2273	2199	2151	2205	2166	2147	2236	2108	2195	2132	2125	2328	2446	2552	2537	2633	2746	2745	2677	2616	2468	2260	2132	2065	2042	2151	2208	2240	2300	2293	2347	2378	2370	2518	2509	2500	2416
2394	2364	2397	2423	2363	2285	2402	2294	2271	2320	2251	2247	2237	2200	2216	2279	2149	2250	2153	2257	2352	2263	2258	2429	2429	2632	2648	2813	2784	2795	2718	2674	2511	2443	2200	2043	2029	2020	2071	2123	2292	2421	2468	2556	2657	2699	2492	2653	2477	2449
2342	2400	2319	2378	2352	2302	2289	2346	2276	2369	2276	2232	2232	2185	2255	2279	2206	2267	2251	2274	2347	2448	2610	2593	2789	2854	2804	3015	2912	2927	2785	2609	2501	2242	2254	2182	2012	2020	2038	2265	2338	2640	2609	2817	2884	2825	2718	2668	2568	2400
2447	2383	2307	2400	2399	2435	2329	2284	2293	2342	2298	2228	2261	2145	2255	2292	2313	2306	2252	2315	2360	2436	2609	2806	2904	2950	2948	3031	2947	2847	2813	2579	2379	2278	2185	2143	2027	2009	2182	2440	2684	2912	2989	3009	3032	2857	2920	2732	2609	2345
2507	2393	2283	2281	2346	2329	2399	2369	2249	2354	2254	2299	2262	2280	2267	2307	2279	2237	2316	2374	2314	2428	2534	2743	2964	2901	2920	2836	2742	2691	2501	2325	2313	2199	2038	2020	2130	2195	2381	2527	2967	3159	3292	3163	3320	3213	3152	3005	2758	2328
2481	2336	2267	2216	2236	2310	2234	2343	2354	2317	2233	2194	2267	2263	2355	2304	2320	2326	2397	2311	2415	2471	2678	2815	2872	2807	2715	2611	2489	2284	2331	2193	2065	2131	2057	2046	2104	2231	2443	2677	2818	2957	3198	3239	3313	3396	3115	3021	2668	2402
2360	2377	2241	2289	2208	2191	2229	2299	2290	2294	2281	2247	2127	2293	2283	2280	2371	2306	2378	2351	2520	2474	2660	2716	2812	2641	2602	2463	2297	2250	2173	2109	2058	2053	2139	2109	2259	2512	2522	2778	2914	3039	2971	2996	3081	3071	2902	2603	2500	2235
2346	2329	2372	2253	2272	2253	2265	2218	2316	2297	2105	2163	2255	2275	2190	2247	2170	2217	2334	2420	2539	2575	2666	2689	2632	2549	2412	2283	2244	2089	1968	2001	2033	2054	2173	2175	2269	2442	2578	2732	2893	2930	2890	2842	2841	2806	2616	2437	2262	2155
2367	2380	2233	2258	2178	2105	2183	2164	2210	2242	2144	2104	2151	2090	2135	2211	2254	2286	2346	2377	2527	2407	2435	2546	2501	2368	2322	2133	2053	2046	2076	1992	2049	2110	2149	2253	2353	2587	2620	2762	2756	2861	2795	2759	2662	2533	2444	2310	2304	2056
2330	2260	2328	2296	2168	2155	2239	2133	2148	2199	2087	2133	2103	2169	2020	2075	2154	2253	2320	2345	2382	2386	2348	2355	2362	2226	2214	2025	2120	2044	2109	2020	2157	2071	2250	2384	2530	2629	2566	2662	2744	2851	2623	2491	2382	2345	2239	2155	2099	1979
2572	2392	2269	2265	2208	2299	2213	2161	2038	2126	2086	2131	2065	1982	2060	2148	2251	2356	2214	2294	2301	2308	2307	2279	2150	2199	2133	2067	2038	2036	2086	2078	2078	2193	2285	2410	2481	2561	2668	2539	2610	2512	2440	2316	2337	2192	2120	1958	1977	1993
2582	2480	2334	2155	2135	2216	2299	2045	2106	1970	2057	2077	2127	1975	2036	2093	2211	2138	2188	2235	2213	2228	2271	2192	2098	2062	2051	2105	2108	2069	2065	2176	2114	2168	2303	2346	2436	2396	2592	2539	2362	2364	2269	2255	2135	2069	2010	1989	2025	2068
2682	2505	2364	2227	2186	2175	2106	2143	2072	2033	2093	2062	2009	2044	2048	2086	2112	2118	2093	2157	2077	2143	2175	2104	2078	2184	2133	2081	2065	2094	2171	2117	2188	2205	2244	2333	2336	2441	2448	2474	2214	2223	2131	2191	2080	1995	1882	1927	2132	2214
2683	2622	2486	2420	2205	2161	2127	2030	2077	2029	2011	1945	1972	2070	2020	1943	2044	2122	2146	2026	1991	2011	1986	2075	2160	2038	2117	2056	2065	2055	2150	2080	2156	2252	2187	2282	2250	2254	2241	2198	2221	2102	2075	1993	2006	1963	1899	2179	2242	2344
2700	2591	2460	2234	2202	2225	2148	2150	2157	2125	2057	1964	1970	2073	2062	2049	2005	1939	2113	2041	1988	2019	2016	2176	2039	2002	2079	2159	2054	2021	2125	2036	2112	2112	2112	2119	2095	2196	2146	2083	1998	2021	1972	1914	1865	1942	2117	2265	2423	2316
2870	2534	2486	2347	2388	2234	2099	2131	2200	2114	2120	2117	2002	2037	2052	2111	2023	2033	2012	1958	1930	1889	2059	1961	2026	2062	2007	1962	2037	1959	2017	2136	2138	2069	2129	1985	1915	2008	1987	1999	2057	1831	1919	1885	1914	2099	2333	2479	2368	2226
3036	2668	2496	2437	2393	2424	2184	2178	2221	2206	2043	2070	2097	2081	2080	2012	2030	2110	1969	1890	1944	1981	1916	1938	1966	1913	2005	2008	2010	1957	2031	2004	2060	2093	2102	2002	1928	1961	1872	1871	1744	1791	1765	1839	2142	2431	2472	2454	2268	2173
3262	2957	2765	2502	2412	2402	2221	2359	2270	2148	2205	2278	2219	2122	2076	2035	2125	1988	1939	1975	1932	1893	1941	1936	1929	1887	1892	1872	1902	1986	1924	1999	1927	2012	1866	1858	1901	1846	1913	1806	1678	1755	1784	2004	2439	2586	2576	2390	2109	2208
3343	3223	2902	2706	2559	2393	2463	2399	2309	2162	2198	2354	2235	2153	2158	2035	2009	1974	1943	1958	1951	1869	1914	1821	1897	1933	1889	1894	1843	1928	1910	1923	1909	1940	1881	1957	1828	1829	1748	1740	1700	1827	2097	2382	2750	2713	2522	2354	2327	2492
3286	3372	3139	2979	2601	2475	2491	2506	2548	2462	2383	2332	2261	2231	2232	2155	2088	2051	1956	1997	1930	1860	1929	1843	1909	1970	1889	2020	1829	1841	1827	1850	1800	1869	1902	1911	1854	1727	1738	1744	1800	2076	2465	2818	2847	2631	2373	2302	2507	2739
3268	3410	3394	3141	2930	2719	2670	2524	2570	2529	2523	2421	2247	2161	2228	2143	2164	1971	2043	2025	2038	1817	1923	1814	1888	1850	1909	1892	1878	1923	1902	1799	1852	1859	1891	1876	1829	1752	1766	1851	2101	2490	2906	2997	2708	2502	2408	2405	2691	2896
3270	3159	3284	3442	3301	3187	2783	2648	2586	2596	2598	2391	2273	2306	2243	2235	2167	2059	2078	1973	1936	1873	1906	1971	1916	1873	1811	1954	1806	1833	1853	1814	1806	1814	1805	1788	1778	1743	1877	2229	2665	3172	3359	3097	2595	2394	2412	2548	2737	2885
3307	3178	3159	3428	3476	3340	2969	2747	2583	2566	2438	2379	2224	2236	2257	2253	2211	2191	2105	2085	1886	1905	1851	1897	1940	1843	1887	1866	1913	1871	1934	1900	1852	1804	1760	1733	1798	1893	2219	2882	3379	3571	3089	2786	2460	2346	2439	2590	2696	2594
3185	3253	3280	3375	3394	3410	3140	3068	2774	2439	2391	2302	2465	2274	2129	2193	2229	2132	1974	1942	1985	1921	1917	1896	1905	1860	1878	1817	1840	1845	1832	1847	1819	1698	1826	1725	1931	2280	2933	3597	3781	3453	2853	2436	2246	2316	2459	2553	2506	2214
3315	3425	3326	3389	3287	3434	3365	3302	2885	2654	2550	2546	2439	2337	2135	2217	2134	2258	2015	2088	2003	1998	1831	1838	1859	1718	1899	1714	1856	1818	1859	1830	1787	1834	1694	1928	2364	3022	3668	3978	3715	3125	2567	2295	2182	2291	2411	2440	2208	2210
3396	3476	3334	3244	3240	3474	3316	3254	3156	2941	2659	2632	2412	2367	2280	2161	2157	2078	2055	2040	1930	1969	1870	1839	1828	1839	1840	1808	1810	1793	1796	1773	1780	1760	1974	2349	3072	3789	4159	3762	3140	2561	2284	2215	2176	2291	2266	2229	2119	2017
3349	3531	3399	3261	3290	3262	3314	3313	3238	3158	3016	2779	2450	2372	2384	2364	2248	2212	2020	2023	1943	1943	1888	1833	1813	1831	1810	1819	1862	1768	1706	1815	1772	1982	2312	2991	3676	4211	3869	3078	2565	2253	2112	2111	2186	2198	2211	2062	2149	2047
3348	3367	3447	3342	3298	3148	3171	3239	3310	3331	3329	3064	2778	2558	2439	2322	2280	2181	2104	2041	2015	1938	1855	1860	1870	1784	1820	1856	1780	1772	1736	1771	1930	2330	2934	3681	4223	3818	3073	2573	2215	2113	1995	1971	2054	1934	1934	1991	2002	2056
3349	3234	3357	3336	3321	3210	3147	3137	3243	3416	3330	3249	3062	2733	2546	2383	2242	2083	2230	2004	2007	1897	1925	1981	1835	1832	1833	1729	1684	1722	1852	1896	2189	2972	3626	4131	3699	3158	2481	2183	2008	1926	1897	1916	1883	1930	1945	1941	1914	1925
3173	3174	3223	3447	3262	3367	3054	3258	3177	3470	3445	3445	3288	3034	2724	2456	2332	2271	2274	2180	2035	1983	1870	1914	1855	1916	1788	1738	1686	1697	1978	2198	2846	3406	3838	3701	3175	2373	2152	2007	1975	1882	1900	1887	1878	1878	1894	1897	1990	2008
3334	3266	3181	3189	3233	3208	3179	3191	3126	3337	3249	3339	3467	3249	3079	2741	2508	2388	2221	2109	2097	2067	1910	1875	1893	1810	1812	1731	1783	1879	2179	2760	3404	3660	3624	2943	2384	2057	1920	1927	1847	1839	1963	1922	1897	1811	1792	1911	1995	1969
3258	3167	3270	3140	3064	3188	3294	3343	3090	3112	3206	3172	3440	3381	3314	3030	2789	2431	2201	2292	2239	2159	1973	1991	1857	1879	1852	1801	1940	2148	2623	3332	3672	3512	2908	2394	1994	1913	1783	1835	1872	1965	1899	1811	1870	1862	1882	1920	1952	2056
3280	3314	3331	3159	3059	3168	3346	3336	3136	3182	3214	3238	3307	3419	3441	3339	3160	2698	2514	2394	2240	2214	2207	1971	1841	1809	1901	2087	2260	2587	3083	3406	3281	2853	2320	2079	1899	1829	1915	1811	1888	1920	1891	1838	1856	1801	1821	1869	1959	1931
3294	3219	3187	3171	3226	3105	3258	3286	3242	3288	3347	3147	3174	3215	3337	3445	3267	3132	2790	2483	2341	2137	2137	1995	1960	1920	2060	2235	2637	2991	3254	3187	2745	2330	2063	1858	1911	1803	1827	1954	1828	1899	1873	1763	1879	1853	1820	1844	1736	1918
3276	3123	3193	3124	3223	3105	3137	3186	3220	3309	3265	3288	3215	3365	3188	3297	3366	3303	3072	2806	2424	2283	2107	2091	2014	2094	2280	2481	2907	3298	3129	2714	2338	2078	1917	1947	1864	1831	1796	1826	1795	1875	1875	1903	1835	1859	1840	1884	1909	1976
3238	3185	3275	3228	3202	3130	3134	3192	3217	3277	3184	3320	3432	3336	3190	3256	3480	3371	3355	3059	2795	2479	2293	2240	2350	2410	2527	2813	3089	2950	2823	2314	2066	1951	1873	1858	1936	1836	1836	1842	1804	1801	1821	1925	1854	1898	1882	1927	1912	1925
3331	3178	3218	3246	3128	3133	3220	3265	3250	3206	3297	3261	3253	3092	3125	3142	3278	3334	3320	3402	3014	2548	2457	2330	2519	2649	2881	3040	2877	2617	2390	2102	1979	1965	1862	1850	1869	1853	1923	1844	1824	1827	1952	1860	1844	1847	1917	1945	1897	1786
3280	3255	3330	3219	3128	3112	3185	3104	3218	3191	3290	3299	3360	3311	3231	3302	3130	3269	3226	3322	3342	3043	2848	2760	2814	3062	2996	2901	2669	2338	2122	1952	1909	1901	1975	1951	1845	1887	1847	1796	1813	1848	1853	1891	1861	1841	1860	1865	1851	1874
3179	3169	3185	3276	3134	3214	3190	3226	3198	3326	3135	3276	3327	3234	3349	3322	3270	3191	3229	3398	3296	3135	3092	3080	3128	3030	2941	2777	2484	2155	1998	2109	1898	1910	1977	1882	1961	1946	1909	1854	1920	1814	1909	1865	1765	1903	1969	1995	1902	1773
3198	3066	3292	3193	3231	3171	3203	3108	3211	3171	3240	3157	3248	3239	3283	3335	3157	3127	3137	3152	3168	3139	3167	3359	3276	3178	2839	2543	2321	2241	2082	2056	1926	2062	1957	1965	2021	1892	1899	1807	1925	1878	1866	1792	1885	1858	1946	1880	1876	1916
3147	3105	3163	3148	3245	3167	3076	3095	3160	3359	3161	3112	3224	3238	3259	3389	3164	3307	3159	3195	3080	3177	3337	3349	3306	3034	2758	2435	2175	2152	2170	2142	2011	1879	1931	1875	1927	1897	1978	1885	1926	1873	1884	1867	1858	1924	1851	1847	1835	1827
3156	3207	3096	3231	3223	3143	3047	3032	3180	3226	3238	3219	3325	3231	3149	3159	3109	3268	3103	3217	3075	3061	3067	3212	3281	3046	2875	2543	2354	2311	2204	2176	2009	2056	1898	1911	1936	1930	1918	1843	1773	1835	1899	1884	1879	1776	1858	1872	1924	1787
3160	3181	3115	3072	3188	3053	3106	3135	3064	3170	3184	3058	3153	3095	3200	3154	3217	3359	3343	3247	3210	3244	3164	3219	3231	3258	3052	2836	2594	2378	2241	2106	2087	1985	1973	2021	1967	1905	2006	1923	1783	1829	1858	1838	1830	1818	1832	1819	1810	1875
3185	3162	3123	3206	3092	3217	2987	3025	3052	3086	3165	3214	3211	3118	3022	2960	3045	3086	3038	3189	3145	3180	3178	3066	3202	3323	3336	3010	2920	2462	2278	2207	2114	2099	2037	1986	1988	2008	1914	1962	1951	1871	1847	1792	1833	1791	1759	1794	1850	1774
3227	3140	3220	3235	3155	3156	3116	3222	3243	3216	3123	3127	3147	3184	3247	3211	3201	3242	3144	3246	3296	3221	3233	3084	3236	3152	3247	3301	3169	2923	2503	2259	2156	2194	2096	2048	2011	1963	1781	1896	1946	1873	1865	1871	1789	1764	1725	1794	1801	1811
3241	3049	3105	3139	3178	3337	3195	3190	3114	3195	3188	3271	3253	3205	3160	3218	3007	3179	3068	3011	3162	3036	3087	3204	2969	3182	3305	3355	3322	3154	2798	2603	2322	2181	2215	2082	1975	1943	1913	1870	1881	1865	1817	1851	1858	1767	1750	1768	1693	1741
3115	3239	3149	3121	3203	3140	3143	3203	3317	3310	3102	3138	3140	3254	3253	3282	3361	3396	3280	3273	3177	3162	3245	3187	3152	3019	3225	3131	3337	3265	3128	2737	2560	2321	2107	2119	2025	2079	1843	1826	1856	1783	1765	1853	1769	1773	1743	1774	1813	1753
3336	3223	3149	3169	3132	3251	3239	3214	3095	3231	3187	3260	3383	3147	3133	3047	3168	3179	2966	3044	2977	3035	3158	3239	3269	3248	3203	3164	3219	3298	3288	3099	2682	2483	2254	2040	2134	2055	1943	1845	1817	1777	1775	1797	1762	1705	1822	1751	1699	1823
3200	3133	3134	3169	3263	3213	3131	3289	3260	3159	3148	3187	3095	3110	3230	3240	3258	3308	3202	3255	3100	3149	3226	3232	3218	3176	3110	3197	3135	3274	3269	3100	3016	2766	2415	2216	2128	2018	2037	1998	1907	1806	1874	1797	1853	1709	1785	1765	1736	1819
3320	3134	3072	3135	3296	3274	3208	3232	3145	3086	3170	3273	3246	3393	3247	3176	3150	3164	3132	3090	3087	3014	3176	3194	3260	3226	3245	3212	3069	3067	3281	3283	3138	2981	2701	2384	2270	2206	2023	1863	1873	1871	1779	1848	1765	1698	1818	1673	1743	1744
3167	3153	3112	3104	3190	3238	3371	3253	3323	3318	3158	3160	3229	3240	3220	3284	3184	3283	3216	3097	3039	3136	3169	3091	3153	3082	3225	3255	3276	3228	3191	3041	3255	3275	2912	2732	2430	2161	2040	2020	1890	1878	1855	1781	1809	1736	1714	1738	1838	1780
3212	3170	3135	3175	3237	3259	3275	3273	3272	3158	3078	3153	3157	3289	3224	3348	3189	3282	3158	3150	3125	3310	3265	3228	3312	3188	3152	3192	3126	3224	3052	3159	3116	3194	3070	3006	2659	2465	2180	2054	1929	1954	1985	1968	1792	1736	1714	1728	1801	1869
3403	3241	3269	3161	3158	3101	3326	3321	3156	3163	3114	3255	3233	3299	3228	3179	3231	3130	3131	3091	3235	3153	3206	3206	3116	3157	3214	3311	3230	3172	3188	3126	3111	3166	3203	3123	3086	2781	2422	2191	2037	2020	1978	1983	1907	1890	1805	1794	1751	1840
3294	3322	3161	3176	3291	3258	3144	3273	3356	3410	3209	3179	3168	3204	3164	3181	3111	3276	3251	3215	3129	3214	3119	3174	3248	3095	3193	3135	3331	3335	3230	3228	3060	3136	3181	3312	3180	2973	2739	2558	2162	1993	2061	1995	1875	1895	1899	1835	1790	1784
3395	3305	3256	3356	3228	3181	3270	3326	3443	3086	3098	3100	3259	3252	3239	3246	3303	3303	3321	3217	3169	3247	3208	3239	3097	3179	3194	3141	3222	3229	3345	3278	3179	3106	3125	3180	3242	3126	3125	2693	2553	2138	1951	2014	1925	1920	1873	1885	1810	1906
3253	3317	3235	3240	3209	3345	3355	3174	3099	3118	3213	3256	3362	3251	3301	3251	3252	3233	3208	3187	3146	3276	3222	3216	3246	3230	3140	3152	3184	3209	3145	3169	3214	3315	3133	3123	3080	3182	3200	2967	2735	2423	2098	2065	1998	2000	1946	1984	1997	1994
3244	3343	3262	3159	3266	3256	3211	3183	3305	3213	3124	3207	3079	3069	3154	3109	3201	3073	2981	3046	3036	3014	3051	3090	3042	3156	3212	3226	3270	3184	3140	3168	3293	3204	3306	3048	3051	3112	3178	3136	3004	2568	2480	2162	1971	1983	2053	2082	2136	2145
3199	3234	3294	3242	3204	3086	3284	3477	3317	3266	3092	3029	3143	3164	3327	3319	3402	3346	3326	3398	3363	3414	3119	3057	2983	2959	3004	3195	3187	3216	3165	3177	3370	3213	3226	2992	3104	3098	3156	3128	3032	3042	2658	2537	2206	2103	2099	2305	2239	2379
3127	3347	3198	3150	3037	3213	3305	3111	3162	3107	3144	3308	3317	3200	3198	3325	3243	3330	3347	3434	3308	3382	3262	3249	3282	3132	3152	3101	3130	3224	3129	3182	3289	3254	3248	3186	3109	3019	3273	3165	3123	3063	2913	2760	2562	2393	2315	2324	2397	2567
3393	3323	3080	3215	3192	3110	2935	3023	3234	3280	3224	3204	3066	3106	3141	2925	3119	3042	3025	3026	2974	3047	2947	3080	3126	3156	3186	3174	3193	3279	3178	3231	3001	2963	3325	3292	3216	3152	3224	3058	2994	3040	3190	3059	2967	2713	2558	2424	2570	2909
3269	3030	3163	3309	3207	3012	3059	3278	3217	3187	3075	3031	3100	3034	2981	3117	3280	3121	3290	3161	3251	3354	3044	3056	2897	2990	2925	3083	3223	3285	3269	3106	3097	3061	3010	3212	3301	3219	3118	3106	3152	3200	3329	3457	3203	2974	2671	2638	2877	3350
3102	3211	3422	3163	3039	3069	3183	3245	3069	3052	2998	3142	3209	3137	3206	3193	3302	3400	3469	3536	3588	3483	3623	3544	3280	3149	2923	2950	3078	3070	3180	3185	3232	3247	3002	3017	3150	3319	3114	3059	3212	3182	3283	3400	3199	2986	2915	2858	3096	3737
3185	3296	3180	3120	3197	3251	3082	3041	3040	3110	3200	3325	3032	3118	3208	3248	3242	3331	3278	3312	3298	3494	3487	3517	3515	3418	3467	3217	2992	2991	3099	3133	3129	3254	3177	2966	3074	3249	3213	3222	3242	3347	3289	3130	2979	2937	2955	3128	3313	3496
3492	3291	2920	3273	3359	3087	2993	2947	3059	3080	2978	3028	3272	3223	3191	3225	3119	3117	3207	3020	3084	3166	3057	3151	3124	3454	3487	3529	3346	3047	2958	3173	3191	3240	3213	3142	3126	2960	3290	3398	3347	3430	3291	3003	2964	3047	2954	3143	3066	2942
3293	3102	3184	3435	3164	3004	3071	3066	3049	3039	3178	3275	3396	3500	3263	3188	3064	3051	3038	3037	3022	3086	2942	2944	2891	2895	3143	3299	3321	3324	3113	3097	3159	3048	3120	3126	3168	2989	3267	3523	3348	3322	3219	3002	2928	3060	3254	2922	2763	2895
2932	3067	3337	3242	3006	3053	3226	3159	3086	3074	3226	3373	3173	3134	3004	3007	2871	2888	3021	3066	3222	3252	3189	3200	2929	2918	2924	2866	3146	3262	3188	3234	3059	3138	3104	3098	3361	3143	3181	3481	3306	3076	3028	2986	3148	3172	3130	2846	2846	2976
2971	3293	3202	3110	2914	3096	3095	3053	3273	3413	3388	3181	2933	2815	2835	2988	3134	3239	3268	3239	3381	3266	3325	3242	3346	3142	2988	2845	2897	3229	3358	3331	3280	3152	3097	3103	3259	3413	3237	3142	3082	2920	3007	3077	3140	2980	2976	3005	2850	3190
3131	3306	3027	2843	2995	3257	3138	3177	3210	3286	2975	2838	2733	2867	3118	3357	3646	3861	3578	3651	3558	3459	3449	3441	3410	3267	3116	3052	2915	2981	3073	3191	3217	3074	3069	3108	3125	3423	3209	3006	2874	2989	2949	3104	3157	2724	2828	3112	2989	3256
3305	3193	2805	3015	3170	3170	3038	3137	3159	2974	2759	2842	3224	3389	3676	3930	4101	3946	3955	3862	3682	3527	3526	3500	3349	3291	3375	3362	3252	2907	2998	3107	3119	3105	3207	3279	3128	3241	3173	2855	2735	3052	3238	3103	2917	2969	2892	3176	3088	3328
3260	2927	2686	2994	3282	3153	3058	2957	2890	2790	2926	3085	3630	3933	4134	4105	4041	3804	3651	3574	3541	3502	3482	3403	3501	3282	3191	3314	3231	3056	2986	2879	2969	3184	3148	3256	3157	2946	2998	3021	2963	3136	3185	3053	2972	2962	3046	3359	3249	3259
3101	2889	2856	3015	3190	3013	3000	3192	2845	2806	3184	3690	4017	4062	3952	3652	3469	3255	3155	3043	2993	3157	3316	3344	3272	3426	3309	3320	3231	3158	3008	2865	2807	2987	3131	3245	3106	2792	3010	3167	3130	2987	3006	2833	3103	3221	3235	3341	3216	3082
3198	2845	3112	3230	3029	2890	3021	2805	2817	3184	3468	3906	3954	3927	3452	2960	2709	2514	2450	2508	2511	2649	2975	3078	3265	3360	3321	3241	3243	3282	3049	2874	2886	2990	3147	3174	2995	2720	2970	3273	3315	2861	2781	3026	3137	3189	3391	3223	3070	2796
2950	2887	3195	3117	3010	2846	2886	2857	3023	3342	3733	3863	3573	3134	2675	2306	2174	2151	2085	2174	2121	2311	2473	2762	3127	3229	3350	3259	3135	3200	3079	2925	2735	2972	3248	3334	3052	2653	2763	3155	3245	2911	2858	3044	3273	3368	3508	3197	3038	2853
2920	3048	3259	3187	2817	2751	2847	2881	3150	3556	3821	3655	3169	2709	2269	1997	2027	2050	2072	2114	2073	2157	2232	2499	2846	3119	3284	3197	3033	3125	3164	3131	2754	2856	3156	3458	3212	2811	2808	3104	3188	2967	3041	3180	3306	3407	3343	3275	2941	2915
2985	3040	3211	3134	2896	2836	2911	3023	3293	3691	3789	3392	2814	2306	1985	2006	2098	2209	2244	2309	2294	2121	2153	2203	2539	2920	3181	3183	3027	3074	3142	3121	2967	2801	3192	3369	3241	2886	2892	2881	3224	2872	2924	3130	3175	3307	3365	3238	3132	3069
2843	3156	3272	3117	2800	2687	2917	3052	3383	3551	3672	3117	2491	2091	1998	2072	2341	2545	2561	2715	2492	2325	2143	2072	2360	2667	3126	3181	3137	3046	3229	3289	3181	2896	2925	3307	3111	2914	2877	2996	3224	3054	2846	2916	2951	3188	3187	3140	3191	3265
2810	3018	3251	3104	2839	2809	2943	3049	3352	3478	3321	2933	2497	2086	2093	2209	2500	2805	2868	2858	2690	2537	2221	2161	2196	2571	3168	3396	3276	3248	3188	3288	3148	2916	2916	3149	3236	2818	2858	2964	3189	2966	2886	2946	2992	3006	3054	3241	3211	3226
2886	2953	3147	3073	2840	2949	3094	3186	3280	3265	3324	2868	2323	2082	2110	2349	2555	2911	3017	2941	2841	2496	2190	2093	2214	2570	3164	3393	3386	3270	3297	3197	3143	2878	3120	3179	3156	2953	2984	2926	2944	3018	2921	3066	2992	2907	2906	3109	3113	3148
3008	2968	3130	2975	2935	2943	3159	3248	3306	3290	3257	2811	2514	2244	2227	2331	2595	2959	3061	2945	2720	2491	2178	2012	2160	2563	3158	3372	3195	3154	3152	3060	3023	2946	3055	3299	3252	3074	3095	2849	2782	2900	3035	3182	2984	2984	2920	3052	3176	3210
3021	2992	3159	3032	2816	3015	3202	3346	3364	3426	3279	2916	2497	2228	2153	2365	2603	2752	2886	2883	2612	2264	1978	1957	2125	2645	3023	3320	3143	3085	3022	3049	2901	2941	3052	3406	3202	3087	3044	3071	2900	2899	3016	3116	2991	2994	2981	3021	3198	3232
2949	2922	3073	3040	2835	2933	3276	3342	3424	3402	3372	2984	2576	2362	2126	2254	2349	2470	2512	2466	2401	2038	1842	1933	2328	2766	3137	3224	3184	3212	3066	2849	2680	2800	3161	3407	3001	2868	3219	3190	3056	3108	2892	2927	3072	3012	3030	2993	2997	3226
2988	2941	3000	3014	2888	2782	3128	3426	3462	3469	3324	3137	2827	2584	2256	2131	2099	2209	2209	2225	2012	1775	1876	2011	2542	2978	3176	3312	3361	3170	3042	2843	2736	2752	3182	3278	2868	2947	3288	3244	3071	3140	2981	2937	2912	3082	3267	3143	3017	2937
3048	2822	2997	3117	2981	2821	2961	3285	3429	3570	3400	3272	3012	2726	2536	2276	2123	1983	2021	2002	1844	1792	1991	2249	2818	3308	3491	3334	3214	2943	2974	2832	2586	2657	3072	3200	2800	3045	3350	3132	3145	3171	2994	2891	2947	2899	2949	2920	2969	2870
3011	3010	2883	3123	2956	2807	2857	3173	3367	3240	3398	3238	3182	2975	2819	2552	2232	2084	2049	2032	2064	2171	2370	2705	3324	3689	3808	3442	2887	2614	2663	2820	2774	2807	2977	2965	2701	3229	3323	3033	3180	3208	3179	3115	2928	2994	2805	2831	3045	2954
2945	3045	3026	3054	3149	2875	2777	2942	3312	3313	3217	3352	3378	3290	3030	2918	2854	2606	2473	2622	2588	2787	2972	3242	3705	4019	3884	3251	2734	2567	2642	2757	2817	2917	3060	2802	2747	3229	3236	2973	3206	3267	3199	3241	3038	3001	2635	2830	2958	3330
2907	3080	2970	3116	3056	3151	2814	2878	2982	3311	3414	3345	3377	3412	3302	3355	3184	3303	3087	3226	3240	3496	3676	3721	3867	3888	3475	2923	2708	2708	2684	2707	2840	3134	3165	2811	2737	3069	2942	2970	3328	3214	3222	3184	3209	3022	2701	2902	2970	3451
2828	2895	3002	3000	3222	3136	3012	2847	3052	3262	3270	3225	3294	3325	3321	3423	3393	3644	3638	3647	3622	3841	4015	3843	3500	3296	2899	2723	2770	2889	2893	2672	2783	2987	3035	2755	2973	3042	2742	2883	3175	3067	3235	3231	3279	3068	2961	2950	3040	3227
2984	2800	2916	3094	3183	3103	3062	2893	2826	2989	3176	3251	3404	3241	3204	3241	3596	3567	3695	3621	3753	3622	3561	3365	3115	2732	2565	2771	2891	3032	3044	2849	2879	2829	2786	2870	3120	2939	2765	2924	3072	3080	3202	3104	3273	3264	3298	3100	3212	2771
3003	2792	2832	3052	3122	3008	3180	2966	2891	2861	2857	3201	3301	3266	3309	3226	3261	3242	3355	3336	3305	3226	3050	2834	2662	2488	2699	2882	2990	3124	3161	2995	2964	2704	2672	2912	3219	2939	2842	3030	2863	3028	3158	3072	3254	3336	3510	3233	3035	2854
3125	2994	2879	2989	2961	3064	3179	3102	3025	2698	2724	2953	3192	3259	3252	3172	3087	3083	2922	2953	2795	2800	2712	2676	2776	2785	2977	3016	3130	3134	3157	3178	2850	2643	2786	3078	2905	2799	3061	3063	2784	2878	3036	3172	3324	3481	3361	3283	3098	2898
3109	3184	2980	2861	3043	3027	3150	3172	3148	2959	2861	2768	3056	3047	3089	3166	3095	3162	2870	2941	2800	2852	2904	2873	3091	3197	3083	3113	2977	2991	2969	2936	2897	3040	3077	2916	2657	2853	3248	2908	2817	2779	2836	3141	3194	3473	3149	3130	3063	3108
3058	3124	3136	2833	2964	3003	2938	3084	3218	3151	3095	2965	2893	2950	2799	2997	2976	2989	3059	3031	2875	2993	2954	3033	3139	3201	3052	2875	2984	2972	2855	2835	3134	3311	3175	2776	2757	2960	3023	2807	2946	2862	2826	3021	3087	3140	2983	2969	2909	3171
3101	2941	2831	3055	3027	3078	3077	2945	3073	3154	3268	3381	3156	3147	2975	2799	2861	2842	2834	2970	2987	2870	2886	3015	3177	3029	3086	2831	2958	2682	2760	2871	3283	3239	3080	2958	3072	2880	2712	2777	3009	2992	3038	3017	3026	3019	3123	2972	3068	3074
3216	3037	2843	3137	3055	3037	3005	2972	2957	2999	3088	3393	3398	3407	3413	3251	3099	2955	2973	2989	3019	2957	2994	2946	2995	2979	2815	2839	2895	2882	2942	3106	3048	2929	2955	3185	3123	2861	2736	2890	3009	3073	3156	3135	2858	2838	2974	3103	3275	3058
3158	3162	2859	2911	3028	3112	3134	3159	3178	3005	2901	3031	3060	3330	3432	3338	3372	3199	3247	3163	3221	3108	2910	2918	2981	2842	2806	2847	2986	3110	3125	3049	2945	2847	3175	3126	3129	3071	2896	2831	2801	3083	3256	3023	2705	2712	2852	3207	3275	2934
3028	3158	3139	2995	2855	2992	3070	3154	3226	3212	3104	2951	2864	3041	2976	3126	3133	3018	3105	3088	3139	3072	2960	2880	2823	2996	2914	2968	3015	3161	3010	2860	2855	2996	3153	2899	3082	3121	3050	2979	2833	2926	3076	2807	2786	2660	2733	3193	2907	2899
3068	2996	3116	3212	2942	2900	2872	3063	3183	3159	3205	3275	3253	3064	3076	3022	2836	2852	2849	2842	2896	2788	2919	2975	2868	3025	3000	2956	2925	3031	3009	3051	3062	2962	2784	2840	3204	3242	3115	3143	3084	2904	2780	2812	2867	2756	2774	2885	2951	3020
3102	3030	3003	3077	3111	3038	3003	2955	3117	3162	3126	3232	3237	3472	3240	3331	3208	3134	3006	3125	3106	3142	3071	3079	3063	2962	2894	2814	2829	2976	3067	3174	2920	2731	2816	3044	3122	2986	3183	3360	3191	2770	2656	2915	3060	3013	2999	2910	2837	2939
2991	3088	3084	2922	3034	3020	2981	2971	3066	3117	3136	2993	3065	3192	3112	3236	3185	3193	3312	3241	3178	3111	2980	2973	2800	2785	2962	2913	2945	3000	3029	2918	2885	2926	2972	2970	2788	2940	3109	3275	3090	2939	2872	2681	3084	3211	2904	2868	2794	3098
3087	3058	3058	2990	2997	2866	2980	2945	3225	3243	3240	3136	3116	3007	3016	3092	3050	2951	2826	2948	2917	2919	2906	2791	2890	2944	3036	3009	2886	2760	2813	2968	3165	3113	2953	2966	2938	3053	2929	3137	3234	3106	2810	2795	2979	2984	3021	2633	2925	3145
2853	2985	3002	2946	3008	2937	2881	3006	2889	3154	3134	3266	3143	3108	3034	3110	3166	3169	2968	3109	3009	3127	3121	3003	3042	2925	3012	2883	2773	2876	3018	3152	3068	2923	2969	3065	3049	2869	2773	3029	3175	3079	2994	3087	2860	2851	2849	2838	3038	3235
3053	2949	2909	3091	3002	3002	2938	2863	3021	3099	3141	3214	3215	3039	3225	3144	3265	3240	3158	3156	3042	3093	3188	3108	2991	2982	2920	2874	2985	2966	2953	2992	3035	3017	3080	3008	2936	3032	2878	2896	2918	3154	3310	2987	3089	3046	2957	3082	3028	3106
2867	2933	2918	3148	2924	2897	2933	3039	2993	3120	2993	2951	3027	3053	3113	3127	3297	3257	3059	2935	3034	3116	3095	2981	3015	3001	2989	2812	2927	2909	2945	2914	3063	2994	2907	3004	3045	3099	2830	2839	3072	3111	3006	3089	3045	3026	3065	2937	3143	2940
2971	2906	2996	3012	3074	3032	2790	2749	2948	3046	3102	3066	3046	2983	3187	3090	3110	3111	3070	2951	3074	3088	3108	3105	3007	2969	2923	2840	2989	2972	2880	3043	2954	2923	2983	3000	3051	2960	3027	3036	2934	2932	2904	2947	2862	3076	2941	2901	2858	2896
2979	2895	2902	3006	3083	2966	2884	2889	2911	2884	2951	3036	3022	3174	3151	3193	3136	3148	3124	3049	3027	3184	3215	3155	3109	3012	2919	2999	2995	2919	3017	3004	3007	2949	3014	2913	3079	3192	3056	3009	2927	3105	2997	2893	2972	2687	2810	2851	2856	3006
2995	2976	2988	3037	2966	2937	2926	2987	2991	3002	2952	2928	3012	2896	2832	3004	2961	3065	2976	2877	2993	3117	2977	2918	3038	2957	2936	2985	3181	2980	2968	2991	2985	2976	2855	2989	3108	3047	3066	3112	3053	3033	2885	2933	2865	2812	3009	2886	3004	2941
3051	2777	2851	2976	3023	3050	2903	2802	2836	2876	3022	3036	3200	3094	3140	2994	3005	3099	3109	2973	3041	3025	3067	3099	3028	3200	3220	3087	3052	2944	2857	2883	2951	2973	2991	3065	3077	3110	3020	3030	2926	2972	3060	3027	2922	3025	3070	3049	2974	3045
3076	2959	2862	2897	3073	2982	2959	2924	2902	2975	2904	2964	3034	2950	2909	2878	3033	3121	3136	3092	2960	3092	3050	2984	3117	3066	3128	3091	2967	3073	2935	2965	2872	2955	3036	3066	3156	3064	3034	2976	2956	2924	2917	3004	3011	3045	3161	2966	3013	3079
2937	2849	2886	3017	3015	3057	2923	2864	2734	2875	2970	3106	2988	2984	2796	2908	2895	3043	2909	3119	2915	2961	3025	3029	3048	3260	3173	3254	3087	3026	2926	2946	3077	3038	3019	3100	2991	3105	3003	2956	2841	2939	2966	2941	3030	2998	2995	3036	2943	2943
2961	2987	2774	2869	2935	3042	2951	2923	2795	2814	2922	2980	2973	2916	2867	2905	2992	3056	3131	3279	2922	2997	2994	3129	3025	3046	3022	3073	3085	3125	3010	3085	3060	3037	2989	3137	3047	2948	2917	2796	2954	3064	3004	3085	3128	3054	3060	2922	2880	2962
2955	2815	2841	2825	2971	2965	2872	2859	2836	2961	2945	2914	2998	2911	2814	2878	2934	3017	2996	2905	2848	2969	3012	3050	3155	3085	3121	3073	3031	3072	2951	3011	3048	3035	3000	2984	3059	3070	2987	2861	3005	3007	3080	3059	2974	3097	3019	3076	2896	2915
2953	2780	2912	2870	2978	3028	2907	2969	2895	2773	2921	2939	2988	2938	2895	2893	3003	3112	3059	2958	2911	2914	3002	3156	3081	3069	2987	3119	3121	3144	3187	3025	3172	3084	2983	3016	2911	2998	3110	3125	2909	3111	3100	3021	2948	3029	3059	2896	2907	2826
2857	2934	2914	2961	3001	2955	2850	2819	2905	2835	2914	3057	2974	2892	2823	2968	2835	3081	3018	2817	2922	2911	3050	3209	3092	3109	3097	3040	3092	3122	3045	3154	3101	3090	3015	2929	2991	3137	3048	3023	3126	3104	3177	3136	2898	3018	2972	2907	2987	2830
2892	2841	2781	2920	2925	3065	2832	2706	2801	2891	2929	2928	3019	2895	2899	2861	2903	3004	2887	2844	2902	2961	3065	3023	3066	2976	2946	2868	3091	3227	3129	3093	3078	2932	2913	2976	3047	3156	3018	3100	3249	3133	3128	3131	2971	3001	3061	3058	3025	2910
2924	2877	2839	2898	2956	2919	2868	2913	2799	2802	2978	2919	3008	2870	2929	2836	2882	2953	2891	2684	2855	3011	3190	3034	3168	2968	2975	3094	3050	3105	3120	3111	3157	3079	2889	2948	3033	3057	3155	3131	3109	3030	3105	3017	2874	3076	2993	2946	2911	3147
2867	2887	2990	2889	2791	2920	2938	2915	2859	2875	2905	3016	3041	3000	2946	2895	2840	2907	2894	2901	3005	2946	3065	3177	3028	2997	2943	2989	3134	3148	3090	3081	3084	3105	3018	3119	3053	3122	3106	3145	3022	3055	3125	3038	2984	3054	2974	3048	3098	3107
2844	2806	2863	2813	2973	2895	3017	3006	2844	2911	2947	3048	3066	2995	2846	2779	2753	2945	2805	2926	2905	2973	3004	2998	3065	2851	2857	3044	3109	3074	2986	3079	3015	3055	3080	3035	3161	3045	3062	3093	3048	3042	3108	3075	2961	3038	3066	3073	3199	3188
2945	2898	2909	2913	2996	2862	3022	2832	2887	2807	2887	2926	3032	3069	3049	2893	2919	2812	2980	2924	2795	2979	3010	3015	2909	2801	2940	2935	3073	3001	2913	2969	2995	3039	3101	3103	3107	3103	3125	2962	3043	3001	3025	3039	3108	3115	3121	3112	3180	3112
2944	2750	2779	2913	2977	2880	3004	2855	2878	2775	2915	3108	3099	2999	2915	2863	2876	2899	2923	2910	2772	2896	2910	2941	2979	2987	2986	2956	2995	2909	3107	3065	3053	3077	3016	3030	3048	3098	3017	2972	2872	2906	3031	3055	3176	3213	3238	3215	3239	3084
3013	2892	2696	2866	2920	2999	3017	2821	2815	2939	2935	2995	3021	3006	2860	2876	2958	2874	2936	2797	2762	2792	2892	2909	2868	3027	2928	2947	2995	2936	2829	2931	3025	3131	3162	3141	3063	3023	2958	2957	2916	3044	2992	3105	3136	3151	3181	3347	3032	3099
2997	2895	2769	2818	2892	2952	3006	2905	2865	2832	2969	2968	2970	2974	2897	2918	2891	2986	3084	2816	2857	2849	2995	2957	2913	2983	2897	2960	2939	2908	3014	2868	3044	3083	3145	3105	3026	2855	2748	2847	2838	2946	3021	3007	3110	3180	3160	3179	3150	3033
2903	2866	2747	2862	2838	3085	2817	2874	2778	2791	2963	2966	3038	2965	2879	2861	2884	2962	3000	2878	2738	2807	2846	2972	2937	2865	2739	2884	2890	2842	2861	3077	2986	3157	3254	3021	3100	2888	2797	2874	2918	2937	2979	3028	2993	3072	3107	3050	3077	3101
2682	2808	2877	2854	2959	3013	2949	2909	2745	2868	2981	3101	2958	2898	2890	2883	2939	2920	2907	2870	2820	2767	2885	2839	2852	2760	2791	2893	2831	2843	2876	2992	3017	3119	3117	3052	2921	2813	2918	2910	2971	3063	3011	2948	3040	3147	2984	3082	2952	2921
2730	2668	2769	2973	2934	2941	2867	2737	2847	2818	2893	3041	2962	2940	2887	3025	2938	3105	3042	2857	2841	2837	2954	2974	2864	2818	2791	2880	2792	2819	2921	2980	3041	2955	3000	2884	2934	2788	2840	2887	2918	2938	2997	2962	2937	2996	3025	2998	2845	2964
2851	2662	2757	2941	3028	2843	2986	2838	2854	2952	2856	3027	2973	2924	2814	2976	3116	2967	2894	2905	2826	2823	2832	3056	2937	2714	2837	2669	2839	2837	2850	2962	2962	3031	3028	3000	2859	2960	2881	2891	2931	2953	2968	2976	2894	2889	2922	2896	2855	2969
2892	2720	2742	2875	2963	2942	2910	2827	2952	2924	2971	2991	3062	3001	2905	2969	3021	3047	2860	2864	2755	2915	2885	2972	2801	2796	2817	2897	2798	2909	2884	2951	3017	2979	2915	2913	2850	2920	2891	2945	3083	2925	2905	2879	2945	2885	2840	2751	2773	2878
2786	2832	2698	2696	2975	2833	2727	2733	2780	2998	2911	3027	2989	2918	2914	2966	3018	3069	3009	2715	2897	2912	2901	2943	2840	2885	2817	2817	2946	2850	2880	2934	2979	2931	2763	2861	2905	2906	2943	2928	2784	2974	2918	2782	2870	2841	2806	2760	2859	2838
2705	2781	2685	2922	2862	2915	2898	2792	2782	2983	2960	3010	2850	2828	2929	2924	3074	2896	2807	2897	2766	2930	2993	3022	2864	2889	2821	2844	2896	2921	2901	2994	2962	2841	2855	2921	2851	2924	2961	2994	2966	2876	2782	2934	2800	2847	2691	2785	2870	2810
2603	2793	2767	2853	2812	2796	2810	2705	2853	2980	2935	2949	2927	2825	2925	3014	3055	2979	2802	2712	2908	2995	2933	2898	2799	2804	2835	2921	2937	2954	2893	2912	2941	2796	2780	2818	2858	2918	2929	2972	2904	2852	2965	2727	2864	2699	2837	2728	2842	2878
2655	2750	2816	2827	2741	2836	2815	2716	2676	2904	2929	2794	2957	2893	3037	2957	3030	2920	2878	2792	2877	2993	3015	2867	2778	2841	2842	2942	2930	2767	2880	3022	2794	2857	2831	2850	2996	2858	2876	2962	2973	2828	2813	2739	2844	2732	2681	2706	2895	2832
2576	2647	2758	2834	2754	2745	2784	2758	2799	2844	2831	2963	2936	2922	2914	2976	2975	2897	2840	2872	3014	3075	2902	2874	2817	2730	2794	2982	2963	2944	2847	2925	2853	2767	2785	2854	3014	2927	2966	2881	2927	2859	2890	2796	2778	2739	2698	2786	2911	2892
2716	2707	2775	2868	2866	2696	2698	2774	2849	2774	2918	2835	2896	2901	2975	3105	3062	2830	2910	3082	3102	2954	2992	2916	2721	2802	3000	2970	2955	2883	2941	3008	2886	2820	2825	2769	2898	2976	2948	2938	2862	2823	2768	2761	2755	2671	2792	2724	2921	3092
2715	2832	2807	2970	2788	2710	2656	2806	2838	2926	2900	2925	2858	2824	2961	2986	3040	2921	2879	2895	3070	3011	2941	2847	2816	2891	2923	2987	2969	2891	2945	2919	2909	2842	2725	2950	3048	2933	3018	2970	2906	2752	2786	2752	2745	2788	2706	2866	2918	2902
2852	2756	2966	2809	2772	2697	2845	2897	2873	2794	2868	2829	2719	2853	2923	2924	3019	2833	2966	2952	2975	3199	2917	2782	2867	2952	3020	2988	2943	2809	3023	2942	2806	2802	2906	2955	2985	3011	2902	2989	2890	2794	2789	2819	2779	2767	2818	2876	2942	2862
2870	2875	2863	2942	2768	2750	2812	2915	2850	2882	2800	2790	2827	2885	2863	2933	2877	2844	2912	2826	3021	3045	2857	2789	2978	2876	2991	3118	3065	2991	3009	2947	2774	2862	2805	2958	2952	2895	3046	2985	2878	2932	2785	2743	2690	2792	2773	2867	3050	2930
2967	2909	2917	2979	2784	2754	2770	2741	2950	2901	2751	2705	2782	2844	2916	2870	2795	2827	2890	3059	2933	2952	2900	2869	2733	2844	3039	2988	3001	2982	3030	2884	2956	2857	2864	3013	3076	3054	2972	2879	2994	2786	2840	2784	2849	2818	2923	2928	2959	3069
3035	2945	2853	2971	2853	2767	2768	2949	3028	2862	2773	2684	2837	2833	2956	2930	2810	2924	2866	2908	2987	2898	2857	2777	2828	2857	2918	2897	2957	2953	2880	2924	2831	2901	2875	3091	2931	3108	2986	2999	2836	2788	2837	2778	2795	2917	2978	2893	3044	3034
2750	2857	2922	2969	2789	2832	2916	2874	2888	2899	2877	2742	2823	2884	2948	2931	2816	2829	2886	2871	2961	2805	2856	2774	2806	2813	2920	3063	2914	3059	2981	2874	2901	2917	2946	3106	2983	3036	2988	2889	2891	2840	2764	2870	2768	2899	3015	3012	3102	3082
2847	2926	2941	2898	2731	2803	2926	3014	2931	2868	2849	2753	2875	3010	2888	2806	2816	2822	2799	2871	2789	2843	2812	2698	2773	2899	2864	2829	2922	2961	2924	2850	3041	2960	3107	3086	3053	3060	2902	3022	2858	2845	2808	2866	2893	2846	2982	2983	3052	3025
2916	2891	2881	2891	2801	2872	2936	2966	2891	2789	2791	2793	3018	2930	2915	2794	2812	2756	2976	2828	2897	2760	2820	2844	2787	2872	2852	2734	2862	2804	2936	2763	2830	2888	2998	3082	3013	2970	3040	2966	2886	2850	2822	2964	2808	2966	3007	3005	3034	3010
2835	2887	2831	2764	2810	2935	3007	2923	2953	2859	2845	2952	2965	2940	3036	2728	2761	2814	2872	2961	2842	2767	2767	2832	2761	2854	2867	2883	2847	2866	2825	2913	2888	2918	3034	3102	3028	3037	2911	2912	2812	2825	2783	2803	2900	2849	2940	3025	2970	2955
2917	2804	2726	2787	2867	2897	3185	3004	2863	2946	2799	2854	2847	2956	2907	2728	2771	2762	2874	2864	2874	2759	2764	2737	2858	2751	2751	2911	2842	2840	2644	2751	2798	2927	2918	3067	2912	3020	2852	2915	2910	2955	2828	2765	2979	2930	2981	3029	3008	2947
2882	2818	2651	2699	2795	2914	3012	2882	2845	2867	2886	2856	2865	3014	2730	2780	2787	2817	2845	2888	2844	2878	2745	2694	2769	2728	2682	2801	2938	2746	2738	2770	2845	2959	2948	2921	3005	3010	2891	2877	2788	2943	2899	2921	2779	2941	2992	2979	2951	2940
2826	2763	2604	2770	2712	3016	2957	2871	2909	2848	2958	2994	3026	2918	2905	2818	2790	2843	2889	2996	2838	2769	2704	2764	2762	2737	2846	2826	2929	2830	2614	2755	2775	2891	2932	3006	2892	2968	2912	2868	2877	2860	2833	2848	2885	2931	2828	2924	2966	2935
2754	2747	2719	2808	2891	2779	2925	2928	2909	2795	3066	3039	3073	2981	2885	2876	2958	2905	2909	2874	2832	2914	2806	2812	2768	2717	2742	2864	2824	2766	2735	2748	2803	2857	2914	2915	2946	2911	2871	2775	2730	2795	2858	2778	2848	2913	3001	2914	2884	2896
2768	2633	2719	2794	2938	2786	2854	2824	2846	2891	2898	2912	3009	2897	2928	2965	2878	2889	2851	2869	2861	3010	2780	2797	2806	2865	2950	2896	2745	2747	2820	2795	2801	2805	2921	2995	2797	2883	2915	2777	2816	2737	2747	2674	2781	2874	2907	2878	2896	2918
2749	2730	2822	2875	2825	2784	2699	2874	2835	2932	3069	2996	2947	2970	2751	2954	2816	2919	2898	2903	3018	3089	2938	2848	2686	2790	2893	2829	2744	2744	2727	2776	2755	2778	2838	2787	2881	2938	2825	2724	2775	2849	2873	2780	2847	2882	2879	2981	2971	2874
2787	2892	2900	2798	2600	2660	2663	2839	2791	2954	2958	2845	2880	2960	3021	2910	2878	2884	2933	2953	2936	2987	2923	2777	2634	2844	2984	2808	2828	2776	2743	2726	2756	2719	2929	2927	2848	2868	2805	2687	2785	2852	2827	2790	2780	2839	2911	2886	3029	2869
2903	3008	2896	2686	2624	2637	2734	2886	2895	2855	2827	2984	2856	3079	3070	3016	2987	2913	3086	3020	2960	2918	2943	2948	2897	2819	2916	2914	2886	2798	2722	2799	2792	2805	2793	3044	2923	2922	2828	2865	2761	2765	2756	2705	2808	2788	2774	2893	2895	3038
2984	2972	2887	2680	2572	2590	2797	2835	2781	2773	2774	2853	2946	3075	2986	2962	2840	3021	2952	3102	2977	2911	2849	2910	2855	2907	2899	2825	2830	2875	2767	2764	2822	2793	2967	2926	2872	2929	2881	2835	2734	2838	2772	2785	2846	2838	2955	3006	2864	2932
3036	2981	2777	2765	2755	2767	2745	2719	2642	2762	2762	2916	2892	3057	2904	2823	2823	2820	3039	3150	3142	3050	2723	2750	2879	3050	2902	2847	2826	2829	2829	2766	2806	2917	2905	2946	2891	2944	2861	2744	2834	2771	2847	2790	2870	2867	3016	2892	2913	2972
2950	2899	2821	2741	2812	2778	2717	2737	2765	2803	2826	2869	2929	2886	2821	2881	2787	2855	2926	3201	3195	3091	2828	2665	2915	2911	2877	2848	2854	2815	2870	2817	2724	2941	2878	3037	2938	2862	2913	2917	2686	2639	2793	2815	2882	2845	3016	3005	2996	2980
2937	3016	2748	2979	2768	2732	2730	2808	2757	2853	2947	2949	3034	2974	3033	2910	2905	2895	2965	3044	3283	3092	3053	2779	2814	2994	2981	2940	2975	2964	2901	2888	2829	3085	3095	2975	3039	3016	3074	2873	2886	2893	2898	2835	2871	2855	2913	2995	3087	2981
2979	2889	2841	2728	2723	2672	2758	2791	2809	2914	2959	2991	2898	2847	2816	2808	2769	2654	2644	2786	3125	3068	2942	2923	2864	2769	2831	3054	3062	2977	2841	2874	2884	2867	2957	3006	3107	2986	3134	2984	2793	2807	2872	2811	2828	2951	3081	3077	2912	3076
2834	2886	2877	2767	2756	2691	2875	2800	2763	2872	2770	2808	2579	2614	2702	2737	2687	2525	2545	2945	2847	2985	2991	2965	2840	2852	2893	2992	2996	2887	2952	2899	2900	3003	2880	2980	3228	3186	3028	2951	2853	2890	2854	2956	2876	3045	2968	3131	3049	3014
2797	2886	2911	2805	2693	2760	2750	2894	2816	2740	2801	2682	2475	2563	2577	2704	2601	2472	2649	2885	2915	2731	3021	2885	2815	2766	2936	2915	2963	2921	2902	2824	2801	2887	2962	2936	3114	3108	3159	3071	2975	2932	2799	2888	2990	2927	3042	3138	3213	3114
2653	2809	2940	2801	2813	2776	2749	2708	2736	2878	2853	2744	2660	2448	2536	2496	2594	2595	2726	2785	2841	2893	2896	2868	2700	2677	2840	2960	2909	2883	2873	2764	2922	2812	2895	2937	3084	3135	3072	3043	3003	2812	2868	2855	2875	3002	2988	3054	3194	3239
2873	2871	2836	2785	2712	2752	2727	2864	2863	2847	2876	2837	2617	2456	2545	2512	2481	2510	2672	2708	2729	2799	2880	2770	2731	2583	2912	3071	2820	2996	2962	2853	2790	2916	2887	3023	3045	3055	3023	3038	2948	2929	2981	2827	2887	2934	2964	3064	3170	3130
2788	2929	2818	2801	2819	2703	2826	2873	2910	2795	2803	2646	2733	2612	2718	2634	2450	2455	2524	2577	2830	2963	2955	2887	2699	2633	2876	2852	2920	2803	2959	2864	2953	2895	2856	3019	3067	2991	3017	2946	2940	3017	2882	2857	2892	2982	2876	2900	3072	3022
2783	2901	2830	2764	2709	2721	2839	2851	2954	2932	2644	2571	2501	2710	2732	2832	2536	2414	2526	2854	3099	3059	2890	2776	2708	2675	2769	2917	2835	2715	2950	2808	2815	2823	2921	2783	2854	2936	3056	3027	3041	3017	3016	2939	2700	2825	3000	3026	2992	3043
2734	2749	2752	2793	2750	2687	2754	2870	2915	2857	2771	2613	2548	2959	3083	3046	2673	2528	2756	3146	3174	2941	2736	2679	2809	2741	2748	2730	2819	2762	2895	2824	2740	2857	2888	2890	2918	2902	3057	3017	3110	3038	2939	2765	2785	2771	2806	3067	2979	2924
2729	2790	2579	2672	2705	2650	2774	2714	2880	2987	2853	2773	2835	2926	2937	2962	2785	2748	2906	3047	3008	2738	2633	2841	2780	2725	2786	2657	2796	2907	2840	2736	2851	2967	2797	2865	2728	2760	2947	2935	2952	2940	2916	2920	2880	2815	2911	3009	2955	2918
2779	2696	2626	2752	2833	2699	2708	2681	2836	2831	2977	2868	2927	2883	2862	2769	2845	2777	2933	2819	2717	2662	2814	2885	2921	2747	2591	2578	2715	2822	2862	2887	2888	2898	2958	2637	2880	2925	2961	2903	2927	2890	2898	2876	2767	2732	2762	2918	2822	2812
2824	2709	2665	2842	2748	2779	2654	2668	2667	2864	2927	2970	2874	2813	2758	2753	2808	2915	2845	2713	2633	2770	2957	2969	2803	2654	2696	2658	2827	2834	2916	2906	2912	2920	2804	2747	2819	2857	2958	2962	3008	2950	2927	2884	2734	2807	2822	2834	2859	2780
2769	2806	2747	2623	2804	2658	2652	2663	2696	2755	2823	2836	2742	2739	2954	2956	3026	2929	2718	2646	2776	2833	2930	2945	2815	2785	2905	2764	2815	2887	2917	2888	2992	3000	2865	2890	2906	2892	2846	2943	2935	3002	3070	2953	2918	2703	2747	2792	2788	2939
2697	2742	2772	2753	2716	2676	2664	2733	2761	2795	2778	2843	2882	2900	2803	2860	2860	2684	2810	2690	2721	2830	2884	2760	2872	2843	2924	2847	2648	2718	2880	3024	2949	2943	2970	2828	2710	2899	2682	2835	3051	2952	3075	2997	2845	2703	2775	2830	2819	2788
2772	2818	2681	2801	2735	2732	2601	2757	2812	2794	2749	2688	2689	2842	2818	2787	2733	2665	2751	2635	2818	2726	2799	2807	2912	2889	2861	2827	2662	2786	2894	2917	2980	2958	2843	2797	2896	2787	2797	2890	2903	2950	3000	2807	2923	2893	2881	2823	2840	2716
2831	2664	2631	2644	2763	2715	2800	2679	2724	2835	2953	2824	2747	2704	2739	2667	2765	2705	2731	2828	2693	2674	2704	2825	2779	2909	2769	2671	2701	2863	2848	2887	2926	2835	3000	2949	2900	2841	2770	2914	2989	2969	2906	2881	2983	2945	2972	2974	2873	2842
2862	2686	2489	2542	2778	2814	2802	2552	2709	2650	2786	2935	2901	2769	2633	2618	2777	2759	2820	2770	2602	2697	2705	2790	2921	2793	2734	2803	2816	2856	2876	2863	2986	2980	3000	2918	2798	2854	2857	2901	2972	2900	2965	2950	3045	2826	2938	2900	2935	2938
2851	2664	2570	2590	2627	2687	2746	2683	2680	2680	2796	2904	2897	2856	2613	2749	2711	2763	2710	2739	2729	2612	2686	2769	2853	2699	2821	2840	2803	2832	2925	2747	2925	2985	2972	2855	2991	2753	2803	2740	2773	2907	2946	2820	2900	2898	2942	2967	3063	3007
2790	2835	2733	2601	2579	2693	2741	2715	2732	2763	2767	2854	2921	2763	2603	2705	2545	2749	2724	2765	2774	2591	2670	2692	2700	2698	2849	2816	2839	2706	2794	2795	2788	2920	2918	2884	2807	2759	2689	2598	2741	2719	2849	2892	2944	2938	3118	3036	3002	3007
2709	2836	2869	2634	2546	2567	2641	2653	2731	2928	2852	2904	2803	2812	2728	2707	2714	2716	2851	2664	2857	2722	2717	2646	2676	2840	2876	2774	2751	2602	2844	2698	2848	2884	2885	2946	2856	3015	2740	2720	2701	2697	2572	2697	2818	2872	2970	3013	3022	3007
2584	2746	2765	2795	2642	2505	2637	2790	2909	2925	2704	2903	2706	2695	2741	2736	2638	2660	2715	2715	2788	2806	2566	2644	2755	2875	2789	2864	2825	2811	2834	2806	2830	2956	2962	2884	3008	3019	2955	2970	2848	2716	2745	2691	2729	2812	2939	3022	2983	3049
2562	2568	2678	2669	2613	2644	2686	2742	2725	2732	2812	2792	2796	2838	2840	2745	2754	2640	2621	2837	2837	2778	2746	2681	2733	2697	2772	2784	2896	2868	2859	2893	2720	2877	2889	2844	2961	2939	3023	3016	2879	2853	2748	2812	2756	2764	2803	2971	3092	2988
2427	2393	2412	2593	2682	2773	2771	2865	2809	2694	2738	2758	2834	2896	2725	2845	2608	2704	2656	2755	2810	2767	2747	2616	2760	2641	2585	2752	2847	3001	2736	2819	2753	2663	2816	2839	2864	2898	2995	2817	2962	2869	2866	2838	2756	2666	2770	2879	2969	3050
2295	2333	2281	2503	2520	2727	2710	2791	2771	2671	2697	2702	2771	2781	2823	2699	2677	2626	2614	2679	2806	2715	2799	2744	2704	2578	2656	2725	2890	3001	2865	2604	2677	2715	2850	2628	2523	2701	2814	2912	2822	2749	2834	2823	2773	2675	2858	2758	2941	3037
2343	2247	2308	2388	2482	2470	2677	2749	2863	2684	2783	2751	2736	2798	2744	2761	2652	2583	2609	2614	2729	2755	2750	2698	2589	2576	2639	2866	3084	3043	2878	2796	2726	2726	2590	2475	2458	2533	2841	2850	2703	2772	2882	2920	2914	2783	2669	2735	2744	2866
2308	2292	2384	2387	2393	2476	2481	2728	2817	2885	2898	2763	2656	2733	2729	2735	2673	2670	2650	2571	2763	2748	2734	2615	2566	2610	2675	2943	2880	2801	2666	2584	2612	2679	2688	2485	2502	2630	2658	2817	2557	2574	2716	2772	2978	2928	2864	2737	2816	2811
2253	2254	2326	2387	2328	2331	2402	2575	2773	2988	2921	2789	2686	2587	2626	2664	2729	2651	2698	2622	2665	2574	2708	2720	2529	2640	2792	2791	2790	2583	2620	2742	2730	2734	2615	2497	2443	2616	2708	2602	2576	2449	2599	2700	3026	2936	2948	2879	2801	2878
2173	2329	2229	2248	2319	2370	2456	2529	2587	2788	2954	2866	2733	2623	2613	2681	2735	2862	2752	2712	2591	2602	2719	2693	2779	2922	2934	2770	2655	2529	2732	2762	2865	2693	2517	2325	2441	2494	2525	2587	2637	2557	2600	2666	2810	2911	3013	2935	2857	2835
2226	2212	2158	2150	2317	2265	2409	2561	2495	2567	2842	2939	2858	2806	2581	2559	2714	2855	2847	2613	2609	2525	2680	2846	2855	2967	2927	2703	2456	2582	2729	2952	2855	2713	2504	2491	2658	2473	2354	2499	2665	2655	2583	2551	2711	2760	2914	3187	3121	2903
2216	2217	2095	2114	2168	2346	2344	2329	2457	2515	2588	2904	2875	2812	2656	2560	2623	2729	2778	2679	2628	2633	2706	2827	2778	2753	2686	2433	2538	2588	2671	2806	2649	2590	2683	2806	2709	2641	2498	2396	2597	2625	2698	2568	2594	2698	2946	2982	3067	2988
2158	2072	2105	2178	2177	2179	2333	2372	2530	2604	2612	2726	2732	2733	2796	2754	2643	2549	2699	2744	2715	2805	2849	2904	2751	2658	2502	2517	2468	2659	2610	2434	2519	2623	2831	2988	2975	2933	2706	2580	2521	2577	2693	2712	2609	2713	2806	2935	3040	3058
2168	2152	2071	2066	2002	2141	2104	2363	2608	2568	2542	2550	2583	2664	2847	2680	2619	2550	2590	2617	2843	2942	2796	2762	2560	2592	2557	2623	2773	2597	2437	2289	2409	2518	2884	3051	3171	3059	2904	2670	2444	2539	2661	2706	2690	2572	2603	2770	2817	3014
2137	2143	2135	2052	2024	2027	2158	2270	2518	2493	2361	2445	2464	2591	2781	2808	2688	2513	2537	2722	2960	2951	2865	2663	2541	2611	2779	3072	2915	2621	2474	2514	2462	2652	2811	3005	3064	3027	2944	2737	2743	2686	2672	2625	2748	2704	2672	2483	2704	2888
2214	2150	2065	2032	2113	2096	2085	2251	2271	2314	2297	2265	2396	2487	2629	2630	2622	2669	2635	2784	2771	2847	2806	2756	2605	2679	2818	2908	2645	2617	2578	2617	2635	2522	2703	2755	2771	2843	2982	2963	2885	2753	2740	2621	2710	2766	2675	2479	2624	2720
2088	2026	1943	2054	2066	2140	2057	2218	2143	2098	2268	2301	2446	2248	2385	2427	2566	2782	2914	2896	2818	2700	2739	2796	2904	2716	2631	2616	2563	2562	2755	2869	2966	2821	2589	2578	2521	2721	2916	3161	3058	2942	2784	2693	2723	2667	2668	2711	2584	2574
2076	1960	1935	2076	2111	2170	2039	2185	2066	2171	2161	2276	2236	2188	2239	2373	2595	2822	3128	2888	2701	2570	2559	2751	2890	2644	2526	2468	2594	2719	2766	2982	2988	2910	2733	2489	2495	2654	2793	3015	3158	2945	2948	2915	2743	2769	2688	2702	2596	2565
1933	1894	2023	1951	2076	2118	2105	2054	1983	2070	2257	2158	2151	2199	2318	2484	2687	2882	2929	2812	2584	2517	2444	2674	2626	2642	2473	2555	2573	2681	2708	3102	3128	2982	2881	2637	2607	2566	2678	2789	2907	2990	3206	2959	2834	2852	2819	2674	2751	2697
2033	1976	1960	2069	2029	2067	2017	1976	1983	2102	2167	2115	2091	2306	2439	2526	2615	2706	2623	2455	2392	2528	2598	2607	2556	2482	2530	2582	2520	2535	2615	2849	2808	2828	2885	2884	2800	2733	2603	2620	2774	3039	3003	3029	3009	2869	2815	2737	2766	2796
2004	2011	2055	1899	1977	2042	2020	2092	1976	2026	1977	2050	2124	2207	2370	2480	2459	2432	2383	2313	2434	2717	2920	2565	2382	2452	2535	2727	2623	2454	2402	2494	2450	2703	2879	2886	2902	2676	2564	2594	2674	2773	2892	2960	3003	2990	2842	2697	2646	2739
2027	2009	2014	2080	1873	1947	2029	2136	2103	1996	1943	2051	2102	2298	2291	2311	2257	2217	2188	2445	2632	2805	2650	2367	2320	2439	2597	2733	2646	2746	2435	2431	2395	2489	2881	2938	2848	2900	2759	2732	2698	2530	2719	2768	3099	3174	3002	2659	2741	2862
1961	2057	1967	1909	1932	1977	2070	2106	1945	1902	1871	1994	2146	2348	2274	2174	2169	2273	2636	3034	2828	2572	2381	2428	2468	2541	2431	2452	2647	2835	2586	2434	2407	2524	2722	2924	2926	2868	3028	2800	2634	2525	2563	2858	3073	3099	2925	2618	2692	2878
2031	2024	1938	2061	2001	1938	2015	1883	1823	1949	1931	2070	2113	2139	2106	2009	2106	2406	3111	3323	2805	2217	2127	2652	2624	2637	2552	2548	2547	2605	2613	2575	2386	2404	2507	2707	2840	2968	2987	2903	2656	2476	2523	2919	2935	2974	2703	2586	2900	3057
2138	2058	2077	2055	2011	2022	1900	1933	1949	1920	2078	2002	2004	1968	1947	2081	2435	2980	3375	3074	2366	2036	2346	2661	2719	2834	2865	2673	2474	2377	2601	2689	2574	2586	2371	2574	2725	2920	2829	2820	2765	2743	2781	2680	2749	2589	2529	2452	2669	2746
2068	2108	2066	2103	2082	1969	1926	1901	1907	2138	2082	1957	1812	1715	1883	2226	2872	3228	3181	2723	2107	2079	2400	2731	2809	2911	3135	2972	2488	2276	2540	2670	2725	2626	2507	2504	2530	2713	2794	2889	2928	2965	2927	2782	2457	2532	2561	2493	2518	2632
2206	2154	2205	2068	2047	1993	1980	2053	2105	2140	2018	1783	1623	1690	2052	2461	3152	3263	2963	2395	2070	2326	2462	2517	2647	2792	2944	2913	2682	2481	2526	2496	2590	2691	2668	2566	2607	2629	2646	2752	2919	3033	2887	2672	2610	2601	2691	2739	2517	2341
2187	2136	2069	2067	2061	1978	1990	2080	2057	1949	1762	1616	1574	1870	2278	2899	3115	2977	2580	2328	2202	2410	2509	2379	2365	2367	2516	2736	2824	2870	2668	2373	2445	2631	2855	2781	2560	2446	2504	2466	2768	2773	2919	2861	2665	2750	2874	2978	2762	2315
2154	2178	1982	1927	2016	2042	2118	2060	1999	1802	1658	1521	1702	2229	2740	3107	2714	2480	2319	2278	2242	2397	2301	2178	2055	2150	2311	2460	2762	2953	2837	2532	2449	2440	2667	2818	2724	2537	2487	2321	2599	2644	2690	2723	2578	2505	2688	2845	2783	2452
2098	2102	2065	2017	2035	2188	2036	2056	1799	1608	1543	1566	1918	2503	3089	2845	2479	2099	2190	2319	2295	2276	2003	2032	2093	2062	2234	2264	2547	2865	2922	2828	2614	2474	2391	2526	2674	2830	2560	2427	2533	2609	2809	2804	2573	2400	2409	2556	2730	2578
2118	2113	2066	2075	2064	2017	2054	1863	1730	1636	1531	1785	2294	2606	2832	2634	2222	2011	1981	2238	2263	2186	2091	2029	2185	2225	2213	2205	2311	2566	2815	2894	2915	2574	2385	2423	2458	2649	2714	2602	2539	2570	2840	2812	2703	2591	2411	2518	2631	2666
2117	2078	2007	2021	2045	1942	1861	1792	1785	1652	1630	2036	2297	2465	2400	2334	2098	1923	2095	2132	2230	2065	2178	2162	2237	2221	2142	2192	2231	2425	2718	2767	3021	2859	2488	2328	2363	2420	2649	2506	2409	2426	2624	2855	2962	2758	2516	2658	2669	2736
2006	2048	2086	1981	2032	1904	1870	1761	1786	1664	1767	1988	2103	1969	2015	2072	1959	2030	2044	1980	1978	2062	2199	2300	2247	2064	2072	2329	2313	2412	2435	2496	2783	2931	3041	2556	2276	2302	2448	2530	2386	2314	2625	2839	3011	2958	2606	2678	2645	2688
2096	2105	2108	2074	1992	1902	1960	1784	1841	1668	1640	1798	1805	1563	1651	1837	1946	2054	2122	2049	1969	2051	2137	2257	2232	2141	2253	2353	2356	2387	2222	2233	2483	2989	3103	2747	2382	2277	2477	2445	2380	2360	2498	2678	2918	2843	2704	2736	2749	2659
2080	2076	2162	2017	1972	1949	1996	1908	1778	1588	1550	1545	1477	1472	1551	1739	1871	2041	2166	2050	1989	2067	2051	2167	2152	2351	2338	2354	2206	2178	2119	2130	2480	2886	2975	2682	2434	2443	2542	2370	2313	2430	2586	2873	2866	2633	2645	2671	2746	2655
2139	2049	2004	1982	1865	1913	1968	2009	1815	1602	1538	1383	1523	1391	1380	1638	1789	1926	2024	2143	2033	2115	2063	2131	2147	2303	2364	2186	2068	2155	2137	2288	2490	2489	2485	2419	2417	2636	2560	2402	2344	2540	2712	2787	2850	2684	2625	2578	2835	2788
1962	1993	1955	1926	1952	1953	1963	1972	1870	1619	1451	1455	1464	1474	1361	1427	1629	1802	1986	2045	2169	2103	2117	2012	2114	2058	2165	2134	2061	2273	2303	2452	2272	2263	2126	2259	2486	2706	2580	2450	2305	2418	2634	2740	2897	2719	2659	2589	2711	2821
1894	1939	1955	2007	1911	1978	2015	1932	1889	1697	1537	1503	1404	1453	1478	1509	1540	1636	1794	1946	1982	2130	2151	2067	2011	2026	1916	2010	2249	2221	2333	2327	2211	2040	2015	2247	2514	2722	2591	2386	2443	2562	2635	2770	2847	2659	2590	2616	2640	2729
1946	1900	1940	1914	2001	1999	1907	1996	2070	1786	1610	1559	1483	1403	1650	1554	1581	1509	1651	1817	1923	2135	2040	2130	2029	1918	2046	2049	2195	2207	2087	2145	1979	2010	2262	2455	2579	2552	2461	2355	2563	2634	2762	2826	2747	2670	2673	2764	2634	2522
1901	1826	1919	2040	2009	1985	2002	2021	1947	1942	1874	1669	1571	1508	1446	1569	1458	1432	1522	1676	1832	1959	2058	2225	2169	1955	2074	2065	2048	1974	1977	1931	2031	2209	2419	2510	2347	2303	2186	2362	2612	2801	2953	2773	2664	2544	2616	2799	2714	2587
1971	1997	1883	1957	1974	1999	2000	2027	1974	2040	2066	1953	1677	1604	1537	1435	1459	1513	1506	1609	1699	1913	2023	2108	2107	2163	2133	1990	1952	1922	1886	1964	2163	2386	2492	2402	2255	2015	2110	2365	2590	2702	2771	2662	2559	2583	2683	2735	2818	2715
2013	1864	1842	1895	1950	2004	1961	2018	2045	2167	2069	2008	1912	1761	1539	1443	1315	1462	1584	1535	1568	1761	1974	2012	1962	2149	1986	1963	1916	1834	2056	2163	2468	2640	2490	2416	2145	2186	2130	2304	2504	2577	2688	2585	2606	2617	2687	2701	2694	2773
2007	1994	1936	1941	2027	2033	1944	2085	2032	2043	2074	2093	2066	2012	1668	1560	1365	1503	1504	1491	1481	1602	1728	1816	2045	1977	1906	1793	1815	2117	2295	2705	2901	2842	2503	2223	2027	2114	2322	2459	2396	2338	2470	2646	2710	2785	2710	2489	2570	2703
2125	1999	1947	2011	2082	2038	2115	2036	2017	2009	1910	2089	2133	2050	1796	1679	1555	1457	1502	1526	1534	1534	1549	1682	1913	1903	1911	1905	1896	2115	2799	3189	3230	2802	2293	2063	1914	2160	2368	2332	2252	2303	2433	2581	2691	2770	2756	2649	2590	2708
2098	2008	2083	2019	2045	2007	2002	2051	2021	1992	2057	1986	2024	2219	1950	1798	1705	1521	1427	1459	1540	1443	1465	1475	1640	1665	1770	1701	1946	2489	3088	3390	2949	2355	2066	1975	2061	2172	2250	2222	2166	2441	2502	2546	2669	2627	2698	2682	2658	2593
2129	2041	2004	2016	2001	2026	2064	2069	2052	1968	2039	1984	1932	1885	2001	1996	1824	1709	1522	1409	1435	1435	1371	1392	1296	1400	1545	1782	2084	2766	3037	2749	2305	2046	1954	1981	2205	2150	2161	2087	2249	2316	2477	2556	2563	2645	2710	2787	2744	2596
2061	2211	1968	1938	2019	2058	2017	1978	2015	2131	2032	1997	1906	1987	2041	2068	2065	1842	1702	1480	1388	1376	1406	1339	1338	1360	1587	1941	2432	2544	2548	2150	1959	1825	1923	2046	2104	2188	1999	2054	2243	2394	2399	2453	2446	2517	2543	2781	2851	2813
2116	2011	2009	2009	2047	1960	2086	2079	2076	2094	1992	1952	1902	1999	1958	2028	1960	1937	1787	1633	1445	1369	1431	1443	1403	1419	1668	1971	2129	2121	2018	1907	1831	1867	1977	2010	2156	2128	2047	1999	2114	2225	2147	2368	2401	2462	2518	2465	2699	2766
2074	2110	1987	2018	2027	2091	1977	2031	1965	1861	1996	1965	1993	2031	1937	1966	2011	2096	1927	1676	1541	1390	1422	1456	1447	1534	1664	1822	1843	1835	1785	1859	2001	1980	2060	2110	1912	2004	2065	2064	2109	2144	2243	2394	2375	2400	2505	2327	2448	2635
1916	1990	1997	2054	1982	2047	2083	1933	1993	2020	1932	2030	2056	2016	1997	1985	1962	1911	1908	1769	1611	1553	1603	1575	1581	1678	1739	1865	1724	1764	1774	1903	2133	2072	1988	2085	2019	1949	2010	2060	2100	2148	2150	2199	2265	2305	2521	2428	2439	2574
2008	2001	2082	2007	1981	1978	1955	1956	1915	1921	1968	2014	2037	2107	2055	2105	1955	1876	1863	1801	1769	1763	1814	1823	1855	1872	2039	1838	1832	1822	1877	1996	2098	2095	2023	2083	2106	2014	2062	2079	2031	2118	2081	2302	2194	2279	2363	2290	2379	2400
1980	2019	1950	1988	2008	1975	2002	1936	1986	1951	1953	2037	2142	2102	2036	2068	1970	1883	1882	1970	1880	1927	1976	1917	1984	2003	2092	1968	1964	1972	2071	2115	1995	1992	1904	2017	2080	2035	2069	2046	2087	2039	2079	2173	2147	2169	2150	2359	2332	2416
1934	1929	2044	1994	1988	1987	2035	1926	1900	1917	1975	2084	2022	2135	2109	2023	1975	1939	1899	2003	2030	1990	2167	2067	2118	2133	2035	1963	2019	2046	2043	2028	1950	1974	2050	2128	2089	2153	1993	2176	2112	2079	2085	2129	2089	2118	2202	2210	2256	2355
1939	1969	1878	2016	2024	1945	1969	2065	1982	1985	2087	2032	2108	2121	2180	2027	2083	1958	2134	2069	2045	2032	2114	2126	2086	2097	2024	2002	1893	2152	1942	1972	1918	2115	2037	2027	2053	2046	2071	2073	2116	2198	2119	2084	2171	2150	2200	2107	2276	2233
2014	1857	1855	1820	1993	1934	1936	2002	2015	2072	2083	2089	2048	2061	2024	1997	2005	2078	2151	2128	2055	2107	2030	2071	1979	1934	1979	1937	1962	1925	1957	2090	2101	2105	2044	2090	2040	1990	2045	2046	2123	2163	2075	2050	2103	2102	2145	2140	2205	2125
1967	1962	1856	1927	1912	1920	2024	1897	2047	2092	2075	2035	2141	1935	1969	2208	2160	2141	2124	2098	2074	2153	2097	2043	2035	1868	1912	2005	1929	1939	1977	2063	2118	2112	1991	1940	2047	2042	2078	2089	2032	2088	2173	2177	2026	2022	2018	2123	2066	2168
1864	1963	1936	1914	1938	1969	2007	2034	2004	2110	2145	2042	2063	2068	2139	2101	2198	2115	2097	2116	2215	2056	2091	1950	2022	2019	2009	2005	1960	2061	2098	2118	2062	2001	2002	2030	2088	2061	2133	2065	2075	2031	2099	2101	1940	1929	1976	2039	2071	2055
1899	1908	1944	1970	1929	1928	2055	1921	2032	1953	2088	2087	2154	2054	2150	2097	2038	2088	2050	2069	2055	2067	1947	2033	2060	1889	1905	1890	1985	1991	2028	2083	2077	2037	2166	2131	2046	2131	2048	2000	2043	2048	2115	2047	1951	1989	2044	2004	2112	1995
2026	1978	1856	1842	2009	2018	1969	2049	2024	2014	1967	2101	2083	1967	2083	1978	1973	1993	2008	2060	1988	1955	1998	2068	1942	1909	1913	1892	1952	2065	1963	2060	2058	2054	2125	2101	2087	2062	2033	2058	2084	2052	2055	2028	2046	2025	2002	2090	2060	2006
1945	1987	2009	1856	1970	2013	2160	1954	2074	2087	2005	2065	1996	2051	2033	1957	1950	2097	2026	2022	1958	1961	1945	1913	2022	1972	1865	1940	1980	1925	1896	2012	2042	2185	2194	2064	2058	2040	1959	2057	2110	2080	2051	2054	2087	2032	2071	2027	2136	2046
2018	1997	1976	1921	2005	2138	2064	2012	1993	1966	1952	2022	2009	1949	1955	1946	1997	1960	2060	1926	2045	1863	1847	1895	1892	1880	1885	1897	1853	1966	1932	2056	1978	2111	1998	2050	2007	2079	2067	2022	2001	1953	2092	2052	1942	1965	2061	1893	2027	2042
1912	1870	1996	1997	2009	2008	2017	2073	1982	2036	1988	1940	1949	1880	1895	1891	1964	1900	1991	1912	2008	1960	1947	1945	1883	2033	1973	1902	1860	2036	1911	1999	2040	1899	1981	1933	2069	2067	2070	1976	1971	2039	2021	2019	1986	1922	1978	2015	1995	1950
1985	1925	1947	2047	1986	1987	2025	2098	1924	1942	1902	1856	1852	1937	1894	1948	1814	1937	1931	2014	1954	1890	1886	1993	2002	1909	2046	1968	2034	1882	1904	2028	2005	2045	1953	2062	2031	2026	2030	1972	1930	2065	1945	2026	1926	2067	1943	1951	1956	1924
2127	1921	1906	1998	2069	1950	1991	2099	2016	1850	1800	1914	1817	1895	1881	1878	1926	1983	1919	1958	1946	1959	2029	1934	1937	1995	1924	1988	2009	1888	1929	2005	2041	1997	1998	2068	2072	1988	1856	1898	2049	2026	2030	2017	2031	1993	2105	2005	1920	1911
2079	2011	1934	1965	2020	2055	1918	1858	2022	1889	1875	1986	1811	1846	1944	1805	1870	1914	1933	1903	1934	1911	1944	2044	1971	1976	1946	2101	1901	1913	2006	1981	1934	1971	1974	1971	2013	2000	2017	1989	1948	2017	1861	2009	1948	2036	1978	1929	2016	1975
1968	2045	1908	1914	1928	2093	1881	1797	1855	1892	1818	1886	1898	1875	1945	1913	1950	1981	1970	1922	1808	1830	1890	1833	1961	1982	1989	1951	1921	1943	1890	1849	1921	1880	1939	2027	1892	1954	1934	1963	1949	1989	1979	1915	1981	1993	1879	1927	2014	1971
1845	2042	2058	1805	1844	1994	1969	1786	1800	1938	1783	1962	1834	1914	1974	1909	1908	2015	1913	1945	1897	1849	1920	1921	2015	1907	1907	1861	1871	1835	1900	1866	1828	1879	1923	1961	1943	1945	2008	1951	1911	1986	1998	2007	1998	1950	1837	2065	1967	1900
1865	1983	2062	1867	1748	1819	1900	1816	1809	1926	1812	1857	1953	1909	2003	2015	1914	2013	1920	1950	1975	1891	1980	1941	1955	1930	1930	1989	1897	1850	1910	1856	1983	1941	1917	1913	1999	1980	1889	1942	1947	2013	1990	2014	1865	1977	1883	1949	1869	1978
1828	1930	2079	1810	1733	1818	1969	1781	1830	1972	1920	1776	1996	1842	1949	1954	1941	1930	2004	2025	1839	1863	1876	1906	1913	1923	1989	1938	1894	1901	1909	1901	1865	1930	1876	1831	1943	1980	1883	1888	1946	2021	1946	1962	1982	1961	1924	1913	1885	1942
1845	1863	1927	1908	1806	1707	1869	1840	1764	1897	2059	1802	2022	1874	1922	1995	1994	1907	1844	1914	1879	1886	1910	1953	1854	1909	1881	1911	1879	1929	1922	1893	1870	1936	1968	1872	1882	1970	1919	1951	1919	1959	1917	1936	1875	1901	1920	1907	1950	1875
1869	1826	1884	2047	1802	1801	1931	1936	1718	1920	1924	1879	1957	2011	1835	2040	1922	1929	1826	1829	1803	1859	1757	1834	1909	1866	1877	1814	1931	1913	1953	1893	1890	1872	1920	1953	1874	1808	1886	1897	1864	1849	1939	1891	1920	1906	1948	1963	1835	2020
1816	1758	1895	1962	1861	1688	1972	1938	1821	1873	1997	1925	1899	1937	1902	1944	1859	1893	1904	1838	1747	1825	1835	1794	1848	1893	1838	1867	1873	1798	1826	1900	1845	1872	1883	1908	1814	1774	1856	1874	1999	1871	1816	1858	1886	1930	1913	1964	1961	1976
1834	1779	1902	1982	1798	1738	1941	2051	1770	1787	1979	1826	1934	1990	1826	1911	1865	1930	1982	1879	1899	1767	1822	1776	1845	1907	1830	1859	1897	1928	1823	1899	1814	1863	1872	1837	1822	1874	1879	1785	1871	1900	1819	1846	1874	1984	1961	1946	2006	1854
1861	1805	1831	2013	1877	1664	1904	1979	1821	1922	2085	1893	1931	2017	1835	1879	1805	1804	1881	1913	1886	1820	1705	1814	1848	1800	1793	1869	1766	1897	1837	1826	1891	1802	1808	1793	1913	1881	1878	1839	1808	1806	1836	1796	1900	1919	1966	2007	1866	1917
1848	1775	1912	2042	1886	1742	1942	2000	1855	1964	2120	1907	1846	1972	1886	1915	1826	1788	1837	1789	1909	1847	1788	1802	1766	1899	1739	1811	1815	1745	1972	1780	1846	1867	1838	1827	1870	1944	1885	1886	1793	1831	1771	1866	1869	1864	1878	1916	1909	1877
1788	1869	1942	1977	1901	1831	1933	1956	1848	1960	2027	1866	1935	1920	1876	1981	1853	1916	1978	1803	1722	1843	1805	1772	1726	1820	1815	1790	1876	1822	1887	1825	1790	1895	1840	1871	1910	1855	1941	1916	1872	1750	1873	1731	1842	1851	1876	1865	1887	1878
1814	1861	1969	1958	1929	1762	1971	1864	1886	1886	2116	1882	1927	2012	1746	2014	1936	1839	1823	1831	1737	1792	1744	1855	1807	1783	1816	1809	1793	1843	1768	1813	1820	1916	1831	1849	1861	1813	1890	1914	1895	1844	1864	1821	1750	1828	1956	1815	1896	1911
1830	1921	2036	2021	1741	1913	2035	2029	1895	1920	1955	1884	2026	1974	1819	1960	1941	1868	1860	1836	1865	1804	1876	1792	1790	1836	1766	1794	1794	1807	1773	1769	1849	1828	1927	1783	1817	1879	1913	1911	1894	1829	1839	1873	1808	1885	1897	1836	1906	1932
1792	1933	2106	1945	1945	1919	2009	1979	1823	2050	1944	1926	1939	1941	1928	1971	1867	1877	1754	1745	1854	1835	1819	1817	1703	1811	1783	1860	1865	1777	1858	1883	1812	1869	1940	1823	1833	1830	1872	1859	1892	1822	1790	1883	1814	1860	1836	1826	1846	1816
1888	2049	1997	1891	1924	1931	2012	1903	1912	1979	2052	1851	1919	1919	1906	1980	1859	1977	1813	1803	1862	1822	1824	1824	1858	1764	1788	1832	1861	1790	1825	1854	1909	1849	1866	1876	1866	1799	1802	1785	1756	1866	1815	1884	1799	1790	1819	1703	1858	1838
1931	2141	1944	1886	1911	1957	2010	1839	1773	1939	1926	1923	1927	1945	2011	1904	1841	1917	1776	1765	1726	1842	1801	1893	1697	1790	1821	1846	1760	1797	1767	1920	1861	1862	1724	1878	1923	1855	1808	1808	1795	1948	1890	1891	1871	1838	1786	1797	1901	1904
2071	1957	1946	1844	1961	2009	1977	1875	1866	1955	1899	1914	1888	1826	1914	1801	1888	1835	1794	1803	1792	1744	1797	1820	1783	1855	1849	1777	1788	1875	1842	1831	1789	1834	1882	1778	1869	1779	1805	1762	1798	1885	1857	1879	1846	1817	1788	1970	1894	1841
2055	1933	1852	1892	1950	2089	1910	1779	1897	1926	1873	1911	1947	1863	1834	1836	1799	1849	1743	1780	1901	1831	1856	1813	1884	1872	1817	1781	1873	1817	1938	1902	1870	1895	1856	1867	1895	1855	1880	1916	1820	1881	1832	1885	1878	1891	1910	1807	1860	1923
2067	1845	1824	1866	2127	2039	1861	1936	1939	1830	1856	1898	1749	1877	1835	1831	1871	1916	1736	1762	1748	1856	1764	1835	1836	1792	1966	1860	1913	1868	1837	1807	1834	1851	1887	1899	1917	1918	1914	1765	1849	1760	1834	1862	2021	1916	1874	1828	1803	1838
2026	1867	1868	1894	1937	1937	1872	1997	1944	1863	1830	1875	1701	1834	1874	1911	1864	1826	1925	1791	1854	1878	1795	1770	1855	1785	1813	1924	1880	1903	1865	1848	1830	1908	1871	1868	1804	1847	1911	1900	1808	1806	1873	1829	1896	1982	1878	1874	1914	1967
1960	2003	1974	1912	1855	1833	1932	1961	1871	1831	1923	1747	1857	1839	1766	1868	1887	1939	1835	1795	1912	1779	1862	1795	1805	1825	1774	1882	1854	1876	1875	1900	1804	1878	1811	1887	1926	1863	1850	1885	1879	1948	1882	1903	1752	1925	1927	2051	1936	1960
1960	2090	2072	1935	1963	1914	1856	1884	1861	1809	1847	1842	1842	1847	1852	1877	1882	1841	1800	1884	1867	1789	1781	1817	1852	1845	1790	1902	1883	1868	1888	1707	1777	1853	1866	1783	1860	1738	1837	1851	1865	1939	1905	1899	1844	1862	1939	1900	1984	1960
[truncated: 920 more columns]
