# Supplementary material for: Spatial Resolution and Refractive Index Contrast of Resonant Photonic Crystal Surfaces for Biosensing
Source: IEEE Photonics J. Author manuscript; Available in PMC 2015 Sep 7. (PMC4561521; doi:10.1109/JPHOT.2015.2435699)
Supplement: fig4_data [file NIHMS64775-supplement-fig4_data.gz › Volumes/graham/MacBook_backup/PhD_folder_2015_06_02/paper_improvements/IEEE_J_Photonics/final_files/data_files/fig4/4b_raw/I17.csv]

1808	1705	1666	1612	1571	1659	1584	1522	1567	1580	1547	1562	1571	1549	1592	1553	1510	1453	1416	1457	1468	1418	1557	1507	1456	1501	1514	1432	1457	1432	1466	1509	1425	1552	1496	1513	1493	1416	1561	1621	1720	1651	1504	1677	1690	1689	1679	1640	1550	1614
1800	1728	1678	1608	1670	1658	1625	1635	1568	1631	1544	1602	1620	1572	1575	1494	1495	1440	1468	1420	1450	1548	1619	1504	1565	1487	1510	1490	1441	1428	1421	1487	1509	1463	1525	1539	1529	1619	1630	1685	1740	1703	1621	1694	1655	1753	1722	1738	1715	1698
1743	1640	1620	1624	1638	1637	1616	1693	1583	1650	1619	1587	1646	1558	1592	1482	1464	1462	1414	1509	1430	1510	1430	1542	1454	1520	1484	1449	1419	1445	1429	1473	1518	1511	1520	1584	1568	1595	1620	1723	1735	1739	1791	1651	1743	1751	1728	1721	1666	1719
1815	1712	1617	1678	1613	1678	1671	1649	1606	1628	1568	1522	1555	1559	1491	1536	1432	1439	1455	1396	1438	1424	1462	1519	1513	1531	1503	1493	1376	1498	1400	1451	1499	1579	1530	1576	1587	1643	1673	1729	1661	1741	1688	1665	1626	1689	1712	1544	1637	1715
1751	1712	1621	1615	1648	1668	1655	1682	1616	1604	1587	1479	1473	1506	1469	1454	1522	1528	1544	1443	1462	1513	1523	1567	1505	1456	1448	1388	1366	1400	1432	1556	1539	1520	1493	1553	1568	1538	1616	1636	1695	1662	1696	1713	1642	1649	1730	1709	1681	1684
1775	1651	1648	1689	1632	1667	1563	1676	1641	1592	1518	1484	1419	1426	1410	1471	1429	1534	1487	1474	1394	1325	1508	1517	1532	1493	1486	1392	1424	1433	1487	1471	1552	1544	1488	1550	1480	1590	1686	1605	1638	1649	1626	1664	1660	1636	1680	1748	1616	1680
1707	1627	1672	1593	1672	1647	1620	1554	1568	1591	1509	1428	1448	1432	1485	1498	1443	1487	1495	1484	1378	1474	1463	1575	1528	1473	1558	1441	1482	1456	1452	1490	1437	1592	1431	1512	1450	1639	1638	1555	1700	1603	1721	1715	1669	1660	1700	1699	1725	1622
1746	1657	1711	1620	1579	1577	1569	1523	1559	1523	1471	1468	1485	1466	1519	1428	1527	1513	1440	1446	1449	1441	1499	1537	1493	1553	1511	1511	1445	1464	1437	1388	1492	1424	1484	1481	1492	1566	1564	1607	1653	1725	1762	1653	1657	1634	1700	1737	1666	1658
1689	1639	1566	1620	1550	1478	1515	1485	1432	1466	1528	1484	1470	1453	1453	1505	1423	1485	1586	1427	1386	1417	1442	1625	1515	1461	1508	1480	1419	1390	1484	1471	1527	1457	1481	1494	1509	1534	1583	1602	1739	1697	1719	1734	1644	1668	1683	1716	1607	1652
1634	1666	1646	1573	1587	1461	1499	1428	1444	1437	1476	1522	1507	1461	1562	1425	1579	1508	1515	1445	1435	1483	1493	1490	1566	1560	1586	1447	1472	1355	1471	1513	1482	1485	1482	1562	1524	1519	1573	1542	1668	1713	1623	1619	1587	1656	1745	1692	1701	1531
1595	1537	1642	1579	1568	1477	1527	1375	1388	1420	1459	1508	1474	1514	1462	1456	1508	1489	1364	1458	1428	1457	1532	1544	1535	1592	1562	1509	1479	1500	1431	1438	1558	1515	1562	1465	1499	1523	1505	1644	1609	1756	1671	1708	1641	1701	1703	1769	1614	1592
1649	1581	1507	1457	1545	1445	1436	1467	1528	1484	1428	1459	1476	1514	1462	1482	1458	1442	1410	1547	1485	1507	1479	1463	1557	1596	1591	1578	1468	1456	1529	1540	1494	1499	1491	1531	1492	1566	1544	1577	1551	1749	1724	1657	1640	1758	1751	1653	1573	1557
1651	1588	1510	1585	1502	1455	1460	1518	1433	1481	1440	1474	1545	1451	1467	1442	1391	1487	1433	1467	1506	1558	1492	1601	1607	1632	1550	1506	1467	1499	1523	1517	1561	1534	1519	1499	1586	1569	1514	1604	1666	1693	1609	1640	1737	1626	1693	1671	1657	1599
1549	1542	1614	1525	1505	1531	1442	1471	1454	1445	1450	1434	1452	1455	1460	1444	1493	1453	1427	1496	1505	1494	1497	1641	1584	1571	1587	1569	1522	1561	1536	1579	1593	1510	1556	1551	1571	1520	1502	1705	1652	1708	1727	1571	1680	1796	1681	1671	1613	1547
1657	1612	1505	1605	1528	1504	1522	1432	1553	1531	1447	1374	1451	1452	1486	1488	1425	1483	1517	1479	1610	1431	1552	1581	1579	1460	1581	1498	1533	1568	1566	1608	1549	1649	1599	1533	1522	1547	1567	1620	1692	1667	1573	1521	1624	1676	1684	1706	1585	1582
1571	1602	1529	1461	1525	1544	1512	1500	1518	1538	1568	1401	1498	1449	1448	1491	1460	1499	1466	1476	1475	1514	1546	1605	1533	1581	1542	1442	1594	1519	1583	1600	1535	1554	1513	1507	1589	1503	1555	1668	1655	1613	1580	1523	1627	1621	1661	1646	1593	1541
1661	1564	1519	1534	1427	1527	1527	1527	1572	1507	1549	1479	1507	1416	1466	1485	1499	1513	1492	1552	1485	1510	1483	1546	1524	1498	1609	1490	1535	1538	1546	1645	1597	1616	1623	1474	1521	1532	1590	1553	1712	1586	1547	1570	1611	1606	1622	1644	1587	1633
1586	1585	1523	1557	1554	1561	1583	1537	1461	1506	1488	1544	1589	1518	1434	1522	1441	1456	1540	1443	1504	1454	1554	1533	1545	1534	1483	1518	1492	1564	1548	1530	1551	1643	1490	1533	1519	1547	1575	1671	1543	1512	1547	1594	1627	1698	1644	1617	1589	1589
1613	1559	1636	1515	1556	1559	1587	1494	1535	1511	1549	1552	1514	1472	1512	1545	1539	1541	1486	1450	1484	1510	1516	1518	1511	1504	1452	1413	1541	1484	1502	1573	1551	1543	1612	1524	1576	1597	1535	1601	1618	1518	1576	1527	1627	1635	1655	1602	1598	1543
1565	1715	1564	1583	1651	1608	1666	1555	1624	1540	1535	1462	1527	1517	1450	1520	1549	1501	1498	1504	1518	1539	1463	1439	1543	1462	1486	1463	1488	1499	1541	1464	1523	1535	1546	1506	1563	1555	1626	1607	1469	1642	1452	1622	1611	1715	1627	1582	1588	1488
1689	1689	1629	1643	1609	1614	1578	1594	1649	1577	1530	1474	1555	1570	1508	1553	1547	1449	1504	1473	1523	1486	1488	1505	1496	1530	1395	1539	1485	1459	1504	1522	1606	1650	1586	1526	1493	1515	1618	1476	1441	1511	1528	1524	1588	1639	1620	1679	1650	1517
1618	1617	1564	1574	1641	1576	1639	1605	1566	1583	1660	1575	1635	1485	1468	1522	1576	1538	1555	1514	1493	1516	1533	1484	1535	1455	1373	1446	1526	1481	1520	1523	1570	1546	1611	1523	1497	1511	1490	1499	1543	1508	1504	1608	1558	1618	1550	1594	1516	1579
1624	1657	1693	1586	1534	1612	1616	1700	1634	1628	1624	1562	1573	1495	1541	1522	1489	1537	1466	1465	1469	1545	1473	1617	1582	1493	1521	1399	1502	1534	1458	1536	1578	1510	1477	1504	1519	1565	1601	1596	1459	1491	1512	1520	1515	1492	1540	1534	1533	1478
1637	1661	1663	1691	1646	1664	1719	1617	1697	1664	1627	1681	1620	1544	1535	1475	1494	1565	1557	1469	1618	1502	1531	1528	1584	1481	1436	1456	1493	1531	1447	1556	1590	1595	1555	1510	1532	1583	1625	1546	1407	1443	1467	1485	1502	1462	1548	1512	1547	1559
1627	1659	1665	1721	1604	1634	1669	1680	1708	1616	1758	1664	1621	1577	1578	1467	1512	1568	1517	1525	1615	1475	1558	1524	1546	1481	1505	1473	1592	1570	1532	1541	1520	1553	1569	1519	1561	1515	1570	1584	1550	1435	1417	1472	1503	1512	1514	1549	1520	1588
1706	1515	1608	1574	1601	1608	1636	1689	1700	1689	1635	1608	1523	1523	1556	1536	1480	1545	1546	1618	1602	1578	1549	1577	1571	1430	1461	1467	1555	1510	1475	1507	1482	1435	1512	1604	1438	1571	1537	1550	1513	1448	1431	1449	1489	1487	1496	1516	1526	1578
1625	1578	1615	1647	1610	1601	1697	1625	1703	1623	1691	1582	1587	1609	1590	1526	1550	1518	1583	1635	1637	1558	1575	1537	1560	1454	1416	1547	1503	1585	1481	1457	1508	1479	1532	1467	1491	1557	1567	1570	1542	1449	1519	1528	1479	1525	1461	1452	1517	1584
1560	1652	1602	1677	1634	1678	1614	1636	1624	1656	1608	1711	1639	1554	1563	1549	1568	1587	1610	1582	1610	1573	1556	1602	1571	1530	1464	1575	1552	1540	1434	1525	1515	1469	1439	1477	1540	1583	1520	1505	1515	1547	1474	1516	1533	1474	1397	1470	1511	1608
1696	1683	1674	1630	1674	1681	1626	1645	1589	1627	1615	1701	1608	1582	1669	1612	1564	1622	1620	1628	1590	1484	1621	1555	1526	1482	1504	1499	1537	1530	1483	1565	1445	1477	1453	1467	1531	1532	1607	1552	1516	1449	1567	1569	1519	1454	1539	1449	1548	1632
1635	1689	1612	1645	1605	1648	1682	1605	1653	1665	1629	1670	1638	1689	1678	1662	1700	1619	1628	1669	1614	1526	1544	1588	1544	1516	1554	1571	1548	1564	1466	1532	1485	1477	1475	1483	1636	1645	1513	1515	1507	1518	1508	1511	1550	1468	1443	1469	1539	1581
1676	1615	1675	1623	1617	1592	1654	1587	1671	1590	1661	1707	1607	1629	1708	1750	1687	1526	1573	1554	1545	1557	1590	1636	1521	1619	1575	1587	1514	1562	1439	1511	1511	1630	1454	1487	1566	1570	1500	1444	1495	1545	1570	1567	1595	1474	1459	1447	1504	1534
1654	1663	1619	1661	1659	1726	1616	1593	1600	1725	1635	1616	1665	1661	1750	1615	1645	1626	1705	1628	1570	1585	1597	1562	1624	1579	1585	1505	1577	1495	1480	1510	1618	1521	1470	1492	1512	1542	1447	1433	1507	1493	1560	1557	1598	1501	1469	1423	1457	1472
1610	1652	1617	1605	1698	1643	1597	1621	1647	1635	1673	1617	1673	1662	1685	1695	1705	1539	1600	1578	1588	1569	1542	1623	1596	1629	1560	1586	1548	1500	1470	1465	1546	1483	1487	1509	1524	1501	1511	1496	1545	1465	1537	1598	1456	1466	1494	1527	1535	1500
1745	1670	1673	1681	1685	1668	1670	1672	1670	1654	1677	1656	1674	1682	1713	1653	1699	1650	1626	1670	1567	1643	1637	1613	1549	1608	1516	1544	1575	1578	1501	1564	1492	1532	1490	1438	1470	1569	1556	1516	1478	1449	1494	1523	1540	1479	1570	1612	1621	1545
1758	1688	1696	1805	1678	1684	1635	1659	1664	1694	1719	1688	1656	1682	1672	1653	1658	1645	1627	1688	1655	1653	1630	1582	1540	1516	1576	1612	1498	1548	1581	1536	1533	1577	1591	1579	1528	1494	1497	1405	1506	1472	1556	1552	1531	1538	1567	1557	1542	1532
1732	1736	1681	1634	1742	1688	1666	1726	1704	1828	1632	1625	1655	1658	1719	1724	1668	1628	1578	1627	1611	1652	1572	1633	1581	1564	1522	1590	1511	1504	1517	1563	1503	1492	1530	1540	1483	1558	1542	1440	1477	1474	1522	1454	1502	1580	1600	1581	1551	1568
1737	1792	1675	1714	1639	1757	1725	1775	1693	1683	1683	1652	1714	1731	1686	1674	1598	1698	1642	1603	1639	1598	1617	1647	1633	1521	1558	1527	1574	1495	1586	1620	1565	1574	1569	1512	1487	1482	1478	1546	1534	1485	1491	1538	1528	1501	1517	1461	1611	1467
1752	1819	1687	1682	1703	1742	1689	1710	1724	1711	1639	1745	1702	1669	1688	1627	1676	1688	1676	1660	1680	1548	1615	1542	1594	1558	1579	1612	1609	1547	1591	1605	1655	1545	1600	1510	1506	1541	1576	1589	1496	1532	1455	1548	1519	1588	1587	1541	1576	1628
1859	1787	1738	1690	1675	1713	1754	1720	1711	1632	1775	1695	1644	1648	1693	1692	1678	1670	1706	1691	1676	1621	1584	1603	1560	1630	1520	1593	1575	1672	1566	1600	1562	1532	1629	1543	1537	1530	1573	1558	1483	1501	1414	1561	1571	1592	1547	1577	1527	1572
1885	1830	1744	1623	1757	1674	1684	1734	1676	1725	1710	1693	1765	1714	1705	1677	1659	1672	1690	1692	1637	1619	1613	1537	1653	1560	1572	1547	1676	1573	1641	1540	1613	1576	1600	1439	1601	1571	1625	1579	1524	1519	1505	1583	1576	1613	1574	1577	1602	1596
1923	1790	1742	1762	1680	1648	1669	1706	1766	1734	1765	1746	1740	1709	1719	1653	1728	1656	1684	1677	1673	1585	1658	1621	1593	1661	1545	1600	1567	1589	1556	1558	1578	1570	1585	1578	1573	1605	1588	1532	1471	1566	1572	1615	1607	1550	1538	1529	1552	1632
1831	1765	1706	1668	1677	1602	1554	1759	1758	1748	1769	1755	1795	1770	1744	1689	1727	1675	1664	1704	1653	1650	1592	1571	1633	1479	1585	1610	1702	1550	1643	1601	1618	1618	1622	1624	1577	1466	1570	1612	1577	1587	1589	1598	1546	1445	1567	1508	1562	1570
1880	1733	1710	1664	1674	1691	1605	1669	1721	1718	1764	1782	1806	1782	1857	1639	1837	1682	1728	1697	1614	1618	1585	1548	1553	1523	1634	1586	1539	1553	1552	1585	1652	1580	1635	1667	1584	1578	1652	1550	1606	1538	1613	1544	1464	1570	1509	1577	1616	1566
1764	1815	1679	1657	1726	1634	1682	1745	1677	1778	1747	1808	1825	1853	1799	1819	1746	1792	1679	1721	1686	1526	1557	1575	1609	1537	1613	1618	1575	1527	1571	1535	1657	1707	1628	1614	1691	1573	1661	1620	1558	1660	1619	1601	1538	1548	1570	1646	1647	1625
1743	1680	1666	1719	1688	1726	1695	1738	1743	1770	1798	1827	1874	1771	1877	1797	1813	1775	1777	1628	1652	1599	1568	1623	1669	1542	1629	1670	1571	1587	1582	1576	1597	1666	1715	1519	1657	1633	1574	1684	1591	1670	1624	1562	1596	1615	1595	1622	1624	1615
1748	1743	1713	1742	1690	1722	1660	1743	1694	1701	1745	1817	1823	1911	1882	1832	1806	1797	1689	1655	1666	1546	1583	1615	1611	1599	1596	1655	1591	1609	1624	1555	1617	1602	1623	1688	1670	1652	1656	1732	1629	1570	1594	1680	1606	1625	1642	1624	1654	1622
1778	1745	1711	1754	1717	1738	1689	1796	1673	1677	1724	1701	1862	1796	1811	1857	1852	1749	1684	1673	1697	1611	1649	1630	1676	1631	1658	1622	1667	1634	1509	1613	1609	1707	1610	1656	1646	1659	1593	1760	1709	1586	1642	1638	1652	1629	1714	1698	1565	1536
1791	1760	1747	1761	1708	1786	1729	1792	1750	1802	1793	1812	1797	1793	1791	1733	1807	1734	1752	1793	1730	1720	1595	1646	1673	1631	1575	1652	1592	1573	1572	1538	1534	1647	1638	1671	1625	1587	1639	1721	1652	1696	1692	1638	1621	1750	1705	1697	1625	1656
1724	1661	1627	1675	1763	1695	1775	1783	1803	1653	1781	1843	1841	1809	1821	1758	1766	1752	1780	1794	1737	1766	1657	1651	1673	1679	1615	1586	1588	1656	1639	1604	1568	1591	1566	1598	1653	1679	1601	1663	1792	1685	1654	1664	1673	1790	1753	1759	1633	1692
1757	1787	1761	1754	1728	1781	1793	1689	1686	1776	1847	1851	1727	1780	1817	1745	1769	1782	1774	1696	1730	1802	1741	1747	1616	1606	1646	1664	1671	1594	1586	1599	1564	1571	1601	1648	1667	1619	1613	1590	1730	1700	1720	1769	1688	1797	1735	1664	1636	1690
1776	1730	1839	1797	1788	1711	1793	1790	1757	1770	1897	1747	1827	1805	1695	1785	1718	1765	1846	1758	1826	1782	1754	1755	1681	1656	1671	1611	1722	1606	1721	1679	1524	1568	1595	1629	1675	1672	1644	1654	1680	1618	1697	1718	1715	1693	1753	1711	1692	1715
1797	1678	1703	1687	1746	1800	1812	1741	1901	1781	1799	1811	1753	1798	1790	1731	1742	1725	1694	1723	1717	1784	1717	1728	1708	1718	1677	1670	1668	1677	1699	1641	1609	1649	1617	1678	1642	1660	1593	1591	1726	1843	1727	1748	1693	1728	1808	1701	1778	1672
1787	1774	1737	1686	1744	1777	1781	1862	1881	1878	1817	1822	1768	1739	1776	1678	1710	1762	1750	1713	1848	1736	1731	1719	1759	1729	1796	1787	1682	1669	1660	1656	1680	1607	1622	1645	1617	1585	1636	1672	1756	1728	1814	1730	1729	1724	1801	1801	1776	1762
1745	1758	1698	1725	1734	1744	1804	1844	1917	1849	1888	1801	1917	1840	1798	1742	1738	1742	1717	1815	1806	1780	1771	1720	1789	1754	1733	1738	1783	1648	1654	1725	1654	1612	1710	1660	1622	1640	1675	1768	1816	1737	1781	1745	1747	1737	1794	1773	1812	1835
1771	1751	1739	1745	1723	1758	1834	1844	1784	1916	1839	1775	1785	1822	1864	1775	1729	1720	1688	1709	1718	1758	1748	1776	1731	1798	1698	1707	1665	1774	1664	1656	1596	1675	1630	1643	1724	1739	1711	1758	1674	1751	1746	1675	1780	1704	1815	1903	1786	1814
1901	1874	1720	1795	1719	1753	1763	1819	1812	1828	1834	1751	1736	1787	1718	1717	1836	1697	1693	1720	1748	1779	1789	1759	1787	1788	1701	1801	1725	1653	1634	1761	1669	1626	1607	1648	1729	1737	1684	1729	1726	1728	1756	1718	1778	1698	1743	1701	1772	1812
1847	1873	1827	1796	1767	1709	1781	1784	1833	1834	1797	1792	1791	1805	1898	1756	1764	1706	1772	1736	1715	1885	1923	1827	1818	1725	1783	1700	1741	1686	1777	1717	1658	1609	1625	1673	1662	1814	1755	1681	1707	1703	1701	1771	1741	1669	1741	1700	1728	1714
1926	1880	1907	1806	1744	1729	1760	1823	1731	1766	1839	1842	1741	1795	1763	1717	1722	1830	1767	1760	1823	1840	1825	1910	1799	1786	1688	1794	1779	1676	1615	1701	1751	1730	1633	1642	1653	1770	1736	1717	1776	1737	1753	1756	1750	1695	1669	1676	1617	1789
1863	1821	1880	1916	1819	1803	1807	1726	1777	1731	1772	1814	1700	1769	1763	1792	1754	1799	1779	1724	1790	1844	1842	1875	1817	1789	1755	1766	1759	1663	1620	1713	1692	1684	1679	1626	1637	1765	1699	1724	1701	1737	1766	1800	1737	1657	1636	1691	1609	1723
1956	1887	1911	1826	1846	1780	1723	1743	1798	1746	1769	1816	1729	1766	1682	1766	1792	1794	1858	1818	1877	1837	1893	1867	1839	1799	1670	1744	1700	1674	1667	1726	1657	1712	1713	1624	1699	1618	1583	1721	1702	1751	1774	1735	1711	1665	1609	1696	1687	1795
1998	1918	1936	1855	1774	1813	1753	1783	1809	1732	1747	1757	1738	1772	1813	1746	1782	1713	1786	1787	1880	1859	1726	1817	1844	1861	1802	1766	1713	1768	1696	1643	1689	1665	1685	1682	1663	1706	1710	1662	1727	1680	1694	1616	1689	1755	1713	1680	1729	1664
1862	1782	1897	1843	1804	1808	1812	1735	1776	1805	1737	1728	1830	1800	1768	1770	1851	1806	1780	1725	1876	1847	1942	1881	1856	1806	1782	1739	1640	1737	1682	1707	1653	1699	1639	1740	1588	1708	1644	1712	1730	1660	1672	1705	1663	1709	1696	1705	1734	1727
1804	1867	1800	1878	1857	1855	1812	1809	1759	1789	1864	1742	1768	1718	1867	1795	1879	1745	1802	1804	1829	1887	1919	1893	1821	1724	1690	1735	1775	1693	1711	1683	1713	1678	1732	1735	1665	1779	1666	1668	1635	1624	1720	1664	1735	1804	1692	1645	1629	1709
1827	1839	1873	1910	1786	1797	1800	1749	1768	1737	1815	1742	1772	1731	1811	1799	1835	1887	1821	1899	1815	1946	1754	1864	1855	1830	1874	1752	1736	1742	1776	1688	1685	1736	1742	1743	1674	1647	1693	1712	1622	1645	1636	1656	1728	1647	1722	1772	1690	1602
1864	1867	1837	1821	1832	1799	1814	1779	1764	1735	1763	1703	1753	1796	1849	1740	1925	1806	1837	1827	1868	1815	1892	1843	1846	1772	1750	1809	1810	1767	1726	1787	1698	1778	1804	1800	1717	1695	1686	1734	1675	1616	1697	1662	1655	1708	1659	1659	1589	1667
1950	1849	1842	1893	1801	1788	1814	1701	1798	1813	1819	1691	1837	1828	1801	1842	1793	1832	1902	1791	1792	1731	1781	1815	1888	1863	1852	1843	1753	1788	1768	1691	1758	1762	1772	1783	1720	1763	1782	1683	1682	1658	1693	1593	1631	1674	1661	1693	1588	1713
1829	1779	1861	1811	1800	1904	1838	1780	1814	1796	1758	1744	1774	1816	1858	1842	1886	1899	1737	1830	1865	1776	1778	1743	1771	1801	1857	1806	1729	1712	1752	1765	1793	1678	1718	1782	1702	1709	1704	1714	1712	1684	1681	1671	1626	1583	1698	1651	1642	1706
1889	1825	1843	1885	1810	1894	1911	1890	1833	1806	1751	1714	1783	1788	1847	1847	1884	1918	1869	1792	1784	1736	1742	1650	1746	1823	1789	1869	1736	1727	1716	1709	1809	1729	1722	1719	1728	1738	1782	1715	1655	1764	1677	1608	1579	1647	1656	1695	1679	1668
1890	1831	1890	1791	1817	1809	1776	1899	1850	1865	1831	1873	1885	1800	1768	1851	1822	1851	1866	1850	1801	1750	1770	1768	1699	1721	1692	1842	1772	1754	1715	1784	1704	1764	1632	1694	1693	1805	1773	1693	1715	1676	1633	1555	1592	1597	1672	1658	1799	1728
1898	1899	1769	1845	1875	1767	1878	1890	1912	1856	1882	1838	1849	1900	1791	1843	1886	1921	1893	1841	1703	1811	1757	1673	1703	1659	1567	1663	1778	1791	1779	1765	1737	1708	1733	1752	1842	1745	1757	1798	1672	1673	1580	1615	1609	1643	1656	1703	1755	1742
1883	1875	1815	1881	1873	1955	1872	1856	1947	1875	1866	1860	1905	1833	1794	1891	1801	1923	1953	1848	1848	1758	1831	1722	1746	1581	1612	1687	1738	1848	1755	1778	1757	1758	1792	1752	1804	1654	1766	1815	1643	1633	1640	1568	1657	1728	1703	1785	1773	1762
1871	1905	1827	1823	1909	1864	1907	1858	1863	1909	1902	1823	1800	1924	1830	1913	1845	1869	1820	1919	1839	1780	1745	1671	1675	1715	1576	1638	1719	1838	1791	1778	1748	1742	1732	1828	1759	1765	1706	1766	1659	1601	1614	1689	1689	1701	1732	1781	1710	1669
1941	1893	1910	1826	1895	1885	1832	1903	1856	1919	1933	1936	1917	1893	1835	1844	1813	1923	1906	1867	1959	1821	1754	1619	1635	1635	1649	1615	1700	1697	1701	1851	1833	1809	1790	1775	1792	1780	1678	1627	1748	1598	1725	1676	1716	1672	1727	1886	1765	1792
1824	1867	1876	1905	1905	1887	1923	1862	1920	1925	1848	1920	1870	1870	1915	1873	1727	1804	1762	1845	1922	1878	1784	1794	1768	1734	1621	1596	1640	1620	1691	1748	1833	1787	1917	1815	1752	1729	1731	1632	1679	1740	1709	1734	1724	1816	1849	1865	1791	1828
1890	1928	1846	1862	1944	1881	1874	1851	1990	1846	1919	1932	1900	1875	1844	1880	1836	1829	1772	1843	1886	1841	1911	1796	1792	1684	1711	1670	1606	1621	1718	1713	1847	1823	1840	1783	1788	1636	1713	1730	1735	1727	1756	1696	1754	1816	1874	1934	1883	1971
1990	1835	1835	1888	1933	1883	1832	1963	1989	1926	1888	1940	1895	2006	1857	1907	1843	1839	1841	1876	1811	1845	1863	1864	1886	1744	1803	1731	1761	1609	1636	1690	1740	1816	1731	1765	1629	1655	1762	1754	1825	1760	1790	1755	1864	1890	2051	2035	1967	1936
1912	1824	1858	1901	1967	1926	1900	1901	1926	1921	1943	1923	1967	1883	1898	1833	1760	1870	1822	1947	1847	1754	1912	1842	1858	1878	1855	1838	1707	1692	1738	1700	1690	1819	1736	1775	1812	1715	1697	1744	1804	1777	1870	1903	1978	1984	2042	2035	2054	1982
1992	1865	1916	1889	1911	1936	1888	1919	1917	1884	1903	1857	1882	1933	1900	1843	1811	1855	1798	1855	1890	1773	1888	1902	1966	1974	1822	1784	1630	1651	1684	1731	1705	1743	1742	1710	1821	1744	1858	1834	1995	1983	2134	2230	2210	2126	2112	2042	2018	2020
1974	1969	1841	1899	1933	1948	1907	1927	2024	1959	1981	1907	1921	1879	1826	1799	1860	1812	1849	1851	1808	1694	1904	1966	1957	1958	1887	1854	1852	1704	1621	1746	1656	1646	1672	1611	1803	1893	1843	1895	2040	2105	2228	2440	2403	2382	2164	2060	1972	1907
2022	2005	1941	1840	1862	1889	2006	1917	1937	1936	1901	1925	1877	1933	1871	1776	1832	1904	1822	1840	1814	1912	1910	1964	1935	1833	1940	1849	1883	1784	1742	1700	1691	1672	1737	1627	1724	1897	1975	2107	2199	2376	2351	2557	2484	2364	2126	2019	2056	1837
1974	1945	1942	1933	1996	1906	1931	1978	1920	1918	1955	1880	1920	1884	1826	1916	1826	1882	1790	1817	1886	1846	1859	1968	1942	1853	1808	1809	1931	1895	1867	1824	1735	1693	1652	1770	1775	1907	2139	2454	2642	2812	2796	2518	2394	2286	2036	1920	1829	1807
2022	1937	1931	1886	1949	1878	1948	1881	1898	1902	1879	1859	1915	1882	1793	1902	1804	1799	1799	1854	1882	1859	1874	1964	1902	1909	1870	1783	1889	1994	1875	1916	1674	1653	1670	1813	1996	2257	2513	2822	3274	3401	2960	2731	2389	2164	2024	1943	1822	1743
1951	1877	1977	1878	1808	1903	1943	1890	1917	1920	1955	1906	1848	1855	1842	1947	1927	1908	1829	1872	1862	1923	1880	1984	1875	1935	1931	1903	1865	1809	1844	1786	1890	1739	1783	2000	2375	2532	2752	3081	3439	3478	3005	2560	2246	2066	2047	1862	1742	1768
1948	1935	1942	1847	1883	1936	1950	1936	1898	1929	1940	1954	1900	1929	1885	1846	1909	1854	1812	1895	1870	1938	1929	1846	1841	1847	1996	1919	1951	1809	1790	1855	1819	1915	1913	2231	2501	2756	2962	3051	3147	3089	2849	2517	2166	2014	1878	1787	1807	1719
1966	2067	1913	1854	2007	1925	2001	1785	1885	1919	1930	1898	1867	1898	1892	1937	1934	1933	1877	1865	1953	1960	1928	1865	1753	1875	1960	2016	1959	1884	1750	1875	1955	2018	2151	2383	2641	2935	2956	2954	2899	2713	2452	2154	2100	1909	1840	1888	1821	1826
1962	2004	1930	1853	1993	1895	2007	1939	1829	1858	1834	1884	1919	1897	1930	1997	1939	1936	1867	1940	1940	1931	1931	1891	1758	1833	1964	1990	1938	1895	1863	1901	1922	2241	2477	2921	3141	3248	3095	2994	2742	2648	2433	2178	1965	1792	1759	1751	1800	1918
1949	1974	1967	1960	1916	1904	1827	1917	1938	1896	1967	1864	1898	1891	1931	1954	1917	1960	1916	1937	1915	1945	1902	1846	1845	1831	1955	1836	1875	1849	1881	1886	2093	2446	2841	3563	3704	3432	2933	2728	2686	2662	2407	2236	2070	1840	1734	1777	1791	1833
1962	2007	2014	1926	2002	1885	1825	1948	1892	1917	1849	1896	1967	1938	1952	1977	1960	1815	1964	1872	1949	1911	1872	1868	1727	1917	1879	1920	1846	1822	1942	2089	2240	2698	3175	3617	3790	3284	2767	2466	2455	2426	2494	2352	2250	1904	1776	1743	1855	1849
1959	1968	1862	1921	1968	1842	1899	1906	1931	1938	1965	1862	1892	1976	1972	1919	1998	1905	1942	1910	1950	1842	1827	1861	1848	1927	1959	1854	1877	1944	2151	2246	2455	2998	3346	3575	3400	3012	2520	2243	2268	2431	2517	2396	2189	2075	1850	1832	1801	1867
1991	1940	1883	1882	1887	1994	1961	1936	1944	1843	1852	1999	2000	1961	2027	1976	1976	1927	1949	1963	1940	1887	1868	1806	1907	1851	1893	1978	1885	1937	2078	2462	2792	2989	3201	2988	2712	2558	2221	2104	2075	2356	2431	2371	2239	2241	2009	1943	1856	1993
2008	1923	1917	1906	1840	1943	1904	1878	1934	1931	1963	1930	2022	1981	2017	1981	1979	2011	2012	1935	1997	1890	1898	1806	1864	1839	1929	1953	1940	2117	2220	2588	2844	3026	2926	2577	2330	2084	2012	2051	2088	2184	2336	2240	2361	2273	2121	2145	2136	1977
1951	1921	1905	1885	1889	1920	1868	1850	1946	1957	1826	1891	1913	2010	1978	1962	1989	1967	1973	1960	1857	1931	1856	1837	1876	1845	1933	2038	1973	2146	2335	2552	2819	2821	2699	2279	2037	1898	2004	1954	2031	2035	2055	2144	2271	2212	2313	2265	2178	2113
1891	1982	1834	1812	1880	1871	1895	1947	1857	1981	1926	1924	2053	2015	1979	1910	1983	1911	1915	1910	1906	1888	1819	1834	1959	1914	2019	1978	2099	2130	2414	2522	2572	2556	2201	2016	1889	1868	1996	1943	2005	1912	1924	1993	2021	2240	2333	2381	2294	2192
1956	1923	1900	1842	1986	1878	1933	1896	1944	1894	1920	1902	1974	2085	2011	1911	2017	2091	1901	1945	1888	1869	1856	1932	1962	1960	1991	2083	2103	2270	2443	2473	2291	2181	1994	1881	1824	1914	1959	1992	2040	1872	1924	1939	1988	2120	2333	2449	2385	2233
1941	1935	1830	1850	1877	1860	1851	1965	1913	1964	1871	1958	1931	2027	1965	1951	1927	2020	2020	1901	1962	1881	1846	2020	2002	2032	2012	2098	2145	2204	2319	2249	2066	1944	1835	1741	1858	1969	1950	1987	2043	1866	1784	1725	1939	2060	2221	2439	2312	2310
1924	1840	1820	1919	1870	1917	1897	1834	1967	1902	1870	1928	2021	1993	1898	1975	1989	2003	2068	1971	1924	1792	1943	1914	2007	2047	2066	2135	2109	2215	2119	2165	2014	1913	1776	1802	1760	1919	1974	1906	2020	1864	1796	1807	1789	1996	2082	2299	2314	2229
1897	1925	1883	1868	1887	1868	1929	1890	1953	1909	1813	1868	1947	1917	1978	1929	1906	1937	1948	1990	1892	1905	1928	2012	2017	2188	2137	2149	2074	2036	2078	2022	1911	1741	1749	1781	1855	1959	1962	1892	1984	1822	1832	1846	1824	2024	2090	2173	2133	2129
1941	1951	1887	1885	1902	1871	1901	1974	1903	1899	1895	1897	2029	1979	1869	1932	1947	1993	2044	1957	1858	1861	1957	2019	2128	2194	2052	2021	1998	2040	2051	1864	1856	1770	1778	1802	1828	1918	1971	1919	1819	1822	1797	1876	1942	1971	2028	2152	2077	2055
1957	1841	1900	1937	1885	1958	1933	1942	1945	1919	1883	1972	1962	1910	1959	1902	1960	1959	1977	1946	1899	1995	2019	2076	2083	2076	1978	1949	1932	1947	1990	1841	1800	1700	1787	1798	1916	1974	1898	2043	1819	1754	1815	1892	1947	2046	2135	2118	2056	2067
1859	1885	1917	1987	1925	1968	1939	1958	1869	1933	1971	2018	2010	1979	1964	1922	1920	1977	2033	1996	2004	2007	2048	2120	2096	2055	2020	2013	2004	1925	1915	1839	1742	1844	1852	1892	1915	1989	1897	1918	1794	1684	1747	1879	2064	2169	2131	2089	2015	1915
1934	1979	2081	1946	1888	1985	1969	1979	1947	1858	1945	2033	1920	1990	1907	1979	1971	1998	1991	1936	2051	2012	2029	2052	1990	1950	1917	1881	1909	1907	1890	1913	1798	1750	1793	1834	1932	1936	1917	1840	1796	1831	1812	1817	1960	2131	2124	2195	2027	1871
1898	1907	1998	1995	1973	1959	2088	2123	1979	1973	1888	1980	1989	1969	1988	2015	1976	2060	1933	1913	1982	1995	1993	2105	1986	1992	1843	1835	1951	1954	1902	1833	1861	1721	1826	1852	1968	1943	1969	2005	1786	1770	1885	1918	2139	2215	2262	2128	2060	1888
1878	1971	1921	1972	1960	1980	2014	2066	1975	2040	1973	2023	2091	2001	1963	1998	2073	2021	2076	1991	1987	2030	2059	2058	1971	1881	1892	1928	1905	1927	1874	1867	1852	1748	1804	1915	1921	2026	1893	1846	1840	1887	1896	1988	2101	2147	2275	2111	1974	1941
1981	1972	1910	1985	1944	1966	2021	2053	2077	2067	1952	1908	1973	2053	1957	2005	2035	2036	2029	1981	1942	2090	2038	2000	1955	1941	1798	1867	1964	2008	1928	1794	1821	1780	1800	1868	2017	2034	1922	1952	1833	1969	1854	2082	2217	2158	2173	2192	2011	1859
1947	1922	1928	1985	1862	1964	2089	2080	1928	1935	1994	1980	1994	2052	1984	2073	1979	2108	2048	2018	1969	2011	2030	2053	1921	1888	1912	1945	1996	2007	1935	1900	1871	1778	1844	1903	1947	1964	1974	2012	1929	1921	2125	2148	2269	2322	2198	2183	1928	1987
2027	2017	1905	1911	2026	1919	2001	2052	1966	1976	2078	1962	2076	1919	2006	1999	2031	2009	2113	2034	2026	2051	2031	2009	1940	1857	1855	1895	2011	1900	1920	1804	1893	1781	1812	1880	2039	2091	1919	1924	2049	2090	2116	2182	2237	2282	2258	2114	2108	1910
1972	1973	1985	1985	1933	1963	1890	1978	1910	2038	2076	2034	1976	1984	1919	2031	1980	2114	2118	1998	2077	2059	2029	1986	1988	1933	1897	1989	1916	1956	1893	1823	1831	1789	1819	2010	1976	2079	2019	1963	1988	2126	2066	2184	2243	2331	2201	2099	2124	1917
1997	2010	1903	1965	1905	1950	1918	1911	2028	1946	2104	1987	1999	1955	2023	1973	2009	2092	1975	2009	1991	2056	1998	2059	1999	1911	1866	2002	2032	2078	1985	1878	1738	1837	1948	2012	2020	2106	2119	2137	1985	2083	2098	2179	2214	2211	2145	2120	2079	2005
1969	1909	1945	1948	2011	1909	1923	1964	1898	2019	2008	2106	1982	2029	1900	1997	2008	2075	1986	2044	2012	2025	2045	1998	1987	1896	1999	1905	2010	2033	1994	1935	1847	1826	2024	2103	2117	2217	2169	2182	2024	2056	2121	2143	2184	2212	2228	2216	2103	1918
1964	1916	1981	1947	1871	1840	2015	1961	1907	1998	1889	2098	2098	1872	1932	1873	1954	1950	1978	1941	1929	2008	2065	2077	1963	1843	1968	1986	2014	2031	1963	1918	1874	1928	1947	2085	2155	2178	2205	2047	2165	2037	2107	2207	2221	2309	2243	2044	2129	1987
1994	1926	1971	1977	1928	1891	2020	1871	1992	1863	2014	2055	2005	1932	1924	1930	1960	1957	1947	1940	2053	1978	2070	2013	1995	1936	1982	2022	2089	2062	2101	1976	1920	1938	2024	2150	2176	2203	2055	2069	2041	2113	2154	2061	2173	2231	2209	2205	1892	1945
1999	2017	1984	1978	1926	1820	2004	1967	1898	1936	2034	1987	1999	1941	1865	1973	2080	1932	1951	2021	2019	2060	2104	2046	2023	1999	1959	1955	2059	1984	2066	2023	1978	2014	1995	2084	2082	2150	2172	2069	2063	2050	2134	2136	2237	2156	2191	2106	2056	1863
1979	2073	2073	2061	1949	1922	1946	1923	1944	1916	2009	2047	2018	1932	1937	2011	1912	2022	1935	1940	2097	2027	2079	2075	2062	1965	2000	2005	2115	2072	2021	1953	2027	2010	2055	2100	2179	2168	2128	2159	2012	2084	2032	2099	2209	2197	2110	2124	1998	1947
1982	2094	1975	2018	1947	1948	1988	2010	1932	1914	1963	1968	2019	1948	1895	1947	1987	2075	1908	2033	1979	1924	2040	2012	1994	2019	2020	2082	1997	2093	2126	1906	2012	1973	1993	2087	2066	2097	2082	2173	1947	2000	2109	2148	2168	2301	2150	2143	1981	1893
2026	2069	2043	2013	1998	2066	1978	1880	1914	1968	2029	1964	1977	1961	1963	1929	2076	2096	2032	1893	1988	2038	2021	2132	2005	2072	1955	1994	2144	2139	2065	2112	1936	1999	2003	1978	2060	2136	2025	2049	2019	1919	2071	2147	2147	2177	2202	2121	2068	1938
2071	2021	2040	2004	1979	2001	2008	2044	2034	1949	2013	2027	1953	1923	1973	1948	2035	2178	2033	2051	1951	1989	2002	2071	2108	2167	1981	2046	2061	2035	2099	2033	2044	1911	2029	1979	2136	2074	2064	2033	1998	1927	1975	2084	2155	2234	2204	2128	2004	2044
2080	1997	1967	1981	2039	2128	2049	2105	2099	2016	2024	2135	2035	2011	1924	1960	2030	2129	2054	1958	2012	1919	2058	2003	2081	2069	2040	2065	2100	2185	2118	2080	2048	2043	1904	2024	2041	2130	2137	2066	1951	1979	1974	2022	2226	2267	2253	2080	2126	1980
2083	1996	2001	2058	2059	2093	2009	2112	2160	2029	2036	2074	2028	1987	1949	1968	2104	2078	2055	1986	1926	1915	2028	2031	2077	1983	2086	2065	2019	2102	2184	2129	2092	1936	1884	2047	2034	2089	2269	2054	2109	2005	1988	2028	2108	2231	2211	2175	2159	1998
2026	1970	1996	2004	1944	2099	2056	2210	2109	2062	2059	2060	2010	1986	1980	2045	2077	2128	2014	1973	1938	1996	1975	2066	2085	2039	2008	1961	2048	2088	2141	2111	2069	1934	1928	2059	2054	2159	2123	2134	2110	2010	2121	2078	2138	2157	2170	2301	2040	2150
1932	1984	2001	2091	2084	2105	2060	2080	2143	2097	2012	1999	2114	2096	2086	2007	2077	1976	2057	1972	2005	1961	1973	2062	2010	1984	2020	2028	2016	2084	2233	2108	2078	1986	2023	1944	2073	2231	2128	2254	2045	2060	2027	2047	2144	2051	2228	2249	2183	2096
2084	2068	1946	2122	2043	2030	2072	2159	2127	2302	2106	2099	2111	2090	1978	2038	2005	2111	1992	2047	2000	2054	2012	2065	2073	2015	2005	1954	2005	2068	2147	2146	2118	2018	1956	2013	2055	2149	2291	2299	2158	1964	1974	2020	2021	2131	2255	2270	2300	2107
2256	2081	2141	2094	2193	2146	2088	2143	2221	2200	2094	2070	2104	2069	1991	2050	2022	2090	1955	2009	1946	1954	1967	2016	2131	2111	2012	1967	2053	2075	2178	2165	2181	2034	2071	2000	2051	2119	2187	2188	2131	2057	2037	1998	2072	2080	2153	2269	2188	2185
2053	2002	2063	2105	2154	2099	2106	2106	2111	2086	2099	2018	2144	2075	2084	1986	2086	2098	2022	2030	1984	1957	1978	2047	2099	2132	1966	2008	2093	2012	2180	2173	2135	2062	2070	2009	2136	2068	2121	2185	2190	2033	2012	1979	2068	2141	2205	2303	2164	2293
2265	2204	2136	2006	2210	2179	2095	2091	2106	2072	2110	2099	2071	2170	2085	2088	2129	2124	2069	2002	2074	1999	2007	2046	2125	2102	2108	2041	2027	2072	2185	2125	2194	2051	2006	2070	2059	2115	2142	2153	2136	2100	2087	1971	1993	2068	2104	2209	2251	2251
2217	2211	2135	2234	2160	2141	2013	2134	2078	2126	2040	2059	2160	2108	2204	2100	2059	2085	2041	2084	2089	2060	1997	2074	2106	2147	2052	2035	1998	1996	2140	2089	2130	1988	1988	1993	2064	2038	2092	2178	2070	2043	2039	1930	1977	2060	2109	2245	2140	2337
2113	2245	2143	2192	2244	2201	2100	2163	2123	2129	2138	2114	2181	2156	2099	2179	2148	2111	2138	2135	2127	2048	2035	1993	2148	2116	2102	2083	2062	2000	2120	2159	2122	2014	2007	2132	2045	2018	2103	2112	2062	2148	2130	2018	2030	1981	2115	2137	2209	2261
2160	2305	2186	2226	2252	2203	2185	2136	2121	2072	2146	2045	2137	2154	2202	2171	2062	2155	2109	1972	2130	2103	2060	2043	2043	2100	2044	2050	1953	2009	2171	2182	2091	2189	2070	2060	2150	2027	2078	2036	2141	2086	2146	2050	1888	2028	2144	2062	2127	2184
2229	2198	2144	2194	2213	2169	2188	2098	2163	2102	2064	2137	2049	2101	2177	2211	2150	2120	2111	2089	2242	2106	2035	2090	2061	2094	2209	2064	1995	2002	2085	2095	2097	2039	2081	2006	1999	1965	2084	2062	2100	2171	2137	2060	2083	1991	2026	2050	2151	2166
2222	2258	2244	2179	2186	2261	2012	2108	2090	2056	2017	2054	2049	2138	2161	2191	2153	2102	2078	2175	2046	2030	2088	2122	1998	2063	2119	2150	2082	1990	2127	2045	2093	2076	2053	2034	2016	1934	2016	2103	2050	2170	2070	2106	1962	2051	2042	2020	2022	2185
2211	2133	2134	2151	2128	2233	2147	2140	2126	2105	2037	2105	2060	2209	2170	2150	2198	2146	2192	2079	2099	2139	2149	2117	2169	2113	2152	2184	2072	2089	2001	1960	2076	2124	2079	2076	2033	1989	2061	2096	2118	2078	2170	2183	2061	2119	1975	1955	2068	2101
2262	2190	2149	2127	2155	2158	2116	2166	2118	2035	2110	2187	2104	2191	2117	2186	2175	2197	2116	2124	2092	2097	2137	2047	2089	2150	2163	2131	2161	2143	1975	2022	2097	2136	2036	2086	2074	1898	1946	2060	2003	2140	2128	2127	2110	2100	1972	2057	2094	2141
2229	2159	2205	2139	2247	2242	2136	2086	2150	2201	2063	2074	2035	2130	2226	2151	2131	2190	2149	2186	2115	2127	2076	2156	2046	2071	2177	2146	2178	2129	2079	2033	2070	2094	2101	2028	2110	1928	2010	2051	2047	2066	2058	2150	2126	2049	2157	2029	1988	2053
2232	2254	2221	2167	2103	2165	2095	2110	2060	2128	2162	2070	2203	2123	2075	2180	2057	2055	2188	2060	2181	2186	2110	2172	2085	2155	2169	2183	2220	2103	2159	1997	2021	2075	2058	2185	2141	2075	2042	2022	1967	2030	2155	2106	2138	2129	2066	2012	2049	2064
2206	2241	2106	2119	2182	2166	2017	2136	2164	2104	2076	2080	2020	2079	2111	2259	2115	2136	2220	2083	2160	2189	2092	2165	2045	2122	2120	2178	2188	2178	2208	2097	2054	2111	2047	2112	2223	2043	2138	2039	1952	2047	2064	2140	2177	2090	2037	2044	1959	1951
2165	2245	2136	2044	2142	2128	2097	2120	2182	2129	2052	2064	2175	2153	2095	2165	2282	2194	2249	2094	2190	2183	2182	2155	2156	2181	2171	2167	2247	2190	2135	2086	2097	2103	2175	2129	2170	2091	2008	1986	1990	2116	2148	2116	2134	2071	2127	2016	1985	2086
2215	2206	2137	2165	2163	2152	2110	2182	2179	2051	2198	2121	2093	2174	2186	2216	2180	2312	2280	2209	2212	2229	2123	2222	2103	2185	2137	2236	2200	2229	2115	2112	2085	2078	1987	2089	2143	2171	2084	2083	2042	2064	2010	2152	2025	2108	2141	2070	2122	2079
2215	2094	2338	2179	2219	2128	2154	2199	2087	2114	2113	2136	2093	2135	2153	2262	2112	2310	2274	2250	2153	2202	2295	2188	2191	2219	2191	2145	2154	2070	2257	2192	2130	2068	2203	2202	2130	2144	2067	1967	2025	1938	1963	2010	2089	2093	2096	2138	2020	2067
2191	2184	2232	2171	2241	2152	2187	2150	2122	2228	2146	2108	2174	2166	2048	2037	2082	2186	2229	2210	2140	2095	2165	2209	2203	2221	2200	2151	2099	2162	2239	2161	2132	2158	2155	2231	2061	2055	2070	2037	2019	1988	1937	1911	2002	2031	2141	2076	2066	2082
2218	2243	2183	2223	2145	2164	2092	2199	2086	2111	2123	2101	2086	2085	2074	2150	2129	2153	2104	2189	2110	2099	2223	2200	2169	2178	2157	2135	2057	2161	2173	2165	2215	2148	2167	2064	2181	2143	2088	2145	2066	1924	1995	2048	2010	2034	2127	2095	2144	2121
2296	2272	2217	2211	2179	2112	2078	2125	2084	2180	2153	2035	2043	2082	2093	2155	2071	2135	2133	2181	2096	2187	2091	2202	2171	2126	2199	2055	2127	2098	2126	2151	2221	2211	2109	2058	2115	2064	2066	2118	2047	1922	2010	2039	2023	1986	2101	2046	2161	2168
2301	2180	2090	2230	2182	2121	2036	2165	2154	2150	2101	2038	2184	2052	2056	2095	2148	2082	2165	2132	2096	2135	2142	2207	2202	2197	2108	2086	2159	2141	2048	2206	2224	2205	2142	2103	2038	2013	2033	2048	2065	2171	2024	2092	1977	2038	2044	1991	2081	2137
2279	2262	2224	2183	2179	2150	2114	2163	2117	2126	2122	2091	2040	2069	2037	2165	2194	2096	2110	2113	2172	2174	2118	2188	2229	2146	2156	2172	2125	2214	2154	2221	2057	2260	2179	2122	2114	2027	2048	1991	2086	2101	2096	2052	2073	2054	2104	2084	2095	2082
2178	2331	2147	2108	2082	2190	2229	2093	2151	2062	2071	2125	2093	2088	2130	2202	2160	2122	2123	2113	2079	2198	2207	2152	2128	2257	2128	2170	2218	2155	2136	2160	2213	2201	2218	2147	2070	2084	2011	2024	2059	2038	2004	2131	2129	2103	2068	2073	2070	2108
2332	2307	2270	2204	2190	2150	2231	2217	2162	2113	2168	2132	2050	2031	2179	2178	2207	2067	2082	2074	2143	2220	2121	2248	2162	2227	2174	2162	2218	2127	2244	2201	2086	2207	2222	2211	2189	2091	1978	2026	2019	2099	2060	2112	2112	2201	2048	2077	2133	2081
2299	2323	2222	2197	2196	2259	2145	2164	2071	2121	2073	2028	1925	2078	2032	2037	1974	2107	1966	2000	2092	2072	2165	2168	2123	2181	2195	2161	2179	2130	2228	2128	2153	2200	2142	2154	2163	2022	2116	2048	2080	1991	2117	2083	2159	2159	2108	2182	2108	2021
2278	2256	2313	2305	2105	2150	2121	2028	2076	2111	2136	1974	1945	2057	2111	2061	2069	1998	2091	2039	2094	2195	2177	2181	2124	2113	2155	2133	2145	2097	2110	2107	2117	2103	2216	2124	2204	2019	2151	2091	2081	2064	2069	2145	2200	2243	2203	2175	2089	2080
2236	2219	2153	2075	2094	2155	2136	2058	2059	2069	2088	2072	2018	2079	2089	2018	2095	1985	2073	2017	2088	2129	2176	2124	2190	2111	2147	2154	2057	2156	2115	2035	2149	2133	2100	2207	2139	2120	2163	2195	2106	2053	2095	2187	2180	2209	2166	2061	2180	2156
2175	2141	2104	2152	2075	2132	2039	2062	2047	2077	2153	2073	2097	2088	2126	2089	2083	2032	2119	2046	2063	2127	2116	2132	2168	2166	2180	2117	2096	2083	2136	2097	2063	2083	2119	2107	2071	2129	2160	2146	2102	2013	2151	2181	2145	2180	2136	2125	2215	2137
2176	2245	2182	2137	2074	2178	2041	2142	2143	2175	2132	2036	2094	2115	2117	2078	2109	2053	2081	2025	2088	2115	2084	2165	2243	2277	2160	2146	2163	2152	2039	2168	2196	2135	2009	2071	2050	2119	2091	2120	2197	2067	2148	2084	2150	2092	2101	2159	2120	2183
2247	2246	2188	2155	2202	2232	2096	2163	2168	2154	2184	2110	2083	2035	2028	2060	2087	2056	1919	2044	2071	2246	2090	2105	2171	2124	2178	2129	2285	2139	2219	2215	2182	2138	2137	2136	2142	2104	2211	2171	2031	2114	2123	2081	1985	2058	2038	2011	2202	2125
2323	2319	2192	2204	2132	2205	2255	2215	2055	2090	2236	2097	2064	2094	1974	2007	1975	2093	1997	2124	2083	2067	2054	2112	2098	2097	2171	2139	2164	2237	2152	2276	2184	2180	2158	2105	2135	2092	2044	2196	2078	2147	2101	2102	2013	1994	2044	2048	2109	2095
2332	2205	2154	2203	2295	2169	2152	2139	2181	2174	2161	2144	2091	2029	2029	2104	2107	2034	2082	1973	2005	2051	2017	2045	2102	2116	2245	2219	2171	2209	2238	2123	2182	2242	2163	2149	2143	1989	2118	2156	2161	2178	2074	2169	2042	2026	2029	2007	2079	2034
2227	2270	2160	2182	2273	2136	2192	2242	2140	2264	2081	2072	2010	2072	1996	2066	1993	2057	2003	2037	1991	1964	2047	2065	2044	2060	2000	2120	2139	2104	2132	2074	2073	2125	2213	2175	2145	2161	2267	2125	2143	2150	2091	2113	1983	2073	1988	1923	1973	1968
2272	2337	2154	2145	2225	2139	2169	2160	2073	2131	2098	2131	2154	1939	2097	1996	2078	2084	2081	2028	2049	2044	2030	2062	2052	2043	2110	2119	2204	2177	2213	2275	2158	2149	2191	2192	2196	2241	2111	2139	2116	2176	2178	2179	2124	2007	2020	2042	2011	1994
2288	2253	2096	2117	2169	2273	2157	2185	2161	2163	2061	2101	2061	2117	2071	2075	2121	2164	2051	2152	2130	2147	2092	2175	2142	2238	2163	2149	2291	2196	2127	2092	2094	2118	2110	2070	2192	2056	2233	2130	2177	2152	2129	2149	2157	2062	2100	2010	1990	1913
2223	2217	2161	2086	2160	2147	2055	2140	2140	2157	2104	2084	2133	2111	2127	2120	2177	2160	2127	2076	2077	2065	2051	2126	2189	2250	2220	2314	2218	2245	2297	2205	2100	2133	2152	2080	2207	2240	2123	2160	2229	2106	2159	2232	2183	2150	2096	1945	1978	1912
2267	2206	2167	2223	2204	2207	2260	2160	2160	2142	2161	2144	2113	2162	2121	2106	2187	2172	2159	2152	2145	2176	2137	2231	2242	2336	2291	2350	2279	2206	2322	2165	2180	2191	2195	2243	2260	2236	2242	2150	2144	2138	2103	2144	2145	2129	2122	2110	2083	1935
2179	2311	2176	2185	2270	2252	2207	2136	2100	2254	2189	2127	2205	2200	2094	2127	2145	2090	2115	2196	2183	2224	2206	2260	2265	2354	2338	2343	2322	2336	2189	2261	2214	2285	2306	2215	2183	2217	2281	2218	2118	2044	2047	2099	2072	2126	2057	2153	2038	2047
2289	2191	2225	2295	2293	2168	2166	2150	2143	2098	2131	2073	2158	2071	2136	2126	2152	2111	2155	2137	2182	2187	2196	2249	2269	2277	2297	2339	2287	2250	2172	2316	2283	2300	2294	2321	2348	2137	2242	2174	2187	2119	2058	2128	2072	2065	2061	2016	2024	2037
2393	2311	2254	2158	2325	2265	2130	2163	2151	2074	2162	2117	2171	2174	2136	2154	2157	2105	2217	2124	2264	2159	2210	2233	2287	2234	2225	2275	2237	2327	2259	2345	2169	2256	2333	2177	2190	2278	2212	2231	2140	2184	2088	2074	2084	1975	1993	2123	2134	2085
2319	2285	2239	2270	2222	2218	2112	2237	2155	2128	2234	2157	2160	2225	2145	2165	2178	2243	2152	2225	2170	2199	2306	2311	2236	2265	2287	2239	2166	2241	2198	2288	2270	2263	2288	2249	2311	2316	2290	2187	2229	2140	2146	2177	1984	2072	2033	1982	2098	2075
2219	2269	2217	2158	2219	2197	2124	2205	2179	2217	2209	2159	2120	2171	2264	2343	2209	2202	2207	2285	2266	2250	2323	2307	2356	2176	2189	2210	2319	2219	2237	2183	2216	2258	2284	2316	2283	2094	2155	2153	2162	2098	2120	2131	2075	2084	2091	1988	2121	2075
2281	2244	2138	2205	2216	2197	2272	2180	2260	2246	2243	2312	2295	2248	2276	2293	2266	2245	2243	2245	2293	2320	2386	2273	2270	2300	2272	2217	2202	2330	2246	2244	2247	2303	2290	2367	2295	2212	2239	2158	2169	2214	2153	2108	2142	2090	2079	2058	2150	2114
2274	2136	2215	2160	2187	2242	2197	2338	2297	2336	2333	2280	2338	2304	2296	2342	2293	2352	2338	2329	2402	2331	2410	2357	2321	2303	2289	2315	2391	2360	2245	2263	2282	2273	2326	2160	2311	2229	2145	2114	2169	2183	2159	2217	2167	2148	2124	2220	2039	2086
2226	2229	2125	2196	2163	2314	2292	2302	2443	2399	2373	2351	2370	2347	2337	2339	2363	2415	2407	2343	2333	2344	2298	2390	2392	2439	2285	2263	2318	2273	2361	2365	2303	2286	2240	2265	2228	2197	2196	2099	2175	2134	2124	2173	2238	2166	2176	2078	2101	2171
2219	2249	2174	2286	2280	2257	2329	2307	2352	2350	2415	2283	2423	2463	2368	2370	2339	2379	2319	2450	2390	2468	2432	2415	2371	2348	2352	2380	2315	2283	2277	2287	2345	2306	2238	2147	2292	2175	2083	2055	2195	2140	2115	2237	2071	2165	2063	2110	2086	2144
2194	2212	2181	2288	2330	2349	2361	2313	2345	2408	2456	2429	2427	2452	2351	2403	2410	2372	2306	2372	2433	2307	2356	2338	2256	2268	2244	2359	2352	2349	2352	2345	2386	2352	2355	2268	2197	2252	2169	2157	2152	2120	2077	2151	2133	2127	2112	2148	2179	2147
2201	2219	2235	2300	2322	2350	2322	2264	2364	2416	2358	2369	2404	2396	2307	2420	2392	2372	2274	2320	2307	2310	2324	2238	2190	2304	2318	2319	2335	2312	2352	2368	2390	2309	2401	2304	2292	2218	2209	2162	2204	2161	2149	2073	2151	2123	2055	2071	2091	2137
2242	2290	2289	2309	2399	2330	2364	2322	2252	2283	2287	2321	2361	2439	2449	2248	2321	2383	2261	2376	2256	2265	2306	2285	2228	2159	2342	2256	2271	2281	2362	2347	2314	2318	2367	2365	2308	2279	2257	2143	2249	2119	2135	2100	2138	2057	2079	2109	2197	2116
2255	2302	2193	2255	2272	2347	2290	2294	2333	2301	2402	2213	2404	2445	2271	2353	2310	2301	2253	2273	2190	2184	2234	2151	2143	2284	2246	2174	2147	2174	2231	2199	2264	2262	2365	2212	2307	2360	2243	2267	2296	2408	2146	2189	2082	2038	2076	2174	2186	2247
2286	2237	2210	2337	2288	2335	2282	2240	2282	2289	2343	2331	2372	2361	2355	2259	2356	2320	2244	2178	2201	2203	2201	2191	2170	2237	2256	2184	2111	2158	2230	2169	2294	2271	2152	2282	2235	2329	2445	2312	2191	2379	2230	2163	2110	2037	2016	2244	2135	2141
2222	2344	2311	2189	2317	2331	2232	2251	2326	2315	2262	2309	2310	2368	2387	2378	2293	2216	2288	2226	2234	2158	2156	2202	2206	2175	2250	2196	2185	2124	2130	2107	2178	2188	2196	2294	2336	2287	2354	2261	2347	2330	2244	2251	2169	2148	2103	2116	2108	2128
2332	2345	2258	2216	2239	2304	2298	2258	2262	2384	2247	2253	2279	2292	2369	2400	2391	2372	2287	2322	2242	2215	2332	2168	2243	2183	2184	2199	2139	2193	2093	2166	2124	2205	2091	2218	2302	2340	2275	2298	2310	2228	2146	2238	2239	2382	2070	2085	2130	2163
2227	2305	2215	2218	2314	2202	2244	2419	2314	2338	2356	2345	2356	2363	2383	2255	2341	2365	2321	2265	2230	2286	2330	2317	2257	2260	2149	2352	2119	2226	2101	2193	2117	2148	2183	2038	2237	2225	2383	2320	2251	2181	2176	2220	2247	2284	2172	2129	2208	2104
2212	2106	2299	2191	2238	2188	2253	2344	2313	2380	2298	2299	2387	2331	2370	2377	2369	2344	2384	2249	2360	2374	2386	2294	2308	2318	2216	2262	2311	2200	2267	2224	2088	2198	2120	2076	2143	2131	2245	2201	2259	2227	2229	2132	2257	2271	2174	2209	2174	2144
2296	2206	2108	2217	2340	2314	2356	2327	2377	2291	2314	2231	2512	2316	2329	2385	2464	2397	2362	2328	2413	2417	2332	2271	2316	2308	2185	2356	2264	2239	2191	2200	2274	2224	2068	2078	2200	2149	2135	2223	2176	2232	2243	2279	2203	2363	2290	2093	2203	2127
2184	2261	2206	2224	2227	2352	2292	2417	2365	2368	2338	2404	2404	2355	2369	2301	2476	2214	2345	2422	2415	2387	2342	2368	2339	2367	2275	2316	2252	2327	2288	2290	2310	2234	2244	2131	2007	2051	2100	2126	2163	2197	2194	2276	2272	2299	2323	2271	2234	2083
2285	2301	2214	2365	2297	2266	2405	2302	2446	2366	2385	2476	2323	2357	2296	2270	2356	2253	2368	2360	2511	2328	2353	2393	2340	2353	2396	2226	2434	2336	2336	2325	2252	2206	2187	2167	2154	2142	2134	2177	2192	2114	2192	2188	2190	2347	2270	2233	2222	2147
2230	2271	2276	2306	2320	2302	2363	2359	2407	2334	2469	2352	2222	2359	2342	2322	2258	2306	2260	2300	2314	2416	2380	2369	2371	2433	2394	2439	2300	2380	2421	2316	2392	2290	2221	2246	2192	2165	2194	2119	2184	2168	2140	2225	2240	2275	2302	2228	2180	2236
2199	2317	2284	2269	2345	2321	2416	2383	2416	2374	2428	2319	2336	2394	2347	2213	2258	2393	2241	2379	2343	2413	2295	2357	2428	2404	2374	2354	2391	2338	2324	2418	2444	2245	2329	2251	2229	2188	2238	2051	2164	2223	2121	2174	2174	2214	2249	2284	2288	2267
2378	2326	2306	2346	2251	2352	2298	2321	2419	2330	2314	2281	2304	2239	2281	2206	2222	2187	2269	2222	2262	2233	2363	2337	2311	2326	2347	2435	2432	2454	2419	2425	2340	2308	2270	2325	2281	2181	2244	2237	2127	2289	2190	2196	2266	2191	2294	2182	2244	2259
2368	2262	2351	2361	2264	2318	2295	2344	2206	2285	2262	2395	2350	2249	2102	2165	2227	2198	2227	2242	2263	2263	2338	2343	2370	2334	2426	2406	2411	2303	2386	2397	2354	2370	2233	2251	2238	2214	2170	2213	2160	2204	2194	2197	2170	2216	2214	2241	2241	2387
2446	2370	2291	2276	2303	2300	2227	2313	2344	2217	2237	2251	2218	2142	2218	2142	2258	2226	2240	2208	2203	2346	2228	2312	2359	2433	2374	2333	2443	2386	2419	2399	2353	2319	2339	2353	2275	2281	2331	2296	2224	2202	2121	2199	2200	2159	2085	2239	2359	2360
2393	2378	2307	2262	2229	2229	2298	2287	2193	2256	2270	2186	2199	2201	2192	2208	2316	2135	2248	2154	2186	2296	2354	2357	2307	2324	2491	2347	2347	2299	2347	2298	2309	2256	2238	2263	2382	2326	2312	2337	2242	2191	2173	2101	2199	2196	2276	2301	2358	2348
2427	2420	2350	2208	2306	2238	2229	2283	2248	2184	2239	2096	2212	2169	2230	2226	2249	2270	2151	2140	2234	2210	2295	2232	2428	2314	2247	2311	2430	2371	2351	2247	2248	2280	2319	2333	2420	2293	2341	2254	2393	2143	2184	2229	2175	2203	2168	2283	2310	2294
2418	2343	2282	2134	2236	2223	2081	2217	2243	2063	2218	2237	2171	2240	2216	2149	2206	2189	2255	2153	2300	2299	2362	2406	2370	2360	2479	2451	2451	2358	2388	2357	2245	2386	2323	2388	2307	2342	2284	2328	2289	2238	2297	2344	2228	2208	2222	2250	2237	2269
2390	2344	2220	2138	2199	2153	2177	2176	2182	2154	2121	2280	2279	2170	2164	2253	2189	2330	2366	2260	2324	2266	2342	2331	2389	2319	2296	2409	2425	2376	2295	2282	2334	2231	2356	2274	2316	2242	2316	2303	2405	2330	2396	2301	2200	2169	2094	2254	2296	2448
2391	2327	2280	2189	2177	2141	2116	2128	2156	2187	2179	2256	2205	2250	2307	2215	2440	2234	2371	2419	2308	2337	2289	2338	2435	2355	2486	2367	2253	2303	2371	2223	2320	2264	2288	2321	2282	2338	2385	2341	2359	2392	2284	2318	2288	2163	2333	2248	2277	2409
2318	2329	2175	2173	2197	2136	2173	2165	2090	2201	2119	2168	2352	2323	2272	2399	2278	2379	2244	2303	2363	2325	2383	2263	2345	2473	2341	2441	2293	2352	2283	2321	2243	2259	2284	2353	2397	2290	2344	2361	2432	2333	2440	2288	2243	2256	2242	2252	2219	2332
2408	2330	2201	2153	2245	2105	2267	2192	2214	2136	2268	2223	2240	2322	2398	2309	2347	2331	2287	2332	2375	2434	2337	2453	2297	2352	2382	2301	2184	2296	2198	2214	2275	2305	2277	2304	2309	2263	2306	2372	2356	2375	2350	2336	2320	2301	2236	2201	2267	2260
2324	2266	2285	2207	2199	2259	2186	2246	2237	2343	2259	2260	2298	2302	2373	2325	2322	2395	2427	2357	2424	2454	2369	2309	2438	2354	2300	2290	2242	2260	2210	2306	2212	2295	2326	2401	2266	2342	2269	2406	2330	2445	2334	2397	2334	2246	2374	2259	2284	2340
2370	2351	2342	2291	2200	2264	2182	2163	2273	2234	2293	2239	2276	2238	2355	2299	2411	2394	2472	2463	2330	2346	2444	2429	2356	2366	2327	2371	2348	2318	2231	2280	2256	2325	2334	2256	2304	2326	2330	2357	2281	2420	2457	2287	2398	2217	2283	2340	2226	2333
2312	2273	2149	2231	2217	2249	2182	2294	2290	2206	2309	2241	2346	2263	2372	2450	2371	2427	2525	2415	2438	2332	2394	2288	2319	2405	2395	2351	2323	2276	2255	2291	2329	2212	2269	2224	2341	2314	2279	2317	2277	2360	2363	2375	2328	2373	2237	2210	2333	2299
2246	2140	2252	2210	2307	2274	2252	2330	2311	2295	2285	2316	2328	2314	2337	2449	2429	2336	2441	2405	2471	2349	2416	2566	2336	2362	2352	2352	2301	2312	2289	2303	2244	2173	2249	2274	2297	2291	2323	2319	2390	2360	2434	2410	2375	2417	2334	2313	2296	2267
2219	2270	2233	2173	2265	2254	2264	2278	2244	2342	2380	2381	2358	2494	2437	2392	2523	2481	2364	2532	2482	2472	2445	2458	2372	2455	2375	2313	2259	2339	2181	2210	2281	2279	2260	2266	2329	2339	2261	2248	2322	2293	2465	2438	2321	2390	2378	2368	2276	2259
2256	2230	2256	2196	2204	2373	2272	2253	2225	2344	2320	2332	2476	2448	2429	2457	2376	2388	2385	2456	2367	2575	2436	2364	2353	2324	2390	2430	2267	2306	2283	2325	2325	2293	2230	2291	2319	2291	2185	2360	2392	2414	2398	2518	2377	2430	2400	2356	2245	2349
2264	2163	2199	2247	2272	2251	2334	2260	2368	2382	2432	2407	2433	2369	2346	2345	2369	2422	2403	2434	2431	2436	2494	2344	2415	2361	2310	2312	2353	2416	2415	2171	2325	2355	2243	2298	2277	2239	2400	2379	2350	2412	2434	2435	2262	2331	2430	2376	2315	2245
2292	2304	2284	2273	2327	2256	2286	2384	2347	2338	2359	2422	2419	2399	2332	2378	2353	2434	2505	2503	2509	2452	2408	2499	2458	2271	2319	2361	2340	2383	2372	2361	2326	2271	2271	2320	2233	2306	2301	2469	2461	2486	2430	2356	2543	2443	2321	2313	2257	2319
2363	2279	2326	2201	2311	2274	2327	2347	2365	2421	2390	2431	2394	2302	2444	2423	2479	2413	2426	2449	2459	2434	2379	2376	2485	2323	2354	2453	2316	2305	2413	2367	2241	2312	2251	2282	2250	2335	2357	2344	2409	2407	2479	2449	2443	2364	2351	2345	2190	2171
2313	2231	2270	2308	2249	2262	2337	2367	2372	2327	2432	2380	2419	2390	2406	2354	2418	2366	2494	2482	2484	2430	2436	2369	2423	2398	2526	2469	2506	2411	2447	2385	2331	2229	2349	2345	2322	2350	2285	2453	2420	2492	2450	2467	2489	2388	2282	2297	2247	2195
2190	2316	2228	2271	2284	2293	2267	2341	2290	2419	2287	2386	2289	2410	2301	2416	2482	2453	2436	2378	2462	2484	2441	2398	2313	2480	2457	2464	2361	2449	2440	2408	2352	2248	2293	2324	2349	2244	2293	2371	2405	2499	2484	2477	2388	2393	2267	2239	2230	2222
2279	2351	2279	2262	2276	2261	2272	2220	2327	2443	2356	2450	2355	2429	2460	2315	2319	2463	2395	2465	2500	2443	2397	2516	2452	2372	2507	2494	2403	2479	2419	2312	2371	2506	2350	2299	2347	2350	2382	2361	2458	2465	2540	2464	2384	2334	2190	2208	2206	2207
2357	2220	2241	2185	2250	2304	2248	2416	2317	2368	2381	2324	2396	2293	2412	2452	2396	2461	2376	2341	2517	2448	2454	2498	2419	2558	2455	2524	2434	2458	2445	2418	2428	2480	2389	2382	2366	2251	2362	2394	2432	2562	2468	2322	2302	2307	2389	2219	2241	2210
2303	2247	2220	2166	2278	2258	2245	2418	2383	2363	2426	2375	2392	2325	2302	2342	2291	2362	2411	2398	2390	2495	2452	2471	2466	2428	2384	2406	2468	2415	2447	2497	2416	2468	2386	2463	2449	2331	2426	2385	2434	2350	2460	2325	2323	2393	2292	2158	2186	2218
2189	2277	2202	2197	2262	2280	2362	2266	2323	2374	2431	2313	2333	2285	2356	2401	2409	2438	2451	2455	2391	2471	2502	2406	2396	2516	2496	2500	2475	2519	2527	2433	2419	2476	2419	2453	2405	2466	2415	2448	2429	2421	2463	2400	2494	2283	2259	2228	2155	2219
2270	2235	2234	2120	2224	2252	2287	2223	2359	2364	2451	2327	2369	2379	2364	2317	2367	2270	2373	2394	2387	2486	2458	2456	2447	2462	2530	2494	2492	2409	2494	2473	2387	2507	2410	2561	2446	2539	2453	2425	2420	2406	2369	2468	2317	2327	2269	2243	2171	2222
2212	2236	2264	2188	2170	2279	2264	2266	2387	2429	2289	2386	2336	2350	2314	2309	2274	2353	2429	2382	2421	2349	2410	2491	2525	2488	2443	2548	2451	2423	2406	2489	2412	2447	2455	2417	2402	2474	2391	2415	2440	2478	2382	2356	2326	2241	2158	2201	2119	2140
2317	2344	2290	2218	2077	2134	2331	2229	2308	2297	2399	2300	2371	2325	2293	2396	2276	2475	2371	2335	2421	2365	2383	2471	2414	2530	2467	2481	2434	2580	2456	2516	2506	2440	2400	2421	2407	2474	2371	2422	2377	2396	2359	2370	2271	2293	2198	2225	2113	2194
2265	2326	2195	2240	2148	2182	2240	2227	2274	2331	2303	2321	2418	2353	2320	2357	2426	2432	2506	2409	2343	2445	2402	2454	2440	2442	2480	2533	2340	2509	2504	2458	2436	2392	2378	2304	2346	2316	2349	2369	2443	2364	2386	2340	2228	2237	2200	2195	2125	2189
2375	2262	2209	2204	2165	2124	2200	2247	2320	2259	2271	2343	2375	2348	2299	2436	2392	2400	2320	2393	2498	2352	2416	2428	2424	2538	2468	2333	2456	2552	2508	2405	2266	2459	2340	2392	2265	2430	2396	2330	2432	2403	2367	2306	2361	2369	2226	2239	2236	2179
2364	2396	2287	2208	2265	2245	2264	2236	2169	2300	2239	2293	2421	2295	2413	2338	2394	2364	2263	2292	2294	2304	2416	2395	2367	2426	2422	2441	2474	2452	2428	2389	2323	2322	2340	2353	2364	2393	2388	2401	2348	2350	2309	2410	2228	2344	2301	2203	2171	2192
2447	2383	2301	2216	2174	2199	2199	2251	2264	2327	2271	2351	2381	2294	2247	2407	2304	2258	2336	2326	2283	2305	2429	2394	2447	2375	2316	2482	2434	2339	2352	2302	2370	2313	2274	2312	2310	2390	2411	2402	2449	2423	2380	2386	2324	2248	2310	2227	2186	2196
2423	2356	2303	2199	2285	2226	2138	2217	2267	2260	2301	2235	2356	2327	2408	2272	2335	2308	2317	2299	2336	2398	2267	2334	2440	2467	2450	2308	2394	2321	2295	2282	2293	2276	2407	2326	2406	2312	2416	2463	2447	2368	2391	2324	2327	2199	2210	2161	2202	2180
2445	2506	2305	2291	2359	2206	2204	2274	2268	2354	2282	2353	2278	2345	2370	2255	2315	2340	2203	2322	2313	2333	2231	2325	2435	2339	2359	2286	2363	2305	2254	2302	2302	2323	2417	2440	2433	2432	2370	2430	2382	2455	2434	2347	2301	2191	2236	2176	2256	2316
2470	2355	2330	2391	2241	2195	2195	2242	2277	2270	2190	2194	2239	2279	2243	2308	2235	2309	2247	2394	2264	2274	2343	2370	2388	2390	2395	2273	2311	2232	2246	2343	2196	2328	2365	2274	2288	2357	2269	2335	2405	2462	2314	2369	2293	2189	2125	2220	2276	2274
2413	2361	2320	2418	2280	2359	2306	2276	2286	2240	2282	2303	2260	2335	2208	2179	2195	2226	2307	2289	2262	2250	2288	2268	2261	2320	2294	2302	2225	2248	2299	2298	2320	2342	2323	2342	2433	2346	2350	2356	2418	2367	2396	2255	2201	2237	2292	2225	2317	2353
2481	2506	2430	2439	2317	2318	2426	2356	2351	2381	2219	2223	2330	2260	2369	2224	2256	2218	2287	2322	2279	2281	2382	2314	2269	2394	2217	2185	2258	2300	2300	2299	2214	2354	2392	2305	2360	2472	2331	2370	2430	2340	2279	2219	2243	2171	2240	2250	2178	2375
2489	2536	2365	2360	2427	2336	2355	2436	2321	2284	2231	2353	2285	2376	2333	2189	2349	2253	2272	2269	2264	2263	2297	2235	2268	2304	2267	2236	2310	2317	2264	2208	2270	2331	2300	2367	2480	2450	2446	2390	2321	2267	2292	2272	2268	2216	2279	2332	2395	2380
2492	2486	2487	2526	2426	2365	2475	2421	2267	2291	2279	2249	2236	2196	2276	2252	2390	2289	2286	2289	2286	2318	2347	2306	2203	2259	2215	2287	2242	2321	2195	2233	2344	2376	2342	2478	2378	2536	2408	2405	2298	2333	2277	2260	2231	2284	2345	2366	2379	2372
2614	2419	2361	2335	2463	2383	2413	2347	2326	2253	2322	2267	2187	2226	2283	2253	2396	2310	2397	2211	2281	2256	2280	2364	2250	2222	2356	2328	2241	2210	2336	2362	2421	2357	2384	2434	2444	2437	2331	2383	2311	2316	2376	2326	2310	2356	2337	2450	2349	2414
2498	2428	2424	2418	2398	2558	2485	2468	2346	2369	2311	2416	2339	2249	2264	2274	2280	2327	2292	2329	2257	2239	2173	2290	2373	2263	2337	2466	2351	2363	2381	2333	2490	2378	2462	2475	2389	2326	2460	2325	2457	2349	2375	2331	2314	2354	2380	2446	2419	2467
2408	2332	2456	2433	2567	2638	2637	2600	2640	2520	2468	2430	2422	2361	2383	2330	2322	2276	2288	2307	2381	2413	2327	2324	2444	2418	2235	2302	2421	2313	2385	2404	2369	2411	2384	2465	2449	2354	2422	2331	2397	2262	2311	2479	2425	2438	2464	2413	2415	2499
2364	2401	2469	2556	2565	2579	2562	2644	2596	2562	2554	2446	2446	2407	2442	2348	2252	2305	2296	2380	2426	2378	2408	2294	2343	2470	2331	2358	2363	2370	2415	2382	2333	2438	2414	2437	2315	2401	2414	2396	2416	2381	2465	2432	2455	2419	2506	2381	2481	2445
2365	2540	2513	2499	2686	2490	2539	2456	2519	2558	2444	2476	2396	2457	2493	2276	2368	2330	2323	2362	2372	2457	2471	2423	2396	2429	2381	2300	2395	2377	2443	2342	2483	2333	2435	2340	2462	2347	2466	2420	2362	2377	2410	2491	2405	2470	2545	2441	2479	2508
2375	2459	2356	2491	2423	2409	2371	2409	2445	2432	2489	2505	2422	2441	2392	2444	2499	2488	2348	2303	2414	2529	2461	2398	2376	2317	2401	2307	2369	2389	2287	2254	2395	2318	2359	2395	2476	2392	2424	2464	2429	2428	2428	2538	2565	2603	2621	2536	2466	2440
2510	2478	2422	2395	2416	2322	2477	2352	2408	2333	2411	2349	2435	2442	2330	2462	2519	2491	2509	2391	2460	2474	2388	2474	2347	2397	2456	2364	2298	2470	2242	2252	2316	2243	2350	2401	2482	2435	2495	2459	2401	2394	2450	2538	2552	2585	2594	2500	2441	2377
2501	2416	2457	2356	2416	2389	2494	2402	2484	2394	2380	2425	2303	2448	2347	2398	2535	2536	2401	2329	2343	2418	2556	2440	2445	2438	2439	2372	2259	2271	2374	2282	2336	2284	2338	2451	2325	2408	2475	2419	2401	2479	2484	2545	2601	2602	2560	2470	2421	2324
2478	2398	2423	2358	2338	2299	2346	2410	2396	2431	2362	2394	2344	2300	2295	2396	2418	2388	2497	2358	2349	2355	2453	2474	2358	2316	2381	2376	2274	2287	2346	2211	2339	2317	2315	2365	2374	2421	2535	2473	2585	2571	2663	2580	2515	2539	2533	2482	2439	2355
2469	2428	2317	2286	2336	2356	2331	2413	2344	2298	2358	2329	2240	2323	2272	2344	2478	2436	2359	2356	2364	2284	2381	2489	2189	2232	2383	2328	2258	2266	2309	2243	2261	2391	2263	2469	2407	2534	2616	2503	2599	2600	2470	2653	2662	2548	2497	2473	2421	2422
2511	2457	2407	2350	2309	2424	2423	2317	2287	2336	2352	2322	2195	2285	2393	2319	2396	2402	2293	2249	2320	2285	2314	2421	2299	2253	2319	2402	2341	2218	2196	2420	2335	2435	2362	2500	2386	2468	2631	2628	2570	2537	2604	2600	2528	2376	2362	2399	2436	2494
2650	2505	2393	2395	2356	2358	2311	2354	2327	2407	2374	2296	2284	2194	2210	2230	2336	2393	2307	2301	2316	2207	2256	2307	2327	2251	2325	2399	2212	2290	2285	2305	2327	2445	2333	2452	2522	2572	2443	2505	2547	2568	2566	2458	2506	2430	2319	2407	2352	2292
2590	2595	2464	2391	2373	2432	2488	2307	2339	2397	2313	2251	2240	2149	2229	2213	2342	2283	2369	2276	2270	2224	2306	2411	2280	2327	2274	2423	2276	2348	2428	2329	2445	2478	2403	2471	2509	2528	2533	2516	2566	2560	2519	2517	2481	2444	2421	2452	2473	2473
2547	2602	2392	2388	2426	2423	2375	2413	2291	2328	2261	2192	2236	2202	2317	2295	2275	2504	2416	2293	2293	2231	2458	2250	2242	2403	2380	2446	2266	2334	2436	2369	2403	2495	2395	2482	2559	2500	2642	2461	2565	2525	2526	2345	2328	2433	2389	2421	2433	2534
2569	2544	2422	2411	2420	2409	2276	2344	2306	2299	2216	2236	2364	2331	2287	2389	2346	2367	2383	2318	2234	2295	2359	2410	2325	2330	2412	2428	2364	2438	2411	2473	2506	2410	2522	2418	2477	2432	2493	2511	2542	2414	2426	2379	2363	2429	2444	2492	2429	2541
2569	2453	2409	2332	2351	2420	2290	2366	2281	2277	2344	2282	2329	2263	2288	2319	2367	2412	2443	2383	2387	2261	2339	2416	2396	2393	2486	2381	2426	2444	2595	2428	2549	2403	2468	2466	2452	2416	2471	2399	2362	2409	2449	2339	2424	2484	2343	2515	2407	2429
2438	2448	2274	2248	2361	2261	2330	2267	2293	2329	2293	2240	2285	2312	2352	2390	2406	2508	2461	2412	2349	2367	2540	2466	2378	2351	2512	2483	2385	2448	2461	2410	2419	2407	2421	2559	2453	2432	2384	2353	2403	2327	2481	2385	2450	2463	2448	2430	2325	2442
2323	2397	2355	2227	2251	2258	2383	2339	2316	2257	2284	2305	2329	2344	2391	2444	2433	2540	2475	2379	2396	2472	2602	2524	2404	2322	2446	2335	2396	2513	2362	2373	2423	2387	2375	2429	2283	2441	2377	2376	2331	2482	2329	2398	2406	2505	2421	2461	2502	2367
2320	2278	2243	2243	2341	2183	2286	2243	2190	2207	2332	2350	2300	2363	2431	2430	2536	2420	2382	2379	2446	2478	2493	2352	2319	2495	2426	2259	2360	2357	2279	2298	2368	2339	2387	2351	2351	2491	2417	2405	2401	2425	2372	2524	2520	2462	2595	2497	2273	2350
2227	2178	2245	2115	2221	2325	2184	2254	2164	2293	2225	2325	2359	2315	2290	2409	2426	2376	2308	2439	2355	2397	2426	2309	2293	2426	2285	2274	2355	2324	2254	2251	2381	2346	2424	2366	2382	2391	2373	2466	2365	2440	2411	2503	2461	2468	2462	2370	2378	2189
2092	2223	2338	2336	2385	2233	2332	2342	2230	2342	2287	2329	2309	2295	2392	2381	2365	2301	2226	2346	2299	2352	2323	2304	2333	2330	2388	2275	2256	2387	2251	2284	2211	2238	2340	2365	2402	2375	2401	2443	2460	2489	2348	2437	2542	2435	2373	2360	2295	2361
2250	2229	2203	2306	2244	2290	2278	2293	2267	2372	2404	2398	2275	2195	2332	2240	2310	2182	2270	2291	2413	2361	2351	2275	2299	2308	2262	2358	2418	2346	2359	2326	2283	2335	2378	2329	2477	2376	2397	2341	2392	2434	2486	2446	2405	2320	2350	2295	2400	2376
2210	2162	2154	2286	2257	2341	2275	2331	2318	2394	2346	2292	2183	2248	2241	2227	2181	2314	2332	2332	2268	2264	2309	2395	2395	2220	2202	2280	2263	2288	2272	2285	2260	2338	2381	2419	2403	2412	2402	2412	2354	2353	2378	2352	2348	2325	2251	2338	2286	2352
2351	2154	2180	2201	2219	2280	2290	2231	2395	2271	2272	2218	2229	2254	2248	2214	2366	2290	2349	2332	2179	2324	2303	2307	2275	2259	2311	2310	2423	2258	2378	2380	2344	2251	2421	2423	2404	2366	2360	2358	2412	2354	2496	2341	2369	2357	2315	2260	2364	2495
2241	2199	2150	2203	2293	2314	2310	2408	2297	2330	2302	2234	2280	2348	2338	2427	2355	2305	2199	2278	2321	2356	2275	2400	2286	2363	2431	2440	2370	2309	2386	2293	2380	2418	2369	2432	2404	2372	2286	2389	2385	2425	2420	2376	2380	2362	2387	2286	2428	2477
2160	2227	2279	2244	2315	2284	2324	2326	2274	2339	2290	2301	2389	2354	2501	2416	2376	2341	2342	2363	2438	2393	2365	2309	2383	2459	2388	2407	2323	2322	2272	2247	2380	2295	2390	2320	2327	2272	2273	2251	2275	2372	2323	2375	2363	2404	2357	2387	2413	2613
2164	2183	2261	2273	2293	2354	2366	2352	2347	2415	2370	2391	2406	2418	2424	2390	2448	2305	2327	2453	2475	2402	2390	2397	2380	2389	2280	2243	2396	2290	2247	2251	2348	2256	2229	2308	2273	2228	2296	2318	2378	2398	2404	2300	2310	2386	2379	2343	2400	2454
2185	2140	2277	2168	2354	2307	2415	2332	2366	2317	2396	2379	2378	2342	2364	2399	2459	2440	2370	2401	2371	2298	2277	2208	2441	2320	2270	2341	2373	2178	2297	2210	2282	2305	2280	2213	2301	2276	2283	2301	2335	2300	2309	2394	2280	2284	2273	2332	2383	2369
2378	2272	2290	2253	2322	2291	2291	2257	2362	2282	2235	2332	2330	2431	2373	2255	2352	2364	2459	2301	2367	2307	2316	2310	2255	2288	2386	2414	2210	2278	2206	2272	2260	2277	2275	2268	2189	2308	2332	2291	2391	2357	2399	2380	2349	2266	2343	2287	2354	2451
2274	2274	2375	2290	2343	2273	2310	2401	2289	2325	2231	2320	2476	2371	2416	2299	2334	2396	2348	2259	2320	2290	2330	2270	2252	2265	2411	2256	2263	2285	2246	2332	2358	2251	2352	2233	2226	2333	2422	2378	2316	2336	2283	2270	2340	2275	2317	2330	2396	2453
2199	2318	2267	2314	2301	2312	2432	2401	2464	2433	2428	2320	2434	2370	2416	2377	2345	2292	2405	2404	2362	2291	2262	2258	2291	2287	2354	2278	2138	2281	2232	2314	2272	2286	2320	2300	2265	2294	2362	2441	2337	2358	2331	2269	2236	2253	2382	2419	2419	2487
2264	2359	2194	2343	2332	2376	2334	2471	2363	2425	2378	2374	2428	2408	2405	2397	2329	2359	2403	2353	2397	2344	2149	2358	2365	2276	2333	2315	2253	2268	2308	2347	2347	2354	2266	2315	2333	2386	2337	2386	2338	2228	2345	2231	2315	2320	2278	2429	2430	2423
2385	2236	2223	2307	2315	2313	2349	2415	2406	2417	2330	2430	2419	2424	2501	2373	2448	2488	2404	2316	2272	2320	2244	2380	2327	2365	2319	2248	2334	2397	2429	2346	2348	2377	2303	2349	2395	2320	2342	2417	2325	2282	2396	2249	2266	2250	2336	2450	2430	2331
2352	2293	2303	2262	2385	2322	2336	2349	2415	2414	2456	2428	2489	2564	2457	2448	2477	2418	2275	2430	2393	2343	2314	2430	2440	2394	2410	2377	2289	2320	2328	2361	2320	2295	2165	2264	2300	2371	2363	2361	2298	2373	2242	2308	2354	2402	2307	2359	2492	2435
2401	2446	2281	2366	2288	2320	2330	2415	2369	2501	2466	2512	2492	2574	2449	2397	2349	2505	2337	2478	2350	2274	2314	2391	2385	2377	2351	2268	2288	2225	2300	2230	2229	2198	2150	2195	2366	2228	2302	2473	2341	2348	2285	2294	2296	2287	2321	2367	2362	2280
2400	2385	2396	2320	2317	2284	2316	2394	2476	2422	2460	2520	2554	2454	2378	2357	2380	2414	2346	2317	2318	2316	2370	2277	2310	2319	2327	2191	2338	2300	2405	2300	2322	2342	2224	2342	2377	2312	2423	2375	2367	2340	2295	2390	2279	2284	2281	2370	2336	2296
2524	2454	2423	2444	2467	2433	2407	2393	2467	2387	2454	2328	2442	2377	2353	2380	2378	2441	2349	2400	2381	2327	2286	2412	2374	2340	2386	2281	2345	2252	2394	2408	2397	2204	2327	2423	2492	2422	2396	2463	2395	2374	2302	2338	2448	2402	2379	2346	2350	2269
2472	2520	2518	2535	2448	2323	2385	2375	2497	2396	2428	2434	2424	2443	2347	2369	2413	2462	2456	2334	2357	2331	2363	2347	2367	2348	2355	2393	2374	2342	2414	2358	2407	2361	2397	2358	2458	2435	2349	2359	2334	2365	2352	2245	2237	2338	2396	2400	2350	2406
2417	2470	2493	2454	2436	2345	2514	2437	2470	2537	2453	2485	2499	2400	2485	2345	2396	2443	2421	2375	2410	2344	2356	2434	2416	2369	2482	2308	2359	2361	2329	2329	2337	2252	2263	2335	2305	2389	2407	2383	2311	2197	2202	2247	2096	2276	2344	2276	2350	2328
2456	2394	2404	2348	2436	2495	2494	2534	2459	2572	2451	2485	2438	2386	2406	2442	2401	2447	2363	2428	2318	2406	2417	2381	2345	2393	2282	2422	2388	2415	2350	2371	2351	2333	2340	2274	2281	2381	2330	2316	2310	2201	2213	2281	2300	2412	2316	2273	2289	2214
2496	2365	2428	2366	2370	2511	2478	2587	2439	2471	2429	2343	2343	2399	2309	2409	2447	2552	2451	2378	2370	2400	2398	2436	2364	2371	2273	2426	2417	2416	2452	2435	2385	2311	2293	2396	2291	2372	2285	2361	2347	2320	2230	2326	2362	2348	2328	2355	2334	2317
2417	2341	2427	2416	2415	2516	2538	2471	2388	2403	2326	2371	2395	2417	2378	2369	2380	2462	2496	2413	2338	2400	2396	2406	2319	2389	2273	2403	2267	2408	2267	2266	2320	2209	2216	2304	2172	2349	2315	2420	2317	2366	2255	2300	2339	2304	2460	2274	2341	2325
2407	2535	2404	2388	2425	2445	2457	2503	2310	2348	2435	2492	2253	2513	2417	2270	2383	2408	2473	2389	2286	2290	2290	2305	2385	2342	2315	2326	2332	2401	2381	2307	2340	2222	2350	2377	2451	2441	2346	2341	2360	2242	2187	2282	2310	2415	2305	2338	2427	2342
2577	2471	2421	2381	2322	2335	2373	2383	2464	2423	2520	2449	2462	2449	2428	2324	2375	2358	2327	2314	2283	2263	2305	2320	2375	2243	2311	2341	2402	2335	2428	2313	2303	2341	2325	2339	2353	2425	2453	2328	2324	2249	2222	2350	2291	2237	2398	2347	2346	2361
2536	2399	2444	2333	2402	2371	2457	2465	2508	2454	2533	2530	2441	2333	2434	2335	2378	2356	2488	2354	2381	2264	2477	2431	2338	2379	2386	2313	2344	2347	2441	2387	2350	2344	2335	2399	2395	2425	2386	2287	2358	2227	2380	2304	2417	2403	2413	2342	2366	2391
2386	2447	2359	2394	2401	2403	2467	2420	2519	2404	2470	2406	2324	2311	2354	2394	2293	2395	2405	2379	2334	2362	2384	2384	2374	2386	2331	2337	2370	2383	2411	2306	2409	2323	2276	2297	2364	2294	2385	2377	2313	2344	2294	2358	2416	2470	2467	2387	2315	2368
2435	2300	2299	2372	2384	2399	2411	2420	2375	2295	2351	2407	2507	2374	2389	2490	2429	2499	2442	2405	2330	2261	2314	2333	2267	2267	2228	2307	2302	2251	2314	2311	2263	2270	2225	2301	2318	2285	2337	2351	2256	2348	2398	2287	2420	2379	2378	2376	2318	2439
2397	2367	2366	2406	2466	2389	2383	2392	2393	2453	2498	2421	2415	2376	2425	2393	2363	2351	2370	2354	2272	2220	2280	2356	2289	2235	2261	2236	2198	2348	2280	2280	2319	2213	2283	2370	2257	2337	2326	2292	2324	2238	2211	2307	2285	2323	2454	2336	2250	2227
2382	2477	2375	2341	2368	2270	2462	2353	2512	2406	2403	2460	2341	2388	2401	2338	2331	2320	2240	2246	2229	2314	2166	2297	2303	2250	2275	2346	2344	2371	2341	2406	2237	2373	2365	2307	2357	2378	2298	2270	2352	2283	2345	2290	2321	2396	2327	2327	2349	2305
2501	2319	2445	2394	2314	2353	2464	2376	2436	2424	2439	2374	2410	2387	2316	2325	2378	2322	2282	2343	2323	2332	2340	2410	2363	2289	2244	2416	2327	2366	2404	2434	2390	2391	2317	2370	2293	2307	2364	2275	2220	2370	2405	2270	2321	2381	2405	2313	2232	2325
2411	2413	2369	2257	2279	2376	2454	2448	2381	2340	2338	2358	2402	2315	2346	2385	2332	2456	2383	2409	2295	2425	2375	2437	2440	2377	2287	2309	2301	2434	2307	2343	2384	2347	2299	2283	2302	2352	2334	2242	2288	2270	2289	2447	2365	2469	2415	2421	2332	2381
2371	2359	2267	2287	2249	2347	2387	2310	2276	2320	2441	2377	2385	2407	2358	2416	2279	2419	2433	2468	2435	2401	2384	2373	2382	2246	2187	2250	2182	2247	2265	2256	2270	2208	2332	2330	2329	2386	2356	2380	2262	2277	2325	2416	2417	2308	2431	2351	2446	2321
2319	2275	2334	2282	2289	2325	2428	2297	2325	2307	2259	2371	2378	2509	2460	2330	2514	2466	2438	2376	2292	2287	2314	2261	2323	2225	2201	2213	2176	2267	2188	2297	2366	2319	2214	2192	2308	2343	2377	2362	2314	2337	2371	2314	2354	2414	2458	2372	2253	2369
2260	2272	2356	2279	2289	2309	2309	2243	2284	2342	2441	2384	2425	2547	2440	2509	2508	2496	2442	2355	2235	2324	2296	2289	2349	2384	2254	2304	2315	2289	2387	2388	2418	2415	2355	2288	2432	2313	2415	2447	2433	2264	2305	2321	2378	2368	2391	2415	2391	2319
2375	2372	2310	2325	2358	2305	2243	2254	2302	2209	2407	2463	2521	2530	2557	2502	2390	2461	2453	2354	2380	2265	2386	2383	2436	2452	2349	2377	2359	2403	2431	2435	2311	2447	2310	2319	2361	2430	2280	2295	2265	2357	2271	2302	2253	2367	2503	2510	2380	2313
2348	2349	2249	2314	2315	2221	2328	2431	2399	2413	2473	2476	2573	2619	2607	2566	2431	2424	2439	2367	2388	2293	2398	2466	2411	2396	2325	2283	2324	2344	2303	2278	2245	2269	2182	2241	2352	2269	2345	2329	2318	2305	2318	2315	2340	2335	2373	2357	2337	2412
2293	2287	2259	2173	2281	2329	2395	2478	2410	2442	2436	2447	2737	2615	2590	2628	2394	2418	2539	2513	2476	2313	2417	2420	2383	2275	2312	2223	2210	2324	2333	2242	2265	2241	2230	2152	2286	2342	2286	2372	2317	2200	2319	2281	2330	2354	2339	2500	2410	2358
2272	2368	2221	2313	2432	2398	2345	2412	2413	2392	2358	2414	2448	2613	2572	2676	2551	2552	2579	2652	2453	2369	2307	2334	2250	2224	2227	2232	2315	2228	2268	2205	2330	2332	2164	2219	2265	2327	2279	2388	2361	2301	2303	2311	2257	2314	2368	2286	2335	2367
2349	2331	2397	2387	2523	2490	2468	2393	2420	2341	2423	2397	2494	2475	2632	2625	2646	2717	2547	2470	2474	2393	2305	2286	2367	2249	2314	2241	2330	2284	2325	2403	2340	2320	2326	2315	2416	2400	2358	2438	2401	2297	2296	2244	2297	2322	2296	2382	2446	2445
2419	2448	2440	2566	2554	2431	2346	2373	2441	2337	2351	2402	2510	2597	2661	2601	2715	2682	2617	2537	2564	2382	2364	2372	2288	2263	2255	2174	2275	2318	2311	2285	2350	2288	2399	2298	2301	2379	2399	2288	2435	2488	2288	2312	2275	2260	2411	2446	2454	2466
2441	2451	2392	2412	2351	2329	2450	2363	2420	2464	2457	2478	2529	2649	2679	2650	2757	2628	2657	2540	2452	2457	2416	2356	2334	2302	2324	2312	2296	2275	2235	2345	2321	2360	2257	2260	2320	2308	2330	2333	2405	2346	2294	2370	2461	2395	2414	2516	2532	2400
2476	2481	2285	2381	2325	2371	2383	2507	2547	2483	2482	2573	2586	2662	2669	2509	2578	2567	2537	2466	2415	2349	2352	2420	2323	2290	2240	2211	2236	2167	2195	2275	2303	2209	2236	2223	2227	2312	2249	2370	2326	2436	2475	2468	2413	2437	2436	2315	2466	2505
2544	2347	2410	2339	2390	2413	2503	2554	2492	2675	2595	2585	2496	2528	2446	2531	2449	2513	2614	2528	2474	2448	2408	2410	2257	2262	2202	2270	2205	2151	2222	2203	2250	2225	2174	2344	2294	2334	2356	2260	2375	2476	2377	2474	2334	2396	2361	2407	2400	2485
2402	2385	2368	2453	2463	2445	2619	2573	2577	2615	2530	2522	2452	2447	2433	2413	2492	2569	2487	2531	2467	2462	2338	2294	2263	2152	2193	2136	2240	2204	2144	2211	2306	2312	2279	2346	2389	2343	2424	2362	2332	2525	2413	2392	2370	2367	2401	2370	2383	2484
2439	2382	2516	2419	2492	2481	2472	2438	2503	2496	2462	2469	2441	2415	2553	2470	2527	2533	2464	2505	2456	2388	2346	2229	2227	2288	2204	2183	2152	2175	2197	2249	2371	2413	2366	2378	2410	2329	2396	2416	2531	2549	2544	2472	2389	2492	2337	2365	2395	2406
2375	2338	2404	2427	2526	2422	2476	2458	2393	2433	2523	2428	2543	2502	2628	2626	2584	2654	2431	2455	2482	2346	2325	2250	2235	2226	2233	2330	2306	2228	2228	2359	2353	2467	2455	2380	2447	2385	2369	2320	2502	2511	2389	2417	2468	2491	2410	2388	2365	2473
2556	2354	2393	2476	2338	2445	2430	2427	2409	2402	2518	2565	2600	2652	2635	2675	2533	2454	2417	2397	2286	2237	2171	2224	2286	2274	2261	2291	2300	2286	2276	2248	2319	2336	2365	2413	2469	2408	2345	2345	2423	2486	2512	2445	2518	2389	2365	2440	2261	2366
2408	2397	2361	2423	2320	2362	2344	2425	2477	2508	2561	2573	2711	2668	2553	2592	2428	2506	2365	2292	2266	2312	2296	2319	2274	2333	2333	2357	2376	2317	2366	2243	2349	2269	2327	2360	2387	2405	2375	2395	2465	2421	2510	2488	2438	2476	2376	2395	2437	2432
2375	2363	2285	2363	2297	2367	2496	2432	2455	2618	2651	2755	2638	2497	2472	2464	2293	2319	2231	2345	2439	2345	2423	2423	2390	2414	2304	2396	2404	2375	2368	2389	2371	2389	2297	2493	2472	2475	2442	2393	2337	2434	2547	2373	2425	2429	2330	2370	2336	2347
2387	2307	2262	2309	2282	2427	2464	2503	2443	2522	2569	2599	2424	2409	2422	2321	2371	2441	2394	2336	2437	2552	2485	2520	2341	2438	2363	2327	2338	2305	2351	2368	2396	2264	2474	2480	2493	2488	2498	2435	2493	2524	2486	2483	2483	2444	2421	2378	2323	2387
2378	2359	2333	2349	2374	2534	2460	2434	2410	2376	2541	2542	2406	2291	2298	2318	2330	2446	2431	2431	2495	2477	2462	2424	2415	2380	2324	2333	2348	2338	2420	2272	2275	2391	2349	2380	2578	2536	2443	2482	2495	2417	2451	2515	2554	2463	2507	2398	2347	2362
2252	2309	2313	2412	2444	2458	2444	2348	2430	2317	2445	2398	2426	2449	2294	2430	2421	2482	2503	2359	2326	2402	2428	2372	2267	2208	2345	2429	2343	2313	2294	2246	2322	2353	2359	2512	2453	2531	2512	2425	2442	2431	2505	2473	2484	2462	2439	2507	2353	2442
2367	2333	2373	2348	2454	2458	2408	2397	2301	2417	2401	2347	2483	2452	2517	2515	2519	2462	2473	2500	2361	2286	2268	2310	2247	2312	2264	2355	2278	2312	2373	2408	2402	2366	2401	2492	2537	2476	2431	2487	2438	2420	2358	2395	2387	2395	2399	2353	2399	2329
2330	2422	2396	2375	2302	2323	2353	2340	2306	2337	2328	2343	2341	2454	2470	2463	2514	2358	2334	2317	2291	2238	2187	2268	2340	2235	2242	2232	2361	2345	2333	2337	2420	2454	2329	2330	2320	2474	2372	2405	2475	2376	2256	2313	2283	2356	2242	2375	2328	2385
2358	2420	2427	2355	2376	2310	2445	2347	2337	2378	2375	2361	2464	2429	2397	2412	2323	2373	2287	2280	2274	2247	2293	2359	2237	2321	2341	2387	2425	2410	2371	2498	2388	2391	2475	2444	2471	2435	2450	2458	2506	2429	2381	2407	2309	2390	2407	2351	2297	2402
2418	2473	2400	2381	2312	2391	2295	2384	2327	2360	2251	2369	2409	2502	2380	2315	2275	2277	2251	2223	2251	2343	2243	2281	2400	2340	2400	2377	2328	2383	2448	2372	2440	2439	2453	2339	2359	2396	2404	2502	2414	2482	2398	2446	2374	2315	2415	2464	2475	2417
2438	2353	2411	2465	2322	2318	2327	2310	2351	2406	2426	2454	2424	2407	2422	2293	2287	2291	2199	2306	2374	2201	2318	2370	2451	2489	2493	2428	2356	2389	2399	2399	2457	2428	2415	2440	2380	2408	2299	2503	2383	2437	2540	2286	2438	2342	2358	2394	2405	2388
2457	2354	2330	2186	2298	2296	2243	2406	2413	2483	2558	2442	2337	2317	2288	2238	2245	2282	2338	2393	2359	2377	2494	2377	2409	2504	2289	2301	2356	2409	2365	2311	2419	2416	2339	2390	2400	2338	2335	2344	2352	2481	2514	2477	2326	2452	2343	2420	2413	2296
2387	2267	2306	2262	2294	2342	2394	2500	2481	2522	2382	2415	2246	2275	2176	2188	2301	2302	2369	2390	2354	2492	2404	2362	2367	2449	2437	2341	2318	2343	2227	2268	2336	2261	2379	2206	2219	2316	2255	2302	2437	2415	2421	2387	2344	2463	2305	2397	2303	2397
2353	2316	2347	2256	2371	2353	2345	2422	2534	2399	2415	2249	2181	2238	2260	2331	2294	2451	2466	2390	2385	2428	2408	2362	2464	2346	2315	2294	2269	2269	2226	2149	2276	2246	2177	2212	2223	2235	2247	2205	2293	2324	2318	2341	2271	2289	2256	2312	2277	2226
2242	2330	2431	2359	2401	2403	2340	2426	2436	2238	2355	2261	2282	2322	2333	2464	2389	2498	2378	2406	2419	2354	2372	2369	2314	2317	2228	2228	2303	2322	2144	2134	2143	2273	2198	2313	2240	2242	2202	2219	2269	2279	2313	2327	2263	2332	2219	2225	2183	2170
2336	2277	2369	2431	2430	2390	2434	2307	2374	2360	2217	2355	2315	2409	2355	2404	2505	2433	2345	2343	2332	2335	2340	2298	2286	2255	2247	2227	2208	2178	2240	2210	2195	2305	2260	2234	2241	2315	2304	2227	2225	2262	2262	2260	2215	2243	2189	2193	2178	2211
2361	2450	2383	2448	2374	2321	2326	2273	2297	2313	2276	2289	2435	2400	2446	2521	2492	2474	2321	2266	2255	2285	2232	2241	2211	2256	2271	2301	2251	2292	2313	2292	2164	2220	2369	2292	2388	2497	2385	2413	2333	2291	2407	2259	2329	2232	2322	2234	2244	2246
2420	2559	2465	2430	2387	2323	2233	2269	2255	2295	2299	2390	2461	2510	2506	2564	2573	2333	2259	2172	2220	2237	2195	2315	2254	2269	2338	2291	2383	2374	2282	2405	2299	2396	2382	2365	2391	2434	2344	2433	2380	2353	2509	2324	2355	2351	2428	2307	2420	2375
2441	2451	2448	2427	2277	2281	2230	2273	2264	2310	2396	2535	2573	2492	2428	2512	2373	2292	2281	2234	2288	2395	2260	2386	2444	2419	2412	2338	2394	2344	2484	2437	2369	2388	2347	2421	2377	2333	2471	2397	2494	2394	2365	2436	2302	2487	2425	2489	2508	2479
2470	2429	2413	2384	2236	2246	2319	2335	2340	2502	2398	2526	2520	2453	2399	2345	2265	2176	2245	2290	2325	2363	2389	2461	2514	2523	2428	2444	2409	2389	2428	2407	2290	2347	2303	2400	2412	2356	2361	2431	2514	2402	2528	2424	2560	2443	2501	2482	2595	2510
2545	2408	2362	2305	2260	2248	2316	2322	2561	2521	2585	2565	2518	2367	2328	2256	2187	2142	2304	2335	2347	2422	2415	2392	2482	2590	2503	2435	2367	2384	2291	2303	2367	2248	2322	2340	2266	2368	2407	2386	2466	2480	2443	2509	2441	2398	2430	2415	2553	2519
2450	2439	2274	2269	2269	2334	2377	2496	2595	2585	2595	2524	2362	2229	2185	2279	2322	2264	2342	2489	2608	2459	2478	2547	2592	2577	2479	2439	2355	2262	2226	2261	2246	2224	2217	2340	2170	2313	2235	2341	2373	2424	2390	2482	2377	2384	2337	2377	2382	2562
2409	2312	2246	2238	2344	2400	2503	2553	2600	2522	2450	2378	2202	2221	2256	2275	2435	2429	2516	2641	2689	2746	2717	2551	2464	2362	2477	2352	2235	2260	2201	2261	2156	2260	2192	2196	2238	2288	2344	2306	2301	2368	2363	2420	2421	2381	2372	2323	2226	2252
2313	2364	2198	2281	2502	2362	2548	2397	2446	2482	2450	2260	2178	2206	2319	2296	2465	2451	2571	2685	2797	2716	2686	2507	2334	2333	2274	2253	2237	2192	2203	2190	2177	2164	2143	2292	2258	2226	2323	2317	2248	2388	2326	2321	2311	2329	2313	2265	2321	2181
2264	2327	2359	2377	2349	2450	2490	2570	2360	2253	2331	2198	2219	2202	2354	2561	2502	2641	2670	2641	2755	2698	2570	2414	2376	2182	2179	2093	2145	2146	2185	2222	2209	2206	2224	2285	2357	2377	2387	2253	2304	2261	2350	2334	2269	2258	2295	2269	2213	2258
2372	2321	2431	2412	2409	2483	2459	2458	2287	2310	2228	2328	2314	2443	2498	2613	2659	2743	2784	2750	2631	2496	2441	2302	2296	2142	2056	2167	2112	2170	2196	2250	2311	2198	2306	2292	2403	2430	2339	2315	2156	2312	2332	2315	2250	2355	2322	2256	2167	2348
2364	2434	2496	2444	2464	2453	2294	2311	2255	2316	2270	2411	2419	2547	2638	2762	2714	2702	2679	2511	2418	2267	2277	2153	2206	2164	2223	2144	2249	2248	2263	2356	2317	2343	2366	2430	2369	2412	2509	2345	2335	2391	2265	2338	2388	2390	2332	2337	2332	2180
2357	2652	2449	2416	2492	2269	2294	2273	2248	2332	2276	2373	2542	2700	2703	2814	2804	2594	2568	2392	2395	2253	2240	2193	2164	2242	2265	2347	2338	2336	2378	2426	2425	2494	2430	2421	2484	2426	2474	2551	2453	2461	2475	2469	2459	2443	2377	2367	2382	2327
2485	2528	2505	2436	2382	2279	2389	2329	2270	2390	2434	2607	2607	2767	2749	2706	2633	2617	2514	2328	2242	2196	2135	2222	2241	2291	2440	2457	2423	2390	2368	2478	2633	2482	2510	2587	2493	2574	2572	2598	2518	2599	2563	2465	2523	2460	2545	2601	2453	2505
2555	2510	2555	2258	2401	2250	2200	2332	2341	2445	2603	2714	2655	2628	2846	2687	2472	2517	2416	2193	2245	2179	2226	2275	2353	2469	2518	2542	2511	2590	2564	2514	2520	2444	2570	2542	2582	2483	2457	2492	2555	2620	2463	2560	2589	2462	2592	2600	2629	2634
2546	2586	2492	2340	2323	2383	2289	2301	2465	2519	2523	2674	2718	2779	2685	2575	2613	2533	2317	2324	2298	2399	2438	2432	2361	2527	2523	2620	2477	2563	2383	2427	2451	2397	2456	2713	2583	2495	2528	2565	2524	2501	2521	2595	2620	2616	2622	2613	2624	2515
2482	2493	2301	2271	2233	2253	2375	2343	2605	2569	2635	2635	2818	2737	2687	2615	2587	2534	2491	2411	2422	2502	2463	2475	2530	2430	2353	2449	2426	2397	2354	2343	2307	2344	2447	2509	2497	2534	2545	2506	2414	2496	2434	2513	2603	2667	2581	2662	2682	2749
2489	2354	2274	2293	2303	2343	2354	2450	2551	2584	2695	2863	2881	2750	2756	2640	2671	2558	2499	2563	2576	2557	2611	2576	2464	2302	2374	2291	2287	2332	2310	2359	2260	2304	2383	2444	2426	2436	2402	2414	2434	2433	2349	2333	2569	2523	2641	2592	2630	2605
2393	2396	2184	2323	2323	2324	2263	2448	2547	2644	2757	2882	2868	2853	2794	2720	2604	2613	2602	2669	2703	2543	2559	2472	2327	2324	2300	2178	2222	2242	2189	2280	2286	2395	2440	2408	2485	2411	2404	2475	2477	2381	2387	2459	2478	2541	2585	2597	2502	2492
2342	2257	2250	2307	2333	2394	2445	2416	2600	2701	2792	2848	2949	2939	2768	2735	2765	2694	2681	2755	2739	2644	2515	2408	2276	2383	2124	2176	2083	2183	2192	2307	2390	2355	2304	2328	2485	2324	2477	2428	2480	2302	2308	2446	2323	2501	2463	2442	2517	2420
2277	2232	2248	2317	2340	2432	2556	2477	2608	2743	2724	2838	2808	3040	2955	2811	2766	2749	2725	2618	2609	2543	2402	2382	2296	2294	2114	2089	2037	2101	2122	2239	2397	2333	2450	2377	2339	2403	2429	2438	2354	2285	2290	2325	2461	2339	2304	2222	2333	2414
2133	2232	2172	2322	2314	2399	2458	2604	2559	2653	2658	2831	2927	2985	2976	2969	2910	2785	2664	2601	2512	2464	2334	2321	2185	2219	2171	2101	2146	2178	2139	2190	2386	2480	2513	2514	2534	2439	2462	2337	2351	2439	2365	2381	2342	2310	2169	2213	2297	2383
2312	2276	2216	2307	2434	2370	2452	2432	2594	2650	2845	2796	2970	3058	2946	3105	2926	2800	2618	2457	2438	2343	2314	2309	2190	2172	2191	2206	2265	2213	2300	2287	2397	2419	2520	2620	2603	2407	2267	2335	2326	2433	2422	2357	2200	2071	2129	2315	2309	2327
2309	2210	2287	2247	2308	2369	2444	2562	2584	2542	2747	2911	3048	3036	3036	2971	2771	2683	2475	2464	2379	2318	2373	2366	2215	2358	2258	2399	2343	2412	2432	2350	2366	2515	2599	2658	2464	2407	2341	2408	2462	2411	2345	2327	2258	2227	2252	2390	2368	2256
2284	2251	2291	2318	2261	2445	2564	2401	2540	2683	2764	2875	3108	3039	2962	2831	2663	2383	2478	2387	2445	2261	2390	2321	2475	2421	2348	2428	2524	2493	2493	2573	2690	2583	2725	2603	2584	2542	2541	2449	2376	2267	2299	2151	2118	2290	2440	2541	2331	2100
2299	2347	2297	2272	2387	2414	2478	2502	2552	2797	2708	2768	3016	2893	2893	2640	2443	2402	2386	2386	2441	2440	2426	2520	2505	2425	2574	2491	2584	2712	2638	2772	2808	2778	2683	2654	2589	2580	2532	2450	2382	2254	2135	2073	2339	2579	2539	2419	2232	2152
2246	2273	2261	2414	2426	2557	2530	2498	2523	2742	2797	2794	2844	2764	2651	2496	2385	2278	2421	2422	2424	2531	2511	2566	2514	2532	2553	2632	2690	2743	2687	2787	2802	2737	2671	2623	2628	2666	2474	2428	2320	2136	2224	2397	2711	2644	2477	2246	2116	2076
2256	2267	2419	2304	2432	2430	2553	2595	2565	2631	2648	2663	2600	2574	2486	2421	2372	2391	2567	2637	2601	2540	2571	2697	2551	2633	2622	2694	2632	2837	2687	2726	2607	2668	2765	2779	2775	2723	2569	2368	2256	2312	2792	3040	2948	2760	2342	2137	2127	2159
2237	2324	2246	2304	2407	2533	2506	2539	2556	2514	2554	2539	2438	2410	2340	2308	2376	2616	2664	2738	2676	2683	2777	2660	2644	2737	2629	2650	2696	2621	2664	2475	2465	2535	2663	2771	2853	2738	2550	2295	2222	2606	3188	3448	3064	2625	2214	2178	2205	2365
2365	2296	2200	2284	2431	2437	2528	2499	2561	2581	2489	2395	2276	2325	2280	2459	2517	2520	2724	2739	2813	2784	2818	2737	2684	2692	2695	2732	2567	2589	2443	2274	2287	2305	2391	2448	2714	2619	2402	2176	2313	2759	3244	3140	2686	2308	2181	2273	2255	2314
2237	2371	2246	2330	2421	2384	2402	2493	2352	2372	2226	2256	2219	2327	2297	2569	2638	2729	2927	2993	2951	2807	2747	2747	2609	2617	2659	2515	2465	2259	2241	2243	2293	2275	2253	2245	2175	2218	2180	2206	2524	2852	2829	2538	2209	2024	2246	2342	2321	2225
2351	2359	2333	2307	2278	2407	2332	2382	2288	2267	2217	2300	2153	2323	2545	2625	2780	2897	2839	2913	2789	2853	2749	2658	2646	2533	2561	2445	2259	2170	2029	2216	2228	2239	2159	1979	1888	1865	2125	2299	2767	2759	2416	2289	2057	2200	2254	2351	2309	2316
2361	2366	2236	2364	2255	2307	2303	2252	2262	2212	2230	2290	2410	2368	2540	2682	2804	2832	2894	2893	2906	2864	2738	2630	2548	2506	2321	2264	2149	2069	2026	2059	2262	2195	2098	1875	1881	2102	2383	2634	2546	2470	2179	2042	2211	2216	2241	2242	2188	2241
2255	2368	2318	2322	2179	2296	2190	2217	2316	2253	2389	2341	2514	2570	2580	2738	2842	2933	2912	2964	2837	2756	2694	2497	2445	2407	2264	2096	1967	2013	1975	2057	2067	2046	1891	1799	2144	2657	2817	2603	2289	2242	2129	2365	2350	2305	2277	2115	2218	2159
2355	2326	2333	2261	2318	2196	2142	2077	2242	2280	2378	2428	2563	2659	2662	2771	2824	2845	2778	2943	2791	2782	2624	2501	2402	2263	2087	1996	2022	2035	2025	2029	2026	1911	1814	2073	2510	2987	2854	2550	2263	2374	2467	2534	2588	2566	2324	2185	2158	2168
2340	2314	2254	2207	2250	2245	2203	2173	2229	2301	2391	2492	2673	2733	2692	2739	2758	2843	2781	2931	2679	2679	2567	2423	2289	2155	1960	1880	1937	1953	2025	2001	1923	1825	1903	2185	2607	2747	2483	2268	2213	2457	2606	2815	2813	2733	2464	2344	2246	2159
2361	2367	2232	2254	2139	2217	2169	2203	2193	2411	2473	2666	2594	2531	2739	2619	2827	2754	2822	2715	2755	2600	2516	2294	2234	2037	1955	1994	1994	2033	2027	1876	1841	1849	2097	2397	2341	2343	2150	2274	2410	2696	2641	2800	2786	2797	2700	2507	2364	2197
2260	2285	2195	2152	2094	2231	2186	2327	2332	2408	2535	2517	2572	2725	2634	2673	2690	2825	2765	2772	2591	2431	2365	2201	2181	2061	2023	1977	1965	1930	1860	1811	1942	1995	2279	2277	2226	2185	2294	2461	2621	2629	2653	2781	2807	2807	2805	2594	2469	2374
2327	2225	2158	2224	2156	2248	2331	2423	2415	2495	2490	2556	2524	2579	2624	2617	2768	2779	2738	2714	2460	2393	2285	2093	2070	1942	2002	1969	1972	1889	1887	1858	1988	2312	2276	2136	2155	2293	2484	2614	2705	2530	2587	2648	2783	2817	2937	2584	2578	2408
2288	2231	2176	2193	2325	2346	2368	2503	2495	2575	2520	2451	2502	2574	2552	2741	2745	2640	2670	2465	2438	2267	2222	2151	2053	2010	2051	1986	1909	1837	1886	1992	2013	2154	2090	2128	2318	2483	2632	2582	2630	2541	2693	2677	2681	2805	2751	2794	2622	2402
2222	2216	2206	2163	2272	2438	2526	2554	2536	2438	2448	2432	2532	2512	2658	2754	2732	2592	2655	2475	2441	2247	2156	2115	2054	1980	2003	1902	2030	1881	1999	2034	2035	2072	2144	2242	2567	2700	2683	2711	2819	2795	2740	2714	2746	2584	2549	2623	2584	2522
2283	2227	2292	2255	2287	2477	2545	2530	2464	2540	2503	2366	2555	2608	2635	2624	2702	2639	2583	2423	2259	2274	2134	2032	1998	1982	1942	1945	1967	1999	2073	2049	2158	2120	2190	2341	2616	2657	2700	2738	2931	2920	2791	2812	2632	2541	2653	2640	2564	2477
2248	2190	2313	2326	2402	2485	2366	2423	2418	2448	2528	2564	2612	2552	2676	2628	2607	2620	2456	2363	2271	2097	2228	2056	2102	2018	1908	1939	1984	2084	2072	2009	2108	2189	2313	2479	2566	2635	2794	2934	3044	2890	2859	2766	2662	2726	2556	2450	2381	2431
2254	2211	2278	2327	2332	2532	2459	2363	2316	2448	2570	2489	2687	2508	2628	2545	2700	2570	2500	2313	2283	2172	2100	2035	2019	1981	1940	2118	2135	2100	2034	2081	2082	2274	2428	2566	2608	2624	2769	2990	3040	2921	2922	2888	2865	2571	2545	2411	2340	2343
2265	2210	2291	2279	2330	2472	2292	2428	2376	2499	2502	2560	2665	2555	2551	2607	2555	2475	2375	2329	2236	2147	2091	2096	1979	1972	2079	2122	2064	2167	2126	2150	2260	2391	2422	2503	2673	2718	2890	2976	3024	3053	3064	3090	2807	2675	2540	2416	2230	2305
2334	2285	2288	2273	2424	2364	2394	2397	2501	2498	2449	2478	2471	2524	2664	2548	2623	2421	2376	2334	2268	2197	2000	2083	2024	1985	2107	2133	2156	2098	2137	2129	2209	2230	2433	2470	2558	2680	2818	2907	2995	3191	3123	2970	2901	2760	2479	2352	2262	2170
2330	2345	2272	2352	2387	2381	2367	2361	2350	2424	2512	2461	2480	2522	2532	2530	2525	2405	2464	2292	2228	2228	2087	2136	2007	2080	2095	2079	2147	2118	2239	2304	2228	2263	2433	2359	2627	2528	2651	2867	3085	3145	3058	3015	2839	2623	2620	2394	2312	2082
2222	2252	2250	2337	2381	2492	2304	2436	2459	2439	2475	2557	2469	2490	2466	2492	2521	2503	2428	2227	2233	2232	2206	2179	2094	2156	2118	2068	2165	2214	2246	2136	2185	2228	2383	2355	2412	2539	2680	2827	2963	2956	3016	2837	2752	2576	2558	2407	2137	2126
2419	2292	2197	2383	2310	2468	2369	2406	2389	2409	2598	2495	2513	2528	2468	2458	2421	2397	2369	2303	2190	2221	2298	2122	2144	2143	2248	2171	2178	2265	2236	2299	2140	2245	2237	2284	2345	2440	2495	2683	2810	2890	2931	2877	2707	2574	2427	2311	2184	2152
2318	2273	2234	2230	2296	2360	2386	2287	2364	2512	2384	2644	2557	2433	2461	2451	2482	2380	2426	2315	2287	2188	2206	2185	2042	2125	2129	2235	2263	2223	2335	2256	2183	2235	2114	2230	2222	2399	2475	2580	2731	2665	2776	2719	2699	2426	2343	2276	2138	2057
2228	2301	2298	2303	2381	2333	2443	2433	2323	2318	2423	2435	2498	2502	2472	2545	2432	2405	2321	2302	2308	2228	2189	2191	2157	2192	2198	2294	2166	2345	2342	2266	2247	2197	2109	2259	2242	2304	2331	2390	2503	2566	2567	2683	2552	2370	2256	2138	2031	1999
2197	2239	2236	2291	2377	2449	2333	2431	2280	2380	2364	2443	2518	2522	2442	2467	2440	2486	2373	2422	2460	2257	2242	2218	2253	2182	2281	2282	2213	2362	2259	2313	2243	2252	2259	2262	2181	2295	2324	2343	2436	2451	2365	2501	2322	2344	2154	2117	1908	1947
2291	2273	2281	2337	2398	2393	2359	2404	2281	2358	2302	2507	2469	2534	2467	2435	2583	2605	2444	2365	2419	2323	2207	2231	2222	2231	2200	2188	2305	2311	2284	2380	2388	2347	2185	2193	2198	2166	2136	2244	2288	2346	2351	2350	2319	2198	2095	2109	1924	2003
2263	2239	2227	2261	2316	2299	2390	2380	2419	2348	2286	2416	2479	2467	2548	2374	2568	2549	2550	2495	2421	2418	2324	2306	2315	2216	2267	2326	2227	2258	2319	2366	2367	2244	2252	2191	2269	2177	2171	2141	2239	2156	2153	2182	2221	2007	2022	2085	1991	2028
2202	2260	2179	2274	2367	2388	2336	2358	2369	2281	2306	2369	2383	2518	2441	2525	2560	2523	2498	2460	2567	2353	2455	2380	2363	2265	2206	2256	2273	2309	2404	2385	2387	2305	2282	2244	2248	2186	2069	2140	2099	2143	2193	2092	2044	1988	1952	2001	2044	2061
2196	2257	2159	2289	2348	2380	2385	2332	2342	2316	2249	2356	2443	2505	2477	2486	2642	2556	2526	2552	2510	2421	2451	2380	2368	2304	2255	2302	2287	2269	2377	2354	2223	2381	2405	2328	2258	2237	2097	2125	2013	2002	1986	2061	1988	2018	2046	2116	2080	2223
2318	2262	2279	2196	2352	2364	2350	2351	2311	2297	2344	2371	2371	2522	2484	2548	2570	2573	2509	2438	2440	2494	2466	2513	2312	2323	2209	2289	2159	2208	2283	2329	2371	2372	2343	2328	2210	2203	2133	2086	1961	1960	2027	2003	1999	2080	2033	2018	2161	2274
2300	2136	2233	2284	2316	2284	2326	2357	2397	2409	2351	2317	2425	2485	2540	2535	2585	2526	2548	2479	2457	2456	2434	2382	2399	2374	2267	2273	2150	2225	2228	2305	2279	2366	2346	2390	2299	2186	2163	2125	2042	1998	1979	1929	1924	2045	2107	2131	2319	2437
2244	2235	2161	2230	2183	2261	2302	2345	2279	2352	2314	2386	2301	2468	2526	2492	2570	2558	2585	2586	2574	2545	2510	2374	2387	2324	2214	2249	2165	2171	2284	2224	2283	2397	2285	2277	2267	2311	2159	2081	2039	1965	1988	2007	2068	2099	2169	2299	2361	2508
2257	2230	2199	2218	2196	2303	2393	2424	2284	2362	2359	2270	2345	2390	2343	2555	2525	2642	2487	2604	2533	2496	2406	2511	2463	2345	2206	2202	2111	2091	2103	2190	2220	2291	2292	2325	2280	2227	2183	2167	2206	2146	2126	2063	2252	2255	2275	2319	2452	2674
2286	2249	2176	2168	2191	2268	2237	2303	2333	2357	2283	2346	2375	2381	2478	2509	2513	2583	2559	2596	2576	2538	2470	2494	2400	2400	2245	2262	2198	2129	2157	2151	2188	2206	2259	2309	2285	2195	2280	2282	2283	2146	2289	2220	2229	2230	2346	2428	2564	2690
2253	2236	2145	2227	2088	2193	2308	2397	2349	2417	2336	2325	2323	2366	2395	2393	2504	2630	2621	2644	2488	2548	2526	2456	2523	2472	2377	2305	2243	2168	2112	2027	2088	2156	2213	2172	2287	2305	2361	2316	2267	2232	2271	2215	2310	2399	2422	2560	2621	2791
2229	2236	2228	2072	2191	2101	2204	2314	2376	2382	2413	2280	2339	2450	2399	2461	2566	2517	2506	2484	2561	2543	2588	2524	2489	2532	2320	2391	2342	2156	2170	2082	2080	2127	2172	2113	2253	2319	2264	2365	2413	2387	2393	2371	2433	2428	2534	2584	2664	2761
2337	2202	2179	2160	2183	2281	2192	2302	2379	2393	2369	2494	2390	2335	2446	2500	2384	2362	2541	2522	2551	2527	2485	2568	2625	2572	2585	2540	2465	2335	2389	2146	2083	2083	2164	2169	2255	2312	2456	2436	2335	2461	2437	2447	2478	2395	2546	2575	2821	2822
2303	2308	2301	2119	2083	2181	2151	2342	2351	2389	2417	2444	2484	2439	2421	2420	2402	2494	2543	2487	2484	2554	2466	2579	2550	2536	2540	2531	2515	2474	2413	2184	2133	2126	2142	2117	2238	2389	2436	2481	2471	2546	2583	2589	2656	2611	2680	2539	2783	2737
2383	2349	2278	2140	2210	2098	2192	2166	2313	2394	2446	2423	2543	2427	2392	2405	2399	2499	2522	2446	2448	2510	2395	2486	2516	2566	2602	2637	2658	2534	2536	2449	2263	2200	2178	2278	2200	2323	2557	2501	2679	2617	2738	2760	2609	2808	2777	2698	2724	2823
2268	2286	2264	2093	2159	2185	2242	2278	2162	2334	2330	2393	2460	2463	2403	2360	2320	2421	2353	2536	2398	2485	2407	2555	2491	2573	2616	2595	2660	2595	2649	2558	2462	2411	2273	2231	2301	2289	2468	2543	2687	2646	2764	2869	2764	2780	2711	2849	2765	2884
2298	2247	2185	2195	2187	2174	2266	2251	2330	2401	2358	2393	2435	2472	2445	2385	2366	2349	2368	2418	2402	2500	2434	2479	2558	2503	2566	2609	2654	2646	2707	2758	2667	2523	2451	2410	2436	2441	2405	2646	2688	2796	2745	2882	2791	2776	2847	2855	2691	2823
2290	2271	2244	2255	2184	2230	2134	2203	2269	2315	2347	2326	2444	2382	2332	2357	2382	2294	2223	2481	2509	2379	2481	2448	2474	2474	2510	2558	2757	2683	2861	2800	2762	2657	2625	2511	2604	2436	2480	2654	2647	2786	2946	2826	2918	2912	2779	2756	2807	2713
2207	2237	2205	2271	2109	2188	2168	2204	2188	2431	2367	2363	2390	2448	2482	2378	2420	2327	2305	2314	2467	2369	2435	2326	2448	2408	2492	2568	2699	2774	2926	2939	2899	2800	2748	2674	2664	2603	2580	2575	2631	2762	2806	2899	2900	2921	2837	2831	2861	2650
2270	2251	2245	2168	2217	2175	2337	2273	2257	2280	2346	2371	2440	2430	2500	2408	2348	2322	2290	2267	2447	2336	2375	2453	2319	2434	2271	2488	2563	2670	2725	2878	2831	2974	2919	2707	2751	2642	2607	2579	2531	2826	2730	2852	2892	2876	2836	2795	2688	2578
2181	2319	2266	2320	2282	2265	2290	2312	2214	2261	2227	2288	2452	2474	2489	2472	2372	2417	2351	2285	2295	2412	2256	2332	2384	2478	2398	2391	2428	2575	2673	2755	2809	2871	2911	2942	2718	2653	2736	2603	2627	2701	2633	2754	2794	2793	2697	2702	2558	2487
2211	2174	2238	2258	2249	2306	2315	2223	2336	2281	2224	2275	2307	2385	2364	2372	2470	2331	2339	2313	2272	2303	2297	2303	2439	2336	2292	2253	2348	2353	2407	2515	2679	2845	2938	2905	2839	2670	2586	2564	2558	2566	2520	2584	2548	2598	2685	2586	2460	2446
2268	2143	2150	2271	2243	2263	2332	2332	2256	2309	2311	2296	2403	2411	2367	2345	2451	2385	2388	2303	2279	2254	2284	2339	2367	2349	2325	2312	2269	2367	2393	2330	2501	2616	2606	2666	2617	2634	2589	2523	2507	2413	2387	2447	2462	2473	2489	2395	2421	2278
2147	2228	2229	2219	2278	2263	2314	2358	2303	2329	2212	2350	2293	2306	2256	2289	2387	2362	2372	2332	2288	2379	2199	2274	2311	2419	2301	2264	2215	2253	2233	2232	2440	2418	2410	2600	2570	2447	2552	2425	2291	2255	2267	2328	2303	2301	2301	2249	2277	2118
2258	2187	2162	2200	2184	2321	2358	2319	2342	2358	2298	2287	2312	2173	2263	2296	2368	2499	2421	2318	2344	2449	2234	2322	2274	2403	2349	2321	2274	2325	2264	2163	2251	2291	2242	2292	2300	2238	2411	2252	2285	2250	2241	2126	2109	2190	2174	2147	2100	2147
2147	2201	2153	2192	2318	2214	2318	2376	2299	2330	2324	2401	2348	2273	2241	2361	2249	2367	2401	2374	2359	2318	2342	2205	2304	2301	2276	2333	2189	2376	2120	2180	2145	2095	2205	2211	2091	2231	2286	2232	2218	2198	2118	2142	2162	2232	2120	2138	2171	2080
2352	2204	2207	2130	2222	2247	2349	2360	2362	2386	2350	2346	2353	2205	2345	2188	2169	2292	2342	2348	2355	2278	2317	2262	2169	2313	2282	2355	2300	2327	2215	2293	2121	2152	2112	2110	2150	2166	2173	2124	2189	2083	2228	2195	2143	2239	2149	2203	2162	2132
2383	2315	2226	2193	2236	2201	2346	2311	2361	2343	2350	2336	2367	2289	2219	2193	2247	2253	2374	2332	2326	2332	2378	2226	2184	2180	2239	2367	2302	2238	2379	2175	2283	2261	2125	2188	2174	2141	2187	2094	2180	2189	2219	2214	2222	2391	2266	2236	2307	2204
2287	2217	2235	2201	2195	2275	2235	2280	2308	2349	2387	2320	2306	2325	2304	2284	2130	2234	2233	2257	2214	2236	2318	2248	2199	2282	2229	2292	2236	2297	2378	2253	2347	2297	2305	2245	2262	2264	2286	2103	2231	2229	2323	2281	2358	2440	2487	2510	2363	2424
2183	2305	2196	2215	2125	2196	2164	2315	2317	2410	2398	2323	2341	2407	2236	2282	2254	2204	2123	2195	2330	2291	2256	2220	2198	2114	2167	2071	2191	2129	2266	2364	2366	2412	2323	2289	2305	2327	2279	2206	2246	2288	2360	2451	2446	2600	2508	2592	2595	2592
2275	2213	2193	2220	2128	2248	2149	2183	2292	2404	2336	2392	2353	2347	2360	2283	2287	2197	2131	2125	2208	2224	2213	2173	2144	2192	2145	2069	2039	2162	2194	2288	2421	2408	2268	2392	2377	2285	2294	2258	2350	2236	2368	2431	2472	2497	2584	2567	2679	2602
2321	2291	2218	2172	2164	2108	2150	2179	2213	2233	2228	2376	2336	2360	2375	2388	2258	2282	2138	2116	2069	2069	2204	2216	2265	2184	2136	2107	2070	2022	2133	2239	2308	2279	2351	2403	2369	2522	2392	2375	2288	2360	2304	2310	2388	2422	2478	2445	2560	2594
2215	2276	2284	2173	2203	2128	2177	2128	2164	2315	2229	2314	2311	2478	2418	2411	2426	2405	2329	2218	2195	2124	2232	2104	2108	2047	2130	2015	2007	1949	1953	2134	2193	2127	2239	2322	2323	2499	2352	2340	2305	2260	2184	2298	2356	2279	2327	2319	2340	2393
2206	2263	2268	2207	2247	2123	2177	2135	2166	2121	2257	2288	2303	2313	2381	2393	2365	2502	2332	2220	2153	2117	2203	2109	2115	2164	2198	2102	2027	1964	1932	1989	1998	2009	2145	2168	2231	2269	2222	2378	2347	2278	2162	2188	2189	2206	2189	2210	2107	2123
2243	2169	2242	2143	2217	2101	2129	2162	2126	2240	2214	2211	2328	2315	2370	2349	2430	2332	2459	2377	2263	2237	2112	2143	2098	2189	2192	2071	2075	2026	2029	1960	1927	1979	2056	2057	2045	2142	2202	2183	2305	2332	2204	2201	2243	2182	2175	2100	1981	2017
2160	2128	2216	2121	2105	2272	2207	2183	2220	2244	2193	2178	2273	2207	2218	2286	2293	2332	2365	2368	2404	2364	2238	2203	2124	2168	2117	2160	2178	2102	2166	2064	2005	1990	1884	2022	2069	2086	2119	2186	2225	2235	2360	2335	2208	2269	2138	2214	2090	2028
2189	2209	2065	2145	2279	2229	2234	2180	2188	2264	2173	2249	2226	2247	2277	2372	2361	2317	2324	2407	2339	2387	2325	2205	2126	2149	2144	2251	2198	2276	2227	2113	2090	1933	2002	2005	2024	2107	2122	2051	2161	2331	2505	2465	2467	2292	2295	2243	2104	2198
2238	2197	2199	2140	2165	2179	2273	2128	2272	2250	2150	2184	2200	2286	2323	2220	2385	2221	2212	2313	2289	2351	2326	2288	2231	2123	2132	2119	2193	2263	2212	2223	2100	2165	2063	1989	2036	2036	2045	2035	2080	2369	2467	2477	2548	2502	2255	2177	2230	2304
2209	2149	2143	2222	2088	2073	2259	2276	2253	2331	2320	2301	2269	2338	2308	2244	2282	2265	2272	2244	2286	2384	2325	2233	2322	2300	2175	2264	2229	2228	2290	2279	2162	2014	1971	2125	1999	1935	2050	2146	2124	2466	2485	2600	2451	2383	2335	2265	2346	2438
2088	2259	2150	2095	2135	2162	2198	2191	2324	2306	2286	2306	2210	2205	2280	2287	2250	2245	2277	2134	2270	2171	2218	2254	2251	2148	2224	2119	2154	2036	2216	2174	2180	2086	2095	2076	1945	1989	2105	2253	2339	2371	2392	2348	2323	2297	2328	2391	2393	2590
2116	2148	2201	2175	2118	2126	2135	2169	2250	2320	2335	2286	2263	2411	2361	2302	2399	2345	2299	2186	2248	2164	2137	2165	2210	2240	2274	2198	2139	2230	2169	2241	2149	2166	2032	2008	2063	2145	2265	2481	2462	2423	2356	2079	2083	2096	2205	2352	2440	2421
2169	2184	2246	2295	2263	2239	2218	2131	2173	2164	2188	2237	2306	2254	2313	2387	2403	2488	2334	2372	2213	2248	2141	2223	2152	2267	2226	2214	2182	2165	2151	2171	2147	2141	2148	2054	2109	2205	2382	2629	2555	2442	2275	2017	1997	2079	2240	2465	2374	2275
2282	2127	2148	2231	2192	2223	2229	2221	2209	2178	2213	2292	2321	2269	2248	2260	2452	2496	2413	2389	2289	2269	2255	2232	2081	2190	2271	2287	2276	2239	2236	2223	2110	2092	2165	2206	2207	2207	2424	2585	2575	2352	2172	2156	2130	2299	2534	2512	2488	2290
2250	2143	2159	2203	2223	2312	2283	2285	2325	2274	2254	2210	2244	2196	2230	2255	2284	2344	2347	2496	2451	2375	2397	2285	2238	2302	2396	2408	2334	2356	2283	2296	2198	2272	2358	2442	2345	2421	2458	2365	2244	2271	2309	2381	2539	2686	2827	2779	2712	2829
2135	2236	2145	2178	2245	2322	2280	2224	2304	2306	2281	2268	2235	2304	2242	2164	2144	2237	2236	2406	2494	2516	2367	2387	2383	2352	2340	2275	2377	2342	2396	2506	2383	2514	2599	2764	2659	2559	2398	2146	2140	2233	2498	2636	2908	2949	2919	2774	3100	3380
2213	2278	2255	2171	2196	2261	2269	2441	2419	2304	2350	2230	2210	2211	2143	2241	2166	2116	2152	2260	2352	2456	2480	2439	2387	2432	2324	2291	2324	2298	2418	2442	2529	2579	2799	2881	2882	2563	2294	2149	2170	2238	2643	2884	2896	2787	2642	2707	3274	3744
2180	2213	2159	2144	2231	2244	2259	2292	2407	2377	2343	2347	2150	2191	2208	2217	2123	2231	2131	2067	2134	2170	2357	2399	2457	2412	2352	2400	2316	2336	2260	2435	2449	2604	2671	2676	2712	2434	2310	2236	2173	2351	2566	2810	2639	2556	2431	2731	3365	3882
2210	2245	2205	2242	2182	2111	2232	2290	2350	2399	2339	2297	2306	2343	2203	2223	2176	2171	2105	2130	2034	2068	2186	2293	2402	2344	2255	2287	2249	2251	2375	2390	2498	2704	2605	2563	2520	2397	2316	2371	2382	2394	2557	2689	2775	2673	2869	3155	3624	3860
2277	2205	2257	2251	2246	2276	2175	2227	2253	2352	2312	2257	2314	2207	2252	2331	2303	2198	2226	2185	2195	2139	2147	2256	2157	2199	2228	2268	2200	2276	2294	2304	2513	2472	2384	2197	2230	2275	2438	2601	2758	2667	2596	2596	3084	3471	3469	3761	3919	3537
2210	2238	2131	2266	2316	2202	2145	2212	2238	2257	2136	2315	2272	2232	2274	2364	2359	2304	2386	2326	2349	2241	2177	2186	2100	2110	2188	2252	2271	2267	2505	2420	2446	2362	2229	2190	2151	2225	2459	2747	2991	2783	2618	2838	3808	4268	4288	4068	3788	3107
2326	2316	2258	2349	2192	2263	2293	2193	2210	2163	2129	2195	2238	2255	2237	2316	2259	2222	2299	2379	2294	2498	2389	2309	2257	2225	2229	2155	2322	2409	2534	2410	2413	2241	2171	2153	2179	2312	2548	2834	2789	2766	2847	3519	4435	5109	4776	4176	3410	2922
2331	2229	2207	2200	2189	2251	2241	2200	2203	2259	2096	2112	2197	2347	2247	2204	2197	2248	2332	2328	2447	2458	2392	2351	2368	2308	2374	2374	2397	2417	2554	2515	2314	2238	2273	2329	2416	2561	2687	2661	2602	2840	3283	4141	4691	4875	4509	3835	3195	2776
2292	2341	2271	2280	2298	2315	2138	2201	2191	2197	2261	2178	2131	2241	2249	2222	2177	2172	2196	2171	2275	2273	2337	2441	2429	2485	2459	2490	2418	2504	2477	2421	2384	2274	2382	2466	2559	2629	2676	2549	2688	2995	3540	3979	4144	3881	3493	3093	2940	2744
2318	2234	2291	2238	2259	2174	2201	2155	2155	2177	2188	2221	2243	2245	2233	2284	2182	2277	2206	2173	2203	2226	2222	2267	2405	2464	2486	2521	2400	2267	2348	2413	2306	2324	2428	2506	2610	2551	2520	2638	2740	3248	3411	3453	3152	2876	2541	2506	2445	2522
2151	2261	2263	2222	2205	2132	2101	2150	2230	2178	2262	2259	2263	2214	2254	2221	2238	2260	2193	2189	2072	2129	2169	2219	2346	2297	2413	2418	2363	2238	2263	2170	2228	2373	2362	2433	2465	2577	2641	2819	3112	3297	3239	2896	2519	2328	2163	2120	2181	2352
2259	2291	2202	2222	2154	2178	2237	2148	2201	2165	2176	2119	2192	2287	2211	2326	2202	2325	2273	2291	2231	2254	2164	2282	2254	2245	2201	2446	2209	2148	2119	2124	2252	2254	2253	2340	2328	2469	2757	2998	3211	3151	2873	2701	2309	2139	2100	2126	2299	2340
2292	2205	2159	2134	2115	2213	2196	2083	2108	2183	2169	2105	2216	2218	2227	2226	2230	2302	2247	2280	2340	2288	2419	2404	2301	2272	2243	2245	2285	2174	2189	2209	2281	2310	2304	2217	2327	2577	2829	2922	2901	2808	2641	2413	2345	2200	2280	2305	2288	2282
2404	2312	2179	2050	2056	2105	2115	2171	2205	2192	2214	2121	2040	2199	2146	2233	2168	2172	2263	2246	2438	2398	2480	2458	2545	2430	2398	2361	2256	2325	2262	2377	2385	2376	2387	2453	2559	2700	2808	2811	2666	2515	2433	2384	2265	2281	2307	2204	2282	2328
2255	2177	2190	2109	2119	2157	2066	2147	2202	2235	2157	2150	2135	2073	2089	2111	2098	2176	2206	2118	2222	2312	2302	2444	2411	2463	2438	2355	2368	2394	2426	2453	2394	2551	2522	2692	2800	2816	2803	2595	2525	2377	2299	2225	2181	2189	2223	2173	2288	2169
2206	2182	2211	2198	2231	2092	2118	2232	2129	2094	2115	2201	2184	2142	2163	2068	2201	2233	2155	2200	2177	2182	2179	2235	2339	2326	2344	2313	2356	2425	2339	2445	2459	2492	2558	2783	2860	2838	2721	2578	2297	2143	2126	2155	2155	2135	2096	2153	2093	2039
2183	2084	2246	2241	2132	2253	2092	2113	2185	2230	2195	2172	2141	2252	2097	2139	2222	2188	2287	2308	2207	2148	2126	2060	2071	2245	2153	2276	2285	2361	2359	2234	2293	2369	2490	2509	2633	2548	2428	2357	2228	2116	2100	2016	2131	2016	2042	2090	1986	2060
2205	2143	2145	2173	2181	2150	2221	2266	2147	2160	2129	2102	2224	2148	2150	2126	2193	2207	2283	2275	2272	2364	2237	2131	2017	2063	2080	2220	2200	2261	2305	2231	2195	2320	2421	2218	2180	2122	2168	2133	2057	2125	2015	2089	2099	2067	2044	2038	2052	2068
2209	2167	2044	2104	2264	2333	2245	2252	2249	2110	2091	2165	2045	2213	2180	2250	2153	2196	2320	2132	2280	2279	2342	2255	2189	2280	2222	2200	2212	2238	2346	2246	2405	2299	2352	2173	1958	1930	1916	1912	1996	2133	2017	2082	2072	2067	2058	1993	2050	2107
2186	2160	2164	2131	2209	2193	2175	2222	2158	2166	2218	2068	2174	2052	2156	2183	2175	2137	2156	2227	2119	2199	2342	2280	2342	2363	2268	2370	2353	2369	2285	2464	2521	2468	2402	2211	2022	2148	2000	2110	2062	2109	2131	2096	2085	2066	2141	2110	2126	1991
2237	2206	2220	2154	2120	2176	2278	2246	2300	2305	2219	2154	2120	2180	2182	2148	2139	2182	2157	2109	2084	2022	2185	2256	2394	2404	2412	2386	2427	2399	2475	2517	2469	2421	2360	2272	2204	2208	2149	2219	2102	2068	2070	2073	1959	1970	2079	2085	2045	2014
2185	2245	2236	2146	2201	2231	2224	2295	2183	2259	2247	2263	2065	2285	2177	2123	2160	2118	2113	2086	1991	2053	2042	2111	2175	2285	2258	2259	2295	2362	2444	2335	2367	2151	2245	2226	2171	2126	2151	2286	2151	2083	2129	2032	2011	1979	2090	2011	1892	1991
2223	2132	2230	2221	2280	2328	2298	2133	2204	2264	2265	2267	2284	2218	2197	2135	2157	2126	2118	2052	2024	2077	2074	2192	2098	2142	2177	2256	2219	2199	2311	2138	2139	2033	2100	1994	2109	2149	2033	2037	1983	2007	2016	2091	1932	2067	1930	1893	1962	2039
2268	2251	2204	2119	2203	2231	2181	2221	2172	2270	2171	2210	2174	2165	2210	2178	2215	2083	2127	1997	2100	2108	2055	2215	2259	2307	2269	2263	2264	2197	2148	2182	2116	1964	2059	2122	2068	2081	1997	1912	1933	1977	2047	2155	2051	2029	1918	2024	2113	2078
2308	2286	2244	2143	2268	2201	2195	2236	2180	2232	2237	2238	2248	2250	2195	2279	2153	2093	2040	2083	2108	2078	2147	2185	2215	2304	2352	2370	2323	2156	2200	2176	2224	2126	2089	2130	2084	2085	2066	1983	2089	2018	2184	2099	2175	2096	2089	2163	2237	2191
2252	2292	2169	2261	2170	2254	2292	2280	2254	2252	2319	2357	2219	2225	2226	2241	2192	2255	2167	2163	2017	2058	2023	1950	2182	2209	2373	2328	2347	2180	2194	2086	2231	2157	2221	2248	2100	2103	2125	2184	2238	2267	2293	2034	2149	1938	2161	2151	2141	2183
2167	2251	2317	2145	2231	2210	2282	2276	2276	2348	2264	2240	2278	2242	2316	2186	2277	2229	2310	2205	2091	2073	1985	2027	2016	2079	2148	2223	2177	2141	2066	2069	2158	2102	2203	2088	2094	2148	2315	2380	2416	2408	2134	1942	1989	1950	2066	2169	2107	2098
2172	2272	2174	2217	2187	2251	2238	2348	2318	2338	2305	2263	2326	2301	2234	2271	2280	2302	2284	2271	2153	2168	1978	1951	2036	1998	1945	1980	2094	2186	2153	2094	2042	2011	1975	1909	2067	2184	2219	2444	2389	2193	1938	1842	2040	2088	2083	2113	2195	2124
2069	2182	2171	2175	2272	2311	2211	2341	2322	2208	2230	2267	2184	2312	2218	2170	2252	2196	2318	2334	2266	2222	2150	2170	2071	1944	1914	1974	2025	2161	2247	2118	2141	2054	1956	1985	2168	2474	2552	2483	2139	1948	1872	2034	2079	2192	2226	2167	2276	2161
2151	2129	2321	2239	2191	2235	2226	2254	2193	2347	2280	2272	2270	2209	2203	2291	2222	2303	2216	2242	2219	2281	2240	2182	2068	2014	2026	2072	2002	2187	2305	2262	2220	2270	2061	2408	2711	2987	2894	2537	2156	1900	1944	2083	2296	2264	2338	2196	2180	2210
2142	2153	2226	2237	2266	2180	2266	2206	2253	2224	2313	2255	2250	2238	2254	2224	2272	2288	2180	2220	2189	2189	2180	2268	2018	1981	1862	1920	2065	2113	2137	2208	2272	2537	2781	3079	3369	3306	2996	2486	2130	2002	2253	2236	2253	2239	2124	2128	2099	2109
2250	2200	2262	2304	2236	2174	2217	2183	2204	2225	2251	2231	2247	2295	2237	2217	2294	2198	2201	2248	2284	2178	2227	2132	2053	1957	1996	1926	1901	1915	2010	2043	2356	2907	3518	3887	3574	3098	2503	2218	2088	2093	2329	2251	2132	2139	2073	2102	2045	2035
2170	2189	2267	2125	2296	2173	2224	2231	2250	2216	2190	2295	2366	2321	2349	2267	2249	2202	2242	2248	2291	2331	2135	2204	2234	2210	2030	2118	1967	1997	1917	1902	2554	3424	4140	4092	3433	2379	1958	1902	2057	2076	2257	2132	2123	2061	2162	2119	2101	2063
2230	2172	2328	2156	2236	2219	2157	2182	2170	2103	2230	2135	2233	2276	2177	2219	2300	2220	2230	2252	2187	2191	2245	2185	2289	2383	2280	2038	1940	1846	1954	2435	3081	3941	4312	4020	3007	2196	1969	2154	2323	2234	2131	2164	2093	2077	2198	2228	2137	2062
2148	2246	2103	2310	2170	2242	2274	2193	2249	2214	2167	2195	2209	2283	2127	2181	2257	2291	2315	2266	2206	2183	2170	2201	2361	2391	2237	1987	2129	2088	2391	3137	3780	4050	3822	3189	2599	2165	2233	2442	2401	2287	2184	2203	2208	2277	2133	2165	2089	1993
2177	2216	2127	2303	2242	2234	2179	2219	2190	2143	2285	2215	2327	2160	2275	2248	2190	2353	2158	2173	2090	2097	2208	2224	2180	2204	2108	2173	2362	2722	3085	3649	4029	3516	2832	2457	2263	2303	2363	2406	2413	2256	2228	2161	2146	2149	2052	2102	2088	2055
2230	2076	2219	2236	2188	2121	2218	2129	2304	2256	2175	2127	2186	2247	2179	2257	2238	2280	2166	2204	2214	2233	2289	2233	2141	2108	2075	2391	3058	3444	3808	3806	3383	2748	2128	2085	2172	2447	2494	2384	2153	2169	2209	2212	2107	2100	2023	2089	2079	2110
2267	2265	2109	2156	2213	2166	2154	2167	2266	2254	2222	2185	2250	2240	2265	2162	2229	2153	2202	2181	2239	2181	2204	2252	2304	2072	2279	2818	3726	4545	4490	3654	2770	2184	2043	2318	2535	2556	2539	2282	2101	2141	2169	2077	2041	2137	2072	2090	2135	2068
2244	2269	2144	2301	2167	2232	2111	2132	2220	2242	2234	2199	2100	2154	2266	2213	2229	2211	2188	2227	2272	2198	2196	2091	2080	2247	2435	3237	4190	4668	4361	3306	2437	2136	2354	2649	2731	2644	2486	2258	2190	2154	2136	2119	2051	2013	2128	2080	2140	2085
2305	2307	2218	2242	2195	2199	2177	2172	2265	2285	2187	2198	2248	2279	2253	2129	2140	2161	2292	2356	2159	2267	2073	2129	2184	2358	2913	3430	3969	4041	3384	2606	2186	2203	2512	2569	2640	2514	2387	2389	2266	2223	2087	2016	2017	2122	2096	2014	2106	1941
2247	2278	2289	2235	2212	2117	2166	2179	2145	2219	2229	2173	2213	2326	2192	2207	2211	2205	2346	2293	2239	2132	2057	2125	2355	2884	3305	3331	3372	2950	2486	2178	2234	2331	2444	2535	2347	2336	2398	2370	2207	2135	2132	2040	2008	2112	2135	2115	2072	2025
2308	2201	2270	2246	2263	2210	2180	2133	2190	2212	2177	2264	2197	2254	2183	2158	2273	2205	2328	2206	2143	2250	2163	2442	2712	3201	3308	3216	2754	2316	2142	2089	2285	2455	2384	2306	2267	2371	2372	2353	2283	2106	2185	2073	2012	2005	2119	2162	2143	2071
2390	2273	2193	2227	2236	2217	2203	2180	2199	2147	2215	2247	2161	2247	2151	2229	2212	2202	2275	2164	2145	2214	2330	2539	2841	3213	2996	2635	2268	2083	2142	2275	2344	2355	2372	2267	2399	2287	2376	2339	2369	2327	2204	2150	2140	1998	2075	2115	2213	2268
2400	2275	2195	2221	2157	2236	2170	2197	2233	2207	2190	2207	2227	2223	2164	2231	2170	2196	2148	2085	2156	2198	2515	2568	2841	2849	2517	2274	2107	2107	2225	2278	2253	2236	2268	2169	2334	2272	2372	2267	2212	2311	2295	2189	2195	2059	2093	2091	2157	2176
2338	2291	2253	2321	2238	2226	2194	2196	2272	2324	2202	2228	2252	2239	2257	2260	2178	2202	2086	2154	2248	2403	2567	2634	2507	2476	2272	2135	2086	2290	2233	2386	2206	2126	2099	2160	2211	2203	2223	2170	2163	2320	2262	2239	2196	2157	2125	2034	2061	2201
2387	2224	2199	2220	2270	2153	2196	2104	2251	2166	2169	2210	2290	2234	2212	2182	2169	2132	2317	2239	2394	2637	2691	2589	2419	2177	2085	2105	2116	2212	2248	2217	2331	2269	2150	2149	2100	2084	2156	2125	2233	2257	2251	2209	2137	2296	2152	2152	2207	2379
2347	2364	2259	2391	2285	2124	2225	2296	2229	2224	2202	2196	2243	2295	2140	2165	2173	2255	2305	2359	2515	2477	2468	2377	2204	2091	2107	2161	2273	2286	2197	2197	2176	2261	2185	2092	2085	2014	2158	2171	2166	2024	2118	2201	2202	2203	2242	2322	2435	2554
2312	2252	2232	2228	2298	2255	2302	2165	2208	2297	2188	2173	2208	2228	2225	2150	2155	2309	2383	2457	2424	2441	2359	2299	2120	2177	2183	2302	2221	2214	2173	2134	2159	2247	2272	2196	2166	2179	2126	2068	2162	2074	2128	2175	2120	2157	2385	2508	2614	2606
2273	2222	2173	2204	2256	2196	2131	2242	2256	2190	2263	2190	2090	2234	2210	2251	2303	2387	2495	2514	2531	2362	2223	2169	2035	2161	2257	2206	2223	2132	2116	2123	2037	2138	2222	2149	2232	2168	2129	2079	2091	2104	2055	2094	2113	2213	2330	2526	2606	2597
2242	2306	2132	2255	2265	2204	2150	2244	2260	2253	2178	2177	2172	2228	2220	2275	2278	2453	2442	2453	2464	2340	2198	2130	2214	2129	2274	2219	2195	2249	2119	2148	2103	2107	2165	2078	2030	2178	2028	2036	2041	2063	2093	2034	2142	2136	2412	2565	2610	2649
2208	2171	2242	2256	2192	2161	2143	2116	2154	2228	2175	2178	2174	2271	2268	2244	2319	2418	2399	2393	2367	2286	2259	2284	2233	2155	2266	2100	2159	2159	2132	2252	2150	2224	2065	2197	2133	2179	2154	2146	2120	2019	2126	2132	2129	2341	2336	2449	2466	2508
2282	2183	2208	2254	2204	2188	2153	2208	2216	2104	2159	2186	2077	2245	2251	2339	2241	2245	2382	2304	2258	2244	2248	2214	2197	2233	2200	2096	2088	2021	2149	2045	2132	2095	2206	2189	2186	2264	2177	2239	2175	2183	2100	2148	2182	2213	2235	2321	2354	2454
2200	2170	2181	2117	2197	2199	2184	2132	2142	2233	2158	2169	2263	2236	2187	2252	2352	2315	2200	2192	2153	2233	2197	2173	2150	2186	2161	2046	2069	2090	2098	2084	2123	2170	2120	2187	2122	2318	2246	2206	2140	2135	2230	2221	2346	2241	2277	2260	2207	2318
2280	2133	2085	2169	2109	2143	2125	2114	2159	2296	2167	2145	2262	2291	2251	2309	2182	2262	2247	2202	2279	2266	2249	2150	2146	2170	2119	2135	2165	2112	2144	2110	2207	2142	2183	2250	2218	2230	2134	2120	2258	2314	2315	2327	2412	2269	2225	2263	2113	2107
2148	2221	2166	2161	2193	2156	2064	2185	2186	2180	2126	2232	2228	2171	2228	2241	2144	2194	2194	2166	2210	2204	2259	2170	2178	2206	2109	2056	2146	2107	2016	2072	2129	2115	2169	2207	2121	2112	2157	2310	2219	2324	2390	2325	2366	2248	2113	2132	2108	2173
2188	2137	2139	2145	2153	2162	2058	2045	2166	2117	2089	2172	2272	2233	2111	2154	2232	2167	2136	2185	2218	2208	2208	2113	2223	2111	2094	2123	2010	2090	2127	2035	2134	2140	2114	2080	2158	2109	2181	2176	2279	2313	2239	2330	2356	2198	2156	2166	2095	2138
2118	1994	2118	2198	2212	2045	2114	2097	2192	2091	2137	2116	2013	2150	2159	2093	2085	2126	2090	2089	2159	2145	2185	2126	2180	2178	2131	2036	2117	2090	2090	2019	2048	2268	2085	2076	2066	2131	2178	2169	2335	2308	2190	2294	2163	2155	2076	2079	2074	2193
2121	2133	2094	2134	2133	2019	2151	2065	2085	2107	2069	2065	2138	2176	2104	2126	2144	2052	2181	2190	2123	2105	2079	2117	2231	2068	2013	2223	2022	2093	2094	2089	2089	2074	2083	2027	2066	2083	2195	2211	2314	2231	2201	2202	2220	2148	2039	2172	2134	2203
2155	2121	2088	1981	2060	2011	2078	2109	2039	2072	2003	2066	2024	2080	2014	2038	2054	2171	2121	2130	2104	2099	2146	1976	2104	2045	1975	2106	2009	2105	2043	2086	2088	2143	2140	2185	2056	2129	2223	2115	2140	2073	2122	2167	2123	2098	2087	2082	2090	2119
2007	2075	2086	2149	2060	2074	2040	2111	2022	2016	1959	2085	1988	2098	1999	2065	2127	2073	2057	2033	2048	2033	2022	2065	2025	1975	2043	2036	2027	2072	1973	2091	2020	2067	2089	2046	2051	2111	2103	2082	2109	2018	1909	2019	2031	2059	2096	2009	2021	1967
2036	2133	2133	2056	2010	2073	2050	2093	2095	2094	1907	1976	2021	2043	2037	1990	2083	2078	1968	2063	2008	2032	2043	2078	2000	2024	2002	2073	2001	2012	2029	2100	2048	1899	2061	1970	2006	2080	2071	2081	2026	2017	1984	2054	2104	2069	2073	2030	2012	2083
2032	2059	2078	2014	2010	2001	2057	2091	2030	1958	2000	1937	2102	1970	2019	1993	2086	2069	2095	1971	2005	1961	2029	1893	2009	2001	1970	1962	1937	1983	1845	1972	1984	1998	2062	1966	2042	2000	1964	2072	2002	1995	1986	1983	2000	2070	2083	2030	2030	2037
2081	2058	2103	2065	1993	1999	2006	2104	1940	2032	2042	1992	2021	2011	2022	2090	2137	2041	2053	1997	2058	2003	1933	2012	1957	2070	2090	1931	2027	1962	1896	1964	1975	2008	1973	1957	1947	1966	2067	1913	1930	1981	1896	1952	2008	1935	2011	2040	1961	1965
2157	2120	2135	2074	1942	1959	2059	2056	2103	1954	2043	2112	2091	1960	2050	1993	2075	2050	1972	1986	2025	1986	1966	1961	1900	2004	1930	2039	1986	1912	1856	1906	1954	1874	1940	2005	1966	1890	1965	1971	1926	1917	1836	1891	1951	1943	1944	1990	2017	1966
2034	2068	2043	2018	1978	2013	2023	1995	2003	2016	2082	2062	2010	2006	2054	1976	2123	2042	1938	1964	2054	2006	2006	2059	2023	2038	2008	1996	1972	1888	1922	2057	1992	1892	1964	1911	1943	1832	1886	1894	1861	1850	1860	1937	1867	1912	1950	1948	1901	1937
1982	2040	1938	2110	1944	2068	2044	1994	2061	2069	2082	2067	2023	2022	2042	2020	2111	2150	2027	2087	2025	2039	2068	2019	2001	2040	1892	2003	1978	1983	1918	1910	1983	2041	1894	1942	1901	1867	1858	1865	1872	1895	1915	1855	1846	1814	1931	1834	1891	1874
1925	2056	1974	1973	2031	2015	2156	2064	2038	2048	2055	2204	2085	2121	2110	2225	2150	2112	2028	2110	2122	2106	2071	2099	2072	1947	1942	2064	2014	1985	1910	1840	1924	1976	1879	1894	1872	1906	1829	1915	1876	1798	1906	1846	1860	1894	1855	1904	1821	1870
1915	1987	1949	2046	2028	2110	2099	2069	2150	2061	2180	2115	2123	2112	2152	2214	2160	2174	2141	2122	2103	2024	2223	2159	2052	2066	1935	1964	2017	1852	1949	1882	1928	1866	1902	1975	1839	1922	1895	1861	1801	1874	1832	1848	1829	1840	1897	1821	1875	1810
2013	2019	2050	2069	2227	2072	2186	2122	2116	2144	2218	2099	2195	2123	2217	2204	2090	2220	2148	2105	2130	2198	2122	2207	2071	2113	2095	2074	2010	1975	2010	1968	1875	1944	1798	1884	1969	1866	1886	1972	1853	1881	1862	1855	1893	1799	1880	1828	1845	1867
1977	1971	1957	2061	2172	2246	2252	2101	2243	2254	2254	2116	2226	2224	2211	2226	2172	2275	2206	2268	2262	2178	2207	2128	2215	2106	2205	2173	2141	2103	2111	1957	2006	2008	2052	1940	1936	1921	1972	1990	1933	1957	1990	1925	1836	1950	1890	1882	1799	1915
2006	2046	2001	2112	2106	2225	2237	2214	2370	2333	2214	2209	2331	2302	2349	2249	2267	2295	2291	2273	2321	2237	2274	2228	2241	2121	2190	2094	2037	2086	2093	2124	2059	2011	2006	2032	2008	2098	2122	1928	2054	2009	1980	1864	2062	1922	1869	1926	1895	1888
2034	2121	2072	2084	2204	2215	2177	2252	2342	2422	2402	2425	2468	2453	2349	2394	2354	2356	2429	2337	2394	2332	2341	2300	2161	2310	2205	2216	2128	2011	2118	2113	2203	2283	2154	2211	2171	2058	2036	2081	1938	2060	1934	1847	1870	1927	1984	1920	1928	1952
2040	2065	2084	2112	2257	2231	2217	2343	2393	2455	2392	2376	2429	2382	2462	2548	2454	2534	2504	2478	2456	2430	2324	2356	2305	2400	2241	2272	2136	2156	2191	2169	2294	2335	2400	2382	2324	2313	2154	2170	2091	2040	2028	1939	1906	2004	1914	2074	2090	1987
2116	2049	2186	2257	2269	2194	2285	2257	2369	2414	2410	2411	2414	2427	2334	2467	2514	2612	2640	2412	2463	2498	2465	2444	2458	2446	2450	2384	2516	2481	2507	2489	2541	2636	2698	2601	2536	2575	2437	2345	2268	2116	2039	2009	2065	2030	2013	1975	2088	2044
2228	2218	2186	2228	2209	2288	2379	2392	2463	2372	2323	2356	2429	2504	2485	2522	2492	2490	2506	2425	2438	2437	2516	2358	2515	2512	2388	2557	2589	2662	2744	2747	2856	2814	2859	2731	2660	2794	2641	2478	2285	2240	2203	2176	2187	2137	2243	2175	2251	2357
2492	2376	2353	2446	2382	2303	2408	2381	2310	2321	2484	2293	2460	2561	2561	2424	2503	2541	2417	2397	2436	2458	2349	2423	2493	2411	2476	2522	2742	2865	2946	2893	2945	2868	2740	2745	2744	2746	2746	2561	2497	2393	2320	2385	2408	2476	2457	2421	2451	2503
2437	2578	2524	2527	2549	2486	2523	2573	2467	2350	2364	2394	2520	2431	2480	2523	2613	2568	2433	2532	2537	2503	2422	2538	2530	2564	2488	2648	2898	2989	3064	3114	2908	2892	2834	2787	2711	2702	2841	2767	2685	2604	2475	2512	2550	2732	2837	2741	2683	2641
2635	2743	2715	2676	2616	2668	2651	2755	2561	2470	2489	2517	2517	2543	2449	2443	2553	2493	2465	2576	2504	2580	2507	2530	2643	2672	2833	2925	3040	3177	3218	3143	3038	3028	2835	2865	2796	2770	2840	2742	2736	2727	2696	2735	2672	2827	2911	2938	2843	2727
2687	2667	2682	2701	2744	2733	2878	2736	2764	2728	2640	2606	2600	2607	2534	2567	2499	2460	2592	2542	2653	2519	2481	2612	2760	2879	2942	3033	3171	3266	3256	3173	3225	2908	2952	2764	2649	2604	2742	2909	2892	2921	2944	3010	3040	3064	2968	3063	2928	2794
2746	2736	2666	2734	2658	2674	2779	2799	2795	2753	2871	2699	2631	2692	2574	2638	2554	2568	2631	2674	2678	2678	2741	2783	2923	3032	3186	3425	3299	3336	3368	3288	3269	2940	2839	2739	2649	2596	2576	2820	2926	3048	3174	3282	3255	3145	3165	3070	3146	2983
2548	2749	2597	2716	2655	2646	2780	2664	2659	2761	2802	2787	2662	2676	2690	2630	2792	2703	2774	2712	2827	2821	2922	3014	3228	3370	3383	3523	3508	3429	3315	3399	3201	2904	2770	2716	2594	2680	2700	2856	3141	3194	3425	3479	3584	3462	3297	3187	3162	3048
2538	2578	2575	2600	2566	2662	2652	2607	2536	2598	2743	2736	2554	2606	2631	2565	2724	2638	2656	2788	2830	2896	3136	3188	3434	3511	3592	3545	3495	3444	3348	3269	3074	2924	2739	2618	2667	2588	2779	3118	3326	3644	3654	3620	3670	3723	3484	3450	3160	3068
2519	2485	2503	2553	2691	2675	2657	2509	2529	2728	2559	2590	2520	2616	2668	2762	2642	2720	2719	2712	2750	2888	3122	3253	3384	3472	3537	3342	3342	3240	3172	2983	2833	2751	2719	2640	2532	2678	2978	3207	3538	3797	3876	3854	3800	3863	3811	3659	3251	3103
2493	2496	2372	2476	2465	2478	2467	2539	2501	2506	2525	2421	2398	2645	2692	2602	2759	2774	2665	2737	2796	2958	2942	3321	3329	3289	3192	3128	3040	2993	2795	2742	2533	2589	2604	2557	2667	2781	3064	3277	3486	3604	3854	3879	3948	3996	3753	3570	3269	3011
2429	2446	2298	2280	2343	2359	2395	2453	2421	2387	2362	2364	2445	2502	2576	2618	2532	2681	2790	2775	2763	2981	3114	3160	3156	3037	3061	2924	2790	2625	2560	2539	2584	2523	2563	2621	2715	2998	3098	3183	3288	3572	3671	3591	3614	3694	3379	3374	2954	2868
2399	2297	2381	2406	2205	2252	2337	2350	2300	2285	2326	2273	2366	2399	2370	2413	2534	2629	2609	2744	2739	3099	3055	2954	3095	2874	2851	2821	2619	2505	2508	2474	2463	2435	2550	2632	2852	3064	3144	3237	3386	3515	3506	3394	3456	3227	3022	2927	2650	2473
2366	2287	2366	2296	2130	2145	2388	2226	2295	2267	2187	2240	2217	2300	2262	2314	2477	2445	2601	2704	2822	2856	2847	2834	2878	2763	2626	2554	2478	2389	2307	2362	2424	2404	2684	2795	2935	3069	3262	3261	3385	3343	3430	3085	3126	3098	2817	2764	2555	2390
2344	2329	2300	2282	2180	2170	2180	2168	2197	2113	2076	2288	2190	2156	2268	2179	2491	2500	2456	2597	2664	2687	2669	2627	2648	2562	2413	2424	2261	2225	2245	2310	2295	2500	2702	2810	3017	3022	3126	3131	3241	3232	3067	2921	2888	2766	2670	2558	2334	2211
2526	2374	2277	2095	2186	2137	2174	2196	2147	2147	2028	2130	2108	2062	2150	2179	2252	2347	2457	2520	2556	2555	2616	2488	2488	2327	2236	2361	2258	2207	2265	2292	2427	2506	2655	2727	2973	3004	3035	3066	3071	2984	2903	2816	2713	2521	2410	2261	2227	2148
2660	2434	2209	2193	2104	2077	2222	2103	2087	2111	2112	1975	2116	1915	2058	2137	2313	2234	2329	2397	2350	2335	2430	2344	2324	2155	2193	2197	2149	2226	2256	2370	2392	2576	2600	2803	2917	2857	2985	2955	2868	2795	2669	2559	2500	2440	2175	2155	2165	2193
2602	2583	2304	2170	2181	2103	2121	2083	2033	1950	2008	2071	1979	2045	1991	1996	2142	2276	2244	2198	2202	2237	2240	2170	2167	2145	2154	2197	2094	2195	2226	2436	2332	2563	2634	2630	2691	2882	2756	2648	2575	2620	2521	2483	2447	2136	2070	2129	2205	2381
2682	2499	2350	2161	2178	2039	2056	2066	2088	2056	1980	1979	1835	2072	2029	2064	2094	2193	2038	2131	2013	2131	2007	2017	2032	2035	2108	2106	2044	2179	2315	2263	2361	2376	2470	2468	2516	2601	2652	2513	2468	2477	2417	2350	2196	2056	2068	2231	2425	2533
2779	2538	2391	2345	2098	2097	2111	1968	2176	2078	2040	2000	1974	2051	2090	2040	2091	2023	1993	2035	1964	1932	1944	1967	1899	1933	1990	2023	2039	2091	2167	2215	2264	2417	2358	2447	2377	2384	2428	2383	2339	2318	2191	2084	1890	2055	2285	2432	2543	2394
2860	2535	2386	2383	2313	2200	2111	1988	2087	2107	2114	2016	2042	2069	2056	2030	2000	1922	1942	1911	1965	1953	1797	1919	1905	1933	1953	1940	2036	2173	2139	2158	2310	2272	2312	2325	2209	2262	2252	2226	2303	2166	2111	1946	1954	2216	2409	2635	2523	2279
3027	2702	2449	2514	2377	2256	2294	2193	2133	2115	2102	2126	2198	2022	2055	1972	2146	1988	2002	1854	1830	1862	1878	1927	1897	1823	1988	2009	2017	2011	2065	2150	2198	2263	2192	2241	2224	2114	2080	2153	2096	2026	1919	1969	2211	2430	2600	2597	2349	2081
3227	3001	2704	2542	2426	2262	2345	2253	2141	2065	2119	2167	2103	2109	2060	1970	1998	1986	1873	1854	1860	1810	1870	1842	1872	1949	1899	2044	1916	2014	2001	1983	2122	2032	2026	2084	1950	2068	2037	2030	1909	1843	1840	2206	2429	2737	2650	2276	2212	2279
3169	3250	2906	2684	2534	2296	2421	2448	2294	2145	2228	2148	2193	2109	2051	1897	1944	1956	1763	1832	1868	1797	1804	1796	1695	1950	1929	1820	1979	1913	1998	1886	1972	2058	2011	2025	2013	1970	1916	1888	1817	1805	2144	2506	2879	2871	2544	2254	2288	2445
3276	3344	3178	2858	2679	2518	2453	2468	2369	2381	2319	2221	2155	2100	2054	2120	1857	1953	1787	1984	1783	1830	1780	1738	1789	1838	1907	1918	1886	1889	1881	1983	1997	1837	2008	2024	1965	1964	1839	1792	1862	2198	2690	2949	2959	2669	2260	2277	2460	2839
3119	3329	3259	3251	2972	2729	2642	2563	2460	2448	2387	2217	2221	2060	2121	2026	1959	1865	1802	1794	1789	1783	1807	1739	1713	1754	1880	1844	1925	1905	1857	1870	1852	1853	1916	1961	1901	1885	1802	1892	2190	2825	3226	3190	2894	2418	2344	2300	2643	3019
3070	3198	3255	3329	3324	2988	2884	2560	2465	2452	2360	2297	2120	2082	2096	2020	1981	1906	1872	1760	1708	1717	1749	1804	1802	1760	1883	1920	1898	1817	1836	1793	1806	1874	1921	1868	1809	1718	1843	2347	2910	3288	3415	3016	2640	2404	2413	2642	2927	3158
3113	3101	3108	3330	3390	3158	2928	2742	2588	2521	2362	2250	2162	2124	1997	2015	2011	1891	1825	1790	1707	1866	1787	1822	1886	1861	1878	1822	1884	1816	1770	1836	1898	1864	1828	1751	1788	1933	2439	3231	3621	3560	3222	2636	2487	2367	2580	2835	3032	2844
3269	3084	3184	3314	3360	3277	3258	2937	2666	2409	2338	2319	2167	2098	2034	2059	1960	1912	1858	1838	1869	1713	1774	1781	1822	1886	1863	1808	1836	1853	1901	1872	1920	1797	1780	1801	1969	2430	3181	3836	3820	3436	2837	2418	2433	2526	2828	2861	2764	2425
3227	3299	3230	3270	3202	3222	3300	3198	2932	2574	2464	2364	2289	2176	2065	2012	2030	1840	1833	1838	1846	1902	1695	1719	1817	1761	1788	1795	1804	1840	1887	1873	1844	1749	1724	1936	2404	3141	3949	4046	3664	2956	2437	2348	2395	2658	2843	2773	2517	2236
3400	3413	3349	3165	3124	3240	3284	3279	3086	2890	2684	2439	2272	2204	2069	2130	1962	1906	1854	1830	1875	1815	1774	1784	1783	1757	1854	1800	1749	1859	1825	1761	1879	1790	1938	2438	3274	3990	4203	3785	2944	2548	2351	2355	2398	2672	2769	2540	2345	2470
3278	3491	3357	3193	3123	3124	3164	3196	3247	3271	2987	2691	2382	2217	2124	2234	2024	1961	1864	1868	1848	1818	1844	1775	1793	1746	1723	1848	1777	1829	1756	1776	1796	1974	2500	3228	4015	4292	3906	2975	2398	2190	2202	2494	2484	2484	2458	2422	2264	2401
3098	3316	3284	3208	3116	3162	3083	3231	3149	3381	3191	2959	2691	2362	2260	2065	2040	2044	1890	1846	1836	1830	1825	1832	1793	1740	1785	1724	1720	1834	1701	1767	1954	2400	3236	4012	4394	3844	3128	2379	2182	2129	2197	2348	2223	2265	2323	2287	2327	2324
3214	3206	3244	3417	3178	3102	3121	3116	3266	3318	3258	3249	3052	2620	2437	2314	2162	2047	2113	1992	1907	1854	1803	1817	1784	1789	1793	1721	1701	1789	1806	1976	2423	3117	4043	4266	3820	3221	2503	2149	2010	2138	2261	2072	2181	2083	2169	2282	2298	2297
3195	3097	3192	3283	3245	3115	3098	3075	3252	3192	3266	3373	3278	2965	2676	2411	2184	2194	2103	2042	1924	1917	1828	1800	1827	1768	1768	1757	1620	1737	1853	2348	3174	3843	4074	3829	3029	2484	2077	2049	2087	2171	2125	2056	2037	2096	2162	2199	2251	2106
3161	3298	3161	3198	3183	3111	3127	3149	3160	3077	3025	3279	3282	3211	2898	2646	2461	2267	2180	2113	2096	2013	1943	1852	1811	1805	1738	1723	1696	1900	2274	2921	3544	3904	3600	3031	2332	2104	1997	2035	1976	1973	1937	1900	1964	2076	2037	2089	2050	2126
3275	3288	3153	3103	3020	3122	3228	3225	3140	3094	3090	3221	3239	3281	3231	3065	2789	2391	2227	2184	2153	2125	2048	1920	1868	1785	1804	1712	1951	2218	2859	3501	3807	3613	2879	2355	2064	1981	2045	1960	1929	1945	1861	1934	2043	2015	1910	1923	1964	2060
3209	3280	3161	3084	2886	3064	3286	3221	3134	3112	3140	3030	3134	3182	3364	3319	3066	2838	2437	2248	2169	2175	2040	1975	1880	1896	1860	1983	2183	2748	3311	3688	3372	3011	2229	2001	1945	1890	1970	2003	1966	1890	1951	1933	1940	1863	1915	1915	1921	2007
3196	3210	3147	3109	3142	3046	3050	3137	3279	3235	3318	3019	2973	3195	3315	3412	3286	3117	2786	2457	2254	2193	1987	2007	1868	1850	1932	2185	2692	3186	3490	3263	2739	2357	1950	1918	1923	1967	1945	1851	1859	1971	1921	1940	1907	1904	1895	1868	1915	2000
3109	3159	3226	3174	3148	3084	3142	3059	3170	3256	3193	3220	3111	3125	3193	3141	3229	3204	3038	2728	2390	2179	2072	2050	2021	2005	2223	2553	3042	3295	3152	2728	2297	1959	1934	1910	1871	1872	1825	1852	1873	1914	1935	1873	1895	1926	1925	1851	1931	1965
3130	3114	3196	3209	3124	3044	2992	3055	3143	3140	3126	3159	3216	3105	3205	3266	3335	3383	3244	2957	2758	2378	2241	2093	2134	2269	2570	2893	3028	3165	2666	2246	2022	1956	1895	1878	1857	1858	1849	1881	1915	1880	1869	1893	1940	1873	1870	1890	2039	1915
3198	3197	3163	3134	3092	3169	3110	3245	3117	3185	3156	3186	3246	3200	3127	3083	3167	3140	3279	3327	2960	2705	2438	2193	2326	2642	2899	2913	2897	2640	2371	1911	1926	1902	1863	1857	1853	1812	1884	1761	1863	1830	1927	1865	1894	1914	1903	1938	1973	1930
3214	3223	3153	3091	3205	3050	3013	3190	3143	3060	3166	3217	3342	3249	3166	3185	3182	3087	3175	3262	3167	3006	2717	2660	2730	2888	2946	2821	2630	2333	2116	1997	1949	1963	1944	1861	1910	1905	1917	1806	1890	1829	1893	1900	1840	1853	1854	1946	1976	1923
3104	3294	3202	3203	3156	3151	3038	3103	3062	3141	3157	3247	3128	3144	3189	3303	3195	3161	3153	3277	3212	3185	3086	2958	2906	2985	2859	2688	2433	2142	2000	1967	1950	1883	1915	1934	1860	1835	1854	1834	1890	1808	1883	1799	1828	1763	1903	1888	1902	1900
3217	3112	3130	3239	3213	3063	3038	3065	3085	3198	3162	3106	3150	3228	3355	3270	3208	3212	3107	3047	3100	3169	3102	3211	3047	2951	2754	2426	2169	2092	2026	2087	1930	1961	1846	1904	1815	1891	1880	1791	1820	1753	1815	1846	1784	1842	1830	1772	1809	1825
3157	3182	3132	3132	3265	3046	3122	3135	3105	3300	3230	3089	3060	3150	3108	3291	3279	3190	3167	3219	3074	3076	3146	3319	3237	2975	2577	2339	2227	2090	2124	2027	1875	1866	1838	1873	1944	1886	1877	1894	1872	1882	1791	1778	1874	1850	1846	1901	1859	1875
3148	3114	3165	3106	3090	3130	3057	3071	3141	3115	3108	3167	3137	3101	3116	3035	3134	3165	3117	3168	3099	3038	3034	3130	3214	3123	2830	2541	2364	2158	2199	2091	2007	1869	1877	1845	1915	1812	1931	1876	1836	1842	1851	1822	1844	1811	1834	1807	1835	1810
3137	3195	3042	3160	3006	3057	3091	3113	3224	3263	3091	3034	3194	3146	3069	3051	3056	3284	3185	3272	3195	2964	3013	3046	3208	3199	2989	2816	2613	2299	2191	2172	2115	1955	1917	1797	1856	1900	1852	1891	1793	1812	1706	1914	1827	1799	1763	1793	1778	1758
3156	3217	3064	3137	3095	2966	3179	3041	2991	3053	3075	3090	3083	3017	3033	2960	2980	3026	3083	3178	3146	3096	3034	3202	3193	3234	3235	3193	2746	2577	2402	2170	2201	2112	1930	1921	1872	1818	1839	1875	1844	1806	1795	1830	1793	1800	1802	1830	1823	1736
3067	3155	3044	3248	3106	2993	3070	3034	3090	3152	3094	3133	3038	3007	3060	3156	3158	3268	3107	3160	3277	3214	3102	3076	3025	3186	3171	3147	3069	2831	2499	2385	2174	2110	2062	1928	1882	1777	1849	1789	1822	1856	1808	1744	1763	1700	1777	1679	1772	1749
3129	3064	3110	3104	3107	3091	3088	3035	3051	3062	3182	3278	3174	3156	3074	3056	3020	3012	2957	2993	3006	3055	3071	3099	3102	3257	3166	3240	3138	3158	2821	2521	2289	2180	2071	2018	1843	1851	1849	1764	1751	1866	1754	1727	1765	1748	1710	1736	1782	1819
3130	3166	2930	3137	3104	3093	3033	3167	3230	3098	3035	3007	3095	3066	3131	3242	3287	3121	3241	3042	3183	3172	3207	3197	3106	3040	3063	3176	3284	3163	3149	2744	2457	2208	2193	2030	1979	1872	1764	1763	1804	1874	1726	1732	1731	1720	1697	1740	1762	1757
3090	3089	3060	3100	3056	3153	3101	3140	3112	3018	3045	3211	3144	3168	3102	3057	3085	3118	3013	2942	2900	3056	2989	3180	3235	3163	3087	3147	3046	3171	3163	3032	2835	2508	2279	2128	2013	1983	1929	1784	1819	1786	1685	1798	1749	1776	1692	1752	1716	1765
3092	3103	3099	3094	3070	3195	3230	3185	3145	3056	3119	3074	2965	3092	3223	3120	3338	3219	3166	3143	3132	3123	3126	3233	3153	3158	3068	3050	3088	3067	3225	3101	2945	2775	2448	2203	2159	1980	1898	2000	1825	1832	1769	1783	1710	1696	1740	1738	1704	1720
3128	3110	3165	3182	3166	3151	3201	3206	3199	3092	3141	3055	3155	3177	3120	3152	3169	3099	3077	3048	3015	3148	3059	3234	3230	3211	3184	3131	2990	3104	3103	3099	2955	2993	2638	2316	2149	2075	2013	1970	1895	1865	1730	1797	1769	1740	1640	1694	1733	1659
3177	3128	3071	3135	3092	3293	3317	3101	3204	3178	3187	3039	3066	3107	3178	3251	3199	3087	3117	3182	3084	3093	3117	3018	3140	3101	3146	3177	3190	3216	3007	2991	3120	3116	2964	2756	2468	2299	2091	2019	1979	1916	1860	1833	1807	1753	1752	1751	1720	1763
3269	3143	3065	3239	3050	3124	3177	3272	3157	3118	3054	3008	3046	3288	3123	3130	3181	3186	3124	3129	3176	3143	3115	3157	3204	3125	3019	3184	3096	3062	3097	3162	3167	2999	3131	3023	2648	2492	2272	2036	1971	1975	1945	1943	1758	1706	1742	1818	1784	1789
3170	3140	3297	3218	3016	3189	3322	3158	3200	3087	3031	3082	3218	3230	3189	3116	3063	3106	3063	3067	3142	3138	3181	3143	3105	3051	3145	3242	3156	3167	3005	3118	3053	3061	3097	3060	3082	2665	2573	2275	2003	2028	2044	2034	1943	1794	1737	1802	1823	1789
3216	3300	3143	3196	3274	3211	3135	3091	3320	3187	3146	3168	3078	3072	3118	3063	3069	3081	3014	3139	3064	3102	3111	3107	2964	3039	3017	3110	3254	3342	3261	3083	2960	3190	3098	3187	3164	3031	2659	2466	2217	2056	2104	2049	2059	1950	1813	1809	1911	1849
3398	3086	3171	3248	3240	3044	3277	3290	3383	3059	2988	3147	3067	3214	3179	3343	3240	3142	3075	3202	3189	3198	3208	3152	3028	3139	3134	3090	3087	3130	3391	3328	3237	3028	3085	3131	3145	3084	3067	2766	2521	2255	2104	2114	2027	2050	1934	1983	1830	1986
3231	3082	3161	3148	3217	3195	3255	3189	3027	3037	3222	3182	3237	3314	3293	3195	3249	3221	3111	3090	3133	3221	3098	3256	3119	3192	3150	3152	3221	3129	3271	3096	3231	3230	3197	3015	3003	3186	3184	2967	2766	2485	2215	2129	2164	2104	2144	2048	1973	2032
3165	3205	3062	3166	3236	3169	3113	2982	3273	3255	3096	3128	3008	3024	3057	2985	3170	3053	2948	3023	2866	3002	2956	3052	3066	3077	3179	3167	3189	3118	3267	3169	3189	3133	3190	3006	2960	2974	3110	3196	3006	2638	2431	2325	2143	2161	2165	2258	2146	2128
3195	3049	3151	3222	3020	3048	3142	3340	3209	3101	2894	3008	3025	3054	3091	3244	3238	3373	3367	3304	3383	3237	3147	3076	3000	2940	3022	3152	3121	3109	3061	3188	3301	3139	3105	3182	2987	3103	3051	3088	3094	2861	2740	2507	2324	2196	2295	2223	2290	2417
3065	3152	3243	3042	2958	3105	3212	3036	3033	2968	3150	3093	3148	3263	3191	3242	3244	3226	3286	3158	3279	3342	3396	3374	3196	3233	3140	3099	2978	3170	3076	3166	3193	3234	3225	3037	3050	3341	3091	3072	3101	2958	3020	2747	2468	2403	2331	2331	2494	2653
3100	3178	3053	3127	3248	3039	2974	2961	3153	3149	3117	3043	3025	3062	3076	2928	3006	2896	2997	2949	2931	3024	2980	2989	3107	3268	3211	3220	3156	3162	3157	3032	2944	3038	3214	3375	3259	3007	3152	3021	3004	2956	3129	3149	2917	2645	2441	2458	2591	2910
3235	3090	3265	3286	3090	2954	2899	3145	3190	3054	2929	2929	2970	2966	2945	3162	3134	3130	3269	3220	3337	3193	3050	3003	2845	2798	3099	3098	3134	3128	3205	3220	3090	2958	2982	3299	3253	3062	2965	3031	3036	3058	3361	3306	3131	2922	2716	2510	2692	3145
3098	3090	3357	3145	2884	3047	3136	3108	2928	2959	2922	3089	3141	3081	3103	3148	3183	3329	3331	3469	3645	3613	3467	3467	3235	3050	2958	2933	3016	3081	3229	3126	3237	2990	3009	2918	3138	3225	3044	3026	3153	3178	3218	3284	3189	2931	2794	2707	2985	3381
3159	3219	3063	3027	3062	3153	2986	3066	2939	3009	3010	3082	3130	3051	3088	3028	3063	3224	3262	3239	3289	3235	3326	3503	3460	3378	3308	3171	3060	2876	3114	3209	3161	3158	3284	3094	3030	3116	3094	3033	3218	3400	3205	3039	3034	2905	2874	3047	2999	3060
3388	3232	3059	3215	3326	3142	2991	2944	2991	3062	3015	3061	3182	3158	3068	3261	3071	3028	3027	3025	3104	2950	3006	2997	3129	3237	3407	3390	3287	3077	3008	3032	3184	3169	3070	3158	2875	2989	3177	3304	3160	3430	3144	2836	2921	2970	3034	3108	3063	2787
3282	3092	3065	3369	3081	2916	2998	3029	3103	2912	3081	3089	3218	3159	3224	3066	2959	2977	2995	2971	3113	3032	2974	2930	2888	2861	3122	3174	3334	3325	3056	3147	3092	3026	3082	3078	3106	2934	3157	3440	3301	3241	3168	2846	2973	3121	3140	2946	2793	2747
3017	3123	3337	3161	3067	2932	3048	3063	3033	3183	3217	3202	3148	3105	3040	2898	2879	2855	3036	3084	3139	3079	3136	3083	3005	2841	2846	2905	3199	3374	3277	3064	3091	3066	2993	3054	3245	3205	3115	3235	3266	2978	2992	2922	2940	3145	3016	2814	2839	3059
2941	3214	3296	3091	2922	2945	3206	2966	3069	3233	3212	3017	2961	2783	2883	2901	3004	3258	3293	3146	3268	3339	3186	3225	3145	3140	3024	2840	2955	2992	3210	3165	3109	3147	3112	3038	3181	3345	3205	3054	2995	2968	2942	3010	3008	2963	2954	2944	2871	3191
3015	3208	3050	2879	2977	3155	2975	3066	3209	3212	3026	2827	2727	2862	3123	3399	3699	3663	3648	3528	3456	3492	3411	3280	3317	3311	3241	3048	2970	2974	3164	3182	3093	3089	3196	3101	3222	3347	3334	2895	2856	2959	3048	3075	3118	2803	2838	2930	2949	3203
3146	3050	2710	3010	3142	2994	2982	3076	3053	2912	2747	2842	2919	3381	3708	3900	3991	3982	3825	3698	3731	3495	3511	3395	3245	3211	3327	3206	3132	2911	2910	3066	3113	3215	3104	3292	3173	3134	3181	2822	2661	3062	3065	3007	2953	2835	2908	3187	3192	3172
3221	2929	2691	3041	3139	3148	2976	3031	2844	2804	2748	3228	3487	3881	3996	4078	3924	3692	3605	3593	3406	3439	3495	3273	3362	3330	3244	3258	3129	2946	2888	2888	2972	3131	3055	3353	3138	2912	2979	3028	2820	3037	3043	2959	2923	2889	3023	3199	3247	3199
3081	2795	2843	3177	3156	2943	2899	2951	2677	2777	3009	3557	3844	3893	3889	3587	3361	3171	2988	3016	2904	3210	3146	3247	3335	3340	3233	3174	3096	3225	2986	2926	2797	3041	3096	3101	2957	2881	2758	3233	3158	2948	2918	2967	2942	2964	3106	3162	3309	3007
2958	2750	3060	3070	3022	2815	2876	2877	2879	3161	3406	3681	3898	3643	3322	2863	2670	2430	2434	2413	2543	2685	2901	3124	3263	3346	3286	3117	3093	3127	3089	2878	2775	2996	3189	3124	2984	2830	2732	3192	3248	2906	2815	2904	3004	3207	3222	3128	3211	2910
2917	2857	3110	3193	2963	2791	2820	2814	2989	3331	3727	3741	3478	3167	2770	2322	2191	1992	2046	2051	2087	2256	2410	2738	3026	3241	3262	3112	3121	3117	3105	2888	2784	2880	3064	3171	3062	2706	2709	3107	3119	2924	2790	2993	3217	3401	3334	3168	3016	2719
2989	2912	3205	3203	2840	2727	2956	2945	3129	3482	3684	3491	3155	2593	2076	1914	1922	1995	2120	2113	2182	2130	2157	2419	2736	3034	3342	3175	2979	3111	3148	3037	2776	2792	3131	3319	3132	2845	2621	2995	3112	2925	2851	3159	3154	3242	3385	3181	2977	2800
2799	2940	3009	3107	2869	2678	2848	3034	3253	3680	3637	3349	2842	2332	2010	1957	2060	2175	2320	2311	2205	2153	2088	2200	2495	2826	3141	3132	3147	3107	3098	3133	2839	2764	3022	3193	3078	2787	2760	2874	3205	2957	2780	3087	3176	3085	3263	3170	3004	2990
2751	2975	3131	3025	2742	2740	2899	2995	3319	3529	3540	3069	2530	2018	1892	2070	2271	2497	2539	2463	2404	2269	2067	2054	2347	2689	3119	3266	3262	3081	3173	3165	2965	2879	3079	3177	3012	2922	2802	2906	3144	3008	2864	2949	3028	3156	3089	3063	3203	3291
2735	2932	3260	2998	2814	2808	2874	3154	3191	3505	3336	2872	2398	2056	1990	2216	2423	2683	2860	2713	2649	2430	2175	2003	2203	2603	3172	3342	3343	3196	3161	3250	2984	2904	2892	3176	2992	2893	2999	3095	3128	3074	2881	2831	2851	2950	3094	3058	3257	3346
2824	3005	3155	3024	2793	2873	3050	3105	3287	3308	3143	2883	2274	2136	2055	2233	2613	2848	2963	2975	2756	2466	2065	2153	2193	2601	3055	3513	3454	3211	3234	3214	3059	2837	2990	3158	3142	2819	2942	2871	2888	2976	2904	2993	2957	2833	2997	3073	3160	3152
2937	2866	3119	3032	2894	2858	3119	3192	3267	3308	3087	2750	2397	2153	2103	2361	2644	2781	3023	2961	2747	2398	2043	2020	2213	2579	3101	3234	3138	3105	3098	3047	2960	2988	3076	3341	3224	2958	2931	2947	2783	2842	2950	3090	3018	2896	2910	2986	3005	3047
2799	2876	2968	3006	2797	2871	3124	3247	3305	3352	3209	2753	2541	2185	2108	2269	2437	2708	2821	2755	2482	2319	2005	1923	2183	2646	2988	3091	3095	3215	2945	2920	2842	2868	3217	3421	3207	2967	3021	3137	2851	2911	2886	3041	2978	2966	2933	2868	3056	3102
2887	2987	2999	2993	2838	2906	3046	3328	3277	3403	3287	2952	2606	2407	2160	2169	2327	2449	2515	2512	2266	2081	1880	1943	2315	2747	3028	3212	3079	3135	3046	2830	2698	2775	3170	3451	3059	2948	3214	3112	2993	2915	2891	2898	2833	3024	3058	2953	3041	3220
2896	2831	2878	2897	2869	2728	3020	3380	3466	3409	3252	3123	2733	2445	2277	2196	2218	2213	2187	2120	2087	1894	1830	1965	2401	2942	3195	3347	3114	3185	2891	2798	2605	2638	3131	3250	2924	3005	3380	3231	3153	3074	2865	2885	2856	2960	3048	2941	2974	2912
2932	2907	2878	2945	2920	2736	2898	3164	3299	3306	3251	3188	3023	2761	2376	2168	2027	2008	1951	1899	1861	1863	2011	2149	2738	3283	3474	3277	3089	2991	2886	2847	2555	2650	2968	3043	2828	3026	3270	3134	3058	3051	2852	2958	2828	2945	2926	2967	2905	2784
2951	2948	2931	3090	2874	2793	2757	3045	3278	3263	3264	3191	3167	3032	2784	2478	2246	2082	2062	1955	2061	2106	2366	2703	3195	3528	3682	3302	2807	2574	2621	2773	2613	2730	3060	2838	2781	3182	3317	3008	3064	3160	3090	3014	2827	2841	2708	2855	2937	2838
2859	2899	2821	2995	3081	2850	2719	2883	3289	3372	3306	3279	3280	3168	3153	2861	2640	2516	2487	2495	2609	2734	2792	3317	3632	3878	3666	3139	2639	2465	2509	2791	2793	2944	2878	2723	2682	3167	3116	2895	3234	3253	3207	3142	3032	2757	2621	2860	3027	3238
2799	3040	2910	2972	3046	3026	2767	2818	3071	3296	3394	3293	3325	3218	3250	3212	3228	3013	3024	3144	3321	3452	3570	3693	3776	3740	3408	2964	2640	2691	2598	2746	2738	3103	3073	2661	2661	3068	2862	3002	3308	3184	3211	3280	3095	2953	2643	2833	2958	3334
2809	2780	2936	2915	3108	2950	2836	2758	2859	3067	3239	3137	3314	3299	3276	3288	3530	3391	3648	3682	3774	3869	3805	3836	3538	3242	2862	2661	2704	2858	2810	2693	2823	2886	2980	2659	2836	2906	2730	2958	3150	3051	3131	3153	3104	2956	2918	2862	3035	3257
2750	2721	2853	2928	3048	3124	2966	2820	2900	2955	3259	3204	3305	3182	3129	3265	3491	3577	3608	3701	3610	3583	3526	3416	2990	2646	2554	2699	2909	2994	2966	2882	2922	2826	2711	2884	3159	2961	2591	2933	3082	2989	3140	3093	3249	3000	3218	2958	2985	2896
3001	2803	2862	2947	2949	3030	3119	2874	2670	2836	2920	3146	3165	3137	3118	3105	3194	3126	3200	3112	3207	3094	3072	2754	2664	2462	2516	2907	3083	3094	3081	3071	2948	2783	2618	2910	3169	2839	2813	2938	2711	3007	3043	3161	3165	3368	3397	3125	3025	2811
3048	2849	2752	3054	2839	2916	3239	3128	2945	2648	2911	2898	3163	3211	3096	3187	3019	2924	2925	2873	2760	2690	2555	2668	2634	2876	2869	2896	3053	3128	3103	3057	2973	2630	2825	2948	2918	2796	3110	3002	2603	2760	2927	3194	3176	3423	3369	3266	2980	2690
3092	2964	2873	2787	2919	2994	2966	3147	3023	2855	2894	2841	2839	3053	3008	3088	3006	2931	3017	2855	2818	2704	2807	2917	3008	3163	3085	3072	2939	3011	3004	2888	2918	3038	2987	2744	2596	2856	3102	2960	2769	2711	2835	3039	3017	3206	3021	3133	2869	3122
2921	3110	2949	2877	2853	2936	2934	3051	3159	3165	2982	2979	2895	2782	2888	2902	2981	3025	3036	2981	2913	2845	3045	3024	3057	3106	2977	2881	2879	2835	2787	2725	3055	3243	2994	2717	2677	2788	3013	2890	2861	2726	2896	2891	3007	3094	2869	2903	2788	3142
3066	2891	3021	2971	2978	2957	2903	2975	3046	3164	3360	3307	3062	3027	2808	2850	2763	2904	2845	2940	2924	2984	2834	2966	3092	2956	2987	2796	2791	2754	2772	2954	3124	3202	2862	2877	3000	2801	2619	2615	2988	3052	2936	2916	3024	2932	2955	2807	2972	3087
3058	2997	2823	2963	3066	3047	3000	2975	2899	2881	3080	3289	3288	3339	3274	3095	2875	2944	2943	3010	2866	2788	2887	2890	2916	2878	2895	2836	2823	2865	2947	3059	2982	2816	2927	3119	3026	2799	2663	2780	2861	3190	3122	3103	2856	2852	2961	3027	3269	2844
3058	3102	2889	2948	2903	3008	2997	3114	3082	2870	2925	2941	3014	3093	3352	3425	3233	3227	3095	3183	3166	3012	2882	2885	2867	2830	2813	2855	2909	2958	3102	2998	2813	2789	2941	3126	2977	2943	2928	2626	2738	2880	3227	3078	2699	2601	2724	3231	3184	2816
2876	3025	3079	2964	2823	2967	3024	3108	3235	3249	3000	2987	2837	2821	2873	2979	3068	2990	2961	3008	2956	2907	2752	2877	2786	2801	2854	2853	3109	3053	2983	2807	2735	2985	3078	2881	3047	3091	3041	2803	2792	3015	3049	2845	2722	2670	2637	2932	2889	2880
2978	2967	3004	3028	2856	2797	2918	3026	3059	3149	3209	3187	3095	3144	2956	2840	2782	2841	2809	2783	2861	2767	2839	2869	2805	2924	3004	3006	2930	2822	3002	2871	2992	2917	2803	2819	3045	3127	2924	3103	2951	2833	2741	2717	2941	2725	2766	2771	2866	2933
2988	2968	3009	3052	3027	2914	2872	2925	3024	3071	2979	3078	3138	3410	3264	3163	3125	3105	3061	3118	3129	2992	3076	3036	2949	2933	2880	2836	2760	2889	3091	3036	2958	2684	2817	2993	3045	2980	3142	3305	3002	2789	2703	2768	2852	3039	2989	2774	2744	2916
2898	2961	2994	2873	2915	3024	3045	2938	2978	3141	2955	2899	2970	3112	3133	3260	3223	3064	3171	3211	3190	3003	2812	2784	2800	2844	2889	2908	2898	2963	2874	2821	2766	2947	2988	2859	2861	3004	2988	3128	3034	2895	2711	2532	2915	3191	2891	2816	2622	3047
2883	2930	2938	3042	2853	2820	2944	2989	3067	3135	3125	3085	2995	2963	2960	3021	2959	2928	2864	2908	2883	2846	2761	2722	2917	2872	3118	3010	2858	2740	2800	2936	3104	2956	2941	2854	2855	2910	2926	2991	3083	3064	2665	2761	2937	2884	2737	2703	2863	3082
2845	2893	2889	2910	3066	2865	2789	2825	2925	3001	3111	3117	3129	3111	3076	2971	3144	3102	2954	3054	2971	3062	2991	2970	2959	2994	2909	2775	2872	2894	2973	3101	2979	2911	2885	3054	2870	2906	2728	2899	3171	3067	3069	2969	2868	2983	2813	2852	2988	3011
2993	2885	2943	2899	3011	2947	2783	2842	2783	2995	3027	3185	3008	3025	2965	3066	3198	3120	3058	3022	2941	3013	3076	2980	2960	3004	3001	2879	2819	2972	2863	2902	2864	2992	3018	2946	2841	2883	2936	2899	2817	3083	3105	2943	2931	2902	2885	2904	2990	3097
2875	2871	2843	2954	2983	2890	2895	2891	2902	2995	2932	2898	3019	2870	3055	3061	3057	3124	3071	2960	2944	3001	3015	3067	2919	2898	2858	2918	2824	2751	2887	2940	2978	2966	2846	2871	3080	2953	2913	2796	2901	3146	2964	3163	3010	2883	2991	2938	3001	2995
2972	2776	2912	2980	2933	2889	2858	2730	2911	3062	2991	2941	2859	2977	2991	2978	3098	3073	2995	2909	2885	3060	3117	3072	2935	2921	2868	2857	2934	2820	2891	2910	2838	2824	2787	2921	2964	2908	2848	3073	3066	2906	3076	2977	2998	2905	2877	2850	2861	2892
2924	2898	2871	2920	3010	2870	2921	2785	2774	2885	2886	2912	2890	2994	3128	3146	3138	3057	3167	2993	3061	3092	3179	3006	3026	2911	2872	2980	2933	2907	2938	2930	2984	2947	2767	2853	2918	3148	3091	2944	2900	3056	2845	2753	2844	2730	2794	2854	2782	2942
2854	2870	2970	2932	2837	2955	2815	2941	2874	2962	2876	2822	2840	2773	2807	2832	2968	2951	3022	2855	3004	3026	2995	2992	2807	2879	2880	2856	3061	2927	2852	2949	2996	2896	2775	2969	3052	3004	2948	3017	2946	2913	2864	2949	2856	2861	2819	2813	2820	2954
2745	2815	2834	2937	2928	2864	2820	2764	2746	2749	2925	3049	2971	2979	2966	2938	2988	3026	3075	2916	3007	3069	2983	3058	3019	2991	3037	3113	2918	2903	2883	2816	2881	2869	2935	2970	3008	2985	3019	2980	2917	2918	3022	2804	2892	2899	2780	2919	2901	2923
2863	2974	2751	2891	2941	2926	2935	2933	2839	2755	2864	2878	2846	2901	2901	2857	2909	3003	3071	3054	2885	2923	2957	2918	3002	2852	2981	2979	3043	3041	2855	2876	2854	2834	3028	2987	2974	3006	2942	2916	2999	2956	2851	2966	2890	2920	3019	2983	2987	2839
3005	2792	2846	2835	2908	3031	2879	2789	2822	2790	3021	2969	3036	2880	2830	2723	2826	3008	2937	2881	2868	2918	3024	3034	3050	3077	3090	3165	3061	2872	2800	2847	2994	2921	2946	3035	2958	3002	2969	2756	2786	2865	2973	2903	2919	3075	2946	2978	2912	2856
2837	2830	2820	2789	2918	2869	2941	2878	2609	2725	2883	2769	2824	2827	2743	2878	2998	2975	2981	3000	2903	3002	2945	2959	3060	2942	3004	3064	3081	2966	2906	3030	2893	3069	2955	3039	2933	3019	2920	2892	2975	2957	2947	3018	2933	3031	2949	2911	2953	2791
2873	2847	2800	2858	2857	2944	2946	2735	2768	2757	2864	3054	2874	2825	2764	2760	2873	2995	2960	2742	2770	2756	2887	3126	3086	3004	3096	3071	2970	2985	2919	2963	3071	2952	2879	2962	2865	2989	2921	2988	2894	2966	3111	2989	2967	3020	3040	3011	2764	2842
2909	2762	2837	2829	2893	2838	2796	2798	2780	2772	2874	2898	2951	2801	2703	2840	2963	3004	2979	2931	2844	2965	2920	3041	3063	2933	2881	3048	3049	3085	3109	2974	2961	2955	2904	2917	3006	3017	2966	2938	3046	3036	3019	2994	3075	2935	2877	2891	2826	2780
2843	2847	2696	2963	2945	2946	2873	2713	2797	2888	2909	2954	2896	2752	2748	2893	2870	2887	2920	2849	2800	2957	2967	3088	3150	2955	3007	3000	3005	3041	3004	3028	2986	3002	2878	2876	3048	3021	2965	3022	3053	3100	3083	2950	2982	2923	2979	2883	2938	2912
2931	2785	2740	2846	2973	2785	2925	2819	2753	2745	2937	2810	2814	2892	2898	2919	2841	2848	2945	2806	2834	2887	3039	3063	3003	2894	2922	2941	3061	3158	3080	2993	3088	2876	2877	2903	2944	3020	3116	3037	3108	3026	3077	2918	2865	2964	2979	2951	2874	2953
2838	2733	2815	2771	2926	2875	2823	2816	2781	2802	2915	2924	2945	2815	2889	2845	2852	2892	2857	2876	2864	2902	2987	3026	2902	2985	2932	2966	3082	3149	3081	3023	2978	3058	2948	2875	2992	3115	3103	3060	2930	3034	3023	2876	2902	2859	2966	2925	2931	3108
2878	2799	2808	2860	2832	2870	2929	2814	2745	2845	2921	2917	2956	2904	2927	2783	2749	2831	2801	2909	2870	2945	2974	3038	2961	2920	2992	2920	3143	3075	3035	2985	2988	3033	2993	2982	2962	3010	3060	3117	3061	3117	2991	2882	2895	2902	3001	3033	3014	3003
2782	2854	2715	2810	2820	2908	2837	2973	2826	2819	2776	2924	2895	2948	2803	2697	2737	2771	2775	2821	2818	2826	2908	2984	2870	2839	2864	3018	3127	3028	2902	2941	2985	3045	2968	3014	3041	3132	3047	3077	2911	3001	2918	2969	2957	3096	3072	3054	2909	3044
2746	2796	2835	2825	2797	2818	2889	2817	2852	2754	2793	2914	2966	2903	2854	2820	2858	2829	2946	2874	2882	2955	2862	2897	2889	2902	2828	2971	2931	3003	2964	2974	2934	2997	2989	2972	2944	2932	3016	2993	3084	2978	3014	2900	2949	3052	3142	3175	3022	3103
2955	2854	2647	2850	2965	2954	2792	2734	2781	2771	2878	3007	2926	2861	2826	2774	2729	2771	2878	2844	2824	2864	2817	2901	3001	2968	2859	2933	2913	2911	2902	2908	2951	3053	2994	2996	3062	2937	2989	3015	2849	2865	2916	3012	3063	3087	3090	3183	3147	3090
2905	2734	2711	2866	2897	2879	2836	2859	2843	2757	2862	2896	2982	2936	2734	2783	2852	2795	2814	2781	2769	2784	2670	2914	2878	2927	2870	2963	2899	2863	2876	2913	3051	3019	2950	3067	2953	2908	2931	2855	2859	2852	2860	2979	3004	3009	3102	3134	3086	3012
2873	2807	2734	2832	2856	3030	2886	2874	2770	2790	2898	2948	2942	2968	2854	2761	2852	2860	3007	2849	2865	2826	2849	2869	2732	2813	2807	2794	2961	2757	2851	2841	3071	3114	2943	3105	2922	2892	2835	2750	2857	2881	2905	2921	2909	3091	3211	3045	3131	2987
2703	2680	2718	2820	2710	2822	2923	2772	2847	2739	2861	2930	2954	2911	2803	2828	2812	2897	2939	2808	2677	2704	2721	2950	2854	2969	2853	2791	2819	2892	2848	2972	3004	3095	2991	3030	2955	2825	2864	2719	2752	2888	2916	2899	2953	3044	3053	2930	2985	3083
2829	2764	2702	2842	2795	2927	2963	2795	2636	2767	2858	2872	2991	2841	2868	2858	2736	2868	2925	2787	2653	2775	2864	2832	2831	2896	2774	2759	2729	2793	2746	2876	2890	3078	2991	2995	3003	2729	2747	2772	2900	2913	2942	2886	2858	3080	2921	2907	2948	3002
2755	2543	2658	2856	2908	2830	2793	2833	2712	2813	2813	2897	2847	2849	2892	2919	2956	2934	2880	2827	2734	2795	2820	2893	2877	2760	2695	2792	2815	2841	2880	2952	3039	2882	2948	2889	2832	2760	2776	2843	2804	2940	3054	2769	2957	2896	2986	2858	2818	2787
2797	2611	2609	2880	3002	2802	2885	2795	2839	2787	2939	2921	2897	2795	2861	2903	2935	2965	2841	2683	2646	2772	2859	2866	2848	2683	2639	2723	2644	2739	2829	2867	2940	2961	2815	2943	2753	2759	2860	2835	2974	2880	2943	2857	2754	2767	2842	2731	2817	2710
2766	2539	2556	2860	2994	2833	2764	2780	2667	2877	2864	2858	2761	2899	2796	2887	3041	2941	2841	2711	2771	2754	2891	2862	2904	2687	2687	2794	2701	2722	2813	2818	2837	2817	2944	2840	2818	2909	2808	2828	2973	2866	2847	2878	2890	2728	2687	2853	2708	2840
2725	2766	2577	2724	2813	2883	2707	2727	2737	2867	2947	2913	2962	2819	2800	2874	3044	2962	2769	2724	2771	2845	2848	2938	2766	2687	2718	2775	2790	2754	2866	2883	2938	2916	2755	2783	2782	2836	2780	2902	2823	2873	2891	2872	2771	2851	2765	2908	2840	2827
2608	2718	2737	2756	2932	2845	2788	2709	2817	2871	2895	2917	2773	2788	2883	2936	2964	2970	2646	2765	2699	2909	2914	2849	2814	2669	2845	2725	2833	2744	2863	2901	2815	2805	2819	2771	2803	2837	2918	2940	2906	2852	2826	2837	2747	2757	2762	2785	2848	2818
2611	2592	2758	2784	2708	2837	2752	2671	2715	2890	2974	2894	2734	2843	2884	2931	2898	2852	2864	2632	2747	2856	2872	2839	2722	2711	2753	2841	2809	2767	2809	2873	2953	2819	2796	2743	2914	2978	2842	2839	3018	2776	2739	2771	2718	2611	2701	2630	2772	2897
2481	2584	2847	2829	2676	2680	2691	2663	2822	2807	2840	2844	2812	2783	2969	2943	2835	2808	2798	2925	2910	3043	2880	2835	2764	2709	2763	2818	2762	2842	2788	2930	2792	2812	2752	2810	2855	2803	2830	2898	2799	2802	2652	2739	2672	2738	2671	2771	2813	2858
2550	2615	2829	2816	2633	2613	2694	2591	2724	2863	2839	2850	2834	2819	2885	2888	2825	2859	2724	2881	2853	3057	2874	2909	2769	2701	2762	2820	2909	2894	2840	2926	2834	2837	2724	2844	2784	2980	2876	2913	2837	2735	2600	2656	2664	2631	2695	2735	2906	2887
2629	2617	2805	2854	2751	2579	2647	2744	2721	2821	2806	2776	2612	2816	2918	2898	2954	2797	2772	2759	2808	2881	2916	2831	2734	2781	2773	2788	2983	2957	2960	2936	2805	2789	2669	2706	2870	2938	2824	2815	2880	2765	2671	2661	2673	2665	2647	2691	2922	2874
2741	2727	2687	2843	2761	2603	2633	2693	2771	2812	2841	2706	2742	2722	2938	2945	2906	2791	2748	2816	2885	3081	2975	2809	2754	2785	2974	2969	2888	2886	2885	2881	2763	2800	2781	2836	2880	2800	2944	2840	2896	2846	2664	2626	2601	2723	2749	2801	2849	2865
2823	2763	2787	2834	2676	2786	2663	2764	2748	2825	2756	2669	2786	2763	2907	2827	2831	2803	2733	2847	2830	2941	2770	2781	2776	2744	2842	2890	2918	2903	2788	2792	2736	2852	2724	2858	2919	3053	2874	2854	2762	2671	2712	2684	2620	2764	2679	2824	2845	2789
2786	2647	2847	2837	2778	2670	2814	2751	2801	2716	2663	2677	2623	2812	2884	2873	2762	2871	2740	2883	2958	2805	2818	2743	2792	2853	2868	2914	2854	2931	2792	2986	2712	2764	2801	2813	2952	2888	2855	2907	2810	2789	2680	2756	2699	2824	2823	2908	2980	2879
2997	2811	2806	2826	2696	2706	2685	2814	2797	2776	2732	2663	2604	2789	2841	2839	2748	2764	2806	2933	2853	2847	2743	2734	2679	2901	2901	2909	2925	2919	2861	2870	2772	2730	2929	2877	2988	2945	2966	2907	2821	2724	2748	2692	2707	2780	2902	2936	2994	3006
2899	2831	2927	2910	2719	2717	2695	2886	2823	2744	2651	2560	2691	2709	2951	2832	2793	2718	2816	2817	2825	2822	2769	2670	2740	2796	2986	2843	2823	2953	2864	2907	2807	2817	2840	2971	3014	2977	2818	3003	2811	2746	2742	2712	2711	2882	2804	2906	2976	3022
2795	2701	2845	2892	2839	2622	2790	2888	2827	2792	2745	2705	2828	2817	2830	2731	2700	2644	2789	2808	2880	2729	2679	2657	2749	2756	2877	2731	2794	2929	2914	2784	2804	2764	2979	3009	2976	2919	3090	2953	2819	2729	2800	2833	2788	2819	2935	2946	2901	3044
2824	2811	2883	2804	2733	2777	2801	2829	2761	2772	2628	2761	2756	2899	2846	2695	2750	2737	2719	2822	2856	2824	2702	2624	2740	2810	2852	2814	2848	2880	2953	2878	2809	2804	2967	2972	2899	2961	2830	2893	2796	2775	2826	2785	2825	2801	2929	3002	2904	3018
2843	2866	2853	2749	2625	2719	2924	2934	2935	2690	2791	2699	2837	2865	2885	2739	2804	2634	2809	2740	2830	2681	2663	2653	2730	2771	2694	2792	2743	2851	2680	2722	2809	2854	2979	3059	2817	2862	2914	2821	2775	2684	2689	2806	2710	2932	3029	3008	2947	3023
2693	2896	2758	2687	2658	2856	2936	2834	2816	2755	2786	2765	2920	2871	2911	2732	2567	2801	2822	2864	2854	2637	2643	2605	2692	2713	2762	2732	2824	2813	2729	2765	2704	2823	2850	2884	2922	2992	2893	2826	2932	2772	2831	2856	2750	2897	2957	3028	2939	2977
2798	2761	2662	2607	2818	2852	2967	2747	2835	2758	2776	2763	2946	2915	2764	2700	2768	2643	2738	2852	2760	2649	2684	2685	2643	2675	2687	2710	2814	2738	2663	2642	2792	2828	2856	3014	2915	2852	2946	2905	2790	2841	2765	2788	2803	2941	2882	2935	2772	2941
2732	2737	2682	2658	2722	2923	2966	2942	2784	2717	2812	2773	2814	2741	2700	2726	2784	2822	2844	2851	2754	2678	2641	2663	2690	2634	2597	2796	2762	2655	2635	2690	2786	2789	2777	2867	2917	2935	2902	2690	2686	2837	2804	2835	2758	2858	2911	2913	2946	2861
2750	2752	2613	2680	2725	2889	2900	2847	2670	2695	2798	2841	2887	2971	2797	2736	2880	2850	2864	2913	2724	2785	2655	2734	2709	2627	2667	2737	2620	2774	2614	2633	2655	2797	2847	2807	2913	2895	2883	2789	2719	2735	2748	2722	2802	2887	2848	2894	2809	2878
2695	2663	2613	2717	2862	2797	2802	2785	2781	2749	2816	2839	2991	2870	2823	2827	2942	2815	2902	2801	2780	2764	2702	2675	2694	2817	2741	2749	2665	2696	2681	2693	2723	2813	2896	2839	2856	2928	2708	2628	2738	2641	2675	2821	2835	2779	2890	2820	2861	2859
2619	2635	2791	2793	2742	2743	2760	2767	2693	2871	2850	2885	2919	2851	2772	2831	2793	2785	2902	2969	2929	2828	2840	2744	2663	2737	2843	2808	2821	2658	2587	2738	2733	2770	2860	2803	2835	2879	2824	2801	2625	2725	2697	2708	2790	2805	2774	2846	2827	2863
2685	2706	2561	2739	2672	2657	2674	2772	2768	2844	2869	2862	2830	2898	2905	2750	2857	2743	2769	2844	2948	2981	2875	2785	2562	2757	2849	2817	2727	2606	2606	2617	2717	2745	2864	2768	2711	2874	2744	2730	2745	2723	2667	2768	2837	2875	2854	2938	2858	2783
2723	2741	2917	2730	2547	2565	2713	2876	2808	2763	2826	2678	2848	2902	2888	2842	2786	2852	2879	2894	2904	2924	2802	2777	2699	2785	2800	2796	2773	2496	2677	2676	2626	2737	2765	2957	2811	2715	2653	2734	2665	2649	2613	2760	2762	2706	2748	2819	2971	2808
2786	2869	2776	2673	2587	2583	2872	2762	2779	2716	2828	2811	2706	2828	2872	2897	2845	2807	2859	2889	2980	2848	2702	2805	2755	2680	2905	2747	2808	2740	2502	2652	2667	2622	2784	2754	2779	2813	2651	2781	2666	2735	2655	2680	2711	2756	2733	2792	2897	2886
2806	2911	2844	2642	2556	2570	2761	2746	2711	2720	2614	2796	2927	2960	3094	2798	2765	2887	2891	2856	2854	2776	2727	2791	2859	2881	2802	2824	2817	2712	2678	2704	2622	2709	2915	2863	2809	2881	2848	2808	2689	2704	2743	2772	2822	2658	2840	2825	2775	2935
2867	2923	2682	2660	2577	2760	2664	2664	2669	2631	2712	2735	2764	2839	2849	2810	2794	2905	2900	3016	3143	2902	2662	2684	2806	2863	2799	2834	2842	2752	2649	2693	2830	2790	2968	2962	2755	2784	2722	2774	2751	2635	2687	2792	2798	2808	2861	2822	2978	2828
2838	2841	2773	2714	2717	2648	2659	2644	2536	2529	2770	2795	2856	2694	2712	2718	2767	2808	2943	3028	3169	2931	2771	2608	2798	2878	2777	2784	2809	2707	2795	2806	2810	2826	2907	2941	2874	2911	2776	2722	2717	2665	2636	2784	2771	2820	2903	3038	2894	2960
2809	2809	2729	2700	2650	2720	2620	2577	2708	2756	2905	2867	2845	2801	2847	2849	2782	2710	2839	3011	3130	2998	2871	2767	2831	2832	2869	2862	2870	2896	2851	2711	2796	2908	2944	2872	3033	2921	2992	2797	2763	2805	2830	2819	2782	2821	2914	2929	2972	2887
2798	2846	2829	2788	2661	2782	2744	2776	2737	2787	2794	2847	2730	2778	2827	2794	2570	2591	2669	2790	2937	2946	2820	2845	2856	2809	2898	2928	2950	2879	2881	2762	2829	2774	2929	2971	3075	3055	2943	2940	2817	2724	2811	2821	2775	2889	2874	2984	2960	2963
2736	2857	2683	2730	2751	2762	2846	2784	2806	2840	2678	2758	2581	2562	2676	2637	2648	2396	2526	2692	2944	2880	2922	2811	2814	2702	2764	2861	2841	2754	2799	2823	2938	2872	2909	2907	3039	3042	2907	2918	2960	2791	2808	2869	2744	2924	2903	2994	3030	2980
2714	2660	2745	2868	2677	2734	2749	2678	2649	2693	2661	2633	2450	2330	2422	2590	2603	2374	2594	2721	2821	2754	2794	2873	2791	2618	2796	2986	2862	2741	2795	2823	2801	2855	2956	2902	3002	2962	3071	2918	2887	2813	2790	2663	2892	2882	2910	3012	2885	3021
2652	2776	2775	2689	2788	2622	2675	2742	2728	2823	2736	2705	2608	2327	2417	2520	2590	2502	2596	2694	2734	2763	2767	2826	2665	2728	2692	2848	2832	2801	2824	2859	2770	2803	2931	2874	2905	3027	3062	2896	2786	2785	2824	2787	2831	2731	2951	2959	3096	3062
2618	2844	2630	2775	2616	2718	2766	2735	2761	2695	2828	2655	2605	2573	2488	2433	2491	2503	2593	2614	2718	2745	2809	2808	2626	2569	2715	2835	2840	2756	2983	2952	2778	2656	2801	2886	2970	3013	2875	2863	2806	2906	2809	2720	2709	2820	2990	3043	3017	3005
2738	2798	2704	2719	2628	2637	2685	2778	2918	2853	2655	2612	2601	2585	2626	2384	2499	2447	2371	2550	2748	2836	2931	2738	2611	2578	2798	2790	2794	2735	2836	2930	2818	2809	2838	2789	2960	2979	2880	2910	2919	2825	2758	2690	2706	2829	2843	2917	3008	2968
2729	2692	2693	2698	2630	2643	2751	2720	2872	2807	2561	2496	2552	2688	2811	2744	2583	2345	2455	2689	2890	2985	2803	2696	2668	2617	2720	2747	2722	2738	2782	2764	2658	2727	2820	2768	2889	2927	3009	2845	2883	2835	2851	2780	2653	2749	2751	2853	2831	2974
2679	2699	2740	2712	2680	2632	2733	2811	2789	2846	2547	2476	2508	2698	2865	2888	2660	2458	2781	2939	2967	2798	2702	2662	2697	2640	2659	2750	2681	2750	2756	2786	2707	2782	2787	2716	2851	2923	2972	2883	2899	2919	2879	2789	2708	2656	2892	2873	2863	2869
2684	2647	2578	2707	2775	2677	2544	2636	2786	2881	2855	2716	2658	2846	2888	2876	2586	2678	2779	2973	2901	2775	2658	2724	2703	2689	2634	2639	2703	2880	2811	2870	2788	2819	2741	2696	2679	2780	2887	3012	2875	2773	2828	2791	2751	2663	2866	2740	2821	2823
2774	2639	2560	2679	2735	2724	2608	2586	2661	2832	2866	2814	2770	2783	2764	2745	2702	2758	2808	2797	2631	2581	2801	2738	2788	2625	2522	2492	2640	2781	2835	2710	2843	2774	2740	2664	2760	2688	2871	2848	2842	2849	2730	2718	2649	2777	2747	2759	2846	2959
2738	2664	2636	2701	2749	2684	2653	2630	2634	2826	2859	2832	2796	2691	2675	2795	2780	2839	2814	2602	2596	2684	2944	2923	2704	2683	2555	2724	2698	2786	2789	2843	2846	2822	2715	2769	2793	2794	2823	2888	2956	2855	2908	2652	2635	2598	2631	2674	2775	2816
2673	2721	2585	2731	2699	2624	2600	2527	2576	2680	2771	2877	2747	2846	2715	2902	2894	2858	2684	2577	2572	2760	2940	2887	2849	2734	2812	2833	2681	2762	2748	2984	2882	2844	2758	2904	2812	2788	2942	2834	2837	2867	2824	2758	2819	2622	2700	2733	2772	2781
2630	2823	2609	2704	2677	2660	2626	2487	2652	2695	2702	2740	2701	2642	2795	2714	2741	2750	2596	2692	2677	2814	2884	2826	2840	2771	2801	2778	2642	2629	2891	2872	2984	2911	2809	2717	2678	2719	2749	2834	2801	2956	2895	2902	2920	2714	2703	2756	2785	2702
2625	2737	2720	2709	2709	2661	2535	2641	2685	2747	2695	2735	2523	2697	2702	2702	2640	2566	2588	2810	2695	2639	2620	2735	2708	2799	2759	2659	2671	2719	2802	2941	2980	2906	2774	2735	2729	2641	2750	2849	2833	2901	2903	2918	2923	2789	2854	2734	2806	2692
2716	2568	2617	2638	2724	2658	2726	2606	2680	2738	2697	2764	2698	2592	2672	2634	2680	2709	2682	2601	2660	2584	2652	2647	2859	2691	2693	2580	2599	2749	2776	2804	2895	2902	2826	2857	2801	2781	2758	2850	2832	2918	2965	2859	2899	2913	2957	2868	2803	2726
2711	2632	2421	2552	2697	2699	2701	2638	2603	2617	2689	2747	2781	2691	2526	2631	2747	2732	2746	2719	2619	2591	2748	2794	2751	2680	2743	2732	2735	2774	2744	2808	2845	2863	2973	2816	2698	2699	2844	2824	2901	2865	2862	2942	2994	2675	2771	2946	2885	2817
2795	2718	2585	2507	2624	2674	2612	2624	2587	2641	2705	2791	2868	2794	2628	2507	2577	2863	2730	2667	2565	2590	2597	2771	2654	2675	2803	2709	2754	2692	2764	2704	2805	2904	2758	2773	2711	2717	2687	2665	2719	2839	2836	2880	2916	2817	2862	2921	2925	2786
2676	2731	2601	2538	2649	2528	2683	2740	2670	2603	2778	2688	2652	2677	2616	2532	2563	2559	2759	2707	2721	2568	2507	2537	2609	2733	2703	2731	2760	2710	2572	2637	2721	2824	2840	2844	2702	2711	2585	2654	2651	2686	2771	2740	2848	2843	2980	2950	2960	2901
2593	2781	2764	2604	2520	2556	2576	2699	2690	2871	2816	2708	2674	2595	2584	2714	2540	2579	2539	2693	2612	2710	2519	2408	2638	2595	2800	2721	2764	2719	2661	2708	2674	2775	2849	2839	2850	2799	2733	2794	2578	2690	2643	2692	2668	2814	2831	3035	2975	2943
2549	2628	2685	2653	2540	2700	2538	2651	2718	2806	2717	2708	2626	2623	2736	2731	2619	2551	2585	2733	2808	2576	2546	2600	2597	2826	2676	2616	2716	2721	2709	2746	2766	2764	2785	2932	2892	2844	2846	2802	2734	2670	2670	2536	2663	2822	2889	2789	2946	3055
2382	2535	2517	2599	2674	2603	2625	2660	2692	2677	2712	2650	2717	2689	2715	2774	2702	2616	2640	2659	2746	2640	2597	2685	2573	2663	2681	2696	2821	2770	2918	2747	2707	2778	2773	2842	2828	2888	2843	2843	2825	2685	2687	2667	2595	2692	2693	2883	2930	2995
2172	2296	2381	2401	2629	2678	2704	2653	2634	2571	2690	2676	2692	2662	2611	2647	2695	2573	2609	2665	2695	2629	2646	2634	2562	2474	2645	2569	2658	2847	2804	2728	2712	2673	2765	2715	2682	2778	2941	2915	2793	2845	2795	2734	2683	2611	2596	2771	2936	2945
2166	2255	2381	2407	2450	2636	2726	2785	2644	2595	2652	2705	2662	2720	2661	2589	2597	2618	2579	2616	2647	2722	2694	2645	2571	2547	2589	2763	2842	2939	2778	2628	2542	2644	2607	2559	2528	2623	2833	2766	2671	2666	2756	2680	2753	2603	2668	2675	2712	2966
2154	2193	2194	2370	2246	2472	2556	2684	2773	2646	2682	2526	2501	2698	2748	2695	2597	2568	2577	2615	2720	2632	2688	2596	2535	2560	2618	2846	2871	2960	2737	2683	2550	2582	2562	2478	2396	2473	2628	2727	2620	2661	2778	2769	2766	2722	2603	2623	2706	2789
2205	2243	2289	2281	2339	2264	2404	2663	2784	2846	2765	2568	2555	2567	2593	2658	2641	2551	2551	2451	2605	2564	2695	2460	2516	2604	2672	2834	2854	2662	2623	2484	2613	2708	2719	2376	2403	2509	2527	2526	2563	2428	2694	2751	2926	2762	2772	2604	2680	2725
2184	2138	2123	2227	2186	2218	2270	2389	2637	2798	2845	2730	2573	2539	2549	2670	2685	2574	2425	2519	2634	2514	2535	2550	2573	2594	2719	2740	2615	2644	2535	2649	2737	2713	2509	2407	2441	2505	2627	2625	2596	2385	2518	2739	2864	2785	2815	2754	2772	2803
1964	2150	2092	2049	2119	2157	2293	2312	2455	2666	2821	2962	2608	2467	2477	2571	2655	2751	2664	2488	2510	2508	2575	2621	2677	2756	2712	2732	2562	2413	2522	2625	2710	2511	2438	2267	2348	2347	2402	2521	2458	2452	2465	2596	2738	2848	2881	2798	2860	2818
2038	2019	2064	2041	2135	2179	2308	2289	2291	2524	2722	2996	2784	2664	2366	2439	2647	2861	2744	2592	2427	2418	2603	2848	2878	2960	2758	2609	2473	2473	2621	2841	2751	2631	2415	2529	2373	2487	2405	2441	2622	2719	2493	2513	2554	2686	2853	2914	2921	2915
1992	1959	1992	2054	2034	2149	2353	2324	2325	2445	2584	2769	2774	2739	2593	2699	2503	2596	2671	2679	2504	2555	2610	2687	2870	2775	2551	2445	2410	2532	2741	2693	2483	2606	2540	2644	2615	2590	2411	2348	2502	2588	2630	2478	2491	2641	2826	2849	2914	2879
2049	2026	1936	1906	1996	2056	2268	2403	2420	2450	2400	2569	2540	2785	2717	2570	2496	2468	2532	2568	2650	2732	2663	2676	2655	2574	2446	2490	2509	2491	2541	2409	2329	2589	2706	2872	2955	2871	2649	2490	2445	2534	2667	2663	2595	2527	2597	2754	2821	2942
2034	1984	1925	1940	1947	2002	2198	2332	2467	2569	2428	2398	2498	2606	2735	2681	2525	2512	2416	2536	2862	2760	2865	2635	2373	2446	2584	2544	2709	2562	2349	2241	2334	2484	2780	3008	3126	3060	2736	2637	2456	2423	2555	2642	2645	2527	2544	2559	2836	2953
2043	2057	1994	2061	1868	1950	2087	2242	2379	2324	2328	2279	2375	2503	2713	2713	2512	2420	2481	2527	2720	2908	2762	2522	2423	2421	2794	2912	2768	2617	2482	2347	2436	2505	2622	2856	3056	2965	2870	2784	2616	2493	2578	2555	2690	2704	2607	2516	2680	2757
2162	1993	2020	2044	1998	1983	2009	2165	2244	2277	2241	2300	2357	2364	2435	2536	2576	2521	2586	2558	2831	2719	2744	2619	2571	2634	2797	2842	2728	2544	2496	2563	2619	2583	2564	2577	2824	2843	2905	2902	2886	2766	2688	2581	2580	2752	2687	2739	2521	2557
1949	1956	1939	1979	2036	1970	1962	1986	2123	2014	2123	2231	2217	2282	2328	2417	2591	2721	2821	2857	2646	2587	2661	2681	2766	2659	2554	2640	2509	2544	2607	2715	2889	2788	2526	2436	2382	2624	2833	3061	3033	2901	2749	2627	2543	2689	2742	2526	2540	2416
1986	1963	2006	2019	2114	2078	1967	2010	1994	1999	2192	2193	2181	2113	2266	2297	2569	2798	3006	2824	2591	2422	2424	2703	2763	2617	2409	2346	2498	2595	2704	2922	2923	2675	2738	2311	2407	2600	2714	2941	2930	2887	2905	2800	2645	2611	2659	2639	2535	2406
1887	1930	1998	2008	2034	2066	2042	1971	1968	1928	2128	2239	2142	2181	2291	2431	2654	2790	2886	2666	2531	2364	2379	2607	2622	2488	2458	2397	2519	2653	2697	2817	2866	2818	2605	2688	2571	2622	2587	2805	2915	2972	2991	2904	2846	2725	2683	2621	2667	2586
1907	2027	2014	1938	2061	2049	2048	1967	1902	2007	2005	2075	2081	2208	2375	2536	2506	2690	2519	2488	2342	2388	2541	2593	2494	2389	2354	2429	2473	2545	2523	2713	2698	2603	2821	2694	2679	2629	2503	2432	2703	2847	2958	2955	2789	2746	2708	2592	2757	2721
1971	2029	1970	1920	1982	2045	2027	2032	1955	1930	1996	2048	2167	2201	2316	2421	2360	2386	2173	2214	2479	2635	2744	2472	2215	2301	2517	2627	2549	2392	2310	2366	2556	2610	2718	2931	2773	2672	2520	2543	2529	2763	2743	2899	3001	2799	2742	2595	2703	2741
2005	1957	1889	1852	1909	1936	1995	2024	1977	1935	1927	2019	2030	2230	2268	2254	2079	2035	2223	2376	2719	2856	2622	2345	2236	2245	2517	2682	2566	2515	2500	2317	2264	2440	2794	2784	2726	2828	2638	2712	2615	2519	2508	2693	2929	3035	2747	2471	2617	2659
2000	2071	1987	1929	1994	1949	2013	2042	1905	1831	1862	2024	2050	2148	2195	2136	2058	2133	2539	3014	2824	2545	2233	2329	2420	2388	2431	2463	2607	2661	2544	2348	2149	2420	2655	2686	2847	2719	2910	2627	2525	2385	2454	2733	2962	3143	2662	2580	2669	2867
1970	2040	1958	2009	1987	1966	1961	1874	1848	1902	1978	2001	2091	2136	2154	1980	2065	2355	3104	3282	2802	2122	2155	2404	2645	2462	2391	2422	2379	2587	2513	2488	2248	2363	2411	2619	2759	2883	2976	2718	2613	2479	2536	2682	2797	2864	2630	2549	2638	2969
2078	2028	1992	1962	2056	1966	1897	1783	1813	1923	2021	2004	1920	1894	1916	2016	2300	2716	3254	2964	2213	1939	2248	2489	2654	2731	2626	2606	2438	2339	2580	2659	2589	2393	2330	2462	2645	2829	2958	2758	2623	2731	2665	2626	2515	2605	2398	2435	2617	2743
2040	2092	2070	2097	2067	2010	1858	1848	1869	2096	2019	1927	1819	1761	1867	2168	2670	3186	3051	2484	1868	1973	2309	2499	2589	2863	2909	2766	2352	2282	2387	2516	2647	2594	2398	2339	2462	2672	2716	2724	2846	2865	2842	2672	2490	2411	2364	2596	2509	2541
2041	2070	2103	2010	1997	2060	1858	2015	2031	2091	1984	1713	1627	1684	2061	2485	3059	3152	2655	2064	2034	2075	2392	2475	2523	2766	2878	2703	2659	2435	2400	2380	2623	2651	2709	2546	2457	2426	2558	2652	2802	2885	2805	2661	2527	2494	2591	2694	2552	2303
2075	2101	1998	2057	2003	2017	1990	2086	2082	2011	1717	1622	1598	1775	2400	2806	3001	2885	2479	2228	2074	2359	2408	2332	2189	2373	2413	2615	2737	2774	2551	2367	2291	2619	2711	2719	2473	2305	2438	2488	2652	2836	2848	2736	2579	2600	2742	2842	2577	2248
2111	2162	2067	1973	2059	2092	2164	2070	1970	1752	1586	1562	1689	2231	2799	3118	2928	2481	2356	2204	2302	2237	2205	2083	2103	2094	2169	2402	2732	2810	2835	2437	2289	2406	2623	2618	2560	2551	2371	2336	2415	2540	2677	2660	2519	2445	2637	2865	2703	2505
2144	2051	1999	1907	1931	2068	2054	1935	1757	1583	1491	1596	1988	2617	3075	3013	2459	2106	2103	2215	2210	2178	2002	1991	1970	2031	2104	2235	2515	2771	2794	2690	2514	2320	2320	2468	2608	2697	2565	2352	2356	2526	2684	2604	2601	2340	2366	2573	2676	2481
2093	2124	1984	1904	2009	2011	2007	1783	1649	1532	1581	1788	2268	2745	2958	2563	2201	2008	1944	2089	2084	2046	1975	2029	2127	2118	2161	2154	2182	2379	2728	2867	2730	2589	2361	2233	2407	2599	2657	2514	2411	2479	2585	2728	2690	2378	2277	2430	2599	2539
2055	1983	1992	1979	2012	1959	1832	1755	1688	1604	1722	1993	2425	2708	2447	2240	2046	1910	2058	2016	1968	1981	1970	2157	2253	2148	2240	2097	2192	2381	2667	2839	2879	2759	2519	2245	2258	2436	2571	2550	2308	2377	2558	2810	2986	2636	2518	2458	2605	2584
2096	2047	1979	2032	1961	1876	1858	1828	1667	1647	1815	2092	2193	2021	1987	2008	1863	1985	2047	1939	1922	2031	2118	2245	2048	2052	2176	2303	2256	2450	2404	2537	2668	2894	2706	2362	2144	2303	2464	2386	2353	2293	2383	2704	2969	2722	2565	2683	2639	2531
2084	2073	1994	2005	1928	1992	1892	1857	1774	1701	1776	1811	1775	1633	1709	1834	1928	1937	2098	1970	1980	1919	2130	2109	2008	2013	2086	2319	2350	2305	2061	2117	2343	2880	2844	2587	2201	2286	2412	2433	2233	2230	2462	2780	2848	2796	2508	2623	2725	2514
2064	2041	1997	1991	1943	1981	1926	2009	1851	1624	1620	1564	1507	1455	1482	1602	1788	1970	2038	1925	1953	2015	1936	2131	2040	2199	2308	2323	2286	2127	2065	2168	2276	2711	2843	2544	2231	2394	2505	2294	2289	2466	2586	2701	2685	2512	2600	2638	2686	2667
1995	1992	2025	1937	1909	1905	2035	1967	1896	1595	1463	1351	1410	1303	1358	1484	1696	1888	1882	1943	2013	2014	2080	2051	2114	2129	2280	2175	2027	2006	2012	2186	2322	2400	2383	2342	2325	2574	2609	2483	2212	2495	2520	2628	2799	2677	2485	2583	2698	2684
1956	1977	1988	2000	2025	1946	2028	1983	1864	1658	1401	1415	1345	1382	1347	1409	1564	1724	1870	1930	2029	2078	2119	1983	2050	2109	2049	1987	2038	2118	2167	2154	2327	2212	1970	2136	2393	2754	2536	2384	2321	2351	2586	2770	2804	2676	2639	2561	2609	2606
1962	1980	2067	2108	2033	1999	2061	2010	1826	1732	1565	1407	1376	1425	1408	1444	1405	1554	1659	1860	1965	2180	2088	2046	1977	1965	1882	1947	2098	2116	2256	2141	2164	1883	1948	2122	2481	2619	2543	2291	2349	2471	2669	2663	2778	2606	2554	2581	2567	2629
1874	1892	1984	2039	2157	2036	1997	1974	1881	1694	1657	1541	1462	1423	1417	1450	1414	1425	1544	1693	1854	2052	2110	2096	1973	1932	1896	2017	2035	2043	2056	1972	2035	1920	2194	2284	2438	2413	2266	2414	2441	2633	2632	2712	2644	2542	2639	2675	2571	2566
1893	1883	1944	2074	2111	2017	1998	1998	1957	1882	1865	1620	1429	1468	1430	1484	1421	1393	1414	1607	1768	1934	2011	2024	2061	1969	1899	2075	2041	1974	1857	1930	2000	2120	2363	2371	2257	2126	2183	2284	2479	2707	2842	2629	2500	2503	2617	2742	2630	2542
1987	1978	1942	2090	2103	2064	2006	2027	1943	1984	1976	1924	1668	1499	1499	1317	1458	1452	1450	1526	1603	1804	1964	1987	1950	2074	1990	2013	1915	1886	1812	1978	2089	2398	2518	2343	2213	2002	2019	2238	2530	2719	2702	2626	2419	2404	2571	2729	2653	2588
2018	2043	2078	1975	2003	1912	1998	2084	2001	2073	2004	1966	1891	1746	1540	1379	1411	1390	1595	1432	1492	1626	1782	1902	1868	2025	1999	1913	1874	1928	1863	2188	2358	2550	2475	2306	2079	2024	2156	2232	2473	2353	2561	2633	2532	2629	2530	2490	2641	2665
2094	2123	2021	2074	1976	2062	2012	1998	1986	2037	2114	2123	2011	1830	1739	1422	1413	1443	1497	1500	1456	1580	1704	1706	1908	1929	1808	1817	1932	2049	2272	2673	2970	2809	2337	2140	1973	2222	2156	2341	2253	2409	2324	2434	2584	2728	2681	2450	2514	2625
2125	2066	2143	2036	2021	2048	2081	2053	2072	1909	1911	2020	2013	1971	1779	1614	1421	1415	1433	1494	1447	1499	1520	1609	1794	1910	1843	1795	1905	2234	2860	3264	3289	2684	2249	2051	2017	2178	2372	2239	2212	2248	2333	2511	2591	2799	2678	2520	2435	2559
2147	2114	2105	1987	1964	2082	2198	2184	2013	2026	1978	1915	2024	1954	1897	1836	1620	1423	1463	1388	1442	1457	1364	1371	1510	1681	1740	1756	1902	2519	3248	3377	2964	2391	2007	1872	1952	2123	2283	2124	2169	2364	2338	2561	2582	2582	2668	2702	2649	2525
2199	2143	2052	2086	2053	2141	2064	2053	2050	2134	2009	1996	1839	1993	2007	1948	1803	1672	1455	1414	1429	1461	1453	1332	1321	1421	1602	1859	2202	2802	3155	2822	2394	2001	1905	1933	2081	2135	2102	2134	2187	2283	2380	2401	2417	2565	2604	2764	2710	2649
2193	2150	2091	2022	2011	2048	2098	2097	2182	2001	2019	1988	1981	1923	1962	2021	1940	1779	1619	1452	1451	1471	1497	1375	1329	1409	1574	2001	2427	2681	2609	2135	1973	1873	1886	1982	2220	2218	2016	1958	2152	2333	2340	2311	2368	2461	2569	2656	2642	2635
2169	2081	2080	2155	2076	2121	2116	2095	2067	2056	2053	2007	2040	2060	2031	1978	2041	1943	1821	1516	1415	1354	1383	1370	1469	1347	1779	1999	2167	2131	1983	1907	1882	1908	2048	2083	2112	2002	1995	2056	2082	2193	2231	2317	2279	2439	2310	2418	2599	2603
2192	2068	1982	2075	2151	2071	2096	2067	2137	2027	2042	2052	2080	1992	1923	1919	1983	1949	1846	1667	1422	1408	1376	1477	1439	1591	1726	1784	1915	1827	1846	1898	1931	1960	2078	2043	2008	1973	1991	1974	2106	2069	2137	2248	2405	2344	2404	2289	2403	2578
2071	2119	2024	2137	2151	2078	2133	2039	1946	2048	2045	2102	2023	2069	1925	1955	1936	1946	1809	1773	1631	1532	1552	1536	1616	1692	1821	1850	1801	1779	1806	2050	2115	2078	2136	2023	1944	1951	1893	2081	2068	2002	2115	2425	2351	2457	2324	2339	2309	2445
2045	2015	2060	2248	2107	1947	2090	2084	2033	1934	2053	2121	1972	2038	2061	2029	1912	1882	1854	1752	1705	1786	1790	1745	1915	1961	1883	1899	1808	1754	1944	2072	2189	2065	2056	2031	2000	2025	1957	2144	1896	2032	2118	2185	2201	2309	2362	2339	2397	2326
2066	2122	2031	1985	2071	2121	2014	1976	2076	2101	2014	2059	2089	2044	2097	2110	1947	1899	1915	1849	1950	1896	1909	1907	1916	2032	1982	1987	1931	2002	2058	2121	2103	2139	2110	2075	2004	2071	2044	2053	2029	2057	2074	2123	2070	2194	2190	2272	2439	2387
1984	1998	1993	1996	1983	2105	2158	2030	2043	2059	2028	2039	2117	2089	2061	2032	1914	1952	2056	1965	2040	2016	2000	2208	2178	2185	2036	2067	2120	2117	2177	2070	1993	1956	2109	2089	2030	2045	2063	2083	2179	2080	2109	2027	1999	2212	2207	2149	2345	2469
2068	2018	1933	1992	1997	2066	2077	2142	2061	2046	1986	2091	2222	2132	2123	1977	2057	2107	2128	2046	2053	2020	2132	1988	2032	1963	1991	2056	2048	2077	2062	2116	2045	2145	2102	2085	2023	2033	2109	2153	2059	2085	2074	2103	2129	2133	2121	2209	2221	2296
2075	1997	1946	2040	2015	2070	2079	2034	2017	2079	2084	2097	2058	2027	2161	2143	2143	2155	2174	2186	2107	2137	2105	2169	1929	1997	1915	1964	1995	2055	2051	2032	2099	2173	2139	2095	1979	2051	2053	2080	2133	2204	2132	2090	2094	2054	2011	2109	2097	2096
2044	1964	2028	1953	1919	2090	2088	2126	2027	2118	2141	2109	2170	2119	2093	2169	2135	2131	2144	2131	2186	2117	2055	1982	2019	2081	2012	2067	2000	1947	2052	2090	2164	2212	2075	2010	2017	2038	2127	2102	1980	2155	2019	2155	2011	1954	2040	2031	2108	2051
1937	1913	1926	2171	1993	1953	2143	2078	2077	2041	2073	2100	2192	2100	2142	2048	2244	2121	2155	2082	2264	2116	2053	1986	2011	1988	2043	1999	2053	2059	2173	2056	2189	2130	1972	2051	2180	2116	2005	2057	2151	2004	2092	2007	1981	1873	1982	1996	2078	1929
2037	2087	2023	2074	1940	2016	1989	2092	2123	2125	2149	2156	2204	2119	2212	2074	2162	2145	2172	2189	2128	2081	2086	2060	2052	1926	2039	1990	1978	2091	2045	2104	2133	2152	2112	2159	2081	2057	2143	2075	2058	2069	2065	1907	2015	1990	1993	2004	2044	2037
2111	1996	2034	2036	2012	2082	2009	2028	2061	2160	2018	2141	2222	2131	2168	2177	2088	2165	2068	2019	2030	2039	1982	2056	2067	1983	1920	1989	1987	1995	1995	1983	2105	2090	2251	2115	2104	2012	1998	2145	2149	2059	1939	1972	2049	1954	2083	1937	2018	2016
2148	2135	2053	2051	2063	2086	2043	2068	2086	2081	2083	2108	2149	2204	2090	2094	2122	2059	2079	1963	1979	2023	1906	1941	2011	1947	1942	1942	1894	2026	2157	1972	2056	2217	2152	2037	2061	2033	2007	2074	2008	2093	2013	2034	2016	2067	2098	2093	2030	1970
2023	2080	2124	1927	1941	2046	2045	2039	2131	2064	2043	2129	2109	2156	2077	2065	2145	2021	2048	2052	1966	1984	1959	1911	1941	1984	1979	1943	1964	1987	2007	2022	2018	2103	2105	2164	2110	2133	2020	1982	2131	2012	2042	2035	2002	1964	2005	2024	2026	2013
1959	2010	2107	2046	2037	2053	2071	2094	2093	2113	2135	2080	2102	2045	1986	2037	1974	1989	1943	1938	1958	1935	1975	1991	2033	2046	2044	1912	1981	2078	2119	2015	2051	2073	2043	2126	2176	2052	1984	1993	1961	2062	2062	2099	2022	1919	2007	2003	2028	2005
2051	1971	1925	2148	2008	1984	2120	2145	2111	1984	2060	2098	1831	1984	1924	1974	1847	1948	2025	1928	1934	1973	1995	2032	1920	2011	2127	1959	2006	1996	1972	2094	2023	1962	2062	2144	2091	1996	1944	1887	2095	2042	2140	2017	2040	2001	1991	1979	1898	1924
2125	1995	1944	1976	2065	2092	2011	2125	2109	2036	2050	1936	1872	1976	1920	1858	1989	1903	1985	1967	1923	1930	1928	2030	2031	2069	2071	2005	2004	2016	1967	1993	2016	2000	2085	2036	2127	1935	2074	2024	2042	2054	1989	1969	2093	2138	1945	1866	1924	1981
2124	2056	1852	1963	2188	2142	1970	1988	2073	1914	1916	1858	1918	1912	1959	1807	1989	2009	1968	1917	1894	1915	1981	2014	1976	2001	2062	2063	1970	2084	2005	1965	1970	1947	1890	1965	2063	1942	2097	2037	1952	1965	1988	1921	2095	2031	1933	1975	1974	2008
2070	2016	1906	1974	2096	2121	2030	1883	1920	2038	1891	1952	1902	1886	1837	1914	1900	1880	1907	1909	1904	1916	1986	1928	1952	1982	1869	1990	2018	1889	1915	1952	1969	1955	2013	1964	2002	1999	2027	2004	1976	2001	1957	2074	1997	2065	1916	1967	2024	1968
1998	2148	2053	1957	1931	2050	1956	1803	1853	1910	1861	1965	1862	1885	1855	1858	1959	1942	1832	1909	1965	1971	1879	1986	2008	1991	1956	1935	1950	1850	1942	1980	2011	1934	1926	2000	1923	2013	1984	2018	2050	1973	2043	2102	2025	2001	1974	2014	2047	1968
1923	2060	2096	1958	1823	1969	2004	1798	1869	1989	1797	1819	1992	1823	1941	1832	1947	1956	1925	2058	1918	1922	1989	1968	1980	2035	1978	1960	1941	1890	1986	2010	1925	1912	1909	1987	1928	1893	1988	1910	1986	1977	2090	2048	2036	2046	1984	1956	1905	1967
1863	1948	2054	1928	1809	1782	1905	1764	1807	1914	1883	1821	1974	1879	1900	1870	1887	1860	1964	2076	1965	1960	1927	1935	1973	1920	1960	1965	1964	1885	2003	1966	2020	2002	1989	1977	1990	2059	1975	1992	1969	2019	2001	1992	2000	2023	2026	1982	1987	1984
1900	1903	2067	1973	1779	1839	1931	1865	1729	1957	1901	1860	1754	1858	1818	1945	1849	1934	1835	1968	1902	1862	1892	1904	1936	1961	1884	1943	2037	1979	1953	1907	1936	1970	2032	1890	1998	1860	1910	1921	1962	1992	1949	1925	2021	2012	2009	2012	1952	1899
1852	1840	1988	1960	1795	1689	1949	1931	1680	1820	1881	1779	1915	1836	1826	1890	1806	1899	1935	1819	1891	1832	1833	1822	1882	1978	1903	1946	1859	1980	1996	1875	1957	1987	1922	1942	1983	1977	1876	1904	1972	1919	1945	1977	2002	2016	2097	1946	2135	1998
1867	1767	1979	1926	1854	1749	1903	1926	1787	1757	1799	1817	1780	1843	1744	1821	1765	1918	1903	1953	1806	1794	1898	1871	1821	1897	1986	1878	1936	1931	1888	1990	1955	2005	1938	1956	1869	1804	1903	1936	1953	1923	1938	1927	1989	2034	1974	2015	2035	1941
1849	1710	1883	1923	1780	1675	1882	1937	1791	1749	1887	1763	1819	1881	1797	1826	1773	1933	1962	1848	1898	1811	1891	1884	1838	1818	1928	1850	1976	1870	1897	1922	1857	1842	1914	1934	1833	1908	1897	1907	1925	1937	1963	1996	2067	2028	2059	2014	1921	1913
1778	1691	1868	1988	1791	1745	1840	1892	1809	1781	1943	1828	1865	1861	1765	1821	1768	1859	1906	1863	1865	1811	1803	1818	1845	1823	1838	1877	1966	1962	1844	1889	1891	1863	1925	1826	1846	1971	1981	1886	1905	1885	1967	1925	1924	1900	2020	2011	1909	1958
1690	1656	1813	1922	1775	1758	1779	1938	1676	1873	1869	1799	1850	1855	1799	1905	1760	1823	1765	1802	1943	1801	1794	1807	1874	1856	1805	1798	1850	1931	1929	1847	1884	1939	1832	1890	1965	1915	1930	1953	1869	1880	1878	1926	1899	1943	1930	1924	1830	1870
1757	1805	1931	1984	1765	1754	1850	1855	1609	1799	1962	1738	1913	1832	1804	1894	1817	1855	1865	1814	1827	1855	1848	1846	1828	1843	1817	1743	1867	1815	1853	1852	1852	1810	1839	1805	1914	1993	1952	1959	1995	2018	1969	1889	1909	1856	1865	1820	1889	1936
1774	1732	1880	1897	1742	1771	1858	1869	1731	1763	1852	1696	1817	1886	1744	1964	1822	1883	1881	1876	1737	1808	1916	1849	1802	1873	1799	1799	1820	1862	1741	1831	1829	1835	1839	1910	1894	1815	1973	1987	1948	1873	1866	1878	1879	1861	1906	1881	1845	1910
1698	1800	1959	1963	1783	1784	1867	1927	1822	1838	1810	1715	1862	1875	1767	1842	1848	1810	1887	1861	1871	1791	1851	1775	1832	1841	1780	1815	1811	1740	1828	1835	1878	1866	1864	1928	1911	1884	1897	1932	1965	1911	1882	1788	1888	1848	1871	1890	1903	1866
1772	1836	1998	1883	1799	1741	1860	1845	1744	1795	1886	1733	1938	1825	1823	1903	1855	1786	1859	1825	1870	1855	1885	1888	1908	1847	1772	1867	1816	1836	1857	1850	1855	1881	1928	1911	1978	1918	1960	1875	1904	1894	1833	1889	1807	1904	1763	1795	1847	1798
1732	1850	1916	1832	1654	1825	1857	1777	1701	1892	1867	1752	1950	1881	1919	1916	1826	1843	1827	1837	1731	1836	1832	1794	1821	1813	1895	1781	1781	1779	1864	1896	1897	1970	1922	1864	1937	1930	1893	1753	1785	1803	1886	1903	1810	1748	1824	1746	1809	1806
1872	1903	1873	1669	1680	1780	1778	1709	1808	1916	1897	1891	1913	1827	1847	1862	1795	1807	1732	1787	1742	1793	1763	1803	1802	1834	1816	1729	1775	1806	1907	1817	1846	1874	1928	1946	1894	1845	1841	1795	1817	1890	1887	1878	1804	1751	1838	1840	1794	1807
1858	1881	1871	1680	1744	1720	1746	1711	1711	1821	1784	1938	1803	1741	1821	1817	1717	1802	1835	1751	1736	1820	1806	1897	1823	1805	1849	1823	1836	1828	1883	1811	1831	1838	1931	1908	1939	1760	1741	1853	1877	1823	1875	1840	1827	1776	1838	1688	1807	1742
1936	1853	1722	1785	1787	1811	1714	1753	1768	1718	1767	1887	1815	1824	1772	1709	1839	1707	1766	1747	1754	1828	1694	1807	1839	1767	1812	1794	1949	1853	1914	1868	1917	1920	1871	1886	1956	1895	1793	1888	1896	1732	1851	1893	1830	1757	1750	1767	1766	1899
1869	1755	1651	1797	1826	1820	1669	1810	1816	1758	1684	1802	1769	1743	1757	1746	1773	1747	1726	1793	1785	1764	1732	1731	1774	1821	1994	1822	1849	1837	1846	1907	1902	1838	1874	1821	1941	1916	1861	1895	1785	1720	1751	1779	1732	1810	1752	1647	1760	1757
1876	1861	1780	1765	1745	1732	1744	1807	1746	1721	1731	1728	1693	1746	1740	1731	1740	1734	1756	1814	1740	1792	1767	1762	1814	1765	1883	1850	1837	1882	1861	1893	1891	1892	1834	1810	1846	1937	1868	1764	1766	1819	1675	1733	1745	1772	1803	1704	1743	1708
1764	1771	1803	1791	1671	1704	1815	1720	1658	1715	1741	1704	1592	1770	1712	1884	1821	1694	1801	1730	1776	1693	1784	1781	1786	1813	1730	1782	1857	1826	1772	1781	1869	1804	1789	1804	1803	1726	1732	1848	1786	1731	1663	1698	1666	1631	1738	1823	1792	1867
1712	1853	1976	1737	1711	1826	1749	1736	1743	1636	1728	1693	1744	1731	1759	1838	1805	1752	1798	1757	1762	1748	1767	1738	1767	1826	1671	1786	1831	1779	1818	1744	1772	1820	1823	1782	1895	1706	1764	1753	1672	1703	1737	1752	1687	1676	1818	1860	1940	1887
[truncated: 920 more columns]
