# Supplementary material for: Spatial Resolution and Refractive Index Contrast of Resonant Photonic Crystal Surfaces for Biosensing
Source: IEEE Photonics J. Author manuscript; Available in PMC 2015 Sep 7. (PMC4561521; doi:10.1109/JPHOT.2015.2435699)
Supplement: fig4_data [file NIHMS64775-supplement-fig4_data.gz › Volumes/graham/MacBook_backup/PhD_folder_2015_06_02/paper_improvements/IEEE_J_Photonics/final_files/data_files/fig4/4b_raw/I18.csv]

1745	1681	1582	1598	1442	1486	1475	1432	1432	1441	1405	1504	1519	1441	1426	1392	1359	1338	1333	1314	1409	1402	1438	1376	1395	1380	1349	1323	1279	1290	1396	1344	1411	1364	1356	1369	1355	1378	1374	1452	1515	1527	1483	1468	1430	1489	1506	1456	1425	1477
1735	1735	1562	1638	1528	1519	1491	1399	1434	1484	1523	1471	1382	1514	1401	1331	1342	1339	1284	1321	1286	1437	1405	1427	1402	1381	1381	1248	1272	1278	1334	1363	1320	1433	1375	1375	1368	1341	1474	1466	1536	1477	1452	1354	1491	1522	1525	1430	1450	1513
1773	1629	1550	1519	1517	1520	1506	1546	1529	1496	1447	1517	1469	1431	1404	1316	1388	1360	1378	1323	1351	1409	1431	1333	1436	1406	1321	1240	1363	1355	1252	1330	1311	1470	1408	1363	1379	1486	1466	1494	1542	1458	1536	1353	1447	1473	1441	1500	1484	1553
1730	1647	1577	1552	1590	1538	1541	1469	1569	1507	1433	1421	1325	1399	1374	1349	1380	1302	1310	1316	1341	1358	1329	1367	1422	1335	1335	1377	1282	1355	1369	1353	1353	1435	1382	1451	1376	1430	1520	1530	1467	1492	1502	1439	1422	1516	1501	1472	1437	1418
1637	1572	1491	1545	1580	1558	1535	1503	1453	1522	1431	1412	1341	1357	1438	1304	1294	1311	1392	1280	1316	1312	1322	1366	1446	1293	1350	1319	1240	1365	1358	1388	1369	1401	1421	1394	1349	1427	1454	1421	1546	1406	1399	1539	1401	1512	1407	1459	1437	1526
1633	1621	1561	1529	1553	1519	1498	1459	1534	1472	1372	1358	1403	1419	1371	1395	1356	1374	1337	1295	1292	1285	1319	1325	1379	1409	1305	1322	1311	1332	1334	1283	1318	1303	1288	1356	1345	1346	1430	1392	1389	1419	1447	1429	1372	1354	1393	1428	1384	1369
1681	1576	1518	1504	1522	1471	1409	1478	1391	1399	1389	1341	1364	1344	1342	1368	1339	1304	1351	1360	1295	1353	1350	1327	1336	1299	1396	1315	1325	1366	1277	1307	1258	1390	1340	1297	1306	1370	1343	1409	1391	1412	1440	1395	1396	1265	1369	1441	1442	1339
1636	1566	1573	1521	1429	1444	1400	1418	1443	1438	1379	1359	1278	1368	1333	1294	1415	1310	1427	1289	1313	1364	1348	1347	1366	1471	1430	1424	1305	1337	1296	1251	1340	1329	1328	1298	1279	1312	1376	1364	1375	1395	1386	1382	1379	1384	1385	1452	1393	1367
1681	1546	1546	1544	1480	1443	1343	1315	1312	1431	1402	1368	1419	1340	1405	1362	1408	1347	1402	1381	1314	1320	1366	1413	1506	1443	1413	1428	1341	1365	1278	1281	1328	1404	1277	1329	1316	1320	1300	1351	1309	1393	1373	1388	1369	1421	1399	1396	1313	1338
1613	1592	1490	1511	1415	1461	1424	1396	1427	1401	1404	1401	1349	1413	1363	1264	1343	1363	1398	1309	1361	1378	1400	1378	1485	1480	1524	1399	1334	1276	1381	1335	1346	1349	1324	1314	1344	1336	1324	1371	1386	1404	1396	1381	1331	1362	1389	1343	1387	1305
1550	1507	1533	1477	1441	1325	1442	1374	1408	1356	1400	1369	1464	1438	1395	1360	1356	1395	1347	1389	1382	1441	1365	1504	1412	1426	1429	1417	1317	1345	1303	1321	1329	1317	1254	1296	1365	1289	1297	1293	1411	1424	1319	1322	1387	1371	1398	1469	1408	1359
1532	1509	1486	1452	1432	1422	1400	1434	1395	1460	1370	1390	1311	1411	1421	1322	1381	1300	1381	1393	1424	1518	1524	1491	1501	1498	1503	1406	1359	1327	1331	1364	1257	1268	1272	1298	1310	1334	1304	1278	1256	1402	1363	1476	1420	1354	1423	1432	1342	1349
1644	1539	1449	1505	1503	1417	1405	1395	1425	1428	1347	1445	1399	1311	1377	1394	1432	1363	1340	1420	1485	1526	1565	1525	1508	1528	1493	1425	1371	1348	1453	1323	1283	1355	1342	1336	1292	1329	1250	1319	1331	1403	1366	1335	1400	1421	1415	1329	1340	1334
1494	1467	1624	1510	1503	1494	1371	1485	1333	1352	1441	1396	1371	1389	1367	1344	1387	1360	1444	1430	1471	1574	1540	1587	1533	1539	1419	1410	1367	1414	1362	1346	1322	1395	1252	1263	1344	1342	1381	1315	1420	1387	1445	1401	1325	1421	1391	1424	1288	1294
1533	1570	1547	1433	1483	1476	1487	1502	1422	1496	1306	1385	1372	1391	1408	1406	1412	1423	1408	1538	1427	1548	1537	1555	1514	1521	1497	1448	1411	1435	1426	1412	1363	1332	1365	1244	1317	1307	1386	1379	1341	1403	1326	1343	1433	1344	1384	1287	1321	1294
1534	1556	1521	1518	1435	1451	1466	1492	1468	1443	1442	1423	1500	1434	1458	1427	1436	1438	1503	1503	1575	1542	1541	1540	1466	1461	1473	1460	1387	1350	1380	1422	1355	1361	1344	1306	1314	1299	1336	1421	1430	1453	1418	1344	1434	1424	1344	1323	1344	1297
1565	1517	1469	1476	1549	1422	1514	1565	1444	1495	1385	1397	1404	1415	1425	1461	1414	1515	1546	1544	1551	1529	1519	1471	1510	1452	1419	1463	1387	1444	1398	1395	1401	1402	1268	1286	1295	1394	1378	1377	1333	1383	1391	1356	1356	1412	1387	1434	1271	1267
1568	1551	1597	1493	1435	1498	1527	1599	1469	1398	1432	1450	1474	1403	1432	1407	1519	1528	1557	1580	1578	1538	1540	1474	1485	1480	1413	1417	1437	1440	1439	1385	1314	1397	1291	1364	1328	1305	1336	1359	1421	1343	1373	1407	1380	1369	1429	1377	1260	1322
1524	1625	1563	1566	1558	1524	1545	1511	1474	1447	1462	1479	1515	1475	1442	1543	1547	1583	1473	1489	1487	1524	1598	1484	1443	1393	1459	1409	1448	1444	1416	1418	1432	1406	1397	1316	1341	1388	1315	1367	1392	1341	1397	1370	1316	1381	1351	1324	1349	1272
1683	1583	1569	1586	1564	1581	1531	1576	1459	1476	1494	1451	1466	1603	1480	1611	1557	1566	1608	1522	1563	1508	1535	1550	1466	1499	1501	1418	1413	1381	1356	1400	1403	1362	1374	1378	1371	1433	1376	1386	1320	1312	1343	1308	1419	1337	1358	1367	1285	1295
1605	1676	1619	1617	1571	1543	1548	1566	1545	1527	1498	1518	1520	1493	1615	1593	1635	1600	1523	1594	1533	1555	1518	1550	1539	1515	1446	1403	1415	1380	1414	1382	1470	1429	1460	1374	1361	1320	1359	1415	1299	1371	1396	1397	1394	1441	1398	1341	1338	1303
1662	1636	1612	1563	1563	1587	1552	1568	1500	1488	1558	1582	1594	1565	1633	1610	1549	1546	1591	1521	1522	1540	1510	1562	1505	1567	1484	1459	1438	1464	1447	1430	1458	1438	1503	1428	1371	1329	1365	1410	1348	1370	1422	1385	1312	1342	1430	1311	1311	1273
1588	1648	1622	1595	1486	1598	1590	1529	1648	1612	1628	1629	1577	1606	1637	1621	1608	1609	1610	1585	1513	1574	1510	1613	1519	1646	1419	1458	1440	1476	1404	1464	1420	1492	1422	1330	1404	1402	1436	1381	1341	1318	1280	1325	1284	1415	1408	1305	1314	1336
1686	1670	1603	1536	1595	1540	1643	1665	1670	1638	1768	1621	1642	1669	1664	1576	1558	1559	1570	1544	1652	1582	1633	1549	1571	1600	1516	1474	1554	1446	1492	1455	1434	1445	1499	1393	1468	1409	1452	1392	1394	1344	1321	1352	1366	1297	1337	1306	1357	1362
1631	1603	1556	1493	1461	1630	1663	1644	1697	1751	1701	1713	1662	1620	1619	1610	1663	1637	1636	1674	1616	1645	1650	1587	1630	1566	1496	1476	1483	1485	1444	1452	1367	1365	1459	1368	1426	1442	1501	1336	1425	1336	1316	1293	1385	1322	1388	1322	1324	1335
1572	1640	1530	1517	1607	1588	1595	1614	1665	1717	1716	1708	1661	1601	1526	1631	1608	1674	1680	1628	1656	1641	1658	1627	1621	1548	1505	1537	1411	1535	1440	1417	1361	1391	1402	1457	1396	1455	1449	1454	1302	1367	1345	1261	1333	1336	1280	1366	1282	1316
1564	1571	1574	1522	1564	1601	1633	1668	1660	1663	1729	1682	1626	1635	1634	1545	1619	1657	1635	1645	1697	1681	1691	1701	1532	1556	1551	1494	1576	1559	1448	1442	1440	1430	1379	1473	1464	1406	1460	1423	1400	1430	1317	1402	1376	1272	1235	1276	1350	1378
1598	1542	1604	1542	1490	1590	1705	1674	1608	1627	1756	1750	1719	1685	1694	1678	1567	1699	1704	1670	1671	1682	1640	1647	1652	1578	1536	1608	1539	1518	1500	1526	1481	1418	1425	1411	1448	1505	1454	1459	1366	1362	1440	1356	1381	1291	1255	1296	1350	1332
1590	1607	1596	1578	1510	1592	1667	1630	1668	1721	1703	1694	1720	1633	1744	1703	1631	1674	1711	1711	1718	1673	1602	1651	1611	1570	1546	1546	1567	1541	1492	1439	1526	1425	1409	1426	1412	1395	1483	1369	1362	1404	1408	1407	1369	1342	1284	1315	1330	1398
1633	1642	1594	1578	1592	1619	1632	1653	1630	1652	1704	1646	1677	1687	1697	1706	1682	1773	1730	1717	1626	1638	1617	1749	1627	1654	1654	1572	1517	1558	1447	1468	1468	1579	1382	1456	1448	1417	1403	1410	1499	1440	1326	1445	1365	1378	1366	1388	1448	1448
1674	1626	1557	1547	1649	1627	1651	1623	1710	1607	1698	1712	1684	1633	1767	1738	1766	1709	1773	1789	1655	1642	1669	1637	1693	1646	1635	1649	1556	1535	1484	1446	1364	1534	1490	1475	1420	1448	1371	1458	1354	1416	1441	1478	1358	1369	1391	1400	1340	1418
1688	1726	1529	1624	1662	1665	1698	1669	1724	1707	1731	1630	1760	1772	1748	1744	1803	1824	1733	1661	1747	1691	1671	1732	1677	1647	1599	1544	1481	1540	1478	1447	1551	1453	1475	1418	1306	1346	1367	1398	1435	1398	1418	1440	1381	1398	1327	1360	1417	1471
1678	1614	1661	1677	1747	1703	1725	1721	1703	1691	1698	1772	1655	1666	1819	1765	1773	1723	1711	1762	1736	1829	1708	1745	1718	1653	1575	1510	1628	1486	1465	1442	1450	1473	1494	1451	1485	1356	1397	1425	1351	1382	1323	1379	1478	1419	1442	1516	1417	1369
1664	1695	1710	1702	1707	1696	1644	1728	1636	1679	1682	1699	1672	1656	1821	1791	1793	1753	1798	1785	1768	1716	1710	1825	1696	1691	1573	1596	1519	1481	1525	1547	1495	1485	1480	1384	1418	1412	1436	1405	1372	1412	1459	1449	1468	1429	1457	1518	1364	1471
1722	1665	1815	1719	1768	1743	1764	1753	1627	1756	1713	1662	1674	1817	1716	1713	1754	1809	1738	1761	1776	1731	1706	1689	1633	1585	1587	1616	1589	1535	1525	1530	1522	1497	1442	1416	1423	1481	1457	1398	1412	1426	1404	1409	1495	1461	1463	1553	1502	1471
1792	1815	1741	1798	1772	1715	1821	1740	1685	1706	1689	1685	1723	1752	1816	1885	1767	1775	1728	1663	1756	1726	1652	1659	1611	1619	1583	1530	1526	1583	1495	1503	1518	1528	1442	1500	1541	1489	1500	1428	1451	1450	1454	1434	1514	1529	1544	1507	1498	1484
1755	1839	1705	1788	1788	1667	1764	1679	1701	1758	1757	1715	1755	1686	1776	1723	1749	1782	1785	1754	1786	1678	1594	1720	1598	1672	1614	1570	1556	1557	1566	1557	1570	1547	1444	1508	1461	1506	1498	1469	1497	1483	1498	1504	1540	1529	1549	1546	1554	1500
1880	1875	1688	1723	1739	1745	1741	1752	1749	1761	1694	1789	1805	1769	1737	1779	1749	1810	1824	1703	1741	1777	1670	1585	1637	1623	1583	1526	1518	1602	1528	1535	1568	1579	1630	1445	1543	1530	1565	1534	1580	1494	1416	1552	1506	1533	1536	1595	1591	1610
1852	1783	1754	1672	1751	1784	1733	1744	1714	1777	1771	1742	1789	1763	1766	1788	1727	1773	1735	1787	1679	1642	1645	1626	1635	1631	1598	1595	1586	1617	1525	1578	1559	1526	1598	1525	1562	1585	1591	1555	1587	1483	1482	1497	1528	1513	1610	1569	1551	1576
1777	1855	1812	1780	1642	1670	1691	1698	1717	1780	1840	1923	1770	1803	1734	1696	1770	1795	1819	1791	1750	1733	1738	1573	1595	1605	1546	1578	1531	1645	1633	1520	1522	1619	1573	1586	1675	1599	1653	1584	1581	1564	1560	1620	1619	1588	1595	1586	1629	1580
1826	1811	1764	1681	1688	1657	1638	1687	1687	1766	1886	1857	1920	1855	1860	1907	1772	1747	1746	1807	1775	1678	1670	1627	1632	1562	1555	1584	1592	1528	1545	1602	1600	1602	1632	1649	1656	1624	1555	1647	1593	1621	1605	1636	1604	1666	1588	1623	1528	1615
1774	1781	1672	1653	1656	1621	1609	1766	1758	1776	1732	1927	1826	1849	1849	1877	1851	1781	1809	1695	1730	1698	1570	1625	1548	1610	1569	1636	1541	1610	1590	1599	1659	1658	1668	1624	1595	1586	1664	1679	1696	1671	1713	1684	1601	1612	1628	1696	1538	1641
1747	1683	1682	1656	1627	1648	1700	1702	1812	1828	1803	1872	1917	1906	1941	1838	1795	1834	1821	1798	1771	1733	1650	1596	1621	1668	1607	1682	1683	1616	1539	1617	1652	1674	1713	1724	1617	1643	1708	1640	1664	1786	1757	1662	1561	1709	1594	1633	1531	1671
1712	1682	1696	1555	1639	1722	1681	1666	1814	1885	1827	1913	1893	1924	1952	1938	1885	1887	1785	1702	1677	1661	1702	1590	1622	1659	1688	1633	1552	1605	1623	1696	1613	1703	1707	1790	1642	1705	1757	1750	1742	1753	1673	1671	1599	1557	1627	1648	1704	1704
1657	1754	1578	1619	1657	1637	1747	1694	1793	1773	1836	1919	1947	1925	1857	1889	1990	1927	1814	1800	1787	1710	1733	1651	1627	1677	1642	1626	1580	1649	1686	1667	1688	1711	1739	1745	1735	1833	1673	1848	1753	1828	1733	1634	1652	1660	1679	1717	1681	1626
1712	1687	1716	1687	1691	1762	1704	1819	1777	1836	1897	1812	1962	1903	1903	1910	1920	1924	1806	1729	1799	1703	1699	1733	1745	1618	1639	1653	1726	1628	1604	1637	1580	1677	1709	1774	1818	1776	1776	1832	1776	1648	1681	1685	1643	1695	1736	1702	1701	1730
1746	1731	1747	1682	1722	1758	1822	1759	1827	1783	1815	1955	1922	1995	1924	1860	1942	1843	1719	1798	1827	1676	1771	1779	1696	1702	1725	1748	1712	1636	1697	1600	1693	1775	1858	1768	1757	1743	1701	1749	1813	1674	1607	1671	1706	1728	1781	1797	1759	1716
1717	1712	1708	1728	1762	1733	1785	1845	1856	1877	1848	1926	1943	1909	2018	1919	1899	1913	1806	1844	1838	1805	1748	1731	1687	1723	1691	1690	1645	1701	1737	1686	1696	1699	1842	1830	1783	1793	1807	1760	1767	1703	1648	1765	1689	1804	1940	1854	1695	1746
1732	1794	1696	1722	1726	1753	1770	1778	1782	1775	1869	1960	1951	1918	1961	1853	1818	1915	1809	1844	1942	1832	1737	1726	1730	1661	1709	1755	1701	1708	1740	1719	1719	1728	1722	1778	1746	1753	1724	1713	1741	1792	1740	1814	1818	1825	1814	1790	1736	1796
1774	1786	1768	1778	1729	1754	1699	1768	1768	1877	1944	1918	1967	2014	1866	1866	1837	1899	1918	1907	1850	1870	1887	1815	1710	1683	1730	1776	1684	1734	1783	1705	1766	1699	1791	1781	1846	1723	1776	1707	1739	1810	1771	1820	1767	1844	1799	1841	1781	1743
1797	1716	1764	1711	1777	1789	1768	1922	1930	1935	1924	1936	1968	1991	1901	1893	1885	1880	1905	1829	1829	1856	1784	1704	1726	1741	1712	1736	1790	1785	1792	1819	1709	1830	1773	1803	1776	1693	1721	1716	1717	1837	1854	1891	1809	1907	1757	1797	1804	1773
1803	1687	1668	1770	1764	1863	1899	1973	1917	1977	1952	2044	1921	2005	1919	1848	1903	1841	1932	1828	1822	1959	1835	1841	1742	1676	1766	1751	1709	1811	1816	1752	1784	1724	1799	1851	1754	1780	1775	1719	1759	1773	1878	1961	1809	1863	1837	1821	1884	1839
1716	1693	1797	1736	1800	1838	1864	2005	1997	1957	1965	1964	1999	1913	1889	1918	1934	1974	1823	1886	1848	1779	1842	1815	1849	1785	1820	1884	1754	1762	1795	1754	1903	1716	1777	1774	1727	1698	1761	1761	1813	1907	1890	1759	1821	1867	1822	1806	1971	1856
1759	1777	1720	1693	1834	1850	1943	2045	2045	2028	2068	1940	1904	1943	1944	1942	1869	1801	1808	1886	1855	1892	1860	1835	1776	1846	1910	1794	1808	1805	1762	1799	1814	1820	1741	1750	1755	1780	1758	1844	1854	1910	1849	1798	1824	1852	1894	1892	1958	1921
1768	1775	1784	1753	1810	1907	1991	1910	2001	2013	1966	1890	1985	1878	1920	1870	1864	1883	1810	1835	1824	1960	1894	1887	1822	1841	1886	1825	1814	1814	1784	1895	1695	1743	1680	1694	1815	1870	1835	1895	1873	1897	1963	1849	1755	1903	1924	1922	1896	1879
1853	1828	1814	1834	1786	1897	1931	2002	1947	1962	1919	1856	1912	1951	1952	1894	1859	1747	1802	1867	1819	1833	1948	1912	1845	1923	1911	1899	1961	1805	1809	1773	1734	1699	1739	1797	1891	1746	1847	1907	1821	1832	1857	1838	1857	1866	1942	1833	1895	1786
1862	1895	1880	1871	1837	1972	1887	1904	1909	1873	1875	1860	1876	1917	1918	1981	1957	1885	1853	1944	1851	1864	2044	1901	1927	1877	1868	1911	1877	1815	1835	1744	1769	1681	1720	1680	1780	1856	1927	1865	1729	1791	1846	1770	1815	1740	1858	1831	1806	1741
1928	1897	1945	1970	1829	1977	1806	1902	1805	1990	1905	1894	1903	1904	1850	1892	1952	1917	1848	1906	1846	1886	1937	1981	1902	1963	1815	1937	1841	1819	1828	1754	1745	1744	1789	1767	1837	1818	1840	1876	1821	1800	1845	1818	1876	1830	1722	1738	1775	1842
1938	1883	1985	1969	1841	1910	1895	1888	1868	1861	1900	1933	1950	1940	1928	1883	1898	1867	1909	1853	1894	1966	2018	1934	1970	1926	1867	1843	1853	1790	1825	1709	1720	1828	1821	1883	1836	1815	1764	1823	1772	1823	1826	1844	1811	1742	1674	1707	1692	1785
2036	1932	1937	1934	1906	1906	1883	1787	1898	1895	1882	1942	1910	1956	1914	1846	1977	1902	1920	1879	1891	1915	1898	2009	1976	1889	1843	1825	1757	1894	1795	1746	1781	1782	1723	1780	1819	1788	1796	1879	1872	1871	1802	1810	1729	1845	1782	1640	1644	1824
1980	1952	1985	1916	1919	1830	1901	1819	1962	1917	1922	1897	2002	1921	1959	1847	1958	1823	1920	1889	1956	1985	2015	1962	1962	1951	1809	1783	1747	1825	1820	1851	1820	1756	1829	1816	1776	1816	1811	1784	1859	1805	1784	1757	1739	1712	1808	1761	1657	1812
2033	1944	1977	1870	1835	1987	1871	1866	1886	1908	1859	1858	1902	1828	1985	2017	1781	1932	1945	1875	2000	2001	2015	1962	2025	1879	1787	1810	1813	1797	1865	1892	1901	1836	1853	1806	1785	1808	1903	1841	1955	1787	1747	1712	1836	1710	1767	1761	1764	1684
1958	2029	1884	1915	1861	1933	1964	1914	1897	1871	1796	1850	1842	1863	1942	1883	2008	1897	1905	2018	1992	2028	1994	1971	1901	1862	1924	1806	1783	1876	1828	1856	1812	1832	1763	1890	1825	1785	1848	1850	1791	1816	1816	1747	1694	1732	1812	1812	1733	1724
1924	1888	1944	1842	1887	1872	1861	1837	1861	1780	1882	1848	1901	1881	1965	1949	2022	1996	1944	1939	2001	2048	1949	1935	1879	1754	1872	1776	1822	1836	1896	1950	1863	1863	1797	1942	1855	1834	1817	1821	1831	1725	1673	1791	1683	1690	1682	1742	1703	1677
1833	1922	1861	1893	1917	1825	1832	1772	1862	1770	1737	1915	1906	1906	2003	1959	1951	2010	2043	2077	1979	2009	2031	1988	1959	1872	1940	1865	1904	1891	1892	1890	1814	1759	1785	1850	1834	1871	1777	1799	1780	1767	1727	1708	1679	1729	1733	1629	1646	1588
1846	1846	1803	1909	1940	1847	1918	1855	1791	1882	1830	1752	1866	1991	1963	1999	2036	1976	2040	2031	2052	1915	1906	1945	1868	1854	1950	1968	1921	1945	1783	1898	1844	1869	1815	1859	1914	1905	1752	1776	1840	1760	1772	1740	1757	1703	1667	1674	1646	1646
1880	1916	1825	1907	1910	1925	1864	1911	1822	1883	1853	1836	1890	1940	1932	1998	1973	2079	2090	1990	2082	1916	1984	1936	1824	2017	1915	1919	1818	1860	1749	1876	1887	1901	1841	1923	1867	1783	1795	1721	1718	1799	1783	1763	1777	1717	1664	1668	1744	1758
1863	1854	1823	1947	1886	1895	1914	1871	1964	1872	1805	1880	1953	1885	1839	1952	1938	2021	2042	2036	2005	1977	1928	1956	1954	1911	1976	1948	1864	1783	1765	1875	1879	1919	1833	1890	1810	1897	1819	1813	1807	1777	1742	1796	1723	1598	1716	1657	1762	1787
1847	1840	1880	1904	1934	1926	1962	1952	1899	1888	1893	1839	1920	1905	1917	2055	1982	1931	1937	2057	2014	2078	1988	1915	1920	1928	1976	1958	1863	1829	1885	1978	1968	1825	1867	1844	1816	1987	1913	1772	1830	1768	1796	1713	1703	1668	1729	1797	1791	1779
1954	1819	1831	1887	1854	1907	1950	1947	1911	1880	1958	1903	1941	1889	1993	1911	1997	2052	2018	1934	1993	1986	2026	2058	2060	1905	1857	1923	1884	1950	1989	1967	1916	1852	1902	1812	1868	1900	1954	1960	1781	1753	1635	1756	1677	1706	1755	1735	1766	1847
1932	1899	1878	1871	1888	1853	1948	1902	1836	1982	1960	1873	1898	1877	1909	2035	2042	2029	2027	1934	1964	1987	2036	1979	1919	1984	1814	1906	1843	1874	1957	1947	1916	1870	1946	1800	1884	1954	1921	1944	1775	1801	1737	1644	1711	1794	1699	1827	1797	1770
1885	1948	1828	1859	1869	1860	1955	1928	1912	1906	1927	1970	2015	1907	1951	1936	2072	2015	2001	2019	2037	2030	2006	1982	1950	1903	1873	1834	1879	1975	1870	1914	1907	1940	1950	1890	1891	1885	1819	1844	1883	1659	1665	1633	1767	1847	1881	1761	1835	1723
1874	1872	1832	1825	1867	1855	1857	2010	1943	1994	2009	1993	1946	1965	1964	1986	1989	1919	1975	1908	2003	1991	1946	2027	1915	2008	1986	1963	1999	1989	1959	1974	1920	1967	1891	1974	1913	1852	1771	1828	1756	1718	1704	1774	1781	1855	1817	1878	1742	1763
1891	1828	1890	1829	1791	1878	1959	1947	1961	1932	1974	1996	1977	1920	1871	1969	1962	1872	1945	1996	2018	2010	2015	1950	1939	1933	1995	2014	2046	1994	1971	1916	1970	1878	1975	2007	1886	1869	1843	1774	1742	1778	1797	1790	1860	1845	1893	1750	1788	1769
1868	1895	1933	1862	1926	1892	1896	1927	2039	1963	1997	1924	1978	1977	1964	1926	1978	1917	1921	2032	1997	2074	1992	2039	1987	1973	1926	2146	2077	2031	1901	1923	1996	1961	1925	1949	1867	1884	1776	1821	1763	1806	1765	1830	1811	1931	1882	1929	1881	1941
1830	1925	1892	1895	1832	1945	1971	1902	1982	1984	1946	1979	1927	2057	1969	1918	1872	1930	1983	1973	2019	1949	2082	1997	1960	2060	2121	2068	2078	2129	2111	2027	1997	2002	1887	1902	1830	1676	1740	1788	1861	1863	1855	1932	1943	1923	1875	2026	1907	1869
1898	1899	1899	1987	1867	1881	1879	1924	1888	2015	1996	2016	1913	2072	2023	1921	1969	1904	1923	1915	1862	2070	2096	1965	2125	2016	2100	2142	2080	2072	2058	2048	2079	1992	1966	1867	1777	1755	1669	1790	1958	1978	2046	1984	2116	1999	2036	2053	2064	1994
1886	1779	1959	1821	1920	1850	1981	1996	1990	1973	1987	1964	2013	1958	1943	1911	1937	1992	1990	1871	1936	1938	1994	1988	2152	2057	2007	2022	2110	1974	2122	2250	2102	2069	1941	1807	1804	1830	1830	1893	2064	2164	2237	2267	2203	2117	2111	2013	1986	2001
1913	1937	1869	1849	1910	1998	1953	1974	2040	2022	1951	1929	1936	1990	1954	1952	1909	1931	2021	1970	2067	2042	2028	2066	1990	2044	2059	2018	1892	2002	2072	2285	2248	2123	1954	1783	1814	1961	1938	2147	2195	2355	2410	2477	2423	2331	2195	2032	2107	1830
1968	1880	1875	1903	1936	1913	1970	1962	1953	1994	1928	1857	1960	1941	1889	1871	1898	1934	1874	1982	2013	1960	2150	2102	2149	2091	2017	1994	1989	1930	2000	2120	2246	2262	2022	1885	1888	1975	2186	2201	2440	2441	2584	2574	2586	2330	2156	1994	1869	1831
1951	1922	1921	1846	1961	2006	1949	2044	1978	1962	1973	2004	1867	1969	1900	1900	1971	1915	1968	2047	1946	2031	2105	2108	2075	2063	1986	2008	1901	1976	1970	2012	2041	2110	2213	2108	2027	2143	2412	2698	2860	2962	2963	2788	2518	2393	2178	2010	1915	1795
1935	1844	1905	1908	1939	1915	1956	1954	1955	2023	1953	1849	1963	1870	1880	1926	1909	2006	2009	1979	2026	2064	2072	2177	2054	2078	1981	1902	1991	2015	1989	1931	1853	2014	2094	2346	2383	2543	2773	3066	3400	3535	3274	2785	2483	2252	2202	1941	1813	1760
1969	2007	1907	1884	1835	1991	1934	2020	1932	1902	2016	1921	1948	1888	1990	1906	1968	1912	2003	1978	1962	1991	2069	2025	2048	2081	1992	1965	1923	1890	1921	1948	1888	1854	1935	2418	2758	3076	3135	3417	3667	3754	3311	2865	2476	2201	2096	1879	1851	1820
1932	1893	1860	1899	1870	1978	1984	1913	2010	1960	1958	2033	1974	1836	1883	1965	1941	2023	1955	1959	2026	2028	2118	1989	1995	1952	1991	2040	2024	1998	1943	1888	1970	2030	2120	2461	2980	3186	3368	3463	3476	3404	3000	2707	2314	2056	1944	1869	1851	1826
1961	1915	1865	1911	1912	1936	1943	1986	1898	1871	1915	1965	1876	1938	1884	1898	1878	1969	2020	1999	2008	1986	2118	1959	2009	1961	2040	2072	2059	1994	1960	1899	1991	2161	2315	2727	3183	3424	3536	3422	3296	3008	2658	2534	2199	1931	1872	1880	1915	1950
1970	1940	1907	1993	1971	1899	1954	1935	1959	1828	1839	1864	1873	1969	1907	2013	2050	2037	1944	1868	2022	2060	1979	1968	1933	2010	1988	2052	2063	1920	1929	2003	2126	2316	2732	3190	3584	3544	3523	3382	3114	2823	2531	2215	1965	1857	1814	1822	1923	1853
1976	2037	2002	1999	1951	1938	1881	1872	1936	1966	1862	1919	1917	1969	1970	2043	2044	2005	1942	2010	1908	1922	2039	1952	1973	1792	1960	2003	2020	1939	2022	2045	2266	2529	3126	3802	3965	3793	3435	3128	3083	2783	2430	2209	1980	1879	1837	1813	1891	1758
1971	1939	1940	1959	1892	1932	1978	1861	1880	1966	1922	1905	1991	1907	2028	2080	2061	2023	1900	1970	1956	1964	1976	1953	1911	1973	2024	2059	1982	2064	2110	2210	2496	2958	3560	4092	4039	3697	3023	2776	2744	2597	2525	2294	2067	1960	1821	1846	1848	1725
2029	2088	1963	1999	1998	1858	1911	1968	1905	1939	1920	1900	1869	2057	2034	2071	2054	2017	1962	2040	1949	1961	1949	1891	1968	1912	1976	1962	2069	2073	2154	2435	2867	3298	3623	3910	3779	3346	2764	2513	2490	2453	2355	2403	2193	2038	1887	1820	1783	1862
1924	1964	2044	1960	2041	1911	1885	1826	1888	1892	1866	1981	1961	1925	2001	2067	2033	2014	1994	2020	2018	2012	1854	1894	1825	1922	2013	2120	2036	2106	2344	2690	3043	3435	3511	3352	3133	2788	2490	2237	2276	2299	2392	2391	2292	2059	1913	1829	1759	1763
2022	1908	1955	1930	1938	1862	1906	1905	1893	1979	1944	2003	1944	1976	2057	2055	2005	1974	2028	2002	1970	1935	1881	1851	1863	1977	1984	2083	2064	2267	2424	2947	3162	3333	3241	3028	2538	2251	2120	2073	1962	2125	2300	2315	2276	2196	2023	1820	1912	1872
1975	1910	1830	1959	1866	1957	1875	1886	1928	1963	1890	1899	1976	2048	2038	2011	2032	1957	2008	1968	1966	1863	1857	1909	1896	2032	2103	2140	2256	2347	2578	2926	3227	3163	2861	2565	2244	2005	1947	1970	1867	1958	2097	2169	2113	2129	2090	2043	1975	1881
1982	1953	1912	1880	1939	1957	1892	1963	1914	1968	1917	1935	2072	2015	2041	1951	2013	2011	2038	2009	1993	1887	1824	1862	2041	2009	2230	2155	2252	2400	2666	2818	2936	2790	2367	2343	2009	1906	1859	1837	1913	1969	1994	2020	1959	2075	2224	2174	2048	2037
1958	1962	1914	1932	1819	1968	1923	1937	1893	1957	1856	2080	2011	1979	1988	1933	1964	1998	2066	1963	1998	1774	1907	1871	2020	1984	2142	2229	2304	2569	2636	2733	2659	2556	2278	1936	1882	1787	1963	1929	2058	2023	1881	1839	1850	1995	2112	2129	2046	1949
2082	1972	1875	1876	1917	1821	1928	1953	1908	1914	1921	1993	2024	1945	2016	1928	1990	2002	1995	1971	1955	1822	1916	1889	2100	2149	2279	2326	2395	2455	2497	2538	2387	2150	2029	1755	1746	1804	1908	2109	2066	1966	1845	1720	1767	1911	1959	2077	2036	2079
1917	1951	1890	1871	1880	1909	1963	1999	2021	1947	1956	1904	1896	1920	1920	1996	1994	1864	1964	1918	2016	1852	1931	1966	2116	2259	2318	2260	2320	2329	2386	2370	2216	2073	1851	1763	1783	1914	2026	1988	2018	1822	1779	1700	1715	1860	1962	2013	2067	2102
1958	1912	1903	1952	1960	1912	1984	1979	1937	1923	1898	1928	1972	1867	1906	1915	1919	1967	1965	1852	1991	1895	1991	2082	2231	2313	2338	2264	2290	2229	2166	2101	1994	1889	1766	1717	1849	1949	1872	1890	1858	1832	1730	1665	1750	1846	1912	2095	2007	2058
1924	1940	1919	1972	1862	2038	1989	2061	1879	1849	2036	1906	1956	1991	1900	1855	1959	1969	2073	1885	1890	2012	1990	2100	2265	2293	2384	2220	2152	2150	2031	2154	1808	1779	1804	1766	1837	2020	1955	1927	1836	1791	1721	1700	1752	1926	1994	2005	2004	1944
1930	2004	1958	1975	2013	2018	2015	2042	1980	1930	1958	1965	1990	1971	1958	1913	1867	2010	1908	1981	1942	1938	2019	2167	2270	2269	2183	2259	2148	2046	2088	1962	1811	1830	1805	1821	1943	1901	1846	1876	1825	1808	1688	1749	1797	2001	1969	2068	1984	1903
1932	2049	1952	2057	2047	2084	2117	2026	1949	2014	1919	1884	1930	1935	1998	1902	1975	1985	1992	1996	1965	2050	2035	2157	2280	2186	2192	2079	2064	2007	1910	2011	1950	1787	1850	1828	1858	1903	1949	1910	1814	1662	1738	1813	1891	2059	2056	2119	1991	1904
1905	1981	1992	2032	2072	2078	2027	1929	1968	1865	1859	1888	1936	2045	1955	1903	1984	1957	1992	2002	1974	2080	2109	2152	2174	2054	2029	2051	1960	1916	1954	1908	1843	1822	1826	1822	1854	1888	1945	1948	1793	1808	1689	1843	1930	2041	2124	2149	2215	1962
2058	2085	2053	2024	2165	2021	2004	1871	1976	1953	1856	1952	1983	2051	2000	2011	1975	2076	2069	2016	1999	2105	2070	2122	2085	1998	1954	1942	1904	1979	1968	1915	1834	1852	1809	1850	1812	1961	1957	1852	1832	1800	1847	1953	1991	2151	2223	2215	2079	1891
1983	2128	2036	2077	2062	2042	2094	2041	1971	1903	2042	1942	2119	2035	2015	2000	1993	2035	2071	2139	2038	2074	2072	2166	2094	1986	1916	1899	1962	1995	1972	1935	1883	1747	1781	1750	1819	1919	1978	1898	1914	1853	2036	2004	2128	2213	2260	2198	2132	2068
2029	2033	2057	2169	2010	2050	1922	2053	1983	1957	2027	2023	2041	2000	1982	1992	2114	2100	2137	1978	2023	2011	2009	2046	2115	1938	1912	1852	1922	2003	2003	1896	1834	1740	1717	1884	1948	1888	1915	1955	2012	1935	2047	2049	2184	2236	2335	2215	2269	1897
2018	2100	1984	2028	2020	2010	2009	1994	2009	1997	1990	2062	1994	2016	1926	1941	2063	2055	2054	2038	2093	2082	2158	2167	1990	1877	1841	1851	1872	2066	1904	1882	1823	1814	1758	1862	1921	1901	1974	2052	2125	2030	2119	2197	2359	2411	2320	2324	2085	1958
1994	2129	2022	1956	1923	2060	2061	1981	1981	2033	2040	2014	1989	1972	1995	2012	2062	2171	2101	2107	2117	2035	2074	2106	2018	1898	1804	1868	1978	1968	1895	1832	1761	1706	1779	1848	1908	2028	2148	2121	2135	2055	2175	2170	2249	2327	2356	2221	2120	1964
2047	1996	1991	2037	2016	2031	2065	1978	2094	2011	2034	2023	2004	1977	1949	2002	2017	2158	2113	2147	2110	2078	2027	2093	1966	1910	1986	1932	1945	1946	1886	1831	1788	1718	1802	1933	2022	2098	2246	2250	2207	2223	2268	2182	2255	2366	2295	2130	2063	2120
2100	1929	1939	2059	1988	1948	1947	1886	2024	2034	2072	2100	1954	1956	1895	2019	2050	2083	2098	2037	2068	2025	2058	1958	1919	1912	1927	1919	1971	2045	1955	1772	1881	1759	1910	1997	2216	2358	2334	2427	2242	2229	2201	2234	2262	2247	2240	2317	2152	1992
2020	2021	2032	2029	1994	1917	1910	1929	1941	1958	2017	1963	2011	1984	1965	1991	2055	2060	2166	1970	2033	2022	2061	1992	1964	1974	1925	1808	2037	1913	1902	1832	1872	1822	1974	2099	2333	2387	2470	2485	2223	2189	2218	2188	2273	2260	2216	2193	2114	2121
2018	1956	2006	2090	1980	2015	2052	2002	2015	1931	1981	1933	2054	1914	1915	1923	2085	2107	2071	2027	2064	2026	2077	2133	2002	2002	1874	1887	1919	1979	1873	1947	1790	1833	2098	2130	2356	2444	2546	2358	2237	2150	2118	2193	2240	2246	2230	2211	2143	2112
2129	2081	1999	1924	2022	1953	1982	1917	1919	1928	1968	1996	2037	1946	1923	2029	2138	2163	2118	2008	2048	2058	2086	2097	1952	2013	1923	1868	1949	1985	1977	1911	1927	2016	2108	2126	2372	2395	2315	2353	2285	2226	2101	2178	2213	2259	2283	2219	2121	2098
2100	2047	2077	2026	2070	2037	1934	1982	1876	1965	1973	2057	2036	1927	1921	2010	1945	2065	2005	2076	2073	1997	2092	2000	1950	2014	1875	1884	2005	1996	2089	2092	2014	1996	2075	2133	2279	2351	2369	2403	2211	2175	2143	2137	2219	2268	2217	2144	2142	2052
2114	2117	2057	2002	2007	1961	2011	1988	1947	1945	1947	1934	1943	1977	2004	2039	2066	2061	2065	2052	2050	2073	2106	1978	2014	1999	1916	1893	2010	1973	2074	2026	2162	2102	2010	2144	2300	2292	2327	2210	2067	2180	2091	2139	2237	2205	2264	2271	2085	2103
2105	2089	2078	2089	2068	1987	2023	1985	1935	1896	2009	1940	2032	2030	2016	2014	2069	2059	2087	2080	2115	1963	2018	2102	2001	1990	1919	1987	2019	2053	2105	2117	2039	2094	2102	2132	2142	2253	2323	2284	2081	2160	2181	2159	2104	2225	2151	2192	2171	2019
2146	2153	2132	2049	2002	1947	2009	1958	1988	1942	1990	1960	1900	1989	2046	2009	2120	2150	2080	2059	2054	2025	1977	2032	2038	2000	1988	1975	1957	2060	2091	2014	2019	2110	2128	2056	2196	2229	2230	2211	2214	2166	2075	2210	2077	2237	2132	2199	2104	1945
2152	2015	2041	2009	2037	1959	2022	2003	1964	1998	1998	2017	2002	2009	2027	2028	2089	2123	2155	2115	1974	1924	1941	1960	2008	2017	2020	1965	1993	2166	2207	2108	2106	2061	2089	2056	2117	2195	2185	2147	2051	2054	1997	2062	2163	2151	2214	2241	2121	2071
2087	2149	2038	2068	1967	2145	2008	2031	2146	2023	2037	1987	2064	2092	2000	2082	2088	2104	2146	1972	1978	1923	1833	1972	2081	1962	1992	2006	2078	2112	2190	2165	2109	2062	2033	2055	2066	2202	2294	2143	2103	2040	2035	2051	2150	2178	2261	2188	2030	2072
2094	2110	2082	2006	2039	2103	2102	2158	2150	2023	1992	2056	2073	2016	2053	2057	2038	2064	2036	2009	1932	1930	1940	2041	1972	1957	1934	1950	2081	2162	2165	2146	2187	2035	1992	1977	2085	2190	2176	2203	2211	2086	2066	2072	2190	2174	2289	2191	2117	2096
2117	2120	2025	2041	1987	1993	2191	2155	2147	2108	2044	2089	2097	2065	2021	2054	2074	2040	1953	1928	1984	1854	2025	2082	1971	1963	1923	1936	2070	2109	2112	2105	2057	1979	1974	2023	2038	2191	2242	2247	2196	2040	2107	2047	2113	2159	2209	2331	2163	2125
2082	2085	2004	1983	2040	2057	2147	2229	2014	2126	2072	2049	2118	2097	2154	2015	2015	2036	2031	1888	1848	1923	1985	1941	2001	2101	2033	1974	2168	2066	2163	2119	2090	2074	1942	2002	1954	2161	2257	2207	2242	2160	2124	2093	2141	2069	2234	2273	2223	2171
2007	2089	2045	2017	2092	2180	2066	2151	2178	2176	2113	2121	2181	2129	1985	2074	1911	2023	1937	1929	1982	1850	1924	1980	1945	2097	2093	2011	2032	1949	2150	2188	2122	2048	1926	1993	2097	2100	2182	2277	2274	2073	2109	2041	2071	2172	2119	2236	2178	2117
2113	2099	2032	2113	2039	2123	2116	2169	2124	2140	2142	2144	2156	2103	2058	1993	1927	2083	1993	2013	1838	1918	2001	2044	2102	2172	1998	2000	2035	2091	2107	2084	2066	2104	1959	2029	2149	2128	2182	2323	2191	2178	2062	2030	1995	1979	2103	2271	2336	2195
2252	2179	2140	2075	2098	2201	2091	2144	2191	2181	2039	1981	2068	2123	2035	2060	1954	1931	1991	1946	1949	2014	1996	1965	2099	2025	2059	2065	2054	2036	2096	2109	2098	2038	2065	2087	2033	2152	2164	2207	2243	2183	2199	2085	2014	2047	2106	2106	2185	2126
2283	2281	2153	2116	2231	2104	2164	2093	2187	2082	2136	2071	2065	2019	2096	1988	2033	2072	2073	1985	1994	2018	2026	2099	2062	2117	2130	2016	2056	2055	2092	1997	2071	2066	2047	2075	2111	2096	2167	2204	2200	2224	2103	2023	2026	1932	2085	2123	2089	2117
2268	2353	2073	2234	2125	2170	2086	2173	2121	2130	2079	2114	2102	2063	2016	2096	2042	2058	2012	2103	2075	2069	2111	2047	2028	2041	2085	2005	2048	2007	2032	2060	2117	2060	2076	2046	2056	2139	2049	2151	2302	2087	2134	2077	1995	2058	2010	2085	2068	2149
2218	2296	2159	2233	2175	2179	2067	2139	2054	2067	2080	2180	2094	2059	1986	2015	1960	2040	2113	2072	2064	2148	2068	2034	2055	2021	1972	2025	1926	2016	2065	2009	2119	2079	2074	1983	2032	2065	2128	2141	2181	2146	2108	2033	1978	1946	2020	2030	2135	2177
2238	2317	2239	2267	2211	2313	2075	2070	2031	2080	2059	2008	2055	1969	2050	2078	2023	2001	2046	2152	2108	2133	2056	1944	2096	1964	2059	2092	1939	2014	2099	2092	2042	2106	1988	2100	2033	2168	2026	2050	2171	2084	2142	2016	2005	1936	1989	2015	2040	2069
2224	2343	2204	2231	2220	2170	2180	2117	2011	1972	2100	2067	1880	2143	2076	2034	2092	2039	2092	2049	2053	2031	2061	2004	1940	2019	1967	2108	1971	1988	1915	2139	2014	2139	2059	2076	2073	1990	2048	2080	2161	2151	2164	2167	1930	1941	2035	2036	1984	2006
2338	2231	2264	2124	2155	2162	2132	2094	2039	1990	1989	1914	2004	1990	2040	2128	1996	2006	2011	2059	2127	2016	1978	1913	1993	2014	2028	2044	1982	1976	1951	2070	2114	2173	2087	2178	2081	2049	1945	2032	2099	2141	2158	2151	1988	2002	1978	1956	2032	2030
2345	2276	2162	2180	2156	2112	2144	2048	2056	2106	2042	2052	2025	2132	2120	2032	2132	2081	2037	2018	2036	2019	2082	1981	2018	2001	2009	1988	2087	2037	1930	2024	1957	1998	2050	2197	2085	2019	2023	2042	2032	2050	2185	2087	2100	2098	2004	1974	1980	1953
2239	2254	2143	2195	2192	2147	2172	2128	2042	2036	2001	2022	1979	2055	2055	2090	2005	2055	2124	1976	2068	2004	1978	1940	1951	2010	2075	2051	2081	2050	1980	2046	1997	2047	2099	1999	2079	2147	1983	2034	1943	2125	2180	2206	2042	2122	1879	2039	2039	2059
2184	2242	2190	2241	2128	2193	2109	2158	1970	2051	2041	2040	2047	2071	2140	2094	2076	2192	2021	1992	2015	1976	1974	2010	1971	1928	2055	2142	2134	2153	2004	1961	2068	2041	2090	2102	2168	2028	1996	1941	1971	2109	2048	2132	2076	2054	1964	1998	2035	2049
2190	2229	2228	2081	2172	2150	2045	2108	1961	2038	2036	2029	2074	2094	2152	2047	2199	2054	2023	2005	1954	2146	2012	1985	1975	2039	2069	2090	2102	2057	2022	2035	2046	2062	2118	2199	2199	2120	2008	2055	2040	2036	2060	2155	2066	2101	2043	1933	2077	2104
2282	2195	2102	2135	2105	2014	2033	1987	2006	1998	2020	2033	2001	2068	2061	2125	2163	2090	2046	1985	2009	2018	2064	1957	2056	2106	2113	2074	2105	2069	2065	2086	2116	2076	2057	2117	2133	2196	2111	1952	2044	2005	1944	2085	2124	2138	2025	2019	1998	1957
2237	2212	2123	2093	2081	2059	2058	2160	2118	2037	2061	2011	2004	2015	2102	2068	2077	2123	2030	1976	1973	2037	2031	1913	2116	2035	2076	2160	2087	2122	2141	2076	2021	2011	2105	2088	2222	2254	2045	2009	1983	2054	1930	2026	2026	1989	2184	2083	2067	2034
2285	2249	2171	2061	2126	2112	2090	2090	2069	2096	2002	2021	2096	2004	2047	2112	1970	2122	2126	2047	2037	2106	2032	2023	2189	2055	2107	2117	2123	2168	2164	2084	2143	2100	2013	2055	2120	2166	2161	2019	1992	2026	2010	1953	2030	1999	2036	2079	2091	1979
2272	2092	2241	2073	2094	1992	2020	2129	2041	2108	1995	2110	2181	2052	1983	2114	2150	2008	2210	2035	2080	2078	2041	2099	2165	2217	2079	2164	2058	2073	2201	2167	2068	2077	2029	2119	2153	2112	2069	1969	1984	1883	1933	1914	2003	2078	2098	2071	2125	2083
2237	2216	2195	2148	2090	2048	2018	2087	2031	2085	2012	1969	2111	2061	2013	1961	2059	2099	2153	2107	2121	2103	2093	2041	2058	2144	2121	2085	2151	2124	2190	2241	2181	2114	2034	2063	2072	2058	2106	1980	2006	1998	1978	1976	1964	1918	2086	1957	2077	2043
2188	2200	2086	2148	2145	2061	2061	2047	2032	2088	1988	1936	2021	2015	2002	2065	2057	1979	2000	2080	2021	2086	2115	2118	2079	2034	2077	2140	2060	1989	2150	2194	2123	2193	2108	2036	2001	1959	2034	1928	1938	2026	2033	1978	1889	1948	1938	2003	2076	2110
2295	2206	2138	2138	2041	2110	2084	2042	2000	2046	2109	1991	2003	2039	2070	1930	2055	2005	1966	2039	2003	2086	2046	2044	2041	2158	2130	2095	2057	2038	2100	2189	2203	2143	2109	2063	1991	2018	1939	1991	1972	2045	2038	1975	1855	1898	1995	2030	2108	2131
2281	2263	2234	2082	2120	2083	2056	2024	2017	2106	2090	2010	2024	2041	1985	2061	1940	1958	1955	2016	2150	2052	2083	2067	2063	2106	2091	2132	2113	1994	2101	2089	2219	2172	2149	2086	2074	2045	1989	1952	1935	2051	1989	2015	1993	1984	1973	2001	2041	2188
2351	2211	2146	2179	2116	2000	2025	2004	2102	2119	2027	2028	1964	2044	1959	2065	2067	2000	2124	2030	2050	2038	2056	2104	2067	2090	2118	2115	2152	2103	2034	2246	2175	2172	2146	2071	2034	1913	1934	1913	1945	1981	2069	2011	1990	2014	1941	1929	1927	2040
2318	2218	2124	2156	2140	2123	2170	2160	2188	2064	2092	2102	2069	2010	2023	2144	2033	2065	2091	2135	2081	2105	2140	2169	2127	2063	2096	2113	2095	2061	2099	2082	2051	2152	2113	2067	2041	2044	1931	1899	1970	1969	1980	2123	2033	2104	2075	2067	2018	2083
2127	2339	2176	2180	2287	2233	2206	2098	2091	2107	2089	2084	2055	2101	2114	2049	2098	2065	2133	2077	2043	2202	2128	2171	2070	2144	2099	2182	2123	2188	2238	2228	2118	2166	2038	2119	1964	2005	1969	1908	1937	1913	2026	2015	2048	2135	2060	2158	2004	2116
2286	2247	2201	2173	2255	2289	2225	2162	2141	2047	2036	2000	2059	2027	2089	2102	2127	2036	2091	2053	2052	2132	2089	2204	2088	2215	2156	2092	2177	2159	2048	2034	2043	2074	2055	2073	2149	1964	1949	1908	1937	2056	2011	2044	2088	2159	2126	2094	2087	2039
2248	2302	2209	2227	2202	2179	2163	2099	2120	1999	2040	2071	2052	2105	2051	2051	2031	2039	2004	1997	2180	2007	2168	2141	2210	2086	2113	2048	2116	2125	2065	2147	2010	2088	1979	2044	2070	2038	2018	1921	1944	1998	1997	2074	2149	2189	2068	2276	2166	2090
2240	2306	2159	2128	2186	2113	2122	2113	2053	2095	2068	2171	2068	2078	2045	2074	2052	2015	2047	2027	2052	2197	2172	2154	2142	2145	2130	2125	2038	2211	2148	2056	2044	2027	1952	2036	1959	2117	1997	2044	2005	1988	2020	2076	2106	2077	2082	2094	2194	2246
2266	2230	2275	2149	2145	2114	2196	2076	2098	2129	2176	2125	2175	2095	2045	2022	2086	2127	2118	2077	2045	2196	2119	2155	2196	2105	2119	2073	2105	2080	2138	2047	2027	2044	1958	1977	2069	2111	2091	2057	2082	2025	2051	2053	2048	2177	2143	2169	2211	2150
2264	2237	2178	2111	2217	2212	2078	2195	2164	2192	2202	2239	2113	2237	2116	2090	2070	2145	2173	2182	2104	2110	2092	2169	2146	2167	2138	2175	2158	2169	2121	2019	2050	2048	1918	2054	2064	1992	2005	2045	2095	2144	2096	2141	2146	2020	2066	2204	2204	2187
2327	2309	2188	2231	2169	2217	2320	2196	2222	2270	2215	2170	2187	2173	2151	2110	2204	2189	2113	2104	2151	2166	2096	2238	2166	2204	2181	2159	2088	2071	2089	2086	2005	2005	2087	2064	2010	2018	2076	2027	2059	2097	2122	2103	2008	2036	2206	2161	2156	2196
2406	2347	2240	2243	2253	2353	2352	2310	2316	2332	2302	2271	2334	2144	2159	2164	2159	2180	2098	2079	2167	2046	2167	2178	2174	2107	2033	2233	2127	2162	2117	2058	2123	2145	2152	2121	2060	2095	2063	2014	2077	2046	2159	2141	1980	2067	2069	2106	2158	2141
2400	2300	2308	2285	2324	2335	2406	2346	2341	2404	2306	2248	2253	2234	2148	2213	2103	2083	2050	2073	2188	2087	2069	2043	2178	2043	2151	2146	2198	2118	2148	2073	2115	2173	2076	2149	2107	2149	2069	2151	2141	2099	2093	2154	2038	2091	2094	2039	2111	2076
2478	2404	2342	2363	2456	2393	2485	2355	2268	2241	2292	2218	2256	2201	2115	2121	2067	2088	2142	2112	2075	2064	2071	2160	2083	2050	2105	2054	2083	2125	2116	2103	2062	2144	2162	2115	2149	2088	2140	2189	2111	2119	2032	2196	2085	2054	2137	1988	2014	2052
2350	2417	2329	2391	2365	2340	2273	2282	2347	2254	2187	2236	2183	2215	2191	2136	2196	2121	2130	2121	2064	2054	2116	2074	2107	2143	2101	2194	2096	2213	2196	2113	2078	2137	2107	2212	2252	2128	2193	2249	2119	2207	2154	2189	2188	2118	2154	2030	1992	2040
2398	2435	2469	2297	2264	2274	2280	2240	2298	2149	2174	2142	2227	2146	2191	2264	2142	2202	2189	2073	2080	2049	2163	2112	2180	2210	2164	2165	2189	2168	2134	2134	2146	2141	2142	2136	2177	2104	2235	2206	2152	2164	2167	2211	2151	2104	2097	2162	2023	2001
2412	2366	2302	2358	2274	2188	2284	2279	2208	2232	2202	2182	2229	2136	2164	2211	2127	2212	2222	2130	2190	2169	2179	2151	2233	2293	2260	2302	2255	2207	2197	2188	2190	2072	2106	2184	2162	2222	2136	2199	2246	2195	2157	2192	2111	2199	2178	2175	1979	1918
2317	2404	2248	2310	2194	2171	2275	2133	2127	2237	2327	2079	2182	2216	2227	2302	2202	2250	2163	2184	2260	2244	2187	2322	2220	2348	2372	2340	2299	2290	2387	2241	2217	2056	2239	2226	2122	2206	2231	2200	2219	2265	2200	2116	2225	2164	2106	2128	2042	1865
2383	2485	2298	2229	2215	2165	2184	2240	2233	2261	2204	2260	2127	2217	2278	2222	2319	2216	2313	2222	2323	2357	2299	2286	2268	2310	2362	2357	2335	2343	2280	2350	2258	2260	2259	2231	2248	2168	2189	2179	2120	2161	2221	2191	2212	2136	2099	2075	1983	2007
2409	2355	2260	2335	2182	2278	2154	2284	2184	2264	2202	2313	2232	2269	2273	2206	2280	2294	2241	2318	2246	2356	2326	2262	2361	2382	2467	2366	2407	2351	2380	2310	2250	2272	2327	2230	2313	2213	2168	2156	2182	2159	2128	2105	2104	1983	2093	2101	1975	1935
2459	2345	2346	2207	2360	2341	2122	2236	2153	2222	2284	2243	2190	2231	2269	2234	2316	2332	2246	2310	2230	2316	2334	2351	2388	2352	2286	2470	2385	2332	2366	2374	2239	2253	2389	2359	2297	2277	2159	2118	2018	2150	2136	2117	2003	2085	2078	2096	2147	2113
2303	2195	2248	2234	2302	2223	2265	2291	2232	2303	2209	2164	2213	2278	2322	2319	2289	2343	2277	2292	2197	2354	2404	2330	2332	2346	2412	2299	2356	2381	2326	2237	2310	2323	2306	2292	2349	2224	2276	2238	2107	2158	2152	2130	2061	1983	2059	2076	2186	2172
2335	2211	2176	2237	2148	2258	2202	2207	2242	2274	2252	2281	2248	2298	2226	2317	2355	2244	2331	2341	2329	2405	2377	2438	2360	2288	2287	2359	2361	2281	2364	2234	2341	2350	2379	2306	2292	2274	2303	2284	2195	2188	2040	2087	2085	2007	2110	2122	2231	2279
2206	2264	2156	2144	2160	2222	2216	2185	2193	2276	2329	2369	2231	2358	2280	2381	2387	2285	2452	2421	2385	2353	2437	2357	2490	2344	2350	2271	2348	2328	2357	2305	2186	2315	2333	2312	2366	2246	2297	2200	2233	2160	2051	2049	2077	2097	2173	2160	2254	2216
2208	2104	2129	2061	2190	2162	2219	2305	2338	2270	2308	2245	2362	2406	2515	2450	2501	2406	2569	2493	2547	2487	2458	2431	2514	2373	2368	2322	2362	2293	2475	2362	2332	2373	2433	2419	2285	2303	2237	2284	2170	2172	2143	2158	2182	2092	2097	2242	2218	2223
2060	2107	2235	2147	2118	2292	2229	2395	2235	2291	2403	2347	2460	2476	2459	2520	2511	2557	2642	2581	2494	2512	2523	2430	2450	2391	2368	2399	2274	2362	2355	2369	2378	2300	2290	2222	2228	2266	2102	2177	2130	2221	2207	2222	2238	2278	2153	2243	2223	2172
2142	2210	2150	2164	2251	2298	2354	2394	2409	2460	2365	2416	2538	2501	2518	2504	2618	2533	2541	2526	2612	2514	2526	2596	2431	2426	2380	2414	2324	2352	2238	2350	2325	2332	2291	2234	2236	2178	2230	2193	2204	2235	2146	2257	2413	2253	2257	2203	2197	2106
2190	2140	2226	2193	2329	2325	2336	2394	2449	2385	2523	2517	2502	2551	2505	2604	2518	2502	2632	2460	2615	2505	2519	2409	2325	2319	2394	2433	2416	2425	2325	2342	2291	2267	2328	2323	2225	2237	2117	2212	2176	2221	2257	2357	2344	2225	2209	2224	2109	2089
2181	2248	2226	2276	2331	2385	2304	2314	2339	2404	2399	2472	2501	2593	2634	2658	2511	2467	2472	2523	2456	2495	2367	2407	2248	2267	2360	2442	2344	2349	2427	2364	2371	2365	2405	2391	2275	2256	2070	2207	2214	2321	2268	2277	2178	2224	2277	2167	2146	2166
2185	2285	2193	2361	2462	2420	2266	2364	2380	2492	2489	2446	2483	2514	2473	2521	2519	2611	2485	2534	2396	2364	2349	2223	2307	2224	2305	2378	2322	2443	2382	2424	2252	2325	2301	2357	2293	2226	2260	2241	2200	2279	2244	2236	2194	2161	2256	2198	2113	2155
2254	2286	2288	2367	2450	2341	2443	2341	2359	2389	2442	2426	2614	2602	2584	2477	2453	2410	2426	2365	2272	2230	2283	2328	2241	2309	2278	2270	2195	2249	2368	2321	2312	2350	2382	2295	2343	2312	2231	2172	2343	2272	2271	2246	2183	2116	2170	2124	2207	2236
2219	2319	2367	2246	2419	2294	2398	2433	2361	2537	2333	2502	2503	2486	2486	2479	2484	2416	2315	2321	2292	2270	2158	2215	2192	2263	2222	2284	2257	2177	2309	2393	2264	2310	2339	2376	2310	2352	2376	2294	2249	2301	2300	2262	2222	2087	2133	2094	2214	2285
2334	2365	2297	2215	2399	2275	2288	2415	2459	2484	2376	2408	2455	2436	2461	2525	2459	2428	2333	2238	2125	2209	2227	2124	2239	2198	2261	2243	2194	2231	2214	2306	2316	2265	2299	2298	2309	2394	2368	2402	2378	2379	2270	2178	2195	2146	2092	2213	2254	2293
2444	2315	2265	2264	2264	2325	2319	2383	2489	2381	2416	2440	2513	2380	2434	2422	2435	2298	2278	2333	2162	2147	2209	2173	2198	2190	2161	2234	2183	2222	2212	2217	2196	2246	2245	2264	2336	2343	2397	2375	2284	2305	2228	2173	2141	2221	2104	2198	2243	2299
2223	2296	2247	2219	2255	2259	2315	2277	2338	2417	2446	2426	2462	2399	2498	2365	2470	2296	2306	2257	2210	2211	2279	2276	2242	2306	2256	2248	2148	2186	2222	2160	2241	2234	2194	2247	2318	2325	2364	2434	2359	2266	2255	2188	2209	2177	2118	2194	2260	2259
2276	2284	2142	2188	2217	2276	2346	2323	2431	2512	2371	2320	2359	2363	2384	2421	2306	2249	2360	2072	2237	2237	2295	2243	2334	2249	2238	2291	2334	2283	2299	2232	2264	2200	2301	2236	2251	2231	2272	2258	2293	2256	2259	2228	2219	2253	2237	2253	2122	2198
2232	2248	2146	2271	2206	2379	2402	2353	2496	2350	2450	2364	2444	2372	2349	2289	2264	2300	2255	2270	2229	2275	2300	2381	2183	2288	2449	2304	2314	2386	2267	2183	2348	2302	2216	2212	2192	2293	2267	2207	2203	2209	2159	2367	2264	2388	2254	2275	2214	2190
2175	2175	2255	2338	2298	2385	2438	2415	2401	2474	2474	2461	2378	2309	2275	2289	2197	2248	2276	2282	2361	2325	2360	2374	2367	2371	2407	2408	2339	2448	2321	2400	2324	2297	2276	2311	2197	2185	2137	2182	2213	2262	2142	2232	2362	2317	2270	2252	2226	2179
2193	2263	2297	2272	2315	2317	2359	2342	2431	2470	2428	2417	2438	2276	2329	2269	2220	2313	2283	2313	2371	2429	2433	2360	2422	2394	2394	2402	2394	2468	2443	2324	2387	2363	2287	2272	2293	2195	2183	2220	2219	2223	2219	2248	2316	2277	2212	2196	2292	2287
2168	2280	2127	2383	2365	2369	2421	2381	2431	2432	2448	2390	2400	2249	2282	2296	2290	2315	2290	2315	2342	2469	2400	2448	2404	2445	2513	2437	2492	2425	2459	2534	2367	2345	2298	2268	2221	2056	2154	2117	2107	2212	2147	2254	2335	2298	2263	2275	2438	2253
2276	2287	2320	2300	2314	2378	2348	2323	2552	2375	2301	2346	2301	2265	2253	2226	2267	2327	2324	2488	2395	2378	2535	2426	2524	2447	2497	2503	2581	2544	2504	2519	2486	2440	2418	2310	2244	2272	2172	2168	2176	2206	2219	2136	2316	2241	2311	2220	2310	2305
2378	2360	2367	2305	2400	2386	2507	2328	2327	2396	2300	2248	2295	2224	2217	2337	2343	2311	2421	2258	2321	2301	2446	2445	2543	2544	2544	2576	2570	2489	2613	2564	2482	2444	2392	2303	2226	2227	2279	2201	2139	2285	2231	2273	2188	2130	2254	2296	2376	2302
2231	2350	2334	2322	2370	2248	2367	2415	2329	2446	2285	2252	2294	2181	2225	2211	2298	2283	2273	2296	2374	2374	2481	2440	2402	2562	2560	2505	2454	2599	2550	2527	2591	2430	2472	2266	2308	2392	2237	2325	2319	2221	2259	2270	2153	2189	2214	2349	2343	2412
2372	2290	2303	2375	2459	2379	2415	2372	2216	2320	2240	2281	2211	2174	2184	2244	2342	2256	2240	2327	2396	2428	2382	2421	2410	2559	2587	2611	2484	2611	2616	2567	2466	2409	2448	2276	2303	2304	2363	2292	2186	2197	2150	2170	2243	2245	2278	2279	2389	2462
2408	2356	2379	2328	2376	2325	2326	2308	2213	2295	2309	2188	2139	2226	2301	2297	2312	2291	2342	2302	2258	2333	2336	2452	2442	2442	2431	2593	2567	2531	2569	2479	2447	2476	2329	2378	2370	2398	2369	2252	2138	2233	2169	2176	2089	2263	2319	2310	2460	2479
2383	2270	2422	2303	2394	2340	2102	2236	2255	2165	2223	2155	2144	2217	2233	2218	2312	2245	2168	2273	2342	2449	2358	2447	2574	2441	2579	2612	2493	2543	2405	2521	2379	2460	2467	2422	2485	2457	2400	2250	2356	2274	2307	2206	2163	2237	2236	2281	2385	2494
2405	2347	2373	2360	2249	2252	2214	2232	2148	2290	2164	2242	2276	2223	2275	2262	2236	2330	2278	2336	2314	2427	2463	2513	2404	2511	2615	2477	2535	2505	2465	2450	2459	2330	2403	2430	2410	2357	2359	2332	2228	2272	2282	2283	2288	2260	2288	2423	2404	2498
2510	2282	2274	2357	2366	2173	2294	2229	2228	2148	2266	2193	2237	2218	2361	2286	2311	2389	2318	2395	2347	2423	2512	2532	2644	2622	2477	2560	2546	2494	2492	2519	2539	2425	2375	2391	2454	2368	2317	2384	2256	2326	2261	2192	2169	2263	2259	2327	2463	2400
2361	2359	2313	2202	2177	2189	2218	2162	2127	2240	2218	2299	2278	2228	2302	2262	2315	2299	2319	2470	2437	2487	2520	2489	2502	2509	2547	2574	2501	2499	2395	2441	2306	2406	2365	2427	2338	2266	2318	2333	2394	2376	2368	2273	2257	2317	2297	2365	2311	2399
2333	2412	2196	2207	2194	2139	2208	2245	2203	2219	2383	2290	2230	2308	2332	2341	2384	2449	2501	2411	2467	2444	2527	2479	2466	2505	2491	2454	2531	2436	2463	2349	2324	2272	2298	2387	2336	2290	2364	2301	2343	2256	2355	2308	2322	2228	2357	2315	2265	2446
2443	2305	2400	2178	2185	2190	2145	2177	2202	2211	2190	2240	2298	2277	2357	2402	2409	2461	2444	2436	2459	2518	2538	2434	2447	2487	2462	2344	2390	2360	2319	2274	2298	2354	2355	2354	2377	2340	2408	2401	2380	2374	2476	2370	2314	2265	2308	2314	2317	2547
2427	2387	2380	2319	2144	2248	2273	2172	2207	2384	2212	2319	2331	2426	2367	2399	2509	2523	2528	2536	2521	2529	2473	2499	2547	2581	2479	2334	2346	2331	2396	2287	2328	2212	2313	2239	2379	2416	2316	2390	2387	2395	2426	2392	2386	2432	2291	2229	2352	2415
2417	2295	2337	2135	2187	2217	2330	2240	2277	2267	2232	2411	2287	2478	2428	2396	2547	2443	2639	2467	2531	2515	2512	2520	2549	2520	2363	2430	2368	2278	2362	2359	2292	2352	2379	2388	2309	2394	2388	2455	2312	2494	2455	2418	2349	2328	2402	2473	2337	2499
2346	2403	2281	2201	2309	2332	2281	2336	2269	2344	2277	2339	2376	2374	2449	2433	2454	2462	2537	2486	2464	2477	2440	2596	2506	2484	2486	2445	2302	2324	2330	2397	2328	2355	2325	2251	2336	2403	2431	2306	2414	2446	2498	2434	2349	2423	2381	2461	2419	2532
2372	2295	2260	2305	2324	2242	2264	2376	2267	2297	2313	2378	2436	2415	2512	2521	2557	2503	2551	2443	2535	2619	2522	2623	2512	2501	2431	2342	2296	2286	2320	2411	2289	2281	2278	2347	2284	2383	2351	2369	2428	2454	2434	2402	2446	2382	2460	2373	2439	2424
2322	2323	2276	2280	2256	2255	2386	2270	2280	2336	2325	2318	2418	2435	2573	2534	2635	2523	2564	2369	2599	2570	2626	2495	2473	2538	2497	2379	2345	2306	2345	2331	2286	2285	2323	2318	2324	2316	2468	2490	2371	2519	2484	2511	2550	2525	2460	2468	2465	2400
2297	2313	2215	2331	2297	2271	2378	2391	2335	2324	2361	2489	2513	2521	2533	2556	2518	2482	2583	2536	2565	2571	2568	2519	2463	2451	2539	2512	2491	2297	2303	2378	2293	2413	2441	2352	2354	2274	2433	2392	2354	2395	2621	2396	2575	2483	2518	2386	2358	2356
2350	2323	2268	2301	2258	2335	2370	2249	2352	2524	2346	2461	2403	2533	2440	2430	2430	2453	2548	2707	2635	2599	2651	2654	2535	2519	2423	2470	2411	2398	2397	2381	2334	2389	2357	2362	2292	2428	2536	2591	2526	2581	2586	2592	2571	2533	2509	2417	2352	2333
2460	2342	2341	2237	2324	2303	2312	2313	2349	2464	2402	2339	2505	2447	2383	2426	2583	2614	2619	2578	2631	2551	2570	2591	2404	2560	2430	2427	2430	2361	2438	2460	2332	2356	2369	2231	2357	2391	2396	2528	2661	2565	2610	2614	2544	2613	2455	2366	2460	2400
2488	2321	2164	2265	2278	2270	2333	2298	2406	2345	2327	2434	2423	2398	2456	2406	2521	2544	2607	2705	2595	2600	2541	2599	2510	2527	2525	2424	2500	2426	2480	2473	2403	2394	2445	2366	2300	2413	2468	2522	2533	2531	2720	2679	2586	2542	2440	2461	2435	2350
2377	2293	2327	2254	2226	2332	2316	2301	2341	2339	2312	2375	2340	2443	2429	2531	2443	2488	2452	2692	2624	2588	2589	2515	2390	2557	2501	2617	2536	2483	2567	2539	2496	2336	2294	2403	2435	2394	2489	2568	2600	2682	2717	2583	2522	2537	2387	2394	2284	2377
2358	2339	2242	2241	2287	2228	2287	2202	2303	2338	2350	2328	2353	2419	2489	2579	2609	2571	2418	2580	2630	2578	2595	2551	2488	2543	2592	2542	2509	2451	2547	2485	2447	2403	2380	2416	2484	2530	2526	2571	2716	2736	2636	2650	2568	2493	2395	2297	2345	2353
2437	2320	2178	2170	2191	2251	2238	2223	2314	2359	2189	2347	2302	2427	2430	2495	2481	2474	2521	2443	2477	2444	2461	2555	2593	2600	2628	2617	2619	2557	2529	2516	2473	2449	2476	2385	2501	2552	2549	2547	2691	2768	2643	2642	2587	2431	2418	2430	2405	2317
2339	2225	2186	2254	2269	2200	2205	2258	2328	2204	2281	2345	2288	2325	2416	2447	2415	2509	2514	2479	2480	2449	2605	2649	2572	2587	2469	2705	2585	2542	2529	2539	2602	2486	2444	2549	2560	2566	2599	2723	2657	2636	2745	2585	2398	2522	2400	2284	2337	2370
2294	2304	2193	2122	2301	2222	2288	2288	2323	2287	2285	2331	2303	2382	2360	2380	2428	2421	2433	2461	2361	2457	2579	2635	2609	2549	2540	2588	2555	2619	2551	2558	2610	2558	2478	2516	2629	2771	2640	2691	2628	2622	2651	2567	2465	2443	2341	2377	2307	2426
2261	2183	2154	2128	2137	2317	2206	2223	2276	2284	2272	2295	2301	2370	2331	2357	2412	2406	2384	2456	2388	2483	2470	2514	2620	2614	2492	2619	2635	2604	2658	2664	2552	2598	2647	2624	2623	2728	2613	2698	2618	2542	2545	2577	2474	2401	2423	2377	2358	2339
2298	2259	2249	2171	2229	2200	2293	2296	2290	2158	2321	2238	2304	2460	2396	2315	2371	2376	2278	2430	2528	2526	2629	2595	2505	2592	2664	2717	2649	2578	2619	2473	2638	2575	2607	2625	2645	2708	2635	2580	2633	2570	2528	2503	2409	2519	2357	2350	2287	2302
2241	2250	2157	2144	2147	2101	2182	2327	2313	2229	2349	2251	2241	2312	2221	2334	2193	2339	2325	2467	2520	2541	2506	2619	2549	2624	2736	2664	2610	2558	2639	2589	2499	2652	2735	2693	2669	2595	2644	2607	2599	2630	2583	2543	2408	2426	2409	2320	2284	2215
2230	2218	2229	2187	2102	2153	2139	2234	2251	2243	2267	2222	2181	2219	2259	2264	2300	2366	2343	2502	2475	2534	2476	2499	2555	2623	2678	2648	2600	2616	2606	2601	2461	2648	2608	2596	2429	2574	2406	2603	2539	2491	2546	2494	2425	2429	2323	2210	2264	2258
2370	2196	2184	2155	2178	2124	2190	2154	2156	2183	2278	2310	2281	2225	2209	2296	2263	2369	2443	2402	2481	2475	2512	2601	2543	2542	2680	2585	2620	2661	2592	2580	2644	2533	2597	2472	2464	2444	2453	2471	2499	2502	2427	2551	2415	2391	2301	2238	2218	2232
2254	2265	2177	2132	2252	2150	2108	2183	2205	2308	2246	2314	2225	2217	2346	2228	2385	2361	2379	2495	2501	2538	2466	2511	2615	2647	2499	2616	2624	2666	2590	2641	2468	2514	2501	2463	2467	2429	2500	2531	2531	2590	2485	2409	2430	2277	2321	2268	2301	2192
2350	2297	2276	2113	2306	2219	2177	2227	2229	2165	2184	2239	2297	2311	2210	2363	2218	2288	2326	2312	2383	2447	2474	2583	2544	2602	2584	2665	2646	2609	2632	2564	2512	2391	2455	2424	2393	2540	2559	2526	2539	2544	2462	2417	2425	2433	2314	2202	2276	2322
2271	2237	2152	2241	2109	2238	2110	2182	2148	2342	2275	2278	2257	2101	2243	2223	2236	2338	2326	2284	2314	2343	2521	2502	2472	2609	2528	2557	2529	2483	2484	2469	2412	2444	2424	2444	2471	2500	2438	2488	2529	2422	2375	2326	2390	2359	2271	2286	2271	2261
2224	2242	2187	2273	2236	2156	2207	2199	2212	2186	2286	2302	2155	2180	2287	2282	2320	2254	2260	2357	2468	2393	2396	2418	2568	2602	2490	2532	2405	2454	2479	2441	2413	2366	2517	2399	2525	2376	2502	2499	2502	2476	2359	2355	2388	2281	2245	2222	2258	2202
2318	2261	2250	2237	2219	2283	2255	2188	2171	2164	2183	2173	2185	2206	2236	2299	2312	2273	2398	2328	2309	2396	2471	2457	2441	2512	2490	2384	2407	2399	2421	2408	2396	2481	2321	2376	2502	2406	2456	2430	2489	2471	2349	2288	2294	2224	2236	2296	2345	2252
2263	2303	2283	2201	2160	2157	2210	2077	2121	2155	2113	2115	2112	2111	2261	2241	2370	2366	2366	2328	2293	2296	2301	2478	2463	2540	2434	2380	2404	2391	2405	2297	2391	2368	2508	2405	2546	2465	2421	2523	2425	2323	2468	2334	2362	2355	2255	2221	2259	2295
2334	2176	2231	2215	2262	2141	2184	2182	2300	2156	2102	2135	2094	2118	2202	2155	2288	2277	2352	2359	2379	2416	2415	2336	2425	2372	2316	2250	2391	2302	2340	2384	2206	2398	2405	2440	2398	2403	2411	2539	2459	2418	2301	2372	2217	2269	2289	2310	2234	2443
2278	2235	2259	2307	2191	2131	2149	2127	2253	2200	2223	2168	2173	2156	2222	2131	2220	2336	2251	2441	2407	2412	2380	2228	2431	2398	2303	2370	2309	2321	2309	2423	2324	2426	2402	2396	2456	2438	2456	2304	2398	2407	2319	2234	2312	2383	2243	2249	2315	2325
2219	2238	2341	2302	2259	2224	2096	2170	2088	2146	2092	2151	2260	2177	2206	2237	2216	2227	2289	2317	2378	2453	2381	2421	2323	2334	2293	2294	2248	2341	2298	2252	2362	2389	2311	2419	2434	2456	2488	2461	2444	2329	2308	2334	2281	2303	2330	2333	2399	2410
2291	2236	2234	2306	2187	2223	2210	2160	2226	2143	2166	2160	2130	2206	2158	2291	2343	2352	2353	2271	2362	2404	2581	2304	2310	2377	2344	2339	2394	2420	2260	2313	2345	2294	2405	2399	2425	2439	2412	2442	2312	2335	2358	2268	2271	2428	2397	2441	2579	2489
2283	2293	2118	2191	2249	2202	2150	2138	2198	2149	2138	2153	2108	2102	2211	2273	2349	2376	2366	2458	2357	2371	2512	2430	2392	2281	2334	2357	2336	2333	2409	2442	2262	2429	2422	2367	2500	2394	2364	2482	2377	2396	2434	2414	2399	2540	2418	2443	2441	2552
2127	2228	2047	2159	2225	2268	2144	2232	2241	2224	2170	2228	2184	2225	2277	2199	2182	2264	2334	2303	2378	2340	2356	2475	2394	2349	2378	2368	2348	2374	2330	2375	2328	2340	2378	2631	2524	2461	2500	2457	2518	2348	2430	2387	2418	2429	2412	2617	2451	2446
2113	2206	2249	2243	2339	2311	2270	2282	2299	2210	2247	2243	2321	2198	2180	2219	2271	2290	2353	2332	2343	2359	2254	2409	2391	2372	2344	2435	2304	2369	2379	2397	2305	2400	2427	2438	2492	2521	2561	2466	2446	2469	2465	2432	2497	2524	2448	2568	2630	2543
2185	2218	2169	2148	2233	2225	2280	2343	2342	2234	2194	2270	2293	2181	2351	2338	2266	2300	2290	2366	2465	2403	2389	2444	2469	2403	2356	2275	2342	2331	2322	2300	2307	2384	2477	2427	2492	2510	2547	2497	2485	2520	2471	2459	2520	2620	2626	2639	2594	2597
2185	2185	2230	2253	2203	2195	2216	2258	2220	2202	2192	2225	2283	2341	2386	2406	2225	2262	2320	2389	2427	2412	2422	2376	2381	2411	2334	2235	2246	2409	2301	2326	2338	2357	2447	2478	2531	2546	2586	2518	2617	2521	2527	2582	2567	2712	2721	2580	2417	2488
2089	2223	2180	2161	2263	2073	2209	2034	2218	2230	2268	2193	2329	2336	2282	2339	2316	2460	2294	2360	2420	2401	2409	2435	2342	2385	2339	2329	2315	2324	2256	2290	2349	2454	2496	2471	2636	2589	2620	2608	2683	2619	2679	2545	2636	2590	2682	2520	2573	2419
2193	2162	2133	2161	2135	2104	2055	2164	2196	2107	2222	2267	2191	2261	2336	2316	2334	2473	2359	2366	2383	2442	2427	2414	2270	2240	2402	2227	2223	2250	2271	2376	2335	2395	2474	2531	2513	2649	2578	2539	2568	2678	2609	2727	2732	2618	2672	2612	2564	2485
2149	2250	2086	2107	2089	2077	2112	2180	2090	2140	2081	2136	2253	2251	2238	2284	2294	2393	2287	2244	2315	2350	2365	2313	2288	2348	2288	2291	2170	2265	2319	2361	2417	2397	2567	2499	2549	2675	2620	2534	2810	2604	2735	2727	2707	2731	2575	2473	2486	2408
2185	2202	2211	2066	2085	2077	2184	2143	2107	2259	2195	2193	2065	2201	2213	2168	2398	2390	2330	2263	2270	2207	2307	2241	2273	2230	2400	2341	2091	2240	2263	2359	2390	2483	2495	2619	2497	2630	2608	2611	2682	2746	2754	2662	2575	2609	2500	2486	2470	2393
2227	2199	2107	2153	2062	2126	2166	2238	2083	2243	2062	2124	2121	2189	2220	2217	2304	2294	2298	2291	2276	2241	2237	2323	2172	2224	2277	2297	2266	2317	2351	2359	2440	2448	2497	2546	2595	2751	2681	2732	2672	2723	2797	2695	2588	2613	2478	2512	2441	2404
2271	2292	2221	2154	2131	2129	2074	2107	2101	2061	2087	2134	2100	2101	2186	2243	2189	2320	2306	2233	2204	2110	2213	2218	2240	2241	2339	2275	2269	2350	2389	2339	2415	2526	2452	2609	2541	2666	2543	2722	2760	2720	2699	2668	2586	2452	2533	2528	2504	2447
2313	2281	2251	2133	2060	2177	2165	2180	2153	2152	2178	2193	2078	2084	2141	2216	2165	2209	2228	2159	2166	2198	2212	2240	2261	2224	2346	2300	2236	2314	2411	2421	2418	2494	2539	2566	2587	2716	2692	2613	2718	2763	2653	2601	2493	2476	2426	2429	2452	2462
2377	2310	2185	2298	2257	2154	2187	2188	2180	2144	2149	2169	2044	2085	2259	2125	2186	2186	2236	2131	2237	2247	2252	2287	2266	2251	2288	2408	2300	2377	2456	2404	2458	2536	2471	2582	2583	2586	2647	2667	2647	2630	2576	2510	2366	2481	2469	2430	2498	2443
2323	2319	2238	2164	2194	2184	2101	2200	2138	2167	2243	2177	2124	2171	2248	2299	2202	2274	2253	2199	2139	2173	2172	2298	2208	2280	2409	2420	2377	2334	2447	2346	2448	2576	2553	2643	2509	2601	2568	2642	2518	2542	2420	2509	2475	2412	2450	2496	2399	2403
2310	2239	2180	2228	2209	2210	2200	2197	2168	2187	2158	2167	2226	2195	2245	2257	2215	2228	2404	2285	2264	2242	2291	2355	2327	2313	2381	2456	2305	2388	2503	2346	2481	2496	2590	2635	2540	2654	2557	2585	2550	2534	2432	2418	2556	2542	2471	2602	2460	2550
2295	2255	2198	2149	2159	2181	2100	2161	2307	2247	2324	2098	2260	2241	2244	2301	2291	2395	2370	2313	2225	2279	2414	2409	2449	2349	2460	2425	2285	2374	2423	2385	2511	2516	2527	2590	2498	2391	2503	2442	2407	2531	2485	2433	2442	2377	2488	2469	2473	2351
2214	2217	2144	2217	2092	2180	2189	2192	2140	2211	2278	2224	2220	2234	2314	2299	2310	2386	2359	2288	2314	2272	2342	2386	2366	2421	2404	2403	2260	2365	2440	2404	2474	2522	2466	2518	2401	2473	2468	2393	2482	2375	2525	2432	2384	2381	2463	2474	2382	2321
2181	2257	2225	2144	2034	2131	2141	2140	2128	2060	2168	2320	2287	2310	2332	2304	2309	2234	2312	2305	2377	2326	2487	2397	2416	2370	2334	2294	2297	2468	2397	2373	2409	2357	2491	2483	2574	2389	2462	2434	2476	2438	2483	2532	2436	2421	2523	2456	2348	2368
2140	2179	2068	2156	2177	2098	2064	2196	2140	2208	2163	2187	2236	2337	2331	2316	2344	2407	2257	2317	2469	2424	2385	2373	2276	2300	2283	2214	2371	2348	2259	2323	2401	2343	2395	2482	2439	2453	2526	2541	2486	2522	2381	2455	2315	2534	2447	2441	2366	2348
2161	2206	2118	2122	2141	2155	2094	2141	2188	2101	2252	2207	2269	2218	2281	2261	2331	2297	2299	2336	2294	2410	2373	2237	2264	2227	2313	2240	2242	2248	2292	2225	2309	2309	2362	2345	2400	2494	2500	2512	2428	2398	2358	2457	2472	2490	2415	2368	2382	2337
2149	2110	2209	2165	2179	2180	2209	2281	2175	2254	2264	2234	2209	2288	2212	2235	2252	2208	2223	2214	2208	2395	2244	2103	2233	2247	2310	2250	2360	2279	2266	2294	2255	2316	2359	2362	2487	2437	2497	2480	2429	2418	2469	2382	2441	2329	2443	2375	2434	2483
2166	2183	2124	2155	2259	2263	2410	2316	2319	2450	2378	2287	2186	2220	2207	2239	2216	2195	2256	2258	2217	2284	2313	2250	2262	2215	2174	2222	2341	2379	2246	2388	2212	2377	2325	2438	2387	2490	2503	2338	2386	2418	2485	2471	2405	2383	2402	2402	2343	2343
2101	2058	2167	2181	2244	2190	2290	2362	2405	2354	2342	2268	2243	2200	2211	2236	2234	2234	2221	2342	2167	2178	2252	2277	2163	2224	2207	2318	2325	2398	2311	2310	2341	2324	2314	2393	2492	2409	2429	2294	2382	2368	2467	2370	2466	2443	2407	2460	2398	2526
2113	2088	2186	2154	2164	2286	2322	2363	2285	2245	2275	2179	2167	2317	2264	2277	2322	2278	2275	2300	2238	2305	2343	2201	2183	2149	2283	2310	2292	2409	2289	2335	2273	2339	2292	2328	2349	2409	2370	2293	2263	2345	2442	2395	2338	2353	2341	2365	2485	2519
2222	2147	2266	2259	2314	2337	2354	2234	2327	2287	2293	2164	2286	2342	2322	2411	2373	2338	2303	2282	2234	2313	2296	2220	2238	2356	2305	2392	2430	2292	2440	2290	2378	2327	2323	2365	2235	2343	2227	2346	2279	2415	2371	2372	2354	2451	2430	2395	2366	2399
2214	2178	2152	2230	2312	2366	2406	2225	2327	2334	2321	2302	2338	2379	2390	2407	2311	2277	2335	2200	2233	2342	2366	2260	2330	2308	2431	2381	2350	2392	2355	2256	2335	2338	2273	2283	2354	2199	2349	2276	2286	2285	2310	2476	2458	2512	2411	2455	2384	2461
2217	2267	2220	2324	2449	2380	2385	2286	2391	2395	2278	2391	2421	2374	2406	2181	2316	2282	2271	2295	2357	2224	2266	2204	2362	2425	2386	2368	2370	2288	2294	2329	2228	2208	2220	2244	2308	2163	2290	2365	2399	2355	2351	2408	2368	2419	2396	2417	2392	2485
2236	2320	2324	2238	2394	2284	2316	2299	2290	2391	2333	2295	2320	2317	2257	2365	2279	2294	2390	2336	2239	2282	2089	2261	2333	2271	2229	2326	2317	2105	2235	2234	2269	2278	2334	2308	2277	2265	2282	2288	2375	2259	2308	2335	2315	2227	2334	2448	2344	2359
2366	2313	2285	2410	2194	2294	2138	2321	2283	2333	2355	2194	2319	2219	2225	2354	2409	2348	2356	2319	2332	2255	2252	2117	2319	2186	2288	2379	2283	2213	2202	2217	2335	2276	2254	2207	2250	2246	2220	2294	2407	2342	2451	2332	2351	2288	2318	2280	2368	2283
2446	2442	2428	2498	2346	2353	2283	2299	2338	2492	2381	2279	2257	2349	2193	2376	2248	2225	2350	2278	2209	2260	2239	2331	2170	2206	2298	2274	2295	2190	2176	2214	2221	2169	2286	2239	2247	2238	2324	2322	2258	2315	2435	2242	2408	2307	2300	2339	2444	2400
2529	2437	2394	2382	2474	2380	2384	2479	2465	2366	2352	2294	2351	2420	2341	2393	2217	2250	2299	2345	2293	2223	2178	2332	2309	2400	2238	2202	2302	2283	2265	2308	2290	2271	2311	2246	2287	2272	2356	2310	2389	2317	2317	2322	2291	2333	2385	2350	2378	2375
2413	2194	2271	2427	2393	2360	2509	2559	2371	2433	2365	2332	2412	2501	2421	2231	2252	2286	2321	2322	2295	2199	2223	2404	2308	2359	2271	2346	2270	2273	2302	2257	2277	2221	2275	2143	2200	2255	2269	2327	2362	2320	2310	2310	2314	2299	2351	2341	2322	2447
2432	2378	2245	2449	2386	2364	2437	2386	2521	2394	2468	2322	2440	2403	2340	2376	2360	2283	2424	2289	2322	2216	2350	2278	2263	2336	2293	2300	2276	2264	2330	2298	2237	2225	2252	2227	2286	2344	2426	2446	2301	2286	2332	2398	2379	2372	2326	2360	2478	2330
2379	2371	2348	2394	2434	2464	2393	2347	2448	2426	2412	2487	2500	2373	2391	2289	2325	2385	2245	2306	2253	2261	2328	2288	2327	2408	2341	2320	2323	2229	2310	2283	2311	2197	2219	2209	2277	2368	2330	2452	2313	2337	2306	2304	2296	2310	2382	2335	2457	2384
2521	2367	2417	2520	2429	2344	2345	2344	2304	2387	2384	2425	2441	2467	2326	2338	2327	2321	2341	2271	2272	2254	2233	2245	2298	2222	2248	2269	2242	2169	2144	2189	2217	2148	2231	2249	2236	2222	2314	2355	2285	2287	2324	2226	2296	2166	2267	2325	2363	2311
2528	2574	2493	2428	2395	2360	2375	2393	2422	2469	2377	2354	2361	2257	2337	2270	2331	2351	2211	2194	2180	2218	2334	2250	2194	2262	2145	2163	2205	2221	2188	2228	2318	2216	2290	2187	2286	2306	2307	2414	2307	2387	2338	2165	2225	2177	2253	2261	2361	2398
2448	2570	2388	2520	2480	2535	2471	2449	2502	2456	2327	2379	2352	2409	2231	2373	2294	2344	2324	2238	2313	2175	2177	2313	2230	2197	2269	2210	2283	2182	2266	2270	2317	2221	2282	2317	2340	2527	2437	2337	2424	2312	2212	2254	2330	2303	2352	2360	2274	2420
2479	2453	2505	2594	2576	2591	2516	2515	2499	2445	2344	2327	2344	2259	2362	2281	2373	2395	2323	2280	2263	2222	2192	2237	2162	2277	2237	2348	2325	2255	2318	2259	2300	2333	2180	2314	2281	2446	2348	2390	2383	2352	2319	2275	2327	2311	2272	2324	2433	2411
2487	2483	2403	2482	2477	2391	2544	2524	2531	2436	2465	2429	2382	2343	2308	2396	2326	2433	2360	2417	2362	2325	2226	2297	2242	2276	2279	2283	2203	2227	2190	2218	2242	2288	2144	2278	2304	2244	2369	2314	2351	2167	2180	2292	2322	2374	2345	2350	2399	2363
2551	2471	2355	2466	2459	2525	2523	2498	2509	2539	2483	2439	2385	2383	2286	2385	2302	2256	2292	2238	2245	2336	2260	2270	2269	2272	2282	2274	2264	2250	2220	2343	2239	2216	2195	2249	2235	2344	2304	2317	2267	2224	2166	2247	2268	2283	2325	2319	2302	2279
2435	2437	2264	2443	2517	2524	2516	2451	2597	2425	2391	2425	2221	2342	2261	2325	2270	2395	2273	2280	2311	2125	2367	2361	2297	2259	2184	2196	2263	2269	2285	2343	2215	2204	2193	2215	2216	2369	2335	2271	2283	2188	2171	2298	2262	2363	2340	2338	2356	2237
2399	2425	2454	2430	2510	2526	2619	2490	2313	2393	2368	2279	2309	2368	2241	2243	2286	2302	2300	2360	2211	2310	2254	2268	2181	2248	2193	2159	2190	2317	2310	2276	2224	2134	2154	2191	2173	2361	2302	2316	2245	2330	2246	2284	2357	2300	2264	2336	2382	2373
2481	2517	2529	2430	2507	2429	2519	2432	2382	2373	2388	2424	2371	2386	2316	2298	2201	2302	2340	2226	2271	2185	2173	2213	2285	2213	2203	2144	2198	2159	2328	2221	2179	2165	2155	2147	2146	2164	2205	2257	2297	2240	2210	2254	2163	2336	2293	2351	2353	2288
2525	2565	2521	2611	2451	2338	2329	2425	2457	2416	2462	2413	2482	2325	2328	2267	2336	2267	2320	2254	2208	2263	2232	2169	2142	2132	2174	2125	2225	2287	2180	2228	2207	2211	2180	2077	2171	2206	2222	2187	2115	2217	2222	2279	2293	2255	2292	2424	2486	2388
2503	2595	2503	2401	2454	2453	2415	2437	2380	2419	2397	2387	2475	2273	2349	2266	2220	2229	2250	2359	2189	2272	2254	2197	2294	2206	2256	2144	2163	2275	2222	2270	2177	2197	2174	2158	2132	2290	2292	2183	2196	2285	2332	2391	2327	2226	2354	2282	2431	2275
2552	2531	2510	2410	2329	2504	2374	2366	2314	2282	2347	2297	2237	2399	2252	2317	2201	2342	2347	2342	2285	2337	2269	2317	2263	2210	2201	2215	2164	2283	2226	2187	2162	2148	2087	2197	2184	2203	2268	2251	2195	2306	2328	2324	2461	2420	2394	2376	2331	2475
2550	2429	2357	2396	2433	2436	2351	2393	2371	2375	2413	2314	2377	2353	2341	2323	2397	2306	2387	2316	2378	2270	2188	2246	2228	2089	2214	2060	2150	2130	2221	2091	2149	2135	2068	2123	2114	2163	2223	2183	2287	2351	2253	2326	2377	2458	2445	2432	2428	2338
2449	2457	2379	2311	2381	2422	2380	2342	2288	2422	2283	2374	2340	2371	2350	2347	2347	2420	2322	2318	2291	2184	2181	2187	2167	2156	2133	2155	2184	2163	2163	2225	2106	2137	2157	2194	2133	2201	2159	2376	2243	2171	2188	2213	2379	2358	2345	2445	2445	2319
2395	2600	2483	2330	2459	2406	2390	2395	2433	2475	2334	2448	2329	2225	2387	2339	2361	2265	2335	2265	2246	2094	2306	2174	2331	2202	2154	2171	2153	2177	2229	2152	2267	2235	2161	2246	2226	2253	2181	2273	2214	2252	2326	2285	2372	2379	2455	2506	2414	2358
2549	2391	2422	2370	2396	2354	2352	2324	2393	2497	2446	2401	2374	2414	2443	2354	2424	2336	2386	2401	2235	2237	2303	2302	2275	2250	2247	2273	2274	2241	2298	2269	2289	2148	2154	2211	2303	2242	2266	2239	2395	2217	2376	2294	2344	2489	2470	2453	2436	2355
2451	2358	2329	2373	2389	2404	2341	2386	2505	2318	2438	2339	2377	2448	2456	2374	2406	2367	2442	2413	2393	2403	2381	2359	2473	2384	2269	2269	2280	2246	2161	2144	2201	2237	2327	2171	2216	2234	2251	2291	2332	2373	2357	2423	2354	2370	2447	2447	2451	2334
2480	2362	2267	2261	2313	2393	2423	2364	2433	2366	2397	2435	2487	2385	2491	2492	2440	2394	2548	2510	2350	2486	2352	2367	2312	2248	2201	2123	2148	2027	2152	2152	2179	2113	2161	2148	2244	2262	2183	2411	2294	2354	2229	2385	2292	2367	2429	2447	2388	2374
2329	2373	2341	2373	2339	2381	2463	2350	2372	2337	2340	2411	2534	2587	2490	2425	2509	2539	2520	2473	2390	2337	2221	2311	2333	2225	2208	2211	2171	2197	2150	2221	2140	2284	2223	2204	2300	2237	2414	2326	2302	2358	2368	2352	2327	2348	2400	2439	2409	2387
2333	2327	2367	2332	2447	2411	2435	2410	2358	2404	2465	2537	2683	2550	2624	2534	2569	2580	2545	2398	2353	2327	2380	2393	2387	2276	2296	2288	2247	2205	2238	2308	2335	2245	2215	2279	2346	2296	2374	2355	2378	2350	2291	2301	2393	2282	2241	2394	2427	2456
2410	2376	2393	2430	2330	2388	2406	2362	2405	2547	2523	2503	2778	2851	2763	2779	2590	2589	2533	2431	2399	2316	2288	2437	2456	2383	2389	2468	2290	2341	2326	2316	2394	2335	2379	2273	2290	2394	2357	2415	2281	2402	2402	2292	2294	2428	2352	2429	2469	2507
2434	2472	2407	2355	2346	2410	2378	2454	2478	2600	2621	2666	2828	2784	2847	2807	2767	2743	2605	2475	2633	2463	2348	2382	2522	2467	2328	2336	2211	2335	2280	2284	2274	2314	2224	2210	2276	2297	2326	2286	2313	2338	2282	2366	2264	2402	2455	2426	2507	2457
2486	2439	2387	2401	2420	2336	2447	2590	2613	2542	2595	2648	2753	2746	2785	2731	2789	2559	2649	2625	2605	2495	2414	2360	2364	2357	2359	2336	2300	2282	2294	2311	2273	2228	2292	2300	2291	2317	2320	2302	2385	2276	2266	2321	2261	2378	2481	2572	2367	2412
2485	2348	2397	2467	2476	2498	2621	2554	2657	2577	2592	2622	2757	2702	2823	2706	2824	2671	2704	2722	2693	2584	2507	2492	2410	2288	2402	2295	2201	2240	2246	2336	2283	2205	2259	2300	2325	2337	2349	2350	2453	2294	2323	2297	2359	2338	2398	2334	2422	2447
2426	2467	2507	2583	2556	2724	2648	2668	2684	2710	2605	2630	2704	2868	2792	2828	2903	2794	2723	2775	2677	2586	2289	2464	2400	2415	2295	2243	2331	2260	2311	2352	2330	2304	2316	2365	2422	2412	2477	2338	2348	2445	2300	2251	2306	2309	2453	2404	2555	2433
2493	2515	2558	2693	2557	2691	2551	2589	2656	2556	2553	2693	2751	2685	2925	3031	2907	2920	2874	2800	2690	2571	2424	2389	2339	2362	2409	2368	2425	2295	2302	2425	2366	2406	2372	2427	2375	2415	2361	2449	2399	2348	2413	2373	2335	2407	2444	2393	2456	2451
2610	2588	2517	2573	2592	2547	2616	2466	2586	2646	2660	2638	2789	2872	2878	2954	2959	2763	2811	2733	2619	2579	2420	2529	2359	2469	2377	2360	2304	2368	2246	2320	2403	2330	2351	2332	2376	2347	2316	2373	2388	2386	2407	2388	2416	2438	2418	2495	2448	2566
2656	2700	2635	2532	2472	2534	2596	2575	2608	2714	2776	2724	2731	2749	2839	2759	2832	2822	2757	2720	2607	2656	2580	2588	2428	2431	2425	2362	2391	2325	2211	2327	2264	2254	2369	2316	2295	2218	2279	2341	2346	2519	2403	2450	2515	2319	2461	2351	2346	2511
2633	2526	2548	2435	2538	2610	2645	2715	2811	2871	2889	2830	2712	2742	2662	2597	2656	2708	2680	2633	2700	2532	2589	2423	2345	2306	2389	2339	2250	2236	2271	2273	2313	2296	2275	2315	2374	2302	2339	2417	2508	2539	2478	2551	2464	2380	2376	2435	2521	2547
2445	2486	2432	2473	2604	2594	2639	2729	2830	2857	2780	2748	2690	2597	2647	2593	2653	2594	2574	2693	2653	2629	2503	2438	2276	2311	2375	2295	2356	2168	2288	2227	2399	2373	2346	2287	2376	2346	2271	2364	2353	2438	2532	2488	2484	2373	2443	2367	2438	2475
2518	2522	2606	2509	2577	2744	2631	2772	2794	2715	2732	2700	2639	2622	2567	2639	2773	2761	2727	2676	2588	2557	2468	2467	2256	2332	2330	2322	2332	2349	2224	2366	2364	2481	2447	2439	2512	2448	2409	2488	2543	2579	2558	2549	2534	2514	2589	2438	2422	2401
2540	2580	2563	2658	2678	2639	2728	2564	2596	2572	2617	2604	2622	2701	2728	2726	2750	2835	2636	2526	2514	2389	2309	2367	2263	2373	2263	2290	2329	2262	2368	2403	2386	2398	2526	2540	2510	2542	2420	2508	2601	2568	2668	2694	2569	2617	2429	2424	2429	2480
2519	2503	2538	2476	2653	2603	2710	2513	2540	2570	2618	2685	2704	2700	2708	2804	2839	2643	2566	2393	2482	2362	2413	2306	2270	2243	2236	2363	2384	2306	2392	2335	2471	2412	2547	2503	2560	2524	2422	2479	2490	2519	2603	2600	2562	2541	2488	2451	2373	2459
2592	2495	2490	2450	2515	2523	2566	2536	2656	2604	2659	2712	2838	2784	2763	2864	2588	2568	2456	2277	2320	2424	2367	2381	2357	2394	2442	2337	2391	2470	2421	2409	2461	2399	2449	2533	2482	2506	2417	2433	2551	2440	2584	2565	2580	2546	2450	2390	2483	2352
2450	2434	2437	2394	2469	2542	2572	2573	2682	2682	2635	2835	2871	2772	2690	2585	2420	2392	2310	2297	2279	2375	2458	2363	2480	2325	2513	2459	2473	2453	2416	2375	2429	2419	2434	2450	2570	2624	2492	2578	2574	2501	2558	2517	2553	2543	2486	2457	2356	2415
2375	2371	2352	2413	2488	2592	2608	2638	2630	2697	2785	2657	2607	2529	2480	2488	2431	2332	2377	2353	2412	2385	2480	2410	2405	2428	2561	2417	2413	2492	2479	2354	2463	2495	2459	2518	2681	2771	2500	2657	2639	2573	2472	2594	2511	2571	2575	2401	2480	2344
2332	2418	2421	2432	2538	2596	2603	2507	2631	2645	2626	2675	2517	2506	2336	2403	2395	2364	2417	2446	2415	2492	2607	2514	2558	2410	2454	2428	2351	2334	2463	2436	2429	2510	2594	2623	2682	2770	2670	2637	2736	2584	2552	2530	2574	2505	2533	2559	2492	2322
2317	2362	2430	2450	2552	2518	2528	2522	2573	2436	2604	2527	2574	2423	2426	2410	2512	2420	2413	2394	2446	2489	2515	2444	2483	2430	2420	2424	2316	2414	2355	2524	2541	2515	2564	2558	2716	2716	2663	2696	2688	2641	2517	2575	2637	2504	2491	2491	2457	2391
2193	2367	2446	2490	2431	2494	2527	2545	2612	2511	2421	2470	2481	2463	2458	2468	2530	2481	2452	2418	2510	2387	2492	2436	2394	2433	2362	2368	2380	2359	2365	2439	2547	2512	2582	2597	2626	2559	2618	2563	2643	2492	2584	2517	2448	2479	2405	2488	2452	2432
2467	2448	2412	2439	2426	2511	2446	2465	2550	2503	2431	2491	2520	2567	2493	2536	2435	2513	2439	2481	2323	2378	2319	2450	2326	2315	2317	2394	2314	2293	2363	2468	2515	2594	2625	2509	2654	2731	2605	2720	2516	2560	2379	2494	2414	2334	2367	2456	2541	2467
2419	2481	2439	2430	2459	2396	2461	2353	2472	2416	2456	2343	2486	2496	2407	2357	2383	2486	2401	2394	2375	2371	2306	2302	2243	2339	2344	2384	2378	2451	2559	2562	2645	2698	2538	2650	2545	2504	2603	2572	2681	2545	2508	2495	2446	2309	2404	2505	2435	2454
2526	2512	2408	2461	2600	2458	2378	2393	2445	2452	2458	2500	2465	2462	2441	2475	2372	2492	2336	2397	2482	2384	2349	2256	2426	2353	2370	2430	2398	2512	2535	2572	2706	2637	2654	2519	2585	2599	2621	2495	2510	2614	2518	2500	2453	2463	2360	2432	2491	2403
2394	2504	2469	2387	2462	2412	2430	2359	2499	2418	2456	2497	2413	2444	2497	2391	2435	2346	2336	2351	2413	2369	2378	2358	2455	2443	2486	2568	2516	2512	2589	2591	2657	2649	2536	2588	2500	2578	2573	2513	2506	2436	2559	2548	2537	2483	2437	2472	2390	2455
2507	2416	2392	2411	2429	2325	2385	2354	2481	2374	2546	2464	2408	2441	2406	2385	2265	2387	2443	2285	2387	2445	2370	2391	2374	2537	2514	2597	2565	2562	2624	2546	2596	2654	2586	2461	2445	2412	2468	2559	2544	2475	2482	2596	2565	2370	2463	2484	2388	2275
2456	2387	2391	2308	2349	2317	2358	2375	2501	2412	2347	2399	2482	2392	2368	2313	2397	2304	2360	2379	2512	2401	2483	2357	2440	2506	2506	2477	2576	2426	2435	2513	2482	2433	2539	2468	2492	2399	2445	2356	2522	2507	2501	2559	2505	2442	2402	2420	2258	2335
2400	2494	2322	2341	2269	2436	2385	2435	2651	2381	2410	2400	2408	2368	2389	2361	2360	2445	2417	2391	2472	2464	2564	2469	2518	2421	2420	2518	2553	2429	2528	2434	2427	2449	2466	2370	2453	2473	2409	2392	2528	2509	2341	2439	2413	2458	2347	2258	2333	2368
2283	2354	2273	2351	2389	2379	2474	2386	2429	2439	2489	2423	2466	2356	2379	2468	2583	2474	2511	2515	2459	2469	2467	2478	2440	2475	2418	2392	2300	2418	2311	2281	2270	2297	2361	2337	2331	2418	2376	2422	2405	2390	2487	2454	2376	2371	2324	2230	2270	2266
2445	2328	2446	2340	2474	2432	2437	2405	2378	2390	2375	2344	2435	2441	2400	2516	2551	2584	2464	2553	2389	2475	2480	2477	2355	2475	2373	2285	2430	2307	2310	2280	2251	2328	2290	2442	2447	2438	2433	2387	2355	2389	2456	2269	2373	2159	2319	2297	2271	2320
2288	2434	2496	2433	2486	2414	2316	2324	2406	2388	2241	2507	2484	2423	2425	2594	2516	2531	2518	2391	2389	2345	2363	2324	2334	2254	2291	2237	2437	2340	2316	2369	2356	2334	2400	2433	2400	2488	2414	2434	2518	2354	2293	2302	2305	2262	2312	2344	2376	2367
2383	2514	2416	2333	2500	2407	2296	2406	2297	2453	2315	2443	2466	2614	2584	2622	2567	2459	2465	2405	2421	2379	2353	2343	2357	2369	2380	2409	2482	2473	2441	2479	2441	2352	2430	2459	2512	2476	2532	2544	2550	2405	2487	2339	2417	2385	2341	2460	2519	2365
2419	2533	2447	2477	2316	2373	2342	2436	2399	2395	2433	2539	2603	2541	2571	2590	2487	2403	2312	2446	2337	2365	2383	2372	2410	2450	2565	2517	2553	2547	2434	2448	2527	2506	2464	2487	2507	2519	2585	2565	2618	2713	2501	2506	2499	2498	2628	2516	2581	2653
2454	2538	2451	2342	2461	2292	2351	2348	2414	2519	2546	2525	2604	2518	2578	2550	2439	2313	2410	2332	2412	2378	2392	2503	2498	2563	2628	2500	2444	2460	2440	2465	2529	2543	2441	2425	2514	2498	2563	2632	2560	2621	2600	2591	2512	2630	2706	2697	2727	2800
2492	2472	2399	2323	2380	2358	2380	2499	2561	2534	2591	2583	2565	2459	2402	2331	2372	2403	2392	2436	2507	2492	2507	2584	2623	2597	2550	2583	2484	2366	2451	2435	2469	2451	2542	2443	2554	2630	2527	2582	2661	2635	2618	2653	2663	2640	2651	2671	2731	2828
2492	2331	2444	2419	2318	2428	2389	2512	2630	2721	2630	2619	2444	2489	2333	2346	2338	2435	2467	2599	2662	2703	2695	2648	2708	2626	2633	2532	2475	2312	2384	2389	2351	2430	2453	2435	2395	2425	2493	2542	2566	2530	2653	2635	2657	2635	2698	2687	2714	2745
2575	2483	2381	2403	2342	2552	2618	2608	2725	2666	2552	2513	2417	2274	2272	2385	2357	2498	2586	2631	2814	2817	2882	2707	2633	2622	2484	2538	2404	2300	2367	2258	2315	2300	2424	2493	2477	2501	2435	2547	2483	2422	2613	2618	2645	2643	2648	2557	2552	2593
2415	2373	2308	2340	2393	2578	2567	2585	2567	2630	2469	2444	2320	2299	2330	2395	2458	2714	2664	2823	2936	2959	2811	2757	2510	2523	2393	2323	2282	2264	2220	2239	2217	2308	2364	2375	2403	2435	2569	2448	2391	2482	2578	2587	2539	2574	2481	2498	2495	2464
2430	2427	2398	2502	2489	2500	2547	2493	2511	2478	2335	2396	2282	2389	2446	2620	2697	2778	2914	2883	2927	2828	2812	2552	2425	2278	2218	2179	2249	2171	2302	2262	2205	2268	2328	2350	2501	2537	2566	2509	2439	2541	2510	2501	2466	2477	2453	2385	2442	2434
2475	2457	2450	2501	2552	2602	2469	2532	2493	2400	2392	2372	2606	2542	2679	2761	2871	2927	2963	2871	2746	2711	2638	2484	2356	2267	2229	2221	2253	2288	2296	2309	2284	2364	2373	2503	2524	2522	2653	2548	2670	2512	2416	2515	2510	2363	2361	2306	2399	2304
2566	2513	2454	2560	2551	2546	2550	2422	2377	2395	2383	2557	2652	2724	2847	2841	2987	3038	2854	2846	2601	2522	2424	2312	2264	2206	2236	2224	2180	2264	2399	2376	2382	2359	2496	2451	2646	2479	2608	2587	2679	2558	2436	2488	2471	2407	2367	2332	2379	2383
2589	2519	2492	2585	2477	2370	2462	2499	2420	2545	2566	2489	2746	2800	2965	2924	3013	2821	2713	2690	2526	2360	2252	2180	2278	2238	2404	2354	2396	2393	2391	2453	2535	2593	2642	2607	2729	2711	2784	2750	2769	2744	2533	2500	2578	2451	2428	2435	2460	2420
2623	2558	2492	2432	2535	2531	2470	2461	2422	2549	2623	2791	2857	2923	3038	3048	2913	2782	2572	2583	2355	2291	2118	2245	2298	2349	2464	2412	2494	2474	2469	2577	2647	2719	2700	2709	2640	2726	2823	2809	2733	2689	2704	2520	2634	2537	2562	2575	2541	2542
2597	2513	2495	2513	2424	2320	2391	2512	2518	2648	2802	2899	2953	3005	3036	2936	2869	2767	2542	2468	2404	2301	2242	2397	2447	2520	2551	2479	2650	2568	2557	2622	2632	2712	2766	2716	2829	2821	2770	2740	2784	2703	2744	2696	2654	2615	2585	2531	2639	2653
2564	2465	2472	2493	2382	2561	2487	2511	2529	2652	2882	2974	3095	2899	2911	2866	2772	2691	2622	2498	2318	2425	2577	2419	2469	2505	2572	2542	2662	2673	2604	2639	2754	2663	2707	2828	2821	2824	2828	2722	2628	2612	2703	2745	2657	2633	2626	2681	2686	2739
2415	2509	2519	2365	2506	2402	2477	2438	2676	2833	2903	2927	3102	3065	2962	2877	2712	2653	2581	2644	2507	2682	2697	2602	2623	2661	2598	2616	2658	2651	2658	2570	2469	2572	2636	2754	2802	2769	2628	2688	2645	2572	2523	2625	2706	2609	2590	2689	2825	2775
2505	2438	2415	2350	2492	2375	2439	2595	2713	2759	2928	3079	3116	2969	3127	2919	2689	2702	2775	2745	2641	2726	2687	2698	2758	2656	2635	2508	2567	2616	2627	2629	2518	2489	2610	2647	2634	2632	2636	2540	2504	2432	2487	2484	2549	2724	2826	2869	2788	2757
2500	2459	2467	2453	2399	2482	2482	2613	2719	2798	3050	3120	3127	3016	3133	2901	2747	2825	2803	2771	2866	2796	2721	2665	2588	2640	2504	2448	2491	2464	2495	2539	2552	2599	2516	2433	2593	2480	2498	2514	2643	2446	2477	2513	2584	2676	2805	2717	2692	2679
2450	2477	2506	2379	2415	2428	2564	2648	2797	2987	3042	3093	3249	3204	3178	2972	2952	2860	2871	3015	2835	2658	2700	2544	2617	2508	2534	2437	2458	2437	2339	2485	2610	2621	2556	2541	2440	2482	2546	2431	2493	2444	2491	2415	2533	2593	2639	2638	2559	2445
2463	2398	2334	2496	2449	2480	2566	2727	2768	2832	3024	3238	3234	3335	3164	3155	2965	3151	2968	2875	2785	2584	2575	2535	2572	2402	2464	2358	2352	2450	2417	2536	2519	2600	2591	2422	2529	2568	2480	2475	2430	2411	2478	2408	2534	2665	2550	2435	2415	2318
2476	2427	2358	2328	2391	2511	2569	2642	2802	2962	2976	3275	3282	3244	3290	3155	3042	3005	2947	2759	2626	2714	2448	2499	2496	2383	2512	2309	2332	2419	2477	2544	2639	2588	2562	2645	2502	2470	2376	2531	2356	2328	2539	2524	2538	2449	2350	2148	2159	2127
2277	2291	2241	2438	2454	2516	2564	2672	2780	2997	3074	3280	3333	3433	3366	3220	3126	2927	2713	2721	2583	2522	2536	2440	2391	2513	2342	2337	2460	2508	2523	2563	2694	2632	2717	2719	2656	2453	2460	2384	2468	2486	2629	2519	2462	2272	2159	2155	2143	2174
2325	2367	2301	2429	2344	2515	2627	2696	2799	2965	3181	3282	3417	3436	3335	3225	3009	2964	2850	2613	2612	2575	2547	2537	2424	2481	2323	2474	2467	2635	2666	2807	2834	2795	2774	2736	2596	2503	2455	2351	2507	2461	2578	2434	2231	2199	2233	2108	2067	2119
2355	2402	2319	2425	2375	2573	2590	2800	2777	3038	3180	3154	3361	3347	3319	3136	2923	2761	2615	2627	2569	2560	2539	2547	2393	2408	2475	2620	2630	2763	2834	2825	2964	2920	2994	2762	2665	2520	2515	2599	2619	2546	2436	2205	2159	2198	2206	2310	2106	2111
2337	2313	2350	2407	2398	2514	2701	2744	2822	2929	3077	3195	3311	3238	3151	2957	2766	2678	2665	2671	2687	2635	2523	2440	2545	2589	2600	2647	2797	2894	2854	3223	3130	3132	3090	2913	2836	2663	2764	2641	2613	2301	2235	2076	2256	2307	2298	2228	2046	2178
2291	2263	2444	2511	2468	2645	2667	2680	2879	2994	2981	3098	3229	3130	2903	2803	2738	2652	2737	2874	2804	2640	2569	2517	2670	2649	2709	2668	2912	2962	3056	3172	3206	3140	3116	3119	2993	2916	2888	2761	2524	2239	2137	2318	2397	2434	2337	2074	2131	2193
2277	2349	2350	2460	2600	2616	2709	2798	2798	2939	2879	2993	2922	2758	2727	2633	2772	2778	2781	2851	2814	2735	2732	2735	2710	2711	2936	2908	3036	3021	3103	2968	2872	2984	3119	3276	3294	3110	2992	2554	2413	2317	2518	2745	2742	2482	2199	2159	2188	2401
2197	2401	2334	2519	2579	2604	2777	2727	2796	2831	2811	2793	2711	2686	2676	2685	2802	2943	2971	2933	2862	2891	2773	2761	2828	2857	2992	2997	3119	2971	2763	2708	2588	2707	2870	3163	3458	3359	2869	2534	2213	2540	2887	2937	2762	2381	2158	2149	2344	2478
2261	2320	2334	2462	2466	2684	2773	2745	2799	2709	2760	2673	2532	2580	2559	2729	2840	3102	3081	3044	2955	2899	2928	2891	2831	2872	2976	2918	2959	2934	2700	2523	2499	2658	2694	2890	2979	3076	2588	2270	2247	2699	2966	2746	2470	2308	2327	2381	2565	2483
2248	2378	2415	2434	2464	2535	2718	2781	2615	2587	2508	2502	2581	2604	2672	2870	2935	3073	3203	3160	2968	3021	3018	2981	2956	2890	2958	2836	2719	2571	2457	2471	2486	2518	2565	2564	2491	2386	2367	2306	2468	2745	2704	2357	2185	2176	2451	2579	2573	2502
2302	2361	2362	2451	2482	2571	2622	2639	2563	2482	2433	2404	2521	2567	2835	3014	3102	3129	3198	3301	3154	3059	2953	2984	3084	2819	2847	2734	2521	2355	2336	2402	2382	2591	2372	2206	2007	2073	2193	2436	2596	2599	2415	2292	2087	2259	2437	2601	2406	2404
2360	2322	2358	2378	2393	2565	2541	2546	2537	2447	2516	2508	2656	2732	2880	3126	3155	3025	3126	3167	3182	3054	3095	2918	2822	2803	2595	2513	2275	2208	2228	2394	2499	2512	2207	2051	2016	2279	2327	2608	2678	2517	2227	2207	2375	2393	2447	2384	2464	2361
2413	2383	2405	2383	2377	2466	2492	2361	2307	2566	2602	2740	2780	2792	2956	3023	3191	3130	3141	3181	3102	3186	3016	2812	2769	2662	2429	2351	2175	2133	2193	2338	2368	2280	1958	1909	2183	2734	2826	2707	2433	2342	2271	2441	2603	2563	2520	2337	2368	2341
2408	2393	2357	2376	2480	2345	2298	2330	2383	2436	2624	2853	3005	3015	3089	3064	3089	3007	3071	3066	3173	2979	2866	2742	2534	2323	2163	2198	2126	2248	2272	2235	2122	1990	1783	1992	2580	2942	2965	2634	2345	2418	2714	2735	2733	2606	2532	2359	2239	2223
2435	2412	2432	2430	2426	2294	2209	2315	2247	2506	2653	2835	3000	2990	2994	2897	2931	3019	3056	3076	3042	2991	2790	2597	2391	2288	2099	2172	2124	2141	2201	2128	1908	1896	2027	2289	2606	2786	2603	2361	2274	2500	2775	2846	3003	2693	2567	2484	2361	2293
2414	2468	2353	2326	2436	2386	2293	2358	2434	2579	2767	2773	2881	2938	2898	2906	2855	3060	3085	2952	2908	2883	2686	2491	2372	2161	2162	2192	2112	2196	2109	1866	1827	1923	2271	2506	2572	2328	2269	2307	2279	2574	2767	2934	2913	2864	2742	2711	2329	2390
2418	2323	2319	2337	2370	2267	2430	2509	2689	2651	2796	2875	2820	2733	2796	2698	2794	3125	2995	2921	2788	2672	2530	2414	2195	2173	2206	2143	2168	2151	1889	1800	2040	2205	2384	2317	2235	2167	2182	2329	2425	2592	2681	2820	2938	2972	2853	2766	2558	2381
2367	2269	2282	2257	2331	2383	2541	2551	2683	2752	2614	2785	2658	2771	2718	2832	2846	2970	2938	2796	2713	2485	2386	2178	2186	2233	2210	2173	2101	2000	1921	2084	2075	2354	2348	2225	2077	2183	2411	2386	2529	2601	2492	2681	2691	2930	2978	2768	2627	2520
2258	2357	2258	2243	2479	2551	2663	2725	2742	2649	2639	2554	2589	2686	2713	2804	2860	2833	2826	2765	2660	2402	2313	2261	2192	2234	2152	2045	2010	1996	1985	2083	2263	2242	2233	2151	2195	2286	2373	2575	2487	2579	2541	2651	2759	2871	2782	2817	2688	2558
2263	2358	2336	2390	2470	2640	2772	2819	2748	2700	2510	2482	2574	2579	2703	2859	2815	2854	2700	2664	2513	2340	2351	2253	2176	2189	2097	2028	1993	2007	2040	2192	2117	2121	2116	2233	2374	2428	2545	2667	2670	2710	2675	2650	2613	2568	2653	2665	2691	2657
2307	2304	2311	2408	2567	2643	2731	2762	2674	2576	2585	2534	2591	2532	2706	2732	2820	2791	2550	2567	2445	2325	2357	2165	2298	2043	2053	2064	1929	2084	2086	2107	2177	2065	2169	2196	2350	2459	2614	2691	2740	2777	2695	2666	2748	2586	2675	2598	2472	2592
2368	2325	2315	2471	2581	2660	2693	2603	2487	2515	2484	2610	2603	2734	2644	2719	2639	2679	2601	2519	2403	2315	2234	2315	2178	1968	1958	1991	2057	2187	2080	2163	2081	2145	2224	2349	2456	2433	2620	2790	2815	3019	2828	2850	2767	2597	2570	2420	2487	2551
2332	2337	2444	2413	2558	2605	2475	2502	2435	2483	2510	2552	2590	2637	2590	2641	2584	2653	2602	2460	2390	2394	2238	2230	2083	2060	2054	2049	2095	2092	2157	2111	2124	2136	2211	2274	2374	2590	2736	2738	3013	3043	3191	2914	2932	2728	2638	2520	2351	2401
2353	2375	2454	2428	2540	2607	2514	2429	2494	2449	2451	2561	2604	2623	2728	2566	2567	2511	2567	2369	2428	2317	2175	2095	2071	2038	2038	2062	2134	2155	2131	2082	2236	2210	2306	2274	2497	2653	2785	2809	2955	3049	3088	3064	3058	2762	2629	2475	2236	2250
2363	2414	2380	2413	2518	2453	2524	2335	2416	2447	2537	2556	2539	2545	2571	2550	2554	2635	2462	2405	2341	2309	2227	2147	2108	2106	2193	2172	2081	2122	2191	2206	2223	2252	2206	2323	2492	2661	2692	2841	2869	3063	3129	3021	3013	2830	2634	2527	2370	2206
2465	2307	2335	2263	2355	2334	2394	2395	2522	2364	2532	2462	2395	2528	2647	2497	2535	2493	2505	2317	2353	2250	2140	2137	2140	2214	2128	2081	2153	2213	2160	2221	2197	2278	2267	2244	2480	2590	2726	2886	2970	3152	3015	3046	2875	2832	2667	2409	2423	2217
2439	2417	2324	2357	2308	2351	2454	2298	2328	2394	2499	2385	2462	2445	2542	2506	2523	2582	2451	2465	2302	2273	2177	2095	2170	2180	2053	2176	2167	2276	2297	2321	2203	2225	2244	2293	2343	2573	2578	2848	2957	3128	3071	2962	2901	2784	2566	2446	2220	2210
2429	2371	2292	2260	2269	2204	2341	2374	2278	2345	2413	2366	2472	2448	2389	2526	2594	2501	2531	2382	2281	2302	2226	2199	2230	2177	2164	2225	2277	2267	2355	2269	2213	2276	2338	2317	2408	2372	2537	2690	2823	2848	2923	2943	2933	2709	2470	2354	2137	2044
2360	2291	2244	2201	2257	2354	2231	2286	2228	2370	2294	2318	2442	2445	2523	2612	2545	2508	2420	2421	2424	2335	2290	2230	2264	2166	2154	2245	2246	2317	2285	2394	2247	2347	2305	2312	2277	2308	2424	2541	2783	2770	2861	2857	2765	2546	2396	2200	2082	1999
2289	2214	2158	2182	2224	2299	2372	2398	2201	2336	2297	2312	2418	2329	2519	2508	2428	2422	2505	2422	2362	2369	2288	2295	2269	2138	2296	2289	2362	2376	2346	2435	2356	2273	2279	2283	2280	2324	2383	2551	2586	2595	2853	2685	2577	2408	2234	2212	2097	2099
2239	2135	2266	2193	2244	2362	2304	2258	2260	2272	2377	2370	2381	2492	2464	2482	2421	2567	2494	2535	2405	2362	2413	2269	2328	2383	2254	2275	2405	2320	2393	2386	2416	2408	2335	2366	2317	2297	2344	2447	2381	2512	2507	2433	2376	2297	2201	2043	2110	2094
2286	2170	2106	2142	2311	2312	2233	2246	2239	2219	2252	2362	2463	2458	2480	2478	2582	2607	2637	2501	2485	2403	2366	2345	2344	2335	2430	2400	2374	2430	2438	2441	2468	2446	2323	2323	2343	2329	2310	2340	2320	2370	2324	2370	2267	2140	2020	2104	2102	2074
2249	2152	2220	2153	2143	2196	2228	2268	2218	2245	2210	2343	2428	2333	2563	2541	2634	2588	2584	2581	2650	2508	2445	2413	2457	2399	2466	2284	2347	2441	2435	2367	2418	2504	2326	2430	2362	2321	2255	2272	2132	2262	2155	2237	2168	2058	2122	2117	2075	2106
2168	2156	2260	2156	2284	2297	2260	2323	2254	2197	2268	2317	2407	2448	2462	2452	2587	2591	2593	2624	2594	2585	2589	2502	2475	2379	2386	2332	2274	2426	2329	2497	2519	2530	2508	2438	2426	2296	2256	2184	2241	2138	2175	2194	2064	2057	2035	2013	2134	2170
2266	2163	2075	2110	2258	2193	2272	2169	2203	2160	2235	2364	2484	2370	2536	2565	2538	2659	2640	2630	2711	2598	2633	2663	2616	2421	2427	2423	2322	2361	2316	2486	2450	2494	2464	2540	2396	2404	2127	2140	2121	2005	2106	2057	2014	2040	1974	2051	2125	2289
2209	2202	2253	2147	2277	2297	2240	2307	2288	2210	2331	2244	2324	2322	2447	2545	2592	2739	2634	2674	2634	2667	2727	2718	2670	2455	2439	2346	2342	2305	2358	2428	2486	2529	2449	2491	2477	2307	2214	2144	2077	2035	2000	2012	2016	2089	2167	2230	2347	2382
2214	2182	2152	2159	2138	2230	2165	2192	2272	2253	2328	2213	2292	2373	2580	2613	2599	2724	2685	2770	2681	2768	2620	2663	2517	2582	2433	2384	2311	2334	2352	2382	2398	2453	2592	2497	2429	2404	2304	2220	2117	2099	1976	1912	2049	2120	2257	2245	2369	2480
2210	2315	2129	2264	2202	2229	2223	2282	2207	2262	2327	2132	2236	2472	2482	2656	2749	2637	2724	2789	2746	2791	2604	2647	2486	2438	2402	2301	2353	2220	2199	2287	2305	2539	2511	2530	2480	2375	2341	2184	2101	2111	1964	2075	2168	2101	2302	2377	2456	2782
2228	2212	2137	2287	2287	2337	2181	2276	2297	2264	2247	2240	2350	2376	2463	2687	2574	2737	2839	2843	2788	2732	2636	2638	2644	2639	2398	2295	2233	2224	2190	2282	2237	2462	2413	2494	2392	2314	2260	2125	2214	2145	2251	2162	2227	2262	2320	2524	2631	2762
2269	2261	2224	2104	2098	2182	2287	2312	2259	2294	2251	2285	2420	2400	2490	2548	2707	2832	2859	2773	2740	2754	2739	2636	2600	2455	2441	2352	2293	2196	2226	2125	2208	2343	2249	2342	2377	2393	2398	2372	2239	2290	2266	2329	2297	2335	2403	2549	2699	2889
2280	2323	2204	2135	2134	2216	2212	2255	2320	2309	2439	2306	2381	2420	2458	2527	2673	2853	2784	2742	2795	2788	2621	2660	2674	2562	2497	2397	2351	2296	2161	2288	2228	2241	2326	2269	2359	2401	2481	2353	2297	2424	2489	2397	2446	2541	2495	2709	2759	2920
2348	2326	2158	2198	2117	2163	2234	2314	2283	2369	2338	2392	2361	2450	2399	2580	2617	2744	2690	2727	2722	2737	2704	2723	2567	2594	2549	2481	2412	2403	2188	2182	2128	2163	2098	2195	2354	2359	2423	2537	2448	2531	2579	2489	2564	2614	2612	2729	2783	2887
2418	2327	2130	2206	2168	2137	2149	2313	2291	2372	2423	2448	2495	2484	2585	2493	2574	2612	2646	2701	2720	2674	2626	2678	2659	2661	2635	2613	2484	2425	2335	2264	2187	2053	2134	2214	2337	2322	2470	2473	2548	2586	2601	2497	2666	2556	2673	2709	2876	2954
2421	2243	2281	2173	2199	2173	2192	2148	2235	2409	2577	2522	2572	2646	2690	2631	2541	2614	2737	2734	2635	2623	2536	2592	2618	2695	2605	2560	2640	2567	2406	2435	2279	2198	2229	2277	2344	2369	2474	2620	2741	2670	2717	2706	2770	2619	2733	2676	2895	2933
2423	2282	2180	2215	2173	2190	2224	2288	2329	2459	2498	2601	2560	2576	2610	2590	2575	2563	2605	2549	2505	2662	2604	2518	2614	2544	2594	2624	2672	2682	2523	2501	2315	2424	2241	2320	2284	2560	2570	2679	2758	2664	2750	2838	2751	2829	2763	2760	2701	2831
2352	2253	2265	2211	2194	2132	2187	2231	2421	2375	2435	2607	2641	2592	2583	2460	2513	2485	2496	2587	2486	2518	2484	2523	2455	2527	2508	2674	2580	2635	2593	2612	2408	2443	2345	2348	2372	2402	2489	2661	2781	2780	2757	2899	2747	2842	2903	2782	2839	2723
2359	2335	2223	2321	2301	2203	2180	2231	2307	2365	2479	2579	2435	2531	2562	2581	2435	2450	2378	2447	2470	2450	2487	2444	2440	2441	2581	2523	2598	2612	2662	2851	2600	2542	2519	2536	2512	2524	2530	2618	2671	2747	2916	2855	2877	2807	2927	2715	2887	2667
2373	2386	2320	2258	2281	2194	2326	2344	2378	2347	2522	2450	2509	2431	2506	2491	2357	2274	2333	2411	2478	2417	2407	2335	2395	2385	2372	2532	2629	2603	2873	2881	2840	2707	2767	2644	2612	2643	2630	2678	2669	2781	2916	2914	2950	2894	2887	2751	2757	2736
2386	2261	2332	2236	2208	2379	2346	2413	2390	2396	2402	2437	2450	2536	2500	2344	2436	2280	2230	2315	2294	2361	2325	2416	2265	2310	2289	2431	2510	2617	2847	2796	2890	2784	2928	2820	2678	2595	2709	2554	2677	2634	2679	2857	2891	2816	2761	2826	2629	2590
2257	2402	2415	2316	2373	2376	2425	2357	2422	2386	2542	2436	2443	2452	2586	2493	2404	2440	2223	2151	2298	2292	2301	2342	2289	2242	2270	2348	2427	2605	2694	2840	2715	2856	2828	2782	2669	2700	2656	2558	2637	2739	2681	2699	2749	2688	2715	2625	2528	2523
2319	2346	2356	2353	2371	2466	2338	2394	2420	2398	2293	2309	2416	2381	2494	2427	2457	2290	2252	2236	2114	2246	2214	2216	2281	2198	2252	2302	2173	2456	2461	2535	2663	2809	2834	2809	2658	2755	2559	2573	2613	2611	2566	2526	2584	2689	2517	2571	2493	2276
2257	2433	2262	2349	2398	2363	2354	2528	2391	2379	2340	2265	2394	2442	2462	2376	2347	2253	2276	2236	2165	2222	2197	2139	2274	2213	2183	2146	2081	2160	2325	2386	2603	2614	2757	2744	2591	2605	2567	2504	2432	2452	2532	2327	2403	2401	2454	2474	2377	2265
2323	2339	2279	2392	2470	2422	2321	2468	2417	2370	2376	2365	2296	2304	2371	2366	2314	2350	2319	2261	2218	2117	2108	2219	2198	2170	2177	2131	2108	2150	2223	2303	2368	2472	2659	2560	2593	2435	2465	2347	2419	2343	2338	2272	2402	2323	2166	2272	2332	2293
2238	2371	2375	2361	2371	2440	2345	2420	2403	2419	2427	2308	2299	2271	2286	2279	2286	2348	2292	2182	2172	2178	2104	2049	2186	2264	2190	2144	2235	2087	2144	2145	2252	2238	2371	2332	2428	2371	2428	2247	2302	2231	2227	2186	2175	2209	2203	2250	2213	2247
2263	2319	2239	2344	2279	2335	2497	2401	2368	2409	2531	2287	2353	2264	2160	2336	2231	2303	2205	2253	2257	2070	2051	2129	2158	2178	2232	2305	2204	2306	2172	2128	2144	2146	2163	2233	2247	2300	2212	2216	2229	2210	2259	2187	2231	2245	2197	2187	2166	2229
2270	2280	2239	2342	2387	2337	2329	2397	2425	2359	2418	2260	2270	2245	2165	2252	2269	2237	2220	2150	2224	2154	2106	2135	2118	2138	2238	2241	2322	2291	2192	2181	2111	2212	2179	2084	2158	2134	2117	2205	2253	2265	2232	2230	2310	2222	2388	2244	2277	2370
2393	2246	2242	2294	2306	2241	2378	2277	2399	2333	2272	2342	2256	2224	2141	2217	2093	2120	2201	2216	2207	2238	2139	2070	2089	2097	2134	2212	2282	2308	2272	2238	2247	2199	2152	2145	2137	2135	2192	2243	2222	2374	2309	2343	2277	2417	2447	2426	2381	2461
2357	2291	2217	2218	2300	2366	2283	2397	2475	2359	2295	2345	2300	2241	2214	2030	2048	2049	2065	2268	2256	2179	2181	2089	2119	2128	2123	2033	2273	2375	2383	2381	2394	2391	2302	2194	2166	2314	2143	2295	2235	2360	2446	2481	2506	2626	2623	2742	2622	2535
2308	2256	2292	2277	2166	2255	2333	2352	2339	2563	2406	2341	2257	2213	2266	2259	2147	2013	2056	2068	2110	2157	2244	2086	2163	2082	2123	2223	2131	2202	2276	2395	2484	2530	2490	2328	2417	2306	2250	2329	2324	2425	2431	2560	2670	2769	2742	2683	2668	2698
2314	2341	2243	2256	2245	2232	2221	2254	2362	2389	2358	2303	2289	2368	2237	2110	2014	2114	2062	2111	2107	2098	2101	2108	2156	2109	2147	2091	2149	2259	2263	2420	2547	2508	2532	2426	2466	2433	2403	2401	2446	2424	2492	2636	2650	2713	2774	2689	2733	2687
2336	2230	2310	2132	2250	2133	2243	2202	2292	2287	2359	2266	2259	2330	2360	2236	2140	2093	2094	2116	2063	2100	2117	2166	2166	2095	2073	2122	2042	2158	2173	2201	2279	2552	2460	2572	2612	2506	2659	2434	2453	2437	2568	2539	2602	2612	2642	2726	2718	2692
2342	2313	2298	2257	2156	2273	2248	2202	2192	2114	2190	2228	2304	2282	2294	2203	2166	2192	2058	2023	2038	1983	2092	2083	2098	2014	2023	2036	2122	2101	2057	2229	2239	2404	2344	2436	2552	2477	2528	2456	2443	2435	2472	2447	2445	2502	2538	2595	2539	2561
2258	2251	2136	2320	2232	2096	2188	2111	2184	2265	2168	2268	2219	2248	2292	2217	2321	2248	2172	2159	2108	2081	2068	2108	2056	2052	2157	2128	2067	2105	2033	2051	2180	2151	2323	2335	2419	2488	2554	2528	2549	2467	2298	2272	2362	2361	2361	2410	2394	2284
2200	2340	2253	2343	2349	2148	2228	2207	2176	2109	2150	2116	2227	2211	2210	2254	2330	2335	2368	2277	2169	2173	2094	2100	2177	2164	2175	2191	2130	2056	2061	2101	2040	2090	2068	2167	2262	2409	2482	2461	2428	2373	2294	2265	2259	2312	2307	2268	2137	2107
2177	2244	2219	2343	2176	2275	2157	2171	2123	2183	2143	2115	2246	2217	2259	2201	2304	2277	2225	2267	2251	2253	2111	2249	2185	2110	2151	2189	2142	2182	2149	2165	2107	2075	2021	2144	2155	2371	2290	2359	2320	2414	2402	2339	2315	2263	2278	2196	2130	1919
2244	2185	2221	2169	2277	2245	2220	2192	2199	2175	2138	2106	2257	2191	2340	2154	2197	2206	2358	2287	2253	2302	2236	2220	2115	2208	2158	2252	2223	2233	2218	2226	2198	2159	2096	2102	2096	2184	2083	2182	2329	2289	2454	2538	2412	2469	2429	2237	2114	2068
2321	2163	2186	2147	2161	2280	2176	2225	2200	2171	2190	2187	2170	2338	2319	2237	2198	2202	2191	2227	2276	2249	2210	2260	2165	2197	2133	2257	2305	2242	2177	2298	2236	2230	2224	2338	2187	2165	2105	2095	2291	2440	2556	2867	2760	2599	2450	2225	2251	2202
2337	2130	2168	2050	2095	2138	2124	2219	2215	2206	2227	2165	2290	2248	2213	2232	2192	2207	2140	2132	2247	2290	2304	2255	2154	2293	2282	2256	2215	2324	2236	2311	2223	2294	2362	2251	2283	2168	2196	2291	2388	2497	2720	2927	2767	2527	2310	2183	2228	2391
2263	2272	2116	2147	2151	2142	2038	2284	2324	2252	2303	2259	2247	2297	2188	2372	2233	2290	2177	2203	2107	2229	2260	2261	2278	2234	2247	2222	2159	2143	2217	2187	2249	2310	2289	2327	2361	2362	2376	2447	2516	2595	2739	2786	2644	2491	2329	2254	2414	2666
2205	2138	2145	2206	2182	2067	2165	2152	2263	2374	2247	2302	2333	2405	2307	2298	2307	2349	2277	2190	2220	2174	2204	2260	2264	2213	2215	2215	2181	2240	2186	2250	2260	2166	2167	2232	2320	2471	2620	2711	2688	2809	2677	2426	2376	2227	2286	2462	2536	2784
2206	2124	2154	2220	2318	2147	2184	2206	2300	2223	2307	2362	2363	2292	2297	2383	2353	2362	2353	2225	2135	2247	2092	2125	2194	2350	2247	2306	2252	2133	2178	2197	2196	2144	2146	2278	2318	2619	2837	2937	3049	2903	2608	2307	2041	2083	2349	2519	2644	2597
2184	2227	2147	2289	2205	2253	2214	2168	2243	2221	2313	2327	2311	2397	2348	2316	2389	2419	2362	2339	2252	2297	2099	2203	2185	2257	2292	2303	2335	2245	2323	2275	2202	2130	2148	2148	2392	2512	3022	3156	3150	2977	2581	2142	2033	2157	2605	2757	2667	2332
2189	2195	2104	2221	2236	2271	2252	2306	2317	2230	2359	2306	2218	2297	2286	2271	2339	2369	2340	2344	2361	2308	2372	2297	2197	2217	2248	2343	2277	2427	2370	2252	2162	2227	2207	2333	2523	2634	2912	3125	3041	2845	2622	2500	2381	2629	2817	2807	2532	2292
2124	2217	2226	2216	2285	2437	2404	2446	2422	2385	2280	2250	2239	2297	2228	2259	2214	2262	2419	2467	2445	2481	2411	2299	2320	2279	2258	2287	2356	2383	2406	2348	2298	2384	2556	2646	2722	2813	2804	2737	2704	2746	2812	2846	3091	3275	3341	2984	2738	2655
2245	2146	2177	2258	2233	2430	2464	2439	2424	2379	2350	2330	2177	2176	2203	2142	2276	2105	2220	2240	2326	2437	2457	2407	2398	2475	2432	2392	2368	2401	2475	2490	2543	2671	2952	3018	3174	2931	2602	2464	2383	2552	2897	3347	3548	3661	3429	3030	2928	3047
2235	2231	2301	2226	2284	2335	2411	2422	2488	2547	2439	2350	2281	2095	2210	2141	2182	2148	2109	2220	2242	2287	2367	2377	2416	2488	2373	2338	2365	2323	2403	2503	2651	2878	3142	3352	3268	2890	2414	2276	2297	2603	3146	3631	3574	3304	3014	3044	3233	3489
2271	2234	2262	2210	2275	2231	2390	2419	2427	2451	2569	2434	2313	2331	2301	2279	2219	2187	2030	2115	2127	2182	2154	2331	2379	2382	2351	2317	2231	2342	2401	2516	2759	2886	3089	3185	3061	2766	2458	2352	2316	2776	3110	3384	3250	3068	2842	2903	3417	3621
2236	2393	2178	2328	2300	2246	2291	2438	2436	2449	2508	2348	2357	2262	2241	2223	2233	2312	2141	2130	2105	2041	2043	2181	2246	2226	2224	2259	2252	2251	2372	2588	2657	2816	2820	2718	2650	2487	2471	2532	2684	2795	2926	2931	3064	3007	2907	3301	3668	3672
2386	2353	2392	2393	2343	2305	2356	2367	2387	2379	2418	2351	2397	2309	2301	2233	2349	2338	2275	2273	2300	2175	2153	2240	2193	2147	2129	2241	2285	2377	2536	2533	2710	2613	2593	2350	2275	2300	2562	2822	3133	3081	2811	2948	3028	3456	3567	3778	3704	3498
2270	2399	2349	2407	2481	2398	2295	2347	2355	2255	2233	2333	2317	2293	2235	2287	2250	2407	2358	2353	2327	2381	2352	2299	2171	2102	2141	2281	2293	2419	2524	2605	2591	2511	2286	2051	2093	2316	2704	3174	3463	3180	2827	3025	3665	4116	4205	4126	3745	3145
2387	2345	2419	2442	2433	2428	2404	2350	2216	2311	2214	2172	2247	2223	2262	2223	2283	2241	2297	2360	2353	2429	2535	2414	2297	2218	2181	2359	2345	2562	2624	2674	2587	2426	2136	2146	2181	2526	2919	3174	3192	3062	3011	3462	4472	4653	4591	4105	3584	3006
2439	2427	2376	2323	2345	2342	2346	2370	2360	2296	2324	2189	2108	2202	2244	2183	2203	2224	2295	2234	2355	2433	2486	2489	2449	2400	2376	2508	2478	2629	2694	2652	2436	2256	2275	2310	2548	2797	3037	2913	2916	2919	3341	3947	4673	4592	4287	3674	3160	2790
2466	2419	2423	2419	2403	2307	2271	2264	2188	2242	2221	2210	2143	2250	2271	2164	2234	2163	2223	2204	2283	2230	2302	2449	2454	2554	2557	2586	2622	2533	2589	2448	2317	2285	2314	2686	2865	3031	2868	2679	2718	3042	3410	3803	3851	3728	3304	2904	2722	2611
2425	2388	2357	2364	2353	2290	2315	2149	2243	2265	2251	2216	2278	2253	2362	2289	2229	2220	2284	2167	2144	2185	2214	2348	2511	2472	2561	2515	2545	2364	2316	2256	2280	2357	2549	2803	2899	2924	2767	2665	2846	3075	3292	3278	3025	2737	2376	2278	2348	2445
2341	2321	2377	2251	2351	2288	2204	2185	2206	2190	2298	2378	2389	2324	2357	2324	2321	2335	2258	2317	2234	2163	2167	2287	2394	2426	2443	2496	2421	2147	2159	2129	2108	2358	2429	2594	2707	2819	2694	2733	3100	3210	3162	2833	2500	2210	2182	2117	2203	2371
2501	2324	2352	2285	2221	2274	2222	2206	2198	2187	2173	2190	2335	2220	2324	2245	2370	2278	2366	2368	2336	2420	2389	2339	2363	2434	2401	2409	2283	2176	2100	2143	2306	2422	2448	2471	2497	2477	2742	2953	3190	3121	2844	2589	2354	2233	2193	2241	2313	2326
2576	2447	2186	2168	2177	2183	2238	2128	2309	2222	2224	2139	2179	2265	2282	2299	2290	2366	2299	2426	2516	2549	2576	2639	2551	2498	2303	2259	2198	2172	2187	2343	2340	2492	2440	2342	2403	2521	2745	2897	2836	2790	2636	2350	2239	2287	2391	2404	2351	2335
2517	2365	2273	2187	2192	2127	2191	2319	2303	2175	2309	2263	2066	2144	2168	2280	2246	2237	2327	2273	2367	2518	2548	2668	2576	2567	2463	2322	2344	2284	2403	2384	2596	2545	2553	2532	2502	2607	2816	2812	2667	2484	2289	2335	2359	2232	2348	2288	2240	2289
2350	2433	2286	2261	2268	2153	2186	2141	2134	2190	2281	2138	2197	2211	2159	2174	2146	2243	2228	2274	2249	2376	2420	2475	2611	2456	2413	2405	2351	2448	2506	2515	2606	2652	2553	2712	2930	3008	2918	2587	2424	2247	2209	2194	2183	2213	2250	2217	2198	2126
2247	2388	2282	2260	2195	2213	2109	2142	2242	2240	2198	2175	2228	2156	2193	2120	2245	2224	2252	2296	2226	2251	2279	2198	2275	2309	2298	2333	2399	2464	2487	2481	2511	2550	2635	2768	2951	2811	2737	2483	2330	2171	2198	2174	2230	2211	2230	2106	2102	2040
2159	2229	2238	2242	2224	2254	2167	2286	2263	2182	2118	2194	2196	2203	2160	2150	2254	2246	2394	2389	2340	2281	2184	2089	2162	2139	2178	2299	2377	2393	2341	2329	2283	2365	2463	2543	2552	2491	2392	2315	2260	2126	2191	2250	2248	2153	2103	2058	1978	2044
2212	2191	2197	2214	2330	2326	2238	2267	2182	2199	2143	2132	2255	2243	2289	2165	2358	2316	2447	2516	2436	2495	2246	2052	2168	2086	2124	2170	2257	2208	2292	2217	2269	2262	2265	2241	2108	2110	2097	2106	2119	2186	2206	2231	2244	2138	2116	2069	2060	2058
2258	2206	2152	2268	2242	2300	2344	2250	2268	2214	2297	2117	2179	2130	2203	2212	2283	2280	2378	2303	2383	2421	2357	2301	2319	2307	2347	2310	2286	2239	2229	2283	2346	2337	2221	2045	2064	2050	1963	2101	2181	2287	2218	2210	2152	2025	2085	2078	2103	2025
2242	2284	2297	2221	2223	2355	2344	2259	2272	2267	2212	2177	2106	2118	2229	2218	2398	2335	2250	2212	2231	2274	2326	2363	2495	2557	2472	2522	2354	2389	2398	2486	2515	2459	2398	2247	2176	2292	2184	2260	2227	2261	2402	2117	2111	2049	2054	2111	2162	2072
2241	2279	2327	2209	2294	2269	2280	2297	2365	2237	2319	2241	2257	2241	2308	2307	2275	2250	2247	2182	2160	2183	2266	2316	2368	2509	2455	2478	2462	2372	2347	2371	2395	2309	2321	2428	2315	2341	2460	2405	2357	2322	2181	2143	2028	2066	1962	1958	1954	2001
2235	2266	2306	2252	2241	2289	2351	2243	2303	2303	2306	2361	2259	2362	2353	2258	2220	2251	2303	2134	2211	2124	2169	2227	2310	2286	2412	2364	2307	2281	2369	2338	2185	2282	2218	2225	2240	2425	2339	2485	2323	2274	2151	2057	2013	2034	1915	1954	2029	2125
2241	2188	2344	2339	2280	2245	2352	2349	2323	2288	2324	2285	2276	2311	2341	2294	2307	2148	2175	2156	2118	2212	2325	2437	2224	2321	2255	2188	2281	2286	2284	2179	2063	2070	1969	2144	2145	2142	2255	2264	2130	2117	2050	2017	2046	1966	1956	2045	2153	2274
2371	2292	2258	2272	2251	2279	2367	2366	2389	2336	2391	2405	2340	2301	2314	2310	2294	2219	2222	2216	2179	2241	2435	2389	2408	2368	2302	2399	2198	2209	2175	2190	2138	2021	2146	2212	2290	2240	2215	2047	1980	1984	2083	1972	1994	2039	2112	2197	2392	2451
2395	2344	2339	2246	2294	2277	2222	2330	2156	2408	2358	2357	2283	2259	2227	2345	2339	2244	2149	2058	2100	2239	2359	2222	2411	2441	2444	2421	2403	2216	2242	2162	2293	2351	2358	2386	2338	2335	2196	2041	2059	2002	2075	2130	2119	2075	2180	2272	2426	2586
2234	2406	2262	2251	2308	2336	2288	2361	2421	2265	2360	2360	2369	2283	2213	2310	2299	2391	2315	2196	2208	2187	2142	2266	2233	2362	2548	2409	2383	2224	2212	2137	2413	2426	2485	2349	2341	2353	2279	2302	2175	2143	2217	2061	2082	2164	2296	2418	2508	2450
2248	2304	2248	2309	2235	2287	2282	2405	2397	2360	2437	2351	2454	2356	2318	2240	2297	2301	2355	2170	2258	2135	2132	2163	2188	2201	2287	2292	2251	2188	2088	2241	2226	2419	2319	2184	2186	2169	2225	2336	2246	2231	2097	2026	2127	2200	2448	2356	2395	2311
2257	2256	2205	2259	2303	2254	2376	2408	2454	2278	2339	2341	2418	2355	2319	2251	2325	2418	2225	2287	2314	2287	2178	2124	2257	2164	2146	2159	2208	2187	2177	2270	2199	2268	2168	2053	2043	2159	2244	2387	2196	2115	1903	2023	2181	2300	2559	2428	2377	2451
2088	2202	2161	2197	2283	2361	2394	2303	2447	2417	2405	2446	2352	2257	2382	2227	2315	2348	2350	2372	2353	2282	2226	2328	2256	2146	2109	2193	2253	2353	2405	2440	2316	2216	2118	2131	2225	2379	2441	2355	2130	1938	1970	2159	2390	2626	2523	2541	2444	2510
2113	2287	2277	2312	2375	2305	2279	2439	2428	2362	2370	2336	2315	2291	2290	2235	2397	2320	2297	2428	2363	2381	2260	2317	2326	2167	2124	2230	2405	2568	2610	2542	2315	2311	2197	2343	2778	2895	2733	2336	2118	2081	2150	2470	2544	2606	2560	2557	2482	2403
2230	2246	2371	2365	2364	2342	2243	2448	2364	2477	2463	2442	2370	2303	2284	2382	2312	2306	2235	2294	2271	2305	2228	2273	2068	2147	2185	2345	2468	2435	2465	2375	2419	2624	2750	3042	3243	3224	2838	2446	2143	2226	2458	2593	2522	2415	2535	2334	2438	2296
2353	2327	2409	2342	2401	2307	2285	2373	2449	2279	2430	2386	2453	2318	2381	2362	2282	2323	2344	2311	2358	2302	2373	2161	2157	2185	2154	2266	2411	2329	2288	2242	2556	2932	3217	3568	3399	2886	2333	2127	2123	2351	2570	2539	2428	2376	2259	2411	2292	2326
2317	2365	2306	2392	2306	2362	2356	2341	2329	2378	2317	2399	2412	2440	2365	2384	2263	2354	2267	2320	2354	2372	2201	2360	2324	2384	2382	2387	2438	2366	2228	2312	2722	3257	3816	3797	3000	2323	1927	2042	2301	2434	2454	2424	2339	2308	2376	2488	2430	2359
2299	2418	2324	2332	2331	2388	2363	2337	2361	2369	2399	2286	2423	2369	2324	2303	2249	2321	2394	2300	2326	2292	2372	2304	2542	2595	2565	2315	2310	2234	2331	2602	3206	3839	4104	3641	2728	2103	2025	2483	2607	2544	2510	2409	2313	2535	2598	2492	2541	2390
2335	2351	2300	2376	2511	2393	2392	2428	2407	2392	2357	2364	2363	2372	2306	2347	2317	2453	2327	2301	2263	2314	2404	2399	2501	2583	2466	2254	2222	2298	2597	3235	3909	4028	3788	3098	2505	2181	2324	2654	2758	2607	2468	2437	2523	2415	2566	2400	2357	2358
2353	2275	2355	2431	2425	2321	2362	2422	2576	2545	2335	2368	2424	2429	2328	2299	2336	2388	2335	2227	2281	2356	2386	2509	2404	2410	2199	2216	2418	2781	3240	3854	4087	3713	2837	2541	2263	2392	2582	2750	2657	2562	2447	2399	2426	2425	2342	2386	2360	2244
2343	2306	2376	2391	2468	2360	2347	2420	2552	2446	2487	2387	2326	2351	2289	2473	2353	2393	2471	2301	2266	2430	2386	2501	2367	2194	2203	2389	2994	3528	3873	3847	3466	2831	2316	2314	2303	2588	2643	2624	2372	2289	2389	2384	2271	2352	2245	2326	2337	2319
2379	2334	2337	2420	2422	2440	2370	2427	2490	2450	2410	2335	2364	2393	2490	2377	2387	2407	2350	2386	2386	2525	2440	2445	2236	2111	2303	2846	3684	4362	4118	3594	2923	2494	2323	2669	2780	2812	2584	2487	2339	2284	2398	2366	2395	2321	2378	2366	2282	2345
2549	2454	2440	2420	2307	2324	2374	2461	2487	2491	2272	2413	2394	2503	2473	2389	2420	2387	2474	2445	2436	2390	2456	2318	2218	2285	2590	3236	3966	4398	4062	3183	2428	2389	2753	3197	3128	2980	2726	2527	2447	2330	2482	2318	2331	2340	2431	2408	2387	2266
2489	2498	2414	2441	2497	2436	2411	2392	2451	2394	2486	2441	2369	2583	2438	2374	2463	2416	2530	2499	2509	2354	2250	2219	2308	2512	2996	3511	3789	3628	3267	2579	2268	2419	2859	3024	3055	2931	2663	2592	2435	2427	2285	2322	2379	2233	2407	2280	2328	2247
2513	2478	2418	2457	2436	2422	2467	2377	2410	2371	2460	2440	2393	2499	2476	2453	2438	2548	2629	2464	2498	2324	2236	2147	2435	2790	3246	3423	3376	2942	2434	2162	2270	2522	2678	2800	2759	2690	2649	2661	2541	2304	2182	2202	2270	2261	2321	2309	2271	2316
2525	2430	2469	2567	2577	2493	2410	2395	2449	2450	2494	2391	2440	2490	2413	2476	2519	2531	2467	2493	2308	2272	2207	2485	2727	3206	3291	3130	2721	2359	2126	2257	2419	2539	2636	2555	2513	2624	2634	2567	2409	2337	2206	2342	2243	2279	2282	2369	2443	2379
2539	2405	2363	2470	2460	2396	2479	2344	2491	2486	2409	2401	2391	2523	2440	2480	2525	2530	2431	2311	2123	2306	2414	2638	2956	3062	3072	2714	2366	2220	2235	2547	2600	2643	2571	2453	2506	2575	2553	2484	2513	2404	2319	2345	2246	2223	2287	2371	2464	2347
2443	2387	2366	2449	2359	2365	2343	2351	2454	2459	2468	2440	2416	2455	2495	2490	2445	2426	2354	2254	2317	2396	2618	2724	2872	2886	2594	2406	2203	2251	2538	2638	2580	2410	2358	2376	2388	2452	2410	2379	2534	2476	2425	2398	2251	2300	2226	2381	2368	2502
2408	2531	2363	2406	2346	2268	2420	2377	2377	2542	2358	2521	2341	2473	2408	2465	2454	2339	2323	2251	2385	2584	2764	2811	2711	2427	2256	2121	2203	2439	2549	2651	2505	2403	2257	2215	2355	2257	2305	2268	2362	2407	2469	2322	2355	2236	2301	2323	2441	2570
2468	2402	2299	2430	2444	2423	2346	2353	2476	2441	2361	2417	2401	2448	2362	2374	2205	2305	2398	2343	2502	2690	2763	2658	2455	2237	2166	2205	2384	2542	2553	2586	2453	2428	2412	2280	2230	2245	2176	2275	2314	2232	2269	2451	2450	2284	2344	2397	2499	2757
2258	2341	2175	2316	2369	2300	2345	2420	2485	2397	2330	2345	2405	2297	2343	2329	2225	2312	2420	2456	2526	2679	2651	2547	2298	2117	2262	2327	2464	2560	2494	2436	2492	2365	2530	2271	2247	2296	2288	2239	2319	2228	2419	2417	2396	2415	2414	2460	2695	2963
2291	2283	2253	2272	2377	2320	2280	2255	2401	2334	2354	2292	2426	2399	2265	2264	2289	2300	2523	2553	2513	2536	2404	2156	2205	2118	2307	2473	2551	2407	2336	2425	2289	2435	2415	2354	2365	2244	2283	2265	2288	2265	2143	2302	2234	2456	2520	2797	2876	2975
2272	2323	2229	2287	2300	2319	2241	2278	2269	2332	2269	2336	2283	2300	2335	2234	2351	2387	2495	2494	2444	2381	2357	2192	2170	2236	2403	2338	2349	2393	2401	2342	2371	2291	2309	2399	2351	2327	2192	2235	2189	2237	2210	2205	2240	2365	2640	2823	3033	2992
2281	2280	2215	2309	2321	2178	2131	2182	2207	2225	2161	2142	2216	2177	2303	2296	2403	2515	2493	2561	2380	2311	2330	2153	2234	2381	2351	2370	2229	2378	2300	2288	2323	2374	2292	2282	2300	2283	2307	2296	2283	2247	2283	2228	2322	2439	2668	2922	2919	3023
2205	2152	2247	2170	2219	2198	2168	2192	2134	2217	2157	2126	2131	2262	2166	2342	2284	2436	2443	2332	2284	2221	2314	2252	2350	2418	2311	2280	2265	2304	2358	2212	2323	2312	2329	2375	2347	2390	2362	2291	2272	2259	2275	2266	2420	2505	2741	2737	2848	2962
2197	2103	2215	2138	2174	2114	2073	2145	2129	2073	2123	2107	2142	2268	2267	2291	2365	2328	2307	2314	2297	2282	2267	2323	2414	2278	2265	2207	2189	2242	2223	2358	2220	2271	2341	2344	2328	2440	2364	2323	2305	2286	2346	2389	2596	2678	2680	2725	2716	2682
2138	2135	2033	2152	2127	2156	2061	2082	2130	2243	2072	2143	2126	2148	2236	2179	2205	2226	2156	2141	2151	2240	2303	2357	2327	2232	2161	2192	2244	2272	2298	2211	2279	2324	2391	2379	2429	2433	2319	2333	2321	2409	2418	2535	2696	2658	2712	2568	2593	2561
2189	2184	2021	2008	2059	2020	2082	2058	2062	2079	2159	2080	2144	2216	2163	2152	2199	2156	2089	2118	2180	2284	2291	2247	2248	2155	2254	2200	2311	2228	2159	2242	2307	2275	2399	2333	2347	2296	2370	2299	2386	2480	2618	2626	2687	2526	2587	2521	2493	2569
2061	2003	2032	2078	2092	2046	1934	1942	2089	2049	2077	2061	2087	2200	2176	2141	2112	2001	2195	2229	2260	2298	2293	2135	2074	2198	2228	2159	2192	2216	2220	2245	2251	2327	2386	2255	2216	2279	2277	2316	2338	2514	2673	2775	2636	2570	2457	2556	2510	2518
1983	2073	1976	1972	2043	1994	2002	2030	2031	1993	2047	1995	2056	2151	2090	2061	2105	2166	2123	2154	2266	2240	2157	2128	2103	2224	2227	2125	2251	2177	2158	2197	2237	2213	2247	2317	2203	2237	2200	2342	2436	2534	2571	2515	2501	2489	2454	2453	2539	2571
1975	1982	2012	1990	2061	1929	1926	1909	2052	2036	2013	1947	2040	2017	2047	2038	2069	2121	2075	2206	2166	2074	2045	2128	2130	2161	2142	2226	2122	2158	2206	2154	2230	2132	2134	2259	2202	2194	2239	2348	2447	2370	2487	2453	2466	2448	2411	2433	2494	2492
1891	2028	1947	2041	2004	1859	1882	1980	1948	1960	1981	1887	1987	2014	2025	2105	2026	2003	2153	2097	2141	2050	2057	2027	2058	2093	2079	2068	2085	2185	2151	2188	2188	2227	2099	2191	2271	2255	2298	2462	2435	2290	2327	2292	2290	2248	2318	2327	2453	2481
2086	1979	2010	2057	1961	1978	1877	1959	2040	1970	1997	1987	2012	2038	1968	1983	2077	2074	2094	2088	2026	2046	2068	2059	2062	2107	2169	2163	2114	2211	2146	2198	2104	2187	2153	2104	2118	2310	2225	2270	2317	2309	2193	2234	2229	2148	2315	2360	2372	2407
1978	2008	2080	2051	2052	1951	1978	2034	1995	2057	1989	2076	1929	2051	2043	2123	2044	2084	1982	1976	2014	2005	2125	2028	2031	2060	2057	2001	2135	2011	2091	2056	2094	2048	2128	2122	2169	2283	2174	2196	2158	2180	2088	2052	2170	2195	2234	2226	2300	2444
2089	2071	2051	2029	1959	2041	2045	2079	1963	1995	1911	1982	1994	1994	2037	2065	2033	2056	2041	2083	1984	2068	1955	2004	2015	2019	2076	2083	2057	2101	2060	2098	1976	2005	2011	2074	2172	2107	2244	2177	2082	2088	2077	2127	2155	2122	2250	2263	2232	2284
2213	2030	2070	1998	2035	1936	2009	2110	2032	2045	2061	2074	2163	2046	1985	2033	2013	2141	1955	2101	1980	2076	2049	1934	1976	1977	2072	2138	2042	2085	2081	2040	2089	2117	2066	2082	2066	2130	2086	2051	2034	2095	2019	2092	2114	2155	2231	2324	2130	2150
2185	2133	2115	2156	2015	2023	2009	2192	2098	2189	1993	2182	2174	2052	2039	2094	1961	2064	2006	2133	2089	2008	1982	2039	2082	2013	1915	2044	2027	1961	2044	2097	1963	2015	2012	2086	2005	2010	2057	2048	1981	2004	2055	1950	1987	2056	2152	2077	2064	2200
2096	2163	2151	2110	2113	2096	2089	2110	2088	2040	2044	2201	2066	2072	2064	2068	2042	2073	1986	2022	2134	2044	1987	2127	1992	2004	2055	1988	2105	1955	1978	2078	1984	1990	2012	1975	1992	2016	1974	1957	1945	1911	1981	2036	2009	2079	1975	2098	2087	2047
2155	2190	2127	2163	2110	2222	2147	2186	2212	2055	2124	2185	2078	2058	2047	2093	2127	2095	2063	2109	2100	2041	2035	2163	2137	2074	1997	1985	2033	2051	1989	2053	2025	1983	1974	1953	1959	1883	1893	1944	1984	1995	1939	1936	2044	1979	2032	2041	2043	2133
2133	2179	2130	2090	2209	2210	2256	2137	2165	2181	2243	2149	2134	2075	2129	2174	2088	2157	2081	2123	2177	2138	2033	2204	2058	2052	2074	2080	1966	2093	2033	2147	2134	2101	2067	2002	2060	1967	1916	1965	1913	1927	1975	1967	2008	1932	2043	2047	1974	2048
2150	2181	2185	2086	2217	2238	2190	2215	2248	2263	2287	2216	2201	2185	2201	2354	2171	2143	2165	2181	2084	2078	2119	2184	2041	2077	2110	1958	2020	2073	2050	2215	2083	2007	2047	1972	2057	1973	1921	1939	1908	1906	1930	1892	2020	2020	2017	1940	1999	2027
2204	2156	2215	2237	2338	2304	2279	2274	2256	2346	2221	2301	2306	2241	2331	2438	2253	2164	2191	2282	2269	2204	2272	2210	2150	2133	2110	2165	2080	2059	2099	2101	2096	2112	2019	1982	2001	1976	1969	1903	1906	1934	1930	1985	1943	1954	1939	2009	1964	1963
2283	2377	2194	2325	2323	2383	2447	2274	2342	2318	2191	2320	2254	2327	2388	2435	2283	2184	2273	2282	2245	2250	2315	2195	2207	2183	2227	2272	2149	2171	2173	2086	2083	2075	2066	2048	1966	2101	2046	1967	1952	1989	1955	1993	1954	1973	2038	2011	2050	2012
2305	2331	2242	2416	2421	2474	2488	2254	2361	2441	2374	2274	2401	2406	2349	2336	2421	2293	2331	2420	2371	2374	2310	2279	2266	2301	2267	2277	2264	2209	2219	2241	2239	2164	2226	2149	2179	2066	2065	2128	1944	2041	2109	2121	2027	1948	1981	1974	2007	2008
2328	2353	2358	2443	2504	2512	2628	2536	2421	2553	2575	2489	2556	2448	2524	2431	2338	2417	2414	2313	2502	2361	2389	2330	2298	2324	2359	2304	2263	2273	2250	2303	2345	2244	2356	2200	2180	2233	2252	2158	2143	2090	2218	2095	2164	2092	2066	2120	2128	2064
2498	2496	2407	2466	2482	2489	2595	2532	2576	2633	2688	2701	2665	2680	2658	2566	2479	2573	2582	2648	2497	2491	2495	2419	2434	2494	2409	2308	2222	2269	2230	2318	2324	2327	2357	2443	2256	2375	2223	2178	2300	2294	2196	2208	2131	2135	2163	2120	2096	2135
2615	2453	2506	2638	2565	2599	2577	2584	2591	2778	2757	2695	2625	2716	2652	2627	2679	2844	2689	2719	2561	2510	2603	2608	2571	2576	2534	2383	2297	2416	2358	2488	2489	2467	2579	2435	2631	2476	2470	2355	2393	2369	2297	2267	2188	2171	2218	2165	2210	2170
2579	2584	2552	2696	2789	2616	2528	2732	2704	2777	2620	2627	2678	2655	2708	2711	2579	2785	2740	2652	2669	2682	2700	2721	2646	2651	2657	2560	2554	2787	2621	2711	2683	2781	2851	2795	2813	2675	2783	2739	2565	2505	2465	2292	2333	2244	2242	2251	2259	2237
2641	2522	2549	2788	2662	2703	2712	2803	2897	2760	2759	2761	2809	2737	2805	2726	2789	2800	2625	2617	2568	2779	2661	2745	2720	2654	2696	2704	2632	2807	2892	2791	2838	2905	2929	2928	3021	3012	2996	2864	2697	2630	2460	2584	2528	2570	2490	2446	2358	2476
2791	2695	2777	2769	2720	2784	2784	2833	2815	2785	2746	2623	2859	2925	2774	2866	2760	2733	2688	2669	2578	2743	2737	2707	2807	2714	2660	2717	2806	2951	2929	2938	2837	2890	3010	3053	3142	3092	3053	2954	2863	2719	2710	2723	2853	2873	2765	2596	2691	2628
2969	2838	2873	2964	2922	3004	2976	3024	2821	2814	2728	2850	2813	2841	2808	2839	2882	2822	2789	2731	2717	2718	2788	2787	2895	2751	2805	2879	3031	3187	3134	3054	3067	2993	3124	2952	3094	3139	3215	3115	3075	3092	2861	2893	3036	3087	3062	3106	2823	2832
2895	3013	2917	3020	3084	3038	3031	3129	2944	2911	2894	2884	2851	2963	2771	2868	2816	2769	2837	2785	2739	2785	2776	2796	2948	2905	2982	3117	3239	3278	3349	3308	3230	3237	3096	3145	3053	3235	3236	3203	3184	3193	2972	3103	3216	3148	3214	3045	3032	2874
2823	2884	2920	2945	2981	3023	3058	3122	3145	3219	3014	2984	2979	2930	2965	2881	2928	2817	2857	2958	2905	2886	2820	2754	3097	2953	3261	3279	3321	3379	3468	3328	3357	3243	3158	3122	3053	2964	3127	3251	3247	3194	3286	3437	3286	3259	3287	3277	3196	3079
2690	2920	2781	2944	2949	2972	2944	3096	3103	3103	3128	3099	2954	2870	2946	2913	2980	2855	3002	3021	3079	2946	2956	2991	3150	3387	3561	3487	3590	3619	3484	3456	3345	3314	3161	3026	2828	2965	2975	3194	3179	3202	3524	3591	3442	3360	3405	3400	3230	3303
2673	2780	2752	2913	2852	2915	2884	2870	2820	3023	3049	3038	2957	2909	3032	2956	3025	2975	3036	3162	3182	3078	3277	3190	3501	3536	3572	3562	3611	3756	3596	3466	3529	3443	3243	3100	2895	2856	3067	3216	3316	3602	3585	3560	3644	3626	3424	3393	3501	3337
2656	2710	2630	2776	2744	2771	2751	2807	2807	2839	2980	2949	2813	2927	2942	2895	3032	3011	3026	3061	3121	3143	3328	3433	3471	3738	3712	3607	3689	3739	3710	3552	3449	3290	3286	3175	2983	3034	3175	3360	3448	3638	3718	3739	3719	3702	3693	3672	3482	3325
2685	2489	2508	2544	2679	2768	2666	2736	2809	2818	2857	2790	2840	2901	2933	2890	2990	2899	2983	3001	3035	3187	3288	3419	3512	3578	3502	3403	3585	3512	3589	3414	3237	3054	3055	3107	3062	3153	3283	3562	3684	3855	3808	3781	3974	3794	3854	3762	3438	3324
2498	2499	2397	2552	2537	2646	2605	2541	2568	2533	2695	2624	2607	2724	2940	2930	2848	2901	2896	2915	2991	3084	3308	3310	3431	3307	3308	3264	3207	3214	3194	3049	2953	2989	2888	2908	2955	3151	3320	3348	3634	3733	3791	3844	3939	3992	3784	3692	3447	3318
2346	2475	2303	2426	2492	2478	2481	2535	2644	2617	2433	2526	2573	2714	2783	2851	2843	2913	2857	2852	2945	3293	3272	3251	3278	3065	3296	3001	2987	3008	3008	2997	2938	2930	2874	2959	3076	3156	3347	3394	3636	3731	3742	3797	3616	3650	3520	3491	3255	3175
2286	2293	2395	2387	2366	2310	2326	2407	2559	2344	2413	2424	2469	2664	2636	2712	2729	2803	2760	2860	2919	3086	3088	3016	3097	2983	2901	2955	2859	2652	2737	2769	2808	2819	2884	2990	3189	3285	3377	3420	3412	3602	3570	3509	3488	3462	3249	3065	2946	2810
2364	2303	2482	2444	2322	2295	2291	2298	2338	2268	2323	2293	2387	2405	2430	2508	2603	2657	2658	2771	2886	2906	2933	2846	2898	2950	2751	2728	2630	2576	2665	2650	2661	2838	3002	3126	3338	3304	3375	3441	3508	3452	3468	3432	3244	3177	3041	2940	2778	2673
2338	2290	2318	2315	2295	2260	2192	2318	2214	2210	2221	2262	2380	2120	2259	2397	2486	2517	2567	2671	2647	2757	2773	2855	2744	2758	2667	2641	2503	2562	2586	2625	2616	2818	2999	3156	3187	3242	3336	3359	3511	3482	3415	3278	3192	3021	2908	2685	2629	2427
2317	2371	2258	2308	2218	2290	2319	2308	2173	2150	2220	2301	2178	2149	2160	2374	2336	2416	2480	2485	2440	2628	2663	2542	2609	2452	2538	2374	2486	2504	2531	2613	2742	2866	2960	3105	3071	3277	3143	3210	3270	3241	3132	3053	2953	2874	2796	2549	2386	2364
2525	2433	2256	2233	2157	2243	2140	2203	2160	2121	2164	2115	2063	2056	2182	2265	2302	2390	2378	2407	2359	2313	2382	2479	2433	2393	2407	2374	2449	2446	2542	2558	2735	2887	2835	2938	3073	3152	3298	3190	3099	2977	2905	2868	2880	2791	2576	2229	2278	2320
2615	2502	2347	2216	2208	2225	2145	2180	2144	2051	2169	2086	2044	2096	2165	2154	2241	2252	2309	2262	2232	2338	2294	2200	2244	2333	2245	2329	2364	2425	2480	2667	2690	2835	2756	2868	2938	3082	3089	3012	2840	2875	2802	2737	2724	2435	2268	2211	2228	2481
2684	2455	2333	2265	2215	2171	2064	2172	2074	2052	2073	2043	2151	2098	2093	2149	2054	2167	2142	2160	2151	2136	2120	2136	2101	2208	2307	2251	2253	2392	2551	2562	2595	2671	2617	2678	2909	2927	2862	2771	2628	2662	2732	2599	2456	2264	2232	2279	2495	2585
2651	2604	2372	2304	2268	2095	2096	2048	2123	2111	2162	2055	2102	2084	2231	2043	2052	2066	2079	2049	2138	2045	2074	2033	2120	2114	2202	2198	2282	2288	2502	2508	2492	2551	2651	2636	2770	2650	2707	2643	2556	2582	2395	2287	2118	2089	2361	2494	2612	2432
2747	2493	2400	2301	2321	2304	2144	2159	2133	2134	2062	2061	2032	2151	2157	2058	2030	2012	2048	1977	2006	1996	2047	1989	2056	2067	2083	2195	2294	2413	2388	2416	2455	2515	2501	2564	2509	2581	2514	2456	2526	2382	2176	2096	2046	2236	2470	2572	2466	2338
2937	2741	2469	2457	2271	2270	2268	2182	2115	2088	2125	2240	2096	2104	2097	2095	2009	2018	1952	1968	1930	1938	1879	2053	1962	1967	2107	2082	2162	2167	2180	2379	2356	2435	2410	2349	2342	2426	2422	2479	2360	2169	2059	2074	2247	2560	2598	2653	2344	2144
3110	2961	2671	2508	2360	2256	2322	2223	2169	2157	2170	2139	2213	2008	2079	2074	2000	2018	1995	1877	1976	1997	2036	1983	2026	2047	2158	2076	2178	2206	2126	2156	2331	2351	2295	2194	2246	2261	2385	2276	2199	2017	2057	2235	2672	2838	2741	2448	2286	2145
3117	3240	3009	2607	2364	2267	2314	2273	2264	2191	2229	2132	2110	2065	2055	2086	2063	1889	2010	1981	1869	1881	1991	2004	1987	2091	2126	2121	2140	2146	2176	2247	2127	2254	2205	2120	2306	2197	2284	2162	2018	2127	2303	2683	2883	2777	2534	2308	2109	2394
3222	3355	3119	2916	2693	2439	2321	2261	2342	2315	2266	2150	2172	2079	2065	2035	2027	1920	1926	1982	1971	1936	1899	2042	2031	1987	2006	2090	2100	2141	2168	2064	2184	2076	2207	2180	2198	2212	2119	2025	2103	2322	2686	3024	2988	2636	2333	2226	2455	2833
3075	3148	3247	3010	2903	2764	2490	2435	2456	2372	2224	2224	2035	2037	2073	1989	1904	1791	1897	1903	2009	1870	1961	2076	1945	2052	2077	1990	2060	2108	2079	2117	2022	2030	2088	2150	2199	2081	1977	2057	2384	2911	3230	3235	2950	2429	2219	2415	2738	3026
2928	3010	3116	3143	3169	2924	2731	2518	2373	2363	2264	2160	2080	2042	2099	2013	1950	1983	1908	1957	1871	1919	1997	2003	1906	1936	1982	1937	2103	1947	2012	1980	1996	2045	2172	2077	2020	1994	2021	2481	2960	3376	3470	3134	2657	2495	2478	2719	2997	3228
2962	3017	2995	3260	3214	3053	2889	2653	2377	2359	2174	2187	2104	2045	1971	2023	2029	1881	1843	1783	1847	1869	1914	1957	1929	1970	1955	2033	2051	2004	1889	2025	2115	2208	2034	2079	1968	2032	2463	3043	3473	3446	3083	2725	2522	2484	2792	2987	3101	2939
3086	3109	3093	3153	3161	3273	3131	2828	2631	2275	2197	2211	2172	2157	1936	1944	1950	1882	1881	1848	1794	1847	1937	1864	1966	2001	2001	1906	2000	2007	2059	2140	2105	2067	2056	2016	2044	2297	3056	3685	3753	3383	2799	2414	2411	2739	2981	3164	2989	2742
3193	3061	3082	3152	3141	3156	3167	3146	2817	2474	2337	2376	2296	2012	1932	1906	1959	1907	1835	1863	1900	1864	1872	1917	1907	2044	1979	1844	1868	1901	1939	2021	2134	2010	1905	2111	2412	3180	3825	3723	3509	2919	2440	2408	2578	2921	3091	3046	2887	2688
3217	3242	3237	3265	3114	3187	3112	3290	3038	2789	2556	2376	2229	2056	2016	2044	1898	1818	1861	1846	1870	1888	1879	1871	1859	1907	1909	1962	1888	1902	1988	2013	2021	1859	2082	2486	3196	3798	3845	3416	2907	2314	2287	2476	2734	2964	3102	2904	2764	2812
3261	3259	3190	3101	3062	3064	3163	3115	3148	3087	2941	2572	2274	2200	2074	2078	2021	1967	1818	1936	1825	1869	1918	1836	1844	1845	1849	1857	1982	1896	1952	1919	2018	1997	2405	3249	3946	4056	3556	2797	2388	2271	2307	2529	2786	2720	2820	2738	2698	2856
3042	3160	3215	3144	3089	3150	2948	3020	3031	3117	3046	2877	2523	2328	2206	2104	2076	2038	2052	1877	1899	1885	1941	1905	1846	1794	1855	1997	1892	1926	1902	2038	2018	2459	3079	3677	4124	3577	3056	2348	2237	2181	2326	2476	2469	2567	2685	2693	2850	2952
3131	3079	3085	3220	3153	3015	3049	3005	3046	3118	3143	3161	2849	2682	2341	2216	2133	2143	2000	2024	1935	1918	1916	1881	1874	1912	1912	1867	1869	1887	1870	2095	2415	3090	3697	3844	3556	2961	2400	2287	2156	2307	2370	2306	2245	2465	2495	2612	2628	2681
3066	2978	3034	3133	3110	3015	2993	3006	3035	3180	3283	3234	3218	2895	2561	2349	2160	2110	2276	2192	2134	1974	1996	1889	1909	1975	1928	1791	1845	1881	1918	2462	3023	3543	3939	3618	2961	2389	2208	2212	2315	2377	2287	2194	2326	2355	2523	2461	2580	2427
3040	3024	2984	3040	3134	2955	2991	3110	3001	3112	3092	3172	3255	3116	2914	2758	2454	2304	2197	2118	2122	2077	2020	1886	1893	1984	1885	1813	1855	1952	2365	2872	3463	3781	3477	2830	2379	2191	2178	2270	2309	2236	2135	2274	2288	2353	2397	2322	2353	2362
3229	3211	3074	2993	2959	3105	3179	3050	2946	2875	2962	3108	3149	3252	3078	2905	2751	2441	2268	2260	2190	2123	2022	1937	1923	1905	1982	1971	2007	2292	2807	3350	3722	3461	2834	2246	2227	2155	2233	2210	2088	2150	2101	2297	2311	2331	2292	2210	2321	2322
3109	3132	3093	3007	2993	2927	3166	3072	3111	3005	3022	2884	2992	3245	3183	3131	2903	2763	2443	2268	2219	2175	2119	2100	2056	2025	1984	1997	2241	2667	3224	3423	3289	2874	2347	2137	2008	2226	2096	2143	2070	2187	2237	2296	2237	2227	2281	2089	2242	2314
3123	3069	3117	2943	2992	3019	2999	3136	3047	3174	3147	3069	3029	3079	3179	3310	3244	2985	2881	2394	2252	2213	2242	2167	2085	2025	2057	2339	2657	3170	3337	3275	2770	2377	2207	2092	2203	2220	2163	2116	2060	2124	2171	2283	2170	2097	2073	2085	2146	2206
3052	2994	3013	3031	3102	3065	3014	2950	3101	3175	3133	3092	3085	3019	3129	3155	3143	3172	2970	2628	2410	2219	2311	2150	2131	2124	2389	2589	3074	3374	3011	2795	2386	2119	2102	2016	2089	2115	2106	2136	2153	2280	2182	2153	2123	2041	2161	2095	2140	2255
3009	2981	3020	3077	3075	2927	3002	3065	3016	3023	3095	3097	3156	3097	2992	3092	3171	3297	3302	3028	2671	2467	2228	2178	2191	2346	2665	2932	3085	3199	2776	2359	2164	2132	2193	2089	2102	2088	2121	2130	2119	2136	2171	2140	2043	2069	2189	2151	2154	2175
3091	3057	3027	3122	3089	3104	2928	3103	2981	3054	3103	3198	3212	3143	3060	3014	3061	3162	3233	3113	2947	2700	2447	2282	2378	2577	2808	3061	2946	2686	2249	2167	2063	2101	2131	2113	2040	2109	2087	2117	2126	2177	2052	2077	2017	2046	2131	2146	2121	2141
3203	3130	3158	3030	3045	2924	2966	3125	3080	2998	3053	3132	3199	3153	3094	3090	3025	3079	3127	3150	3154	3005	2624	2683	2686	2754	2909	2888	2556	2323	2195	2099	2114	2212	2106	2055	2014	2100	2094	2100	2086	2008	2100	2161	2076	2062	2147	2034	2105	2014
3054	3170	3177	3100	3039	2971	3093	3137	3108	3150	3078	3105	3073	3161	3191	3174	3053	3113	3044	3064	3143	3063	2978	2891	2988	2812	2799	2575	2439	2237	2187	2088	2121	2139	2045	2114	2097	2103	2078	2078	2090	2040	1997	2026	2106	2083	2060	1999	2049	2086
3079	3029	3102	3070	3165	3065	2942	3000	3029	3095	3025	3005	3074	3071	3201	3245	3084	3078	3100	2971	2921	2943	2972	3091	3006	2857	2619	2428	2304	2251	2166	2169	2115	2005	2091	1941	2132	2074	1968	2123	2025	2014	2017	2089	2025	2033	2049	2066	1982	2044
3042	3160	3032	3140	3032	3076	2899	2925	3092	3185	3006	2974	2978	2907	2924	2998	3107	3078	3066	3008	3001	3038	2989	3178	3087	2873	2602	2432	2247	2267	2276	2181	2010	1941	2055	2029	2042	2132	2024	2002	1874	2026	2040	1955	2016	2021	2045	1960	2020	1959
2969	3123	3069	3167	3006	2915	3107	3110	3032	3030	3002	2992	3067	3140	2929	3095	3075	3127	3069	3146	2889	2928	2933	3080	3082	2943	2751	2623	2445	2169	2252	2250	2055	2039	2000	2055	1889	1996	1957	1942	1955	1949	1973	2081	1958	2031	2092	2028	1979	1941
3155	3084	3027	3037	3029	2872	3022	3038	2985	3099	3029	3031	3059	2989	2924	3136	3092	3144	3102	3212	3035	3031	3040	3186	3084	3112	3068	2837	2581	2396	2382	2189	2160	2104	2036	1957	2068	1982	1923	1940	1916	1999	1900	1975	2035	2003	1973	1983	2040	1956
3024	3028	2985	2974	3052	2954	3051	3008	3019	2985	3087	3095	3070	3004	3032	3057	2922	2821	2979	3085	2991	3044	3101	3002	3093	3217	3195	3125	2842	2646	2446	2259	2424	2158	2092	2081	1942	1919	1987	1881	1894	1960	1890	1929	1901	1958	2127	1945	1943	1993
2946	3040	2972	3040	3009	3063	2924	2966	2967	3049	3035	3077	2960	3009	3101	3110	3090	3107	2974	3093	3154	3002	3112	3041	3082	3051	3222	3185	3042	2939	2498	2325	2367	2242	2113	2075	2006	1888	1959	1940	2013	1945	1992	1815	1864	2023	1970	1976	1951	2072
2953	2946	3013	3034	3092	3038	2989	2994	2916	3128	3026	3239	3074	3057	2949	3049	2818	2925	2904	2784	2989	2895	2883	3049	3018	3042	3050	3128	3073	2972	2947	2506	2311	2336	2212	2131	1866	1960	1840	1851	1933	1893	1924	1897	1814	1888	1886	1960	1922	1976
3033	2909	3000	3126	2975	2984	3008	3033	3140	3020	3045	2888	3055	3007	3023	3077	3122	3148	3057	3129	3002	3112	3083	3196	3008	3062	2996	3133	3193	3173	3005	2780	2639	2356	2108	2150	2007	1981	1952	1980	1892	1938	1886	1882	1950	1814	1909	1972	2025	2025
3139	2948	3122	3089	3020	3031	3103	3053	3015	2876	3027	3111	3087	3044	3024	2935	2944	3000	3027	2911	2853	2936	3002	3050	3146	3133	3085	2989	2997	2981	3015	2931	2652	2513	2273	2139	2138	2151	2022	1932	1983	1847	1917	1880	1849	1895	1992	1970	2047	1905
3045	2934	2893	3101	3120	3064	2982	3131	3055	3093	2970	3000	2924	2948	3038	3026	3105	3263	3035	3073	3061	2980	2986	3044	3070	3084	2994	3077	2992	3070	3066	2964	2995	2646	2438	2323	2344	2187	2092	2151	2024	1918	1924	1939	1988	1991	1902	1929	1976	2055
3048	2981	3024	3008	3047	3061	3130	3156	3121	2876	3020	3046	3170	3058	3118	3103	3131	3093	2940	2898	2924	2971	2953	3097	3171	3226	3146	3022	2920	2938	3154	2964	3042	2791	2819	2472	2245	2250	2178	2141	2169	2002	1961	1995	1958	1957	2009	1959	1976	2014
3101	3089	3013	2964	3072	3160	3152	3178	3053	3122	3043	2975	3009	3005	3018	3008	3098	3025	2998	3080	3062	2998	2951	3066	2949	2935	3086	3142	3099	2955	2927	3038	3080	2996	2897	2780	2503	2260	2314	2298	2143	2073	2059	2104	2068	2174	2006	2105	1976	1970
3149	3057	3001	3136	3143	3103	3046	3201	3106	3061	2995	2975	2990	3039	3051	3060	3038	3101	2992	3047	3046	3065	3011	3074	3080	3045	3122	2935	3011	3064	2977	2990	2980	3033	3065	2911	2682	2596	2259	2300	2260	2221	2323	2208	2116	2120	2121	2090	2168	2075
3129	3101	3112	3119	3092	3013	3336	3129	3152	3000	3049	3050	2968	3082	3081	3045	2928	3005	3094	2988	3077	2997	3103	3021	3051	3011	3088	3131	3138	3015	3001	3008	3101	2980	2987	3057	2945	2787	2542	2357	2230	2239	2323	2326	2245	2053	2077	2149	2137	2118
3170	3079	3034	3065	3204	3123	2995	3161	3207	3217	2981	2972	3006	2930	3065	2981	2952	3009	2978	3044	3077	3029	3023	3057	2892	2994	2955	3043	3187	3218	3222	3168	2976	3055	3038	3100	3112	2988	2763	2523	2468	2326	2479	2367	2375	2291	2126	2299	2208	2171
3152	3121	3125	3168	3173	3028	3110	3145	3190	3057	2998	2930	3130	3079	3111	3161	3085	3014	3061	3103	3085	3156	3048	3105	3060	3153	2979	3028	2979	3071	3195	3209	3173	3039	3033	3026	3058	3096	2980	2716	2617	2376	2353	2573	2366	2446	2281	2216	2261	2297
3133	3038	3034	3020	3091	3142	3173	3063	3015	3005	3087	3111	3087	3097	3234	3135	3137	3162	3009	2965	3115	3124	3088	3059	3099	3062	3109	3176	3201	3078	3027	3097	3170	3289	3095	3027	2936	3031	3063	2997	2749	2595	2329	2336	2523	2361	2411	2370	2335	2305
3053	3069	2999	3058	3209	3079	3004	3018	3251	3141	3164	3103	2963	2992	2859	2978	3035	2875	2934	2862	2968	2992	2839	2945	2950	2992	3105	3106	3052	3053	3098	3109	3107	3223	3193	3034	2971	2993	3021	3171	2996	2720	2586	2426	2427	2465	2502	2576	2447	2406
3111	3124	3067	3197	2949	2928	3080	3101	3044	3046	2902	2887	2966	2984	3162	3127	3239	3148	3189	3144	3130	3176	3078	2939	2891	2815	2907	3090	2998	2970	3063	3195	3272	3167	3122	3038	3050	2887	2998	3072	3048	2835	2703	2576	2468	2429	2573	2715	2571	2550
3035	3109	2993	2943	2869	3129	3083	3008	2978	2855	3059	3049	3142	3066	3178	3068	3075	3185	3142	3055	3195	3219	3162	3319	3105	3134	3023	3107	3086	2998	3015	2990	3071	3246	3116	3041	3155	3148	3060	2879	2985	2979	2848	2791	2714	2584	2526	2630	2693	2854
3046	2981	2916	3032	3200	3053	2835	3038	2949	3062	3147	3070	2923	2876	2910	3036	2797	2878	2820	2855	2833	2870	2848	2937	2994	3072	3132	3009	3152	3115	3030	2985	2868	2946	3060	3153	3059	2995	3135	2925	2906	2943	3140	3085	2909	2657	2545	2580	2628	2921
3023	2990	2981	3229	3036	2767	2830	2998	3051	2941	2925	2832	2877	2927	2976	2965	3056	3148	3038	3040	3079	3013	3038	2892	2813	2788	2864	3021	3116	3135	3108	3090	3017	2940	2970	3213	3141	3105	2983	2978	2947	3013	3176	3148	3034	2869	2672	2594	2545	2987
3060	3031	3160	3141	2904	3010	3086	3048	2917	2934	2924	3015	2924	2993	3023	3039	3139	3196	3304	3279	3482	3334	3392	3281	3149	3051	2814	2844	2967	3086	3064	3087	3091	3017	3005	2918	3227	3042	3003	2923	3059	3133	3220	3257	3002	2821	2819	2578	2761	2838
3032	3169	2922	2916	3096	3111	2982	2889	2837	2984	2873	3076	2886	3044	2934	3012	3096	3097	3101	3039	3187	3222	3296	3365	3435	3466	3200	3093	2952	2902	3009	3045	3128	3037	3169	2878	2926	3041	3115	3061	3154	3340	3093	3032	2918	2896	2862	2827	2642	2805
3284	3100	2915	3003	3292	3057	2898	2883	2948	2893	2976	2847	2975	3164	3042	3136	2911	2921	2911	2906	2962	2958	3027	2983	3165	3173	3331	3297	3146	2931	2876	2924	3077	3177	3073	3002	2872	2882	3190	3184	3242	3362	3051	2874	2797	3050	3024	2971	2782	2683
3131	2946	2992	3081	3040	2880	2853	2941	2913	2943	3020	3102	3100	3101	3049	2966	2913	2814	2927	2969	2873	3076	2880	2896	2826	2785	3060	3214	3182	3172	3138	2999	2960	3000	3038	3139	3059	2932	3038	3336	3289	3263	3120	2792	2826	3148	3225	2928	2743	2752
2861	2962	3129	3122	2897	2904	2826	3025	2955	2966	3142	3260	3083	2940	2818	2777	2838	2882	2905	2998	2982	3097	3061	3134	2898	2803	2898	2782	3091	3156	3245	3019	3100	2902	3053	3065	3158	3138	3051	3268	3174	2983	2914	2897	3102	3113	3067	2846	2903	2912
2817	3049	3107	3005	2710	2899	3055	3043	3066	3157	3243	2934	2832	2741	2665	2886	2928	3068	3082	3138	3121	3208	3247	3227	3209	3025	2860	2790	2770	3097	3258	3159	3156	3080	2949	3011	3188	3323	3164	2994	2972	2957	2835	2966	3122	2820	2853	2862	2868	3121
2847	3083	2936	2797	3026	3007	2966	3043	3111	3063	2988	2730	2698	2798	2976	3224	3473	3524	3485	3445	3370	3397	3284	3281	3194	3215	3126	3032	2924	2896	3109	3231	3172	3104	3067	2976	3021	3344	3118	2847	2776	2911	2955	3150	2990	2792	2736	3017	2950	3215
3030	3053	2751	2818	2939	2958	2985	2986	3062	2742	2687	2651	2827	3219	3545	3742	3888	3927	3649	3623	3619	3494	3345	3331	3268	3153	3110	3191	3131	2932	2834	3068	3080	2966	3117	3078	3062	3147	3014	2753	2712	2928	3057	3024	2892	2762	2787	3227	3158	3265
3061	2879	2713	2872	3036	2907	2942	2811	2838	2620	2817	2985	3422	3690	3866	3999	3807	3702	3376	3433	3443	3410	3369	3282	3292	3303	3245	3098	3208	2949	2845	2744	3005	3191	3064	3083	2931	2789	2884	2920	2828	2897	3030	2891	2873	2825	2912	3156	3103	3175
3075	2687	2682	2895	2969	2830	2942	2832	2657	2712	3078	3421	3782	3864	3734	3588	3252	3015	2971	2964	2965	3086	3165	3179	3302	3204	3141	3111	3031	3090	2929	2904	2819	2986	3155	3119	2914	2747	2817	3137	3011	2849	2860	2762	2885	2986	3013	3131	3199	2945
2943	2686	2857	3022	2954	2832	2764	2707	2695	2911	3199	3507	3683	3496	3231	2822	2504	2314	2316	2317	2473	2556	2743	3037	3152	3149	3127	3114	3053	3126	2930	2755	2756	2794	3012	3038	2996	2635	2816	3232	3202	2779	2736	2773	2914	3132	3174	3093	3063	2801
2838	2814	2836	3039	2785	2687	2743	2768	2855	3099	3581	3791	3476	3096	2676	2267	2057	1988	1998	2043	2096	2211	2412	2748	2946	3234	3232	3106	3078	3166	3084	2789	2655	2662	3019	3300	2959	2774	2531	3075	3111	2763	2835	2887	3038	3271	3242	3119	2905	2839
2866	2794	2970	3007	2761	2570	2619	2895	3028	3428	3642	3482	2997	2641	2131	1911	1921	1959	1959	2054	2013	2129	2148	2448	2740	3083	3132	3084	3023	3022	3030	2981	2802	2774	3042	3192	3033	2703	2659	3026	3056	2738	2728	3054	3140	3159	3442	3157	2946	2751
2777	2869	3111	3116	2707	2704	2688	2847	3238	3513	3560	3235	2727	2197	1957	1887	1984	2153	2220	2192	2122	2031	2045	2260	2415	2777	3096	3016	3169	2894	3154	2967	2862	2808	3059	3257	2989	2733	2612	2934	2944	2960	2827	2935	3004	3096	3120	3097	3116	2863
2714	2803	3160	2939	2723	2753	2778	2837	3102	3541	3393	3017	2516	1995	1795	2006	2295	2406	2556	2505	2418	2256	2076	2176	2274	2537	3057	3272	3174	3049	3011	3146	2887	2770	2943	3146	2979	2681	2772	2883	3187	3013	2663	2819	2925	3077	3002	3037	3120	3147
2667	2920	3042	3040	2758	2751	2785	2904	3325	3386	3307	2899	2366	1902	1934	2123	2493	2562	2721	2688	2605	2406	2127	2068	2148	2597	3041	3274	3196	3176	3209	3144	3067	2868	3009	3019	3054	2816	2855	3004	2881	3070	2956	2786	2859	2860	3025	3089	3038	3166
2697	2815	3114	2913	2685	2826	2875	2931	3297	3311	3054	2765	2310	2011	2086	2227	2461	2784	2967	2835	2630	2532	2129	2082	2149	2531	3144	3345	3347	3210	3173	3210	2857	2842	2974	3117	3019	2908	2911	2812	2953	2765	3004	3001	2878	2801	2926	3160	3027	3057
2707	2815	2969	2938	2760	2824	3019	3035	3241	3081	3064	2757	2305	2092	2049	2239	2528	2794	2956	2786	2716	2360	2087	2086	2176	2502	2977	3185	3083	3032	3011	3050	2889	2827	3002	3281	3118	2889	2950	2799	2769	2820	2940	3053	3008	2816	2842	2909	3111	2922
2760	2771	2916	2961	2783	2857	3006	3187	3210	3238	2995	2782	2484	2145	2120	2222	2374	2573	2790	2718	2598	2200	1892	1954	2226	2563	2954	3113	3064	3047	2876	2776	2738	2761	3102	3239	3127	2829	2982	2963	2811	2800	2845	2971	2999	2931	2823	2723	2924	3096
2842	2882	2876	2887	2731	2839	2925	3157	3256	3253	3135	2899	2492	2257	2083	2157	2245	2469	2476	2406	2214	2014	1836	1907	2239	2678	2998	3207	3136	3118	2865	2711	2559	2731	3069	3315	2922	2892	3186	3082	3019	2811	2738	2847	2922	2960	3093	2823	2979	3053
2800	2858	2882	2883	2745	2602	2930	3143	3230	3328	3108	3006	2753	2342	2186	2095	2105	2096	2122	2065	1965	1808	1743	1972	2346	2837	3239	3182	3207	3205	2911	2790	2549	2548	2991	3228	2838	2915	3312	3175	2967	2990	2797	2764	2818	3061	3055	3011	2943	2863
2830	2792	2817	2966	2791	2589	2784	3053	3178	3317	3182	3174	2868	2696	2333	2079	1952	1990	1861	1869	1854	1794	1829	2280	2655	3144	3348	3254	2875	2919	2844	2693	2520	2575	2841	3049	2761	2891	3270	3094	2900	3157	2863	2844	2832	2867	2852	2889	2794	2697
2765	2899	2720	2906	2842	2672	2665	2927	3125	3252	3211	3164	3089	2854	2674	2416	2196	2160	2024	1983	1993	2024	2288	2629	3129	3511	3491	3198	2794	2513	2591	2756	2631	2764	2855	2723	2599	2967	3181	2903	3001	3098	2960	2864	2802	2793	2641	2816	2920	2875
2829	2768	2734	2938	3036	2762	2783	2751	3096	3240	3131	3144	3160	3203	2970	2877	2649	2514	2362	2355	2512	2706	2839	3215	3684	3849	3602	2934	2593	2403	2502	2585	2789	2849	2852	2666	2599	3092	2964	2872	3164	3239	3142	2998	2950	2743	2572	2794	3009	3248
2779	2904	2806	2956	3008	3006	2652	2775	2938	3230	3216	3119	3253	3244	3231	3109	3010	3074	2997	3068	3107	3279	3427	3696	3774	3513	3336	2903	2544	2624	2491	2612	2751	3020	2974	2567	2684	3030	2894	2812	3150	3052	3215	3082	3039	2828	2507	2750	2916	3191
2631	2767	2856	2928	3013	3084	2726	2626	2832	3061	3206	3130	3146	3105	3236	3262	3192	3464	3583	3565	3653	3745	3590	3732	3444	3208	2765	2652	2679	2701	2697	2586	2761	2930	2915	2703	2854	2850	2627	2779	3018	2929	3016	3075	3061	2875	2754	2715	3002	3029
2749	2643	2839	2919	2891	2970	2862	2692	2665	2847	3122	3164	3125	2966	3062	3219	3343	3495	3445	3373	3653	3511	3485	3288	2894	2621	2473	2584	2766	2996	2831	2802	2712	2700	2623	2724	3002	2810	2530	2909	2882	2853	2949	3031	3153	2965	3063	2848	3009	2757
2897	2786	2747	2896	2871	2971	2955	2810	2703	2669	2861	3010	3134	3060	3046	2908	3004	2980	3140	3165	3057	3035	2916	2784	2578	2377	2531	2789	2888	2974	3030	2957	2859	2605	2492	2795	3127	2830	2707	2857	2671	2859	3034	3009	3193	3148	3241	2922	2860	2646
2868	2792	2784	2874	2903	2967	2973	3096	2821	2638	2661	2875	2963	3134	3057	3132	2964	2877	2832	2867	2706	2660	2553	2588	2541	2705	2847	2957	3020	2999	3064	3087	2770	2589	2678	2802	2814	2833	3042	2921	2579	2641	2907	3021	3184	3256	3166	2996	2870	2646
2834	2984	2753	2748	2856	2872	2971	2995	3101	2781	2673	2720	2753	2945	3021	3047	2935	2882	2859	2759	2730	2672	2677	2834	2860	2947	3014	2921	2916	2913	2980	2822	2840	2845	2987	2670	2582	2823	3134	2778	2670	2665	2775	2963	3068	3132	2919	2995	2938	2917
2826	2957	2967	2736	2765	2908	2715	2955	2948	3047	2897	2811	2758	2648	2739	2735	2823	2920	2870	2919	2858	2810	2794	3040	3068	3052	2957	2837	2761	2875	2698	2646	2954	3151	3006	2632	2637	2874	2795	2713	2789	2604	2735	2774	3069	2987	2770	2851	2761	3128
2936	2773	2926	2899	2864	2843	2914	2873	2921	3099	3225	3164	3060	2938	2806	2762	2704	2777	2892	2907	2858	2738	2812	2855	2969	2783	2839	2752	2715	2806	2674	2905	3036	3071	2799	2781	2900	2698	2585	2766	3067	2837	2907	2902	2921	2808	2879	2863	3069	2972
2995	2907	2784	2897	2982	2919	2977	2944	2798	2746	2939	3124	3253	3311	3093	3058	2947	2861	2816	2908	2865	2865	2841	2843	2809	2802	2719	2702	2701	2777	2777	2957	2953	2752	2859	3110	3125	2668	2700	2678	2833	3036	3100	2908	2878	2747	2971	3054	3168	2927
2890	2987	2802	2780	2923	2991	2908	2920	2934	2824	2703	2707	2949	3144	3169	3238	3193	3055	3177	3120	3009	2970	2871	2842	2665	2757	2666	2705	2845	2940	2971	2825	2776	2717	2957	3052	2848	2794	2823	2635	2747	2883	3092	2885	2633	2652	2701	3125	3111	2856
2805	2799	2920	2901	2749	2804	2980	2909	2948	3017	2907	2908	2773	2807	2863	2885	2909	3012	2833	2893	2919	2813	2748	2785	2826	2790	2832	2831	2932	2925	2847	2640	2779	2836	2958	2898	2863	2998	2982	2657	2780	2873	2950	2743	2690	2609	2597	2935	2870	2738
2816	2708	2982	2988	2734	2782	2773	2947	3114	2949	2979	2992	3038	2966	2907	2785	2679	2735	2635	2832	2659	2739	2754	2728	2722	2830	2942	3049	2867	2753	2878	2899	2931	2786	2624	2744	2968	3070	3004	2992	2924	2747	2633	2759	2821	2758	2762	2736	2750	2794
2957	2846	2822	2905	2915	2891	2804	2800	2794	2970	2875	3053	3044	3243	3312	3143	3046	2930	3013	3102	3065	2970	2811	2926	2885	2825	2791	2727	2778	2812	2983	2933	2876	2592	2703	2873	2905	2876	2958	3120	2949	2667	2544	2695	2807	2983	2884	2672	2735	2810
2814	2838	2800	2829	2863	2844	2865	2899	2861	3018	2859	2866	2815	2877	3038	3090	3101	3046	3054	3108	2973	2898	2757	2680	2663	2685	2734	2752	2790	2854	2853	2745	2799	2841	2992	2885	2712	2796	3018	3068	2835	2812	2643	2500	2785	3038	2853	2810	2613	2907
2788	2792	2866	2842	2845	2732	2814	2878	2994	3091	3088	2987	2864	2755	2803	2841	2915	2819	2770	2690	2842	2771	2855	2835	2777	2852	2928	2896	2726	2633	2652	2893	2916	2875	2865	2782	2898	2918	2835	2909	2931	2879	2665	2713	2834	2744	2847	2645	2757	3002
2782	2872	2833	2933	2928	2896	2716	2823	2857	2964	2998	2970	2953	2993	2886	3055	2999	2972	2912	2882	2882	2926	2893	2916	2843	2802	2813	2690	2692	2650	2875	2922	2856	2801	2911	2856	2873	2782	2696	2928	3054	2892	2797	2970	2721	2830	2697	2778	2901	3044
2758	2778	2801	2898	2807	2902	2769	2724	2778	2827	2865	2971	3014	2947	2880	2984	3026	2937	2934	2907	2885	2961	2997	2960	2807	2889	2808	2810	2743	2783	2794	2810	2749	2858	2841	2885	2789	2892	2785	2813	2958	3008	2995	2918	2866	2717	2766	2960	2877	2896
2648	2953	2805	2933	2875	2808	2751	2707	2832	2823	2886	2868	2942	2903	2872	2922	3021	2987	3000	2880	2797	2878	3000	2876	2870	2886	2800	2832	2838	2689	2711	2724	2880	2858	2720	2824	2891	2927	2836	2725	2851	3073	2880	3112	2886	2787	2868	2847	2809	2862
2709	2717	2730	2889	2913	2925	2672	2675	2756	2946	2819	2970	2899	2879	2847	2824	2966	2950	2986	2935	2830	2876	2972	2898	2806	2734	2782	2908	2802	2705	2785	2764	2815	2805	2806	2785	2890	2850	3025	2930	2880	2845	2944	2814	2653	2875	2748	2816	2736	2794
2778	2809	2667	2852	3003	2925	2786	2841	2702	2721	2770	2840	2846	2874	2923	2998	3025	2896	3067	2929	2967	2993	2945	2932	2911	2918	2842	2849	2822	2893	2813	2813	2816	2854	2787	2743	2936	2993	3062	2860	2816	2921	2833	2685	2798	2659	2721	2663	2827	2741
2584	2801	2805	2889	2788	2758	2702	2752	2786	2811	2778	2771	2772	2676	2771	2838	2905	2853	2849	2991	2913	2829	2902	2844	2713	2639	2919	2862	2965	2944	2866	2766	2806	2791	2716	2796	3010	2856	2933	2910	2889	2945	2845	2800	2723	2805	2780	2748	2838	2843
2819	2749	2762	2838	2885	2779	2725	2628	2693	2682	2790	2993	2991	2845	2806	2834	2871	2843	2864	2875	2884	2857	2941	3005	3014	2904	3037	2925	2890	2878	2772	2812	2745	2826	2811	2924	3018	2912	2969	2872	2821	2851	2888	2808	2805	2817	2763	2880	2791	2916
2740	2814	2914	2799	2728	2809	2760	2806	2754	2677	2728	2676	2742	2777	2712	2830	2743	2967	2828	2897	2874	2876	2817	2869	2863	2839	2911	2937	2884	2798	2804	2716	2781	2806	2760	2841	2914	2919	2851	2900	2813	2826	2697	2932	2773	2905	3040	2741	2879	2825
2798	2731	2636	2814	2908	2897	2782	2676	2613	2653	2840	2941	2884	2876	2726	2663	2861	2842	2867	2780	2792	2774	2855	2807	3007	2990	3036	2929	2860	2852	2740	2814	2850	2814	2841	2835	2899	2829	2796	2731	2823	2797	2869	2890	2948	2966	2834	2908	2758	2774
2833	2684	2679	2795	2773	2880	2812	2761	2639	2700	2676	2810	2776	2682	2671	2766	2769	2822	2915	2892	2821	2831	2897	2900	2865	2758	2812	2954	2973	2876	2833	2875	2913	2918	2888	2960	2934	2904	2831	2763	2748	2902	2813	2859	2951	2903	2878	2881	2727	2799
2751	2701	2726	2831	2743	2868	2742	2717	2697	2623	2845	2909	2782	2874	2616	2786	2849	2844	2740	2814	2605	2727	2841	2919	2918	2985	2956	2962	2871	2955	2871	2880	2963	2838	2885	2833	2820	2920	2907	2888	2813	2800	2881	2923	2922	2893	2900	2958	2690	2707
2742	2699	2690	2729	2788	2808	2786	2657	2721	2685	2764	2707	2842	2706	2756	2755	2843	2835	2936	2809	2806	2864	2922	2951	2914	2833	2811	2763	2891	2952	3030	2899	2878	2812	2830	2861	2930	2885	2886	2917	2946	2975	2956	3005	2884	2935	2870	2843	2797	2737
2718	2613	2682	2867	2858	2787	2775	2666	2739	2787	2789	2786	2755	2771	2793	2722	2820	2929	2742	2748	2674	2694	2864	2937	2934	2892	2887	2773	2874	2965	2881	2876	2974	2816	2813	2841	2847	2911	2903	2961	2911	2918	3037	2848	2876	2768	2977	2879	2761	2847
2759	2744	2627	2706	2748	2748	2761	2797	2677	2770	2738	2791	2741	2720	2748	2682	2699	2852	2748	2704	2673	2836	2868	2837	2806	2769	2663	2884	2966	3012	2917	2869	2866	2852	2834	2735	2895	2868	2966	2906	2855	2979	2894	2910	2876	2885	2850	2876	2850	2697
2815	2759	2681	2705	2726	2724	2737	2763	2662	2684	2740	2736	2841	2706	2764	2667	2699	2773	2783	2611	2734	2748	2835	2967	2838	2816	2830	2871	2891	2944	2990	2891	2934	2840	2813	2944	2858	2996	2861	2997	2939	2961	2930	2904	2823	2894	2852	2910	2847	2962
2758	2802	2746	2807	2793	2670	2768	2695	2786	2617	2689	2839	2846	2835	2751	2767	2769	2735	2799	2774	2750	2807	2920	2830	2869	2780	2859	2929	2958	2934	2908	2800	2826	2868	2829	2905	2825	3035	2927	2953	2884	2951	2891	2855	2817	2886	2927	2931	2836	2866
2620	2648	2705	2772	2760	2748	2759	2961	2719	2702	2849	2848	2912	2796	2709	2637	2694	2748	2717	2727	2751	2726	2841	2954	2830	2755	2801	2950	2926	2828	2877	2845	2964	2869	2896	2854	2966	2964	3050	2910	2831	2882	2815	2803	2872	2963	2939	2914	2942	2877
2759	2648	2670	2750	2735	2859	2839	2747	2771	2746	2675	2779	2963	2917	2781	2681	2758	2764	2758	2774	2799	2795	2826	2817	2878	2756	2726	2861	2846	2855	2891	2824	2761	2873	2882	2966	2908	3010	2842	2842	2761	2825	2928	2926	2902	2914	2973	3028	3025	2925
2871	2687	2592	2672	2779	2778	2619	2718	2736	2675	2810	2854	2989	2942	2755	2642	2721	2734	2777	2709	2837	2768	2740	2893	2683	2838	2693	2841	2800	2801	2824	2798	2929	2973	2905	2958	2907	2879	2819	2816	2790	2900	2851	2878	2933	3044	2967	3034	2955	2914
2747	2744	2687	2678	2736	2864	2836	2712	2718	2779	2704	2767	2896	2636	2724	2754	2758	2822	2790	2715	2702	2620	2681	2746	2804	2722	2829	2856	2913	2821	2723	2742	2934	2912	2943	2922	2890	2789	2842	2816	2758	2837	2889	2917	3025	3031	3027	3059	2937	2994
2807	2765	2634	2692	2609	2891	2819	2697	2763	2827	2766	2803	2816	2781	2751	2810	2775	2906	2863	2688	2685	2763	2627	2775	2786	2732	2731	2793	2830	2733	2774	2782	2908	2976	3042	2931	2854	2894	2767	2636	2806	2742	2892	2818	2879	2929	2958	2930	2954	2913
2686	2690	2698	2644	2773	2779	2704	2767	2667	2733	2828	2824	2792	2743	2749	2776	2746	2784	2863	2607	2660	2638	2719	2833	2795	2828	2785	2776	2606	2678	2705	2879	2919	3040	2975	2806	2878	2851	2700	2759	2785	2873	2932	2935	2821	2934	2972	2832	2948	2877
2633	2677	2653	2746	2678	2810	2782	2789	2669	2650	2782	2839	2705	2715	2800	2731	2787	2782	2826	2694	2553	2630	2703	2762	2698	2702	2683	2720	2663	2693	2722	2772	3011	2877	2922	2929	2774	2786	2676	2769	2761	2854	2765	2862	2973	2924	2894	2804	2790	2812
2596	2537	2667	2786	2844	2753	2766	2723	2673	2695	2721	2881	2894	2840	2636	2736	2878	2931	2729	2766	2685	2611	2844	2853	2699	2628	2626	2653	2751	2756	2772	2781	2722	2867	2892	2794	2712	2773	2655	2784	2754	2856	2835	2751	2843	2858	2699	2688	2797	2707
2687	2398	2629	2850	2785	2740	2768	2632	2760	2695	2773	2975	2867	2863	2749	2853	2868	2845	2796	2682	2606	2679	2757	2907	2694	2647	2632	2651	2661	2706	2774	2862	2843	2833	2775	2711	2757	2780	2793	2641	2773	2761	2842	2763	2815	2800	2688	2610	2727	2698
2591	2542	2485	2738	2821	2794	2766	2686	2740	2762	2955	2775	2712	2729	2617	2762	2874	2857	2799	2571	2654	2640	2757	2780	2796	2592	2658	2712	2741	2650	2732	2735	2816	2775	2808	2721	2781	2800	2739	2726	2837	2855	2793	2826	2782	2775	2786	2671	2620	2752
2645	2598	2425	2681	2786	2737	2586	2627	2785	2790	2809	2704	2924	2772	2751	2868	2899	2854	2672	2704	2774	2675	2851	2735	2673	2617	2705	2633	2631	2718	2652	2743	2790	2888	2735	2822	2665	2754	2692	2803	2794	2904	2805	2656	2805	2703	2768	2643	2706	2855
2560	2684	2550	2587	2763	2721	2700	2664	2693	2844	2822	2852	2719	2657	2725	2845	2925	2799	2751	2698	2745	2747	2879	2749	2675	2584	2679	2737	2602	2684	2746	2783	2815	2679	2596	2688	2740	2733	2751	2772	2761	2754	2736	2748	2664	2681	2537	2716	2721	2704
2502	2549	2627	2709	2583	2690	2738	2601	2558	2684	2837	2725	2701	2771	2825	2941	2895	2768	2732	2641	2698	2838	2898	2788	2673	2635	2653	2723	2714	2691	2673	2756	2784	2718	2621	2817	2780	2755	2720	2806	2748	2696	2648	2699	2724	2629	2653	2660	2732	2785
2533	2541	2684	2681	2635	2646	2709	2589	2690	2672	2819	2740	2753	2756	2747	2833	2862	2791	2776	2664	2778	2865	2761	2787	2658	2530	2738	2751	2684	2835	2659	2832	2766	2652	2699	2710	2754	2792	2814	2735	2854	2714	2756	2546	2617	2554	2580	2651	2779	2798
2537	2610	2711	2635	2697	2576	2554	2528	2586	2765	2727	2743	2632	2710	2779	2780	2778	2642	2803	2802	2807	2898	2766	2656	2676	2626	2694	2693	2720	2895	2724	2816	2776	2721	2620	2745	2801	2784	2773	2801	2765	2883	2640	2649	2661	2587	2678	2680	2780	2807
2594	2541	2739	2807	2650	2541	2528	2542	2635	2632	2608	2593	2694	2721	2747	2818	2851	2638	2750	2750	2799	2805	2722	2842	2752	2771	2716	2795	2731	2744	2759	2846	2668	2650	2724	2731	2787	2832	2787	2715	2636	2660	2676	2535	2534	2635	2581	2622	2832	2764
2622	2582	2656	2760	2674	2480	2637	2714	2632	2719	2630	2700	2534	2539	2825	2835	2773	2777	2732	2759	2866	2810	2854	2688	2564	2723	2806	2871	2823	2757	2771	2759	2638	2615	2720	2866	2911	2803	2808	2849	2782	2592	2638	2619	2603	2688	2733	2745	2787	2815
2598	2673	2644	2769	2670	2549	2559	2762	2638	2636	2718	2570	2619	2672	2750	2761	2796	2558	2693	2777	2734	2741	2691	2746	2753	2711	2876	2769	2761	2766	2763	2703	2624	2666	2719	2853	2813	2906	2787	2795	2716	2674	2582	2565	2590	2593	2724	2770	2849	2788
2766	2704	2692	2788	2631	2505	2634	2682	2769	2577	2540	2633	2617	2628	2771	2742	2702	2635	2691	2709	2788	2779	2796	2709	2660	2782	2823	2822	2754	2840	2835	2763	2652	2647	2737	2806	2916	2932	2836	2774	2723	2707	2583	2679	2613	2689	2660	2914	2885	2775
2800	2793	2642	2700	2633	2571	2512	2677	2784	2644	2534	2503	2532	2782	2820	2751	2563	2629	2663	2826	2735	2717	2562	2582	2718	2751	2793	2843	2677	2779	2795	2718	2739	2746	2695	2854	2788	2813	2902	2811	2807	2606	2596	2648	2765	2796	2745	2856	2813	2898
2746	2633	2673	2824	2596	2587	2623	2757	2695	2670	2630	2431	2645	2716	2780	2727	2580	2687	2747	2774	2800	2799	2636	2502	2670	2673	2620	2771	2822	2784	2732	2736	2741	2729	2798	2834	2849	2948	2889	2738	2730	2734	2677	2657	2695	2712	2777	2827	2892	2906
2726	2685	2706	2778	2564	2643	2778	2720	2645	2719	2569	2618	2711	2763	2766	2760	2578	2646	2727	2700	2752	2698	2648	2554	2611	2730	2727	2775	2757	2762	2779	2727	2689	2782	2788	2883	2869	2847	2913	2794	2658	2772	2659	2751	2712	2791	2784	2730	2913	2882
2687	2678	2805	2711	2642	2597	2795	2739	2622	2624	2611	2611	2651	2702	2790	2473	2606	2540	2707	2681	2699	2609	2560	2578	2685	2624	2737	2647	2722	2735	2731	2632	2673	2714	2909	2886	2924	2917	2854	2717	2695	2684	2713	2747	2731	2756	2866	2819	2834	2831
2592	2755	2745	2647	2603	2707	2815	2795	2662	2541	2639	2600	2789	2770	2584	2579	2481	2676	2679	2678	2683	2600	2526	2596	2612	2708	2682	2714	2673	2695	2638	2575	2661	2860	2852	2860	2831	2861	2858	2672	2591	2632	2610	2759	2679	2733	2858	2943	2906	2905
2685	2690	2643	2590	2600	2750	2889	2798	2758	2672	2658	2696	2804	2772	2709	2733	2499	2676	2689	2798	2738	2585	2543	2688	2487	2561	2733	2616	2629	2633	2582	2539	2583	2756	2761	2829	2855	2769	2823	2661	2812	2617	2685	2767	2692	2693	2920	2834	2913	2885
2668	2639	2614	2534	2559	2712	2808	2756	2585	2722	2733	2677	2722	2831	2641	2628	2647	2710	2737	2760	2660	2612	2588	2570	2619	2577	2569	2695	2698	2621	2504	2611	2710	2741	2861	2713	2759	2864	2771	2729	2780	2677	2670	2712	2852	2818	2783	2822	2819	2854
2601	2624	2549	2458	2653	2791	2748	2750	2660	2584	2674	2670	2849	2653	2765	2589	2717	2701	2743	2682	2728	2656	2496	2721	2579	2648	2510	2646	2600	2624	2572	2523	2689	2673	2719	2894	2781	2707	2769	2686	2724	2690	2678	2615	2677	2792	2932	2707	2851	2814
2580	2553	2548	2524	2620	2713	2735	2684	2787	2737	2630	2784	2881	2756	2661	2620	2643	2640	2731	2678	2691	2659	2713	2576	2538	2616	2505	2635	2678	2630	2490	2541	2705	2716	2664	2679	2709	2790	2730	2822	2679	2599	2560	2678	2653	2731	2699	2677	2815	2831
2626	2501	2443	2617	2762	2726	2739	2636	2663	2718	2789	2810	2862	2785	2709	2710	2713	2609	2749	2662	2705	2614	2697	2655	2611	2570	2605	2624	2613	2497	2524	2637	2533	2632	2692	2729	2708	2720	2620	2561	2652	2535	2645	2564	2669	2663	2766	2781	2825	2747
2481	2474	2589	2721	2686	2691	2572	2610	2525	2813	2751	2827	2805	2799	2715	2595	2648	2665	2771	2774	2696	2707	2710	2637	2606	2643	2733	2634	2564	2581	2493	2609	2560	2644	2706	2824	2702	2602	2697	2610	2644	2687	2641	2649	2779	2802	2775	2735	2765	2748
2583	2556	2621	2692	2653	2522	2607	2689	2706	2868	2739	2685	2808	2624	2733	2704	2642	2593	2691	2827	2813	2864	2663	2622	2441	2605	2774	2703	2580	2576	2546	2577	2695	2667	2679	2840	2728	2744	2634	2703	2609	2663	2622	2700	2825	2668	2716	2741	2800	2727
2580	2717	2620	2595	2515	2557	2582	2594	2684	2719	2654	2697	2760	2742	2889	2762	2667	2637	2756	2707	2766	2781	2761	2635	2548	2658	2666	2671	2550	2467	2466	2677	2517	2583	2707	2704	2700	2617	2599	2587	2667	2532	2615	2665	2648	2582	2723	2679	2825	2742
2597	2721	2672	2567	2433	2471	2605	2726	2732	2602	2617	2705	2782	2804	2860	2773	2705	2744	2725	2739	2773	2678	2679	2662	2649	2778	2719	2699	2595	2603	2612	2602	2553	2576	2726	2791	2757	2765	2647	2658	2615	2611	2589	2564	2683	2634	2662	2781	2734	2749
2722	2789	2687	2591	2504	2535	2671	2637	2671	2536	2568	2677	2690	2745	2841	2640	2689	2657	2829	2886	2821	2768	2617	2610	2728	2800	2766	2722	2686	2631	2589	2591	2692	2628	2642	2729	2724	2722	2761	2703	2601	2591	2637	2574	2635	2743	2745	2845	2741	2775
2829	2742	2682	2559	2563	2697	2664	2520	2507	2600	2505	2634	2650	2723	2731	2583	2706	2595	2860	3001	2925	2721	2535	2610	2680	2662	2806	2567	2568	2654	2584	2638	2749	2689	2804	2809	2765	2737	2800	2780	2672	2588	2640	2631	2628	2729	2837	2797	2836	2819
2723	2677	2506	2566	2586	2572	2510	2525	2594	2651	2586	2655	2602	2632	2676	2651	2634	2596	2813	3057	3006	2815	2598	2564	2545	2748	2785	2760	2742	2620	2746	2661	2668	2747	2793	2814	2735	2767	2756	2763	2696	2660	2686	2718	2625	2688	2776	2813	2897	2883
2674	2654	2550	2731	2679	2624	2505	2526	2694	2737	2655	2717	2754	2661	2679	2648	2709	2661	2663	2911	3013	2973	2685	2644	2669	2709	2756	2810	2736	2720	2689	2700	2686	2785	2866	2853	2820	2813	2815	2801	2595	2713	2727	2600	2626	2709	2835	2870	2923	2755
2706	2784	2680	2657	2537	2674	2590	2528	2640	2668	2604	2667	2623	2573	2650	2703	2607	2463	2504	2655	2876	2710	2798	2839	2656	2752	2757	2769	2730	2785	2731	2679	2685	2762	2805	2786	2860	2925	2830	2918	2648	2757	2759	2642	2734	2735	2820	2888	2895	2777
2574	2691	2602	2618	2415	2620	2714	2709	2607	2596	2601	2503	2484	2497	2524	2505	2498	2384	2478	2647	2739	2672	2684	2732	2574	2643	2795	2834	2805	2659	2699	2687	2669	2717	2716	2753	3019	2854	2903	2772	2651	2802	2725	2720	2625	2768	2906	2955	2919	2907
2553	2669	2613	2574	2551	2610	2648	2640	2580	2680	2597	2496	2328	2274	2414	2538	2430	2383	2506	2610	2633	2684	2587	2750	2566	2552	2765	2716	2764	2704	2621	2629	2641	2706	2789	2752	2930	2841	2836	2894	2673	2766	2743	2642	2708	2720	2817	2948	2893	2953
2477	2535	2541	2617	2594	2543	2635	2633	2589	2649	2742	2590	2370	2382	2299	2507	2445	2433	2590	2514	2595	2661	2671	2764	2576	2593	2642	2561	2758	2697	2753	2718	2689	2648	2739	2732	2902	2815	2880	2841	2821	2739	2723	2647	2739	2842	2848	3010	2960	2967
2631	2637	2614	2602	2606	2594	2573	2549	2734	2591	2604	2674	2459	2462	2454	2306	2327	2420	2497	2424	2544	2596	2766	2705	2522	2530	2578	2669	2769	2743	2799	2714	2679	2617	2739	2788	2770	2919	2777	2781	2660	2788	2719	2644	2702	2748	2821	2867	3039	2974
2550	2698	2603	2570	2525	2475	2594	2708	2738	2699	2602	2518	2433	2529	2429	2324	2273	2275	2390	2488	2617	2669	2704	2617	2480	2450	2691	2711	2624	2678	2689	2643	2713	2670	2682	2763	2806	2854	2779	2671	2831	2760	2749	2629	2715	2752	2716	2846	2903	3078
2535	2516	2630	2537	2543	2532	2580	2810	2762	2627	2351	2310	2394	2647	2634	2611	2347	2356	2366	2581	2850	2814	2749	2524	2571	2584	2579	2666	2631	2671	2700	2694	2577	2535	2686	2720	2779	2785	2877	2849	2777	2679	2701	2638	2605	2754	2708	2866	2761	2855
2575	2624	2518	2571	2656	2601	2580	2587	2721	2570	2591	2372	2414	2701	2912	2836	2595	2378	2597	2731	2805	2825	2705	2578	2432	2543	2546	2538	2707	2665	2696	2568	2642	2651	2757	2668	2610	2729	2790	2814	2845	2834	2746	2636	2639	2567	2715	2846	2715	2652
2491	2539	2507	2618	2668	2537	2486	2621	2549	2708	2669	2528	2605	2748	2886	2722	2608	2589	2758	2886	2700	2580	2564	2640	2577	2503	2509	2479	2524	2737	2669	2728	2695	2773	2625	2631	2609	2640	2743	2830	2732	2801	2820	2705	2682	2669	2604	2739	2848	2745
2607	2521	2500	2539	2585	2619	2505	2523	2589	2696	2760	2698	2614	2644	2605	2669	2623	2723	2692	2658	2524	2620	2641	2716	2734	2569	2458	2499	2496	2692	2626	2657	2704	2719	2623	2543	2654	2697	2747	2758	2754	2815	2728	2652	2594	2724	2624	2695	2672	2718
2546	2551	2494	2587	2529	2536	2475	2442	2596	2563	2862	2703	2705	2507	2509	2565	2720	2802	2726	2479	2489	2602	2783	2781	2695	2467	2509	2616	2575	2748	2577	2790	2795	2797	2618	2678	2685	2738	2732	2757	2785	2817	2751	2532	2652	2514	2662	2520	2681	2686
2574	2594	2577	2626	2624	2597	2558	2507	2527	2508	2686	2637	2595	2566	2612	2675	2784	2651	2568	2516	2530	2684	2729	2714	2584	2633	2657	2747	2570	2675	2620	2786	2850	2706	2642	2649	2615	2714	2741	2724	2797	2833	2704	2657	2630	2552	2515	2634	2674	2643
2557	2603	2577	2760	2500	2446	2475	2564	2567	2502	2698	2468	2675	2573	2682	2696	2720	2548	2434	2531	2597	2684	2719	2688	2623	2652	2627	2581	2687	2624	2675	2847	2833	2738	2727	2678	2657	2614	2601	2688	2782	2805	2854	2858	2599	2632	2646	2624	2548	2649
2476	2595	2523	2594	2507	2396	2518	2478	2599	2626	2640	2643	2546	2596	2644	2595	2615	2505	2566	2619	2691	2534	2602	2589	2766	2699	2607	2541	2504	2595	2692	2785	2734	2766	2730	2511	2631	2624	2610	2712	2732	2827	2815	2830	2751	2801	2626	2705	2699	2621
2622	2490	2438	2551	2627	2616	2423	2635	2593	2592	2553	2565	2538	2603	2453	2510	2494	2484	2589	2524	2587	2560	2604	2547	2730	2673	2644	2549	2523	2595	2630	2735	2832	2786	2790	2836	2708	2648	2694	2623	2793	2752	2716	2870	2772	2746	2753	2702	2631	2665
2604	2570	2313	2365	2603	2722	2608	2545	2519	2468	2537	2668	2797	2601	2461	2530	2477	2684	2599	2483	2433	2434	2625	2658	2590	2592	2583	2511	2548	2707	2690	2742	2748	2747	2843	2721	2654	2567	2682	2652	2614	2804	2728	2743	2768	2698	2885	2744	2778	2663
2679	2601	2446	2367	2457	2631	2618	2538	2415	2457	2616	2582	2721	2738	2533	2547	2597	2496	2675	2490	2425	2529	2563	2566	2509	2592	2602	2627	2745	2549	2695	2681	2696	2756	2737	2695	2611	2586	2640	2585	2641	2656	2660	2764	2755	2797	2782	2819	2852	2833
2598	2607	2615	2424	2495	2531	2482	2541	2482	2501	2652	2636	2773	2515	2606	2486	2417	2585	2600	2575	2466	2527	2428	2472	2537	2600	2655	2603	2694	2622	2485	2554	2603	2744	2616	2750	2635	2513	2566	2541	2495	2703	2545	2653	2753	2785	2770	2829	2755	2798
2504	2592	2669	2531	2507	2448	2403	2520	2643	2687	2717	2585	2555	2571	2467	2444	2432	2497	2637	2559	2692	2539	2417	2428	2538	2557	2696	2613	2512	2543	2621	2573	2630	2632	2666	2845	2665	2744	2717	2674	2541	2476	2549	2492	2636	2729	2800	2817	2884	2712
2387	2525	2537	2727	2413	2420	2411	2437	2620	2691	2640	2523	2591	2524	2567	2606	2627	2589	2505	2675	2592	2490	2499	2527	2493	2625	2593	2636	2560	2660	2629	2730	2664	2660	2745	2772	2896	2875	2739	2780	2623	2670	2568	2584	2600	2590	2703	2778	2833	2728
2188	2296	2440	2480	2560	2462	2516	2507	2588	2517	2519	2671	2612	2600	2527	2558	2485	2413	2499	2583	2635	2586	2550	2488	2478	2551	2550	2620	2670	2724	2551	2667	2656	2634	2572	2763	2859	2783	2852	2754	2722	2718	2535	2594	2546	2567	2760	2690	2823	2849
2021	2148	2316	2441	2430	2626	2651	2546	2556	2469	2540	2618	2557	2700	2609	2558	2500	2485	2480	2519	2523	2665	2541	2568	2496	2437	2446	2538	2669	2764	2716	2454	2679	2620	2573	2599	2668	2708	2711	2727	2611	2681	2654	2526	2599	2501	2614	2654	2814	2869
1980	2099	2240	2264	2377	2537	2638	2627	2646	2442	2496	2557	2589	2625	2538	2580	2536	2496	2462	2585	2634	2552	2579	2522	2517	2436	2425	2468	2624	2822	2672	2630	2454	2608	2547	2436	2325	2458	2716	2665	2651	2610	2653	2651	2593	2651	2450	2622	2752	2729
2041	2095	2174	2274	2283	2411	2413	2560	2635	2575	2553	2367	2584	2576	2706	2502	2507	2448	2490	2559	2508	2609	2479	2555	2471	2488	2422	2654	2825	2777	2693	2499	2486	2531	2552	2396	2377	2307	2592	2653	2476	2550	2692	2636	2789	2572	2455	2542	2649	2669
2008	2108	2011	2188	2167	2207	2294	2554	2657	2677	2605	2462	2501	2501	2590	2648	2571	2449	2422	2405	2449	2517	2570	2477	2383	2483	2580	2646	2746	2516	2528	2398	2484	2564	2572	2238	2313	2435	2565	2562	2393	2370	2547	2662	2701	2717	2664	2525	2678	2666
2065	1978	1948	2199	2141	2170	2246	2384	2599	2896	2752	2547	2372	2419	2444	2561	2599	2537	2381	2393	2508	2508	2607	2485	2341	2558	2616	2640	2554	2402	2314	2511	2555	2557	2439	2352	2336	2351	2491	2408	2380	2371	2475	2569	2662	2759	2700	2688	2673	2631
1978	1936	2035	2043	2124	2132	2284	2351	2483	2562	2745	2761	2598	2422	2283	2373	2583	2652	2557	2409	2412	2394	2416	2409	2669	2708	2661	2556	2462	2354	2434	2674	2570	2477	2361	2202	2277	2262	2502	2550	2515	2346	2396	2464	2468	2712	2819	2656	2672	2761
2005	1940	1938	1990	2035	2140	2357	2392	2404	2533	2719	2704	2699	2518	2415	2405	2539	2682	2532	2496	2383	2311	2429	2598	2723	2727	2662	2475	2294	2388	2569	2741	2686	2428	2334	2306	2395	2253	2277	2347	2541	2537	2512	2367	2458	2705	2800	2818	2875	2627
1998	1948	1944	1940	2078	2106	2407	2413	2445	2469	2474	2681	2533	2527	2457	2356	2409	2494	2560	2549	2387	2468	2501	2692	2619	2602	2411	2394	2335	2451	2674	2639	2460	2483	2568	2607	2660	2452	2378	2353	2476	2532	2429	2471	2378	2541	2701	2710	2839	2798
1953	1947	1992	1928	1978	2153	2297	2476	2500	2561	2562	2568	2543	2729	2557	2522	2463	2360	2503	2650	2602	2524	2636	2706	2545	2374	2309	2366	2391	2405	2409	2327	2319	2446	2662	2760	2826	2707	2506	2411	2453	2482	2454	2503	2454	2421	2509	2646	2662	2815
1999	1932	1913	1935	1950	1955	2109	2361	2599	2535	2521	2316	2443	2607	2714	2475	2421	2288	2309	2482	2719	2816	2667	2596	2300	2388	2474	2459	2576	2523	2335	2181	2191	2456	2660	2797	2998	2933	2752	2548	2408	2400	2518	2657	2488	2549	2421	2561	2551	2742
1948	2031	2034	1900	1976	1908	2117	2150	2409	2441	2437	2311	2295	2464	2541	2488	2460	2358	2273	2464	2587	2752	2611	2395	2379	2486	2617	2795	2659	2513	2343	2352	2362	2392	2594	2870	2868	2893	2720	2631	2413	2448	2475	2550	2642	2584	2460	2486	2536	2809
1961	1971	1989	1917	2066	1953	2044	2105	2200	2288	2338	2373	2300	2391	2389	2474	2393	2463	2414	2558	2512	2495	2657	2518	2321	2595	2718	2762	2616	2400	2377	2553	2626	2471	2517	2579	2552	2737	2822	2803	2733	2662	2568	2442	2575	2671	2621	2484	2371	2427
2011	1900	2000	2002	2073	2034	1972	2032	2034	2076	2176	2249	2188	2229	2262	2428	2486	2572	2630	2606	2625	2487	2514	2618	2579	2572	2546	2407	2376	2423	2552	2687	2729	2652	2380	2262	2277	2449	2776	2845	2874	2746	2533	2393	2402	2457	2565	2475	2517	2302
1926	1877	1946	2084	1998	2055	2040	1978	1974	1946	2172	2151	2287	2276	2209	2289	2606	2685	2764	2652	2436	2343	2310	2537	2550	2511	2343	2324	2364	2458	2557	2776	3009	2629	2586	2370	2321	2412	2640	2865	2866	2825	2773	2572	2608	2573	2529	2555	2481	2490
1896	1912	1915	1995	2024	2062	1932	1943	1892	1929	2084	2117	2159	2172	2339	2411	2565	2692	2737	2579	2464	2273	2310	2432	2584	2396	2268	2346	2438	2473	2511	2772	2733	2760	2629	2572	2510	2506	2574	2741	2707	2910	2788	2847	2671	2668	2573	2543	2489	2544
1964	1852	1928	1959	1981	2060	1994	1947	1863	1985	1997	1905	2121	2264	2439	2424	2516	2465	2346	2322	2225	2249	2488	2509	2360	2327	2386	2440	2390	2328	2475	2582	2636	2638	2628	2665	2552	2553	2390	2325	2557	2768	2744	2805	2809	2641	2721	2614	2562	2607
2027	1917	1941	1947	1916	1934	1932	1910	1986	1937	2007	1956	2106	2229	2281	2325	2298	2184	2131	2099	2299	2517	2651	2403	2194	2281	2408	2424	2433	2353	2313	2284	2366	2458	2648	2712	2634	2520	2426	2484	2508	2628	2666	2769	2833	2842	2631	2468	2519	2677
1990	1915	2009	1878	1867	1925	2030	1998	2011	1908	1872	1940	2041	2098	2172	2230	2139	1983	2158	2371	2590	2557	2543	2283	2287	2270	2382	2482	2496	2518	2340	2178	2248	2405	2642	2729	2616	2613	2643	2484	2523	2327	2516	2778	2878	2865	2601	2467	2474	2702
1926	1975	1919	1969	1898	1946	1959	1966	1980	1892	1859	2028	2100	2106	2059	2045	2023	2077	2458	2876	2771	2420	2163	2185	2304	2289	2245	2239	2497	2523	2477	2268	2100	2342	2519	2717	2665	2688	2701	2529	2394	2303	2407	2582	2857	2924	2662	2470	2634	2751
2029	1989	1940	1971	1921	2022	1895	1846	1847	1889	1907	1961	2004	2094	2002	1990	1900	2449	2910	3143	2573	2072	1976	2375	2485	2351	2397	2268	2390	2419	2400	2467	2242	2301	2322	2469	2579	2731	2739	2613	2440	2318	2377	2649	2779	2729	2496	2345	2596	2871
1985	2068	1997	2002	2006	1921	1805	1866	1835	1914	1993	2034	1909	1902	1908	1995	2263	2728	3154	2795	2054	1834	2123	2390	2513	2619	2623	2454	2315	2218	2393	2549	2486	2334	2235	2325	2485	2684	2734	2701	2569	2485	2670	2491	2563	2454	2292	2313	2594	2549
2096	2015	2062	2023	2010	1969	1854	1853	1941	2019	1930	1931	1705	1800	1823	2154	2545	3113	2871	2334	1841	1908	2186	2404	2507	2775	2872	2578	2248	2169	2273	2452	2606	2482	2339	2274	2351	2494	2611	2654	2592	2806	2695	2487	2348	2306	2355	2377	2397	2377
1921	2051	2057	1975	2013	1947	1857	1969	2060	2006	1971	1722	1652	1694	2041	2581	3021	2966	2632	2040	1860	2108	2347	2303	2400	2560	2689	2617	2429	2250	2294	2317	2457	2504	2592	2508	2336	2365	2395	2535	2771	2832	2782	2560	2421	2480	2571	2626	2367	2184
2061	1979	2001	2017	1986	2025	2005	2127	2106	1998	1700	1656	1616	1959	2397	2928	3042	2759	2414	2094	2066	2210	2392	2162	2125	2354	2364	2423	2633	2608	2410	2292	2274	2510	2723	2660	2369	2411	2242	2325	2610	2635	2663	2620	2505	2545	2683	2859	2544	2262
2136	2155	2069	1883	1984	2023	2113	2051	1909	1767	1537	1539	1744	2299	2807	3192	2741	2353	2089	2108	2101	2138	2058	1926	1928	1917	2058	2331	2538	2765	2513	2319	2223	2352	2548	2552	2577	2430	2398	2219	2322	2528	2593	2565	2424	2373	2561	2741	2599	2297
2069	2117	1998	2061	2060	2053	2148	1981	1740	1540	1541	1622	1966	2695	2962	2876	2365	2104	1958	2287	2230	2036	1896	1879	1922	1931	2003	2184	2458	2675	2615	2592	2455	2263	2196	2342	2518	2603	2342	2351	2277	2478	2641	2528	2378	2196	2311	2453	2563	2411
2186	2100	2059	1963	1969	2081	1999	1826	1686	1599	1586	1868	2341	2944	2836	2489	2067	1832	1907	2098	2096	1923	1946	1932	1960	2022	2052	2179	2183	2400	2563	2712	2639	2434	2154	2157	2384	2588	2486	2394	2380	2343	2545	2641	2560	2306	2193	2354	2537	2559
2079	1964	1938	2054	2015	1992	1800	1763	1607	1620	1739	2018	2390	2595	2343	2181	1879	1794	1845	2004	1970	1900	1931	2016	2074	2126	2050	1977	2125	2417	2555	2663	2708	2687	2415	2106	2041	2289	2488	2393	2305	2263	2432	2728	2732	2529	2385	2322	2477	2481
2077	2121	1982	1985	1991	1948	1815	1707	1674	1606	1913	2146	2291	2018	1928	1907	1771	1960	1915	1875	1764	1913	2108	2068	2076	2016	2083	2122	2206	2391	2323	2439	2580	2768	2699	2383	2005	2291	2405	2410	2263	2252	2262	2735	2831	2739	2596	2406	2521	2472
1996	2047	2006	2002	1948	1919	1891	1792	1724	1688	1863	1947	1794	1631	1684	1723	1796	2004	2022	1816	1805	1844	1986	2083	1988	1974	2100	2284	2384	2234	2054	2160	2344	2782	2879	2454	2107	2179	2398	2320	2205	2114	2384	2578	2845	2622	2501	2546	2649	2521
1996	2040	2090	1883	1890	1882	1925	1961	1768	1631	1656	1634	1461	1386	1422	1615	1728	1876	1956	1852	1833	1953	1947	1950	1934	2029	2191	2171	2068	2003	1913	2011	2336	2566	2733	2368	2260	2304	2431	2344	2118	2255	2435	2686	2696	2504	2458	2503	2674	2635
1979	2048	2046	1865	1982	1943	2025	1912	1761	1581	1469	1381	1433	1353	1361	1425	1600	1763	1746	1850	2001	1796	1810	1899	1942	2079	2126	2078	1944	1901	1935	2124	2260	2337	2280	2316	2317	2400	2385	2320	2174	2388	2536	2673	2667	2551	2445	2485	2622	2650
2078	1986	1999	1903	2026	2054	1961	1931	1802	1542	1402	1364	1387	1357	1333	1419	1489	1563	1735	1846	1978	2048	2011	1793	1881	2015	1896	2001	1971	2011	2077	2199	2175	2062	1851	2026	2273	2548	2565	2297	2191	2295	2452	2626	2623	2599	2448	2376	2541	2573
1874	1999	2047	2172	1998	1951	1987	1872	1717	1636	1422	1428	1348	1397	1343	1461	1336	1487	1618	1762	1867	2033	1991	1939	1865	1815	1789	1793	1962	2038	2117	2113	2030	1821	1833	2054	2474	2514	2292	2297	2179	2447	2518	2496	2642	2538	2508	2461	2409	2414
1991	1947	2025	1996	1968	1941	1940	1889	1807	1665	1629	1507	1437	1388	1542	1512	1358	1379	1490	1664	1849	1870	1962	1960	1839	1787	1821	1932	1981	2033	2005	2030	1902	1870	2046	2283	2261	2238	2168	2212	2413	2451	2506	2574	2562	2449	2603	2595	2486	2464
1924	1944	2041	2110	1955	1988	1927	1930	1796	1813	1670	1533	1472	1457	1425	1411	1395	1356	1461	1493	1673	1860	1837	1978	1916	1902	1900	1982	1900	1882	1748	1750	1900	2180	2369	2228	2159	2089	1992	2137	2455	2612	2678	2527	2401	2294	2549	2662	2490	2430
1992	2017	1941	2017	1963	1914	1913	1967	1955	1908	1891	1779	1591	1499	1451	1329	1477	1420	1389	1495	1575	1667	1848	1835	1961	1943	1981	1962	1759	1760	1666	1785	2058	2335	2335	2223	2042	1930	1897	2238	2402	2548	2653	2563	2405	2330	2479	2621	2568	2523
2040	2064	1979	2017	1954	1900	1959	1915	1918	1977	1982	1890	1888	1609	1388	1352	1427	1494	1421	1475	1448	1587	1737	1764	1726	1858	1905	1782	1802	1814	1880	2071	2331	2447	2310	2165	1949	2033	2105	2205	2382	2454	2528	2435	2402	2428	2369	2474	2533	2551
2073	1986	2036	1941	1963	1969	1960	1944	1971	1909	1987	1983	1925	1760	1550	1413	1381	1518	1471	1415	1426	1458	1628	1679	1727	1854	1729	1825	1744	1985	2206	2635	2839	2751	2330	2037	2032	2086	2291	2267	2241	2239	2364	2421	2569	2581	2428	2328	2433	2650
2119	2060	2021	1960	2001	2067	2109	2078	1934	1950	1911	1930	1920	1901	1678	1533	1424	1395	1406	1400	1398	1383	1429	1458	1665	1758	1768	1773	1779	2197	2655	3310	3237	2603	2160	1956	1984	2226	2302	2315	2249	2256	2251	2479	2552	2622	2494	2388	2436	2435
2165	2054	2007	1989	2073	2028	2079	1957	1993	1891	1965	1953	1817	1877	1911	1735	1515	1477	1341	1366	1427	1375	1367	1386	1478	1570	1662	1739	1971	2599	3223	3372	2938	2353	1979	1854	1998	2165	2154	2164	2139	2243	2363	2422	2553	2612	2573	2519	2442	2459
2208	2138	2007	2066	2037	2054	2124	2053	2011	1957	1928	1882	1902	1892	1961	1849	1741	1590	1388	1299	1405	1424	1474	1372	1368	1434	1622	1841	2254	2887	3051	2732	2258	2032	1885	1961	2028	2133	2023	2079	2232	2283	2491	2450	2427	2513	2478	2663	2483	2539
2160	2079	2074	2115	2039	2022	2069	1958	2024	1968	2004	1881	1890	1962	1832	1879	1776	1767	1583	1410	1371	1451	1497	1497	1430	1412	1580	2008	2450	2612	2490	2209	1910	1925	1927	2018	2121	2024	1927	2016	2168	2225	2342	2357	2380	2480	2406	2532	2555	2501
2037	2126	1998	2067	1997	2108	2112	1959	2060	1979	1951	1935	1937	1895	1892	1824	1926	1839	1653	1448	1335	1403	1486	1371	1414	1456	1729	2065	2215	2168	1995	1863	1900	1762	2028	2008	2106	1948	1888	1979	2079	2164	2215	2246	2440	2374	2331	2492	2479	2626
2138	2101	2022	2094	2144	2094	2029	2070	1952	1952	1957	2028	1953	1903	1947	1889	1959	1822	1679	1574	1425	1346	1396	1438	1468	1546	1802	1865	1847	1759	1766	1845	1970	1928	2042	1900	1880	1826	1947	2024	2029	2074	2161	2333	2430	2555	2429	2333	2398	2471
2046	2068	2096	2094	2106	2100	2107	2021	1947	1996	1975	2033	1963	1882	1889	1865	1958	1790	1720	1595	1524	1490	1498	1489	1552	1665	1715	1876	1722	1771	1798	1921	2040	2129	2016	1930	1878	2019	1959	1948	2064	1955	2084	2209	2403	2399	2520	2328	2415	2375
2077	2133	2039	2064	2131	2074	1968	2045	1997	1905	2067	1994	1902	1941	1899	1882	1806	1781	1831	1694	1729	1670	1633	1673	1727	1757	1866	1791	1760	1769	1960	2054	2092	1989	2026	1981	1995	2004	1962	2063	1980	1987	2099	2181	2202	2359	2366	2410	2392	2294
2048	2129	2052	2024	2027	2086	1984	1992	1983	2042	1894	2018	1971	1990	1911	1894	1869	1794	1854	1817	1768	1827	1766	1942	1952	1999	1909	1840	1844	2029	2138	2046	2106	1989	1960	1998	1947	2019	1988	2047	1949	2001	2011	2021	2037	2132	2182	2295	2483	2564
2091	1988	2099	2038	2039	2015	2110	1995	1937	2043	2012	1955	2018	2063	1919	1939	1927	1932	1889	1937	1905	1928	1946	1986	2112	1994	1944	1959	1950	2023	2079	1990	2011	1902	1957	2058	1919	2030	2052	1973	2017	1997	1985	1986	2006	2080	2037	2235	2456	2524
2075	2039	1947	2082	2039	2025	1935	2172	2083	1977	2000	2060	2058	1972	1924	1942	1956	1974	1988	2030	1949	1927	2011	1997	2011	1988	1960	1967	1993	2022	2000	1963	2079	2013	2092	2088	1976	2045	1983	2017	2006	2018	2021	2111	2000	2011	2062	2191	2272	2359
2038	2042	1943	1925	1970	2006	1967	1999	1950	1977	1979	2069	2069	1988	1999	2010	1986	2005	1997	2076	2015	2075	1978	1964	1910	2048	1907	1929	1991	1955	1968	1996	2057	2064	2048	1995	2007	2019	1951	1987	1998	2030	2036	1988	2021	1958	1970	2115	2024	2086
1927	1985	1992	1962	1972	2071	2035	2033	1996	2023	2041	2035	2046	2091	2055	2076	2018	2100	2097	2114	2039	2069	2015	2029	1854	2007	1906	1986	1986	2014	2082	2046	2172	2157	1961	2012	2069	1982	2022	1977	1994	1964	1998	2009	1854	1886	1903	1919	2070	1960
1938	1990	2019	2009	2025	1996	2064	2085	1971	2077	2069	2086	2089	2013	2012	2041	2087	2097	2166	2123	2067	2053	2060	2055	2008	1964	2051	1969	2049	2039	2060	2133	2023	1995	2026	2005	2017	2094	2013	2047	1945	1963	1980	1895	1774	1792	1927	1968	1911	1945
1977	1958	1951	2058	2003	1922	2050	2024	1958	2017	2150	2049	2135	1990	2146	2080	2120	2098	2089	2097	2040	2062	1967	1949	2027	1999	2050	2042	2002	2117	2100	1978	2024	2018	2095	2044	2028	2048	2032	1938	1935	2003	1886	1834	1896	1955	1889	1917	2022	1871
2123	1959	2037	1939	2000	2017	1970	1968	2008	2034	1956	2087	2068	2135	2042	2051	2025	2126	2101	2097	2071	2073	2021	2085	2047	1942	1937	1995	2003	2053	2042	1964	2078	2095	2163	2053	1991	1965	1961	1973	2031	2005	1965	1907	1942	1950	1994	1975	2003	2005
2150	2058	1962	1903	2099	2021	2000	1938	1923	2113	2059	2005	2042	2017	2072	2058	2087	2083	2076	2039	1970	1969	1990	2027	1956	2006	1955	1966	1901	1986	1987	2002	2050	2103	2079	1989	2008	1885	1973	1917	2004	1970	1962	1976	2063	2000	1964	2007	1951	1889
1891	2019	2148	1975	2040	2026	2112	2080	1984	2076	2039	2052	2019	2054	2032	2102	2039	1997	1929	2039	2061	1934	2021	1955	2057	2050	1999	1925	1949	1999	1982	2086	1979	1992	1964	2029	2024	1985	1941	1962	1953	1982	1986	1980	1908	1967	1995	1927	1962	1913
1935	1916	1986	2008	2030	1976	2068	2094	2036	1999	1946	2082	2069	1997	1982	2068	1976	2085	2052	1943	1935	1861	1983	2003	2027	2067	2029	2035	1941	2015	2060	1997	2037	1949	1993	1964	2008	1992	1933	1954	1949	1930	2112	1902	1947	1947	1795	1888	1823	1940
1958	1957	1976	1983	1976	1985	2001	2160	2046	2035	2026	2018	2009	1959	1918	1924	1950	1880	1991	1935	1914	1920	2017	2069	2116	2077	2070	1944	2008	1961	2095	1943	2043	1945	1976	2018	2004	1963	1929	1915	1895	1953	1960	1934	1911	2009	1913	1870	1793	1896
2064	1904	1838	1925	2022	1932	1860	2146	2091	1940	2002	2015	2013	2018	1961	1982	1915	1895	1893	1873	1910	2001	2014	1984	2026	2041	2031	1993	2039	1964	2047	1962	2025	1951	2061	1995	2020	1951	1938	1906	2001	1944	1963	1953	1950	1934	2014	1892	1818	1903
2156	2021	1800	1840	2183	2078	2085	2009	2055	1970	1958	1998	1906	1944	1879	1930	1920	1920	1847	1853	1905	1987	1935	2016	2056	1940	1954	2027	2045	2002	1969	1926	1903	2002	1975	1919	2052	1962	1995	1996	1927	1849	1888	1922	1973	1964	1904	1974	1864	1886
1980	2011	1902	1898	2054	2197	2003	1888	1964	1957	1910	1953	1924	1863	1948	1904	1884	1901	1974	1937	1871	1963	2043	2074	1928	1971	1945	1986	1955	1975	2030	1887	1949	2010	1922	1965	1935	2015	1963	2015	2014	1844	1950	1943	1939	1955	1863	1933	2020	1875
1910	2000	2072	1902	1928	2124	1964	1954	1964	1944	1803	1952	1923	1934	1903	1890	1964	1991	1921	1879	1938	1864	1939	1972	1942	1934	2015	2018	1877	1901	1938	1898	1960	1967	1883	1963	1974	1910	1995	1988	2053	1978	2011	2042	1922	1882	1907	1940	1997	1890
1904	1970	2056	1963	1888	1972	2025	1877	1852	1968	1945	1897	1901	1912	1916	1985	1972	1939	1986	2011	1936	2001	1947	1954	1937	1888	2042	1982	1952	2010	1865	1902	1994	1866	1930	1974	2015	1946	1913	1967	1924	2006	2052	2107	1923	1893	1922	1942	1860	1995
1863	1941	2089	1986	1772	1872	1967	1860	1822	1968	1975	1862	1922	1847	1877	1877	1934	1797	1939	1954	1991	1929	1902	1906	1965	1923	1970	1923	1968	1945	1973	1877	1925	2034	2042	1992	1992	1929	1901	2009	1987	2004	2008	2026	2043	2017	2010	1999	1927	1945
1815	1968	2106	2010	1808	1853	1967	1882	1750	1908	1888	1747	1876	1917	1814	1910	1773	1866	1912	1950	1877	2063	1868	1924	1917	1970	1918	1924	1988	1930	1912	1955	1951	1952	2001	1990	1955	2027	1954	1911	1978	1873	1981	1972	2026	2049	1970	2051	1933	1880
1815	1838	2023	1991	1727	1814	1946	1877	1759	1763	1914	1799	1848	1848	1885	1861	1854	1893	1896	1963	1843	1884	1909	1938	1848	1916	1914	1963	1926	1902	1919	1911	1945	1875	1973	1986	1962	1926	1860	1965	1865	1930	1912	1921	2017	1970	1960	1926	1996	1941
1832	1765	1880	1988	1850	1731	1965	1883	1806	1765	1884	1796	1815	1843	1779	1843	1900	1956	1868	1864	1801	1870	1845	1838	1810	1852	1920	1893	1975	1972	1861	1897	1920	1809	1969	1942	1800	1917	1797	1951	1931	1859	1913	1932	1953	2007	1989	1996	1906	1957
1881	1782	1916	1949	1849	1704	1881	1891	1762	1782	1915	1659	1749	1840	1792	1836	1810	1961	1832	1945	1826	1848	1851	1810	1800	1849	1863	1945	1909	1895	1889	1946	1864	1889	1816	1900	1904	1917	1876	1922	1916	1976	1933	1952	1966	1945	1985	1965	2010	1930
1837	1690	1854	1955	1825	1689	1861	1966	1763	1819	1885	1737	1750	1854	1762	1930	1788	1798	1834	1877	1948	1878	1875	1882	1784	1870	1821	1833	1941	1977	1870	1892	1945	1903	1936	1971	1900	1895	1903	1874	1897	1927	1932	1945	1993	1988	2008	1981	2053	1802
1771	1747	1842	1869	1792	1665	1888	1899	1664	1807	1963	1738	1794	1867	1728	1870	1849	1796	1776	1881	1870	1809	1831	1840	1881	1866	1882	1877	1913	1849	1910	1855	1906	1839	1868	1900	1877	1977	1949	1868	1938	1972	1949	1922	1880	1912	1954	1928	1894	1890
1700	1741	1863	1858	1814	1707	1783	1900	1729	1691	1944	1687	1840	1872	1786	1909	1892	1823	1848	1740	1829	1783	1797	1813	1836	1747	1865	1827	1868	1833	1815	1845	1861	1944	1887	1919	1881	1917	1907	1897	1913	1996	1974	1951	1883	1884	1840	1895	1946	1930
1633	1778	1915	1877	1781	1780	1835	1775	1769	1829	1785	1747	1811	1793	1787	1820	1844	1927	1834	1862	1786	1828	1903	1870	1864	1885	1875	1829	1703	1816	1893	1835	1887	1850	1890	1882	1855	1925	1935	2004	1992	1941	1935	1906	1931	1937	1963	1932	1940	1924
1709	1808	1997	1878	1653	1740	1893	1844	1672	1789	1876	1750	1807	1850	1767	1924	1782	1815	1884	1906	1897	1795	1834	1961	1853	1875	1826	1903	1802	1822	1767	1832	1923	1888	1897	1881	1852	1938	1869	1938	1957	1991	1935	1868	1826	1966	1900	1923	1902	1906
1700	1825	1930	1831	1594	1713	1868	1750	1700	1808	1836	1778	1959	1902	1868	1968	1772	1860	1819	1874	1831	1783	1871	1913	1847	1856	1952	1872	1906	1909	1879	1835	1863	1856	1888	1885	1866	1955	1951	1872	1995	1878	1848	1885	1947	1884	1935	1876	1881	1842
1701	1842	1810	1686	1682	1743	1777	1683	1710	1809	1766	1780	1911	1879	1875	1980	1848	1859	1809	1833	1822	1800	1867	1874	1794	1819	1778	1905	1854	1833	1857	1857	1888	1813	1871	1855	1973	1859	1845	1863	1859	1885	1857	1855	1954	1870	1799	1848	1888	1747
1775	1798	1870	1684	1579	1728	1706	1609	1780	1820	1855	1809	1822	1731	1841	1884	1872	1868	1789	1803	1806	1825	1802	1842	1809	1867	1726	1806	1840	1852	1856	1799	1857	1919	1873	1978	1911	1825	1801	1792	1888	1832	1867	1941	1879	1851	1816	1768	1865	1877
1841	1883	1737	1651	1716	1762	1765	1636	1729	1805	1771	1820	1719	1756	1811	1812	1785	1751	1797	1899	1740	1805	1785	1788	1820	1732	1902	1784	1882	1870	1804	1787	1965	1814	1898	1925	1963	1911	1761	1815	1894	1827	1822	1907	1935	1816	1824	1741	1891	1735
1833	1770	1608	1607	1705	1839	1658	1738	1754	1645	1756	1844	1804	1733	1786	1721	1820	1819	1880	1806	1794	1721	1810	1809	1863	1878	1829	1791	1908	1822	1885	1878	1816	1891	1901	1996	1937	1896	1894	1897	1896	1912	1844	1916	1887	1860	1685	1730	1740	1728
1776	1646	1606	1644	1719	1669	1604	1759	1760	1682	1740	1769	1653	1700	1842	1787	1834	1771	1719	1722	1801	1721	1757	1764	1832	1860	1951	1800	1870	1816	1896	1872	1829	1851	1880	1860	1910	1853	1928	1818	1898	1795	1770	1808	1836	1718	1837	1685	1637	1648
1794	1645	1646	1683	1726	1650	1723	1738	1754	1651	1634	1716	1740	1760	1868	1742	1798	1746	1787	1675	1766	1738	1790	1801	1808	1828	1774	1853	1824	1781	1896	1914	1852	1945	1793	1915	1813	1897	1825	1890	1894	1765	1710	1678	1735	1704	1613	1578	1654	1707
1692	1700	1722	1633	1609	1604	1680	1754	1707	1693	1682	1642	1654	1656	1655	1818	1715	1732	1751	1770	1811	1733	1732	1792	1813	1784	1849	1926	1818	1875	1751	1856	1892	1783	1844	1819	1830	1798	1801	1784	1905	1727	1692	1680	1593	1608	1618	1669	1645	1655
1647	1671	1780	1605	1660	1675	1717	1671	1536	1715	1650	1711	1728	1702	1692	1836	1744	1817	1725	1749	1717	1801	1842	1777	1782	1866	1788	1801	1868	1830	1858	1785	1792	1862	1822	1830	1873	1803	1773	1858	1744	1716	1656	1631	1578	1522	1570	1746	1704	1872
[truncated: 920 more columns]
