# Supplementary material for: Spatial Resolution and Refractive Index Contrast of Resonant Photonic Crystal Surfaces for Biosensing
Source: IEEE Photonics J. Author manuscript; Available in PMC 2015 Sep 7. (PMC4561521; doi:10.1109/JPHOT.2015.2435699)
Supplement: fig4_data [file NIHMS64775-supplement-fig4_data.gz › Volumes/graham/MacBook_backup/PhD_folder_2015_06_02/paper_improvements/IEEE_J_Photonics/final_files/data_files/fig4/4b_raw/I19.csv]

2037	1969	1946	1879	1764	1768	1815	1823	1939	1907	1964	1880	1913	1766	1707	1811	1695	1669	1733	1761	1802	1827	1757	1757	1803	1730	1719	1573	1626	1577	1643	1630	1545	1514	1456	1428	1510	1427	1494	1484	1453	1493	1487	1535	1482	1561	1498	1490	1355	1331
2046	2036	1951	1896	1811	1793	1848	1869	1966	1944	1900	1872	1866	1840	1859	1794	1678	1713	1661	1743	1681	1846	1772	1708	1767	1671	1673	1622	1692	1566	1644	1595	1543	1563	1482	1410	1494	1439	1486	1459	1481	1429	1440	1412	1481	1514	1421	1353	1400	1337
2030	1909	1940	1789	1808	1780	1776	1915	1866	1986	2006	1964	1876	1904	1806	1747	1657	1766	1669	1663	1701	1705	1706	1730	1715	1663	1575	1562	1625	1635	1555	1594	1524	1520	1521	1508	1441	1428	1517	1493	1446	1403	1425	1430	1477	1394	1466	1340	1369	1323
2181	1926	1856	1758	1836	1849	1833	1933	2005	1963	1914	1868	1880	1901	1795	1816	1604	1679	1630	1644	1713	1571	1756	1728	1696	1661	1542	1575	1528	1612	1651	1672	1605	1572	1531	1447	1454	1459	1530	1428	1471	1399	1381	1382	1437	1416	1429	1342	1355	1340
2103	1952	1827	1840	1946	1846	1889	1947	1849	1897	1817	1848	1828	1850	1774	1718	1669	1731	1681	1589	1659	1669	1704	1658	1630	1619	1599	1605	1655	1637	1618	1550	1617	1545	1493	1469	1401	1514	1543	1352	1419	1375	1333	1399	1384	1338	1392	1395	1383	1398
2160	1949	1866	1927	1900	1850	1852	1877	1846	1789	1773	1802	1914	1764	1678	1655	1619	1684	1713	1640	1660	1611	1617	1616	1577	1526	1612	1539	1648	1649	1615	1575	1565	1510	1457	1523	1366	1532	1466	1469	1452	1405	1343	1312	1334	1342	1299	1321	1320	1402
2057	1920	1871	1812	1876	1808	1820	1850	1876	1780	1813	1810	1741	1711	1738	1717	1664	1695	1666	1606	1545	1566	1586	1519	1513	1553	1636	1649	1598	1588	1548	1478	1551	1446	1474	1422	1508	1455	1487	1443	1429	1448	1359	1265	1380	1338	1381	1375	1307	1365
1999	1855	1935	1814	1823	1870	1759	1701	1794	1825	1790	1675	1767	1687	1706	1677	1696	1651	1684	1584	1587	1647	1678	1573	1662	1630	1650	1736	1560	1605	1558	1543	1555	1561	1522	1506	1396	1460	1424	1401	1408	1330	1385	1323	1373	1367	1375	1390	1345	1379
2040	1908	1924	1858	1902	1801	1736	1757	1844	1856	1771	1758	1714	1672	1671	1749	1624	1620	1635	1619	1595	1583	1632	1674	1642	1734	1743	1611	1605	1516	1534	1558	1569	1561	1607	1545	1412	1448	1482	1402	1438	1453	1433	1456	1356	1379	1356	1418	1382	1351
1903	1921	1898	1816	1802	1648	1679	1805	1803	1794	1784	1697	1676	1796	1618	1695	1723	1684	1598	1658	1576	1613	1690	1799	1790	1787	1784	1676	1610	1594	1491	1616	1574	1562	1631	1496	1538	1381	1503	1407	1425	1457	1498	1448	1402	1324	1431	1367	1334	1425
1914	1836	1872	1944	1780	1733	1793	1811	1897	1820	1799	1692	1746	1693	1697	1691	1705	1686	1707	1664	1669	1762	1828	1834	1895	1792	1739	1677	1576	1533	1506	1551	1661	1630	1504	1517	1512	1397	1436	1416	1537	1491	1472	1414	1399	1454	1416	1528	1425	1430
1942	1898	1854	1873	1811	1814	1689	1824	1809	1837	1882	1731	1753	1659	1652	1631	1706	1705	1673	1689	1724	1807	1847	1857	1860	1829	1761	1660	1557	1554	1567	1624	1619	1537	1510	1503	1504	1517	1465	1464	1499	1510	1481	1475	1458	1546	1452	1519	1457	1417
1897	1856	1804	1810	1896	1822	1842	1818	1703	1888	1791	1800	1735	1717	1709	1655	1690	1689	1636	1764	1760	1942	1956	1997	1906	1888	1785	1687	1623	1653	1588	1592	1620	1571	1468	1538	1485	1521	1473	1571	1521	1529	1573	1490	1480	1543	1638	1532	1512	1404
1849	1880	1852	1895	1899	1855	1858	1770	1835	1729	1765	1789	1740	1788	1785	1713	1719	1734	1819	1773	1881	1960	1985	1886	1865	1857	1805	1753	1659	1723	1691	1665	1597	1653	1618	1495	1522	1500	1498	1547	1519	1567	1559	1599	1521	1608	1625	1552	1424	1436
1939	1931	1903	1904	1838	1921	1940	1854	1839	1824	1783	1848	1806	1822	1782	1788	1780	1759	1888	1838	1973	1976	1997	1910	1907	1855	1761	1795	1733	1722	1777	1698	1658	1616	1591	1551	1502	1510	1609	1607	1596	1688	1625	1638	1588	1571	1684	1578	1537	1445
1803	1962	1886	1910	1909	1871	1901	1906	1890	1855	1868	1847	1808	1841	1880	1857	1875	1862	1987	1968	2006	1998	1996	1895	1838	1859	1790	1810	1859	1760	1720	1669	1636	1659	1576	1596	1558	1573	1608	1662	1622	1613	1598	1681	1662	1657	1678	1635	1551	1417
1983	1967	1854	1860	1831	1889	1881	1932	1935	1928	1923	1870	1812	1826	1833	1950	1926	2008	1951	1995	2003	1955	1897	1915	1919	1937	1822	1839	1866	1790	1778	1738	1718	1672	1590	1634	1597	1660	1740	1758	1695	1683	1597	1634	1740	1714	1679	1633	1482	1396
1954	1931	1921	1854	1791	1947	1931	1988	2015	2017	1875	1893	1911	1866	1915	1956	1966	1994	2055	2024	2044	1970	1980	1859	1901	1942	1864	1801	1887	1759	1856	1742	1730	1724	1661	1629	1730	1683	1688	1681	1780	1646	1691	1823	1788	1689	1720	1703	1468	1524
1915	2005	1943	1961	1935	1959	1895	1986	1997	1916	1989	1946	1935	1893	1938	1992	2169	2020	2117	2131	1962	2094	2026	1988	1971	1928	1946	1874	1956	1822	1948	1787	1696	1676	1664	1699	1783	1760	1745	1788	1730	1811	1760	1815	1773	1751	1691	1618	1579	1505
1970	1981	2007	1979	1876	1865	1930	1992	1970	1839	2113	1897	1941	2058	2065	2103	2115	2118	2130	2076	2026	2102	2006	1996	2028	2006	1946	1868	1949	1934	1851	1834	1805	1778	1879	1814	1751	1754	1818	1855	1731	1820	1760	1786	1794	1723	1789	1625	1510	1503
2001	2062	1975	2051	1964	1969	1935	1957	2044	2085	2017	2055	2092	2067	2168	2200	2117	2140	2052	2048	2127	2060	2027	2000	1948	2057	1984	2011	1924	1910	1956	1883	1838	1772	1803	1911	1808	1924	1903	1857	1814	1817	1899	1785	1777	1826	1766	1638	1556	1549
2119	2043	2083	2023	2007	1966	1924	1947	1895	1962	2134	2225	2174	2242	2120	2234	2118	2072	2076	2103	2162	2085	2091	2077	2195	2168	2058	1998	1907	2007	1975	1914	1919	1907	1874	1920	1811	1932	1932	1948	1864	1841	1812	1812	1842	1757	1735	1624	1607	1621
2108	2153	2060	1980	1985	1904	2062	2084	2037	2112	2206	2238	2254	2199	2214	2209	2183	2156	2069	2257	2226	2070	2152	2160	2252	2215	2112	2041	2024	2005	1930	1980	1951	1920	1964	1916	1933	1850	1984	1988	1905	1890	1814	1822	1744	1845	1793	1650	1611	1594
2050	2059	2052	1975	1894	2067	2080	2018	2014	2275	2320	2456	2251	2255	2106	2240	2147	2265	2261	2181	2128	2214	2310	2216	2192	2153	2225	2031	2040	2014	2133	2064	2023	2002	1933	1956	2040	1924	2043	2037	2029	1884	1790	1750	1907	1763	1793	1692	1705	1639
2112	2051	1949	1915	1888	2085	2087	2137	2248	2137	2288	2409	2257	2223	2150	2205	2131	2265	2167	2277	2266	2329	2252	2189	2253	2200	2138	2219	2083	2134	2104	2042	1949	1918	1913	2002	2032	2012	1970	2107	1962	1925	1879	1773	1860	1851	1770	1720	1711	1684
1982	1990	1859	1927	1937	1956	2084	2073	2152	2271	2354	2381	2229	2205	2335	2296	2199	2294	2195	2348	2306	2395	2360	2159	2325	2178	2182	2214	2182	2158	2187	1976	1913	1963	1964	1999	2039	1970	2054	2042	2057	1974	1925	1891	2030	1946	1796	1718	1740	1713
2031	1897	1960	1952	1960	2080	2111	2141	2234	2269	2328	2296	2255	2265	2356	2308	2302	2265	2312	2350	2372	2323	2200	2147	2229	2169	2250	2211	2262	2203	2197	2043	1905	2019	1951	2074	2015	2101	2058	2001	2063	2047	1940	1960	1992	1856	1830	1812	1712	1723
2067	1957	2104	1956	2082	2083	2102	2134	2164	2226	2210	2253	2327	2287	2311	2358	2240	2320	2429	2401	2381	2319	2312	2253	2281	2289	2305	2238	2266	2225	2080	2010	2009	2060	2047	2125	2074	2133	2056	1970	2019	2020	2021	2019	2073	1874	1712	1785	1742	1795
2036	1980	2061	1983	2044	1986	2112	2104	2228	2224	2250	2362	2374	2416	2316	2465	2413	2479	2354	2449	2470	2265	2221	2271	2228	2235	2202	2305	2290	2282	2273	2145	2127	2112	2141	2143	1982	2062	2057	2020	2057	2133	2059	2072	1951	1931	1802	1791	1788	1799
2009	2049	2060	2021	2102	2048	2103	2138	2069	2214	2308	2214	2343	2401	2321	2409	2429	2522	2455	2501	2380	2297	2271	2264	2283	2234	2299	2259	2259	2273	2095	2156	2151	2086	2082	2206	2071	2086	1953	2037	2120	2072	2056	2022	1956	1971	1862	1860	1805	1823
2079	2055	2036	1991	2133	2112	2096	2128	2105	2140	2266	2280	2296	2357	2381	2433	2558	2446	2480	2358	2382	2296	2386	2275	2363	2328	2328	2289	2267	2198	2129	2190	2220	2174	2308	2161	2146	1981	1939	2017	2114	2049	2065	1975	1948	1958	1986	1877	1821	1802
2093	1976	2015	2059	2079	2172	2190	2153	2191	2261	2178	2369	2411	2338	2427	2376	2515	2412	2461	2353	2438	2425	2434	2289	2389	2332	2378	2251	2329	2223	2156	2164	2220	2334	2302	2171	2017	1959	2022	2004	1990	2032	2030	2157	2107	1989	2000	1930	1859	1821
2164	2043	2103	2047	2154	2109	2164	2241	2245	2211	2236	2289	2369	2451	2490	2416	2420	2355	2576	2424	2367	2348	2409	2445	2421	2352	2342	2243	2202	2241	2128	2179	2187	2279	2238	2138	2126	2053	2032	2104	2110	2094	2125	2087	2083	2072	1998	1978	1935	1963
2132	2077	2031	2054	2095	2192	2164	2216	2266	2149	2302	2338	2416	2344	2336	2442	2308	2382	2380	2394	2439	2487	2343	2322	2527	2402	2234	2324	2248	2168	2226	2251	2232	2302	2144	2150	2125	2045	2173	2185	2126	2095	2076	2098	2137	2135	2152	2046	1935	1968
2049	2172	2145	2168	2106	2198	2198	2270	2193	2313	2190	2301	2256	2373	2405	2438	2427	2419	2334	2316	2328	2433	2372	2260	2370	2252	2274	2200	2258	2227	2331	2204	2320	2300	2154	2153	2132	2167	2152	2087	1993	2022	2111	2052	2156	2156	2210	2135	2123	2145
2207	2236	2138	2178	2108	2294	2232	2199	2239	2171	2312	2401	2258	2346	2310	2309	2327	2450	2368	2401	2347	2350	2364	2330	2390	2317	2145	2211	2197	2339	2258	2229	2274	2201	2231	2191	2262	2204	2170	2221	2062	2080	2119	2188	2228	2275	2268	2186	2141	2126
2205	2205	2196	2148	2162	2193	2142	2221	2161	2180	2237	2282	2342	2316	2443	2414	2414	2367	2375	2353	2444	2363	2355	2313	2290	2307	2281	2266	2231	2274	2205	2197	2176	2252	2312	2285	2267	2274	2245	2249	2290	2122	2065	2269	2282	2243	2246	2193	2273	2185
2244	2297	2186	2237	2213	2168	2139	2201	2134	2208	2282	2354	2244	2421	2247	2300	2392	2385	2284	2446	2387	2404	2247	2271	2249	2303	2272	2264	2209	2318	2312	2181	2189	2260	2273	2234	2247	2186	2274	2342	2266	2265	2238	2261	2269	2318	2246	2202	2341	2319
2234	2256	2231	2183	2149	2108	2131	2121	2057	2233	2240	2311	2313	2341	2366	2387	2349	2301	2426	2409	2355	2342	2285	2259	2350	2274	2288	2271	2246	2213	2205	2201	2171	2263	2289	2250	2175	2209	2404	2423	2341	2339	2309	2208	2292	2341	2247	2193	2382	2343
2238	2298	2173	2119	2252	2185	2036	2116	2146	2210	2293	2311	2388	2362	2414	2241	2313	2404	2390	2405	2333	2309	2336	2324	2266	2283	2333	2279	2337	2264	2221	2290	2240	2353	2317	2260	2294	2337	2452	2466	2350	2387	2253	2345	2348	2459	2402	2288	2268	2347
2253	2202	2066	2123	2071	2164	2142	2109	2200	2240	2319	2285	2332	2338	2304	2315	2364	2377	2264	2271	2327	2345	2194	2256	2327	2286	2355	2324	2348	2342	2371	2223	2263	2237	2313	2273	2375	2400	2347	2459	2489	2350	2414	2485	2355	2402	2279	2282	2332	2362
2190	2190	2161	2046	2075	2067	2086	2229	2164	2258	2264	2403	2404	2330	2341	2340	2276	2373	2255	2238	2350	2279	2281	2200	2304	2276	2334	2292	2301	2360	2278	2313	2318	2307	2366	2368	2341	2284	2419	2438	2502	2544	2533	2425	2384	2411	2326	2251	2211	2292
2211	2169	2050	2061	2074	2162	2188	2121	2222	2287	2247	2296	2316	2444	2349	2324	2312	2288	2276	2262	2259	2279	2232	2181	2243	2288	2339	2330	2346	2299	2305	2373	2398	2414	2448	2424	2342	2281	2328	2535	2446	2544	2606	2417	2351	2424	2330	2254	2157	2278
2232	2115	2066	2020	2075	2133	2184	2246	2369	2316	2362	2355	2259	2324	2327	2371	2339	2351	2246	2272	2309	2216	2134	2220	2281	2290	2411	2354	2348	2340	2337	2451	2487	2424	2448	2415	2347	2378	2436	2452	2443	2561	2465	2390	2363	2348	2343	2320	2269	2241
2097	2108	2084	2058	2098	2113	2205	2316	2288	2239	2261	2365	2386	2380	2356	2351	2416	2387	2279	2322	2297	2261	2245	2266	2334	2419	2396	2290	2374	2361	2427	2375	2409	2438	2496	2453	2485	2412	2405	2496	2508	2414	2401	2320	2402	2360	2385	2391	2443	2280
2219	2208	2063	2116	2232	2264	2370	2345	2358	2290	2331	2312	2380	2399	2313	2397	2344	2316	2292	2274	2303	2204	2236	2218	2260	2263	2364	2364	2388	2408	2451	2462	2416	2447	2590	2469	2441	2503	2481	2407	2456	2435	2477	2338	2485	2430	2450	2355	2335	2303
2148	2173	2102	2172	2206	2286	2297	2374	2283	2247	2398	2406	2383	2284	2288	2323	2391	2298	2303	2235	2233	2323	2268	2311	2228	2212	2275	2392	2377	2269	2408	2407	2447	2472	2576	2531	2492	2368	2439	2554	2397	2301	2256	2482	2441	2455	2447	2400	2360	2334
2193	2231	2235	2305	2242	2327	2383	2361	2279	2301	2344	2297	2420	2343	2270	2308	2302	2282	2332	2231	2310	2255	2328	2270	2222	2259	2285	2324	2375	2304	2335	2360	2427	2440	2527	2625	2465	2497	2471	2511	2487	2273	2318	2349	2410	2442	2415	2351	2333	2341
2224	2374	2301	2317	2326	2262	2236	2285	2168	2416	2385	2330	2365	2278	2373	2351	2256	2311	2323	2331	2281	2334	2206	2341	2236	2267	2351	2320	2368	2363	2326	2339	2442	2494	2548	2616	2584	2499	2517	2420	2431	2319	2408	2374	2432	2490	2535	2464	2318	2244
2284	2328	2300	2246	2235	2240	2145	2303	2435	2344	2334	2310	2337	2407	2284	2228	2227	2293	2308	2397	2365	2398	2327	2266	2206	2345	2296	2291	2257	2461	2348	2332	2412	2484	2489	2573	2635	2669	2469	2457	2378	2493	2418	2356	2430	2355	2415	2397	2287	2306
2276	2296	2227	2303	2329	2275	2211	2389	2343	2266	2327	2355	2380	2433	2270	2205	2186	2396	2368	2312	2360	2459	2370	2316	2273	2256	2277	2287	2354	2308	2435	2442	2466	2419	2501	2557	2556	2460	2504	2414	2447	2440	2415	2412	2333	2438	2293	2418	2413	2360
2124	2195	2268	2253	2273	2302	2356	2472	2387	2394	2428	2375	2347	2433	2219	2277	2331	2320	2362	2267	2452	2400	2403	2342	2281	2265	2386	2236	2269	2306	2345	2407	2422	2469	2452	2438	2555	2499	2445	2457	2514	2597	2452	2362	2359	2315	2336	2359	2431	2410
2193	2206	2144	2189	2263	2354	2401	2436	2502	2306	2404	2377	2380	2350	2352	2324	2276	2317	2255	2416	2390	2342	2460	2359	2369	2295	2244	2321	2422	2304	2343	2358	2401	2270	2342	2417	2396	2425	2409	2424	2475	2511	2570	2391	2349	2314	2330	2291	2440	2373
2093	2196	2107	2074	2195	2314	2385	2536	2413	2508	2463	2418	2333	2256	2303	2293	2293	2290	2299	2245	2307	2434	2493	2370	2365	2331	2319	2348	2291	2301	2357	2361	2393	2334	2321	2348	2404	2409	2465	2462	2451	2567	2463	2305	2223	2320	2368	2401	2407	2448
2175	2190	2072	2171	2251	2425	2434	2545	2441	2490	2415	2302	2486	2332	2333	2312	2331	2298	2252	2281	2416	2398	2478	2373	2460	2447	2316	2317	2308	2241	2383	2401	2420	2377	2288	2351	2431	2559	2481	2513	2508	2444	2471	2389	2268	2299	2327	2338	2377	2326
2176	2170	2190	2267	2330	2412	2404	2403	2427	2458	2457	2451	2344	2452	2290	2473	2321	2255	2369	2377	2394	2419	2443	2376	2427	2493	2387	2484	2344	2260	2322	2333	2296	2375	2309	2404	2515	2567	2467	2453	2378	2327	2502	2347	2378	2321	2291	2221	2293	2254
2118	2267	2246	2313	2206	2272	2388	2348	2382	2462	2386	2478	2445	2533	2422	2318	2315	2271	2424	2308	2403	2454	2384	2499	2529	2364	2382	2385	2314	2323	2243	2236	2302	2425	2575	2454	2498	2514	2467	2390	2375	2347	2390	2479	2386	2294	2235	2208	2243	2168
2282	2317	2285	2168	2206	2307	2188	2236	2279	2422	2430	2540	2465	2358	2440	2334	2432	2248	2339	2349	2270	2370	2414	2443	2503	2465	2403	2293	2411	2371	2285	2218	2242	2364	2462	2511	2532	2498	2440	2423	2397	2343	2368	2412	2340	2305	2088	2083	2178	2197
2393	2366	2227	2240	2195	2169	2197	2212	2318	2355	2461	2451	2605	2503	2485	2457	2464	2305	2360	2248	2335	2464	2496	2531	2472	2483	2456	2328	2396	2331	2299	2352	2352	2423	2458	2526	2580	2453	2382	2379	2284	2411	2414	2420	2259	2231	2187	2095	2065	2075
2279	2373	2304	2134	2244	2189	2227	2187	2326	2351	2396	2467	2595	2562	2553	2496	2499	2295	2304	2341	2318	2387	2401	2498	2494	2501	2268	2332	2245	2386	2271	2327	2353	2365	2442	2482	2343	2479	2486	2485	2328	2274	2411	2267	2282	2215	2167	2161	2033	2109
2280	2304	2337	2248	2165	2178	2287	2292	2193	2373	2366	2362	2508	2462	2582	2560	2606	2495	2370	2374	2318	2341	2383	2446	2498	2423	2286	2258	2314	2297	2258	2281	2268	2384	2380	2372	2380	2410	2438	2514	2423	2343	2320	2286	2243	2194	2294	2099	2123	2243
2345	2279	2255	2245	2195	2219	2277	2327	2244	2286	2423	2388	2427	2509	2518	2567	2639	2500	2530	2441	2413	2445	2486	2478	2490	2390	2278	2278	2355	2296	2426	2349	2450	2365	2363	2278	2436	2517	2515	2547	2420	2397	2250	2184	2160	2146	2190	2138	2113	2186
2288	2280	2240	2193	2278	2314	2313	2247	2317	2277	2339	2334	2461	2511	2505	2556	2677	2609	2555	2435	2398	2416	2537	2381	2402	2276	2257	2340	2267	2463	2471	2491	2407	2317	2471	2451	2432	2385	2539	2546	2384	2289	2218	2108	2226	2231	2227	2158	2129	2132
2391	2334	2366	2262	2340	2451	2357	2448	2270	2201	2257	2204	2322	2386	2420	2638	2706	2759	2614	2538	2568	2401	2405	2314	2294	2332	2367	2396	2459	2467	2399	2472	2417	2351	2370	2313	2478	2412	2335	2439	2359	2241	2224	2079	2230	2280	2294	2189	2159	2117
2382	2371	2312	2399	2318	2335	2428	2297	2341	2310	2265	2224	2349	2431	2463	2605	2687	2775	2673	2638	2650	2422	2363	2391	2333	2314	2351	2429	2432	2421	2437	2268	2444	2378	2348	2439	2397	2362	2348	2342	2318	2151	2212	2272	2241	2266	2356	2127	2031	2080
2324	2364	2375	2340	2256	2274	2427	2354	2439	2251	2350	2330	2336	2359	2399	2534	2650	2692	2817	2709	2778	2604	2519	2389	2372	2302	2433	2506	2404	2475	2407	2377	2311	2453	2481	2425	2397	2359	2248	2317	2256	2299	2295	2186	2264	2238	2184	2170	2188	2112
2432	2322	2335	2296	2339	2500	2398	2295	2358	2390	2394	2345	2349	2390	2352	2448	2362	2662	2718	2743	2709	2606	2519	2536	2391	2473	2365	2374	2396	2383	2363	2367	2427	2395	2411	2480	2352	2370	2360	2331	2210	2275	2318	2397	2283	2233	2131	2179	2241	2192
2376	2259	2395	2362	2382	2380	2450	2453	2510	2545	2466	2352	2422	2363	2310	2394	2479	2530	2717	2735	2746	2643	2675	2664	2451	2421	2331	2449	2277	2334	2346	2388	2430	2470	2336	2318	2362	2323	2357	2270	2282	2311	2356	2210	2233	2229	2130	2182	2262	2264
2315	2316	2351	2438	2441	2508	2599	2416	2443	2500	2448	2373	2422	2352	2334	2355	2419	2438	2584	2667	2759	2779	2823	2790	2681	2524	2493	2455	2332	2342	2379	2515	2527	2486	2308	2346	2410	2385	2323	2252	2287	2301	2273	2255	2267	2100	2170	2179	2203	2230
2379	2476	2339	2392	2362	2585	2547	2435	2479	2476	2401	2379	2348	2477	2355	2411	2434	2500	2427	2475	2551	2810	2865	2991	2807	2740	2509	2406	2392	2430	2450	2506	2411	2389	2339	2341	2295	2490	2481	2380	2279	2204	2209	2236	2213	2196	2235	2263	2260	2173
2343	2412	2252	2472	2440	2562	2462	2556	2474	2411	2415	2397	2441	2339	2404	2467	2441	2435	2394	2435	2535	2637	2787	2988	2923	2846	2597	2449	2390	2445	2510	2415	2491	2365	2461	2316	2300	2414	2456	2433	2332	2271	2121	2240	2268	2346	2341	2131	2146	2108
2354	2371	2320	2399	2447	2533	2527	2443	2516	2567	2506	2452	2482	2475	2503	2433	2393	2304	2424	2426	2492	2386	2764	2932	2980	2935	2911	2712	2569	2541	2449	2356	2465	2388	2407	2372	2401	2380	2413	2445	2304	2226	2203	2215	2231	2366	2293	2161	2133	2076
2304	2369	2350	2409	2398	2453	2432	2514	2534	2511	2511	2452	2479	2375	2368	2468	2420	2380	2349	2383	2509	2659	2587	2828	2966	3131	3106	3007	2802	2650	2374	2369	2386	2417	2395	2474	2372	2410	2405	2369	2323	2268	2216	2221	2286	2346	2227	2196	1954	1825
2264	2349	2263	2312	2324	2422	2475	2429	2452	2578	2484	2523	2420	2363	2380	2386	2411	2388	2425	2482	2560	2590	2491	2537	2714	2990	3220	3171	3068	2758	2563	2523	2322	2418	2507	2532	2552	2375	2266	2309	2370	2331	2336	2340	2396	2363	2204	2088	1989	1895
2399	2365	2290	2295	2402	2365	2503	2430	2443	2490	2492	2504	2479	2522	2369	2345	2320	2375	2336	2507	2609	2551	2525	2498	2454	2795	3111	3307	3241	3141	2755	2629	2512	2447	2469	2528	2591	2425	2233	2154	2294	2379	2445	2451	2329	2249	2007	1997	1972	1874
2357	2399	2356	2339	2448	2410	2565	2331	2499	2394	2543	2478	2446	2446	2483	2449	2358	2383	2500	2450	2648	2527	2513	2413	2465	2698	3012	3116	3322	3347	2942	2795	2649	2506	2394	2451	2473	2305	2263	2168	2251	2398	2360	2493	2249	2174	2114	2007	2027	1994
2403	2441	2483	2403	2473	2385	2309	2540	2406	2514	2475	2355	2371	2428	2482	2479	2365	2452	2361	2535	2537	2565	2606	2598	2502	2551	2736	2901	3025	3186	3348	3165	2825	2629	2415	2337	2304	2217	2239	2284	2331	2485	2537	2374	2219	2136	2043	2056	2088	2129
2340	2340	2396	2351	2436	2356	2334	2440	2431	2413	2428	2503	2433	2473	2488	2478	2390	2423	2483	2466	2500	2557	2528	2607	2571	2610	2598	2658	2774	2989	3256	3365	3358	2976	2480	2356	2221	2195	2471	2627	2550	2603	2456	2290	2303	2188	2075	1997	2116	2228
2234	2323	2330	2330	2397	2394	2425	2462	2557	2551	2556	2479	2573	2408	2491	2317	2487	2610	2551	2565	2532	2540	2518	2659	2730	2586	2619	2472	2490	2741	3021	3389	3502	3303	2775	2331	2226	2426	2485	2787	2738	2490	2394	2419	2317	2185	2260	2274	2175	2319
2410	2358	2370	2389	2383	2469	2496	2439	2493	2515	2413	2485	2423	2567	2473	2493	2441	2564	2596	2637	2530	2537	2600	2706	2693	2652	2565	2471	2395	2507	2770	3165	3396	3436	3213	2726	2474	2404	2745	2940	2914	2583	2423	2350	2422	2412	2385	2413	2301	2279
2317	2416	2344	2404	2361	2407	2483	2467	2549	2376	2402	2430	2379	2457	2469	2486	2553	2600	2700	2731	2557	2574	2562	2597	2585	2751	2434	2457	2445	2429	2577	2812	3038	3256	3268	3030	2889	2724	2795	2927	2904	2850	2708	2598	2430	2450	2467	2416	2344	2332
2400	2443	2374	2383	2426	2335	2450	2567	2475	2397	2363	2406	2481	2449	2517	2521	2553	2582	2639	2608	2629	2576	2610	2581	2653	2478	2450	2453	2393	2340	2413	2478	2530	2794	3121	3452	3364	3315	2945	3067	3186	3157	2985	2786	2655	2520	2440	2418	2249	2272
2348	2376	2322	2208	2299	2456	2558	2515	2526	2518	2557	2443	2599	2495	2411	2582	2734	2715	2657	2564	2648	2590	2667	2751	2615	2522	2485	2562	2414	2484	2430	2378	2225	2495	2870	3260	3661	3521	3340	3143	3228	3240	3084	3065	2672	2523	2393	2310	2369	2364
2374	2403	2240	2337	2287	2518	2492	2451	2495	2518	2551	2554	2435	2557	2631	2543	2614	2729	2578	2413	2650	2690	2720	2669	2495	2428	2456	2653	2518	2464	2396	2352	2249	2416	2590	3152	3473	3719	3531	3232	3064	3078	3116	3148	2814	2466	2188	2315	2375	2383
2396	2244	2358	2304	2389	2456	2524	2403	2438	2438	2472	2498	2531	2454	2508	2571	2586	2618	2607	2629	2645	2748	2719	2596	2589	2434	2448	2430	2477	2480	2465	2306	2343	2522	2592	2934	3401	3632	3572	3299	3226	2992	2903	2918	2740	2374	2271	2384	2459	2422
2335	2413	2343	2320	2338	2420	2374	2386	2423	2357	2546	2395	2574	2609	2490	2652	2660	2710	2596	2620	2668	2720	2556	2708	2525	2456	2431	2506	2474	2403	2346	2428	2428	2717	2795	3016	3312	3314	3360	3389	3288	2966	2704	2606	2479	2384	2446	2460	2487	2343
2413	2476	2387	2375	2453	2435	2346	2294	2435	2434	2408	2391	2504	2504	2617	2760	2675	2737	2529	2585	2605	2706	2645	2510	2487	2498	2521	2577	2456	2409	2442	2569	2578	2764	3122	3419	3459	3285	3293	3331	3286	3049	2624	2462	2417	2453	2398	2506	2223	2243
2499	2506	2421	2451	2395	2337	2302	2316	2359	2495	2339	2405	2468	2580	2576	2744	2730	2633	2539	2536	2546	2558	2587	2625	2412	2509	2520	2508	2383	2487	2423	2636	2708	2869	3422	3558	3566	3284	3073	2914	3083	2861	2514	2351	2333	2365	2417	2368	2132	2168
2497	2408	2338	2285	2375	2455	2331	2234	2358	2410	2370	2424	2469	2576	2704	2721	2574	2483	2536	2582	2585	2723	2485	2444	2428	2498	2481	2543	2536	2542	2529	2583	2787	3113	3291	3455	3450	3241	3010	2848	2606	2617	2540	2601	2455	2352	2290	2263	2210	2219
2497	2455	2424	2376	2375	2468	2318	2197	2340	2236	2350	2388	2448	2502	2657	2642	2631	2544	2509	2557	2637	2565	2333	2403	2411	2498	2533	2598	2627	2469	2617	2687	3072	3141	3289	3200	3165	2992	2887	2553	2499	2452	2656	2533	2439	2363	2236	2129	2093	2244
2426	2434	2399	2393	2374	2382	2340	2324	2391	2416	2390	2396	2499	2546	2586	2619	2537	2523	2478	2477	2613	2548	2432	2358	2321	2421	2530	2723	2633	2614	2754	2842	3094	3140	3033	3033	2832	2659	2539	2467	2338	2468	2595	2529	2469	2175	1991	2041	2117	2248
2483	2371	2355	2388	2431	2397	2327	2383	2312	2470	2325	2359	2538	2492	2571	2611	2458	2550	2387	2516	2442	2449	2374	2363	2385	2469	2673	2609	2494	2442	2726	3018	3111	3103	2952	2756	2448	2478	2309	2291	2335	2382	2559	2580	2258	2155	2070	2051	2066	2251
2482	2488	2368	2372	2404	2363	2229	2298	2323	2396	2469	2303	2436	2563	2654	2480	2351	2415	2363	2454	2436	2441	2289	2392	2549	2499	2595	2632	2586	2526	2668	2975	2984	2986	2896	2579	2303	2077	2269	2401	2614	2551	2504	2368	2223	2151	2006	2087	1991	2112
2442	2479	2334	2337	2474	2288	2383	2345	2366	2460	2360	2411	2434	2484	2405	2404	2383	2331	2470	2473	2435	2283	2309	2383	2465	2484	2639	2547	2532	2597	2798	2840	2859	2906	2680	2335	2151	2192	2331	2562	2707	2753	2597	2233	2154	2004	1999	1966	2001	2213
2420	2532	2356	2386	2320	2473	2356	2381	2518	2422	2237	2414	2468	2438	2486	2333	2345	2312	2360	2403	2379	2295	2219	2350	2469	2639	2658	2560	2528	2600	2711	2806	2776	2616	2457	2191	2057	2156	2351	2601	2730	2570	2320	2183	2058	2103	1984	2077	2082	2107
2423	2543	2348	2426	2356	2391	2424	2484	2456	2415	2319	2390	2473	2454	2370	2389	2294	2350	2259	2435	2302	2236	2257	2337	2510	2539	2545	2616	2527	2596	2701	2738	2565	2353	2226	2067	2073	2288	2550	2445	2530	2303	2247	2012	1964	1967	1999	2044	2318	2171
2469	2458	2424	2482	2407	2474	2463	2541	2376	2383	2149	2307	2338	2403	2334	2273	2288	2266	2482	2358	2260	2305	2319	2341	2508	2528	2519	2596	2448	2557	2691	2597	2442	2329	2231	2096	2275	2488	2658	2446	2306	2212	2140	2024	2083	1932	2126	2171	2261	2236
2518	2481	2460	2421	2433	2450	2479	2576	2338	2307	2300	2376	2400	2361	2328	2354	2333	2251	2426	2364	2235	2322	2278	2345	2403	2409	2437	2580	2535	2576	2574	2560	2424	2191	2184	2192	2386	2467	2579	2517	2324	2069	2078	1971	1911	2093	2188	2285	2240	2292
2530	2503	2482	2567	2508	2574	2534	2464	2414	2285	2273	2305	2405	2361	2456	2174	2219	2410	2374	2373	2232	2131	2274	2305	2342	2443	2371	2412	2426	2519	2489	2620	2380	2235	2277	2299	2371	2464	2381	2379	2288	2171	1996	1932	1990	2151	2287	2372	2389	2339
2554	2450	2590	2518	2572	2517	2542	2574	2397	2372	2273	2241	2333	2390	2280	2322	2364	2476	2389	2363	2252	2266	2344	2371	2341	2397	2354	2389	2417	2434	2466	2397	2324	2348	2363	2353	2339	2313	2327	2331	2149	2036	1944	1948	2045	2263	2327	2353	2436	2245
2563	2627	2620	2547	2708	2585	2525	2462	2448	2375	2293	2276	2367	2382	2308	2303	2273	2366	2407	2370	2269	2215	2310	2430	2410	2427	2335	2436	2283	2318	2390	2501	2469	2483	2373	2291	2334	2254	2338	2334	2188	2013	1996	2003	2150	2322	2386	2454	2462	2412
2642	2704	2562	2655	2615	2605	2556	2510	2352	2341	2251	2338	2431	2343	2355	2234	2358	2382	2402	2318	2250	2292	2307	2315	2358	2416	2435	2248	2272	2281	2463	2422	2471	2398	2307	2268	2267	2375	2318	2270	2147	2106	2102	2194	2311	2381	2576	2502	2493	2358
2659	2687	2629	2682	2553	2591	2640	2570	2426	2332	2348	2401	2349	2453	2391	2443	2320	2355	2427	2237	2228	2192	2311	2379	2401	2475	2276	2227	2283	2373	2385	2520	2499	2308	2170	2207	2358	2309	2275	2214	2182	2203	2219	2259	2328	2602	2594	2619	2580	2341
2762	2799	2651	2704	2504	2544	2562	2547	2429	2535	2301	2381	2437	2507	2399	2343	2348	2421	2327	2352	2303	2309	2387	2456	2350	2430	2246	2280	2266	2376	2505	2582	2351	2244	2186	2186	2248	2321	2521	2325	2357	2295	2216	2352	2497	2529	2660	2614	2475	2424
2820	2697	2615	2574	2550	2476	2567	2508	2525	2459	2586	2448	2502	2379	2417	2269	2428	2263	2329	2390	2237	2426	2416	2479	2453	2362	2245	2199	2275	2546	2544	2411	2338	2224	2141	2210	2426	2421	2507	2524	2410	2331	2297	2338	2461	2589	2715	2599	2535	2306
2775	2756	2688	2424	2671	2506	2397	2560	2463	2493	2522	2534	2507	2279	2267	2235	2326	2421	2408	2395	2439	2374	2426	2449	2397	2341	2207	2286	2444	2467	2511	2328	2268	2178	2162	2265	2339	2499	2609	2660	2591	2406	2442	2456	2584	2636	2638	2695	2565	2488
2634	2701	2605	2633	2527	2575	2503	2502	2589	2483	2443	2605	2395	2416	2248	2214	2248	2407	2512	2461	2418	2436	2434	2421	2322	2238	2291	2312	2454	2538	2456	2327	2297	2103	2084	2267	2525	2763	2746	2713	2582	2546	2457	2522	2584	2709	2766	2736	2589	2410
2674	2548	2542	2584	2579	2627	2537	2581	2472	2448	2420	2449	2379	2440	2257	2239	2300	2366	2534	2523	2495	2290	2421	2372	2366	2365	2280	2380	2438	2441	2420	2455	2266	2179	2173	2441	2671	2888	2946	2649	2573	2387	2558	2495	2572	2627	2758	2708	2536	2518
2587	2552	2513	2662	2694	2608	2534	2666	2446	2487	2333	2342	2409	2255	2205	2206	2380	2519	2498	2517	2412	2387	2362	2433	2467	2408	2233	2395	2345	2345	2365	2471	2330	2228	2294	2600	2780	2932	2924	2867	2694	2491	2473	2480	2528	2752	2686	2808	2551	2611
2463	2487	2544	2535	2548	2571	2584	2518	2490	2331	2310	2292	2343	2245	2131	2305	2403	2604	2605	2483	2424	2352	2560	2512	2496	2483	2307	2267	2277	2404	2331	2339	2363	2336	2377	2549	2807	2847	2940	2820	2718	2523	2487	2548	2663	2668	2702	2762	2652	2528
2568	2642	2608	2553	2501	2530	2580	2513	2475	2379	2318	2315	2291	2299	2268	2414	2477	2497	2654	2594	2462	2375	2589	2570	2502	2405	2370	2210	2401	2446	2440	2369	2483	2454	2524	2600	2794	2917	2855	2828	2605	2609	2525	2421	2652	2700	2866	2761	2703	2450
2497	2495	2547	2518	2640	2498	2565	2420	2436	2313	2274	2346	2309	2298	2397	2412	2487	2558	2639	2559	2454	2461	2579	2693	2495	2318	2206	2183	2386	2367	2433	2456	2536	2657	2572	2677	2751	2823	2792	2829	2775	2497	2429	2551	2577	2778	2807	2805	2757	2475
2512	2496	2613	2514	2471	2467	2485	2433	2404	2303	2273	2271	2350	2370	2465	2442	2533	2578	2585	2598	2637	2485	2573	2577	2484	2336	2347	2215	2450	2458	2577	2602	2487	2493	2551	2570	2728	2764	2741	2886	2569	2504	2525	2478	2644	2721	2780	2844	2714	2470
2604	2559	2508	2525	2416	2337	2426	2407	2311	2389	2248	2415	2350	2449	2536	2561	2607	2679	2706	2664	2595	2637	2574	2505	2494	2363	2324	2278	2378	2405	2592	2642	2460	2520	2480	2505	2593	2696	2780	2770	2733	2549	2595	2498	2602	2716	2807	2813	2735	2537
2608	2620	2605	2453	2400	2368	2301	2399	2309	2379	2390	2450	2569	2485	2548	2567	2630	2752	2782	2748	2579	2531	2475	2391	2503	2405	2364	2248	2406	2473	2607	2568	2504	2509	2377	2480	2586	2605	2756	2750	2651	2553	2521	2415	2553	2610	2774	2774	2654	2611
2667	2534	2544	2434	2298	2273	2378	2345	2389	2401	2421	2487	2526	2600	2689	2574	2617	2808	2854	2772	2668	2378	2406	2416	2420	2339	2299	2344	2425	2503	2747	2571	2445	2417	2415	2293	2487	2563	2632	2608	2637	2489	2464	2535	2469	2648	2765	2838	2709	2701
2580	2494	2590	2423	2466	2424	2277	2443	2421	2429	2500	2433	2648	2682	2653	2585	2668	2794	2722	2711	2498	2341	2456	2347	2485	2435	2334	2427	2481	2609	2635	2695	2523	2378	2358	2339	2470	2660	2589	2694	2701	2522	2502	2395	2545	2613	2720	2757	2651	2580
2587	2549	2413	2394	2429	2382	2469	2448	2385	2587	2491	2553	2641	2604	2663	2644	2673	2678	2576	2592	2414	2321	2392	2438	2511	2466	2408	2481	2522	2543	2617	2647	2540	2435	2305	2304	2422	2551	2702	2773	2633	2581	2413	2415	2371	2428	2682	2641	2674	2637
2571	2489	2432	2399	2472	2378	2463	2448	2512	2553	2553	2614	2666	2699	2660	2659	2681	2647	2607	2504	2399	2424	2408	2451	2492	2497	2596	2440	2564	2510	2514	2499	2512	2433	2318	2386	2481	2573	2710	2727	2661	2569	2416	2423	2394	2415	2622	2754	2720	2622
2579	2457	2428	2453	2407	2469	2550	2630	2589	2515	2512	2564	2720	2651	2682	2599	2609	2624	2540	2472	2369	2325	2466	2485	2522	2593	2644	2514	2494	2519	2549	2590	2480	2523	2340	2339	2467	2556	2759	2682	2596	2547	2380	2381	2294	2418	2514	2673	2558	2598
2324	2439	2433	2486	2465	2526	2563	2534	2712	2581	2579	2540	2574	2672	2594	2549	2565	2616	2637	2532	2369	2392	2391	2447	2608	2697	2531	2476	2386	2459	2603	2663	2577	2583	2405	2494	2420	2531	2681	2792	2637	2597	2469	2384	2341	2343	2461	2523	2659	2681
2389	2400	2375	2402	2520	2586	2537	2603	2641	2635	2522	2508	2564	2566	2622	2585	2385	2493	2517	2501	2429	2419	2449	2566	2612	2605	2466	2493	2431	2462	2562	2531	2677	2523	2620	2421	2501	2579	2770	2707	2713	2674	2372	2295	2176	2390	2366	2460	2681	2650
2415	2507	2443	2453	2685	2544	2648	2663	2700	2546	2505	2504	2516	2619	2635	2555	2494	2495	2561	2493	2603	2460	2472	2500	2591	2571	2392	2456	2366	2442	2510	2545	2574	2645	2491	2558	2444	2580	2747	2741	2762	2538	2496	2372	2272	2267	2342	2419	2597	2667
2541	2507	2511	2460	2522	2625	2657	2521	2532	2516	2441	2467	2552	2498	2587	2469	2438	2472	2530	2505	2511	2517	2424	2415	2531	2507	2540	2485	2415	2373	2433	2602	2728	2605	2653	2624	2504	2483	2688	2738	2763	2548	2355	2360	2280	2224	2331	2329	2411	2541
2585	2584	2372	2520	2558	2483	2635	2530	2506	2504	2515	2465	2352	2396	2522	2407	2470	2459	2463	2555	2584	2587	2328	2409	2554	2457	2523	2502	2423	2419	2423	2482	2568	2710	2589	2599	2492	2541	2676	2576	2740	2613	2498	2351	2225	2284	2344	2337	2515	2621
2578	2631	2512	2566	2592	2539	2543	2536	2557	2484	2517	2397	2302	2399	2417	2630	2427	2448	2352	2585	2645	2424	2374	2439	2360	2397	2571	2505	2419	2334	2427	2558	2697	2656	2663	2624	2512	2632	2541	2527	2656	2656	2408	2365	2344	2243	2291	2272	2509	2498
2649	2639	2612	2512	2537	2532	2597	2498	2389	2468	2477	2429	2326	2438	2503	2409	2443	2476	2501	2489	2605	2460	2456	2366	2422	2423	2425	2521	2479	2458	2399	2416	2636	2637	2715	2693	2581	2512	2556	2648	2648	2533	2537	2422	2374	2257	2194	2288	2327	2517
2626	2653	2545	2576	2583	2628	2393	2427	2478	2352	2420	2359	2389	2345	2492	2443	2498	2476	2440	2441	2542	2423	2346	2301	2299	2308	2397	2492	2424	2419	2447	2469	2473	2608	2698	2706	2675	2547	2398	2460	2488	2545	2493	2507	2349	2294	2171	2227	2300	2401
2621	2663	2576	2607	2560	2498	2456	2361	2406	2305	2406	2264	2352	2264	2446	2466	2540	2357	2414	2512	2445	2363	2329	2239	2325	2319	2452	2429	2425	2503	2388	2413	2475	2600	2747	2639	2600	2498	2476	2452	2442	2424	2573	2541	2529	2368	2250	2196	2222	2331
2628	2631	2512	2490	2430	2513	2430	2388	2260	2338	2342	2259	2321	2320	2377	2420	2409	2369	2450	2394	2304	2319	2292	2247	2257	2363	2353	2484	2556	2524	2400	2454	2458	2633	2630	2624	2562	2453	2533	2391	2413	2482	2546	2490	2549	2408	2312	2142	2304	2246
2602	2499	2509	2344	2482	2457	2518	2303	2364	2313	2286	2345	2355	2346	2423	2511	2369	2320	2389	2397	2365	2394	2302	2285	2263	2262	2400	2496	2478	2467	2413	2430	2452	2547	2607	2683	2612	2552	2415	2405	2460	2448	2584	2552	2613	2422	2384	2311	2302	2240
2622	2534	2551	2560	2449	2437	2393	2391	2248	2387	2323	2414	2385	2380	2401	2379	2428	2396	2334	2369	2296	2331	2327	2307	2248	2322	2352	2465	2460	2508	2514	2417	2383	2579	2609	2632	2682	2595	2470	2335	2374	2507	2501	2555	2561	2552	2558	2317	2389	2409
2584	2553	2503	2554	2395	2441	2414	2392	2294	2267	2397	2403	2412	2363	2411	2417	2379	2332	2363	2193	2251	2279	2358	2325	2457	2304	2358	2560	2540	2607	2532	2411	2448	2496	2709	2620	2754	2535	2639	2497	2394	2426	2366	2525	2457	2497	2474	2450	2352	2342
2636	2563	2502	2381	2393	2336	2293	2479	2363	2357	2322	2346	2422	2469	2379	2329	2365	2430	2394	2331	2215	2247	2356	2403	2381	2421	2352	2425	2561	2604	2522	2572	2506	2536	2579	2523	2665	2587	2557	2514	2413	2383	2438	2486	2425	2596	2516	2608	2456	2492
2536	2551	2410	2506	2248	2263	2303	2333	2379	2354	2323	2406	2392	2358	2365	2379	2349	2408	2383	2262	2212	2217	2261	2371	2443	2360	2447	2436	2564	2605	2598	2555	2549	2491	2540	2580	2611	2730	2585	2550	2374	2427	2237	2368	2461	2502	2593	2629	2422	2504
2612	2564	2460	2420	2354	2299	2363	2288	2334	2361	2368	2410	2451	2572	2409	2320	2374	2347	2344	2319	2328	2339	2294	2368	2427	2512	2479	2488	2557	2486	2576	2611	2433	2491	2517	2534	2660	2687	2547	2545	2336	2388	2286	2355	2285	2414	2508	2606	2546	2481
2530	2569	2449	2387	2376	2418	2315	2368	2422	2302	2427	2426	2452	2455	2426	2399	2361	2306	2407	2327	2282	2248	2381	2426	2509	2565	2443	2470	2490	2474	2567	2547	2493	2530	2481	2454	2489	2627	2578	2645	2370	2338	2246	2309	2494	2329	2527	2526	2568	2447
2545	2428	2476	2396	2438	2308	2303	2413	2346	2425	2369	2479	2441	2405	2381	2360	2376	2299	2316	2406	2320	2311	2368	2489	2616	2534	2576	2502	2411	2453	2607	2638	2528	2529	2620	2469	2417	2555	2501	2403	2353	2407	2387	2375	2468	2404	2482	2527	2554	2615
2644	2488	2425	2375	2426	2329	2367	2388	2487	2446	2436	2356	2422	2393	2355	2334	2252	2213	2330	2299	2365	2300	2396	2471	2548	2458	2526	2546	2425	2483	2547	2544	2761	2609	2507	2483	2417	2526	2412	2363	2433	2398	2324	2237	2399	2449	2392	2380	2497	2601
2670	2633	2453	2386	2397	2425	2386	2393	2349	2428	2455	2304	2349	2291	2300	2312	2273	2267	2327	2271	2241	2357	2385	2301	2415	2506	2477	2540	2444	2457	2503	2539	2840	2686	2609	2527	2444	2349	2336	2373	2408	2404	2450	2317	2392	2300	2330	2424	2436	2547
2597	2525	2315	2392	2463	2471	2430	2439	2361	2458	2377	2238	2301	2297	2293	2450	2243	2310	2340	2413	2388	2448	2390	2355	2374	2508	2444	2603	2465	2459	2473	2522	2650	2678	2566	2499	2412	2320	2309	2350	2404	2416	2417	2375	2440	2310	2265	2398	2445	2453
2637	2500	2459	2470	2409	2490	2388	2406	2407	2467	2358	2343	2279	2363	2384	2371	2356	2355	2421	2444	2475	2375	2564	2420	2394	2459	2503	2491	2490	2486	2480	2538	2491	2518	2586	2495	2392	2286	2375	2192	2332	2358	2549	2447	2505	2333	2355	2415	2372	2412
2619	2506	2507	2412	2501	2487	2499	2467	2500	2493	2441	2393	2413	2301	2433	2478	2518	2476	2406	2463	2493	2512	2370	2541	2502	2516	2554	2607	2664	2549	2573	2579	2565	2609	2521	2426	2387	2258	2262	2311	2257	2397	2416	2488	2430	2530	2409	2492	2435	2368
2544	2504	2471	2471	2525	2559	2703	2516	2461	2494	2465	2454	2473	2482	2474	2498	2549	2492	2546	2539	2545	2555	2623	2559	2524	2551	2642	2602	2587	2724	2718	2494	2404	2458	2508	2398	2420	2480	2279	2318	2310	2233	2359	2459	2453	2619	2527	2444	2458	2413
2590	2487	2548	2565	2594	2563	2515	2565	2644	2460	2506	2503	2496	2530	2489	2539	2609	2621	2522	2526	2581	2557	2602	2578	2576	2524	2564	2628	2686	2785	2660	2619	2426	2454	2409	2472	2427	2432	2344	2349	2281	2415	2327	2415	2563	2546	2552	2560	2513	2421
2715	2725	2522	2548	2633	2642	2578	2525	2401	2543	2402	2511	2543	2611	2650	2468	2587	2613	2487	2608	2539	2591	2580	2594	2509	2558	2554	2485	2561	2620	2606	2461	2436	2312	2380	2312	2513	2512	2445	2380	2365	2389	2405	2465	2533	2592	2480	2666	2472	2476
2697	2622	2612	2599	2611	2676	2493	2531	2442	2605	2498	2507	2629	2556	2566	2519	2488	2589	2595	2639	2539	2550	2557	2616	2500	2606	2404	2524	2427	2496	2512	2446	2486	2325	2364	2324	2436	2455	2466	2380	2370	2416	2422	2552	2528	2463	2489	2556	2562	2623
2649	2752	2533	2595	2584	2481	2569	2445	2533	2588	2571	2486	2696	2556	2623	2660	2611	2648	2632	2657	2571	2613	2510	2552	2618	2571	2526	2510	2352	2552	2512	2458	2388	2273	2278	2287	2411	2310	2478	2485	2495	2512	2495	2534	2490	2409	2362	2512	2540	2554
2671	2671	2609	2681	2625	2540	2599	2620	2710	2666	2661	2602	2688	2678	2647	2613	2647	2689	2765	2607	2680	2541	2662	2611	2598	2612	2446	2556	2468	2458	2426	2427	2431	2379	2391	2323	2287	2335	2305	2375	2467	2540	2547	2442	2510	2452	2564	2572	2518	2540
2913	2799	2654	2656	2723	2635	2785	2774	2696	2812	2748	2765	2749	2760	2674	2817	2766	2807	2734	2722	2651	2641	2560	2648	2579	2653	2729	2537	2498	2361	2371	2524	2435	2428	2449	2241	2329	2352	2394	2426	2455	2553	2648	2683	2510	2496	2508	2548	2544	2509
2850	2835	2706	2808	2872	2804	2883	2832	2912	2707	2929	2873	2808	2872	2766	2816	2741	2813	2709	2661	2662	2606	2567	2650	2590	2501	2571	2469	2429	2476	2388	2459	2451	2482	2352	2330	2358	2348	2346	2434	2539	2658	2618	2607	2447	2506	2606	2594	2595	2544
2931	2884	2816	2865	3107	2889	2932	2910	2954	2862	2989	2866	2827	2920	2913	2757	2696	2750	2586	2643	2647	2580	2621	2577	2583	2439	2557	2533	2439	2382	2482	2424	2384	2448	2582	2528	2476	2477	2408	2391	2379	2550	2545	2608	2697	2499	2505	2600	2476	2547
2907	2892	2856	2910	2929	3028	2938	2911	2979	2965	2875	2997	2898	2870	2820	2838	2665	2628	2597	2611	2559	2510	2527	2557	2408	2431	2444	2434	2528	2435	2404	2356	2504	2474	2586	2519	2495	2562	2534	2480	2486	2523	2444	2564	2630	2694	2584	2494	2573	2546
2892	2894	2832	2902	2862	2872	2804	2927	2785	2833	2963	2847	2878	2823	2866	2665	2741	2603	2716	2545	2444	2456	2450	2494	2458	2537	2415	2419	2486	2494	2445	2428	2501	2457	2399	2571	2599	2611	2540	2658	2554	2610	2637	2557	2605	2675	2631	2685	2672	2511
2898	2780	2864	2748	2776	2690	2817	2835	2792	2755	2678	2785	2884	2766	2835	2671	2751	2699	2601	2610	2403	2561	2507	2558	2482	2487	2471	2401	2452	2371	2444	2487	2427	2472	2479	2604	2642	2620	2693	2584	2621	2608	2465	2544	2678	2663	2708	2728	2683	2619
2820	2773	2709	2759	2653	2709	2699	2736	2749	2731	2723	2789	2751	2740	2767	2809	2833	2665	2718	2655	2554	2585	2546	2579	2564	2602	2445	2526	2494	2515	2586	2616	2531	2513	2432	2511	2558	2507	2639	2586	2653	2683	2602	2548	2692	2595	2625	2776	2706	2673
2728	2598	2615	2614	2632	2611	2589	2685	2728	2796	2799	2739	2698	2744	2706	2748	2774	2723	2727	2843	2701	2475	2678	2616	2622	2651	2662	2604	2605	2674	2539	2551	2668	2546	2573	2638	2580	2502	2624	2631	2516	2613	2684	2558	2655	2657	2615	2645	2670	2629
2660	2758	2505	2630	2573	2630	2690	2708	2632	2784	2736	2752	2744	2668	2675	2668	2724	2759	2752	2664	2671	2692	2712	2716	2709	2755	2755	2726	2619	2582	2670	2679	2709	2660	2747	2610	2586	2599	2681	2551	2577	2595	2681	2584	2556	2466	2551	2542	2698	2695
2662	2699	2546	2596	2589	2665	2583	2634	2629	2628	2763	2696	2727	2601	2626	2704	2730	2675	2615	2634	2628	2565	2597	2660	2587	2615	2693	2695	2722	2701	2686	2692	2762	2735	2750	2773	2670	2599	2633	2521	2441	2493	2498	2555	2515	2558	2503	2543	2523	2684
2704	2602	2606	2436	2634	2691	2736	2665	2762	2602	2639	2685	2610	2567	2656	2597	2886	2677	2734	2586	2580	2604	2591	2529	2692	2638	2673	2618	2840	2634	2694	2760	2739	2794	2927	2905	2726	2712	2498	2534	2576	2499	2588	2520	2498	2466	2519	2532	2634	2771
2755	2693	2513	2534	2514	2558	2637	2641	2593	2541	2594	2563	2578	2527	2587	2593	2624	2728	2614	2503	2578	2586	2651	2571	2668	2669	2677	2616	2694	2652	2623	2593	2674	2700	2823	2767	2788	2727	2768	2676	2561	2508	2454	2473	2357	2433	2502	2648	2780	2974
2677	2651	2472	2520	2595	2589	2542	2477	2606	2548	2551	2491	2570	2601	2574	2665	2668	2692	2684	2600	2491	2690	2522	2600	2614	2634	2455	2608	2612	2622	2765	2670	2668	2761	2744	2910	2753	2942	2713	2733	2592	2657	2419	2442	2434	2539	2561	2674	2914	3076
2600	2563	2550	2444	2441	2427	2495	2580	2623	2507	2470	2562	2562	2622	2680	2737	2566	2765	2720	2697	2599	2619	2697	2678	2707	2587	2765	2645	2635	2626	2689	2778	2661	2832	2786	2633	2752	2780	2677	2678	2724	2565	2560	2488	2475	2442	2573	2712	2848	2957
2615	2405	2611	2493	2505	2477	2553	2449	2510	2540	2619	2579	2672	2665	2740	2834	2780	2851	2749	2799	2782	2795	2842	2858	2790	2843	2785	2698	2654	2583	2647	2712	2817	2657	2768	2680	2735	2672	2653	2673	2712	2527	2697	2688	2598	2639	2715	2765	2876	2749
2576	2393	2465	2496	2496	2582	2595	2535	2561	2496	2665	2698	2611	2677	2746	2909	2862	2911	2942	3017	2832	2889	2911	2803	2933	2760	2754	2626	2648	2719	2745	2725	2758	2704	2683	2752	2683	2667	2641	2586	2531	2584	2720	2764	2900	2920	2797	2908	2761	2720
2610	2432	2516	2410	2499	2634	2624	2661	2556	2635	2621	2678	2961	2820	2936	2920	2913	2962	3011	2932	2866	3049	3094	2921	2854	2726	2895	2790	2777	2784	2750	2778	2764	2730	2636	2588	2711	2536	2538	2610	2466	2549	2642	2696	2943	2917	2878	2695	2703	2723
2489	2561	2529	2479	2648	2735	2765	2633	2729	2657	2720	2953	2759	2883	3029	2972	3106	2949	2914	2912	2877	3041	2869	2923	2882	2866	2833	2876	2759	2855	2815	2773	2704	2778	2790	2619	2599	2581	2547	2495	2571	2595	2664	2757	2883	2989	2878	2665	2744	2664
2477	2570	2533	2598	2717	2694	2803	2807	2756	2741	2789	2911	3002	2934	3058	2956	2930	2854	2961	3019	2989	2928	2886	2807	2782	2745	2838	2832	2890	2928	2920	2874	2849	2825	2712	2698	2599	2473	2528	2503	2578	2659	2738	2790	2904	2775	2771	2648	2545	2529
2558	2694	2701	2678	2672	2681	2713	2824	2762	2846	2836	2892	2847	3035	2932	3012	2822	2961	2965	3006	2827	2847	2720	2731	2783	2789	2826	2844	2951	2938	2850	2982	2778	2848	2910	2659	2580	2553	2516	2526	2679	2704	2577	2839	2723	2659	2692	2749	2687	2622
2672	2747	2712	2754	2792	2754	2764	2764	2842	2769	2851	2917	2808	2964	3031	2940	2837	2816	2865	2762	2771	2748	2599	2609	2695	2784	2734	2813	2779	2880	2811	2852	2848	2836	2788	2805	2678	2710	2613	2738	2709	2724	2692	2762	2690	2610	2541	2640	2706	2750
2677	2780	2774	2712	2582	2670	2659	2669	2736	2856	2832	2809	2933	2958	2792	2716	2816	2846	2774	2712	2644	2574	2609	2557	2648	2731	2648	2629	2660	2734	2777	2736	2842	2737	2719	2768	2755	2850	2769	2773	2791	2709	2760	2674	2726	2503	2492	2690	2796	2688
2655	2837	2618	2597	2623	2695	2638	2635	2677	2825	2780	2785	2901	2824	2796	2777	2886	2850	2703	2601	2593	2438	2595	2689	2507	2668	2478	2673	2673	2653	2682	2764	2788	2742	2707	2769	2800	2925	2872	2873	2856	2753	2700	2644	2514	2420	2553	2732	2745	2753
2651	2660	2614	2566	2537	2529	2548	2625	2763	2786	2784	2850	2831	2754	2735	2717	2862	2750	2623	2489	2499	2479	2562	2579	2584	2588	2441	2689	2623	2739	2821	2683	2610	2727	2785	2761	2799	2837	2928	2865	2892	2772	2558	2569	2487	2578	2587	2621	2855	2827
2858	2658	2441	2551	2665	2672	2636	2695	2786	2802	2773	2904	2872	2777	2809	2775	2698	2653	2555	2525	2516	2540	2652	2579	2620	2561	2639	2647	2667	2690	2686	2573	2604	2747	2695	2632	2755	2861	2837	2863	2765	2738	2696	2577	2625	2592	2694	2735	2824	2658
2652	2589	2453	2608	2525	2719	2686	2722	2737	2688	2923	2811	2875	2753	2811	2676	2741	2568	2612	2549	2574	2616	2733	2606	2692	2597	2770	2593	2625	2598	2588	2610	2675	2609	2536	2611	2641	2804	2804	2764	2666	2677	2623	2655	2762	2793	2764	2629	2756	2695
2705	2540	2467	2469	2665	2728	2665	2713	2713	2817	2761	2853	2831	2818	2766	2646	2671	2480	2514	2419	2654	2669	2630	2782	2712	2760	2679	2679	2773	2637	2654	2692	2719	2650	2588	2561	2555	2564	2574	2597	2620	2540	2655	2737	2794	2774	2819	2695	2612	2576
2465	2587	2439	2580	2709	2638	2859	2780	2833	2704	2775	2898	2811	2857	2653	2560	2674	2613	2606	2644	2729	2666	2742	2701	2782	2738	2808	2778	2677	2800	2667	2761	2816	2668	2685	2794	2608	2546	2596	2520	2642	2631	2647	2768	2902	2864	2801	2642	2512	2715
2539	2438	2531	2653	2719	2617	2780	2804	2843	2891	2815	2826	2866	2659	2732	2726	2650	2579	2644	2731	2925	2798	2837	2806	2842	2826	2805	2805	2760	2776	2811	2797	2733	2710	2719	2642	2586	2475	2425	2510	2639	2655	2750	2762	2869	2820	2813	2711	2649	2644
2496	2634	2492	2666	2659	2765	2833	2881	2860	2860	2818	2785	2814	2687	2721	2742	2686	2628	2666	2788	2797	2760	2883	2781	2854	2907	2852	2832	2818	2863	2966	2865	2779	2727	2768	2762	2577	2479	2513	2489	2626	2605	2725	2730	2808	2813	2819	2809	2628	2727
2508	2618	2660	2625	2823	2860	2832	2844	2872	2883	2748	2711	2766	2704	2696	2683	2722	2719	2752	2711	2820	2855	2813	2912	2895	2827	2920	2963	2916	2974	2931	2889	2793	2725	2840	2684	2637	2540	2432	2518	2686	2676	2692	2696	2763	2769	2645	2781	2787	2771
2578	2767	2636	2753	2722	2816	2870	2841	2867	2797	2814	2779	2686	2783	2743	2699	2760	2654	2763	2694	2814	2846	2789	2904	2854	2863	2793	2881	2806	2992	3018	3008	2922	2816	2693	2652	2686	2617	2637	2646	2591	2729	2584	2648	2640	2645	2701	2812	2786	2826
2580	2735	2648	2897	2826	2776	2743	2782	2751	2792	2707	2763	2775	2558	2703	2729	2838	2753	2673	2693	2737	2786	2733	2756	2893	2778	2931	2819	2954	2913	2933	2996	2890	2824	2707	2829	2606	2669	2608	2615	2668	2664	2559	2579	2590	2689	2724	2814	2918	2998
2701	2797	2746	2752	2912	2938	2879	2788	2672	2787	2680	2708	2623	2576	2610	2760	2808	2831	2605	2659	2760	2772	2786	2755	2863	2881	2899	2885	2862	2915	2947	2927	2858	2845	2656	2709	2745	2782	2776	2789	2638	2506	2478	2510	2592	2717	2775	2809	2946	3087
2631	2783	2853	2810	2867	2840	2791	2813	2646	2646	2681	2561	2660	2561	2653	2720	2774	2648	2774	2627	2772	2727	2863	2803	2873	2800	2809	2866	2879	2892	2968	2873	2790	2718	2803	2705	2736	2840	2815	2681	2571	2586	2466	2414	2566	2630	2745	2946	3009	3020
2826	2759	2791	2788	2799	2728	2724	2676	2697	2625	2548	2445	2499	2600	2616	2641	2776	2643	2684	2677	2803	2774	2797	2765	2839	2830	2799	2848	2879	2822	2882	2687	2832	2806	2736	2817	2848	2804	2840	2702	2652	2638	2506	2596	2637	2605	2713	2754	3067	3065
2765	2721	2882	2635	2786	2805	2661	2579	2555	2520	2567	2481	2504	2540	2584	2546	2656	2640	2742	2703	2793	2756	2780	2875	2799	2724	2868	2807	2821	2752	2820	2745	2751	2776	2849	2772	2758	2778	2782	2644	2613	2530	2562	2660	2572	2632	2702	2772	2900	2908
2810	2694	2639	2640	2643	2695	2657	2610	2654	2546	2655	2521	2483	2576	2570	2524	2590	2623	2694	2849	2871	2814	2866	2836	2867	2751	2831	2789	2778	2825	2729	2779	2716	2819	2873	2722	2738	2715	2717	2569	2604	2610	2576	2625	2624	2694	2697	2847	2872	2946
2735	2770	2671	2761	2529	2555	2633	2462	2609	2682	2527	2665	2589	2522	2556	2555	2599	2577	2643	2785	2755	2852	2785	2835	2896	2776	2853	2792	2765	2822	2740	2699	2791	2675	2798	2753	2768	2666	2800	2817	2648	2674	2581	2682	2586	2602	2697	2675	2853	2794
2766	2782	2722	2612	2626	2580	2550	2495	2622	2485	2638	2655	2665	2535	2628	2713	2739	2701	2805	2771	2776	2903	2843	2698	2765	2739	2847	2865	2771	2641	2552	2593	2694	2667	2711	2771	2728	2814	2785	2775	2720	2752	2685	2767	2655	2700	2688	2687	2735	2918
2751	2760	2635	2632	2466	2525	2453	2556	2512	2705	2672	2572	2613	2551	2590	2673	2688	2693	2693	2714	2808	2899	2832	2767	2737	2710	2720	2652	2693	2561	2622	2651	2620	2671	2673	2694	2669	2648	2754	2762	2733	2746	2733	2600	2626	2551	2725	2711	2754	2997
2829	2657	2645	2643	2707	2620	2661	2686	2635	2659	2607	2538	2629	2606	2685	2628	2644	2768	2663	2748	2810	2845	2778	2821	2763	2717	2722	2747	2674	2609	2567	2602	2667	2669	2651	2649	2719	2708	2745	2693	2770	2759	2691	2711	2770	2718	2634	2629	2792	2835
2871	2699	2633	2593	2668	2676	2608	2658	2659	2541	2524	2505	2535	2715	2761	2737	2882	2843	2936	2870	2734	2803	2798	2746	2835	2869	2667	2751	2621	2597	2603	2607	2547	2547	2655	2558	2630	2676	2684	2746	2729	2817	2837	2630	2596	2679	2694	2745	2746	2901
2712	2674	2618	2626	2537	2723	2631	2580	2658	2574	2582	2586	2589	2716	2853	2832	2813	2854	2780	2788	2791	2749	2873	2798	2767	2832	2753	2669	2622	2671	2610	2668	2597	2540	2592	2590	2610	2652	2682	2774	2727	2916	2743	2830	2731	2743	2739	2783	2850	2879
2780	2744	2714	2622	2694	2654	2538	2649	2651	2679	2617	2575	2723	2760	2768	2807	2745	2769	2829	2732	2837	2787	2883	2876	2921	2810	2730	2724	2645	2725	2621	2629	2518	2510	2509	2551	2531	2647	2689	2767	2862	2916	2807	2801	2872	2852	2801	2722	2891	2825
2783	2697	2696	2696	2659	2618	2628	2511	2510	2630	2619	2596	2684	2821	2896	2783	2977	2812	2825	2792	2857	2879	2923	2847	2823	2830	2712	2622	2638	2712	2538	2546	2478	2488	2568	2555	2543	2661	2658	2656	2762	2723	2830	2835	2958	3040	2840	2912	2700	2925
2563	2716	2643	2664	2734	2693	2701	2617	2627	2624	2668	2827	2744	2908	2849	2857	2876	2847	2938	2956	2992	2913	2873	2843	2741	2783	2701	2691	2665	2638	2651	2449	2429	2561	2498	2543	2650	2581	2697	2835	2812	2866	3002	2977	3027	2961	2756	2754	2730	2871
2766	2710	2601	2608	2703	2606	2598	2643	2710	2701	2776	2856	2890	2808	2825	2822	2741	2826	2915	3059	2986	2990	3035	2845	2836	2751	2728	2672	2702	2667	2672	2499	2521	2613	2488	2578	2590	2696	2702	2828	2831	3020	3002	2923	3052	3098	2841	2827	2709	2808
2758	2790	2547	2651	2671	2505	2568	2618	2602	2738	2759	2881	2767	2783	2754	2855	2812	2917	2880	2926	3004	2975	2904	2926	2729	2814	2675	2640	2676	2644	2608	2666	2534	2525	2514	2502	2561	2643	2706	2902	2852	2904	3030	2973	3006	2898	2794	2905	2779	2825
2641	2685	2675	2514	2567	2497	2547	2606	2681	2719	2722	2786	2694	2738	2817	2755	2831	2966	2997	2978	2955	2876	2851	2827	2770	2743	2690	2796	2622	2642	2601	2597	2582	2511	2598	2637	2715	2721	2869	2916	2971	3063	2996	3078	2932	2930	2844	2948	2820	2897
2713	2655	2555	2565	2529	2520	2659	2615	2730	2621	2674	2785	2821	2679	2771	2817	2906	2950	2888	2926	2791	2894	2779	2835	2849	2761	2777	2780	2687	2694	2691	2633	2600	2552	2505	2564	2758	2750	2782	2823	2897	3006	3079	3114	2971	2924	2937	2962	2754	2817
2652	2558	2489	2460	2562	2438	2616	2643	2639	2717	2663	2670	2741	2700	2768	2834	2992	2903	2975	2937	2844	2936	2807	2783	2810	2786	2690	2769	2685	2661	2523	2543	2596	2580	2567	2580	2779	2850	2881	2937	3005	3024	3027	3056	3060	2968	2952	2775	2731	2813
2738	2524	2496	2438	2512	2509	2568	2545	2528	2588	2708	2733	2782	2826	2893	2885	2851	2874	2836	2874	2813	2765	2780	2842	2914	2849	2706	2718	2770	2728	2688	2622	2677	2569	2670	2667	2817	2844	2928	2931	3109	3133	3199	3063	2950	2848	2828	2756	2666	2673
2631	2490	2501	2460	2444	2460	2418	2554	2517	2584	2700	2782	2739	2825	2908	2929	2773	2773	2865	2780	2899	2848	2855	2862	2881	2833	2788	2670	2765	2750	2755	2683	2634	2723	2700	2603	2769	2796	2949	3107	3161	3060	3089	2970	2983	2889	2898	2838	2725	2744
2619	2558	2395	2515	2540	2533	2449	2543	2547	2510	2658	2689	2755	2804	2814	2723	2778	2824	2679	2813	2757	2721	2963	2892	2835	2838	2760	2753	2737	2704	2847	2741	2733	2775	2718	2833	2964	2910	2965	3121	3090	3031	3032	2994	2997	2951	2859	2818	2755	2799
2525	2497	2468	2390	2465	2515	2503	2486	2526	2572	2660	2643	2773	2675	2680	2787	2712	2715	2770	2729	2840	2796	2905	2937	2839	2814	2828	2749	2884	2913	2849	2739	2750	2806	2732	2871	2864	2986	2951	2951	3046	3092	3039	3075	2914	2864	2830	2803	2787	2815
2504	2683	2575	2527	2447	2479	2373	2446	2514	2681	2642	2669	2748	2736	2628	2700	2687	2716	2756	2795	2890	2950	2944	2843	2897	2822	2843	2755	2795	2758	2718	2734	2631	2788	2767	2829	2871	2990	3007	2946	2970	3060	3018	2911	2844	2883	2784	2875	2789	2725
2636	2488	2523	2385	2459	2591	2494	2558	2522	2565	2663	2692	2653	2652	2663	2644	2700	2693	2836	2819	2969	2939	2781	2880	2816	2870	2892	2823	2844	2797	2822	2842	2828	2824	2889	2915	2910	3000	2933	3010	3074	3147	3042	2975	2926	2813	2761	2690	2823	2647
2483	2588	2524	2561	2449	2532	2503	2597	2541	2537	2627	2694	2629	2605	2646	2666	2730	2759	2776	2813	2861	2952	2926	2864	2833	2887	2883	2781	2849	2932	2702	2687	2761	2796	2817	2876	2911	2907	2758	2923	2929	3050	2952	3022	2780	2874	2603	2717	2592	2627
2548	2547	2548	2483	2410	2480	2455	2579	2537	2449	2622	2489	2669	2573	2549	2535	2784	2757	2953	2841	2921	2881	2879	2946	2846	2872	2839	2931	2744	2763	2796	2788	2714	2705	2844	2801	2894	2983	2986	2898	2948	2894	2785	2870	2782	2782	2619	2621	2493	2567
2493	2495	2527	2537	2512	2507	2545	2564	2605	2553	2635	2466	2418	2571	2580	2605	2772	2744	2756	2844	2972	2876	2888	2826	2870	2885	2874	2797	2802	2779	2864	2831	2785	2754	2758	2715	2886	2912	2993	2963	3020	3036	2700	2831	2655	2558	2486	2572	2507	2583
2587	2592	2507	2439	2331	2558	2578	2554	2602	2522	2491	2424	2417	2599	2630	2604	2623	2810	2815	2887	2789	2893	2896	2968	2882	2898	2884	2832	2761	2786	2842	2751	2726	2632	2814	2789	2836	2931	3053	3059	3034	2806	2839	2785	2733	2531	2466	2632	2390	2546
2564	2565	2452	2557	2586	2629	2639	2594	2553	2633	2512	2481	2466	2413	2580	2595	2688	2737	2854	2889	2782	2824	2829	2825	2944	2843	2860	2883	2740	2647	2842	2713	2720	2644	2803	2844	2841	2893	3049	2959	2931	2920	2680	2744	2615	2561	2569	2527	2503	2620
2484	2494	2613	2607	2673	2711	2772	2646	2537	2501	2449	2431	2485	2396	2603	2600	2678	2698	2894	2806	2869	2747	2818	2875	3054	2822	2797	2709	2811	2650	2721	2675	2632	2713	2792	2862	2893	2858	2987	2922	2927	2869	2745	2727	2567	2649	2528	2537	2533	2559
2601	2632	2629	2601	2664	2600	2637	2567	2447	2464	2399	2422	2504	2540	2536	2673	2817	2669	2693	2651	2779	2821	2880	2895	2929	2848	2840	2711	2741	2674	2654	2656	2693	2898	2804	2919	2892	2865	2969	2839	2944	2827	2720	2621	2567	2518	2587	2442	2519	2608
2670	2619	2612	2631	2749	2648	2582	2539	2356	2388	2391	2390	2460	2446	2493	2533	2697	2624	2709	2742	2755	2912	2849	2824	2813	2733	2780	2683	2653	2756	2695	2585	2673	2777	2805	2905	2849	2963	2877	3016	2821	2740	2696	2633	2507	2507	2525	2473	2517	2645
2555	2607	2725	2656	2736	2687	2463	2483	2503	2463	2451	2403	2464	2467	2421	2489	2633	2680	2632	2885	2871	2745	2748	2827	2684	2748	2792	2692	2751	2702	2702	2679	2679	2882	2736	2833	2854	2898	2887	2677	2780	2839	2716	2587	2584	2540	2473	2553	2649	2652
2482	2542	2683	2783	2716	2707	2593	2591	2430	2491	2548	2507	2514	2505	2512	2584	2612	2617	2715	2744	2838	2800	2775	2789	2627	2866	2650	2741	2708	2649	2653	2779	2790	2801	2846	2701	2866	2838	2636	2744	2715	2663	2602	2597	2512	2551	2570	2653	2531	2713
2543	2607	2636	2710	2731	2563	2488	2496	2549	2456	2485	2570	2495	2520	2637	2517	2669	2655	2686	2679	2825	2807	2827	2721	2723	2852	2682	2575	2761	2730	2743	2702	2736	2825	2890	2821	2761	2786	2821	2763	2620	2623	2637	2552	2574	2588	2645	2723	2684	2859
2544	2582	2536	2520	2475	2428	2420	2371	2418	2507	2448	2546	2502	2529	2529	2603	2762	2736	2666	2675	2733	2686	2809	2772	2734	2623	2724	2766	2720	2837	2769	2660	2806	2662	2827	2832	2926	2847	2720	2780	2757	2656	2613	2578	2624	2659	2766	2672	2860	2880
2499	2467	2430	2371	2423	2496	2417	2383	2367	2421	2443	2481	2506	2426	2540	2584	2656	2786	2709	2719	2638	2680	2809	2820	2761	2701	2688	2672	2736	2836	2779	2745	2879	2837	2755	2844	2711	2886	2680	2744	2816	2695	2697	2604	2732	2748	2785	2833	2832	2871
2454	2439	2281	2260	2281	2365	2374	2488	2516	2420	2536	2538	2472	2524	2574	2543	2657	2778	2776	2786	2756	2701	2673	2711	2774	2749	2793	2782	2713	2774	2739	2789	2728	2806	2731	2830	2756	2868	2733	2777	2657	2735	2783	2680	2654	2836	2866	2854	2920	2944
2407	2291	2370	2350	2267	2382	2442	2487	2484	2588	2517	2490	2484	2401	2549	2518	2618	2575	2705	2778	2813	2746	2611	2806	2883	2783	2645	2842	2711	2745	2700	2779	2787	2636	2791	2806	2779	2736	2783	2700	2778	2788	2806	2707	2865	2897	2950	3004	2913	2935
2120	2278	2284	2228	2318	2353	2269	2312	2430	2392	2464	2453	2514	2585	2634	2570	2583	2494	2595	2824	2881	2841	2632	2722	2808	2869	2713	2750	2761	2641	2690	2788	2754	2674	2765	2771	2763	2906	2778	2762	2757	2783	2887	2786	2784	2890	2896	2899	2824	2818
2230	2203	2148	2162	2172	2163	2191	2312	2273	2302	2452	2453	2552	2543	2719	2576	2695	2583	2531	2699	2834	2850	2890	2807	2724	2739	2676	2586	2724	2707	2666	2649	2673	2745	2808	2757	2866	2885	2797	2840	2767	2800	2818	2796	2930	2915	2972	2922	2760	2731
2161	2193	2066	2089	2220	2105	2139	2182	2156	2260	2283	2303	2465	2601	2544	2707	2690	2675	2685	2673	2761	2754	2873	2736	2667	2675	2778	2591	2664	2604	2578	2513	2771	2741	2801	2767	2824	2867	2855	2885	2799	2742	2898	2908	2882	2907	2960	2843	2843	2732
2175	2201	2065	2025	2064	2031	2088	2082	2147	2172	2182	2249	2342	2594	2491	2686	2685	2702	2733	2717	2699	2768	2790	2544	2504	2662	2697	2597	2504	2625	2492	2627	2688	2807	2808	2914	2807	2881	2839	2951	2831	2973	2853	2947	2944	2964	2905	2769	2801	2753
2165	2142	2092	2023	1974	2037	2026	2087	2089	2071	2220	2274	2305	2405	2483	2581	2664	2780	2702	2647	2547	2627	2681	2638	2646	2451	2578	2620	2481	2635	2575	2592	2769	2642	2739	2841	2797	2887	2818	2946	2841	2999	3002	3011	2952	2987	2843	2840	2623	2706
2220	2139	2113	2018	2043	1962	1981	2007	2104	2151	2127	2298	2303	2350	2405	2483	2605	2741	2632	2613	2522	2541	2619	2564	2528	2462	2564	2494	2489	2611	2726	2569	2830	2911	2830	2781	2855	2929	2884	2946	2875	2942	3025	3049	2891	2901	2783	2707	2694	2688
2319	2169	2055	2063	2031	1959	2058	2099	2170	2114	2223	2220	2231	2308	2405	2454	2609	2587	2681	2583	2411	2533	2621	2485	2465	2403	2567	2616	2527	2549	2738	2648	2747	2824	2774	2958	3004	3106	3119	3110	3083	3048	2935	2902	2923	2810	2785	2692	2703	2655
2253	2188	2111	2019	2076	2048	2129	2169	2157	2285	2256	2348	2272	2309	2459	2432	2611	2526	2541	2445	2380	2436	2435	2553	2527	2478	2634	2582	2581	2705	2696	2786	2787	2886	2844	3027	2940	3050	3132	3165	3057	3043	2950	2791	2784	2830	2707	2858	2768	2653
2236	2191	2116	2037	2067	2209	2193	2228	2253	2286	2321	2286	2300	2345	2302	2547	2592	2552	2486	2498	2435	2466	2496	2571	2565	2544	2748	2645	2689	2665	2798	2876	2768	2796	2921	2912	3061	3076	3048	3072	3036	2990	2755	2784	2750	2765	2749	2785	2797	2728
2225	2176	2132	2181	2097	2249	2228	2242	2268	2327	2328	2366	2380	2408	2462	2478	2535	2518	2573	2427	2399	2538	2650	2680	2596	2605	2692	2785	2724	2801	2797	2768	2853	2906	2763	3017	2987	3134	2993	2979	2951	2923	2831	2671	2689	2613	2773	2687	2678	2831
2105	2198	2110	2125	2149	2306	2278	2290	2329	2316	2480	2370	2469	2441	2490	2496	2705	2540	2535	2455	2425	2649	2674	2642	2541	2553	2668	2752	2734	2788	2866	2741	2893	2950	2913	2970	2981	2936	2970	2860	2892	2801	2735	2865	2729	2706	2750	2782	2879	2782
2130	2140	2130	2197	2252	2280	2227	2271	2330	2410	2500	2441	2469	2488	2451	2671	2603	2515	2539	2517	2564	2618	2714	2755	2670	2712	2878	2900	2602	2814	2750	2653	2803	2934	2906	2963	2828	2896	2767	2888	2875	2777	2822	2866	2682	2853	2702	2841	2875	2906
2178	2116	2216	2200	2198	2281	2283	2288	2403	2366	2548	2449	2484	2458	2549	2574	2683	2713	2689	2713	2594	2625	2633	2772	2744	2722	2795	2773	2678	2641	2819	2710	2829	2972	2860	2907	2887	2856	2772	2833	2729	2731	2829	2847	2793	2797	2836	2755	2910	2862
2213	2228	2167	2182	2206	2242	2324	2285	2436	2436	2397	2546	2449	2478	2439	2538	2686	2615	2683	2626	2602	2673	2741	2708	2642	2729	2859	2537	2660	2609	2632	2737	2837	2715	2796	2788	2772	2833	2701	2861	2749	2770	2660	2851	2748	2777	2826	2747	2913	2808
2366	2282	2343	2318	2292	2105	2242	2360	2517	2470	2468	2531	2520	2523	2517	2616	2530	2659	2647	2693	2519	2646	2718	2689	2616	2712	2655	2577	2532	2608	2632	2664	2767	2699	2732	2882	2758	2739	2810	2739	2870	2750	2687	2765	2708	2836	2837	2816	2851	2757
2382	2418	2333	2248	2312	2258	2391	2397	2347	2407	2397	2456	2405	2481	2514	2621	2672	2667	2610	2596	2527	2620	2640	2569	2517	2569	2449	2404	2343	2529	2555	2766	2678	2696	2737	2766	2635	2836	2860	2815	2822	2760	2827	2776	2814	2787	2878	2793	2832	2721
2499	2546	2419	2414	2282	2410	2459	2408	2374	2426	2331	2470	2382	2435	2491	2454	2549	2613	2528	2595	2489	2575	2461	2482	2398	2552	2459	2472	2458	2545	2560	2575	2695	2777	2708	2674	2699	2846	2711	2771	2709	2637	2752	2681	2751	2755	2851	2769	2894	2903
2567	2548	2457	2382	2408	2458	2550	2444	2435	2512	2425	2368	2361	2468	2509	2596	2518	2451	2417	2502	2537	2406	2508	2334	2423	2449	2450	2423	2535	2530	2577	2626	2775	2682	2751	2866	2745	2863	2840	2865	2708	2774	2704	2739	2834	2799	2900	2808	2806	3006
2546	2540	2549	2462	2512	2581	2580	2613	2649	2641	2472	2549	2418	2463	2496	2533	2357	2548	2521	2432	2438	2425	2448	2472	2357	2425	2368	2497	2517	2559	2650	2682	2663	2688	2782	2754	2891	2823	2813	2636	2732	2667	2736	2685	2737	2746	2874	2786	2897	2815
2561	2476	2516	2596	2525	2675	2695	2581	2603	2531	2490	2487	2454	2537	2540	2480	2503	2497	2465	2496	2502	2416	2514	2469	2502	2400	2382	2614	2660	2619	2731	2648	2660	2681	2662	2763	2845	2777	2735	2726	2684	2719	2656	2686	2808	2787	2853	2896	2876	2874
2525	2531	2498	2491	2590	2690	2655	2586	2498	2488	2552	2484	2477	2476	2501	2513	2550	2477	2480	2410	2467	2367	2471	2388	2450	2505	2496	2660	2673	2773	2690	2593	2643	2685	2764	2818	2755	2802	2790	2694	2653	2751	2725	2694	2814	2829	2781	2908	2850	2909
2465	2540	2502	2627	2590	2668	2641	2523	2387	2449	2504	2563	2509	2607	2565	2681	2599	2498	2507	2436	2422	2481	2541	2353	2416	2602	2584	2763	2622	2648	2717	2592	2623	2601	2672	2750	2737	2769	2664	2650	2584	2661	2736	2836	2836	2796	2826	2851	2881	2690
2602	2692	2679	2684	2734	2697	2604	2487	2416	2512	2531	2639	2644	2521	2607	2545	2563	2579	2615	2433	2476	2514	2465	2413	2452	2498	2629	2665	2675	2611	2645	2573	2587	2542	2623	2651	2658	2679	2620	2673	2718	2768	2807	2896	2855	2755	2866	2865	2837	2753
2690	2740	2730	2706	2851	2670	2645	2494	2541	2522	2688	2635	2623	2605	2457	2511	2481	2476	2466	2469	2502	2482	2487	2483	2535	2560	2591	2503	2777	2643	2529	2593	2549	2530	2655	2622	2647	2688	2682	2703	2760	2824	2855	2842	2923	2941	2870	2876	2932	2850
2742	2739	2683	2569	2675	2496	2596	2498	2517	2514	2643	2513	2406	2361	2396	2401	2383	2446	2458	2498	2476	2377	2363	2488	2457	2501	2479	2621	2610	2438	2396	2580	2491	2678	2676	2666	2745	2680	2630	2764	2854	2740	2930	2792	2746	2776	2722	2698	2842	2755
2832	2831	2736	2632	2598	2462	2438	2505	2525	2424	2474	2411	2437	2402	2340	2457	2527	2483	2451	2428	2444	2352	2446	2486	2482	2489	2648	2516	2456	2506	2497	2449	2489	2667	2598	2625	2633	2758	2657	2734	2762	2798	2911	2854	2853	2669	2665	2695	2784	2731
2873	2928	2856	2690	2569	2572	2551	2569	2637	2500	2488	2412	2390	2472	2583	2568	2481	2465	2430	2408	2420	2375	2465	2347	2472	2498	2537	2555	2611	2564	2530	2485	2644	2594	2575	2625	2772	2678	2663	2738	2838	2993	2914	2926	2824	2745	2701	2797	2829	2775
2913	2815	2629	2622	2642	2631	2629	2713	2719	2665	2494	2488	2486	2524	2516	2490	2494	2358	2536	2353	2369	2411	2468	2527	2515	2645	2650	2547	2626	2564	2494	2678	2594	2664	2651	2617	2637	2696	2595	2757	2853	2909	2864	2861	2827	2778	2928	2858	2850	2944
2842	2674	2488	2662	2675	2642	2794	2691	2621	2635	2519	2501	2611	2615	2501	2477	2408	2436	2563	2557	2506	2401	2488	2537	2511	2596	2530	2563	2598	2558	2537	2582	2697	2636	2609	2573	2628	2642	2668	2851	2843	2822	2869	2883	2807	2763	2850	2809	2828	2941
2706	2524	2572	2606	2715	2696	2642	2610	2577	2575	2450	2533	2526	2556	2515	2608	2644	2434	2512	2447	2507	2569	2491	2503	2452	2574	2515	2585	2596	2528	2523	2643	2642	2650	2657	2564	2579	2683	2790	2904	2848	2896	2907	2938	2818	2842	2737	2807	2862	2890
2696	2693	2528	2749	2720	2643	2475	2390	2576	2487	2615	2586	2578	2641	2609	2487	2507	2503	2460	2500	2446	2525	2393	2485	2521	2571	2571	2504	2429	2533	2522	2539	2702	2668	2572	2497	2577	2730	2826	2855	2935	2913	2892	2902	2766	2851	2759	2802	2949	2845
2695	2709	2608	2794	2710	2568	2452	2525	2418	2605	2547	2580	2585	2504	2475	2557	2419	2539	2529	2441	2540	2413	2383	2497	2485	2536	2373	2434	2493	2537	2497	2466	2500	2508	2565	2552	2640	2712	2851	2822	2933	2874	2790	2762	2768	2790	2853	2778	2895	2876
2790	2748	2728	2687	2607	2526	2500	2537	2568	2627	2607	2475	2602	2547	2462	2362	2433	2479	2429	2505	2456	2444	2398	2407	2516	2598	2406	2534	2389	2298	2474	2546	2561	2542	2688	2627	2682	2691	2849	2808	2817	2891	2767	2775	2587	2720	2728	2780	2916	2945
2747	2790	2626	2626	2638	2641	2608	2713	2717	2744	2507	2532	2626	2566	2449	2377	2425	2594	2493	2517	2478	2529	2519	2446	2410	2422	2446	2475	2332	2453	2393	2526	2478	2618	2679	2675	2834	2827	2895	2933	2850	2768	2661	2692	2707	2724	2823	2878	2958	2804
2765	2710	2655	2654	2629	2738	2687	2770	2678	2595	2662	2560	2528	2506	2455	2446	2564	2582	2611	2522	2571	2467	2503	2573	2540	2437	2512	2566	2451	2540	2543	2528	2687	2681	2707	2671	2783	2843	2832	2942	2833	2707	2810	2672	2746	2828	2922	2920	2856	2852
2753	2683	2644	2601	2630	2642	2785	2649	2746	2629	2621	2633	2613	2662	2613	2557	2615	2632	2631	2615	2526	2574	2486	2592	2537	2392	2472	2360	2460	2597	2564	2584	2571	2637	2690	2652	2729	2820	2861	2950	2734	2808	2764	2696	2691	2854	2854	2928	2956	2818
2830	2707	2503	2603	2643	2565	2696	2697	2738	2700	2503	2643	2488	2540	2637	2471	2621	2507	2563	2566	2471	2446	2523	2579	2524	2492	2390	2374	2368	2418	2423	2549	2476	2476	2584	2581	2657	2732	2681	2823	2817	2659	2606	2531	2723	2762	2748	2854	2846	2830
2724	2648	2629	2592	2719	2696	2739	2788	2656	2690	2672	2550	2624	2595	2598	2561	2542	2570	2489	2609	2481	2574	2444	2556	2446	2488	2409	2363	2338	2352	2449	2610	2538	2496	2467	2532	2628	2702	2677	2736	2744	2687	2617	2796	2687	2821	2804	2772	2738	2801
2631	2680	2666	2784	2827	2775	2678	2747	2635	2518	2590	2525	2420	2551	2545	2519	2552	2460	2482	2597	2491	2484	2463	2396	2442	2449	2316	2354	2351	2347	2421	2615	2493	2463	2662	2506	2661	2618	2789	2827	2781	2683	2667	2718	2692	2807	2837	2885	2744	2820
2758	2835	2770	2865	2854	2845	2697	2755	2583	2597	2579	2617	2600	2604	2566	2519	2492	2601	2594	2535	2530	2547	2492	2441	2383	2445	2362	2297	2450	2359	2539	2593	2531	2519	2434	2426	2519	2582	2712	2706	2709	2691	2748	2562	2779	2816	2867	2868	2813	2909
2756	2984	2921	2900	2877	2772	2696	2695	2699	2647	2649	2687	2778	2651	2557	2560	2561	2649	2633	2617	2545	2492	2439	2489	2417	2423	2382	2392	2499	2332	2474	2511	2465	2521	2385	2492	2453	2538	2568	2799	2701	2709	2754	2713	2721	2779	2851	2889	2936	2972
2913	2914	2835	2798	2715	2673	2663	2649	2708	2611	2729	2689	2735	2649	2615	2639	2543	2551	2538	2552	2512	2491	2464	2488	2436	2466	2356	2352	2341	2346	2428	2527	2384	2446	2411	2462	2468	2588	2614	2641	2722	2713	2763	2843	2858	2839	2791	2760	3008	2851
2865	2843	2699	2684	2701	2732	2812	2809	2783	2629	2664	2587	2666	2636	2625	2563	2504	2682	2567	2619	2551	2386	2508	2443	2473	2424	2410	2441	2427	2451	2471	2448	2436	2309	2372	2442	2487	2675	2640	2690	2706	2889	2840	2836	3057	3011	3018	3035	2858	2867
2907	2931	2758	2737	2720	2701	2649	2794	2738	2625	2549	2648	2691	2549	2546	2572	2514	2710	2759	2636	2627	2443	2610	2407	2509	2373	2363	2462	2400	2312	2313	2415	2417	2378	2388	2330	2517	2586	2667	2707	2772	2832	2840	2857	2932	3013	2953	3108	3012	2935
2859	2787	2762	2800	2802	2773	2740	2819	2640	2590	2503	2645	2674	2734	2625	2689	2592	2765	2662	2702	2597	2503	2448	2438	2397	2300	2392	2350	2361	2366	2329	2454	2342	2316	2381	2435	2484	2591	2682	2629	2701	2683	2708	2761	2859	2940	3042	3070	3006	2894
2874	2866	2837	2860	2872	2796	2737	2686	2637	2688	2737	2752	2730	2647	2681	2723	2739	2671	2626	2573	2525	2397	2460	2428	2531	2509	2459	2469	2307	2314	2445	2301	2345	2404	2481	2456	2477	2621	2641	2580	2669	2660	2739	2834	2849	2937	2990	3027	3022	2962
2949	2879	2822	2764	2809	2794	2733	2756	2770	2557	2730	2754	2878	2782	2810	2664	2740	2665	2638	2502	2501	2465	2549	2589	2623	2640	2524	2461	2390	2415	2500	2437	2511	2561	2415	2456	2497	2534	2663	2665	2688	2793	2835	2882	2902	2942	3033	3007	2966	2919
2899	2939	2774	2671	2762	2644	2833	2799	2745	2792	2647	2685	2741	2746	2761	2675	2697	2789	2712	2781	2593	2483	2691	2759	2714	2609	2559	2466	2481	2531	2481	2566	2522	2496	2372	2505	2517	2574	2657	2795	2826	2898	2802	2938	2879	2961	2992	2979	3023	2999
2960	2854	2717	2717	2653	2725	2736	2884	2855	2753	2755	2896	2759	2818	2768	2780	2681	2720	2777	2835	2679	2658	2747	2679	2604	2464	2469	2334	2379	2381	2405	2471	2553	2360	2444	2403	2543	2519	2688	2713	2785	2835	2919	2852	2952	2906	3036	2961	2998	2958
2862	2707	2689	2870	2816	2831	2902	2786	2796	2905	2778	2754	2779	2956	2807	2742	2914	2818	2950	2749	2699	2588	2621	2517	2644	2525	2420	2400	2349	2517	2417	2525	2439	2517	2440	2490	2506	2557	2720	2923	2774	2834	2802	2810	2734	2966	2821	2968	3024	2938
2765	2744	2779	2866	2999	3014	2879	2901	2820	2857	2977	2871	2964	2945	2922	2958	2852	2884	2972	2867	2732	2631	2702	2653	2608	2524	2429	2346	2466	2477	2500	2541	2694	2563	2554	2661	2708	2790	2791	2871	2785	2867	2823	2755	2820	2712	2846	2953	2948	2871
2728	2829	2863	3032	2942	2923	2893	2782	2932	2939	2930	3009	2940	3077	3003	3027	2963	2910	2948	2853	2777	2799	2667	2696	2735	2753	2599	2483	2565	2631	2601	2737	2683	2732	2711	2707	2643	2788	2717	2878	2874	2755	2802	2758	2793	2809	2987	2954	2888	2928
2892	2925	2812	2885	2806	2761	2740	2937	2908	2856	2933	3051	3057	3145	3101	3170	3107	2976	2884	2921	2799	2733	2892	2830	2797	2712	2695	2602	2580	2552	2664	2651	2760	2773	2731	2661	2814	2686	2839	2835	2791	2781	2827	2738	2715	2914	2945	2826	2945	2974
2986	2831	2706	2704	2691	2772	2855	2974	3054	3031	3018	3139	3191	3208	3254	3133	3062	3011	3044	2976	2930	2944	2886	2828	2779	2638	2655	2672	2573	2617	2569	2743	2702	2695	2636	2748	2715	2752	2670	2849	2853	2817	2643	2681	2690	2782	2753	2954	2875	2912
2864	2662	2604	2666	2853	2889	2949	3048	3182	3152	2942	3105	3078	3204	3156	3089	3052	3159	3212	3154	3103	2919	2856	2802	2747	2708	2699	2634	2584	2525	2525	2582	2590	2576	2636	2687	2780	2717	2714	2801	2839	2837	2695	2614	2673	2789	2666	2879	2850	2783
2674	2683	2707	2918	3052	3057	2992	3056	3019	2919	2987	2929	2994	3060	3126	3137	3169	3272	3282	3298	3075	2988	2935	2843	2804	2728	2653	2775	2686	2579	2582	2550	2620	2718	2813	2744	2684	2799	2728	2733	2748	2780	2661	2695	2649	2623	2687	2771	2695	2954
2768	2796	2883	2847	3047	3130	3040	2960	2944	2987	2856	3014	3020	3180	3270	3335	3262	3287	3295	3170	3079	2861	2879	2858	2914	2914	2942	2840	2774	2761	2651	2674	2668	2775	2758	2739	2763	2777	2872	2733	2770	2827	2838	2809	2790	2705	2579	2772	2711	2762
2837	2935	2947	2859	2880	2849	2804	2773	2789	2907	2893	2980	3135	3191	3316	3431	3140	3128	3075	3034	3055	2863	2808	2872	2996	2887	2755	2825	2726	2737	2714	2732	2896	2777	2836	2762	2676	2746	2726	2789	2767	2867	2796	2806	2722	2659	2751	2686	2780	2697
2990	2921	2725	2771	2890	2762	2880	2847	2894	3011	2937	3143	3114	3160	3193	3161	3202	3073	2943	2819	2853	2901	3020	3030	2938	2855	2891	2780	2846	2747	2695	2765	2752	2743	2716	2665	2592	2694	2688	2709	2778	2874	2794	2793	2746	2773	2698	2731	2755	2761
2979	2832	2754	2703	2779	2884	2846	2934	2951	3051	3011	3080	2941	3060	2921	2998	2930	2955	2846	2975	2984	2961	3017	3043	2901	2861	2931	2830	2808	2570	2623	2641	2686	2699	2596	2561	2611	2490	2623	2595	2781	2753	2890	2719	2709	2651	2696	2668	2740	2774
2801	2862	2769	2815	2898	2969	2921	2982	3072	3050	3068	3003	2841	2952	2783	2905	2866	2887	2910	3031	3061	3052	2943	2906	2817	2750	2747	2854	2834	2525	2580	2663	2701	2626	2652	2567	2644	2663	2658	2732	2827	2816	2808	2760	2810	2714	2716	2680	2659	2730
2814	2794	2721	2826	2954	3016	3010	2971	2983	2949	2963	2856	2761	2822	2808	2882	2935	2904	2956	3136	3076	2940	2919	2798	2758	2629	2727	2762	2740	2633	2666	2591	2688	2816	2805	2659	2716	2819	2791	2772	2765	2792	2925	2962	2813	2765	2760	2739	2654	2653
2790	2938	2854	2896	2867	2872	2874	2838	2851	2790	2755	2762	2757	2795	2965	2951	3042	3032	2996	2933	2929	2838	2761	2626	2611	2557	2626	2612	2728	2787	2632	2767	2729	2774	2762	2828	2818	2946	2844	2826	2827	2958	2962	2944	2911	2829	2759	2786	2697	2654
2854	2839	2732	2831	2796	2980	2788	2624	2709	2719	2772	2821	2883	2876	2991	3094	3115	3045	2842	2931	2763	2659	2586	2628	2545	2528	2589	2687	2729	2841	2728	2618	2696	2733	2836	2889	3028	2835	2844	2860	2823	2954	2962	2983	2947	3041	2880	2668	2824	2783
2703	2831	2848	2730	2758	2806	2766	2711	2672	2757	2856	2927	2832	2959	3077	3034	2971	2889	2798	2688	2670	2640	2576	2636	2558	2623	2675	2759	2895	2807	2843	2728	2688	2691	2930	2830	2900	2832	2889	2807	2831	2905	2934	2864	2916	2902	2784	2733	2820	2746
2645	2801	2846	2726	2783	2695	2656	2628	2712	2866	2865	3058	3003	2910	3000	2856	2783	2686	2617	2638	2656	2622	2644	2664	2733	2679	2831	2770	2920	2836	2787	2818	2738	2713	2738	2804	2966	2912	2897	2854	2908	2689	2823	2935	2981	2827	2874	2746	2751	2690
2696	2711	2685	2589	2620	2656	2650	2839	2752	2883	2941	3000	2902	2791	2751	2667	2608	2714	2582	2507	2622	2729	2748	2869	2697	2794	2712	2822	2892	2826	2906	2695	2715	2793	2841	2813	2977	3043	3000	3050	2787	2839	2961	2924	2913	2877	2945	2683	2806	2664
2716	2688	2618	2712	2581	2750	2780	2834	2803	2807	2976	2820	2735	2629	2627	2514	2664	2575	2685	2626	2671	2714	2915	2858	2947	2924	2826	2729	2744	2717	3039	2730	2750	2874	2868	2954	3048	3132	3114	3168	3156	3091	3026	3019	2929	3052	2895	2943	2788	2745
2640	2649	2619	2772	2724	2833	2717	2830	2823	2913	2839	2766	2794	2692	2642	2670	2563	2686	2713	2816	2947	2955	2918	2883	2837	2926	2838	2696	2722	2777	2721	2885	2843	2841	2980	3006	3118	3073	3025	3077	2917	3089	2900	2990	2975	2792	3003	2939	2815	2870
2667	2694	2727	2749	2680	2748	2753	2728	2848	2813	2709	2701	2684	2682	2736	2765	2751	2839	2925	2900	2925	2949	2965	2831	2846	2834	2680	2679	2646	2552	2769	2751	2845	2924	2847	2993	2975	3125	3001	3172	3046	2996	2890	2855	2918	2904	2859	2904	2938	2849
2731	2727	2706	2677	2694	2675	2740	2807	2822	2879	2745	2657	2728	2738	2650	2757	2817	2813	2864	2926	2848	2798	2819	2710	2704	2662	2645	2608	2642	2692	2785	2896	2888	3074	3051	3003	3094	3088	3053	3053	3033	2850	2801	2848	2786	2803	2801	2872	2802	2807
2700	2742	2714	2707	2734	2856	2776	2820	2743	2773	2677	2684	2665	2760	2792	2821	2788	2789	2849	2792	2816	2644	2611	2601	2777	2695	2698	2659	2677	2777	2856	3005	3102	3094	3122	3129	3069	3030	3121	3017	2968	2993	2925	2794	2801	2733	2930	2774	2791	2825
2794	2667	2739	2769	2846	2821	2732	2800	2683	2781	2742	2709	2712	2775	2900	2813	2798	2755	2763	2728	2654	2629	2659	2664	2700	2673	2732	2740	2809	3002	3052	3162	3216	3246	3242	3222	3088	3081	3097	3132	3029	2984	2952	2972	2899	2875	2790	2828	2801	2760
2667	2762	2762	2828	2781	2789	2730	2589	2729	2693	2744	2731	2822	2890	2820	2897	2747	2841	2740	2802	2752	2778	2650	2744	2766	2894	2912	2915	2864	3113	3138	3093	3248	3276	3403	3194	3151	3095	2967	3129	3183	3071	3104	3069	3029	2856	2926	2864	2846	2742
2766	2767	2858	2873	2669	2768	2620	2560	2700	2839	2820	2878	2896	2910	2825	2833	2711	2762	2775	2810	2838	2822	2694	2755	2859	2918	2968	2973	3042	3021	3107	3007	3164	3327	3261	3204	3247	3141	3071	3126	3095	3224	3203	3094	3168	2913	2836	2823	2784	2842
2864	2784	2645	2721	2726	2626	2717	2729	2717	2833	2815	2877	2822	2768	2772	2717	2804	2737	2812	2876	2900	2801	2824	2872	2797	2930	2961	3023	3009	3070	2912	2999	3084	3180	3130	3125	3153	3138	3065	3072	3229	3240	3114	3125	3120	3137	2978	2876	2754	2765
2720	2842	2649	2646	2734	2735	2764	2731	2775	2786	2923	2784	2778	2709	2744	2813	2848	2803	2877	2744	2830	2971	2906	3013	2826	2873	2869	2896	3052	2978	2969	2910	2890	2947	2926	3028	3059	3020	2954	3019	3144	3152	3175	3151	2927	2971	2938	2748	2820	2769
2726	2625	2707	2687	2763	2705	2791	2818	2901	2742	2775	2623	2711	2692	2685	2779	2848	2803	2903	2877	2939	2903	2988	2852	2810	2717	2765	2751	2795	2978	2847	2736	2867	2822	2880	2904	2975	3045	3023	3039	3072	3050	2982	2938	2809	2838	2698	2650	2565	2685
2662	2683	2669	2707	2733	2854	2738	2841	2715	2686	2671	2718	2797	2750	2685	2810	2953	2998	2985	2895	2908	2845	2855	2738	2791	2665	2662	2685	2644	2843	2725	2709	2755	2744	2749	2890	2912	3099	3013	3051	3044	2969	3047	2825	2763	2693	2679	2580	2596	2695
2589	2763	2683	2809	2793	2659	2761	2612	2674	2622	2652	2717	2775	2699	2858	2960	3006	2995	2940	2926	2736	2821	2761	2683	2657	2628	2633	2572	2721	2734	2846	2797	2863	2768	2904	2918	3072	3140	3137	3284	3080	2936	2901	2727	2823	2645	2611	2666	2740	2643
2731	2873	2740	2786	2766	2781	2742	2663	2617	2733	2678	2772	2836	2892	2838	3009	2852	2959	2900	2820	2831	2688	2592	2717	2548	2712	2700	2582	2775	2775	2861	2915	2965	2984	2964	2999	3168	3083	3152	3163	3145	3042	2910	2846	2883	2909	2838	2921	2855	2904
2650	2884	2744	2684	2743	2635	2616	2706	2709	2765	2845	2827	2968	3046	3032	2923	2878	2622	2796	2706	2647	2683	2542	2595	2663	2696	2819	2753	2690	2893	2865	2898	3085	2984	2998	2994	3101	3145	3182	3199	3197	3093	2993	3046	2989	2922	3051	3063	3093	3086
2714	2789	2774	2792	2700	2617	2599	2699	2797	2858	2876	2978	3009	3070	2896	2873	2703	2615	2668	2618	2628	2649	2689	2637	2689	2842	2858	2848	2798	2767	2930	2925	3062	3210	3083	3021	3085	3154	3119	3276	3203	3226	3098	3117	3182	3243	3176	3238	3428	3342
2821	2777	2679	2644	2555	2606	2577	2695	2719	2882	3018	2967	3074	3044	2759	2780	2629	2579	2683	2675	2784	2592	2809	2740	2790	2931	2888	2923	2781	2729	2896	2835	2994	3001	2977	3126	2971	3082	2960	3030	3100	3173	3148	3046	3132	3107	3237	3323	3453	3388
2915	2714	2688	2609	2625	2578	2679	2759	2961	2996	3122	2934	2932	2772	2722	2609	2594	2580	2685	2846	2817	2995	2846	2974	2936	2997	2918	2925	2914	2825	2764	2780	2874	2896	2841	3043	3077	2916	2899	2985	3089	3161	3009	3122	3038	3195	3228	3156	3429	3397
2727	2696	2606	2487	2734	2683	2828	2879	2939	2987	3082	2809	2775	2565	2583	2639	2624	2746	2782	2933	2982	3159	3068	2996	2851	2896	2707	2784	2771	2725	2691	2612	2586	2720	2828	2910	2958	2845	2890	2828	2862	2870	2951	2964	3167	3166	3123	3112	3295	3289
2722	2685	2468	2553	2606	2702	2810	2986	2866	2820	2811	2568	2645	2655	2616	2646	2815	2903	2944	3142	3114	3055	3041	3031	2813	2826	2665	2596	2559	2655	2547	2615	2570	2700	2731	2880	2910	2870	2744	2669	2898	2918	2971	2948	2975	2967	3038	2949	3004	3100
2805	2655	2650	2719	2789	2953	2916	2919	2874	2757	2636	2675	2595	2690	2664	2869	3047	3185	3209	3204	3178	2994	3059	2743	2633	2661	2614	2514	2484	2567	2607	2465	2638	2634	2687	2749	2743	2829	2891	2814	2791	2863	2903	2879	2871	2777	2784	2824	2853	2945
2691	2640	2708	2810	2879	2853	2832	2884	2758	2729	2590	2647	2644	2809	2929	3124	3201	3297	3211	3263	3121	2973	2711	2632	2540	2508	2395	2422	2445	2469	2651	2623	2715	2626	2747	2843	2845	2955	2972	2855	2880	2942	2832	2782	2873	2703	2761	2897	2851	2890
2756	2696	2784	2824	2853	2894	2766	2908	2735	2778	2630	2723	2763	3026	3121	3235	3189	3395	3363	3124	2957	2875	2569	2453	2380	2390	2529	2545	2499	2523	2679	2635	2754	2698	2727	2876	2961	2812	3052	2949	2979	2901	2894	2724	2678	2708	2753	2827	2760	2736
2680	2867	2762	2817	2764	2768	2844	2673	2667	2643	2785	2835	2950	3153	3298	3347	3245	3175	3069	2906	2769	2649	2609	2448	2438	2360	2499	2449	2517	2605	2793	2794	2943	2912	2915	2934	3120	3053	3077	3119	3088	3039	2895	2836	2758	2858	2876	2833	2887	2734
2782	2824	2849	2851	2792	2809	2745	2651	2782	2825	2933	3010	3179	3231	3269	3178	3065	3041	2914	2731	2514	2627	2529	2491	2477	2555	2711	2723	2737	2810	2871	2980	3088	3120	3061	3151	3187	3144	3212	3171	3142	3078	3008	2890	2886	2907	2955	2974	2880	2809
2721	2831	2827	2724	2802	2944	2736	2785	2819	2957	3069	3278	3263	3261	3322	3128	2986	2879	2608	2627	2592	2638	2568	2592	2604	2728	2710	2960	2942	2906	2996	3044	3144	3117	3220	3141	3297	3225	3200	3169	3210	3177	3143	3060	3172	3072	2963	2980	2911	2957
2746	2669	2820	2856	2808	2854	2776	2876	2917	3113	3161	3363	3349	3304	3189	3050	2871	2709	2595	2528	2683	2725	2877	2849	2838	3024	3039	3126	3084	3085	3053	2997	3101	3075	3161	3284	3285	3196	3241	3170	3001	3074	3176	3253	3334	3156	3093	3124	3074	3054
2739	2773	2757	2914	2829	2840	2787	2912	3022	3281	3290	3288	3372	3146	3173	2961	2824	2667	2713	2652	2784	2760	2990	3042	3109	3118	3147	3096	3065	3059	3043	2961	3066	2981	3065	3179	3164	3103	3080	2974	2885	2913	3091	3056	3125	3219	3196	3316	3248	3292
2794	2800	2812	2832	2724	2803	2814	3023	3146	3202	3271	3362	3463	3236	3012	2988	2744	2651	2730	2813	2882	2978	2957	3111	3270	3260	3293	3141	3102	3054	3073	3043	3016	2955	3059	3108	2983	2873	2910	2947	2879	2997	2914	2993	3016	3019	3256	3327	3333	3298
2820	2875	2785	2766	2804	2891	2805	2975	3194	3306	3371	3531	3300	3339	3131	2965	2857	2790	2752	2880	2951	2917	3013	3006	3183	3225	3239	3207	3105	2986	2956	2858	2868	2872	2949	2813	2792	2773	2904	2802	2968	2839	2694	2790	2928	3001	3177	3268	3261	3202
2893	2873	2715	2851	2647	2871	2909	3120	3222	3378	3436	3305	3311	3213	3110	2955	2770	2996	3103	2924	2937	2941	2898	2921	2910	2993	3153	3147	3026	2825	2863	2859	2978	2791	2840	2833	2639	2589	2803	2856	2766	2752	2804	2765	2837	2977	3006	3048	3051	2966
2697	2816	2665	2734	2815	2782	2922	3048	3285	3296	3478	3347	3402	3290	3166	3073	2897	2935	2910	3007	2967	2725	2930	2852	2863	2878	2870	3027	2953	2904	2886	2983	2952	2967	2907	2786	2756	2741	2597	2747	2740	2704	2695	2787	2904	3004	2859	2817	2738	2715
2697	2683	2660	2810	2831	2949	2929	3092	3218	3502	3362	3428	3461	3316	3135	3121	3028	3009	3038	2985	2923	2771	2878	2732	2829	2621	2771	2963	3030	3125	3075	3193	3047	3021	2996	2863	2802	2844	2741	2573	2605	2702	2761	2763	2864	2821	2699	2676	2430	2475
2654	2638	2678	2771	2731	2963	2913	3018	3283	3263	3407	3467	3374	3318	3177	3283	3078	3026	2863	2887	2833	2815	2845	2725	2646	2609	2703	2879	2886	3189	3371	3401	3350	3155	3008	2852	2860	2708	2601	2668	2622	2718	2892	2886	2713	2583	2408	2342	2285	2311
2662	2573	2513	2755	2773	2872	2935	3041	3158	3261	3428	3424	3396	3337	3455	3324	3100	2919	2783	2806	2773	2798	2855	2751	2672	2645	2637	2866	3002	3240	3600	3563	3616	3426	3233	3060	2821	2760	2627	2679	2788	2868	2717	2818	2597	2340	2178	2230	2209	2283
2535	2464	2554	2719	2762	3008	3010	3160	3174	3222	3317	3362	3340	3362	3248	3272	3013	2968	2824	2870	2942	2794	2731	2692	2720	2756	2777	2855	3084	3298	3536	3679	3812	3776	3535	3317	2876	2755	2722	2883	2878	2868	2748	2527	2381	2209	2233	2190	2245	2296
2579	2634	2625	2573	2733	2885	3040	3086	3040	3174	3153	3294	3418	3382	3217	3081	2891	2868	2975	2901	2928	2760	2792	2762	2920	2884	3079	3160	3292	3424	3465	3580	3979	4125	3968	3533	3079	2996	2912	2916	2931	2786	2526	2292	2063	2161	2109	2152	2289	2260
2510	2543	2614	2662	2801	2912	2904	3068	3056	3107	3219	3263	3261	3263	3198	2963	2901	2886	2972	3044	3020	2843	2830	2851	3016	3135	3192	3331	3300	3356	3465	3392	3758	3866	3875	3725	3397	3173	3126	2995	2870	2702	2398	2245	2201	2193	2291	2164	2178	2498
2602	2513	2566	2655	2706	2811	2928	2999	3001	2997	3133	3130	3014	2892	3005	2859	3054	3085	3107	3168	3178	2972	2962	2907	3118	3092	3335	3425	3373	3465	3333	3401	3197	3377	3454	3632	3834	3562	3374	2875	2683	2495	2274	2381	2319	2299	2283	2319	2398	2621
2465	2500	2525	2671	2733	2854	2846	2910	2937	3013	3046	2959	2973	2934	2811	2923	3077	3147	3236	3223	3168	3103	3069	3267	3263	3286	3475	3375	3572	3439	3216	3097	3003	2969	3075	3459	3771	3750	3397	2882	2468	2351	2385	2515	2503	2540	2396	2438	2684	2766
2473	2478	2441	2671	2715	2796	2895	2983	2925	2973	2873	2875	2805	2765	2840	3089	3280	3356	3391	3291	3356	3230	3197	3366	3370	3350	3240	3284	3401	3303	3240	2964	2843	2875	2798	2989	3462	3367	3044	2520	2185	2275	2279	2427	2478	2592	2520	2764	2834	2816
2495	2592	2625	2708	2766	2872	2813	2819	2783	2724	2810	2725	2847	2857	2999	3163	3339	3451	3576	3432	3262	3283	3380	3362	3253	3184	3215	3211	3054	2940	2843	2749	2822	2782	2844	2626	2612	2619	2584	2426	2270	2375	2323	2316	2365	2639	2705	2869	2897	2749
2595	2579	2572	2674	2709	2853	2849	2673	2719	2720	2648	2642	2749	3013	3122	3318	3473	3465	3421	3363	3262	3358	3246	3255	3242	3168	3025	2954	2761	2515	2537	2552	2727	2791	2670	2384	2188	2046	2132	2265	2464	2403	2320	2330	2403	2573	2789	2876	2833	2791
2601	2538	2598	2514	2691	2712	2787	2560	2539	2624	2635	2776	2943	3012	3288	3463	3337	3260	3416	3395	3447	3267	3211	3075	3039	2926	2829	2663	2550	2422	2268	2470	2593	2612	2479	2228	2084	1988	2218	2353	2690	2706	2542	2368	2528	2557	2828	2869	2726	2650
2554	2612	2540	2571	2619	2715	2722	2630	2587	2621	2778	2828	3042	3140	3226	3384	3341	3356	3405	3414	3493	3341	3104	2916	2895	2748	2665	2519	2413	2246	2261	2273	2398	2253	2133	1928	2184	2299	2540	2488	2509	2599	2673	2640	2637	2681	2650	2797	2585	2557
2575	2562	2524	2641	2583	2628	2594	2532	2598	2736	2856	2957	3308	3254	3300	3212	3206	3333	3381	3495	3387	3151	3008	2857	2705	2519	2345	2219	2257	2310	2334	2338	2183	1996	1836	2057	2248	2560	2610	2456	2444	2615	2874	2907	3013	2849	2685	2575	2554	2487
2514	2535	2550	2530	2607	2528	2511	2641	2649	2849	3035	3142	3280	3317	3171	3165	3209	3345	3270	3463	3304	3152	2926	2812	2521	2479	2214	2254	2363	2256	2166	2166	1974	1881	1950	2186	2342	2558	2543	2394	2518	2654	3044	3253	3171	2916	2771	2644	2594	2567
2532	2648	2488	2517	2489	2566	2505	2638	2775	2920	3160	3259	3204	3226	3066	3063	3124	3336	3404	3256	2986	2950	2816	2587	2331	2352	2211	2371	2295	2299	2204	2092	1958	2082	2162	2324	2468	2381	2309	2380	2480	2801	2942	3100	3183	3033	2928	2747	2508	2465
2614	2486	2417	2443	2535	2492	2593	2763	2952	3058	3042	3199	3125	2987	2980	2952	3154	3413	3254	3080	2942	2847	2685	2339	2363	2346	2291	2377	2374	2224	2148	2083	1980	2134	2232	2299	2435	2309	2320	2357	2559	2759	2908	2945	2991	3063	2884	2736	2602	2545
2487	2506	2430	2422	2537	2590	2852	2862	2940	3110	3047	2947	2943	2882	2999	2892	3094	3251	3120	3033	2834	2633	2514	2355	2344	2348	2364	2295	2252	2215	2091	2131	2247	2203	2378	2272	2331	2261	2465	2584	2688	2797	2827	2763	2778	2995	2933	2828	2608	2527
2480	2443	2254	2348	2589	2759	2898	3065	2973	2978	2920	2898	2851	2812	3076	3093	3073	3072	3035	2830	2677	2551	2361	2345	2398	2394	2364	2366	2249	2120	2178	2115	2234	2211	2287	2207	2238	2397	2537	2837	2743	2842	2774	2791	2806	2831	2741	2718	2680	2503
2342	2459	2466	2413	2707	2866	3054	3099	3005	2952	2796	2762	2843	2992	3008	3116	2989	3024	2898	2827	2636	2497	2391	2443	2433	2317	2367	2165	2216	2105	2147	2233	2277	2213	2252	2234	2364	2554	2668	2812	2985	2988	2881	2851	2635	2658	2740	2650	2589	2601
2340	2380	2427	2517	2726	2978	2977	2987	2811	2825	2862	2802	2912	2913	3046	3021	3033	2880	2820	2713	2522	2431	2359	2415	2365	2280	2263	2143	2077	2171	2241	2251	2236	2334	2224	2342	2537	2644	2714	2834	3077	2874	3003	3033	2830	2664	2557	2634	2586	2579
2478	2477	2406	2650	2901	2889	2931	2849	2754	2686	2698	2713	2820	2979	2904	2884	2803	2675	2640	2580	2430	2451	2355	2412	2269	2265	2093	2166	2109	2139	2295	2184	2184	2198	2325	2557	2576	2732	2754	2984	3030	3215	3155	3107	2952	2861	2596	2549	2365	2372
2505	2493	2567	2726	2850	2771	2878	2571	2537	2506	2632	2645	2705	2810	2831	2810	2743	2805	2659	2629	2479	2434	2418	2373	2177	2199	2175	2132	2208	2216	2225	2268	2242	2365	2443	2536	2616	2839	2826	2946	3136	3241	3293	3251	3150	2849	2665	2474	2313	2140
2580	2570	2493	2691	2781	2657	2633	2614	2456	2543	2625	2692	2694	2709	2730	2684	2663	2669	2634	2535	2563	2457	2427	2281	2171	2199	2164	2224	2246	2221	2192	2306	2324	2275	2506	2685	2718	2744	2938	3069	3148	3312	3246	3262	3192	3008	2702	2516	2267	2092
2683	2664	2643	2602	2790	2571	2569	2464	2480	2565	2578	2622	2525	2671	2590	2589	2612	2581	2571	2543	2537	2526	2384	2296	2206	2152	2154	2260	2137	2254	2263	2344	2433	2453	2517	2493	2655	2800	2841	3063	3071	3384	3232	3180	3020	2928	2762	2531	2310	2147
2583	2617	2510	2553	2462	2537	2404	2505	2505	2582	2550	2547	2471	2488	2481	2487	2723	2558	2684	2588	2536	2499	2327	2249	2302	2170	2239	2282	2336	2355	2414	2502	2467	2501	2551	2452	2601	2664	2761	2937	3139	3247	3237	3203	2966	2798	2587	2536	2286	2067
2628	2592	2404	2453	2414	2447	2421	2470	2516	2492	2406	2444	2414	2460	2556	2506	2589	2591	2678	2633	2486	2407	2382	2346	2236	2267	2323	2246	2447	2552	2635	2549	2545	2538	2473	2422	2508	2735	2792	3021	3102	3171	3234	3009	3007	2683	2567	2532	2176	2105
2780	2553	2437	2379	2372	2472	2410	2357	2349	2428	2356	2286	2338	2481	2450	2441	2629	2652	2617	2445	2461	2422	2307	2360	2320	2282	2399	2455	2364	2572	2574	2600	2570	2539	2535	2570	2462	2630	2683	2809	2898	3047	3108	2981	2805	2638	2386	2300	2194	1982
2569	2470	2436	2398	2359	2464	2460	2389	2358	2333	2307	2297	2361	2365	2429	2446	2642	2648	2667	2481	2444	2355	2384	2288	2348	2389	2431	2444	2571	2626	2746	2610	2588	2630	2540	2580	2471	2421	2647	2707	2870	2903	2834	2836	2750	2572	2377	2083	1997	1998
2580	2412	2372	2301	2432	2438	2344	2383	2231	2306	2184	2298	2399	2419	2452	2632	2549	2689	2568	2518	2512	2372	2449	2480	2402	2424	2521	2479	2527	2627	2576	2571	2558	2589	2635	2569	2461	2482	2579	2550	2647	2723	2661	2626	2509	2477	2105	2127	2038	1999
2514	2307	2317	2393	2370	2294	2257	2159	2142	2139	2200	2235	2397	2415	2433	2595	2650	2591	2612	2575	2620	2475	2440	2428	2477	2571	2571	2461	2557	2609	2611	2792	2699	2684	2655	2504	2494	2458	2497	2506	2517	2639	2431	2415	2271	2188	2108	2005	1933	2001
2459	2329	2296	2267	2438	2315	2220	2300	2239	2186	2148	2200	2378	2448	2551	2527	2525	2655	2614	2679	2639	2527	2597	2666	2669	2573	2531	2542	2632	2513	2567	2775	2777	2780	2543	2662	2560	2460	2373	2321	2359	2415	2301	2198	2161	2072	2060	2001	2077	2076
2354	2376	2251	2261	2239	2349	2276	2220	2236	2213	2177	2348	2334	2479	2518	2560	2619	2703	2664	2661	2669	2717	2700	2540	2714	2521	2604	2446	2542	2618	2612	2759	2740	2769	2679	2534	2551	2435	2382	2244	2239	2210	2185	2125	2094	2053	1978	1979	1988	2051
2360	2357	2153	2295	2252	2171	2210	2221	2302	2261	2225	2389	2375	2505	2530	2597	2676	2775	2781	2772	2921	2835	2920	2766	2772	2657	2583	2611	2602	2510	2561	2747	2778	2751	2709	2678	2571	2510	2290	2259	2116	2060	2056	2026	1988	2062	1963	2137	1993	2135
2432	2333	2237	2146	2249	2188	2240	2196	2251	2226	2172	2410	2420	2436	2546	2548	2734	2721	2743	2803	2867	2932	2881	2815	2795	2673	2611	2546	2423	2557	2685	2571	2734	2717	2705	2657	2556	2394	2204	2190	2088	1963	2090	2019	2062	1985	2006	2017	2160	2262
2368	2372	2137	2165	2172	2225	2157	2343	2190	2231	2240	2321	2489	2464	2565	2738	2705	2778	2786	2846	2859	2981	2922	2919	2741	2738	2658	2633	2502	2438	2554	2594	2784	2749	2740	2746	2547	2448	2274	2090	2071	2003	2008	1989	1980	2032	2176	2199	2286	2368
2410	2278	2159	2154	2140	2163	2214	2317	2256	2292	2269	2384	2422	2562	2667	2697	2865	2893	2839	2952	2888	2931	2767	2742	2848	2825	2622	2561	2480	2417	2501	2533	2614	2726	2696	2676	2593	2456	2279	2203	2020	2083	1993	2055	1947	2110	2197	2291	2338	2560
2417	2331	2180	2202	2151	2112	2302	2295	2326	2466	2409	2258	2483	2555	2616	2722	2952	2926	2882	2970	2944	2830	2836	2775	2827	2730	2645	2471	2314	2425	2548	2416	2483	2602	2643	2576	2482	2422	2289	2231	2102	2083	2012	2077	2201	2162	2225	2425	2645	2782
2396	2337	2190	2162	2182	2163	2218	2294	2332	2420	2345	2427	2407	2592	2754	2916	2830	3124	2854	2941	2949	2886	2786	2798	2785	2776	2600	2393	2316	2249	2310	2395	2394	2465	2472	2624	2477	2330	2341	2318	2263	2207	2205	2200	2239	2270	2424	2498	2811	2910
2377	2327	2226	2198	2156	2116	2323	2252	2338	2386	2439	2456	2542	2582	2657	2810	2920	3016	2971	2882	2958	2800	2768	2805	2634	2633	2535	2411	2404	2369	2247	2331	2302	2336	2437	2397	2400	2492	2357	2365	2356	2287	2215	2312	2249	2333	2531	2548	2876	3094
2395	2431	2177	2146	2179	2208	2262	2359	2512	2438	2545	2594	2588	2472	2682	2897	2894	2997	3004	2963	2923	2759	2826	2799	2725	2675	2566	2556	2430	2391	2198	2261	2230	2308	2225	2355	2382	2526	2365	2545	2393	2435	2409	2431	2401	2500	2556	2789	2892	3008
2563	2382	2257	2240	2244	2133	2295	2382	2468	2544	2649	2640	2589	2672	2775	2809	2894	2897	2981	2912	2890	2753	2887	2774	2784	2707	2648	2610	2668	2384	2201	2244	2220	2179	2197	2312	2356	2433	2425	2460	2553	2554	2451	2525	2484	2664	2668	2759	2874	3030
2405	2413	2302	2205	2219	2232	2217	2329	2471	2525	2645	2728	2739	2824	2827	2746	2845	2775	2826	2897	2795	2791	2729	2765	2718	2753	2649	2641	2583	2558	2499	2233	2218	2176	2226	2216	2322	2382	2454	2623	2568	2591	2516	2618	2667	2757	2828	2845	2958	2995
2468	2519	2328	2263	2233	2369	2347	2364	2498	2519	2680	2823	2890	2874	2766	2783	2712	2725	2788	2769	2765	2698	2690	2667	2577	2664	2695	2711	2661	2590	2512	2468	2277	2253	2239	2295	2436	2475	2483	2635	2612	2699	2728	2895	2886	2834	2840	2968	3014	3150
2496	2485	2471	2313	2318	2256	2266	2455	2472	2755	2785	2934	2835	2824	2702	2743	2700	2709	2697	2616	2729	2701	2600	2583	2574	2541	2684	2763	2761	2721	2693	2536	2477	2222	2356	2308	2360	2486	2722	2618	2677	2772	2722	2943	2835	3024	2960	2927	3093	3087
2537	2510	2416	2306	2315	2411	2443	2416	2523	2631	2789	2849	2900	2767	2627	2670	2713	2634	2696	2494	2630	2491	2553	2581	2531	2585	2742	2668	2784	2790	2826	2651	2576	2405	2442	2437	2390	2553	2553	2703	2774	2727	2805	2909	2971	3080	2992	3141	2983	2980
2461	2425	2445	2417	2340	2355	2424	2476	2565	2732	2687	2793	2861	2806	2733	2624	2590	2551	2466	2548	2442	2415	2405	2460	2498	2501	2590	2606	2736	2737	2892	2885	2781	2662	2548	2590	2429	2548	2621	2658	2801	2853	2969	2917	3123	3082	3078	3085	3066	3010
2463	2453	2463	2488	2461	2447	2418	2660	2573	2699	2686	2701	2822	2683	2840	2624	2352	2435	2388	2442	2418	2393	2456	2392	2417	2513	2438	2536	2582	2776	2907	2988	2915	2761	2851	2791	2659	2570	2601	2615	2753	2931	2953	3049	2981	3126	3070	3007	3109	2935
2541	2435	2434	2446	2533	2458	2580	2543	2587	2594	2667	2633	2751	2696	2734	2579	2529	2315	2242	2364	2296	2487	2335	2326	2397	2379	2317	2479	2576	2748	2786	2917	3062	2891	2929	2865	2748	2762	2575	2633	2735	2886	2941	3020	3066	3098	3189	3067	3001	2833
2446	2592	2487	2576	2574	2536	2610	2601	2501	2536	2615	2587	2619	2641	2581	2630	2507	2338	2200	2160	2211	2269	2231	2246	2350	2252	2202	2351	2478	2493	2598	2876	2895	2832	2972	2923	2885	2664	2764	2747	2687	2720	2717	2732	2998	2933	3001	2865	2814	2771
2422	2458	2528	2580	2678	2635	2611	2606	2584	2549	2441	2474	2531	2459	2509	2486	2521	2265	2250	2248	2148	2201	2235	2303	2341	2241	2232	2268	2292	2383	2526	2640	2739	2970	2985	2903	2870	2720	2680	2568	2557	2696	2743	2774	2743	2833	2773	2812	2752	2678
2419	2527	2572	2660	2668	2695	2709	2598	2595	2485	2456	2465	2589	2423	2486	2382	2402	2331	2157	2300	2176	2153	2153	2262	2196	2241	2198	2318	2259	2328	2291	2431	2609	2711	2796	2799	2758	2738	2775	2586	2578	2601	2560	2601	2455	2692	2643	2583	2635	2634
2501	2477	2514	2625	2633	2674	2511	2588	2579	2533	2554	2446	2483	2441	2388	2366	2395	2266	2296	2207	2160	2170	2158	2215	2260	2369	2206	2153	2144	2179	2248	2306	2399	2550	2596	2583	2602	2593	2620	2570	2458	2439	2469	2444	2339	2374	2472	2523	2578	2546
2518	2602	2556	2529	2564	2492	2602	2514	2566	2529	2471	2488	2398	2238	2340	2291	2335	2289	2244	2195	2175	2211	2162	2107	2194	2218	2281	2323	2324	2255	2160	2232	2233	2283	2365	2507	2384	2476	2538	2508	2472	2392	2415	2353	2349	2350	2420	2409	2487	2561
2697	2563	2531	2613	2565	2633	2627	2523	2492	2435	2442	2294	2304	2256	2234	2150	2147	2220	2286	2203	2204	2253	2150	2243	2289	2299	2345	2378	2400	2422	2233	2224	2184	2195	2252	2350	2327	2359	2423	2482	2434	2523	2511	2376	2387	2391	2450	2483	2511	2604
2574	2522	2459	2584	2590	2563	2550	2615	2492	2456	2351	2474	2324	2200	2143	2097	2167	2179	2239	2291	2246	2267	2355	2294	2259	2349	2337	2455	2551	2385	2414	2359	2322	2285	2184	2253	2367	2326	2354	2476	2548	2496	2461	2524	2505	2681	2714	2688	2698	2696
2601	2498	2523	2510	2438	2507	2444	2549	2480	2451	2407	2444	2334	2224	2189	2141	2148	2049	2100	2263	2311	2230	2302	2335	2301	2293	2439	2442	2593	2482	2488	2578	2445	2349	2348	2311	2441	2472	2444	2525	2608	2731	2676	2717	2786	2964	2904	3048	2943	2975
2656	2585	2442	2376	2392	2505	2533	2478	2429	2473	2301	2435	2305	2285	2193	2063	2090	2012	2191	2225	2276	2342	2271	2325	2377	2383	2456	2453	2582	2622	2586	2743	2695	2597	2514	2634	2506	2556	2602	2693	2785	2801	2883	3077	3176	3253	3179	3285	3187	3117
2639	2523	2491	2418	2357	2391	2357	2515	2562	2514	2400	2409	2307	2260	2327	2072	2175	2147	2197	2240	2220	2290	2283	2383	2439	2377	2475	2530	2532	2665	2708	2848	2768	2850	2807	2818	2766	2704	2714	2790	2805	2983	3026	3220	3351	3396	3414	3333	3316	3247
2689	2580	2425	2446	2399	2412	2381	2363	2524	2422	2401	2489	2432	2301	2275	2266	2052	2163	2065	2171	2216	2179	2234	2476	2461	2503	2388	2458	2559	2640	2712	2779	2872	2902	2974	2985	2947	2893	2863	2834	2866	3020	3111	3233	3423	3503	3440	3407	3320	3204
2618	2487	2427	2503	2398	2486	2319	2425	2413	2362	2491	2325	2371	2384	2296	2371	2249	2272	2232	2147	2124	2094	2204	2356	2372	2493	2543	2552	2541	2704	2590	2746	2849	2994	2962	2938	2969	3062	2982	2937	3067	2985	3113	3186	3162	3250	3221	3108	3164	3000
2525	2628	2559	2528	2390	2468	2325	2284	2347	2236	2286	2341	2381	2316	2375	2373	2412	2424	2255	2268	2207	2163	2249	2269	2361	2473	2540	2508	2571	2681	2565	2636	2720	2755	2832	2984	2972	2943	3086	3008	2947	3033	2895	3004	2873	3006	2968	2941	2774	2829
2467	2462	2501	2429	2434	2409	2339	2243	2228	2211	2259	2277	2136	2337	2325	2289	2507	2375	2434	2302	2284	2282	2159	2308	2391	2420	2565	2577	2645	2635	2567	2631	2645	2655	2703	2697	2886	2958	2981	3036	2827	2706	2691	2805	2579	2590	2527	2678	2678	2527
2431	2496	2504	2562	2573	2407	2460	2382	2342	2276	2261	2263	2339	2298	2406	2452	2355	2443	2493	2426	2385	2354	2245	2270	2386	2422	2524	2702	2634	2648	2740	2677	2711	2652	2517	2594	2720	2787	2902	2888	2660	2642	2589	2567	2636	2456	2480	2389	2263	2258
2428	2474	2459	2449	2637	2473	2378	2302	2333	2293	2262	2274	2327	2265	2399	2211	2387	2377	2403	2495	2435	2455	2408	2291	2364	2538	2545	2621	2674	2833	2885	2896	2755	2735	2587	2577	2609	2581	2719	2760	2694	2610	2621	2591	2653	2506	2424	2369	2254	2212
2373	2396	2494	2530	2466	2447	2408	2402	2337	2420	2299	2296	2396	2401	2370	2301	2243	2421	2357	2439	2485	2438	2497	2444	2449	2495	2523	2578	2699	2781	2901	2879	3019	2904	2830	2836	2626	2648	2549	2560	2483	2667	2785	2760	2772	2599	2563	2420	2248	2382
2376	2442	2377	2477	2317	2376	2408	2414	2507	2425	2409	2392	2460	2429	2420	2306	2234	2341	2373	2336	2492	2560	2649	2570	2465	2557	2547	2563	2673	2714	2834	2952	3086	3026	3000	2960	2863	2640	2524	2526	2614	2722	2837	2843	2917	2803	2681	2546	2527	2516
2540	2532	2439	2382	2336	2314	2447	2494	2573	2452	2492	2401	2422	2434	2362	2393	2304	2293	2378	2268	2516	2558	2641	2531	2531	2577	2376	2556	2506	2671	2691	2809	2939	3165	3120	3236	3094	2861	2657	2689	2745	2790	3064	3098	2943	2790	2550	2550	2674	2668
2610	2567	2355	2363	2331	2343	2305	2481	2566	2608	2559	2556	2511	2508	2442	2384	2428	2313	2288	2365	2371	2474	2503	2700	2694	2685	2535	2459	2427	2517	2513	2616	2800	2975	3115	3097	3074	3090	3057	2912	2915	3005	2974	2989	2787	2663	2520	2525	2708	2837
2438	2552	2443	2461	2402	2321	2405	2376	2624	2570	2560	2513	2531	2522	2546	2541	2579	2495	2503	2397	2498	2344	2417	2490	2527	2648	2542	2615	2416	2361	2455	2448	2709	2633	2830	3072	3092	3317	3466	3206	3174	2956	2994	2741	2443	2488	2476	2639	2806	3113
2461	2467	2352	2484	2527	2427	2402	2410	2436	2568	2492	2484	2671	2586	2582	2694	2638	2718	2692	2627	2485	2390	2403	2522	2470	2621	2652	2463	2521	2269	2381	2543	2446	2438	2447	2936	2967	3324	3556	3630	3525	3198	2936	2556	2292	2236	2447	2829	3051	2970
2439	2317	2412	2565	2552	2546	2467	2503	2457	2541	2492	2488	2653	2519	2547	2609	2649	2739	2769	2751	2709	2608	2589	2498	2407	2476	2531	2552	2573	2541	2468	2366	2403	2326	2427	2563	2935	3256	3618	3838	3897	3496	2916	2678	2419	2480	2857	2892	2854	2664
2366	2432	2376	2513	2636	2664	2674	2589	2434	2587	2488	2493	2503	2552	2495	2578	2500	2645	2831	2855	2911	2855	2776	2554	2569	2533	2487	2636	2665	2656	2552	2554	2276	2302	2318	2511	2796	3215	3557	3902	3821	3683	3318	3096	2917	3082	3182	3008	2630	2431
2474	2471	2436	2651	2597	2695	2827	2715	2506	2612	2481	2454	2473	2451	2497	2428	2496	2619	2700	2705	2873	2901	2966	2739	2618	2587	2592	2624	2743	2676	2691	2548	2476	2475	2602	2794	2993	3143	3397	3400	3366	3626	3545	3576	3926	3911	3815	3268	2639	2498
2362	2465	2441	2541	2642	2711	2700	2711	2719	2782	2605	2518	2514	2471	2416	2408	2396	2367	2505	2659	2760	2839	2909	2909	2700	2715	2730	2790	2788	2649	2671	2618	2700	2884	3023	3073	3130	3075	3213	2945	3071	3359	3714	4218	4366	4530	4095	3397	2894	2732
2457	2578	2630	2480	2587	2683	2752	2750	2730	2789	2700	2695	2618	2562	2543	2411	2418	2455	2336	2406	2569	2664	2638	2848	2775	2705	2685	2641	2547	2585	2624	2804	2927	3005	3237	3454	3320	2934	2865	2633	2748	3154	3914	4256	4324	4091	3686	3169	2987	2970
2476	2573	2532	2521	2472	2555	2674	2590	2765	2797	2797	2831	2669	2550	2426	2530	2506	2427	2363	2413	2350	2381	2563	2597	2731	2754	2671	2567	2396	2465	2495	2647	2847	3064	3242	3246	3093	2735	2628	2497	2718	2977	3621	3932	3793	3437	3194	3124	3160	3220
2585	2540	2642	2581	2629	2656	2661	2782	2713	2794	2809	2691	2682	2657	2523	2582	2518	2615	2512	2438	2396	2288	2377	2418	2491	2536	2487	2380	2359	2334	2527	2552	2750	2973	3018	2876	2589	2468	2519	2602	3086	3140	3362	3311	3293	3165	2995	3104	3366	3551
2554	2622	2684	2548	2632	2702	2720	2736	2546	2606	2715	2705	2655	2643	2563	2784	2651	2739	2689	2739	2599	2560	2490	2414	2389	2319	2409	2392	2383	2451	2506	2637	2775	2769	2546	2462	2301	2329	2581	3016	3332	3426	3032	2955	2950	3044	3257	3458	3500	3533
2591	2538	2478	2638	2765	2744	2740	2744	2645	2651	2585	2497	2607	2490	2641	2598	2562	2673	2725	2850	2756	2720	2707	2719	2438	2296	2290	2378	2479	2514	2841	2796	2641	2461	2306	2171	2193	2435	2758	3477	3594	3279	2906	2922	3011	3330	3463	3545	3530	3234
2586	2672	2539	2695	2676	2747	2828	2737	2655	2555	2534	2491	2529	2539	2507	2497	2458	2532	2578	2705	2827	2873	2865	2703	2598	2439	2416	2462	2596	2679	2774	2630	2579	2378	2221	2198	2324	2729	3106	3482	3396	2982	2817	2890	3417	3598	3670	3658	3291	2888
2604	2673	2629	2682	2739	2701	2669	2634	2714	2695	2531	2482	2509	2549	2551	2446	2415	2445	2660	2563	2677	2698	2859	2813	2798	2691	2636	2597	2839	2752	2799	2690	2563	2495	2326	2407	2818	3052	3271	3078	2948	2671	2783	3121	3466	3612	3448	3217	2959	2701
2690	2770	2840	2693	2755	2645	2583	2604	2599	2617	2537	2554	2442	2537	2497	2591	2574	2482	2561	2454	2476	2418	2557	2665	2656	2763	2788	2875	2797	2782	2740	2601	2524	2388	2468	2884	3190	3224	3047	2736	2592	2553	2714	3011	3116	3200	2948	2723	2582	2658
2790	2719	2662	2727	2785	2684	2566	2427	2517	2616	2563	2546	2569	2482	2644	2597	2560	2602	2628	2576	2526	2278	2403	2491	2540	2674	2804	2835	2701	2614	2362	2361	2416	2516	2661	3121	3177	3050	2802	2570	2591	2668	2654	2769	2722	2511	2299	2282	2311	2500
2722	2758	2596	2756	2707	2647	2663	2451	2434	2515	2519	2580	2638	2660	2674	2603	2680	2704	2700	2688	2470	2414	2332	2321	2393	2584	2556	2708	2501	2323	2173	2205	2325	2553	2784	2856	3024	2797	2553	2529	2669	2651	2740	2754	2432	2388	2240	2257	2481	2500
2669	2576	2603	2652	2682	2705	2603	2487	2521	2410	2451	2452	2547	2689	2608	2689	2566	2764	2686	2685	2570	2586	2537	2501	2450	2539	2502	2479	2381	2265	2202	2286	2456	2703	2682	2597	2608	2543	2410	2730	2581	2742	2757	2698	2411	2423	2506	2526	2576	2512
2642	2571	2633	2572	2571	2583	2683	2592	2668	2443	2552	2476	2533	2565	2619	2605	2575	2577	2560	2588	2719	2783	2811	2817	2700	2595	2611	2437	2400	2338	2372	2581	2682	2808	2684	2521	2393	2369	2388	2640	2646	2709	2599	2587	2640	2655	2797	2831	2868	2677
2690	2647	2685	2600	2642	2513	2548	2622	2776	2651	2551	2540	2526	2467	2530	2559	2573	2488	2435	2435	2559	2684	2753	2950	2834	2676	2588	2432	2453	2530	2705	2825	2940	2880	2780	2595	2554	2427	2642	2669	2742	2562	2569	2523	2678	2653	2819	2782	2637	2494
2647	2611	2631	2557	2572	2533	2536	2557	2660	2669	2646	2582	2556	2455	2479	2448	2401	2394	2363	2388	2342	2530	2624	2710	2809	2595	2579	2517	2474	2622	2843	2963	2939	2923	2813	2752	2638	2788	2721	2760	2647	2536	2509	2556	2616	2712	2820	2656	2509	2433
2406	2554	2515	2530	2585	2527	2520	2550	2683	2545	2672	2657	2637	2678	2554	2511	2570	2525	2576	2426	2389	2464	2339	2420	2396	2357	2340	2545	2559	2737	2730	2785	2790	2712	2732	2778	2789	2838	2860	2771	2650	2534	2520	2521	2617	2617	2568	2437	2312	2419
2496	2421	2514	2575	2535	2527	2621	2706	2762	2638	2629	2598	2658	2617	2548	2561	2465	2464	2533	2571	2563	2389	2203	2234	2126	2206	2219	2377	2480	2554	2567	2490	2360	2407	2485	2566	2571	2688	2621	2565	2604	2518	2627	2703	2672	2634	2594	2480	2482	2477
2434	2416	2442	2563	2545	2693	2690	2640	2653	2626	2634	2599	2652	2528	2599	2675	2419	2671	2702	2685	2662	2617	2365	2386	2331	2288	2259	2420	2448	2441	2350	2291	2242	2319	2365	2377	2360	2340	2475	2388	2523	2660	2802	2862	2669	2579	2630	2650	2647	2614
2422	2492	2346	2481	2597	2614	2571	2527	2553	2625	2537	2602	2590	2613	2464	2679	2535	2535	2596	2660	2618	2598	2496	2561	2567	2543	2500	2492	2462	2427	2480	2374	2288	2401	2327	2305	2350	2307	2385	2564	2744	2893	2815	2743	2735	2663	2622	2741	2706	2685
2466	2558	2473	2612	2538	2606	2555	2615	2654	2664	2585	2560	2524	2547	2612	2558	2657	2614	2652	2550	2389	2409	2543	2522	2683	2789	2719	2646	2510	2416	2357	2412	2409	2525	2533	2547	2661	2697	2763	2859	2927	2948	2854	2656	2562	2480	2549	2565	2644	2607
2552	2472	2482	2583	2657	2634	2527	2462	2536	2489	2500	2614	2532	2526	2632	2631	2767	2620	2575	2455	2407	2329	2383	2499	2640	2680	2682	2633	2463	2514	2362	2440	2524	2513	2569	2647	2893	2966	3011	2996	2996	2899	2682	2662	2320	2353	2488	2434	2495	2672
2490	2612	2430	2450	2596	2695	2512	2615	2488	2480	2513	2534	2576	2468	2709	2583	2688	2676	2690	2591	2432	2436	2492	2399	2344	2409	2437	2493	2304	2387	2441	2328	2278	2330	2311	2612	2601	2911	3002	3016	2949	2761	2504	2420	2308	2179	2345	2410	2489	2871
2565	2528	2450	2455	2565	2572	2595	2683	2507	2508	2530	2491	2492	2517	2549	2611	2588	2585	2662	2576	2629	2621	2615	2528	2394	2403	2335	2335	2280	2284	2198	2248	2206	2225	2287	2399	2652	2654	2649	2739	2688	2462	2434	2392	2346	2313	2348	2528	2679	2816
2628	2563	2447	2518	2464	2621	2568	2595	2606	2609	2406	2515	2428	2537	2639	2570	2535	2560	2600	2589	2677	2771	2787	2538	2662	2460	2396	2303	2189	2331	2222	2269	2292	2290	2277	2583	2587	2631	2559	2397	2343	2298	2349	2309	2428	2371	2587	2717	2951	3116
2624	2649	2576	2620	2495	2471	2488	2619	2617	2466	2567	2457	2433	2557	2492	2541	2605	2616	2555	2628	2640	2765	2766	2657	2574	2507	2465	2382	2310	2340	2323	2344	2478	2626	2772	2867	2871	2700	2633	2391	2438	2240	2418	2268	2426	2630	2710	2920	3015	3002
2625	2584	2616	2574	2524	2500	2540	2468	2526	2489	2603	2668	2535	2490	2479	2526	2485	2586	2593	2620	2564	2566	2575	2450	2490	2445	2413	2431	2301	2238	2293	2496	2660	2752	2828	2892	2807	2708	2623	2493	2494	2390	2397	2428	2500	2650	2804	2941	2888	3009
2550	2578	2489	2558	2500	2562	2546	2489	2506	2507	2544	2648	2594	2620	2500	2360	2530	2580	2645	2631	2594	2565	2410	2479	2409	2347	2393	2308	2331	2232	2246	2506	2629	2825	2651	2682	2447	2457	2414	2489	2440	2378	2254	2395	2590	2665	2753	2799	2722	2826
2441	2383	2427	2404	2542	2553	2648	2674	2607	2509	2552	2496	2592	2582	2658	2654	2604	2456	2614	2639	2608	2524	2478	2537	2485	2387	2344	2186	2309	2321	2466	2626	2549	2484	2511	2362	2194	2237	2288	2359	2221	2150	2275	2420	2694	2799	2735	2814	2804	2746
2430	2513	2483	2415	2513	2516	2635	2636	2553	2527	2540	2611	2592	2590	2547	2524	2609	2567	2559	2570	2429	2495	2558	2626	2753	2643	2469	2407	2434	2459	2539	2514	2467	2442	2411	2316	2362	2258	2360	2233	2160	2134	2385	2638	2870	2982	2859	2802	2770	2986
2447	2428	2434	2442	2449	2542	2561	2564	2619	2689	2638	2521	2609	2551	2457	2525	2574	2565	2579	2448	2387	2413	2408	2534	2634	2561	2677	2712	2700	2799	2694	2659	2378	2480	2539	2641	2530	2592	2496	2360	2250	2358	2728	2819	2987	2935	2843	2778	2886	2984
2398	2538	2507	2489	2534	2406	2567	2520	2582	2651	2585	2646	2615	2602	2584	2563	2588	2563	2481	2461	2416	2333	2338	2286	2377	2536	2640	2853	3003	3014	2864	2551	2412	2453	2610	2770	2837	2722	2602	2471	2475	2651	2935	3012	2925	2795	2825	2755	2729	2778
2508	2539	2476	2511	2528	2469	2581	2571	2546	2550	2543	2599	2691	2559	2569	2603	2606	2589	2712	2576	2498	2389	2252	2315	2303	2418	2686	2924	2998	3006	2786	2474	2494	2496	2818	2792	2847	2539	2329	2323	2543	2678	2866	2842	2618	2651	2603	2714	2529	2645
2481	2542	2507	2551	2563	2561	2619	2637	2518	2583	2505	2630	2783	2718	2627	2488	2581	2483	2508	2523	2515	2524	2358	2424	2493	2619	2811	3009	3011	2989	2767	2471	2398	2662	2888	2708	2591	2159	2079	2403	2479	2604	2674	2669	2492	2649	2770	2796	2700	2796
2395	2516	2551	2481	2474	2513	2581	2651	2581	2615	2639	2663	2661	2705	2585	2523	2577	2644	2545	2598	2585	2582	2416	2488	2688	2890	2727	2911	2897	2876	2730	2872	2990	2980	2901	2692	2280	2232	2354	2600	2779	2715	2625	2624	2730	2706	2771	2840	2783	2812
2445	2406	2518	2575	2708	2558	2638	2624	2734	2648	2632	2605	2576	2581	2572	2491	2513	2547	2445	2416	2404	2495	2658	2688	2795	2802	2597	2593	2490	2748	2916	3277	3454	3282	3017	2525	2295	2424	2658	2933	3051	2815	2686	2851	2797	2746	2770	2794	2803	2720
2354	2408	2563	2482	2618	2626	2587	2694	2649	2771	2646	2642	2712	2673	2548	2546	2630	2707	2566	2482	2396	2495	2683	2733	2671	2568	2447	2346	2488	2813	3141	3563	3675	3136	2610	2373	2424	2668	2819	2910	2946	2753	2758	2710	2772	2795	2595	2605	2632	2621
2455	2433	2421	2604	2661	2606	2711	2740	2719	2692	2615	2672	2696	2654	2573	2596	2641	2643	2645	2542	2576	2737	2832	2751	2616	2364	2309	2394	2648	2935	3174	3290	3119	2771	2452	2432	2621	2589	2638	2737	2555	2539	2776	2678	2677	2627	2581	2639	2612	2734
2521	2480	2492	2514	2551	2658	2701	2728	2718	2699	2698	2704	2663	2771	2733	2609	2604	2588	2630	2612	2651	2813	2768	2721	2553	2341	2317	2605	2861	3264	3107	3046	2733	2556	2819	2908	3003	2793	2700	2554	2489	2516	2648	2686	2650	2696	2552	2672	2616	2743
2573	2533	2499	2610	2547	2570	2564	2696	2773	2751	2732	2713	2628	2858	2698	2691	2653	2543	2719	2790	2721	2847	2790	2527	2440	2382	2540	2811	3094	3241	3051	2730	2452	2697	2964	3296	3333	3027	2624	2568	2637	2658	2700	2635	2669	2554	2671	2664	2665	2669
2547	2524	2481	2604	2608	2540	2475	2589	2623	2752	2673	2689	2801	2771	2692	2754	2718	2762	2851	2850	2820	2626	2447	2367	2369	2469	2768	2963	2997	3013	2648	2351	2358	2608	3123	3233	3155	2893	2702	2609	2625	2559	2624	2589	2636	2712	2614	2633	2577	2539
2582	2524	2586	2553	2604	2506	2506	2509	2570	2721	2633	2730	2698	2859	2725	2727	2740	2862	2965	2965	2716	2622	2429	2330	2493	2574	2761	2766	2887	2533	2324	2285	2524	2654	2785	2900	2871	2872	2665	2637	2466	2449	2424	2368	2629	2491	2658	2687	2638	2574
2577	2626	2593	2602	2525	2629	2552	2636	2634	2725	2771	2695	2801	2737	2697	2736	2895	2935	2823	2750	2580	2421	2500	2458	2510	2773	2883	2698	2533	2423	2346	2442	2687	2820	2684	2576	2508	2595	2745	2648	2464	2275	2391	2395	2456	2622	2619	2660	2638	2600
2545	2425	2417	2527	2597	2569	2495	2585	2643	2775	2791	2672	2685	2784	2777	2881	2783	2820	2727	2619	2459	2316	2505	2605	2699	2715	2737	2511	2433	2443	2548	2730	2848	2725	2746	2516	2556	2619	2632	2578	2509	2412	2465	2472	2509	2625	2687	2707	2773	2631
2542	2502	2442	2520	2519	2522	2508	2477	2600	2732	2642	2697	2753	2782	2831	2700	2784	2803	2605	2388	2344	2402	2461	2561	2567	2556	2510	2390	2295	2524	2767	2901	2841	2726	2597	2536	2542	2544	2492	2388	2406	2499	2461	2518	2391	2484	2603	2735	2745	2569
2511	2524	2463	2421	2510	2565	2418	2551	2620	2745	2632	2760	2774	2797	2722	2686	2771	2587	2483	2424	2313	2567	2484	2543	2455	2489	2383	2309	2415	2624	2784	2836	2770	2598	2404	2460	2575	2477	2444	2412	2276	2413	2365	2518	2479	2525	2558	2610	2648	2815
2573	2398	2274	2452	2513	2478	2430	2419	2630	2638	2660	2593	2716	2807	2687	2594	2512	2480	2389	2434	2475	2556	2499	2441	2291	2384	2316	2551	2624	2718	2828	2669	2621	2652	2636	2565	2489	2506	2334	2451	2371	2425	2353	2418	2533	2593	2638	2631	2795	3012
2418	2383	2319	2424	2444	2561	2467	2552	2601	2448	2576	2570	2653	2737	2619	2507	2355	2423	2390	2350	2375	2524	2492	2410	2311	2329	2479	2711	2847	2791	2663	2549	2534	2735	2673	2684	2519	2591	2546	2552	2394	2530	2462	2479	2467	2509	2557	2799	3049	3103
2344	2305	2340	2432	2412	2505	2405	2473	2534	2618	2568	2452	2570	2648	2556	2290	2300	2374	2352	2379	2339	2401	2402	2318	2367	2456	2665	2663	2814	2710	2575	2444	2578	2570	2503	2648	2460	2470	2450	2535	2562	2535	2438	2462	2533	2648	2786	2927	2980	3235
2413	2283	2394	2318	2346	2367	2361	2360	2377	2550	2446	2475	2467	2347	2298	2354	2211	2352	2434	2379	2387	2426	2333	2229	2450	2610	2625	2747	2586	2631	2545	2565	2583	2424	2466	2402	2421	2470	2430	2621	2605	2681	2581	2572	2498	2764	2829	2911	3053	3081
2384	2418	2355	2378	2381	2278	2300	2272	2392	2367	2449	2329	2310	2317	2310	2198	2340	2332	2430	2243	2390	2373	2410	2482	2614	2588	2727	2685	2520	2576	2628	2511	2467	2560	2550	2397	2424	2524	2557	2571	2568	2617	2737	2681	2698	2723	2964	3087	3077	3163
2269	2285	2279	2310	2328	2305	2209	2263	2261	2305	2275	2223	2159	2197	2143	2107	2240	2190	2222	2305	2254	2389	2475	2563	2669	2763	2645	2586	2529	2636	2609	2499	2465	2511	2534	2585	2536	2514	2471	2467	2578	2612	2666	2858	2857	2959	3134	3094	3075	3036
2286	2305	2278	2326	2220	2270	2182	2300	2287	2233	2232	2084	2150	2181	2134	2115	2156	2284	2154	2228	2276	2500	2583	2669	2642	2571	2592	2529	2489	2583	2507	2493	2506	2574	2574	2601	2594	2662	2459	2512	2482	2561	2742	2824	2978	3179	3206	3051	3012	3130
2259	2268	2263	2224	2212	2210	2184	2210	2188	2179	2076	2114	2152	2122	2152	2060	2175	2180	2273	2331	2287	2488	2531	2616	2465	2548	2403	2463	2525	2585	2460	2467	2540	2518	2665	2726	2708	2486	2455	2506	2533	2598	2804	3002	3221	3209	3181	3089	3078	3108
2312	2247	2193	2211	2120	2121	2002	2022	2081	2055	2039	2015	2082	2130	2136	2056	2150	2148	2300	2366	2434	2511	2569	2432	2403	2417	2489	2573	2680	2479	2567	2502	2563	2705	2684	2656	2557	2522	2512	2478	2516	2710	2786	3055	3054	3184	3113	3226	3047	3035
2222	2133	2114	2227	2157	2073	2091	1997	2099	2006	2026	2020	2080	2111	2092	2079	2147	2318	2268	2449	2401	2551	2587	2454	2395	2496	2465	2557	2531	2523	2511	2533	2562	2648	2657	2644	2546	2539	2606	2453	2692	2827	2856	2912	3066	2992	3043	3095	3169	3096
2245	2091	2051	2148	2145	2111	2012	1957	2070	2026	1975	2012	2079	2078	2080	2164	2284	2332	2468	2510	2368	2440	2313	2337	2458	2464	2466	2488	2546	2610	2579	2496	2522	2554	2445	2637	2416	2505	2471	2595	2742	2833	2837	2792	2790	2968	2915	3134	3228	3250
2198	2151	2086	2202	2128	1964	2004	1965	2007	2007	2025	2039	2088	2102	2113	2208	2358	2281	2390	2453	2562	2450	2395	2422	2424	2446	2487	2447	2514	2591	2580	2530	2477	2482	2497	2541	2407	2514	2564	2697	2693	2905	2895	2751	2752	2834	2853	3015	3175	3246
2183	2192	2234	2119	2046	2052	2069	1982	2104	2015	2060	2037	2054	2113	2232	2139	2372	2409	2339	2290	2406	2353	2238	2403	2408	2484	2534	2487	2540	2602	2556	2570	2670	2491	2433	2503	2571	2638	2553	2701	2823	2675	2699	2693	2682	2702	2679	2895	3005	3134
2252	2200	2270	2104	2054	2012	2094	2114	2135	2186	2010	2080	2197	2172	2243	2263	2257	2345	2338	2244	2282	2310	2399	2398	2383	2351	2356	2459	2428	2653	2598	2574	2549	2426	2544	2533	2512	2578	2627	2551	2664	2731	2663	2712	2626	2719	2676	2796	2886	3014
2217	2304	2245	2158	2174	2101	2106	2059	2116	2153	2168	2146	2213	2236	2294	2229	2305	2383	2326	2297	2297	2345	2343	2321	2280	2279	2445	2429	2563	2544	2391	2529	2454	2432	2524	2476	2497	2449	2537	2604	2547	2456	2455	2742	2792	2691	2709	2799	2778	2748
2160	2267	2331	2299	2256	2201	2274	2270	2236	2164	2218	2294	2305	2286	2262	2348	2274	2305	2279	2276	2351	2350	2318	2442	2380	2420	2419	2536	2508	2467	2508	2427	2454	2409	2432	2398	2457	2482	2488	2540	2579	2483	2517	2542	2670	2760	2824	2782	2734	2800
2281	2315	2239	2339	2235	2350	2402	2433	2305	2271	2329	2331	2412	2252	2304	2332	2278	2259	2333	2278	2333	2352	2311	2335	2388	2477	2510	2578	2634	2463	2311	2564	2536	2391	2466	2521	2531	2440	2479	2600	2399	2478	2407	2554	2639	2687	2757	2800	2647	2631
2374	2312	2374	2403	2369	2299	2330	2435	2408	2394	2406	2589	2443	2421	2369	2334	2287	2267	2242	2263	2349	2347	2295	2386	2418	2474	2405	2497	2465	2362	2400	2325	2401	2473	2452	2431	2451	2419	2311	2358	2426	2412	2504	2533	2546	2497	2630	2721	2605	2710
2390	2542	2500	2487	2420	2448	2539	2525	2407	2476	2564	2611	2526	2438	2317	2451	2379	2295	2235	2313	2311	2263	2342	2360	2378	2372	2423	2401	2432	2380	2433	2449	2440	2441	2375	2440	2308	2395	2361	2417	2265	2343	2416	2427	2456	2552	2446	2609	2552	2757
2535	2473	2488	2484	2495	2632	2644	2519	2522	2517	2486	2492	2440	2342	2319	2416	2376	2402	2343	2299	2349	2316	2316	2355	2385	2448	2417	2446	2354	2391	2385	2467	2435	2442	2414	2369	2388	2334	2263	2305	2317	2332	2339	2462	2412	2464	2431	2547	2491	2578
2575	2567	2452	2636	2605	2699	2725	2748	2627	2645	2610	2469	2381	2399	2296	2444	2487	2396	2324	2331	2294	2305	2252	2390	2389	2402	2370	2417	2386	2468	2440	2500	2408	2580	2416	2445	2328	2395	2310	2353	2308	2387	2328	2451	2442	2479	2441	2480	2472	2679
2588	2739	2618	2531	2655	2815	2714	2740	2562	2695	2660	2620	2514	2464	2449	2539	2508	2332	2402	2366	2397	2349	2361	2326	2346	2287	2431	2347	2425	2504	2493	2491	2477	2463	2509	2395	2402	2369	2230	2303	2232	2312	2323	2240	2360	2414	2448	2511	2638	2560
2748	2835	2723	2775	2801	2873	2757	2700	2684	2695	2715	2697	2512	2612	2725	2650	2560	2567	2438	2472	2488	2401	2387	2390	2289	2358	2280	2491	2439	2405	2527	2372	2510	2488	2465	2378	2373	2355	2384	2324	2328	2253	2267	2289	2451	2345	2382	2527	2493	2470
2949	3006	2941	2944	2979	3051	2838	2725	2748	2724	2701	2643	2624	2717	2723	2676	2562	2466	2595	2472	2353	2413	2474	2435	2328	2424	2346	2513	2509	2517	2528	2457	2506	2432	2524	2523	2396	2349	2415	2337	2323	2290	2324	2273	2347	2497	2488	2514	2568	2505
3189	3096	3040	3013	3151	3076	2960	2941	2961	2876	2897	2731	2729	2802	2707	2529	2595	2561	2567	2585	2531	2606	2453	2354	2404	2454	2422	2586	2521	2457	2625	2516	2606	2437	2574	2525	2558	2378	2530	2446	2398	2367	2358	2494	2385	2428	2514	2469	2602	2545
3358	3202	3161	3162	3212	3163	3039	2912	3075	3031	3053	3012	2972	2886	2819	2640	2659	2673	2688	2754	2592	2525	2457	2427	2472	2443	2459	2521	2509	2516	2432	2598	2458	2550	2650	2587	2516	2514	2501	2441	2411	2507	2482	2478	2476	2459	2472	2549	2491	2555
3353	3128	3162	3324	3314	3160	3017	3156	3040	3155	3160	3115	3039	3022	3038	2829	2825	2827	2785	2836	2668	2698	2674	2654	2554	2518	2499	2490	2540	2342	2419	2490	2551	2589	2700	2646	2599	2547	2523	2549	2619	2611	2609	2531	2483	2465	2543	2452	2598	2563
3205	3277	3367	3292	3259	3197	3196	3124	3201	3285	3195	3241	3223	3232	3135	3195	3032	3071	3006	2954	2796	2820	2881	2693	2697	2665	2698	2551	2474	2550	2535	2550	2674	2634	2623	2676	2632	2674	2690	2614	2742	2692	2707	2610	2553	2575	2459	2554	2606	2547
3202	3116	3200	3314	3403	3299	3229	3206	3372	3269	3166	3100	3139	3273	3199	3166	3144	3074	3069	2902	2900	2998	2954	2937	2790	2890	2832	2669	2615	2655	2678	2738	2685	2843	2731	2762	2858	2838	2896	2821	2952	2925	2947	2934	2748	2626	2605	2510	2484	2596
2991	2964	3088	3265	3319	3315	3266	3400	3317	3312	3163	3187	3238	3381	3321	3298	3208	3223	2895	2859	2892	2906	3082	2941	3078	2978	2861	2791	2856	2794	2782	2741	2795	2846	2745	2905	3012	2954	2976	3051	2986	2990	3078	3080	3006	2956	2790	2701	2655	2685
2944	2924	2992	3105	3157	3264	3299	3393	3294	3159	3090	3289	3262	3409	3320	3355	3220	3135	2970	2925	3044	3067	3017	3033	3031	3017	2822	2891	2865	2843	2887	2821	2848	2815	2783	2957	2907	3047	3098	2975	3108	3110	3189	3150	3270	3260	3233	2919	2881	2750
2824	2947	3007	3117	3171	3223	3375	3355	3193	3271	3073	3235	3227	3261	3312	3267	3182	3240	3138	2969	3143	3174	3122	3150	3200	2990	3069	2933	2996	3043	2891	2917	2966	2927	2841	2896	3051	3139	3285	3103	3155	3096	3124	3251	3375	3328	3396	3270	3085	2942
2791	2909	2957	3033	3024	3129	3220	3201	3247	3145	3154	3230	3091	3089	3142	3114	3164	3133	3189	3180	3047	3144	3074	3247	3151	3232	3158	3103	3215	3118	3032	3035	2998	3053	3074	3098	3006	3208	3132	3353	3241	3208	3275	3166	3194	3360	3534	3302	3384	3182
2729	2755	2630	2793	2819	2987	3169	3068	3024	3110	3224	3067	3036	3012	3073	3155	3128	3169	3214	3215	3248	3124	3208	3057	3122	3239	3272	3208	3284	3221	3182	3110	3104	3176	3236	3122	3122	3169	3073	3204	3143	3136	3282	3280	3310	3392	3437	3426	3470	3364
2582	2736	2795	2714	2736	2766	2895	2914	2900	3040	3129	3166	3068	2863	3102	3134	3038	3162	3209	3240	3204	3118	3103	3206	3163	3351	3311	3251	3407	3230	3169	3280	3171	3087	3192	3083	3013	3056	3103	3220	3018	3176	3052	3318	3199	3184	3302	3527	3592	3569
2743	2669	2548	2709	2714	2616	2761	2739	2800	2889	2965	2945	2851	2855	2952	3077	3142	3185	3063	3280	3192	3052	3139	3181	3214	3232	3298	3320	3225	3394	3220	3287	3263	3229	3131	3083	3001	3107	3042	3127	3130	3140	3132	3223	3157	3212	3265	3287	3433	3524
2700	2555	2528	2579	2546	2591	2712	2611	2610	2713	2790	2804	2750	2823	2961	2985	2990	2960	2856	3001	3002	2986	3138	3208	3263	3253	3223	3144	3329	3372	3301	3396	3186	3072	3133	2987	2986	2976	3125	3120	3114	3067	3179	3041	3160	3216	3182	3313	3261	3287
2463	2468	2397	2481	2550	2570	2637	2607	2671	2654	2537	2652	2657	2669	2805	2810	2846	2809	2791	2865	2776	2875	2955	3042	3004	3016	3150	3134	3132	3392	3275	3218	3108	3068	3066	2954	2930	3077	3083	3212	3193	3113	3068	3143	3130	3278	3420	3403	3270	3224
2402	2387	2522	2472	2508	2436	2437	2517	2601	2609	2581	2512	2566	2755	2819	2821	2757	2759	2698	2685	2744	2810	2903	2928	2888	2868	2876	2837	3007	3080	3130	3097	3036	3012	2990	2885	2928	3079	3162	3043	3016	3025	3001	3178	3092	3212	3130	3219	3272	3084
2385	2256	2393	2429	2446	2383	2516	2583	2592	2606	2527	2492	2583	2642	2627	2658	2656	2635	2748	2663	2694	2750	2879	2780	2727	2726	2763	2765	2832	2897	2887	2981	2935	2931	2932	2821	2933	2951	3026	3066	2975	3012	3070	3066	3056	3021	3047	2899	2988	3031
2262	2347	2351	2430	2357	2360	2445	2538	2534	2480	2477	2494	2605	2519	2502	2434	2499	2488	2587	2549	2634	2779	2642	2646	2850	2790	2693	2820	2764	2853	2820	2862	2855	2810	2847	2894	2975	3045	2898	2910	3083	3012	3065	3032	2930	2883	2817	2720	2765	2864
2474	2434	2404	2371	2362	2412	2380	2400	2431	2545	2552	2587	2625	2408	2516	2468	2447	2501	2525	2510	2476	2590	2518	2603	2686	2566	2778	2710	2775	2813	2747	2816	2817	2902	2932	2883	2942	2933	2948	3050	2971	2926	3113	3094	2815	2795	2778	2666	2681	2626
2503	2470	2349	2354	2390	2415	2369	2403	2414	2475	2519	2512	2574	2418	2415	2427	2387	2421	2448	2501	2481	2431	2488	2573	2719	2705	2632	2668	2717	2807	2790	2820	2803	2855	2957	2919	2861	2931	2818	2973	2935	2987	2949	2889	2798	2742	2727	2619	2703	2516
2492	2478	2325	2335	2259	2449	2445	2410	2340	2486	2494	2430	2415	2451	2429	2381	2482	2480	2395	2416	2377	2434	2368	2595	2657	2570	2617	2658	2675	2756	2824	2935	2893	2980	2915	2913	2978	2834	2924	2869	2887	2882	2720	2702	2759	2708	2643	2501	2466	2286
2553	2511	2406	2343	2340	2421	2395	2345	2282	2394	2483	2394	2328	2430	2363	2452	2464	2417	2334	2375	2382	2374	2518	2643	2567	2496	2738	2768	2714	2861	2894	2996	2973	3016	2870	2831	2835	2813	2800	2825	2737	2677	2635	2819	2807	2653	2519	2338	2343	2281
2472	2512	2408	2353	2439	2407	2392	2316	2387	2340	2415	2273	2326	2358	2383	2420	2339	2303	2306	2301	2341	2434	2565	2529	2526	2559	2744	2749	2739	2870	2875	3030	2997	2939	2946	2840	2895	2939	2849	2778	2554	2694	2671	2814	2692	2547	2531	2286	2289	2356
2473	2431	2477	2408	2443	2403	2280	2401	2313	2389	2294	2336	2282	2239	2414	2318	2365	2336	2368	2396	2390	2445	2540	2478	2557	2585	2848	2799	2779	2949	3012	3051	2928	2831	2787	2832	2881	2926	2759	2660	2672	2584	2701	2789	2569	2451	2283	2250	2404	2564
2541	2356	2464	2362	2522	2402	2320	2381	2359	2386	2310	2234	2325	2244	2272	2256	2294	2354	2355	2364	2417	2439	2510	2465	2595	2752	2738	2734	2808	2900	3005	2867	2871	2812	2871	2816	2824	2814	2661	2660	2572	2646	2703	2594	2457	2240	2344	2447	2596	2487
2647	2531	2344	2331	2492	2458	2390	2310	2445	2363	2353	2285	2200	2289	2232	2285	2314	2315	2411	2333	2427	2499	2450	2523	2557	2714	2763	2819	2777	2837	2847	2887	2834	2916	2913	2832	2814	2709	2660	2706	2695	2606	2642	2421	2370	2369	2480	2406	2451	2394
2777	2619	2508	2505	2421	2492	2462	2438	2316	2423	2327	2311	2238	2251	2174	2223	2311	2390	2299	2314	2376	2407	2556	2451	2556	2662	2710	2794	2802	2728	2751	2780	2830	2949	2837	2713	2725	2675	2852	2863	2868	2641	2464	2462	2497	2590	2658	2523	2383	2115
2764	2838	2625	2454	2384	2339	2436	2384	2314	2285	2286	2353	2336	2233	2145	2336	2323	2320	2295	2304	2432	2501	2414	2470	2588	2592	2674	2673	2701	2650	2674	2674	2783	2777	2716	2738	2713	2789	2928	2841	2733	2555	2465	2492	2590	2841	2804	2651	2257	2121
2949	2877	2740	2478	2419	2319	2428	2477	2390	2311	2403	2228	2239	2141	2209	2310	2248	2266	2360	2237	2465	2459	2455	2563	2575	2653	2581	2646	2549	2572	2657	2789	2714	2757	2594	2663	2814	2947	2875	2785	2729	2454	2540	2634	2807	2934	2786	2516	2310	2245
2861	2937	2860	2775	2643	2530	2333	2442	2494	2516	2476	2300	2253	2344	2192	2266	2221	2126	2150	2293	2376	2507	2422	2453	2454	2597	2492	2493	2409	2475	2635	2626	2531	2609	2495	2631	2746	2844	2839	2693	2502	2470	2736	2945	2999	2831	2524	2438	2324	2508
2754	2931	2887	2845	2758	2624	2496	2395	2340	2473	2389	2367	2301	2329	2416	2291	2291	2305	2187	2317	2358	2356	2424	2529	2495	2433	2372	2467	2448	2500	2596	2536	2446	2396	2575	2702	2753	2718	2632	2425	2580	2734	3099	3134	2867	2633	2489	2408	2605	2840
2790	2762	2810	3024	2963	2862	2612	2480	2431	2383	2399	2406	2266	2303	2296	2379	2330	2155	2313	2245	2238	2428	2423	2386	2344	2399	2385	2301	2403	2457	2419	2420	2375	2467	2648	2718	2616	2523	2590	2556	2785	3096	3213	3134	2753	2597	2501	2634	2858	3107
2825	2718	2809	2933	3062	3006	2795	2620	2392	2340	2287	2329	2317	2277	2318	2285	2289	2207	2192	2174	2290	2295	2406	2294	2339	2364	2365	2433	2392	2415	2423	2375	2418	2670	2731	2720	2535	2423	2567	2807	3241	3316	3143	2899	2833	2568	2697	2817	3060	3235
2927	2966	2799	2850	2994	3015	2942	2758	2546	2360	2423	2246	2238	2237	2238	2267	2325	2212	2274	2244	2304	2257	2273	2235	2267	2292	2303	2226	2332	2355	2312	2528	2527	2566	2624	2632	2361	2429	2794	3275	3265	3208	2843	2630	2577	2660	2822	3060	3143	2989
2964	2988	2876	2790	2822	2848	2916	2899	2656	2474	2358	2441	2400	2245	2273	2291	2331	2193	2212	2346	2279	2228	2233	2245	2256	2350	2294	2239	2208	2366	2422	2460	2634	2594	2519	2437	2544	2850	3175	3356	3124	2789	2585	2568	2653	2903	3118	3108	3068	3095
2911	3014	2890	2914	2722	2841	2880	2893	2807	2694	2571	2491	2328	2332	2253	2392	2285	2182	2130	2247	2206	2180	2171	2208	2239	2162	2254	2225	2170	2330	2489	2433	2637	2417	2415	2395	2779	3237	3458	3183	2871	2483	2476	2478	2707	2883	3145	3200	3017	3105
3009	3080	2963	2826	2885	2878	2810	2934	2869	2825	2771	2635	2374	2309	2277	2438	2321	2292	2254	2209	2296	2213	2244	2299	2192	2184	2199	2203	2283	2331	2521	2591	2479	2393	2495	2772	3173	3448	3324	2901	2537	2389	2475	2559	2855	2958	2962	3104	2967	3057
2883	3023	3007	2900	2957	2879	2829	2705	2819	2955	2777	2736	2471	2403	2344	2237	2294	2437	2283	2264	2230	2097	2242	2225	2261	2162	2122	2218	2270	2502	2532	2571	2411	2504	2758	3135	3529	3390	2807	2574	2450	2394	2463	2579	2775	2864	2894	3008	3148	2998
2843	2844	2973	2982	2981	2838	2793	2770	2753	2817	3002	2945	2753	2536	2468	2302	2286	2466	2377	2375	2306	2340	2334	2218	2231	2107	2160	2253	2350	2598	2466	2534	2555	2860	3243	3366	3261	2950	2592	2436	2484	2420	2555	2651	2733	2804	2930	2998	2888	2897
2921	2818	2877	2945	2974	2869	2767	2708	2933	2929	2803	2924	2931	2743	2666	2491	2459	2382	2383	2496	2520	2394	2348	2318	2120	2324	2270	2344	2323	2430	2367	2514	2665	3137	3314	3246	2976	2666	2455	2388	2464	2524	2508	2616	2831	2897	3036	2935	2893	2725
2862	2842	2877	2831	2744	2906	2850	2839	2869	2842	2855	2866	2929	2914	2833	2559	2402	2424	2451	2519	2513	2493	2452	2341	2239	2363	2484	2503	2488	2441	2433	2690	3074	3388	3225	2972	2647	2518	2454	2420	2470	2539	2642	2727	2946	2872	2921	2666	2601	2695
2948	2900	2883	2716	2765	2896	2904	2788	2823	2845	2783	2872	2916	2938	2890	2878	2595	2568	2516	2503	2612	2528	2526	2504	2439	2551	2502	2368	2335	2470	2735	2938	3228	3180	2951	2681	2654	2560	2372	2478	2430	2549	2682	2776	2901	2854	2725	2646	2544	2724
2931	2931	2881	2730	2737	2789	2940	2948	2903	2854	2812	2735	2876	2945	2957	2961	2866	2691	2574	2491	2593	2483	2509	2622	2678	2601	2558	2512	2485	2579	2882	3167	3142	2891	2693	2531	2538	2530	2558	2465	2527	2649	2689	2676	2692	2558	2564	2614	2581	2629
2710	2819	2791	2821	2746	2792	2838	2833	2896	2962	2945	2817	2850	2731	2946	3027	3017	2815	2697	2546	2577	2490	2616	2752	2750	2690	2577	2504	2647	2864	3066	3065	2786	2624	2568	2493	2526	2512	2532	2496	2703	2683	2614	2614	2644	2585	2481	2547	2580	2530
2869	2911	2803	2789	2850	2726	2783	2828	2884	2978	2930	2978	2862	2922	2811	2913	2874	2917	2875	2625	2577	2568	2573	2560	2770	2708	2590	2788	2916	3073	3081	2939	2580	2487	2547	2455	2481	2529	2628	2624	2645	2604	2619	2427	2518	2464	2526	2523	2539	2632
2873	2880	2801	2905	2923	2767	2747	2792	2820	2902	2856	2873	2961	2864	2922	2998	2930	3036	3042	2862	2727	2590	2568	2587	2560	2554	2775	2938	3057	2921	2786	2531	2527	2562	2522	2528	2487	2584	2455	2677	2591	2561	2486	2530	2349	2465	2500	2607	2632	2608
2813	2857	2881	2845	2776	2859	2746	3046	2809	2859	2876	2866	2941	2937	2799	2822	2877	2841	2977	2900	2874	2601	2614	2598	2494	2478	2805	2985	2898	2843	2547	2457	2484	2518	2530	2467	2447	2541	2626	2573	2435	2475	2432	2382	2409	2393	2358	2595	2483	2477
2824	2962	2864	2854	2970	2886	2906	2869	2867	2777	2842	2939	2982	2951	2867	2925	2807	2880	2840	2888	2979	2887	2704	2646	2592	2669	2722	2890	2811	2657	2487	2384	2508	2424	2456	2446	2480	2544	2569	2409	2415	2446	2395	2462	2484	2418	2458	2370	2366	2386
2851	2775	2902	2889	2936	2763	2828	2827	2856	2854	2925	2895	2888	2796	2967	2961	2867	2846	2801	2830	2874	2980	2745	2724	2665	2687	2640	2712	2641	2534	2503	2433	2454	2371	2427	2424	2481	2478	2374	2502	2218	2350	2309	2342	2292	2435	2412	2393	2359	2378
2851	2941	2797	2930	2905	2837	2740	2736	2859	2838	2818	2953	2851	2894	2977	2933	3034	2876	2787	2795	2894	2896	2768	2914	2769	2819	2648	2538	2533	2460	2520	2541	2359	2354	2355	2377	2393	2394	2317	2325	2234	2285	2299	2363	2392	2279	2325	2357	2316	2344
2783	2830	2819	2940	2881	2891	2794	2704	2827	2968	2901	2850	2794	2925	2869	2955	2957	2923	2877	2862	2821	2776	2857	2995	2916	2694	2660	2482	2533	2557	2545	2433	2333	2314	2347	2395	2389	2304	2207	2217	2210	2218	2246	2236	2234	2343	2207	2297	2329	2343
2749	2817	2894	2778	2857	2778	2873	2879	2865	2753	2838	2852	3053	2892	2826	2788	2857	2953	2883	2829	2757	2749	2823	2805	2890	2890	2783	2748	2504	2527	2512	2480	2459	2357	2357	2372	2333	2231	2166	2207	2294	2164	2219	2158	2253	2237	2264	2272	2257	2274
2804	2946	2771	2744	2809	2723	2756	2838	2921	2875	2804	2847	2831	2867	2821	2814	2884	2868	2880	2885	2863	2888	2864	2917	2814	2931	2973	2807	2650	2595	2538	2521	2467	2427	2436	2267	2224	2241	2257	2231	2228	2143	2187	2136	2174	2248	2152	2366	2298	2301
2795	2822	2840	2787	2773	2853	2791	2820	2760	2814	2903	2912	2866	2801	2778	2754	2744	2775	2883	2799	2861	2826	2820	2918	2867	2926	2981	2954	2855	2783	2490	2506	2509	2459	2411	2311	2201	2313	2300	2267	2254	2140	2223	2220	2185	2159	2241	2257	2314	2332
2814	2749	2785	2790	2874	2831	2764	2736	2789	2799	2918	2761	2728	2753	2892	2875	2840	2904	2881	2973	2951	2994	2904	2866	2788	2855	2889	2908	2910	2804	2630	2580	2430	2542	2454	2352	2354	2246	2293	2341	2312	2207	2210	2290	2235	2264	2220	2231	2313	2377
2819	2668	2812	2707	2781	2826	2855	2765	2762	2797	2859	2925	2922	2840	2754	2819	2717	2754	2804	2826	2688	2868	2904	2835	2879	2908	3029	2936	2938	2848	2729	2602	2572	2465	2455	2389	2539	2387	2367	2331	2305	2407	2317	2276	2295	2253	2173	2246	2320	2315
2869	2759	2773	2768	2820	2726	2762	2789	2807	2767	2696	2785	2761	2802	2867	2842	2887	2995	2959	2768	2814	2815	2796	2823	2821	2764	2856	2866	2930	2986	2796	2723	2726	2598	2405	2525	2485	2491	2452	2446	2382	2383	2345	2291	2328	2248	2251	2242	2235	2376
2888	2833	2818	2963	2768	2934	2848	2831	2804	2732	2645	2839	2844	2870	2790	2714	2817	2805	2788	2644	2707	2684	2848	2835	2893	2910	2852	2907	2789	2806	2944	2876	2652	2572	2549	2447	2491	2606	2595	2515	2514	2565	2488	2420	2417	2297	2336	2281	2346	2310
2855	2878	2824	2800	2924	2870	2852	2890	2915	2877	2856	2840	2776	2811	2837	2855	2919	2885	2832	2872	2826	2848	2835	2738	2855	2798	2767	2872	2803	2764	2847	2896	2743	2677	2575	2458	2569	2480	2696	2655	2574	2549	2542	2410	2451	2483	2390	2439	2317	2424
2869	2805	2682	2850	2901	2851	2852	2963	2977	2796	2827	2791	2846	2940	2925	2954	2732	2827	2768	2806	2777	2734	2785	2883	2882	2849	2898	2771	2698	2773	2813	2856	2835	2800	2710	2639	2461	2623	2742	2742	2770	2739	2631	2468	2505	2578	2622	2375	2372	2494
2690	2752	2813	2824	2821	2917	2906	2889	2820	2951	2824	2773	2847	2840	2833	2873	2892	2808	2828	2746	2832	2874	2722	2798	2818	2799	2855	2963	2935	2866	2685	2819	2866	2856	2736	2783	2654	2577	2707	2709	2893	2952	2829	2691	2752	2679	2642	2513	2550	2512
2847	2810	2733	2878	3012	2933	2976	2816	2926	2824	2732	2894	2807	2845	2886	2941	2890	2759	2899	2953	2922	2901	2918	2940	2856	2928	2860	2765	2801	2855	2819	2859	2773	2850	2805	2741	2849	2729	2675	2747	2890	2864	2893	2940	2787	2727	2700	2773	2693	2530
2827	2781	2838	2812	2841	2907	2975	2971	2906	2922	2848	2830	2873	2769	2913	2893	2812	2913	2915	2829	2861	2799	2883	2835	2855	2829	2890	2934	2923	2945	2896	2878	2844	2755	2829	2797	2873	2800	2727	2648	2678	2899	3075	2996	2867	2775	2741	2859	2744	2727
2875	2875	2914	2788	2907	2915	2772	2822	2917	2934	2824	2835	2822	2844	2947	2888	2812	2912	2913	2877	2866	2872	2906	2883	2882	2903	2845	2872	2928	3069	2998	2816	2881	2889	2839	2771	2973	2918	2839	2767	2642	2749	2946	2967	2985	2934	2827	2782	2912	2772
2889	2930	2802	2841	2887	2706	2844	2880	2960	2793	2737	2731	2883	2868	2948	2928	2912	2901	2896	2927	2916	2981	2892	2870	2828	2872	2835	2856	2781	2870	2952	2989	3036	2919	2730	2874	2870	2934	2953	2744	2799	2809	2846	2886	2976	2899	3012	2850	2917	2761
2822	2748	2822	2785	2791	2891	2935	2867	2754	2806	2904	2790	2849	2958	2831	2923	2807	2870	2875	2828	2802	2911	2887	2872	2943	2914	2967	2846	2883	2875	2859	2968	2922	3123	2881	2768	2877	2861	2918	2899	2788	2679	2713	2713	2891	3025	3220	3116	2884	2713
2746	2787	2761	2797	2888	2887	2679	2847	2936	2874	2879	2851	2737	2801	2764	2759	2814	2748	2786	2690	2756	2706	2700	2750	2701	2872	2859	2868	2916	2841	2901	2897	2994	3033	2997	2906	2809	2764	2767	2782	2824	2733	2699	2666	2763	3029	3187	3096	3071	2624
2840	2792	2887	2985	2693	2690	2860	2987	2886	2723	2615	2724	2818	2785	2862	2819	2917	2966	2977	3036	2942	3034	2831	2812	2686	2751	2754	2855	2735	2833	2951	2957	3009	2884	2837	2908	2865	2800	2763	2836	2768	2675	2716	2822	2773	2833	3090	3014	2843	2798
2739	2908	2857	2756	2751	2927	2842	2824	2722	2699	2773	2831	2972	2952	2975	2917	2848	2897	3036	2961	2959	2968	2994	2952	2902	2957	2852	2812	2805	2818	2898	2805	2739	2959	2939	2755	2958	2819	2814	2762	2815	2794	2781	2784	2892	2764	2919	2918	2936	2931
2862	2886	2738	2770	2960	2789	2739	2706	2757	2935	2879	2789	2710	2818	2740	2749	2702	2623	2610	2640	2759	2634	2764	2811	2899	2937	2854	2992	2885	2881	2884	2854	2830	2726	2918	2933	2847	2927	2931	2874	2617	2534	2894	2928	2882	2840	2746	2664	2824	2887
2844	2683	2765	2943	2956	2629	2753	2789	2852	2880	2669	2716	2702	2752	2741	2829	2822	2735	2832	2859	2979	2870	2658	2737	2673	2687	2634	2871	2924	2887	2840	2876	2801	2732	2807	2955	2899	2857	2795	2930	2675	2821	2882	3119	3004	2801	2646	2556	2634	2855
2777	2838	2971	2761	2704	2757	2869	2785	2713	2738	2749	2710	2784	2783	2772	2837	2916	2987	3093	3123	3179	3112	3190	3177	2888	2734	2781	2701	2687	2925	2820	2815	2860	2957	2830	2715	2817	2862	2843	2749	2875	2825	2884	3003	2699	2630	2657	2687	2559	2537
2790	2956	2784	2707	2909	2940	2815	2680	2649	2723	2746	2764	2820	2783	2813	2760	2913	2786	2907	2987	2953	3089	3152	3180	3242	3122	2988	2828	2839	2773	2869	2799	2875	2980	2900	2661	2690	2817	2904	2887	3030	3255	2909	2662	2553	2707	2794	2856	2635	2388
3075	2819	2772	2861	2918	2857	2712	2697	2703	2708	2729	2742	2785	2815	2909	2841	2722	2852	2792	2719	2832	2757	2878	2847	3066	3123	3075	3075	3035	2830	2699	2812	2812	2959	2906	2933	2663	2816	2908	2980	2982	3333	3074	2550	2556	2836	3061	2897	2656	2295
2933	2756	2833	3065	2991	2800	2675	2704	2815	2814	2735	2790	2884	2965	2867	2807	2696	2683	2764	2726	2649	2763	2647	2830	2597	2667	2837	2940	3028	2993	2907	2813	2889	2880	2822	2966	2947	2786	2917	3114	3093	3029	2870	2624	2674	2937	3051	2857	2649	2563
2644	2889	3007	2910	2545	2713	2888	2740	2775	2810	2914	2963	2890	2714	2740	2617	2656	2552	2679	2854	2847	2874	2811	2838	2705	2693	2560	2691	2904	3022	2980	2941	2830	2820	2718	2798	2986	2961	2952	2997	2972	2661	2811	2775	2783	2883	2888	2679	2690	2741
2676	2868	2871	2669	2622	2805	2904	2815	2837	3037	2903	2759	2618	2468	2546	2553	2769	2891	2969	2917	2973	3003	2985	2936	3050	2839	2816	2585	2723	2859	3005	3002	2823	2817	2842	2875	2931	3165	2883	2835	2865	2593	2717	2829	2998	2813	2664	2494	2662	2957
2715	2854	2675	2511	2739	2849	2710	2799	2909	2998	2757	2517	2414	2551	2859	3007	3193	3341	3288	3239	3100	3062	3080	3073	3055	2998	2846	2821	2678	2733	2877	2913	3006	2843	2901	2813	2975	3107	2899	2623	2709	2793	2848	3001	2804	2728	2618	2754	2726	2902
2742	2809	2539	2591	2812	2793	2609	2721	2884	2657	2505	2441	2641	3008	3306	3525	3514	3539	3398	3396	3219	3176	3223	3063	3093	2928	3139	2920	2848	2689	2705	2656	2815	2960	2910	2855	2817	2771	2740	2499	2480	2803	2898	2838	2737	2594	2602	2921	2941	2946
2833	2608	2490	2678	2801	2725	2740	2684	2578	2460	2524	2707	3148	3487	3523	3679	3597	3345	3219	3182	3118	3299	3175	3081	3030	2959	2928	2899	2915	2791	2663	2712	2737	2743	2926	2884	2801	2730	2727	2695	2696	2857	2672	2715	2705	2687	2772	2978	2982	3036
2711	2456	2563	2767	2756	2609	2637	2522	2404	2463	2818	3193	3432	3506	3374	3349	2944	2775	2722	2727	2752	2806	2917	2987	2976	3009	2909	2963	2895	2826	2790	2619	2647	2812	2802	2831	2720	2547	2618	3009	2912	2757	2833	2526	2758	2805	2804	2883	2938	2853
2768	2574	2613	2819	2593	2718	2620	2566	2438	2730	3031	3347	3416	3241	2997	2647	2429	2210	2152	2213	2318	2349	2647	2678	2982	2972	2976	2960	2878	2819	2809	2608	2456	2615	2948	2899	2766	2426	2675	2951	3109	2704	2581	2588	2830	2880	2951	2881	2783	2656
2650	2579	2872	2895	2696	2609	2606	2562	2664	3023	3375	3473	3222	2780	2384	2147	1898	1915	1886	1917	1959	2073	2255	2545	2762	2938	2927	2842	2811	2881	2827	2563	2501	2704	2717	2923	2767	2439	2574	2861	2922	2746	2606	2829	2991	3040	3142	2936	2683	2574
2583	2619	2799	2825	2567	2409	2535	2598	2838	3173	3306	3247	2941	2360	2044	1827	1843	1877	1963	1872	1902	1905	2107	2270	2532	2700	2873	2803	2785	2846	2788	2776	2548	2570	2882	2902	2791	2530	2426	2732	2877	2619	2628	2799	2928	2958	2948	2930	2688	2604
2588	2600	2992	2865	2599	2477	2549	2689	3020	3241	3270	2945	2545	2072	1785	1782	1935	2097	2020	2027	2099	2006	1985	2021	2280	2531	2772	2703	2826	2888	2871	2786	2645	2652	2830	3030	2845	2507	2505	2760	2930	2782	2625	2702	2733	2957	2909	2806	2862	2691
2577	2761	2894	2733	2589	2567	2578	2630	3007	3197	3135	2841	2317	2043	1798	1874	2114	2279	2354	2281	2271	2033	1950	1974	2037	2448	2872	2909	2987	2852	2969	2939	2785	2624	2729	2925	2761	2679	2542	2752	2969	2850	2654	2683	2618	2765	2817	2886	2919	2937
2427	2740	2898	2726	2566	2530	2545	2859	2926	3176	2935	2650	2221	1940	1887	2037	2396	2578	2511	2562	2398	2197	1940	2021	2050	2415	2911	3055	3050	2985	3067	3035	2843	2644	2712	2932	2777	2647	2625	2687	2710	2828	2622	2654	2664	2555	2768	2751	2920	2928
2474	2633	2809	2665	2596	2640	2708	2750	2973	3002	2833	2536	2270	1931	1954	2156	2344	2605	2653	2739	2617	2291	2027	1887	2136	2498	2898	3050	3009	2959	2879	3055	2777	2636	2767	2942	2866	2630	2686	2672	2646	2594	2823	2831	2681	2693	2693	2761	2857	2846
2582	2674	2808	2775	2586	2623	2768	2796	2917	2927	2945	2511	2139	2042	2027	2161	2330	2588	2797	2682	2484	2269	2029	1872	2038	2459	2802	3047	3054	2881	2797	2744	2679	2658	2854	3146	2840	2768	2680	2528	2599	2567	2798	2939	2748	2581	2622	2606	2779	2772
2587	2637	2667	2641	2620	2622	2749	2981	3025	2873	2729	2604	2270	2023	1955	2087	2259	2490	2567	2552	2285	2013	1793	1872	1999	2509	2686	2893	2884	2747	2711	2552	2540	2547	2772	3101	2697	2668	2746	2731	2574	2598	2624	2782	2776	2625	2519	2647	2753	2726
2544	2711	2693	2647	2563	2648	2825	2887	2982	3027	2879	2659	2331	2149	1891	2049	2194	2269	2303	2265	2007	1905	1690	1741	1993	2444	2748	2812	2901	2853	2736	2557	2416	2472	2759	3016	2797	2644	2851	2842	2763	2583	2486	2534	2625	2832	2818	2690	2787	2775
2613	2596	2630	2703	2553	2501	2767	2978	3030	3051	2870	2737	2653	2196	1976	1907	1984	2115	1944	2008	1814	1723	1653	1894	2196	2750	2768	2835	2891	2893	2739	2537	2259	2329	2831	2906	2733	2713	3004	2863	2700	2769	2601	2521	2555	2828	2903	2826	2696	2596
2569	2586	2639	2775	2562	2534	2668	2766	2978	3057	2946	2878	2724	2422	2246	2047	1945	1807	1875	1793	1718	1662	1739	2117	2520	2966	3099	3012	2672	2695	2699	2571	2398	2452	2734	2741	2428	2809	3037	2925	2758	2832	2742	2632	2567	2689	2758	2779	2624	2547
2624	2746	2593	2804	2781	2525	2449	2796	2917	3061	2998	2969	2835	2777	2509	2358	2029	1940	1923	1819	1851	1985	2085	2521	2983	3223	3307	2846	2576	2403	2424	2644	2595	2547	2734	2598	2390	2824	2936	2723	2854	2834	2741	2826	2626	2569	2515	2710	2760	2755
2580	2655	2618	2719	2725	2634	2547	2615	2883	3004	2967	2910	2891	2942	2850	2669	2470	2259	2172	2371	2289	2409	2586	2959	3204	3388	3365	2748	2413	2254	2386	2438	2625	2711	2718	2419	2458	2838	2778	2665	2918	3030	2911	2770	2689	2634	2422	2603	2857	3083
2452	2699	2590	2771	2880	2747	2556	2426	2738	2959	2995	2992	2920	2901	2934	3023	2864	2775	2774	2730	2847	3016	3249	3367	3410	3317	3022	2629	2493	2410	2422	2503	2571	2871	2824	2361	2576	2755	2578	2675	2961	2879	2892	2966	2833	2580	2499	2652	2760	3086
2432	2640	2610	2742	2867	2881	2612	2451	2615	2867	2971	2944	2925	2855	2842	3034	3228	3155	3264	3136	3375	3279	3512	3358	3242	2805	2619	2512	2628	2572	2622	2452	2546	2728	2645	2583	2662	2700	2509	2626	2816	2762	2873	2802	2991	2656	2562	2658	2778	2820
2519	2517	2611	2593	2746	2834	2596	2494	2443	2652	2918	2948	2896	2869	2867	3013	3114	3153	3192	3185	3264	3248	3178	3047	2724	2448	2311	2359	2642	2701	2710	2676	2663	2490	2464	2570	2885	2656	2420	2648	2713	2743	2802	2816	2916	2832	2787	2807	2681	2519
2623	2472	2556	2586	2596	2760	2694	2687	2534	2546	2646	2850	2874	3001	2893	2765	2919	2880	2894	2837	2804	2826	2731	2448	2357	2265	2302	2556	2750	2794	2744	2751	2603	2392	2390	2588	2858	2675	2570	2737	2542	2677	2596	2852	2940	2883	3065	2786	2698	2412
2613	2527	2590	2595	2623	2618	2796	2778	2673	2493	2493	2583	2771	2867	2874	2796	2784	2660	2621	2611	2481	2418	2350	2402	2414	2485	2629	2686	2775	2665	2860	2809	2582	2463	2495	2732	2673	2645	2779	2677	2466	2600	2595	2765	2903	2981	2933	2860	2639	2520
2619	2666	2490	2514	2571	2660	2775	2634	2741	2625	2464	2452	2644	2626	2735	2740	2755	2719	2658	2560	2446	2491	2471	2555	2768	2784	2768	2771	2669	2631	2692	2571	2446	2613	2737	2516	2317	2608	2870	2613	2466	2496	2556	2736	2864	2994	2654	2778	2591	2835
2615	2819	2686	2501	2623	2585	2719	2723	2724	2847	2729	2691	2515	2554	2606	2585	2661	2713	2719	2644	2595	2555	2603	2761	2813	2853	2797	2636	2621	2497	2531	2513	2670	2940	2718	2525	2388	2702	2705	2662	2584	2601	2610	2733	2794	2688	2609	2647	2519	2964
2647	2593	2705	2664	2605	2619	2627	2568	2697	2832	2753	3011	2820	2634	2526	2482	2462	2554	2617	2612	2698	2671	2610	2726	2797	2715	2611	2622	2540	2503	2540	2659	2825	2858	2671	2480	2626	2588	2375	2512	2658	2734	2692	2673	2714	2544	2604	2683	2906	2785
2732	2650	2515	2673	2698	2760	2659	2613	2657	2637	2655	2916	2893	2875	2877	2814	2757	2626	2615	2606	2616	2734	2614	2647	2635	2652	2576	2501	2526	2503	2606	2778	2810	2589	2709	2828	2858	2618	2492	2599	2639	2928	2833	2724	2592	2490	2636	2857	2987	2638
2689	2708	2598	2604	2676	2772	2823	2850	2776	2723	2576	2563	2610	2849	2873	3005	2960	2876	2797	2931	2736	2693	2663	2587	2517	2563	2495	2588	2599	2663	2720	2709	2495	2574	2782	2755	2749	2611	2586	2503	2502	2731	2936	2710	2419	2412	2607	2963	2915	2604
2461	2797	2839	2645	2604	2624	2681	2782	2766	2847	2776	2555	2554	2480	2617	2736	2752	2770	2644	2743	2642	2654	2591	2549	2537	2531	2504	2748	2704	2860	2617	2566	2650	2703	2707	2654	2689	2862	2657	2477	2497	2684	2661	2598	2544	2419	2468	2753	2731	2629
2490	2673	2679	2696	2600	2518	2552	2774	2661	2810	2737	2777	2731	2697	2669	2543	2535	2564	2453	2597	2623	2512	2554	2603	2601	2645	2700	2702	2541	2506	2669	2671	2715	2677	2486	2619	2817	2814	2839	2657	2602	2617	2563	2540	2640	2615	2571	2563	2573	2585
2650	2609	2578	2661	2674	2607	2570	2555	2699	2680	2781	2781	2815	2968	2862	2918	2786	2743	2775	2754	2757	2683	2750	2645	2718	2623	2518	2461	2562	2575	2684	2728	2636	2431	2429	2605	2669	2744	2722	2810	2796	2360	2377	2584	2639	2785	2603	2515	2565	2667
2551	2643	2584	2581	2631	2667	2624	2574	2587	2644	2681	2706	2532	2675	2716	2744	2875	2747	2914	2793	2880	2644	2427	2578	2512	2408	2566	2599	2544	2505	2703	2579	2494	2500	2694	2487	2575	2642	2845	2820	2682	2622	2416	2499	2714	2900	2532	2493	2573	2703
2636	2737	2601	2623	2582	2508	2601	2611	2719	2698	2876	2807	2624	2615	2645	2592	2678	2618	2593	2550	2609	2518	2479	2452	2577	2657	2744	2604	2532	2450	2355	2627	2676	2756	2545	2673	2652	2586	2697	2655	2784	2735	2494	2569	2539	2522	2683	2537	2548	2826
2666	2526	2560	2663	2700	2525	2494	2501	2543	2725	2665	2818	2743	2816	2574	2718	2801	2678	2692	2601	2701	2802	2682	2591	2638	2651	2546	2463	2369	2566	2588	2806	2677	2496	2681	2748	2633	2580	2499	2667	2685	2699	2710	2659	2566	2587	2434	2593	2686	2776
2540	2607	2574	2632	2664	2638	2585	2569	2506	2750	2752	2725	2689	2635	2696	2806	2761	2765	2658	2710	2628	2649	2609	2671	2556	2571	2572	2652	2580	2583	2546	2601	2514	2690	2725	2722	2570	2570	2549	2590	2620	2816	2785	2712	2740	2570	2647	2783	2759	2814
2562	2559	2628	2615	2801	2548	2493	2560	2638	2627	2701	2659	2650	2691	2656	2770	2732	2757	2755	2585	2637	2673	2686	2675	2621	2672	2620	2514	2567	2528	2681	2572	2683	2615	2527	2537	2745	2739	2617	2600	2792	2802	2683	2772	2710	2638	2657	2612	2745	2661
2493	2536	2498	2749	2663	2626	2569	2528	2558	2548	2755	2626	2637	2621	2673	2602	2766	2623	2557	2648	2698	2710	2673	2664	2595	2561	2572	2679	2540	2692	2609	2667	2651	2423	2570	2564	2675	2728	2646	2750	2752	2621	2689	2709	2515	2745	2621	2623	2582	2513
2517	2677	2533	2607	2757	2714	2547	2555	2506	2490	2567	2580	2595	2599	2668	2686	2705	2701	2683	2668	2651	2773	2837	2678	2577	2714	2561	2566	2598	2543	2560	2594	2630	2651	2544	2631	2714	2724	2678	2683	2599	2631	2637	2515	2533	2492	2545	2558	2584	2582
2476	2562	2626	2638	2489	2474	2505	2555	2531	2613	2521	2522	2557	2604	2512	2476	2597	2691	2601	2708	2604	2621	2544	2589	2532	2647	2592	2623	2695	2627	2542	2590	2606	2561	2552	2586	2716	2752	2674	2697	2752	2633	2540	2592	2455	2593	2618	2515	2639	2720
2561	2481	2578	2600	2725	2517	2565	2432	2383	2438	2589	2653	2607	2548	2698	2527	2536	2595	2649	2659	2752	2583	2735	2665	2599	2698	2770	2754	2584	2545	2480	2554	2602	2610	2654	2655	2776	2707	2749	2669	2589	2710	2668	2513	2671	2617	2602	2656	2666	2635
2482	2678	2483	2550	2568	2664	2606	2436	2494	2550	2496	2514	2495	2562	2532	2589	2607	2682	2691	2642	2624	2589	2645	2547	2605	2535	2614	2640	2768	2678	2458	2508	2525	2753	2577	2704	2662	2719	2632	2644	2589	2612	2543	2666	2607	2699	2763	2695	2756	2614
2506	2526	2486	2621	2658	2657	2641	2433	2434	2516	2662	2596	2551	2558	2485	2489	2558	2629	2593	2652	2514	2575	2705	2684	2662	2624	2752	2605	2656	2449	2551	2561	2716	2664	2618	2638	2700	2738	2698	2551	2559	2691	2722	2631	2655	2678	2606	2730	2588	2567
2526	2439	2486	2586	2502	2748	2513	2470	2388	2524	2612	2598	2461	2452	2560	2446	2593	2700	2730	2652	2529	2591	2559	2797	2605	2560	2652	2598	2603	2716	2586	2685	2662	2627	2608	2592	2620	2657	2703	2517	2609	2692	2575	2780	2627	2712	2838	2604	2654	2649
2551	2508	2465	2569	2626	2562	2514	2492	2383	2542	2564	2595	2578	2426	2477	2552	2677	2667	2571	2634	2455	2553	2631	2732	2703	2706	2690	2640	2616	2593	2592	2603	2717	2752	2733	2574	2648	2630	2696	2695	2655	2675	2719	2698	2630	2756	2722	2654	2486	2508
2457	2459	2541	2599	2624	2569	2515	2446	2443	2510	2570	2568	2604	2461	2334	2548	2677	2705	2693	2558	2582	2597	2592	2615	2638	2616	2576	2653	2748	2662	2658	2649	2634	2665	2601	2696	2679	2720	2609	2746	2751	2819	2679	2627	2660	2714	2649	2639	2576	2618
2437	2550	2478	2533	2578	2624	2480	2441	2484	2497	2641	2613	2583	2563	2380	2542	2549	2538	2553	2454	2530	2601	2619	2696	2583	2710	2584	2519	2681	2703	2729	2685	2685	2641	2585	2589	2608	2726	2695	2598	2684	2684	2779	2643	2631	2655	2656	2602	2628	2607
2475	2434	2427	2479	2640	2584	2506	2475	2354	2564	2542	2475	2587	2559	2554	2546	2514	2424	2588	2486	2529	2622	2627	2559	2598	2539	2646	2702	2781	2774	2640	2640	2602	2619	2565	2685	2746	2682	2768	2736	2656	2707	2763	2698	2613	2635	2562	2702	2598	2585
2472	2458	2417	2609	2510	2620	2549	2549	2443	2515	2519	2594	2513	2491	2549	2483	2536	2460	2587	2394	2449	2572	2655	2621	2702	2484	2633	2661	2655	2639	2687	2705	2690	2593	2576	2487	2645	2700	2701	2625	2868	2761	2733	2576	2637	2696	2599	2658	2670	2641
2475	2657	2560	2566	2497	2592	2640	2379	2433	2514	2481	2613	2556	2464	2515	2572	2524	2455	2535	2504	2615	2470	2620	2615	2599	2550	2595	2580	2777	2728	2671	2622	2613	2645	2751	2625	2752	2700	2712	2703	2742	2681	2629	2650	2645	2683	2760	2696	2787	2693
2420	2435	2578	2555	2602	2641	2613	2558	2568	2530	2533	2650	2566	2626	2390	2390	2424	2452	2480	2527	2587	2524	2539	2415	2602	2587	2538	2690	2705	2715	2659	2645	2697	2608	2603	2636	2780	2730	2754	2690	2696	2660	2623	2668	2578	2723	2597	2703	2752	2703
2499	2441	2489	2576	2607	2547	2537	2616	2577	2503	2468	2593	2576	2500	2581	2471	2489	2457	2531	2459	2478	2586	2491	2542	2567	2573	2611	2729	2618	2657	2597	2609	2617	2604	2679	2672	2762	2630	2665	2635	2627	2722	2725	2661	2771	2687	2754	2870	2768	2859
2503	2521	2414	2477	2580	2552	2551	2568	2540	2500	2510	2597	2623	2611	2506	2567	2464	2515	2622	2533	2611	2468	2591	2610	2631	2618	2615	2598	2671	2685	2630	2583	2655	2739	2786	2721	2670	2648	2707	2612	2612	2583	2736	2661	2788	2808	2863	2818	2909	2650
2552	2482	2507	2465	2584	2679	2573	2473	2464	2462	2548	2731	2647	2640	2372	2427	2438	2645	2480	2466	2436	2416	2543	2457	2594	2523	2660	2637	2537	2549	2442	2618	2781	2649	2689	2651	2581	2634	2580	2534	2561	2638	2767	2694	2655	2756	2781	2784	2665	2708
2502	2530	2493	2438	2405	2684	2580	2404	2508	2523	2659	2649	2673	2611	2506	2521	2549	2618	2539	2553	2481	2471	2549	2439	2532	2528	2575	2583	2600	2551	2469	2583	2696	2744	2654	2592	2603	2609	2539	2510	2510	2567	2627	2530	2573	2705	2804	2786	2714	2740
2495	2393	2481	2533	2491	2587	2518	2575	2425	2569	2612	2634	2622	2565	2493	2464	2678	2530	2455	2395	2394	2454	2551	2513	2581	2608	2547	2499	2397	2454	2555	2595	2681	2762	2690	2769	2571	2575	2612	2456	2517	2510	2612	2603	2627	2808	2712	2640	2691	2655
2366	2367	2396	2587	2504	2535	2615	2631	2531	2417	2562	2625	2591	2493	2597	2429	2619	2697	2485	2427	2394	2307	2471	2545	2447	2453	2459	2546	2489	2549	2447	2476	2621	2673	2685	2635	2609	2561	2530	2449	2512	2730	2681	2589	2649	2676	2618	2665	2685	2673
2413	2332	2432	2507	2658	2555	2532	2470	2388	2464	2545	2560	2564	2603	2501	2545	2605	2635	2612	2460	2382	2403	2528	2538	2567	2555	2469	2409	2509	2547	2474	2549	2661	2758	2558	2631	2532	2545	2533	2632	2534	2620	2626	2710	2658	2626	2521	2595	2479	2613
2401	2294	2304	2482	2574	2535	2500	2481	2634	2504	2622	2698	2629	2539	2515	2676	2518	2687	2512	2464	2432	2496	2622	2605	2493	2377	2438	2517	2501	2441	2428	2602	2656	2653	2514	2573	2526	2540	2506	2637	2627	2587	2660	2475	2577	2566	2599	2497	2491	2470
2417	2425	2335	2484	2629	2654	2447	2492	2460	2579	2632	2585	2549	2593	2489	2565	2611	2549	2523	2333	2370	2496	2543	2521	2598	2457	2507	2432	2450	2434	2450	2557	2538	2470	2614	2524	2542	2563	2534	2579	2588	2578	2586	2452	2518	2538	2516	2514	2480	2480
2404	2401	2410	2413	2456	2595	2383	2423	2551	2583	2576	2540	2535	2529	2531	2598	2710	2614	2516	2396	2512	2506	2576	2571	2596	2431	2499	2441	2547	2435	2482	2563	2528	2599	2548	2481	2560	2668	2547	2546	2523	2557	2579	2494	2547	2544	2497	2505	2550	2577
2300	2404	2478	2406	2529	2518	2428	2394	2519	2606	2653	2532	2467	2508	2517	2606	2646	2523	2496	2442	2472	2535	2591	2589	2435	2390	2499	2452	2499	2495	2504	2612	2523	2439	2383	2458	2583	2506	2689	2609	2618	2552	2466	2538	2551	2411	2420	2447	2508	2612
2292	2409	2404	2422	2426	2497	2373	2390	2523	2496	2530	2585	2492	2459	2509	2623	2565	2549	2463	2489	2526	2625	2525	2540	2504	2384	2497	2498	2484	2519	2503	2594	2514	2498	2352	2440	2548	2567	2638	2602	2529	2580	2430	2484	2509	2370	2493	2415	2464	2520
2255	2325	2544	2448	2433	2443	2410	2426	2417	2574	2446	2485	2568	2483	2589	2584	2712	2449	2417	2355	2619	2655	2652	2536	2442	2484	2349	2513	2508	2517	2505	2485	2416	2498	2377	2496	2507	2508	2607	2652	2488	2551	2407	2380	2550	2469	2503	2441	2559	2476
2375	2398	2589	2421	2513	2328	2320	2350	2450	2471	2494	2552	2487	2502	2540	2569	2560	2480	2489	2465	2599	2640	2705	2439	2413	2452	2504	2532	2531	2538	2575	2678	2461	2496	2393	2559	2620	2613	2625	2618	2426	2487	2553	2414	2428	2471	2501	2508	2556	2616
2383	2396	2524	2530	2472	2292	2381	2333	2420	2487	2507	2448	2511	2461	2630	2500	2535	2489	2454	2443	2600	2557	2473	2513	2579	2446	2573	2659	2517	2535	2507	2528	2447	2431	2439	2533	2459	2640	2593	2516	2479	2488	2511	2317	2401	2463	2427	2578	2550	2573
2276	2450	2457	2462	2476	2401	2230	2368	2560	2469	2501	2385	2424	2399	2563	2637	2588	2465	2421	2548	2538	2591	2517	2446	2488	2460	2517	2604	2560	2438	2460	2584	2401	2477	2522	2532	2589	2618	2639	2448	2483	2466	2416	2412	2464	2398	2419	2543	2591	2691
2518	2459	2387	2502	2529	2376	2346	2401	2482	2446	2482	2300	2367	2499	2605	2548	2467	2463	2465	2529	2559	2510	2486	2362	2374	2436	2603	2607	2626	2548	2548	2543	2539	2489	2552	2658	2711	2538	2595	2554	2487	2501	2449	2436	2411	2496	2520	2515	2517	2585
2478	2424	2536	2547	2435	2248	2263	2501	2465	2416	2362	2345	2334	2538	2514	2420	2409	2394	2434	2434	2637	2558	2557	2390	2329	2558	2560	2590	2504	2561	2628	2552	2463	2451	2471	2563	2696	2705	2636	2572	2487	2476	2456	2418	2402	2377	2556	2572	2715	2621
2495	2519	2398	2417	2420	2345	2450	2560	2435	2438	2371	2332	2400	2530	2487	2523	2354	2414	2422	2406	2612	2528	2428	2438	2406	2555	2445	2547	2586	2504	2628	2434	2482	2437	2592	2573	2686	2657	2492	2635	2603	2415	2554	2455	2486	2521	2506	2621	2586	2693
2494	2451	2456	2532	2409	2440	2437	2575	2475	2426	2384	2367	2317	2453	2567	2397	2323	2307	2519	2542	2536	2497	2455	2385	2436	2494	2564	2561	2581	2474	2457	2442	2508	2563	2524	2654	2666	2751	2627	2600	2516	2516	2376	2532	2431	2528	2654	2598	2625	2714
2452	2546	2539	2431	2435	2439	2446	2662	2431	2356	2512	2320	2479	2444	2526	2378	2416	2481	2498	2558	2422	2385	2337	2396	2456	2367	2459	2525	2525	2556	2455	2539	2484	2504	2601	2710	2692	2752	2646	2661	2460	2441	2498	2547	2547	2542	2618	2588	2569	2540
2370	2484	2481	2518	2433	2433	2575	2513	2336	2431	2353	2451	2415	2500	2392	2381	2366	2360	2414	2528	2513	2391	2329	2354	2475	2464	2435	2478	2480	2621	2536	2401	2389	2622	2598	2670	2671	2788	2640	2585	2474	2485	2407	2511	2509	2560	2729	2624	2694	2782
2399	2519	2472	2394	2397	2429	2553	2554	2399	2436	2374	2384	2472	2482	2486	2385	2397	2424	2438	2463	2466	2387	2344	2331	2472	2533	2450	2496	2518	2461	2481	2460	2472	2549	2598	2611	2658	2775	2549	2572	2544	2413	2512	2460	2472	2571	2587	2651	2700	2706
2348	2475	2324	2344	2386	2447	2556	2540	2397	2388	2470	2393	2489	2478	2434	2393	2341	2406	2404	2538	2435	2304	2339	2329	2491	2344	2509	2370	2399	2446	2353	2453	2461	2433	2535	2542	2599	2562	2547	2543	2521	2466	2603	2509	2444	2631	2661	2677	2608	2683
2457	2511	2358	2327	2371	2582	2597	2536	2468	2406	2328	2546	2475	2481	2328	2388	2395	2324	2434	2488	2370	2427	2319	2432	2301	2333	2442	2472	2470	2423	2270	2373	2404	2523	2527	2529	2574	2552	2550	2489	2459	2474	2421	2484	2511	2526	2657	2600	2626	2692
2468	2369	2317	2363	2368	2507	2539	2499	2391	2460	2484	2506	2492	2481	2388	2358	2397	2376	2407	2427	2431	2424	2382	2410	2384	2293	2278	2421	2495	2327	2391	2295	2413	2545	2608	2459	2542	2509	2632	2448	2508	2474	2462	2488	2502	2475	2660	2569	2550	2561
2351	2336	2213	2359	2372	2511	2482	2557	2433	2431	2461	2540	2597	2552	2464	2517	2454	2370	2560	2512	2321	2363	2368	2420	2315	2389	2401	2373	2486	2372	2309	2457	2429	2487	2452	2499	2578	2545	2564	2478	2452	2480	2430	2520	2457	2566	2449	2645	2643	2560
2272	2290	2294	2437	2389	2489	2478	2412	2329	2464	2471	2561	2596	2529	2446	2508	2485	2514	2477	2457	2454	2434	2463	2344	2425	2337	2451	2471	2375	2338	2217	2356	2286	2389	2427	2540	2475	2494	2494	2479	2463	2432	2384	2529	2412	2511	2452	2613	2452	2560
2384	2342	2277	2387	2374	2512	2367	2487	2440	2497	2483	2412	2500	2478	2516	2490	2452	2411	2517	2473	2525	2528	2385	2421	2272	2447	2458	2434	2310	2188	2321	2300	2397	2436	2459	2557	2441	2525	2571	2446	2378	2413	2368	2406	2532	2511	2440	2535	2540	2538
2334	2268	2492	2320	2437	2311	2350	2339	2409	2524	2528	2393	2446	2431	2534	2448	2429	2429	2524	2521	2506	2536	2514	2460	2267	2449	2432	2533	2383	2338	2348	2372	2382	2515	2432	2493	2427	2480	2439	2498	2389	2396	2330	2382	2409	2490	2551	2532	2521	2502
2335	2441	2497	2381	2260	2265	2459	2525	2401	2463	2487	2422	2531	2499	2538	2476	2579	2460	2408	2438	2511	2483	2456	2411	2384	2297	2427	2414	2392	2275	2352	2515	2428	2380	2406	2531	2465	2344	2409	2462	2435	2424	2367	2353	2467	2535	2474	2540	2477	2533
2370	2483	2432	2357	2221	2289	2391	2444	2432	2389	2442	2402	2396	2583	2633	2481	2513	2496	2489	2535	2505	2475	2347	2338	2470	2488	2387	2533	2432	2331	2285	2341	2395	2433	2430	2554	2601	2480	2357	2442	2381	2304	2385	2395	2444	2437	2583	2532	2470	2510
2516	2493	2499	2374	2188	2263	2385	2482	2380	2263	2327	2398	2542	2572	2581	2407	2457	2479	2557	2609	2553	2375	2376	2395	2480	2478	2445	2421	2390	2405	2407	2341	2394	2456	2502	2508	2468	2439	2455	2512	2325	2278	2341	2408	2398	2538	2573	2576	2534	2499
2493	2546	2375	2233	2290	2358	2399	2344	2310	2348	2352	2369	2369	2458	2478	2492	2407	2467	2502	2692	2778	2473	2302	2388	2519	2527	2516	2526	2492	2552	2372	2377	2408	2508	2675	2570	2508	2500	2500	2533	2427	2384	2419	2388	2502	2472	2575	2483	2628	2527
2463	2380	2394	2336	2392	2377	2324	2324	2245	2354	2295	2406	2483	2406	2418	2511	2413	2367	2523	2728	2726	2564	2317	2345	2417	2421	2505	2445	2373	2534	2473	2466	2411	2514	2607	2629	2539	2422	2513	2530	2412	2382	2493	2537	2419	2524	2543	2604	2636	2555
2362	2444	2346	2355	2364	2392	2324	2364	2333	2446	2465	2387	2456	2456	2394	2521	2504	2337	2409	2547	2609	2519	2465	2372	2443	2462	2390	2519	2442	2465	2479	2463	2458	2467	2633	2495	2622	2494	2643	2498	2424	2412	2478	2449	2565	2462	2552	2653	2570	2573
2398	2431	2399	2356	2314	2416	2323	2364	2422	2419	2419	2430	2329	2327	2413	2402	2391	2169	2269	2449	2581	2503	2502	2523	2365	2483	2444	2582	2656	2440	2489	2489	2532	2540	2526	2645	2615	2611	2604	2598	2512	2472	2433	2445	2530	2481	2645	2609	2646	2599
2324	2395	2485	2386	2355	2379	2342	2400	2349	2434	2305	2340	2296	2246	2253	2302	2247	2082	2245	2374	2457	2489	2514	2557	2409	2498	2480	2574	2491	2423	2439	2436	2553	2442	2576	2584	2716	2680	2695	2479	2403	2550	2520	2486	2518	2540	2574	2626	2593	2598
2304	2406	2458	2340	2367	2362	2423	2365	2353	2371	2256	2218	2204	2105	2203	2227	2201	2211	2192	2524	2443	2368	2491	2510	2383	2353	2502	2596	2480	2482	2480	2497	2398	2498	2519	2621	2568	2666	2673	2619	2519	2435	2502	2423	2516	2632	2616	2675	2745	2645
2320	2452	2321	2399	2381	2380	2396	2347	2237	2410	2450	2279	2236	2157	2184	2241	2303	2224	2339	2291	2345	2381	2451	2517	2356	2299	2483	2463	2485	2475	2534	2423	2502	2522	2426	2497	2606	2693	2579	2691	2553	2447	2396	2493	2555	2528	2633	2598	2665	2685
2384	2457	2392	2368	2365	2327	2390	2386	2459	2396	2462	2504	2312	2246	2185	2211	2177	2189	2223	2291	2274	2444	2485	2459	2311	2327	2400	2480	2466	2478	2572	2503	2426	2481	2449	2508	2544	2670	2578	2620	2538	2460	2348	2465	2472	2476	2559	2552	2629	2810
2405	2402	2312	2375	2273	2270	2352	2403	2466	2479	2301	2317	2327	2357	2264	2168	2094	2095	2100	2220	2437	2420	2506	2500	2302	2327	2412	2412	2471	2565	2464	2480	2426	2463	2512	2507	2624	2553	2604	2557	2460	2453	2498	2392	2532	2454	2497	2590	2704	2701
2332	2406	2444	2273	2177	2359	2383	2490	2577	2392	2207	2180	2188	2422	2533	2332	2202	2019	2180	2308	2440	2637	2550	2408	2291	2317	2327	2461	2323	2469	2515	2380	2445	2410	2550	2539	2599	2531	2595	2500	2604	2518	2508	2422	2476	2496	2399	2570	2591	2569
2315	2296	2235	2333	2291	2295	2380	2472	2491	2431	2278	2155	2211	2446	2752	2562	2277	2144	2313	2632	2564	2393	2342	2342	2252	2367	2368	2368	2413	2479	2507	2410	2433	2388	2505	2488	2512	2532	2524	2608	2596	2532	2481	2434	2403	2345	2470	2408	2558	2513
2386	2268	2299	2377	2386	2333	2428	2317	2381	2469	2386	2373	2300	2524	2622	2471	2244	2302	2501	2606	2503	2354	2363	2336	2468	2318	2360	2345	2403	2478	2437	2456	2482	2457	2412	2422	2393	2539	2519	2455	2468	2591	2521	2486	2448	2414	2489	2514	2600	2541
2318	2425	2250	2310	2369	2328	2278	2366	2389	2410	2429	2428	2333	2421	2410	2391	2471	2406	2494	2520	2298	2273	2374	2420	2384	2365	2276	2263	2419	2527	2450	2521	2491	2401	2440	2415	2511	2491	2518	2478	2479	2562	2432	2401	2359	2516	2424	2456	2465	2409
2339	2344	2325	2369	2361	2437	2190	2308	2399	2475	2522	2413	2438	2354	2402	2397	2420	2568	2405	2319	2312	2318	2543	2622	2495	2247	2327	2366	2437	2459	2480	2537	2505	2524	2485	2455	2490	2454	2617	2535	2534	2512	2423	2511	2486	2320	2462	2404	2526	2402
2244	2401	2377	2430	2342	2349	2340	2199	2309	2453	2516	2375	2426	2463	2500	2577	2528	2502	2309	2290	2325	2467	2526	2496	2410	2241	2319	2495	2458	2437	2464	2550	2645	2499	2427	2476	2528	2398	2519	2459	2669	2468	2455	2381	2493	2531	2367	2470	2527	2481
2309	2341	2445	2483	2272	2407	2256	2159	2366	2346	2337	2345	2413	2382	2428	2470	2304	2389	2322	2336	2324	2436	2403	2532	2400	2565	2362	2337	2330	2369	2576	2557	2562	2515	2348	2441	2412	2441	2488	2388	2473	2655	2589	2555	2364	2446	2532	2505	2382	2417
2275	2253	2339	2334	2375	2283	2294	2284	2349	2413	2354	2273	2338	2342	2312	2293	2290	2287	2268	2363	2276	2335	2333	2448	2556	2465	2370	2357	2298	2366	2573	2550	2615	2554	2546	2430	2470	2443	2420	2450	2484	2608	2606	2618	2518	2510	2501	2497	2434	2405
2411	2202	2182	2351	2401	2477	2306	2234	2286	2349	2370	2320	2287	2342	2291	2227	2387	2340	2419	2339	2309	2359	2268	2387	2430	2484	2312	2327	2410	2338	2407	2508	2444	2596	2506	2607	2528	2534	2468	2585	2498	2542	2546	2660	2554	2539	2655	2558	2474	2449
2371	2247	2130	2181	2351	2526	2401	2304	2280	2245	2419	2450	2398	2339	2203	2290	2378	2421	2438	2223	2365	2221	2292	2358	2400	2406	2465	2369	2401	2407	2497	2464	2487	2570	2607	2486	2373	2450	2475	2445	2531	2544	2613	2529	2584	2445	2642	2572	2623	2496
2384	2432	2181	2156	2256	2431	2405	2282	2327	2295	2225	2518	2491	2467	2292	2247	2252	2379	2367	2314	2191	2231	2406	2408	2327	2404	2449	2448	2451	2449	2346	2441	2441	2534	2478	2413	2420	2259	2375	2374	2416	2481	2549	2576	2444	2630	2556	2543	2504	2582
2356	2484	2282	2222	2166	2339	2316	2358	2330	2268	2385	2409	2411	2424	2205	2380	2238	2279	2360	2271	2250	2250	2237	2299	2304	2447	2417	2445	2318	2327	2293	2435	2453	2523	2452	2469	2345	2328	2271	2290	2452	2235	2448	2428	2518	2461	2549	2597	2675	2683
2256	2454	2496	2247	2227	2255	2214	2288	2439	2404	2300	2504	2326	2318	2376	2272	2288	2236	2307	2337	2422	2333	2182	2332	2339	2465	2399	2415	2397	2327	2417	2396	2433	2454	2466	2529	2565	2526	2464	2402	2321	2433	2404	2460	2455	2512	2595	2594	2560	2658
2139	2395	2485	2319	2246	2254	2225	2308	2435	2480	2432	2396	2357	2400	2349	2390	2260	2181	2329	2408	2435	2337	2364	2340	2333	2396	2385	2445	2379	2424	2330	2390	2392	2394	2449	2597	2630	2686	2514	2584	2433	2366	2373	2310	2284	2424	2507	2585	2634	2594
2000	2149	2208	2282	2363	2360	2348	2290	2453	2232	2344	2393	2333	2279	2401	2351	2354	2300	2323	2359	2348	2360	2296	2248	2226	2389	2283	2374	2404	2495	2441	2409	2382	2451	2429	2485	2539	2550	2573	2516	2487	2436	2371	2370	2391	2444	2463	2621	2636	2667
1987	1970	2034	2234	2285	2425	2344	2310	2234	2375	2245	2361	2461	2346	2365	2345	2362	2289	2314	2290	2400	2383	2298	2377	2184	2199	2335	2326	2454	2526	2404	2309	2265	2338	2363	2352	2452	2448	2459	2548	2468	2411	2427	2380	2423	2374	2287	2456	2584	2600
1862	1830	1942	2110	2172	2287	2311	2383	2288	2162	2278	2264	2388	2375	2381	2397	2340	2266	2304	2357	2322	2322	2315	2256	2292	2195	2258	2422	2484	2613	2436	2393	2231	2320	2339	2258	2214	2223	2389	2561	2404	2367	2423	2419	2390	2379	2296	2336	2516	2554
1861	1920	1885	1955	2085	2240	2222	2421	2460	2314	2277	2161	2174	2368	2337	2329	2286	2333	2189	2253	2347	2328	2343	2301	2276	2224	2252	2390	2623	2523	2396	2265	2254	2376	2298	2176	2186	2258	2358	2339	2438	2275	2455	2558	2515	2475	2287	2332	2329	2497
1844	1910	1922	1865	1975	2038	2123	2205	2453	2390	2436	2332	2273	2246	2396	2339	2231	2148	2191	2198	2289	2295	2278	2284	2279	2278	2293	2430	2428	2214	2259	2229	2292	2336	2270	2218	2280	2257	2330	2262	2403	2263	2359	2467	2515	2477	2373	2349	2375	2433
1811	1922	1930	1821	1877	1981	1982	2148	2368	2504	2500	2378	2217	2134	2326	2194	2364	2315	2208	2171	2250	2203	2281	2170	2259	2449	2390	2420	2362	2161	2142	2264	2359	2337	2297	2287	2109	2249	2268	2325	2273	2115	2169	2338	2475	2564	2429	2483	2382	2439
1846	1929	1822	1916	1865	1954	2200	2146	2229	2425	2457	2452	2331	2170	2156	2248	2305	2420	2179	2154	2218	2233	2379	2227	2365	2531	2517	2367	2151	2113	2222	2439	2377	2259	2105	2139	2095	2078	2181	2260	2327	2238	2206	2242	2252	2572	2610	2618	2434	2467
1874	1894	1825	1795	1941	2149	2239	2201	2231	2250	2400	2537	2464	2258	2141	2175	2231	2372	2385	2231	2175	2284	2256	2429	2577	2575	2354	2245	2218	2221	2450	2451	2437	2378	2155	2124	2111	2123	2159	2290	2315	2296	2296	2227	2322	2327	2537	2585	2518	2467
1845	1801	1812	1820	1923	2112	2253	2273	2239	2210	2251	2268	2432	2233	2257	2146	2164	2328	2331	2221	2195	2222	2259	2454	2487	2417	2202	2150	2149	2328	2413	2335	2334	2340	2272	2306	2318	2222	2132	2178	2255	2354	2399	2330	2251	2340	2528	2519	2594	2595
1862	1870	1811	1925	1847	2067	2002	2317	2375	2336	2184	2239	2279	2342	2367	2268	2266	2183	2249	2278	2395	2341	2374	2348	2271	2141	2153	2174	2280	2225	2217	2106	2087	2291	2407	2569	2453	2511	2284	2239	2219	2324	2367	2412	2356	2200	2236	2428	2467	2643
1902	1944	1902	1856	1860	1868	1976	2060	2353	2307	2147	2067	2202	2290	2424	2303	2233	2105	2159	2310	2418	2412	2393	2218	2111	2147	2130	2368	2352	2302	2050	2009	2089	2238	2421	2613	2688	2626	2552	2326	2193	2216	2300	2426	2439	2259	2289	2295	2483	2535
1893	1870	1831	1735	1773	1870	1823	2040	2117	2096	2153	2009	2160	2236	2301	2278	2182	2167	2153	2244	2310	2587	2348	2215	2120	2190	2475	2667	2607	2175	2199	2086	2211	2260	2332	2532	2660	2614	2510	2384	2239	2252	2227	2359	2429	2401	2376	2290	2341	2397
1907	1891	1868	1746	1817	1724	1860	1927	1988	1962	2041	2037	2091	2057	2214	2230	2145	2167	2195	2199	2392	2414	2265	2240	2205	2396	2481	2533	2328	2212	2210	2323	2348	2220	2174	2398	2431	2453	2559	2601	2453	2350	2294	2302	2368	2367	2439	2207	2304	2256
1888	1834	1878	1782	1902	1887	1744	1841	1981	1859	1887	2017	2032	2037	2021	2122	2311	2457	2431	2342	2314	2224	2169	2294	2354	2336	2261	2245	2128	2169	2302	2401	2449	2466	2156	2129	2189	2307	2451	2675	2617	2478	2332	2224	2294	2443	2373	2281	2157	2123
1842	1821	1779	1811	1871	1871	1848	1807	1805	1818	1988	2011	2021	2053	2066	2201	2330	2508	2535	2457	2254	2078	2173	2318	2396	2316	2147	2077	2155	2198	2310	2469	2565	2482	2295	2082	2110	2310	2417	2535	2580	2618	2438	2382	2293	2249	2478	2354	2266	2209
1808	1777	1809	1771	1833	1847	1856	1795	1830	1790	1801	1896	1948	1994	2181	2211	2296	2349	2450	2450	2054	2085	2105	2225	2388	2231	2107	2036	2175	2294	2279	2428	2636	2495	2394	2247	2173	2391	2314	2480	2533	2638	2544	2516	2482	2355	2357	2321	2436	2327
1742	1828	1698	1756	1864	1843	1775	1783	1805	1804	1815	1798	1860	2061	2228	2195	2268	2332	2167	2104	2057	2076	2253	2231	2212	2121	2196	2264	2243	2241	2178	2339	2470	2369	2305	2421	2349	2223	2213	2360	2383	2540	2613	2617	2523	2489	2375	2346	2392	2377
1814	1729	1818	1795	1755	1828	1753	1828	1769	1756	1708	1720	1840	1975	1999	2035	1992	1999	1913	1886	2042	2350	2403	2296	2094	2092	2214	2313	2282	2075	2157	2085	2121	2244	2393	2613	2546	2224	2242	2098	2259	2343	2413	2487	2597	2544	2402	2181	2286	2441
1777	1777	1816	1712	1752	1710	1754	1833	1838	1757	1765	1793	1861	1967	1983	1906	1827	1829	1980	2077	2259	2377	2346	2037	2009	2078	2233	2319	2237	2288	2085	1952	2038	2233	2470	2461	2349	2397	2415	2359	2198	2206	2326	2433	2588	2696	2433	2220	2289	2545
1843	1796	1739	1797	1719	1820	1837	1805	1719	1674	1699	1794	1893	1930	1925	1836	1791	1891	2187	2602	2486	2161	2004	2104	2062	2116	2162	2160	2179	2363	2345	2053	1973	2066	2329	2355	2460	2501	2492	2414	2264	2057	2269	2464	2651	2548	2322	2236	2410	2604
1885	1866	1774	1803	1775	1801	1807	1686	1704	1627	1734	1826	1829	1829	1839	1775	1958	2156	2621	2749	2311	1867	1963	2093	2167	2234	2116	2089	2070	2114	2341	2200	2075	2004	2093	2137	2402	2514	2576	2389	2181	2138	2278	2505	2590	2543	2325	2200	2407	2637
1798	1814	1947	1849	1843	1838	1697	1738	1697	1721	1783	1874	1822	1847	1736	1820	2126	2505	2835	2507	1840	1759	1966	2075	2199	2286	2330	2195	2063	2047	2230	2411	2308	2030	2046	2203	2311	2410	2499	2349	2390	2332	2398	2199	2330	2260	2087	2205	2390	2473
1881	1873	1948	1922	1848	1725	1722	1695	1694	1894	1892	1660	1662	1634	1716	1970	2413	2751	2671	1991	1675	1684	2055	2159	2294	2555	2616	2408	2084	1990	2075	2316	2322	2340	2141	2138	2250	2310	2367	2482	2456	2535	2476	2202	2202	2052	2117	2268	2285	2112
1823	1827	1891	1899	1881	1728	1763	1795	1871	1850	1773	1621	1571	1634	1968	2275	2766	2670	2266	1813	1652	1915	2123	2124	2277	2334	2474	2406	2239	1997	2105	2177	2249	2338	2423	2258	2114	2158	2232	2363	2507	2438	2504	2296	2200	2187	2333	2444	2299	2009
1868	1979	1943	1867	1905	1898	1857	1902	1872	1724	1624	1528	1551	1832	2342	2708	2807	2269	2043	1817	1803	2064	2029	1980	1973	2059	2094	2205	2385	2414	2112	2075	2080	2246	2440	2412	2279	2009	2021	2200	2357	2372	2368	2294	2247	2260	2376	2624	2343	2006
1931	1953	1943	1790	1813	1908	1932	1852	1801	1690	1500	1459	1717	2264	2691	2919	2444	1905	1819	1852	1972	2015	1857	1778	1704	1794	1887	2060	2382	2489	2296	2074	2001	2127	2266	2304	2334	2152	2054	2003	2220	2303	2370	2231	2197	2214	2399	2550	2445	2135
1929	1923	1892	1794	1892	1924	1917	1835	1609	1458	1452	1677	2033	2514	2901	2680	2140	1671	1721	1930	2021	1832	1697	1642	1669	1777	1849	2011	2278	2412	2440	2255	2233	2114	2070	2135	2312	2474	2187	2111	2070	2210	2325	2315	2122	2083	2019	2303	2297	2194
1922	1867	1885	1857	1892	1836	1879	1645	1505	1403	1510	1864	2374	2721	2659	2226	1672	1702	1814	1908	1768	1683	1679	1706	1773	1789	1880	1917	1909	2179	2382	2458	2339	2189	1995	1994	2151	2228	2244	2187	2068	2201	2294	2416	2315	2144	2027	2093	2390	2341
1953	1905	1943	1952	1878	1876	1780	1586	1430	1470	1662	2052	2474	2545	2194	1881	1686	1661	1785	1862	1674	1642	1756	1851	1836	1886	1727	1755	1764	1981	2300	2260	2582	2435	2118	2022	1902	2120	2282	2177	2009	2061	2249	2450	2487	2284	2241	2161	2325	2151
1937	1904	1943	1951	1828	1807	1730	1511	1440	1635	1794	2200	2259	2116	1724	1793	1647	1762	1699	1657	1615	1648	1786	1839	1810	1771	1840	1950	1935	2055	2056	2175	2471	2458	2390	2086	1952	1942	2209	2154	2025	2022	2138	2465	2601	2494	2275	2245	2296	2308
1965	1989	1833	1763	1842	1758	1647	1641	1558	1561	1919	2077	1884	1586	1583	1602	1636	1691	1710	1678	1584	1626	1810	1796	1768	1728	1824	1929	2014	1963	1813	2004	2180	2595	2596	2232	1900	1999	2160	2112	2011	2021	2164	2383	2543	2372	2264	2377	2357	2227
2031	1983	1962	1795	1848	1782	1821	1689	1645	1586	1757	1756	1573	1393	1381	1423	1584	1623	1697	1635	1655	1682	1765	1727	1716	1713	1944	1941	1866	1796	1704	1812	2114	2345	2404	2211	2040	2164	2191	2091	2011	2066	2279	2471	2491	2321	2205	2241	2366	2266
1854	1947	1915	1751	1713	1809	1806	1741	1696	1564	1481	1354	1370	1332	1282	1328	1388	1512	1545	1611	1725	1701	1650	1704	1775	1869	1915	1823	1730	1734	1821	1918	2032	2141	2088	2032	2114	2247	2363	2113	2027	2123	2286	2403	2426	2107	2219	2274	2347	2388
1808	1876	1877	1757	1836	1763	1819	1778	1693	1508	1344	1382	1369	1336	1321	1272	1350	1373	1546	1702	1700	1720	1761	1689	1722	1834	1756	1714	1728	1854	1928	1970	1969	1858	1846	1909	2140	2419	2353	2137	1938	2121	2236	2309	2373	2352	2241	2257	2309	2388
1806	1910	1818	1871	1725	1642	1731	1736	1606	1589	1356	1296	1392	1330	1360	1283	1310	1340	1439	1546	1662	1786	1775	1794	1635	1615	1624	1645	1805	1889	1937	1864	1811	1672	1746	1892	2147	2367	2122	2134	2097	2106	2194	2331	2315	2310	2216	2284	2275	2206
1804	1824	1719	1735	1823	1761	1760	1686	1669	1568	1403	1357	1327	1319	1441	1449	1360	1298	1368	1423	1590	1634	1761	1801	1710	1570	1672	1639	1790	1840	1859	1781	1712	1731	1876	2107	2051	2104	1985	2055	2155	2273	2310	2332	2208	2128	2201	2352	2211	2175
1757	1749	1798	1796	1796	1724	1719	1710	1617	1684	1594	1390	1341	1400	1411	1421	1381	1349	1324	1396	1444	1614	1710	1710	1623	1654	1614	1763	1693	1712	1721	1616	1737	1947	1981	1958	1926	1848	1869	2044	2185	2315	2458	2345	2008	2063	2228	2319	2331	2213
1828	1810	1769	1789	1694	1706	1768	1744	1701	1659	1592	1564	1371	1396	1362	1317	1452	1378	1337	1383	1398	1541	1662	1608	1647	1644	1803	1785	1584	1704	1574	1669	1786	2091	2117	1921	1823	1773	1836	2042	2149	2375	2387	2267	2159	2263	2223	2345	2412	2246
1818	1754	1863	1712	1644	1703	1734	1759	1778	1719	1709	1626	1577	1397	1296	1349	1276	1460	1455	1312	1348	1461	1511	1569	1578	1670	1804	1646	1618	1685	1767	1943	2139	2190	2106	1941	1763	1862	1912	2036	2115	2137	2148	2222	2287	2190	2230	2239	2292	2268
1816	1846	1781	1689	1696	1819	1820	1684	1796	1679	1759	1747	1664	1524	1358	1304	1359	1354	1411	1328	1391	1376	1325	1372	1653	1659	1641	1652	1615	1756	2080	2482	2687	2434	2059	1883	1783	1903	2079	2054	2007	2108	2078	2257	2287	2296	2254	2208	2176	2254
1915	1818	1779	1800	1808	1833	1787	1853	1744	1675	1682	1716	1601	1631	1476	1400	1326	1339	1253	1368	1349	1339	1274	1403	1499	1612	1649	1583	1709	2031	2735	2969	2952	2408	1987	1765	1790	1972	2035	1978	2024	1986	2127	2083	2340	2428	2410	2165	2249	2275
1809	1806	1841	1773	1785	1790	1743	1796	1744	1679	1673	1744	1650	1694	1617	1522	1306	1223	1343	1319	1386	1341	1289	1394	1441	1548	1584	1539	1861	2576	3088	3181	2715	2112	1771	1805	1844	1908	1953	1897	1911	2067	2116	2222	2190	2344	2358	2417	2313	2233
1921	1862	1759	1838	1782	1788	1753	1772	1745	1698	1625	1715	1696	1662	1638	1549	1464	1357	1329	1347	1256	1473	1445	1403	1369	1442	1549	1886	2264	2780	2872	2593	2222	1887	1681	1738	1872	1833	1842	1856	1937	2006	2136	2131	2184	2259	2291	2364	2464	2201
1882	1747	1859	1754	1777	1841	1789	1758	1829	1839	1687	1744	1656	1622	1599	1647	1580	1520	1354	1245	1325	1432	1459	1528	1294	1398	1571	1963	2408	2622	2297	2046	1801	1786	1704	1852	1819	1780	1689	1780	1894	2036	2023	2126	2037	2182	2148	2302	2407	2279
1898	1814	1919	1911	1812	1829	1836	1834	1800	1810	1683	1692	1705	1623	1720	1607	1605	1592	1452	1337	1275	1412	1520	1468	1459	1435	1714	2094	2154	2031	1862	1714	1774	1648	1810	1816	1828	1746	1703	1683	1809	1901	1910	2064	2098	2101	2212	2148	2213	2238
1848	1887	1868	1823	1865	1835	1789	1796	1706	1691	1781	1730	1595	1621	1640	1714	1690	1608	1565	1408	1295	1218	1293	1395	1377	1535	1666	1783	1863	1708	1733	1678	1838	1811	1783	1670	1662	1658	1693	1709	1820	1785	1862	2183	2139	2096	2083	2138	2142	2290
1835	1840	1864	1858	1855	1875	1794	1710	1716	1709	1692	1656	1706	1686	1689	1678	1565	1673	1594	1521	1480	1409	1376	1437	1548	1634	1682	1633	1562	1541	1633	1811	1827	1935	1728	1734	1629	1725	1642	1744	1695	1844	1834	1943	2139	2063	2168	2038	2013	2140
1892	1835	1779	1828	1933	1829	1748	1799	1647	1753	1734	1796	1658	1716	1677	1584	1598	1581	1543	1563	1537	1487	1478	1532	1578	1720	1677	1605	1545	1735	1779	1870	1881	1742	1711	1741	1760	1709	1747	1795	1700	1704	1713	1831	1933	2008	2030	2084	2110	2125
1891	1868	1851	1864	1833	1841	1874	1678	1685	1784	1704	1700	1732	1721	1680	1685	1668	1672	1620	1569	1550	1586	1579	1630	1704	1706	1715	1638	1658	1856	1884	1953	1821	1702	1691	1743	1759	1806	1799	1844	1746	1758	1697	1818	1829	1866	1893	1959	2041	2206
1783	1853	1813	1822	1823	1733	1731	1779	1739	1718	1827	1683	1691	1739	1733	1713	1650	1606	1727	1617	1681	1709	1667	1850	1892	1781	1707	1784	1817	1898	1872	1807	1699	1713	1791	1828	1768	1738	1777	1793	1769	1771	1703	1702	1863	1780	1840	1930	2128	2117
1755	1733	1769	1878	1722	1762	1821	1771	1755	1754	1755	1754	1738	1758	1699	1722	1709	1759	1760	1667	1710	1765	1749	1748	1856	1810	1755	1737	1845	1873	1727	1712	1841	1820	1796	1814	1712	1740	1818	1756	1770	1797	1696	1685	1849	1733	1730	1870	1940	2150
1793	1781	1747	1761	1648	1752	1734	1725	1760	1775	1752	1837	1821	1847	1787	1775	1753	1743	1780	1756	1798	1845	1815	1800	1751	1772	1669	1836	1784	1690	1778	1705	1827	1826	1786	1667	1739	1795	1692	1730	1776	1759	1754	1732	1755	1732	1736	1828	1872	1871
1752	1866	1766	1809	1745	1730	1712	1805	1721	1804	1861	1725	1745	1796	1620	1832	1756	1750	1764	1819	1808	1812	1753	1822	1757	1808	1764	1761	1707	1796	1749	1829	1888	1847	1786	1759	1804	1721	1765	1715	1631	1688	1740	1679	1653	1663	1730	1754	1793	1853
1758	1715	1772	1755	1752	1701	1817	1754	1715	1798	1798	1833	1792	1757	1666	1795	1761	1771	1854	1869	1936	1791	1844	1861	1722	1733	1906	1816	1814	1828	1821	1918	1827	1718	1736	1793	1789	1755	1800	1697	1678	1777	1719	1687	1614	1554	1707	1697	1732	1724
1819	1762	1744	1782	1760	1727	1823	1766	1796	1768	1757	1820	1770	1856	1859	1836	1780	1775	1877	1858	1826	1849	1862	1802	1803	1767	1803	1824	1748	1826	1794	1841	1852	1829	1773	1675	1690	1805	1749	1728	1695	1726	1700	1633	1615	1703	1649	1701	1683	1755
1825	1727	1737	1657	1773	1760	1733	1795	1770	1750	1752	1779	1818	1745	1788	1896	1794	1787	1857	1825	1730	1820	1846	1765	1836	1766	1755	1683	1741	1751	1849	1802	1780	1804	1843	1755	1754	1691	1744	1653	1741	1726	1746	1662	1613	1696	1789	1665	1661	1740
1831	1793	1685	1758	1776	1780	1830	1805	1745	1805	1742	1768	1817	1810	1790	1821	1772	1840	1883	1753	1707	1780	1807	1807	1780	1753	1699	1735	1743	1723	1736	1788	1828	1760	1841	1818	1606	1717	1683	1718	1663	1750	1725	1651	1705	1786	1760	1713	1662	1727
1732	1732	1794	1776	1799	1785	1811	1760	1742	1809	1771	1660	1813	1748	1842	1831	1875	1845	1849	1747	1880	1735	1811	1788	1849	1751	1755	1718	1776	1819	1794	1779	1795	1757	1775	1733	1777	1793	1757	1622	1649	1661	1704	1735	1687	1652	1747	1718	1735	1694
1748	1666	1765	1750	1772	1801	1924	1801	1778	1765	1758	1776	1755	1778	1724	1866	1760	1782	1809	1832	1823	1764	1872	1777	1837	1844	1720	1882	1711	1757	1758	1765	1744	1720	1684	1812	1682	1679	1737	1656	1717	1665	1716	1662	1658	1678	1690	1685	1678	1661
1732	1755	1700	1792	1721	1677	1780	1790	1746	1764	1744	1784	1715	1830	1780	1776	1767	1790	1788	1779	1769	1841	1872	1745	1804	1849	1788	1762	1842	1756	1773	1768	1849	1716	1728	1689	1706	1766	1672	1620	1750	1704	1726	1648	1696	1677	1708	1682	1599	1550
1874	1772	1690	1746	1713	1821	1696	1829	1823	1764	1790	1836	1739	1822	1713	1837	1761	1729	1797	1722	1705	1836	1804	1899	1768	1790	1855	1683	1733	1718	1772	1697	1676	1732	1748	1778	1688	1697	1751	1652	1662	1658	1658	1655	1704	1687	1685	1681	1603	1711
1899	1815	1661	1622	1840	1809	1758	1772	1802	1749	1685	1775	1734	1672	1702	1703	1726	1721	1704	1850	1764	1793	1746	1762	1867	1798	1803	1784	1846	1736	1716	1715	1710	1746	1715	1766	1714	1681	1664	1738	1625	1666	1742	1711	1707	1719	1716	1636	1581	1763
1770	1818	1701	1596	1787	1823	1828	1740	1719	1775	1716	1769	1797	1749	1754	1712	1789	1785	1826	1758	1834	1719	1714	1767	1748	1735	1818	1752	1633	1740	1736	1642	1637	1641	1705	1663	1695	1716	1736	1715	1705	1676	1838	1754	1731	1672	1603	1674	1737	1757
1729	1816	1762	1647	1609	1845	1849	1769	1806	1774	1699	1690	1823	1770	1798	1744	1794	1779	1811	1870	1779	1717	1809	1735	1771	1755	1766	1824	1644	1641	1667	1617	1618	1731	1683	1708	1685	1675	1668	1725	1711	1735	1792	1843	1729	1777	1682	1674	1700	1671
1697	1726	1829	1579	1665	1690	1768	1685	1805	1813	1760	1668	1766	1682	1805	1762	1685	1795	1784	1780	1722	1742	1768	1758	1772	1770	1742	1726	1735	1683	1714	1607	1738	1676	1757	1738	1692	1711	1683	1765	1752	1761	1785	1696	1767	1702	1730	1795	1690	1638
1567	1688	1865	1717	1708	1697	1846	1753	1708	1864	1727	1662	1750	1705	1724	1687	1738	1757	1729	1872	1863	1761	1764	1791	1807	1778	1766	1725	1691	1744	1744	1754	1770	1716	1655	1733	1761	1744	1667	1759	1725	1678	1772	1738	1783	1699	1779	1753	1687	1678
1639	1701	1795	1854	1627	1673	1777	1736	1664	1688	1737	1647	1692	1776	1656	1707	1713	1701	1701	1812	1687	1708	1758	1689	1767	1668	1788	1676	1739	1687	1671	1758	1747	1761	1728	1762	1729	1729	1679	1673	1653	1651	1714	1698	1728	1756	1714	1738	1763	1660
1673	1636	1858	1784	1733	1666	1881	1747	1616	1771	1751	1604	1660	1682	1678	1725	1617	1789	1790	1729	1653	1707	1763	1665	1668	1714	1693	1635	1758	1710	1715	1634	1706	1768	1704	1794	1686	1696	1632	1627	1721	1716	1736	1745	1763	1718	1776	1747	1756	1666
1614	1677	1850	1778	1739	1693	1885	1836	1669	1684	1734	1596	1704	1708	1706	1763	1721	1713	1701	1663	1630	1698	1653	1669	1648	1652	1721	1671	1647	1719	1671	1702	1629	1788	1742	1672	1602	1534	1677	1698	1724	1742	1688	1671	1725	1904	1795	1767	1857	1791
1705	1649	1802	1822	1715	1581	1801	1782	1706	1630	1697	1606	1643	1674	1624	1670	1680	1673	1680	1796	1701	1678	1647	1633	1671	1755	1676	1737	1703	1685	1717	1718	1649	1749	1694	1663	1714	1630	1687	1696	1715	1677	1666	1717	1712	1751	1814	1779	1824	1680
1752	1621	1685	1821	1700	1576	1732	1831	1692	1663	1703	1586	1585	1648	1672	1672	1612	1694	1664	1730	1746	1680	1653	1631	1655	1716	1767	1672	1727	1698	1710	1658	1777	1626	1671	1710	1659	1733	1650	1664	1726	1625	1699	1679	1669	1864	1759	1692	1699	1769
1675	1611	1777	1786	1689	1572	1709	1703	1687	1702	1775	1626	1733	1645	1604	1635	1700	1659	1644	1627	1695	1628	1655	1681	1725	1722	1637	1717	1664	1655	1775	1736	1732	1582	1617	1667	1704	1669	1717	1685	1651	1681	1683	1743	1712	1658	1766	1740	1733	1746
1674	1565	1756	1779	1646	1621	1698	1740	1552	1600	1699	1701	1695	1673	1646	1724	1661	1741	1612	1657	1707	1696	1698	1614	1678	1638	1664	1672	1726	1754	1691	1729	1577	1640	1649	1706	1626	1759	1678	1729	1688	1809	1770	1771	1676	1748	1723	1698	1682	1751
1636	1658	1742	1721	1670	1575	1726	1732	1624	1628	1711	1683	1675	1656	1650	1746	1596	1707	1737	1779	1674	1605	1687	1747	1744	1775	1645	1660	1673	1671	1650	1712	1723	1676	1668	1742	1640	1612	1737	1699	1825	1819	1798	1707	1751	1736	1701	1777	1717	1786
1651	1648	1784	1710	1544	1554	1743	1648	1674	1711	1733	1577	1758	1772	1718	1757	1695	1756	1702	1767	1806	1671	1722	1658	1634	1712	1729	1644	1688	1671	1766	1703	1729	1705	1722	1680	1707	1638	1747	1700	1804	1752	1736	1710	1648	1748	1827	1791	1777	1821
1544	1724	1796	1724	1507	1551	1639	1519	1561	1684	1697	1597	1650	1688	1693	1681	1751	1689	1677	1679	1678	1747	1657	1691	1716	1645	1725	1694	1695	1628	1676	1733	1778	1779	1643	1718	1729	1736	1700	1813	1727	1732	1777	1699	1762	1794	1750	1769	1879	1792
1587	1700	1763	1609	1526	1547	1586	1458	1672	1728	1662	1627	1712	1693	1808	1831	1653	1744	1677	1706	1664	1720	1680	1716	1638	1696	1689	1587	1742	1635	1692	1753	1746	1757	1752	1692	1792	1737	1670	1739	1728	1726	1690	1784	1709	1806	1739	1802	1839	1755
1659	1677	1645	1511	1530	1555	1567	1524	1583	1672	1607	1681	1672	1652	1683	1719	1713	1687	1654	1712	1680	1651	1731	1739	1685	1706	1682	1646	1759	1727	1713	1702	1649	1634	1760	1765	1737	1758	1707	1686	1700	1748	1740	1724	1877	1775	1859	1784	1738	1866
1740	1704	1609	1465	1569	1600	1590	1574	1637	1593	1627	1748	1664	1606	1743	1655	1711	1733	1648	1635	1710	1644	1641	1714	1746	1670	1647	1697	1701	1762	1702	1732	1730	1642	1754	1720	1772	1799	1764	1724	1732	1690	1748	1842	1818	1787	1781	1753	1777	1756
1771	1587	1541	1457	1638	1631	1596	1579	1649	1636	1599	1697	1632	1651	1693	1675	1648	1720	1592	1670	1614	1712	1662	1664	1680	1780	1767	1680	1759	1645	1764	1690	1719	1748	1784	1789	1815	1784	1795	1756	1725	1712	1783	1822	1820	1834	1692	1660	1611	1654
1639	1584	1460	1490	1492	1512	1602	1570	1664	1547	1670	1602	1650	1758	1700	1651	1656	1654	1712	1647	1685	1649	1656	1640	1718	1678	1739	1677	1671	1754	1671	1683	1693	1745	1761	1778	1766	1796	1780	1691	1726	1722	1745	1739	1781	1735	1673	1598	1579	1529
1555	1607	1583	1589	1492	1551	1541	1640	1511	1553	1602	1675	1668	1629	1661	1586	1647	1572	1724	1734	1664	1638	1747	1671	1709	1748	1786	1745	1740	1739	1653	1775	1718	1767	1729	1778	1686	1683	1770	1715	1738	1817	1680	1722	1634	1702	1677	1478	1595	1515
1541	1587	1659	1553	1512	1486	1555	1605	1559	1562	1552	1529	1600	1623	1612	1722	1670	1712	1673	1679	1663	1649	1681	1663	1642	1735	1651	1767	1733	1680	1646	1696	1675	1652	1708	1717	1694	1713	1649	1728	1782	1786	1710	1679	1625	1631	1568	1605	1582	1580
1460	1609	1643	1600	1491	1594	1576	1584	1586	1612	1588	1619	1635	1708	1576	1709	1680	1688	1639	1601	1716	1768	1737	1743	1746	1759	1647	1768	1725	1721	1739	1692	1737	1716	1804	1795	1718	1721	1876	1776	1743	1689	1657	1645	1513	1576	1498	1599	1638	1719
[truncated: 920 more columns]
