# Supplementary material for: Spatial Resolution and Refractive Index Contrast of Resonant Photonic Crystal Surfaces for Biosensing
Source: IEEE Photonics J. Author manuscript; Available in PMC 2015 Sep 7. (PMC4561521; doi:10.1109/JPHOT.2015.2435699)
Supplement: fig4_data [file NIHMS64775-supplement-fig4_data.gz › Volumes/graham/MacBook_backup/PhD_folder_2015_06_02/paper_improvements/IEEE_J_Photonics/final_files/data_files/fig4/4b_raw/I20.csv]

2252	2222	2222	2181	2137	2121	2153	2231	2319	2339	2359	2464	2364	2289	2187	2186	2099	2143	2113	2154	2229	2213	2234	2299	2203	2082	2008	2045	2002	2111	1945	1974	1979	1875	1837	1700	1674	1677	1695	1737	1876	1846	1670	1687	1781	1753	1759	1649	1636	1614
2276	2279	2161	2215	2073	2087	2188	2168	2330	2470	2414	2493	2307	2303	2217	2121	2099	2130	2184	2116	2317	2154	2170	2194	2159	2058	2025	2032	1918	1978	2019	1986	1885	1912	1789	1735	1665	1710	1775	1771	1799	1735	1655	1702	1701	1740	1634	1640	1545	1553
2349	2232	2130	2126	2120	2139	2190	2228	2276	2437	2423	2357	2380	2290	2124	2118	2016	2021	2042	2113	2077	2038	2137	2082	2015	1982	1963	1887	1962	2061	2001	1990	1845	1858	1880	1710	1753	1749	1777	1780	1743	1746	1679	1669	1743	1758	1615	1666	1514	1515
2410	2261	2032	2134	2030	2165	2160	2222	2280	2389	2313	2372	2268	2223	2135	2152	2059	1979	2092	2064	1995	2134	2054	2098	2136	1980	1989	1997	1969	1994	2011	1944	1985	1812	1852	1805	1761	1755	1718	1737	1766	1626	1802	1716	1743	1767	1749	1652	1608	1563
2296	2220	2078	2138	2183	2211	2328	2299	2245	2333	2316	2265	2340	2190	2173	2039	1993	1915	2041	1946	2002	1992	2010	2079	2015	1874	1901	1969	1966	1978	1956	1941	1942	1910	1921	1781	1780	1789	1812	1791	1660	1792	1740	1703	1654	1713	1677	1686	1558	1614
2354	2214	2115	2133	2225	2300	2352	2283	2356	2241	2183	2169	2094	2174	2075	2077	1915	1976	1942	1986	2021	2081	1890	1953	1894	1837	1878	1932	1945	1935	1973	1863	1998	1988	1913	1894	1746	1827	1859	1790	1786	1675	1726	1692	1651	1673	1733	1726	1704	1635
2369	2125	2158	2116	2274	2306	2279	2286	2261	2270	2148	2122	2037	2034	2083	1949	2014	2025	1969	1947	1939	1930	1963	1923	1961	1931	1889	1921	1974	1923	1941	1858	1973	1963	1940	1897	1929	1807	1962	1816	1753	1709	1761	1704	1649	1763	1700	1722	1723	1669
2312	2207	2095	2165	2229	2293	2266	2179	2186	2161	2159	2165	1998	2001	1996	1977	2013	1991	1984	1925	1847	1912	1936	1928	1986	2057	2038	1967	1900	1939	1850	1883	1969	1958	1956	1862	1845	1952	1952	1913	1823	1722	1810	1784	1791	1702	1732	1711	1719	1766
2260	2149	2222	2207	2198	2207	2082	2127	2173	2290	2085	2032	2018	2077	2024	2029	2065	2046	2003	1930	1849	1955	1951	2046	2053	2022	1968	1989	1905	1888	1877	1972	2022	1996	1914	1961	1907	2024	1866	1831	1843	1790	1853	1814	1763	1734	1751	1797	1768	1751
2240	2212	2224	2273	2107	2067	2066	2222	2250	2196	2097	2118	2043	2119	2110	2063	2041	2043	1989	1907	1936	1959	2004	2077	2045	2092	2056	1935	1886	1841	1851	2001	2025	2040	2043	1948	1945	1892	1839	1864	1977	1915	1902	1825	1815	1807	1850	1839	1791	1718
2353	2252	2169	2165	2132	2061	2132	2053	2104	2158	2052	2081	2061	2060	2029	1992	1957	1943	2000	1915	2018	2088	2216	2172	2140	2170	2128	1984	1931	1982	1990	1935	1994	2042	1940	1973	1820	1917	1928	1911	1917	1963	1941	1872	1857	1833	1782	1840	1877	1762
2198	2301	2238	2196	2113	2147	2125	2086	2161	2223	2182	2282	2054	2083	2010	1915	1975	1870	1995	2000	2128	2215	2225	2240	2193	2250	2094	2009	1932	1943	1979	2027	2013	1970	1945	1934	1966	1973	1996	1914	1993	2052	1965	1948	1883	1867	1993	1921	1887	1822
2249	2183	2200	2155	2133	2115	2142	2029	2095	2229	2172	2179	2173	2051	2014	1928	2024	1957	2076	2074	2144	2271	2362	2252	2335	2139	2250	1968	2006	1999	1976	2066	2000	2080	1956	1965	1970	1949	2115	1968	2098	2057	1996	2027	2015	2045	2043	1919	1806	1802
2195	2164	2174	2220	2168	2118	2204	2142	2210	2065	2153	2176	2137	2184	2009	2026	2014	2000	2082	2122	2322	2248	2445	2345	2306	2280	2202	2043	2101	2056	2058	2027	2082	1977	2060	2013	1955	2031	2011	2071	2078	2053	2089	2096	2032	2023	2109	2044	1874	1763
2168	2156	2239	2202	2276	2114	2220	2320	2100	2152	2167	2149	2234	2144	2121	2081	2086	2070	2144	2252	2356	2343	2342	2275	2323	2148	2227	2098	2119	2178	2126	2166	2120	2086	2057	1989	2040	2045	2081	2141	2158	2117	2042	2157	2115	2015	2137	2048	1957	1794
2209	2272	2165	2201	2206	2216	2219	2237	2293	2252	2182	2159	2218	2124	2162	2158	2256	2146	2396	2305	2390	2475	2348	2295	2420	2233	2192	2232	2068	2257	2178	2060	2082	2025	2021	2050	2057	2062	2079	2128	2253	2232	2129	2181	2018	2143	2206	2067	2059	1862
2219	2214	2242	2227	2199	2250	2246	2429	2339	2268	2339	2233	2145	2226	2186	2307	2299	2253	2424	2309	2407	2363	2358	2333	2396	2330	2311	2241	2189	2197	2197	2223	2092	2144	2095	2120	2062	2150	2275	2088	2244	2222	2248	2243	2209	2297	2226	2107	2045	2002
2272	2306	2285	2135	2276	2200	2345	2389	2412	2346	2210	2240	2238	2237	2286	2311	2310	2279	2306	2335	2472	2428	2344	2356	2327	2351	2283	2287	2321	2245	2271	2151	2176	2125	2044	2205	2151	2214	2305	2247	2281	2291	2255	2335	2349	2322	2154	2178	1920	1957
2358	2193	2244	2175	2235	2234	2290	2460	2392	2383	2441	2361	2368	2325	2331	2426	2439	2414	2401	2351	2348	2420	2340	2387	2346	2412	2343	2222	2280	2325	2284	2188	2180	2129	2139	2284	2193	2194	2205	2305	2315	2277	2358	2397	2343	2283	2194	2118	2043	1911
2253	2293	2300	2282	2179	2344	2309	2302	2390	2416	2442	2387	2451	2422	2373	2492	2392	2363	2344	2392	2452	2468	2397	2308	2376	2444	2327	2224	2261	2340	2259	2231	2162	2149	2252	2273	2270	2306	2404	2441	2238	2277	2277	2447	2416	2331	2184	2112	2030	2020
2434	2459	2377	2332	2269	2220	2271	2237	2407	2444	2467	2500	2468	2517	2489	2536	2486	2316	2394	2404	2519	2396	2380	2463	2504	2368	2395	2235	2396	2312	2313	2295	2221	2207	2252	2226	2344	2349	2417	2429	2282	2280	2306	2390	2445	2403	2312	2171	2052	2102
2377	2429	2360	2402	2313	2302	2387	2315	2412	2467	2531	2513	2539	2616	2564	2440	2339	2352	2495	2430	2429	2413	2514	2461	2519	2597	2330	2439	2296	2349	2401	2327	2330	2323	2344	2278	2298	2356	2395	2408	2400	2336	2306	2430	2415	2462	2368	2197	2074	2051
2446	2417	2360	2298	2281	2310	2290	2394	2358	2452	2669	2624	2684	2622	2525	2530	2430	2457	2470	2493	2618	2472	2558	2554	2704	2550	2437	2441	2368	2433	2373	2333	2313	2295	2311	2298	2299	2373	2425	2360	2519	2365	2271	2402	2466	2529	2376	2252	2141	2131
2449	2441	2357	2342	2313	2407	2362	2297	2451	2488	2704	2648	2733	2549	2529	2514	2456	2418	2479	2493	2527	2583	2649	2710	2641	2524	2597	2548	2414	2431	2427	2395	2242	2320	2251	2364	2301	2396	2494	2528	2518	2424	2335	2301	2462	2459	2430	2216	2281	2212
2373	2352	2334	2190	2355	2405	2457	2411	2558	2612	2680	2686	2546	2672	2504	2530	2323	2400	2560	2542	2517	2689	2606	2599	2586	2521	2598	2608	2523	2500	2417	2359	2319	2310	2241	2286	2311	2423	2597	2632	2514	2477	2408	2392	2458	2335	2385	2323	2302	2230
2428	2428	2254	2269	2275	2446	2428	2558	2511	2634	2644	2630	2572	2615	2602	2554	2482	2583	2536	2622	2712	2593	2570	2549	2597	2609	2618	2697	2636	2635	2413	2317	2284	2271	2347	2438	2380	2451	2461	2589	2567	2497	2521	2481	2461	2463	2349	2328	2291	2311
2325	2330	2375	2305	2373	2467	2415	2466	2601	2472	2543	2558	2510	2534	2592	2676	2545	2468	2542	2631	2643	2599	2534	2539	2510	2682	2634	2655	2696	2559	2513	2314	2334	2298	2382	2475	2499	2492	2501	2513	2463	2607	2661	2635	2572	2547	2354	2340	2221	2379
2295	2334	2446	2343	2372	2347	2417	2418	2436	2506	2478	2427	2507	2550	2717	2599	2529	2656	2685	2708	2609	2559	2553	2465	2588	2656	2603	2663	2767	2654	2518	2535	2536	2494	2501	2573	2579	2477	2492	2518	2556	2636	2634	2647	2584	2539	2293	2374	2241	2308
2361	2416	2482	2348	2422	2369	2331	2438	2429	2514	2613	2496	2605	2599	2667	2700	2767	2730	2702	2860	2714	2574	2564	2613	2614	2656	2684	2653	2676	2599	2611	2434	2542	2592	2476	2522	2596	2587	2613	2545	2636	2752	2663	2661	2515	2522	2413	2336	2386	2438
2327	2373	2396	2428	2364	2389	2373	2430	2426	2359	2534	2498	2594	2568	2663	2707	2804	2789	2716	2628	2653	2527	2543	2608	2767	2725	2636	2722	2724	2743	2506	2553	2558	2645	2596	2593	2465	2528	2519	2619	2630	2695	2710	2544	2521	2513	2518	2469	2351	2394
2373	2327	2353	2346	2383	2441	2345	2467	2320	2489	2417	2569	2594	2639	2714	2866	2757	2691	2758	2669	2648	2614	2673	2661	2732	2686	2669	2720	2689	2611	2603	2678	2625	2671	2695	2546	2546	2566	2547	2610	2615	2670	2594	2627	2607	2572	2490	2413	2435	2381
2284	2331	2260	2312	2340	2420	2295	2509	2499	2396	2551	2549	2550	2674	2752	2701	2702	2806	2666	2649	2661	2663	2681	2620	2850	2761	2721	2628	2661	2669	2504	2542	2670	2708	2706	2607	2526	2492	2593	2747	2603	2677	2670	2617	2688	2567	2538	2505	2381	2391
2404	2289	2362	2248	2356	2411	2447	2455	2491	2416	2561	2523	2659	2707	2665	2664	2628	2732	2624	2695	2584	2769	2727	2672	2779	2713	2725	2587	2659	2542	2657	2574	2698	2805	2734	2640	2585	2633	2614	2723	2516	2669	2690	2648	2843	2646	2562	2456	2406	2525
2382	2335	2292	2303	2299	2452	2509	2483	2454	2462	2517	2506	2676	2665	2686	2637	2686	2596	2593	2636	2620	2710	2729	2659	2793	2667	2547	2640	2567	2597	2701	2707	2837	2768	2628	2590	2663	2596	2677	2669	2663	2720	2677	2815	2670	2728	2665	2666	2581	2509
2345	2389	2360	2328	2281	2331	2436	2532	2465	2528	2497	2519	2637	2625	2506	2682	2612	2700	2617	2592	2645	2754	2629	2611	2735	2638	2590	2552	2704	2677	2668	2713	2661	2753	2602	2626	2696	2825	2750	2650	2627	2552	2625	2744	2802	2761	2785	2652	2714	2608
2549	2450	2345	2376	2319	2384	2460	2478	2453	2443	2550	2520	2566	2560	2394	2653	2610	2599	2567	2555	2623	2608	2649	2655	2786	2744	2682	2643	2635	2750	2673	2597	2561	2685	2700	2686	2642	2737	2782	2733	2622	2667	2623	2842	2992	2858	2802	2722	2644	2643
2391	2480	2477	2344	2411	2410	2509	2338	2362	2468	2549	2429	2515	2509	2567	2561	2715	2486	2593	2556	2558	2651	2603	2621	2620	2708	2640	2695	2774	2703	2685	2619	2641	2759	2736	2693	2740	2762	2825	2828	2728	2715	2664	2773	2877	2856	2682	2774	2667	2709
2450	2576	2524	2452	2403	2514	2418	2401	2421	2430	2501	2524	2551	2547	2538	2585	2641	2620	2618	2598	2655	2655	2641	2551	2683	2639	2633	2639	2685	2739	2690	2598	2588	2744	2735	2671	2620	2771	2883	2904	2759	2739	2685	2797	2830	2789	2748	2746	2714	2762
2628	2588	2549	2388	2437	2451	2528	2302	2398	2421	2546	2496	2462	2466	2641	2534	2577	2543	2665	2707	2713	2511	2706	2661	2590	2709	2562	2718	2668	2677	2696	2655	2581	2735	2685	2745	2873	2782	2869	3005	2840	2729	2748	2753	2722	2811	2838	2750	2727	2955
2610	2607	2534	2473	2478	2525	2511	2396	2468	2435	2484	2526	2507	2480	2601	2582	2614	2453	2561	2557	2643	2575	2616	2641	2637	2628	2664	2598	2635	2728	2647	2740	2597	2697	2682	2698	2755	2795	3011	3049	2913	2844	2688	2828	2768	2804	2722	2767	2816	2918
2583	2687	2506	2551	2376	2439	2456	2376	2514	2512	2515	2513	2446	2639	2614	2564	2559	2538	2468	2571	2562	2615	2645	2675	2603	2595	2751	2633	2684	2663	2628	2685	2614	2814	2739	2675	2871	2818	2877	2977	2950	2922	2817	2971	2829	2778	2780	2727	2688	2747
2557	2498	2444	2498	2405	2388	2381	2421	2445	2451	2379	2532	2541	2565	2577	2423	2509	2505	2538	2607	2550	2447	2564	2521	2679	2653	2725	2814	2804	2813	2749	2729	2745	2848	2818	2723	2698	2962	2860	2896	2989	3051	2903	2890	2846	2851	2716	2667	2568	2720
2590	2546	2492	2407	2416	2437	2426	2505	2402	2577	2490	2483	2547	2526	2531	2568	2560	2632	2545	2557	2650	2519	2455	2532	2589	2661	2671	2860	2720	2843	2683	2867	2773	2895	2979	2879	2779	2834	2764	2908	2994	3106	3034	2907	2798	2798	2668	2698	2626	2762
2474	2338	2424	2451	2406	2387	2493	2582	2541	2515	2432	2460	2557	2404	2391	2513	2559	2411	2477	2502	2508	2456	2451	2506	2553	2747	2867	2618	2767	2771	2772	2834	2865	2937	2881	2901	2797	2763	2843	2895	2979	2914	2847	2840	2822	2809	2833	2701	2697	2638
2435	2412	2318	2400	2398	2523	2574	2596	2587	2531	2475	2520	2584	2440	2532	2623	2560	2470	2549	2498	2580	2453	2424	2513	2512	2531	2597	2724	2673	2828	2802	2864	2896	2823	2873	2981	2832	2720	2757	2928	2888	2884	2742	2695	2960	2872	2953	2774	2603	2601
2418	2421	2517	2429	2499	2596	2676	2617	2489	2495	2583	2497	2499	2497	2501	2450	2630	2495	2517	2516	2462	2493	2523	2563	2558	2542	2615	2678	2756	2863	2820	2740	2873	2900	2921	2993	2870	2820	2787	2830	2811	2758	2857	2893	2846	2860	2831	2855	2778	2574
2509	2462	2472	2474	2536	2617	2676	2638	2571	2507	2489	2438	2413	2475	2467	2477	2492	2432	2455	2654	2500	2487	2500	2497	2629	2514	2641	2800	2696	2710	2636	2846	2798	2954	2988	2991	3057	2826	2906	2725	2814	2753	2718	2737	2842	2933	2764	2811	2670	2549
2555	2460	2584	2554	2618	2609	2673	2577	2534	2556	2537	2501	2527	2465	2397	2449	2454	2611	2457	2554	2587	2466	2614	2507	2558	2553	2626	2643	2655	2722	2706	2687	2789	2809	3011	3039	3014	2879	2803	2779	2840	2718	2766	2725	2814	2708	2790	2729	2701	2672
2557	2666	2573	2575	2696	2504	2447	2544	2469	2513	2498	2421	2419	2312	2486	2437	2485	2529	2548	2528	2545	2526	2500	2446	2442	2482	2540	2530	2647	2589	2669	2717	2777	2854	2932	3038	2964	2990	2994	2733	2896	2769	2708	2763	2705	2612	2774	2807	2720	2697
2590	2640	2487	2519	2523	2554	2515	2534	2584	2491	2462	2516	2486	2501	2480	2417	2473	2508	2517	2596	2540	2623	2544	2493	2504	2547	2535	2590	2634	2631	2674	2712	2684	2720	2837	3022	2984	2942	2859	2906	2918	2799	2699	2659	2689	2663	2695	2766	2734	2622
2591	2554	2546	2682	2509	2489	2466	2420	2563	2612	2413	2474	2529	2439	2429	2386	2448	2592	2512	2617	2636	2567	2590	2506	2476	2528	2469	2515	2455	2687	2641	2638	2650	2647	2661	2909	2900	2911	2796	2924	2845	2945	2772	2704	2619	2610	2689	2798	2682	2608
2510	2512	2447	2480	2537	2439	2552	2555	2511	2634	2602	2450	2488	2433	2435	2455	2512	2505	2449	2565	2541	2694	2665	2575	2472	2482	2485	2572	2632	2523	2653	2658	2690	2730	2817	2872	2953	2846	2862	2807	2781	2874	2697	2695	2582	2593	2523	2716	2688	2717
2401	2371	2419	2438	2361	2530	2556	2584	2622	2509	2506	2550	2452	2431	2497	2473	2439	2535	2546	2588	2660	2682	2681	2612	2539	2465	2455	2538	2570	2583	2622	2806	2618	2684	2653	2785	2810	2802	2829	2817	2798	2923	2744	2682	2589	2558	2567	2687	2751	2722
2397	2384	2321	2338	2397	2469	2609	2576	2570	2530	2517	2558	2579	2440	2580	2480	2512	2514	2507	2513	2561	2622	2639	2614	2579	2391	2470	2566	2564	2528	2689	2667	2735	2653	2621	2688	2758	2844	2775	2670	2749	2737	2803	2750	2628	2556	2603	2619	2791	2755
2343	2228	2273	2426	2467	2506	2633	2650	2611	2678	2670	2544	2442	2463	2492	2557	2455	2519	2560	2463	2613	2682	2714	2609	2513	2591	2599	2565	2523	2615	2652	2741	2688	2682	2684	2566	2699	2844	2848	2709	2641	2781	2690	2643	2604	2564	2525	2603	2702	2685
2386	2323	2342	2244	2468	2532	2617	2710	2619	2591	2599	2662	2634	2575	2571	2482	2436	2490	2663	2750	2646	2650	2691	2693	2589	2612	2609	2582	2592	2534	2589	2679	2692	2749	2732	2696	2796	2780	2810	2707	2710	2682	2746	2679	2659	2509	2512	2517	2525	2614
2504	2412	2382	2342	2275	2498	2500	2577	2473	2713	2611	2654	2590	2612	2646	2525	2471	2528	2533	2624	2672	2589	2746	2643	2642	2554	2545	2665	2500	2570	2635	2595	2724	2628	2788	2807	2753	2788	2821	2744	2604	2653	2733	2723	2720	2607	2487	2475	2568	2547
2502	2408	2382	2317	2302	2350	2324	2428	2517	2558	2824	2696	2572	2685	2700	2521	2563	2513	2550	2596	2695	2621	2652	2642	2606	2675	2549	2610	2629	2513	2513	2693	2741	2831	2751	2786	2783	2779	2828	2619	2669	2651	2773	2718	2744	2505	2458	2368	2471	2587
2517	2623	2462	2379	2263	2252	2362	2356	2570	2602	2819	2706	2707	2792	2784	2733	2634	2523	2497	2556	2626	2651	2626	2656	2617	2635	2552	2498	2654	2506	2555	2619	2731	2776	2893	2728	2717	2753	2786	2741	2599	2720	2703	2762	2626	2502	2441	2408	2342	2469
2470	2528	2468	2307	2253	2265	2380	2429	2509	2652	2732	2732	2783	2809	2833	2756	2599	2670	2663	2583	2555	2725	2717	2784	2665	2647	2585	2575	2518	2636	2541	2515	2664	2714	2776	2803	2771	2696	2767	2681	2633	2614	2688	2716	2558	2602	2447	2451	2467	2499
2457	2499	2548	2411	2335	2397	2426	2557	2386	2557	2701	2667	2648	2723	2801	2854	2808	2608	2620	2493	2512	2641	2744	2748	2711	2581	2633	2473	2594	2635	2663	2641	2636	2685	2639	2606	2735	2734	2765	2762	2855	2458	2656	2639	2528	2519	2447	2391	2385	2527
2510	2579	2591	2466	2533	2557	2573	2490	2474	2489	2540	2677	2753	2819	2905	2948	2831	2763	2739	2570	2594	2627	2689	2690	2723	2630	2592	2569	2687	2529	2711	2673	2622	2654	2634	2719	2741	2796	2858	2868	2662	2663	2590	2496	2571	2532	2589	2570	2490	2442
2606	2598	2562	2522	2498	2694	2639	2595	2503	2561	2649	2518	2650	2643	2838	2924	2943	2827	2789	2641	2680	2703	2691	2606	2659	2683	2476	2507	2546	2749	2815	2666	2640	2535	2579	2702	2725	2768	2741	2762	2669	2599	2484	2423	2552	2516	2539	2496	2555	2431
2691	2725	2608	2598	2618	2664	2725	2620	2636	2623	2518	2635	2563	2714	2709	2874	2894	2967	2902	2790	2702	2731	2618	2512	2564	2589	2732	2613	2676	2660	2711	2667	2608	2616	2515	2660	2697	2690	2654	2667	2743	2559	2523	2547	2527	2528	2615	2577	2472	2478
2736	2778	2692	2708	2691	2764	2735	2723	2664	2664	2611	2499	2563	2620	2683	2937	2904	3016	3014	2910	2907	2726	2622	2668	2550	2597	2699	2667	2703	2689	2720	2701	2649	2622	2664	2704	2697	2599	2602	2566	2590	2475	2539	2545	2513	2524	2599	2596	2460	2407
2727	2739	2733	2795	2606	2697	2694	2734	2804	2707	2691	2677	2610	2605	2687	2687	2793	3060	3006	3029	2994	2898	2679	2644	2510	2559	2757	2831	2712	2657	2605	2591	2620	2660	2679	2770	2607	2585	2612	2549	2582	2623	2619	2680	2639	2577	2516	2645	2533	2529
2773	2844	2698	2713	2770	2814	2849	2730	2770	2815	2790	2663	2655	2703	2644	2617	2752	2909	3032	3004	2975	2868	2723	2742	2573	2717	2694	2655	2749	2598	2569	2609	2742	2649	2613	2641	2660	2609	2587	2522	2569	2702	2650	2631	2624	2634	2485	2613	2553	2534
2798	2683	2814	2846	2770	2731	2823	2807	2765	2790	2683	2760	2734	2539	2677	2571	2657	2815	2863	2948	3070	2935	3051	2935	2769	2664	2641	2663	2643	2566	2645	2762	2760	2665	2523	2639	2655	2654	2658	2615	2645	2706	2634	2730	2610	2527	2528	2591	2726	2572
2714	2821	2821	2833	2946	2872	2931	2882	2766	2811	2766	2713	2694	2580	2672	2679	2568	2689	2764	2895	2889	3092	3188	3179	3009	2795	2642	2603	2699	2645	2669	2717	2805	2526	2515	2561	2669	2658	2636	2631	2695	2578	2674	2588	2600	2513	2569	2676	2729	2645
2782	2884	2856	2861	2920	3002	2966	2873	2841	2849	2786	2713	2633	2684	2701	2621	2712	2550	2628	2753	2822	2970	3226	3284	3216	2957	2759	2670	2580	2597	2772	2752	2685	2630	2576	2581	2706	2734	2704	2702	2593	2608	2567	2618	2577	2616	2561	2597	2608	2561
2754	2772	2705	2761	2841	2906	3011	2922	2882	2847	2786	2635	2724	2725	2680	2702	2599	2610	2627	2582	2683	2863	3271	3311	3243	3076	2971	2726	2749	2641	2774	2663	2740	2692	2565	2605	2674	2710	2929	2781	2647	2629	2602	2542	2608	2637	2740	2667	2624	2393
2775	2730	2776	2788	2896	2876	2908	2889	2786	2800	2769	2758	2753	2699	2626	2758	2606	2543	2578	2503	2653	2817	3049	3206	3248	3264	3153	2962	2773	2749	2724	2721	2623	2613	2666	2634	2613	2658	2768	2839	2684	2616	2589	2598	2602	2781	2716	2518	2408	2303
2653	2711	2789	2774	2854	2745	2859	2838	2985	2901	2892	2758	2785	2706	2708	2561	2648	2597	2591	2569	2693	2779	2895	3019	3279	3338	3437	3374	3170	2809	2764	2628	2711	2703	2776	2722	2647	2652	2831	2682	2633	2586	2716	2523	2626	2828	2690	2479	2282	2229
2724	2750	2624	2675	2773	2885	2896	2837	2795	2768	2931	2774	2736	2574	2642	2707	2610	2719	2661	2648	2837	2723	2723	2869	2934	3343	3520	3560	3279	3116	2689	2685	2627	2691	2878	2884	2777	2797	2616	2728	2701	2702	2658	2765	2759	2626	2565	2317	2155	2114
2773	2698	2705	2802	2849	2837	2929	2816	2887	2891	2787	2725	2730	2786	2637	2650	2626	2585	2662	2710	2900	3003	2791	2861	2810	3063	3464	3571	3552	3341	3010	2802	2697	2747	2827	2906	2952	2717	2554	2647	2704	2906	2994	2810	2782	2586	2398	2178	2284	2238
2796	2781	2844	2847	2781	2780	2851	2712	2815	2756	2830	2656	2684	2805	2760	2606	2665	2561	2756	2766	2884	2888	2856	2721	2711	2906	3258	3506	3529	3542	3420	3137	2920	2730	2778	2879	2841	2637	2524	2450	2671	2840	2925	2949	2689	2465	2171	2306	2301	2277
2737	2825	2855	2696	2665	2644	2756	2736	2804	2890	2685	2736	2725	2744	2766	2782	2777	2710	2645	2676	2812	2963	2934	2866	2813	2834	2969	3153	3249	3561	3715	3514	3364	2957	2790	2738	2777	2764	2640	2637	2752	2843	2806	2802	2541	2404	2227	2343	2401	2434
2760	2834	2719	2667	2671	2690	2828	2776	2874	2784	2762	2702	2782	2690	2890	2736	2659	2853	2714	2754	2853	2815	2984	2967	2930	2865	2816	2795	2975	3222	3590	3644	3591	3279	2857	2658	2674	2749	2908	2920	2958	2923	2804	2592	2478	2418	2293	2400	2522	2627
2694	2724	2600	2754	2694	2657	2738	2798	2882	2988	2795	2771	2815	2833	2847	2913	2896	2883	2844	2886	2863	2922	2948	2961	3031	2869	2833	2715	2794	2994	3380	3700	3779	3669	3050	2709	2587	2721	3014	3174	3041	2875	2587	2654	2510	2383	2483	2595	2514	2669
2735	2683	2671	2640	2736	2816	2774	2799	2842	2820	2821	2850	2873	2838	2857	2804	2996	2951	3018	2900	2890	2811	2872	3074	3036	2960	2943	2763	2695	2655	3033	3406	3699	3847	3525	3007	2732	2965	3116	3238	3224	2828	2492	2464	2578	2592	2638	2643	2587	2642
2653	2746	2639	2752	2727	2816	2844	2757	2771	2665	2728	2861	2838	2894	2862	2934	3005	3003	2963	3063	2944	2885	2897	2990	3000	2941	2805	2721	2617	2636	2887	3051	3218	3536	3611	3450	3164	3099	3096	3193	3094	2959	2663	2539	2538	2812	2743	2778	2680	2542
2753	2634	2676	2649	2737	2896	2852	2830	2787	2786	2733	2793	2940	2978	2909	3013	2997	3045	3039	3001	2976	2979	3034	2883	2973	2896	2798	2939	2757	2749	2807	2834	2940	3117	3502	3818	3815	3393	3149	3114	3093	3197	3055	2931	2767	2773	2791	2747	2725	2635
2614	2616	2604	2622	2687	2849	2952	2881	2804	2844	2804	2818	2891	2992	3009	3103	3030	3076	2992	2985	3001	2954	3035	3126	2816	2752	2880	2793	2942	2751	2808	2593	2558	2689	3168	3691	3990	3665	3291	3067	3152	3135	3191	3155	2969	2783	2694	2839	2850	2734
2551	2593	2532	2576	2706	2795	2874	2882	2819	2796	2898	2845	3017	2994	2965	3082	3116	3151	2956	3010	2988	3193	3020	3134	2885	2677	2773	2830	2914	2792	2697	2640	2508	2622	2978	3379	3675	3768	3338	3114	3028	3015	3230	3334	3144	2734	2534	2622	2825	2738
2648	2693	2605	2580	2683	2769	2849	2822	2871	2954	2953	3102	3004	2927	3108	3070	3169	3165	2929	2982	3034	3052	3156	2965	2946	2781	2863	2864	2879	2899	2756	2649	2659	2836	2857	3169	3362	3494	3492	3329	3090	3090	2994	3206	3155	2811	2670	2679	2729	2713
2694	2697	2647	2598	2781	2767	2820	2785	2849	2796	2836	2841	2859	2987	3168	2967	3058	3150	3111	2987	2917	3089	3180	2996	2919	2830	2919	2981	2816	2787	2761	2705	2886	2889	3027	3139	3170	3296	3448	3273	3163	3082	2876	2976	2901	2841	2794	2653	2710	2679
2729	2735	2697	2698	2733	2611	2650	2776	2750	2872	2936	2874	2840	3020	3115	3254	3124	3085	2885	2974	3032	3179	3013	2899	2880	2850	2943	2870	2761	2707	2643	2725	2848	3124	3252	3298	3305	3150	3000	3248	3286	3022	2739	2672	2766	2928	2825	2658	2558	2549
2713	2731	2682	2676	2627	2750	2709	2683	2892	2858	2963	2933	2956	3095	3115	3101	3066	2969	2990	3007	2990	3076	3070	2938	2754	2913	2887	2975	2939	2852	2586	2765	2965	3054	3265	3425	3235	3125	3074	3109	3101	2936	2622	2683	2663	2815	2842	2672	2509	2499
2906	2733	2693	2631	2688	2819	2656	2664	2761	2817	2780	2831	2844	3007	3121	3094	2968	2889	2848	2927	3096	3005	2917	2914	2727	2907	2914	2986	2917	2873	2795	2784	2860	3040	3258	3318	3208	3167	2968	2961	2916	2797	2641	2744	2670	2612	2692	2573	2527	2698
2849	2644	2659	2763	2716	2818	2736	2630	2741	2745	2695	2766	2779	3133	3182	2968	3061	2960	2924	3086	2947	3068	2856	2705	2815	2874	3029	3032	2948	2923	2816	2900	2886	2941	3085	3238	3192	3152	2894	2780	2772	2778	2796	2800	2685	2544	2408	2466	2662	2608
2865	2789	2626	2722	2678	2799	2863	2713	2672	2760	2726	2830	2893	3082	3081	3019	2973	2920	2910	2948	3001	2813	2784	2739	2758	2726	2984	2987	2878	2886	2756	2961	3044	2983	2984	2937	2952	2844	2784	2732	2740	2798	2855	2783	2491	2397	2283	2409	2515	2680
2845	2757	2679	2637	2640	2839	2717	2767	2661	2790	2793	2766	2910	3046	3047	3041	2863	2862	2963	2951	2924	2839	2610	2682	2819	3012	2966	2965	2906	2759	2905	2968	2989	3127	3040	2791	2690	2573	2632	2767	2851	2960	2923	2664	2437	2327	2201	2392	2408	2639
2800	2815	2689	2763	2774	2773	2726	2717	2837	2803	2803	2695	2880	2942	2946	2845	2745	2874	2807	2842	2780	2726	2637	2783	2896	3064	3030	2995	2700	2570	2734	3042	3097	3148	2950	2699	2562	2518	2515	2819	3050	2980	2775	2620	2443	2299	2291	2266	2496	2618
2819	2763	2677	2727	2694	2746	2731	2766	2873	2802	2696	2770	2824	2848	2911	2829	2795	2794	2883	2837	2753	2664	2642	2708	2868	2860	3001	2803	2695	2655	2773	2981	3087	3069	2808	2686	2366	2465	2711	2990	3174	3136	2821	2655	2475	2334	2304	2264	2353	2603
2938	2795	2705	2597	2749	2747	2724	2794	2826	2807	2675	2830	2846	2886	2851	2701	2806	2825	2766	3000	2703	2657	2630	2751	2838	2851	2755	2653	2774	2809	2885	2839	2951	2949	2719	2575	2449	2710	2804	3069	3153	2964	2785	2631	2491	2392	2287	2364	2396	2604
2960	2820	2730	2653	2728	2735	2839	2809	2752	2743	2728	2752	2860	2927	2830	2676	2689	2674	2758	2773	2715	2653	2622	2840	2786	2789	2663	2631	2761	2895	2907	2988	2883	2803	2495	2517	2504	2851	2935	2960	2884	2801	2656	2504	2440	2406	2363	2443	2489	2636
2913	2851	2753	2776	2682	2835	2754	2861	2727	2652	2701	2694	2919	2850	2678	2723	2673	2714	2679	2769	2634	2602	2607	2681	2745	2712	2618	2635	2645	2919	2901	3007	2816	2655	2528	2594	2688	2864	2878	2972	2805	2551	2433	2411	2312	2359	2556	2704	2597	2659
2866	2868	2870	2770	2789	2809	2842	2730	2772	2661	2700	2629	2847	2842	2780	2644	2640	2709	2714	2767	2631	2566	2505	2595	2651	2628	2616	2663	2799	2748	3016	2934	2807	2705	2640	2570	2783	3011	2841	2904	2734	2543	2346	2388	2364	2400	2497	2652	2728	2761
2851	2858	2902	2904	2985	2918	2944	2840	2799	2667	2563	2698	2752	2730	2718	2725	2652	2675	2750	2700	2642	2565	2609	2637	2542	2573	2631	2700	2803	2863	3009	2853	2789	2780	2754	2740	2775	2782	2886	2781	2740	2544	2244	2236	2171	2509	2612	2626	2754	2636
2817	2912	2952	2894	2861	2968	2871	2750	2713	2662	2655	2620	2739	2779	2701	2736	2677	2726	2706	2727	2500	2486	2552	2615	2682	2675	2656	2721	2741	2803	2953	2878	2868	2813	2728	2709	2737	2882	2826	2739	2624	2372	2260	2300	2229	2528	2556	2632	2743	2741
2961	2921	2901	2999	3021	2921	2891	2804	2763	2743	2599	2796	2758	2723	2627	2650	2659	2764	2742	2620	2535	2500	2470	2671	2703	2733	2749	2675	2699	2753	2842	2910	2892	2867	2804	2773	2852	2678	2783	2706	2505	2437	2259	2294	2401	2556	2628	2758	2824	2726
2974	3067	2975	2951	3013	2996	3087	2927	2792	2698	2650	2686	2783	2774	2676	2706	2800	2762	2742	2666	2423	2560	2451	2542	2772	2805	2716	2614	2628	2732	2937	2991	2946	2767	2694	2726	2753	2844	2798	2649	2402	2461	2338	2390	2487	2628	2711	2849	2784	2774
3115	3038	3020	3021	2901	3002	3080	3068	2968	2695	2672	2735	2706	2858	2754	2619	2640	2744	2787	2657	2499	2432	2513	2678	2735	2820	2660	2703	2654	2781	2828	2889	2824	2802	2660	2719	2794	2805	2839	2608	2512	2430	2391	2529	2635	2713	2850	2850	2810	2663
3219	3183	3070	3050	2954	2957	3001	2913	2970	2747	2758	2897	2809	2778	2780	2698	2661	2646	2704	2629	2570	2551	2562	2770	2809	2718	2633	2657	2770	2975	2967	2916	2828	2633	2584	2763	2747	2947	2798	2655	2507	2472	2306	2464	2530	2805	2911	2914	2820	2762
3150	3084	3040	3043	2862	2968	2982	2997	2897	2979	2802	2840	2879	2827	2566	2645	2763	2621	2726	2566	2619	2632	2749	2774	2782	2652	2572	2629	2797	2974	3024	2953	2662	2709	2596	2646	2796	2758	2853	2746	2679	2537	2482	2598	2662	2818	2903	2987	2849	2768
3118	3263	3018	3079	2996	3008	2918	2909	2916	2893	2908	2957	2938	2812	2601	2687	2620	2805	2721	2692	2710	2667	2792	2844	2697	2584	2568	2662	2802	2984	2947	3008	2612	2508	2547	2626	2818	2958	2902	2906	2766	2606	2503	2663	2819	2905	3019	2955	2949	2723
2987	3009	3034	3059	3083	3093	2907	2955	2890	2888	2946	3001	2834	2838	2624	2507	2628	2711	2801	2741	2808	2676	2706	2771	2761	2665	2649	2718	2866	3036	3005	2867	2598	2549	2509	2638	2933	3153	2988	2905	2699	2723	2653	2716	2809	2936	3101	2994	3027	2778
3045	3042	3006	2982	2906	2943	2946	3006	2940	2855	2882	2840	2885	2769	2691	2477	2641	2771	2830	2835	2813	2701	2799	2678	2763	2690	2644	2691	2806	2935	3059	2809	2661	2477	2508	2697	2975	3185	3110	2924	2794	2724	2699	2785	2874	2964	3152	2984	2910	2706
2936	2878	2998	3013	2969	2975	2962	3026	2932	2761	2801	2845	2830	2699	2736	2452	2787	2821	2885	2879	2731	2794	2867	2825	2710	2706	2694	2624	2759	2843	2905	2893	2767	2655	2730	2800	2970	3259	3192	3044	2801	2707	2789	2811	2975	3173	3031	3195	3016	2902
2802	2914	2896	2936	2979	3043	3037	3014	2810	2711	2626	2685	2834	2758	2693	2689	2876	2964	3009	2772	2754	2774	2710	2881	2840	2621	2688	2759	2754	2822	2849	2808	2733	2662	2763	2855	3111	3259	3079	3031	2865	2836	2786	2785	2919	3184	3163	3165	2898	2833
2814	2788	2884	2906	3029	2998	2969	2972	2854	2841	2605	2770	2644	2690	2686	2764	2896	2991	3031	2921	2776	2788	2805	2897	2930	2794	2677	2649	2709	2879	2830	2853	2678	2815	2754	2802	2981	3151	3132	3048	2943	2806	2691	2769	2983	3110	3135	3275	3022	2878
2906	2894	2936	2856	2930	2942	2885	3021	2869	2780	2747	2797	2826	2706	2870	2802	2926	3102	3013	2961	2873	2889	2916	2956	2835	2829	2655	2724	2816	2851	2786	2802	2691	2892	2684	2858	2962	3106	3045	2947	2970	2780	2783	2803	2983	3115	3258	3249	3078	2854
2886	2920	2939	2931	2837	2793	2815	2860	2848	2754	2836	2702	2748	2870	2729	2752	2907	3085	3036	3039	2982	2920	3008	2962	2815	2775	2689	2691	2738	2890	2789	2830	2841	2705	2745	2820	2936	3105	3040	3073	2886	2827	2858	2811	2926	3218	3226	3179	3130	2864
3000	2921	2896	2888	2802	2828	2813	2869	2720	2801	2803	2788	2925	2908	2869	2862	3035	3200	3107	3119	2966	2893	2986	2930	2893	2812	2622	2690	2781	2744	2917	2936	2738	2670	2676	2701	2849	3060	3055	3038	2938	2921	2754	2846	2895	3111	3188	3217	3018	2929
3085	3047	2886	2783	2706	2625	2864	2668	2836	2797	2740	2888	2995	2954	2951	2884	2960	3121	3245	3365	3083	2927	2933	2962	2810	2842	2745	2634	2629	2856	2937	2867	2776	2634	2539	2672	2771	2985	3018	2978	2922	2808	2684	2727	2854	3026	3105	3173	3038	2937
3115	2950	2923	2852	2684	2749	2797	2700	2783	2776	2909	2905	3001	3029	3092	2995	3038	3103	3305	3154	2945	2970	2938	2876	2830	2761	2722	2738	2761	2920	3018	3006	2807	2618	2586	2628	2845	2912	2882	3014	2859	2742	2680	2710	2855	2933	3237	3198	3138	3015
2984	3014	2875	2825	2691	2716	2726	2746	2787	2854	2856	3005	3082	3087	3075	3004	3133	3175	3236	3030	2915	2804	2765	2820	2934	2827	2828	2766	2708	2847	2855	2921	2729	2558	2564	2615	2666	2859	2871	2964	2912	2753	2632	2580	2816	2880	3013	3168	3119	3115
3040	3030	2921	2807	2674	2876	2769	2838	2817	2956	2825	2996	3041	3122	3028	3119	3072	3202	3218	3050	2873	2828	2810	2793	2813	2941	2652	2766	2731	2842	2831	2925	2804	2722	2598	2528	2674	2914	2952	3098	2901	2764	2625	2706	2667	2845	3097	3125	3121	3126
3016	2953	2862	2809	2846	2826	2815	2831	2871	2971	2947	2965	3085	3072	3174	3173	3120	3046	3084	3073	2807	2710	2748	2896	3013	2965	2855	2750	2748	2689	2893	2824	2755	2701	2701	2573	2714	2919	3001	3044	2862	2849	2736	2647	2667	2868	2977	3091	3041	2982
3035	2950	2907	2886	2836	2813	2889	2990	2918	2946	2976	2978	3085	3083	3154	3018	3087	3041	2999	2912	2908	2803	2869	2915	2957	2970	2916	2759	2747	2721	2836	2891	2931	2892	2761	2631	2724	2895	3059	3020	2920	2733	2629	2662	2657	2880	2862	3008	3080	3012
2854	2783	2769	2807	2906	2876	2933	2903	2989	2993	2847	2901	2985	3171	3117	3038	3042	2986	2989	2908	2833	2786	2765	2823	2994	2917	2755	2724	2684	2765	2900	2967	3045	2794	2773	2656	2819	2951	3019	3053	2997	2768	2677	2642	2587	2789	2849	2890	3086	3018
2803	2816	2824	2877	3003	2956	2929	2787	2933	2862	2861	2896	3055	2977	3138	2937	2942	2914	2872	2987	2845	2823	2735	2819	2947	2913	2800	2762	2711	2747	2970	2964	3115	3009	2789	2766	2869	2886	2983	3085	2989	2841	2697	2609	2522	2547	2751	2887	3051	3068
2796	2746	2880	2844	2916	2935	2904	3029	2931	2900	2800	2884	2913	3140	3061	2911	2973	2994	2985	2954	2822	2786	2791	2889	2913	3017	2832	2754	2757	2816	2931	2988	3182	3081	2977	2738	2818	2863	2988	3071	2936	2895	2703	2573	2559	2375	2725	2746	2871	3146
2751	2830	2786	2776	2976	3090	2911	2846	2963	2868	2879	2822	2919	2937	3005	2903	2828	2832	2974	2863	2863	2703	2792	2768	2918	2953	2879	2826	2738	2828	2879	2906	3107	3022	3064	2913	2806	2873	3044	3016	3027	2835	2660	2637	2482	2481	2570	2672	2858	2959
2696	2879	2782	2669	2892	3042	2945	2872	2783	2885	2881	2855	2832	2818	2961	2940	2869	2882	2811	2898	2816	2700	2740	2837	2811	2895	2991	2841	2794	2695	2799	3011	3160	3137	2971	2951	2797	2891	2912	2972	2989	2856	2735	2744	2481	2441	2511	2677	2796	2969
2851	2931	2802	2774	2806	2954	2940	2897	2848	2824	2792	2772	2703	2860	2885	3049	2871	2821	2852	2867	2803	2823	2645	2761	2704	2805	2960	2909	2811	2830	2817	2974	3036	3037	3021	3009	2874	2877	2840	3008	2917	2967	2837	2528	2515	2494	2572	2569	2712	2896
2957	2990	2747	2820	2836	2932	2812	2916	2855	2881	2725	2773	2631	2762	2929	3006	2866	2839	2869	2872	2740	2804	2580	2669	2657	2806	2848	2966	2830	2806	2861	2943	2984	3037	2995	2976	2951	2813	2811	2807	2852	2822	2825	2670	2668	2493	2551	2679	2645	2761
2965	2813	2965	2865	2788	2823	2824	2811	2686	2780	2739	2702	2692	2868	2820	2871	2831	2805	2841	2642	2742	2806	2688	2660	2633	2769	2883	2919	2863	2806	2761	2828	2903	2971	3044	3074	3024	2843	2815	2810	2794	2860	2875	2785	2565	2504	2519	2469	2482	2780
2843	2848	2850	2843	2797	2821	2799	2772	2682	2659	2773	2635	2582	2628	2831	2716	2815	2723	2691	2672	2793	2647	2623	2623	2532	2664	2809	2981	2918	2835	2725	2787	2811	2963	2989	2897	2961	2795	2805	2680	2797	2859	2871	2846	2649	2539	2480	2462	2497	2593
2826	2824	2792	2736	2787	2813	2757	2657	2648	2734	2697	2679	2721	2620	2701	2827	2724	2712	2701	2649	2670	2682	2685	2656	2571	2668	2808	2863	2888	2850	2713	2685	2835	3071	2913	3037	2889	2914	2725	2672	2820	2836	2925	2958	2774	2730	2541	2440	2476	2567
2779	2887	2696	2639	2732	2895	2774	2736	2695	2753	2778	2681	2800	2739	2698	2745	2718	2663	2810	2751	2698	2769	2682	2613	2576	2567	2718	2828	2875	2804	2745	2791	2696	2899	2856	3012	2968	2861	2722	2731	2724	2822	2969	2894	2930	2758	2734	2495	2430	2492
2776	2767	2723	2743	2698	2759	2799	2687	2704	2740	2805	2763	2751	2762	2769	2737	2867	2658	2674	2650	2783	2744	2675	2536	2729	2716	2752	2847	2920	2946	2959	2753	2774	2829	2916	3043	2902	2883	2742	2671	2746	2691	2800	2810	2859	2759	2708	2552	2557	2609
2862	2837	2725	2704	2637	2788	2781	2797	2688	2767	2843	2907	2798	2744	2817	2826	2756	2740	2608	2712	2713	2780	2692	2760	2793	2829	2805	2872	2849	2990	2892	2760	2723	2891	2870	2890	3048	2884	2892	2734	2730	2724	2712	2861	2831	2862	2859	2754	2610	2462
2847	2821	2748	2682	2601	2624	2668	2677	2767	2766	2837	2779	2745	2708	2749	2670	2828	2734	2687	2603	2624	2778	2741	2659	2769	2794	2866	2839	2890	2927	3031	2892	2810	2783	3007	3035	3010	2994	2835	2873	2748	2751	2637	2793	2833	2909	2876	2881	2747	2660
2866	2868	2865	2692	2636	2578	2626	2699	2786	2709	2769	2831	2705	2774	2579	2740	2749	2772	2653	2706	2655	2685	2740	2853	2924	2891	2810	2950	3000	2945	2949	2876	2830	2877	2890	2963	2931	2985	2983	2800	2760	2685	2550	2682	2811	2785	2927	2950	2804	2762
2757	2771	2687	2724	2798	2670	2860	2602	2755	2841	2764	2811	2882	2786	2804	2720	2677	2658	2658	2648	2655	2679	2697	2830	2762	2904	2875	2823	2845	2957	2983	2965	2870	2832	2900	3002	2971	3085	2952	2868	2742	2768	2611	2714	2731	2767	2835	2868	2850	2872
2834	2813	2802	2630	2680	2604	2747	2769	2752	2684	2849	2853	2971	2877	2742	2696	2692	2685	2745	2805	2615	2643	2809	2899	2906	2887	2961	2812	2861	2845	2912	2865	2939	2821	2774	2819	2839	2925	2877	2716	2741	2733	2764	2670	2750	2816	2864	2954	2952	2813
2794	2886	2711	2655	2837	2779	2686	2764	2699	2786	2729	2877	2852	2799	2831	2756	2794	2670	2735	2771	2725	2694	2744	2901	2873	2916	2818	2813	2777	2681	2989	2885	3010	3004	2807	2812	2787	2797	2790	2909	2772	2619	2823	2704	2735	2793	2817	2894	2826	2853
2910	2753	2694	2747	2835	2845	2805	2795	2800	2839	2825	2756	2696	2801	2707	2740	2724	2627	2700	2650	2700	2715	2746	2726	2904	2861	2798	2819	2800	2787	2827	2956	2964	2921	2942	2830	2791	2759	2750	2770	2729	2730	2659	2637	2681	2706	2774	2744	2878	2925
2887	2870	2669	2771	2807	2803	2807	2771	2761	2765	2799	2816	2596	2763	2713	2667	2739	2597	2587	2672	2670	2665	2702	2758	2792	2930	2885	2867	2733	2837	2775	2820	2999	2994	2970	2860	2812	2696	2795	2746	2789	2763	2739	2595	2676	2664	2684	2666	2864	2828
2772	2819	2727	2705	2702	2793	2692	2934	2826	2860	2604	2695	2738	2714	2743	2697	2734	2603	2643	2783	2721	2709	2797	2777	2775	2898	2914	2770	2812	2826	2833	2952	2908	3041	2871	2844	2720	2632	2625	2719	2850	2787	2781	2714	2755	2661	2586	2638	2712	2774
2886	2931	2663	2741	2636	2793	2768	2777	2800	2776	2785	2676	2754	2792	2771	2721	2872	2729	2738	2721	2763	2649	2730	2718	2869	2855	2984	2911	2758	2883	2851	2891	2851	2843	2907	2733	2734	2633	2579	2672	2769	2887	2805	2825	2695	2684	2611	2502	2530	2645
2871	2787	2770	2816	2752	2863	2830	2931	2839	2766	2851	2752	2735	2739	2757	2771	2824	2865	2744	2713	2880	2763	2881	2883	2916	2927	2959	3058	2960	2871	2952	2972	2912	3030	2903	2789	2801	2665	2670	2690	2621	2778	2823	2874	2885	2862	2763	2656	2617	2630
2837	2886	2834	2913	2857	2938	3010	3020	2897	2870	2823	2767	2835	2902	2884	2902	2921	2902	2848	2757	2893	2977	2942	2903	2886	2991	2906	3032	3094	3041	3053	2892	2787	2843	2842	2836	2814	2768	2679	2691	2553	2717	2749	2811	2864	2816	2843	2743	2780	2639
2893	2930	2924	2803	3020	3024	3016	2865	2888	2817	2907	2878	2959	2974	2928	2890	2931	2963	2816	2825	2897	2758	2932	2872	2917	2846	3019	3080	3111	3121	3007	2944	2851	2770	2818	2926	2911	2850	2812	2645	2683	2605	2747	2751	2901	2936	2772	2762	2730	2674
3059	2937	2851	3020	2910	3009	2920	2899	2836	2875	2813	2875	2916	2885	2944	2841	2888	2935	2838	2826	2901	2940	2977	2966	2834	2844	2788	2963	3056	3007	3069	2886	2846	2747	2791	2801	2925	2896	2786	2882	2748	2663	2672	2745	2896	2831	2820	2719	2770	2713
3070	2972	2955	2840	2840	2985	2907	2861	2774	2853	2860	2784	2899	2918	2952	2881	2833	2816	2900	3044	2961	2885	2907	2969	2847	2867	2810	3045	2896	2900	2840	2954	2806	2821	2752	2854	2887	2894	2846	2917	2936	2764	2838	2781	2853	2793	2873	2792	2828	2850
3036	2967	2931	2889	2923	2879	2921	2963	2895	3051	2802	2884	2940	2913	2972	3006	2916	3014	2901	3041	3005	3029	3007	2963	2955	2930	2826	2817	2835	2835	2824	2796	2828	2676	2709	2702	2763	2799	2870	2856	3016	2803	2913	2808	2815	2753	2825	2701	2819	2890
2980	2921	2970	2926	2911	2878	2871	2860	3047	2924	3009	3010	3113	3044	3066	2946	3052	3001	3153	2993	3015	3096	2898	2984	3077	3034	2906	2887	2739	2783	2891	2866	2888	2820	2789	2677	2639	2686	2787	2786	2961	2937	2920	2961	2829	2739	2869	2745	2764	2820
3095	3035	2894	3070	3065	2962	3055	3088	3052	3168	3135	3244	3065	3153	3062	3140	3175	3046	3258	3146	2966	3082	3078	2940	2912	3057	2859	2942	2860	2721	2815	2770	2889	2822	2734	2707	2653	2705	2803	2816	3003	2945	3111	2885	2888	2865	2811	2931	2854	2814
3141	3166	3157	3093	3135	3202	3270	3148	3211	3281	3255	3233	3235	3200	3351	3191	3147	3130	3093	3128	3114	3015	2999	2993	2871	3004	2980	2953	2858	2913	2865	2795	2816	2936	2763	2812	2712	2744	2690	2709	2900	3011	3097	2889	2949	2793	2878	2787	2755	2794
3204	3136	3164	3155	3341	3336	3230	3308	3297	3317	3353	3159	3193	3276	3187	3169	3126	3092	2937	3048	3032	2934	2947	2932	2800	2847	2946	2860	2964	2895	2864	2965	2718	2835	2838	2837	2799	2809	2777	2867	2821	2846	2891	2931	3019	2921	2963	2878	2892	2917
3141	3223	3225	3196	3217	3197	3241	3237	3174	3257	3236	3125	3145	3143	3133	3280	3020	2914	2954	2752	2998	2963	2929	2834	2827	2747	2846	2877	2891	2886	2953	2806	2879	2790	2778	2951	3014	2887	2914	2750	2890	2845	2859	2919	3088	3004	3034	2946	2878	2961
3132	3232	3109	3132	3153	3202	3112	3187	3036	3050	3147	3154	3065	3118	3150	3006	3010	3014	2960	2956	2838	2772	2892	2822	2740	2810	2834	2912	2892	2888	2835	2798	2814	2834	2875	2864	3036	2939	2932	2833	2811	2817	2896	2948	3003	3171	3147	3033	3048	2982
3067	3141	2955	3072	2989	3120	3039	3010	3048	3122	3107	3077	3038	3090	3156	3069	3039	3153	2915	2976	2907	2839	2853	2770	2768	2721	2761	2807	2913	2932	2882	2881	2797	2820	2864	2898	3032	2977	3039	3049	2930	2848	2788	2946	3036	3221	3134	3271	3135	3168
2910	3069	2811	2906	2872	2846	2987	2915	3030	3031	2993	3006	3113	2929	3056	3068	2965	3000	2965	3015	3081	2975	2849	2861	2802	2829	2886	2827	2866	2895	2921	2845	2891	2878	2885	2878	2949	2944	2887	2927	3097	2882	2878	2867	2927	3014	3177	3207	3314	3138
2865	2834	2865	2862	2918	2890	2871	2933	2924	2975	3060	2964	2888	3025	3057	3020	3024	3021	3045	3094	3073	2855	2798	2867	2922	3023	3051	2991	2916	2894	2913	3056	2822	2959	2996	2969	2983	2942	2888	2785	2909	2935	2876	2955	2927	2867	3117	3157	3248	3159
2871	2843	2722	2834	2854	2896	2947	2901	2928	2982	2962	2963	2926	2985	2920	3060	3061	3016	2993	2987	2922	3002	2804	2967	2936	2973	2918	2863	2759	2906	2970	3016	2984	2983	2919	2916	2993	2931	2861	2946	2884	2914	2848	2923	2986	3010	3009	3006	3224	3162
2877	2935	2710	2828	2816	2897	2851	2900	2954	2835	2809	2777	2902	2818	3000	3042	2960	3019	2944	2957	2806	2925	2765	2776	2904	2854	3001	2943	2891	2957	2982	3016	3046	3068	3170	3153	3043	2907	2884	2808	2864	2849	2850	2872	2940	2987	2906	3022	2996	3351
2961	2830	2822	2779	2860	2998	2837	2852	2867	2858	2798	2798	2816	2807	2952	2950	2871	2899	2885	2857	2764	2848	2863	2819	2828	2886	2923	2914	2912	2963	2910	2933	3144	3110	3227	3185	3134	2920	2895	2845	2820	2831	2843	2813	2753	2871	2871	3034	3000	3309
3002	2962	2886	2861	2835	2881	2877	2876	2758	2683	2732	2635	2655	2712	2718	2922	2881	2897	2822	2760	2736	2761	2877	2797	2911	2838	2806	2860	2823	2818	2836	2995	3073	3105	3227	3245	3171	3132	3036	3042	2835	2806	2794	2846	2824	2819	2898	2901	3030	3329
3034	3036	2757	2815	2876	2786	2794	2815	2722	2716	2671	2597	2712	2758	2910	2844	2899	2887	2876	2864	2861	2795	2819	2775	2840	2665	2811	2844	2844	2884	2930	3016	2927	3040	3034	3101	3191	3104	3153	2955	2952	2959	2884	2926	2904	2941	3016	3009	3232	3302
2952	2974	2869	2840	2857	2683	2723	2623	2679	2693	2690	2568	2743	2751	2759	2885	2822	2876	2892	2859	2966	2813	2887	2898	2752	2727	2803	2952	3026	2901	2998	3006	3004	3030	2937	3170	3079	3027	3054	2993	3115	2954	2999	2834	2851	2984	2925	3021	3126	3354
2883	2856	2901	2853	2835	2734	2579	2704	2799	2626	2718	2806	2785	2949	3032	3031	2884	2810	2933	2965	3024	2957	2952	2989	2976	2949	2929	2934	2921	2907	3024	3076	2965	3000	2945	3039	2989	3087	2895	2970	2983	2943	2989	2936	2967	3068	3104	3072	3040	3083
2924	2789	2689	2824	2774	2788	2745	2703	2762	2739	2876	2794	2888	2990	3115	3058	2976	3139	3241	3086	3024	3064	3301	3159	3131	3095	3011	2932	3057	2970	3039	3035	2910	3036	3066	2998	2967	2923	3021	2957	2924	3033	2971	3029	3190	3152	3121	3105	3079	3008
2883	2763	2734	2882	2854	2832	2824	2740	2690	2819	2927	2935	3111	3036	3130	3120	3220	3174	3084	3136	3252	3348	3297	3260	3114	3069	3153	3240	3070	3081	3159	2990	3070	2982	2982	2847	2932	2927	2794	2837	2877	2917	2937	2969	3159	3169	3152	3162	3086	2981
2952	2806	2771	2846	2846	2995	2994	2951	2902	2873	2909	3048	3133	3056	3173	3139	3200	3148	3125	3231	3188	3143	3143	3229	3147	3218	3153	3231	3233	3199	3235	3094	3086	3055	2998	3020	2987	2771	2806	2793	2864	2967	2989	3039	3059	3174	3144	3134	3100	3036
2872	2940	2781	2729	2854	2986	2941	2982	2962	3030	2979	3042	3112	3169	3107	3119	3097	3089	3261	3258	3119	3148	3173	3029	3148	3072	3236	3315	3326	3128	3268	3103	3270	3125	3183	2988	2986	2828	2869	2816	2896	2994	2893	2951	3044	3076	3092	3006	3066	3076
2978	3064	3030	2920	2925	2877	2949	2959	2913	2960	3036	2981	3084	3130	3173	3044	2965	3119	3170	3161	3060	3021	3048	3115	3083	3133	3147	3324	3237	3258	3292	3247	3237	3238	3160	3019	2933	2938	2897	2798	2931	3006	3028	3035	2935	2852	2881	2979	3054	3019
2881	2972	2932	2865	2890	2922	2955	2973	3090	3137	3048	3013	2968	3102	3072	3004	2920	2998	3113	3045	3044	2955	2928	2979	2940	2999	3243	3244	3200	3140	3183	3230	3194	3124	3235	3099	3093	3064	3045	2961	3053	2975	2979	2955	2855	2749	2850	2984	3025	3140
2832	3107	2796	2820	2825	2789	2874	2909	2964	3004	3118	3011	2952	2985	2947	2922	2961	3044	2886	2887	2897	2680	2794	2846	2876	3040	3044	3003	3008	3015	3069	3092	3080	3264	3096	3095	3171	3171	3108	3126	3076	2961	2934	2992	2933	2901	2831	2893	3044	3112
3138	3094	2756	2687	2869	2764	2889	2901	3024	3031	2951	3026	3091	2966	2935	2954	3031	2994	2832	2788	2820	2854	2743	2788	2841	2816	2805	2957	2961	3052	2982	3191	3066	2956	2993	3066	3204	3114	3106	3157	3111	3017	2866	2905	2848	2823	2865	2907	2984	3033
2944	2955	2820	2673	2781	2842	2825	2928	2857	3066	2983	2967	2984	2973	2920	2860	3035	2961	2753	2760	2767	2788	2834	2885	2818	2819	2794	2908	2834	2999	2970	3038	2936	2948	2936	2997	3054	3134	3140	3293	3056	2969	2900	2887	2998	2923	2957	3043	3043	2945
2982	2954	2778	2665	2776	2874	2983	2906	2976	3083	2984	2977	3096	3013	3026	2947	3042	2874	2800	2747	2816	2817	2880	2934	2832	2821	2930	2838	2943	3030	2943	2987	2937	2897	2792	2882	2982	3021	3093	3051	3064	2948	2868	2830	2899	2990	3040	2985	3090	3072
2833	2880	2795	2787	2857	2931	2915	2892	2952	2974	2996	3068	3088	3051	2901	2897	2893	2838	2814	2802	2843	2946	2905	2904	2858	2834	2894	2902	2948	2961	2942	2994	3001	2858	2844	2840	2783	2926	3022	3030	2981	2957	2922	2895	3141	3155	3029	3055	3093	3159
2868	2824	2892	2791	2921	2999	3032	2971	3014	2969	3030	3109	3080	3103	2937	2926	2868	2824	2778	2921	2889	2968	3006	2948	2965	2947	3001	2919	2871	2841	2946	2942	2903	2932	2830	2803	2835	2841	2864	2930	2900	2972	2987	3083	3093	3162	3043	3021	3004	3009
2785	2912	2886	2914	3033	2875	3029	3004	3177	3097	3263	3145	3100	3043	2999	2982	2888	2889	2803	2898	3056	2946	3041	3046	3127	3045	2997	2999	3019	2887	2898	2964	2947	3001	2795	2770	2794	2720	2738	2815	2868	2873	3098	3186	3230	3210	3152	2953	2963	2922
2820	2776	2826	3021	2911	3071	3012	3222	3157	3228	3150	3256	3185	3070	2999	3025	2879	2967	2967	2983	3056	3119	3110	3080	3116	3073	3079	3072	2960	2921	2959	2941	2931	2878	2859	2906	2805	2675	2710	2758	2844	3004	3013	3048	3163	3247	3224	2986	2888	3028
2894	2883	2844	2915	3012	3091	3161	3151	3143	3264	3273	3198	3148	3053	3001	3026	3064	2883	2956	3077	2926	3134	3056	3129	3200	3161	3215	3162	3175	3096	3078	3123	2988	3019	2951	2871	2833	2726	2729	2731	2800	2924	2998	3084	3226	3191	3196	3201	3111	3045
2856	2888	2921	3059	3078	3090	3155	3131	3079	3195	3168	3203	3331	3159	3071	3129	3078	2979	2987	3226	3104	3155	3136	3106	3105	3092	3137	3082	3266	3150	3082	3198	3043	3066	2951	3040	2877	2754	2758	2946	2869	2953	2900	2997	3056	3073	3139	3005	3048	3165
2909	2999	2904	3168	3115	3082	3128	3077	3141	3178	3141	3108	3132	3151	3002	3026	3105	2903	2986	2986	3033	3163	3072	3072	3109	3003	3002	3123	3105	3114	3162	3201	3157	3244	3047	3045	2921	2816	3002	2934	2874	2868	2823	2995	2887	3022	3186	3124	3189	3326
2984	3140	2956	3175	3116	3143	3214	3051	3081	3020	3003	3066	2997	2960	3025	3094	3031	2993	2879	2920	2998	3138	3077	3123	3131	3060	3155	3066	3307	3126	3226	3282	3212	3283	3117	2917	3033	3028	3072	2978	2903	2914	2919	2750	2917	2989	3037	3103	3387	3386
2956	3154	3044	3101	3193	3228	3198	3046	3020	3082	2973	2828	3028	2930	2938	2978	3066	3019	3065	2939	3153	2997	2992	3006	3097	3059	3113	3087	3157	3142	3115	3192	3072	3048	2997	2879	3064	3004	3077	3156	3034	2909	2794	2748	2839	2953	3091	3158	3309	3507
2893	3047	3039	3030	3241	3190	3156	3076	2964	3039	2848	2825	2843	2848	2863	2939	2918	3015	2996	3006	2890	2984	2949	3187	3045	3011	2908	3072	3164	3156	3161	3114	3107	3164	3044	3076	3112	3151	3255	3062	2923	2909	2826	2699	2795	2939	3067	3194	3535	3349
3007	3025	3161	3005	3044	3111	3082	3038	3071	2879	2907	2705	2760	2884	2730	2922	2853	3026	2941	2911	2989	3057	3004	3011	3001	3130	3080	2986	3037	3074	3111	3023	2984	3079	3083	3085	3044	3271	3169	3009	2901	2876	2747	2849	2961	2933	2906	3191	3354	3391
3098	2978	3069	3108	3070	3018	2946	3095	2938	2886	2762	2782	2724	2741	2727	2770	2809	2859	2987	3046	3026	2882	2927	3014	3134	3061	2989	3130	3068	3125	3030	3029	3078	3095	3142	3083	3078	3103	3150	2959	3041	2803	2807	3033	2896	2885	2973	3154	3215	3319
2950	3028	3005	2998	3048	2926	2949	2803	2857	2921	2819	2809	2695	2759	2752	2740	2814	2817	3054	3087	3093	3058	3036	3084	2904	3021	3134	3072	3092	3062	3005	2928	3029	3071	3059	3167	3138	3173	3096	3024	2837	2922	3006	2830	2931	2890	3087	3176	3160	3179
3018	3120	2973	2878	2838	2909	2886	2783	2886	2784	2846	2830	2883	2726	2739	2821	2782	2770	2883	2910	3030	2972	2942	3034	2962	3009	3066	3001	2971	2877	3030	3024	3011	2879	3044	3069	3079	3109	3134	3051	3040	2899	2823	2890	2948	2978	2950	3150	3069	3216
3063	3061	2909	2891	2854	2916	2834	2795	2709	2772	2694	2702	2949	2814	2888	2831	2884	3002	2855	2979	3109	3005	2968	2975	2840	2979	2911	3041	2965	2944	2835	2888	2840	2930	2914	2978	3171	3033	2903	3056	2993	2970	2974	2846	2941	2989	2931	3039	3069	3232
3096	2945	2890	2899	3002	2929	2951	2721	2783	2818	2833	2872	2736	2868	2910	2936	2993	2923	2988	2988	3006	2922	3066	2991	3105	2969	2828	2958	2826	2882	2724	2842	2834	2901	3048	3002	2987	2938	3067	3041	3089	2951	3043	2933	2926	2973	2866	2937	3036	3175
3154	3058	2984	2926	2863	2849	2939	2913	2822	2865	2764	2766	2760	2803	2801	2932	2963	3044	2985	2897	3028	2979	2996	3068	3040	2904	2857	2933	2864	2778	2714	2740	2816	2996	2949	2910	2902	2921	2995	3032	3021	3064	3220	3025	2976	2882	2873	3068	3050	3135
3108	3005	2939	2905	2948	2904	3020	2929	2896	2743	2789	2761	2817	2800	2880	3076	2984	3021	3043	3030	3007	2938	3032	3121	2961	3118	2953	3032	2938	2889	2849	2830	2843	2925	2888	2944	2825	2878	3048	3041	3106	3087	3074	3061	2841	2922	2980	2960	3168	3172
3027	3087	3030	2968	2942	2921	2835	2959	2955	2739	2808	2837	2836	2912	2975	3063	3032	3118	3028	3040	3051	3103	3106	3053	2962	3071	3051	2969	2947	2873	2914	3018	2909	2847	2872	2828	2746	3005	2954	3054	2917	3051	3190	3013	2954	2918	2990	3057	3052	3151
2903	2943	2913	2955	3045	2829	2932	2899	2879	2953	2735	2815	2861	2914	3047	2936	2962	2998	3025	3136	3092	3157	3122	3137	2967	2868	2899	2776	2900	2822	2836	2837	2770	2668	2755	2742	2704	2898	2961	2892	3048	3143	3105	3106	3007	3050	2999	2933	2974	3092
3063	2927	2814	2835	2880	2968	3035	2949	2797	2864	2846	2922	2877	3051	3018	3028	3139	3097	3019	3005	3061	3155	3157	3135	3095	3016	2945	2918	2877	2792	2770	2707	2698	2745	2720	2756	2821	2989	2908	2950	3099	3097	3065	3170	3026	3166	3120	3014	2890	2859
2959	2944	2961	2887	3028	3044	2862	2950	2875	2848	3082	3002	3108	3098	3155	3023	3070	3066	3124	3133	3062	3164	3054	2979	2951	3049	2902	2988	2897	2862	2706	2786	2718	2624	2771	2907	2803	2704	2994	2983	3033	3044	3087	3265	3114	3194	2924	2904	2824	2867
2910	2941	3007	3061	3099	2865	2960	2839	2850	2830	3019	3039	3193	3020	3019	3204	3001	3136	3151	3069	3190	3097	3063	3000	2961	2909	3038	2890	2844	2832	2726	2711	2830	2700	2766	2940	2799	2822	2957	3056	3152	3182	3181	3285	3214	3078	3079	2965	2986	2844
2957	2942	2964	3011	2942	2905	2912	2837	2973	2961	3020	3011	3234	2943	3103	3076	3118	3168	3110	3155	3085	3069	2977	3006	3010	2904	2760	2761	2767	2752	2656	2770	2664	2733	2727	2648	2799	2875	3026	3087	3215	3082	3227	3265	3166	3179	3117	3053	3068	3013
2892	3029	2944	2866	2802	2885	2829	2965	2982	3056	2950	2961	3044	3040	3007	3023	3090	3130	3158	3050	3024	2950	2995	2926	2979	2958	2917	2854	2740	2695	2810	2818	2676	2740	2714	2853	2925	2982	3019	3218	3240	3108	3298	3169	3216	3098	3197	3224	3082	3107
2993	2933	2758	2785	2832	2867	2984	2990	2921	3001	2981	3104	2976	3099	3128	3171	3128	3161	3136	3181	2953	3067	2903	3040	3003	2906	2952	2861	2740	2797	2746	2724	2776	2573	2825	2859	2848	2994	2973	2965	3161	3281	3277	3354	3160	3174	3084	3103	2991	3033
2875	2891	2694	2764	2770	2821	2919	2902	3015	3036	3015	2998	3027	3040	3031	3139	3231	3157	3144	3025	3037	3092	2982	2907	2886	2805	2808	2810	2855	2734	2787	2591	2655	2655	2676	2887	2861	2943	3086	3075	3295	3223	3174	3252	3304	3253	3167	3114	2899	2977
2996	2873	2744	2688	2824	2776	2850	2811	2835	2988	3012	3054	3060	3144	3126	3100	2968	3139	3084	3120	3118	3131	2917	3064	2963	2807	2841	2813	2767	2788	2669	2709	2779	2691	2752	2863	2993	3009	2964	3189	3282	3387	3371	3339	3297	3163	3151	2913	2974	2953
2845	2683	2748	2700	2719	2775	2689	2778	2870	2902	2903	2962	3096	3139	3165	3050	3035	2984	2995	2923	2997	3041	3046	3013	2896	2814	2809	2747	2790	2913	2756	2648	2845	2778	2853	2989	2901	2956	3113	3187	3315	3323	3286	3291	3274	3094	3144	2942	2804	2952
2864	2726	2649	2697	2743	2657	2833	2794	2884	2825	2907	3114	3048	3085	2989	2947	3079	2939	2974	3021	3019	2972	2985	3072	2944	2795	2791	2886	2775	2801	2874	2877	2698	2850	2855	2880	2913	3030	3167	3205	3325	3280	3249	3142	3256	3182	3033	3011	3020	3086
2808	2780	2780	2689	2730	2743	2656	2703	2793	2924	3075	2992	3062	3084	3014	2979	2948	3041	2988	2925	3010	3043	3022	2937	2918	2810	2890	2740	2801	2899	2908	2823	2817	2933	2929	2898	3032	3102	3078	3176	3398	3274	3200	3309	3187	3046	3136	2970	3037	3040
2862	2768	2803	2744	2697	2690	2771	2785	2807	2890	2921	3071	2973	3029	2952	2914	2886	2814	2962	3032	3046	3020	2979	2943	2899	2831	2923	3013	2753	2869	2870	2785	2814	2898	2885	3022	2967	3109	3075	3253	3194	3251	3315	3252	3135	3183	3008	3112	3053	3033
2788	2728	2864	2735	2696	2758	2824	2756	2866	2843	3016	2934	2823	2945	2902	2948	2876	2994	3014	3012	3056	2964	2909	3007	2987	2924	2888	2778	2802	2757	2893	2908	2894	2816	3009	3127	3141	3113	3109	3094	3280	3269	3329	3255	3079	2963	2939	2976	2995	3047
2883	2943	2790	2738	2739	2696	2722	2837	2859	2834	2905	2950	2804	2805	2940	2993	3007	2942	3071	3148	3087	3073	3073	2976	2822	2875	2891	2890	2913	2829	2900	2885	2865	3005	2930	2974	2927	3028	2984	3068	3174	3225	3132	3140	3008	3106	2849	2890	2842	2958
2835	2899	2772	2692	2716	2718	2743	2780	2805	2829	2795	2752	2764	2865	2849	2917	2970	3077	3144	3080	3017	3011	3029	2992	2916	2959	3053	2820	2855	2824	2820	2947	2893	2875	2886	3050	2914	3004	3093	3185	3049	3153	3086	3221	3016	3006	2868	2907	2773	2796
2817	2945	2796	2742	2825	2870	3008	2734	2909	2876	2773	2805	2727	2815	2950	3015	3021	3071	3115	3188	3153	3028	3077	3047	3039	2956	2946	2860	2842	2824	2773	2932	2959	2992	2910	3060	3055	3147	3172	3187	3265	3205	2980	2955	2947	2732	2784	2725	2732	2869
2992	2969	2936	2858	2819	2870	2796	2891	2841	2713	2793	2624	2681	2733	3009	2963	3025	3139	3046	3049	3135	3070	3047	3048	3022	3047	2903	2783	2876	2869	2735	2820	2838	2773	2923	2993	3045	3212	3214	3345	3126	3194	3064	3040	3029	2852	2700	2787	2718	2778
2915	2936	2883	2775	2855	2919	2947	2848	2782	2740	2689	2737	2671	2794	2824	2874	3074	3007	3085	3031	3025	3005	3007	3016	2910	2957	2989	2939	2844	2835	2841	2809	2834	2823	2921	3055	3080	3222	3191	3234	3217	3191	3063	2950	2854	2814	2682	2825	2819	2771
2990	2965	2958	2899	2996	2970	3022	2903	2833	2734	2758	2763	2684	2829	2884	2870	3067	3033	3011	3031	3162	3102	2998	2981	3035	2903	2925	2837	2766	2769	2800	2872	2875	2787	3050	3192	3181	3325	3349	3156	3223	3080	3116	2979	2852	2814	2680	2799	2757	2833
2806	3176	3077	3026	3017	3032	3008	2860	2825	2773	2848	2665	2764	2836	2845	2933	2985	2932	2915	2995	2998	3011	3042	2982	2969	3040	2799	2881	2849	2796	2840	2730	2939	2934	3149	3118	3176	3329	3309	3227	3171	3135	3015	2929	2791	2731	2733	2771	2828	2723
2998	3063	3048	3094	3018	3032	2976	2834	2768	2857	2580	2712	2692	2735	2832	2935	2931	2998	2935	2979	2978	2963	2959	2995	2776	2884	2996	2887	2839	2951	2860	2868	2965	3061	3177	3133	3223	3162	3132	3252	3168	3081	2882	2919	2720	2736	2818	2937	2818	2878
2931	2978	2907	3018	3174	3028	3036	2927	2901	3033	2816	2778	2837	2706	2740	2844	2838	3005	2965	3053	2961	2912	3017	2965	3046	2957	2819	2956	2906	2870	2871	2878	2885	3034	3026	3126	3088	3183	3117	3173	3160	2917	2891	2794	2722	2704	2744	2854	2916	3067
2888	2971	3039	3229	2945	3122	3074	2999	2930	2991	2972	2864	2876	2979	2959	2859	2843	2932	2935	2969	3070	2913	2873	2895	2892	2880	2958	2977	2927	2916	2925	3071	2971	3064	3034	3056	2980	3097	3056	3033	3005	2914	2860	2658	2872	2760	2834	2960	3018	3067
2928	3058	3055	3051	3070	3000	2901	2941	2976	2901	2965	2854	3027	2974	2945	3015	2887	3024	2899	3007	3015	2940	2914	2782	2944	2994	2851	2849	2940	3034	2990	3001	3082	3049	2982	3019	3034	3133	3016	3035	2829	2757	2721	2754	2709	2768	2843	2985	3032	3118
2971	2933	3002	2929	2908	2893	2897	2800	2869	2826	2858	2898	2925	2859	2843	2926	3091	3032	2981	3012	2866	3015	2945	2890	2911	2877	2995	2993	2917	3029	2883	2981	3064	3065	2981	2958	3071	3075	2990	2913	2874	2816	2739	2793	2766	2879	3093	3118	3076	3080
2897	2933	2775	2597	2629	2733	2897	2723	2795	2949	2825	2805	2837	2814	2804	2859	3060	3011	3060	2970	2771	2840	2988	3035	2983	3003	2981	3163	3020	2942	2992	2978	3036	2981	2974	2987	3007	2870	2969	2885	2820	2818	2890	2773	2870	3001	2993	3229	3100	3132
2805	2837	2592	2711	2791	2815	2739	2860	2858	2910	2879	2835	2935	2863	2821	2932	2878	2955	2993	3000	2967	2802	2924	2986	3126	2931	2987	3126	3049	3130	2940	2970	3059	2933	2959	2994	2958	2938	3005	2947	2751	2842	2871	2905	2894	2916	3020	3159	3261	3152
2622	2697	2572	2574	2694	2799	2778	2843	2920	2984	2993	2890	3052	2928	2946	2920	2877	2867	2864	2813	2930	2968	2883	3010	3095	3002	2951	3069	2927	3019	2997	3038	2869	2906	2931	2941	2906	2866	2877	2796	2776	2830	2790	2818	2948	3020	2940	3134	3123	3189
2516	2685	2696	2587	2634	2644	2762	2879	2876	2897	2914	2888	2955	3029	3036	2855	2818	2862	2866	2965	3127	3073	2979	2960	3009	3076	2926	3028	3080	2983	2901	3027	2849	2932	2940	2907	2941	2973	2815	2854	2887	2869	2932	2884	3000	2985	3086	3074	3027	3091
2413	2518	2620	2574	2629	2595	2650	2644	2703	2717	2751	2766	2854	3077	3112	2994	2949	2833	2875	3032	3022	3090	3048	2881	3034	3026	3015	2909	3019	3038	2859	2982	2936	2845	2972	2809	2915	2873	2813	3071	2815	2752	2940	2896	3068	3089	3029	3027	3124	3012
2443	2476	2399	2488	2501	2489	2534	2358	2545	2525	2662	2564	2816	2995	2948	2984	2991	2863	2941	2889	2942	3016	3073	3029	2857	2947	2930	2793	2958	3063	2926	2815	2908	2786	2874	2860	2933	2939	2803	2966	2818	2866	2885	2953	3091	3014	3015	2989	3015	2987
2544	2472	2379	2265	2342	2372	2393	2483	2462	2407	2560	2522	2555	2804	2899	2983	3090	3005	2973	2887	2995	3012	3077	2929	2772	2971	2954	2898	2738	2914	2924	2798	2956	2914	2813	2950	2884	2952	2922	2938	2963	3036	2939	3046	2969	2991	3019	3042	3077	2950
2506	2437	2360	2344	2236	2308	2270	2389	2417	2418	2534	2439	2486	2691	2764	2938	2890	2988	3053	2886	2872	2844	2950	2836	2823	2860	2879	2818	2763	2828	2858	2876	2918	2937	2950	3164	2963	2966	2900	2908	3005	3138	2918	3098	2941	3031	2969	2905	2930	2852
2573	2405	2160	2211	2214	2238	2272	2365	2454	2482	2544	2535	2503	2565	2531	2767	2868	2979	2944	2860	2665	2835	2914	2895	2685	2746	2816	2786	2685	2784	2963	2779	2952	3026	3010	3145	3003	3032	2982	2990	3117	2976	3037	3049	3121	2937	3007	2855	2890	2830
2479	2421	2295	2189	2288	2238	2305	2323	2517	2568	2458	2510	2596	2488	2667	2789	2952	3040	2956	2791	2731	2666	2967	2882	2735	2762	2847	2769	2749	2735	2929	2894	3073	3073	2988	3049	3037	3144	3096	3220	3150	3138	3220	3113	3024	2989	2901	2900	2908	2867
2522	2429	2272	2214	2151	2281	2460	2407	2411	2534	2562	2450	2483	2502	2686	2814	2907	2906	2893	2717	2594	2701	2886	2937	2784	2720	2828	2934	2658	2811	2976	2850	2974	3106	3084	3165	3176	3359	3177	3229	3188	3098	3086	3078	2980	3022	2960	2970	2991	2944
2575	2413	2328	2307	2350	2436	2543	2395	2480	2501	2554	2574	2632	2577	2685	2727	2773	2853	2816	2755	2651	2789	2759	2950	2924	2749	2865	2897	2876	2965	3058	3020	2907	3050	3206	3225	3182	3280	3233	3231	3144	2921	3157	3004	2924	3068	3014	3120	3067	3084
2485	2335	2293	2237	2382	2421	2551	2579	2512	2596	2597	2700	2679	2666	2852	2781	2817	2808	2886	2780	2817	2787	2912	2940	2834	2763	3012	3104	2963	3159	2833	2959	3013	3072	3024	3088	3198	3141	3252	3122	3023	2945	3004	3027	3002	2993	2964	2921	3157	3088
2521	2454	2249	2415	2389	2513	2625	2642	2659	2808	2690	2646	2738	2822	2845	2827	2817	2984	2920	2904	2777	2813	3040	3071	2996	2872	3127	3202	3162	2981	3045	2863	3054	3034	3095	3240	3176	3120	3187	3087	3086	3031	3030	3007	3015	3076	3207	3179	3128	3274
2552	2332	2387	2303	2473	2518	2548	2700	2670	2734	2831	2721	2787	2821	2875	2866	2840	2959	3044	3000	2873	2900	2969	3045	2979	2942	3069	3265	2935	2973	2936	2914	3070	3044	3062	3077	3064	3104	2982	2956	2964	2935	3088	3161	2999	3158	3131	3300	3200	3278
2532	2351	2374	2379	2386	2462	2585	2635	2564	2772	2734	2786	2743	2731	2843	2844	2928	3028	3097	3052	2909	2870	3075	3012	2910	2971	3173	3184	2973	2923	2945	2912	2979	3164	3004	3094	2909	3033	2954	2951	2908	3067	3110	3156	3101	3108	3147	3240	3202	3281
2531	2579	2367	2367	2417	2445	2501	2557	2622	2592	2903	2756	2814	2821	2808	2884	3009	3132	3121	3015	2996	2940	2947	2894	2972	3092	3070	3004	2813	2864	2941	2879	3020	3075	2909	3008	2905	2930	2879	2949	3052	2994	3064	2932	3060	3023	3151	3242	3286	3209
2662	2681	2578	2499	2466	2351	2511	2546	2614	2714	2760	2801	2726	2773	2802	2899	2965	3003	3026	2891	2788	2859	2915	3003	2982	3004	3008	2812	2864	2830	2793	2898	2982	2910	2929	2884	2870	3004	2810	2999	2940	3118	2940	3023	3008	3086	3153	3239	3272	3129
2916	2816	2665	2600	2585	2548	2533	2521	2683	2671	2651	2695	2770	2795	2869	2950	2919	3036	2932	2874	2804	2862	2808	2835	2779	2858	2767	2612	2597	2745	2796	2866	3001	2844	2873	2937	2934	2915	2930	2892	3001	3050	2997	3052	3029	3295	3273	3152	3194	3174
2913	2890	2828	2651	2718	2625	2695	2695	2589	2565	2604	2676	2852	2761	2919	2876	2784	2871	2703	2733	2665	2896	2721	2716	2779	2838	2596	2549	2728	2735	2738	2898	2884	2845	2806	2888	2894	3027	3060	2991	2955	3035	3052	3022	3064	3232	3181	3193	3108	3106
2900	2901	2699	2738	2790	2778	2858	2812	2805	2602	2655	2738	2724	2796	2885	2916	2766	2726	2771	2659	2741	2806	2644	2531	2626	2575	2563	2548	2804	2802	2833	2898	2855	2959	2886	2910	2872	2991	3117	2938	2806	2978	2871	2955	3085	3046	3130	3098	3107	2999
2866	2856	2855	2850	2821	3023	2965	2882	2769	2807	2790	2752	2865	2727	2785	2807	2636	2671	2641	2723	2709	2576	2578	2808	2613	2672	2541	2752	2808	2877	2829	2958	2772	2897	2903	2995	3047	2962	3019	2888	2989	2807	2835	3021	3113	3041	3238	3147	3216	3186
2881	2928	2849	2796	2850	2906	2957	2879	2894	2856	2802	2847	2779	2843	2689	2758	2660	2780	2735	2768	2601	2587	2663	2741	2584	2628	2622	2818	2896	2901	3005	2921	3059	2917	2920	3030	3134	3062	2984	2944	2890	2869	2936	2913	3154	3171	3040	3292	3106	3082
2769	2790	2815	2918	2968	2879	2983	2853	2876	2782	2805	2865	2806	2815	2813	2856	2777	2676	2727	2685	2707	2637	2772	2845	2728	2656	2904	2862	2773	2827	2965	2897	2967	2955	2924	3007	2952	3013	2920	2838	2924	2939	3008	2987	3192	3160	3094	3110	3073	3076
2833	2934	2986	2920	2874	2963	2722	2816	2757	2862	2778	2911	2799	2787	2711	2881	2818	2941	2723	2590	2735	2648	2798	2689	2626	2745	2878	2950	2900	2865	2936	2799	2859	2764	2971	3150	3108	2943	2874	3039	2932	2987	3022	3115	3104	3225	3185	3119	3086	3002
2919	3001	3079	3042	2904	2801	2874	2617	2785	2758	2790	2908	2899	2876	3001	2946	2741	2690	2700	2622	2794	2680	2752	2715	2810	2801	2918	2901	2952	2905	2781	2904	2788	2837	3022	2883	2931	2968	2992	3004	2971	3036	3125	3235	3147	3230	3034	2975	3147	2986
2967	2875	2909	2971	2824	2903	2780	2559	2796	2953	2941	2875	2824	2856	2823	2926	2806	2716	2729	2722	2780	2689	2730	2764	2779	2757	2858	2941	2913	2718	2700	2717	2836	2820	3060	2833	3016	2902	3030	3021	3096	3109	3112	3147	3175	2957	3066	3023	3076	3141
3082	2938	2733	2778	2881	2802	2643	2681	2724	2849	2863	2842	2680	2602	2623	2628	2627	2675	2617	2669	2709	2523	2645	2619	2772	2676	2824	2916	2770	2819	2651	2760	2689	2881	2921	2941	2998	2945	3082	3035	3031	3049	3060	3087	2996	2960	2900	2870	3059	3123
3201	3077	2835	2758	2816	2723	2673	2579	2746	2836	2599	2601	2526	2593	2636	2713	2592	2596	2729	2549	2639	2650	2723	2563	2755	2657	2953	2819	2855	2734	2797	2808	2791	2737	2849	2986	2839	2945	3070	3133	3040	3171	3084	3113	2909	2940	2999	2916	2942	3037
3261	3160	2906	2877	2777	2761	2689	2685	2824	2776	2715	2586	2670	2686	2770	2713	2729	2650	2647	2552	2677	2719	2597	2736	2619	2782	2892	2813	2811	2843	2867	2823	2960	2939	2911	2885	3090	3000	2954	3086	3022	3238	3119	2999	3113	2946	2949	2975	3065	3068
3048	2952	2797	2847	2796	2797	2910	2868	3006	2742	2656	2673	2858	2819	2748	2747	2494	2631	2709	2589	2649	2714	2697	2693	2715	2838	2911	2821	2913	2814	2900	2803	2900	2906	2899	2921	2918	2923	2899	3021	3232	3092	3163	3032	2985	2953	2996	3086	3289	3144
2902	2822	2737	2733	2773	2827	2809	2933	2862	2762	2755	2716	2759	2772	2751	2764	2693	2765	2803	2724	2718	2671	2653	2688	2787	2872	2806	2822	2887	2767	2843	2856	3022	2978	2948	2872	2891	2879	2987	3077	3101	3103	3046	2980	2989	3085	3049	3057	3198	3067
2854	2624	2688	2850	2781	2804	2812	2781	2700	2813	2722	2658	2678	2776	2879	2809	2708	2676	2701	2793	2650	2676	2753	2670	2797	2845	2937	2904	2782	2866	3000	2822	2960	2839	2899	2854	2863	2931	2952	3111	3179	3240	3226	3239	3110	2993	3151	2994	3120	3132
2760	2629	2754	2800	2857	2776	2651	2680	2745	2793	2822	2749	2848	2909	2833	2782	2761	2759	2733	2797	2737	2722	2620	2684	2736	2949	2861	2761	2890	2835	2882	2923	2945	2961	2848	2958	2860	2968	3097	3296	3131	3210	3141	3121	3171	3006	3062	3093	3190	3171
2767	2771	2785	2828	2805	2722	2586	2518	2715	2835	2750	2817	2797	2706	2752	2779	2708	2706	2691	2728	2822	2674	2651	2854	2792	2793	2776	2821	2725	2699	2779	2918	2895	2847	2873	2943	2998	3066	3117	3221	3237	3136	3120	3069	3103	3121	2895	3005	3089	3173
2875	2793	2828	2779	2625	2677	2596	2677	2836	2893	2892	2787	2714	2755	2781	2619	2671	2821	2781	2799	2674	2685	2708	2651	2738	2827	2794	2642	2665	2734	2712	2744	2936	2900	2970	2944	3030	3092	3172	3169	3148	3055	3128	2946	3000	3013	3052	3050	3139	3231
2806	2875	2774	2776	2711	2781	2835	2801	2850	2907	2880	2772	2794	2700	2633	2630	2716	2704	2817	2711	2796	2722	2670	2651	2813	2798	2790	2703	2668	2671	2875	2835	2917	2895	3044	2999	3006	3214	3323	3175	3266	2996	3001	2896	3006	3045	3084	3247	3391	3089
2960	2932	2732	2709	2745	2818	2842	2769	2913	2843	2831	2749	2817	2759	2741	2754	2852	2881	2918	2993	2793	2805	2874	2775	2759	2765	2626	2815	2801	2856	2940	2951	2964	3033	3006	3101	3254	3197	3310	3340	3313	3182	3009	3104	3158	3129	3249	3224	3230	3209
2850	2935	2760	2864	2827	2819	2813	2849	2834	2783	2839	2762	2849	2850	2810	2846	2847	3036	2874	2793	2907	2781	2811	2890	2829	2840	2749	2822	2805	2782	2800	2863	2966	3039	2958	3104	3130	3213	3245	3221	3317	3020	3055	3006	2902	3199	3202	3263	3306	3246
2934	2803	2759	2855	2778	2808	2835	2831	2793	2709	2805	2814	2926	2804	2883	2833	2812	2804	2913	2888	2868	2743	2754	2837	2715	2764	2639	2700	2676	2820	2827	2866	2856	2885	2929	2895	2969	3109	3209	3161	3195	3068	2999	2933	2994	3061	3181	3076	3137	3169
2950	2885	2808	2904	2928	2890	2983	2911	2843	2821	2764	2770	2776	2894	2866	2786	2774	2794	2870	2734	2855	2878	2905	2844	2860	2863	2727	2605	2677	2754	2885	2933	2896	2838	2859	2934	3034	3147	3187	3149	3173	3034	3151	3041	2975	3097	2974	3029	2986	3003
2933	2856	3023	3150	3044	3039	3003	3004	2845	2875	2664	2673	2770	2813	2712	2754	2798	2830	2792	2890	2806	2778	2877	2831	2792	2739	2577	2780	2678	2789	2911	3082	2931	2924	2878	2977	2975	3125	3154	3298	3220	3236	3143	3127	3090	3071	3138	3135	3148	3068
2954	2982	3120	3135	3215	3030	2927	3001	2874	2825	2822	2777	2908	2911	2854	2880	2888	2893	2949	2828	2757	2824	2741	2793	2733	2660	2736	2580	2568	2736	2892	2889	2862	2867	2844	2939	2866	2976	3153	3118	3169	3131	3050	3031	3185	3130	3120	3158	3281	3129
3090	3052	3115	3100	3081	3028	2953	2906	2899	2921	2789	2909	2973	2958	2919	2923	2846	2970	2899	2937	2684	2807	2705	2792	2747	2717	2629	2647	2647	2722	2669	2699	2823	2736	2823	2762	2836	2971	3005	3098	3180	3168	3079	3106	3051	3108	3181	3124	3161	3123
3081	3160	3116	3022	2996	2936	2972	3040	3008	3032	2972	3061	2979	2931	2925	2831	2833	2820	2850	2915	2738	2787	2688	2653	2697	2701	2759	2660	2704	2709	2795	2788	2773	2794	2790	2882	2942	2947	3145	3147	3110	3097	3095	3173	3158	3155	3179	3119	3150	3159
3135	3139	3030	2870	2911	2846	3083	3024	2969	2927	3000	2866	2831	2875	2773	2834	2805	2907	2956	2834	2788	2783	2742	2828	2873	2733	2694	2625	2719	2772	2884	2847	2796	2777	2819	2764	2877	3123	3021	3114	3200	3198	3260	3268	3196	3385	3439	3346	3254	3216
3097	3130	2996	3016	3034	3079	2995	3068	2938	2792	2895	2968	2862	2802	2825	2868	2901	2949	2973	2941	2890	2811	2779	2728	2747	2656	2624	2670	2683	2729	2717	2766	2817	2681	2605	2849	2880	2932	3043	3121	3104	3140	3196	3324	3320	3417	3351	3428	3369	3140
3037	3080	3086	3191	3047	3047	3017	2915	2893	2776	2794	2900	2988	2870	3035	2885	3008	2925	2960	2901	2825	2763	2637	2738	2650	2656	2570	2560	2545	2702	2692	2656	2692	2592	2736	2753	2852	2935	3030	3080	3121	3076	3018	3123	3293	3341	3439	3344	3388	3221
3029	3284	3101	3127	3269	3109	3147	2875	2999	2984	3019	2972	3070	3026	2970	3042	2954	2926	2927	2846	2631	2666	2625	2692	2697	2666	2739	2577	2602	2619	2702	2753	2693	2700	2705	2691	2818	2856	3000	3075	3064	3064	3073	3182	3267	3331	3427	3442	3322	3191
3070	3195	3167	3032	3063	3045	3059	3011	3009	3074	3036	3073	2970	3123	3044	2870	2898	2880	2819	2816	2778	2745	2751	2824	2849	2862	2901	2732	2750	2757	2745	2793	2746	2826	2708	2726	2877	2918	3014	3007	3060	3157	3131	3142	3297	3364	3395	3427	3293	3210
3115	3055	3080	3025	2968	3019	2938	3138	3244	3046	2968	2987	3068	2990	2931	2928	2936	2907	2962	2962	2886	2926	2994	2938	2874	2777	2886	2728	2788	2786	2818	2794	2873	2669	2798	2789	2824	2885	2985	3054	3216	3196	3176	3327	3337	3295	3380	3328	3243	3258
3193	3051	2893	2991	3016	3084	3143	3224	3096	3136	3025	2944	3039	3098	2984	2927	2928	2987	3016	3015	2977	2895	2890	2824	2886	2794	2682	2655	2670	2733	2738	2778	2606	2734	2851	2635	2799	2875	3072	3078	3180	3187	3164	3270	3319	3421	3395	3266	3317	3237
3024	2906	2881	3091	3226	3283	3207	3158	3137	3102	3054	3032	3128	3172	2935	2997	2994	3129	3099	3146	3047	2828	2899	2860	2860	2675	2631	2661	2699	2801	2751	2938	2844	2749	2769	2880	2918	2928	3043	3125	3054	3112	3055	3148	3161	3307	3277	3273	3328	3185
2852	2962	3089	3328	3297	3298	3235	3176	3045	3112	3165	3116	3204	3158	3060	3062	3174	3124	3054	2955	2948	2828	2833	2886	2810	2734	2661	2699	2709	2728	2791	3072	3016	2904	2901	2947	3003	3051	3139	3125	3111	3057	3094	3108	3172	3148	3198	3338	3314	3310
3054	2919	3077	3190	3271	3223	3103	3082	3111	3229	3094	3160	3167	3254	3185	3245	3252	3128	3096	3115	2953	2884	2845	2982	2920	2858	2790	2775	2785	2959	3043	3069	3023	3035	3008	2956	2986	3191	2992	3166	3203	3171	3063	3118	3026	3119	3260	3324	3338	3243
3123	3045	3055	3132	3013	3100	2908	3121	3104	3126	3118	3148	3203	3279	3347	3259	3323	3146	3084	3157	3070	3070	2973	3010	3027	2913	2807	2857	2852	2872	2956	3056	3102	2907	3006	3020	3047	3060	3114	3153	3139	3076	3147	3063	2973	3194	3178	3258	3301	3231
3120	3021	2948	2877	3017	2976	3059	3211	3203	3257	3094	3176	3379	3253	3338	3162	3229	3119	3197	3341	3190	3076	3180	3059	2995	3027	2969	2945	2873	2825	2897	2882	2965	2903	2998	2890	2903	3023	2970	3065	3143	3052	2999	2901	2975	3061	2996	3289	3238	3130
3061	2853	2801	2762	2916	3026	3072	3162	3257	3087	3076	3159	3179	3096	3266	3276	3117	3372	3356	3421	3403	3243	3157	3091	3035	2994	3024	2935	2898	2793	2842	2861	2992	2998	2920	2939	2874	2911	3063	3067	3147	2979	3021	2970	2920	2969	3014	3095	3024	3117
2800	2763	2827	2869	3054	3123	3203	3119	3140	3097	3037	2934	3013	2940	3165	3316	3397	3568	3502	3520	3340	3199	3201	3098	2952	3198	3031	2915	2977	2983	2874	2900	2865	3089	3001	2958	2975	2957	2997	2994	3051	3011	2988	2887	2953	2877	3035	2971	3084	3012
2825	2867	2869	3002	3081	3204	3034	2992	2975	2932	2870	2978	3003	3189	3350	3378	3465	3426	3386	3416	3331	3234	3275	2979	3147	3179	3136	3052	3146	2935	3048	2950	3030	3035	3060	3116	2912	3108	2973	3041	3059	3050	3056	2972	2986	2787	2974	2918	3102	3007
2987	2953	2794	2868	2898	2907	2790	2825	2896	2839	2940	2884	3165	3324	3324	3400	3332	3350	3301	3205	3290	3151	3145	3250	3262	3305	3254	3121	2989	2968	3084	3000	3086	3067	3059	3026	2935	2837	2931	3088	3047	3192	3111	3080	3025	2975	2891	2921	3016	3014
3001	2879	2829	2883	2773	2793	2695	2727	2888	2887	2905	3010	3008	3170	3237	3229	3155	3155	2960	3030	3129	3179	3142	3271	3377	3211	3265	3107	3132	3006	2987	2974	2925	2905	2994	2874	2770	2881	2934	3002	3048	3090	3081	2945	2995	2971	2893	2899	2927	3052
2941	2906	2829	2629	2813	2739	2791	2854	2996	3191	3021	3131	2917	2994	2989	2907	3007	2950	2829	3023	3128	3277	3247	3180	3225	3141	3250	3034	2883	2898	2835	2895	3005	2874	2752	2841	2734	2814	2791	2975	2955	3063	2924	2940	2855	2810	2889	2836	2981	3032
2810	2788	2691	2743	2740	2887	2922	3009	2987	2997	2932	2793	2939	2830	2810	2769	2779	2891	2936	3128	3177	3289	3199	3183	2966	3082	3109	3044	3013	2799	2794	2737	2870	2824	2814	2855	2830	2777	2805	2953	2911	3044	3062	3001	2882	2916	2899	2960	2949	3004
2884	2805	2708	2690	2831	2848	2918	2894	2877	2791	2834	2790	2853	2840	2794	2841	2928	3053	3095	3246	3256	3199	3132	2984	3042	2795	3011	2821	2839	2903	2801	2753	2874	2780	3030	2926	3014	3013	2928	2980	3003	3099	3030	3129	3028	2921	2932	2952	3013	2929
2943	2764	2925	2923	2916	2879	2732	2649	2766	2600	2679	2737	2798	2861	2890	2940	3190	3092	3063	3080	3054	3069	2988	2870	2794	2717	2849	2887	2883	2849	2821	2892	2845	2964	2882	3130	2972	3053	3012	2948	2960	3115	3113	3128	3133	3110	2960	3001	2972	2869
2859	2935	2957	3000	2878	2791	2684	2564	2689	2604	2678	2684	2797	2895	3018	3060	3132	3139	3045	2913	2953	2931	2760	2862	2706	2596	2721	2819	2948	2816	2862	2933	2890	2835	2944	2968	3088	2895	3004	2965	2947	3070	3193	3177	3084	3005	3098	3038	2983	2967
2875	3002	2897	2885	2874	2790	2798	2665	2721	2732	2950	2899	3026	2978	3049	3131	3051	3167	2841	2867	2782	2782	2827	2800	2650	2731	2907	2912	3016	3031	2877	2878	2738	2776	2875	3026	2926	2884	2920	2818	2958	3003	3069	3015	3071	3095	3146	2978	2973	2944
2892	2844	2781	2820	2762	2631	2727	2791	2758	2873	3117	3085	3179	3010	3133	2833	2915	2936	2806	2730	2769	2689	2711	2774	2809	2839	2954	3069	3048	3046	3030	2896	2821	2899	2894	2895	2987	3018	2984	2837	2897	2874	3082	3124	3154	3168	2986	2906	2956	3026
2875	2843	2823	2725	2734	2948	2798	2825	2829	2992	2946	3070	3012	2957	2932	2798	2752	2814	2669	2774	2824	2831	2893	2940	2978	3016	2941	3029	3162	3029	2926	3038	2915	2844	2800	2798	3046	3004	3023	3080	3040	2977	2968	3022	3114	3232	3104	3068	2980	2982
2845	2827	2705	2748	2843	2811	2884	2958	2883	2985	2917	2979	2859	2871	2776	2783	2748	2807	2807	2878	2929	2993	3062	3096	3065	3021	3071	3042	2985	2887	3041	3108	2953	2844	2896	2998	3019	3122	3148	3096	3096	3088	3192	3216	3095	3148	3103	3152	3118	2938
2671	2793	2722	2682	2942	2928	2950	2832	2981	2921	2832	2869	2894	2860	2850	2751	2905	3018	2914	3054	3081	3128	3085	3170	3048	3079	3084	3065	2960	3017	3055	3057	2940	3002	3005	2974	3105	3123	3136	3167	3269	3078	3080	3149	3018	3029	3098	3148	3115	3067
2720	2815	2696	2703	2915	2931	2882	2881	2983	3061	2831	2931	2968	2955	2948	3052	3005	3044	3139	3071	3063	2949	2973	3147	2980	2946	2932	2917	2915	2984	3016	2961	3139	3068	3174	3101	3157	3160	3232	3129	3268	3049	3044	2995	2964	3084	3091	3002	3141	3028
2698	2742	2789	2729	2833	2898	2901	2908	2922	2993	2862	2815	2911	3015	2988	3164	3132	3152	3082	3004	3102	2876	2940	2797	2855	2792	2850	2766	2860	2926	3062	3069	3125	3355	3328	3236	3122	3216	3091	3099	3126	3070	3015	2974	2894	3009	2966	3007	3121	3062
2752	2693	2842	2804	2866	2923	2958	2936	2948	2881	2837	2854	2870	3100	3156	3024	3039	3090	3089	3035	2978	2857	2897	2848	2866	2899	2904	2830	3007	2988	3041	3206	3404	3363	3529	3340	3338	3249	3317	3196	3158	3083	3118	3037	2947	2952	2925	2992	2992	2980
2853	2836	2835	2763	2940	2936	2915	2958	2829	2862	2922	2933	3065	3166	3203	3165	3036	2986	2992	2826	2937	2907	2965	2889	2936	3012	3051	3081	3037	3158	3259	3355	3443	3412	3620	3411	3444	3470	3381	3249	3253	3160	3112	3100	2994	2989	3056	2945	3000	2914
2860	2907	2929	3040	2911	2985	2922	2786	2729	2877	3060	3085	3170	3266	3086	3017	2988	3043	2919	2931	2966	2997	2863	3050	3029	3086	3175	3203	3216	3260	3317	3431	3500	3508	3565	3563	3296	3441	3463	3377	3362	3231	3317	3202	3214	3132	3081	3177	3148	2939
2824	2893	2903	2820	2930	2827	2730	2701	2848	2901	3057	3046	3011	3181	3060	3030	2934	3078	3003	3071	3044	2949	3035	2985	3044	3146	3135	3253	3246	3284	3291	3318	3332	3506	3493	3477	3423	3468	3423	3513	3471	3412	3397	3374	3338	3132	3259	3062	3053	2981
2893	2894	2879	2783	2825	2753	2757	2833	2842	2973	3029	3082	3079	3030	2955	2944	2985	3065	3044	3074	3208	3230	2956	2993	2993	3156	3122	3216	3176	3203	3242	3142	3223	3359	3410	3434	3290	3409	3487	3525	3509	3373	3456	3411	3360	3309	3236	3169	2992	2911
2930	2874	2806	2773	2804	2813	3020	3015	2968	3003	3017	3048	2887	2961	2828	2982	2911	3064	3026	3106	3201	3144	3247	3119	3094	3032	3098	3084	3163	3165	3145	3072	3091	3273	3179	3259	3308	3313	3321	3371	3402	3390	3423	3436	3162	3178	3215	3118	2900	2995
2795	2761	2700	2826	2791	2918	2972	3010	3003	2930	2906	2739	2871	2821	2923	3055	3154	3217	3210	3116	3183	3157	3113	3019	2916	3012	2874	2984	3006	2986	2994	3002	3000	3060	3058	3243	3243	3232	3202	3237	3346	3318	3306	3348	3148	3079	2951	2855	2859	2900
2714	2844	2695	2784	2788	2981	3042	3004	2878	2905	2902	2887	2798	2830	2958	3099	3155	3325	3378	3202	2977	3070	3043	2910	2930	2784	2784	2812	2866	2981	2903	2990	2886	2944	3046	3139	3107	3362	3327	3311	3345	3396	3236	3105	3006	2971	2877	2814	2778	2911
2782	2829	2924	2927	2909	3008	2970	2904	2884	2698	2756	2820	2852	2885	2946	3073	3294	3190	3210	3107	2874	2886	2801	2841	2800	2733	2675	2714	2882	3049	3038	2995	3074	2992	3165	3111	3288	3397	3443	3279	3349	3227	3099	2987	2931	2963	2860	2768	2848	2846
2771	2853	2864	2968	2871	2887	2818	2863	2745	2886	2899	2880	2960	3012	3051	3214	3147	3188	3106	3020	2766	2646	2707	2733	2871	2689	2809	2811	2925	3026	3048	3135	3187	3114	3144	3307	3336	3451	3432	3390	3331	3303	3230	3063	3134	3119	3040	3103	3095	3006
2948	2957	2935	2861	2826	2843	2643	2718	2809	2940	2950	3041	3346	3267	3106	3001	2994	2943	2933	2793	2775	2727	2784	2753	2913	2834	2882	2987	2918	2993	3068	3240	3315	3308	3393	3357	3284	3450	3523	3485	3435	3296	3334	3331	3218	3292	3199	3360	3301	3162
2971	2939	2840	2834	2837	2641	2673	2676	2825	2907	3120	3252	3290	3203	3165	2957	2837	2715	2646	2838	2779	2722	2874	2800	2918	2883	2935	3019	2965	2966	3192	3200	3331	3329	3317	3283	3424	3382	3457	3321	3439	3264	3287	3264	3323	3339	3517	3654	3658	3534
2980	3003	2797	2655	2714	2630	2678	2765	2957	3102	3261	3233	3242	3009	2952	2769	2580	2543	2653	2781	2788	2840	2785	2856	2991	3031	3149	3081	3057	3007	3041	3115	3217	3342	3256	3341	3327	3222	3233	3129	3198	3141	3228	3231	3297	3293	3485	3659	3708	3605
3002	2869	2725	2671	2727	2741	2781	2903	3111	3230	3255	3263	3112	2970	2857	2790	2624	2787	2660	2782	2942	2987	3029	3084	3132	3090	3172	3058	3040	3011	3018	3111	3101	3064	3257	3197	3088	3050	3069	3111	3068	3107	3219	3208	3267	3318	3410	3547	3609	3605
2868	2772	2600	2645	2742	2751	2988	3042	3200	3286	3215	3043	2874	2784	2777	2685	2825	2769	2876	2935	3061	3149	3195	3122	3078	3104	2994	3044	2944	2936	2959	2813	2851	2968	3074	3094	3007	3081	2861	2952	2987	2933	3038	3032	3198	3173	3334	3344	3395	3583
2749	2658	2594	2655	2898	2954	3060	3090	3147	3081	3018	2727	2682	2666	2777	2737	3043	3005	3057	3115	3159	3151	3119	3186	2967	2849	2956	2857	2812	2796	2858	2750	2736	2921	2866	2998	3046	2954	2798	2860	2881	2907	3047	3137	3104	3223	3065	3120	3145	3309
2701	2718	2658	2861	2901	3083	3253	2987	3162	2936	2762	2561	2548	2635	2777	3048	3132	3328	3286	3274	3097	3118	3117	3021	2934	2840	2738	2724	2668	2708	2718	2732	2808	2880	2924	2872	2965	3065	2864	2829	2854	2869	2873	2914	3026	3027	3083	3019	3122	3201
2720	2762	2814	2849	2969	3003	3204	3003	3030	2821	2737	2706	2620	2817	3008	3198	3426	3483	3470	3372	3178	2947	2841	2722	2607	2613	2570	2499	2558	2686	2721	2768	2892	2841	2964	2939	2915	2983	2964	2965	2987	2887	2965	2932	2943	2863	3014	3022	3018	3153
2754	2870	2988	3068	3081	3120	3000	3014	2964	2784	2634	2703	2834	3022	3212	3398	3372	3399	3259	3192	2984	2702	2699	2501	2588	2557	2521	2586	2694	2753	2829	2937	2904	2920	2929	2949	3105	3091	3096	3103	3081	3024	2948	2887	2987	2949	3046	3003	3153	3036
2861	2975	3026	3063	3223	3062	3028	2874	2821	2789	2880	2963	3102	3193	3320	3299	3301	3170	3212	3035	2883	2712	2648	2537	2428	2480	2582	2647	2734	2745	2951	2984	3130	3141	3121	3143	3110	3207	3258	3184	3132	3139	3061	2963	3015	2983	3006	3136	3097	3067
2838	2986	2977	3128	3093	3005	2953	2885	2875	2992	3110	3208	3389	3182	3293	3261	2989	2942	2900	2788	2752	2594	2549	2586	2592	2704	2756	2848	2951	3012	3117	3237	3357	3335	3382	3199	3321	3218	3268	3302	3347	3202	3201	3118	3252	3213	3234	3208	3226	3063
3083	3005	3018	3029	3056	2938	3071	2948	2883	2996	3184	3304	3299	3331	3175	3133	2965	2718	2641	2626	2642	2681	2603	2843	2739	2896	3009	3047	3081	3154	3277	3284	3386	3210	3369	3452	3390	3297	3323	3312	3312	3323	3256	3295	3418	3302	3408	3367	3285	3220
3034	2970	3019	2995	3044	3037	2945	2987	3030	3241	3343	3353	3354	3359	3214	2974	2880	2790	2573	2673	2624	2808	2857	3158	3155	3174	3242	3201	3178	3323	3296	3300	3319	3357	3403	3377	3320	3443	3245	3248	3285	3296	3363	3571	3536	3500	3408	3436	3305	3296
3221	3044	2942	2993	3116	3064	3076	3105	3177	3311	3419	3425	3404	3188	3097	2849	2838	2630	2597	2626	2693	3009	3119	3293	3462	3563	3510	3335	3253	3194	3246	3171	3116	3318	3209	3280	3326	3373	3235	3169	3162	3185	3316	3470	3483	3519	3490	3462	3567	3532
3182	3159	3128	3044	3032	3081	3114	3239	3311	3417	3522	3618	3218	3254	3092	2954	2699	2669	2698	2801	2827	2945	3106	3365	3495	3540	3529	3420	3370	3263	3191	3137	3041	3159	3123	3152	3141	3240	3087	3150	3108	3116	3259	3247	3281	3349	3429	3455	3680	3475
3047	3168	3016	3055	3013	3135	3157	3157	3470	3512	3473	3386	3438	3204	3086	2946	2730	2718	2824	2806	2918	2958	3017	3212	3365	3522	3506	3415	3234	3226	3081	3011	3069	3083	3023	3042	2896	2924	3095	3163	3064	3214	3063	3195	3148	3237	3325	3417	3613	3449
3068	3063	3017	2911	3027	3115	3243	3278	3519	3593	3471	3370	3346	3211	3061	3052	2861	2844	2859	3084	3019	3087	3025	2978	3148	3203	3317	3380	3213	3115	3135	3074	3074	2970	2911	2764	2957	2919	3076	3172	3030	3103	3007	2963	2980	2988	3111	3208	3372	3468
3024	2989	3088	3136	3151	3070	3282	3380	3439	3599	3501	3482	3391	3175	3071	2948	2974	2905	2993	2910	2914	2868	2901	3057	2913	2997	3114	3206	3267	3174	3222	3144	3109	3114	2921	2836	2854	2896	2988	3002	3052	2888	2909	2883	3019	3019	3076	3067	3135	3060
2884	2917	2983	3084	3053	3130	3319	3348	3442	3571	3539	3440	3352	3216	3172	2988	3018	3041	3020	2941	3001	3022	2932	2886	2857	2723	2918	3168	3300	3373	3441	3537	3342	3133	3044	3021	3096	3089	2988	2965	2876	2857	2980	2895	2905	2987	2825	2873	2818	2720
2901	2907	2885	3054	3108	3178	3302	3340	3523	3502	3427	3499	3335	3237	3234	3126	3090	3044	2885	2884	2884	2896	2834	2976	2757	2820	2790	2930	3180	3584	3674	3705	3547	3304	3192	3134	3071	3093	2909	2902	2848	2940	2896	2899	2955	2843	2700	2591	2603	2560
2912	2818	2897	2991	3142	3189	3273	3298	3316	3497	3448	3462	3366	3337	3299	3197	2953	2979	2841	2737	2842	2947	2829	2867	2864	2808	2850	2984	3219	3482	3760	3821	3711	3585	3309	3260	3053	3070	2897	2904	2880	2901	2881	2860	2778	2619	2580	2467	2555	2495
2810	2813	2806	2888	3036	3124	3252	3208	3212	3296	3366	3229	3418	3331	3172	3196	2940	2957	2851	2868	2896	2778	2849	2871	2933	2995	2981	3103	3210	3549	3716	3891	3956	3962	3820	3512	3133	2959	2995	2910	3005	2836	2789	2769	2617	2414	2397	2491	2386	2447
2854	2844	2847	2753	2940	3199	3213	3392	3308	3274	3238	3333	3420	3365	3299	2970	2830	2880	2957	2940	2993	2878	2841	2963	2919	3160	3196	3281	3453	3507	3516	3755	4198	4240	4088	3828	3417	2970	2927	3044	2859	2915	2728	2487	2497	2351	2315	2314	2390	2418
2804	2763	2843	2809	3044	3055	3215	3199	3244	3165	3219	3225	3269	3286	3061	2988	3025	2963	2936	3039	3051	2908	2949	2994	3058	3303	3516	3531	3497	3666	3563	3578	3851	3980	4036	3868	3511	3105	3055	3018	3070	2823	2602	2494	2368	2392	2246	2292	2547	2577
2810	2786	2860	2730	2954	2937	3040	3112	3253	3185	3159	3094	3148	3210	2978	3056	3035	2997	3065	3139	3179	2998	3093	3106	3299	3490	3644	3628	3734	3705	3595	3473	3417	3520	3751	3764	3660	3493	3310	2977	2885	2686	2516	2532	2434	2415	2444	2491	2533	2619
2850	2763	2806	2890	2902	2942	2992	3105	3095	3204	3171	3142	2996	2876	2851	2938	3053	3198	3273	3106	3245	3104	3274	3314	3415	3514	3494	3611	3713	3708	3564	3486	3321	3120	3157	3485	3587	3765	3320	2838	2580	2445	2513	2503	2582	2615	2589	2614	2682	2733
2702	2822	2940	2912	2825	3030	3005	2953	2951	2998	3036	2980	2963	2867	2926	3177	3315	3388	3358	3274	3236	3220	3385	3518	3466	3482	3406	3463	3497	3492	3509	3268	3083	2974	2874	2884	3220	3343	3025	2727	2436	2223	2303	2512	2623	2698	2738	2873	2939	2774
2686	2727	2848	2893	2920	3056	2979	2843	2871	2770	2813	2863	2907	2876	3037	3279	3333	3390	3520	3271	3406	3338	3368	3500	3506	3348	3353	3344	3270	3161	3082	3020	2927	2902	2682	2598	2593	2818	2566	2479	2246	2263	2353	2442	2591	2768	2835	2891	2888	2898
2756	2714	2836	2866	2897	2979	2890	2924	2809	2645	2742	2786	2942	3083	3183	3324	3377	3471	3338	3374	3351	3315	3504	3319	3278	3241	3085	3195	2938	2728	2663	2668	2673	2876	2650	2467	2249	2046	2079	2236	2421	2398	2347	2400	2595	2656	2823	2916	2908	2789
2720	2690	2639	2777	2888	2921	3016	2864	2663	2676	2632	2871	3024	3071	3364	3427	3480	3435	3358	3511	3557	3281	3293	3259	3202	3100	3024	2879	2661	2405	2394	2412	2548	2582	2395	2332	2183	2138	1988	2211	2476	2572	2428	2419	2517	2665	2849	2940	2895	2903
2725	2661	2634	2688	2862	3021	2928	2880	2696	2782	2829	2964	3072	3327	3445	3381	3494	3292	3381	3439	3513	3252	3221	3100	2997	2794	2785	2551	2429	2344	2319	2335	2258	2319	2197	2082	2116	2252	2157	2296	2338	2582	2721	2683	2636	2725	2749	2705	2777	2705
2582	2631	2673	2612	2737	2822	2803	2802	2891	2802	3007	3050	3263	3413	3398	3247	3393	3376	3475	3578	3458	3228	2847	2897	2899	2769	2509	2364	2422	2286	2238	2321	2172	2047	1927	1932	2078	2337	2438	2389	2280	2641	2817	2983	2915	2806	2607	2678	2667	2645
2559	2585	2497	2561	2811	2743	2747	2714	2893	2943	3091	3107	3269	3294	3247	3162	3339	3437	3469	3389	3348	3071	3016	2878	2703	2470	2405	2358	2273	2281	2220	2223	2065	2020	1994	2042	2200	2349	2424	2482	2532	2654	2894	3001	3097	2813	2631	2596	2562	2679
2583	2530	2499	2601	2560	2622	2673	2855	2906	3135	3241	3072	3228	3097	3106	3132	3275	3494	3450	3273	3039	3046	2888	2744	2447	2377	2328	2366	2275	2312	2205	2086	1965	1952	1997	2068	2349	2319	2433	2411	2623	2738	2882	2890	2911	2894	2670	2588	2599	2570
2548	2518	2450	2506	2550	2616	2705	2835	3031	3194	3217	3261	3111	3096	3098	3113	3294	3465	3313	3100	3003	2861	2797	2513	2471	2461	2379	2410	2323	2317	2125	1918	2026	2055	2116	2235	2347	2295	2490	2521	2774	2739	2854	2834	2891	2785	2674	2614	2458	2375
2604	2420	2332	2507	2531	2562	2753	2924	3059	3281	3208	3042	3083	3073	3066	3145	3429	3289	3258	3082	2967	2765	2636	2455	2337	2241	2327	2348	2390	2207	2152	1987	2143	2140	2136	2188	2259	2332	2589	2762	2891	2970	2863	2837	2804	2750	2749	2544	2471	2341
2516	2490	2424	2360	2558	2826	2850	2950	3000	3176	3042	2975	2958	3157	3112	3234	3190	3211	3151	2909	2798	2663	2416	2434	2324	2355	2270	2334	2267	2146	2090	2135	2151	2133	2242	2292	2329	2397	2697	2830	2937	2912	2968	2905	2818	2758	2500	2594	2515	2433
2531	2451	2446	2403	2676	2827	2995	3109	2931	3013	2973	2954	3103	3073	3296	3174	3254	3081	3107	2934	2662	2475	2415	2417	2397	2287	2275	2132	2156	2156	2220	2172	2260	2194	2247	2372	2432	2463	2692	2818	2882	2947	2989	2927	2818	2687	2569	2421	2533	2375
2551	2443	2512	2603	2806	2932	3005	2966	2870	2934	2929	2950	3090	3189	3185	3202	3024	3028	2849	2750	2638	2469	2443	2361	2332	2279	2289	2101	2185	2213	2134	2227	2358	2397	2305	2416	2550	2763	2897	2977	2945	3001	3052	2886	2919	2688	2662	2448	2410	2437
2605	2529	2563	2714	2782	2977	2909	2889	2749	2819	2847	2920	3034	3059	2999	3117	3001	2966	2878	2835	2729	2528	2450	2297	2254	2198	2097	2063	2191	2137	2273	2309	2326	2343	2410	2648	2540	2760	2975	2881	3063	3143	3084	3007	2970	2772	2637	2497	2262	2372
2605	2578	2684	2710	2832	2849	2895	2692	2742	2725	2713	2841	2992	2998	2874	2988	2930	2905	2791	2693	2614	2435	2474	2339	2183	2245	2201	2184	2183	2301	2237	2340	2341	2492	2529	2608	2752	2786	2741	3043	3122	3196	3130	3010	2977	2776	2611	2441	2296	2169
2684	2692	2657	2759	2874	2764	2728	2612	2612	2675	2790	2864	2816	2818	2874	2862	2879	2703	2672	2649	2642	2601	2501	2361	2244	2155	2216	2185	2264	2270	2231	2398	2530	2528	2602	2672	2755	2841	2906	3109	3117	3237	3115	3105	3029	2792	2568	2368	2198	2091
2673	2644	2639	2738	2748	2893	2597	2712	2713	2719	2808	2612	2774	2680	2696	2710	2807	2697	2752	2634	2562	2550	2480	2295	2228	2053	2211	2256	2333	2413	2455	2516	2584	2579	2637	2732	2741	2789	2994	3118	3078	3135	3098	2959	2893	2773	2628	2405	2251	2033
2734	2700	2661	2633	2664	2673	2641	2671	2713	2732	2732	2656	2711	2608	2779	2716	2584	2774	2661	2701	2609	2602	2464	2393	2223	2299	2146	2237	2367	2457	2614	2711	2610	2692	2600	2577	2605	2822	2939	2991	3089	3147	3084	3095	2877	2621	2540	2313	2287	2070
2836	2725	2576	2571	2609	2666	2691	2599	2551	2589	2715	2521	2565	2640	2602	2599	2641	2710	2759	2752	2598	2540	2484	2361	2393	2291	2340	2388	2479	2618	2674	2739	2686	2730	2504	2523	2680	2778	2805	2892	3034	3130	2993	2985	2809	2621	2363	2255	2125	2000
2709	2717	2574	2707	2541	2681	2647	2608	2595	2567	2516	2543	2559	2542	2597	2578	2632	2713	2754	2631	2558	2618	2461	2351	2335	2391	2494	2485	2621	2712	2740	2803	2749	2724	2595	2530	2479	2592	2709	2760	2844	2929	2907	2762	2736	2519	2269	2154	1984	1929
2721	2618	2546	2560	2611	2690	2614	2526	2431	2449	2518	2534	2516	2465	2561	2631	2744	2699	2698	2622	2546	2524	2574	2506	2489	2429	2571	2572	2690	2723	2698	2755	2692	2791	2722	2605	2512	2381	2625	2580	2738	2699	2727	2590	2499	2341	2199	2053	2007	1869
2688	2572	2438	2531	2709	2653	2540	2479	2415	2428	2344	2451	2413	2580	2539	2780	2733	2648	2703	2703	2497	2507	2525	2603	2515	2627	2568	2652	2692	2695	2712	2763	2748	2730	2772	2533	2330	2514	2472	2578	2602	2496	2522	2399	2363	2168	2065	1915	1966	1920
2562	2577	2529	2556	2526	2608	2414	2453	2346	2357	2352	2342	2409	2420	2588	2629	2743	2778	2752	2762	2643	2558	2663	2614	2669	2635	2722	2607	2751	2698	2761	2809	2842	2752	2601	2537	2442	2355	2435	2485	2434	2350	2329	2254	2122	2085	1951	2021	1989	1950
2510	2601	2537	2424	2547	2480	2391	2316	2388	2300	2359	2444	2354	2506	2487	2631	2761	2815	2833	2718	2698	2651	2830	2742	2682	2705	2718	2644	2645	2666	2820	2841	2818	2827	2519	2453	2436	2374	2277	2179	2291	2175	2114	2125	2056	1954	1860	1925	1917	1923
2647	2508	2444	2449	2498	2531	2460	2410	2419	2360	2390	2465	2520	2613	2558	2703	2780	2737	2785	2700	2783	2787	2830	2831	2761	2756	2785	2790	2694	2597	2761	2867	2752	2804	2598	2550	2411	2346	2231	2105	2090	2111	1999	2045	1937	1951	1882	1903	1972	1928
2558	2380	2445	2406	2348	2478	2420	2432	2380	2344	2281	2502	2495	2673	2634	2622	2753	2762	2842	2857	2941	2927	2877	2849	2775	2834	2677	2569	2624	2590	2772	2782	2783	2692	2699	2477	2418	2212	2138	2031	1985	1997	1912	1936	1925	1841	1920	1956	2030	2113
2580	2425	2409	2306	2401	2503	2495	2414	2390	2395	2446	2489	2599	2602	2739	2727	2726	2781	2871	2895	2943	3003	2871	2843	2827	2803	2710	2629	2607	2606	2586	2729	2705	2680	2711	2557	2484	2387	2176	2029	2040	1887	1906	1893	1926	1964	2022	1940	2135	2210
2508	2477	2345	2420	2358	2389	2425	2417	2410	2413	2534	2502	2579	2616	2737	2780	2751	2857	2864	2792	2910	2958	2893	2856	2903	2816	2650	2540	2612	2601	2597	2602	2653	2723	2813	2583	2551	2332	2086	1960	1980	1889	1893	1884	1883	1991	2124	2114	2209	2429
2483	2445	2376	2265	2275	2404	2437	2484	2511	2576	2551	2580	2695	2758	2771	2867	2779	2944	2802	2975	2897	2842	2895	2845	2868	2733	2659	2514	2578	2429	2470	2558	2547	2602	2627	2617	2448	2337	2120	2054	1958	1971	1971	1926	2005	2034	2163	2370	2495	2658
2491	2465	2335	2273	2285	2351	2430	2567	2530	2670	2637	2602	2640	2676	2781	2879	2889	2957	2975	2813	2921	2874	2877	2825	2794	2620	2711	2480	2349	2350	2360	2444	2475	2513	2567	2504	2433	2352	2194	2144	2178	2005	2054	2033	2083	2071	2305	2402	2666	2876
2469	2437	2258	2327	2359	2369	2562	2550	2591	2605	2538	2626	2638	2664	2756	2814	2925	2993	2962	2938	2792	2951	2789	2791	2834	2822	2577	2393	2328	2289	2309	2263	2370	2371	2434	2591	2393	2375	2308	2192	2200	2125	2179	2069	2215	2230	2317	2527	2865	2973
2574	2490	2308	2316	2429	2461	2619	2637	2629	2736	2564	2606	2704	2663	2782	2767	2928	3069	2910	2886	2854	2883	2806	2880	2778	2623	2605	2480	2394	2407	2256	2163	2390	2352	2381	2457	2329	2369	2417	2322	2337	2305	2358	2250	2348	2451	2454	2814	2879	3162
2560	2567	2407	2369	2446	2391	2597	2683	2723	2744	2748	2810	2675	2578	2617	2746	2740	2853	2933	2916	2865	2777	2821	2802	2645	2633	2572	2531	2425	2354	2235	2178	2208	2286	2311	2343	2398	2478	2401	2342	2509	2521	2451	2469	2493	2560	2744	2870	3009	3126
2620	2477	2483	2421	2480	2435	2550	2577	2751	2741	2830	2824	2801	2722	2811	2748	2798	2805	2900	2868	2874	2850	2790	2745	2727	2744	2638	2582	2521	2479	2346	2187	2223	2112	2195	2230	2287	2411	2618	2498	2448	2420	2577	2528	2619	2729	2758	2976	3020	3129
2702	2526	2611	2501	2517	2563	2610	2612	2718	2791	2830	2868	2811	2741	2761	2626	2676	2781	2782	2821	2736	2888	2808	2857	2763	2703	2665	2769	2603	2566	2361	2252	2207	2248	2218	2258	2325	2460	2402	2592	2631	2802	2584	2716	2810	2830	2882	2996	3048	3170
2667	2636	2563	2524	2492	2486	2627	2600	2652	2793	2825	2995	2856	2834	2719	2729	2626	2619	2847	2777	2684	2659	2728	2728	2711	2687	2739	2762	2652	2615	2549	2365	2311	2216	2298	2351	2306	2436	2492	2549	2587	2715	2724	2805	3060	3029	2968	3175	3135	3288
2708	2633	2589	2595	2540	2552	2470	2670	2656	2830	2859	2899	2874	2775	2743	2682	2619	2629	2592	2643	2713	2634	2587	2680	2593	2687	2801	2826	2803	2766	2768	2490	2606	2394	2248	2332	2426	2524	2542	2665	2702	2788	2905	3100	2990	3138	3197	3124	3362	3239
2723	2716	2610	2632	2674	2614	2621	2631	2658	2789	2777	2931	2715	2745	2616	2599	2498	2559	2579	2516	2559	2564	2539	2697	2606	2771	2729	2858	2840	2978	2874	2688	2646	2509	2364	2377	2485	2579	2664	2719	2842	2949	3026	3155	3140	3225	3228	3187	3359	3331
2706	2625	2643	2653	2607	2548	2573	2662	2745	2627	2858	2724	2799	2670	2608	2649	2512	2496	2408	2508	2392	2457	2536	2507	2603	2622	2662	2743	2840	2847	2903	2886	2781	2585	2542	2553	2519	2446	2575	2762	2817	2922	3178	3214	3339	3236	3263	3258	3222	3304
2664	2696	2613	2515	2687	2540	2596	2630	2682	2553	2747	2712	2719	2814	2661	2613	2597	2474	2362	2365	2263	2398	2467	2429	2509	2574	2580	2689	2765	2968	2927	3123	2884	2800	2794	2575	2509	2606	2586	2695	2842	2975	3232	3203	3281	3258	3353	3348	3327	3147
2720	2746	2703	2585	2605	2629	2718	2643	2590	2530	2707	2555	2570	2708	2617	2531	2508	2261	2224	2345	2384	2389	2393	2422	2499	2468	2525	2539	2688	2853	2981	2979	3025	2911	2879	2899	2766	2744	2763	2694	2848	3017	3073	3271	3308	3323	3402	3286	3243	3067
2609	2620	2559	2646	2718	2600	2615	2706	2546	2588	2509	2590	2575	2631	2495	2617	2518	2360	2309	2292	2316	2258	2375	2385	2481	2353	2518	2530	2553	2675	2846	2906	2921	2984	2953	3040	2800	2722	2665	2742	2864	2945	2979	3040	3107	3229	3216	3148	3100	2924
2647	2536	2687	2732	2764	2657	2637	2547	2522	2529	2473	2533	2497	2602	2518	2518	2508	2449	2238	2316	2390	2302	2286	2350	2409	2431	2384	2367	2552	2563	2704	2786	2918	2864	2848	2902	2871	2827	2821	2764	2748	2778	2882	2988	2964	3145	3133	3032	2971	2833
2493	2642	2682	2677	2689	2624	2670	2590	2502	2503	2552	2504	2487	2468	2576	2444	2494	2448	2384	2446	2376	2316	2358	2371	2365	2416	2420	2281	2422	2552	2519	2571	2667	2686	2895	2844	2795	2847	2769	2688	2690	2717	2728	2746	2829	2825	2882	2829	2791	2922
2620	2616	2526	2611	2615	2658	2634	2602	2641	2473	2464	2351	2427	2377	2303	2363	2371	2436	2424	2544	2471	2438	2353	2326	2479	2419	2381	2384	2395	2339	2302	2476	2454	2595	2705	2811	2769	2775	2691	2657	2679	2573	2610	2540	2585	2488	2673	2606	2563	2768
2572	2690	2548	2604	2597	2579	2532	2528	2646	2474	2497	2396	2371	2312	2379	2222	2396	2436	2434	2446	2490	2469	2441	2487	2445	2599	2402	2344	2422	2443	2336	2270	2405	2429	2473	2470	2627	2612	2724	2593	2682	2546	2471	2497	2485	2430	2490	2555	2600	2681
2582	2626	2587	2583	2560	2569	2672	2563	2557	2461	2505	2289	2401	2323	2221	2250	2295	2364	2476	2524	2454	2605	2531	2516	2543	2513	2581	2502	2569	2570	2417	2259	2432	2328	2385	2510	2355	2442	2473	2563	2678	2644	2497	2467	2433	2545	2528	2576	2606	2737
2626	2612	2585	2594	2631	2599	2586	2527	2455	2484	2498	2366	2339	2215	2300	2270	2338	2429	2528	2585	2569	2585	2617	2615	2674	2634	2578	2795	2693	2641	2475	2442	2529	2372	2424	2400	2358	2444	2641	2527	2808	2691	2642	2568	2635	2655	2664	2694	2649	2996
2614	2591	2536	2512	2514	2586	2569	2521	2601	2512	2474	2431	2346	2338	2372	2310	2276	2408	2377	2545	2574	2627	2680	2796	2705	2616	2757	2763	2779	2697	2694	2544	2557	2569	2563	2498	2557	2582	2640	2703	2805	2851	2892	2930	2907	3010	3071	3096	3103	3217
2741	2618	2520	2493	2552	2464	2661	2605	2689	2508	2487	2507	2419	2433	2343	2383	2330	2312	2446	2428	2607	2687	2599	2761	2705	2795	2786	2847	2775	2830	2794	2852	2803	2804	2839	2688	2755	2771	2760	2854	2909	3025	3210	3074	3254	3373	3325	3391	3276	3221
2640	2649	2600	2559	2599	2592	2520	2566	2608	2605	2416	2532	2461	2464	2530	2448	2446	2304	2313	2445	2531	2683	2708	2819	2886	2891	2961	2851	2995	2923	2975	2966	2997	2903	2992	3049	2896	2978	2932	2914	3003	3105	3253	3382	3613	3542	3435	3524	3420	3506
2721	2657	2515	2513	2587	2524	2542	2404	2507	2613	2549	2508	2598	2503	2655	2499	2364	2447	2411	2431	2431	2530	2555	2846	2818	2946	2843	2903	2981	2929	3082	3108	3100	3137	3105	3060	3043	3073	3067	3135	3055	3193	3296	3361	3505	3573	3512	3488	3377	3320
2712	2687	2631	2635	2508	2521	2463	2434	2547	2587	2547	2528	2583	2583	2584	2550	2526	2513	2562	2449	2429	2476	2606	2740	2810	2899	2850	2989	2914	2962	2934	3021	3138	3150	3087	3266	3159	3168	3090	3101	3151	3235	3253	3205	3380	3303	3430	3176	3248	3092
2654	2705	2542	2598	2552	2592	2545	2401	2386	2495	2450	2540	2608	2576	2476	2597	2680	2684	2683	2541	2503	2443	2542	2656	2881	2897	2914	2854	3046	2997	2923	2925	3066	3099	3059	3076	3119	3064	2941	2980	3110	3102	3063	3071	3075	3001	3068	3046	2892	2859
2572	2584	2723	2751	2621	2597	2573	2511	2490	2428	2547	2377	2509	2610	2591	2679	2753	2740	2683	2657	2547	2541	2571	2650	2815	2769	2990	2949	3009	2928	3023	3046	2955	2968	2956	2823	3004	2970	2973	3095	2948	2907	2806	2800	2798	2726	2706	2656	2561	2636
2530	2601	2581	2692	2765	2736	2617	2602	2484	2436	2477	2398	2482	2551	2583	2613	2717	2813	2822	2755	2756	2552	2747	2610	2680	2831	2775	2994	3052	3056	3020	2985	3086	2810	2849	2810	2823	2935	2947	2963	2850	2673	2756	2704	2583	2460	2354	2458	2465	2400
2511	2517	2570	2695	2715	2822	2670	2591	2489	2438	2523	2501	2642	2584	2585	2590	2583	2780	2865	2777	2838	2683	2717	2619	2692	2768	2903	3044	3108	3079	3103	3206	3110	3026	2817	2728	2703	2806	2840	2834	2629	2580	2665	2593	2672	2438	2298	2373	2333	2304
2511	2589	2529	2595	2648	2683	2591	2595	2654	2569	2510	2462	2648	2663	2594	2496	2543	2627	2692	2781	2837	2791	2771	2731	2641	2770	2921	2862	3012	3010	3271	3315	3224	3119	2999	2924	2745	2741	2691	2675	2659	2567	2705	2792	2706	2736	2503	2455	2481	2689
2624	2545	2497	2591	2568	2691	2635	2640	2634	2715	2594	2729	2716	2743	2687	2557	2562	2449	2685	2722	2772	2922	2916	2824	2757	2589	2706	2858	2996	2998	3065	3261	3295	3350	3260	3179	3069	2837	2687	2614	2702	2653	2745	2858	2917	2903	2775	2656	2661	2722
2643	2554	2522	2495	2610	2478	2651	2663	2733	2731	2782	2706	2758	2741	2740	2671	2604	2578	2409	2536	2713	2869	2958	2908	2794	2777	2645	2679	2810	2982	2857	3148	3292	3281	3344	3291	3217	3031	2883	2607	2720	2721	2821	2790	2940	3054	2861	2718	2776	2920
2576	2583	2557	2520	2450	2454	2551	2673	2798	2797	2789	2866	2918	2775	2813	2853	2783	2727	2732	2619	2692	2883	2810	2904	2976	2770	2791	2576	2663	2563	2637	2928	3070	3231	3367	3427	3252	3297	3036	2991	2898	2858	2880	2929	2687	2929	2836	2753	2904	2959
2622	2558	2483	2562	2542	2440	2399	2641	2722	2808	2838	2800	2828	2781	2922	2841	2933	2871	2804	2744	2634	2623	2629	2833	2812	2857	2789	2550	2516	2484	2558	2669	2812	2952	3158	3262	3464	3494	3285	3284	3139	2981	3016	2691	2645	2693	2796	2936	3176	3137
2624	2534	2556	2488	2660	2548	2667	2529	2618	2694	2765	2711	2760	2845	2945	3007	2945	3044	3020	2774	2782	2679	2627	2682	2754	2809	2698	2724	2510	2443	2432	2471	2542	2644	2900	3115	3280	3413	3612	3588	3400	3193	2977	2738	2487	2500	2672	3036	3132	3141
2595	2586	2570	2654	2732	2563	2623	2635	2529	2580	2613	2728	2757	2802	2787	2841	3068	3092	3204	3033	3011	2858	2661	2701	2662	2650	2787	2816	2618	2604	2490	2357	2503	2393	2594	2879	3107	3386	3722	3888	3784	3567	3161	2871	2622	2512	2699	2939	2961	2912
2520	2535	2500	2657	2675	2733	2789	2580	2700	2572	2519	2674	2678	2582	2729	2847	2981	3020	3254	3229	3174	3079	3022	2806	2786	2698	2589	2733	2825	2749	2668	2527	2421	2316	2468	2598	2967	3308	3768	3899	3933	3802	3449	3212	3164	3143	3198	2840	2747	2688
2589	2609	2418	2556	2692	2759	2777	2694	2677	2615	2675	2606	2599	2651	2613	2706	2758	2942	3032	3216	3133	3259	3233	2899	2813	2755	2734	2919	2904	2908	2851	2761	2617	2530	2667	2809	2927	3293	3458	3641	3754	3683	3706	3781	3930	4010	3819	3277	2760	2678
2635	2671	2534	2505	2720	2644	2782	2793	2888	2776	2701	2636	2720	2606	2714	2626	2672	2679	2773	2902	3188	3170	3113	3112	3050	2922	2831	2950	2783	2898	2844	2826	2772	2814	2948	2993	3118	3153	3422	3251	3403	3533	4057	4189	4398	4423	4203	3480	2994	2680
2532	2686	2608	2581	2638	2698	2727	2817	2830	2725	2823	2671	2682	2647	2677	2589	2551	2638	2589	2700	2795	2914	2826	2983	3015	2978	2885	2775	2599	2578	2826	2782	2987	3039	3077	3254	3282	3072	3035	3073	3095	3436	3842	4275	4306	4112	3680	3440	3158	2941
2556	2662	2599	2609	2698	2637	2616	2684	2713	2896	2759	2639	2675	2653	2713	2729	2707	2567	2548	2586	2729	2614	2618	2875	2848	2840	2806	2753	2424	2440	2578	2714	2845	3056	3141	3274	3166	2874	2759	2864	2939	3298	3600	3754	3710	3505	3365	3293	3196	3098
2618	2616	2605	2623	2637	2567	2647	2667	2752	2799	2752	2835	2754	2766	2638	2713	2714	2794	2701	2599	2507	2621	2536	2559	2779	2587	2581	2629	2442	2499	2467	2631	2763	2826	3084	2967	2844	2681	2623	2815	3077	3217	3291	3265	3202	3106	3017	3170	3405	3337
2619	2529	2632	2585	2718	2701	2636	2677	2550	2733	2763	2843	2706	2793	2663	2782	2747	2845	2742	2758	2745	2623	2663	2633	2604	2550	2478	2581	2455	2399	2617	2619	2616	2693	2743	2591	2554	2606	2627	3009	3133	3279	3100	2890	2954	2915	2972	3200	3375	3461
2623	2693	2587	2633	2731	2730	2724	2669	2670	2584	2565	2570	2640	2633	2642	2586	2642	2822	2770	2926	2831	2924	2903	2827	2609	2534	2406	2441	2485	2694	2723	2831	2574	2541	2429	2391	2432	2514	2925	3266	3332	3189	2951	2937	2819	2956	3051	3174	3220	3190
2607	2734	2574	2613	2689	2700	2772	2702	2591	2598	2505	2466	2508	2629	2523	2612	2652	2646	2704	2760	2968	2969	3079	2941	2789	2560	2521	2627	2629	2758	2909	2763	2640	2625	2389	2403	2565	2704	3121	3283	3341	2971	2798	2901	3068	3170	3294	3135	3011	2839
2778	2820	2700	2586	2590	2720	2780	2611	2635	2727	2570	2544	2514	2555	2575	2454	2471	2477	2614	2647	2853	2982	3023	2961	2904	2850	2903	2692	2764	2769	2912	2882	2881	2616	2590	2610	2769	3045	3147	3201	2926	2778	2627	2864	3212	3150	3194	2955	2754	2719
2811	2809	2815	2723	2842	2645	2698	2679	2636	2667	2677	2463	2600	2569	2594	2544	2535	2525	2596	2588	2549	2630	2794	2786	2810	2884	3045	3026	2906	2777	2904	2663	2732	2725	2708	2919	3189	3183	2981	2885	2702	2664	2644	2895	3087	2994	2917	2698	2509	2615
2736	2896	2746	2909	2820	2778	2708	2479	2505	2501	2651	2582	2616	2544	2597	2676	2678	2702	2730	2602	2388	2470	2450	2491	2703	2712	2861	2979	2950	2672	2619	2534	2560	2778	2870	3203	3200	3088	2842	2715	2746	2684	2610	2669	2658	2580	2578	2375	2471	2581
2878	2733	2854	2822	2788	2804	2720	2438	2443	2503	2541	2613	2596	2673	2649	2654	2723	2703	2896	2729	2585	2534	2435	2550	2470	2613	2693	2825	2864	2569	2464	2472	2565	2645	2886	3072	3114	2855	2675	2562	2628	2795	2696	2762	2633	2435	2419	2452	2515	2638
2763	2763	2781	2803	2792	2943	2718	2645	2577	2605	2516	2553	2594	2586	2529	2685	2620	2893	2837	2855	2811	2625	2733	2574	2605	2566	2557	2578	2515	2587	2564	2560	2737	2807	2749	2804	2750	2603	2655	2529	2722	2831	2867	2905	2716	2716	2677	2624	2850	2766
2679	2747	2760	2783	2745	2871	2803	2751	2704	2651	2529	2450	2454	2505	2594	2618	2608	2616	2663	2795	2804	2853	2873	2890	2748	2813	2669	2621	2561	2627	2714	2828	2833	2892	2878	2645	2605	2532	2677	2685	2692	2757	2812	2813	2980	2968	2997	3082	2947	2968
2766	2748	2746	2735	2773	2703	2828	2785	2782	2818	2599	2516	2536	2572	2558	2450	2481	2474	2589	2478	2654	2857	2930	2981	2944	2900	2754	2659	2684	2750	2922	2972	3196	3250	2964	2791	2640	2659	2735	2828	2809	2744	2788	2843	2861	3037	3079	3039	2987	2818
2672	2802	2675	2730	2617	2692	2744	2731	2883	2797	2851	2729	2763	2612	2551	2537	2627	2496	2442	2508	2484	2596	2729	2804	2862	2888	2748	2700	2823	2856	3073	3120	3254	3248	3015	2872	2790	2836	2908	2926	2847	2743	2770	2709	2898	2895	2946	2828	2738	2702
2595	2719	2631	2693	2739	2738	2611	2740	2788	2781	2917	2775	2718	2746	2669	2583	2513	2530	2516	2373	2468	2474	2476	2514	2672	2512	2510	2576	2769	2916	2912	3041	2917	3018	2935	2900	3001	2836	3015	2914	2840	2817	2772	2743	2864	2732	2866	2701	2639	2645
2576	2698	2570	2717	2642	2701	2773	2776	2775	2701	2731	2908	2945	2735	2803	2669	2602	2545	2564	2651	2630	2528	2466	2354	2356	2387	2403	2459	2666	2718	2645	2657	2655	2644	2690	2739	2692	2850	2837	2759	2570	2864	2870	2879	2861	2770	2763	2743	2811	2840
2562	2580	2580	2602	2755	2630	2685	2779	2839	2684	2829	2814	2953	2816	2844	2716	2708	2674	2688	2748	2718	2742	2571	2511	2523	2456	2489	2436	2669	2700	2582	2441	2510	2432	2396	2497	2624	2618	2638	2730	2777	2816	3007	2959	2999	2973	2906	2875	2992	2949
2587	2644	2555	2597	2758	2739	2652	2729	2707	2749	2775	2775	2751	2832	2777	2819	2733	2645	2726	2760	2661	2775	2638	2642	2791	2700	2720	2698	2691	2597	2586	2538	2514	2512	2573	2653	2616	2699	2660	2689	2842	3019	2975	2938	3000	3020	2966	3000	2947	2994
2656	2636	2608	2724	2690	2626	2574	2633	2655	2685	2645	2689	2678	2655	2820	2746	2774	2866	2769	2748	2669	2586	2652	2751	2868	2899	2979	2809	2775	2786	2635	2573	2581	2754	2813	2815	2911	2936	2935	3058	2984	3068	3009	2915	2963	2894	2919	2998	2964	2926
2612	2685	2665	2679	2811	2720	2724	2635	2606	2646	2729	2611	2730	2726	2777	2807	2818	2898	2835	2727	2509	2467	2490	2693	2649	2863	2837	2833	2711	2679	2681	2654	2701	2685	2853	2928	3156	3169	3228	3198	3134	3056	2742	2853	2675	2728	2837	2926	2861	2950
2698	2614	2674	2657	2820	2742	2782	2766	2665	2660	2668	2639	2545	2671	2766	2841	2801	2982	2882	2848	2655	2533	2538	2458	2472	2596	2616	2636	2551	2676	2618	2504	2513	2535	2739	2758	2915	3016	3180	3240	3122	3009	2832	2699	2556	2556	2598	2784	2826	3000
2730	2776	2644	2502	2687	2719	2788	2766	2761	2744	2714	2646	2645	2634	2673	2809	2732	2904	2907	2933	2889	2802	2713	2543	2493	2495	2524	2572	2508	2554	2532	2486	2451	2373	2548	2649	2791	2753	2829	2871	2865	2792	2649	2652	2507	2474	2575	2749	2989	2934
2702	2822	2618	2591	2675	2716	2713	2753	2744	2820	2666	2616	2716	2724	2635	2797	2778	2717	2839	2814	2862	2884	2860	2730	2592	2692	2568	2605	2547	2494	2526	2578	2495	2624	2644	2743	2723	2757	2636	2566	2597	2701	2516	2619	2559	2647	2768	2895	3102	3202
2666	2890	2609	2665	2607	2695	2770	2679	2723	2737	2684	2756	2604	2675	2697	2673	2734	2845	2849	2806	2892	3007	2969	2804	2759	2603	2667	2607	2552	2612	2619	2672	2709	2743	3029	2986	3045	2996	2799	2620	2632	2476	2683	2559	2611	2766	2875	3023	3198	3062
2823	2696	2714	2690	2771	2739	2708	2703	2671	2679	2710	2814	2727	2786	2791	2668	2775	2839	2766	2840	2843	2838	2782	2799	2657	2576	2559	2493	2591	2522	2617	2782	2862	2988	3001	3032	2973	3001	2883	2781	2664	2576	2557	2689	2664	2856	2959	3042	2883	2941
2674	2638	2603	2720	2676	2750	2665	2653	2705	2617	2723	2715	2782	2881	2813	2836	2846	2715	2747	2782	2832	2885	2798	2715	2697	2496	2512	2367	2399	2448	2550	2762	2827	2974	2765	2684	2755	2714	2647	2721	2596	2570	2540	2696	2787	2883	2882	2922	2814	2809
2536	2587	2480	2718	2677	2667	2792	2676	2675	2695	2672	2777	2764	2951	2703	2810	2825	2749	2675	2749	2757	2749	2776	2899	2730	2576	2436	2357	2371	2332	2595	2672	2719	2811	2664	2376	2404	2359	2410	2444	2454	2358	2633	2679	2858	2773	2814	2759	2757	2898
2519	2626	2585	2668	2613	2668	2702	2669	2763	2620	2754	2686	2790	2856	2833	2855	2819	2602	2625	2574	2685	2695	2751	2876	2896	2870	2655	2509	2496	2530	2566	2640	2758	2743	2581	2467	2346	2393	2489	2439	2371	2435	2608	2761	2931	2987	2778	2905	2938	3129
2482	2583	2597	2539	2613	2684	2633	2713	2709	2689	2741	2841	2859	2805	2832	2767	2859	2665	2570	2617	2589	2524	2591	2819	2821	2941	2910	2856	2742	2789	2702	2731	2656	2760	2699	2683	2523	2529	2501	2525	2560	2593	2759	3021	2900	3031	2960	2950	3072	3052
2534	2618	2590	2596	2628	2586	2646	2621	2629	2715	2782	2820	2801	2752	2698	2673	2699	2808	2732	2738	2612	2456	2432	2433	2675	2758	2873	3141	3150	3007	2817	2654	2584	2529	2756	2815	2841	2591	2565	2676	2861	2868	3023	2935	2938	2825	2886	2845	2901	2898
2520	2619	2592	2609	2450	2611	2517	2673	2698	2673	2698	2833	2872	2828	2817	2761	2746	2703	2742	2769	2637	2506	2341	2449	2387	2583	2824	3226	3275	3095	2817	2624	2417	2478	2785	2895	2711	2473	2355	2397	2639	2880	3000	2872	2614	2574	2734	2725	2772	2697
2530	2561	2487	2604	2553	2611	2558	2620	2748	2641	2653	2641	2908	2782	2706	2592	2689	2632	2667	2758	2571	2516	2360	2381	2428	2623	2887	3004	3149	3159	2774	2627	2505	2573	2544	2659	2548	2324	2381	2298	2496	2791	2652	2581	2534	2623	2787	2780	2746	2824
2425	2453	2467	2489	2583	2610	2674	2564	2737	2682	2721	2551	2681	2710	2681	2606	2669	2601	2710	2684	2702	2566	2426	2531	2588	2733	2781	2901	3038	3100	2876	2831	2718	2763	2644	2549	2447	2393	2463	2635	2700	2675	2588	2622	2660	2736	2838	2783	2946	2880
2333	2460	2446	2545	2529	2532	2581	2807	2697	2756	2666	2638	2642	2671	2673	2680	2676	2692	2512	2525	2569	2541	2553	2673	2706	2741	2612	2611	2777	2891	3022	3265	3285	3002	2630	2544	2412	2648	2852	2919	2984	2685	2657	2773	2812	2738	2859	2788	2779	2780
2404	2411	2576	2549	2655	2569	2599	2617	2840	2681	2679	2738	2802	2723	2735	2670	2825	2665	2575	2597	2404	2517	2580	2780	2676	2524	2459	2486	2620	2719	3074	3346	3384	3008	2583	2310	2405	2713	2935	2836	2875	2633	2616	2698	2791	2697	2776	2680	2706	2668
2319	2441	2471	2419	2521	2556	2705	2654	2755	2613	2658	2589	2799	2709	2712	2814	2771	2589	2571	2424	2459	2585	2754	2679	2627	2429	2285	2496	2465	2782	2869	3120	3031	2751	2486	2448	2553	2603	2637	2673	2628	2587	2540	2673	2644	2530	2656	2583	2679	2686
2394	2408	2413	2477	2536	2630	2602	2720	2601	2638	2540	2650	2725	2828	2770	2736	2650	2618	2632	2551	2596	2782	2653	2653	2558	2423	2413	2477	2652	2743	2851	2775	2634	2606	2649	2789	2765	2650	2509	2482	2469	2579	2635	2568	2562	2549	2563	2681	2726	2676
2488	2409	2403	2400	2503	2571	2534	2665	2594	2652	2799	2726	2742	2813	2817	2707	2723	2551	2509	2689	2773	2628	2667	2539	2407	2434	2504	2783	2877	2986	2696	2576	2518	2609	2889	2990	2904	2639	2426	2434	2559	2635	2530	2696	2493	2504	2656	2600	2713	2753
2350	2439	2418	2427	2397	2382	2513	2479	2602	2592	2654	2665	2751	2724	2681	2728	2638	2667	2737	2873	2759	2738	2566	2320	2385	2467	2594	2765	2918	2853	2549	2472	2457	2742	2908	2945	2802	2713	2452	2459	2532	2408	2521	2621	2564	2565	2569	2642	2634	2621
2435	2515	2504	2545	2488	2509	2383	2512	2496	2789	2689	2738	2652	2760	2812	2719	2716	2796	2838	2894	2628	2644	2404	2356	2349	2451	2650	2724	2726	2515	2495	2449	2486	2521	2792	2584	2557	2468	2426	2363	2418	2292	2369	2432	2504	2493	2615	2600	2550	2620
2448	2470	2393	2400	2602	2495	2567	2522	2606	2610	2753	2683	2577	2643	2623	2691	2785	2895	2858	2817	2599	2566	2485	2374	2509	2714	2643	2675	2577	2511	2516	2547	2725	2685	2623	2445	2384	2557	2427	2339	2266	2205	2303	2404	2580	2601	2504	2549	2587	2691
2465	2316	2299	2442	2450	2421	2571	2591	2664	2720	2633	2620	2648	2618	2684	2786	2794	2832	2710	2556	2439	2357	2496	2513	2577	2624	2599	2485	2534	2529	2652	2724	2843	2771	2596	2508	2443	2518	2480	2340	2173	2268	2324	2370	2459	2550	2595	2633	2647	2605
2358	2361	2349	2468	2462	2488	2476	2642	2599	2707	2650	2650	2731	2665	2707	2696	2766	2798	2524	2398	2337	2387	2414	2425	2594	2493	2492	2384	2420	2575	2709	2837	2731	2750	2504	2432	2561	2497	2368	2323	2280	2271	2275	2392	2378	2566	2482	2611	2477	2564
2385	2403	2340	2386	2522	2466	2369	2538	2651	2604	2605	2660	2717	2746	2808	2764	2610	2695	2530	2340	2322	2444	2455	2470	2370	2481	2502	2509	2622	2664	2705	2574	2637	2507	2481	2507	2540	2399	2310	2283	2251	2282	2271	2393	2582	2517	2622	2555	2655	2621
2394	2418	2413	2449	2384	2504	2415	2437	2538	2602	2552	2618	2595	2764	2637	2561	2602	2526	2380	2438	2465	2488	2416	2378	2433	2481	2574	2515	2679	2800	2689	2564	2598	2536	2594	2658	2542	2550	2412	2438	2363	2373	2368	2388	2469	2625	2517	2621	2662	2849
2488	2360	2254	2365	2501	2467	2510	2513	2595	2625	2522	2527	2632	2686	2740	2410	2362	2387	2355	2374	2379	2435	2317	2477	2333	2473	2580	2744	2853	2735	2686	2488	2606	2656	2608	2531	2525	2558	2643	2660	2548	2473	2419	2577	2469	2761	2533	2727	2780	2945
2390	2275	2307	2395	2473	2484	2443	2427	2565	2597	2536	2565	2678	2570	2466	2344	2281	2269	2334	2332	2416	2454	2452	2370	2578	2566	2723	2741	2758	2720	2598	2428	2471	2573	2477	2477	2543	2586	2567	2718	2693	2633	2525	2615	2532	2693	2720	2862	2894	2955
2461	2287	2288	2369	2398	2437	2344	2332	2425	2658	2430	2558	2516	2532	2405	2232	2330	2338	2398	2370	2443	2455	2484	2450	2516	2637	2739	2756	2647	2699	2527	2584	2609	2477	2442	2376	2447	2362	2536	2628	2784	2782	2828	2718	2618	2642	2769	2824	2952	2809
2413	2371	2415	2372	2315	2360	2319	2300	2376	2472	2442	2411	2503	2304	2341	2277	2271	2344	2369	2389	2392	2477	2490	2596	2670	2789	2734	2576	2653	2592	2586	2626	2528	2539	2511	2531	2489	2436	2523	2662	2790	2828	2932	2939	2863	2918	2915	2868	2935	2849
2441	2430	2403	2290	2458	2297	2253	2234	2367	2397	2343	2332	2222	2292	2247	2183	2242	2315	2322	2377	2479	2536	2637	2717	2784	2748	2818	2653	2628	2779	2674	2611	2557	2553	2553	2454	2554	2534	2489	2480	2576	2766	2880	2995	2962	3125	2998	2853	3008	2905
2374	2415	2395	2344	2398	2262	2323	2323	2223	2353	2281	2176	2222	2234	2259	2209	2232	2200	2331	2284	2483	2615	2664	2794	2740	2645	2653	2634	2633	2565	2708	2595	2543	2569	2609	2665	2712	2547	2575	2526	2646	2745	2884	3177	3290	3262	3298	2978	3023	3109
2377	2340	2346	2268	2321	2312	2190	2321	2188	2264	2214	2165	2234	2174	2127	2242	2260	2175	2369	2466	2439	2702	2737	2685	2609	2583	2615	2662	2666	2695	2737	2589	2702	2637	2712	2650	2706	2652	2672	2592	2637	2781	2939	2997	3238	3327	3240	3192	3034	3084
2456	2311	2307	2260	2241	2206	2206	2320	2275	2172	2244	2143	2142	2155	2109	2233	2248	2436	2419	2412	2549	2657	2730	2520	2623	2640	2562	2716	2687	2669	2575	2682	2684	2709	2797	2843	2828	2736	2660	2684	2779	2766	2979	3001	3178	3102	3217	3127	3166	3150
2405	2436	2261	2283	2213	2133	2197	2180	2157	2236	1996	2169	2102	2212	2223	2227	2326	2398	2524	2474	2650	2688	2511	2507	2621	2697	2641	2618	2638	2624	2677	2576	2807	2882	2794	2720	2710	2732	2707	2782	2862	2950	2938	3007	3063	3137	3077	3156	3173	3283
2392	2295	2299	2330	2277	2193	2266	2266	2184	2169	2041	2047	2140	2092	2189	2355	2422	2476	2612	2576	2574	2589	2643	2475	2612	2678	2666	2687	2692	2693	2643	2752	2730	2718	2711	2677	2600	2670	2764	2815	2904	2978	2994	3012	2998	2962	2968	3145	3142	3266
2410	2431	2330	2287	2249	2180	2137	2117	2090	2179	2033	2068	2143	2210	2251	2290	2447	2503	2504	2628	2630	2516	2659	2534	2657	2658	2748	2725	2722	2790	2678	2724	2746	2767	2751	2764	2699	2757	2785	2827	2993	2972	3029	2981	2988	2838	2958	2976	3186	3226
2472	2406	2395	2339	2324	2196	2316	2218	2238	2185	2098	2083	2150	2171	2241	2359	2370	2482	2418	2395	2432	2594	2644	2624	2621	2701	2637	2629	2833	2859	2694	2839	2855	2676	2790	2715	2773	2773	2819	2934	2898	2927	2960	2993	2974	2933	2812	2836	2971	3024
2537	2621	2473	2398	2402	2188	2105	2215	2267	2198	2253	2253	2265	2308	2263	2325	2439	2498	2412	2444	2496	2521	2516	2591	2673	2595	2599	2587	2716	2742	2823	2773	2767	2716	2718	2832	2793	2854	2699	2831	2826	2849	2873	2878	3056	2804	2874	2897	2850	2910
2502	2468	2591	2469	2397	2321	2274	2260	2329	2254	2271	2358	2393	2291	2360	2484	2338	2478	2363	2288	2356	2549	2578	2518	2548	2570	2503	2709	2691	2669	2679	2699	2703	2636	2665	2651	2731	2691	2736	2718	2676	2656	2684	2792	2970	2885	2958	2909	2782	2796
2521	2513	2519	2474	2448	2511	2487	2461	2264	2303	2302	2442	2456	2425	2332	2405	2371	2425	2423	2340	2389	2527	2415	2548	2530	2497	2622	2688	2711	2674	2723	2653	2666	2590	2651	2752	2562	2656	2757	2768	2658	2680	2638	2746	2787	2878	3025	2998	2808	2842
2472	2603	2607	2565	2407	2502	2509	2538	2510	2488	2510	2589	2480	2428	2413	2286	2324	2323	2396	2317	2437	2421	2474	2503	2584	2603	2645	2644	2756	2671	2617	2806	2675	2700	2707	2708	2636	2589	2691	2811	2615	2660	2650	2691	2787	2873	2922	2995	2878	2854
2652	2613	2709	2594	2567	2624	2719	2668	2556	2574	2564	2594	2498	2459	2500	2378	2404	2374	2384	2459	2482	2456	2480	2534	2494	2687	2563	2663	2667	2634	2614	2555	2687	2650	2576	2643	2616	2582	2641	2599	2586	2498	2534	2613	2594	2719	2818	2858	2892	2750
2633	2746	2796	2691	2714	2709	2659	2640	2496	2583	2525	2711	2677	2440	2549	2452	2517	2410	2327	2360	2406	2449	2454	2491	2513	2599	2616	2442	2460	2471	2511	2530	2525	2568	2534	2649	2577	2488	2518	2535	2469	2575	2521	2579	2529	2592	2476	2674	2793	2775
2810	2834	2885	2724	2862	2873	2899	2853	2671	2741	2712	2578	2534	2532	2542	2521	2456	2409	2462	2360	2478	2321	2558	2563	2538	2525	2484	2531	2401	2525	2564	2652	2570	2414	2582	2629	2561	2506	2376	2592	2600	2531	2524	2538	2499	2492	2630	2596	2710	2740
2773	2910	2869	2709	2891	3094	3099	2816	2749	2687	2760	2599	2584	2512	2574	2604	2524	2491	2458	2343	2375	2390	2411	2439	2566	2460	2486	2569	2631	2650	2598	2649	2502	2625	2589	2669	2523	2524	2593	2478	2461	2462	2498	2464	2531	2405	2624	2495	2649	2699
3010	2904	2745	2893	2887	2984	3083	2987	2841	2851	2876	2732	2660	2576	2634	2643	2608	2608	2569	2389	2418	2400	2432	2348	2429	2408	2418	2523	2585	2591	2475	2619	2624	2664	2731	2595	2519	2568	2554	2491	2468	2472	2469	2473	2572	2640	2586	2569	2649	2659
3075	3206	3009	3082	3021	3132	3125	2887	2829	2896	2960	2775	2713	2757	2866	2697	2648	2619	2532	2534	2601	2448	2474	2374	2423	2389	2494	2505	2532	2545	2456	2515	2616	2563	2575	2548	2552	2555	2558	2455	2402	2496	2458	2476	2534	2576	2578	2660	2740	2616
3278	3346	3167	3203	3190	3299	3110	2984	2945	2904	2851	2699	2893	2886	2886	2761	2677	2663	2639	2641	2563	2463	2525	2546	2410	2475	2475	2610	2573	2591	2535	2540	2564	2594	2604	2609	2567	2597	2511	2452	2458	2561	2487	2479	2472	2614	2699	2741	2686	2653
3272	3313	3339	3265	3334	3399	3145	3112	3119	3165	3000	3118	2852	2999	2878	2894	2763	2620	2704	2774	2646	2570	2488	2611	2506	2604	2519	2667	2575	2604	2653	2571	2544	2674	2535	2658	2606	2693	2641	2538	2596	2576	2515	2499	2566	2642	2658	2739	2692	2656
3603	3400	3445	3348	3400	3405	3319	3217	3301	3329	3248	3144	3182	3152	3087	2946	2858	2838	2879	2785	2736	2617	2504	2488	2530	2612	2479	2450	2571	2597	2536	2582	2629	2576	2546	2559	2649	2670	2587	2706	2752	2647	2675	2700	2626	2649	2655	2786	2774	2790
3611	3489	3375	3418	3502	3342	3306	3352	3345	3413	3409	3393	3399	3307	3318	3184	3172	3078	3024	2900	2860	2725	2753	2681	2648	2531	2576	2608	2563	2597	2550	2528	2639	2738	2722	2688	2669	2567	2680	2773	2805	2875	2744	2723	2759	2666	2723	2855	2843	2813
3492	3434	3404	3445	3458	3507	3390	3343	3480	3418	3400	3491	3493	3535	3418	3402	3237	3218	3161	2977	3013	3028	2917	2822	2812	2774	2694	2602	2624	2584	2699	2627	2633	2787	2766	2721	2744	2767	2729	2692	2835	2979	2914	2992	2851	2729	2761	2781	2877	2821
3185	3196	3318	3310	3436	3505	3466	3523	3389	3601	3475	3418	3562	3568	3452	3401	3383	3452	3268	3189	3105	3055	3084	3060	2946	2877	2840	2785	2785	2677	2816	2756	2893	2829	2845	2936	2871	2952	2909	3032	2939	3160	3114	3215	3146	2999	2778	2757	2805	2813
2949	3043	3206	3328	3374	3417	3412	3528	3686	3473	3329	3420	3496	3525	3561	3515	3492	3364	3255	3123	3183	3216	3182	3107	3138	3120	3016	2889	2928	2933	2880	2874	2858	2865	2885	2903	3115	3065	3052	3083	3104	3169	3307	3511	3392	3286	3077	3094	2954	2864
2827	2932	3019	3157	3277	3273	3434	3350	3363	3332	3422	3435	3472	3504	3578	3461	3445	3453	3295	3155	3397	3303	3202	3071	3141	3122	2972	3014	3010	2933	3036	2971	2916	3124	3032	3029	3152	3216	3167	3201	3127	3153	3418	3425	3792	3519	3423	3187	3109	2931
2735	2813	2822	3138	3167	3204	3348	3365	3168	3282	3231	3349	3444	3479	3391	3484	3354	3359	3381	3355	3313	3270	3313	3243	3230	3150	3115	2980	3027	3139	3058	3076	2990	3030	3032	3046	3211	3227	3387	3314	3271	3280	3381	3485	3577	3649	3648	3544	3263	3229
2680	2703	2819	2968	3053	3191	3249	3223	3139	3086	3257	3241	3256	3330	3252	3355	3390	3441	3254	3299	3292	3181	3362	3205	3389	3241	3190	3197	3150	3110	3112	2952	3032	3122	3157	3305	3077	3288	3307	3346	3290	3257	3343	3378	3466	3647	3762	3717	3446	3199
2542	2744	2714	2716	2808	2925	2962	3080	2928	3031	3126	3051	3054	3099	3154	3285	3307	3180	3229	3273	3305	3191	3192	3215	3308	3169	3224	3195	3309	3221	3181	3105	3085	3206	3192	3209	3194	3085	3286	3291	3097	3265	3251	3291	3309	3477	3609	3502	3555	3542
2540	2649	2566	2564	2707	2687	2915	2849	2833	2828	2919	2999	2926	2957	3185	3199	3197	3201	3238	3330	3259	3284	3278	3127	3263	3148	3251	3287	3260	3161	3087	3158	3093	3125	3174	3091	2992	3048	3091	3131	3107	3115	3268	3311	3172	3195	3291	3534	3640	3643
2556	2570	2534	2613	2644	2609	2588	2697	2724	2621	2709	2786	2841	2861	2923	3042	3069	3099	3089	3168	3210	3093	3137	3082	3187	3151	3229	3084	3160	3071	3129	3283	3209	3099	3173	3088	3091	3077	2957	3032	3037	3089	2939	3059	3110	3151	3211	3420	3560	3556
2579	2596	2495	2470	2520	2561	2639	2594	2554	2639	2579	2617	2557	2694	2858	2933	2896	2850	3049	2888	2912	3108	3030	3035	3190	3166	3133	3147	3228	3021	3135	3145	3013	3059	3051	2881	2987	2973	3019	3018	2951	2926	2858	2952	2854	3016	3146	3236	3312	3310
2468	2538	2465	2395	2512	2614	2502	2599	2697	2636	2532	2491	2491	2739	2658	2728	2800	2802	2772	2807	2763	2914	2942	2927	2966	3046	2803	2997	3025	3075	3070	3027	2881	2823	2909	2760	2741	2938	2898	2806	2956	2952	2755	2705	2882	3044	3041	3164	3145	3099
2391	2408	2405	2404	2431	2486	2531	2532	2585	2698	2583	2500	2529	2609	2648	2708	2769	2740	2732	2679	2565	2757	2720	2833	2867	2921	2839	2845	2858	2840	2814	2888	2716	2677	2763	2723	2709	2857	2861	2870	2820	2708	2798	2739	2736	2938	2945	2921	3074	3079
2350	2331	2343	2412	2404	2437	2496	2534	2662	2649	2476	2624	2453	2681	2585	2625	2699	2708	2676	2663	2657	2727	2768	2785	2791	2730	2896	2772	2830	2769	2740	2742	2766	2699	2673	2670	2665	2669	2726	2619	2757	2715	2717	2650	2707	2816	2701	2748	2740	2983
2315	2327	2381	2263	2413	2345	2411	2465	2513	2519	2511	2545	2543	2522	2577	2574	2563	2663	2632	2578	2703	2653	2785	2741	2755	2830	2837	2843	2806	2832	2765	2679	2616	2690	2499	2643	2615	2642	2677	2573	2790	2614	2735	2684	2679	2638	2573	2619	2715	2815
2333	2393	2493	2277	2362	2400	2475	2409	2472	2504	2466	2623	2617	2596	2545	2510	2643	2648	2629	2601	2625	2695	2657	2714	2764	2738	2786	2887	2914	2848	2825	2710	2770	2631	2674	2688	2671	2598	2537	2646	2491	2614	2695	2663	2623	2585	2565	2612	2755	2692
2463	2468	2405	2331	2361	2328	2348	2366	2339	2524	2458	2541	2502	2468	2554	2527	2551	2518	2646	2578	2722	2633	2630	2703	2732	2845	2866	2856	2907	2859	2803	2794	2838	2715	2574	2723	2709	2600	2592	2576	2635	2658	2602	2627	2611	2657	2780	2782	2807	2757
2491	2518	2370	2266	2289	2383	2354	2341	2311	2377	2475	2379	2494	2493	2464	2513	2497	2483	2667	2537	2685	2726	2695	2863	2821	2843	2952	2895	2961	3089	2999	2973	2810	2817	2746	2712	2575	2537	2564	2622	2765	2683	2617	2566	2621	2605	2690	2703	2689	2542
2491	2423	2362	2358	2266	2311	2413	2269	2376	2325	2353	2357	2307	2353	2399	2364	2487	2478	2396	2614	2646	2701	2792	2774	2900	2833	2902	3014	2979	3071	2971	3060	3082	2948	2791	2769	2664	2643	2660	2771	2721	2743	2671	2624	2608	2710	2637	2586	2522	2538
2525	2538	2460	2347	2263	2327	2334	2295	2317	2320	2299	2233	2227	2410	2374	2439	2399	2423	2482	2499	2613	2684	2769	2910	2815	2938	3018	3130	3109	3081	3106	3175	3255	3047	2830	2842	2666	2744	2811	2786	2662	2721	2780	2761	2710	2588	2603	2497	2556	2846
2453	2391	2371	2388	2417	2287	2314	2304	2209	2255	2316	2232	2235	2265	2284	2408	2369	2352	2512	2547	2563	2647	2780	2829	2835	2944	3018	3130	3086	3107	3292	3231	3168	3015	3017	2837	2770	2796	2827	2717	2685	2718	2909	3018	2843	2699	2504	2552	2689	2841
2518	2423	2390	2465	2460	2469	2395	2178	2336	2346	2374	2197	2256	2300	2219	2288	2258	2333	2487	2466	2590	2674	2642	2836	2821	2973	3051	3045	3122	3196	3193	3161	3219	3108	2935	2957	2935	2830	2815	2711	2691	2867	2991	2941	2915	2650	2594	2593	2870	2798
2589	2471	2390	2408	2433	2541	2419	2369	2341	2229	2259	2210	2281	2296	2267	2233	2289	2373	2426	2525	2513	2563	2705	2765	2888	2991	3039	2998	3073	3097	3027	3064	3042	3097	3051	2896	2957	2798	2830	2854	2841	2935	2965	2927	2727	2710	2638	2686	2795	2736
2658	2521	2530	2475	2501	2502	2563	2465	2398	2304	2261	2200	2249	2213	2204	2210	2331	2354	2401	2464	2484	2540	2608	2697	2864	2907	3026	2933	3020	2921	2969	2948	3051	3040	3050	3017	2946	2890	2923	3009	3003	2958	2985	2872	2760	2846	2916	2947	2713	2550
2753	2677	2409	2470	2474	2448	2548	2558	2430	2303	2194	2248	2217	2312	2263	2316	2434	2403	2389	2405	2480	2536	2555	2628	2721	2710	2832	2831	2916	2922	2869	2977	2933	3036	3003	2970	2905	2944	3068	3100	3091	2918	2810	2745	2808	2978	3102	2988	2691	2363
2891	2727	2690	2485	2428	2445	2515	2531	2556	2358	2388	2254	2239	2166	2315	2355	2304	2369	2419	2501	2444	2487	2515	2548	2599	2667	2749	2750	2788	2769	2875	2927	2895	2886	2830	2840	2875	3006	3060	3168	3070	2884	2647	2723	2954	3021	3011	2815	2524	2309
2696	2821	2723	2596	2579	2403	2434	2468	2543	2541	2424	2339	2371	2304	2350	2399	2252	2315	2394	2491	2486	2512	2505	2450	2569	2618	2550	2566	2693	2641	2663	2866	2832	2868	2786	2830	2943	3019	3091	3075	2854	2759	2852	2890	3069	2962	2886	2602	2497	2370
2620	2718	2796	2778	2595	2557	2423	2458	2560	2485	2604	2406	2362	2261	2435	2364	2280	2236	2335	2520	2586	2525	2660	2619	2520	2548	2590	2487	2546	2633	2672	2820	2761	2758	2793	2898	2981	3105	2999	2879	2748	2853	2953	3110	3141	2902	2584	2430	2556	2560
2642	2690	2672	2699	2797	2843	2566	2410	2456	2485	2479	2474	2396	2323	2334	2291	2269	2351	2372	2397	2399	2456	2466	2546	2430	2432	2465	2478	2533	2602	2583	2643	2564	2736	2766	3027	3088	2930	2777	2759	2831	2988	3171	3215	2963	2694	2669	2539	2711	2900
2602	2626	2544	2767	2793	2787	2717	2460	2358	2378	2359	2352	2382	2375	2321	2286	2387	2311	2220	2382	2444	2395	2494	2501	2433	2387	2419	2482	2569	2602	2592	2635	2601	2743	2961	3050	2943	2769	2625	2773	2976	3153	3116	2998	2735	2692	2685	2790	2845	2977
2770	2695	2649	2668	2642	2790	2713	2595	2512	2469	2310	2422	2455	2280	2218	2380	2425	2235	2212	2328	2415	2445	2415	2472	2461	2383	2402	2549	2554	2585	2571	2568	2699	2986	2929	2846	2819	2678	2790	2978	3085	3209	2922	2750	2669	2665	2870	2899	2875	3011
2853	2758	2784	2667	2601	2647	2790	2715	2587	2508	2418	2358	2399	2237	2254	2435	2412	2302	2217	2313	2406	2353	2353	2317	2372	2334	2496	2572	2480	2575	2556	2725	2772	2878	2771	2687	2666	2788	3089	3191	3209	2910	2904	2614	2601	2838	2805	2974	2880	2804
2813	2840	2854	2673	2675	2733	2730	2673	2509	2629	2450	2411	2398	2201	2284	2388	2405	2280	2234	2320	2389	2298	2333	2412	2425	2440	2415	2494	2540	2576	2680	2825	2853	2825	2770	2515	2751	2974	3384	3186	2910	2730	2719	2652	2673	2822	2879	2956	2913	2890
2771	2821	2944	2819	2782	2725	2662	2561	2633	2663	2675	2524	2350	2272	2275	2363	2387	2352	2336	2351	2263	2390	2240	2451	2417	2482	2487	2482	2511	2695	2874	2888	2952	2684	2672	2597	3031	3318	3116	2974	2811	2642	2685	2795	2829	2843	2938	2895	2874	2840
2812	2849	2732	2774	2808	2817	2688	2646	2668	2661	2694	2614	2428	2390	2268	2353	2325	2379	2395	2372	2413	2308	2362	2369	2397	2346	2442	2403	2443	2743	2873	2963	2645	2717	2823	3002	3115	3188	2964	2739	2748	2603	2693	2724	2835	2903	3000	2915	2800	2727
2680	2756	2791	2798	2908	2713	2695	2578	2693	2685	2794	2623	2594	2532	2289	2327	2272	2445	2501	2453	2428	2365	2499	2375	2325	2316	2330	2407	2595	2827	2785	2910	2826	2910	3112	3205	3138	3070	2769	2752	2600	2587	2778	2703	2913	2852	2840	2823	2817	2639
2780	2741	2681	2764	2729	2751	2623	2716	2686	2656	2693	2835	2735	2565	2447	2461	2459	2392	2475	2503	2505	2527	2464	2350	2298	2324	2470	2652	2708	2742	2835	2709	2776	2990	3173	3184	3081	2803	2674	2575	2545	2602	2756	2840	2839	2920	2856	2861	2724	2708
2736	2729	2658	2753	2694	2775	2734	2643	2723	2670	2725	2772	2691	2758	2635	2565	2497	2366	2507	2557	2624	2664	2547	2382	2287	2372	2533	2667	2662	2752	2662	2695	2823	3158	3048	2854	2876	2752	2604	2516	2577	2684	2660	2850	2918	2884	2834	2734	2751	2693
2751	2747	2767	2635	2624	2696	2665	2716	2621	2664	2661	2735	2794	2758	2725	2725	2547	2530	2374	2528	2615	2706	2569	2510	2458	2532	2617	2550	2635	2588	2686	2763	2948	3065	3022	2798	2730	2660	2670	2590	2581	2668	2761	2831	2713	2805	2773	2586	2684	2691
2764	2810	2677	2621	2652	2655	2671	2630	2721	2685	2681	2748	2620	2708	2702	2657	2757	2714	2652	2503	2603	2616	2617	2681	2739	2704	2603	2564	2541	2591	2765	2910	2845	2869	2661	2668	2659	2641	2585	2553	2569	2684	2752	2707	2739	2758	2826	2709	2704	2581
2671	2664	2626	2675	2537	2486	2681	2694	2706	2735	2749	2658	2625	2686	2670	2680	2805	2662	2655	2500	2446	2462	2697	2778	2812	2670	2695	2487	2541	2595	2803	2939	2825	2534	2710	2737	2576	2583	2531	2483	2528	2632	2677	2645	2631	2633	2609	2736	2708	2682
2616	2644	2684	2651	2698	2656	2670	2664	2656	2661	2819	2712	2795	2785	2729	2767	2762	2802	2817	2556	2512	2575	2632	2686	2826	2733	2674	2572	2566	2800	2807	2758	2563	2743	2569	2511	2459	2503	2520	2542	2689	2568	2516	2558	2522	2635	2679	2634	2609	2680
2731	2742	2747	2656	2688	2733	2648	2661	2697	2656	2717	2805	2668	2761	2718	2678	2676	2764	2854	2808	2606	2619	2562	2593	2689	2646	2627	2695	2688	2692	2608	2585	2651	2643	2554	2533	2414	2406	2482	2651	2517	2479	2384	2550	2487	2545	2501	2569	2582	2654
2706	2742	2622	2676	2611	2583	2746	2782	2676	2695	2647	2764	2749	2747	2688	2591	2655	2608	2677	2658	2638	2590	2538	2450	2511	2597	2667	2645	2678	2528	2515	2499	2540	2477	2460	2381	2461	2387	2471	2493	2430	2433	2477	2494	2481	2485	2431	2500	2616	2608
2744	2802	2776	2690	2672	2698	2631	2780	2655	2619	2748	2696	2817	2777	2818	2743	2727	2669	2576	2718	2672	2773	2610	2488	2576	2463	2545	2603	2520	2520	2435	2437	2282	2434	2417	2371	2359	2433	2434	2288	2294	2225	2275	2348	2448	2430	2501	2447	2491	2390
2668	2766	2699	2780	2672	2724	2612	2731	2679	2807	2738	2713	2692	2751	2749	2682	2709	2755	2649	2783	2620	2704	2656	2529	2391	2487	2501	2555	2536	2548	2341	2324	2283	2289	2382	2430	2428	2328	2245	2266	2247	2200	2259	2307	2378	2398	2427	2291	2377	2451
2746	2659	2613	2626	2741	2764	2635	2652	2641	2750	2808	2706	2747	2720	2769	2899	2732	2696	2714	2619	2625	2766	2625	2715	2562	2513	2536	2449	2491	2461	2558	2376	2263	2355	2310	2357	2388	2248	2216	2273	2297	2193	2126	2309	2226	2243	2335	2393	2328	2445
2623	2703	2695	2709	2685	2730	2687	2629	2823	2731	2701	2759	2569	2597	2686	2710	2784	2737	2786	2591	2701	2719	2769	2684	2576	2601	2476	2409	2401	2475	2457	2420	2253	2292	2370	2323	2255	2257	2159	2199	2170	2200	2184	2304	2207	2262	2268	2215	2160	2420
2635	2639	2607	2546	2677	2627	2711	2534	2663	2689	2686	2765	2824	2675	2629	2757	2686	2701	2706	2624	2701	2608	2661	2746	2751	2783	2576	2457	2472	2397	2409	2393	2361	2391	2242	2241	2220	2274	2257	2234	2276	2133	2094	2112	2181	2177	2188	2241	2354	2281
2715	2658	2612	2615	2718	2619	2554	2534	2661	2701	2650	2730	2681	2587	2624	2620	2648	2717	2776	2823	2693	2818	2675	2682	2743	2859	2721	2631	2506	2392	2407	2417	2410	2315	2349	2220	2297	2232	2214	2258	2088	2139	2154	2197	2163	2174	2129	2291	2234	2293
2713	2696	2647	2583	2618	2602	2543	2672	2626	2671	2702	2664	2773	2634	2631	2645	2521	2642	2652	2594	2673	2657	2742	2725	2736	2806	2768	2689	2677	2520	2429	2432	2441	2397	2447	2407	2343	2329	2263	2297	2295	2238	2189	2148	2086	2240	2282	2253	2223	2318
2612	2650	2541	2530	2624	2632	2629	2596	2597	2687	2528	2641	2611	2521	2575	2685	2749	2822	2647	2803	2856	2742	2810	2789	2684	2717	2739	2721	2622	2660	2486	2482	2421	2409	2342	2365	2409	2304	2347	2361	2274	2311	2319	2261	2230	2251	2264	2294	2227	2261
2662	2524	2527	2599	2688	2707	2627	2536	2612	2713	2690	2740	2767	2558	2721	2723	2618	2581	2607	2617	2563	2648	2691	2701	2678	2720	2761	2811	2768	2801	2632	2544	2425	2366	2496	2452	2430	2552	2487	2399	2348	2295	2329	2428	2293	2435	2338	2285	2211	2137
2745	2601	2623	2602	2619	2669	2718	2667	2545	2512	2658	2606	2530	2669	2684	2661	2731	2761	2766	2737	2732	2728	2791	2863	2650	2675	2663	2641	2740	2646	2769	2531	2429	2409	2448	2461	2559	2601	2431	2450	2292	2388	2401	2376	2418	2329	2291	2230	2197	2211
2587	2695	2683	2562	2686	2749	2680	2761	2672	2431	2569	2713	2692	2702	2691	2645	2540	2691	2656	2648	2491	2573	2705	2717	2693	2782	2740	2701	2592	2670	2800	2717	2519	2476	2452	2467	2579	2705	2681	2561	2580	2461	2618	2426	2433	2343	2350	2212	2312	2377
2543	2702	2623	2597	2688	2704	2786	2742	2742	2607	2664	2527	2652	2560	2647	2662	2770	2841	2679	2756	2693	2769	2623	2724	2734	2724	2590	2671	2776	2692	2657	2691	2644	2585	2452	2509	2535	2632	2676	2806	2723	2637	2582	2582	2561	2472	2425	2446	2354	2343
2731	2519	2616	2729	2653	2660	2794	2829	2675	2612	2560	2661	2747	2774	2696	2719	2750	2665	2699	2620	2608	2700	2661	2720	2721	2738	2701	2611	2635	2567	2668	2753	2706	2585	2613	2500	2395	2563	2823	2767	2902	2855	2615	2586	2560	2521	2611	2422	2467	2402
2518	2627	2606	2562	2698	2768	2803	2820	2637	2696	2743	2629	2704	2635	2755	2745	2790	2634	2695	2662	2727	2637	2721	2647	2715	2693	2732	2733	2695	2651	2583	2565	2715	2672	2625	2610	2517	2591	2755	2812	2906	2878	2811	2760	2654	2671	2616	2616	2730	2606
2664	2682	2642	2651	2717	2755	2788	2673	2744	2627	2731	2667	2683	2627	2731	2704	2726	2684	2761	2677	2747	2751	2811	2753	2799	2722	2681	2687	2680	2635	2626	2663	2644	2662	2656	2653	2648	2601	2589	2779	2980	2864	2984	2973	2672	2645	2675	2710	2776	2597
2633	2690	2695	2698	2553	2789	2810	2776	2699	2647	2628	2755	2695	2775	2747	2585	2666	2592	2680	2654	2764	2710	2799	2626	2689	2733	2762	2736	2683	2778	2664	2685	2736	2628	2603	2724	2683	2740	2677	2646	2745	3012	3076	3071	2883	2703	2704	2745	2746	2844
2690	2685	2654	2705	2642	2684	2746	2663	2762	2811	2704	2671	2597	2705	2606	2640	2654	2740	2758	2719	2715	2687	2738	2800	2663	2679	2688	2758	2837	2989	2896	2829	2752	2681	2605	2680	2761	2622	2589	2669	2675	2821	3053	3009	3003	2821	2821	2926	2877	2807
2791	2638	2659	2789	2676	2655	2629	2717	2776	2686	2591	2658	2631	2630	2754	2794	2696	2710	2784	2766	2683	2804	2800	2751	2632	2722	2793	2887	2609	2777	2822	2834	2765	2813	2686	2794	2799	2781	2735	2603	2735	2675	2784	2930	2988	3032	2942	2904	2864	2810
2709	2718	2678	2560	2630	2766	2684	2697	2597	2632	2797	2698	2690	2695	2749	2740	2668	2644	2587	2762	2624	2723	2685	2876	2813	2747	2725	2795	2746	2711	2636	2746	2767	2909	2775	2737	2648	2601	2756	2699	2583	2690	2575	2719	2932	3188	3193	3230	2910	2733
2672	2688	2517	2605	2691	2705	2594	2616	2697	2790	2700	2696	2512	2519	2663	2582	2573	2547	2633	2613	2622	2533	2609	2683	2511	2703	2787	2652	2721	2687	2728	2739	2818	2799	2846	2776	2613	2654	2639	2639	2576	2561	2583	2715	2686	3054	3259	3214	2952	2594
2642	2621	2547	2611	2589	2614	2647	2851	2661	2583	2514	2524	2537	2509	2691	2735	2809	2825	2876	2756	2750	2787	2607	2551	2625	2534	2722	2688	2595	2650	2712	2763	2884	2743	2745	2760	2705	2596	2726	2563	2733	2612	2492	2588	2771	2866	3042	3149	3026	2764
2584	2645	2661	2620	2525	2840	2740	2752	2565	2478	2603	2672	2660	2646	2795	2704	2791	2703	2729	2782	2910	2774	2787	2828	2658	2735	2768	2603	2629	2714	2609	2645	2638	2737	2753	2699	2703	2754	2720	2641	2564	2482	2593	2725	2649	2774	2747	2912	2976	2905
2612	2702	2527	2603	2655	2628	2571	2487	2599	2739	2661	2647	2535	2528	2603	2527	2476	2452	2520	2577	2499	2505	2509	2581	2663	2775	2781	2700	2709	2728	2632	2645	2548	2576	2763	2797	2765	2631	2747	2609	2546	2533	2710	2738	2859	2679	2574	2678	2840	2980
2693	2538	2559	2684	2647	2471	2453	2579	2649	2703	2573	2523	2538	2509	2597	2595	2658	2638	2624	2628	2673	2688	2650	2549	2476	2600	2621	2747	2653	2839	2748	2686	2689	2641	2636	2697	2659	2655	2759	2639	2627	2564	2700	2869	2754	2672	2528	2510	2692	2807
2593	2614	2730	2550	2573	2717	2674	2577	2532	2412	2627	2599	2654	2579	2573	2719	2814	2857	2777	2960	2940	2877	2947	2915	2800	2705	2563	2611	2711	2607	2754	2655	2739	2728	2647	2617	2632	2743	2607	2729	2845	2791	2782	2727	2675	2553	2598	2622	2471	2525
2679	2711	2714	2499	2841	2742	2656	2470	2549	2572	2561	2581	2550	2673	2599	2626	2661	2674	2720	2665	2709	2821	2901	2803	2993	2930	2948	2610	2510	2626	2645	2684	2672	2874	2748	2503	2568	2679	2722	2721	2946	2930	2722	2552	2439	2499	2582	2790	2613	2334
2786	2765	2501	2679	2858	2625	2515	2408	2528	2608	2593	2623	2555	2624	2652	2621	2634	2567	2606	2427	2557	2603	2620	2669	2819	2824	2913	2849	2867	2620	2631	2627	2684	2824	2851	2723	2535	2615	2843	2720	2807	3005	2732	2487	2483	2594	2804	2869	2656	2355
2793	2549	2577	2744	2751	2517	2605	2530	2645	2618	2557	2741	2814	2798	2803	2643	2505	2561	2617	2507	2633	2664	2538	2418	2464	2571	2676	2830	2775	2736	2716	2648	2666	2712	2601	2710	2732	2624	2789	2946	2808	2764	2780	2485	2435	2782	2853	2819	2539	2393
2489	2580	2719	2705	2547	2494	2679	2568	2586	2643	2685	2675	2681	2640	2513	2449	2452	2388	2609	2824	2581	2739	2666	2623	2513	2505	2472	2520	2789	2794	2816	2742	2607	2736	2528	2612	2785	2773	2537	2857	2684	2599	2544	2630	2716	2708	2622	2475	2461	2497
2365	2598	2667	2487	2425	2634	2714	2560	2690	2841	2760	2654	2461	2331	2450	2355	2673	2711	2698	2733	2772	2807	2789	2658	2807	2662	2583	2464	2602	2618	2779	2835	2694	2682	2669	2640	2787	2851	2646	2600	2542	2445	2537	2839	2751	2643	2521	2311	2478	2579
2427	2634	2609	2487	2534	2676	2574	2646	2660	2734	2552	2412	2307	2375	2635	2805	2943	3127	3038	2970	2914	2929	2848	2898	2887	2833	2719	2694	2641	2513	2733	2625	2730	2714	2657	2720	2777	2834	2708	2384	2449	2516	2635	2801	2814	2552	2410	2598	2612	2819
2620	2554	2420	2363	2635	2573	2611	2590	2602	2465	2344	2297	2460	2792	2957	3299	3274	3311	3106	3142	2959	2986	2932	2817	2814	2764	2777	2824	2739	2559	2525	2554	2652	2668	2796	2769	2615	2645	2672	2416	2306	2611	2715	2647	2572	2460	2469	2696	2727	2847
2711	2498	2311	2439	2709	2623	2551	2506	2494	2451	2343	2670	2977	3224	3379	3393	3222	3176	2966	2974	2844	2941	2848	2904	2803	2733	2766	2711	2777	2632	2572	2640	2512	2701	2731	2745	2565	2491	2563	2556	2467	2658	2659	2598	2554	2554	2508	2716	2793	2792
2568	2388	2472	2564	2631	2535	2578	2507	2371	2274	2568	2987	3254	3299	3135	2884	2865	2532	2514	2489	2505	2678	2777	2794	2828	2855	2733	2626	2600	2734	2692	2503	2476	2585	2650	2707	2528	2334	2457	2727	2702	2456	2496	2423	2571	2576	2608	2769	2692	2600
2587	2440	2470	2603	2563	2594	2485	2423	2478	2490	2843	3165	3417	3111	2756	2440	2200	2150	2128	2031	2106	2186	2383	2580	2698	2805	2820	2639	2560	2805	2600	2453	2384	2441	2624	2752	2591	2353	2510	2760	2819	2474	2411	2490	2642	2689	2874	2740	2686	2385
2452	2431	2652	2687	2577	2471	2386	2515	2420	2814	3102	3205	3034	2755	2224	2004	1925	1790	1825	1841	1896	2000	2094	2306	2592	2652	2815	2648	2692	2638	2650	2467	2367	2401	2702	2733	2587	2328	2288	2678	2745	2559	2362	2482	2730	2763	2920	2781	2572	2424
2469	2477	2757	2647	2351	2392	2428	2473	2644	2987	3103	2976	2750	2272	1856	1750	1715	1800	1741	1762	1840	1808	1947	2152	2388	2687	2615	2714	2571	2654	2578	2600	2330	2468	2743	2836	2538	2457	2302	2619	2742	2426	2496	2496	2637	2842	2829	2614	2758	2386
2426	2486	2673	2702	2517	2343	2474	2573	2750	3111	3113	2853	2471	1958	1795	1677	1846	1951	1946	1883	1902	1889	1908	1887	2176	2394	2661	2714	2678	2619	2608	2577	2520	2434	2715	2836	2587	2400	2377	2583	2792	2523	2445	2580	2572	2739	2722	2741	2738	2570
2379	2552	2682	2594	2405	2396	2460	2563	2779	2997	2887	2564	2181	1811	1724	1865	2003	2193	2143	2217	2066	1983	1877	1834	2017	2345	2743	2692	2663	2622	2720	2743	2623	2485	2608	2792	2692	2397	2456	2611	2709	2633	2415	2444	2586	2651	2664	2657	2764	2774
2332	2539	2652	2473	2347	2436	2404	2594	2743	2948	2820	2528	2099	1849	1797	1894	2218	2355	2384	2451	2421	2045	1966	1819	1899	2236	2668	2874	2834	2750	2649	2778	2553	2440	2541	2816	2610	2499	2491	2659	2644	2686	2581	2561	2518	2477	2710	2599	2775	2752
2376	2388	2637	2564	2444	2448	2601	2584	2667	2740	2646	2330	2112	1840	1788	2079	2255	2416	2461	2574	2299	2104	1965	1840	1972	2278	2581	2855	2723	2775	2789	2736	2560	2512	2607	2711	2628	2594	2510	2469	2429	2560	2569	2633	2517	2433	2488	2616	2683	2773
2324	2442	2652	2541	2436	2533	2619	2700	2757	2785	2607	2358	2104	1892	1887	2079	2242	2385	2568	2527	2236	2053	1878	1786	1973	2192	2689	2766	2752	2607	2533	2590	2507	2498	2651	2831	2748	2549	2512	2522	2359	2405	2527	2707	2524	2499	2461	2462	2621	2633
2419	2418	2568	2481	2404	2480	2711	2783	2841	2577	2620	2360	2172	1923	1890	1845	2138	2342	2388	2316	2150	2002	1708	1767	1797	2295	2507	2640	2587	2558	2511	2438	2394	2339	2712	2927	2636	2532	2609	2480	2427	2372	2568	2624	2557	2570	2507	2547	2631	2617
2402	2418	2548	2499	2389	2500	2599	2794	2798	2803	2777	2546	2288	2041	1876	1941	2075	2065	2110	2124	1979	1737	1636	1700	2056	2352	2443	2678	2687	2737	2571	2412	2306	2260	2634	2834	2493	2533	2727	2619	2454	2453	2397	2491	2564	2648	2586	2635	2541	2600
2422	2474	2484	2593	2368	2471	2571	2826	2753	2810	2775	2618	2404	2111	1977	1851	1867	1912	1871	1785	1651	1552	1589	1762	2133	2519	2689	2776	2685	2754	2620	2381	2135	2211	2533	2588	2427	2562	2862	2866	2528	2630	2351	2409	2466	2604	2824	2626	2511	2406
2492	2433	2526	2452	2439	2373	2422	2689	2790	2797	2812	2692	2541	2339	2081	1950	1883	1740	1734	1665	1671	1666	1713	1970	2379	2814	2867	2781	2622	2495	2543	2389	2310	2287	2660	2606	2378	2525	2741	2634	2547	2622	2517	2461	2365	2630	2580	2620	2462	2449
2481	2405	2556	2611	2565	2425	2380	2581	2712	2755	2844	2653	2688	2555	2394	2166	1920	1870	1737	1778	1779	1860	2006	2321	2648	3036	2999	2725	2307	2278	2297	2503	2451	2269	2521	2514	2335	2635	2669	2558	2700	2661	2628	2616	2449	2406	2401	2535	2646	2634
2399	2515	2453	2452	2604	2451	2339	2451	2686	2813	2763	2761	2732	2788	2638	2437	2320	2230	2133	2206	2332	2297	2456	2831	3106	3195	2998	2663	2244	2148	2283	2331	2394	2538	2606	2370	2337	2726	2583	2501	2721	2686	2811	2720	2514	2379	2263	2512	2695	2980
2397	2552	2492	2442	2623	2574	2449	2319	2574	2691	2829	2795	2675	2825	2775	2811	2648	2652	2590	2639	2737	2804	3016	3107	3249	3031	2863	2447	2318	2321	2297	2346	2530	2678	2618	2407	2452	2562	2392	2459	2775	2692	2793	2767	2630	2434	2276	2487	2567	3000
2353	2434	2449	2509	2534	2602	2461	2340	2347	2496	2784	2781	2814	2662	2741	2843	2820	3004	2966	2983	3097	3161	3176	3177	3011	2711	2476	2393	2357	2423	2484	2294	2441	2551	2648	2350	2511	2581	2325	2567	2680	2580	2704	2688	2693	2497	2462	2408	2698	2638
2368	2315	2426	2436	2522	2651	2575	2315	2327	2440	2630	2793	2718	2687	2634	2694	2832	2968	3040	2977	3089	2995	3028	2819	2483	2373	2148	2188	2417	2552	2468	2404	2483	2343	2320	2518	2759	2490	2281	2548	2581	2546	2554	2579	2748	2626	2734	2529	2666	2379
2568	2346	2318	2479	2490	2588	2512	2494	2271	2506	2482	2714	2691	2672	2592	2458	2613	2748	2732	2693	2681	2660	2569	2330	2158	2144	2134	2412	2557	2629	2545	2651	2506	2266	2234	2455	2623	2457	2321	2471	2288	2479	2510	2575	2798	2815	2803	2595	2468	2325
2478	2401	2249	2370	2429	2496	2498	2636	2513	2284	2246	2447	2683	2675	2681	2577	2584	2463	2441	2504	2405	2385	2250	2249	2249	2337	2381	2570	2425	2656	2568	2556	2445	2256	2373	2426	2378	2515	2772	2513	2328	2408	2485	2750	2799	2945	2748	2631	2492	2390
2423	2562	2311	2362	2573	2487	2512	2584	2416	2432	2399	2361	2487	2574	2604	2561	2623	2551	2462	2375	2430	2328	2347	2422	2500	2500	2672	2519	2470	2527	2556	2366	2526	2515	2568	2318	2228	2491	2821	2527	2467	2318	2361	2522	2576	2774	2522	2510	2455	2608
2490	2452	2481	2382	2392	2502	2542	2518	2608	2640	2499	2491	2404	2355	2393	2361	2412	2450	2509	2454	2513	2366	2408	2497	2605	2649	2554	2534	2466	2349	2413	2335	2655	2590	2593	2215	2265	2460	2505	2531	2469	2382	2358	2468	2651	2526	2435	2466	2467	2755
2484	2447	2404	2579	2405	2615	2527	2486	2473	2658	2598	2776	2660	2428	2453	2350	2310	2288	2448	2455	2536	2511	2435	2452	2504	2498	2473	2473	2381	2418	2372	2448	2660	2672	2463	2367	2554	2415	2270	2403	2539	2587	2416	2511	2526	2398	2525	2529	2624	2727
2661	2479	2436	2484	2510	2570	2532	2459	2452	2389	2540	2702	2720	2892	2795	2586	2515	2414	2444	2466	2480	2491	2407	2470	2477	2497	2487	2373	2370	2476	2489	2496	2613	2547	2571	2691	2551	2323	2271	2410	2525	2724	2676	2537	2364	2411	2531	2655	2770	2635
2523	2485	2336	2430	2578	2632	2621	2632	2526	2501	2376	2454	2618	2760	2754	2775	2797	2698	2655	2623	2569	2596	2459	2449	2393	2425	2339	2386	2536	2563	2561	2421	2388	2313	2613	2614	2517	2541	2448	2347	2424	2516	2844	2545	2282	2326	2448	2757	2742	2511
2285	2513	2583	2474	2418	2486	2522	2522	2647	2618	2494	2386	2301	2331	2506	2491	2525	2527	2596	2473	2447	2435	2387	2378	2292	2377	2474	2546	2530	2541	2450	2389	2428	2517	2520	2404	2572	2730	2433	2471	2366	2488	2518	2476	2384	2335	2390	2651	2612	2398
2449	2405	2498	2531	2398	2512	2483	2515	2548	2580	2650	2609	2582	2486	2461	2436	2298	2248	2445	2309	2356	2347	2339	2399	2384	2474	2445	2463	2476	2423	2421	2511	2490	2469	2361	2454	2608	2638	2422	2471	2508	2401	2283	2414	2573	2414	2435	2462	2472	2480
2339	2511	2441	2416	2506	2460	2478	2475	2483	2503	2493	2595	2693	2704	2745	2603	2579	2437	2595	2626	2676	2604	2552	2384	2479	2471	2401	2373	2450	2473	2592	2465	2469	2314	2341	2474	2569	2502	2625	2687	2517	2304	2231	2412	2480	2666	2556	2408	2321	2439
2397	2462	2447	2336	2379	2480	2524	2429	2478	2605	2484	2390	2447	2559	2513	2570	2601	2709	2523	2628	2554	2445	2380	2289	2362	2358	2397	2394	2434	2414	2499	2374	2385	2563	2437	2493	2382	2519	2586	2645	2479	2416	2334	2269	2552	2689	2467	2393	2314	2534
2462	2474	2446	2486	2444	2370	2291	2560	2543	2518	2593	2558	2468	2422	2383	2366	2444	2410	2363	2422	2377	2398	2269	2318	2372	2471	2641	2441	2397	2317	2373	2468	2622	2583	2459	2426	2522	2456	2567	2578	2683	2495	2335	2366	2460	2478	2440	2355	2444	2572
2375	2444	2439	2500	2477	2406	2408	2379	2385	2568	2629	2546	2594	2508	2499	2578	2643	2575	2415	2570	2484	2579	2476	2417	2438	2406	2441	2375	2254	2367	2491	2552	2488	2410	2448	2486	2526	2327	2337	2543	2529	2455	2512	2441	2409	2442	2353	2503	2554	2726
2429	2405	2352	2543	2492	2528	2464	2276	2340	2492	2439	2589	2561	2514	2481	2516	2580	2567	2427	2527	2442	2511	2438	2430	2424	2378	2389	2452	2372	2375	2405	2520	2425	2592	2614	2521	2531	2283	2380	2475	2554	2574	2730	2534	2496	2474	2431	2529	2433	2644
2338	2451	2400	2480	2502	2392	2399	2515	2434	2520	2467	2483	2469	2464	2443	2553	2612	2625	2474	2458	2469	2516	2581	2635	2504	2466	2380	2384	2282	2312	2410	2399	2535	2484	2431	2414	2439	2506	2458	2457	2604	2515	2464	2641	2623	2443	2599	2451	2482	2420
2482	2348	2377	2399	2490	2494	2231	2360	2374	2419	2590	2479	2380	2460	2559	2500	2447	2409	2507	2395	2430	2569	2594	2438	2513	2317	2409	2354	2463	2428	2557	2417	2456	2543	2424	2450	2582	2476	2481	2542	2570	2454	2541	2474	2428	2521	2354	2462	2311	2506
2407	2406	2355	2528	2483	2557	2450	2323	2321	2288	2443	2451	2541	2509	2575	2508	2598	2646	2533	2494	2487	2468	2618	2592	2426	2367	2375	2482	2450	2435	2396	2399	2458	2373	2418	2454	2554	2579	2486	2503	2537	2561	2371	2404	2386	2300	2322	2390	2327	2579
2288	2387	2486	2401	2352	2400	2344	2386	2392	2363	2418	2432	2374	2255	2387	2470	2516	2467	2447	2325	2418	2487	2457	2469	2396	2464	2444	2486	2508	2322	2401	2390	2432	2386	2395	2531	2544	2552	2507	2549	2571	2395	2451	2344	2386	2339	2425	2370	2487	2560
2432	2399	2328	2306	2470	2553	2358	2376	2303	2263	2375	2500	2486	2419	2419	2397	2556	2453	2560	2371	2467	2516	2578	2539	2522	2560	2552	2423	2441	2424	2380	2316	2379	2400	2437	2509	2560	2611	2500	2506	2411	2531	2584	2523	2450	2418	2458	2428	2430	2579
2377	2403	2368	2443	2381	2527	2388	2414	2394	2326	2274	2299	2377	2437	2343	2390	2441	2499	2556	2482	2355	2373	2458	2367	2373	2406	2451	2488	2498	2475	2408	2393	2366	2492	2413	2418	2510	2453	2427	2468	2511	2446	2469	2535	2464	2400	2539	2433	2530	2518
2324	2336	2373	2327	2412	2519	2394	2271	2228	2276	2389	2496	2447	2311	2390	2369	2422	2463	2449	2384	2392	2420	2462	2517	2545	2548	2640	2572	2468	2289	2388	2412	2462	2475	2449	2529	2504	2585	2392	2408	2422	2490	2580	2435	2636	2516	2389	2515	2410	2486
2375	2378	2327	2301	2454	2508	2416	2322	2288	2326	2345	2386	2424	2296	2236	2386	2510	2488	2517	2483	2347	2471	2406	2394	2438	2439	2486	2509	2520	2562	2467	2495	2426	2500	2412	2517	2572	2472	2515	2417	2416	2501	2515	2622	2490	2595	2649	2557	2464	2431
2419	2324	2408	2461	2397	2515	2373	2334	2220	2394	2424	2459	2370	2347	2372	2374	2479	2475	2479	2372	2329	2363	2447	2563	2580	2572	2559	2504	2458	2350	2418	2472	2488	2464	2504	2448	2472	2489	2528	2495	2469	2564	2580	2500	2626	2558	2486	2503	2458	2445
2339	2328	2331	2366	2332	2425	2320	2321	2354	2327	2438	2455	2387	2331	2237	2288	2509	2574	2516	2447	2393	2392	2496	2480	2452	2361	2397	2463	2565	2591	2510	2487	2516	2479	2398	2489	2484	2474	2462	2566	2518	2541	2551	2580	2560	2518	2557	2469	2399	2397
2426	2263	2312	2415	2509	2373	2329	2267	2283	2376	2399	2297	2459	2370	2435	2294	2404	2489	2426	2300	2453	2345	2466	2449	2552	2417	2414	2451	2530	2482	2544	2503	2382	2520	2399	2466	2526	2531	2536	2546	2619	2538	2569	2517	2482	2416	2546	2543	2512	2504
2400	2299	2273	2274	2486	2328	2360	2246	2420	2316	2442	2243	2362	2351	2404	2349	2380	2337	2395	2325	2443	2375	2437	2542	2426	2347	2384	2440	2579	2566	2546	2505	2404	2428	2491	2441	2559	2491	2524	2538	2579	2601	2503	2515	2429	2536	2448	2464	2553	2508
2348	2359	2246	2293	2322	2371	2401	2421	2333	2439	2249	2357	2335	2296	2352	2366	2342	2401	2416	2235	2321	2387	2487	2434	2413	2467	2284	2479	2628	2530	2489	2372	2502	2346	2429	2402	2495	2630	2589	2547	2561	2567	2454	2447	2456	2553	2582	2521	2455	2619
2356	2422	2347	2298	2419	2350	2318	2484	2307	2263	2411	2328	2389	2393	2338	2315	2400	2396	2346	2327	2372	2374	2442	2518	2468	2403	2392	2495	2480	2590	2483	2514	2443	2588	2517	2524	2548	2636	2597	2526	2521	2617	2498	2510	2502	2518	2594	2519	2629	2434
2320	2413	2436	2310	2436	2374	2365	2424	2342	2286	2468	2494	2608	2410	2263	2286	2232	2316	2268	2384	2365	2356	2377	2515	2400	2319	2423	2537	2556	2566	2544	2505	2497	2434	2493	2531	2614	2579	2477	2438	2596	2533	2353	2451	2495	2565	2624	2618	2610	2575
2327	2400	2316	2308	2342	2386	2440	2414	2399	2330	2303	2335	2419	2490	2328	2349	2398	2329	2362	2369	2358	2388	2435	2428	2389	2398	2346	2516	2552	2424	2441	2413	2403	2525	2504	2422	2538	2512	2566	2548	2453	2560	2434	2600	2516	2560	2721	2612	2552	2544
2410	2357	2237	2250	2487	2516	2377	2424	2407	2313	2399	2407	2518	2448	2318	2216	2386	2322	2306	2411	2304	2386	2329	2422	2386	2424	2488	2419	2411	2476	2418	2538	2498	2539	2411	2559	2572	2530	2412	2362	2419	2427	2497	2509	2513	2590	2665	2672	2602	2577
2432	2333	2261	2343	2424	2481	2468	2418	2293	2422	2379	2482	2439	2422	2280	2308	2336	2360	2335	2302	2306	2284	2300	2416	2358	2373	2388	2466	2451	2361	2404	2394	2492	2560	2485	2548	2425	2418	2421	2329	2398	2509	2421	2440	2438	2677	2622	2594	2629	2522
2368	2302	2270	2353	2355	2455	2436	2349	2254	2317	2289	2365	2464	2380	2246	2324	2467	2373	2541	2305	2299	2409	2375	2371	2296	2298	2344	2413	2387	2323	2315	2377	2582	2457	2553	2564	2397	2546	2406	2343	2465	2377	2559	2431	2503	2585	2649	2626	2532	2429
2271	2213	2256	2361	2419	2458	2435	2403	2271	2281	2435	2519	2407	2377	2332	2301	2411	2350	2391	2276	2287	2313	2368	2386	2319	2402	2341	2337	2355	2406	2405	2402	2550	2654	2475	2418	2416	2358	2360	2321	2445	2455	2540	2441	2444	2575	2583	2567	2545	2411
2228	2174	2359	2282	2383	2426	2297	2364	2345	2349	2351	2379	2347	2296	2311	2288	2280	2403	2314	2323	2186	2270	2343	2364	2350	2459	2349	2316	2306	2349	2390	2409	2514	2563	2498	2451	2389	2384	2430	2357	2336	2435	2550	2491	2465	2452	2536	2449	2462	2528
2398	2265	2278	2396	2466	2411	2303	2335	2290	2389	2390	2540	2504	2322	2392	2425	2395	2514	2322	2362	2221	2335	2357	2355	2273	2264	2215	2265	2321	2413	2333	2463	2431	2484	2413	2399	2396	2445	2313	2421	2471	2455	2446	2450	2439	2587	2406	2353	2436	2409
2247	2193	2296	2354	2528	2428	2387	2278	2405	2323	2397	2430	2453	2318	2378	2439	2457	2445	2430	2355	2295	2213	2366	2426	2278	2267	2313	2358	2311	2215	2396	2487	2428	2531	2409	2411	2366	2481	2233	2484	2459	2484	2453	2489	2488	2440	2416	2410	2287	2331
2209	2246	2224	2304	2437	2421	2265	2212	2435	2278	2440	2403	2385	2356	2392	2415	2526	2378	2300	2252	2333	2315	2337	2503	2322	2280	2307	2345	2348	2272	2271	2430	2409	2422	2297	2352	2356	2415	2408	2406	2460	2463	2435	2262	2462	2462	2336	2445	2351	2388
2338	2272	2152	2226	2278	2340	2298	2247	2230	2314	2355	2371	2390	2385	2371	2510	2406	2382	2280	2185	2385	2399	2463	2324	2253	2240	2313	2278	2259	2363	2348	2422	2407	2348	2323	2458	2364	2451	2429	2424	2424	2453	2375	2337	2330	2312	2320	2218	2351	2374
2197	2234	2303	2315	2399	2310	2233	2322	2213	2414	2369	2394	2378	2356	2416	2384	2456	2355	2287	2246	2359	2365	2383	2379	2291	2344	2237	2373	2361	2279	2290	2477	2423	2330	2293	2299	2296	2444	2468	2433	2493	2413	2423	2315	2306	2287	2297	2294	2309	2444
2145	2260	2352	2213	2191	2245	2314	2242	2251	2343	2380	2376	2350	2299	2285	2419	2422	2344	2321	2372	2468	2426	2442	2311	2280	2299	2276	2370	2328	2340	2330	2406	2377	2382	2227	2249	2394	2391	2412	2441	2418	2378	2290	2328	2380	2245	2299	2302	2365	2403
2052	2205	2391	2279	2318	2255	2300	2198	2256	2366	2300	2274	2378	2301	2571	2374	2494	2357	2292	2231	2423	2407	2408	2314	2216	2172	2347	2318	2332	2349	2368	2415	2344	2351	2288	2382	2315	2319	2381	2440	2391	2378	2242	2321	2329	2290	2315	2399	2435	2436
2094	2255	2298	2317	2235	2227	2190	2259	2236	2308	2303	2298	2305	2278	2350	2418	2408	2319	2276	2302	2356	2409	2364	2348	2296	2218	2393	2419	2375	2451	2480	2397	2344	2336	2206	2424	2448	2409	2374	2388	2375	2349	2228	2263	2345	2329	2320	2345	2350	2413
2221	2291	2316	2401	2232	2277	2200	2244	2196	2335	2334	2255	2122	2340	2430	2449	2276	2318	2315	2400	2439	2395	2329	2370	2241	2379	2377	2327	2385	2412	2370	2409	2378	2231	2234	2344	2448	2495	2404	2461	2426	2304	2289	2243	2344	2256	2342	2356	2347	2397
2189	2322	2389	2274	2362	2199	2243	2322	2309	2268	2299	2277	2187	2343	2344	2466	2377	2356	2289	2384	2412	2439	2396	2315	2306	2392	2398	2388	2336	2313	2392	2335	2342	2335	2354	2447	2418	2362	2360	2436	2284	2354	2289	2313	2223	2370	2333	2469	2439	2493
2385	2381	2296	2396	2226	2168	2201	2270	2302	2350	2258	2272	2260	2296	2407	2391	2294	2317	2236	2342	2412	2295	2365	2263	2228	2396	2346	2383	2516	2368	2387	2393	2377	2265	2356	2395	2404	2399	2415	2399	2421	2272	2230	2273	2319	2290	2298	2413	2491	2452
2325	2358	2240	2287	2292	2210	2284	2238	2284	2281	2244	2178	2198	2337	2426	2338	2308	2236	2192	2307	2332	2424	2291	2260	2287	2350	2290	2418	2412	2363	2415	2342	2340	2222	2380	2431	2480	2516	2405	2375	2445	2258	2289	2292	2337	2298	2342	2485	2429	2374
2434	2269	2283	2311	2249	2186	2278	2341	2323	2347	2136	2243	2253	2301	2449	2263	2293	2236	2388	2394	2497	2339	2211	2127	2308	2381	2395	2336	2420	2425	2479	2355	2317	2304	2390	2561	2539	2438	2401	2488	2325	2373	2341	2312	2434	2304	2321	2469	2477	2459
2308	2364	2291	2340	2255	2240	2228	2385	2353	2240	2152	2152	2244	2253	2451	2316	2242	2285	2285	2309	2421	2406	2237	2145	2262	2271	2334	2393	2358	2384	2339	2425	2271	2293	2369	2512	2444	2533	2513	2352	2396	2406	2248	2287	2294	2412	2421	2485	2569	2535
2228	2313	2380	2313	2255	2295	2349	2377	2346	2229	2161	2165	2280	2197	2301	2264	2153	2236	2290	2364	2394	2231	2208	2187	2235	2301	2345	2280	2369	2328	2381	2361	2325	2350	2511	2476	2486	2399	2420	2448	2383	2331	2242	2332	2348	2433	2422	2492	2511	2498
2309	2352	2391	2268	2248	2230	2389	2392	2316	2212	2224	2195	2384	2415	2326	2226	2204	2231	2356	2253	2264	2205	2219	2159	2273	2357	2370	2306	2512	2369	2336	2322	2274	2404	2450	2548	2408	2432	2533	2448	2322	2410	2285	2437	2314	2393	2414	2457	2511	2471
2293	2316	2390	2290	2228	2200	2468	2383	2310	2249	2241	2276	2334	2306	2352	2152	2192	2209	2225	2318	2262	2244	2188	2128	2180	2308	2279	2341	2282	2360	2266	2227	2263	2432	2469	2390	2578	2424	2433	2345	2281	2245	2386	2382	2372	2442	2470	2463	2502	2493
2197	2312	2154	2152	2232	2316	2399	2324	2299	2254	2227	2319	2355	2322	2331	2183	2206	2233	2281	2318	2242	2193	2193	2136	2246	2278	2319	2267	2293	2245	2265	2218	2287	2419	2427	2459	2414	2458	2412	2274	2364	2331	2402	2290	2327	2405	2462	2516	2444	2516
2247	2289	2198	2160	2253	2381	2393	2407	2331	2220	2200	2305	2460	2318	2233	2152	2235	2310	2246	2364	2247	2179	2193	2168	2154	2166	2233	2258	2261	2255	2204	2241	2193	2453	2392	2468	2386	2421	2422	2298	2376	2292	2314	2292	2371	2484	2420	2461	2436	2480
2223	2295	2142	2117	2210	2354	2315	2365	2295	2233	2270	2319	2288	2269	2273	2176	2285	2319	2311	2242	2220	2193	2186	2297	2183	2091	2196	2289	2314	2205	2199	2184	2231	2382	2332	2280	2385	2398	2442	2362	2254	2233	2336	2415	2390	2459	2381	2432	2440	2379
2149	2269	2084	2208	2230	2420	2341	2261	2306	2219	2306	2265	2470	2386	2363	2296	2228	2297	2270	2200	2298	2251	2277	2280	2180	2162	2224	2178	2229	2147	2257	2178	2190	2322	2397	2347	2363	2361	2327	2337	2292	2298	2398	2309	2345	2370	2434	2408	2470	2454
2218	2233	2166	2227	2297	2309	2292	2330	2328	2327	2331	2335	2463	2385	2218	2296	2298	2250	2333	2323	2275	2320	2192	2229	2252	2262	2264	2216	2261	2232	2157	2264	2224	2305	2267	2391	2333	2352	2323	2261	2213	2246	2296	2361	2340	2369	2329	2422	2527	2416
2113	2074	2189	2228	2313	2218	2257	2239	2214	2263	2342	2395	2359	2307	2294	2258	2388	2193	2266	2338	2326	2325	2299	2202	2155	2225	2268	2338	2250	2102	2131	2227	2241	2196	2353	2421	2353	2275	2253	2267	2178	2223	2265	2261	2317	2333	2300	2386	2426	2376
2171	2224	2143	2230	2233	2132	2192	2173	2339	2281	2297	2263	2273	2259	2353	2339	2310	2320	2232	2409	2354	2312	2289	2204	2097	2208	2311	2323	2275	2180	2169	2264	2354	2221	2213	2394	2338	2258	2231	2280	2285	2302	2210	2299	2330	2347	2340	2381	2513	2314
2227	2187	2359	2213	2120	2157	2193	2309	2349	2308	2175	2322	2273	2385	2286	2255	2234	2295	2301	2313	2403	2343	2300	2225	2272	2233	2232	2249	2141	2161	2215	2188	2255	2224	2402	2346	2285	2406	2292	2277	2302	2298	2226	2300	2334	2413	2360	2361	2411	2335
2252	2388	2281	2136	2085	2212	2306	2347	2192	2221	2265	2298	2330	2420	2494	2345	2436	2275	2265	2425	2335	2289	2229	2193	2284	2321	2285	2279	2275	2173	2032	2268	2250	2130	2343	2295	2321	2370	2304	2393	2268	2265	2263	2331	2316	2350	2315	2294	2382	2446
2290	2397	2215	2120	2029	2143	2276	2322	2248	2147	2267	2254	2345	2299	2418	2245	2216	2243	2330	2478	2413	2296	2253	2248	2366	2327	2415	2239	2255	2290	2275	2249	2315	2344	2382	2413	2333	2340	2295	2286	2363	2254	2253	2249	2383	2360	2437	2403	2375	2433
2319	2292	2195	2089	2154	2253	2214	2199	2070	2187	2208	2308	2234	2362	2313	2209	2230	2285	2342	2559	2452	2399	2261	2154	2266	2334	2291	2276	2288	2302	2229	2245	2316	2306	2326	2412	2365	2332	2336	2323	2264	2252	2356	2318	2365	2342	2384	2484	2404	2367
2371	2265	2177	2153	2197	2238	2198	2163	2190	2197	2270	2256	2283	2249	2282	2181	2201	2224	2445	2521	2621	2414	2208	2281	2193	2373	2409	2437	2424	2284	2287	2285	2308	2366	2387	2443	2304	2383	2299	2372	2249	2263	2286	2377	2216	2262	2269	2485	2483	2467
2333	2260	2261	2183	2190	2141	2143	2147	2247	2182	2257	2259	2346	2272	2264	2279	2219	2194	2309	2408	2493	2453	2399	2211	2228	2262	2299	2311	2284	2370	2278	2221	2217	2483	2408	2355	2269	2483	2399	2367	2340	2231	2218	2405	2269	2390	2412	2527	2477	2505
2306	2289	2252	2115	2211	2176	2241	2237	2233	2253	2184	2267	2216	2160	2244	2293	2168	2121	2172	2223	2433	2310	2344	2334	2251	2268	2408	2386	2282	2271	2360	2270	2283	2424	2373	2400	2510	2428	2473	2414	2270	2323	2351	2353	2366	2375	2449	2396	2476	2485
2163	2162	2289	2197	2164	2255	2353	2346	2301	2209	2221	2079	2102	2191	2167	2200	2141	2001	2087	2225	2346	2267	2538	2313	2270	2225	2349	2476	2360	2307	2305	2293	2330	2213	2353	2476	2492	2535	2408	2404	2398	2414	2302	2241	2358	2372	2407	2550	2555	2447
2212	2243	2209	2278	2124	2250	2269	2249	2247	2251	2173	2133	1968	2052	2069	2192	2092	2012	2122	2279	2301	2331	2395	2342	2291	2197	2371	2372	2250	2285	2365	2386	2271	2258	2390	2352	2522	2552	2493	2365	2280	2299	2341	2209	2391	2510	2408	2448	2567	2470
2143	2233	2184	2192	2155	2245	2249	2190	2260	2252	2230	2101	2009	1975	2061	2137	2067	2061	2103	2270	2198	2219	2233	2302	2199	2130	2292	2387	2269	2343	2354	2305	2249	2286	2355	2380	2372	2483	2463	2413	2438	2307	2333	2341	2360	2274	2493	2519	2516	2475
2172	2175	2274	2232	2184	2242	2258	2212	2198	2236	2229	2215	2054	2088	2147	1995	2013	1982	2046	2189	2131	2289	2313	2290	2119	2125	2244	2313	2375	2239	2387	2312	2255	2318	2255	2287	2477	2338	2384	2388	2399	2352	2277	2217	2333	2331	2392	2439	2522	2546
2217	2266	2335	2153	2143	2146	2260	2293	2318	2282	2130	2101	2197	2240	2155	2143	1988	1952	2000	2121	2244	2280	2351	2254	2233	2190	2302	2308	2291	2298	2313	2378	2374	2253	2270	2281	2371	2461	2340	2330	2387	2258	2301	2275	2316	2270	2525	2390	2471	2439
2250	2300	2261	2215	2125	2185	2169	2232	2264	2261	2082	1994	2054	2279	2340	2312	2012	1989	2044	2250	2278	2463	2351	2306	2086	2201	2250	2303	2319	2310	2340	2276	2276	2261	2350	2381	2355	2440	2473	2409	2476	2373	2303	2286	2335	2285	2208	2318	2495	2461
2243	2147	2268	2197	2149	2144	2286	2270	2278	2297	2106	2030	2045	2269	2518	2318	2133	2034	2180	2343	2479	2346	2194	2213	2162	2229	2205	2176	2247	2432	2284	2187	2273	2173	2360	2292	2313	2335	2434	2484	2387	2336	2352	2177	2242	2289	2283	2395	2283	2480
2255	2138	2085	2152	2217	2157	2125	2171	2300	2305	2300	2076	2112	2327	2425	2349	2206	2228	2345	2361	2328	2296	2119	2262	2237	2207	2169	2101	2233	2368	2305	2269	2280	2298	2295	2225	2187	2349	2434	2388	2384	2316	2434	2360	2219	2241	2359	2293	2282	2260
2191	2131	2103	2179	2203	2133	2231	2123	2240	2299	2430	2261	2244	2224	2191	2202	2233	2298	2307	2296	2132	2186	2294	2417	2283	2155	2104	2168	2213	2255	2372	2351	2335	2264	2179	2222	2230	2382	2381	2295	2371	2322	2234	2348	2203	2309	2306	2366	2295	2450
2206	2177	2140	2106	2217	2199	2124	2141	2224	2226	2462	2320	2188	2163	2184	2153	2262	2340	2251	2133	2094	2173	2308	2301	2206	2081	2204	2303	2244	2348	2358	2346	2334	2385	2247	2358	2391	2389	2357	2374	2469	2395	2357	2211	2271	2309	2322	2241	2352	2452
2275	2202	2254	2197	2112	2159	2144	2095	2211	2315	2229	2291	2196	2207	2247	2304	2291	2284	2180	2132	2051	2244	2388	2351	2311	2250	2254	2326	2267	2314	2297	2489	2388	2381	2317	2308	2258	2345	2348	2409	2458	2357	2313	2341	2259	2239	2197	2318	2232	2306
2177	2221	2268	2152	2179	2194	2169	2101	2133	2242	2271	2154	2245	2282	2222	2279	2260	2266	2149	2156	2205	2181	2310	2288	2245	2272	2342	2188	2263	2337	2361	2426	2387	2252	2331	2315	2208	2332	2275	2321	2346	2414	2451	2356	2362	2272	2294	2347	2355	2257
2178	2179	2227	2206	2245	2171	2160	2185	2197	2180	2153	2150	2145	2154	2134	2194	2049	2094	2126	2252	2263	2152	2188	2281	2338	2291	2172	2295	2197	2258	2390	2380	2362	2362	2347	2340	2283	2313	2249	2279	2355	2331	2479	2440	2382	2299	2286	2309	2314	2355
2213	2091	2141	2194	2200	2199	2303	2189	2128	2167	2306	2193	2153	2194	2200	2185	2196	2231	2204	2236	2070	2164	2135	2251	2262	2345	2255	2143	2257	2263	2299	2330	2334	2337	2382	2286	2300	2248	2335	2384	2358	2388	2412	2428	2347	2404	2379	2318	2307	2370
2270	2142	1973	2096	2246	2243	2268	2219	2143	2123	2261	2229	2287	2158	2100	2119	2266	2229	2204	2094	2163	2108	2179	2162	2273	2246	2174	2311	2217	2358	2347	2308	2320	2385	2454	2307	2339	2188	2307	2281	2295	2389	2411	2436	2356	2436	2314	2432	2440	2480
2279	2092	2012	2066	2160	2276	2185	2107	2094	2103	2192	2294	2343	2215	2083	2151	2172	2238	2230	2111	2099	2170	2200	2139	2145	2182	2364	2242	2282	2202	2231	2192	2193	2341	2384	2266	2272	2248	2317	2281	2205	2345	2377	2376	2332	2362	2354	2486	2372	2355
2269	2289	2085	2083	2110	2203	2144	2115	2159	2177	2214	2285	2241	2187	2176	1975	2052	2218	2229	2150	2245	2030	2119	2135	2156	2205	2295	2286	2281	2202	2146	2243	2242	2385	2409	2316	2204	2235	2188	2120	2248	2216	2256	2371	2353	2337	2404	2444	2480	2398
2153	2243	2180	2101	2167	2107	2172	2171	2242	2348	2288	2247	2205	2208	2098	2183	2059	2100	2132	2276	2221	2174	2084	2084	2259	2321	2256	2292	2170	2166	2294	2301	2206	2320	2326	2350	2418	2403	2275	2309	2199	2255	2212	2209	2429	2442	2439	2399	2403	2494
2090	2177	2285	2165	2092	2084	2020	2229	2265	2367	2284	2266	2078	2149	2195	2224	2112	2130	2074	2209	2188	2203	2139	2072	2145	2242	2183	2165	2228	2290	2263	2268	2165	2312	2355	2377	2437	2414	2404	2357	2308	2246	2191	2223	2189	2206	2377	2404	2407	2375
1943	2044	2095	2121	2152	2176	2136	2148	2042	2140	2188	2199	2170	2185	2216	2183	2197	2095	2167	2178	2153	2285	2196	2136	2066	2194	2172	2317	2266	2322	2254	2296	2215	2302	2283	2379	2412	2426	2448	2277	2360	2199	2157	2272	2141	2281	2305	2406	2361	2454
1772	1866	1968	2141	2205	2090	2235	2097	2099	2103	2167	2229	2242	2138	2180	2191	2133	2177	2107	2171	2224	2198	2129	2217	2087	2176	2123	2142	2303	2317	2246	2299	2186	2180	2315	2197	2360	2258	2332	2347	2253	2259	2277	2310	2238	2233	2226	2316	2400	2445
1729	1744	1892	2017	2081	2211	2202	2299	2240	2166	2081	2216	2279	2255	2270	2196	2083	2160	2140	2114	2164	2207	2247	2242	2163	2158	2009	2233	2409	2429	2272	2189	2164	2188	2086	2079	1970	2045	2244	2319	2266	2196	2303	2412	2259	2243	2251	2169	2328	2421
1732	1796	1836	1865	1951	2046	2175	2326	2231	2179	2114	2113	2173	2158	2249	2258	2129	2032	2174	2115	2187	2156	2139	2218	2092	2107	2247	2266	2419	2318	2167	2144	2137	2189	2156	2049	2041	2103	2168	2218	2320	2185	2268	2390	2328	2345	2225	2271	2277	2193
1736	1878	1770	1828	1801	1900	2095	2152	2249	2220	2215	2156	2115	2111	2290	2140	2141	2070	2148	2025	2167	2116	2067	2046	2113	2181	2168	2211	2305	2216	2063	2080	2204	2259	2229	2121	2094	2106	2183	2200	2127	2102	2216	2319	2347	2327	2302	2303	2321	2183
1792	1768	1760	1741	1777	1892	1876	1960	2171	2259	2329	2122	2085	2073	2029	2149	2177	2136	2045	2038	2102	2117	2053	2103	2107	2234	2224	2205	2118	2025	2071	2155	2280	2138	2212	2089	1947	2149	2147	2242	2236	2028	2177	2117	2403	2369	2302	2344	2357	2359
1726	1736	1712	1719	1758	1823	1838	1880	1998	2234	2271	2262	2138	2081	1939	2040	2129	2158	2143	1983	2063	2089	2101	2150	2261	2325	2249	2137	2082	1964	2084	2265	2341	2215	1990	1915	2030	2002	2095	2249	2171	2152	2139	2094	2311	2396	2387	2351	2352	2281
1749	1719	1702	1689	1784	1858	1863	1961	1969	2048	2217	2269	2222	2048	1986	2065	2105	2227	2154	2109	2022	2091	2111	2308	2308	2255	2193	2119	2019	2135	2252	2328	2343	2183	1925	2018	2043	1963	2043	2093	2161	2249	2189	2086	2115	2320	2543	2425	2401	2383
1761	1741	1701	1608	1794	1875	1906	2003	1961	2013	2249	2399	2178	2202	2135	2050	2044	2073	2238	2187	2040	2136	2125	2212	2307	2188	2084	1948	1986	2120	2350	2175	2177	2118	2193	2311	2223	2124	1977	2069	2150	2254	2191	2084	2137	2159	2236	2395	2490	2456
1741	1624	1715	1592	1769	1817	1925	1997	2034	2036	1982	2135	2194	2257	2183	2081	2048	1993	2117	2221	2256	2130	2116	2218	2148	2045	2023	2002	2076	2083	2207	2007	2020	2111	2292	2330	2479	2263	2180	1967	2068	2182	2134	2203	2151	2120	2114	2212	2313	2464
1674	1686	1660	1642	1662	1772	1784	1948	1989	2088	1956	1937	2031	2150	2288	2130	2020	1903	1954	2194	2377	2352	2236	2105	2043	2003	2109	2167	2266	2088	1995	1872	1832	2109	2320	2397	2468	2492	2280	2175	1938	2014	2226	2344	2264	2224	2034	2149	2195	2409
1778	1781	1746	1643	1629	1592	1743	1926	1916	1949	1862	1796	1905	2103	2124	2036	2053	1949	2016	2172	2230	2354	2266	1965	1908	2014	2370	2445	2392	2098	2059	2016	1975	2132	2258	2414	2470	2465	2328	2302	2079	2095	2142	2159	2258	2318	2111	2146	2218	2323
1731	1791	1742	1610	1697	1643	1611	1796	1871	1806	1832	1895	1831	1944	2046	2111	2135	2005	2219	2105	2092	2169	2209	2086	2102	2203	2321	2377	2223	2064	2013	2122	2056	2088	2078	2181	2183	2373	2488	2357	2346	2233	2158	2122	2290	2237	2192	2053	2107	2063
1628	1662	1659	1724	1736	1638	1607	1803	1784	1801	1791	1883	1821	1926	1798	1983	2052	2162	2244	2222	2042	2050	2150	2110	2192	2249	2153	2063	2034	2052	2119	2289	2346	2311	2057	2028	2075	2149	2384	2443	2456	2364	2221	2209	2141	2265	2318	2172	2111	1975
1632	1644	1702	1724	1713	1713	1663	1723	1677	1728	1744	1908	1863	1871	1867	1963	2183	2342	2386	2283	2079	1978	2019	2213	2261	2186	1962	2028	2032	2105	2041	2260	2415	2263	2161	2018	2022	2165	2283	2324	2437	2437	2332	2264	2142	2244	2273	2302	2229	2078
1579	1700	1631	1612	1734	1819	1642	1575	1586	1658	1721	1773	1874	1933	1976	2061	2154	2228	2330	2144	1979	1932	2083	2058	2084	2077	1957	1889	2009	2040	2084	2218	2404	2224	2189	2104	2141	2089	2100	2272	2346	2471	2378	2426	2241	2275	2187	2225	2217	2190
1623	1552	1666	1682	1648	1656	1689	1627	1581	1632	1628	1721	1844	1900	1996	2037	2054	1979	2008	1947	1887	2034	2129	2211	2092	2037	1983	2011	2039	2005	2036	2051	2198	2241	2276	2225	2215	2088	2035	2108	2247	2315	2481	2394	2417	2349	2211	2221	2259	2259
1609	1592	1675	1588	1673	1668	1654	1727	1659	1638	1662	1754	1788	1865	1937	1905	1911	1890	1765	1748	1969	2302	2253	2148	1903	1945	2096	2086	2024	2065	1997	2001	2072	2095	2287	2360	2259	2155	2148	2155	2101	2147	2302	2352	2457	2349	2275	2105	2129	2251
1666	1609	1620	1565	1603	1608	1653	1732	1657	1567	1664	1622	1686	1876	1842	1838	1645	1636	1689	1961	2162	2371	2157	1963	1838	1934	2134	2182	2269	2101	2033	1867	1774	2001	2235	2376	2295	2242	2252	2238	2094	2198	2169	2360	2405	2422	2303	2098	2100	2396
1585	1646	1630	1585	1709	1620	1657	1631	1625	1513	1541	1630	1675	1761	1689	1722	1667	1751	2148	2530	2377	2133	1963	1938	1971	1964	2061	1999	2109	2252	2156	1942	1841	2009	2224	2317	2393	2315	2349	2152	2027	1943	2078	2275	2513	2443	2210	2091	2152	2411
1662	1690	1661	1602	1609	1692	1658	1620	1569	1514	1604	1607	1633	1681	1670	1684	1789	2025	2499	2595	2171	1858	1851	1928	2142	1992	1960	1943	1916	2001	2125	1998	1969	1964	2003	2123	2207	2369	2311	2283	1999	2071	2126	2305	2416	2305	2139	1994	2188	2511
1684	1619	1707	1641	1682	1614	1596	1471	1557	1629	1756	1603	1661	1580	1624	1744	1940	2290	2487	2263	1802	1660	1794	1920	2038	2183	2169	2018	1820	1880	2011	2244	2124	1900	1975	1956	2019	2260	2259	2286	2241	2146	2177	2159	2199	2070	1975	2006	2234	2262
1662	1679	1733	1670	1653	1719	1528	1528	1589	1718	1736	1700	1532	1570	1669	1927	2190	2426	2271	1808	1589	1648	1808	1842	2069	2283	2401	2181	1952	1828	1995	2144	2274	2177	2024	1954	2115	2010	2193	2305	2341	2356	2146	2160	1975	1986	1976	2143	2144	2087
1692	1663	1694	1698	1651	1688	1598	1575	1688	1762	1639	1580	1469	1596	1818	2125	2336	2332	1895	1669	1597	1706	1922	1919	2086	2219	2218	2211	2016	1988	1899	2046	2141	2183	2245	1980	1968	2100	2042	2154	2350	2376	2213	2116	2078	2075	2136	2214	2254	1920
1700	1711	1708	1688	1667	1690	1715	1731	1737	1608	1548	1409	1553	1773	2128	2460	2529	2007	1762	1619	1678	1803	1840	1860	1806	1908	1918	2079	2143	2152	2000	1820	1944	2183	2270	2212	2074	1925	1921	2057	2082	2250	2196	2162	2118	2176	2319	2479	2149	1896
1780	1749	1730	1652	1649	1741	1771	1797	1592	1468	1354	1463	1597	2093	2694	2638	2201	1701	1644	1761	1761	1888	1724	1656	1583	1627	1693	1889	2267	2268	2121	1893	1941	1971	2115	2288	2144	2056	1882	1961	1961	2192	2203	2166	1953	2019	2232	2338	2271	1999
1772	1799	1690	1671	1637	1839	1731	1769	1526	1391	1393	1556	1895	2499	2782	2385	1864	1639	1631	1752	1786	1653	1589	1554	1640	1600	1680	1887	2180	2226	2262	2138	1976	1896	1969	2045	2152	2235	2072	1902	2015	2080	2161	2151	2022	1899	1992	2143	2136	2074
1771	1705	1646	1596	1697	1727	1702	1501	1422	1310	1513	1729	2294	2728	2591	2058	1671	1484	1637	1687	1697	1523	1494	1585	1636	1693	1740	1769	1856	2001	2202	2296	2191	2042	1907	1919	2039	2172	2159	2139	1958	2079	2208	2242	2085	1922	1922	2042	2075	2228
1765	1755	1682	1680	1741	1681	1650	1509	1339	1383	1576	2050	2455	2489	2031	1735	1473	1581	1680	1650	1515	1498	1673	1659	1643	1728	1605	1731	1775	1853	2074	2329	2302	2134	2041	1804	1781	2072	2157	2251	1989	1890	2043	2280	2256	2126	1963	2015	2066	2135
1794	1740	1751	1732	1664	1644	1600	1377	1367	1493	1728	2204	2185	1962	1696	1698	1549	1746	1570	1518	1466	1542	1672	1751	1597	1561	1675	1712	1801	1909	1985	2036	2273	2374	2248	1996	1808	1846	2076	1974	1941	1892	1965	2304	2331	2300	2149	2184	2097	2099
1838	1817	1665	1729	1774	1609	1558	1419	1541	1549	1858	2021	1821	1604	1511	1500	1625	1578	1599	1486	1432	1603	1623	1701	1568	1587	1660	1797	1921	1776	1782	1800	1989	2211	2300	2117	1871	1826	2134	1950	1871	1931	2003	2183	2413	2217	2269	2154	2213	2197
1782	1794	1687	1679	1647	1639	1570	1529	1503	1666	1681	1721	1597	1318	1375	1439	1511	1481	1507	1562	1516	1567	1532	1601	1577	1697	1825	1810	1743	1594	1624	1657	1882	2110	2211	1893	1932	1970	2051	2005	1872	1950	2138	2165	2260	2060	2085	2202	2233	2191
1807	1820	1716	1668	1573	1629	1624	1625	1597	1554	1531	1415	1463	1341	1235	1300	1312	1357	1412	1520	1624	1597	1570	1589	1600	1705	1749	1687	1556	1569	1618	1775	1832	1911	2002	1881	1906	2205	2161	1952	1933	1958	2122	2283	2200	2105	2087	2055	2270	2288
1709	1806	1695	1607	1637	1633	1594	1613	1606	1423	1377	1331	1411	1233	1247	1259	1281	1265	1466	1568	1689	1673	1556	1647	1625	1616	1659	1530	1518	1576	1742	1835	1821	1766	1648	1745	2031	2103	2153	1971	1945	2009	2115	2198	2170	2186	2135	2021	2191	2247
1691	1672	1715	1607	1602	1693	1648	1611	1490	1509	1330	1255	1354	1320	1346	1285	1218	1285	1420	1470	1530	1585	1671	1633	1632	1496	1497	1548	1612	1762	1834	1776	1689	1574	1640	1710	2027	2209	1985	1935	1927	2053	2101	2174	2173	2262	2168	2143	2087	2087
1679	1639	1615	1594	1653	1641	1593	1695	1491	1488	1361	1356	1234	1283	1425	1290	1333	1303	1359	1327	1523	1468	1700	1639	1629	1380	1480	1500	1689	1721	1683	1683	1671	1564	1659	1865	1929	2010	1872	1980	2058	2078	2170	2193	2158	2057	2157	2151	2055	2103
1687	1587	1580	1589	1683	1620	1637	1564	1505	1452	1464	1346	1281	1337	1287	1450	1432	1327	1297	1359	1330	1569	1603	1646	1594	1498	1606	1671	1581	1629	1558	1564	1625	1747	1886	1922	1793	1803	1793	1888	2045	2251	2223	2116	2010	2048	2204	2269	2148	2082
1642	1616	1631	1541	1609	1511	1590	1596	1571	1621	1468	1367	1282	1224	1305	1414	1360	1411	1354	1290	1351	1520	1465	1494	1549	1572	1653	1640	1515	1590	1562	1549	1731	1878	2008	1883	1744	1607	1751	1923	1999	2225	2299	2094	2028	1968	2050	2204	2210	2194
1651	1609	1606	1543	1595	1552	1574	1616	1590	1587	1582	1494	1427	1307	1240	1275	1319	1391	1271	1325	1256	1374	1405	1469	1514	1647	1613	1513	1473	1518	1628	1757	2016	2122	2029	1821	1633	1740	1816	1854	1883	2117	2114	2058	2138	2088	2157	2057	2193	2306
1690	1594	1601	1547	1584	1638	1647	1583	1625	1596	1602	1579	1479	1480	1276	1313	1241	1344	1347	1444	1318	1284	1318	1345	1558	1543	1547	1460	1530	1650	1957	2258	2386	2209	1918	1717	1628	1693	1903	1846	1857	1885	1961	2110	2142	2262	2121	2022	2052	2230
1659	1624	1585	1579	1537	1609	1601	1586	1512	1554	1516	1496	1565	1455	1422	1311	1242	1294	1225	1337	1308	1249	1306	1380	1491	1578	1553	1579	1612	2051	2560	2868	2602	2206	1827	1674	1697	1856	1963	1824	1724	1841	1852	1981	2183	2222	2089	1998	2027	2176
1719	1753	1603	1599	1606	1691	1641	1683	1648	1557	1533	1549	1571	1511	1430	1402	1227	1249	1245	1235	1316	1342	1352	1432	1468	1517	1478	1480	1926	2459	3005	2869	2509	1982	1679	1672	1669	1763	1715	1718	1795	1874	1878	1927	2123	2124	2237	2166	2063	2104
1675	1743	1666	1596	1675	1676	1637	1626	1588	1566	1520	1548	1498	1563	1496	1440	1392	1268	1253	1268	1334	1496	1583	1462	1422	1375	1549	1860	2290	2737	2717	2480	2089	1749	1613	1613	1733	1711	1617	1693	1810	1824	1909	1896	1985	2092	2152	2223	2163	2091
1687	1745	1684	1638	1674	1682	1705	1639	1616	1624	1520	1531	1508	1513	1464	1507	1498	1379	1236	1238	1314	1539	1610	1520	1366	1420	1580	2092	2350	2400	2290	1867	1732	1557	1607	1697	1604	1660	1560	1585	1725	1836	1872	1789	1869	1992	2077	2192	2185	2150
1645	1595	1582	1650	1609	1664	1671	1664	1631	1571	1569	1577	1580	1526	1437	1462	1539	1480	1349	1250	1343	1384	1565	1485	1377	1514	1760	2014	2138	1986	1809	1649	1650	1661	1668	1598	1635	1620	1583	1512	1704	1734	1796	1845	1905	1964	2001	2032	2096	2149
1753	1717	1633	1647	1645	1694	1625	1600	1608	1522	1561	1584	1515	1527	1475	1543	1523	1493	1415	1326	1263	1368	1347	1423	1432	1567	1688	1810	1689	1579	1498	1656	1709	1639	1573	1571	1556	1542	1543	1521	1721	1676	1799	1869	1905	1938	1895	1964	2007	2116
1627	1636	1681	1620	1597	1632	1742	1641	1605	1624	1540	1488	1613	1506	1556	1501	1457	1510	1431	1380	1329	1245	1318	1367	1399	1574	1654	1586	1466	1424	1536	1681	1715	1694	1624	1582	1566	1538	1541	1556	1592	1607	1710	1867	1872	1987	1932	1852	1959	2028
1680	1637	1724	1683	1598	1663	1611	1580	1594	1544	1616	1562	1494	1570	1576	1572	1463	1483	1476	1380	1346	1359	1405	1412	1487	1542	1472	1564	1391	1504	1652	1793	1666	1560	1598	1513	1598	1534	1592	1535	1594	1549	1589	1709	1733	1785	1880	1854	1923	1984
1829	1689	1649	1616	1661	1623	1674	1614	1680	1598	1523	1570	1546	1546	1586	1510	1477	1546	1495	1483	1426	1490	1512	1516	1524	1591	1532	1627	1701	1655	1701	1608	1614	1591	1583	1577	1656	1516	1608	1590	1661	1535	1574	1539	1674	1786	1736	1837	1908	1909
1644	1666	1593	1603	1629	1639	1688	1653	1540	1469	1568	1530	1547	1554	1535	1598	1530	1572	1505	1507	1501	1519	1519	1580	1677	1624	1570	1659	1644	1720	1758	1632	1596	1572	1637	1666	1691	1627	1544	1611	1596	1571	1607	1540	1598	1624	1656	1702	1856	1980
1606	1597	1612	1613	1649	1635	1611	1634	1615	1585	1539	1567	1633	1609	1521	1572	1532	1596	1566	1553	1503	1613	1603	1746	1684	1654	1641	1668	1628	1669	1593	1490	1593	1601	1684	1646	1579	1620	1590	1600	1653	1624	1568	1562	1607	1605	1552	1718	1795	1851
1638	1670	1530	1567	1588	1629	1601	1632	1678	1577	1574	1606	1601	1672	1637	1563	1516	1585	1651	1605	1570	1716	1706	1581	1643	1656	1651	1556	1630	1606	1593	1566	1620	1634	1706	1536	1515	1560	1555	1492	1571	1544	1617	1589	1565	1565	1602	1686	1707	1690
1576	1650	1639	1515	1519	1591	1694	1589	1546	1625	1671	1572	1583	1600	1596	1572	1570	1588	1553	1644	1648	1633	1607	1601	1613	1592	1635	1598	1547	1586	1615	1664	1697	1659	1611	1540	1595	1579	1535	1651	1516	1595	1546	1560	1441	1476	1485	1613	1675	1715
1627	1655	1550	1508	1493	1616	1684	1628	1634	1594	1675	1593	1563	1636	1672	1545	1606	1609	1681	1599	1643	1596	1617	1659	1646	1634	1656	1643	1666	1594	1665	1731	1670	1667	1553	1506	1588	1545	1568	1513	1495	1529	1530	1465	1407	1468	1548	1506	1515	1654
1691	1614	1632	1590	1597	1547	1600	1629	1620	1537	1657	1690	1613	1532	1654	1515	1665	1604	1566	1687	1704	1667	1738	1643	1654	1612	1602	1673	1617	1608	1582	1641	1630	1660	1667	1609	1538	1641	1517	1523	1503	1558	1527	1548	1495	1479	1558	1517	1523	1585
1646	1579	1545	1526	1633	1515	1658	1566	1633	1634	1621	1623	1612	1590	1600	1556	1535	1610	1696	1656	1693	1620	1600	1708	1583	1610	1678	1537	1586	1573	1587	1616	1629	1698	1647	1534	1641	1565	1470	1552	1559	1500	1546	1499	1453	1575	1555	1526	1490	1558
1702	1663	1568	1596	1535	1656	1599	1605	1615	1562	1659	1614	1592	1665	1509	1656	1554	1606	1669	1584	1658	1605	1671	1611	1627	1601	1579	1603	1465	1525	1642	1612	1623	1650	1690	1574	1516	1530	1512	1491	1516	1587	1523	1601	1566	1478	1517	1605	1516	1507
1645	1607	1683	1598	1526	1641	1691	1779	1610	1631	1564	1566	1580	1542	1625	1627	1655	1624	1590	1620	1591	1635	1636	1597	1607	1590	1607	1546	1525	1530	1716	1574	1576	1664	1506	1587	1532	1588	1498	1488	1547	1472	1541	1492	1485	1542	1458	1438	1591	1481
1544	1548	1634	1641	1565	1638	1658	1669	1599	1610	1495	1624	1627	1581	1496	1595	1657	1556	1626	1629	1654	1642	1659	1611	1592	1643	1627	1597	1541	1568	1619	1619	1553	1564	1613	1599	1571	1509	1464	1447	1549	1490	1537	1535	1531	1521	1485	1448	1519	1500
1594	1515	1502	1652	1513	1643	1588	1620	1561	1605	1554	1543	1682	1547	1615	1523	1625	1589	1589	1652	1602	1601	1641	1660	1577	1654	1598	1599	1544	1616	1531	1587	1542	1641	1511	1557	1477	1519	1488	1551	1500	1582	1510	1559	1500	1460	1490	1541	1500	1508
1668	1596	1534	1534	1619	1579	1563	1533	1599	1570	1502	1595	1544	1592	1576	1614	1580	1591	1533	1603	1583	1580	1623	1678	1586	1558	1555	1595	1655	1578	1553	1462	1507	1540	1602	1535	1542	1518	1621	1546	1532	1548	1494	1509	1467	1523	1539	1474	1435	1505
1639	1643	1474	1521	1617	1579	1631	1632	1629	1586	1639	1664	1518	1583	1553	1535	1590	1581	1577	1596	1540	1603	1666	1636	1615	1623	1566	1619	1612	1541	1527	1548	1476	1507	1489	1581	1491	1574	1589	1537	1553	1474	1510	1463	1581	1527	1591	1519	1547	1513
1682	1694	1482	1539	1585	1687	1585	1525	1588	1556	1502	1690	1538	1631	1545	1634	1662	1572	1565	1591	1661	1592	1660	1543	1614	1570	1581	1612	1526	1562	1498	1446	1510	1508	1474	1590	1627	1631	1639	1542	1581	1576	1576	1613	1615	1529	1562	1540	1535	1533
1565	1629	1597	1517	1546	1687	1652	1503	1653	1562	1504	1583	1629	1567	1546	1579	1565	1596	1577	1661	1591	1590	1527	1625	1549	1575	1533	1582	1475	1546	1529	1488	1559	1450	1522	1502	1531	1590	1588	1499	1453	1606	1605	1547	1592	1567	1563	1507	1532	1598
1514	1590	1673	1481	1476	1618	1621	1679	1631	1630	1586	1471	1622	1532	1593	1613	1526	1562	1551	1587	1548	1584	1603	1555	1588	1532	1547	1490	1431	1485	1489	1498	1555	1530	1477	1562	1539	1522	1530	1524	1615	1601	1615	1574	1587	1531	1591	1602	1472	1478
1462	1596	1608	1554	1455	1576	1660	1575	1553	1661	1609	1543	1591	1565	1544	1588	1478	1607	1518	1671	1605	1533	1604	1559	1527	1609	1570	1516	1528	1466	1547	1533	1498	1547	1534	1533	1564	1531	1519	1457	1530	1531	1523	1580	1485	1541	1562	1555	1561	1530
1534	1501	1631	1598	1478	1555	1692	1579	1487	1486	1609	1555	1563	1554	1563	1586	1583	1599	1613	1617	1466	1598	1527	1606	1530	1524	1552	1574	1537	1526	1459	1499	1503	1514	1544	1560	1610	1523	1558	1551	1527	1498	1534	1480	1490	1645	1611	1556	1496	1527
1463	1487	1661	1585	1548	1526	1666	1644	1462	1557	1595	1541	1542	1530	1520	1621	1491	1569	1567	1466	1523	1540	1498	1551	1556	1551	1516	1532	1550	1498	1545	1495	1542	1489	1598	1565	1435	1458	1493	1518	1524	1558	1567	1586	1580	1544	1586	1572	1568	1619
1484	1461	1605	1618	1506	1529	1668	1646	1522	1501	1621	1517	1540	1576	1481	1563	1497	1579	1547	1531	1466	1523	1425	1443	1474	1531	1539	1539	1496	1511	1488	1493	1523	1509	1536	1497	1487	1503	1500	1569	1505	1582	1507	1597	1560	1616	1651	1545	1614	1605
1543	1472	1580	1583	1536	1517	1607	1578	1556	1560	1597	1433	1535	1520	1514	1551	1460	1475	1593	1593	1555	1529	1481	1530	1466	1489	1480	1515	1547	1514	1550	1549	1579	1538	1546	1530	1483	1503	1487	1482	1541	1497	1510	1571	1588	1571	1621	1683	1637	1574
1440	1424	1510	1620	1526	1433	1515	1573	1508	1611	1621	1403	1567	1458	1553	1508	1466	1500	1588	1549	1519	1613	1437	1562	1526	1540	1550	1458	1505	1437	1616	1472	1482	1540	1450	1507	1543	1564	1539	1563	1535	1526	1518	1551	1532	1571	1624	1619	1684	1566
1413	1417	1614	1611	1517	1444	1572	1619	1418	1556	1613	1533	1516	1517	1553	1446	1512	1482	1570	1588	1537	1527	1485	1487	1485	1530	1421	1561	1516	1544	1596	1524	1551	1488	1513	1478	1569	1597	1536	1442	1523	1576	1454	1545	1491	1566	1568	1589	1584	1612
1451	1456	1593	1672	1520	1432	1541	1598	1420	1499	1524	1515	1526	1515	1437	1600	1520	1584	1497	1601	1526	1513	1497	1489	1546	1514	1523	1516	1577	1576	1520	1539	1462	1503	1525	1594	1539	1523	1559	1538	1524	1564	1541	1544	1594	1565	1608	1561	1527	1531
1526	1530	1589	1635	1478	1510	1504	1656	1477	1478	1508	1512	1520	1518	1512	1567	1530	1568	1538	1519	1566	1540	1525	1532	1567	1499	1549	1527	1489	1618	1472	1576	1521	1533	1485	1562	1584	1604	1544	1580	1519	1547	1596	1623	1559	1618	1559	1580	1583	1601
1492	1488	1674	1549	1387	1500	1539	1575	1494	1516	1503	1488	1542	1507	1535	1631	1547	1571	1629	1586	1642	1541	1559	1556	1554	1525	1525	1556	1523	1486	1442	1588	1531	1543	1541	1540	1571	1605	1551	1538	1597	1661	1644	1592	1616	1627	1571	1622	1564	1591
1459	1542	1620	1523	1357	1476	1520	1497	1512	1493	1515	1481	1584	1575	1587	1526	1565	1554	1509	1606	1500	1551	1564	1579	1489	1491	1543	1540	1548	1465	1506	1543	1612	1567	1577	1541	1486	1571	1585	1587	1652	1588	1606	1600	1599	1519	1562	1593	1603	1571
1445	1564	1620	1411	1430	1429	1512	1436	1489	1515	1493	1519	1594	1512	1643	1591	1560	1616	1556	1519	1567	1580	1606	1583	1554	1456	1533	1541	1529	1535	1519	1584	1585	1612	1603	1559	1537	1559	1512	1560	1610	1580	1661	1647	1602	1545	1607	1633	1639	1652
1558	1652	1576	1339	1445	1472	1476	1436	1522	1533	1510	1593	1578	1557	1638	1591	1589	1583	1531	1588	1544	1483	1617	1557	1487	1569	1507	1518	1564	1468	1518	1527	1579	1588	1528	1500	1562	1531	1553	1551	1567	1542	1553	1580	1577	1558	1613	1612	1589	1588
1549	1619	1464	1376	1402	1462	1417	1401	1466	1442	1485	1532	1622	1485	1632	1512	1580	1486	1537	1512	1521	1530	1536	1564	1466	1523	1512	1531	1577	1509	1627	1512	1575	1590	1641	1625	1597	1589	1535	1608	1589	1592	1640	1627	1589	1586	1598	1683	1629	1538
1632	1605	1396	1407	1524	1487	1512	1396	1507	1482	1398	1537	1519	1499	1574	1522	1551	1558	1472	1534	1522	1632	1533	1589	1546	1597	1542	1567	1559	1584	1552	1547	1576	1542	1540	1614	1606	1615	1620	1568	1523	1486	1565	1585	1604	1619	1572	1698	1614	1498
1511	1442	1371	1439	1543	1399	1481	1477	1485	1408	1473	1551	1442	1557	1524	1486	1508	1514	1502	1582	1519	1493	1553	1442	1504	1539	1506	1532	1486	1586	1559	1512	1488	1534	1558	1558	1601	1634	1624	1589	1531	1448	1584	1603	1560	1659	1624	1574	1543	1446
1492	1424	1416	1447	1503	1392	1411	1492	1409	1470	1516	1460	1407	1510	1506	1511	1533	1516	1513	1563	1547	1501	1515	1547	1511	1553	1601	1519	1474	1522	1517	1507	1491	1527	1561	1620	1604	1598	1636	1590	1508	1534	1503	1569	1562	1543	1496	1481	1475	1470
1418	1516	1545	1475	1406	1402	1415	1458	1420	1378	1549	1399	1444	1511	1462	1560	1491	1550	1475	1545	1547	1505	1522	1530	1502	1579	1530	1542	1584	1533	1513	1564	1567	1554	1572	1645	1597	1526	1572	1627	1560	1676	1619	1562	1609	1511	1534	1475	1440	1519
1365	1483	1561	1488	1458	1413	1531	1499	1493	1485	1467	1491	1540	1514	1488	1618	1526	1639	1539	1629	1504	1506	1489	1642	1559	1525	1586	1519	1561	1544	1526	1595	1599	1588	1575	1563	1588	1538	1562	1601	1652	1615	1632	1615	1521	1483	1466	1422	1531	1676
[truncated: 920 more columns]
