# Supplementary material for: Spatial Resolution and Refractive Index Contrast of Resonant Photonic Crystal Surfaces for Biosensing
Source: IEEE Photonics J. Author manuscript; Available in PMC 2015 Sep 7. (PMC4561521; doi:10.1109/JPHOT.2015.2435699)
Supplement: fig4_data [file NIHMS64775-supplement-fig4_data.gz › Volumes/graham/MacBook_backup/PhD_folder_2015_06_02/paper_improvements/IEEE_J_Photonics/final_files/data_files/fig4/4a_raw/I00.csv]

5258	4481	4459	4432	4275	4436	4467	4523	4416	4425	4585	4740	4580	4474	4467	4415	4452	4541	4358	4259	4205	4236	4380	4318	4337	4411	4493	4314	4260	4273	4458	4368	4311	4387	4410	4454	4359	4320	4272	4300	4348	4410	4304	4337	4415	4460	4597	4502	4523	4425
5268	4910	4974	4696	4502	4659	4556	4533	4500	4915	5004	4726	4687	4595	4585	4454	4479	4510	4522	4361	4290	4260	4295	4308	4501	4510	4551	4426	4320	4447	4450	4398	4603	4679	4655	4610	4498	4414	4481	4518	4330	4602	4429	4633	4746	4794	4656	4662	4699	4573
5164	5003	4945	4517	4560	4494	4568	4630	4869	5012	5063	4940	4774	4723	4499	4334	4337	4361	4488	4376	4238	4253	4322	4377	4375	4431	4591	4587	4550	4492	4521	4527	4582	4632	4650	4734	4603	4473	4656	4611	4587	4641	4637	4856	4763	4843	4685	4705	4640	4665
4864	4694	4818	4417	4447	4664	4764	4841	4977	5248	5074	4943	4829	4486	4580	4339	4357	4561	4408	4342	4347	4452	4472	4458	4487	4576	4634	4570	4659	4629	4496	4463	4649	4756	4617	4534	4750	4560	4669	4820	4848	4789	4982	5049	4915	4841	4729	4853	4673	4795
4728	4546	4487	4503	4525	4790	4934	5000	5082	5075	4980	4806	4723	4639	4682	4635	4608	4323	4437	4572	4703	4648	4696	4596	4461	4547	4683	4629	4538	4453	4483	4543	4806	4806	4823	4619	4454	4675	4876	4797	4864	5044	5096	4992	4856	4842	4731	4730	4890	4828
4724	4543	4670	4625	4729	4976	5013	5103	4931	4885	4756	4720	4706	4799	4696	4504	4466	4498	4549	4715	4760	4814	4548	4595	4629	4693	4719	4644	4571	4527	4575	4571	4641	4793	4855	4597	4769	4690	4827	4927	5094	5116	5039	5136	5138	4958	4797	4825	4661	4728
4674	4759	4925	4963	5049	5006	4903	4859	4736	4786	4561	4571	4545	4667	4752	4583	4593	4528	4603	4740	4828	4817	4775	4745	4675	4659	4578	4510	4543	4644	4671	4586	4828	4770	4780	4765	4874	4945	4905	5029	5118	5144	4997	5055	5074	4833	4900	4860	4804	4665
4835	4881	5009	5065	4971	4859	4957	4766	4572	4725	4778	4559	4674	4747	4760	4591	4519	4617	4710	4799	4851	4834	4921	4766	4889	4789	4624	4507	4698	4688	4825	4748	4891	4843	4611	4685	4867	5062	5027	4961	5104	5016	5064	5101	5014	4983	4901	4723	4665	4635
4907	4843	4812	4917	4865	4776	4891	4730	4633	4683	4579	4685	4694	4813	4799	4535	4412	4478	4736	4896	4703	4902	4798	5052	4934	4684	4512	4634	4707	4822	4698	4732	4854	4772	4647	4750	4838	5004	5101	5178	5021	4959	4906	5020	5032	5025	5033	4897	4793	4848
5043	4868	4829	4712	4695	4812	4947	4731	4810	4713	4789	4573	4686	4735	4687	4498	4522	4676	4713	4757	4765	4740	4975	4895	4810	4701	4670	4654	4729	4769	4694	4605	4856	4657	4800	4801	4925	5067	4989	5005	4953	4963	5000	5032	5081	5179	5070	4893	4919	4761
4891	4623	4532	4676	4717	4689	4855	4809	4919	4860	4714	4626	4718	4432	4399	4293	4549	4555	4739	4660	4706	4830	4735	4696	4631	4594	4695	4885	4750	4687	4694	4820	4757	4658	4724	4593	4901	4886	4850	4846	5013	4997	5240	5015	5175	5007	4855	4770	4659	4900
4777	4669	4518	4591	4612	4872	4966	5025	5042	4950	4704	4679	4544	4266	4419	4417	4491	4705	4673	4575	4585	4553	4639	4611	4649	4703	4910	4866	4851	4663	4721	4751	4703	4627	4618	4732	4799	4934	4798	4962	4909	4945	5132	4988	4982	5014	4896	4870	4829	4941
4841	4443	4532	4599	4854	4856	5067	5127	5042	4934	4774	4438	4488	4398	4403	4417	4607	4580	4504	4383	4474	4519	4442	4689	4641	4812	4941	4875	4669	4520	4716	4652	4703	4826	4694	4722	4816	4798	4920	4925	4865	4949	4980	4995	4910	4958	4911	4940	4909	4729
4687	4453	4518	4633	4855	5178	5193	5162	4855	4802	4606	4416	4446	4477	4624	4471	4438	4490	4314	4347	4398	4270	4317	4607	4719	4908	4875	4718	4606	4572	4826	4770	4896	4904	4865	4705	4852	4756	4772	4664	4865	4811	4897	4910	4869	4883	4992	4840	4779	4757
4670	4737	4896	4898	5100	5223	4933	5025	4910	4685	4578	4677	4681	4548	4487	4587	4518	4403	4412	4360	4496	4479	4636	4861	4873	4769	4752	4482	4560	4786	4841	4811	4816	4845	4768	4705	4606	4785	4603	4811	4841	4918	4976	5047	4941	4872	4861	4788	4742	4901
5135	4961	5073	5136	5213	5019	4782	4695	4782	4729	4874	4964	4724	4651	4485	4474	4298	4304	4391	4468	4684	4555	4791	4911	4799	4785	4611	4463	4519	4803	4706	4739	4874	4918	4830	4706	4571	4607	4778	4748	4976	4930	5081	4949	4931	4741	4927	4782	4949	4776
5377	5131	5218	4973	5043	4789	4755	4801	4703	4931	4923	4917	4832	4840	4427	4361	4412	4333	4588	4648	4619	4698	4684	4683	4660	4629	4482	4465	4564	4726	4737	4683	4882	4873	4847	4620	4671	4557	4669	4629	4706	4931	4755	4767	4750	4711	4762	4870	4962	4972
5155	5222	5155	5033	4949	4880	4711	4831	4875	4795	4938	4724	4852	4574	4407	4364	4362	4486	4564	4674	4761	4625	4496	4530	4516	4545	4354	4540	4603	4511	4543	4505	4648	4716	4733	4496	4587	4515	4673	4796	4617	4772	4712	4684	4641	4832	4942	4796	4844	5043
4975	4892	5026	5144	4946	4890	5007	5089	4924	4849	4895	4812	4479	4436	4366	4413	4483	4515	4684	4889	4645	4461	4448	4424	4422	4480	4614	4441	4524	4340	4568	4582	4519	4478	4623	4493	4591	4701	4760	4762	4605	4660	4727	4724	4791	4736	4830	4844	4907	4890
4764	4747	4971	5091	5331	5155	5301	5249	5079	4817	4884	4666	4599	4492	4525	4579	4655	4760	4730	4626	4595	4437	4547	4543	4529	4639	4541	4474	4371	4364	4340	4505	4496	4388	4413	4498	4606	4768	4754	4768	4916	4853	4705	4854	4797	4758	4794	4852	4998	5067
4642	4677	4907	5175	5418	5398	5313	5249	4870	4904	4861	4689	4916	4646	4861	4837	4735	4607	4801	4633	4619	4457	4719	4658	4663	4688	4630	4589	4404	4285	4383	4512	4280	4353	4476	4660	4737	4822	4752	4897	4768	4850	4687	4783	4656	4859	4922	5203	5311	5209
4862	4866	5141	5201	5255	5482	5452	5032	4919	4773	4770	4658	4690	4652	4780	4788	4829	4615	4569	4538	4579	4476	4666	4594	4655	4483	4644	4409	4424	4508	4465	4611	4503	4487	4632	4630	4753	4638	4721	4862	4900	4882	4729	4719	4606	4859	4916	5144	5256	5313
5110	4848	5036	5221	5215	5330	5201	4938	4734	4801	4877	4714	4796	4957	4870	4807	4569	4633	4537	4723	4741	4624	4627	4611	4633	4715	4505	4444	4389	4491	4540	4482	4533	4583	4647	4665	4698	4690	4695	4830	4872	4889	4814	4772	4679	4706	4897	5008	5028	5136
5108	4942	4919	5057	5137	5193	5078	4974	4868	5038	5182	5020	4979	4876	4941	4762	4645	4717	4764	4674	4752	4621	4629	4683	4659	4622	4574	4561	4540	4536	4537	4525	4600	4479	4671	4540	4685	4587	4613	4852	4963	4962	5050	4916	5106	4924	4908	4860	4810	4908
5007	4791	4885	4807	4997	4971	4915	4978	5115	5283	5041	4922	4957	4893	4755	4590	4536	4720	4761	4634	4749	4701	4635	4620	4817	4826	4603	4546	4669	4568	4658	4527	4613	4599	4637	4787	4626	4530	4737	4728	4936	4933	4987	4917	4975	5159	5148	4900	4797	4932
4983	4653	4777	4936	4902	4884	4960	5019	5153	5352	4946	4862	4888	4794	4762	4554	4651	4840	4596	4583	4460	4567	4604	4665	4652	4828	4568	4536	4573	4530	4474	4625	4732	4574	4740	4815	4625	4582	4682	4684	4783	4795	4682	4692	4767	4967	5183	5098	5089	4872
4894	4699	4800	4886	5026	4892	4926	5072	5031	4832	4764	4890	4714	4761	4559	4667	4558	4556	4674	4439	4673	4659	4623	4720	4846	4747	4551	4448	4410	4589	4597	4656	4832	4769	4794	4953	4438	4490	4715	4759	4898	4645	4623	4644	4553	4781	4926	5158	5175	4939
4921	5136	5140	5009	4973	4930	4820	4856	4773	4817	4578	4740	4679	4670	4658	4623	4701	4615	4570	4450	4592	4809	4895	4874	4905	4665	4528	4411	4481	4550	4725	4622	4646	4651	4796	4755	4613	4608	4760	4914	5022	5172	5031	5160	5197	4977	4860	4925	5392	5238
5072	5161	5231	5220	4946	5014	4794	4813	4814	4745	4549	4652	4661	4551	4713	4565	4663	4610	4622	4614	4904	5002	4754	4871	4797	4789	4617	4536	4591	4563	4737	4646	4582	4588	4655	4564	4534	4585	4712	4815	4928	4910	4956	5397	5540	5384	5017	4895	5229	5534
5293	5249	5342	5119	5015	4863	4831	4759	4754	4688	4608	4464	4568	4441	4369	4493	4587	4717	4813	4866	4923	5072	4854	4831	4732	4843	4643	4580	4582	4719	4694	4640	4489	4517	4535	4499	4346	4475	4929	4778	4556	4147	3837	4190	4866	5598	5330	4878	5149	5490
5232	5310	5312	5256	5235	4974	4839	4811	4598	4656	4544	4476	4296	4279	4411	4459	4594	4700	4840	4779	4756	4685	4704	4753	4754	4879	4873	4788	4697	4622	4578	4435	4592	4779	4671	4442	4437	4433	4846	4797	4086	3169	2446	2809	4149	5351	5617	5198	5073	5411
5244	5145	5214	5273	5228	5079	4976	4875	4820	4475	4509	4236	4349	4304	4346	4574	4685	4657	4686	4543	4573	4598	4733	4791	4737	4882	4924	4970	4650	4756	4598	4572	4518	4579	4758	4390	4362	4457	4794	4846	4067	2935	2189	2375	3766	5376	5762	4978	5159	5301
5067	5137	5285	5261	5391	5228	4959	4828	4791	4664	4530	4379	4323	4411	4698	4661	4726	4611	4705	4576	4513	4582	4760	4919	4839	4993	4907	4861	4643	4758	4648	4774	4579	4632	4540	4522	4222	4573	4871	4880	4460	3573	3192	3293	4522	5346	5407	4940	5159	5540
5126	5012	5272	5411	5207	5086	4890	4921	4911	4858	4754	4548	4578	4625	4627	4589	4574	4570	4469	4536	4487	4876	4774	4941	4969	5037	4971	4851	4739	4689	4761	4902	4879	4668	4859	4728	4592	4511	4785	4905	4944	4568	4585	4725	5115	5313	5125	4608	5322	5650
5084	5244	5178	5391	5187	5099	4829	4970	4940	4881	4941	4815	4834	4713	4571	4393	4462	4563	4501	4493	4707	4765	4828	4668	4743	4920	4805	4736	4775	4859	5002	4867	4772	4830	5046	4942	4779	4614	4646	4705	5055	5166	5167	5081	5104	4675	4600	4794	5540	5796
5375	5301	5258	5252	4914	4940	4870	4890	4977	4935	4900	4841	4754	4708	4429	4401	4355	4458	4499	4447	4602	4696	4727	4590	4741	4749	4882	4791	4729	4819	5024	5038	4876	5101	5006	5112	5055	4685	4619	4685	4866	5087	4976	4776	4541	4432	4628	5109	5534	5590
5335	5214	5176	5137	5021	4990	4973	4890	4873	4843	4809	4655	4558	4472	4370	4359	4346	4464	4461	4276	4526	4660	4617	4471	4658	4727	4947	4711	4681	4864	5045	5038	5006	4946	5002	5134	5010	4813	4559	4733	4847	4858	4647	4676	4449	4567	4980	5335	5437	5396
5389	5237	5165	5125	5106	4787	4921	4747	4779	4597	4655	4610	4424	4423	4587	4592	4474	4567	4546	4464	4561	4822	4787	4731	4674	4786	4890	4801	4848	4985	5034	5156	5061	4980	5022	4957	5010	4946	4760	4960	4914	4900	4834	4833	4825	5058	5377	5278	5244	5148
5404	5156	5197	5248	5277	4872	4900	4737	4752	4623	4566	4531	4581	4617	4738	4779	4871	4778	4714	4843	4792	4645	4769	4786	4770	4763	4807	4916	5013	5069	5149	5088	5119	5068	4962	5034	4976	4928	4827	4921	4940	4834	5023	5056	5126	4902	5035	4899	5099	5282
5283	5368	5396	5345	5206	4872	4784	4697	4696	4641	4580	4588	4709	4912	4765	4924	4771	4699	4818	4855	4802	4678	4732	4748	4760	4697	4839	4841	4965	5013	5079	5057	5078	5153	5134	5043	5023	4764	4883	4752	4742	4730	4834	4882	4810	4716	4821	4877	5163	5369
5332	5499	5640	5306	5178	4867	4876	4878	4794	4563	4504	4614	4644	4579	4802	4714	4679	4721	4657	4720	4677	4581	4581	4666	4682	4824	4709	5013	4946	5078	5004	4950	5037	5146	5171	5153	5002	4854	4786	4787	4570	4800	4686	4698	4731	4655	4865	4927	5229	5428
5589	5628	5667	5457	5206	4974	4939	4984	4591	4326	4416	4438	4535	4542	4618	4672	4639	4701	4742	4678	4410	4508	4441	4629	4662	4739	4763	4698	4819	4935	4998	5082	4967	5159	4982	5168	5085	4905	4852	4748	4646	4674	4712	4667	4669	4862	4893	4955	4980	5093
5666	5565	5501	5289	5053	4931	4784	4614	4499	4316	4401	4394	4621	4501	4618	4595	4667	4548	4491	4617	4418	4394	4542	4669	4680	4701	4532	4661	4702	4795	4824	5077	4868	5061	4953	5140	5028	5021	4909	4797	4623	4813	4585	4827	4933	4956	5018	4909	4840	4978
5540	5463	5277	5191	5034	4971	4628	4647	4730	4556	4633	4728	4678	4553	4644	4873	4777	4535	4799	4663	4802	4671	4662	4778	4699	4726	4622	4668	4777	4725	4717	4933	5027	5067	4990	4970	4941	4839	4906	4798	4639	4682	4593	4715	4774	4910	4747	4860	4699	4966
5398	5188	5228	5182	5122	5005	4843	4855	4773	4827	4807	4651	4633	4621	4560	4715	4538	4627	4770	4803	4929	4762	4663	4756	4788	4492	4675	4667	4847	4908	4793	4830	5073	4973	4930	4947	4823	4910	4832	4761	4725	4527	4643	4636	4864	4806	4852	4761	4873	5171
5150	5061	5174	5263	5188	5059	4995	5004	5206	4837	4809	4698	4570	4720	4635	4637	4537	4677	4727	5058	4757	4817	4612	4689	4688	4444	4490	4560	4756	4876	4967	4818	5028	5034	5033	4958	4852	5043	5181	4977	4925	4652	4647	4645	4819	5024	4766	4749	5113	5131
5018	5224	5377	5283	5166	5153	5087	5051	5057	4880	4835	4675	4511	4469	4745	4669	4586	4689	4858	4851	4747	4680	4692	4627	4459	4474	4508	4421	4619	4772	4801	4795	4917	4849	5025	4919	4901	5284	5263	5302	4765	4883	4598	4689	4991	4969	5034	4925	5078	4925
5076	5106	5177	5180	5183	4983	5018	5041	5051	4762	4637	4652	4722	4706	4727	4462	4502	4758	4735	4612	4576	4775	4569	4624	4616	4425	4428	4485	4449	4580	4668	4836	4718	4916	4723	4853	4875	5032	5161	5011	4822	4841	4753	4910	4849	5037	5022	4990	4837	5080
4981	4896	4951	5041	4846	4906	4815	4734	4772	4805	4673	4683	4629	4785	4641	4570	4516	4535	4630	4751	4577	4697	4623	4537	4565	4480	4497	4528	4591	4429	4739	4700	4800	4914	4884	4924	5042	4972	4968	4839	5000	4778	4855	4958	4956	4995	4927	5049	4863	4965
4940	4791	4836	4974	4742	4868	4675	4732	4762	4973	4840	4870	4760	4736	4805	4575	4616	4519	4493	4679	4745	4743	4588	4737	4775	4675	4781	4612	4601	4602	4691	4773	5186	5159	5233	5039	4955	4933	4970	5008	4880	5040	4831	4935	4861	5078	4887	4812	5014	4923
4778	4814	4690	5018	4896	4851	4783	4751	4821	4890	4916	4874	4780	4836	4694	4733	4625	4664	4793	4683	4785	4719	4945	4923	4871	4804	4597	4619	4630	4673	4900	4838	5152	5232	5271	5073	4881	5021	5160	5047	5036	4688	4927	4908	4941	4897	4877	4767	4944	4958
4944	4857	4970	4893	4975	4853	4794	4822	5011	5017	4891	4935	4874	4811	4859	4790	4602	4515	4508	4662	4703	4813	5058	5044	4889	4779	4972	4627	4584	4784	4965	4951	4984	5146	5079	5083	4937	4971	5292	5140	5010	4714	4848	4874	4954	4716	4877	4848	5010	5051
5202	4836	5081	4964	4887	4644	4672	4703	4725	4810	4902	4980	4820	4786	4621	4601	4585	4471	4452	4419	4659	4747	4865	4689	4795	4905	4790	4737	4573	4792	4819	4943	4875	4821	4907	4935	4938	4897	5310	5051	4872	4799	4762	5102	4920	4819	4741	4686	4991	5047
5032	4812	4742	4863	4888	4790	4473	4599	4650	4608	4719	4748	4779	4577	4571	4502	4528	4571	4560	4431	4465	4624	4676	4795	4658	4707	4665	4617	4531	4607	4623	4805	4789	4919	4848	4854	4833	4955	5256	5112	4935	4975	5067	5000	4942	4675	4661	4757	4976	5001
5083	4771	4866	4857	4798	4629	4511	4500	4496	4705	4822	4678	4608	4636	4731	4598	4698	4727	4621	4591	4466	4688	4589	4640	4714	4759	4758	4610	4546	4593	4647	4619	4640	4813	4935	4668	4862	4866	5095	5112	5099	4911	5094	5057	4990	4757	4924	4778	4922	4854
4834	4726	4979	4812	4871	4696	4451	4493	4496	4876	4809	4696	4778	4637	4675	4672	4792	4725	4778	4428	4468	4607	4748	4672	4812	4823	4853	4878	4778	4747	4921	4737	4759	4913	4837	4841	4890	4847	4888	4999	4988	4870	4933	4988	4983	4968	4899	5052	4841	4983
5153	4876	5045	4869	4719	4787	4600	4551	4739	4855	4902	4901	4801	5009	4870	4755	4767	4838	4602	4684	4538	4656	4619	4683	4904	4996	4795	5017	5157	4778	4900	4828	5055	5027	4893	4846	4900	4717	5020	5041	4960	4834	5055	4956	4934	4877	4852	4974	4969	4709
5095	4873	4979	4895	4814	4778	4736	4738	4836	4773	4999	4794	4945	4774	4860	4792	4862	4877	4559	4644	4747	4729	4703	4690	4921	4951	5200	5063	5046	4918	5046	4975	5185	5061	5075	4921	4950	5027	4950	4951	4903	4861	4956	4850	4921	4875	4867	4927	4959	4956
5295	5068	5063	4839	4798	4977	4754	4700	4607	4679	4754	4642	4543	4682	4700	4897	4919	4792	4749	4708	4704	4841	4838	4867	4802	5002	5022	5045	4846	4922	4918	4975	5266	5030	5204	5107	5248	5063	5155	5101	5034	5074	4966	4845	4733	4878	4643	4906	4981	5038
5280	5222	5036	5105	4985	5001	4811	4654	4435	4569	4669	4651	4616	4361	4582	4757	4907	4928	4811	4619	4705	4923	4981	4863	4877	5004	4969	5029	4994	5064	4975	5153	5173	5057	5116	5248	5366	5368	5290	5039	5274	5056	4892	4788	4781	4838	4908	5009	4819	4955
5318	4965	5207	5031	5173	4912	4735	4608	4507	4464	4592	4701	4680	4789	4558	4592	4656	4737	4927	4818	4737	4764	4884	4908	4961	5032	5086	4980	4938	4951	5028	4949	4931	5096	5187	5044	5219	5045	5055	5163	5111	5040	4980	4959	4872	4954	4985	5083	4808	4634
5133	5129	5106	5300	5028	4808	4874	4773	4625	4655	4749	4539	4658	4785	4894	4862	4645	4889	5010	5184	4889	5074	5045	5034	5153	5145	5307	5156	5132	4960	4978	5068	4870	4905	4886	4843	4826	4974	5024	4957	4786	4918	4904	5007	4806	4913	4737	4792	4854	4936
5279	4841	4888	5050	4985	4926	5022	4958	4816	4597	4489	4300	4359	4488	5016	5131	5014	5033	5231	5562	5433	5367	5402	5274	5394	5405	5440	5355	5179	5024	4934	4957	4872	4936	4815	4785	4678	4839	4872	4694	4864	4765	4977	4911	5149	4802	4866	4839	5115	5125
5153	4844	5018	5104	5167	4954	4833	4873	4719	4409	4040	3909	3772	4136	4960	5360	5357	5337	5471	5772	5680	5678	5964	5802	5842	5741	5982	5843	5532	5261	5124	5131	5189	5048	4917	4910	4952	5045	4946	4754	4784	4760	4992	5094	4904	5029	4885	5180	5253	5502
5328	4984	5012	5106	5157	4879	4994	4948	4756	4532	3937	3711	3538	4074	4860	5592	5555	5318	5421	5752	5843	5912	6014	6104	5945	5992	6157	5886	5797	5682	5563	5394	5443	5336	5271	5251	5324	5393	5212	5032	5100	5134	5190	5067	5052	5125	5208	5160	5305	5222
5446	5117	5280	5376	5147	5045	5243	5170	4873	4544	4063	3826	3596	4025	4814	5253	5250	5074	5237	5398	5632	5693	5879	5980	5909	6003	6023	6052	5702	5819	5564	5455	5538	5435	5422	5537	5450	5662	5400	5421	5261	5202	5210	5127	5060	5195	5131	5170	5123	5213
5553	5079	5367	5524	5426	5317	5299	5335	5297	4921	4641	4333	4162	4356	4959	4979	4791	4651	5157	5380	5392	5679	5625	5599	5585	5705	5725	5769	5537	5517	5404	5468	5166	5338	5284	5589	5503	5352	5396	5421	5307	5330	5335	5157	5289	5231	4930	4948	5121	5105
5587	5389	5555	5607	5540	5435	5316	5277	5311	5199	5150	4889	4689	4663	4831	4719	4653	4680	5059	5271	5229	5303	5284	5202	5254	5379	5549	5452	5316	5138	5251	5140	5005	5078	5265	5199	5309	5162	5357	5248	5342	5311	5464	5606	5444	5475	5379	5194	5069	5430
5820	5656	5679	5667	5605	5360	5258	4979	5100	5117	5315	5058	4892	4975	4830	4796	4723	4798	5114	5409	5164	5158	5500	5225	5056	5228	5193	5319	5235	5001	4789	5020	4920	4985	5110	5141	5050	4999	5231	5137	5273	5214	5404	5582	5519	5423	5478	5488	5575	5629
5882	5768	5697	5623	5516	5391	5175	5060	4928	5038	5045	5138	4810	4748	4785	4787	4942	5133	5286	5260	5398	5535	5550	5266	5336	5419	5413	5418	5021	4944	4908	4669	4699	4926	5103	4977	5061	5070	5231	5274	5271	5215	5318	5561	5233	5419	5492	5589	5634	5508
6096	5880	5808	5525	5497	5326	5401	5268	5282	4931	5199	4849	4760	4580	4812	4875	4993	4951	4992	5188	5461	5580	5754	5695	5563	5612	5472	5479	5299	5115	4879	4789	4657	4845	4965	4877	4822	5075	5143	5226	5409	5501	5531	5484	5368	5277	5240	5213	5466	5143
5957	5699	5707	5471	5303	5177	5318	5148	5285	5166	5091	4980	4771	4620	4889	4894	4880	4789	4826	5087	5426	5512	5606	5699	5806	5876	5781	5648	5292	5321	5036	5053	4961	5046	5181	4870	4927	4896	5123	5243	5395	5491	5577	5557	5409	5456	5171	5236	5256	5080
5520	5388	5273	5208	5204	5020	5152	5134	5291	5282	5407	5338	5071	4913	5181	5124	4894	4664	4979	5298	5425	5437	5549	5764	5919	6013	5855	5739	5622	5462	5434	5280	5202	5300	5331	5174	5065	4982	5061	5202	5481	5515	5656	5574	5941	5855	5740	5676	5639	5176
5378	5164	5329	5284	4900	5137	4832	5092	5242	5563	5341	5417	5484	5235	5358	5174	5179	4933	5028	5551	5613	5557	5763	5888	6079	6055	6001	5883	5634	5693	5464	5389	5415	5284	5279	5208	5124	5101	5108	5397	5473	5446	5457	5521	6073	6306	6154	6033	5952	5908
5247	5213	5290	5377	5285	5161	5323	5385	5430	5568	5485	5497	5175	5412	5458	5504	5332	5074	5176	5434	5838	5579	5799	6131	6138	6248	6247	6114	5933	5738	5658	5473	5323	5374	5570	5294	5098	5132	5124	5225	5394	5347	5241	5575	5960	6349	6085	6014	6098	6395
5214	5260	5386	5375	5420	5249	5360	5348	5498	5515	5575	5479	5580	5393	5466	5567	5355	5014	4950	5221	5423	5472	5689	5847	6041	6088	6305	6273	6088	6151	5779	5790	5683	5531	5619	5478	5273	5143	5278	4992	5235	5184	4881	5356	5715	5821	5624	5600	6053	6264
5220	5264	5460	5316	5296	5262	5374	5260	5614	5556	5532	5578	5376	5435	5368	5533	5315	4980	5027	5208	5354	5100	5168	5455	5728	5832	6068	6067	6084	6124	5951	5843	5693	5871	5808	5924	5683	5563	5410	5201	5110	5111	4827	4883	5044	5253	5065	5100	5665	6072
5141	5490	5453	5383	5068	5206	5114	5173	5320	5215	5434	5514	5488	5291	5434	5272	5375	4957	5037	5366	5261	4951	4914	5052	5543	5468	5749	5896	5945	5640	5762	5653	5662	5734	5816	5970	6078	5831	5726	5583	5486	5447	5030	4738	4975	4853	4736	4643	5100	5385
5161	5439	5440	5291	5190	5082	5055	5059	5115	5256	5229	5355	5325	5326	5342	5305	5120	5031	5048	5221	5279	4836	4854	4962	5233	5415	5228	5452	5594	5737	5572	5589	5475	5438	5656	5751	5936	5891	5776	5791	5997	5865	5494	5155	5028	4932	4681	4552	4706	5230
5317	5432	5521	5213	5010	4866	4847	4934	5054	5029	5087	5031	4995	5220	5163	5235	5076	5117	5009	5161	5402	5133	5027	5014	5308	5358	5154	5461	5390	5441	5434	5469	5446	5376	5400	5582	5495	5751	5374	5634	6014	6075	5786	5565	5636	5633	5211	4515	4761	4989
5324	5369	5336	5016	4725	4759	4627	4892	5039	5054	4869	5082	4933	5206	5209	5212	5094	5181	5160	5498	5513	5305	5150	5523	5403	5434	5271	5269	5241	5386	5094	5253	5504	5364	5297	5400	5648	5602	5447	5403	5716	5965	5871	5940	5998	5952	5557	4914	4880	5147
5347	5326	5103	4907	4586	4534	4762	4829	4765	4782	4990	4844	5082	5221	5125	5290	5133	5352	5239	5476	5520	5345	5408	5420	5664	5549	5258	5324	5118	5066	5040	5060	5183	5363	5323	5518	5595	5651	5596	5600	5516	5761	5725	5721	6082	6108	5658	5291	5250	5449
5357	5233	5214	4721	4760	4559	4689	4764	4828	4848	4778	4835	4962	5206	5136	5284	5281	5485	5644	5553	5450	5447	5483	5508	5769	5788	5698	5757	5366	5155	5000	4911	5062	5081	5157	5305	5619	5623	5570	5564	5687	5752	5588	5651	5678	6068	5699	5354	5401	5742
5304	5236	5007	4700	4612	4614	4804	4780	4864	4829	4896	4946	5073	5072	5077	5175	5389	5489	5653	5676	5510	5570	5653	5651	5946	5796	6088	6022	5697	5442	5199	5185	5103	4980	4909	4879	5142	5250	5291	5411	5679	5649	5707	5548	5397	5765	5915	5418	5397	5600
5312	5236	4902	4660	4603	4651	4779	4779	4742	4740	4958	5155	5127	5061	5019	5166	5223	5354	5543	5710	5587	5848	5528	5898	5831	5747	5973	6179	5895	5477	5505	5423	5311	5065	5016	4824	5084	5171	5121	5278	5439	5558	5666	5523	5539	5895	5862	5637	5328	5603
5469	5021	4860	4721	4533	4704	4777	4892	4919	5027	4969	5057	4957	5075	5083	5137	5292	5571	5768	5710	5693	5744	5926	5878	5803	5844	5870	6154	5840	5924	5844	5572	5535	5302	5103	4999	5248	5291	5316	5229	5145	5373	5433	5545	5512	5820	5942	5774	5744	5844
5333	5162	4916	5002	4921	5075	4928	5184	5083	5151	5037	5287	5117	4890	5135	5119	5335	5574	5614	5753	5545	5786	5827	5967	5796	5836	5989	6024	6048	5978	5759	5672	5697	5486	5119	5288	5235	5414	5489	5378	5353	5239	5272	5464	5412	5619	5622	5960	5923	5863
5281	5104	5041	5105	5168	5229	5337	5290	5194	5287	5189	5303	5211	5076	5051	5122	5369	5544	5429	5444	5562	5513	5641	5863	5903	5912	6090	6115	6260	6056	5815	5670	5715	5627	5341	5297	5141	5156	5267	5425	5358	5189	5150	5344	5354	5609	5517	5708	5756	5774
5396	5159	5132	5086	5329	5230	5216	5229	5257	5352	5279	5236	5198	5112	5107	5208	5248	5293	5211	5263	5273	5388	5370	5339	5707	5736	6084	6157	6284	6238	5963	5973	5929	5817	5533	5301	5186	4971	5186	5169	5098	4818	4926	5136	5295	5305	5266	5383	5684	5698
5163	5157	5380	5289	5157	5193	5155	5171	5424	5328	5326	5329	5155	4952	5024	5100	5220	5309	5232	5136	5283	5328	5347	5306	5322	5608	5727	5882	5981	5994	6104	5909	5723	5742	5757	5444	5411	5104	5163	5172	5025	4711	4900	4943	5048	4953	4962	5316	5579	5572
5255	5164	5304	5372	5329	5229	5241	5105	5277	5370	5364	5365	4997	4931	4908	5033	5076	5197	4935	5024	5220	5122	5109	5188	5311	5391	5591	5416	5721	5832	5816	5650	5710	5433	5436	5503	5616	5343	5278	5285	5019	4893	4732	4785	4924	4864	5067	5112	5344	5522
5450	5345	5343	5378	5349	5371	5249	5361	5331	5441	5368	5226	4931	4812	4835	5039	5168	4959	5006	5038	5006	5126	4976	5068	5086	5334	5352	5576	5477	5821	5651	5578	5456	5506	5329	5561	5471	5464	5442	5394	5181	5044	4804	4704	4712	4835	4977	5215	5412	5443
5429	5419	5454	5590	5616	5439	5369	5484	5400	5399	5347	5080	5103	4834	4860	4980	5001	5055	4959	5104	5208	5172	5048	4806	4975	5196	5297	5194	5324	5472	5760	5786	5543	5473	5660	5669	5547	5301	5522	5198	5292	5042	4907	4887	4866	4856	4970	5168	5025	5224
5409	5522	5627	5569	5408	5386	5420	5405	5461	5533	5206	5196	4916	5022	4931	4998	4982	4952	4844	4834	4845	4981	4698	4752	4975	5092	5057	5178	5185	5502	5658	5716	5769	5772	5808	5481	5538	5334	5290	5151	5116	5285	5069	4926	4758	4800	4886	4682	4839	5010
5607	5708	5634	5488	5226	5212	5205	5410	5343	5369	5243	5004	5040	4839	4882	4882	4822	4896	4710	4801	4665	4584	4670	4673	4921	4896	5011	5179	5453	5341	5255	5441	5791	5601	5652	5579	5384	5336	5284	5272	5277	5274	5076	5037	4935	4705	4653	4590	4739	5002
5672	5544	5513	5435	5025	5068	5080	5329	5334	5256	5003	5015	4740	4797	4664	4752	4777	4704	4755	4629	4688	4589	4664	4825	4698	4713	4905	4950	5208	5253	5130	5211	5408	5389	5470	5345	5352	5350	5546	5329	5363	5237	5098	5029	4902	4785	4630	4680	4708	4777
5623	5483	5481	5100	5025	4940	5211	5254	5242	5175	5006	4838	4824	4798	4750	4711	4702	4748	4728	4740	4648	4702	4589	4709	4544	4665	4483	4924	5064	5055	5038	5094	5408	5390	5414	5279	5427	5562	5659	5653	5399	5349	5147	5143	4974	4825	4833	4686	4634	4873
5793	5354	5353	4967	4913	5026	5024	5282	5211	5137	4887	4940	4880	4836	4799	4874	5028	4985	4883	4739	4758	4578	4548	4580	4468	4526	4643	4661	4825	4854	4975	5142	5239	5318	5361	5364	5557	5693	5636	5582	5688	5380	5191	5080	5094	5061	4847	5028	4806	4877
5951	5519	5448	5016	4865	5058	5318	5342	5105	5054	4939	4889	4785	4963	4683	4910	5074	5102	4893	4728	4648	4612	4541	4567	4404	4602	4587	4654	4597	4822	4831	4998	5184	5262	5329	5517	5455	5463	5565	5607	5658	5451	5368	5275	5070	5136	5023	4979	5088	4999
6106	5588	5136	5152	5206	5122	5214	5180	5020	5060	4930	5014	4869	4855	4922	4947	5195	4913	4778	4545	4623	4646	4621	4417	4601	4711	4580	4538	4661	4955	4981	4982	5142	5251	5445	5222	5193	5392	5397	5581	5733	5361	5242	5221	5122	5180	5281	4935	4926	4871
5971	5555	5300	5226	5285	5226	5275	5011	4950	4932	5004	4917	4905	4918	4912	5181	5203	4923	4627	4661	4661	4693	4653	4550	4526	4493	4585	4594	4730	4886	5109	5146	5144	5317	5357	5292	5339	5313	5255	5537	5591	5394	5136	5170	5195	5272	5092	5125	5129	4973
5894	5469	5462	5472	5303	5197	5188	5058	4923	5213	5157	5048	4819	4936	4971	5030	4988	5015	4900	4832	4938	4821	4804	4597	4629	4657	4576	4639	4778	4927	5127	5253	5320	5318	5275	5403	5395	5215	5179	5408	5478	5290	5277	5096	5200	5107	5073	5046	5068	4860
5843	5454	5330	5244	5267	5269	5159	5261	5151	5221	5215	5121	5114	4930	5091	5118	5188	4966	4883	4875	5038	4952	4997	4792	4704	4658	4672	4767	4761	4836	4803	5033	5122	5105	5197	5241	5233	5327	5372	5497	5442	5528	5388	5255	5262	5086	5182	5225	5052	5060
5784	5585	5422	5338	5130	5176	5242	5397	5526	5207	5169	5103	5064	4970	5115	5087	5155	5107	5264	5155	5202	5088	5016	5027	4749	4564	4752	4791	4719	4717	4967	5219	5232	5083	5081	5209	5257	5587	5416	5339	5555	5569	5517	5505	5511	5135	5127	5166	5240	5205
5806	5426	5548	5368	5174	5196	5251	5334	5216	5375	5180	5117	5076	5149	5196	5367	5011	5141	5175	5385	5384	5178	5135	5112	4928	4809	4823	4739	4845	4997	5036	5236	5232	5308	5291	5233	5342	5376	5420	5282	5494	5513	5718	5769	5618	5417	5355	5216	5314	5385
5734	5607	5456	5234	5099	5103	5343	5327	5304	5385	5206	5147	5182	5201	5268	5079	5101	4956	5187	5249	5271	5091	4964	4987	4884	4858	4868	4984	4916	5218	5245	5118	5238	5351	5291	5337	5238	5417	5271	5276	5421	5390	5443	5646	5664	5697	5541	5438	5376	5413
5583	5467	5234	5145	5085	5181	5124	5213	5212	5111	5033	4940	5260	5098	5117	4970	4868	4864	5028	5181	5016	4922	5019	4993	4944	4887	4988	4849	5066	5161	5106	5107	5166	5223	5135	5254	5336	5408	5393	5377	5272	5211	5463	5364	5660	5549	5850	5502	5461	5358
5530	5382	5156	5112	5100	5089	5099	5034	5086	4876	4867	5163	5094	5127	5040	5070	4963	4990	5017	5130	4998	5089	4992	4947	4991	5057	4987	4855	5010	5110	5176	5183	5091	5136	5113	5250	5360	5409	5286	5204	5389	5271	5318	5446	5431	5604	5673	5515	5720	5570
5504	5331	5162	4902	5058	5070	5170	4895	5095	4890	4968	5165	5270	5166	5067	5049	5002	5128	5133	5127	5210	5137	5119	5161	5145	4974	5066	5063	5087	5228	5190	4994	5001	4974	4890	5053	5296	5251	5273	5271	5085	5340	5382	5504	5433	5416	5513	5546	5513	5421
5528	5188	5391	5081	5084	5099	5055	4946	4948	4920	5222	5198	5294	5094	4981	5218	5120	5310	5168	5143	5315	5366	5283	5238	5139	5178	5008	5051	4947	4971	5094	5029	4968	4943	4957	4994	5191	5327	5286	5210	5213	5240	5199	5593	5474	5561	5563	5536	5434	5362
5463	5281	5249	5065	5107	5088	5018	5033	4754	4863	4931	5013	5022	4999	4959	5087	5292	5068	5047	5106	5191	5465	5362	5268	5220	5139	4959	5147	5058	5175	5070	5047	4863	4886	4871	4891	5050	5055	5144	5061	5348	5266	5642	5542	5644	5611	5530	5470	5431	5282
5389	5258	5241	5166	5176	4964	4959	4707	4687	4749	4944	4739	4677	4747	4910	5012	4918	5168	4888	5133	5221	5357	5316	5218	5073	5012	4901	4895	5046	5163	5173	5078	4963	4727	4730	4952	4927	5011	4946	4982	5113	5199	5446	5646	5592	5599	5435	5358	5466	5156
5543	5274	5466	5140	4991	4937	4786	4755	4636	4840	4764	4873	4957	4815	4948	4914	4879	4968	5024	5055	5028	5257	5118	5080	4924	4981	4933	5062	5048	5278	5291	5068	5125	4966	4760	5050	4851	4994	5093	5075	5115	5066	5414	5557	5471	5615	5330	5236	5158	5143
5767	5703	5622	5269	5081	4986	5015	4845	4790	4689	4743	4815	4938	4938	4962	4953	5139	5013	5064	4994	5222	5098	5024	5097	5004	4971	4834	4850	4963	5044	5176	5059	4864	4879	4879	4850	4994	4923	5166	4952	4852	5008	5093	5164	5310	5167	5275	5084	5117	5310
5822	5660	5529	5248	5133	5179	5035	4750	4765	4856	4839	4878	5057	5111	5055	4930	5063	5188	5286	5110	5207	5133	4982	5092	5129	4757	4866	4796	4953	4981	5109	4870	4730	4745	4865	4885	4938	5059	4815	5077	5047	4891	4946	5207	5135	5211	5146	5086	5051	5028
5983	5511	5518	5303	5121	5153	5089	4913	4781	4794	4781	5069	5245	5244	5156	4894	5178	5153	5096	5064	5137	5174	5191	5089	5079	4951	4663	4812	4860	4912	4856	4755	4570	4590	4720	4797	4661	4807	4916	4950	4942	4969	5168	5270	5167	5184	5082	4891	4964	4922
5911	5676	5584	5498	5483	5146	5107	5103	4772	4878	4995	5310	5224	5181	4984	5000	5143	5158	5027	5127	5212	5211	5233	5306	5072	4962	4876	4828	4861	4924	4970	4635	4703	4593	4595	4522	4576	4802	4842	4974	4934	5175	5274	5370	5276	5021	5000	4917	5000	4743
5909	5566	5616	5555	5387	5018	5024	4857	4848	4995	4895	5079	5204	5111	4999	5030	5003	4995	5147	5328	5210	5359	5293	5176	5123	4941	5041	5015	4861	4752	4751	4867	4855	4700	4602	4671	4601	4716	4813	4814	4817	5184	5246	5089	5147	5103	5071	5000	5020	4863
5765	5580	5735	5690	5194	5090	5027	5045	4998	5076	5119	4989	4964	5001	5000	4983	4938	5168	5281	5286	5280	5205	5299	5071	4874	4842	4902	4957	4984	4847	4816	4677	4772	4659	4666	4552	4688	4667	4788	4804	4901	5084	5138	5307	5271	5157	5032	5144	5027	5007
5940	5676	5679	5453	5260	5026	5066	4910	5034	5093	4880	4863	4959	5097	4777	4806	4917	5065	5193	5205	5148	5098	5133	5117	4861	4833	4906	5025	4802	4820	4794	4674	4559	4755	4849	4766	4704	4690	4894	4874	4940	5001	5111	5152	5187	5262	5307	5175	5032	4975
5786	5434	5511	5254	5112	5047	5036	5038	5016	5004	5032	4846	4978	4911	4851	4724	4853	5034	4966	5155	5190	5070	4911	4879	4905	4805	4839	4822	4883	4887	4761	4719	4641	4823	4889	4846	4802	4943	5027	5102	5104	5327	5170	5212	5186	5218	5237	5201	5086	5059
5668	5582	5445	5320	5197	5231	5240	5248	5178	5114	4969	4962	4975	4947	4819	4795	4983	5108	5411	5155	5038	5007	4948	4926	4916	4765	4705	4745	4894	4720	4868	4652	4919	4785	4760	4968	5040	5101	5155	5303	5384	5420	5367	5188	5212	5146	5231	5204	5079	5212
5691	5487	5408	5138	5029	5247	5239	5335	5193	5070	5043	4888	5094	4893	4826	4916	4960	5168	5235	5252	5120	4868	4839	4730	4773	4750	4780	4877	4691	4712	4751	4889	4757	4811	4868	5047	4950	5103	5199	5279	5449	5484	5347	5255	5116	5106	5008	5222	5289	5175
5801	5555	5567	5384	5413	5330	5439	5299	5160	5054	5055	4953	5096	4989	5135	4936	5239	5411	5272	5256	5017	4946	4965	4822	4820	4831	4872	4847	4932	4724	4633	4814	4879	4974	5035	5124	5100	5277	5446	5304	5485	5575	5510	5326	5113	5169	5013	4920	5089	5071
5711	5578	5690	5337	5319	5453	5426	5173	4976	5186	5042	4924	4866	5066	5053	5111	5249	5264	5248	5112	4934	4907	4868	4975	4878	4899	4834	5016	4853	4846	4891	4735	4867	5025	5136	5063	5040	5071	5231	5380	5315	5458	5498	5376	5248	5025	4853	5021	4913	4745
5628	5737	5553	5386	5358	5462	5345	5231	5049	5147	5040	5096	5023	5094	5066	5050	5217	5219	5189	5080	4913	4997	4774	4918	4885	4951	4879	4992	4951	4912	4981	4942	4957	5158	5106	4930	4934	4974	5142	5182	5150	5348	5314	5128	5165	4939	4960	4972	4890	4839
5618	5616	5627	5470	5467	5410	5435	5428	5186	5171	5085	5051	5080	4990	5018	5037	5061	5043	4900	4907	4940	4770	4782	4711	4890	4873	4837	4966	4920	4864	4981	5141	5080	5190	5051	4864	4905	4980	4863	4976	5183	5016	4908	5079	4971	4925	4935	5040	5065	4732
5781	5848	5699	5457	5618	5484	5501	5281	5176	5350	5087	5082	5096	4879	4964	4842	4901	4845	4947	4785	4787	4796	4650	4689	4744	4890	4754	4889	4953	5021	5236	5286	5284	5355	5159	4994	4810	4920	4978	4898	5001	5033	4913	5011	4660	5028	4887	5097	5050	4856
5762	5711	5641	5607	5559	5452	5348	5402	5369	5187	5154	5153	4971	5098	4850	4956	4737	4908	4946	4804	4804	4935	4699	4911	4923	4901	5019	5173	5102	5027	5236	5278	5394	5544	5396	5206	4982	5090	4979	5009	4985	4856	4830	4865	4764	4878	4916	4830	5000	4980
5556	5617	5635	5636	5540	5554	5505	5545	5409	5376	5310	5327	5144	4993	4958	4999	4868	4993	4785	4904	4845	5024	4789	4894	4971	4923	5055	5184	5256	5255	5230	5316	5139	5181	5134	5165	5018	5059	5232	5118	5113	5019	5128	4882	4811	4794	4836	4823	4971	5011
5547	5250	5712	5471	5523	5577	5599	5492	5570	5515	5533	5416	5433	5123	4898	4777	4775	5033	4918	4988	4900	4999	4962	5025	4945	5038	5000	5098	5242	5245	5230	5241	5159	4899	4963	4973	4919	5001	5232	5095	5029	4910	4946	4799	4785	4795	4776	4831	5044	5135
5505	5465	5493	5542	5524	5380	5600	5582	5493	5405	5453	5532	5075	5013	4990	4907	4932	4993	5043	5082	4964	5138	5114	5061	5145	5086	5126	5295	5274	5320	5223	5237	5246	5038	5089	4998	4979	5149	5201	5010	5071	4926	5008	4908	4770	4801	5007	5132	5158	5150
5402	5417	5506	5236	5263	5342	5565	5560	5453	5394	5368	5296	5140	5112	5119	5162	5174	5333	5226	5134	5151	5363	5214	5286	5340	5272	5279	5592	5623	5559	5422	5430	5295	5065	5117	5200	5234	4989	5228	5264	5135	5169	5078	4988	4895	4871	5103	5093	5291	5111
5634	5356	5448	5233	5355	5332	5364	5389	5462	5493	5327	5138	5446	5257	5278	5263	5338	5342	5442	5348	5428	5474	5483	5357	5309	5349	5413	5711	5635	5685	5616	5476	5341	5168	5240	5080	5203	5028	5150	5329	5199	5140	5224	5062	4931	5029	5153	5165	5161	5137
5511	5234	5410	5217	5317	5250	5327	5289	5329	5289	5396	5073	5219	5321	5257	5397	5304	5527	5523	5459	5490	5414	5460	5531	5319	5223	5299	5459	5729	5571	5587	5411	5302	5151	5192	5091	5291	5195	5246	5222	5290	5162	5063	5123	5211	5255	5157	5069	5200	5153
5541	5359	5489	5199	5284	5213	5183	5046	5158	5125	5312	5252	5265	5196	5233	5217	5159	5383	5629	5554	5264	5279	5414	5395	5354	5091	5190	5298	5612	5570	5535	5721	5264	5211	5104	5049	5227	5202	5112	5194	5244	5269	5163	5087	5354	5332	5475	5373	5394	5205
5665	5394	5367	5374	5154	5157	5140	4945	5019	5073	4973	5181	5124	4945	5053	5134	5167	5290	5361	5330	5398	5331	5428	5508	5294	5069	5287	5301	5280	5372	5448	5357	5322	5078	5006	5174	4935	5122	5056	5174	5210	5386	5282	5291	5378	5476	5328	5455	5256	5201
5637	5334	5492	5243	5237	5178	5222	5042	4986	5022	5060	5003	5077	4893	5023	5073	5047	5164	5137	5142	5103	5140	5304	5359	5289	5205	5340	5498	5499	5291	5275	5248	5233	5053	5077	5076	5114	5265	5127	5174	5217	5213	5347	5304	5401	5304	5148	5109	5283	5104
5675	5518	5342	5197	5139	5181	5071	5022	4990	4932	5164	5024	4927	4918	4793	4930	5088	4846	4925	4951	4988	5032	5152	5323	5082	5172	5426	5463	5425	5266	5165	5300	5102	5057	5045	4946	5006	5184	5232	5014	5274	5197	5141	5320	5356	5483	5340	5358	5060	5111
5775	5661	5407	5364	5306	5109	5054	4896	4958	5047	4938	4879	4984	4786	4848	4828	4845	4679	4692	4832	4804	4852	5043	5013	4967	5101	5029	5160	5352	5048	5094	5158	5214	5139	5043	5113	4879	5155	5236	5196	5230	5207	5220	5110	5307	5569	5509	5210	5282	5208
5949	5629	5734	5472	5267	5225	5043	5139	4903	4904	4948	4998	4776	4858	4762	4908	4776	4755	4698	4757	4794	4869	4813	4727	4846	4981	4998	5071	5146	5194	5154	5159	5357	5154	5051	4998	5127	5210	5199	5281	5241	5254	5212	5211	5216	5391	5403	5412	5194	5118
5975	5861	5787	5644	5609	5348	5214	5101	5130	4969	4845	4853	4814	4679	4804	4830	4894	4884	4848	4778	4827	4737	4779	4793	4776	4915	5000	5039	5119	5219	5091	5025	5100	4976	5030	5032	5056	5289	5258	5356	5217	5131	5165	5003	4982	5029	5255	5198	4988	4969
5833	5634	5741	5696	5611	5445	5318	5294	5292	5181	5107	4923	4991	4892	5079	4891	4984	4929	5019	4964	4983	4762	4873	4926	5120	5159	5152	5143	5108	5192	4964	5138	5042	5205	5080	5237	5127	5158	5260	5281	5207	5216	5387	5280	5094	4923	4978	5008	4992	4967
5853	5733	5737	5574	5547	5448	5270	5422	5312	5355	5032	5173	5174	4841	5014	5079	5217	5114	5045	5003	4995	5078	5060	5096	5266	5272	5271	5266	5349	5154	5286	5209	5259	5285	5071	5106	4892	5112	5392	5274	5299	5231	5294	5210	5067	5191	5045	5073	4997	5045
5853	5574	5872	5733	5682	5639	5468	5377	5232	5355	5206	5212	5076	5123	5092	4937	4986	4918	5034	5103	5041	5185	5211	5263	5540	5382	5289	5355	5358	5409	5226	5236	5354	5347	5398	5126	5163	5343	5320	5329	5198	5150	5302	5233	5145	5059	4989	5076	5109	5211
5689	5679	5800	5766	5519	5424	5236	5400	5247	5180	5176	5152	5193	5100	5130	5257	5180	4964	5044	5053	5103	5279	5417	5436	5440	5452	5523	5474	5416	5312	5375	5267	5275	5342	5362	5056	5002	5017	5159	5328	5431	5401	5113	5142	5227	5182	5181	5065	5133	5103
5561	5522	5513	5501	5302	5252	5303	5168	5164	5158	5232	5173	5247	5381	5119	5234	5143	5147	5231	5204	5255	5255	5490	5591	5660	5620	5700	5598	5517	5463	5356	5231	5267	5392	5196	5164	5085	5070	5114	5079	5140	5035	5203	5408	5317	5334	5272	5276	5286	5123
5406	5390	5267	5240	5167	5152	4998	4958	4932	4968	5136	5231	5237	5249	5218	5223	5271	5175	5072	5141	5295	5541	5455	5546	5548	5481	5470	5626	5373	5362	5354	5321	5086	5210	5076	5179	4912	5003	4943	5059	5133	5182	5248	5427	5505	5551	5352	5289	5241	5453
5385	5410	5389	5177	5110	4962	4856	5008	5016	4952	5128	4980	5099	5294	5255	5214	5148	5148	5300	5355	5329	5542	5686	5579	5434	5450	5448	5241	5406	5271	5576	5526	5282	5090	5082	5033	4894	5026	4879	4985	5101	5300	5307	5478	5479	5489	5323	5421	5395	5513
5585	5542	5253	5392	5108	5120	5076	5093	5047	5182	5025	5069	5089	4850	4872	4949	4978	4916	4946	5260	5191	5380	5472	5385	5226	5082	5228	5174	5183	5275	5252	5337	5159	5043	4976	4954	4801	4726	4894	5056	5177	5115	5331	5328	5518	5565	5372	5167	5210	5133
5623	5331	5411	5201	5109	5033	4844	5130	5047	4941	4956	5180	5031	5061	4959	4922	4886	4910	5042	5160	5158	5199	5272	5228	5145	5096	5195	5137	5109	5070	5174	5242	5161	5103	4975	4936	4785	4811	4820	4934	5145	5273	5356	5583	5629	5388	5386	5202	5234	4970
5737	5548	5361	5125	5075	4857	4943	5065	4831	5144	5298	5227	5067	5048	5023	5006	4960	5144	4962	5136	5205	5048	5226	5292	5099	5017	5138	5102	5007	4877	5007	5028	4960	5011	4972	4987	4856	4868	4751	5005	5276	5193	5477	5293	5743	5421	5381	5098	5167	4872
5694	5756	5521	5229	4966	5077	5005	5015	5161	5152	5136	5074	5173	5073	5040	5006	4986	5033	5096	5239	5229	5080	5133	5043	4848	4936	5038	5092	5138	5069	5132	5065	5104	5095	5140	4984	5102	5091	5000	5199	5103	5255	5297	5197	5314	5414	5280	5207	4997	4944
5939	5455	5503	5159	5061	5136	5009	5211	5232	5248	5325	5283	5067	4925	4941	4827	4939	5052	5231	5148	5009	5222	5073	5131	4942	4932	5056	5136	5230	5241	5274	5343	5228	5311	5229	5220	5267	5524	5363	5321	5071	5139	5136	5185	5108	5109	5393	5105	5168	5264
5652	5303	5383	5194	5089	5219	5192	5446	5313	5486	5346	5373	5180	4990	5149	4843	4994	4903	4969	5036	4928	5150	5081	5059	4973	5208	5099	5200	5229	5224	5336	5392	5303	5341	5208	5077	5247	5352	5463	5359	5146	5193	5037	5035	4890	5030	5080	5166	5196	5363
5430	5134	5147	5042	5030	5051	5236	5334	5301	5296	5398	5278	5407	5130	5011	5053	4989	4927	5069	4998	5013	4814	5053	5043	5077	5183	5223	5255	5379	5413	5439	5332	5595	5461	5382	5376	5333	5313	5260	5100	5034	5108	5152	5134	5123	5110	5303	5497	5470	5436
5489	5147	5261	5273	5194	5144	5178	5107	5096	5127	4999	5059	5108	5102	5029	5120	5231	5358	5227	5023	4994	5162	5219	5259	5326	5166	5415	5403	5477	5550	5399	5312	5314	5317	5405	5339	5267	5227	5194	5120	5009	4951	5169	5172	5080	5326	5472	5537	5584	5525
5298	5357	5261	5256	5213	5055	5148	5199	5110	4950	4911	4948	5040	4967	4867	5026	5195	5251	5204	5155	5394	5446	5241	5191	5274	5130	5202	5217	5462	5568	5329	5169	5153	5032	5178	4980	5141	5103	5306	5136	5007	4928	4967	5099	5217	5406	5537	5400	5636	5575
5415	4956	5105	5209	5336	5311	5213	5135	5198	5093	5070	4863	4753	4702	4926	4913	5003	5017	5212	5230	5403	5565	5345	5277	5088	5175	5267	5358	5520	5581	5362	5328	5143	5193	5144	5141	5128	5228	5205	5236	5050	5166	5126	5096	5047	5298	5354	5594	5470	5447
5284	4973	5029	5011	5180	5209	4978	5102	4997	5081	5132	4965	4940	5130	4941	4835	4851	5089	5048	5021	5142	5206	5525	5247	5387	5208	5356	5215	5268	5158	5254	5096	5139	5161	5091	5181	5117	5198	5243	5245	5113	5087	5243	5251	5288	5213	5314	5613	5315	5215
5315	5238	5138	5167	5113	5067	4851	4895	4928	5133	5032	5079	5179	5287	5060	4892	5091	5108	4901	4920	5076	5197	5227	5095	5252	5137	5225	5087	5260	4933	4923	4958	4988	4958	5034	5097	5148	5303	5343	5271	5185	5248	5287	5388	5296	5325	5353	5204	5182	5240
5571	5687	5485	5630	5276	5256	5079	4955	5003	4894	4828	4992	4900	4998	4906	5065	5094	5017	4992	4933	5149	5176	4965	5099	4842	4965	5120	5178	5082	4904	4811	4977	5063	5179	5069	5015	5052	5209	5281	5366	5340	5494	5369	5345	5283	5535	5419	5213	5159	5110
5550	5497	5790	5446	5417	5533	5227	5195	5099	4922	4894	4857	4774	4746	4948	4973	5035	5103	5346	5260	5199	5193	4975	4953	5019	5037	5214	5212	5325	5226	5139	5166	4994	5062	5195	5247	5246	5326	5360	5242	5217	5334	5187	5253	5293	5207	5320	5381	5098	5043
5616	5271	5580	5330	5431	5337	5228	5267	5024	5318	5202	5033	4982	4924	5011	4757	4852	5180	5395	5336	5264	5177	5205	5187	5155	5174	5252	5205	5214	5288	5210	5420	5318	5339	5202	5416	5372	5456	5388	5178	5001	5056	5371	5164	5104	5110	5164	5395	5271	5229
5328	5244	5378	4978	5046	4889	5037	5112	5133	5325	5392	5306	5242	5166	5013	5009	5142	5270	5224	5174	5111	5187	5285	5381	5275	5279	5216	5246	5255	5208	5252	5289	5305	5465	5404	5470	5444	5447	5387	5232	5083	5094	5055	4976	5143	5143	5057	5275	5408	5391
5430	5419	5275	4987	4893	4689	4874	4767	4914	5238	5225	5221	5382	5298	5073	5205	5381	5240	5136	5047	5054	5074	5327	5423	5327	5281	5267	5244	5024	5233	5121	5296	5428	5376	5351	5202	5236	5268	5242	5317	5153	5290	5122	5118	5121	5109	5198	5169	5380	5223
5561	5788	5196	5230	5006	4848	4869	4895	4822	4774	4912	5059	5055	5065	5092	5402	5371	5135	5155	4951	4952	5010	5061	5040	5124	5237	5301	5104	5190	5181	5075	5148	5293	5231	5255	5317	5141	5176	5176	5261	5183	5309	5260	4997	5218	5247	5239	5127	5155	5131
5713	5684	5490	5362	4999	5169	5108	4937	5060	4846	4840	4953	4770	4828	5006	5198	5222	5095	5031	5067	4957	4848	4819	4836	4974	5028	5166	5222	5239	5008	5054	5156	5312	5203	5316	5379	5381	5139	5051	5052	5164	5287	5242	5108	5282	5209	5178	5141	4908	4816
5671	5369	5149	5297	5259	5332	5258	5212	4998	5004	4995	4942	4823	4822	4926	4805	4894	4931	4925	5022	4944	5018	4840	4881	5036	5011	5121	5106	5177	5326	5084	5197	5310	5315	5357	5373	5360	5306	5227	5110	5027	5263	5131	5336	5172	5107	5133	5074	5058	4901
5357	5096	4950	5081	5080	5206	5134	5194	5116	5174	5150	5166	5191	4992	4881	4828	4558	4654	4924	4909	4877	5000	5078	5159	5135	5070	5045	5195	5236	5216	5063	5308	5136	5237	5355	5258	5284	5259	5234	5117	5209	5248	5199	5068	5047	5111	5179	5222	5420	5024
5308	4896	5032	5042	5026	4889	5076	5082	4996	5036	5186	5194	5170	5371	5261	5139	4948	4875	4708	4857	4748	4874	5239	5099	5176	5190	5221	5336	5237	5122	5105	5190	5128	5365	5352	5382	5260	5361	5335	5192	5140	5198	5193	5187	5255	5122	5192	5037	5480	5220
5350	5156	5129	5038	4989	5040	4866	4822	4936	5001	5067	5085	5428	5566	5391	5254	5269	5143	5105	5011	5008	5153	5262	5186	5338	5122	5248	5248	5191	5259	5150	5178	5311	5360	5420	5282	5418	5371	5336	5195	5296	5192	5366	5178	5309	5074	5045	5012	5242	5451
5518	5347	5235	5432	5218	5385	4877	4891	4944	4910	4849	4956	5293	5334	5415	5429	5321	5412	5361	5240	5209	5222	4923	5094	5053	5153	5264	5309	5271	5334	5140	5363	5339	5329	5604	5396	5487	5396	5330	5297	5320	5165	5236	5196	5438	5266	5040	5065	5172	5314
5513	5375	5383	5518	5357	5444	5344	5164	4970	5015	4980	4939	4958	4971	5084	5235	5252	5073	5238	5284	5275	5260	5214	5103	4994	4950	4979	5084	5246	5199	5349	5272	5344	5661	5466	5555	5334	5414	5265	5415	5488	5278	5190	5293	5229	5272	5089	5088	5056	5132
5529	5258	5337	5340	5515	5536	5622	5299	5037	5241	5064	5194	5063	4937	4826	5050	4983	5032	5092	5236	5215	5348	5094	5040	4984	5017	4975	4951	4994	5157	5275	5247	5494	5476	5500	5571	5451	5564	5426	5626	5528	5358	5291	5029	5276	5234	5427	5018	5012	5080
5295	5285	5254	5243	5227	5357	5319	5197	5148	5091	5147	5104	5198	5016	4943	5000	4826	4697	4953	4887	4974	5292	5033	5007	4969	4912	4877	4835	4980	5157	5295	5429	5656	5856	5660	5510	5302	5394	5444	5512	5572	5410	5305	5225	4890	5333	5223	5269	5211	5316
5279	5264	5248	5026	5005	5126	4955	5041	4986	4957	4883	5020	5170	5145	5105	5263	5056	4915	4693	4939	4901	5006	5011	4903	5097	4950	5034	5035	5102	5055	5236	5329	5418	5653	5550	5564	5366	5332	5382	5467	5346	5450	5326	5158	5248	5207	5323	5326	5257	5266
5812	5435	5475	5300	5280	5125	5134	4935	5036	4785	4643	4734	4976	4822	5036	5237	5148	4930	4831	4963	4974	4971	5041	5004	4887	5143	5080	5117	5204	5252	5237	5320	5325	5456	5478	5425	5226	5212	5214	5321	5278	5285	5376	5429	5212	5381	5487	5404	5253	5370
5981	5724	5686	5509	5546	5402	5195	5010	5017	4705	4485	4658	4696	4779	5037	5102	5054	5024	5109	5107	5239	5013	5031	4986	4913	5110	5155	5096	5199	5347	5272	5245	5456	5479	5327	5202	5120	5156	5177	5176	5208	5347	5362	5601	5504	5378	5594	5328	5169	5262
5868	5745	5578	5522	5399	5390	5381	5259	4946	4870	4839	4622	4822	4788	4824	5122	4906	4921	5035	5074	5196	5206	5199	5073	4950	4909	5121	5141	5365	5253	5484	5374	5474	5401	5394	5275	5176	5325	5183	5302	5308	5317	5244	5533	5559	5713	5405	5178	5186	5134
5735	5608	5451	5323	5243	5341	5200	5246	4979	5052	4919	4860	5042	4892	4912	4949	4751	4818	4946	5097	5298	5195	5261	5110	5017	4921	4927	5073	5110	5365	5399	5582	5582	5761	5315	5517	5304	5385	5216	5379	5270	5265	5237	5354	5401	5487	5425	5125	5247	5077
5436	5333	5147	5235	5092	4958	4991	5056	5010	5157	5051	5181	5270	5062	4961	4952	4863	4695	4817	4961	5152	5247	5304	5226	5172	5050	4972	5125	5175	5237	5341	5311	5505	5564	5695	5509	5461	5356	5491	5454	5473	5277	5366	5376	5235	5339	5198	5197	5194	5215
5472	5415	5255	5148	5065	4957	5059	4963	4907	4976	4979	5077	5373	5469	5217	5089	4950	4863	4915	4867	5213	5220	5243	5153	5366	5393	5382	5261	5323	5306	5061	5228	5237	5394	5563	5465	5452	5327	5545	5427	5477	5477	5396	5294	5179	5176	5306	5116	5237	5359
5773	5639	5429	5291	5202	4853	4881	5027	4897	4991	5078	5162	5288	5353	5130	5101	4918	4924	4877	5042	5194	5105	5190	5337	5320	5352	5426	5364	5356	5358	5435	5190	5111	5414	5258	5516	5448	5354	5248	5287	5438	5494	5625	5322	5340	5206	5079	5127	5356	5221
5972	5879	5761	5538	5418	5181	5302	5244	5107	5248	4916	4906	5150	5169	4899	4940	4869	4933	4977	4924	4844	4957	4999	5111	5297	5324	5558	5476	5428	5608	5448	5346	5226	5234	5400	5397	5443	5376	5371	5335	5208	5322	5612	5664	5442	5230	4934	4991	5331	5247
5971	5714	5839	5640	5825	5424	5371	5424	5304	5244	5155	5178	5016	5161	5078	4733	4928	5001	4923	5054	4920	5042	4828	4945	5123	5349	5433	5449	5610	5583	5407	5388	5379	5214	5224	5383	5358	5250	5295	5275	5208	5221	5380	5493	5500	4970	4987	5118	5085	5092
5587	5501	5806	5631	5589	5569	5426	5748	5494	5491	5338	5237	4984	4869	4895	4833	4694	4877	5137	5126	5095	4934	5103	5166	5315	5237	5243	5375	5478	5489	5607	5484	5362	5360	5411	5159	5266	5257	5231	5184	5265	5202	5279	5433	5462	5406	5324	5367	5146	5164
5678	5435	5514	5432	5314	5598	5425	5338	5613	5371	5305	5160	4897	4977	5144	4990	4873	5126	4982	5178	5236	5237	5212	5174	5433	5369	5416	5368	5381	5462	5554	5596	5662	5347	5311	5269	5159	5184	5248	5544	5454	5402	5435	5378	5351	5531	5700	5523	5378	5314
5743	5628	5474	5711	5264	5466	5337	5386	5300	5106	5219	5251	5173	5282	5157	5273	5206	5052	5146	5281	5514	5562	5315	5415	5369	5436	5362	5461	5528	5351	5345	5384	5446	5284	5267	5173	5220	5155	5290	5601	5559	5460	5420	5525	5351	5487	5600	5652	5479	5502
5801	5796	5626	5702	5472	5233	5359	5278	5175	5265	5006	5013	5157	5195	5107	5129	5133	5228	5136	5190	5276	5358	5354	5453	5601	5598	5239	5481	5450	5345	5427	5256	5283	5218	5289	5261	5297	5235	5451	5493	5572	5439	5452	5328	5434	5605	5453	5540	5713	5529
5734	5668	5782	5547	5657	5306	5309	5244	5019	5007	4844	4747	4940	5201	5136	5083	5066	5307	5156	5110	5197	5281	5252	5309	5637	5585	5504	5488	5472	5342	5269	4984	5023	5172	5338	5523	5482	5620	5496	5407	5404	5410	5379	5465	5411	5361	5463	5444	5904	5741
5957	5629	5929	5632	5793	5546	5383	5341	5151	4920	5014	5087	5108	5179	5272	5132	5244	5285	5242	5461	5225	5287	5210	5365	5446	5467	5679	5748	5698	5432	5263	5018	4975	5057	5346	5435	5762	5635	5471	5438	5363	5379	5388	5425	5380	5338	5294	5458	5645	5725
5898	5584	5791	5746	5620	5479	5197	5213	5338	5153	5204	5097	4967	5168	5118	5146	5091	5150	5211	5443	5334	5390	5286	5268	5472	5495	5660	5592	5661	5700	5434	5210	5191	5450	5536	5602	5542	5787	5555	5426	5397	5399	5637	5493	5475	5430	5378	5490	5479	5633
5674	5772	5675	5621	5419	5342	5223	5233	5396	5268	5267	5422	5372	5229	5220	5254	5084	5015	5048	5148	5398	5455	5497	5396	5379	5559	5702	5645	5671	5626	5551	5434	5311	5328	5559	5436	5375	5703	5437	5426	5277	5436	5392	5732	5628	5807	5527	5328	5267	5400
5589	5516	5388	5333	5533	5171	5111	5089	5255	5250	5383	5308	5430	5335	5090	5094	5298	5048	5102	5124	5121	5395	5354	5594	5669	5447	5412	5434	5529	5361	5473	5675	5538	5436	5500	5463	5485	5449	5542	5383	5392	5339	5409	5669	5889	5762	5528	5114	5413	5361
5998	5347	5436	5306	5317	5165	4969	5016	4893	5085	5414	5423	5312	5340	5303	5365	5202	5016	4945	5165	5073	5326	5454	5549	5538	5324	5423	5514	5382	5346	5359	5408	5654	5469	5523	5432	5412	5330	5432	5394	5444	5288	5475	5743	5839	5785	5465	5404	5355	5278
5930	5441	5552	5511	5340	5251	5080	4762	5008	5074	5315	5338	5220	5282	5186	5166	4965	4638	5094	5144	5083	5258	5428	5491	5510	5361	5297	5156	5435	5255	5457	5430	5538	5631	5485	5384	5494	5417	5264	5208	5393	5561	5579	5799	5639	5531	5513	5555	5279	5246
6027	5801	5840	5678	5396	5325	5135	5141	4887	4984	5156	5122	5287	5197	5186	5150	5015	5018	4986	4842	5036	5447	5556	5511	5430	5369	5319	5218	5251	5395	5320	5301	5280	5463	5400	5412	5258	5219	5151	5250	5521	5472	5652	5697	5819	5849	5525	5438	5183	5380
6023	6037	5878	5744	5769	5478	5449	5283	5153	5111	4955	5146	5129	5017	5099	5055	5129	5089	5132	5185	5166	5269	5389	5770	5515	5560	5358	5213	5191	5142	5348	5239	5238	5305	5367	5504	5388	5316	5327	5269	5399	5530	5519	5832	5729	5757	5416	5460	5494	5448
5993	6048	5795	5683	5624	5829	5495	5350	5307	5054	5107	5190	5128	5094	5171	5196	5200	5073	5288	5309	5365	5237	5464	5511	5303	5386	5446	5531	5301	5439	5204	5158	5117	5173	5170	5232	5305	5298	5227	5254	5258	5614	5579	5810	5844	5588	5602	5558	5459	5383
6037	5898	5764	5759	5752	5662	5537	5331	5368	5304	5187	5247	5151	4988	5030	4989	5001	5076	5131	5359	5242	5414	5365	5392	5350	5355	5337	5381	5354	5516	5283	5193	5137	5077	5193	5073	5392	5257	5406	5521	5613	5584	5622	5692	5816	5563	5548	5426	5595	5531
6019	5843	5700	5763	5870	5594	5343	5477	5304	5214	5250	5353	5171	5059	4923	4912	4888	5058	5055	5327	5260	5608	5370	5425	5316	5325	5455	5305	5500	5585	5228	5057	5235	5118	5121	5099	5348	5318	5560	5654	5682	5644	5828	5852	5841	5699	5398	5444	5447	5510
5989	5567	5606	5536	5341	5419	5266	5286	5289	5300	5152	5323	5142	5038	4940	4912	4713	4961	5021	5259	5304	5282	5465	5600	5337	5507	5605	5506	5545	5536	5490	5242	5338	5370	5120	5056	5287	5230	5332	5531	5488	5674	5721	5712	5521	5451	5568	5636	5304	5499
5728	5620	5604	5584	5180	5124	5106	5280	5327	5447	5333	5415	5246	5161	4978	4915	4760	4918	4926	5012	5168	5302	5493	5296	5536	5452	5388	5332	5340	5365	5337	5453	5327	5103	5111	4869	4963	5244	5259	5539	5523	5555	5539	5610	5531	5427	5386	5360	5344	5601
5981	5780	5802	5449	5170	5077	4883	4939	5185	5180	5054	5155	5223	5161	5169	5113	4906	4911	4916	4810	4866	5214	5308	5257	5270	5333	5247	5367	5297	5388	5530	5349	5289	5181	5215	5172	5044	5145	5303	5383	5414	5315	5459	5659	5387	5521	5530	5330	5185	5475
6027	5901	5836	5558	5312	5227	5140	4963	5048	5104	5158	5256	5136	5078	5087	4947	4893	4918	4862	5043	4849	5046	5205	5176	5185	5170	5064	5404	5322	5407	5466	5337	5377	5457	5327	5241	5011	5036	5161	5296	5359	5547	5572	5339	5132	5493	5524	5515	5441	5477
6193	6020	5932	5609	5525	5276	5339	5159	4952	5030	5116	4958	5091	5215	5074	5099	4895	4868	4964	5065	5019	4869	4892	5093	5324	5399	5286	5288	5326	5421	5391	5497	5332	5401	5549	5478	5230	5044	5206	5275	5292	5512	5633	5489	5510	5419	5468	5446	5522	5596
6206	6098	5894	5556	5353	5437	5393	5100	4967	4895	4910	4920	4778	4874	4874	4972	5063	4985	5068	5049	5205	5036	5090	5209	5152	5166	5359	5377	5310	5459	5503	5352	5122	5324	5409	5475	5315	5074	4987	5046	5203	5400	5591	5494	5465	5473	5472	5538	5531	5461
6084	5791	5623	5319	5332	5666	5329	5272	5080	5079	5172	5058	4960	4858	4910	4807	4921	5037	5223	5233	5235	5217	5030	5108	5249	5204	5187	5350	5188	5153	5125	5279	5043	5291	5150	5256	5198	5105	5100	4949	5152	5286	5468	5509	5416	5321	5480	5511	5423	5549
5869	5684	5860	5405	5460	5599	5688	5362	5230	5141	5190	5037	4853	5173	4861	5047	4992	5176	5086	5168	5411	5483	5287	5084	5258	5349	5170	5351	5249	5317	5154	5191	5179	5042	5134	5254	5056	5063	5173	5015	5083	5367	5382	5586	5416	5298	5359	5256	5345	5565
5926	5791	5700	5281	5366	5505	5447	5422	5231	5218	5215	5060	5017	4958	4985	5027	5256	5387	5295	5273	5204	5351	5519	5514	5392	5100	5283	5338	5208	5235	5279	5123	4993	4922	5013	5235	5179	5154	5197	5284	5186	5357	5316	5543	5340	5259	5225	5167	5432	5519
5733	5443	5440	5233	5185	5312	5380	5316	5237	5328	5205	5382	5136	5089	4978	4909	5013	5365	5369	5303	5378	5316	5419	5476	5426	5324	5378	5489	5170	5135	5196	5292	5020	4923	5030	5277	5171	5251	5296	5154	5280	5257	5204	5324	5240	5275	5193	5290	5435	5423
5446	5305	5453	5347	5432	5187	5375	5189	5160	5424	5418	5412	5343	5400	5354	5225	5027	4975	5092	5122	5298	5456	5355	5298	5491	5597	5261	5158	5186	5175	5068	5132	5097	5132	5187	5275	5279	5596	5551	5521	5186	5401	5257	5301	5274	5271	5228	5337	5375	5427
5606	5457	5555	5166	4979	4851	4915	4741	4951	4800	5045	5149	5205	5186	5505	5367	5102	4957	4835	4939	5041	5435	5408	5210	5281	5592	5470	5241	5022	5123	5208	5112	5382	5284	5265	5298	5088	5384	5459	5278	5349	5282	5393	5311	5151	5256	5329	5317	5604	5524
5843	5453	5316	4887	4844	4572	4544	4671	4787	4720	4940	4971	4834	4927	5021	5066	5031	5165	5056	4852	4846	5171	5433	5503	5475	5353	5426	5291	5067	5200	5283	5187	5222	5523	5106	5114	5041	5266	5372	5312	5188	5244	5171	5186	5183	5258	5363	5424	5456	5305
6013	5571	5295	5207	4952	4738	4764	4804	4853	4990	4945	5045	5072	5010	4947	4920	4773	4858	5049	4858	5166	5089	5276	5547	5680	5507	5447	5516	5170	5133	5279	5284	5021	5194	5228	4882	4931	5138	5143	5089	5307	5060	5187	5136	5299	5333	5238	5428	5126	5412
6328	6052	5920	5328	5248	4959	4821	4812	4943	4972	5254	5380	5308	5472	5307	5074	4803	4957	5037	4989	5292	5235	5273	5246	5670	5761	5641	5418	5482	5291	5159	5319	5114	5307	5246	4889	4880	5121	5195	5234	5162	5172	5061	5179	5088	5250	5154	5260	5165	5169
6717	6435	6328	5773	5349	5072	4939	4470	4537	4655	4972	4934	5278	5385	5497	5431	5499	5218	5002	4929	5084	5379	5377	5266	5378	5806	5744	5313	5343	5444	5017	5016	5253	5106	5264	5111	4952	5176	5119	5247	5321	5255	5088	5205	5113	5324	5250	5317	5248	5220
6996	6380	6097	5612	5291	5172	4890	4608	4614	4598	4680	4925	4845	4875	5248	5495	5749	5494	5323	5170	5016	5271	5332	5427	5217	5367	5625	5617	5330	5314	5302	4977	5318	5220	5223	5257	4952	5147	5168	5475	5392	5465	5389	5309	5194	5346	5366	5415	5361	5583
6716	6110	5912	5624	5510	5358	5218	4918	4856	4654	4764	4776	4811	4746	4872	5133	5377	5676	5437	5385	4960	4887	5120	5357	5194	5134	5479	5834	5432	5277	5442	5193	5081	5425	5116	5185	5350	5098	5252	5454	5544	5494	5460	5230	5339	5460	5574	5649	5576	5771
6471	5916	5835	5834	5744	5915	5823	5251	5031	4803	4828	4721	4752	4741	4878	4863	5050	5406	5603	5510	5156	4913	4813	5177	5350	5220	5121	5602	5794	5254	5306	5301	5195	5239	5355	5262	5239	5180	5375	5337	5509	5447	5478	5296	5405	5373	5716	5615	5789	5716
6223	6168	6329	6058	6038	6274	5869	5620	5385	5191	5004	4965	4959	4959	4967	4909	4887	5119	5299	5488	5368	5077	4687	4999	5347	5290	5212	5611	5649	5490	5272	5514	5185	5276	5324	5238	5340	5140	5203	5199	5244	5521	5360	5580	5450	5483	5702	5483	5536	5483
6229	6477	6568	6388	6326	6404	6000	5753	5495	5226	5233	5092	5072	5119	5025	5051	5071	4989	5124	5260	5519	5300	4942	4977	5195	5577	5412	5587	5901	5882	5209	5273	5303	5009	5460	5279	5176	5216	5074	5065	5115	5243	5420	5433	5500	5610	5583	5503	5665	5630
6254	6649	6788	6724	6409	6244	5849	5716	5443	5286	5110	4953	5151	5049	5153	5405	5260	5215	5038	5220	5311	5457	5435	5258	5186	5360	5613	5527	5725	5821	5422	5064	5175	4857	5115	5036	4981	5183	4849	4994	5055	5177	5340	5510	5363	5648	5710	5764	5792	5693
6467	6637	6737	6578	6465	6246	6019	5515	5527	5350	5190	5022	5101	5015	5310	5408	5507	5558	5349	5186	5370	5530	5667	5342	5050	5159	5628	5480	5544	5871	5474	5181	5221	5121	4983	5169	5154	5359	5021	5393	5018	5287	5141	5479	5281	5754	5766	6198	6175	5853
6399	6544	6429	6272	6104	6091	6021	5704	5348	5354	5305	4973	4905	4902	5051	5329	5642	5585	5586	5360	5327	5637	5722	5369	5137	5064	5687	5537	5463	5802	5705	5110	5372	5076	4986	5564	5403	5465	5167	5257	5278	5340	5350	5400	5417	5634	5826	5921	5960	5886
6262	6296	6147	6109	5908	5880	6004	5930	5756	5392	5290	5004	4779	4655	4840	5200	5350	5627	5769	5344	5250	5333	5660	5581	5164	4970	5449	5585	5296	5544	5761	5287	5268	5241	5116	5473	5358	5289	5554	5128	5243	5217	5428	5447	5451	5516	5636	5734	5825	5855
5995	5817	5903	5734	5729	5770	5964	5904	5840	5714	5579	5164	5091	4682	4767	4940	5181	5378	5562	5437	5292	5252	5572	5737	5311	4906	5161	5553	5485	5627	6015	5328	5298	5421	5101	5381	5446	5413	5490	5140	5416	5034	5401	5468	5561	5489	5407	5785	5637	5744
5829	5588	5731	5487	5671	5743	5799	5948	5973	5958	5637	5523	5075	4772	4849	4916	5268	5471	5697	5415	5355	5366	5445	5722	5348	4965	5169	5785	5656	5729	6068	5563	5429	5715	5152	5354	5343	5300	5511	5321	5559	5099	5598	5371	5761	5718	5746	5747	5687	5900
5751	5580	5453	5405	5407	5746	5874	6205	6135	6125	5835	5543	5338	4996	4896	4777	5073	5481	5810	5525	5420	5398	5500	5716	5431	5060	5463	5869	5769	5606	6101	6016	5547	5582	5180	5433	5494	5381	5686	5476	5571	5269	5564	5705	5951	5718	5827	5888	5974	5920
5564	5426	5496	5340	5407	5790	6174	6317	6537	6518	5978	5835	5341	5136	4971	4902	5140	5441	5592	5605	5286	5444	5735	5785	5768	5092	5411	5761	5621	5525	5985	5825	5552	5652	5299	5500	5709	5677	6115	5735	5868	5559	5972	5799	6138	5824	5891	5857	5905	5889
5630	5334	5393	5327	5345	5884	5960	6315	6440	6383	6162	5889	5505	5004	5013	4841	5010	5576	5779	5569	5460	5563	5633	6150	5785	5229	5250	5760	5709	5479	5977	5711	5398	5709	5379	5519	5698	5872	6192	5875	5787	5482	5881	5844	5905	5826	5558	5448	5716	5797
5730	5326	5161	5384	5252	5552	5854	6136	6244	6390	6028	5707	5611	5150	4939	4915	5130	5458	5624	5505	5414	5454	5756	6012	5661	5003	5179	5609	5512	5517	6003	5793	5503	5679	5272	5530	5652	5642	6243	5968	5724	5598	5752	5793	5968	5652	5444	5436	5461	5740
5892	5483	5517	5320	5130	5350	5687	5894	6210	6286	6087	5850	5513	5271	5186	5244	5220	5457	5555	5549	5284	5320	5877	6089	5582	5242	5372	5531	5678	5679	6200	5791	5636	5809	5424	5457	5656	5799	6283	5950	5996	5738	5998	5970	5899	5836	5803	5585	5631	5864
6110	5806	5628	5553	5390	5378	5558	5944	6159	6428	6108	6059	5865	5477	5418	5442	5556	5688	5789	5673	5352	5506	6199	6304	5621	5305	5469	5795	5551	5938	6270	5913	5871	5908	5554	5716	5864	6040	6600	6275	6240	5971	6259	6277	6330	6259	5956	5795	5762	6179
6306	5856	5843	5508	5506	5505	5724	6052	6105	6259	6249	6025	5916	5765	5445	5617	5715	5815	5832	5549	5394	5735	6103	6275	5818	5487	5744	5834	5483	5820	5968	5942	5897	5732	5584	5761	5934	6209	6515	6400	6202	6076	6149	6317	6444	6169	6100	5960	5958	6071
5895	5681	5533	5615	5286	5433	5509	5860	6068	6079	6153	5981	5905	5991	5721	5751	5864	5752	5493	5253	5342	5843	6284	6189	5703	5579	5745	5536	5423	5772	5896	5792	5894	5769	5561	5754	5783	6241	6362	6224	6375	5958	6168	6165	6075	6201	5896	6217	6180	6224
5812	5567	5737	5417	5612	5600	5647	5698	6000	6242	6456	6404	6309	6342	6298	5883	6091	5523	5303	5261	5497	6033	6358	6105	5771	5883	5969	5735	5367	5977	5996	5808	6207	6044	5705	5959	6143	6388	6461	6465	6521	6289	6205	6119	6377	6283	6196	6253	6326	6403
5724	5679	5936	5653	5411	5716	5893	6062	6160	6344	6621	6684	6574	6607	6440	6220	5889	5367	5150	5269	5661	6095	6241	6056	6012	6198	5930	5590	5568	6096	6092	6195	6462	6174	6162	6101	6304	6852	6618	6839	6537	6396	6497	6547	6323	6667	6498	6558	6686	6713
5285	5422	5507	5615	5580	5686	5859	6087	6231	6546	6605	6810	6722	6568	6299	5963	5507	5170	5054	5421	5716	6132	5999	5784	5949	5981	5592	5363	5626	6188	5926	6077	6197	5910	6072	6011	6241	6372	6335	6659	6389	6295	6169	6328	6261	6409	6306	6326	6414	6578
5119	4974	4944	5258	5354	5604	5868	6284	6229	6340	6646	6675	6457	6242	5930	5601	5085	4867	4984	5378	5518	5612	5587	5647	5915	5682	5312	5236	5765	5708	5829	6154	5806	5537	5830	5652	5799	6055	6174	6276	5912	6068	6077	6175	5893	6000	6075	5839	6426	6172
5136	4814	4958	4985	4876	5390	5763	6077	6259	6585	6738	6603	6412	6024	5661	5400	5039	5022	5190	5426	5742	5474	5603	5867	5813	5368	5151	5430	5426	5538	5889	6096	5761	5594	5653	5503	5842	6017	6158	6272	5995	5985	5947	5953	5972	5787	5665	5715	5819	5935
5312	4867	4865	4747	5186	5174	5674	5850	6114	6341	6598	6483	6209	6026	5578	5399	5359	5284	5364	5416	5375	5595	5874	6122	5966	5698	5676	5521	5434	5552	5982	6120	5895	5850	5730	5708	6115	6367	6590	6347	6203	5985	5861	5929	5972	5595	5930	5885	6264	6226
5388	5178	5090	4854	4964	5013	5398	5555	5889	5953	6096	6213	5982	5832	5692	5516	5485	5403	5145	5294	5578	5666	6186	6141	5900	5528	5769	5617	5393	5919	6172	6006	5950	6088	5710	5912	6004	6350	6439	6004	6127	5711	5755	5677	5873	5806	5893	6085	6109	6363
5188	5135	5215	5273	5028	5263	5631	5672	5626	5884	5833	5894	5770	5773	5520	5417	5230	5113	5020	5113	5469	5830	6129	5715	5412	5626	5637	5306	5429	6057	6007	5793	5796	5446	5534	5707	5712	5846	6050	5989	5695	5494	5545	5709	5666	5865	5682	5972	6086	6051
4773	4862	5027	5278	5263	5474	5633	5796	5967	6017	5971	5784	5753	5638	5200	5054	4799	4699	4853	5225	5797	6005	5927	5658	5704	5448	5255	5364	5618	5779	5651	5565	5501	5033	5176	5290	5435	5761	5589	5735	5584	5621	5610	5682	5584	5727	5509	5685	5715	5843
4752	4750	4888	4848	5005	5253	5573	5807	6080	5988	6051	5881	5752	5231	5013	4877	4719	4779	5124	5514	5791	5713	5757	5664	5812	5368	5180	5382	5645	5449	5560	5542	5286	5217	5294	5206	5602	5530	5698	5746	5660	5632	5557	5662	5593	5678	5530	5689	5736	5888
5069	4779	4962	4786	5020	5162	5453	5548	5523	5727	5584	5679	5435	5134	5030	4833	4917	5086	5318	5508	5749	5955	6007	5790	5574	5260	5192	5508	5403	5512	5553	5552	5297	5178	5186	5389	5537	5680	5969	5767	5891	5723	5863	5624	5748	5580	5746	5703	5671	5940
5022	5000	5060	5149	4979	5191	5322	5620	5656	5871	5571	5338	5265	4959	5047	4941	5013	5064	5243	5305	5631	5902	5858	5785	5331	5194	5218	5144	5392	5639	5691	5242	5238	5008	5353	5341	5625	5734	5722	5774	5917	5791	5800	5874	5805	5774	5774	5668	5748	5788
4750	4952	4979	5199	5489	5694	5823	5959	6068	5999	5808	5412	5367	5050	4842	4889	4781	5064	5194	5516	5772	5772	5527	5187	5118	5096	5186	5239	5353	5543	5495	5197	5257	4952	5229	5540	5528	5682	5630	5621	5740	5785	5799	5692	5728	5778	5688	5674	5685	5623
4784	4699	4937	5018	5473	5622	5845	6168	6279	6079	5894	5451	5279	4795	4554	4576	4742	5124	5476	5809	5867	5732	5332	5442	5115	4925	5126	5232	5497	5482	5342	5044	4865	4945	5135	5334	5481	5511	5529	5385	5543	5453	5536	5726	5538	5558	5623	5615	5692	5566
4958	5177	5168	5300	5354	5584	5918	5890	5810	5789	5676	5310	4933	4816	4687	4771	4880	5040	5525	5535	5603	5564	5452	5208	4798	4896	5004	5366	5319	5467	5455	5351	5073	5059	5145	5468	5474	5682	5467	5497	5543	5492	5705	5553	5559	5475	5485	5434	5558	5547
4904	5123	5371	5521	5638	5812	5797	5809	5838	5558	5417	5153	4803	4765	4717	4733	4910	5052	5415	5482	5633	5398	5206	4868	4947	5009	5270	5343	5462	5535	5368	5409	5470	5349	5342	5674	5604	5674	5705	5459	5529	5565	5522	5418	5231	5280	5323	5532	5508	5505
5494	5296	5674	5723	5775	5865	5789	5767	5544	5403	5086	4829	4498	4480	4588	4905	4981	5308	5469	5441	5416	5327	5088	5032	5015	5226	5245	5608	5624	5603	5400	5490	5216	5443	5537	5667	5846	5698	5631	5374	5424	5431	5407	5392	5309	5234	5333	5348	5376	5280
6040	6102	6091	5975	6138	5906	5859	5628	5409	4868	4759	4527	4443	4507	4716	5033	5231	5472	5571	5584	5343	5331	5034	5068	5034	5182	5390	5636	5644	5716	5597	5365	5554	5399	5608	5628	5607	5521	5575	5252	5527	5455	5560	5373	5407	5203	5226	5257	5242	5467
6000	6073	6262	6254	6183	6154	5847	5443	5199	4810	4721	4623	4397	4523	4697	5180	5250	5445	5560	5643	5506	5222	5052	4969	5112	5348	5627	5737	5652	5533	5457	5304	5423	5462	5543	5675	5780	5530	5361	5418	5427	5444	5404	5427	5320	5291	5278	5383	5346	5358
6192	6140	6278	6052	5945	5689	5322	5016	4882	4695	4544	4263	4403	4672	4852	5061	5176	5454	5535	5402	5354	5183	5162	4956	5098	5258	5466	5608	5732	5541	5263	5326	5263	5188	5464	5368	5439	5316	5230	5314	5517	5473	5610	5429	5274	5451	5342	5398	5256	5402
6450	6223	6312	6115	5787	5470	5109	4803	4700	4476	4400	4297	4422	4784	4833	5054	5230	5343	5316	5242	5171	4951	4863	5129	5079	5450	5356	5465	5318	5286	5265	5095	5229	5125	5248	5218	5242	5238	5467	5306	5600	5479	5562	5480	5344	5412	5387	5479	5343	5393
6561	6262	6180	5848	5482	5302	4883	4630	4581	4557	4477	4546	4619	5006	5144	5302	5259	5375	5249	5068	4929	4858	4892	5070	5358	5358	5408	5466	5318	5253	5004	4975	5044	5118	5079	5152	5045	5223	5131	5400	5388	5636	5473	5482	5400	5300	5367	5418	5168	5309
6491	6213	5974	5742	5394	4998	4780	4612	4556	4447	4435	4838	4928	5236	5246	5416	5469	5211	5058	5038	4909	4972	4973	5306	5296	5242	5171	5283	5266	5012	5052	5023	5219	5147	5115	5072	5120	5040	5202	5247	5649	5821	5725	5472	5513	5328	5480	5477	5273	5259
6120	5790	5716	5386	4912	4682	4576	4395	4364	4331	4667	4823	5043	5190	5255	5295	5243	5179	5115	5017	4943	4979	5205	5200	5346	5369	5429	5285	5077	5166	5029	5051	5174	4980	5186	5125	4937	5126	5172	5387	5692	5543	5599	5378	5266	5294	5387	5371	5281	5178
5845	5401	5426	4941	4854	4501	4349	4546	4323	4615	4897	4995	5164	5234	5407	5250	5197	4966	5007	4878	5018	5054	5213	5209	5371	5262	5298	5077	5145	5168	5059	5145	5158	5006	5258	5189	5141	5193	5342	5396	5520	5428	5452	5377	5300	5352	5366	5313	5187	5300
5391	4765	4922	4762	4472	4410	4408	4542	4579	4823	5017	5070	5233	5134	5129	5130	5033	4977	5009	4850	4974	5129	5207	5274	5287	5427	5353	5088	5130	5167	5174	5145	5170	5236	5077	5077	5062	5219	5239	5316	5347	5244	5179	5361	5285	5213	5389	5194	5219	5301
5030	4749	4496	4380	4380	4383	4609	4560	4805	4932	5157	5283	5278	5302	5050	4972	4844	4799	4825	4844	5057	5121	5237	5362	5334	5372	5229	4971	4936	4907	5092	5266	5400	5167	5177	4961	5023	5082	5316	5248	5337	5109	5217	5063	5212	5212	5348	5372	5363	5423
4656	4573	4465	4498	4490	4481	4515	4874	4931	5050	5177	5264	5273	5035	4929	4870	4691	4866	4655	4926	5009	5114	5435	5344	5239	5252	5006	4738	4812	4875	5074	5018	5239	5146	4917	5093	5105	5053	5406	5265	5299	5143	5199	5214	5448	5469	5509	5371	5055	5442
4870	4691	4712	4642	4730	4744	4804	4978	5104	5079	5258	5238	5180	5091	4975	4795	4889	4697	4746	4942	5090	5356	5336	5124	5131	5120	4858	4793	4802	4900	4991	5223	5162	4960	5122	4872	5149	5219	5236	5399	5379	5355	5450	5389	5577	5588	5565	5444	5345	5277
5101	4923	4898	4858	4984	5081	5138	5061	5186	5079	5028	5030	5068	4884	4769	4812	4814	5014	4955	5038	5208	5316	5234	5180	5104	4999	4842	4733	4887	5037	5193	5072	5026	5135	5170	5171	5133	5201	5327	5430	5309	5392	5497	5603	5680	5691	5439	5458	5456	5331
5034	5205	5238	5313	5360	5289	5290	5392	5105	5054	5166	4941	4894	4604	4659	4828	4851	4988	5083	5204	5330	5156	5236	5031	5125	4885	4799	4935	5104	5238	5182	5368	5174	5098	5101	5206	5362	5270	5279	5206	5199	5392	5611	5732	5422	5447	5486	5481	5363	5370
5239	5265	5380	5408	5329	5466	5435	5395	5062	4887	4787	4723	4568	4640	4642	4607	4845	5042	5158	5084	5305	5087	5034	5215	4800	4926	4909	5055	5210	5286	5226	5256	5226	5034	4987	5126	5237	5356	5089	5145	5247	5478	5496	5583	5492	5360	5372	5489	5567	5321
5371	5378	5390	5352	5439	5418	5437	5306	5201	4957	4712	4634	4581	4678	4532	4862	4891	5018	5141	5184	5081	5022	4962	4985	4971	4925	4997	5305	5335	5386	5355	5441	5121	5105	5304	5227	5421	5279	5127	5159	5347	5337	5555	5573	5555	5395	5321	5238	5363	5389
5608	5436	5387	5468	5396	5207	5081	4890	4815	4713	4443	4598	4594	4784	4843	4941	4915	4952	4994	5125	5122	5193	4974	4950	4993	5017	5200	5235	5365	5394	5177	5380	5374	5077	5288	5436	5430	5290	5081	5184	5297	5348	5406	5221	5159	5354	5227	5302	5270	5319
5862	5387	5325	5205	5066	5064	4764	4680	4607	4642	4532	4650	4681	4765	4976	4951	5052	5069	4973	4918	4968	4848	5054	4983	4970	5106	5300	5403	5286	5238	5221	5249	5380	5380	5438	5597	5258	5292	5349	5391	5357	5452	5295	5234	5333	5358	5379	5409	5339	5288
5895	5521	5296	5123	4964	4674	4782	4697	4560	4507	4457	4736	4866	5037	5007	4998	4942	4916	4814	4797	4872	4850	5004	5070	5255	5456	5334	5221	5392	5200	5096	5349	5328	5325	5450	5212	5293	5202	5251	5370	5315	5491	5202	5255	5193	5297	5543	5409	5317	5398
5750	5394	5282	4939	4936	4781	4566	4514	4588	4663	4636	4720	4833	5180	5165	5295	5143	5037	4889	4772	4796	4771	5151	5121	5247	5408	5373	5263	5045	5037	4822	5158	5305	5518	5388	5171	5328	5292	5249	5259	5462	5334	5181	5184	5377	5417	5540	5445	5297	5233
5423	5112	5029	4908	4781	4702	4587	4610	4803	4794	4924	4789	4852	5029	5131	5137	5106	4876	4851	4949	4850	4972	4960	4997	5250	5324	5221	5088	4917	5050	4934	5146	5121	5359	5303	5136	5145	5127	5209	5281	5288	5099	5228	5059	5290	5276	5339	5293	5144	5146
5236	4954	4873	4828	4777	4826	4756	4728	4904	4915	4969	4995	5097	4911	5085	5129	5023	4789	4906	4985	4885	4940	5077	5077	5049	5061	5038	4886	4823	5099	5062	5256	5261	5178	5097	5021	5168	5220	5094	5103	4985	5179	5075	5082	5201	5241	5162	4989	5155	5139
5074	5045	4918	4899	4870	5051	4841	5170	5110	5085	4960	4995	5092	4871	4946	4768	4814	4900	5015	4980	5032	5053	5132	4916	5027	4956	4925	5104	5162	5241	5202	5219	5202	4989	5041	5155	5181	5190	5139	5034	4905	4905	5072	5142	5244	5012	5191	5076	5070	5236
5040	4832	5081	4947	5129	5163	5384	5433	5230	5177	5202	4985	4775	4829	4560	4520	4662	4794	4960	4959	5066	4977	5163	5132	5010	4940	5000	5269	5262	5465	5451	5302	5193	4971	5017	5018	5115	5161	5065	4950	4956	5024	5114	5276	5274	4988	5102	5108	5147	5292
5326	5146	5161	5238	5261	5196	5345	5322	5259	5324	5161	5058	4812	4619	4673	4674	4740	4742	5001	5098	5202	5103	5153	5069	5139	5042	5061	5171	5385	5489	5409	5292	4951	4960	4928	5128	5040	5115	5015	5067	4934	4973	5208	5146	5194	5024	5089	5228	5183	5380
5437	5275	5304	5185	5193	5078	5115	5142	5146	5124	4977	4882	4829	4774	4843	4909	4884	4751	4915	4846	5078	5123	5000	4842	4975	5052	5041	5205	5366	5300	5317	5008	4973	4972	5068	5072	5017	5139	5124	5170	5046	5099	5162	5138	5069	4917	4984	5095	5215	5129
5765	5374	5444	5238	5043	5013	4889	4796	4783	4949	4701	4790	4816	4807	5018	4864	4960	5014	4873	4865	5028	4856	4781	4971	4939	5099	5272	5252	5142	5007	4969	4940	5058	5103	5029	5024	4832	5007	5020	5111	5308	5174	5213	5254	4945	5045	5020	5203	5347	5275
5702	5508	5492	5125	5061	4846	4814	4715	4596	4550	4501	4632	4808	4846	5113	5238	5197	5208	5027	4988	4881	4785	5028	4958	5163	5362	5399	5361	5102	4864	4926	5040	4984	5215	5207	5173	5017	4956	5180	5378	5377	5102	5117	5037	4821	4885	5115	5222	5126	5077
5509	5487	5476	5196	4945	4877	4793	4593	4632	4670	4522	4597	4758	4864	5172	5295	5286	5236	4996	4945	4968	4967	4987	5019	5164	5241	5415	5265	5180	5015	4974	5080	5158	5231	5148	4982	5043	4984	5066	5399	5264	5156	4885	4911	4967	5076	5105	5109	5146	5359
5671	5383	5358	5059	4927	4867	4904	4773	4666	4769	4776	4822	4766	4972	5012	5166	5151	5134	5076	4918	4943	4915	5070	5050	5155	5162	5209	5130	5223	5086	5242	5043	5136	5220	5225	5234	4996	5110	5089	5240	5092	5151	4966	5022	5150	5135	5312	5348	5142	5178
5200	5088	5243	5007	5030	4960	5086	4889	5113	4823	5013	4806	4910	4980	4857	5016	4998	4979	5050	5144	5182	5216	5191	5028	5056	5116	5007	5174	5198	5216	5390	5344	5125	5109	5220	5132	5208	5208	5173	5100	4960	5113	4965	5442	5280	5407	5188	5266	5241	5460
4919	5154	5111	5216	5140	5311	5220	5265	5245	5139	5146	4902	4860	4747	4873	4772	4781	4911	5111	5166	5143	5118	5127	5034	4943	4938	5030	5228	5380	5359	5289	5358	5076	5065	5104	5365	5389	5401	5089	5161	5100	5203	5356	5377	5404	5352	5095	5225	5269	5276
4826	4814	5089	5175	5210	5149	5214	5326	5085	5052	5063	4864	4796	4700	4707	4748	4715	4990	5112	5202	5358	5298	5074	5126	5101	5132	5200	5347	5447	5408	5397	5255	5228	5136	5154	5239	5345	5350	5149	5090	5262	5317	5272	5343	5341	5139	5130	5252	5221	5256
5010	5001	5059	5139	5069	5056	5195	5039	5158	5051	4872	4820	4762	4630	4716	4762	4964	4843	5130	5257	5173	5364	5268	5178	5126	5211	5338	5472	5309	5354	5220	5128	5301	5237	5217	5176	5305	5271	5234	5268	5299	5296	5414	5365	5097	5195	5206	5185	5300	5417
5285	5184	5259	5082	5093	4910	4948	4794	4922	4859	4945	4872	5111	4940	4941	4882	4861	5068	5011	5075	5116	5101	5248	5349	5321	5221	5240	5235	5070	5155	5326	5168	5538	5419	5202	5202	5229	5165	5183	5312	5261	5132	5143	5254	5291	5175	5308	5329	5296	5157
5515	5168	5371	5212	5293	5011	4873	4809	4821	4760	4878	5007	5058	5142	4967	4875	4817	4681	4915	4769	4856	4970	5214	5374	5515	5221	5154	5143	5190	5148	5300	5341	5335	5486	5266	5177	5042	5173	5210	5274	5222	5251	5141	5227	5335	5514	5446	5265	5242	5367
5427	5295	5253	5275	5237	5216	4999	4784	4854	4850	4958	5137	5193	5024	5141	5044	4673	4723	4760	4755	4859	4984	5136	5270	5338	5246	5205	5016	5046	5136	5240	5435	5390	5512	5376	5139	5039	4912	5268	5268	5312	5300	5041	5343	5423	5496	5441	5430	5435	5365
5447	5106	4922	5055	5095	5016	5046	4755	4803	4977	4880	4948	4921	5117	5131	5045	4918	4694	4611	4749	4830	5016	5161	5330	5246	5174	5199	5149	5126	5269	5335	5400	5450	5437	5373	5200	4954	5020	5127	5395	5345	5169	5271	5324	5436	5405	5618	5469	5391	5275
5435	5039	5105	4901	4989	4999	4970	4920	4945	4784	4842	4719	4820	4888	5071	5022	4887	4943	4760	5004	4856	5033	4920	5250	5193	5224	5339	5240	5219	5188	5238	5225	5244	5452	5320	5207	5195	5095	5332	5284	5328	5139	5230	5200	5367	5425	5243	5526	5453	5414
5617	5294	5297	5187	5393	5229	5202	4787	4757	4743	4609	4424	4640	4812	4791	5010	4996	5088	5049	5023	4963	4922	5058	5131	5287	5424	5267	5407	5297	5187	5287	5202	5240	5339	5302	5361	5361	5200	4990	5183	5287	5231	5317	5198	5331	5441	5373	5442	5391	5540
5539	5412	5569	5394	5538	5432	5194	5087	4713	4515	4534	4379	4477	4580	4681	4957	5006	5223	5062	4956	5016	4918	5015	5152	5202	5545	5331	5530	5354	5220	5222	5195	5243	5329	5386	5498	5474	5233	5315	5167	5230	5272	5338	5333	5225	5399	5247	5520	5577	5485
5563	5603	5657	5502	5567	5335	5186	5172	4914	4733	4667	4446	4444	4804	4774	4879	5061	5151	5274	5007	4937	4877	4863	4856	5286	5268	5391	5435	5307	5189	5175	5147	5135	5323	5410	5519	5525	5206	5436	5207	5357	5370	5374	5279	5157	5307	5362	5528	5532	5463
5615	5431	5731	5374	5385	5245	5199	5125	5174	4982	4746	4513	4647	4676	4836	4880	5107	5131	4967	5013	5178	4879	5076	4941	5057	5208	5434	5466	5469	5531	5203	5371	5264	5338	5393	5377	5262	5424	5459	5253	5274	5331	5310	5244	5295	5245	5335	5349	5372	5465
5371	5414	5359	5379	5215	5305	5149	5259	5162	5000	4684	4694	4683	4633	4661	4858	4990	4928	5132	5220	5178	5146	5174	5132	5117	5239	5399	5478	5522	5561	5533	5428	5175	5169	5283	5497	5247	5396	5382	5253	5346	5193	5273	5255	5386	5350	5392	5509	5480	5511
5163	5085	5259	5297	5171	5204	5104	5080	5222	4936	4797	4635	4526	4495	4512	4572	4874	4922	4945	5047	5278	5190	5111	5034	5043	5185	5255	5389	5351	5639	5426	5332	5120	5036	5040	5169	5354	5237	5318	5244	5185	5287	5376	5295	5313	5263	5292	5422	5581	5379
4930	5004	4907	5070	5052	5116	5093	4993	4886	4875	4803	4680	4617	4537	4310	4429	4526	4867	5092	5037	5226	5170	5096	5031	5014	5005	5083	5037	5224	5447	5390	5080	5008	5002	5026	5065	5247	5341	5296	5127	5193	5379	5229	5410	5457	5374	5250	5333	5486	5551
5015	4999	4793	4984	5138	5150	5181	5108	5027	5025	4948	4893	4802	4602	4701	4538	4622	4645	4882	5030	5176	5199	5338	5151	5046	5087	4900	5054	5126	5126	5178	5397	5133	4975	5021	5149	5169	5373	5282	5159	5222	5101	5190	5350	5289	5371	5237	5344	5367	5384
5365	5023	5064	4922	4841	4874	5007	5068	5134	5168	5011	5090	4958	4912	4765	4746	4778	4768	4832	4918	5158	5264	5444	5354	5179	5084	4980	5091	5083	5130	5274	5308	5402	5183	5115	5174	5243	5374	5422	5162	5235	5123	5189	5227	5279	5215	5178	5327	5368	5306
5345	5259	5007	4976	4891	4874	4834	4969	4982	5135	5095	4966	4993	4904	4795	4786	4888	4803	4933	4962	5257	5203	5360	5283	5286	5116	5014	5072	5148	5247	5320	5380	5340	5296	5046	5163	5251	5288	5288	5231	5149	5103	5153	5194	5279	5258	5326	5280	5419	5300
5202	5188	5163	4918	4828	4882	4844	4731	4892	4944	4951	5163	5040	4803	4773	4698	4753	4658	4876	4985	5188	5270	5377	5232	5331	5106	4976	4999	5127	5472	5275	5411	5269	5193	5162	4960	5129	5283	5225	5231	5130	5155	5081	5168	5156	5434	5350	5391	5271	5363
5136	5082	5121	4807	4804	4635	4832	4839	4803	4850	4927	4906	5102	4945	5028	4712	4745	4799	4822	5014	4952	5154	5227	5227	5325	5297	5094	5033	5043	5219	5283	5267	5385	5324	5203	5008	4995	5231	5327	5241	5218	5064	5009	5228	5243	5598	5407	5211	5254	5098
5334	5218	4984	4833	4833	4760	4548	4783	4775	4915	4916	5001	5193	5180	4966	5150	5055	4881	4702	4774	4906	4991	5139	5291	5401	5470	5113	5124	4961	5046	5211	5236	5231	5321	5078	5083	5092	5068	5269	5292	5115	4878	5104	5031	5389	5426	5358	5358	5175	5268
5474	5400	5165	4942	4758	4725	4689	4702	4821	4918	5007	5118	5078	5151	5201	5265	5068	4978	4711	4716	4987	5033	5342	5364	5284	5495	5263	5054	5001	4911	5052	5161	5276	5271	5193	4976	4887	5095	5239	5243	5283	5018	5047	5146	5268	5406	5324	5302	5130	5286
5551	5438	5149	5112	4852	4952	4636	4787	4892	4935	5149	5200	5212	5058	5227	5184	5276	4851	4946	4699	4876	4972	5096	5270	5338	5311	5194	4976	4830	4806	5093	5053	5172	5315	5173	4981	4981	4978	5096	5142	5292	5209	5161	5047	5122	5304	5420	5407	5316	5311
5815	5344	5213	5220	5115	5082	4845	4825	4759	4713	4889	4837	5171	5098	5096	5090	5179	4943	4794	4746	4679	4942	5123	5171	5222	5181	5115	5145	4864	4845	4970	5045	4998	4997	5033	5030	4908	5024	5052	5101	5263	4996	5121	4950	5151	5389	5432	5521	5417	5352
5778	5536	5419	5077	5082	4982	5035	4687	4798	4596	4750	4906	5086	5085	5110	5317	5120	5078	5053	5011	4696	4714	4814	5131	5322	5320	5463	5260	5061	4903	4791	4891	4969	4982	5064	4992	4950	5051	5143	5200	5164	5263	5122	5085	5161	5454	5555	5635	5471	5378
5900	5557	5278	4953	4995	4887	4868	4833	4781	4606	4602	4849	4952	5236	5377	5307	5281	5254	5141	5068	4913	4857	4895	5070	5310	5369	5434	5319	4991	4994	4886	4924	4934	5127	5001	5200	4956	5152	5140	5188	5217	5321	5164	5222	5296	5451	5408	5431	5367	5320
6012	5632	5572	5091	4991	4837	4775	4546	4742	4737	4755	4602	4952	5193	5379	5252	5391	5246	5109	5192	4886	4983	4932	4920	5402	5358	5426	5266	5080	4987	4894	4866	4959	5267	5184	5181	5023	4982	5225	5219	5284	5352	5253	5342	5344	5479	5539	5419	5380	5292
5972	5743	5720	5591	5107	4957	4886	4834	4758	4748	4786	4719	4963	4872	5065	5316	5208	5196	5048	5069	5011	4937	5092	4969	5215	5317	5542	5194	5357	4986	5007	5049	5131	5209	5361	5074	5122	5102	5180	5219	5390	5452	5518	5353	5378	5426	5479	5754	5643	5274
5800	5673	5955	5589	5261	5197	4942	4847	4609	4738	4742	4714	4704	4732	4946	5238	5185	5314	5238	5134	4953	4920	4942	4945	5146	5427	5440	5352	5194	5223	5059	4907	4976	5188	5305	5147	5206	5075	5185	5396	5410	5456	5465	5349	5250	5279	5563	5684	5480	5490
5708	5708	5699	5691	5398	5191	4881	4776	4544	4413	4461	4659	4712	4807	5041	5337	5391	5292	5386	5080	5111	4923	4882	5004	5054	5258	5467	5533	5337	5211	4927	4924	4977	5193	5201	5255	5309	5124	5117	5195	5398	5557	5319	5232	5256	5330	5504	5702	5688	5383
5894	5663	5680	5489	5328	5267	5109	4692	4554	4429	4579	4658	4757	4866	5279	5386	5394	5477	5348	5138	5107	5064	4991	4958	5196	5391	5477	5430	5253	5104	5022	4965	4801	5104	5076	5311	5275	5226	5183	5345	5279	5167	5412	5414	5453	5377	5426	5452	5595	5261
5703	5365	5412	5234	5241	5225	5162	5015	4754	4809	4840	4785	4917	5029	5073	5369	5394	5305	5332	5197	5154	4986	4971	4931	5015	5197	5354	5339	5134	4985	5016	5025	4911	5151	5180	5259	5331	5245	4919	5212	5282	5430	5473	5441	5443	5321	5408	5295	5344	5184
5706	5542	5412	5298	5359	5289	5310	5016	5073	4961	4725	4886	4783	4761	5005	5174	5361	5616	5342	5355	5103	5028	4935	4952	5102	5062	5445	5370	5220	4934	5011	4928	5134	5120	5259	5342	5188	5145	4932	5221	5382	5241	5448	5421	5255	5234	5324	5420	5376	5202
5579	5543	5562	5511	5553	5428	5398	5124	4970	4787	4765	4674	4692	4701	5051	4962	5261	5476	5429	5184	4931	5158	4972	4975	5149	5251	5242	5266	5133	5185	4924	4979	5025	5284	5192	5311	5170	5063	5105	5232	5228	5370	5199	5115	5141	5155	5249	5371	5365	5403
5657	5507	5484	5538	5365	5410	5266	5194	4885	4871	4532	4755	4769	4843	5069	5184	5274	5521	5347	5249	4976	4848	4882	4898	4985	5125	5215	5248	5284	5205	4980	4911	4961	5159	5186	5262	5292	5092	5045	4983	5114	5235	5128	5140	5062	5175	5239	5366	5427	5410
5498	5240	5458	5351	5396	5283	5390	5135	5069	4814	4878	4821	4816	5062	5132	5204	5273	5315	5187	5067	5022	4782	4709	4874	4923	5138	5058	5289	5424	5224	5025	4814	4863	5069	5293	5234	5381	5273	4953	4929	5121	5141	5075	5080	5016	5004	5166	5461	5491	5447
5409	5294	5098	5275	5221	5351	5293	5246	5239	4955	4638	4925	4935	5077	5196	5332	5081	5148	5175	5171	5019	4836	4695	4822	4871	5174	5312	5161	5314	5299	4942	4980	4847	4983	5183	5269	5389	5207	5035	5005	5015	5284	5206	5116	5261	5091	5116	5288	5358	5466
5392	5319	5295	5361	5295	5220	5393	5212	5154	4973	4793	4598	4718	4820	4941	5098	5011	5038	5189	5214	5156	4801	4640	4694	4942	5105	5253	5145	5406	5397	5008	4792	4914	5116	5148	5306	5293	5045	4937	4835	4989	5134	5149	5169	5094	5069	5128	5249	5398	5361
5670	5536	5551	5529	5300	5332	4976	5033	4994	4595	4716	4624	4599	4725	4951	5149	5186	5284	5261	5168	5209	5051	4877	4939	4944	5029	5256	5375	5305	5333	4983	4866	4819	5087	5228	5322	5172	5167	5005	4897	4953	5307	5245	5349	5034	5162	5171	5336	5602	5375
5503	5491	5618	5536	5377	5098	4962	5034	4914	4929	4836	4707	4710	4669	5077	5174	5481	5302	5397	5327	5292	4961	4857	4840	4864	5168	5090	5277	5221	5205	4950	4906	4825	5229	5442	5292	5175	5182	5049	4969	5298	5324	5294	5419	5183	5295	5371	5406	5366	5268
5534	5525	5417	5444	5394	5286	5171	4914	4951	5023	4996	4771	4794	4758	4879	5285	5438	5444	5337	5344	5122	4990	5007	4820	5005	4990	5205	5107	5320	5257	4840	4939	4949	4990	5334	5203	5212	4996	5026	5112	5151	5247	5325	5320	5219	5243	5284	5355	5537	5326
5418	5314	5541	5394	5564	5457	5257	5103	4820	4817	4964	4934	4971	4881	4820	5109	5319	5418	5456	5256	5162	5090	5134	4988	5080	5237	5313	5364	5290	5325	5103	5159	4907	5097	5180	5254	5276	5045	5057	5042	5234	5272	5439	5471	5248	4890	5291	5322	5344	5241
5693	5577	5381	5480	5626	5344	5372	5100	4772	4769	4739	4643	4882	4815	5075	5078	5217	5459	5487	5299	5255	5124	4834	5053	5003	5176	5274	5294	5266	5039	5109	4979	4809	5046	5203	5471	5355	5133	5029	5118	5294	5255	5275	5254	5046	5208	5179	5334	5265	5235
5730	5662	5495	5365	5428	5496	5155	5090	4900	4723	4775	4754	4867	4689	5099	5220	5195	5473	5343	5349	5274	5097	4891	4875	4880	5135	5251	5472	5275	4989	4934	4905	4798	4901	5057	5268	5279	5133	5017	5004	5186	5184	5236	5166	5090	5014	5235	5263	5245	5294
5752	5576	5668	5316	5312	5406	5137	5302	4935	4820	4808	4770	4791	4926	5145	5243	5300	5389	5404	5380	5030	5002	4839	4740	4798	5084	5198	5264	5253	4893	4926	4830	4965	4890	5009	5208	5240	5029	4886	4932	5006	5270	5240	5124	5144	5138	5099	5243	5165	5166
5693	5672	5674	5600	5346	5233	5245	5141	5037	5060	4874	4819	4846	4763	5036	5128	5221	5368	5204	5006	5053	4795	4816	4752	4875	4932	5123	5354	5105	4958	4868	4674	4865	5041	5159	5033	5179	4950	4818	4898	4888	5181	5447	5163	5116	5111	5187	5374	5399	5313
5936	5754	5785	5731	5490	5391	5164	5114	5052	4826	4936	4839	4923	4899	4973	5153	5407	5433	5374	5139	5011	4751	4728	4648	4773	4908	5161	5312	5027	4811	4663	4727	4965	5072	5214	5178	5140	4964	4737	4864	5074	5223	5427	5337	5157	4936	5269	5303	5290	5203
5999	5954	5914	5423	5480	5255	5207	4919	4836	4895	4798	4716	4962	4916	5091	5338	5446	5545	5260	5160	4667	4733	4669	4780	4917	5017	4974	5259	5064	4842	4571	4649	4823	4947	5154	5197	4878	4974	4851	4943	5096	5358	5316	5437	5135	5197	5332	5339	5461	5094
5895	5811	5619	5459	5248	5138	5107	4911	4859	4755	4553	4888	4956	5183	5179	5235	5474	5658	5498	5064	4833	4648	4691	4817	4969	5072	5090	5009	5142	4848	4718	4697	4855	5067	5273	5106	5160	4941	4966	5019	5268	5497	5323	5377	5272	5143	5259	5343	5239	5077
5972	5793	5762	5201	5294	5286	5034	4934	4795	4723	4703	4708	5120	5131	5252	5355	5286	5467	5288	5086	4794	4674	4745	4784	5062	5095	5033	5108	4965	4965	4854	5004	4907	5048	5079	5163	5181	5043	5030	5178	5397	5327	5414	5332	5478	5236	5439	5394	5291	5371
6223	5855	5821	5347	5130	5116	5019	4888	4712	4480	4607	4736	4784	5156	5283	5198	5224	5190	5181	5134	4949	4736	4881	4900	5249	5096	5208	5006	4873	4941	4742	4889	4969	5101	5117	5377	5077	4960	5035	5374	5509	5515	5482	5168	5293	5298	5474	5526	5527	5174
6478	5825	5627	5406	5202	4959	4895	4781	4654	4630	4639	4744	4900	5186	5204	5387	5304	5176	5149	4970	4889	4953	4835	5025	5005	5221	5195	5124	4918	4876	4691	4896	5031	5096	5242	5046	5305	5138	5062	5232	5419	5551	5415	5232	5426	5355	5394	5497	5242	5217
6125	5845	5769	5432	5030	4724	4838	4511	4884	4698	4657	4785	4895	5203	5394	5361	5170	5122	5089	4935	4797	4904	4914	4915	5225	5167	5281	5209	4959	4965	4827	4991	5169	5254	5094	5014	5085	5086	5117	5241	5441	5480	5243	5152	5181	5325	5307	5332	5370	5083
5901	5606	5679	5469	5060	4857	4631	4606	4775	4853	4934	4891	4842	5261	5411	5513	5259	4972	4759	4877	4985	4937	4987	5047	5193	5198	5209	5104	4992	4718	4921	5129	5201	5138	5219	5102	5121	5186	5177	5178	5162	5310	5279	5144	5046	5445	5240	5374	5124	4947
5763	5504	5718	5354	5090	4714	4658	4717	4530	4837	5110	5013	5196	5376	5339	5356	5194	5117	4942	4808	4843	5085	5182	5238	5233	5236	5198	5047	5014	4803	4847	4964	5213	5328	5119	4995	4878	4954	5070	5234	5149	5311	5259	4940	5168	5135	5269	5333	5129	4994
5731	5433	5575	5230	4947	4854	4613	4523	4668	4885	5035	5069	5215	5338	5492	5319	5377	5065	5030	4881	4994	4943	5164	5430	5262	5375	5046	4889	4901	4931	4850	4844	5111	5162	5078	4910	4731	4719	5189	5129	5123	4991	5181	5009	5196	5074	5420	5364	5118	4966
5557	5172	5462	5021	4916	4678	4597	4733	4731	4889	5138	5157	5354	5336	5323	5117	5025	5069	5104	4950	4968	5056	5104	5187	5318	5172	4962	4618	4639	4734	4877	4840	4880	5300	5130	4842	4748	4789	5144	5229	5229	5087	4999	5119	5199	5223	5405	5071	4976	4898
5457	5194	5176	5016	4890	4761	4723	4832	4852	4914	5174	5269	5378	5496	5306	5130	4962	4971	5174	5038	5011	5162	5276	5355	5300	5184	4934	4779	4728	4745	4895	4948	5112	5189	4996	4850	4842	4960	5373	5372	5257	5119	5013	5177	5202	5336	5240	5122	4937	4945
5447	5143	5093	4884	4791	4823	4888	4943	5084	5150	5230	5415	5263	5401	5131	5154	4863	4969	5016	5009	5278	5226	5225	5270	5330	5285	4983	4712	4754	4795	5022	5203	5184	5023	5019	4912	4905	5011	5178	5282	5352	4982	5076	5305	5293	5290	5273	5090	4906	5040
5525	4977	5144	4937	4953	4883	4887	5108	5179	5114	5190	5462	5093	5127	4972	5047	4792	4758	4896	5103	5104	5198	5304	5323	5266	5097	4789	4800	4743	5018	4888	5102	5093	4861	4925	4842	5038	5077	5232	5047	5238	5021	5071	5223	5231	5260	5100	4915	4970	5046
5546	5170	5079	5125	4993	5086	5177	5210	5376	5351	5455	5240	5067	4976	4988	5013	4724	4654	4754	5068	5180	5309	5180	5165	5061	4811	4768	4662	4780	4777	5108	5120	5006	4876	4758	4937	5013	5057	5224	5038	5211	5082	5105	5120	5258	5233	5114	4859	5060	5057
5415	5164	5222	4949	4988	5081	5156	5130	5331	5612	5466	5357	5100	4866	4781	4910	4870	4765	4934	5073	5277	5227	5312	4951	4880	4924	4680	4774	4770	4904	4935	5037	4810	4718	4644	4702	4939	5208	5111	5103	5018	5116	5112	5257	5282	5306	5209	5026	4808	5240
5483	5282	5279	5459	5185	5251	5360	5374	5273	5466	5449	5181	5134	4859	4839	4788	4858	4977	4844	5064	5372	5315	5058	4919	4887	4692	4822	4862	5022	5115	5098	4986	4708	4784	4830	4895	5070	5173	5178	5180	4986	5072	5181	5235	5301	5111	5264	4980	5047	5203
5412	5274	5390	5426	5413	5400	5346	5359	5342	5328	5338	5200	4790	4767	4740	4739	4834	5034	4948	5028	5218	5347	5272	4896	4862	4762	4918	4942	5096	5084	4938	5014	4751	4793	4741	4939	4974	5232	5027	5109	5021	5021	5306	5219	5061	5128	4985	5116	5148	5459
5460	5363	5543	5554	5690	5514	5420	5254	5085	5303	5140	5054	4794	4592	4728	4729	5000	5030	5083	5231	5263	5193	5168	5050	4856	4883	4971	5244	5230	5163	5132	4922	4873	4836	4982	4959	5108	5132	4953	5079	5047	5206	5288	5327	5177	5089	5115	5217	5276	5311
5615	5392	5678	5646	5785	5643	5509	5300	5079	5082	5146	4967	4676	4747	4635	4757	4941	4985	5131	5126	5219	5226	5174	4936	4890	5029	5054	5483	5491	5371	5058	4965	4756	4900	5033	5274	5356	5057	5023	4952	5009	5165	5247	5334	5144	5062	4993	5271	5354	5240
5699	5555	5660	5778	5972	5711	5574	5190	4953	4941	4814	4856	4660	4648	4640	4818	5094	5311	5321	5157	5143	4982	5002	4966	5005	5153	5300	5547	5511	5316	5186	4927	4998	4983	5247	5414	5344	5093	5044	5154	4987	5245	5421	5319	5172	5141	5188	5568	5401	5383
5715	5436	5679	5707	5779	5768	5573	5260	4897	4740	4849	4829	4989	4820	4869	4932	5078	5118	5330	5098	5036	5027	4819	4804	5095	5149	5570	5488	5404	5288	5042	4840	4886	5025	5228	5388	5223	4940	5090	5026	5065	5156	5397	5238	5026	5195	5190	5491	5337	5352
5877	5662	5546	5491	5574	5513	5315	5018	4915	4740	4711	4593	4777	4998	4969	4953	5152	5060	5120	5064	5100	4867	4956	4998	5200	5405	5388	5341	5094	5135	4856	4882	4970	4991	5204	5170	5103	4828	5080	5088	5217	5271	5296	5328	5150	5265	5322	5347	5300	5204
5848	5593	5500	5298	5370	5143	5186	4932	4728	4772	4744	4923	4871	4949	5059	5132	5100	5129	4948	5072	5025	4999	5033	5171	5417	5505	5328	5207	5053	4917	5070	4891	4933	5075	5193	5146	5104	4810	4924	5188	5290	5311	5305	5218	5476	5304	5414	5219	5174	5117
6035	5686	5417	5256	5109	5161	5011	4871	4748	4704	4693	4905	4972	5126	5180	5310	5078	4921	4827	5057	5142	5099	5219	5168	5405	5487	5465	5129	5014	4800	4984	4952	5021	5092	5138	5103	5047	4842	5068	5305	5423	5366	5061	5318	5379	5477	5401	5222	5274	5282
6044	5672	5539	5143	5101	5023	5044	4807	4965	4883	4956	4770	5132	5104	5272	5254	4986	4953	4742	5077	5093	5070	5191	5229	5353	5485	5208	4891	4843	4895	4981	4902	5182	5109	5155	4959	4945	5033	5281	5289	5326	5233	5255	5296	5344	5345	5269	5292	5338	5304
5665	5427	5302	4962	4943	4901	4994	4980	5097	5147	5063	5272	5183	5103	5290	5060	5021	4663	4685	4893	5226	5285	5367	5286	5212	5342	5121	4878	4851	4835	4890	5165	5059	4969	4966	4923	5214	5136	5115	5183	5229	5222	5069	5374	5259	5378	5176	5077	5322	5267
5340	5215	5253	4958	4985	4806	5098	5183	5260	5442	5301	5219	5188	5145	5214	4920	4908	4845	4728	4983	5203	5375	5320	5254	5143	5101	4936	4845	4799	4826	4938	5066	5032	4893	4776	4971	4922	5139	5269	5178	5204	5179	5097	5222	5267	5239	5159	5035	5280	5103
5108	5180	5077	4994	4967	4985	5244	5212	5152	5376	5555	5227	5272	4982	5054	4974	4903	4897	4904	5067	5136	5320	5128	5127	5056	4972	4860	4733	4751	4854	4963	5021	4845	4700	4781	5100	4977	5004	5157	5005	5093	5133	5121	5208	5328	5419	4996	5166	5227	5250
4847	5078	5186	5235	5210	5191	5202	5209	5413	5330	5387	5301	5034	5005	4845	5069	5059	5116	5026	5077	5222	5301	5139	4903	4789	4819	4868	4784	4844	5001	4902	4918	4670	4748	4780	4827	4900	5180	5182	4866	4988	5075	5212	5258	5356	5200	5153	5005	4950	5167
5050	5092	5423	5434	5335	5368	5319	5130	5201	5313	5433	5265	4941	4726	4874	4924	5169	5168	5165	5195	5159	5166	5138	4810	4854	4867	4894	4818	4940	4811	4990	4968	4856	4854	4981	5001	5058	5178	5128	5035	5084	5189	5340	5230	5130	4953	5108	5126	5010	5133
5081	5297	5488	5529	5658	5508	5296	5491	5352	5202	5304	5111	4991	4608	4865	4963	5038	5279	5094	5158	5154	4990	4857	4806	4954	4936	4882	5030	5104	4812	4894	4736	4961	4887	4975	4942	5126	5051	5001	4980	5092	5175	5394	5307	5017	5098	5017	5244	5067	5146
5297	5345	5467	5578	5774	5587	5253	5194	5274	5233	5278	5125	4976	4944	5038	5252	5239	5231	5204	5013	4962	4802	4771	4969	4942	4970	5071	5064	4945	5030	4683	4600	4754	5098	5184	4966	4991	4955	4874	5034	5087	5230	5350	5117	5088	5080	5228	4962	5181	5083
5301	5172	5409	5571	5351	5549	5305	5128	4895	5101	5223	5173	5086	5029	5126	5372	5226	5338	5159	5017	4947	4564	4801	4888	5040	5056	4994	4939	4847	5043	4881	4745	4888	4815	5086	4972	4870	4883	5127	5159	5066	5216	5335	5235	5238	5123	5238	5367	5373	5105
5438	5265	5507	5430	5370	5297	5024	4972	4844	4978	5027	5027	5088	5241	5105	5121	5264	5229	5053	4863	4859	4675	4821	5158	5160	4972	4910	4819	4857	4926	4860	4837	4943	4916	5001	4788	4654	4932	5114	5119	5239	5179	5423	5175	5141	5058	5442	5450	5216	5323
5391	5348	5376	5111	5351	5108	4796	4852	4858	4953	4974	5214	5236	5127	5093	5076	5085	5134	4771	4834	4844	4861	5008	5296	5274	5227	4921	4771	4822	4791	4812	5035	4958	5081	5018	4825	4635	4869	5204	5054	5127	5210	5211	5308	5198	5252	5385	5559	5399	5330
5335	5203	5230	5051	5165	5096	4897	4827	4948	5063	5177	5286	5286	5146	5095	4943	5005	4807	4775	4925	4743	4910	5051	5363	5224	5069	4913	4818	4797	4953	4918	4956	4886	4968	4978	4833	4874	5096	5116	5243	5024	5102	5181	5288	5305	5262	5318	5423	5436	5568
5266	5064	5014	4923	5038	5021	5154	5036	5039	5212	5157	5116	5376	5086	5019	4911	4930	4953	4937	5209	4863	5028	5126	5048	5051	5099	4783	4703	4772	4897	5038	4895	4810	4947	4810	4851	4906	5011	5022	5144	5142	5059	5212	5312	5241	5230	5351	5190	5488	5280
5203	4899	4931	4941	4892	5060	5160	5158	5064	5151	5135	5032	5233	5034	4956	4745	4943	5033	5154	5204	5331	5081	5118	5004	4959	4761	4792	4807	4958	4990	5094	4868	4804	4745	4850	4873	5019	5069	5180	5051	5204	5141	5210	5225	5269	5254	5212	5241	5065	5222
5569	5262	5162	5227	5100	5242	5338	5083	5060	5131	4987	5058	4876	4898	4886	4784	4778	4965	5210	5233	5273	5058	4871	5071	5020	4923	4930	4880	4953	4997	4908	4888	4766	4800	4904	5025	5007	5125	4920	5042	5207	5195	5374	5111	5215	5102	5004	5125	5334	5249
5732	5437	5278	5293	5302	5285	5417	5106	5025	5030	4759	4883	5038	4786	4922	4888	4985	5027	5278	5346	5100	5098	4911	5021	5139	5045	4976	4954	4885	4932	5017	4981	4791	4915	5149	5099	5022	4842	4973	5092	5280	5399	5156	5298	5179	5168	4993	5288	5155	5157
5817	5617	5499	5188	5162	5362	5311	5181	4854	4735	4605	4797	4961	5054	5139	4883	5093	5346	5332	5239	5041	4956	4979	4953	5224	5147	5221	5176	4949	5045	4988	5008	4825	5000	5169	5114	5108	4839	4985	5123	5147	5130	5300	5151	5150	5102	5185	5226	5233	5144
5828	5785	5269	5131	5128	5248	5417	5346	4988	4796	4765	4862	4898	5202	5065	5136	5164	5128	5130	5253	5247	5149	5251	5222	5425	5333	5162	5223	5056	5072	5290	5058	5095	5023	5141	5050	5055	4996	5103	5007	5215	5156	5073	5013	5068	5213	5156	5126	5153	5258
5904	5834	5485	4991	4950	5068	5171	5091	4920	4611	4838	4922	5058	5198	5311	5135	4994	5348	5286	5288	5097	5154	5183	5460	5260	5303	5104	4976	5045	5050	5094	5147	5210	5188	5016	4967	4953	5054	5127	5331	5327	5154	5206	5164	5104	5154	5219	5270	5230	5176
5923	5717	5468	4995	4730	5021	5205	4944	5010	4945	4867	4942	5219	5209	5391	5005	5013	4956	5162	5322	5169	5275	5498	5382	5475	5315	5194	5091	4972	5158	5184	5263	5260	5288	4963	4993	5061	4998	5037	5220	5174	5188	5083	5302	5150	5125	5050	5149	5233	5303
5758	5486	5306	4968	5004	4944	5173	5035	4955	4994	5092	5183	4963	5106	5082	4971	4951	5094	5126	5107	5366	5348	5402	5364	5404	5183	5284	5133	5089	5225	5115	5207	5243	4787	5139	5037	5102	5027	5091	5062	5127	5101	5262	5175	5147	5109	4906	5157	5464	5207
5547	5238	5077	4882	4919	5228	5316	5246	5108	5203	5118	5230	5070	4935	4941	4870	4898	5233	5235	5476	5387	5467	5304	5297	5254	5330	5274	5183	5338	5349	5318	5239	5036	5175	4970	5171	5275	5233	5057	5033	5190	5219	5201	5375	5270	5059	5041	5093	5072	5118
5433	5292	5235	4969	5189	5323	5447	5234	5086	5003	5031	5038	4913	4932	5001	4923	5083	5246	5316	5299	5440	5218	5329	5175	5254	5288	5375	5406	5195	5318	5110	5248	5118	4911	5104	5142	5159	5109	4875	5016	5169	5126	5126	5195	5125	5176	5038	5162	5215	5068
5456	5332	5330	5113	5051	5403	5415	5268	5102	4973	4879	5027	4999	5091	5082	5038	5192	5256	5193	5212	5324	5247	5148	5170	5356	5428	5505	5279	5298	5081	5248	5123	5235	5198	5160	5133	5022	5111	4794	5022	5187	5201	5134	4969	5083	5217	5118	5247	5109	5230
5498	5317	5131	5023	5052	5218	5357	5217	5049	5049	4857	4908	5018	5176	5109	5123	5118	5065	5015	4940	5290	5094	5102	5303	5335	5466	5359	5199	4973	4942	5137	5248	5222	5189	5261	5143	5063	4870	4854	5166	5250	5087	5053	4956	5066	5141	5254	5064	5149	5094
5557	5111	5146	4976	5079	5403	5209	5006	5051	4932	4908	4965	4922	5099	5294	5206	5070	4907	5052	4858	5150	5095	5192	5374	5387	5413	5270	5083	5070	5015	5074	5175	5077	5209	5280	5137	4915	4895	4983	5138	5163	5157	5030	5082	5124	5101	5102	5012	5088	5118
5348	5199	5117	5074	4923	5095	5088	5123	5231	5063	5086	4913	5023	5241	5191	5276	5009	5109	4889	5055	5135	4878	5117	5415	5213	5356	5223	5119	4853	5078	5193	5157	4971	5002	5077	5196	4941	5008	4944	4922	5226	4926	5047	5051	5148	5197	5209	5075	5014	5195
5489	5218	5011	4896	4977	5073	4989	5216	5223	5148	5056	4953	4949	5040	5151	4929	4996	4866	5056	5153	5042	5127	5038	5056	5273	5114	5004	4948	4906	5108	5223	5033	4928	4896	4839	5018	4846	4983	4944	4952	5151	5006	4974	5114	5203	5277	4993	5058	5182	5288
5475	5239	5195	4883	4990	5176	5283	5239	5381	5104	4950	4998	4976	4955	5065	5040	4876	4984	5087	5097	5147	5124	4937	5021	5020	5021	5087	4987	4887	4858	4912	5047	4977	4898	4857	4779	4946	4878	4639	4868	4890	5124	4935	4896	4975	4861	4980	4989	5208	5248
5319	5280	5124	4890	4917	5061	5268	5251	5212	5285	4981	4864	4869	5091	5116	4997	4992	5025	5230	5253	5139	5017	4939	5006	5017	5150	5053	5052	4977	4801	4936	4799	4767	4875	4864	4919	4829	4695	4721	4647	4865	5002	4982	5046	5037	5024	4872	4943	5205	5177
5432	5320	5306	4923	4969	4979	5150	5221	5303	5028	5021	4939	4981	5102	5332	5110	5090	5152	5237	5318	5161	4961	4890	4941	4932	5133	5108	5131	4899	4836	4828	4787	4838	4934	4767	4769	4691	4630	4661	4668	4942	4834	4831	5005	5085	4973	4834	4923	5242	5157
5723	5370	5324	5011	5053	4940	5199	5144	5079	5040	5034	5028	5150	5334	5196	5277	5002	4928	5034	5285	5133	5178	5122	5172	5109	5208	5061	4839	4926	4957	4976	5074	4921	4848	4799	4779	4733	4780	4665	4894	4983	4857	4890	4867	5094	5228	5002	4991	5124	5096
5675	5407	5441	5015	4950	5059	5206	5170	5204	5049	4981	4976	5255	5236	5257	5098	4881	5060	5352	5261	5166	5255	5224	5186	5122	5090	5090	5039	4779	5060	5051	5079	4907	4953	4660	4800	4648	4684	4809	4789	5063	4905	4955	4922	5099	5020	4857	4999	5190	5045
5442	5199	5048	5030	4871	4852	5295	5185	5252	5202	4965	5099	5220	5151	5018	5070	4992	4946	5203	5293	5230	5395	5228	5220	5157	5204	4924	5165	4854	4975	4973	4968	4880	4806	4826	4713	4841	4548	4743	4747	4892	4807	4816	5088	5100	4844	4963	5115	5127	5030
5344	5125	4935	5030	5020	5156	5246	5260	5236	4987	4950	4946	5116	5094	5052	4947	4889	4972	5039	5161	5296	5301	5147	5220	4999	5113	5226	5126	4983	4911	4902	4872	4757	4713	4851	4928	4730	4587	4733	4581	4711	4705	4916	4957	4981	4725	4905	4957	5063	4942
5543	5188	5395	5245	5225	5144	5184	5132	5111	4979	4873	4938	5003	5049	5051	5138	4961	5014	5196	5029	5295	5310	5018	5047	4976	5215	5242	5132	4793	4923	4822	4758	4788	4721	4815	4905	4512	4543	4490	4724	4935	4761	4813	4904	4930	4815	4926	5078	5011	4977
5739	5508	5598	5325	5315	5238	5018	4966	5030	4801	4889	4969	5080	5095	5090	5227	5089	5262	5121	5112	5276	5216	5047	5206	5270	5411	5308	5134	5008	4986	4834	4772	4836	4834	4942	4988	4870	4739	4679	4837	4887	4863	4742	5007	4914	4985	5117	5045	5035	4832
5836	5458	5505	5322	5381	5299	5049	5184	5183	5225	5099	4943	4943	5175	5162	5194	5064	5046	5135	5195	5189	5246	5057	5206	5272	5327	5061	4994	5034	4977	5138	4927	4813	4784	4780	4942	4897	4806	4926	4852	4810	4828	4777	4948	4848	4992	5192	5240	5038	4933
5628	5415	5488	5366	5344	5311	5339	5189	5409	5242	5155	5050	4988	4878	4994	4953	4883	4916	5072	5134	5134	5139	5238	5193	5246	5110	5073	4900	4892	5036	4990	4882	4764	4858	4860	4954	4749	4757	4894	4882	4861	5013	4825	4887	4924	5187	5267	5359	5303	5107
5451	5270	5375	5230	5264	5290	5399	5240	5379	5271	5153	5089	5036	4863	4929	4957	4860	4657	4801	4929	5008	5019	4998	5155	5136	5064	5035	4907	5009	4890	4792	4724	4783	4847	4927	4830	4902	4851	4798	4990	5008	4844	4997	4979	5080	5062	5269	5345	5173	5075
5462	5181	5400	5256	5427	5252	5323	5346	5149	4998	5106	5068	4946	4907	4945	4804	4908	4859	5056	4955	4906	4851	4808	4941	5003	5159	4997	4953	5049	4951	4757	4763	4687	4788	4738	4855	4850	4815	4825	4968	4867	4988	4881	4989	4923	5155	5123	5223	5371	5039
5649	5471	5561	5374	5162	5381	5284	5146	5094	4835	5072	5151	5019	5074	5058	4912	4881	4999	5021	4982	4789	4724	4826	4920	4972	4925	4953	4922	4951	4925	4741	4665	4747	4668	4775	4933	4898	4845	4859	4930	4874	4877	5099	5083	5101	5182	5301	5378	5213	5255
5886	5598	5354	5421	5452	5462	5370	5245	5085	5037	5129	5092	5028	4990	4958	4834	4918	4945	4953	4924	4744	4914	4973	4980	4824	4815	4709	4931	5003	4937	4836	4812	4881	4864	4859	4846	4812	4970	4869	4936	4913	4944	5052	5106	5252	5138	5356	5397	5222	5297
5631	5483	5453	5352	5376	5290	5347	5133	4977	5044	5141	5065	5068	4864	4752	4728	4742	4721	4907	4709	4697	4865	4816	4958	4898	4615	4551	4633	4873	4817	4871	5010	4763	4764	4649	4765	4793	4810	4937	5074	5144	5037	5056	5142	5104	5200	5245	5305	5315	5201
5401	5079	5320	5269	5246	5369	5156	5087	5138	5037	5215	5120	4932	4950	4711	4762	4813	4757	4689	4869	4658	4914	4825	4709	4830	4635	4538	4641	4749	4908	4788	4781	4798	4839	4890	4804	4841	4823	5024	5098	5137	5028	5037	4987	5139	5199	5055	5254	5100	5267
5261	5195	5323	5233	5353	5156	5172	5005	5149	5086	5244	5205	4950	4940	4768	4772	4778	4669	4663	4596	4663	4757	4803	4886	4892	4777	4750	4768	4827	4768	4665	4782	4706	4857	4889	4768	4741	4726	4931	4970	5063	5024	5020	5122	5013	5151	5124	5098	5108	5173
5360	5143	5394	5253	5105	4909	4891	4860	4892	5131	5156	5141	5133	5119	4949	4999	4960	4783	4698	4532	4707	4724	4658	4862	4898	4939	4720	4744	4651	4714	4788	4609	4817	4796	4901	4833	4804	4788	4800	4933	5001	5085	5067	5174	5108	5093	5039	4980	4895	5156
5439	5322	5393	5219	5003	4899	4843	4761	4936	4958	5019	5022	5059	4914	5132	5048	5055	4851	4805	4761	4662	4664	4796	4949	4878	4906	4897	4920	4917	4903	4813	4822	4955	4940	4868	4893	4718	4866	4903	4818	5029	4964	4982	5144	5188	5266	5055	4786	4929	5077
5500	5486	5449	5127	5072	4907	4812	4839	4746	4842	4880	4760	4908	4867	4939	4974	4911	4975	4958	4741	4780	4956	4934	4806	4787	4786	4898	5112	5078	4983	4831	4945	4955	4850	4686	4856	4880	4836	4905	4908	4884	4806	5072	5082	5175	5188	5154	4986	4826	5079
5692	5704	5630	5308	5151	4950	4836	4780	4936	4910	4784	4689	4755	4841	4693	4853	4890	4976	4846	4904	4861	5075	4959	4875	4817	4752	4948	5045	5005	4896	4877	4833	4960	4778	4742	4792	4903	4939	4931	4979	4998	5151	4970	5097	5230	5367	5163	4959	4951	4975
5678	5673	5762	5346	5348	4976	5047	5050	5060	4841	4783	4745	4714	4764	4625	4645	4694	4802	4800	4942	5014	5069	4930	4867	4717	4850	4765	5112	4986	4793	4766	4885	5053	4876	4919	4996	4854	4939	4973	5139	5201	5191	5054	5106	5192	5285	5225	5056	5140	4997
5503	5487	5652	5181	5165	5247	5130	4949	5066	5106	5014	4861	4688	4832	4887	4806	4684	4780	4652	4767	4954	4966	5052	4967	4863	4879	4858	4866	4866	4895	4846	5040	4947	4956	5198	5099	5100	5077	5081	5173	5288	5344	5199	4982	5002	5204	5211	5186	5221	5120
5314	5149	5103	5244	5045	5122	5046	5264	5221	5226	5206	4972	5012	4825	4732	4687	4663	4635	4596	4588	4688	4730	4785	4948	5041	5155	4979	4899	4808	4864	4694	4909	5050	5050	5215	5357	5310	5075	5119	5206	5436	5494	5189	5092	5200	5116	5091	5090	5157	5158
5170	5161	5114	5019	4944	4948	5029	5054	5219	5126	5184	5002	4903	5049	5146	4887	4902	4622	4569	4474	4588	4541	4691	4798	5051	5044	5102	4959	4810	4813	4842	4754	4894	5092	4976	5268	5403	5151	5043	5225	5409	5381	5291	5140	5112	5154	5140	5005	5180	5252
5372	5235	5118	4893	5021	4944	4999	5115	5028	4840	4882	5037	4876	5179	5175	4999	4842	4795	4817	4710	4566	4585	4543	4654	4888	4977	4918	4974	4934	4940	4992	4941	4889	5055	5200	5544	5320	5174	5115	5113	5175	5417	5182	5220	5158	5171	5048	4938	5093	5264
5508	5374	5370	5024	4979	5009	5097	4888	4813	4712	4738	4739	5043	5005	5162	4970	4949	5061	4840	4826	4619	4638	4487	4595	4638	4702	4782	4895	5128	5098	5193	4941	4927	4980	5033	5222	5358	5392	5133	5459	5299	5158	5155	5259	5310	5379	5147	5035	4877	5176
5533	5568	5307	5259	5176	5082	5142	5024	4841	4726	4721	4616	4870	4600	4737	4769	4976	5101	5031	4885	4743	4630	4497	4453	4389	4490	4616	4763	4871	4961	5128	4955	4830	5002	4878	5192	4933	5200	5238	5420	5185	5033	5042	5126	5425	5280	5294	4997	5232	5153
5686	5580	5519	5248	5428	5465	5338	5080	4935	4906	4777	4599	4768	4646	4537	4547	4776	4820	4892	4976	4767	4824	4703	4509	4512	4505	4451	4600	4609	5092	5142	4913	4910	4942	4859	4949	4987	4971	5130	5299	5233	4960	5002	5069	5278	5266	5224	5258	5108	5194
5559	5288	5381	5385	5517	5465	5209	5150	5105	5110	4945	4769	4709	4620	4381	4415	4530	4702	4652	4898	4819	4787	4876	4579	4672	4526	4343	4442	4622	4845	5054	5101	4885	5058	4878	4856	4717	4995	5059	5137	5169	5190	5203	5105	5158	5432	5248	5208	5253	5128
5213	5365	5556	5516	5550	5274	5276	5107	5170	5144	5155	5071	4888	4812	4507	4467	4398	4483	4541	4685	4707	4972	4984	4879	4888	4659	4504	4606	4612	4914	4887	4955	5109	4947	5043	4966	4887	4949	5095	5247	5252	5225	5102	5027	5175	5281	5426	5418	5408	5084
5054	5186	5387	5252	5353	5163	5149	5067	5064	5165	5084	5126	4980	4849	4729	4747	4519	4531	4538	4361	4565	4710	4869	5045	4932	4772	4795	4795	4821	4765	4826	4736	5048	5139	5194	5045	4908	5151	4953	5036	5142	5182	5266	5151	5056	5220	5096	5438	5278	5268
5173	5199	5302	5037	5022	4900	4880	4785	5002	5089	4982	5040	5128	5013	4988	4749	4735	4489	4521	4493	4574	4516	4776	4907	4872	4956	4881	5041	4729	4692	4692	4708	4987	4957	4946	5046	5082	4987	4773	4828	5079	5248	5197	5202	5034	5041	5230	5237	5326	5249
5157	5310	5217	5034	4989	4877	4692	4817	4836	4881	4885	4975	4825	4889	4958	5040	4863	4749	4547	4432	4409	4524	4645	4597	4757	4875	4949	5026	5010	4716	4723	4689	4851	4980	4896	4958	5111	5027	4731	4817	4852	5168	5245	5182	5270	5137	5118	4908	5086	5171
5413	5188	5286	5017	4823	4796	4773	4683	4722	4710	4717	4727	4744	4952	4892	5120	4980	4782	4702	4518	4426	4482	4327	4463	4518	4695	4896	4881	4994	4819	4710	4741	4753	4593	4757	5113	5072	4931	4843	4757	4914	4982	5256	5079	5153	5182	4895	5008	5094	5233
5509	5354	5233	5174	5046	4985	4704	4757	4706	4553	4570	4636	4514	4877	5010	5108	4963	4858	4896	4860	4660	4549	4305	4368	4404	4525	4615	4889	4678	4978	4961	4787	4774	4469	4819	4985	5156	5153	4853	4969	4903	5094	5074	5060	5083	5196	5126	4986	5057	5220
5663	5497	5553	5354	5233	5037	5217	5021	4878	4672	4544	4648	4428	4565	4759	4775	4905	4883	4973	5003	4748	4614	4405	4494	4444	4438	4505	4793	4693	4887	5018	4957	4842	4447	4739	5065	5044	5139	5006	4971	4949	5061	4836	5152	5165	5151	5312	5030	5115	5264
5742	5685	5553	5464	5530	5334	5342	5319	4965	4773	4549	4493	4490	4442	4684	4564	4581	4973	5083	4983	4911	4710	4493	4517	4445	4429	4418	4367	4719	5003	5069	5062	4850	4567	4690	4752	5000	4937	4912	5030	4928	4836	4914	5005	5154	5376	5356	5237	5183	5183
5526	5470	5644	5546	5638	5643	5526	5362	5025	4882	4694	4712	4466	4306	4234	4236	4425	4541	4729	4800	4906	4810	4824	4770	4549	4481	4304	4354	4528	4770	4989	4953	4860	4590	4479	4465	4665	4745	4911	5029	4986	4908	4845	4886	4978	5263	5336	5188	5077	5072
5221	5218	5353	5326	5527	5446	5542	5306	5131	5138	5006	4744	4649	4453	4314	4188	4284	4354	4719	4608	4829	4865	4999	4812	4648	4468	4420	4252	4378	4568	4823	5012	4868	4658	4596	4537	4434	4521	4770	4861	4853	4891	4754	4679	4807	4954	5225	5143	5186	5007
5064	4940	5116	5223	5214	5137	5265	5243	5245	5306	5136	4947	4765	4586	4424	4322	4472	4373	4300	4380	4678	4936	5097	5133	4834	4748	4497	4279	4442	4585	4583	4896	4935	4835	4643	4564	4458	4619	4678	4800	4996	4822	4808	4538	4545	4856	5020	5215	5107	5146
4860	4931	4929	4930	4895	4933	5102	4880	5105	5232	5179	5004	4919	4665	4517	4566	4525	4249	4193	4332	4554	4797	4969	5116	5141	4996	4747	4527	4411	4356	4508	4587	4947	4914	4714	4668	4496	4357	4497	4741	4941	4996	4965	4854	4747	4774	4916	5209	5158	5171
4932	4709	4857	4578	4604	4732	4830	4785	5078	5014	5220	5025	5093	4882	4862	4820	4677	4390	4178	4283	4487	4726	4894	4955	5144	5166	4871	4819	4470	4374	4372	4654	4651	4889	4846	4794	4555	4526	4380	4711	4784	5040	5104	4863	4660	4831	4847	5039	5215	5286
4936	4757	4618	4543	4477	4406	4568	4705	4666	4764	4907	5122	5069	5091	5012	5001	4619	4638	4367	4246	4389	4478	4568	4798	4861	5198	5138	4909	4804	4430	4350	4528	4632	4748	4965	4858	4783	4472	4389	4586	4710	5009	5131	5120	4850	4589	4718	4979	5320	5191
5069	4734	4704	4699	4458	4362	4386	4640	4639	4616	4739	4760	5033	5167	5142	4996	4822	4713	4375	4532	4374	4314	4406	4565	4837	5112	5242	5102	4834	4532	4398	4392	4427	4673	4736	5088	5024	4719	4436	4410	4691	4855	5170	5092	4963	4766	4718	4932	5173	5188
5232	4903	4885	4628	4520	4508	4401	4475	4324	4350	4552	4736	5119	4814	5025	5090	4916	4753	4655	4562	4375	4164	4153	4433	4573	4925	5235	5208	4908	4790	4697	4507	4464	4699	4781	4868	4948	4723	4545	4587	4610	4871	5013	5115	4835	4944	4852	5035	5204	5260
5282	5076	4971	5012	4764	4561	4523	4425	4303	4207	4395	4481	4787	4769	4916	4912	4985	4981	4964	4729	4582	4384	4167	4405	4532	4720	5045	5046	5128	4987	4752	4573	4411	4484	4840	4752	5009	4959	4597	4747	4557	4739	4981	5080	5076	4735	5005	4981	5051	5196
5523	5140	5262	5080	5023	4676	4596	4318	4333	4300	4236	4492	4541	4662	4619	5013	5016	5027	5149	4878	4667	4634	4412	4276	4429	4474	4748	5017	5040	5031	4840	4558	4458	4454	4735	4851	5140	5056	4908	4722	4481	4620	4885	5000	5099	4796	4892	5027	4947	4896
5637	5501	5605	5296	5231	4881	4724	4633	4390	4267	4325	4381	4416	4695	4699	4892	5044	5236	5236	5009	4922	4638	4483	4334	4270	4436	4625	4920	4993	4942	4876	4670	4387	4469	4513	4557	4695	4944	5055	4875	4636	4527	4796	4858	4944	4880	4911	4818	4969	4962
5569	5679	5711	5444	5339	5060	5087	4666	4543	4486	4382	4482	4454	4296	4436	4654	4912	5162	5191	5151	5083	4917	4608	4535	4399	4396	4476	4906	4975	4932	5009	4815	4636	4599	4626	4569	4679	5088	5055	4745	4640	4579	4681	4796	4942	4950	5034	4948	4901	4890
5805	5792	5774	5467	5318	5241	5033	5028	4952	4651	4484	4269	4317	4319	4363	4541	4656	4829	5112	5132	5146	5173	4823	4536	4451	4284	4481	4566	4875	4930	5000	4876	4763	4478	4326	4451	4640	4963	4993	4884	4616	4705	4704	4868	4932	5121	5057	4998	4920	4932
5616	5573	5667	5497	5476	5215	5242	5098	5045	4835	4635	4323	4251	4194	4322	4379	4394	4652	4973	5124	5343	5161	5070	4658	4457	4489	4348	4335	4615	4775	5068	4941	4832	4544	4347	4573	4684	4898	5035	4976	4905	4720	4592	4695	4996	5149	5228	5022	5011	4908
5499	5465	5524	5429	5314	5376	5368	5197	5067	4970	4652	4452	4392	4260	4228	4262	4372	4392	4732	4973	5270	5380	5215	4943	4671	4497	4428	4309	4503	4990	5025	5128	4790	4673	4478	4478	4622	4871	4996	5076	5032	4771	4643	4712	4789	5169	5257	5338	4967	4875
5242	5059	5242	5319	5367	5494	5179	5192	5064	5112	4881	4783	4664	4507	4268	4243	4317	4331	4595	5004	5217	5245	5322	5111	4744	4615	4380	4293	4435	4722	5120	5029	5060	4957	4716	4581	4450	4795	4857	5114	4914	5110	4750	4542	4753	5132	5174	5360	5027	4979
4946	5020	5035	5122	5263	5166	5152	5016	5120	5201	5050	5019	4789	4705	4321	4265	4336	4356	4477	4901	4899	5220	5483	5178	5141	4740	4381	4396	4391	4632	4968	4989	5026	5036	4841	4510	4561	4721	4929	4975	4981	5017	4865	4648	4776	5109	5252	5267	5238	4941
4740	4730	4981	5021	5081	5090	4890	5079	5234	5258	5249	5230	5066	4770	4496	4461	4314	4353	4414	4789	4968	5254	5429	5224	5279	4980	4671	4378	4412	4557	4888	4907	5175	5145	4868	4563	4583	4663	4815	4955	5006	5128	4998	4896	4796	5119	5239	5423	5158	4971
4677	4764	4748	4733	4908	4817	5012	5093	5169	5422	5225	5125	5085	4940	4703	4568	4312	4297	4336	4511	4795	4989	5390	5359	5284	4982	4716	4437	4379	4503	4767	4831	5123	5124	4987	4716	4650	4679	4786	4800	4954	5036	5005	4786	4775	4965	5347	5443	5108	5069
4779	4546	4447	4632	4595	4586	4782	4999	5145	5239	5352	5021	5321	5017	5060	4541	4226	4221	4096	4309	4608	4912	5107	5271	5381	5057	4979	4684	4444	4346	4605	4816	5071	5140	4963	4864	4841	4647	4655	4798	4964	5060	5052	4868	4781	5075	5211	5373	5176	5111
4780	4567	4423	4296	4433	4577	4724	4815	4983	5160	5239	5297	5211	5187	5012	4775	4364	4144	4065	4188	4502	4698	5012	5225	5365	5283	4942	4829	4429	4422	4708	4802	5049	5048	5144	4874	4697	4673	4509	4815	4968	5049	5037	4763	4806	4979	5251	5370	5390	5260
4613	4495	4328	4220	4294	4234	4400	4509	4705	4995	5249	5313	5230	5162	5014	4849	4416	4282	4091	4234	4477	4603	4926	5351	5412	5375	5230	4837	4555	4442	4486	4756	5031	5129	5190	5136	4738	4591	4765	4814	5078	5204	5334	4944	4708	4862	5230	5405	5269	5128
4387	4472	4369	4223	4285	4207	4369	4428	4696	4865	5005	5232	5250	5357	5055	4862	4649	4442	4270	4203	4315	4420	4869	5282	5488	5591	5251	4873	4758	4448	4626	4524	5007	5303	5324	5158	4818	4709	4780	4763	5138	5252	5327	5142	5016	4949	5179	5345	5424	5152
4580	4436	4302	4285	4258	4123	4184	4216	4587	4724	5038	5154	5224	5180	5020	4915	4746	4470	4354	4284	4186	4512	4773	5062	5395	5509	5346	5196	4939	4653	4515	4730	5103	5237	5408	5276	5007	4925	4915	4953	4973	5365	5367	5081	5094	4917	5216	5426	5348	5373
4631	4456	4221	4064	4051	4110	4121	4241	4446	4710	4846	5033	4988	5199	5053	4886	4803	4666	4477	4208	4175	4393	4630	4947	5270	5506	5360	5241	4778	4756	4695	4687	4909	5243	5597	5310	5163	5021	4857	4769	5116	5366	5367	5241	4934	5072	5173	5266	5436	5295
4696	4402	4426	4078	4079	4037	4225	4306	4361	4479	4818	4943	5112	5298	5105	5048	4731	4582	4418	4293	4151	4399	4550	4822	5132	5439	5222	5358	5160	4674	4678	4627	4924	5204	5352	5499	5088	5044	4839	4642	5008	5343	5290	5215	5030	4886	5074	5251	5364	5369
4646	4487	4296	4113	4075	4131	4023	4219	4245	4443	4463	4880	4915	5224	5262	5091	4974	4569	4339	4279	4075	4315	4390	4598	4925	5208	5362	5315	5095	4746	4684	4727	4814	4986	5185	5204	5268	4994	4784	4756	4873	5269	5257	5177	5028	4861	4960	5302	5150	5242
4783	4480	4460	4139	4204	4025	4032	3999	4187	4314	4553	4714	4839	5060	5249	5218	5099	4824	4401	4383	4084	4104	4314	4681	4933	5248	5285	5053	4988	4640	4553	4581	4750	4881	5288	5366	5197	5049	4811	4690	4996	5234	5076	5098	5043	4930	4912	5106	5088	5270
4820	4481	4379	4220	4128	4069	4126	4134	4212	4233	4507	4753	4931	5127	5206	5162	5000	4717	4592	4383	4145	4265	4268	4650	4908	5123	5248	5279	5002	4775	4552	4570	4695	4966	5311	5139	5306	5055	4755	4639	4635	5143	5200	5038	5015	4805	4997	5119	5171	5189
5023	4634	4512	4318	4300	4221	3996	3953	4186	4270	4423	4690	4852	5008	5115	5132	5150	4857	4642	4325	4250	4139	4271	4641	4855	5051	5313	5312	5164	4881	4709	4544	4649	4809	5120	5335	5201	4920	4552	4541	4669	5117	4974	5061	4909	4852	4899	5002	5248	5105
5084	4804	4619	4442	4279	4063	4124	4113	4031	4301	4418	4627	4817	5021	5029	5268	5039	4733	4615	4348	4114	4251	4285	4480	4863	5029	5197	5167	5118	4850	4617	4536	4537	4946	5090	5141	5150	5007	4620	4415	4690	4922	4996	5026	4743	4760	4894	5261	5118	5154
5102	4944	4601	4354	4105	4132	3872	4154	4131	4363	4378	4557	4849	4916	5247	5111	5074	4802	4554	4265	4064	4189	4200	4435	4716	4923	5179	5287	5000	4729	4601	4404	4519	4798	5028	5240	5126	5032	4597	4419	4554	4862	5058	5090	4913	4769	4680	4925	5109	5177
5119	4916	4757	4393	4289	4231	4099	4143	4108	4250	4345	4682	4727	5037	5111	5134	5075	4878	4595	4323	4148	4048	4248	4378	4771	4963	5082	5263	5041	4555	4675	4596	4557	4760	5103	5160	5160	5040	4616	4558	4700	4956	5064	4999	4743	4722	4616	4882	5029	5083
5089	4799	4774	4469	4241	4193	4219	4137	4139	4281	4442	4520	4957	5085	5071	5135	5023	4932	4515	4448	4131	4075	4196	4240	4530	4970	5127	5010	4890	4764	4586	4554	4602	4724	5025	5288	4995	4840	4603	4488	4486	4830	4963	5004	4784	4684	4678	4959	4980	4971
5025	4940	4812	4374	4390	4219	4263	4153	4225	4385	4573	4752	4944	4981	5253	5193	5128	4930	4580	4327	4257	4029	4070	4348	4620	4866	4927	5193	4997	4763	4545	4548	4416	4696	4903	5097	5012	4722	4531	4391	4469	4717	4896	4865	4831	4825	4715	4990	4875	5060
4926	4738	4562	4434	4231	4129	4222	4227	4188	4339	4403	4786	4966	5037	5210	5114	5045	4890	4508	4359	4121	4067	4226	4435	4681	4918	5069	5145	5145	4926	4359	4393	4374	4699	4836	4844	4815	4755	4429	4435	4382	4664	4973	4991	4708	4721	4680	4879	5016	4921
4944	4721	4575	4147	4120	4076	4075	4145	4203	4372	4574	4717	4772	5002	5224	5108	5001	4768	4508	4239	4311	4113	4220	4448	4697	4934	5047	5008	4769	4493	4365	4388	4529	4603	4875	4947	4976	4509	4501	4378	4444	4782	4883	4907	4787	4651	4842	4786	4958	4931
5130	4789	4550	4214	4086	4163	4131	4041	4112	4344	4331	4589	4922	5032	5234	5072	5072	4842	4585	4429	4222	4243	4347	4450	4895	4982	5119	5106	4787	4654	4415	4439	4376	4686	4969	4918	4906	4565	4348	4216	4472	4690	4920	4895	4622	4513	4651	4914	4930	5017
5028	4701	4496	4318	4249	4057	4067	4000	4178	4350	4510	4738	4829	5048	5176	5208	5035	4754	4548	4361	4171	4162	4355	4591	4919	5030	5185	5141	4931	4741	4451	4298	4316	4647	4793	4906	4858	4560	4410	4254	4539	4650	4814	4698	4602	4547	4717	4772	4975	4928
4907	4610	4476	4233	4104	3965	3973	4038	4223	4375	4435	4819	4863	5080	5251	5067	5174	4652	4524	4259	4140	4183	4335	4517	4818	5115	5116	5067	4854	4653	4437	4261	4399	4673	4773	4844	4870	4604	4424	4322	4554	4704	4821	4749	4647	4559	4649	4831	5116	4749
4924	4582	4374	4212	4082	4099	4050	4198	4326	4443	4594	4718	4962	5243	5175	5093	5069	4773	4511	4266	4209	4191	4330	4572	4928	5120	5111	5059	4686	4582	4305	4344	4474	4621	4958	4801	4847	4413	4417	4309	4575	4899	4845	4773	4525	4534	4555	4980	5021	4949
4839	4325	4397	3997	3965	3981	4097	4136	4378	4449	4679	5003	5085	5159	5162	5177	4968	4644	4408	4107	4178	4301	4411	4644	4861	5182	5256	4823	4736	4570	4375	4409	4613	4701	4889	4896	4735	4539	4400	4417	4624	4761	4907	4863	4720	4481	4790	4893	5015	4973
4666	4366	4285	3979	4098	4028	4045	4198	4247	4607	4836	4921	5199	5343	5022	5041	4833	4709	4483	4148	4272	4257	4437	4776	5002	5122	5113	4826	4614	4409	4532	4404	4574	4613	4742	4859	4865	4569	4356	4292	4601	4746	4788	4794	4571	4691	4924	5066	5113	5057
4832	4327	4323	4148	4057	4047	4230	4257	4528	4631	4690	4918	5175	5102	4906	4878	4508	4480	4169	4259	4250	4422	4554	4674	5057	5137	5119	4780	4679	4409	4436	4425	4662	4569	4908	4814	4709	4490	4510	4478	4655	4947	4773	4917	4729	4895	4850	4959	5139	5112
4756	4396	4351	4041	4117	4135	4319	4447	4550	4751	4836	4839	5075	5090	4772	4785	4649	4195	4200	4120	4173	4390	4730	4888	5011	5059	5020	4716	4523	4540	4575	4680	4855	4791	5053	4888	4778	4622	4455	4739	4720	4719	4743	4797	4737	4808	4893	5063	5161	5064
4604	4461	4334	4214	4213	4343	4519	4719	4765	4969	4935	5040	4987	4857	4862	4566	4404	4309	4153	4145	4278	4580	4696	4957	5089	5048	4875	4737	4464	4469	4423	4742	4836	4974	4908	5029	4776	4661	4668	4701	4767	4816	4922	5009	4789	4802	4974	5007	5078	5105
4720	4492	4309	4299	4415	4599	4703	4896	4823	5050	4787	4859	4937	4912	4566	4503	4354	4125	4022	4145	4307	4499	4744	4873	5058	5036	4809	4536	4560	4376	4601	4734	4991	5091	5035	4896	4884	4782	4700	4875	5153	5013	4888	4958	4796	4783	5020	5067	5240	5118
4668	4472	4578	4420	4640	4821	4758	4744	4935	5040	4899	4885	4863	4662	4416	4262	4033	4039	4153	4294	4240	4534	4763	4914	5011	4911	4802	4565	4432	4499	4686	4861	5071	5110	5009	4901	4778	4841	4921	4858	5069	5005	5000	4921	4841	5010	5052	5072	5013	4884
4726	4842	4563	4621	4629	4794	4885	4938	4984	5047	4913	4954	4615	4503	4307	4050	3977	3940	4141	4152	4367	4601	4740	5019	4885	4793	4735	4547	4448	4464	4679	4982	5017	5012	5109	4981	4810	4774	4889	5024	5056	5169	4795	4862	4899	4897	5016	5125	4918	4953
4889	4938	4788	4734	4900	4781	4841	5046	5097	5022	4919	4698	4465	4283	4062	3970	4024	3987	4068	4230	4496	4598	4715	4863	4883	4653	4736	4457	4444	4530	4835	4791	4942	4894	4959	4789	4775	4708	4909	4820	4927	4894	4763	4693	4667	4825	5101	4954	4843	4828
5049	4856	5031	4829	5116	5035	5018	5130	5141	4976	4764	4717	4291	4092	4095	4003	3994	3881	4139	4327	4491	4733	4907	4847	4744	4590	4615	4460	4366	4478	4756	4902	4949	4669	4567	4500	4558	4599	4841	4923	4952	4901	4733	4549	4708	4839	4945	4733	4808	4755
5011	4978	4978	5120	5066	5056	5089	4977	4936	4833	4643	4569	4219	4048	3943	3974	4021	4142	4183	4477	4744	4845	4756	4933	4627	4661	4405	4342	4522	4670	4759	4928	4877	4749	4471	4469	4496	4804	4761	4816	4875	4723	4805	4615	4757	4965	5094	4957	4736	4728
5178	5146	5355	5085	5313	5121	5094	5110	4813	4761	4618	4436	4179	3991	3931	3915	4114	4171	4400	4834	4829	4815	4798	4724	4549	4530	4317	4592	4457	4620	4871	4882	4881	4663	4560	4538	4670	4852	4890	4903	4853	4716	4603	4658	4777	5055	4916	4825	4668	4799
5263	5181	5217	5256	5167	5111	5099	4934	4910	4821	4470	4466	4162	3976	4122	4222	4469	4654	4808	4807	4864	4730	4711	4596	4443	4381	4393	4359	4673	4689	4850	4975	4691	4615	4495	4562	4589	4802	4928	4823	4735	4727	4627	4727	4758	5031	4827	4904	4810	4895
5428	5165	5225	5087	5220	5149	5057	4925	4882	4643	4601	4273	4167	4241	4129	4293	4571	4597	4900	4871	4897	4732	4481	4287	4348	4352	4378	4613	4660	4820	4800	4855	4508	4300	4384	4439	4749	4779	4914	4785	4642	4524	4670	4629	4660	4829	4785	4870	4662	4841
5409	5179	5262	5087	5112	4949	4849	4588	4669	4423	4241	4188	4098	4149	4284	4282	4555	4735	4988	4920	4833	4605	4435	4326	4388	4420	4497	4718	4757	4847	4687	4666	4688	4531	4409	4558	4695	4794	4685	4760	4674	4543	4536	4656	4791	4781	4855	4703	4837	4829
5461	5181	5203	5008	4840	4807	4691	4525	4385	4182	4169	4040	4190	4199	4291	4581	4548	4654	4871	4818	4613	4570	4465	4256	4333	4515	4702	4887	4879	4845	4772	4843	4623	4619	4690	4699	4777	4981	4833	4659	4533	4497	4598	4695	4799	4933	4855	4818	4822	4964
5361	5122	5216	4965	4786	4587	4516	4313	4244	4040	4023	4210	4180	4417	4512	4600	4779	4832	4905	4941	4678	4440	4492	4329	4451	4615	4719	5092	5052	4852	4707	4762	4477	4780	4838	4850	5053	4969	4937	4675	4711	4570	4667	4762	4820	4816	4767	4914	4849	4905
5231	5009	4872	4776	4512	4409	4252	4303	4137	4070	4206	4220	4383	4588	4654	4744	4824	4814	4763	4790	4547	4521	4553	4567	4698	4756	5180	5085	5230	4913	4777	4640	4671	4832	5037	4984	5013	4947	4817	4860	4753	4707	4775	4901	4810	4864	4785	4841	4976	5028
5049	4800	4582	4530	4299	4260	4150	4133	4221	4231	4324	4448	4420	4539	4653	4690	4647	4654	4676	4684	4481	4372	4609	4631	4801	4967	5184	5171	5159	4998	4678	4760	4782	5010	5015	5116	4935	4901	4882	4881	4925	4884	4957	5022	5026	4811	4686	4938	5017	5007
4742	4488	4381	4244	4025	4065	4167	4112	4152	4166	4330	4557	4584	4673	4582	4613	4550	4400	4541	4353	4338	4373	4417	4774	4852	5069	5348	5167	4991	4940	4680	4849	4908	5013	5073	5186	4977	4772	4709	4902	4909	5008	5046	5044	4989	5058	4872	5066	5061	5009
4691	4349	4280	4107	4198	4106	3914	4163	4182	4295	4404	4495	4573	4672	4477	4712	4532	4457	4403	4436	4424	4463	4647	4711	4818	5094	5086	4999	4848	4738	4683	4823	4972	5112	5000	5001	4899	4875	4779	4769	5001	4979	4927	4997	4936	5007	4958	5012	4912	5029
4563	4475	4525	4446	4363	4136	4272	4320	4421	4709	4562	4570	4541	4645	4448	4472	4492	4276	4491	4384	4619	4640	4741	4849	4786	5138	5071	4891	4694	4650	4594	4738	4799	4965	5035	4981	4880	4756	4872	4999	5042	4807	4893	4821	4713	4825	4882	5084	4883	5012
4722	4561	4629	4541	4604	4518	4552	4605	4655	4603	4578	4726	4635	4484	4329	4311	4317	4437	4406	4353	4748	4816	4999	5167	4952	5004	5035	4923	4719	4633	4722	4779	4840	4852	4866	4787	4722	4716	4721	4734	4797	4963	4836	4856	4688	4749	4717	4957	4810	4844
4895	4891	4845	4724	4850	4775	4788	4558	4707	4835	4726	4639	4469	4423	4162	4266	4178	4181	4298	4459	4694	4767	5062	5170	4776	4958	4981	4854	4840	4738	4849	4836	4782	4806	4818	4591	4497	4707	4600	4764	4752	4889	4795	4818	4720	4864	4778	4760	4723	4727
4896	4911	4968	5017	4944	4808	4906	4771	4756	4711	4662	4500	4409	4260	4265	4167	4288	4377	4283	4294	4433	4586	4842	4862	4760	4705	4657	4779	4741	4764	4877	4765	4725	4734	4656	4578	4519	4642	4604	4771	4652	4720	4640	4709	4719	4735	4680	4640	4728	4618
5101	5077	5171	5131	4985	4970	5096	4853	4693	4680	4505	4423	4419	4269	4261	4104	4476	4527	4428	4505	4368	4529	4812	4773	4768	4600	4632	4599	4523	4644	4583	4624	4481	4607	4547	4586	4708	4653	4706	4620	4732	4579	4764	4560	4568	4607	4661	4776	4689	4731
5136	5000	5051	5012	4936	4944	4945	4746	4505	4564	4587	4500	4586	4292	4349	4409	4551	4675	4696	4736	4710	4628	4785	4695	4537	4608	4597	4508	4487	4684	4555	4506	4378	4287	4563	4341	4635	4695	4647	4691	4514	4557	4626	4497	4562	4609	4597	4724	4686	4640
4879	4889	4858	4767	4845	4892	4512	4670	4621	4312	4432	4656	4496	4507	4607	4605	4676	4788	4841	4866	4723	4725	4807	4702	4698	4596	4770	4738	4718	4644	4761	4612	4315	4435	4484	4503	4518	4545	4696	4605	4662	4713	4646	4586	4804	4669	4555	4433	4730	4628
4807	4816	4545	4509	4471	4553	4464	4533	4323	4329	4502	4459	4606	4716	4746	4771	4716	4708	4929	4815	4713	4602	4689	4710	4643	4784	4843	4812	4745	4774	4736	4622	4424	4521	4435	4676	4600	4525	4650	4596	4632	4606	4711	4731	4691	4704	4438	4526	4602	4649
4750	4478	4343	4368	4245	4333	4263	4304	4367	4186	4450	4580	4673	4684	4820	4848	4632	4718	4492	4558	4520	4604	4581	4579	4688	4826	4997	4959	4901	4705	4780	4599	4589	4703	4697	4654	4616	4737	4642	4516	4710	4606	4799	4746	4786	4738	4607	4599	4649	4757
4683	4404	4357	4372	4351	4390	4459	4374	4418	4530	4625	4520	4745	4817	4814	4715	4748	4478	4444	4501	4617	4690	4741	4834	4804	4917	4904	5020	4788	4757	4788	4549	4638	4703	4666	4737	4782	4623	4598	4524	4517	4700	4565	4460	4597	4620	4743	4644	4801	4758
4797	4537	4519	4562	4515	4596	4520	4692	4681	4555	4607	4713	4652	4687	4548	4727	4539	4554	4521	4405	4730	4752	4807	4839	5066	4899	4913	4897	4856	4725	4635	4586	4788	4739	4902	4763	4622	4666	4723	4787	4660	4593	4551	4550	4436	4679	4777	4892	4723	4771
4749	4699	4698	4608	4563	4728	4712	4700	4673	4712	4559	4509	4474	4514	4333	4526	4327	4425	4533	4479	4736	4738	5037	4880	4923	4918	4829	4821	4598	4745	4654	4682	4799	4938	4686	4599	4574	4572	4639	4642	4672	4674	4606	4450	4560	4631	4670	4613	4589	4777
4822	4743	4781	4649	4599	4663	4665	4592	4662	4582	4474	4536	4389	4481	4548	4429	4396	4385	4384	4623	4611	4755	4796	4862	4937	4907	4858	4645	4786	4792	4693	4780	4827	4726	4638	4495	4550	4589	4632	4499	4676	4632	4700	4696	4634	4625	4534	4435	4452	4458
5044	4923	4898	4787	4878	4674	4717	4489	4430	4527	4303	4343	4282	4300	4410	4539	4515	4462	4502	4588	4747	4745	4911	4739	4787	4700	4763	4661	4702	4841	4774	4878	4803	4731	4589	4592	4564	4461	4464	4462	4566	4670	4748	4716	4583	4620	4527	4384	4421	4521
5236	5074	5101	4938	4830	4844	4658	4445	4331	4338	4251	4186	4295	4359	4406	4518	4723	4683	4576	4454	4692	4604	4641	4638	4705	4658	4485	4701	4647	4679	4735	4742	4587	4647	4713	4642	4671	4394	4310	4469	4474	4502	4625	4526	4433	4392	4551	4581	4658	4525
5178	5052	5088	5053	4869	4564	4418	4391	4224	4306	4315	4311	4298	4456	4495	4833	4996	4723	4673	4727	4676	4669	4731	4623	4669	4608	4626	4528	4630	4538	4493	4555	4430	4562	4537	4636	4590	4489	4474	4382	4458	4460	4513	4298	4267	4390	4523	4584	4574	4482
5245	4803	4931	4677	4717	4486	4270	4325	4242	4384	4489	4563	4515	4442	4662	4944	5105	4992	4777	4672	4662	4790	4700	4617	4652	4681	4707	4591	4440	4456	4290	4369	4374	4454	4483	4291	4217	4395	4320	4430	4510	4437	4459	4217	4106	4387	4312	4512	4490	4417
4991	4574	4615	4491	4513	4266	4329	4372	4245	4300	4559	4439	4483	4655	4680	4981	4868	4827	4688	4657	4554	4808	4759	4850	4715	4723	4739	4584	4398	4441	4308	4470	4309	4330	4212	4082	4184	4287	4394	4404	4577	4399	4363	4328	4228	4254	4241	4283	4178	4125
4674	4598	4453	4424	4372	4409	4296	4303	4403	4415	4495	4607	4596	4574	4674	4791	4738	4644	4727	4611	4709	4743	4860	4707	4726	4623	4735	4504	4496	4543	4667	4504	4397	4303	4214	4183	4190	4161	4154	4395	4403	4295	4390	4515	4364	4422	4309	4289	4372	4154
4642	4577	4630	4398	4506	4348	4470	4411	4395	4401	4580	4565	4429	4447	4499	4765	4628	4659	4681	4504	4625	4730	4753	4726	4788	4539	4618	4338	4352	4554	4619	4567	4498	4448	4302	4290	4353	4271	4227	4352	4386	4488	4432	4527	4416	4455	4364	4485	4531	4394
4664	4608	4709	4527	4550	4573	4479	4488	4379	4404	4563	4567	4585	4522	4455	4621	4726	4594	4792	4684	4837	4711	4733	4532	4610	4556	4569	4445	4461	4484	4477	4415	4437	4492	4446	4462	4584	4292	4336	4276	4478	4304	4414	4464	4491	4417	4532	4646	4524	4570
5027	4780	4791	4619	4676	4565	4660	4468	4397	4382	4482	4497	4448	4616	4670	4689	4862	4881	4987	4902	4815	4805	4737	4704	4545	4487	4552	4451	4351	4377	4403	4466	4492	4456	4572	4714	4616	4500	4591	4401	4520	4419	4542	4271	4358	4441	4577	4522	4774	4605
5168	4855	5032	4828	4768	4725	4557	4644	4559	4470	4465	4416	4483	4488	4644	4643	4760	4863	4934	4828	5030	4768	4699	4596	4654	4619	4536	4556	4446	4521	4257	4473	4513	4445	4516	4461	4667	4533	4701	4594	4595	4462	4351	4445	4369	4321	4331	4603	4677	4638
5128	4935	5033	4866	4743	4739	4691	4228	4355	4326	4324	4428	4649	4464	4566	4769	4637	4638	4928	4690	4798	4786	4850	4747	4753	4767	4858	4521	4510	4374	4330	4383	4287	4397	4495	4360	4406	4635	4601	4677	4667	4639	4496	4559	4395	4494	4414	4533	4394	4499
4913	4686	4805	4590	4501	4466	4357	4322	4354	4367	4392	4407	4546	4407	4586	4536	4731	4696	4665	4620	4768	4623	4694	4556	4582	4517	4713	4572	4538	4618	4473	4480	4551	4403	4339	4263	4308	4386	4532	4690	4646	4664	4736	4545	4633	4688	4402	4388	4373	4434
4638	4426	4633	4326	4573	4442	4263	4240	4286	4277	4324	4377	4430	4424	4526	4566	4387	4376	4360	4524	4489	4617	4453	4446	4607	4622	4569	4636	4485	4608	4461	4499	4543	4415	4357	4281	4253	4593	4463	4416	4436	4557	4669	4764	4577	4676	4453	4474	4470	4362
4679	4518	4588	4476	4435	4452	4468	4459	4327	4428	4452	4445	4463	4370	4477	4596	4475	4420	4381	4442	4462	4533	4452	4433	4528	4343	4436	4407	4316	4427	4558	4602	4658	4590	4533	4471	4434	4458	4460	4320	4415	4495	4553	4481	4547	4606	4488	4601	4682	4438
4842	4672	4810	4804	4817	4695	4727	4547	4646	4547	4583	4516	4581	4460	4589	4502	4297	4510	4544	4513	4491	4520	4509	4308	4347	4365	4426	4398	4455	4424	4391	4453	4403	4448	4554	4616	4653	4631	4563	4465	4512	4305	4512	4561	4439	4469	4554	4687	4865	4659
5007	4957	5012	4843	4713	4841	4668	4803	4712	4677	4433	4362	4418	4586	4370	4408	4476	4565	4532	4617	4660	4780	4602	4508	4573	4302	4456	4376	4322	4423	4220	4223	4307	4417	4442	4378	4536	4439	4498	4592	4630	4484	4300	4388	4353	4508	4506	4664	4734	4988
4983	4982	4977	4782	4666	4550	4640	4501	4485	4719	4506	4517	4447	4342	4391	4407	4426	4518	4595	4710	4725	4551	4703	4587	4471	4516	4496	4428	4485	4203	4198	4196	4100	4298	4184	4337	4197	4375	4487	4558	4600	4366	4457	4317	4334	4256	4451	4506	4716	4778
5058	4794	4698	4619	4433	4372	4252	4362	4404	4463	4320	4397	4441	4452	4430	4583	4586	4565	4659	4540	4689	4633	4877	4731	4545	4484	4704	4525	4553	4440	4194	4150	4335	4377	4183	4205	4249	4297	4352	4469	4595	4543	4580	4459	4329	4486	4451	4405	4509	4716
4732	4692	4650	4549	4348	4376	4223	4323	4370	4418	4398	4458	4268	4129	4385	4122	4152	4274	4311	4423	4467	4511	4694	4467	4452	4442	4548	4618	4572	4548	4470	4463	4498	4259	4451	4219	4238	4200	4458	4466	4593	4419	4554	4542	4666	4538	4397	4465	4430	4522
4713	4644	4480	4440	4363	4204	4514	4514	4424	4200	4219	4321	4235	4266	4341	4237	4231	4335	4420	4446	4416	4633	4539	4450	4509	4669	4553	4582	4532	4726	4498	4596	4729	4574	4579	4393	4480	4424	4430	4396	4388	4442	4490	4747	4651	4670	4515	4345	4504	4504
4670	4536	4660	4699	4373	4485	4350	4400	4587	4428	4494	4257	4210	4062	3909	3999	4196	4115	4255	4138	4226	4218	4145	4287	4140	4293	4399	4407	4539	4534	4671	4707	4562	4579	4599	4570	4656	4451	4412	4521	4431	4408	4507	4416	4597	4507	4593	4585	4507	4532
4672	4661	4801	4795	4827	4625	4701	4697	4583	4555	4359	4174	4164	4180	4172	4237	4269	4381	4388	4467	4300	4414	4449	4323	4300	4249	4118	4243	4267	4492	4437	4410	4407	4381	4604	4777	4614	4582	4401	4405	4480	4547	4361	4448	4379	4377	4496	4654	4722	4687
5084	4909	5134	4929	4912	4680	4784	4554	4491	4665	4613	4517	4375	4216	4065	4088	4195	4263	4294	4279	4351	4375	4250	4277	4195	4294	4161	4262	4346	4320	4178	4255	4219	4322	4481	4650	4546	4365	4490	4542	4432	4450	4532	4169	4286	4405	4448	4530	4710	4604
4906	4939	4893	4967	4896	4767	4762	4752	4795	4554	4393	4443	4367	4281	4439	4380	4519	4582	4665	4711	4657	4600	4619	4629	4395	4344	4327	4207	4280	4300	4295	4160	4094	4155	4350	4326	4368	4377	4449	4443	4765	4424	4362	4324	4117	4247	4371	4484	4605	4737
4933	4781	5002	4877	4880	4787	4733	4808	4585	4565	4441	4485	4393	4434	4313	4317	4265	4440	4440	4494	4469	4480	4579	4616	4581	4533	4416	4520	4451	4358	4195	4249	4122	4193	4158	4216	4135	4212	4383	4630	4573	4618	4542	4224	4392	4291	4207	4325	4431	4484
4902	4959	4914	4730	4727	4715	4558	4516	4459	4426	4389	4258	4229	4148	4292	4169	4336	4458	4544	4581	4632	4753	4693	4685	4517	4456	4557	4409	4614	4649	4323	4268	4216	4309	4117	3989	4119	4209	4311	4535	4652	4428	4643	4517	4257	4527	4393	4201	4282	4417
5018	4768	4803	4638	4559	4277	4251	4498	4372	4216	4271	3990	4070	4097	4077	4199	4322	4379	4264	4317	4375	4537	4576	4750	4645	4656	4553	4815	4614	4526	4475	4615	4430	4335	4257	4149	4145	4265	4322	4286	4369	4445	4471	4541	4692	4427	4368	4324	4255	4408
4739	4598	4757	4439	4326	4272	4435	4112	4158	4164	4077	4148	4020	4003	4031	4170	4283	4343	4238	4248	4238	4328	4407	4462	4488	4481	4681	4772	4836	4615	4544	4617	4661	4495	4381	4378	4443	4181	4158	4323	4169	4397	4678	4703	4690	4644	4256	4421	4420	4274
4705	4748	4421	4409	4338	4257	4137	4194	4227	4242	4074	4112	4057	4101	4169	4298	4413	4410	4276	4215	4365	4318	4286	4387	4447	4487	4428	4485	4563	4479	4618	4744	4478	4664	4576	4575	4441	4430	4191	4151	4216	4340	4514	4665	4403	4623	4587	4460	4473	4517
4597	4536	4595	4444	4402	4178	4308	4269	4338	4144	4119	4247	4223	4247	4351	4412	4634	4621	4494	4567	4379	4380	4461	4430	4462	4509	4325	4293	4363	4314	4489	4651	4799	4647	4525	4740	4604	4566	4471	4174	4136	4386	4446	4255	4450	4450	4551	4614	4607	4522
4749	4527	4801	4580	4570	4677	4654	4165	4228	4390	4456	4657	4413	4349	4393	4464	4567	4357	4368	4341	4394	4340	4410	4420	4346	4335	4294	4197	4196	4316	4458	4278	4392	4623	4822	4720	4823	4638	4335	4434	4441	4287	4362	4341	4232	4453	4575	4697	4719	4385
5119	4645	4676	4876	4891	4625	4539	4540	4728	4643	4528	4331	4369	4390	4500	4327	4455	4367	4489	4455	4511	4301	4350	4325	4221	4289	4162	4094	4213	4366	4332	4353	4297	4333	4385	4577	4719	4663	4468	4570	4661	4486	4365	4267	4250	4337	4591	4685	4579	4737
5095	4733	5064	5006	4569	4489	4860	4785	4652	4332	4258	4480	4400	4491	4717	4773	4835	5014	4906	4898	5027	4906	4769	4889	4604	4493	4233	4187	4179	4241	4170	4184	4258	4376	4416	4365	4595	4508	4667	4588	4913	4830	4463	4287	4433	4295	4453	4516	4496	4354
5135	5006	4935	4637	4665	4858	4647	4441	4298	4392	4441	4546	4580	4488	4639	4594	4630	4542	4548	4698	4687	4712	4864	4973	5005	4904	4505	4464	4331	4336	4172	4104	4099	4293	4322	4155	4093	4402	4641	4677	4751	4712	4543	4285	4464	4294	4480	4435	4415	4321
5198	4876	4683	4694	4929	4480	4206	4256	4289	4347	4366	4310	4220	4179	4110	4198	4099	4200	4196	4165	4127	4356	4295	4364	4626	4770	4640	4767	4638	4500	4289	4304	4193	4223	4170	4133	4207	4128	4473	4661	4660	4567	4583	4532	4347	4460	4313	4193	4366	4119
4920	4648	4800	4724	4480	4146	4273	4202	4292	4220	4147	4042	4010	3883	3986	4143	4303	4286	4366	4451	4515	4664	4465	4403	4345	4328	4258	4661	4726	4710	4621	4602	4496	4412	3934	4064	4201	4213	4285	4545	4612	4574	4500	4568	4720	4170	4221	4118	4160	4221
4757	4711	4831	4333	4215	4291	4376	4138	3963	3908	3999	4009	4112	3978	3986	4218	4305	4526	4598	4718	4794	5103	4923	4903	4801	4563	4659	4512	4481	4701	4693	4757	4662	4587	4257	4162	4063	4415	4451	4458	4473	4474	4440	4661	4737	4552	4303	4235	4057	4106
4754	4800	4409	4151	4417	4369	4182	3919	3971	4038	4057	3941	3925	3992	3950	4157	4309	4341	4283	4261	4393	4374	4394	4571	4866	4958	5012	4855	4484	4482	4525	4718	4800	4702	4622	4437	4263	4352	4540	4351	4133	4553	4585	4527	4879	4729	4400	4133	4198	4067
4896	4321	4379	4474	4553	4324	3996	4128	4141	4044	4053	4020	4200	4248	4277	4105	4294	4127	4113	4009	3849	3989	3815	3968	4174	4585	4864	5008	4875	4689	4595	4662	4653	4750	4690	4810	4573	4330	4450	4475	4335	4362	4604	4609	4653	4712	4411	4331	4207	4340
4583	4133	4352	4485	4263	4069	4223	4337	4296	4217	4233	4501	4533	4421	4223	4236	4136	4046	4163	4157	4150	4069	4053	3820	3793	3868	4266	4374	4547	4757	4775	4819	4796	4677	4498	4828	4865	4549	4262	4521	4501	4414	4728	4697	4544	4671	4619	4573	4422	4455
4325	4191	4628	4352	4203	4255	4539	4405	4487	4533	4734	4702	4600	4310	4243	4074	4259	4210	4478	4467	4549	4525	4358	4156	4049	3935	3819	3903	4098	4361	4746	4621	4566	4581	4442	4545	5008	4795	4347	4347	4460	4317	4408	4511	4522	4553	4812	4657	4560	4500
4298	4731	4615	4217	4254	4535	4646	4548	4636	4706	4747	4509	4227	4096	4151	4398	4770	4773	4870	4956	4937	4960	4588	4545	4546	4430	4020	3849	3737	3962	4473	4514	4526	4548	4579	4621	4741	4826	4643	4241	4342	4415	4149	4243	4458	4510	4640	4764	4572	4615
4835	4916	4512	4138	4398	4620	4672	4589	4722	4760	4487	4275	4240	4428	4902	5303	5569	5537	5458	5475	5252	5255	4914	4758	4751	4722	4465	4267	3831	3700	4148	4317	4215	4499	4530	4604	4610	4802	4750	4378	4278	4399	4265	4067	4128	4421	4419	4501	4586	4571
5060	4734	4294	4383	4658	4612	4743	4697	4688	4494	4189	4233	4756	5204	5705	5852	6062	5888	5735	5755	5449	5408	5055	5016	4996	4798	4709	4462	4327	3938	4093	4094	4196	4403	4523	4558	4411	4548	4753	4499	4413	4482	4318	3942	4116	4306	4132	4576	4733	4628
5387	4788	4510	4697	4618	4650	4495	4540	4401	4246	4216	4747	5242	5757	6039	6134	5776	5562	5384	5403	5267	5213	5334	5122	5128	5028	4787	4632	4504	4285	4049	3924	4053	4362	4526	4470	4368	4321	4605	4877	4505	4466	4568	4129	4081	4183	4342	4586	4751	4498
5395	4502	4655	4929	4645	4512	4680	4466	4179	4173	4601	5160	5694	6019	5671	5218	4991	4616	4512	4614	4789	4795	4826	5031	4968	4883	4811	4885	4526	4578	4191	3907	3944	4112	4338	4314	4419	4238	4393	4814	4515	4651	4495	4380	4028	4241	4361	4454	4620	4518
5168	4541	4890	4916	4616	4394	4292	4318	3982	4350	4873	5338	5623	5440	4989	4366	3880	3620	3554	3669	3804	3855	4278	4627	4844	4824	4801	4790	4671	4581	4192	4001	3828	4058	4277	4313	4404	4198	4403	4737	4772	4560	4704	4370	4162	4269	4476	4243	4560	4421
4784	4394	4874	4721	4495	4311	4190	4095	4240	4514	4996	5390	5252	4722	4037	3368	2988	2971	2956	3185	3328	3466	3686	4159	4334	4760	4936	4899	4829	4578	4323	4039	3940	3997	4194	4226	4148	4267	4368	4753	4923	4616	4734	4683	4328	4336	4520	4321	4196	4438
4650	4504	4794	4582	4257	4224	4152	4155	4194	4721	5287	5123	4616	3866	3137	2789	2782	2843	2981	2968	3107	3115	3261	3784	4120	4439	4847	4879	4822	4705	4494	4381	4134	4150	4121	4310	4159	4063	4376	4807	4818	4577	4605	4684	4465	4449	4329	4297	4177	4470
4444	4420	4686	4524	4263	3837	4172	4105	4419	4850	4969	4729	4011	3256	2810	2612	2809	3048	3215	3131	3252	3187	3140	3397	3694	4097	4756	5134	5028	4749	4570	4560	4292	3985	4187	4067	4099	3996	4068	4620	4672	4665	4529	4918	4632	4571	4352	4340	4095	4303
4415	4462	4669	4273	3916	3867	4158	4050	4477	4773	4705	4283	3674	2975	2843	2842	3135	3511	3705	3597	3505	3371	3087	3146	3337	3937	4654	5137	5209	4762	4802	4541	4566	4035	4134	4123	4261	4074	4180	4270	4541	4428	4434	4700	4670	4607	4389	4251	4137	4441
4097	4180	4502	4124	3803	3893	4076	4187	4606	4646	4653	4038	3407	2993	2909	3033	3417	3952	3979	4029	3691	3633	3290	3096	3109	3787	4499	5116	5158	5088	4844	4690	4672	4368	4097	4395	4166	4144	4194	4322	4472	4241	4477	4787	4809	4526	4377	4215	4060	4329
4187	4102	4346	4097	3759	3740	4169	4157	4635	4608	4515	3883	3381	2972	2945	3114	3455	4151	4207	4119	3977	3722	3224	3025	3031	3479	4365	5072	5234	4941	4829	4939	4695	4391	4209	4380	4275	4054	4078	4378	4384	4473	4389	4832	4612	4554	4539	4160	3972	4169
4093	4017	4269	3981	3722	3800	3853	4117	4484	4527	4383	3804	3352	2882	2957	3324	3597	3966	4156	3980	3870	3563	3092	2774	2804	3431	4353	5079	5098	5114	4737	4926	4719	4399	4088	4503	4518	4074	4115	4325	4173	4274	4547	4764	4764	4655	4496	4191	4175	4217
3941	4053	4349	3986	3707	3683	4066	4261	4408	4594	4391	4002	3465	3020	2925	3098	3393	3784	3874	3777	3478	3222	2803	2530	2828	3367	4290	5005	5170	4865	4768	4796	4772	4385	4292	4532	4562	4221	4189	4275	4147	4245	4584	4701	4729	4547	4474	4217	4132	4124
4195	3967	4236	4167	3770	3628	4095	4315	4532	4654	4606	4225	3671	3396	3027	3085	3199	3340	3516	3396	3256	2866	2587	2456	2722	3517	4431	4907	5093	4706	4515	4649	4608	4505	4363	4694	4604	4173	4309	4180	4068	4240	4316	4663	4585	4512	4418	4078	4270	4247
4278	4040	4297	4053	3874	3740	4101	4629	4628	4723	4619	4546	4279	3562	3179	3022	3073	3019	2967	2929	2910	2658	2456	2499	2944	3721	4574	5016	4920	4515	4511	4565	4407	4293	4604	4869	4579	4104	4352	4299	4028	4280	4424	4507	4488	4370	4483	4315	4346	4365
4283	4074	4142	4279	3918	3833	4012	4407	4688	4707	4821	4760	4320	4114	3542	3183	3099	2981	2679	2669	2500	2516	2613	2935	3400	4247	4873	5012	4774	4201	4129	4456	4425	4332	4614	4858	4410	4125	4401	4264	4149	4283	4416	4391	4474	4480	4520	4237	4322	4266
4403	4162	4127	4246	4044	3971	4054	4431	4587	4705	4801	4769	4653	4480	4212	3601	3283	3075	2828	2692	2701	2685	3077	3481	4105	4590	5099	4931	4337	4060	4165	4482	4256	4408	4730	5040	4269	4303	4638	4144	4041	4234	4324	4496	4611	4586	4608	4456	4539	4289
4230	4215	4300	4212	4403	4077	4132	4198	4706	4779	4716	4731	4676	4814	4631	4208	3907	3816	3408	3357	3369	3587	3795	4360	4820	5082	5135	4552	4052	3807	4042	4281	4335	4535	4922	4544	4345	4721	4630	4221	4253	4319	4387	4511	4413	4658	4520	4664	4446	4406
4352	4309	4364	4404	4602	4425	4070	4233	4520	4670	4779	4735	4853	5004	4963	4981	4808	4489	4350	4194	4447	4694	4961	5026	5340	5159	4698	4097	3655	3689	4176	4273	4603	4625	4726	4489	4345	4838	4514	3990	4127	4191	4200	4403	4567	4608	4578	4572	4406	4657
4148	4150	4337	4257	4515	4639	4450	4323	4480	4765	4758	4798	4740	4996	5082	5159	5116	5163	5181	5136	5176	5434	5333	5304	5072	4566	4001	3569	3563	3983	4372	4369	4485	4583	4489	4430	4758	4920	4250	4115	4367	4088	4393	4423	4359	4348	4579	4748	4548	4403
4213	4188	4347	4393	4437	4675	4513	4375	4264	4662	4795	4863	4868	4869	5018	5037	5222	5389	5447	5585	5424	5373	5188	4865	4239	3852	3623	3543	3826	4012	4263	4367	4480	4398	4168	4518	4928	4667	4222	4178	4340	4055	4279	4250	4428	4425	4539	4737	4564	4312
4422	4243	4486	4502	4385	4614	4758	4579	4246	4301	4547	4776	4800	4806	4836	4731	4880	4899	4866	4893	4855	4694	4449	3880	3620	3402	3485	3800	4129	4343	4349	4415	4435	4297	4206	4713	4878	4485	4209	4450	4265	4108	4308	4155	4391	4393	4622	4665	4798	4405
4430	4251	4366	4350	4428	4473	4647	4735	4523	4405	4310	4338	4653	4784	4737	4758	4583	4615	4438	4367	4196	4047	3810	3498	3440	3702	3828	4159	4285	4360	4285	4378	4356	4273	4471	5002	4790	4220	4523	4476	4182	4143	4279	4242	4391	4282	4761	4640	4849	4446
4572	4497	4538	4361	4610	4324	4692	4781	4884	4664	4351	4196	4431	4564	4703	4705	4819	4491	4394	4159	4150	3893	3911	3836	4042	4058	4193	4276	4095	4202	4323	4175	4195	4308	4899	4862	4405	4469	4645	4212	4204	4331	4167	4211	4247	4263	4446	4667	4702	4597
4318	4568	4685	4485	4464	4358	4445	4621	5063	5119	4795	4508	4438	4349	4535	4549	4572	4395	4469	4341	4242	4211	4199	4265	4088	4161	4135	4011	3972	4023	4058	4238	4173	4591	4859	4437	4311	4637	4720	4270	4287	4243	4211	4166	4155	4320	4373	4761	4761	4669
4536	4440	4836	4592	4508	4381	4418	4513	4686	4827	4925	4944	4833	4543	4523	4485	4397	4487	4358	4271	4367	4295	4263	4113	4108	3944	4023	3840	3834	3970	4006	4085	4414	4533	4360	4448	4873	4791	4364	4381	4323	4330	4171	4191	4160	4218	4473	4730	4664	4625
4796	4481	4602	4616	4503	4551	4603	4561	4376	4448	4824	5193	5179	5234	5039	4800	4713	4447	4361	4366	4314	4400	4285	3977	3978	3922	3765	3833	3702	3876	4133	4341	4368	4258	4251	4700	4944	4536	4340	4434	4431	4275	4463	4127	4242	4186	4559	4502	4684	4463
4699	4636	4509	4408	4613	4572	4636	4681	4766	4605	4339	4608	5001	5121	5146	5316	5157	5020	4828	4678	4745	4287	4350	4134	3789	3829	3718	3745	3821	3938	4264	4187	4277	4106	4517	4831	4793	4475	4615	4376	4304	4335	4239	4220	4200	4395	4461	4473	4764	4338
4435	4712	4610	4305	4311	4396	4550	4594	4827	4851	4614	4490	4454	4523	4617	4816	4928	4853	4715	4725	4494	4435	4200	4039	3730	3844	3846	3897	4015	4055	4119	3948	4035	4431	4494	4499	4562	4671	4614	4136	4380	4281	4255	4127	4168	4247	4364	4535	4484	4405
4378	4387	4636	4528	4392	4430	4417	4586	4600	4794	5025	4774	4676	4525	4531	4400	4273	4283	4288	4148	4050	4040	4073	3834	3989	4044	4101	3940	3952	3860	4000	4022	4473	4368	4283	4453	4648	4732	4392	4300	4453	4261	4081	4115	4283	4310	4477	4509	4501	4430
4385	4319	4467	4492	4496	4344	4370	4418	4383	4499	4532	4800	4840	4879	4841	4824	4721	4687	4549	4470	4321	4350	4465	4250	4154	4062	3802	3886	3713	3863	4137	4427	4296	4183	4273	4741	4947	4564	4422	4298	4237	4307	4103	4227	4315	4204	4584	4386	4513	4168
4421	4505	4434	4303	4427	4596	4602	4442	4564	4400	4464	4323	4456	4590	4705	4863	4891	4896	4786	4676	4631	4554	4360	4086	3817	3677	3853	3690	3886	4052	4150	4241	4119	4281	4544	4813	4543	4586	4427	4365	4095	4162	4299	4200	4244	4539	4421	4478	4419	4253
4379	4484	4544	4310	4291	4350	4352	4514	4459	4546	4353	4403	4378	4396	4313	4456	4537	4445	4310	4304	4161	4087	3857	3917	3770	3754	3985	3899	3894	3963	3999	4215	4267	4382	4524	4574	4655	4677	4458	4184	4175	4290	4212	4169	4393	4346	4304	4479	4331	4379
4233	4420	4392	4365	4456	4397	4307	4385	4423	4455	4504	4445	4571	4541	4558	4584	4416	4334	4295	4132	4262	4202	4120	4019	3933	3894	3898	3778	3780	3713	3997	4360	4377	4407	4418	4642	4761	4577	4246	4273	4396	4210	4086	4538	4090	4243	4525	4267	4294	4204
4311	4327	4348	4284	4249	4221	4429	4354	4299	4253	4339	4211	4398	4412	4415	4509	4450	4465	4440	4451	4379	4142	4106	3926	3812	3928	3833	3925	3939	4114	4352	4350	4275	4285	4598	4828	4564	4543	4266	4213	4081	4133	4397	4337	4250	4532	4277	4424	4269	4315
4269	4173	4230	4175	4184	4166	4365	4421	4265	4199	4179	4172	4307	4270	4330	4482	4328	4339	4243	4290	4305	4216	4073	4006	3903	3891	4064	4142	4149	4063	4218	4392	4413	4623	4576	4577	4686	4574	4414	4106	4083	4205	4257	4222	4623	4204	4380	4287	4264	4145
4224	4207	4276	4182	4158	4114	4181	4083	4404	4311	4270	4145	4156	4214	4243	4160	4216	4159	4170	4378	4193	4145	4084	4015	4049	4104	4093	4185	4283	4283	4459	4500	4418	4479	4528	4648	4680	4348	4165	4299	4171	4117	4132	4380	4407	4413	4399	4291	4149	4087
4278	4116	4234	3940	4033	3991	4124	4008	4072	4024	3984	4156	4223	4137	4107	4205	4156	4230	4108	4241	4235	4262	4206	4130	4184	4173	4273	4437	4473	4240	4416	4353	4588	4482	4574	4462	4333	4378	4285	4170	4109	4171	4519	4555	4494	4569	4222	4343	4165	4148
4257	4295	4224	4034	3892	3863	3970	3990	4069	4038	3898	3855	3787	3839	3898	3977	4159	4237	4126	4079	4208	4246	4093	4159	4054	4215	4349	4295	4434	4475	4485	4658	4623	4377	4301	4377	4421	4266	4176	4151	4256	4307	4276	4392	4558	4534	4503	4103	4171	4365
4210	4293	4125	3945	3997	3972	3923	3872	3949	3937	3864	3975	3947	3905	3962	3863	4041	4079	4033	3971	3981	4238	4048	4099	4229	4382	4617	4568	4546	4507	4549	4622	4514	4427	4289	4209	4297	4363	4087	4195	4019	4450	4501	4595	4520	4546	4296	4100	4193	4152
4429	4232	4017	3947	3897	3937	3963	3945	4052	3915	3736	3599	3729	3759	4011	3847	4083	4139	4204	4150	4297	4455	4331	4218	4303	4231	4419	4429	4431	4582	4507	4619	4618	4258	4137	4002	4165	4176	4148	4177	4131	4378	4356	4520	4662	4626	4356	4226	4143	4297
4439	4193	4169	4175	4148	3865	3930	3870	3978	3852	3851	3804	3656	3759	3590	3613	3871	3886	3989	3912	4115	4272	4166	4342	4237	4528	4604	4791	4747	4505	4476	4530	4431	4250	4085	4091	4073	4129	4247	4218	4276	4227	4425	4729	4476	4547	4393	4144	4258	4241
4552	4526	4404	4231	4136	4076	4050	3880	3911	3872	3649	3628	3675	3888	3855	3864	4086	4134	4260	4204	4379	4561	4441	4419	4411	4455	4642	4633	4778	4596	4703	4507	4469	4287	4028	4014	4026	4134	4276	4248	4370	4514	4398	4544	4654	4507	4384	4206	4182	4355
4711	4510	4448	4407	4236	4055	4127	3898	3995	3920	3979	3848	3840	3836	3806	3914	3859	4065	4090	4121	4174	4351	4346	4415	4546	4605	4835	4905	4877	4721	4673	4450	4400	4284	4160	3961	4083	4136	4425	4344	4612	4540	4542	4622	4554	4652	4336	4236	4175	4354
4880	4640	4642	4360	4298	4196	4196	4082	3872	3892	3868	3780	3960	4004	4109	4023	4221	4290	4268	4379	4543	4591	4663	4505	4671	4565	4710	4782	4640	4689	4606	4378	4545	4357	4230	4189	4130	4212	4517	4614	4612	4423	4465	4467	4563	4564	4348	4331	4052	4332
4897	4703	4692	4526	4285	4360	4187	4060	4074	3918	3928	3921	4042	3969	4092	4032	3952	4191	4293	4276	4358	4341	4463	4489	4618	4711	4793	4822	4711	4461	4339	4156	4264	4450	4307	4142	4147	4133	4433	4611	4608	4478	4417	4394	4514	4380	4274	4323	4227	4203
4874	4821	4721	4587	4485	4439	4348	4104	4087	3996	3891	4012	4066	4279	4145	4038	4213	4324	4500	4557	4537	4673	4779	4788	4711	4659	4494	4517	4476	4446	4370	4171	4242	4222	4182	4248	4190	4347	4506	4631	4584	4536	4480	4394	4339	4334	4303	4296	4236	4512
4844	4822	4805	4804	4488	4556	4338	4353	4157	4076	4202	4171	4121	4198	4181	4205	4181	4366	4427	4550	4632	4639	4655	4685	4762	4691	4663	4558	4499	4334	4223	4085	4297	4301	4366	4302	4394	4311	4564	4693	4652	4446	4423	4383	4352	4400	4344	4348	4484	4293
4915	4793	4641	4723	4658	4581	4446	4376	4266	4162	4253	4346	4340	4459	4484	4351	4296	4395	4517	4411	4495	4626	4552	4661	4696	4637	4537	4497	4357	4243	4128	4175	4097	4318	4444	4493	4479	4444	4560	4665	4570	4481	4430	4367	4223	4326	4449	4621	4549	4574
4632	4700	4804	4832	4665	4615	4598	4382	4320	4385	4324	4457	4372	4393	4473	4439	4398	4495	4481	4451	4409	4542	4569	4452	4655	4378	4365	4374	4193	4278	4152	4208	4237	4329	4538	4531	4708	4539	4567	4706	4487	4459	4373	4276	4342	4461	4530	4663	4695	4613
4725	4674	4794	4614	4703	4645	4617	4427	4456	4459	4318	4497	4541	4411	4412	4642	4429	4419	4466	4418	4589	4489	4354	4347	4331	4419	4383	4225	4142	4253	4210	4069	4223	4337	4511	4680	4738	4576	4552	4493	4456	4473	4321	4270	4435	4404	4528	4640	4666	4601
4551	4425	4554	4512	4471	4487	4439	4447	4336	4511	4502	4455	4502	4517	4377	4228	4322	4303	4221	4265	4297	4249	4255	4204	4364	4332	4236	4122	3991	4171	4160	4352	4216	4314	4498	4645	4778	4615	4620	4312	4306	4295	4205	4285	4390	4437	4454	4802	4625	4739
4312	4360	4335	4470	4415	4576	4430	4236	4217	4289	4354	4403	4409	4362	4332	4339	4410	4146	4286	4093	4156	4202	4191	4145	4089	4184	4173	4028	4077	4141	4271	4313	4223	4288	4475	4605	4635	4485	4379	4333	4317	4207	4241	4178	4379	4368	4387	4625	4703	4521
4236	4014	4173	4247	4336	4168	4251	4095	4301	4227	4193	4210	4183	4251	4165	4069	4269	4183	4001	4036	4109	3900	3949	4039	4041	4291	4086	4106	3940	4180	4308	4377	4343	4265	4318	4345	4559	4323	4104	4151	4088	4240	4227	4350	4338	4368	4490	4635	4542	4543
4062	4031	3928	3997	4093	4112	4188	4104	3998	4087	4253	3937	4097	4020	3957	4187	4024	4010	3843	3850	3787	3955	3784	4008	4025	4069	4110	4115	4102	4231	4337	4474	4393	4391	4327	4518	4306	4264	4193	4062	4091	4143	4307	4373	4382	4368	4525	4488	4582	4528
4018	4053	3935	4023	3978	4103	4074	4039	4008	3967	4031	3994	3867	3953	3939	4158	4057	3950	4064	3825	3957	3815	3970	3810	3961	4094	4173	4078	4129	4258	4340	4253	4266	4266	4217	4321	4203	4247	4144	4205	4114	4129	4308	4462	4386	4482	4392	4492	4279	4463
4159	3890	4072	4034	4135	4024	3909	3960	3844	3879	3920	3912	3936	3882	3859	3977	3956	3874	3892	3942	4012	4007	3946	4085	4057	4134	4217	4182	4227	4290	4371	4296	4249	4220	3981	3985	4118	4106	4230	4125	4196	4172	4349	4520	4443	4344	4432	4238	4232	4425
4324	4225	4243	4034	4050	4072	4066	4086	3857	3903	3829	3947	4038	3937	3962	4025	3955	3917	3940	3998	3943	3986	4040	4070	4172	4143	4366	4410	4337	4141	4323	3990	4215	4088	3976	3961	4010	4282	4349	4062	4170	4294	4398	4467	4515	4460	4337	4186	4155	4286
4395	4196	4290	4287	4241	4189	4191	4021	4112	3990	3948	3935	3910	4158	3948	3934	4075	4074	4053	4087	4029	4161	4046	4257	4294	4239	4297	4238	4181	4230	4096	4026	4076	3823	3973	3899	4035	4065	4183	4269	4213	4331	4329	4349	4333	4345	4204	4091	4250	4370
4535	4386	4498	4399	4263	4275	4112	4083	4133	4085	4106	4145	3931	4188	4064	4279	4181	4191	4260	4126	4082	4101	4358	4328	4360	4189	4210	4148	4183	4116	4019	3929	3973	3934	3961	4008	4011	4097	4370	4258	4294	4326	4179	4189	4239	4206	4325	4361	4224	4408
4486	4250	4376	4426	4401	4154	4233	4111	4171	4188	4292	4232	4204	4238	4207	4250	4298	4148	4289	4442	4117	4165	4316	4316	4323	4168	4139	4040	4049	3914	3880	3877	4039	3974	4078	3998	4069	4107	4260	4456	4324	4192	4185	4143	4185	4176	4261	4380	4300	4433
4465	4425	4386	4329	4333	4338	4387	4157	4092	4414	4286	4244	4115	4181	4293	4217	4243	4281	4306	4376	4265	4119	4188	4339	4105	4122	3905	3929	3937	3841	3888	3843	3930	3943	4164	4271	4195	4286	4242	4140	4288	4287	4112	4004	4222	4215	4352	4275	4393	4360
4320	4288	4317	4346	4217	4372	4205	4063	4111	4199	4248	4200	4124	4052	4362	4287	4218	4269	4281	4118	4312	4119	4198	4267	3979	3960	3802	3944	3896	3912	3935	3877	3922	3925	4197	4223	4236	4075	4123	4263	4221	4031	4111	4130	4087	4251	4326	4362	4439	4398
4272	4058	4160	4217	4092	3952	4029	3884	4097	4251	4167	4103	4196	4117	4199	4169	4047	4139	4056	4142	4134	4116	4010	4032	4005	3987	3999	3779	4007	3937	4072	4061	4165	4086	4105	4242	4158	4108	3985	4241	4102	4102	4109	4164	4108	4328	4213	4216	4461	4366
4247	4022	3987	4054	3825	3895	3956	3912	3898	3873	3898	4078	3957	3928	3909	3804	4046	3818	4039	3993	3982	4103	4098	4049	4032	3871	3984	3919	3959	4094	4255	4172	4061	4220	4069	4144	4199	4054	3976	4135	4104	4109	4233	4146	4298	4126	4183	4258	4435	4495
4123	4092	4076	3856	3792	3922	3801	3753	3706	3692	3717	3802	3799	3834	3764	3865	3839	3824	3941	3900	3865	4127	4112	4149	4070	3983	4122	3955	4061	3928	4346	4254	4363	4068	4040	4022	4069	4076	3983	4132	4064	4304	4360	4383	4313	4132	4028	4207	4308	4368
4448	4215	4204	4048	3814	3754	3802	3789	3694	3796	3809	3760	3812	3816	3711	3782	3726	3858	3799	3900	4003	4148	4019	4214	4178	4118	4177	4068	4075	3944	4106	4091	4328	4074	3938	3847	4062	4163	4103	3893	4154	4308	4564	4403	4359	4244	4166	4312	4307	4363
4711	4315	4417	4168	4073	4002	3947	3843	3825	3793	3763	3865	3871	3896	3969	3866	3933	3909	4001	3929	4052	4211	4207	4124	4087	4063	4024	4086	4122	4206	4047	4219	4066	4010	4090	3860	3982	4158	4291	4286	4280	4374	4629	4367	4227	4170	4228	4145	4214	4264
4804	4430	4511	4325	4249	4267	4143	4056	4019	3973	3923	3915	3858	4038	3978	4049	4034	4118	4055	4156	4184	4151	4325	4205	4083	4091	4126	4082	4146	3988	4104	4125	4126	4029	3966	4101	4182	4329	4477	4400	4385	4398	4516	4197	4267	4194	4393	4365	4345	4227
4672	4425	4610	4497	4427	4268	4291	4161	4235	4161	3845	4055	4012	4065	4048	3941	3940	4037	4081	4223	4308	4265	4186	4047	4094	4001	3948	3963	3887	3984	4006	4085	4079	4086	4093	4085	4324	4411	4378	4300	4537	4577	4447	4213	4107	4477	4363	4540	4410	4189
4467	4400	4443	4410	4550	4253	4310	4347	4374	4190	4168	4188	4017	4030	3996	3911	3915	4023	4110	4103	4028	3940	4000	3970	3899	3793	3950	3741	3986	4091	4146	4042	4190	4264	4271	4390	4242	4258	4091	4345	4456	4525	4266	4260	4294	4521	4514	4513	4363	4480
4390	4428	4416	4253	4220	4303	4303	4424	4229	4141	4125	4101	4043	4010	4134	3890	3881	3994	3886	3900	3808	3967	3957	3794	3810	3703	3800	3879	3962	4054	4205	4225	4037	4262	4387	4528	4226	4180	4159	4252	4431	4260	4293	4147	4286	4441	4548	4448	4360	4402
4280	4268	4146	4074	4185	4088	4098	4083	4118	4043	4026	3903	4102	3895	3872	3844	3676	3876	3784	3647	3957	3846	3792	3727	3761	3927	3831	3920	3915	4129	4092	4194	4135	4255	4402	4472	4380	4060	4201	4221	4312	4143	4170	4320	4521	4501	4551	4395	4462	4569
4246	4156	4077	4021	4063	4117	4167	3908	3896	3873	3796	3846	3954	3657	3865	3737	3864	3804	3733	3781	3755	3914	3778	3809	3878	3932	3870	3944	3844	4032	4170	4074	4192	4182	4264	4178	4166	4085	4056	4234	4296	4284	4288	4540	4430	4290	4307	4307	4435	4522
4276	4139	4162	4172	4095	4178	4026	4048	3975	3906	3849	3807	3795	3970	3924	3841	3829	3844	3826	3755	3872	3852	3875	3746	3791	3943	3956	3988	3988	4070	4159	4156	4157	4113	4160	3970	4000	3949	4118	4220	4206	4256	4399	4602	4555	4281	4251	4384	4528	4541
4334	4043	4179	4127	4205	4053	4112	3987	3954	3976	3996	4010	3975	3975	4083	4037	4014	3895	3967	3746	3937	3888	3832	3831	3877	4031	4016	3858	4020	3921	3982	4055	3980	4031	3886	3952	3948	4122	4210	4190	4164	4228	4400	4612	4410	4227	4305	4264	4593	4483
4230	4239	4089	4067	4268	4222	4103	4152	4133	4133	4265	4265	4275	4286	4137	4261	4135	4113	3912	4075	3950	3930	3836	3790	3803	3836	3847	3781	4002	3819	3893	3784	4012	3872	3971	4095	4008	4198	4352	4224	4231	4153	4262	4386	4386	4344	4152	4290	4414	4260
4215	4082	4124	4136	3980	4024	4138	4161	4230	4184	4248	4289	4296	4269	4173	4292	4285	4182	4043	3979	3925	3807	3801	3695	3862	3702	3702	3635	3774	3686	3774	3791	3815	4035	3894	4067	4009	4049	4203	4153	4176	4184	4199	4086	4193	4179	4243	4370	4244	4142
4019	3902	3989	4036	4029	3988	4057	4067	4004	4102	4209	4247	4188	4189	4118	4232	4219	4039	3939	3963	3768	3825	3751	3727	3868	3538	3734	3705	3742	3776	3821	3910	4034	3854	3902	3976	4108	4099	3978	4075	3971	4117	4107	4318	4034	4213	4372	4498	4265	4166
3852	3893	3972	3929	3891	3911	4095	3953	4030	4111	4206	4160	4193	4162	4238	4072	4075	4109	3930	3875	3888	3682	3736	3777	3988	4032	3805	3779	3957	3943	4078	4047	4144	4165	4027	3910	4096	3947	3847	3897	3990	4157	4211	4143	4119	4296	4418	4404	4241	4136
4045	3897	3897	3833	3851	3831	3717	3910	3855	4033	4032	4097	4004	4092	4204	4223	4189	4031	3915	4054	3867	3964	3942	4063	4095	4121	3997	4011	4109	4028	4159	4032	4143	4068	3993	3940	4099	3967	3948	3909	3961	4309	4299	4203	4068	4162	4347	4309	4180	4004
4239	4095	3995	3970	3969	3828	3755	3796	3851	3833	4094	3990	3921	3933	3967	4165	4143	4093	3954	3978	3978	3973	4152	4068	4195	4231	4039	4079	4077	4034	4087	4007	4126	4095	3806	3840	3984	4006	3864	3763	4042	4186	4222	4244	4191	4144	4113	4128	4048	4169
4453	4338	4147	4078	3999	4000	3993	3839	3765	3855	3800	3981	3895	3720	3782	4044	4159	4152	4130	4219	4221	4070	4103	4273	4185	4235	4064	4114	4022	3857	4014	3890	3885	3951	3817	3906	4079	3971	4017	3997	4171	4367	4120	4054	3998	4314	4324	4135	3989	4070
4513	4348	4357	4268	4107	3971	3990	3862	3842	3973	3969	3992	3798	3666	3794	4055	4197	4140	4255	4241	4145	4224	4109	4180	4295	4138	3959	4082	3837	3831	3990	3948	3923	3916	3987	3889	4062	4021	4110	4100	4162	4248	4149	4019	4167	4353	4376	4064	4063	4090
4453	4324	4300	4123	4144	4073	4079	3954	3810	3915	3934	4044	3830	3794	3813	3984	4142	4289	4166	4063	4038	4067	4150	4134	4092	4042	3950	3959	4114	3972	4000	4034	4074	3999	4015	4208	4256	4140	4034	4246	4213	4294	4225	4039	4187	4404	4517	4192	4119	4111
4423	4215	4215	4087	4011	3984	4030	3916	3867	3955	3960	3753	3917	3971	3823	4011	3934	3964	4058	3972	3992	4048	4108	4003	4013	4092	3979	4093	4123	4030	4111	4284	4168	4211	4110	4262	4084	4146	3970	4278	4333	4408	4327	4144	4247	4675	4401	4105	3994	4262
4162	4247	4204	4045	4052	4066	3864	3827	3868	3791	3733	3785	3789	3863	3895	3839	3904	3741	3816	4018	3899	3906	4069	4135	4161	4098	4105	4208	4128	4113	4021	4195	4253	4102	4201	4386	4337	4155	4076	4175	4477	4410	4306	4204	4490	4720	4441	4010	4094	4270
4467	4236	4216	4113	4042	3943	3886	3821	3840	3793	3819	3710	3755	3990	3871	3948	3837	3898	3810	3909	3981	3950	3978	4084	4028	4123	4163	4169	4147	4228	4257	4102	4206	4081	4179	4256	4400	4200	4249	4401	4583	4428	4324	4289	4407	4516	4092	4069	4119	4393
4500	4333	4263	4097	4001	4007	4041	3907	3913	3804	3916	3903	3830	3850	3893	3827	3969	3949	3821	3912	3919	4024	3977	3985	4070	4100	4167	4117	3923	4080	4019	4065	4057	4010	4311	4203	4355	4194	4363	4489	4570	4410	4140	4179	4505	4559	4329	3922	4393	4665
4379	4282	4183	4258	4117	4094	4160	4051	4039	3959	4007	3933	3994	3954	4075	3969	4041	3978	3853	3888	3921	3985	4095	3932	4001	4080	3985	3980	4034	4013	4056	4164	4238	4097	4310	4548	4458	4295	4472	4642	4631	4250	4102	4325	4630	4537	4187	4002	4376	4721
4290	4225	4055	4143	4184	4040	4179	4169	4131	4028	3885	4063	4163	4097	4052	4199	4067	3996	3929	3928	3833	3922	3851	3937	3943	4011	4117	3844	3849	3916	4250	4109	4002	4227	4430	4504	4286	4141	4405	4750	4471	4176	4201	4436	4726	4415	4204	4072	4555	4592
4191	4021	4113	4117	4170	4024	3930	3965	4101	3987	3866	3983	4043	4011	4126	4011	4048	3934	3846	3857	3985	3783	3902	3877	3982	4026	4147	3855	3901	3988	4075	4087	4144	4217	4376	4510	4225	4177	4325	4667	4395	4249	4253	4628	4563	4375	4011	4130	4539	4498
4245	4095	4073	4006	4175	3908	3979	3987	4070	3951	3966	4008	4018	4049	4006	3948	4050	3986	3944	3880	3928	3855	3730	3870	3916	3967	4038	4085	3929	4052	4072	4075	4125	4107	4344	4279	4032	4157	4423	4426	4411	4127	4234	4640	4474	4119	3872	4060	4590	4393
4345	4124	4126	4102	4111	3948	3986	3878	3925	3964	3992	3876	4025	4142	4148	4000	3998	4015	3914	3964	3906	4063	3934	3915	4014	4025	3998	3924	3697	3931	4061	3998	3863	4044	4294	4223	4121	4148	4345	4452	4203	4089	4293	4577	4402	3960	3689	4114	4381	4168
4336	4075	4158	4013	4010	3971	4040	4038	4006	4125	4018	4113	4035	4096	4077	4196	4185	3946	4056	3912	3970	3920	4045	3955	4071	4141	4050	3799	3878	4037	4031	3922	3871	4113	4202	4325	4081	4202	4497	4460	4199	4113	4242	4330	4312	3739	3793	4232	4305	4104
4355	4102	4113	4025	4080	4078	3904	4042	3981	3987	3966	4026	4183	4225	4121	4035	4077	4076	3998	3864	4037	3944	3889	3853	4047	4037	3984	3842	3894	4046	3847	3991	3879	4100	4420	4281	4113	4343	4572	4412	4163	3982	4385	4485	4175	3893	4020	4303	4283	3940
4211	4271	4084	3908	3893	3868	4045	3846	3869	3890	3947	4024	4223	4052	4168	3998	4079	4050	3932	3961	4010	4189	3939	3996	3962	4030	4003	3794	3964	4178	4094	3953	4144	4146	4273	4190	4225	4281	4576	4126	4016	4086	4326	4450	4122	3906	3891	4149	4248	3922
4274	4301	4214	4007	3930	3920	3884	3886	3898	3810	3799	4058	3931	3985	3926	3993	4168	3996	3906	3898	3905	3906	3945	3922	4059	4094	4010	4090	4099	4248	4266	4160	3982	4274	4335	4163	4114	4308	4398	4208	4004	3992	4468	4511	4067	3769	3997	4515	4153	3782
4153	4254	4171	4210	4125	3867	3876	3945	3815	3876	3859	3850	3924	4049	3959	4017	4016	4098	3807	3967	3944	3960	4026	3958	4032	4189	4063	3992	4144	4117	4049	4039	4019	4229	4345	4074	4274	4355	4481	4219	4056	4267	4549	4527	4026	3680	4121	4442	4263	3933
4310	4143	4256	4137	4086	4003	3947	3935	3926	3913	3972	3829	3894	3845	3986	4056	3982	3918	3977	3932	3959	4018	3982	4048	4224	4140	4239	4080	4141	4219	4136	3981	4212	4230	4316	4362	4501	4527	4575	4264	4068	4487	4569	4457	3948	3729	4292	4558	4397	3892
4210	4214	4194	4252	4116	3980	3971	3966	3827	4015	3869	3817	3835	4021	3977	3963	4057	3886	3881	3851	3896	4006	3933	4033	4035	4007	4117	4012	4126	4220	4077	4087	4245	4375	4449	4461	4458	4705	4616	4379	4139	4458	4451	4560	4140	3905	4442	4591	4386	4031
4294	4192	4020	4086	3998	3945	3927	3886	4023	3852	3887	3978	4055	3860	3974	4008	4188	3847	3799	3856	4043	3741	3851	3903	3954	4137	3928	4039	4319	3997	4097	4063	4216	4435	4398	4274	4411	4519	4553	4238	4275	4428	4665	4435	4226	4097	4497	4650	4355	4123
4281	4108	4089	4032	3892	3965	3838	3976	3932	3871	3902	3919	3995	3957	3874	3970	3972	3831	3789	3901	3802	3877	3811	3946	4004	4094	4034	4080	4059	4050	4070	4132	4230	4217	4297	4245	4298	4645	4526	4191	4217	4542	4639	4354	4052	4343	4583	4533	4438	4123
4370	4323	4222	4008	4083	3868	4053	3824	3928	3994	4062	3933	4001	3943	3965	4088	3901	3864	3826	3952	3916	3889	3940	3878	4120	4121	4029	4018	4093	4090	3877	4105	4232	4462	4053	4095	4250	4621	4493	4348	4345	4514	4673	4444	4161	4338	4545	4513	4447	4169
4354	4214	4334	4230	4128	4033	3911	4022	3996	3898	3897	4152	4065	4003	4059	4206	4158	4004	3812	3945	3889	3874	3860	3853	4077	3993	3957	4118	4045	3966	3897	3963	4213	4313	4160	4105	4247	4507	4481	4239	4215	4591	4709	4393	4144	4161	4431	4608	4388	4226
4255	4303	4386	4227	4079	3960	4053	4206	4070	4049	4005	4165	3990	4043	4193	4103	3982	3791	3851	3844	3865	3872	3893	3871	4030	4137	3906	3895	4063	4063	3970	4021	4223	4340	4191	4161	4326	4660	4426	4254	4245	4462	4377	4290	4169	4284	4623	4657	4293	4221
4206	4288	4306	4221	4189	4122	3932	4014	4058	3973	3957	3904	3909	3999	4017	4069	4000	3836	3847	3927	3891	3716	3807	3889	3916	3995	4022	3962	4145	4021	4004	4023	4186	4319	4118	4049	4350	4495	4331	4258	4183	4435	4320	4451	4093	4313	4590	4556	4245	4187
4264	4280	4258	4141	4053	4081	3965	3995	3964	4001	3995	4040	3901	3992	3987	4021	3967	3706	3841	3848	3806	3847	3979	3863	4143	4047	3955	4077	3969	4058	3973	4001	4103	4152	4101	4125	4251	4498	4513	4421	4269	4474	4463	4327	4089	4406	4482	4553	4245	4181
4319	4134	4209	4294	4157	4056	4098	4163	3965	4048	4079	4007	3906	3818	3909	3893	3929	3835	3851	3901	3930	3789	3892	4064	4123	3995	3959	3981	4143	4126	3892	4096	4301	4208	3981	4131	4352	4416	4438	4144	4276	4470	4406	4245	4234	4201	4497	4400	4127	4306
4320	4226	4208	4158	3993	4076	4095	4082	3981	4113	4160	4095	4008	3919	3967	3924	3802	3827	3821	3893	3929	3891	3703	3966	4021	4028	3921	3905	4055	4074	3986	4111	4136	4412	4159	4226	4346	4345	4305	4148	4142	4335	4557	4290	4179	4253	4537	4506	4222	4210
4339	4153	4251	4181	4073	4051	4103	4005	3897	3946	3980	3865	3870	3839	3933	3877	3831	3576	3761	3791	3881	3807	3868	3822	4098	3969	3962	3898	4115	4187	4063	4061	4157	4232	4084	4334	4327	4428	4304	4018	4052	4294	4416	4296	4272	4442	4702	4405	4318	4157
4358	4371	4219	4054	4068	4044	3916	3876	3934	3889	3741	3928	3808	3903	3891	3785	3687	3603	3617	3749	3888	3835	3682	3838	4092	4042	3952	4014	4153	4040	4113	4167	4168	4195	4057	4137	4197	4342	4146	4139	4113	4307	4411	4348	4282	4418	4690	4640	4302	4241
4403	4262	4220	4035	4132	3919	3967	3925	3881	3838	3869	3870	3681	3924	3738	3897	3819	3730	3650	3836	3787	3690	3736	3827	4011	3984	3965	4023	4123	4126	4122	4074	4132	4178	4278	4252	4327	4239	4160	4301	4342	4353	4408	4435	4224	4486	4691	4615	4384	4303
4262	4250	4258	4178	3934	3896	3980	3902	3937	3857	3668	3747	3796	3884	3810	3654	3755	3793	3781	3780	3716	3942	3823	3957	3967	3920	4024	3921	3940	4048	4119	4139	4294	4332	4344	4206	4501	4304	4292	4119	4155	4441	4441	4386	4389	4447	4781	4631	4440	4397
4137	4068	4259	4088	3925	3926	3993	3893	3875	3880	3887	3938	3794	3864	3738	3729	3740	3740	3825	3686	3800	3701	3884	3864	3980	3990	3906	3949	3906	4105	4063	4214	4239	4271	4326	4216	4411	4453	4265	4132	4148	4414	4486	4477	4427	4519	4718	4651	4569	4421
4207	4048	4165	4053	3927	3915	3757	3859	3849	3603	3770	3713	3797	3775	3799	3651	3747	3671	3762	3707	3646	3776	3746	3763	3976	4077	4017	3951	4104	4001	4005	4030	4082	4257	4133	4157	4275	4313	4293	4140	4133	4368	4659	4398	4527	4552	4584	4568	4462	4308
4211	4021	4110	3963	3966	3838	3779	3797	3817	3669	3654	3811	3737	3928	3679	3714	3786	3706	3722	3873	3769	3747	3804	3920	3987	3902	3988	4063	3936	3987	3947	3973	4133	4000	3929	4063	4326	4288	4259	4193	4186	4195	4432	4507	4334	4533	4665	4447	4482	4334
4121	4018	3967	3901	4023	3819	3827	3726	3787	3626	3726	3731	3846	3772	3853	3754	3716	3683	3806	3913	3734	3839	3725	3798	3843	3946	3835	3979	4046	3954	4015	4184	4170	4089	4064	4166	4237	4256	4320	4199	4193	4308	4435	4533	4332	4358	4470	4387	4477	4410
4089	4106	3931	4031	3950	3950	3850	3740	3708	3649	3714	3619	3839	3727	3766	3673	3687	3739	3857	3741	3864	3777	3917	3969	3968	3880	4030	3956	4038	4042	3922	4083	4149	4124	4135	4108	4218	4317	4279	4157	4246	4282	4330	4395	4426	4450	4382	4528	4541	4252
4167	4061	4023	3884	3867	4002	3737	3683	3731	3892	3656	3699	3730	3783	3712	3664	3724	3909	3707	3762	3868	3875	3961	4091	3911	4055	4059	4037	4116	4033	4097	4029	4194	4244	4078	4116	4301	4258	4063	4065	4281	4318	4437	4532	4323	4375	4511	4545	4241	4315
4087	3935	3972	3891	3962	3775	3660	3766	3880	3732	3811	3682	3679	3756	3865	3651	3845	3837	3748	3847	3726	3878	3958	4023	4009	3867	3950	3927	4093	3951	4077	4121	4234	4247	4113	4014	4128	4103	4118	4228	4274	4351	4403	4520	4427	4393	4469	4422	4284	4287
4001	3997	3843	3876	3891	3671	3601	3796	3798	3820	3784	3685	3660	3848	3794	3897	3843	3775	3763	3889	3782	3759	3874	3982	3897	3826	3866	3969	3987	3922	4022	4020	4202	4056	4168	4009	4171	4134	4128	4044	4343	4221	4419	4302	4259	4307	4642	4546	4332	4317
4079	3901	3770	3869	3782	3795	3709	3744	3800	3696	3797	3746	3705	3787	3881	3944	3832	4032	3869	4148	3852	3818	3892	3900	3973	3824	3887	3872	4020	3833	3980	3981	4024	4189	4099	4150	4244	4265	4187	4196	4189	4392	4299	4375	4228	4357	4655	4425	4376	4284
4039	3947	3857	3754	3811	3817	3780	3750	3581	3603	3721	3724	3632	3901	3877	3924	3749	3867	3888	3966	3971	3862	3910	3869	3859	3988	3894	3908	3912	4054	3988	3880	4014	4069	4092	4015	4366	4259	4183	4056	4119	4281	4319	4258	4424	4316	4515	4482	4392	4378
4146	3834	3924	3846	3698	3798	3657	3620	3587	3517	3621	3614	3686	3822	3834	3833	3813	3867	3962	4001	4019	3774	3901	3867	3910	3752	3860	3921	4047	4001	3802	3904	3807	3823	4013	4009	4228	4374	4161	4000	4323	4328	4369	4472	4205	4325	4387	4681	4342	4304
3999	3899	3864	3710	3711	3649	3684	3697	3607	3546	3586	3674	3656	3758	3781	3846	3890	3928	3973	3971	3988	3830	3770	3907	3783	3929	3769	3751	3908	3896	3914	3836	3845	3900	3930	3977	4137	4305	4279	4155	4127	4373	4149	4343	4115	4262	4446	4345	4350	4218
3926	3931	3898	3804	3651	3619	3622	3454	3563	3681	3509	3498	3647	3743	3760	3803	3844	3929	3915	3933	3909	3841	3837	3970	3790	3797	3883	3770	3827	3827	3785	3840	3819	4067	3928	3980	4093	4185	4201	4078	3927	4138	4217	4223	4170	4122	4304	4297	4414	4416
4006	3974	3962	3849	3734	3634	3634	3628	3552	3468	3457	3598	3566	3664	3758	3729	3917	3875	3939	3972	4067	3890	3979	3780	3910	3946	3798	3798	3760	3967	3933	3807	3878	3985	3954	3963	4051	4213	4238	4101	4017	4084	4269	4244	4115	4072	4212	4309	4267	4308
4190	3888	4047	3815	3802	3835	3581	3576	3502	3535	3503	3567	3567	3615	3685	3787	3790	3859	3877	3888	3921	3887	3760	3795	3893	3789	3733	3789	3842	3923	3821	3828	3670	3828	3924	3807	4089	4125	4112	3997	4005	4062	4135	4121	4110	4063	4156	4221	4515	4217
3994	4006	3991	3904	3941	3760	3759	3684	3518	3600	3463	3598	3440	3791	3688	3755	3847	3986	3901	3809	3847	3853	3870	3761	3699	3802	3664	3663	3804	3896	3983	3846	3790	3934	3901	3835	3972	4023	4087	4150	4022	4095	4178	4196	4111	3872	4112	4287	4294	4217
3977	3904	4032	3923	3949	3794	3890	3671	3625	3717	3585	3703	3632	3605	3709	3806	3831	3814	3833	3832	3784	3767	3779	3703	3773	3707	3628	3667	3750	3929	3823	3966	3682	4020	4088	4064	3805	4182	4162	4184	4075	4123	4065	4078	3945	3967	4051	4219	4449	4359
4072	3955	4059	3891	3948	3891	3889	3753	3733	3690	3564	3555	3800	3642	3838	3832	3893	3842	3951	3750	3791	3715	3777	3690	3711	3744	3638	3594	3732	3736	3756	3794	3831	3944	4166	4013	4041	3977	4156	4143	4132	4041	3953	4053	4027	3928	4029	4020	4363	4347
3980	3836	3947	3937	3919	3805	3770	3915	3864	3697	3544	3606	3643	3777	3740	3767	3859	3888	3757	3766	3641	3740	3803	3808	3583	3608	3635	3602	3615	3760	3784	3745	3745	3890	4037	4169	4010	4024	4102	4161	4142	3934	4056	4118	4071	4013	4000	4229	4392	4390
4045	4030	4224	3981	3961	3770	3958	3905	3797	3773	3689	3514	3760	3728	3805	3863	4026	3931	3748	3655	3673	3767	3643	3631	3703	3670	3749	3772	3683	3681	3849	3716	3721	3799	3945	4029	3881	4025	3999	3972	3893	3819	3930	4057	4155	3943	4063	3946	4271	4225
4070	3971	4122	4168	4013	3892	3753	3686	3778	3734	3623	3607	3678	3768	3823	3777	3885	3766	3786	3712	3646	3784	3623	3700	3615	3654	3635	3731	3741	3695	3770	3788	3628	3697	3843	3906	3888	3847	3879	3896	3762	3637	3743	3902	3986	4007	3931	3915	4227	4478
4047	3948	3911	4093	4036	3853	3706	3747	3632	3706	3621	3625	3574	3644	3785	3787	3772	3846	3793	3749	3638	3642	3720	3660	3748	3784	3936	3734	3644	3765	3771	3861	3738	3665	4068	3888	3840	3824	3844	3893	3687	3778	3707	3967	4049	4092	3896	3890	4117	4452
4202	3961	4029	4019	4079	3970	3915	3693	3640	3690	3706	3455	3730	3760	3816	3746	3908	3772	3799	3708	3636	3529	3718	3784	3637	3754	3697	3749	3769	3702	3958	3696	3785	3812	3931	3988	3982	3785	3837	3789	3800	3774	3791	3919	4251	4236	4104	3849	3974	4133
4225	4053	4006	3981	3989	3978	3948	3744	3634	3726	3544	3582	3484	3702	3925	3901	3776	3688	3827	3726	3728	3833	3722	3672	3807	3790	3805	3968	3699	3606	3790	3665	3771	3666	3871	3969	3912	3699	3770	3900	3891	3855	3920	3985	4219	4191	4053	4046	4114	4142
4128	4147	4102	4128	4006	4011	3930	3859	3828	3670	3774	3564	3609	3700	3780	3892	3769	3621	3744	3605	3736	3689	3903	3865	3746	3751	3802	3890	3742	3781	3828	3726	3832	3684	3831	3915	3874	3837	3867	3756	3954	3891	3869	3869	4138	4386	4414	4050	3979	4096
4183	4219	4130	4028	4050	4018	4027	3948	3817	3866	3782	3623	3695	3865	3885	3828	3638	3726	3643	3633	3664	3739	3666	3885	3659	3816	3784	3881	3788	3842	3727	3734	3715	3788	3761	3829	3868	3779	3788	3794	3796	4047	3804	4067	4292	4314	4368	4102	4148	4285
4006	4186	4149	4071	3858	3891	3975	4004	3967	3778	3863	3803	3822	3882	3849	3713	3753	3653	3730	3604	3699	3634	3717	3687	3743	3782	3761	3831	3823	3781	3657	3662	3767	3685	3681	3816	3944	3888	3644	3808	3902	3899	3941	3994	3969	4293	4374	4257	4118	4092
3995	4051	4033	3938	3663	3758	3785	3823	3822	3990	3912	3721	3967	3897	4013	3938	3872	3837	3790	3764	3666	3698	3751	3822	3768	3760	3722	3773	3686	3612	3604	3721	3703	3677	3716	3720	3873	3854	3743	3798	3986	4005	4069	3881	4031	4102	4266	4072	4004	4018
4085	4042	3908	3834	3737	3715	3713	3683	3858	3730	3900	3998	3912	3984	4019	4033	3811	3721	3828	3789	3822	3827	3899	3825	3881	3778	3741	3700	3684	3687	3671	3710	3604	3664	3594	3716	3892	3804	3768	3755	3897	3904	4046	4007	3905	4032	4076	4066	3930	3872
3909	3974	3894	3732	3686	3536	3588	3611	3659	3841	3822	3816	3793	3961	3979	3991	3702	3857	3838	3769	3751	3866	3795	4004	3933	3775	3675	3875	3853	3586	3643	3608	3644	3680	3657	3753	3875	3737	3908	3797	3838	3892	3920	3934	3882	3987	4044	3989	3750	4149
4061	3936	3821	3747	3730	3726	3645	3713	3648	3786	3843	3781	3787	3788	3950	4042	3825	3587	3828	3839	3826	3835	3962	3852	3906	3670	3850	3829	3692	3643	3782	3620	3735	3586	3621	3773	3663	3833	3910	3856	3797	3862	3876	3903	4073	3961	3952	3979	3936	3804
4103	4008	3970	3804	3836	3793	3814	3862	3670	3670	3947	3769	3823	3819	3862	3870	3830	3773	3712	3768	3750	3846	3665	3922	3871	3906	3758	3694	3868	3909	3757	3773	3788	3665	3704	3895	3713	3840	3811	3785	3822	3986	3889	3905	4048	3953	3915	3908	3924	3927
4119	4094	4043	3832	3749	3908	3804	3826	3933	3924	3956	4065	3826	3812	3846	3836	3911	3695	3724	3714	3875	3735	3680	3772	3770	3821	3780	3762	3796	3745	3800	3620	3782	3797	3683	3893	3834	3837	3854	4013	3941	3919	3982	4089	3950	3961	4034	4045	4016	4009
4165	3946	3840	3894	3771	3950	3909	3850	3864	3868	3854	3867	3781	3951	3879	3819	3906	3641	3608	3827	3726	3688	3500	3701	3772	3684	3659	3691	3667	3705	3798	3813	3748	3818	3881	3747	3749	3844	3914	3942	3960	3974	4032	4005	4081	4106	4054	3961	3884	3979
4034	3829	3848	3779	3863	3870	3938	3973	3953	3831	3779	3780	3723	3941	3916	3820	3703	3641	3638	3690	3748	3641	3773	3658	3696	3650	3520	3658	3815	3757	3852	3744	3716	3786	3713	3942	3849	3890	3910	3991	4027	3950	4000	3975	3849	3898	3923	3854	3912	3898
3887	3822	3851	3980	3900	3972	4061	3990	3843	4012	3669	3809	3815	3765	3831	3750	3881	3699	3678	3697	3782	3662	3596	3671	3618	3603	3669	3755	3746	3702	3786	3791	3820	3841	3799	3818	3781	3821	3968	3842	3883	3874	3768	3911	3964	4010	3903	4042	4012	4055
3970	3904	3927	3817	4001	3928	3960	4094	3973	3876	3722	3725	3690	3737	3715	3624	3622	3615	3577	3650	3722	3651	3648	3553	3609	3701	3708	3856	3683	3742	3682	3773	3731	3732	3791	3962	3692	3847	3834	3797	3740	3783	3767	3826	3845	3901	4036	4040	4002	3933
4180	4162	3892	3899	3931	4005	4122	4044	4119	3998	3886	3670	3832	3629	3717	3641	3565	3605	3643	3583	3568	3644	3572	3741	3676	3627	3796	3720	3825	3691	3798	3707	3734	3742	3698	3731	3670	3793	3834	3928	3764	3859	3745	3795	3796	3932	3849	3938	4084	4019
3962	3895	3980	4065	4103	3940	4181	4213	4116	4016	3957	3734	3780	3833	3725	3714	3834	3627	3808	3630	3566	3528	3606	3694	3603	3657	3733	3726	3903	3838	3731	3755	3705	3650	3790	3669	3887	3726	3803	3913	3906	3770	3849	3719	3787	3837	3843	3848	4033	4124
4416	3938	3929	4024	4176	4179	4090	4147	4145	4048	3919	3878	3730	3772	3795	3899	3793	3701	3812	3756	3620	3581	3517	3757	3674	3645	3690	3787	3901	3888	3907	3829	3672	3874	3705	3811	3731	3672	3766	3897	3777	3830	3994	3755	3895	3870	3765	3856	3927	4007
4067	3884	3982	3818	4085	4116	4042	3885	3794	4091	3852	3716	3587	3782	3815	3861	3610	3680	3826	3810	3628	3587	3675	3664	3829	3695	3698	3757	3696	3794	3728	3813	3781	3806	3755	3754	3645	3762	3797	3899	3837	3823	3699	3953	3877	3780	3915	3749	3752	4087
3992	3792	3885	3890	3989	4000	4067	3853	3890	3848	3943	3662	3565	3807	3736	3879	3692	3542	3771	3772	3741	3566	3634	3690	3737	3685	3695	3861	3767	3909	3595	3775	3796	3772	3805	3801	3935	3757	3741	3802	3712	3851	3823	3803	3879	3860	3769	3658	3740	3839
4013	3744	3726	3807	3922	4106	3826	3940	3857	3778	3649	3680	3547	3539	3715	3701	3693	3675	3706	3793	3747	3783	3569	3859	3779	3799	3776	3813	3810	3699	3635	3596	3684	3612	3836	3949	3916	3837	3720	3834	3788	3765	3887	3906	3879	3912	3883	3876	3720	3906
4172	4024	3832	3805	3788	3981	3991	3806	3681	3721	3827	3795	3608	3660	3582	3728	3593	3701	3658	3728	3717	3756	3619	3841	3740	3863	3663	3800	3830	3745	3579	3668	3725	3679	3691	3843	3979	3933	3982	3708	3745	4025	3798	3970	3692	3844	3967	3888	3800	3740
4230	4136	4128	4129	3882	4119	4041	3975	3709	3944	3803	3804	3889	3696	3639	3619	3754	3617	3683	3759	3723	3714	3777	3751	3918	3908	3866	3859	3795	3690	3726	3690	3685	3485	3733	3745	3776	3825	3888	3830	3836	3791	3982	3970	3852	3796	3844	3990	3864	3645
4315	4286	4349	4353	4059	4076	4164	4137	3998	3850	3840	3855	3844	3812	3877	3644	3715	3687	3761	3752	3768	3784	3713	3812	3693	3924	3931	3792	3682	3783	3636	3786	3552	3630	3604	3615	3623	3781	3882	3760	3842	3780	3933	3858	3871	3598	3721	3934	3898	3712
4442	4200	4192	4180	4214	4093	4080	4148	4168	3801	3959	3913	4019	3901	3945	3868	3896	3672	3627	3768	3769	3786	3760	3737	3749	3830	3827	3831	3699	3763	3703	3597	3688	3702	3680	3597	3686	3710	3977	3833	3701	3793	3902	3865	3830	3784	3716	3792	3917	3829
4219	4230	4177	4131	4156	4127	3980	3950	4003	3884	3897	3837	3965	4077	3842	3918	3781	3878	3622	3683	3854	3850	3880	3850	3783	3742	3811	3758	3732	3745	3853	3790	3729	3800	3773	3640	3618	3693	3789	4013	3752	3813	3780	3910	3759	3769	3733	3761	3933	4027
3807	4164	4297	3967	3989	4023	4040	3986	3921	3959	3813	3829	3980	4053	3955	3799	3836	3839	3959	3762	3675	3819	3786	3760	3662	3594	3831	3659	3723	3833	3885	3928	3715	3904	3893	3939	3774	3623	3842	3747	3799	3750	3848	3827	3896	3839	3896	3765	3863	3989
3634	3908	4257	4168	3915	3897	4045	4007	3932	3872	3737	3761	3854	3845	3807	3836	3937	3891	3980	3708	3800	3715	3893	3893	3810	3762	3799	3715	3633	3664	3785	3729	3758	3852	4049	4050	3852	3721	3684	3795	3722	3997	3927	3877	3940	3954	3801	3883	3860	3868
3695	3751	4168	4229	4024	3880	3947	4034	4016	3856	3753	3773	3645	3875	3678	3700	3799	3851	3787	3847	3830	3840	4012	3739	3795	3850	3713	3714	3683	3699	3788	3673	3782	3845	3894	3807	3863	3730	3732	3706	3774	3871	3885	3856	3918	4066	3893	3820	3752	3825
3996	3659	3914	4219	4135	3924	3742	4067	4167	3894	3931	3741	3718	3784	3822	3616	3770	3737	3805	3822	3840	3838	3955	3887	3704	3866	3871	3919	3797	3774	3857	3692	3844	3686	3759	3886	3937	3728	3788	3790	3837	3839	3810	3861	3981	3900	4019	3780	3764	3773
4139	3995	3861	4089	4318	4077	3890	4049	4266	3905	3771	3755	3746	3704	3808	3637	3749	3798	3723	3887	3812	3866	3978	3903	3957	3961	4054	4016	3925	4048	3890	3714	3639	3665	3744	3887	3801	3837	3739	3841	3859	3908	3830	3766	3892	3803	3909	3846	3838	3712
4207	4256	4091	3909	4148	4325	4190	4016	4206	4141	3902	3942	3781	3834	3697	3688	3587	3639	3807	3978	3964	3838	3856	3904	3945	3933	4221	4055	4029	4040	3911	3752	3641	3618	3651	3739	3818	3905	3917	3864	3855	3926	3930	3709	3816	3794	3894	3928	3873	3701
4115	4358	4196	4034	4015	4427	4285	4102	4204	4293	3977	3910	4017	3994	3989	3753	3739	3909	3892	3822	3783	3909	3956	3834	3936	3970	4097	4148	4140	3936	3829	3712	3837	3792	3737	3600	3785	3854	3900	3929	3823	3835	3953	3801	3749	3778	3910	3913	3899	3844
3958	4266	4347	4067	3767	4254	4215	4054	3965	4252	4148	3840	4164	3929	4012	3968	3899	3971	3932	3898	3924	3869	3724	4016	3960	3933	4015	4105	4149	4028	3878	3855	3763	3794	3871	3769	3741	3800	4046	3877	3903	3885	3957	3762	3766	3730	3865	3898	3968	3879
3744	3979	4333	4012	3837	3923	4245	4081	3796	4175	4226	3994	4109	4131	4111	4277	4047	3999	4006	3969	4037	3976	3902	3938	3912	4030	3898	3882	3945	3992	4080	4018	3812	3810	3789	3780	3885	3864	3825	3835	3933	3946	4001	3840	3859	3843	3809	3868	3833	3947
3636	3814	4247	4175	3834	3628	4164	4173	3706	4152	4202	3887	4036	4052	4127	4209	4019	3981	4170	4075	4178	4018	4071	3963	3893	3859	3923	3772	3772	4021	3957	3915	3936	4009	3858	3965	3851	3851	3905	3939	4012	4023	3975	3829	3878	3917	3817	3777	3731	3732
3604	3609	4141	4266	3873	3696	3997	4109	3699	3955	4211	3910	3941	4223	4010	4340	4185	4125	4160	4070	4214	3956	4023	3963	3975	3934	3700	3813	3837	3762	3948	3917	3931	3954	4110	3924	3999	3779	3872	3899	3896	3848	3901	3906	3846	3888	3979	3785	3601	3804
3666	3480	3950	4170	3887	3591	3920	4017	3779	3841	4042	3996	3726	4136	4091	4201	4031	4013	4158	4028	4228	4015	4028	4134	4063	3914	3994	3772	3912	3787	3707	3911	3918	3839	3945	4063	3893	3905	3688	3765	3802	3833	3781	3890	3886	3892	3829	3778	3665	3812
3824	3454	3749	4205	4177	3664	3813	3968	3675	3692	4169	3865	3758	4086	3987	4040	3968	3877	3913	3999	4133	4045	4151	4101	4163	4116	4105	3944	3889	3777	3769	3825	3882	4049	3982	4017	3987	3937	3798	3819	3732	3782	3872	3843	3924	3834	3834	3874	3721	3774
3887	3612	3889	4273	4235	3713	3773	4090	3748	3784	4140	3797	3726	4124	4004	4020	3840	3662	3940	4017	4087	4014	4098	4142	4158	4210	4010	4000	4019	3987	3804	3854	3800	3946	3940	3981	4029	3824	3992	3730	3676	3704	3699	3765	3910	3821	3939	3871	3803	3705
3995	3809	3939	4446	4321	3827	3893	4073	3963	3710	4063	3981	3754	4059	3938	3898	3858	3890	3957	4025	4042	3938	4102	4146	4262	4201	4123	4110	4118	3893	3713	3688	3910	3850	3963	3928	4049	3987	3790	3700	3721	3747	3791	3742	3784	3920	3977	3898	3866	3787
4069	3878	4100	4526	4372	3790	3935	4161	3959	3790	4230	3931	3842	4177	4024	3956	3875	3695	3958	3918	3987	3966	3883	4025	4156	4010	4130	4059	4026	3876	3889	3740	3796	3931	3848	3906	3929	4024	3881	3805	3751	3717	3723	3800	3743	3899	3966	3958	3863	3687
4093	3695	4012	4638	4425	3836	4104	4212	4053	3857	4164	3814	3812	3999	3886	3886	3837	3727	3957	3885	3760	3803	3898	3800	3865	4062	4090	4157	4181	3995	3708	3747	3787	3800	3763	3877	3823	3860	3886	3828	3875	3681	3706	3824	3759	3835	3936	3827	3887	3734
3929	3849	4158	4533	4266	3976	4171	4350	3907	3869	4199	4005	3824	4070	3855	4018	3857	3789	3817	3824	3723	3758	3772	3945	3985	4014	4081	4110	4024	4094	3775	3756	3770	3884	3818	3925	3905	3821	3853	3973	3966	3842	3849	3794	3882	3762	3877	3825	3737	3798
3942	3857	4293	4425	4187	4033	4230	4424	4073	3944	4222	3926	3859	4043	3942	4076	3976	3891	4002	3853	3841	3760	3879	3893	4043	4115	3951	4093	4149	4157	4113	4048	3757	3815	3732	3817	3846	3977	3931	3984	4168	4019	3985	4044	3841	3838	3896	3834	3774	3824
3846	4085	4304	4264	3888	4037	4256	4412	3976	4018	4124	3926	3968	4115	3878	4245	4064	3898	4081	3740	3877	3815	3859	3870	3921	3899	4117	4185	4282	4343	4177	4163	4128	3925	3819	3860	3893	3916	4126	3999	4125	4057	4048	4033	3976	3792	3821	3834	3856	3941
3719	4109	4298	4196	3706	4092	4489	4274	3984	4088	4254	4042	4190	4110	4137	4347	4219	4127	4009	3999	4009	4023	3886	3745	3939	4058	4079	4082	4182	4379	4256	4190	4192	4034	4057	3981	3965	4023	4029	4083	4143	4151	4082	4048	4026	3851	3912	3854	3870	3863
3943	4344	4185	3659	3794	3994	4451	4201	4046	4200	3990	3976	4296	4098	4243	4490	4337	4101	4033	4098	4118	3912	3968	3829	3912	3908	4020	4144	4064	4422	4351	4393	4286	4198	4063	4141	4092	4029	4268	4087	4160	4097	4108	4076	3990	3922	3961	3923	3918	3914
4245	4225	3905	3569	3847	4031	4133	3891	3958	4088	4018	4040	4251	4111	4194	4520	4370	4401	4060	4109	4159	4075	3936	3948	3980	4107	4076	4195	4118	4241	4223	4232	4200	4082	4096	4110	4016	4056	3924	4068	4174	4154	4111	4182	4156	3912	4032	3978	3898	3878
4086	3952	3632	3477	3844	4031	3897	3907	3917	3929	3891	4020	4022	3843	4298	4351	4263	4508	4181	4249	4175	4120	4039	4074	3881	4140	3868	4048	3889	4071	4019	4074	4201	4237	4032	4061	4103	3916	3857	4014	3931	4182	4063	4061	3923	3958	3797	3835	3787	3905
3967	3719	3634	3581	3991	3770	3743	3598	3908	3700	3796	3884	3767	3800	4070	4175	4293	4197	4039	4214	4050	4068	3833	4025	3994	3987	3927	3991	4029	3983	3980	4168	4176	4155	4192	4140	4010	3768	3814	3855	3884	3839	3898	4020	3897	3826	3876	3796	3747	3756
3692	3608	3700	3804	3920	3771	3690	3931	3906	3679	3726	3750	3672	3567	3997	4042	3961	4090	4057	4121	4091	4087	3982	4087	4029	4189	4006	4006	3924	3987	4049	4143	4238	4244	4120	4224	3992	3775	3778	3699	3807	3917	3843	3962	3986	3929	3899	3713	3860	3891
3555	3502	3763	3816	3792	3677	3876	3998	3835	3771	3942	3901	3619	3701	3828	4037	4189	4140	4148	4193	4205	4295	4166	4138	4154	4077	4124	3920	4033	3998	3975	4110	4253	4246	4248	4445	4166	3880	3771	3838	3774	3862	4046	4107	4020	3950	4041	3870	3846	3870
3665	3598	3671	3605	3662	3678	3883	3857	3817	3973	4002	3836	3762	3861	3819	4147	4226	4240	4297	4160	4345	4190	4295	4116	4318	4133	4045	4103	4029	4005	4155	3964	4159	4248	4216	4234	4150	4074	3874	4055	3900	3915	4131	4051	4126	4246	4027	3840	3826	3883
[truncated: 920 more columns]
