# Supplementary material for: Spatial Resolution and Refractive Index Contrast of Resonant Photonic Crystal Surfaces for Biosensing
Source: IEEE Photonics J. Author manuscript; Available in PMC 2015 Sep 7. (PMC4561521; doi:10.1109/JPHOT.2015.2435699)
Supplement: fig4_data [file NIHMS64775-supplement-fig4_data.gz › Volumes/graham/MacBook_backup/PhD_folder_2015_06_02/paper_improvements/IEEE_J_Photonics/final_files/data_files/fig4/4a_raw/I01.csv]

5117	4621	4549	4373	4206	4121	4148	4365	4519	4519	4491	4614	4666	4532	4203	4320	4348	4476	4348	4304	4144	4281	4283	4336	4334	4469	4429	4423	4330	4328	4270	4439	4322	4409	4481	4468	4372	4304	4296	4321	4332	4319	4242	4301	4530	4551	4538	4472	4466	4380
5059	4918	4925	4587	4369	4334	4386	4610	4693	4952	4899	4786	4779	4652	4466	4585	4443	4427	4388	4263	4349	4156	4261	4307	4456	4531	4492	4398	4410	4441	4294	4443	4457	4496	4617	4542	4496	4464	4616	4322	4561	4520	4431	4605	4735	4750	4686	4608	4697	4647
4866	4770	4845	4540	4529	4519	4685	4916	4851	4915	5055	4985	4875	4724	4450	4338	4446	4443	4435	4382	4390	4280	4444	4381	4410	4481	4480	4642	4476	4534	4622	4524	4455	4521	4646	4497	4501	4583	4539	4501	4554	4789	4667	4629	4799	4684	4722	4535	4709	4632
4855	4737	4826	4567	4510	4675	4836	4786	4958	5199	4963	4866	4658	4599	4564	4447	4359	4448	4509	4386	4458	4374	4359	4429	4412	4626	4794	4549	4689	4420	4428	4619	4556	4606	4706	4537	4718	4579	4709	4694	4754	4900	4872	4921	4938	4799	4769	4821	4731	4725
4705	4488	4494	4463	4508	4786	4922	5001	4951	5202	4958	4876	4803	4681	4522	4549	4516	4413	4455	4646	4666	4636	4570	4462	4453	4552	4723	4609	4506	4412	4476	4582	4734	4742	4936	4699	4652	4595	4749	4916	5029	4886	5015	5084	4928	4805	4635	4721	4697	4693
4634	4528	4647	4685	4831	4944	5001	4783	4843	4822	4719	4783	4656	4606	4647	4437	4407	4457	4549	4650	4623	4790	4721	4563	4723	4616	4506	4537	4485	4449	4514	4690	4733	4735	4664	4680	4781	4717	4867	4935	4955	5097	5231	5083	5068	4863	4790	4835	4763	4589
4757	4549	4702	4706	4930	4852	4862	4788	4812	4828	4581	4466	4664	4634	4659	4629	4411	4343	4563	4673	4808	4759	4710	4742	4511	4775	4486	4548	4503	4552	4636	4789	4728	4822	4686	4653	4758	5023	4910	4976	5146	5243	5072	5146	4901	4847	4845	4908	4594	4547
4871	4943	5076	4818	4992	4899	4868	4869	4598	4631	4600	4683	4651	4726	4712	4512	4418	4594	4686	4846	4757	4844	4805	4832	4772	4772	4425	4582	4551	4794	4798	4822	4851	4883	4655	4762	4868	5030	4938	4930	5113	4977	4986	5115	4922	4955	4773	4630	4727	4723
5013	5046	4952	4806	4890	4762	4753	4684	4652	4612	4636	4676	4620	4774	4622	4531	4471	4424	4618	4731	4806	4881	4784	4803	4732	4707	4646	4639	4551	4774	4668	4789	4853	4693	4665	4782	4936	5091	5040	5061	4992	4941	4956	4988	5032	4975	4917	4892	4715	4693
5045	4822	4704	4542	4638	4720	4765	4846	4645	4832	4646	4567	4764	4745	4481	4432	4521	4599	4737	4749	4602	4850	4820	4847	4784	4624	4691	4565	4632	4791	4670	4833	4925	4685	4776	4753	4857	4999	4865	5007	4872	4891	5065	4998	5138	5044	4867	4806	4826	4671
4960	4594	4576	4489	4628	4863	4950	4800	4916	4688	4749	4645	4511	4461	4393	4442	4489	4546	4615	4767	4743	4624	4746	4829	4680	4515	4612	4720	4753	4729	4694	4966	4722	4631	4690	4773	4744	4854	5058	5019	4925	4965	5116	5082	4940	4975	4866	5010	4687	4747
4781	4624	4399	4462	4480	4920	5038	4983	5016	4922	4623	4617	4516	4315	4318	4409	4490	4545	4566	4578	4593	4520	4551	4646	4587	4611	4734	4918	4753	4485	4688	4814	4760	4733	4647	4793	4920	4800	4884	5074	4940	5053	5216	5077	5184	4865	4889	4685	4732	4609
4734	4491	4433	4573	4839	4867	5064	5261	5082	4873	4676	4583	4390	4312	4321	4393	4478	4462	4491	4456	4324	4324	4531	4557	4575	4838	5054	4802	4593	4664	4633	4783	4870	4802	4612	4839	4953	4917	4923	4903	4958	5023	4842	4883	4898	4923	4818	5036	4747	4721
4670	4396	4564	4666	4880	5123	5231	5029	4989	4809	4627	4423	4478	4306	4349	4489	4639	4391	4248	4272	4256	4384	4431	4638	4843	4851	4882	4790	4555	4687	4855	4709	4804	4874	4767	4799	4815	4641	4902	4726	4915	4947	4883	4981	4996	4729	4876	4820	4797	4848
4797	4599	4769	5027	5192	5067	5059	4870	4932	4686	4715	4716	4639	4571	4496	4529	4461	4440	4332	4205	4391	4434	4616	4786	4808	4822	4755	4587	4616	4669	4914	4843	4747	4918	4873	4727	4669	4739	4668	4792	4793	4773	4980	4906	4949	4794	4858	4751	4774	4758
5220	4921	5044	5149	5132	4993	4688	4739	4679	4777	4825	4852	4878	4571	4678	4339	4307	4417	4375	4389	4482	4579	4654	5027	4799	4725	4510	4474	4780	4760	4754	4761	4903	5041	4814	4579	4443	4480	4732	4659	4933	4832	4964	4943	4758	4727	4856	4805	4799	4733
5397	5192	5160	5026	5053	4674	4736	4756	4701	4797	4850	4896	4818	4734	4500	4293	4409	4515	4498	4609	4629	4699	4704	4680	4588	4549	4529	4639	4698	4711	4435	4611	4733	5067	4898	4605	4552	4485	4659	4707	4755	4851	4584	4782	4733	5040	4735	4807	4774	4774
5336	4990	5154	4889	4734	4745	4856	4827	4864	4820	4899	4858	4794	4661	4389	4268	4318	4326	4441	4663	4702	4703	4585	4522	4439	4367	4489	4540	4332	4500	4522	4492	4644	4761	4651	4582	4447	4595	4799	4635	4659	4832	4534	4696	4629	4765	4664	4838	4962	4737
4872	4881	4991	4965	4934	4916	5194	5084	5098	4871	4874	4728	4632	4433	4345	4301	4377	4619	4649	4627	4725	4488	4448	4422	4413	4427	4396	4440	4317	4422	4369	4465	4533	4489	4526	4423	4530	4671	4550	4657	4666	4624	4733	4682	4667	4813	4727	4727	4768	4818
4814	4775	4879	5170	5155	5329	5208	5275	4923	4770	4809	4643	4615	4489	4481	4559	4677	4570	4625	4681	4619	4545	4532	4532	4540	4488	4476	4432	4338	4289	4363	4511	4532	4337	4357	4515	4603	4677	4802	4742	4775	4662	4835	4717	4773	4713	4978	4930	4941	5052
4609	4709	5006	5243	5498	5384	5252	5119	4986	4886	4955	4779	4702	4693	4779	4774	4613	4697	4694	4657	4666	4523	4661	4602	4706	4649	4497	4426	4477	4455	4320	4597	4387	4422	4454	4667	4773	4758	4726	4863	4670	4808	4532	4636	4636	4808	4880	5045	5200	5225
4837	4871	5035	5158	5315	5476	5333	5185	4964	4919	4814	4737	4780	4763	4732	4755	4624	4605	4569	4454	4637	4591	4714	4497	4651	4612	4545	4477	4412	4472	4565	4582	4443	4489	4580	4673	4643	4617	4573	4756	4894	4641	4818	4641	4615	4705	5069	5216	5162	5291
4977	4999	5043	5202	5246	5389	5108	4882	4637	4863	4863	4922	4692	4840	4786	4797	4606	4534	4712	4715	4612	4717	4647	4653	4819	4565	4582	4361	4347	4424	4436	4528	4491	4559	4720	4569	4670	4607	4760	4736	4867	4884	4872	4659	4741	4619	4926	4892	5019	5081
5128	4830	4786	4969	5213	5208	5109	4746	4864	4924	5082	5003	4929	4930	4814	4713	4625	4593	4682	4679	4721	4610	4747	4604	4571	4546	4573	4548	4463	4363	4457	4532	4492	4511	4708	4498	4632	4699	4600	4698	5011	5162	4935	5036	5125	4968	5078	4762	4779	4946
4926	4580	4648	4876	4975	5025	4806	4884	5011	5104	5139	5047	4827	4883	4669	4522	4460	4647	4707	4637	4596	4513	4484	4743	4800	4665	4612	4533	4524	4544	4559	4553	4573	4639	4648	4835	4573	4485	4671	4696	4999	4754	5034	4800	5009	5272	5218	4939	4835	4782
4712	4718	4752	4843	4818	4958	4866	4998	5171	5135	4928	4824	4943	4795	4627	4562	4468	4747	4550	4541	4481	4576	4553	4804	4679	4672	4539	4626	4483	4628	4510	4581	4722	4823	4661	4698	4613	4510	4694	4694	4845	4869	4634	4559	4638	4973	5137	5165	4964	4807
4898	4798	4926	4899	4918	4791	4926	4911	4984	4947	4741	4753	4743	4621	4670	4610	4715	4553	4496	4437	4505	4671	4735	4736	4739	4678	4707	4566	4360	4422	4713	4627	4634	4762	4805	4771	4618	4567	4643	4763	4836	4774	4583	4741	4699	4885	4806	5381	5276	4952
5014	4986	5153	5014	4860	4838	4775	4807	4766	4622	4746	4552	4661	4651	4488	4526	4684	4705	4420	4671	4704	4831	4864	4944	4642	4579	4405	4368	4448	4533	4540	4566	4753	4756	4782	4730	4448	4487	4786	4896	4931	5034	4970	5168	5138	5018	4734	4941	5248	5421
4989	5088	5235	5154	5042	4956	4711	4663	4723	4598	4694	4685	4542	4451	4722	4624	4624	4577	4584	4645	4863	4935	4997	5037	4823	4684	4569	4501	4420	4746	4627	4676	4519	4639	4583	4408	4425	4660	4740	4997	4850	4936	4977	5265	5498	5417	4843	4918	5224	5663
5179	5005	5218	4997	5150	4780	4857	4776	4647	4806	4674	4507	4337	4357	4332	4491	4615	4506	4935	4791	4855	4972	4846	4907	4877	4756	4670	4640	4480	4626	4574	4426	4551	4478	4631	4528	4475	4547	4794	4912	4500	4094	3693	4028	4838	5559	5166	4799	5080	5515
5304	5312	5353	5178	5256	5030	4855	4684	4680	4595	4523	4372	4236	4178	4325	4558	4571	4634	4755	4821	4813	4684	4774	4815	4872	4773	4863	4811	4785	4565	4639	4559	4425	4439	4675	4433	4351	4554	4735	4805	3941	2947	2481	2763	4192	5439	5566	5071	5006	5480
5227	5205	5247	5253	5335	5147	4944	4789	4696	4644	4376	4211	4177	4323	4415	4631	4788	4639	4691	4500	4504	4564	4741	4895	4805	4830	4860	4847	4661	4485	4666	4715	4465	4604	4620	4457	4327	4388	4809	4784	4009	2881	2203	2487	3850	5527	5604	4940	5099	5394
5124	5044	5263	5396	5382	5167	4881	4866	4739	4732	4516	4415	4318	4542	4562	4522	4691	4612	4640	4527	4611	4753	4891	4904	4734	4885	5074	4831	4829	4753	4699	4556	4530	4754	4579	4452	4362	4568	4768	5027	4376	3562	3159	3357	4630	5501	5436	4974	5131	5495
5105	5047	5218	5378	5200	5028	4908	4824	4717	4858	4810	4539	4675	4660	4635	4615	4451	4549	4592	4437	4737	4682	4850	4966	4812	4870	4980	4882	4810	4724	4686	4691	4633	4649	4849	4734	4394	4528	4811	4922	4910	4820	4590	4851	5129	5205	5045	4713	5423	5706
5183	5128	5356	5475	5156	4871	4923	4837	4775	4827	4743	4701	4705	4573	4510	4461	4510	4429	4369	4423	4661	4884	4794	4768	4730	4826	5012	4769	4672	4816	4796	5004	4856	4779	5015	4870	4871	4675	4492	4788	5058	5065	5200	5019	5078	4504	4680	4837	5672	5637
5440	5307	5245	5250	5020	4796	4897	4883	4971	4810	4995	4965	4761	4634	4420	4331	4395	4448	4391	4442	4668	4762	4694	4500	4618	4717	4845	4809	4621	4737	5068	4900	4768	5023	5159	5047	4913	4735	4575	4612	4894	4951	4928	4827	4513	4397	4681	5150	5609	5359
5343	5161	5123	5150	5011	4993	4870	4975	4682	4715	4756	4617	4554	4321	4284	4386	4233	4427	4395	4258	4428	4566	4555	4691	4734	4875	4833	4779	4705	4795	4949	4999	4968	4938	4979	5111	4966	4835	4812	5054	4616	4689	4569	4602	4557	4609	5108	5400	5486	5281
5371	5219	5178	4968	4908	4963	4879	4737	4736	4747	4710	4401	4374	4643	4384	4420	4569	4586	4463	4375	4658	4745	4752	4701	4712	4819	4817	4749	4839	4935	4908	5058	5088	5046	4955	4882	4861	4768	4781	4748	4816	4839	4673	4817	4798	4982	5169	5130	5130	5170
5399	5195	5316	5284	5085	4920	4856	4634	4629	4677	4689	4615	4512	4697	4763	4718	4752	4830	4613	4638	4771	4755	4746	4724	4766	4710	4847	4844	5019	4977	5043	4926	5163	5256	5050	4959	4939	4968	4759	4957	4893	4928	4832	5004	4981	5015	5030	4875	4961	5329
5298	5234	5496	5416	5064	4914	4887	4778	4695	4775	4613	4629	4642	4725	4797	4920	4740	4727	4764	4800	4710	4811	4751	4705	4606	4751	4861	4949	4871	5038	5100	4950	5111	5017	5152	4935	4884	4937	4838	4770	4566	4706	4651	4726	4698	4823	4838	4937	5233	5477
5336	5377	5428	5349	5119	4856	4819	4824	4627	4482	4497	4574	4693	4712	4762	4756	4785	4746	4726	4863	4658	4529	4566	4672	4813	4773	4721	4898	4872	4963	4941	5011	5141	5178	5192	5160	5110	4877	4667	4908	4572	4716	4670	4758	4690	4526	4870	5048	5113	5550
5564	5506	5589	5429	5220	4945	4974	4764	4494	4300	4310	4469	4466	4494	4585	4648	4757	4688	4741	4667	4600	4345	4578	4586	4764	4633	4635	4749	4785	4851	4923	4944	4942	5029	5091	4940	5118	4974	4763	4851	4797	4746	4627	4711	4779	4986	4772	5045	4945	5085
5621	5505	5342	5290	5098	4767	4812	4665	4451	4215	4218	4363	4606	4443	4645	4691	4527	4553	4542	4617	4470	4489	4579	4657	4662	4581	4689	4669	4678	4770	4975	4912	5022	5000	4868	5076	4869	5026	4944	4832	4768	4609	4665	4799	4798	5046	4955	4789	4822	4971
5484	5252	5169	5095	5115	4904	4798	4669	4612	4358	4427	4506	4536	4656	4684	4797	4715	4548	4665	4708	4651	4690	4756	4609	4717	4753	4657	4721	4798	4800	4729	4935	4901	5075	5046	4906	4972	5048	4832	4774	4717	4550	4545	4718	4920	4985	4938	4781	4912	4976
5279	5087	5061	5115	5218	4938	4818	4892	4912	4765	4727	4686	4699	4729	4532	4784	4545	4669	4864	4913	4798	4778	4693	4786	4601	4468	4651	4691	4726	4948	4883	4884	5044	5007	5025	4952	4947	4969	4903	4773	4790	4412	4575	4670	4794	4928	4917	4966	4944	5148
5186	4967	5102	5267	4977	4955	4921	5014	5060	4820	4745	4783	4592	4607	4676	4607	4495	4624	4714	4719	4766	4798	4541	4709	4615	4519	4430	4556	4716	4759	4772	4814	4947	4933	5181	4900	5023	5119	5186	5122	4876	4596	4554	4781	4860	4914	4899	4868	5006	5072
5120	5115	5374	5277	5103	5054	5055	5052	4918	4833	4820	4565	4548	4639	4574	4383	4508	4539	4802	4908	4569	4636	4655	4564	4576	4475	4427	4358	4529	4731	4839	4857	4958	4914	4919	4917	4985	5190	5291	5133	4873	4715	4767	4810	4914	5027	4978	5013	5088	4941
5017	5124	5201	5299	5062	5123	4986	4946	4978	5034	4751	4611	4721	4643	4520	4509	4490	4702	4719	4607	4625	4525	4561	4575	4507	4463	4324	4520	4451	4520	4655	4692	4735	4911	4743	4833	5005	5063	5218	4930	4767	4737	4848	4962	5007	4986	4907	4831	4875	4949
4875	4883	4873	4963	4995	4714	4806	4915	4811	4827	4720	4791	4722	4653	4695	4687	4584	4569	4533	4662	4558	4668	4676	4557	4612	4464	4569	4523	4539	4650	4742	4661	4891	4971	4842	4940	4919	5125	5212	4884	4722	4641	4805	4905	4931	5021	4841	4938	4863	4929
4923	4680	4838	4868	4820	4743	4696	4698	5011	4821	4958	4772	4872	4672	4683	4569	4580	4784	4684	4616	4592	4789	4723	4632	4652	4629	4588	4764	4551	4684	4692	4720	4772	5182	5145	5191	5005	5060	5115	5007	4889	5026	4832	4891	4815	4856	4870	4962	4781	4964
4824	4813	4811	5054	4904	4832	4735	4699	5014	4899	5041	4752	4878	4832	4849	4760	4699	4689	4660	4660	4775	4733	4928	4861	4783	4775	4760	4612	4647	4803	5000	4827	4959	5194	5186	4943	5030	5041	5123	5215	4985	4772	4786	4821	4965	4884	4865	4765	4946	5116
4933	4797	5024	4963	4980	4812	4658	4884	5038	4950	5046	4964	4814	4803	4842	4664	4778	4617	4598	4539	4788	4947	4946	4872	4829	4849	4769	4584	4564	4708	4865	4898	4829	5089	5071	4935	4928	5015	5110	5011	4867	4801	4743	4968	4891	4937	4944	5010	5043	5075
5114	4906	4958	4919	4826	4694	4785	4829	4879	4831	4850	4874	4888	4778	4735	4494	4647	4485	4476	4623	4704	4806	4750	4761	4747	4783	4834	4681	4681	4802	4686	4844	4804	4942	4948	4843	4876	4856	5127	4961	4945	4784	4857	5054	4985	4796	4825	4889	5043	5098
5124	4684	4826	4815	4828	4747	4623	4627	4512	4667	4893	4637	4662	4545	4665	4477	4475	4702	4584	4457	4619	4622	4776	4634	4582	4620	4599	4514	4579	4625	4591	4722	4686	4694	4933	4724	4855	4900	5205	5037	5115	4996	5191	5151	4931	4830	4820	4674	4874	5013
4962	4647	4888	4893	4748	4646	4502	4434	4629	4687	4842	4712	4518	4689	4845	4714	4652	4746	4686	4532	4537	4619	4580	4646	4706	4562	4696	4632	4657	4643	4470	4747	4697	4676	4774	4880	4914	5008	5119	5151	4987	4917	5071	5048	4971	4753	4805	4811	4836	4912
4965	4672	4984	4889	4724	4581	4515	4469	4720	4631	4889	4620	4767	4799	4800	4699	4775	4732	4671	4510	4598	4540	4627	4858	4750	4872	4853	4838	4989	4657	4798	4825	4779	4943	4910	5011	4801	4921	5037	4946	4955	4970	4978	4979	4965	4923	4857	5056	4867	4730
5116	4937	4945	4874	4696	4802	4631	4636	4795	4844	4974	4914	4764	4852	4901	4791	4876	4838	4510	4708	4609	4788	4760	4763	4913	4931	4986	4943	5065	5001	4875	4978	4935	4963	4935	4908	4763	4891	4901	4961	4907	4875	5000	5127	5017	4910	5019	5136	4829	4869
5168	4899	5060	4930	4765	4838	4805	4797	4813	4879	4876	4795	4891	4777	4806	4835	4940	4741	4688	4650	4825	4689	4781	4762	5051	5076	5006	5110	5042	5027	4862	5094	5016	5094	5213	5058	4982	5007	4872	5032	4835	4990	4873	4886	4814	5030	4976	4924	4915	4992
5051	4911	5045	4830	4959	4971	4866	4615	4594	4703	4755	4796	4645	4486	4602	4898	4972	4863	4765	4604	4799	4832	4786	4966	4937	5057	5171	5018	4877	4841	5030	5148	5117	5184	5259	5303	5287	5373	5194	5038	5068	5124	4929	4963	4765	4874	4830	5035	4991	4936
5285	5170	5227	5036	5151	4999	4767	4525	4643	4580	4778	4636	4548	4445	4579	4557	4845	4834	4932	4650	4774	4843	4978	4867	4832	5094	5062	5038	5025	4909	5050	5109	5078	5191	5322	5236	5422	5260	5275	5059	5207	5107	5091	4802	4710	4933	4989	4964	5001	4894
5271	5126	5248	5065	5173	4886	4665	4672	4604	4476	4637	4685	4664	4563	4836	4656	4721	4786	4940	4701	4841	4706	5150	4853	4972	5080	5169	5000	4972	5034	5036	5010	5067	5119	5017	5265	5352	5208	5069	5077	5016	4948	4971	4867	4806	4974	4968	4856	4789	4968
5237	5109	4941	5133	5068	4919	4768	4868	4711	4799	4763	4656	4577	4608	4939	4819	4658	4869	5009	4995	5011	5145	5225	5108	5200	5203	5178	5252	4962	4930	5052	4923	5004	5029	4918	4922	4970	4889	5049	4901	4900	4919	5026	4836	4926	4896	4823	4809	5004	5090
5096	4956	5086	5087	4979	4825	4897	4933	4700	4524	4420	4291	4253	4532	5056	5108	5102	5121	5277	5479	5461	5401	5383	5365	5351	5288	5460	5356	5124	5001	5040	4985	5059	5016	4891	4901	4697	4784	4942	4871	4773	4875	4913	4940	4969	4841	4847	4867	5302	5166
4977	4831	4875	5102	5006	4874	4985	4947	4637	4392	4164	3919	3730	4193	4954	5422	5301	5225	5592	5895	5874	5755	5842	5685	5843	5660	5712	5730	5506	5461	5070	5197	5113	5253	5057	4998	4954	4887	4899	4867	4685	4973	5164	5033	4997	4880	4897	5187	5347	5482
5216	4956	4950	5107	4948	4933	5046	5015	4721	4343	3894	3633	3606	3985	4919	5530	5358	5227	5435	5750	5906	6061	5894	6057	6011	5963	6162	5934	5779	5548	5462	5418	5636	5483	5355	5247	5269	5197	5104	5029	5105	5270	5268	5024	5032	5051	4999	5339	5313	5227
5305	5153	5257	5319	5158	5099	5204	5187	4922	4624	4128	3825	3676	4099	5073	5194	5232	4926	5193	5517	5509	5911	6019	5791	5876	6013	6023	6039	5751	5582	5493	5384	5419	5376	5352	5475	5490	5422	5447	5498	5217	5215	5156	5153	5015	5091	5025	5177	5117	5195
5381	5126	5523	5499	5465	5203	5262	5325	5303	4944	4645	4287	4010	4417	4825	5082	4701	4704	4946	5357	5437	5608	5514	5531	5462	5548	5644	5728	5720	5487	5352	5284	5270	5344	5324	5465	5344	5199	5505	5431	5452	5328	5410	5282	5224	5128	5055	4976	4892	5199
5584	5367	5564	5448	5575	5373	5212	5281	5334	5300	5228	4812	4798	4666	4964	4645	4723	4741	5122	5194	5290	5244	5268	5124	5203	5176	5399	5331	5259	5181	5159	5263	5088	5161	5102	5271	5366	5135	5303	5418	5269	5453	5461	5581	5451	5384	5263	5271	5036	5470
5736	5526	5626	5481	5605	5179	5132	5041	5156	5132	5272	5078	4948	4721	4789	4797	4768	4966	5130	5282	5299	5268	5176	5211	5180	5106	5305	5206	5030	4965	4873	4916	4882	4997	5152	5212	5088	4975	5345	5226	5171	5173	5514	5535	5520	5572	5581	5727	5481	5584
5911	5685	5678	5544	5430	5371	5229	4980	4864	4957	4947	4973	4699	4714	4822	4988	4951	5131	5255	5434	5430	5638	5559	5299	5171	5316	5408	5374	5050	5074	4910	4683	4719	4897	5031	4934	5024	5083	5243	5280	5327	5276	5308	5484	5273	5605	5556	5678	5409	5522
6188	5908	5757	5624	5382	5370	5327	5148	5163	5068	5070	4837	4715	4604	4890	4904	4965	5043	4985	5289	5671	5663	5715	5523	5570	5584	5468	5383	5155	5170	4933	4718	4730	4773	4932	4844	4781	4904	5134	5360	5269	5332	5530	5365	5395	5236	5225	5308	5458	5238
5974	5739	5584	5449	5366	5239	5255	5314	5193	5167	5334	4865	4775	4960	4761	4984	4938	4767	4901	5343	5497	5495	5789	5632	5953	5875	5614	5609	5378	5177	5134	5094	5063	5088	5023	4901	4783	4766	5158	5131	5409	5550	5577	5675	5366	5293	5210	5250	5322	5024
5559	5444	5309	5366	5118	5046	5007	5157	5011	5412	5426	5386	5182	5048	5048	5059	4977	4721	5002	5287	5634	5568	5763	6038	6088	6049	5935	5738	5549	5521	5357	5388	5261	5197	5171	4981	5033	5091	5119	5217	5452	5530	5621	5688	5886	5883	5598	5740	5519	5216
5292	5238	5470	5229	5171	4991	4920	5112	5223	5443	5396	5465	5367	5375	5440	5500	5187	5093	5079	5565	5629	5581	5962	5930	6151	6175	6187	5937	5911	5530	5531	5374	5359	5306	5356	5250	5171	5188	5083	5323	5534	5582	5487	5893	6129	6386	6107	5995	5920	5801
5296	5371	5293	5363	5362	5361	5185	5344	5245	5347	5490	5447	5347	5385	5486	5485	5404	5005	5306	5625	5610	5642	5696	5960	6191	6219	6150	6159	5852	5676	5622	5523	5452	5335	5367	5320	5162	5190	5137	5273	5308	5276	5323	5445	6141	6303	5963	6053	6236	6230
5246	5181	5564	5481	5327	5417	5442	5391	5521	5528	5497	5395	5460	5300	5415	5592	5310	5107	4950	5364	5465	5445	5634	5933	5977	6155	6262	6326	6225	6007	5824	5739	5592	5543	5640	5535	5393	5080	5049	5107	5184	5217	4914	5272	5609	5810	5490	5675	6086	6325
5197	5362	5576	5226	5213	5344	5561	5363	5355	5682	5584	5434	5461	5301	5503	5532	5221	5019	4976	5204	5318	4991	5101	5348	5728	5790	6154	6190	6045	5933	5897	5863	5795	5669	5752	5764	5640	5645	5335	5229	5090	5127	4732	4925	5236	5243	4921	5074	5624	5904
5156	5430	5555	5495	5277	5259	5254	5284	5342	5498	5382	5582	5508	5412	5330	5406	5148	4919	4955	5400	5158	5014	4838	5018	5191	5613	5482	5818	5774	5790	5725	5896	5802	5801	5849	5911	6025	6018	5738	5586	5623	5305	5004	4889	5015	4943	4770	4759	5141	5218
5335	5425	5402	5345	5089	5030	5131	5133	5133	5458	5292	5251	5271	5445	5234	5256	5189	4892	5008	5197	5154	4934	4936	4938	5147	5286	5324	5519	5540	5660	5676	5602	5420	5530	5558	5717	5896	5913	5725	5915	5890	5784	5439	5090	5114	4955	4554	4572	4692	4974
5312	5390	5531	5168	4874	4968	4906	5031	4948	5201	5107	5089	5162	5288	5228	5157	5137	4940	5197	5354	5473	5166	5025	5075	5244	5253	5334	5408	5433	5497	5473	5408	5442	5442	5303	5450	5523	5568	5511	5800	5909	5884	5725	5590	5598	5531	4985	4661	4664	4860
5382	5398	5358	4930	4726	4648	4886	4725	4987	4850	4959	4871	5050	5030	5174	5147	5168	5138	5171	5355	5328	5301	5161	5431	5407	5545	5172	5227	5302	5362	5068	5318	5366	5467	5273	5497	5651	5458	5482	5459	5761	5797	5780	5920	5976	5953	5328	4949	4894	5156
5423	5214	5219	5017	4455	4591	4776	4818	4888	4871	4855	4958	5054	5086	5117	5155	5335	5289	5352	5533	5427	5288	5331	5502	5668	5467	5386	5377	5237	5129	5013	5140	5375	5307	5341	5544	5697	5591	5557	5440	5482	5676	5747	5609	6048	5977	5801	5226	5368	5583
5357	5316	5090	4820	4610	4726	4834	4734	4827	4810	4686	5062	4945	5172	5203	5341	5425	5557	5587	5438	5359	5426	5426	5600	5875	5716	5630	5559	5463	5026	4972	4999	5105	5205	5112	5231	5616	5692	5547	5502	5601	5717	5688	5663	5872	5755	5791	5361	5445	5673
5379	5222	4992	4743	4490	4715	4753	4803	4868	4914	4789	4967	5146	5196	5029	5153	5411	5442	5537	5739	5437	5581	5678	5695	5893	5988	5981	6103	5714	5509	5163	5174	5148	5124	4941	5168	5155	5382	5405	5431	5720	5774	5756	5518	5561	5748	5936	5365	5382	5655
5437	5175	4949	4734	4551	4611	4803	4698	4952	4928	4890	4994	4959	5103	5011	5149	5299	5547	5644	5652	5759	5683	5716	5853	5820	5834	6044	6155	5777	5698	5421	5564	5281	5232	5132	4977	5139	5205	5093	5271	5560	5662	5662	5613	5602	5830	5967	5653	5387	5532
5361	5069	4783	4682	4644	4740	4852	4952	4990	5213	5063	5119	5124	4976	5072	5064	5393	5666	5769	5797	5778	5935	5926	5774	5700	5831	6074	5975	6020	5881	5672	5660	5483	5303	5270	5074	5284	5265	5272	5208	5300	5362	5416	5428	5571	5877	5996	5882	5670	5645
5260	4986	5004	4959	4986	5024	5121	5194	5311	5227	5075	5257	4976	4942	5101	5146	5531	5658	5677	5579	5811	5747	5868	5809	5852	5825	5999	6095	6173	5875	5789	5838	5614	5481	5406	5182	5388	5319	5487	5430	5398	5373	5268	5289	5431	5844	5825	5940	5814	5979
5273	5115	5234	4956	5094	5220	5319	5271	5380	5273	5332	5273	5111	4980	4997	5212	5298	5346	5486	5457	5530	5397	5668	5733	5921	5884	6109	6218	6285	6066	6055	5787	5695	5758	5502	5245	5190	5223	5423	5373	5394	5117	5280	5435	5337	5405	5536	5790	5547	5900
5214	5139	5117	5152	5320	5248	5174	5133	5217	5222	5359	5442	5130	5245	5074	5154	5071	5343	5218	5317	5264	5302	5408	5517	5728	5780	5931	6075	6334	6010	6021	6014	5905	5827	5664	5401	5256	5169	5070	5220	5079	4952	4919	5151	5126	5205	5311	5379	5548	5594
5270	5148	5268	5221	5305	5240	5117	5100	5273	5225	5404	5379	5212	4923	4975	5126	5232	5202	5141	5122	5278	5292	5180	5098	5394	5623	5729	5789	5897	6054	6077	5972	5983	5720	5665	5700	5363	5204	5034	5229	4837	4985	4825	4935	5012	5114	5125	5404	5517	5753
5258	5211	5269	5239	5351	5240	5316	5214	5360	5302	5336	5259	5018	4776	4928	5107	5217	5040	5021	5084	5310	5202	5074	5194	5229	5458	5524	5520	5623	5824	5804	5815	5574	5616	5576	5543	5483	5323	5308	5220	4989	4925	4725	4792	4928	4968	4880	5127	5383	5566
5428	5214	5470	5268	5341	5528	5355	5326	5359	5390	5380	5085	4947	4781	4929	5033	5102	5018	4984	5077	5195	5205	4955	5080	5071	5286	5342	5364	5393	5761	5642	5732	5488	5504	5553	5443	5470	5576	5376	5298	5155	5047	4855	4704	4794	4920	4993	5069	5295	5411
5464	5224	5467	5339	5445	5506	5331	5341	5545	5457	5331	5011	5047	4783	4778	5016	4879	5021	4866	4915	5038	5098	4912	4837	5018	5340	5251	5250	5250	5593	5789	5654	5539	5618	5559	5575	5513	5457	5298	5394	5302	5047	4861	4743	4761	4858	4945	5060	5111	5208
5399	5563	5556	5555	5320	5322	5456	5438	5557	5445	5258	5184	4833	4783	5073	4908	4972	4880	4878	4917	4926	4912	4752	4770	5095	5196	5199	5227	5308	5381	5667	5769	5856	5903	5671	5737	5392	5273	5324	5186	5387	5142	5025	4945	4723	4689	4860	4926	4809	4984
5623	5706	5508	5548	5270	5223	5279	5300	5564	5404	5251	4971	4925	4911	4887	4953	4749	4797	4784	4699	4896	4740	4640	4907	4832	5002	4926	5157	5242	5377	5358	5508	5678	5775	5823	5553	5371	5276	5336	5195	5174	5256	5157	4974	4809	4705	4654	4687	4740	4993
5555	5678	5591	5421	4998	5139	5254	5254	5356	5343	5022	4852	4857	4699	4708	4910	4694	4745	4725	4672	4704	4613	4660	4632	4796	4847	4809	4970	5101	5183	5153	5323	5489	5603	5616	5355	5510	5460	5529	5317	5160	5239	5289	5111	4761	4747	4563	4617	4720	4806
5717	5667	5472	5091	4870	4971	5126	5314	5360	5233	5038	4884	4751	4892	4863	4666	4817	4848	4789	4713	4666	4639	4601	4731	4468	4639	4800	4944	4929	5046	4863	5189	5312	5395	5407	5381	5431	5536	5641	5510	5469	5194	5142	5144	4972	4888	4709	4678	4799	4825
5762	5434	5200	5088	4910	4887	5074	5336	5312	5197	4941	4859	4850	4843	4727	4928	4820	4958	5015	4812	4605	4542	4605	4363	4606	4471	4662	4675	4841	4966	4889	5111	5217	5435	5392	5364	5535	5581	5668	5733	5581	5290	5174	5166	5086	4931	5011	5058	5046	4870
5811	5505	5191	5086	5010	5185	5098	5316	5270	5196	5098	5014	4825	4855	4901	4811	5117	5134	4886	4777	4747	4674	4492	4419	4587	4655	4610	4517	4674	4909	4838	5050	5092	5389	5315	5480	5718	5585	5582	5565	5634	5534	5281	5427	5077	5132	5074	5026	4935	4996
5866	5573	5522	5231	5104	5280	5170	5193	5122	5001	4977	5087	4956	4857	4810	5077	5117	4909	4868	4638	4698	4645	4577	4459	4538	4641	4634	4633	4727	5005	4882	5024	5275	5316	5427	5556	5429	5405	5391	5604	5602	5609	5404	5210	5073	5285	5121	4967	4890	4986
6035	5513	5420	5122	5266	5211	5164	5068	4967	5043	5149	4980	4959	4972	4845	5084	5068	4959	4706	4688	4682	4757	4720	4520	4530	4621	4683	4556	4927	4974	5021	5140	5272	5369	5535	5436	5299	5249	5273	5436	5456	5480	5145	5216	5315	5351	5079	5084	4975	4867
5918	5560	5336	5346	5252	5194	5128	5026	5112	5227	5182	5027	4972	4943	4919	5064	5065	4945	4839	4855	4834	4878	4599	4642	4633	4578	4542	4593	4762	4880	5057	5164	5192	5236	5331	5409	5255	5294	5264	5531	5549	5411	5119	5122	5042	5128	5256	5094	4954	4903
5738	5470	5370	5318	5142	5207	5311	5176	5161	5301	5235	5088	5197	5018	5061	5118	5132	4986	5042	5109	5054	5077	4898	4898	4716	4675	4706	4638	4867	4752	4958	5134	5109	5037	5159	5400	5194	5260	5475	5553	5611	5460	5323	5182	5144	5108	5114	5188	5242	4948
5702	5483	5516	5363	5147	5208	5092	5238	5354	5318	5179	5066	5027	5065	5181	5250	5051	5070	5254	5271	5289	5132	4995	4875	4812	4729	4927	4876	4690	4965	4991	5151	5158	5198	5184	5274	5331	5425	5414	5337	5658	5653	5642	5559	5376	5179	5193	5110	5487	5278
5783	5495	5423	5153	5305	5129	5182	5306	5302	5325	5284	5152	5144	5213	5223	5222	5144	5114	5260	5335	5294	5302	4969	4985	4929	4830	4811	4913	4962	4770	5160	5214	5439	5260	5185	5265	5394	5450	5338	5406	5460	5437	5612	5699	5660	5576	5355	5306	5346	5409
5705	5549	5360	5286	5216	5258	5192	5296	5390	5223	5213	5197	5123	5380	5288	5113	5225	5022	5285	5295	5155	5050	5103	4965	5005	4819	4902	5022	5049	5119	5167	5244	5355	5423	5344	5284	5321	5421	5348	5381	5417	5293	5680	5686	5559	5699	5630	5410	5589	5352
5635	5570	5346	5150	5068	5046	5130	5157	5217	5075	4983	5134	5153	5125	5120	5172	4873	4933	5027	5114	5077	4964	5172	5053	4898	4760	4810	4961	5026	5150	5216	5097	5200	5373	5267	5121	5393	5410	5414	5283	5313	5415	5341	5394	5490	5537	5556	5646	5651	5452
5504	5274	5130	4904	4944	5169	5043	4924	5109	4917	5011	5057	5178	5306	5046	5048	4984	5090	5057	5008	5087	5173	5055	4957	4973	4975	4971	4942	5127	5083	5066	5059	5170	5181	5207	5162	5264	5448	5316	5267	5251	5265	5313	5490	5502	5504	5709	5522	5509	5517
5565	5284	5155	4993	4980	5038	5035	4850	4921	4942	4987	5188	5133	5122	5035	4929	5319	5020	5084	5127	5050	5173	5243	5089	5145	5082	5050	5014	4997	5174	5065	5071	5044	4948	5153	5170	5176	5308	5241	5263	5337	5416	5418	5546	5446	5525	5371	5525	5521	5328
5533	5199	5200	4985	5130	5028	4908	4907	4706	5075	5142	5184	5158	5213	5068	5211	5114	5294	5175	5198	5202	5298	5424	5165	5143	5082	5047	5018	4903	5083	5134	5018	4967	4968	4901	5036	5432	5237	5192	5223	5378	5394	5468	5644	5525	5611	5397	5386	5338	5380
5524	5218	5110	5204	5082	5048	4945	4878	4845	4864	5009	5142	4947	5026	5049	5083	5094	5298	5065	5167	5406	5416	5388	5135	5089	5262	5079	4999	5080	5072	5120	5042	4903	4860	4833	4854	5140	5076	5060	5121	5119	5387	5527	5439	5583	5539	5610	5550	5362	5312
5382	5240	5333	5153	4994	4889	4811	4728	4784	4630	4883	4748	4945	4818	4884	5029	5003	5009	4984	5127	5192	5250	5401	5028	5028	5078	4870	4958	5107	5081	4987	5090	5033	4892	4773	4901	5016	5101	5082	4928	5137	5311	5600	5745	5506	5426	5424	5324	5272	5279
5402	5363	5350	5192	4964	4826	4850	4723	4748	4758	4657	4745	4896	4862	4927	4971	4820	4954	5038	5113	5236	5166	5000	5187	5036	4965	4833	4932	5019	5030	5199	5212	5114	4726	4781	4809	4950	4939	4995	5013	4907	5095	5334	5594	5586	5546	5347	5239	5133	5158
5688	5437	5600	5288	5037	5098	5002	4824	4773	4629	4751	4859	5007	5013	4922	4920	4982	5081	5072	4993	5218	5106	5119	5083	4797	4920	4961	4883	4961	5123	5172	4915	4782	4800	4761	4813	4807	4947	4976	5076	4853	4918	4978	5153	5271	5277	5233	5031	5002	5167
5819	5608	5481	5339	5244	5062	5015	4962	4739	4770	4808	4830	5143	5052	4966	5017	5133	5062	5208	5097	5184	5256	5134	5028	5118	5019	4746	4854	4772	4979	4819	4846	4643	4885	4715	4924	4794	4978	4963	5059	4801	4861	5044	5058	5049	5131	5021	4953	5018	5145
5847	5457	5490	5283	5330	5130	5053	5039	4831	4738	4989	4953	5154	5253	5121	5093	5126	5176	5131	5109	5180	5102	5303	5240	5021	5061	4936	4798	4891	4976	4928	4857	4751	4654	4694	4604	4769	4747	4867	4865	4896	4962	5212	5260	5159	5181	4888	4932	4890	5009
5811	5771	5487	5519	5136	5118	5080	4964	4766	5051	5072	5161	5212	5247	4929	5007	5012	5074	5065	5078	5355	5363	5355	5155	5051	5001	4957	4984	4852	5078	4884	4832	4675	4560	4547	4624	4640	4682	4924	4955	4918	5267	5314	5264	5276	5087	4981	4842	4951	4851
5992	5392	5536	5452	5368	5024	5081	4910	4917	5020	5019	5084	5227	5247	5066	4998	5020	5109	5170	5310	5279	5417	5325	5194	5099	5001	5019	5026	4840	4786	4953	4930	4840	4648	4572	4517	4503	4675	4791	4861	4804	5149	5293	5182	5051	5046	5138	5060	4997	4856
5802	5582	5620	5411	5206	5081	4913	4989	4981	5052	4957	4913	5081	5119	4995	4995	5072	5237	5168	5251	5356	5231	5252	5035	5041	4965	5083	5075	4885	4793	4897	4647	4824	4599	4649	4657	4487	4750	4819	4837	4669	5078	5068	5217	5126	5184	5202	5059	4982	5031
5876	5569	5685	5399	5210	5011	4970	4937	5129	5019	4895	4879	4871	5015	4788	4843	4882	5130	5033	5250	5160	5035	4954	4922	4956	4904	4768	4816	4866	4722	4818	4668	4699	4733	4837	4718	4789	4673	4794	4945	4974	5054	5194	5164	5295	5276	5171	5136	4955	4976
5686	5722	5650	5351	5110	5026	5087	5024	5223	5002	4939	4836	4905	4939	4777	4812	4930	5093	5138	5210	5028	5037	4926	4954	4879	4874	4769	4774	4756	4924	4782	4691	4570	4664	4651	4798	4838	4847	4950	4935	5019	5224	5144	5224	5141	5207	5214	5073	5011	4985
5811	5621	5364	5168	5044	5065	5158	5156	5041	5077	5017	4965	4891	4941	4734	4930	4917	5025	5146	5249	5156	4918	4939	4894	4831	4831	4742	4645	4919	4793	4834	4641	4703	4705	4906	4863	4932	4931	5241	5282	5302	5361	5266	5184	5257	5021	5201	5034	5301	5159
5790	5467	5378	5169	5085	5198	5422	5437	5183	5213	5112	4832	4947	4994	4978	4894	5027	5085	5168	5202	5264	4918	4787	4852	4793	4827	4827	4916	4800	4705	4644	4751	4789	4767	4936	4964	5045	5078	5224	5363	5452	5489	5333	5227	5029	5245	5180	5080	5122	5195
5771	5322	5456	5339	5311	5222	5449	5222	5116	5127	5054	4947	5027	4982	4981	5035	5237	5268	5206	5156	5015	4863	5063	4784	4865	4818	4764	4889	4825	4641	4701	4734	4713	4917	4988	4997	5045	5148	5431	5452	5495	5555	5411	5192	5248	5156	5059	4908	5055	5067
5713	5597	5549	5452	5303	5366	5246	5145	4994	5160	5123	5030	4977	5003	5161	5033	5295	5256	5224	5188	4899	5050	4839	5000	4890	4970	4881	4972	4878	4830	4843	4852	4924	5065	5005	5102	5003	5080	5147	5300	5384	5608	5323	5310	5174	5039	4832	4888	4905	4750
5673	5648	5597	5618	5504	5330	5280	5146	5223	5058	5097	5068	5034	5170	5134	5164	5151	5085	5084	4965	4880	4868	4892	4855	4892	4874	4920	4992	4912	5011	4974	5017	5015	5100	5024	4889	4928	5097	5044	5143	5143	5266	5195	5156	5044	4972	4976	5006	4934	4589
5670	5718	5739	5446	5452	5444	5430	5396	5351	5176	5043	5008	5064	5019	5112	5048	5062	4945	5016	4895	5077	4828	4703	4737	4782	4773	4959	4934	4926	4991	4921	5080	5142	5086	5044	4863	4798	4837	4971	4975	5039	5019	5005	5089	4895	4985	4939	4902	4867	4626
5814	5687	5793	5498	5618	5527	5433	5417	5288	5161	5233	5095	4953	4808	4982	4855	4891	5019	4897	4787	4792	4920	4689	4856	4767	4764	4945	5072	5040	5008	5106	5130	5210	5297	5174	5025	4906	4904	4961	4870	5006	4838	4954	4725	4878	4835	4971	4979	5115	4960
5671	5645	5616	5626	5480	5441	5522	5287	5322	5265	5149	5215	5142	4989	4916	4939	4812	4895	5012	4997	4855	4778	4859	4778	4754	4823	4903	5041	5089	5198	5254	5240	5322	5314	5295	5242	5129	5001	5063	5220	5012	5037	4907	4734	4826	4681	4731	4999	5038	4952
5522	5358	5639	5568	5591	5706	5465	5384	5337	5247	5268	5328	5162	4965	5031	4737	4774	4890	5040	4829	4941	4921	4944	5001	4856	4939	4927	5228	5230	5278	5248	5254	5312	5162	5206	5000	5048	5048	5141	5187	4982	5019	5043	4911	4799	4613	4860	4733	4929	4949
5551	5430	5571	5511	5612	5491	5464	5585	5825	5493	5513	5343	5280	5119	4981	4857	4925	4963	4978	4887	4955	5036	5202	5181	4893	5022	5100	5197	5244	5229	5085	5089	5184	4996	4849	5047	4990	5080	5136	5168	4969	4939	4818	4956	4681	4780	4845	4924	4978	5171
5512	5391	5510	5555	5415	5430	5424	5490	5527	5535	5587	5401	5206	5028	5011	4944	4976	4891	5079	5091	5071	5180	5025	4940	5061	4987	5116	5418	5314	5322	5338	5226	5011	4940	4884	5049	5067	4976	5160	5059	5007	4999	5018	4882	4618	4753	4945	4961	5210	5123
5523	5411	5482	5304	5280	5359	5470	5437	5518	5597	5393	5335	5254	5115	5099	5183	5169	5204	5245	5191	5125	5318	5201	5280	5231	5326	5426	5456	5696	5398	5441	5179	5324	5115	5056	5028	5107	5026	5229	5267	5216	5168	5143	5096	4964	4854	5051	5176	5225	5148
5519	5331	5372	5267	5379	5448	5312	5483	5484	5314	5446	5251	5244	5252	5306	5343	5369	5430	5348	5500	5378	5423	5335	5267	5403	5322	5438	5635	5772	5640	5600	5615	5338	5122	5281	5173	5143	5158	5119	5310	5159	5174	4973	5012	4978	4979	5174	5144	5119	5230
5434	5324	5389	5315	5407	5383	5295	5324	5245	5204	5408	5262	5124	5173	5289	5094	5445	5571	5530	5491	5467	5441	5367	5390	5388	5281	5370	5496	5641	5511	5606	5467	5354	4978	5272	5129	5208	5220	5263	5305	5093	5125	5155	5141	5101	5255	5110	5205	5309	5231
5476	5432	5434	5150	5220	5072	5040	4975	5129	5213	5192	5194	5289	5311	5254	5267	5216	5538	5522	5406	5531	5389	5532	5369	5359	5288	5220	5305	5399	5514	5575	5408	5249	5130	5158	5003	5094	5194	5191	5087	5126	5173	5332	5273	5377	5353	5262	5329	5343	5177
5617	5373	5336	5224	5250	5324	5027	5013	5037	5125	5069	5055	5271	5181	5115	5217	5147	5250	5352	5395	5330	5430	5477	5345	5330	5304	5295	5377	5298	5312	5275	5267	5376	5138	5041	4956	5048	5245	5200	5313	5326	5230	5297	5228	5427	5331	5402	5413	5309	5100
5644	5515	5418	5195	5331	5170	5017	5059	5112	5026	4989	4943	5095	4845	5029	4965	5070	5092	5161	5111	5049	5139	5255	5401	5178	5377	5415	5479	5431	5259	5360	5316	4983	5133	5067	4945	5116	5096	5216	5212	5189	5185	5198	5292	5417	5265	5229	5186	5232	5008
5637	5480	5302	5241	5079	5149	5202	5040	5094	4889	4958	5036	5043	4832	4835	4910	4912	4996	4941	5016	4938	5117	5120	5280	5212	5263	5419	5385	5462	5228	5229	5244	5151	5147	5074	4999	4973	5067	5179	5081	5086	5121	5319	5206	5407	5542	5373	5190	4979	5003
5774	5442	5393	5302	5183	5082	5141	4959	4923	5037	4970	4949	4886	4826	4734	4726	4616	4655	4754	4856	4821	4930	4930	5053	4927	5006	5173	5333	5192	5081	5166	5070	5161	5091	4986	5105	4999	5193	5100	5084	5319	5133	5337	5159	5209	5396	5571	5266	5083	5127
5889	5570	5677	5456	5295	5145	5077	5102	4932	4875	4907	5002	4894	4649	4773	4805	4819	4784	4791	5001	4854	4809	4872	4771	4868	4976	4939	5094	5094	4997	5065	5161	5203	5236	4991	5095	5120	5146	5127	5251	5150	5214	5232	5178	5087	5316	5196	5314	4975	4951
5921	5785	5741	5674	5578	5416	5195	5039	5101	4956	4978	4937	4837	4801	4858	4748	4917	4977	4768	4874	4921	4721	4888	4758	4846	4993	5042	5096	5096	4983	4983	4897	5108	5138	4940	5008	5158	5240	5395	5205	5290	5315	5189	4965	4956	5104	5030	5108	4781	4930
5927	5639	5735	5584	5597	5424	5186	5358	5250	5253	5207	5102	5020	4810	4944	4926	4920	4921	4903	5051	5085	4872	4910	4977	5094	5113	5159	5075	5116	4953	5003	5067	4944	5231	5049	5121	5236	5270	5287	5215	5021	5271	5176	5358	5049	4977	4913	4924	4973	4782
5898	5675	5654	5598	5461	5379	5444	5406	5413	5233	5076	5128	5245	5040	4947	5119	5111	5039	4910	5136	5109	5143	5167	5194	5156	5174	5179	5194	5252	5263	5310	5134	5099	5036	5263	5070	5069	5248	5357	5364	5275	5306	5125	5135	5105	5002	5064	5007	5094	5212
6008	5677	5877	5722	5634	5456	5349	5477	5177	5297	5237	5116	4996	4982	5020	5082	4976	5062	5116	4924	5102	5075	5192	5305	5363	5438	5329	5151	5290	5360	5174	5140	5127	5212	5175	5140	5119	5201	5313	5301	5157	5181	5113	5409	5108	5058	5209	5128	5118	5187
5725	5628	5898	5637	5620	5462	5451	5384	5417	5109	5150	5293	5180	5205	5252	5132	5045	5132	5054	4852	5095	5314	5374	5418	5596	5479	5508	5403	5408	5202	5353	5327	5256	5284	5257	5071	5165	5005	5272	5383	5260	5309	5273	5081	5194	5175	5168	5190	5076	5171
5700	5479	5463	5340	5531	5329	5219	5253	5054	5181	5123	5172	5168	5293	5106	5137	5143	5153	5227	5102	5297	5459	5548	5562	5556	5642	5614	5461	5508	5400	5231	5252	5068	5210	5239	5270	4991	5030	5124	5120	5062	5157	5198	5404	5262	5131	5144	5167	5127	5255
5526	5218	5358	5155	5212	5107	5020	4940	5058	5090	5130	5338	5292	5293	5326	5300	5290	5026	5214	5304	5414	5487	5642	5497	5568	5534	5664	5430	5485	5378	5317	5284	5147	5139	5184	5199	4816	4829	4935	5042	5173	5257	5225	5433	5341	5441	5424	5341	5378	5352
5371	5314	5455	5225	5132	4934	4944	4949	4907	4990	5057	5086	5105	5344	5122	5165	5203	5247	5332	5295	5375	5469	5593	5693	5431	5438	5310	5402	5359	5395	5495	5527	5350	5110	5112	4971	4857	4989	4999	4923	5202	5136	5415	5443	5624	5549	5347	5472	5357	5268
5524	5549	5268	5303	5040	5101	5143	4990	5193	5131	5063	5024	5060	4976	4900	4868	4900	4979	5026	5031	5222	5481	5593	5523	5302	5258	5187	5262	5233	5322	5260	5324	5207	5074	4983	4847	4760	4867	4906	4980	5317	5322	5276	5383	5535	5429	5309	5186	5268	5095
5738	5423	5460	5148	4998	5024	5041	5150	5125	5038	5102	5195	5017	5036	4905	5105	4862	4959	5037	5126	5128	5141	5236	5180	5174	5322	5135	5192	5046	5184	5163	5101	4991	4977	4964	4832	4779	4859	4834	4906	5259	5291	5484	5527	5628	5536	5228	5197	5127	4937
5719	5553	5492	5110	5030	4879	4925	4994	4972	5155	5207	5160	5163	5161	5004	4968	5109	5079	4960	5089	5048	5147	5192	5125	5094	4998	5050	5081	5040	4811	5027	5071	4943	5064	4886	4909	4951	4930	5074	5059	5216	5290	5312	5422	5687	5427	5277	5091	5145	4927
5809	5562	5311	5294	4894	4884	5092	5076	5108	5070	5212	5193	5206	4953	4996	5122	5073	5009	5128	5252	5112	5059	5113	4920	4961	4855	4996	5024	5009	5209	5119	5132	5178	5057	5168	5064	5031	5114	4921	5161	5251	5372	5394	5188	5266	5271	5242	5101	5204	4969
5766	5501	5355	5257	5306	5114	5268	5281	5273	5371	5493	5273	5161	4930	5000	4981	5048	5017	5128	5248	5050	5094	5174	5026	5035	5003	5046	5190	5101	5153	5319	5221	5195	5301	5292	5243	5193	5433	5418	5165	5132	5198	5136	5089	4953	5016	5143	5160	5101	5217
5503	5341	5442	5101	5138	5111	5224	5494	5493	5475	5398	5219	5284	5015	4882	4935	4947	4931	4896	4871	5078	5046	5136	5059	5032	4989	5133	5072	5196	5220	5413	5373	5474	5344	5247	5129	5025	5271	5499	5403	5171	5166	5097	5091	5028	4977	5292	5020	5304	5348
5449	5229	5283	5183	4999	5152	5207	5257	5454	5237	5289	5309	5197	5231	5116	5108	5037	4798	4982	4921	4984	5034	5069	5029	5173	5246	5418	5392	5422	5371	5405	5358	5433	5464	5269	5221	5151	5300	5228	4991	5036	5119	5254	5115	4910	5230	5302	5552	5385	5656
5378	5273	5272	5203	5086	5131	5049	5090	4974	5184	5055	5107	5144	5134	5126	5056	5240	5261	5164	4954	5101	5021	5002	5091	5241	5384	5356	5307	5571	5449	5354	5174	5110	5323	5407	5247	5173	5199	5082	5060	4891	4872	5079	5171	5245	5329	5470	5473	5630	5396
5566	5298	5288	5297	5105	5304	5128	5287	4935	5046	4913	4782	4901	4826	4876	5022	5187	5171	5194	5251	5297	5356	5187	5274	5211	5130	5240	5284	5405	5430	5284	5194	5264	5161	5167	5001	5043	5175	5164	5100	5060	4939	4923	5019	5227	5227	5442	5502	5602	5425
5304	5000	4973	5161	5274	5246	5192	5292	5064	5031	4901	4905	4791	4833	4902	4845	4983	5051	5221	5211	5405	5499	5288	5110	5283	5222	5301	5309	5392	5351	5480	5322	5148	5262	5113	5124	5194	5166	5214	5191	4998	5089	5018	5160	5093	5129	5362	5583	5498	5371
5133	4826	5117	4908	5155	5089	5083	5097	4995	5195	5175	5126	4924	5072	5037	4973	5047	5021	4987	4959	5201	5223	5405	5319	5274	5393	5354	5194	5247	5126	5015	5135	5249	5255	5149	5242	5359	5248	5379	5261	5217	5115	5157	5179	5265	5145	5259	5575	5416	5196
5287	5222	5233	5182	5017	4957	4956	4823	4897	5091	5020	4888	5204	5053	5087	4958	5147	5088	4822	4975	5094	5076	5244	5047	5298	5190	5138	5206	5117	4966	4925	5059	5039	5072	4860	5164	5036	5217	5472	5264	5262	5374	5455	5424	5364	5230	5334	5301	5132	5305
5515	5536	5499	5574	5355	5332	5156	4818	4934	4936	4785	4913	5013	4913	5118	4973	5062	5029	4961	4968	5072	5108	5039	4912	5043	5009	5163	5232	5196	4899	5016	4929	5005	5006	4960	5097	5168	5362	5337	5418	5408	5388	5524	5446	5421	5301	5329	5169	5170	5115
5642	5477	5616	5487	5481	5505	5179	5152	5096	4964	5026	4925	4862	4787	4874	4909	4966	5197	5273	5298	5272	5048	5050	4850	4914	5107	5210	5264	5325	5105	5048	5193	5244	5130	5115	5194	5290	5355	5384	5215	5168	5333	5463	5155	5096	5098	5281	5387	5056	5165
5578	5264	5580	5358	5337	5284	5230	5352	5183	5242	5204	4939	4888	4958	4874	4860	4879	5253	5423	5349	5074	5360	5277	5357	5171	5278	5130	5235	5307	5193	5159	5222	5186	5317	5254	5360	5256	5481	5354	5016	4997	5087	5249	5246	5109	5111	5159	5355	5246	5297
5238	5359	5371	4939	5112	4929	4878	5141	5091	5310	5320	5177	5258	5173	5012	4898	5156	5362	5241	5141	5211	5172	5349	5544	5411	5247	5123	5233	5227	5347	5246	5311	5343	5358	5312	5216	5290	5502	5315	5221	5173	5130	5235	5028	5074	5047	5240	5303	5265	5494
5465	5468	5183	4977	5067	4711	4975	4736	5048	5077	5170	5188	5396	5195	5238	5239	5384	5191	5053	5076	5010	5070	5284	5348	5194	5332	5308	5249	5240	5261	5318	5273	5215	5366	5204	5192	5221	5138	5487	5208	5283	5234	5049	4987	5116	5261	5080	5182	5261	5271
5613	5683	5294	5271	5089	4856	4928	4701	4890	4910	4876	5031	5078	4950	5142	5324	5303	5256	4958	5005	4823	4847	4964	4975	4932	5056	5148	5250	5373	5182	5081	5270	5094	5200	5283	5264	5182	5128	5103	5146	5194	5216	5311	5059	5188	5112	5167	5183	4974	5153
5731	5628	5403	5446	5296	5259	5142	5006	4973	4744	4728	4851	4868	4761	4972	5126	5133	5033	5011	5050	4948	4747	4819	4724	4753	5036	5245	5201	5258	5190	5140	5282	5272	5263	5276	5417	5192	5230	5157	5146	5077	5211	5136	5156	5247	5452	5186	5110	4830	4886
5554	5360	5422	5256	5283	5276	5202	5183	5227	4992	5129	4923	4807	4828	4871	4917	4761	4973	4978	5025	4907	4904	4784	4969	4939	5026	5113	5106	5100	5157	5149	5255	5241	5275	5165	5288	5343	5192	5073	4965	5085	5148	5183	5195	5091	5115	5134	5237	5043	4872
5508	5113	5090	5112	5199	5292	5165	5273	5304	5270	5236	5076	4981	4964	4988	4847	4766	4826	4739	4936	4859	4987	5033	4919	4938	5115	5316	5218	5234	5198	5227	5221	5260	5277	5228	5408	5347	5361	5301	5127	5084	5183	5129	5319	5013	4973	5124	5221	5254	4973
5348	5044	5013	4971	5069	5080	5024	5084	4852	5178	5283	5129	5097	5345	5188	5058	4861	4947	4902	4913	4798	4998	5225	5136	5146	5324	5387	5262	5290	5217	5069	5090	5165	5319	5245	5294	5190	5357	5255	5205	5177	5107	5041	5282	5169	5084	5049	5138	5240	5280
5411	5180	5133	5148	5055	4893	4957	4915	4846	4922	5085	5143	5444	5509	5538	5380	5406	5107	5063	5050	5146	5203	5090	5134	5159	5332	5363	5367	5367	5301	5013	5191	5342	5462	5426	5415	5390	5223	5163	5144	5266	5268	5203	5203	5174	5173	4838	5039	5273	5317
5379	5449	5376	5335	5145	5081	4937	4902	4884	4893	4861	5039	5197	5320	5317	5237	5298	5344	5239	5238	5124	5206	5073	5098	5157	5166	5218	5236	5161	5152	5316	5305	5451	5338	5480	5482	5365	5476	5209	5213	5254	5294	5219	5304	5161	5294	5103	4955	5248	5232
5466	5351	5408	5590	5541	5270	5407	5107	4963	5024	4997	4986	4967	5068	5108	5125	5149	5212	5342	5322	5230	5320	5261	4996	5012	4996	5096	5120	5237	5165	5202	5380	5419	5559	5468	5411	5469	5458	5457	5311	5522	5192	5237	5159	5155	5206	5070	4977	5143	5113
5375	5394	5286	5366	5429	5495	5515	5195	5164	5186	5004	5063	5068	4938	4808	4946	5073	5049	5000	5103	5249	5350	5140	4948	4974	4951	5079	5078	5140	5145	5290	5379	5554	5655	5635	5639	5326	5429	5494	5539	5523	5265	5129	5085	5122	5383	5214	5088	5157	5147
5440	5191	5203	5143	5181	5164	5273	5158	5274	5197	4978	5171	5089	4950	4902	5200	4855	4760	4948	5007	5062	5184	5086	4955	4845	4962	5029	4967	5057	5073	5397	5462	5587	5765	5748	5611	5510	5392	5438	5623	5413	5466	5262	5121	5112	5229	5266	5217	5193	5217
5663	5245	5204	5136	5148	5055	5055	4931	5040	4987	4857	4966	5084	5028	5110	5183	5030	4850	4764	4793	5022	5142	5165	5052	4887	4922	5066	5140	5086	5262	5066	5272	5588	5559	5574	5602	5148	5284	5314	5453	5427	5321	5425	5143	5223	5288	5248	5205	5265	5428
5778	5543	5576	5397	5238	5093	5080	4897	4817	4738	4612	4824	5008	4810	5011	5082	5045	4946	4836	5064	5022	5170	4973	5107	5067	4996	5036	5042	5143	5327	5448	5420	5421	5519	5625	5549	5179	5252	5398	5162	5298	5439	5399	5280	5350	5464	5420	5351	5223	5424
6017	5587	5631	5433	5508	5394	5192	4948	4834	4721	4580	4644	4678	4696	4904	5108	5130	5012	5079	5164	5163	5027	5072	4922	5028	4881	5085	5221	5341	5394	5335	5273	5412	5408	5508	5271	5330	5250	5287	5324	5224	5221	5494	5499	5564	5537	5604	5328	5384	5246
6006	5710	5605	5572	5446	5523	5115	5178	5114	5013	4635	4672	4634	4729	4904	4925	5003	4891	4976	5194	5170	5267	5221	5158	4873	4957	4875	5090	5201	5294	5381	5560	5502	5424	5506	5356	5226	5366	5436	5308	5333	5263	5433	5428	5582	5574	5313	5288	5163	5152
5684	5478	5259	5190	5180	5350	5316	5153	5169	5111	4879	4919	5042	4893	5082	5025	4733	4838	5015	5174	5251	5247	5303	5101	5018	5023	5039	5104	5032	5346	5371	5591	5584	5519	5579	5474	5396	5196	5337	5390	5359	5338	5258	5196	5457	5392	5300	5112	5001	5076
5452	5331	5206	5434	4999	5127	5201	5089	5060	5215	5068	5154	5183	4986	5029	4963	4916	4717	4898	4962	5199	5203	5392	5197	5069	5136	5241	5238	5254	5310	5187	5346	5541	5697	5740	5413	5382	5467	5315	5461	5400	5316	5281	5255	5222	5514	5097	5071	5080	5200
5536	5404	5245	5210	4957	5032	4985	5043	4986	5099	5017	5235	5295	5175	4989	5034	5123	4934	4993	5010	5096	5160	5163	5163	5255	5237	5203	5283	5360	5230	5185	5149	5176	5375	5433	5575	5417	5423	5362	5305	5453	5409	5402	5349	5301	5355	5172	5266	5332	5090
5876	5632	5606	5393	5211	5017	4906	4950	4950	5024	5045	5122	5228	5191	5206	5017	4970	4867	4903	5026	5049	5060	5215	5387	5245	5321	5414	5425	5526	5337	5253	5176	5202	5327	5326	5517	5414	5328	5326	5323	5455	5603	5550	5474	5380	5084	4963	5090	5314	5272
5930	5797	5918	5393	5569	5258	5152	5261	5089	5173	5218	4946	4922	5093	5028	4834	4741	4892	4994	4910	4924	5028	4988	5242	5257	5447	5560	5365	5519	5566	5487	5412	5211	5207	5403	5348	5276	5362	5332	5197	5321	5415	5619	5513	5386	5153	4976	5052	5007	5223
5950	5703	5898	5785	5681	5433	5399	5577	5359	5163	5184	4977	4932	5168	4998	4725	4867	4971	5097	5073	5068	4971	4970	5003	5204	5511	5433	5556	5471	5550	5540	5508	5411	5296	5286	5359	5322	5222	5325	5269	5215	5232	5377	5621	5583	5229	4972	5009	5064	5040
5835	5482	5673	5670	5546	5559	5371	5544	5423	5507	5521	5023	4966	5024	5053	4752	4718	4905	5083	5098	5190	5059	5117	5215	5276	5346	5295	5462	5422	5488	5681	5404	5347	5488	5304	5181	5113	5192	5339	5114	5407	5148	5291	5442	5470	5337	5307	5300	5130	5136
5762	5539	5519	5555	5482	5395	5503	5475	5534	5288	5226	5241	4991	4773	5146	5009	4846	4786	5094	5261	5365	5120	5188	5271	5291	5397	5407	5380	5348	5540	5593	5506	5713	5365	5345	5321	5145	5208	5290	5478	5448	5485	5435	5369	5390	5355	5615	5514	5303	5192
5799	5596	5438	5730	5489	5460	5313	5277	5379	5223	5248	5266	5127	4927	5184	5139	5122	5072	5097	5215	5363	5522	5244	5434	5319	5387	5335	5510	5394	5378	5520	5399	5392	5388	5409	5240	5216	5098	5362	5527	5525	5697	5557	5339	5388	5502	5700	5497	5491	5412
5787	5746	5628	5659	5557	5384	5419	5139	5268	5117	5108	4951	5189	5067	5034	5113	5126	5125	5157	5106	5250	5474	5330	5476	5470	5559	5385	5484	5362	5462	5244	5206	5094	5350	5287	5228	5230	5327	5371	5561	5574	5419	5476	5364	5430	5597	5466	5566	5669	5488
5842	5765	5779	5639	5633	5466	5315	5289	5081	4941	5051	4771	4903	5015	5161	5151	5221	5323	5023	5191	5365	5392	5373	5416	5434	5630	5514	5512	5297	5282	5113	5019	5086	5113	5350	5368	5505	5481	5612	5487	5423	5454	5434	5414	5383	5364	5490	5565	5739	5623
6101	5528	5774	5757	5833	5632	5319	5289	5144	4981	5080	4841	5025	5096	5194	5289	5290	5358	5313	5349	5204	5336	5222	5403	5445	5405	5655	5641	5697	5507	5035	5194	5115	5183	5288	5475	5612	5551	5710	5577	5291	5340	5460	5502	5400	5255	5425	5510	5588	5639
5852	5591	5841	5727	5546	5475	5207	5310	5272	5135	5152	5055	4913	5173	5008	5205	5155	5310	5205	5319	5358	5386	5269	5398	5534	5546	5636	5728	5715	5597	5619	5176	5299	5345	5449	5442	5523	5745	5460	5355	5309	5374	5483	5574	5561	5510	5347	5500	5545	5545
5771	5635	5585	5667	5584	5370	5279	5041	5395	5371	5307	5224	5277	5109	5180	5323	5042	5102	5066	5174	5195	5240	5456	5201	5395	5635	5662	5700	5730	5550	5498	5375	5603	5392	5445	5396	5508	5610	5566	5316	5407	5395	5418	5773	5612	5728	5586	5184	5282	5484
5650	5352	5507	5203	5338	5390	5186	5142	5310	5373	5223	5206	5259	5255	5115	5159	5102	5015	4944	5027	5115	5329	5347	5599	5510	5517	5531	5508	5240	5450	5418	5618	5566	5528	5372	5350	5435	5462	5519	5656	5339	5380	5310	5852	5870	5556	5481	5305	5464	5271
5924	5596	5475	5333	5157	5157	5021	5051	4946	5101	5342	5377	5340	5280	5301	5146	5092	5155	5033	4988	5092	5101	5471	5451	5382	5416	5353	5389	5525	5365	5534	5597	5587	5538	5422	5472	5324	5354	5322	5364	5084	5268	5377	5721	5811	5656	5461	5285	5319	5054
5848	5697	5564	5483	5219	5311	5021	5119	5069	4956	5127	5394	5262	5299	5266	5210	4935	4900	4893	5059	5051	5360	5363	5440	5598	5437	5350	5330	5356	5358	5628	5448	5509	5696	5545	5407	5396	5332	5288	5240	5408	5407	5593	5638	5684	5388	5515	5350	5214	5287
5992	5959	5828	5778	5385	5378	5141	5090	5029	5071	5088	5114	5236	5230	5198	5244	5066	4967	4909	4938	5037	5482	5522	5681	5592	5396	5400	5140	5155	5278	5443	5232	5300	5415	5300	5395	5416	5323	5079	5180	5441	5520	5468	5773	5680	5733	5611	5480	5312	5339
5983	5853	6019	5702	5580	5585	5446	5122	5156	5089	5044	4978	5031	5173	5157	5068	4974	4980	5156	5233	5258	5278	5552	5658	5700	5394	5361	5427	5179	5229	5300	5302	5234	5303	5445	5478	5358	5305	5262	5220	5470	5541	5545	5757	5769	5678	5569	5435	5565	5285
6042	5890	5843	5835	5640	5721	5454	5421	5149	5101	5031	5087	5184	5000	5195	5069	5009	5078	5186	5146	5188	5351	5390	5308	5327	5374	5599	5354	5375	5323	5222	5333	5209	5145	5149	5288	5260	5344	5192	5227	5340	5600	5557	5788	5737	5524	5552	5634	5496	5395
5929	5848	5745	5583	5623	5806	5636	5320	5345	5208	5106	5179	5084	5031	4936	5043	5043	5064	5140	5407	5443	5490	5144	5470	5150	5137	5288	5397	5393	5288	5180	5007	5199	5261	5002	5070	5207	5366	5371	5457	5481	5549	5755	5560	5759	5558	5573	5381	5426	5430
5972	5676	5647	5694	5584	5576	5415	5405	5301	5496	5332	5243	5143	5149	4834	4909	4924	4928	5251	5226	5222	5399	5453	5358	5570	5541	5395	5259	5574	5476	5259	5159	5005	5128	4998	4998	5355	5393	5353	5670	5654	5607	5586	5699	5773	5639	5401	5374	5529	5622
5828	5644	5837	5598	5439	5364	5222	5323	5340	5374	5300	5357	5096	5027	5027	4809	4923	5057	5101	5141	5320	5515	5412	5438	5430	5505	5528	5448	5558	5472	5594	5188	5234	5067	5120	5057	5217	5183	5288	5325	5481	5528	5776	5592	5351	5527	5550	5641	5385	5509
5677	5882	5682	5383	5351	5068	5180	5079	5259	5377	5204	5320	5432	5175	4825	4798	4848	4898	4741	5066	5136	5207	5277	5391	5394	5502	5196	5328	5503	5344	5523	5274	5207	5120	5015	4995	4949	5172	5408	5483	5679	5449	5561	5555	5576	5575	5484	5387	5344	5611
5982	5693	5775	5486	5170	5159	4946	4931	5055	5181	5160	5259	5282	5295	5140	4905	4903	4929	4919	4773	4813	5020	5344	5341	5327	5275	5276	5317	5328	5490	5566	5491	5221	5178	5144	5057	5056	5081	5136	5334	5390	5408	5494	5372	5382	5381	5511	5574	5375	5338
6029	5856	5703	5455	5398	5065	4934	4950	5099	5154	5143	5071	5140	5100	5155	5033	4859	4845	4854	4922	5002	4950	4919	5217	5326	5138	5299	5278	5325	5365	5428	5476	5327	5393	5324	5210	4968	5145	5149	5193	5322	5538	5488	5339	5265	5511	5349	5529	5365	5494
6297	5964	5980	5541	5545	5336	5233	5126	5042	5001	5156	5012	5062	5169	5006	4952	4945	5058	4853	4936	4966	5137	5073	5080	5203	5450	5214	5246	5337	5430	5391	5527	5582	5365	5405	5443	5135	5195	5029	5308	5357	5443	5526	5436	5450	5354	5429	5494	5541	5509
6228	6311	5959	5643	5388	5485	5404	5266	5118	4856	4912	4930	4885	4876	4938	5003	5048	4997	5156	5101	5134	5062	5143	5144	5126	5113	5302	5334	5200	5273	5379	5188	5317	5364	5350	5451	5182	5036	4943	4939	5191	5477	5523	5580	5322	5472	5551	5390	5465	5404
6216	6023	5918	5507	5527	5439	5416	5177	5162	5188	5059	5039	4958	4809	4915	4923	4946	5078	5219	5241	5202	5029	5115	5078	5182	5176	5341	5295	5239	5265	5242	5175	5109	5057	5131	5312	5147	4957	5130	5046	5179	5271	5475	5494	5442	5339	5370	5550	5606	5415
6010	5792	5826	5640	5548	5515	5549	5488	5265	5155	5171	5291	4770	4918	4978	4995	5102	5031	5130	5330	5394	5342	5204	5177	5264	5222	5355	5111	5080	5337	5251	5263	5155	5052	5137	5327	5216	5040	4910	5006	5104	5385	5435	5430	5338	5241	5429	5386	5618	5558
5928	5887	5643	5435	5226	5354	5356	5287	5132	5108	5266	5094	5061	4874	4919	5073	5065	5282	5158	5299	5182	5343	5447	5398	5367	5377	5137	5244	5046	5300	5219	5086	5004	5033	4933	5200	5128	5189	5199	5072	5126	5324	5230	5545	5428	5260	5186	5233	5438	5434
5693	5303	5428	5124	5122	5147	5251	5369	5344	5177	5196	5292	5167	5007	4966	5040	5128	5164	5196	5386	5374	5378	5460	5527	5473	5383	5189	5330	5385	5138	5260	5403	4954	5083	5149	5069	5223	5387	5379	5120	5132	5291	5405	5237	5204	5452	5292	5204	5198	5375
5558	5275	5268	5143	5007	5096	5173	5375	5175	5249	5325	5310	5316	5319	5302	5262	4998	5114	5077	5018	5481	5494	5241	5104	5446	5440	5399	5149	5150	5152	5154	5203	4989	5031	5165	5198	5221	5527	5550	5509	5280	5454	5100	5404	5133	5163	5256	5231	5554	5320
5538	5540	5125	4991	4997	4862	4768	4877	5006	4840	4918	5170	5242	5286	5323	5328	5176	5126	4910	4916	5115	5393	5440	5284	5196	5276	5470	5045	4979	5229	5174	5253	5258	5255	5110	5390	5225	5391	5390	5460	5265	5470	5193	5392	5346	5245	5478	5371	5513	5590
6023	5586	5386	4850	4812	4610	4721	4659	4777	4864	4886	4909	5100	4831	4959	4930	5150	5124	5042	4860	4901	5164	5560	5586	5530	5407	5502	5515	5049	5190	5427	5371	5094	5308	5194	5159	5051	5275	5443	5069	5412	5198	5085	5397	5134	5288	5091	5333	5511	5457
5873	5656	5284	5141	4906	4733	4677	4798	4806	5111	5121	5121	5062	5000	4983	4841	4797	5052	5145	5128	5079	5088	5300	5617	5621	5440	5467	5412	5315	5087	5246	5305	4984	5323	5098	4850	5160	5033	5158	5188	5355	5090	5133	5279	5216	5331	5282	5364	5298	5458
6339	5771	5978	5496	5154	4907	4708	4794	4821	5051	5055	5328	5366	5319	5313	5127	4923	5100	4983	4998	5295	5347	5316	5170	5543	5736	5648	5479	5412	5241	5046	5380	5162	5073	5357	4922	5050	5045	5022	5201	5188	5161	4907	5184	5026	5163	5118	5270	5292	5221
6646	6345	6169	5606	5382	4830	4717	4618	4741	4791	4957	5213	5157	5411	5464	5478	5596	5309	5051	4876	5041	5451	5453	5171	5401	5708	5661	5352	5371	5195	5329	4951	5214	5133	5228	5023	5055	5169	5058	5411	5380	5224	5062	5204	5138	5374	5347	5479	5261	5256
6892	6437	6033	5568	5398	5111	4865	4558	4657	4653	4612	4814	4827	5003	5164	5447	5646	5655	5396	5092	4876	5116	5354	5269	5152	5443	5685	5473	5304	5389	5262	5031	5256	5356	5111	5309	5049	5265	5078	5377	5539	5386	5270	5163	5252	5393	5616	5571	5542	5701
6795	6178	5899	5660	5358	5396	5159	4845	4770	4652	4612	4692	4681	4771	4914	5155	5577	5562	5518	5473	5056	4871	5117	5557	5326	5092	5474	5862	5360	5298	5518	5250	5235	5533	5132	5313	5151	5332	5318	5486	5694	5290	5458	5329	5420	5304	5439	5520	5674	5675
6470	6038	5880	5847	5856	5780	5667	5246	5076	4962	4724	4721	4688	4696	4775	4871	5102	5477	5772	5656	5312	4822	4751	5233	5398	5031	5296	5681	5542	5174	5370	5431	5165	5216	5297	5225	5461	5137	5390	5493	5563	5437	5461	5301	5449	5492	5646	5624	5735	5799
6364	6185	6169	6030	6074	6142	5830	5435	5257	5124	5055	4942	4905	5040	4797	4893	4970	5009	5333	5514	5414	5041	4834	4981	5348	5476	5251	5582	5784	5496	5300	5442	5210	5133	5337	5163	5355	5165	5190	5258	5334	5451	5354	5557	5504	5622	5692	5604	5674	5554
6214	6523	6691	6376	6441	6296	5891	5822	5482	5413	5176	4946	5021	4951	5006	5127	4969	5013	5267	5266	5303	5313	5082	4918	5201	5662	5413	5575	5934	5799	5333	5261	5181	4907	5446	5213	5140	5123	4995	5138	5075	5330	5385	5418	5484	5593	5632	5697	5620	5641
6425	6741	6857	6684	6557	6365	5975	5580	5610	5344	5116	4913	5103	5109	5248	5278	5368	5124	5055	5036	5269	5613	5352	5174	5173	5618	5576	5380	5753	5866	5371	5058	5041	4985	5202	5166	5015	5257	4965	5101	5021	5182	5425	5576	5443	5758	5764	5840	5578	5827
6441	6716	6751	6571	6451	6341	5983	5604	5239	5292	5123	5133	5168	5059	5225	5417	5620	5491	5366	5195	5301	5533	5754	5382	5079	5202	5621	5511	5614	5719	5386	5071	5346	5021	4939	5215	5088	5350	4946	5166	5227	5301	5272	5421	5433	5694	5667	6086	5984	5900
6315	6450	6554	6285	6134	6039	5855	5763	5486	5414	5185	4999	4848	4742	5167	5345	5565	5835	5565	5330	5402	5508	5694	5385	5086	5055	5828	5641	5432	5856	5589	5209	5320	5143	5021	5452	5489	5494	5402	5322	5186	5243	5383	5424	5333	5566	5704	5799	5956	5910
6307	6210	6229	6039	5941	5882	5869	5954	5713	5489	5216	5016	4800	4734	4892	5076	5246	5595	5681	5325	5251	5381	5722	5698	5122	5115	5492	5681	5303	5574	5739	5350	5288	5226	5064	5643	5393	5501	5512	5265	5403	5187	5270	5406	5338	5472	5611	5775	5859	5792
5979	6063	5987	5661	5778	5662	5780	5959	5828	5718	5491	5142	4778	4758	4863	4829	5142	5428	5524	5527	5160	5345	5667	5687	5253	4925	5397	5545	5366	5609	6133	5513	5188	5534	5172	5489	5468	5456	5409	5170	5314	5067	5390	5399	5469	5524	5487	5534	5770	5757
5916	5590	5715	5592	5472	5836	5719	5957	5901	5802	5592	5419	5234	4767	4812	5073	5230	5494	5660	5454	5304	5320	5597	5759	5314	4835	5319	5690	5530	5721	5957	5651	5356	5794	5270	5315	5289	5497	5451	5355	5442	5311	5456	5471	5761	5722	5762	5807	5750	5930
5663	5435	5574	5497	5571	5827	5973	6168	6118	6050	5843	5600	5277	4947	4917	4923	5133	5531	5681	5586	5400	5307	5490	5697	5350	5143	5251	5771	5780	5651	6107	5836	5533	5677	5259	5492	5610	5459	5755	5597	5553	5462	5551	5674	5943	5906	5811	5868	5841	5874
5704	5440	5402	5472	5591	5768	6225	6379	6574	6449	6094	5806	5505	5076	4847	4939	5026	5436	5818	5564	5467	5400	5644	5909	5730	5344	5345	5721	5634	5501	6153	5842	5454	5502	5535	5475	5568	5794	5955	5810	5828	5613	5837	5792	6124	5826	5830	5843	5856	6106
5651	5200	5325	5502	5673	5746	6112	6183	6352	6689	6185	5887	5528	5014	4910	4879	5098	5443	5713	5732	5627	5413	5839	5965	5743	5095	5183	5712	5583	5550	5898	5713	5565	5703	5235	5364	5762	5849	6041	5607	5813	5671	5803	5877	5905	5696	5670	5605	5589	5910
5560	5356	5344	5330	5381	5646	5816	5927	6234	6346	6067	5767	5512	5239	5021	5017	5077	5421	5652	5685	5424	5539	5763	6102	5708	5237	5234	5760	5533	5402	6066	5858	5552	5694	5239	5450	5663	5817	6236	5732	5862	5619	5641	5718	5962	5702	5347	5410	5653	5732
5782	5658	5449	5278	5230	5320	5542	5906	6133	6339	5948	5783	5571	5238	5067	5177	5310	5334	5413	5354	5338	5400	5783	6140	5743	5192	5385	5615	5499	5753	6123	6049	5834	5779	5431	5635	5793	5940	6284	6058	6010	5644	5876	6104	5998	6100	5724	5646	5836	5827
6074	5875	5706	5403	5366	5560	5629	6031	6200	6211	6285	6034	5810	5464	5332	5504	5488	5783	5771	5652	5402	5604	6085	6278	5872	5352	5462	5766	5724	5958	6375	6058	5954	5894	5593	5796	6072	6206	6610	6256	6240	5942	6145	6376	6446	6248	5956	5690	5845	6010
6203	5875	5725	5531	5488	5552	5765	6055	6274	6190	6147	5920	5807	5611	5526	5679	5740	5620	5630	5517	5427	5702	6206	6273	5687	5421	5518	5756	5521	5764	6076	5847	5933	5776	5433	5861	6013	6301	6499	6282	6205	6150	6329	6417	6559	6284	6059	6019	6053	6355
5876	5494	5792	5470	5357	5520	5636	5973	6045	6066	6155	6036	6006	5878	5758	5795	5876	5753	5498	5315	5431	5797	6184	6249	5740	5597	5722	5554	5457	5661	6029	5690	5831	5682	5688	5935	5761	6276	6420	6330	6139	5968	6224	6319	6156	6269	5839	6032	6130	6230
5843	5736	5714	5418	5542	5479	5733	5762	6192	6161	6277	6557	6330	6372	6425	6057	5902	5544	5294	5041	5558	6089	6210	6145	5758	5792	5774	5625	5398	5883	5867	5950	6148	6015	5795	6184	6183	6499	6594	6597	6409	6216	6331	6442	6311	6214	6289	6204	6532	6514
5687	5574	5883	5596	5593	5722	5843	6079	6155	6222	6538	6671	6631	6619	6483	6190	5903	5436	5047	5250	5521	6306	6241	5921	5890	6143	5841	5387	5434	6004	6088	6120	6445	6104	6165	6394	6362	6845	6555	6831	6508	6507	6492	6481	6335	6568	6420	6633	6774	6680
5335	5285	5636	5551	5529	5768	5649	6124	6165	6529	6458	6836	6780	6431	6342	5920	5564	5201	4791	5351	5765	6189	6072	5651	5832	5824	5456	5334	5740	6069	5883	6109	6283	5897	6101	6090	6264	6443	6364	6525	6398	6340	6168	6388	6380	6249	6298	6439	6524	6543
5035	5065	5003	5153	5344	5480	5929	6028	6236	6438	6755	6523	6577	6277	5931	5494	5045	4914	4966	5337	5476	5640	5502	5615	5803	5726	5275	5139	5574	5732	5769	5920	5927	5649	5609	5504	5921	5899	6162	6211	5875	6021	6062	6165	5922	6005	5950	5791	6042	6024
5018	4808	4887	5066	5059	5589	5743	6116	6410	6602	6708	6675	6527	5962	5635	5267	4996	5028	5186	5511	5420	5462	5604	5911	5855	5449	5134	5431	5521	5591	5787	5971	5658	5446	5641	5512	5925	6003	6091	6098	6079	5923	5992	5890	5818	5892	5750	5747	5851	6125
5241	4978	5043	4776	4990	5271	5679	5976	6137	6176	6600	6419	6328	5883	5551	5363	5354	5409	5434	5475	5508	5677	5859	6171	6137	5582	5450	5743	5654	5649	6168	6327	5882	5865	5803	5849	6196	6344	6337	6359	6164	5989	5932	5895	5961	5771	5922	5886	6211	6287
5382	5101	5237	4948	5068	5091	5457	5619	5871	6103	6035	6113	6045	5811	5729	5434	5572	5453	5246	5260	5383	5793	6217	5938	5786	5527	5658	5458	5559	5851	6377	6290	5965	5951	5620	6058	6059	6230	6270	6245	6020	5644	5725	5849	5883	5880	5992	6114	6084	6594
5087	5192	5392	5197	5281	5408	5482	5536	5679	5880	5898	5727	5770	5759	5521	5461	5316	5122	5051	5116	5418	5770	6035	5775	5502	5541	5605	5183	5529	6076	6011	5837	5747	5430	5459	5794	5712	6018	6127	5876	5681	5603	5607	5709	5767	5924	5886	5945	5929	6056
4767	4873	5160	5260	5370	5634	5643	5890	5894	6076	6026	5868	5747	5550	5214	5077	4772	4703	4909	5336	5948	5853	5936	5580	5706	5475	5120	5386	5581	5717	5580	5615	5395	5244	5189	5294	5452	5723	5615	5718	5652	5617	5563	5619	5669	5738	5558	5632	5619	5877
4839	4783	4852	4908	4996	5267	5749	5843	5802	6168	6058	5965	5683	5312	4890	4887	4640	4814	5213	5509	5830	5867	5804	5739	5814	5503	5238	5352	5674	5642	5570	5494	5161	5219	5185	5134	5574	5546	5867	5673	5635	5635	5691	5602	5574	5627	5593	5653	5825	5825
5067	4925	4864	4876	4836	5215	5375	5539	5718	5731	5730	5760	5412	5164	5001	4826	4931	5073	5328	5446	5764	5758	5952	5841	5525	5141	5256	5310	5313	5479	5689	5435	5173	5289	5202	5465	5524	5639	5795	5689	5806	5732	5759	5615	5743	5619	5707	5689	5802	5908
5037	5147	5170	5135	5054	5336	5494	5723	5664	5652	5596	5390	5172	5115	5016	4961	4922	4956	5245	5272	5618	5811	5781	5616	5331	4981	5289	5163	5455	5544	5591	5291	5238	5097	5140	5478	5501	5738	5858	5723	5805	5801	5958	5813	5742	5805	5634	5773	5652	5954
4875	4775	5032	5405	5407	5588	5956	6057	6001	6003	5969	5536	5438	5073	4918	4847	4699	4969	5318	5684	5775	5548	5481	5167	5116	4974	4953	5243	5462	5423	5385	5291	5087	5045	5208	5420	5578	5630	5554	5693	5618	5810	5836	5671	5755	5554	5621	5572	5701	5625
4781	4746	5016	5031	5252	5725	6041	6123	6104	6185	5812	5464	5033	4793	4661	4622	4861	5080	5598	5737	5825	5747	5329	5196	5015	4822	4962	5471	5617	5337	5384	5245	4985	4991	5156	5284	5556	5534	5551	5445	5620	5509	5726	5614	5506	5621	5500	5484	5504	5499
5136	5059	5187	5237	5444	5664	5781	5999	5887	5804	5607	5273	4878	4693	4529	4877	4882	5128	5385	5503	5600	5408	5451	5196	4860	4855	5012	5385	5495	5537	5487	5263	5122	4981	5058	5329	5591	5588	5676	5375	5539	5522	5586	5436	5400	5371	5438	5423	5394	5602
5121	5163	5280	5542	5838	6001	5928	5886	5797	5625	5328	5296	4674	4776	4691	4830	4853	5157	5210	5451	5682	5400	5201	4938	4923	5085	5110	5424	5555	5444	5375	5339	5343	5338	5442	5668	5767	5544	5567	5530	5661	5438	5416	5362	5416	5335	5295	5356	5464	5531
5520	5363	5678	5772	5885	5789	5821	5675	5696	5341	5117	4925	4571	4392	4558	4856	4994	5317	5552	5501	5342	5310	5005	4907	5057	5106	5425	5532	5627	5526	5346	5402	5346	5375	5597	5783	5796	5647	5440	5459	5335	5423	5480	5255	5259	5324	5397	5267	5394	5393
6142	6175	6149	6100	6163	6009	5805	5631	5204	5036	4731	4463	4484	4606	4740	5042	5474	5476	5537	5682	5313	5181	5127	5126	5063	5361	5623	5731	5795	5683	5531	5562	5411	5524	5792	5637	5637	5385	5525	5321	5471	5334	5424	5563	5332	5300	5302	5186	5266	5447
6209	6255	6347	6195	6365	6117	5828	5503	5289	4928	4785	4617	4622	4561	4915	5038	5248	5576	5538	5490	5504	5286	5000	4945	4943	5234	5620	5658	5756	5458	5448	5329	5428	5464	5654	5522	5760	5349	5358	5536	5515	5571	5487	5557	5346	5410	5335	5207	5363	5290
6491	6437	6346	6227	6052	5683	5449	4930	4815	4711	4548	4356	4423	4712	4747	5043	5267	5522	5560	5395	5406	5177	5027	4937	4982	5142	5584	5658	5551	5426	5307	5236	5261	5285	5354	5446	5438	5329	5225	5397	5417	5516	5626	5516	5456	5373	5346	5453	5328	5319
6363	6431	6416	6146	5827	5426	5055	4732	4687	4327	4368	4450	4450	4747	4950	5103	5268	5336	5298	5172	4898	4993	4869	5100	5210	5279	5502	5371	5192	5207	5181	5095	5262	5193	5431	5373	5130	5135	5231	5267	5547	5492	5396	5401	5481	5407	5534	5360	5230	5359
6512	6421	6091	5757	5382	5102	4869	4632	4552	4397	4435	4568	4781	4957	5099	5372	5321	5431	5305	4998	4768	4909	4928	5156	5422	5474	5361	5284	5358	4990	5095	5147	4966	5102	5149	5115	5001	5246	5114	5507	5445	5506	5511	5594	5490	5444	5266	5387	5315	5225
6346	6109	5933	5631	5258	4854	4785	4436	4515	4548	4527	4821	5104	5074	5292	5396	5410	5295	5073	4957	4877	4970	5016	5178	5391	5284	5259	5179	5138	5014	5010	5052	5026	5120	5075	5135	5044	5157	5172	5434	5755	5712	5728	5516	5615	5293	5414	5295	5274	5258
6241	5725	5732	5318	5003	4589	4492	4336	4432	4525	4652	4928	5076	5272	5431	5378	5310	5174	4980	4867	4897	5050	5202	5189	5284	5387	5265	5276	5210	5049	5110	5057	4961	5197	5052	5158	5022	5075	5326	5411	5544	5609	5702	5466	5577	5407	5347	5291	5188	5202
5882	5366	5464	4935	4762	4535	4393	4422	4437	4797	4812	5108	5187	5329	5227	5369	5197	4927	4895	5036	4976	5114	5120	5145	5298	5387	5243	5128	5169	5100	5000	5180	5081	5205	5176	5100	5134	5140	5259	5378	5490	5467	5405	5339	5278	5243	5304	5238	5407	5394
5287	4951	4798	4526	4522	4487	4313	4509	4659	4813	5042	5153	5341	5261	5250	5062	5058	5119	5000	4789	5078	5182	5324	5209	5399	5343	5202	5192	4952	5217	5193	5114	5255	5037	4944	5011	4939	5099	5237	5190	5441	5276	5319	5362	5197	5399	5229	5388	5230	5351
4903	4627	4803	4352	4372	4360	4571	4544	4807	4957	5305	5258	5368	5275	5175	4976	4843	4739	4775	4857	4989	5079	5320	5294	5375	5333	5123	4946	4992	5001	5116	5312	5240	5212	5041	5109	4959	5133	5257	5384	5341	5263	5247	5203	5341	5258	5273	5110	5382	5445
4677	4533	4448	4408	4362	4490	4697	4774	5024	5051	5136	5301	5314	5087	4959	4840	4734	4770	4641	4957	4954	5262	5323	5419	5191	4988	5014	4905	4875	5023	5014	5113	5262	5223	5070	5066	5136	5103	5331	5264	5297	5356	5230	5492	5328	5438	5524	5308	5256	5402
4765	4698	4717	4727	4837	4632	4860	4979	5033	4976	5181	5082	5286	5022	4963	4790	4778	4715	4822	4977	5235	5364	5335	5160	5203	5114	4934	4741	4847	4894	4974	5063	5159	5089	5011	5139	5246	5256	5453	5342	5438	5404	5265	5365	5643	5523	5533	5453	5647	5306
4962	4961	4851	4949	4934	5143	5263	5172	5111	5040	5074	5077	5037	4754	4681	5004	4941	4880	4936	5025	5259	5193	5372	5356	5119	4864	4771	4771	4835	5037	5135	5091	5195	5178	5042	5216	5082	5287	5397	5252	5408	5467	5467	5656	5663	5540	5591	5403	5461	5477
5070	5178	5309	5249	5344	5436	5429	5314	5226	4923	5112	4933	4766	4645	4768	4770	4795	4960	4994	5047	5238	5254	5096	5131	4918	4850	4694	4853	5122	5212	5254	5151	5082	5055	5219	5175	5190	5301	5398	5262	5371	5359	5606	5665	5687	5503	5352	5519	5564	5457
5342	5300	5410	5325	5519	5576	5402	5263	5044	4976	4750	4668	4570	4575	4604	4755	4943	5109	5297	5041	5134	5287	4872	4957	4846	4721	4781	4993	5181	5224	5179	5262	5114	5246	5110	5278	5201	5202	5283	5305	5420	5514	5604	5639	5644	5311	5305	5512	5271	5477
5396	5331	5616	5381	5516	5435	5317	5125	5253	4898	4739	4611	4595	4500	4724	4924	4861	5009	5127	5170	5113	5083	5002	5037	4929	4929	5061	5023	5490	5422	5379	5306	5174	5110	5354	5298	5369	5239	5288	5346	5155	5409	5394	5486	5534	5303	5303	5297	5376	5345
5676	5578	5363	5353	5461	5265	5091	4837	4836	4808	4734	4577	4549	4802	4871	4835	5090	4964	5013	5089	5084	4947	5004	5050	5035	5151	5143	5170	5347	5336	5309	5356	5145	5440	5297	5423	5355	5266	5322	5239	5295	5336	5382	5339	5141	5438	5261	5396	5373	5469
5874	5419	5510	5173	5052	5035	4903	4900	4692	4583	4569	4547	4644	4890	4982	4857	5028	5027	5043	4990	4990	4913	5127	5101	5229	5241	5272	5482	5353	5327	5263	5331	5312	5334	5393	5486	5299	5218	5204	5187	5336	5551	5406	5241	5200	5310	5449	5549	5410	5262
5858	5583	5268	5132	5057	4794	4615	4603	4679	4540	4652	4776	4900	5047	5171	5139	5045	4980	5025	4739	4920	4849	5026	5099	5283	5307	5432	5251	5341	5047	5113	5281	5300	5455	5443	5298	5132	5244	5334	5308	5410	5435	5313	5173	5241	5428	5624	5490	5322	5185
5864	5388	5241	4984	4912	4744	4574	4585	4571	4604	4665	4785	4825	4953	5163	5203	5060	5093	4843	4806	4774	4830	5065	5197	5434	5374	5281	5189	5055	5107	5034	5169	5279	5444	5281	5248	5062	5217	5061	5252	5387	5389	5195	5107	5227	5448	5492	5359	5426	5183
5465	5175	5128	4736	4841	4701	4679	4752	4728	4851	4861	4835	4905	5187	5149	5197	5200	4955	4807	4809	4910	4797	5114	5119	5335	5262	5007	5101	4937	4989	4938	5114	5270	5140	5220	4971	5095	5090	5257	5194	5173	5172	5137	5001	5097	5247	5247	5191	5352	5158
5182	4936	4798	4839	4867	4833	4878	4967	4969	4951	5043	4952	5049	5027	5086	5069	4944	4905	4954	4960	4879	5015	5049	5094	5146	5175	4979	4950	5019	5204	5151	5299	5263	5215	5127	5094	5314	5271	5284	5167	5118	5028	5189	5190	5161	5156	5214	5189	5238	5051
4975	4949	4866	4994	4950	5080	5019	5129	5172	5054	4971	4922	4838	4954	4799	4839	4693	4924	4813	5091	4997	5119	5157	5088	4911	4949	4927	5034	5078	5162	5239	5152	5176	5020	5031	5052	5192	5253	5213	4893	4846	4973	5093	5206	5149	5256	5068	5156	5139	5232
5133	5026	5002	5022	5074	5269	5328	5251	5238	5244	5074	5097	4795	4690	4604	4596	4660	4697	4942	4861	5174	5140	5240	5042	5025	4986	5175	5259	5441	5396	5424	5324	5241	5108	4986	4999	5190	5054	4952	4791	4893	4913	5038	5280	5204	5093	5001	5145	5297	5392
5201	5114	5241	5202	5146	5222	5417	5429	5434	5273	5214	4830	4801	4741	4589	4823	4593	4795	4962	5055	5059	5147	5062	5064	5051	4971	5264	5484	5368	5480	5283	5219	5024	5101	5083	5212	5049	5054	5114	5071	5093	5030	5214	5199	5128	5091	5072	5218	5226	5299
5378	5302	5217	5067	5212	5052	5087	5069	5073	5169	4855	4976	4798	4815	4979	4956	4767	4854	4976	4936	5006	4949	4914	5035	5116	5171	5239	5196	5336	5413	5199	5081	4857	5031	5120	5104	5052	4951	5096	5101	5024	5210	5296	5014	5111	5099	5121	5161	5213	5387
5593	5439	5289	5229	5050	4931	4978	4964	4779	4870	4812	4758	4772	4748	4837	4868	4996	5007	4935	4980	4884	4800	4976	4859	5124	5314	5153	5307	5217	5011	4851	4974	5008	4974	5109	5008	5028	5099	5073	5011	5123	5333	5059	5157	4947	5020	5056	5216	5195	5319
5827	5485	5440	5185	5120	4813	4679	4434	4600	4658	4658	4733	4740	4927	5070	5183	5151	5129	5005	5028	4823	4989	4929	5021	5335	5366	5392	5228	5140	5012	4986	5007	5150	5140	5168	5082	5021	4910	5220	5355	5349	5166	5106	4973	5061	5224	5191	5040	5105	5160
5963	5443	5498	5229	5002	4837	4770	4618	4574	4522	4572	4715	4894	5073	5221	5070	5306	5298	5171	4874	4871	5012	5095	5167	5339	5325	5495	5262	4974	4971	5087	5061	5262	5250	5180	5091	5049	5098	5248	5102	5163	5229	5004	4917	4963	5123	5317	5210	5178	5266
5587	5426	5432	5150	4961	4873	4764	4784	4723	4739	4644	4788	4867	5027	5033	5088	5241	5157	5123	4862	5118	5089	5106	5095	5091	5146	5125	5232	5131	5155	5065	5241	5175	5171	5190	5175	5046	5111	5078	5297	5185	5176	4946	4976	5095	5252	5291	5232	5121	5287
5215	5120	5239	5095	5149	4896	5019	5048	4967	4810	5090	4919	4918	4961	4938	4980	5130	5081	4964	5079	5295	5086	5039	4988	5022	5023	4946	5201	5351	5183	5239	5191	5152	5209	5180	5287	5261	5143	5127	5103	5141	5102	5158	5267	5205	5342	5184	5126	5226	5220
4929	5108	5193	5338	5300	5415	5199	5266	5246	5227	5138	4894	4834	4780	4829	4706	4751	4913	4985	5312	5413	5301	5048	5081	5122	4808	5051	5267	5420	5430	5422	5407	5134	5121	5016	5249	5464	5215	5156	5118	5021	5177	5298	5375	5545	5306	5128	5251	5279	5284
4888	4879	5175	5290	5129	5246	5257	5099	5244	5194	5072	4826	4826	4686	4737	4755	4872	5018	5109	5301	5229	5400	5130	5132	5071	5099	5382	5347	5482	5497	5429	5313	5228	5107	5127	5220	5422	5296	5219	5172	4996	5275	5276	5312	5277	5183	5020	5196	5188	5171
5144	5012	5087	5062	5067	5231	5144	4958	5027	4976	4838	4895	4883	4774	4834	4711	4823	5017	5138	5231	5351	5183	5197	5086	5163	5138	5409	5274	5285	5344	5232	5296	5187	5346	5187	5286	5393	5266	5175	5230	5302	5432	5361	5350	5229	5098	5148	5243	5203	5322
5348	5043	5052	4683	4784	4994	5088	4942	4796	4931	4846	4890	4979	4863	4895	4836	4973	5022	5066	4939	5134	4983	5303	5420	5412	5179	5355	5227	5134	5138	5198	5211	5351	5405	5222	5151	5238	5243	5071	5127	5435	5143	5217	5187	5285	5298	5284	5299	5277	5297
5487	5207	5007	4730	4783	4800	5056	4871	4790	4892	5070	5066	5176	5145	4985	4976	4873	4798	4855	4988	4876	5074	5103	5393	5384	5154	5306	5078	5081	5164	5231	5275	5422	5398	5317	5239	5150	5195	5179	5218	5168	5228	5041	5259	5299	5555	5464	5543	5300	5207
5504	5256	5158	4919	4746	4820	4803	4875	4789	4774	4976	5021	5259	5312	5033	4860	4796	4636	4521	4686	4782	5030	5119	5259	5512	5123	5344	4992	5087	5194	5334	5360	5523	5509	5355	5149	5135	5093	5263	5221	5309	5230	5071	5171	5425	5496	5465	5357	5300	5273
5339	5449	5246	4975	4989	4940	4897	4913	4829	4843	4773	5025	4923	5058	5078	4970	4784	4635	4784	4771	4841	5025	5083	5129	5415	5353	5270	5241	5198	5217	5230	5492	5414	5411	5294	5215	5138	5017	5231	5154	5368	5188	5149	5221	5489	5473	5486	5386	5212	5189
5531	5538	5469	5306	5174	5003	4832	4858	4701	4905	4915	4721	4770	4901	4974	4952	4978	5009	4820	4893	4833	4968	5046	5071	5225	5316	5303	5180	5221	5142	5313	5255	5448	5360	5354	5181	5241	5044	5273	5194	5218	5307	5204	5296	5331	5542	5352	5408	5476	5510
5799	5480	5500	5279	5452	5136	5056	4792	4813	4740	4476	4639	4561	4649	4916	4888	5092	5118	4983	5016	4790	4926	4977	5173	5106	5354	5565	5449	5362	5181	5170	5131	5338	5176	5472	5298	5291	5124	5189	5223	5158	5115	5265	5256	5245	5356	5410	5431	5465	5444
5612	5435	5619	5307	5433	5316	5143	4930	4801	4565	4486	4522	4602	4663	4659	4903	5070	5180	5036	5161	4912	4855	4930	5055	5217	5495	5500	5539	5447	5202	5174	5059	5207	5333	5376	5428	5484	5417	5274	5201	5336	5368	5335	5236	5246	5328	5404	5388	5464	5452
5522	5479	5642	5518	5515	5423	5271	5264	4870	4628	4581	4510	4693	4779	4906	4775	5038	5134	5097	5076	5066	5013	4928	5014	5112	5289	5488	5498	5267	5334	5099	5098	5229	5220	5333	5367	5402	5261	5219	5184	5343	5228	5358	5210	5293	5371	5194	5507	5517	5473
5468	5568	5492	5537	5311	5306	5160	5335	5083	4928	4765	4576	4692	4692	4902	4911	4937	5105	5189	5002	5128	4941	4979	5111	5126	5136	5342	5463	5544	5338	5238	5186	5217	5349	5379	5253	5347	5451	5337	5422	5370	5261	5359	5189	5313	5314	5405	5397	5485	5435
5368	5416	5365	5430	5184	5119	5165	5155	5255	5106	4761	4652	4595	4648	4591	4821	4892	4939	5050	5137	5199	5286	5079	5045	5063	5186	5355	5564	5480	5526	5465	5306	5294	5258	5218	5194	5372	5390	5316	5198	5378	5141	5265	5381	5395	5473	5300	5509	5557	5432
5178	5220	5075	5300	5088	5105	5015	4966	4947	4981	4893	4587	4498	4512	4534	4744	4805	4914	5023	5142	5382	5419	5219	5144	5017	5209	5248	5311	5543	5528	5542	5447	5049	5015	5088	5140	5344	5278	5370	5301	5180	5124	5184	5399	5359	5375	5194	5340	5328	5464
4953	4932	4895	5013	5164	5091	5092	5124	5037	4938	4801	4735	4628	4514	4406	4477	4499	4907	5092	5084	5160	5247	5239	5007	4867	4992	5119	5141	5051	5265	5246	5081	5038	4876	4846	5094	5194	5218	5147	5190	5295	5132	5172	5367	5355	5325	5276	5326	5442	5417
4977	4940	4834	4895	5144	5083	5140	4920	5071	4978	4968	4919	4698	4674	4627	4656	4669	4649	4852	5142	5051	5323	5298	5103	5036	5019	5077	5024	5134	5018	5099	5327	5048	5068	5084	5213	5298	5376	5244	5041	5067	5156	5279	5272	5317	5291	5222	5211	5399	5405
5278	4921	5021	4995	4894	4976	5093	5040	5088	5216	5118	5106	4921	4775	4822	4667	4765	4803	4908	5129	5227	5379	5395	5342	5160	5154	5215	5019	5013	5128	5233	5261	5226	5175	5102	5077	5272	5278	5320	5259	5186	5089	5206	5158	5393	5379	5278	5354	5218	5345
5364	5245	5038	4932	4978	4851	4872	4866	4988	5031	5124	5075	5019	4849	4773	4881	4759	4846	4970	5007	5162	5306	5403	5521	5188	5099	5052	5051	5144	5197	5389	5377	5287	5137	5049	5038	5113	5407	5162	5249	5300	5082	5057	5208	5321	5290	5264	5218	5169	5448
5201	5061	5037	4983	4851	4696	4810	4806	4798	4993	5116	5048	5053	4866	4768	4735	4446	4824	4894	4830	5176	5286	5305	5354	5244	5219	5035	4955	5063	5414	5302	5376	5246	5232	5120	5068	5006	5232	5195	5171	5064	5002	5046	5294	5299	5375	5263	5405	5421	5399
5344	5089	5087	4875	4853	4826	4647	4754	4671	4847	4970	4930	5104	5004	4954	4729	4755	4908	4840	4903	5109	5205	5091	5228	5326	5331	5162	5014	5021	5176	5186	5245	5359	5173	5098	5007	5006	5014	5149	5220	5049	5164	4989	5119	5180	5475	5416	5242	5179	5340
5396	5253	5100	4851	4786	4798	4548	4673	4764	4808	5020	5167	5240	5260	5037	5092	4835	4753	4845	4851	5082	5048	5194	5259	5491	5426	5100	5030	4817	4869	5259	5244	5324	5167	5075	4978	5060	5114	5233	5158	5219	5160	4996	5093	5260	5382	5404	5360	5314	5317
5592	5222	4903	4887	4815	4634	4617	4806	4959	4964	4922	5219	5133	5075	5342	5252	5186	5006	4754	4610	4905	5096	5367	5443	5425	5382	5280	4923	4842	4820	5057	5200	5236	5140	5220	5109	4883	4927	5231	5300	5053	5079	4973	5151	5351	5321	5417	5279	5237	5297
5584	5311	5142	5058	5055	4912	4728	4737	4908	4902	5210	5246	5167	5224	5117	5130	5117	4891	4788	4925	4927	4961	5100	5152	5330	5323	5095	5071	4785	4934	5029	5109	5173	5076	5181	5111	4834	4887	5192	5283	5254	5139	5082	5073	5038	5309	5345	5527	5193	5193
5583	5462	5278	5189	5165	4947	4963	4803	4747	4764	5052	4916	5107	4969	4985	5036	5195	5104	4844	4782	4806	4768	5050	5165	5160	5243	5090	5123	4887	4829	4959	5016	5072	5105	5089	4952	4835	4924	5076	5133	5355	5154	5060	5041	5156	5429	5343	5404	5236	5293
5868	5535	5347	5202	5111	5059	5005	4745	4687	4667	4811	4892	5028	5175	5050	5199	5270	5159	5254	4953	4879	4846	4843	5204	5274	5392	5254	5240	5086	4898	4885	4948	5031	5046	5039	4877	4992	4974	4975	5189	5226	5187	5146	4936	5316	5504	5407	5508	5468	5174
6040	5454	5350	5026	4884	4875	4846	4838	4717	4669	4668	4843	4968	5259	5203	5326	5410	5350	5164	5037	4985	4795	5104	5196	5264	5378	5191	5291	5010	4910	4867	4892	4916	5105	5068	5095	5078	5094	5134	5107	5226	5233	5184	5290	5200	5358	5745	5432	5288	5290
5849	5578	5532	5077	5100	4915	4887	4820	4756	4579	4652	4858	4839	5177	5228	5293	5307	5158	5273	5010	4902	4783	4946	5091	5272	5333	5386	5140	5099	4946	4908	4850	4957	5213	5150	5086	5059	5029	5124	5124	5204	5379	5258	5303	5329	5470	5462	5433	5344	5383
5797	5695	5572	5411	5243	4947	4946	4870	4716	4797	4725	4828	4947	4959	5082	5185	5231	5059	5056	5088	4862	4934	4983	5032	5341	5265	5436	5279	5319	5067	4945	4844	5141	5034	5308	5115	5111	5027	4986	5159	5339	5512	5374	5421	5211	5378	5506	5670	5404	5291
5985	5822	5867	5682	5381	5297	4965	4701	4616	4675	4521	4673	4763	4752	5030	5094	5257	5230	5333	5160	5041	4904	4980	5100	5275	5424	5354	5315	5233	5324	5076	4909	5154	5193	5370	5260	5065	4919	5071	5340	5530	5537	5413	5525	5303	5344	5577	5712	5533	5331
5807	5624	5761	5632	5518	5086	4959	4736	4605	4580	4590	4618	4667	4938	5080	5369	5376	5324	5547	5195	5119	5030	4995	5052	5128	5517	5477	5351	5328	5262	5051	4970	4896	4985	5229	5165	5157	5104	5040	5320	5492	5555	5395	5297	5246	5281	5553	5595	5429	5355
5870	5560	5547	5569	5434	5229	5111	4796	4542	4488	4793	4573	4798	4991	5273	5308	5403	5467	5409	5175	5203	5119	4966	4919	5190	5356	5331	5396	5175	5192	4857	4820	4935	5066	5150	5264	5323	5004	5177	5259	5209	5441	5400	5307	5356	5316	5547	5474	5464	5362
5649	5478	5432	5278	5259	5387	5177	4934	4685	4841	4781	4822	4855	5107	5181	5272	5351	5410	5323	5282	5091	5162	5027	4861	5027	5190	5327	5433	5249	5064	4965	4972	4961	5036	5296	5392	5309	5011	4863	5230	5299	5339	5449	5327	5272	5259	5357	5534	5341	5247
5544	5505	5523	5225	5390	5333	5279	5149	4990	4902	4751	4858	4908	4826	4937	5175	5417	5440	5337	5335	5241	5135	4987	4914	5056	5080	5419	5332	5137	5081	4956	4998	5075	5110	5212	5346	5221	5142	5002	5090	5283	5373	5542	5405	5139	5288	5382	5357	5375	5117
5578	5664	5616	5552	5466	5550	5413	5279	4882	4846	4693	4743	4601	4774	4904	5137	5335	5433	5426	5272	5039	4856	5132	5075	4960	5055	5336	5402	5288	5169	5108	4852	5033	5239	5281	5288	5193	5074	5174	5047	5152	5365	5362	5196	5119	5178	5136	5416	5484	5258
5583	5655	5572	5404	5438	5444	5467	5112	4974	4786	4925	4708	4922	4874	5025	5198	5557	5485	5478	5344	4955	4909	4857	4959	5012	4917	5350	5337	5384	5208	5042	4896	4973	5189	5246	5265	5312	5298	5032	5093	5205	5167	5242	5061	5071	5106	5198	5407	5470	5322
5548	5338	5442	5375	5372	5266	5375	5161	5144	4842	4847	4833	4935	5165	5154	5399	5306	5320	5370	5330	5023	4623	4910	4750	5050	5017	5179	5205	5339	5157	5109	4961	4867	5198	5188	5336	5401	5091	5024	5050	5045	5029	5120	5099	5082	5129	5231	5300	5430	5431
5313	5320	5399	5307	5211	5367	5291	5315	5221	4985	4753	4780	4894	4957	5120	5185	5239	5034	5211	5212	4996	4872	4825	4877	4868	5085	5292	5302	5420	5141	4895	4888	4953	5044	5228	5350	5216	5187	4980	4918	5061	5213	5318	5043	5052	5147	5254	5328	5481	5501
5475	5343	5336	5388	5340	5433	5277	5186	5183	4870	4717	4547	4714	4740	4973	4975	4925	5098	5192	5353	5073	4904	4697	4826	4926	5155	5267	5307	5280	5169	4845	4786	4837	5119	5203	5245	5215	5037	4928	4951	5002	5107	5217	5164	4948	5210	5138	5345	5434	5343
5717	5590	5580	5457	5432	5159	5188	5003	4922	4824	4759	4625	4678	4717	4983	5236	5423	5342	5250	5307	5074	5077	4849	4746	4989	4995	5220	5315	5229	5109	4822	4856	4954	5003	5166	5183	5270	5111	4956	4906	5106	5372	5323	5191	5101	5202	5371	5297	5471	5584
5536	5469	5636	5391	5295	5053	5008	4961	4918	4994	4859	4665	4726	4900	5085	5302	5351	5399	5444	5311	5242	5020	4764	4771	4986	5134	5192	5326	5306	5288	4850	4934	4890	5129	5261	5368	5118	5010	5153	4932	5116	5268	5316	5401	5239	5237	5394	5445	5388	5313
5531	5401	5392	5541	5468	5237	5178	4946	4951	4945	5027	4879	4832	4828	5033	5166	5398	5437	5440	5382	5154	5127	5024	5047	5038	5051	5095	5303	5169	5205	4952	4842	4916	5061	5265	5358	5198	5087	4912	5107	5269	5351	5330	5438	5227	5074	5189	5383	5322	5427
5589	5343	5635	5450	5593	5296	5230	5140	4970	4930	4946	4971	4916	4907	4905	5079	5294	5375	5337	5446	5187	5010	5034	5075	5034	5263	5316	5281	5209	5223	5009	4917	4881	4996	5318	5201	5135	5008	5118	5157	5062	5349	5419	5371	5157	5152	5228	5355	5335	5292
5733	5528	5527	5461	5601	5488	5284	5191	4829	4795	4731	4770	4698	4766	5010	5097	5303	5487	5410	5409	5323	5225	5094	4889	4992	5159	5194	5342	5181	5237	5212	4942	4880	5064	5134	5533	5320	4977	4934	5129	5192	5135	5196	5271	5140	5182	5283	5335	5344	5230
5891	5706	5649	5414	5494	5391	5247	5104	4804	4739	4712	4716	4739	4806	5054	5371	5431	5361	5265	5268	5220	4924	4866	4869	4926	5141	5292	5148	5193	5019	4966	4918	4694	4926	5078	5287	5301	5143	4980	4996	5037	5195	5395	5178	5063	5185	5232	5287	5344	5099
5984	5707	5577	5239	5187	5283	5267	5208	5014	4907	4769	4797	4808	4931	5153	5135	5299	5332	5194	5317	5049	5083	4820	4913	4718	4837	5257	5371	5234	4935	4988	4922	4756	4935	5029	5257	5145	5137	4917	4844	5031	5207	5243	5216	4885	5135	5105	5283	5282	5211
5619	5770	5684	5495	5410	5355	5153	5140	5111	4860	4866	4878	4831	4884	4976	5168	5274	5310	5305	4946	4983	4836	4853	4820	4665	4951	5404	5236	5078	4926	4811	4860	4956	4945	5072	5133	5077	5035	4777	4930	5101	5201	5223	5277	5237	5121	5218	5317	5293	5241
5849	5848	5840	5593	5539	5275	5192	5081	4904	4944	4810	4879	4841	4995	5096	5251	5295	5544	5267	5095	4866	4915	4698	4785	4777	4896	5065	5107	5096	4855	4648	4725	4889	5171	5094	5252	5154	4966	4960	4954	5212	5144	5301	5433	5007	5155	5181	5361	5410	5287
6115	5864	5763	5529	5422	5350	5220	4955	4918	4934	4777	4948	4938	5023	5099	5334	5365	5617	5428	5130	4775	4649	4809	4848	4884	4971	5118	5084	4891	4678	4640	4724	4788	5004	5103	5131	5150	4945	4842	5113	5270	5421	5264	5374	5165	5246	5314	5349	5392	5229
6022	5597	5566	5306	5289	5202	5026	4997	4919	4829	4630	4813	5014	5159	5080	5269	5577	5508	5371	5070	4761	4628	4718	5000	4903	5000	5000	5027	5009	4940	4616	4768	4941	5070	5311	4969	5024	4930	4989	5080	5337	5450	5405	5229	5300	5114	5239	5370	5397	5126
6001	5795	5537	5226	5213	5258	5093	4965	4654	4746	4667	4941	4968	5263	5268	5119	5363	5392	5357	5039	4857	4711	4790	4971	4997	5086	5111	5103	5010	4916	4932	4882	5007	5121	5269	5092	5093	4914	4991	5171	5394	5503	5418	5347	5295	5424	5442	5334	5265	5371
6264	5923	5680	5425	5206	5070	4937	4916	4767	4610	4545	4631	4890	5118	5266	5248	5300	5273	5168	5092	4825	4778	4899	4987	5139	5050	5105	4983	4975	4780	4743	4931	5079	5158	5294	5156	5177	5054	4981	5376	5462	5503	5314	5339	5314	5350	5448	5581	5607	5293
6194	5934	5769	5286	5217	4960	4782	4919	4762	4593	4537	4749	4894	5098	5306	5349	5296	5201	5046	5077	4972	4876	4922	4948	5016	5139	5200	5190	4959	4875	4754	4843	5077	5132	5263	5120	5126	4937	5160	5261	5628	5493	5185	5121	5222	5395	5369	5432	5304	5108
6138	5745	5701	5408	5115	4799	4734	4721	4679	4794	4784	4695	5034	5318	5469	5396	5333	5174	4967	4924	4861	4913	4990	5056	5215	5367	5151	5183	4973	4836	4955	5053	5110	5267	5275	5041	5054	5100	5204	5236	5461	5501	5268	5105	5201	5360	5363	5374	5369	5162
5646	5534	5652	5504	5156	4750	4743	4633	4653	5006	4905	5003	5081	5299	5434	5484	5325	5230	4872	4926	4927	5077	5072	5178	5281	5253	5177	5081	4930	4880	4806	5009	5184	5248	5134	5144	4913	5115	5274	5152	5275	5279	5307	5305	4978	5281	5484	5298	5221	5120
5739	5556	5590	5335	5098	4850	4610	4704	4752	4832	4954	5036	5079	5366	5430	5365	5374	5053	4939	4801	4951	4909	5021	5273	5409	5258	5074	5053	5012	4688	4816	4967	5205	5211	5228	5049	4871	4949	5085	5190	5231	5177	5109	5101	5033	5161	5390	5269	5064	5050
5603	5395	5466	5335	5118	4887	4572	4619	4630	4912	5075	5135	5351	5369	5334	5289	5283	5100	4965	5031	4968	4998	5061	5291	5354	5170	5004	4810	4775	4718	4736	4861	5027	5220	5163	4710	4787	4780	5055	5088	5199	5081	5053	4976	5158	5244	5283	5221	5089	5036
5490	5224	5270	4982	4940	4748	4645	4721	4761	4988	5094	5308	5334	5326	5255	5260	5065	5149	5046	5002	5015	5066	5147	5273	5236	5137	4993	4703	4855	4808	4888	4911	5045	5226	5060	4954	4911	4883	5109	5254	5077	5029	5013	5071	5170	5215	5365	5185	4936	4896
5266	5158	5166	4953	4818	4800	4752	4772	4837	5045	5246	5370	5324	5419	5187	5200	5053	4975	4929	5119	5068	5202	5284	5329	5294	5133	4942	4642	4739	4869	4955	4987	4986	5130	5119	4742	4944	4958	5232	5352	5238	5030	5003	5313	5296	5249	5326	5160	4747	4974
5507	5243	5136	4806	4822	4925	4942	4925	5003	5153	5352	5325	5315	5247	5096	4996	4927	5003	4946	5038	5303	5157	5257	5254	5389	5284	4875	4828	4799	4995	5123	5194	5036	5138	4952	5033	4913	4971	5334	5298	5237	5116	5122	5149	5318	5211	5190	5093	4929	5078
5412	5298	5077	5001	5030	4923	5169	5101	5203	5168	5323	5449	5362	5135	5054	4957	4822	4888	4842	5032	5333	5182	5335	5144	5318	5203	4832	4815	4671	4913	4912	5104	5052	4927	5016	4894	5019	5053	5118	5337	5075	5146	4968	5289	5373	5328	5209	5025	4989	5167
5520	5190	5296	5055	5031	4946	5294	5138	5330	5437	5503	5206	5168	4858	4996	4920	4757	4724	4658	5010	5198	5283	5254	5016	5037	4835	4691	4784	4898	5077	5194	5047	4931	4775	4813	4911	4957	5127	5210	4975	5168	5084	5094	5133	5126	5130	5054	5031	5099	5078
5328	5297	5122	5159	5290	5055	5280	5271	5361	5475	5531	5302	4960	4951	4825	4883	4789	4697	4797	4910	5265	5318	5217	5014	4794	4874	4698	4648	4824	5082	5096	5062	4822	4736	4683	4847	5069	5166	5204	5066	5080	5211	5191	5095	5184	5306	5111	4962	5001	5170
5472	5448	5233	5285	5219	5470	5138	5188	5448	5447	5427	5291	5026	4876	4715	4957	4864	4819	4878	5175	5278	5374	5177	4946	4734	4735	4642	4959	4934	5104	5081	5016	4983	4684	4805	4887	4830	5247	5101	5102	5073	5045	5135	5324	5298	5294	5174	5022	5144	5116
5636	5297	5490	5607	5553	5394	5373	5278	5413	5264	5380	5218	4889	4642	4685	4835	4918	4993	5135	5218	5189	5202	5111	4813	4778	4730	4988	4901	5056	5185	5063	4940	4822	4697	4943	5102	4921	5208	5190	5151	5094	5079	5268	5290	5132	5205	5012	5032	5121	5348
5509	5441	5651	5705	5666	5582	5367	5291	5289	5105	5103	4911	4768	4795	4727	4865	4882	5104	5147	5225	5310	5370	5152	4954	4931	4969	5111	5273	5272	5281	5061	4870	4778	4961	4932	5132	5081	5204	5062	5069	5078	5060	5246	5368	5398	4944	5022	5025	5276	5242
5518	5399	5654	5777	5782	5586	5509	5293	5268	4937	5062	4936	4561	4566	4652	4963	5013	5071	5048	5148	5175	5213	4989	4936	4883	5028	5286	5452	5413	5309	5114	4896	4932	4954	5202	5293	5439	5041	5025	5026	5151	5091	5371	5327	5229	5056	5121	5287	5386	5294
5685	5529	5952	5861	5924	5812	5670	5314	4957	4815	4957	4822	4664	4757	4693	4872	5009	5103	5319	5263	5137	4883	5052	5084	5187	5287	5466	5556	5531	5370	5158	4874	4934	5082	5361	5195	5142	5155	5087	5102	5044	5203	5330	5238	5134	5066	5044	5323	5532	5368
5872	5640	5822	5825	5808	5650	5424	5226	4991	4854	4724	4625	4896	4928	4954	4950	5142	5300	5276	5078	5114	4957	4950	4992	5162	5470	5462	5294	5367	5222	5014	4901	4832	4996	5149	5251	5148	5049	5011	4920	5186	5232	5207	5292	5176	5220	5262	5474	5453	5325
5954	5661	5602	5564	5521	5559	5303	5089	4871	4703	4692	4686	4762	4880	5062	5083	5075	5087	5198	5142	4987	4927	4872	5119	5376	5368	5381	5353	5223	5154	4989	4886	4920	5304	5139	5174	5035	5018	5025	5201	5213	5168	5254	5237	5419	5074	5085	5398	5294	5175
6078	5658	5489	5458	5358	5270	5123	4978	4797	4609	4739	4804	4942	5017	5128	5029	5039	5119	5067	4989	5090	5109	4943	5219	5311	5510	5397	5185	4978	4869	4916	5070	5020	5205	5260	5112	5049	4875	5001	5219	5271	5328	5283	5148	5501	5374	5477	5269	5316	5135
6064	5590	5577	5396	5028	5012	5030	4819	4813	4735	4828	4887	4965	5032	5253	5226	5058	5012	4720	5060	5154	5196	5147	5269	5344	5441	5430	4962	5050	4746	5036	5004	5044	5000	5121	5153	4891	4938	5113	5409	5485	5268	5345	5178	5341	5440	5414	5078	5207	5082
5941	5588	5441	5322	5206	5165	5115	4886	5193	4885	4963	4966	5052	5171	5337	5199	5168	4793	4852	5095	5143	5304	5374	5089	5527	5353	5228	5133	4966	4907	5017	5061	5061	5069	4954	4997	5008	5082	5217	5305	5360	5409	5340	5173	5492	5442	5323	5145	5057	5363
5555	5314	5237	5124	4898	4915	5020	4994	5066	5318	5271	5277	5113	5065	5144	5200	4900	4761	4892	4895	5285	5333	5375	5265	5244	5251	5144	5004	4775	4926	5007	5136	5066	4922	4889	4904	4947	5182	5223	5258	5122	5254	5262	5222	5208	5263	5176	5088	5105	5233
5341	5128	5118	4928	5080	4861	5106	5273	5240	5363	5397	5303	5191	4986	5268	4976	4892	4822	4741	4897	5162	5491	5268	5189	5184	5130	4942	4857	4818	4805	5089	5091	5023	4862	4932	5003	5010	5001	5318	5097	5134	5278	5177	5189	5324	5413	5183	5025	5064	5331
5191	5118	5128	5014	4970	5050	5177	5331	5384	5557	5372	5321	5054	5042	5111	5005	4977	4863	4873	5030	5318	5267	5281	5026	5066	4876	4816	4897	4795	4838	4985	4966	4857	4772	4822	4887	5051	5183	5112	4975	5014	5017	5201	5238	5254	5197	5137	5094	5012	5235
5189	5026	5159	5236	5171	5127	5110	5174	5368	5509	5359	5229	5070	4964	5106	5019	5030	5090	4997	5060	5370	5251	5213	4977	4782	4872	4725	4866	4813	4878	5048	4929	4908	4750	4771	4709	5173	5059	4939	5138	5064	5176	5286	5256	5155	5124	5187	5000	5082	5155
5183	5117	5469	5379	5261	5294	5249	5372	5425	5508	5633	5220	4904	4736	4768	4941	5119	5358	5367	5091	5320	5166	5079	4935	4750	4859	4906	4791	4979	4933	4846	4927	4890	4799	4709	5016	4882	5102	5152	5169	5105	5258	5227	5360	5029	4950	5098	5203	5052	5237
5072	5313	5530	5587	5527	5468	5435	5352	5477	5410	5328	5091	4994	4722	4830	4941	5259	5344	5177	5208	5134	5109	5049	4994	4995	4980	5002	5036	5013	4956	4966	4864	4945	4949	5014	5093	4918	5103	5051	5094	5017	5301	5331	5256	5038	5056	5240	5217	5136	5187
5124	5174	5548	5642	5696	5563	5551	5275	5166	5352	5509	5235	5017	5026	5016	5197	5273	5239	5117	5056	4919	4904	4908	4917	5020	5041	5177	5059	4960	5031	4789	4654	4771	5004	5126	4929	5023	4950	4907	4960	5183	5450	5302	5140	5171	5173	5254	5220	5090	5081
5434	5308	5461	5492	5373	5415	5218	5092	5030	5143	5081	5169	5076	5136	5313	5146	5378	5245	5250	4923	4748	4680	4838	4983	5084	5096	5041	4904	4905	4923	4967	4666	4797	5078	4993	5094	4877	4851	5004	5089	5193	5289	5265	5142	5146	5176	5299	5301	5255	5154
5443	5386	5560	5276	5308	5167	5116	4939	4990	4977	5086	5190	5044	5087	5096	5166	5310	5183	5101	4876	4782	4742	4847	5170	5206	5043	4825	4705	4945	4838	4954	4786	4937	4960	4764	4750	4770	4946	5217	5148	5134	5283	5432	5287	5145	5182	5379	5406	5282	5114
5408	5284	5375	5320	5259	5100	4904	4761	5012	4990	5067	5208	5136	5182	4992	5172	5213	5079	4994	4945	4785	4977	4958	5373	5311	5267	4873	4821	4910	4843	4911	4999	4969	5067	4934	4671	4698	5025	5161	5031	5236	5119	5250	5341	5220	5289	5126	5454	5346	5442
5487	5153	5144	4908	5096	5020	4970	4867	4892	5011	5183	5364	5245	5156	4933	5101	5014	5065	4876	4866	4922	4817	4981	5447	5241	4991	4870	4851	4776	5104	4961	4980	5024	4989	4938	4748	4748	5143	5033	5121	4959	5159	5242	5396	5247	5392	5188	5428	5427	5514
5281	5175	5029	5051	5030	5172	5006	4925	5099	5161	5215	5392	5392	5207	4880	4897	5017	5016	4967	5033	5095	5013	5184	5215	5168	4909	4873	4742	4937	4987	4976	4883	4867	5001	4893	4913	5013	4911	5031	5214	4989	5024	5268	5225	5486	5233	5293	5358	5230	5401
5360	5039	5054	5045	4974	5063	5040	5076	5183	5209	5160	5153	5215	4954	4817	4857	4907	4953	5104	5188	5226	5125	5050	4996	5081	4810	4831	4842	5014	5167	5173	4932	4745	4737	4831	4695	5007	5332	5103	5165	5094	5170	5263	5278	5248	5115	5179	5242	5180	5263
5419	5288	5172	5223	5083	5234	5255	5166	5217	5030	4997	5109	4980	5055	4909	4713	4902	5068	5199	5376	5198	5012	4973	4959	4976	4813	4815	4859	4950	5132	5002	5040	4817	4829	4954	4896	4982	5093	4903	5092	5184	5295	5491	5321	5191	5095	5100	5265	5161	5167
5646	5517	5392	5368	5283	5392	5277	5187	4945	4845	4777	4850	4980	4924	4919	5068	4964	5029	5407	5343	5219	5055	4913	5022	5089	5020	5082	5098	5047	5033	4983	4885	4777	5060	5154	5146	5011	5036	4888	5136	5226	5278	5308	5327	5251	5171	5133	5127	5234	5163
5807	5540	5465	5278	5229	5416	5363	5048	4814	4733	4736	4730	4996	5017	4964	5004	5218	5263	5322	5305	4975	4914	4911	5152	5192	5252	5205	5138	5067	5035	4952	5041	4934	5084	5277	5220	4865	4841	5035	5171	5311	5209	5124	5154	5131	5200	5125	5123	5138	5292
5993	5582	5414	5300	5030	5132	5180	5188	4806	4790	4805	4861	4996	5156	5126	5167	5250	5299	5375	5277	5108	5038	4932	5345	5299	5342	5162	5089	5164	5060	5040	4873	4984	5070	5282	5038	4980	4913	5041	5140	5257	5089	5012	5039	5267	5382	5244	5118	5229	5117
5999	5721	5465	5235	5052	5128	5170	5114	4964	4780	4739	4847	5157	5297	5173	5220	4968	5227	5196	5129	5169	5271	5165	5459	5474	5276	5113	5044	5037	5004	5132	5202	5105	5085	5022	4889	4871	5061	5051	5226	5370	5178	5111	5182	5081	5048	5084	5221	5426	5332
6031	5647	5502	5185	5003	4959	5107	5217	4892	4849	4924	4923	5260	5415	5194	4972	5136	5056	5261	5298	5327	5451	5469	5554	5469	5423	5188	5019	4927	5223	5219	5353	5106	5139	4941	4963	4867	4962	5188	5278	5141	5306	5241	5196	5246	5209	5046	5139	5225	5180
5904	5501	5353	4960	4978	5189	5203	4991	4945	4977	4989	5072	5117	5059	4872	4955	4921	5002	5157	5186	5447	5460	5445	5271	5425	5248	5173	5209	5105	5351	5345	5288	5125	5030	4984	5133	5098	5227	5108	5132	5114	5121	5233	5428	5150	5060	5085	5104	5154	5007
5362	5251	5160	5100	5077	5279	5378	5189	5050	5065	5156	5090	5127	5018	4869	5045	4810	5185	5265	5375	5473	5402	5300	5255	5306	5344	5336	5246	5280	5397	5393	5316	4983	4941	4999	5181	5205	5224	5179	5001	5082	5015	5302	5196	5128	5110	5003	5171	5152	5219
5499	5334	5049	4913	5178	5442	5492	5225	5099	5023	4999	5126	5024	4856	5086	5015	5116	5243	5382	5388	5450	5422	5256	5250	5101	5453	5265	5275	5298	5281	5292	5255	5028	4866	5041	5185	5128	5008	5003	5047	5118	5178	5076	5240	5090	5172	5040	5229	5140	5200
5520	5357	5180	4943	5315	5347	5465	5449	5084	4981	4909	5005	4944	5104	5098	5235	5080	5187	5301	5209	5334	5338	5169	5278	5397	5485	5398	5360	5377	5117	5124	5268	5218	5119	5041	5273	5023	4978	4979	5090	5257	5262	5204	5201	5039	5011	5212	5137	5118	5211
5567	5415	5341	5069	5104	5260	5322	5184	5099	5015	5075	4811	5157	5252	5312	5064	5125	5008	5096	4873	5121	5128	5051	5303	5478	5472	5264	5115	5120	4952	5127	5153	5197	5139	5154	5335	5088	4978	4920	5107	5139	5242	5008	5020	4952	5031	5148	5238	5039	5088
5479	5114	5185	5042	5182	5322	5202	5105	4989	5038	5022	4862	5189	5271	5163	5145	5058	5172	4931	4986	5183	5240	5196	5262	5346	5302	5322	4954	4936	5081	5119	5179	5234	5159	5155	5245	5109	4802	4905	5216	5208	5034	4963	5146	5246	5202	5190	5119	5063	5288
5593	5127	5033	4993	4971	5202	5226	5111	5247	5180	5198	4889	5014	5135	5154	5116	5060	5016	5107	5153	5197	5081	5225	5106	5278	5229	5226	5170	4973	5044	5183	4912	5078	5000	5084	4960	4985	5001	5003	5050	5179	5134	5109	5046	5218	5217	5128	5023	5113	5154
5493	5239	5135	4925	4952	5086	5103	5389	5306	5246	5053	5092	5016	5201	5079	5004	5009	4952	4983	5162	5268	4993	5205	5080	5166	5114	5164	5055	5076	5095	5102	5071	5110	4870	5091	4852	5060	4945	4877	4965	5026	5134	5111	5179	5183	5195	5100	5014	5172	5393
5412	5314	4954	4894	4965	5083	5237	5451	5388	5160	5056	4804	4956	5045	4956	4871	4863	4995	5206	5204	5196	5090	4990	5035	4924	5258	5053	4912	4953	4921	5009	5052	4874	4935	4966	4982	4908	4832	4709	4820	5081	5039	4941	4965	5101	5209	4979	5074	5352	5330
5268	5313	5146	5000	4898	5255	5180	5399	5193	5106	5032	4871	4954	4955	5057	5152	4960	5073	5118	5291	5224	5070	4919	5006	5080	5249	5120	5058	4923	4972	4844	4831	4751	4726	4902	4928	4773	4635	4719	4905	4875	4798	4974	5024	4941	4934	4963	4963	5211	5147
5478	5281	5278	5080	5000	5090	5226	5330	5189	5038	4870	5019	5181	5076	5149	5150	5222	5108	5245	5224	4985	4947	4954	4858	5132	5244	5046	4954	4904	4775	4844	4834	4872	4791	4902	4761	4772	4574	4770	4721	4856	4916	4883	5080	5125	4884	4920	4902	5286	5294
5626	5338	5366	5139	4896	5067	5238	5258	5132	5053	4956	4972	5139	5305	5258	5222	5085	5048	5241	5183	5163	5135	5004	5145	5070	5227	5249	4882	4882	4916	4960	4875	4972	4683	4826	4806	4873	4608	4723	4791	4934	4945	4930	4950	5229	5059	4948	5006	5083	5150
5586	5421	5295	5056	5071	4997	5162	5309	5190	4995	4896	5006	5200	5223	5190	5160	5055	4977	5264	5326	5342	5295	5350	5200	5181	5247	5145	4979	4909	4970	5157	5116	4918	4759	4744	4823	4899	4793	4800	4815	4954	4790	4906	4913	5130	5102	4903	5028	5019	5202
5458	5188	5162	4898	4975	5043	5266	5364	5218	5179	5063	5089	5249	5172	5152	4956	4988	4916	5127	5287	5413	5439	5393	5095	5103	5065	5057	4872	4851	5023	4854	4911	4838	4838	4766	4796	4667	4709	4739	4740	4806	4736	5023	5094	5021	5031	5043	5095	5100	4782
5294	5077	5080	4982	5085	5150	5405	5195	5137	5001	4987	5137	5107	5065	4985	4925	4914	5072	5130	5286	5326	5219	5190	5155	5044	5122	5159	5085	4977	4985	4972	4891	4632	4770	4885	4679	4695	4596	4633	4677	4729	4797	4917	4986	4999	4864	4926	5092	5004	5003
5433	5416	5386	5138	5247	5129	5227	5113	5008	4966	4914	4859	5018	5102	5024	5089	5122	5071	5080	5154	5112	5353	5148	5223	5085	5316	5282	5163	5079	4979	4911	4797	4627	4798	4896	4676	4661	4558	4708	4669	4820	4723	4922	4930	4875	4828	5039	5077	5027	4795
5829	5559	5569	5423	5287	5076	5070	5061	5106	4883	4933	4782	5045	5171	5257	5197	5090	5238	5208	5180	5337	5270	5146	5127	5245	5485	5190	5234	4962	4980	4873	4803	4929	4828	4925	4875	4741	4666	4772	4841	4859	4790	4895	4823	4942	4973	5048	5189	4982	4891
5850	5535	5525	5427	5326	5143	5215	5127	5117	5065	5111	4967	4940	5252	5107	5139	5083	5106	5229	5267	5246	5066	5031	5268	5314	5375	5134	5048	5142	5076	5019	4797	4851	4878	4911	4904	4854	4876	4842	4913	4796	4826	4800	4895	5006	4880	5174	5162	5136	4986
5661	5434	5376	5409	5372	5321	5258	5372	5378	5223	5202	5054	5064	4941	5010	4949	4857	4818	5033	5035	4971	5091	5051	5173	5201	5159	4964	5009	5004	5001	5020	4943	4836	4851	4878	4907	4821	4751	4753	4928	4901	4805	4891	4797	5041	5081	5112	5226	5236	5164
5465	5358	5281	5228	5265	5276	5303	5421	5255	5328	5047	5197	4979	4968	4815	4826	4811	4959	4830	5033	5055	5027	4947	5161	5157	5024	5008	5004	5028	5129	4941	4750	4884	4930	4866	4886	4891	4851	4753	4992	5073	5151	4901	5027	5120	5162	5388	5373	5206	5199
5413	5306	5361	5177	5330	5304	5357	5211	5072	5093	5106	5095	5095	4873	4774	4799	4809	4845	4980	4961	4838	4663	4942	4926	5071	5148	5102	5054	4967	5121	4809	4671	4779	4748	4892	4947	4853	4734	4721	4927	4933	4878	5020	5134	5161	5118	5143	5337	5344	5291
5570	5545	5596	5316	5285	5325	5246	5188	4922	4958	4924	5090	5095	5052	4938	4876	4830	4907	4895	4862	4743	4575	4835	4965	4901	5006	4960	4879	5063	4957	4819	4732	4844	4709	4797	4904	4913	4878	4934	4917	4967	4833	5126	5091	5195	5372	5384	5591	5303	5231
5765	5593	5459	5344	5514	5373	5314	5173	4982	5007	5057	5182	5057	4995	4926	4828	4780	4881	4842	4907	4919	4777	4980	4994	4793	4812	4615	4941	4973	4981	4895	4890	4815	4791	4863	4621	4923	5067	4922	5044	5122	4940	5143	5059	5275	5399	5413	5512	5295	5152
5747	5305	5463	5332	5395	5332	5428	5253	5080	5030	5258	5148	5199	4839	4854	4835	4825	4794	4828	4922	4794	4895	4989	4942	4949	4719	4714	4710	4757	4891	4868	4906	4868	4799	4767	4808	4943	4857	5126	5065	5015	4889	5017	5045	5108	5237	5584	5257	5096	5177
5294	5206	5288	5347	5295	5272	5324	5083	5149	5284	5308	5087	5060	4948	4820	4674	4789	4815	4681	4833	4683	4798	4883	4802	4587	4566	4681	4696	4860	4862	4927	4784	4745	4775	4746	4880	4767	4835	5003	5083	5117	5113	5046	5071	5157	5391	5141	5281	5017	5048
5285	5138	5269	5284	5424	5153	5155	4995	5052	5214	5301	5120	5129	4907	4874	4851	4791	4889	4756	4615	4668	4751	4784	4900	4884	4846	4725	4752	4744	4882	4638	4750	4805	4758	4935	4824	4643	4859	4915	4961	4944	5028	5118	5061	5091	5192	5119	5088	5028	5080
5145	5197	5366	5232	5154	5021	4769	4969	4918	5142	5136	5154	5089	5127	5094	4962	4955	4837	4608	4755	4690	4804	4755	4880	4888	4956	4911	4745	4762	4783	4775	4700	4782	4866	5012	4898	4977	4741	4843	4905	4919	5109	4985	5103	5176	5231	5068	5024	5024	5072
5555	5228	5318	5201	5021	4881	4764	4757	4949	5067	4975	5069	5156	5077	5077	4905	5087	4897	4795	4764	4694	4670	4787	4883	4873	4944	4890	5022	4937	4867	4813	4740	4972	5039	4806	4853	4872	4836	4900	4912	5082	4918	5117	5144	5162	5247	5023	4832	4860	5003
5581	5411	5508	5290	4906	4885	4718	4768	4819	4873	4790	4766	4870	4845	5018	4738	4907	4879	4966	5003	4737	4874	4886	4855	4912	4867	4990	5298	5089	4965	4782	4786	4921	4871	4863	4769	4795	4995	4858	4813	4821	5007	5018	5044	5310	5370	5217	4887	4885	5114
5536	5533	5598	5355	5156	5010	4867	5067	4885	4855	4729	4680	4789	4734	4758	4748	4917	4856	5013	5002	4927	5091	4809	4801	4684	4874	4927	5082	5096	4962	4808	4921	4946	4996	4863	4824	5000	4925	4813	4846	4900	5073	4991	5128	5372	5266	5154	4931	4971	5100
5557	5576	5625	5398	5307	5040	5066	5072	4991	4966	4789	4709	4780	4682	4560	4846	4703	4885	4923	4875	4962	5057	4915	4850	4777	4954	4854	5055	4947	4829	4753	4900	4904	5052	4984	4965	4936	4950	5043	5068	5122	5268	5154	4912	5096	5366	5070	5067	5045	4973
5491	5485	5549	5297	5109	5146	5218	5132	5275	5075	5001	4905	4751	4796	5008	4819	4718	4598	4609	4707	4843	5019	4983	4845	4901	4854	4884	4889	4909	4901	4874	5102	5114	4965	5181	5111	5169	4977	5185	5271	5265	5397	5180	4954	5166	5151	5077	5121	5057	5215
5188	5244	5225	5184	5106	5045	5199	5166	5252	5255	4999	5128	4954	5103	4890	4791	4654	4666	4429	4660	4663	4883	4993	4952	4990	5027	5064	4850	4720	4625	4743	4917	5016	5180	5349	5348	5214	5250	5071	5334	5478	5434	5121	5204	5032	5122	5211	5042	5176	5112
5296	5107	5161	5000	5089	5096	4963	5024	5108	4968	5078	5049	5053	5068	5157	4948	4803	4548	4656	4659	4687	4808	4613	4808	4993	5097	5073	5049	4834	4756	4880	4883	4931	4992	5295	5464	5266	5270	5029	5342	5379	5319	5078	5292	5244	5190	5040	5009	5180	5305
5345	5207	5163	5004	4744	5066	5117	4979	5027	4797	4867	4922	4966	5162	5043	5022	5011	4846	4814	4753	4663	4479	4456	4613	4761	4998	4957	5012	5123	4916	4911	5101	4883	4993	5202	5365	5340	5178	5196	5166	5397	5337	5114	5309	5291	5205	5068	4885	5083	5214
5520	5333	5362	4985	5002	4880	5014	5111	5002	4762	4785	4768	4865	4898	5063	4872	4966	5026	4996	4842	4700	4420	4469	4477	4541	4766	4891	5007	5053	5120	5054	4993	4914	4974	5133	5357	5388	5194	5245	5361	5224	5187	5027	5252	5288	5355	5125	5097	5199	5216
5478	5531	5544	5279	5140	5186	5247	4823	4793	4814	4661	4828	4739	4854	4749	4764	4926	5004	5021	5067	4782	4570	4455	4363	4527	4435	4706	4928	5009	5013	5124	5178	4935	4928	5065	5189	5197	5181	5460	5304	5210	5080	4932	5076	5402	5237	5191	5112	4990	5120
5635	5532	5550	5374	5275	5460	5262	5133	5013	4891	4832	4877	4688	4588	4336	4622	4636	4846	5061	4976	4750	4638	4635	4476	4475	4386	4629	4741	4977	4965	5016	5166	5076	5002	4835	4938	4874	4972	5153	5310	5136	5099	5037	5036	5289	5257	5113	5256	5123	5053
5562	5364	5714	5427	5608	5581	5406	5143	5196	5016	5059	4824	4765	4739	4537	4563	4517	4750	4767	4810	4802	4818	4823	4733	4542	4714	4573	4838	4822	4793	4906	4955	5133	4901	4967	4804	4861	4953	5118	5210	5135	5162	5083	5129	5201	5362	5504	5280	5241	5062
5434	5350	5497	5535	5491	5344	5177	5234	5117	5264	5202	5032	4722	4753	4522	4372	4419	4562	4586	4737	4826	4814	5040	4928	5012	4858	4805	4754	4864	4750	4787	4983	5060	5180	5160	4998	4925	4866	5069	5180	5052	5288	5291	5078	5187	5308	5378	5278	5269	5133
5136	5297	5395	5396	5219	5282	5116	5100	5150	5273	5047	5165	5008	4879	4795	4688	4565	4455	4541	4587	4719	4896	4900	5032	5054	4874	4826	4729	4807	4727	4762	4762	5054	5076	5086	4995	5038	5093	5062	5119	5081	5291	5299	5002	5025	5054	5177	5284	5241	5265
5252	5267	5255	5174	5001	4948	4781	4952	5071	5069	5098	5179	5055	5037	5031	4808	4710	4563	4564	4462	4528	4699	4724	4966	5110	4970	4773	4998	4897	4842	4664	4815	4990	5007	4979	5007	5064	4957	4899	4838	5019	5257	5255	5139	4961	5162	5207	5278	5373	5358
5253	5200	5201	5132	4976	4740	4704	4628	4906	4883	4927	4785	4981	4896	5056	4963	4895	4698	4522	4406	4481	4569	4635	4661	4725	4898	5026	4926	4963	4762	4726	4723	4779	4817	4951	4977	5158	5067	4705	4698	4859	5086	5302	5153	5304	5032	5046	5056	5229	5346
5516	5240	5338	5049	4820	4876	4852	4736	4607	4826	4689	4769	4675	4924	5013	5074	5034	4733	4723	4586	4591	4478	4507	4361	4498	4751	4966	5026	4913	4839	4639	4813	4672	4842	4988	5075	5079	5044	4932	4921	4965	5006	5138	5068	5079	5144	4923	4957	5091	5265
5601	5562	5487	5424	5107	4829	4872	4856	4769	4500	4536	4563	4552	4809	4935	4965	4955	4998	4902	4674	4617	4507	4260	4409	4520	4548	4620	4923	4805	5031	4902	4877	4819	4582	4871	5051	5239	5164	5058	4848	4820	4893	4794	5123	5283	5226	5031	4944	5069	5237
5663	5603	5648	5459	5211	5234	5240	5003	4902	4681	4564	4429	4614	4740	4819	4839	4941	5021	5057	4986	4696	4568	4432	4368	4373	4553	4577	4802	4872	4862	4979	5000	4704	4684	4830	5100	5074	5203	4975	5051	4969	4910	4992	5090	5087	5188	5185	5062	5058	5154
5606	5563	5670	5630	5558	5429	5352	5290	5043	4696	4603	4490	4543	4625	4662	4526	4512	4724	4798	4953	5013	4561	4495	4461	4378	4369	4302	4535	4685	4919	4977	5069	4959	4711	4622	4785	4881	4915	5046	5087	5021	4876	4808	4972	5033	5323	5316	5212	5020	5079
5489	5440	5610	5503	5607	5680	5562	5334	5088	5004	4753	4703	4496	4367	4365	4345	4408	4590	4787	4875	4951	4784	4575	4719	4687	4403	4279	4537	4597	4681	4845	4936	4846	4603	4608	4481	4659	4778	4928	5087	4891	4870	4753	4888	4848	5152	5189	5188	5031	5163
5202	5168	5524	5380	5590	5660	5438	5388	5320	5205	5000	4735	4608	4404	4343	4220	4372	4464	4593	4689	4717	4881	4938	4861	4619	4374	4431	4434	4528	4654	4672	4848	4966	4873	4467	4557	4437	4593	4945	4955	4802	4756	4745	4603	4770	4860	5183	5377	5226	5025
5085	5079	5200	5200	5270	5376	5355	5287	5292	5217	5234	5004	4699	4482	4400	4431	4436	4431	4334	4529	4741	4965	5121	5025	4997	4799	4420	4481	4191	4500	4548	4855	4832	4774	4632	4538	4409	4563	4570	4692	4990	4786	4882	4644	4543	4840	5081	5218	5087	5117
4816	4833	5075	4931	5007	5019	5021	5140	5142	5217	5080	5012	4947	4819	4646	4702	4576	4321	4226	4421	4614	4923	5040	5111	5015	4901	4915	4514	4475	4315	4557	4746	4930	4846	4673	4512	4469	4398	4530	4675	4912	5160	5001	4722	4549	4770	4968	5099	5101	5083
4852	4752	4792	4716	4634	4644	4883	5006	5044	5004	5122	5114	5093	4813	4877	4665	4757	4285	4243	4327	4504	4717	4832	5038	5075	5220	5140	4812	4446	4326	4356	4662	4764	4828	4875	4737	4454	4490	4474	4690	4755	4877	4952	4766	4694	4601	4905	5147	5227	5164
5042	4682	4712	4363	4332	4442	4732	4743	4921	4778	4856	4905	5106	5124	5037	4885	4840	4541	4319	4402	4338	4455	4527	4719	5034	5128	5129	4875	4641	4376	4279	4557	4676	4765	4953	4867	4720	4514	4306	4485	4795	4956	4981	4947	4795	4642	4672	5011	5171	5156
4973	4809	4657	4505	4421	4356	4543	4543	4560	4639	4964	4868	5110	5034	5007	4996	4903	4782	4468	4367	4436	4384	4222	4567	4960	5135	5166	5094	4821	4436	4532	4465	4568	4713	4807	4937	4866	4472	4435	4390	4653	4834	4884	5010	4803	4613	4758	4966	5189	5118
5087	4902	4963	4585	4461	4491	4454	4357	4402	4472	4522	4674	4923	4967	5066	4966	4909	4695	4614	4400	4435	4259	4376	4359	4587	4880	5167	5093	4853	4713	4625	4559	4499	4688	4836	5010	4965	4519	4391	4588	4476	4855	5072	5162	4994	4765	4714	5025	5083	5189
5423	5027	5172	4924	4725	4596	4442	4306	4366	4254	4404	4618	4636	4911	4815	4864	5092	4931	4934	4964	4583	4257	4233	4407	4506	4765	5051	5168	5159	4952	4684	4400	4390	4551	4792	5025	4992	4861	4757	4680	4503	4627	4856	5149	5012	4807	4658	5017	5160	5333
5484	5229	5253	5214	4953	4825	4637	4454	4254	4206	4346	4479	4520	4600	4717	4930	5130	5062	5066	4999	4858	4518	4354	4414	4391	4584	4921	5015	5112	5077	4822	4586	4445	4568	4661	4791	4969	4986	4917	4648	4401	4585	4825	5041	5129	4795	4756	4806	4938	5130
5588	5380	5546	5322	5174	4932	4795	4673	4491	4401	4401	4415	4602	4657	4718	4882	5183	5218	5317	4974	4785	4766	4541	4336	4340	4411	4526	4807	5008	4939	4777	4688	4560	4483	4586	4696	4822	5045	5015	4760	4525	4497	4782	4904	4981	4932	4942	4796	4916	4986
5700	5630	5646	5436	5283	4999	5075	4766	4577	4468	4497	4444	4380	4466	4685	4638	4933	5068	5110	5208	5151	4885	4636	4437	4324	4464	4335	4798	4942	5127	4869	4863	4603	4566	4434	4578	4816	5071	5041	4992	4670	4552	4673	4880	4959	5177	4805	4951	5007	4849
5866	5527	5627	5533	5361	5199	5019	4962	4844	4679	4357	4382	4255	4309	4502	4483	4764	4823	5186	5109	5346	5192	4863	4570	4376	4474	4381	4597	4788	4775	4883	5003	4760	4466	4389	4582	4782	5050	5063	4881	4772	4752	4745	4780	4947	5161	5073	5028	4859	4963
5597	5578	5690	5420	5386	5246	5114	5092	5018	4594	4573	4391	4214	4342	4393	4388	4386	4604	4981	5141	5459	5284	5054	4760	4428	4273	4447	4524	4692	4864	4968	5066	4771	4585	4489	4499	4698	4879	5056	5034	5078	4852	4642	4888	4842	5125	5104	5205	4833	4927
5521	5352	5513	5387	5329	5384	5292	5094	5086	4838	4713	4440	4388	4244	4343	4339	4240	4570	4725	5122	5229	5372	5069	4978	4684	4523	4323	4395	4388	4749	5093	5032	4943	4733	4522	4460	4640	4816	5102	5090	4912	4763	4705	4696	4783	4966	5231	5282	4909	4990
5268	5239	5365	5174	5359	5368	5299	5282	5154	5007	4759	4643	4606	4507	4412	4258	4466	4495	4574	5035	5111	5399	5320	5295	4904	4561	4449	4348	4472	4880	5055	5152	4942	4924	4778	4448	4610	4856	4794	5116	4938	4892	4602	4597	4773	5142	5144	5357	5096	5011
4923	4851	5116	5177	5089	5266	5124	5230	5283	5266	5072	4949	4926	4675	4411	4347	4273	4363	4645	4835	4997	5214	5219	5370	5200	4883	4454	4373	4376	4677	4913	5128	5089	5111	4696	4487	4552	4637	4873	5140	5078	5070	4793	4772	4857	5085	5252	5247	5102	5003
4803	4898	4999	4882	4898	5077	5095	5121	5420	5391	5434	5192	4944	4699	4546	4424	4189	4383	4565	4583	4837	5313	5321	5561	5244	4929	4568	4458	4334	4495	4651	5059	5175	5071	4814	4671	4523	4754	4829	4924	5070	5041	5044	4755	4843	5091	5093	5353	5165	4983
4855	4707	4743	4681	4783	4856	5065	5112	5253	5470	5234	5128	5110	4917	4840	4423	4322	4340	4202	4471	4671	5085	5435	5247	5284	4895	4663	4451	4357	4427	4731	4884	5081	5115	4843	4689	4543	4847	4702	4874	5056	5102	5015	4748	4802	4933	5444	5337	5117	5123
4741	4703	4570	4511	4628	4713	4922	4934	5118	5246	5247	5304	5219	5099	4912	4531	4396	4148	4192	4438	4603	4897	5305	5208	5222	5185	4948	4700	4392	4420	4625	4871	5163	5035	4919	4751	4770	4618	4700	4720	4960	5004	5047	4696	4743	4988	5381	5390	5337	5179
4639	4395	4424	4178	4431	4521	4635	4894	5084	5107	5271	5133	5238	5186	5004	4740	4372	4118	4153	4170	4567	4740	5035	5392	5337	5291	5116	4725	4495	4440	4652	4696	5156	5078	5112	4833	4686	4635	4558	4983	4915	4978	5164	4814	4819	4966	5186	5429	5319	5104
4689	4364	4415	4273	4263	4308	4552	4572	4833	5029	5125	5307	5371	5161	5124	4887	4443	4271	4033	4209	4358	4633	4848	5277	5368	5348	5292	5022	4543	4550	4640	4874	5046	5156	5082	5016	4742	4663	4680	4910	5073	5239	5190	4921	4762	4860	5180	5443	5403	5280
4541	4372	4407	4138	4261	4355	4402	4423	4764	4897	5064	5286	5304	5187	5084	4763	4550	4364	4200	4260	4311	4518	4907	5190	5509	5564	5317	4776	4767	4531	4676	4676	5062	5243	5345	5179	5011	4776	4650	5009	5151	5298	5326	5126	4867	4933	5135	5399	5433	5248
4562	4284	4394	4226	4182	4218	4192	4298	4466	4761	5036	5236	5176	5215	5006	4857	4831	4452	4307	4227	4329	4472	4799	5158	5351	5414	5441	5060	4964	4668	4602	4701	5194	5439	5395	5117	5097	4976	4909	4983	5173	5448	5412	5214	4918	4979	5201	5283	5306	5251
4740	4368	4284	4280	4106	4097	4212	4239	4389	4601	4860	4995	5147	5016	5215	5058	4860	4576	4319	4276	4167	4327	4666	4831	5157	5424	5481	5270	4996	4710	4461	4718	5010	5423	5463	5267	5314	4870	4770	4817	5109	5366	5352	5232	5036	5125	5105	5411	5336	5365
4833	4361	4208	4192	3996	4163	4086	4255	4405	4583	4662	4925	5138	5167	5141	5108	4867	4547	4318	4364	4228	4393	4531	4843	5105	5345	5338	5213	5088	4783	4651	4795	4985	5098	5163	5330	5187	4924	4823	4689	5039	5231	5178	5307	5034	4981	5059	5352	5292	5403
4819	4320	4187	4207	4078	4119	4089	4076	4130	4430	4528	4734	4969	5054	5196	5140	5054	4602	4462	4266	4165	4297	4413	4692	4907	5375	5509	5113	4947	4670	4683	4640	4939	5112	5362	5319	5242	4932	4758	4634	4912	5219	5332	5216	5059	4906	4967	5186	5220	5272
4665	4338	4361	4213	4055	4226	4007	4145	3982	4372	4529	4777	5000	5032	5130	5157	4991	4734	4490	4371	4222	4156	4439	4550	5027	5317	5367	5242	4948	4750	4623	4666	4812	4864	5292	5352	5222	4969	4554	4692	5026	5239	5290	5105	5056	4879	4978	5024	5100	5189
4900	4502	4367	4249	4164	4139	4026	4115	4329	4177	4547	4714	4974	4992	5223	5308	5063	4825	4525	4302	4360	4236	4299	4700	4944	5275	5163	5301	4986	4819	4408	4518	4774	4830	5160	5257	5186	5117	4686	4760	4764	4983	5155	5329	5033	4917	4980	5080	5091	5099
4897	4594	4595	4299	4190	4129	4088	3984	4040	4263	4656	4611	4846	4961	5261	5217	5106	4826	4634	4391	4173	4143	4321	4708	4907	5081	5388	5380	5015	4787	4589	4476	4636	4847	5193	5221	5209	4786	4674	4502	4622	4977	5077	5092	4862	4774	4982	5111	5170	5106
5197	4851	4677	4373	4169	4057	3984	4105	4257	4347	4417	4594	4920	5002	5099	5300	5081	4778	4659	4338	4196	4084	4351	4544	4848	5091	5256	5205	5016	4715	4500	4594	4591	4829	5022	5177	5092	4844	4641	4475	4739	4985	5036	5028	4798	4837	4911	5052	5135	5144
5104	4775	4788	4352	4176	4197	4154	4208	4080	4287	4392	4508	4963	4982	5191	5199	5078	4744	4474	4261	4021	4086	4236	4465	4762	5000	5113	5186	5057	4867	4574	4597	4593	4750	4966	5213	5170	4865	4695	4673	4546	4975	5028	4987	4811	4706	4868	4941	5097	4980
5123	4702	4683	4362	4256	4168	4034	4033	4175	4117	4476	4634	4778	5101	5354	5194	5067	4768	4374	4409	4197	4031	4152	4332	4737	4909	5093	5106	4858	4764	4520	4436	4512	4794	4996	5129	5082	5007	4561	4457	4550	4902	5085	5011	4932	4683	4937	4988	5144	5120
5055	4754	4715	4392	4251	4190	4230	4205	4195	4369	4421	4658	4922	5016	5069	5265	5131	4887	4578	4342	4123	4029	4074	4333	4583	4911	5014	5029	4921	4739	4426	4458	4383	4766	5114	5137	5016	4809	4544	4392	4444	4890	4960	5019	4948	4723	4738	4927	5042	4987
5083	4819	4754	4452	4184	4266	4300	4227	4150	4358	4643	4766	4922	5037	5145	5283	5286	4842	4618	4492	4240	4098	4119	4470	4670	4910	4925	5023	5056	4720	4507	4357	4455	4621	4883	4920	5006	4688	4525	4417	4438	4750	4926	4876	4838	4785	4773	4970	4990	4960
5109	4940	4692	4368	4296	4229	4219	4307	4253	4348	4537	4851	4907	5093	5038	5221	5060	4835	4482	4460	4285	4080	4237	4476	4689	4876	5055	5073	5065	4742	4523	4316	4350	4652	4846	4851	4863	4599	4326	4430	4503	4852	4845	4962	4682	4788	4756	4994	5063	5081
5211	4840	4611	4222	4157	4168	4205	4174	4248	4409	4422	4585	4928	4936	5268	5034	5076	4877	4444	4284	4340	4306	4176	4488	4618	5073	5208	4963	4754	4598	4380	4372	4585	4626	4858	4952	4744	4747	4422	4350	4377	4752	4795	4792	4834	4511	4807	5069	4969	4983
5038	4689	4407	4265	4149	4028	4204	4077	4125	4273	4551	4627	4838	4909	5084	5153	5202	4995	4510	4347	4231	4218	4254	4538	4937	5172	5093	4938	4835	4616	4364	4242	4461	4778	4714	4983	4754	4490	4391	4327	4448	4765	4832	4888	4699	4443	4705	4842	4948	4996
4926	4709	4685	4204	4251	4064	4065	4057	4254	4478	4506	4637	5013	5108	5067	5083	5043	4781	4482	4278	4180	4314	4328	4756	4858	4937	5023	5119	4794	4667	4434	4262	4467	4629	4935	4883	4750	4418	4315	4366	4520	4719	4888	4674	4497	4661	4549	4845	4993	4980
5105	4589	4473	4240	4102	4046	4057	3961	4319	4466	4575	4864	4921	4992	5072	5239	4929	4752	4402	4364	4167	4403	4490	4745	4971	5029	5104	5010	4665	4549	4329	4332	4429	4644	4818	4967	4727	4467	4514	4387	4459	4860	4865	4667	4695	4472	4609	4973	4983	4852
4713	4497	4522	4146	4014	4033	4059	4175	4375	4517	4698	4773	4988	5098	5159	5154	4939	4628	4471	4289	4358	4156	4470	4623	4915	5247	5363	4971	4718	4539	4352	4402	4542	4731	4954	4789	4669	4534	4430	4507	4503	4819	5009	4603	4687	4396	4655	4986	5026	4782
4921	4466	4232	4085	3944	4080	4195	4211	4379	4463	4787	5001	5208	5240	5261	5094	4971	4553	4373	4224	4137	4188	4478	4692	5011	5119	4981	4921	4752	4423	4364	4332	4567	4759	4941	4848	4682	4358	4482	4571	4608	4742	4798	4761	4530	4656	4590	4917	5150	4977
4734	4460	4335	4081	4099	4051	4169	4276	4509	4539	4781	5030	5252	5218	5195	4953	4825	4704	4325	4257	4282	4381	4413	4728	5095	5234	5094	4855	4578	4448	4428	4471	4466	4688	4776	4828	4636	4499	4540	4456	4662	4885	4914	4833	4809	4787	4784	4931	5094	4951
4665	4461	4303	4152	4086	4113	4194	4346	4519	4572	4937	5096	5232	5160	4956	4936	4638	4451	4256	4162	4211	4325	4559	4818	5164	5171	4804	4957	4565	4413	4466	4535	4619	4825	4795	4789	4694	4431	4460	4548	4710	4718	4845	4742	4844	4799	4850	5079	5144	5013
4753	4358	4280	4109	4131	4139	4236	4498	4602	4741	4963	4984	5118	5065	4928	4801	4476	4269	4091	4146	4189	4558	4607	4785	5045	5014	4971	4574	4654	4415	4453	4656	4894	4862	4922	4836	4728	4570	4555	4473	4728	4861	4798	4859	4696	4777	4819	5004	5072	5045
4599	4464	4248	4114	4289	4304	4570	4627	4823	4943	5019	4874	5020	4909	4760	4631	4520	4181	4183	4080	4327	4597	4728	4785	4953	5125	4912	4654	4530	4550	4528	4633	4814	4981	5079	5049	4824	4603	4646	4810	4958	4853	5009	4900	4714	4856	5008	4989	5082	5059
4555	4342	4484	4177	4439	4498	4659	4714	4873	4990	4974	5006	4937	4701	4680	4432	4330	4123	4029	4119	4361	4456	4785	4913	4884	4944	4766	4525	4471	4441	4582	4771	4928	5040	5014	4920	4917	4774	4722	4842	4968	5042	4793	4897	4753	4889	5023	4918	5126	4994
4757	4493	4617	4538	4678	4632	4718	4886	4994	4995	4981	4852	4684	4618	4409	4237	4120	3924	4065	4156	4286	4515	4777	4945	5082	4936	4823	4558	4504	4476	4606	4859	5111	5089	4981	4884	4924	4760	4885	4944	5082	5105	5015	4791	4945	4844	5190	5102	5002	4948
4764	4707	4731	4673	4717	4817	4851	4983	5037	4939	5049	4719	4669	4329	4301	4062	3934	4085	4070	4208	4257	4581	4760	4962	4949	4765	4598	4523	4467	4571	4683	4921	4941	5020	4902	4892	4876	4790	5077	4982	5068	5031	4895	4899	4870	5126	5146	5028	4911	4850
5046	4810	4841	4742	4893	5002	5082	5017	5107	5032	4877	4809	4432	4239	3996	3964	3886	3965	4115	4346	4396	4636	4875	4752	4795	4866	4515	4444	4361	4512	4618	4950	4952	4963	4882	4698	4715	4789	4858	5023	4950	4978	4871	4659	4757	4817	5064	4896	4951	4969
5013	4806	4876	4918	5028	5007	5030	4967	4985	4826	4900	4663	4307	4188	4031	3941	3942	3957	4120	4360	4717	4708	4797	4698	4631	4627	4429	4446	4442	4487	4691	4877	4967	4769	4667	4493	4476	4686	4869	4822	4990	4832	4671	4621	4811	4978	4968	4798	4881	4665
5172	5077	5211	5143	5107	5110	5173	5081	4960	4776	4616	4479	4195	4084	4055	3884	4005	4066	4369	4666	4710	4748	4731	4751	4525	4553	4459	4337	4388	4644	4759	4881	4885	4660	4638	4538	4499	4752	4701	4794	4864	4659	4613	4644	4779	5044	4924	4817	4779	4960
5295	5099	5231	5080	5155	5226	5218	4972	4798	4763	4597	4334	4197	4021	3901	4021	4195	4287	4627	4774	4824	4813	4818	4566	4504	4291	4290	4460	4410	4714	4772	5031	4782	4644	4644	4507	4745	4854	4851	4853	4740	4748	4698	4497	4779	5109	4984	5004	4915	4868
5288	5229	5327	5125	5205	5141	5035	4905	5055	4880	4531	4426	4132	4092	4182	4172	4427	4727	4713	4917	4869	4810	4842	4571	4327	4388	4403	4449	4587	4788	4734	4804	4759	4452	4447	4573	4806	4892	4952	4748	4694	4529	4582	4709	4634	5016	4853	4745	4746	4795
5412	5285	5312	5053	5077	5054	5069	4921	4780	4585	4369	4332	4133	4251	4204	4373	4591	4625	4878	4949	4608	4576	4679	4359	4342	4372	4505	4477	4873	4838	4744	4763	4623	4432	4352	4452	4705	4711	4852	4765	4739	4615	4548	4636	4677	4724	4875	4707	4701	5069
5463	5219	5158	5052	5120	4979	4828	4589	4429	4475	4355	4234	4120	4194	4374	4646	4675	4823	4941	4815	4853	4640	4441	4270	4348	4446	4518	4789	4788	4850	4807	4644	4596	4468	4369	4635	4674	4691	4634	4773	4703	4656	4778	4768	4770	4897	4728	4746	4639	4799
5506	5107	5190	4976	4795	4793	4684	4438	4303	4131	4220	4106	4227	4303	4484	4545	4702	4690	4845	4909	4877	4536	4307	4356	4320	4384	4578	4732	4810	4906	4787	4840	4609	4654	4745	4807	4725	4946	4760	4755	4684	4561	4599	4750	4832	4905	4813	4859	4968	5025
5473	5173	5253	4886	4596	4618	4445	4368	4204	4197	4086	4263	4314	4502	4547	4607	4726	4802	4736	4720	4678	4510	4341	4334	4544	4678	4763	4984	4980	4918	4867	4532	4720	4658	4930	4895	5054	4897	4878	4726	4654	4682	4626	4857	4828	4836	4953	4976	5044	4988
5174	5115	4934	4768	4518	4459	4285	4310	4230	4231	4282	4410	4377	4579	4594	4736	4761	4737	4733	4645	4522	4514	4352	4479	4608	4716	4885	5128	5063	4874	4734	4658	4654	4904	4857	4955	4972	5042	4851	4908	4804	4756	4837	4891	4893	4693	4696	4900	5118	5139
4859	4665	4504	4412	4253	4414	4285	4251	4194	4264	4299	4392	4585	4642	4693	4788	4731	4704	4710	4529	4411	4489	4467	4648	4987	5010	5225	5205	5087	4923	4837	4633	4817	4858	5137	5135	5035	4797	4790	4788	4925	4926	4987	5003	4921	4818	4766	4772	5178	5112
4784	4653	4455	4232	4169	4049	4150	4121	4137	4245	4377	4452	4583	4767	4772	4690	4645	4735	4509	4467	4378	4356	4625	4767	4869	5077	5095	5201	4924	4873	4810	4827	4993	5024	5194	4965	4877	4754	4879	4909	5061	4909	4879	5016	5022	5076	4855	5165	5071	4999
4570	4320	4376	4221	4095	4063	4243	4268	4340	4447	4647	4607	4618	4719	4715	4711	4560	4389	4303	4383	4454	4515	4672	4845	5019	5022	5032	5058	4770	4642	4812	4739	4919	5141	5122	5089	4983	4795	4820	4995	4965	4857	4854	4860	4962	4909	4975	5026	5077	5106
4708	4286	4369	4471	4379	4352	4236	4376	4638	4502	4654	4784	4719	4722	4613	4370	4302	3928	4032	4383	4566	4619	4785	4936	5109	5137	4956	4872	4702	4754	4669	4747	4899	5021	4966	5023	4771	4782	4853	4900	4881	4832	4761	4747	4783	4799	4834	5057	5025	5008
4767	4719	4696	4444	4588	4562	4483	4504	4626	4690	4760	4587	4590	4509	4489	4255	4018	3847	4039	4458	4708	4966	4938	5035	5171	5089	5038	5013	4872	4695	4707	4888	4785	4843	4926	4689	4783	4666	4717	4825	4974	4994	4988	4765	4603	4881	4737	4835	4870	4739
4856	4905	4825	4733	4845	4760	4687	4664	4827	4690	4758	4494	4527	4464	4194	4209	4050	3984	4213	4495	4872	4941	4872	5065	5050	4988	4907	4791	4888	4673	4828	4858	4868	4775	4765	4684	4593	4693	4657	4774	4871	4807	4802	4796	4803	4691	4845	4724	4665	4621
5117	4776	4947	4875	4994	4990	4848	4864	4708	4793	4597	4511	4464	4345	4235	4333	4073	4285	4527	4832	4925	4909	4910	4793	4875	4694	4623	4681	4636	4680	4869	4845	4686	4680	4585	4631	4622	4481	4728	4580	4643	4655	4736	4731	4702	4683	4769	4840	4571	4691
5002	4981	5092	5115	5023	5000	4980	4913	4681	4793	4576	4397	4356	4305	4327	4242	4445	4620	4778	4711	4856	4751	4718	4695	4665	4650	4616	4554	4542	4675	4700	4697	4701	4652	4655	4669	4522	4610	4709	4576	4651	4706	4547	4702	4577	4765	4595	4762	4657	4607
5177	5004	5074	4980	5037	5012	4912	4715	4662	4603	4498	4396	4468	4376	4459	4592	4536	4741	4884	4993	4902	4735	4781	4654	4654	4514	4410	4693	4589	4784	4536	4426	4470	4402	4409	4562	4565	4650	4819	4586	4452	4459	4638	4541	4664	4645	4615	4716	4709	4706
4937	4911	4943	4730	4724	4704	4626	4499	4460	4534	4505	4600	4549	4576	4521	4636	4856	4835	4745	4937	4678	4836	4675	4768	4664	4756	4741	4693	4704	4658	4647	4513	4349	4476	4318	4592	4648	4760	4745	4597	4590	4636	4715	4723	4560	4546	4439	4525	4699	4671
4870	4685	4675	4474	4487	4546	4419	4424	4369	4412	4378	4548	4531	4662	4670	4820	4752	4638	4787	4650	4697	4732	4714	4673	4764	4814	4810	4791	4762	4801	4714	4633	4384	4438	4482	4556	4633	4638	4747	4525	4579	4669	4777	4843	4744	4573	4542	4438	4590	4587
4763	4481	4452	4383	4375	4445	4495	4422	4326	4393	4491	4578	4606	4737	4889	4749	4680	4646	4598	4481	4499	4669	4649	4756	4710	4945	4793	4862	4918	4821	4823	4611	4609	4543	4642	4695	4758	4600	4532	4606	4786	4689	4742	4680	4669	4543	4667	4432	4639	4858
4684	4532	4442	4415	4466	4445	4423	4347	4368	4495	4431	4656	4737	4856	4788	4728	4613	4645	4487	4479	4548	4592	4598	4951	4876	4963	4835	4846	4818	4877	4691	4659	4693	4691	4814	4817	4731	4493	4623	4658	4610	4683	4559	4568	4580	4646	4599	4656	4698	4829
4769	4423	4573	4470	4623	4442	4502	4677	4496	4535	4618	4609	4690	4636	4648	4754	4500	4510	4412	4581	4594	4750	4869	4892	4998	5045	4951	4883	4731	4749	4651	4621	4654	4723	4688	4697	4619	4654	4711	4679	4846	4622	4574	4422	4425	4716	4678	4710	4941	4793
4724	4613	4745	4663	4558	4669	4706	4709	4655	4591	4572	4584	4600	4458	4574	4486	4472	4358	4522	4390	4696	4874	4981	4969	4976	5046	4800	4824	4756	4818	4703	4749	4753	4616	4693	4652	4609	4579	4777	4622	4699	4777	4670	4596	4465	4638	4641	4738	4548	4652
4888	4880	4958	4704	4858	4743	4680	4567	4545	4410	4573	4572	4428	4392	4251	4417	4488	4398	4537	4423	4731	4822	4753	4823	4825	4823	4690	4775	4838	4695	4761	4878	4716	4667	4648	4523	4451	4621	4558	4643	4690	4686	4661	4633	4660	4545	4477	4595	4576	4582
5148	4912	5064	4873	4868	4746	4829	4380	4514	4523	4323	4408	4311	4289	4262	4403	4549	4495	4434	4520	4659	4860	4697	4692	4750	4804	4680	4744	4793	4799	4915	4912	4818	4722	4627	4544	4499	4586	4504	4516	4454	4727	4722	4686	4563	4482	4417	4576	4570	4480
5354	5223	5140	4920	4855	4820	4440	4405	4462	4352	4400	4303	4074	4362	4471	4612	4782	4594	4614	4676	4640	4712	4661	4650	4662	4549	4666	4548	4681	4816	4670	4742	4583	4510	4699	4692	4620	4574	4395	4458	4458	4575	4609	4510	4457	4438	4639	4706	4635	4505
5255	5082	5141	4867	4798	4746	4456	4487	4322	4230	4381	4312	4319	4424	4663	4753	4947	4880	4772	4725	4668	4649	4726	4567	4698	4684	4579	4359	4476	4544	4551	4552	4458	4580	4614	4562	4427	4575	4470	4378	4543	4502	4633	4408	4298	4367	4467	4529	4637	4413
5179	4939	4908	4854	4699	4544	4544	4367	4368	4198	4645	4409	4477	4409	4635	4834	4995	4903	4833	4624	4654	4665	4720	4747	4638	4638	4682	4524	4551	4485	4390	4344	4361	4427	4342	4418	4516	4358	4509	4572	4587	4504	4355	4250	4057	4293	4400	4396	4528	4435
4822	4730	4695	4497	4404	4418	4334	4387	4360	4332	4482	4426	4642	4552	4845	4862	4912	4943	4752	4590	4661	4722	4882	4744	4779	4671	4799	4608	4495	4473	4253	4321	4278	4242	4203	4190	4149	4316	4448	4487	4421	4507	4443	4223	4205	4264	4316	4373	4247	4334
4834	4652	4662	4434	4469	4375	4208	4350	4331	4546	4439	4548	4526	4565	4678	4844	4813	4760	4586	4679	4635	4609	4837	4743	4833	4620	4780	4520	4575	4512	4415	4398	4341	4309	4112	4169	4355	4194	4287	4293	4462	4398	4577	4425	4322	4479	4361	4332	4130	4223
4720	4632	4678	4438	4530	4427	4444	4338	4445	4416	4640	4696	4601	4542	4540	4635	4719	4636	4535	4524	4643	4666	4708	4655	4658	4593	4575	4452	4492	4465	4634	4525	4524	4483	4315	4370	4370	4285	4227	4383	4185	4367	4505	4472	4476	4448	4379	4537	4495	4358
4841	4759	4790	4564	4532	4518	4617	4567	4422	4345	4503	4586	4663	4567	4587	4591	4712	4757	4689	4737	4838	4701	4758	4764	4722	4572	4483	4431	4503	4509	4493	4579	4554	4583	4531	4472	4641	4464	4372	4315	4350	4457	4422	4366	4361	4525	4544	4575	4579	4441
4867	4837	4972	4861	4795	4734	4527	4464	4425	4369	4486	4591	4565	4579	4618	4785	4878	4928	5021	5008	4828	4774	4738	4806	4482	4607	4417	4368	4338	4371	4420	4424	4360	4500	4509	4562	4748	4552	4475	4441	4433	4482	4399	4318	4254	4398	4521	4582	4642	4464
5052	4988	5007	4875	4809	4717	4629	4562	4389	4410	4317	4428	4482	4426	4559	4853	4713	4783	4930	4759	4846	4821	4797	4710	4534	4647	4511	4498	4351	4441	4297	4332	4430	4343	4626	4509	4542	4454	4584	4535	4579	4516	4467	4485	4238	4450	4474	4525	4491	4684
5046	4779	4839	4682	4665	4669	4563	4325	4250	4372	4401	4463	4626	4560	4667	4786	4813	4670	4741	4735	4776	4647	4796	4576	4787	4767	4732	4630	4446	4431	4347	4470	4361	4426	4446	4267	4328	4569	4573	4658	4553	4647	4697	4441	4478	4436	4479	4470	4388	4652
4860	4688	4713	4456	4429	4416	4389	4252	4272	4399	4315	4434	4491	4470	4477	4532	4592	4630	4687	4708	4685	4622	4720	4697	4608	4677	4630	4639	4585	4538	4438	4388	4482	4473	4260	4299	4275	4516	4495	4642	4412	4534	4729	4758	4456	4630	4452	4369	4384	4317
4738	4562	4558	4423	4410	4398	4437	4200	4314	4327	4440	4416	4524	4426	4398	4522	4390	4422	4458	4455	4535	4537	4443	4478	4533	4601	4662	4598	4444	4455	4584	4503	4542	4293	4384	4332	4348	4339	4429	4498	4403	4582	4690	4692	4675	4626	4492	4563	4526	4456
4804	4599	4564	4435	4511	4546	4518	4564	4404	4330	4377	4233	4482	4367	4462	4505	4502	4415	4513	4493	4511	4525	4533	4552	4585	4417	4346	4476	4291	4456	4484	4473	4708	4579	4538	4527	4598	4490	4537	4376	4453	4491	4618	4723	4580	4497	4642	4511	4583	4421
4712	4863	4862	4675	4850	4749	4705	4721	4552	4515	4525	4461	4505	4449	4491	4472	4409	4512	4446	4563	4515	4663	4459	4316	4315	4275	4422	4279	4230	4457	4386	4377	4515	4468	4479	4632	4555	4428	4475	4462	4520	4407	4435	4472	4425	4470	4659	4708	4594	4514
5065	4848	5019	4794	4814	4867	4756	4777	4752	4537	4445	4394	4386	4427	4443	4585	4378	4680	4670	4699	4681	4641	4515	4496	4511	4500	4416	4395	4361	4288	4239	4256	4367	4401	4423	4369	4531	4394	4499	4614	4611	4426	4481	4275	4402	4424	4615	4619	4779	4709
5008	5017	5003	4668	4578	4535	4671	4616	4502	4627	4605	4461	4408	4357	4421	4343	4524	4716	4480	4564	4675	4640	4638	4434	4538	4530	4550	4394	4562	4375	4201	4346	4150	4428	4345	4426	4319	4241	4480	4710	4613	4404	4384	4282	4403	4280	4492	4535	4710	4739
4959	4870	4678	4614	4448	4358	4341	4404	4451	4395	4375	4315	4439	4395	4448	4493	4438	4562	4646	4745	4610	4819	4858	4720	4566	4578	4647	4459	4487	4371	4266	4400	4284	4329	4286	4193	4236	4353	4446	4466	4576	4561	4587	4582	4469	4349	4452	4506	4514	4547
4890	4616	4808	4427	4417	4227	4308	4382	4407	4483	4479	4423	4482	4223	4081	4196	4188	4352	4320	4334	4518	4539	4573	4433	4565	4518	4742	4489	4651	4696	4704	4631	4387	4264	4402	4344	4207	4313	4310	4504	4451	4541	4526	4694	4607	4493	4505	4322	4411	4528
4681	4530	4533	4484	4359	4374	4421	4472	4396	4347	4257	4177	4138	4239	4346	4313	4261	4240	4176	4313	4383	4462	4541	4459	4393	4444	4492	4446	4691	4786	4622	4754	4629	4589	4518	4337	4259	4469	4400	4341	4457	4522	4458	4602	4551	4662	4582	4375	4406	4522
4645	4584	4498	4441	4430	4501	4520	4366	4516	4455	4515	4337	4201	4048	3942	4044	4077	4186	4270	4234	4209	4294	4200	4198	4190	4212	4394	4494	4511	4573	4591	4636	4738	4564	4623	4644	4585	4411	4347	4460	4347	4422	4515	4557	4626	4571	4565	4546	4556	4565
4807	4817	4670	4650	4806	4623	4683	4524	4564	4578	4250	4331	4399	4179	4320	4215	4387	4295	4268	4316	4468	4389	4381	4364	4222	4220	4223	4178	4245	4464	4431	4396	4545	4569	4743	4642	4707	4463	4518	4258	4476	4549	4295	4395	4352	4477	4459	4687	4690	4599
5036	4927	4991	4921	4874	5010	4844	4655	4652	4602	4627	4680	4347	4172	4023	3997	4140	4310	4337	4316	4358	4203	4304	4302	4295	4284	4167	4306	4191	4268	4353	4242	4167	4321	4526	4525	4385	4359	4517	4535	4384	4513	4307	4183	4289	4329	4364	4583	4529	4563
5023	4959	5066	5010	4774	4776	4708	4788	4673	4688	4413	4463	4262	4185	4446	4370	4430	4621	4643	4716	4707	4549	4613	4623	4414	4280	4047	4221	4260	4382	4242	4120	4277	4252	4403	4241	4393	4303	4451	4585	4668	4426	4457	4243	4165	4235	4517	4404	4607	4616
5023	4943	5000	4962	4872	4837	4748	4646	4614	4452	4487	4478	4344	4335	4263	4370	4355	4267	4522	4520	4442	4566	4685	4647	4506	4456	4468	4503	4337	4176	4201	4181	4170	4181	4166	4287	4111	4066	4455	4623	4586	4645	4426	4314	4431	4310	4267	4355	4312	4495
4883	4941	4890	4703	4675	4703	4513	4390	4680	4435	4306	4360	4136	4172	4145	4251	4224	4481	4565	4608	4613	4618	4769	4658	4636	4441	4546	4585	4726	4459	4446	4225	4442	4203	4280	4127	4057	4203	4232	4499	4693	4462	4429	4591	4422	4382	4349	4219	4259	4366
5019	4731	4828	4568	4418	4391	4408	4450	4335	4323	4115	4188	4261	4185	4115	4210	4318	4304	4460	4334	4273	4558	4619	4727	4593	4708	4675	4790	4582	4632	4370	4526	4534	4326	4361	4262	4074	4308	4278	4266	4496	4520	4474	4604	4592	4471	4350	4211	4317	4361
4634	4681	4769	4498	4333	4274	4366	4298	3996	4196	4144	4057	4164	3956	4020	4188	4309	4178	4256	4186	4256	4428	4339	4411	4456	4639	4692	4837	4761	4691	4715	4590	4625	4586	4382	4355	4585	4156	4174	4225	4231	4230	4682	4663	4817	4799	4366	4393	4243	4463
4671	4566	4458	4400	4282	4322	4216	4215	4240	4249	4163	4142	4106	3993	4127	4254	4297	4350	4341	4144	4365	4309	4384	4382	4438	4409	4428	4381	4521	4676	4706	4729	4456	4604	4406	4537	4506	4551	4213	4226	4274	4394	4467	4614	4519	4703	4425	4682	4613	4423
4599	4435	4580	4492	4271	4413	4350	4440	4236	4067	4125	4305	4310	4302	4492	4453	4668	4550	4498	4592	4450	4379	4447	4481	4442	4396	4340	4312	4126	4306	4354	4608	4630	4709	4690	4792	4760	4561	4386	4234	4222	4444	4463	4358	4389	4443	4649	4612	4584	4538
4683	4606	4655	4444	4474	4718	4513	4351	4324	4317	4557	4437	4457	4416	4492	4473	4570	4599	4267	4443	4288	4346	4421	4447	4482	4403	4240	4178	4273	4252	4413	4423	4398	4660	4757	4676	4788	4597	4557	4430	4462	4224	4321	4338	4246	4508	4448	4670	4734	4380
4939	4659	4768	4793	4882	4698	4497	4606	4727	4758	4615	4562	4328	4342	4565	4502	4451	4480	4530	4556	4457	4386	4391	4267	4341	4261	3996	4153	4352	4306	4436	4338	4356	4337	4565	4663	4714	4696	4558	4594	4596	4547	4492	4305	4225	4452	4542	4696	4531	4624
5062	4781	5086	4939	4641	4725	4721	4746	4644	4501	4368	4418	4382	4550	4684	4697	4859	4905	5025	4918	5029	4904	4965	4962	4574	4398	4114	4179	4220	4211	4087	4195	4395	4272	4319	4264	4617	4602	4750	4729	4741	4847	4572	4291	4346	4261	4588	4592	4457	4410
5083	5067	5058	4697	4619	4726	4572	4359	4402	4490	4476	4572	4493	4498	4544	4554	4668	4587	4672	4620	4708	4833	4800	5068	5082	5031	4713	4449	4347	4328	4231	4074	4116	4312	4267	4162	4229	4368	4527	4618	4812	4766	4822	4546	4312	4344	4410	4455	4279	4188
5217	4913	4569	4604	4734	4535	4230	4199	4314	4428	4437	4326	4368	4140	4068	4123	4139	4215	4106	4260	4208	4212	4388	4394	4673	4664	4628	4686	4588	4636	4476	4195	4226	4163	4124	4185	4081	4164	4514	4746	4596	4677	4603	4567	4291	4327	4287	4264	4210	4297
4978	4555	4845	4799	4535	4181	4257	4285	4243	4139	4030	4158	4084	4014	3984	4058	4171	4460	4508	4598	4683	4601	4548	4333	4300	4206	4239	4609	4815	4660	4552	4540	4414	4340	4046	4005	4222	4270	4330	4665	4682	4538	4555	4576	4555	4290	4211	4155	4016	4072
4803	4731	4761	4497	4210	4213	4247	4204	4069	3879	3926	3962	4127	3953	4094	4228	4362	4450	4484	4847	4847	4818	4754	4824	4808	4587	4642	4370	4485	4635	4747	4753	4640	4676	4300	3987	4068	4403	4512	4493	4415	4595	4603	4628	4808	4488	4215	4070	4029	4189
4822	4705	4423	4204	4352	4291	4241	4047	3962	4167	4022	4129	4113	4056	4043	4177	4286	4275	4178	4344	4380	4335	4510	4610	4779	5029	4923	4831	4578	4483	4692	4747	4687	4785	4709	4378	4279	4289	4555	4321	4369	4538	4654	4670	4677	4628	4304	4217	4030	4186
4930	4346	4430	4470	4571	4241	4170	4163	4278	4085	4113	4097	4257	4361	4184	4245	4239	4245	4061	4003	3978	4047	3846	4016	4047	4588	4786	4809	4877	4586	4697	4664	4748	4690	4695	4843	4486	4439	4600	4534	4229	4557	4646	4806	4637	4753	4297	4237	4284	4208
4651	4142	4589	4483	4287	4155	4322	4355	4349	4149	4255	4543	4512	4516	4296	4124	4143	4185	4037	4115	4075	4149	3946	3765	3756	3908	4182	4491	4651	4834	4781	4629	4633	4642	4665	4687	4876	4548	4248	4543	4458	4405	4524	4640	4498	4693	4672	4451	4432	4429
4351	4290	4702	4401	4165	4321	4470	4416	4542	4546	4689	4729	4538	4272	4153	4076	4192	4330	4277	4509	4587	4394	4328	4221	3993	4010	3789	3850	4088	4488	4737	4809	4589	4577	4566	4797	5025	4882	4349	4363	4518	4401	4394	4543	4536	4530	4715	4777	4525	4515
4448	4667	4558	4196	4307	4539	4605	4529	4670	4923	4876	4512	4158	4225	4310	4549	4813	4717	4834	4962	4737	4826	4687	4630	4531	4475	4266	3875	3776	3995	4446	4511	4425	4512	4589	4717	4778	5044	4547	4269	4355	4422	4083	4195	4389	4443	4563	4696	4545	4613
4719	4795	4510	4148	4426	4579	4719	4704	4830	4824	4458	4220	4281	4413	4953	5332	5486	5621	5490	5436	5348	5208	4971	4702	4782	4784	4466	4247	3880	3765	4046	4354	4305	4369	4707	4520	4670	4718	4782	4435	4346	4482	4251	4124	4197	4327	4472	4612	4644	4434
5180	4676	4326	4380	4620	4714	4550	4672	4817	4540	4176	4312	4707	5242	5721	6016	6154	5913	5835	5862	5477	5419	5146	5181	4894	4902	4830	4460	4325	4002	4047	4073	4200	4389	4484	4565	4375	4532	4705	4691	4302	4371	4331	3996	4070	4288	4325	4664	4719	4559
5382	4779	4430	4607	4759	4575	4642	4673	4408	4025	4110	4699	5290	5833	6017	5908	5903	5502	5427	5410	5285	5175	5129	5099	5076	4965	4698	4746	4657	4390	4086	3945	4080	4349	4472	4500	4274	4379	4560	4841	4527	4627	4474	4158	3988	4236	4268	4483	4746	4469
5338	4669	4733	4844	4786	4619	4495	4477	4158	4143	4718	5189	5758	5795	5753	5402	4970	4682	4451	4437	4617	4573	4800	4926	4993	4846	4818	4646	4725	4439	4245	3800	3804	4125	4320	4439	4302	4278	4572	4919	4779	4514	4708	4239	4003	4212	4372	4631	4660	4512
5198	4472	4886	4868	4716	4252	4220	4099	4089	4330	5073	5496	5703	5467	4882	4334	3998	3576	3653	3571	3746	4005	4240	4560	5067	4878	4917	4790	4800	4442	4290	4044	3821	4046	4393	4270	4269	4204	4355	4801	4651	4583	4620	4434	4336	4207	4249	4384	4460	4404
4894	4337	4922	4764	4510	4190	4185	4128	4164	4665	5190	5476	5200	4707	3973	3342	3107	3003	2901	3093	3295	3501	3661	4045	4434	4771	4857	5003	4807	4659	4340	3999	3961	4015	4293	4291	4271	4206	4299	4790	4907	4592	4708	4621	4379	4279	4376	4309	4378	4393
4634	4368	4917	4537	4209	4145	4168	4198	4202	4743	5276	5066	4711	3977	3211	2925	2808	2807	2912	2973	2945	3056	3303	3619	3994	4428	4785	4970	4829	4730	4392	4466	4173	4038	4144	4221	4194	4161	4470	4638	4911	4501	4583	4809	4402	4396	4449	4193	4283	4500
4461	4516	4790	4471	4146	4021	4135	4211	4407	4881	5000	4634	3954	3347	2696	2659	2843	3110	3205	3147	3153	3259	3236	3302	3670	4210	4837	5035	4974	4763	4585	4478	4349	4134	4140	4052	4217	4013	4220	4622	4885	4567	4567	4765	4529	4574	4411	4212	4187	4383
4369	4476	4710	4327	3986	4025	4035	4200	4532	4802	4844	4351	3726	3008	2812	2787	3111	3443	3680	3673	3446	3398	3182	3047	3376	3963	4453	5149	5210	4925	4806	4630	4548	4129	4058	4128	4171	4083	4148	4366	4585	4370	4431	4754	4680	4498	4550	4334	4154	4386
4141	4290	4527	4280	3847	3755	4008	4111	4711	4798	4667	4070	3541	2968	2872	3019	3429	3864	4057	4021	3868	3577	3273	2981	3175	3739	4538	5008	5318	4999	4827	4824	4794	4188	4276	4197	4251	3981	4320	4345	4465	4538	4508	4711	4731	4502	4446	4214	3964	4405
4099	4147	4372	4212	3733	3892	4020	4264	4480	4742	4509	3960	3382	3067	2935	3093	3549	3963	4183	4198	4037	3710	3356	3138	3050	3401	4306	4926	5338	5004	4936	4794	4771	4352	4223	4314	4293	4148	4186	4421	4336	4438	4516	4644	4733	4570	4469	4130	4089	4290
4164	3975	4341	3932	3650	3679	3975	4323	4425	4571	4467	3896	3370	3024	2924	3242	3570	4057	4209	4128	3794	3552	3216	2829	2772	3383	4217	4905	5102	4920	4864	4859	4807	4343	4221	4434	4553	4085	4191	4464	4233	4419	4456	4933	4777	4549	4527	4261	4150	4247
4155	4109	4360	3987	3728	3823	4003	4363	4593	4655	4426	4126	3509	3147	3030	3163	3502	3788	3955	3863	3582	3310	2800	2657	2657	3339	4192	4873	5089	4793	4544	4760	4827	4344	4337	4531	4545	4163	4066	4312	4163	4205	4413	4803	4695	4520	4402	4215	4274	4294
4191	4198	4312	4101	3863	3772	4005	4299	4533	4697	4621	4177	3791	3290	3087	3137	3278	3498	3512	3403	3107	3003	2695	2473	2757	3483	4352	5061	5051	4714	4552	4589	4582	4250	4400	4805	4510	4229	4251	4360	4167	4233	4475	4610	4672	4377	4484	4265	4302	4275
4218	4059	4276	4324	3834	3808	4124	4553	4699	4825	4617	4515	4120	3621	3122	3144	3014	3133	3030	2940	2773	2602	2506	2548	2919	3829	4636	5109	4884	4616	4466	4684	4518	4366	4620	4837	4486	4030	4342	4267	4067	4175	4410	4525	4647	4460	4495	4243	4335	4378
4350	4067	4219	4289	4171	3813	4131	4568	4690	4856	4711	4727	4393	3931	3655	3359	3069	2860	2711	2649	2619	2510	2556	2933	3485	4232	4805	4985	4745	4429	4296	4328	4382	4417	4663	4964	4517	4220	4384	4212	3935	4376	4390	4571	4655	4582	4529	4356	4414	4238
4278	4103	4149	4305	4192	4017	4197	4336	4752	4608	4750	4792	4713	4400	4146	3686	3372	3145	2937	2762	2719	2840	3094	3502	4145	4705	5007	4856	4331	4085	4150	4293	4271	4438	4764	4915	4343	4440	4531	4270	4138	4293	4383	4547	4599	4625	4640	4486	4441	4249
4181	4241	4088	4340	4379	4173	4080	4236	4586	4833	4718	4868	4874	4843	4668	4408	4021	3678	3415	3423	3474	3579	3776	4323	4860	5132	5037	4550	4154	3792	4137	4306	4391	4430	4825	4661	4363	4663	4726	4177	4216	4385	4405	4467	4499	4634	4558	4606	4488	4498
4197	4123	4222	4371	4509	4442	4076	4242	4505	4664	4743	4756	4965	5001	5005	4865	4791	4472	4356	4115	4416	4622	4879	5125	5238	5104	4658	4028	3740	3818	4105	4421	4539	4570	4612	4459	4454	4837	4441	3992	4274	4434	4281	4598	4662	4684	4558	4679	4489	4374
4125	4194	4429	4330	4551	4588	4266	4440	4482	4716	4816	4685	4886	4848	5222	5224	5297	5229	5174	5169	5384	5551	5521	5249	5202	4569	3947	3731	3645	3853	4293	4427	4587	4668	4499	4461	4638	4937	4259	4105	4306	4202	4305	4527	4340	4477	4533	4743	4482	4344
4477	4142	4414	4276	4504	4685	4658	4407	4363	4484	4824	4816	4907	4840	4983	5251	5188	5335	5387	5372	5385	5310	5270	4603	4298	3799	3544	3487	3920	4268	4268	4455	4532	4436	4271	4476	4965	4962	4144	4174	4311	4057	4246	4221	4498	4403	4633	4636	4606	4443
4430	4178	4298	4379	4500	4595	4658	4614	4389	4416	4593	4823	4863	4908	4795	4841	4826	4864	4922	5032	4854	4760	4393	3849	3587	3375	3482	3826	3966	4272	4474	4432	4478	4159	4187	4778	5108	4525	4271	4460	4244	4046	4217	4268	4281	4432	4721	4765	4612	4331
4493	4315	4272	4410	4520	4428	4661	4740	4600	4404	4256	4468	4680	4744	4900	4784	4673	4518	4376	4329	4363	4007	3783	3630	3499	3747	3949	4171	4341	4259	4398	4448	4263	4232	4580	4994	4830	4284	4379	4461	4223	4239	4260	4296	4301	4370	4593	4700	4696	4427
4661	4700	4556	4403	4389	4377	4562	4792	4829	4780	4326	4277	4532	4494	4818	4812	4813	4595	4318	4306	4119	3891	3779	3744	3997	4229	4224	4236	4151	4154	4351	4394	4150	4468	4840	4919	4501	4508	4692	4374	4161	4356	4212	4328	4263	4459	4529	4738	4867	4459
4462	4604	4803	4591	4415	4297	4421	4675	4851	4907	4902	4638	4384	4363	4355	4696	4672	4448	4397	4368	4266	4228	4129	4222	4029	4225	4122	4019	3998	4004	4183	4051	4218	4656	4644	4542	4450	4652	4440	4217	4280	4292	4222	4096	4250	4241	4460	4780	4650	4588
4424	4610	4711	4565	4474	4519	4404	4526	4521	4930	5214	5148	4828	4701	4610	4565	4537	4454	4159	4342	4413	4356	4163	4005	4088	3955	4013	3810	3877	3831	4067	4122	4323	4609	4442	4384	4947	4964	4381	4285	4462	4285	4387	4016	4283	4222	4471	4800	4585	4634
4778	4568	4518	4562	4581	4604	4546	4508	4368	4459	4696	5179	5263	5403	5047	4941	4910	4519	4390	4565	4344	4314	4226	3965	3977	3821	3862	3806	3887	3889	4065	4195	4434	4300	4269	4586	4926	4590	4446	4605	4402	4246	4289	4187	4311	4243	4607	4614	4763	4471
4854	4629	4494	4502	4465	4545	4633	4700	4552	4622	4574	4592	4925	5127	5321	5246	5228	4967	4956	4731	4553	4482	4309	4095	3795	3844	3837	3946	3854	4056	4278	4421	4225	4126	4617	4842	4773	4515	4509	4512	4293	4191	4359	4354	4233	4346	4534	4520	4725	4444
4371	4712	4640	4289	4357	4367	4602	4821	4740	4808	4722	4522	4539	4547	4697	4759	5031	4932	4839	4706	4489	4232	4291	3921	3951	3869	3869	3946	3936	4239	4098	4014	4223	4512	4569	4681	4588	4733	4484	4361	4182	4340	4309	4121	4039	4410	4370	4539	4488	4384
4489	4356	4676	4506	4466	4340	4464	4548	4551	4712	4898	4795	4790	4752	4448	4345	4331	4327	4315	4192	4165	4082	4187	3843	4015	4028	4025	4057	3922	3890	3969	4118	4360	4509	4305	4253	4627	4781	4390	4459	4189	4270	4105	4108	4308	4237	4267	4549	4481	4368
4515	4486	4452	4452	4643	4427	4335	4386	4508	4475	4608	4738	4745	4954	5020	4868	4770	4634	4541	4362	4390	4402	4373	4253	4182	4082	3936	3781	3609	3978	4080	4378	4387	4213	4236	4835	4819	4573	4368	4376	4237	4233	4154	4323	4361	4296	4420	4415	4448	4210
4448	4398	4495	4367	4549	4491	4323	4430	4429	4375	4401	4366	4422	4474	4787	4798	4892	4940	4843	4769	4562	4525	4319	4098	3920	3796	3663	3762	4034	4050	4337	4337	4297	4180	4674	4826	4751	4508	4469	4415	4212	4138	4254	4236	4293	4479	4271	4405	4481	4314
4426	4383	4531	4346	4317	4299	4341	4640	4529	4630	4481	4391	4504	4480	4411	4433	4405	4388	4358	4319	4249	4013	4004	3868	3784	3803	4151	4025	3941	3979	3917	4187	4293	4437	4558	4499	4746	4798	4449	4208	4084	4264	4244	4089	4397	4309	4343	4562	4312	4321
4255	4329	4409	4424	4404	4295	4347	4361	4459	4505	4576	4464	4566	4633	4637	4500	4488	4411	4287	4310	4106	4175	4116	4011	3869	3998	4054	3792	3696	3871	4090	4424	4413	4320	4336	4671	4805	4711	4244	4277	4346	4153	4236	4395	4246	4188	4534	4442	4334	4256
4269	4184	4379	4320	4335	4433	4352	4354	4321	4355	4349	4334	4306	4357	4415	4513	4492	4483	4546	4393	4502	4242	4020	3856	3988	3970	3870	4014	4102	4147	4286	4220	4414	4320	4619	4783	4584	4538	4238	4311	4095	4176	4285	4359	4318	4392	4283	4329	4397	4292
4386	4196	4366	4239	4231	4288	4418	4502	4393	4170	4263	4219	4207	4223	4337	4362	4359	4193	4209	4316	4248	4132	3988	3907	4002	3962	3977	4077	4170	4250	4232	4402	4565	4545	4520	4527	4600	4464	4208	4112	4074	4431	4256	4221	4433	4289	4501	4297	4285	4182
4170	4274	4284	4192	4196	4134	4238	4336	4311	4248	4286	4176	4147	4009	4295	4301	4282	4123	4184	4329	4175	4232	4172	4161	4089	4109	4126	4143	4246	4334	4459	4485	4397	4570	4546	4607	4563	4527	4172	4117	4355	4170	4248	4529	4383	4545	4432	4370	4261	4097
4375	4161	4180	3977	4074	4113	3964	4082	3996	3979	3992	4011	4249	4301	4109	4128	4404	4195	4289	4244	4257	4204	4239	4193	4220	4257	4288	4451	4478	4356	4313	4432	4472	4639	4576	4501	4361	4350	4284	4108	4159	4181	4409	4378	4539	4528	4241	4241	4188	4102
4258	4209	4210	4060	4035	3939	4074	4111	4200	4098	3987	3843	3889	3839	3818	3920	4139	4128	4108	4123	4198	4212	4174	4191	4083	4307	4210	4377	4555	4421	4578	4636	4577	4463	4309	4350	4349	4414	4162	4227	4222	4236	4275	4500	4549	4487	4444	4033	4164	4195
4302	4162	4036	4131	3877	3915	3878	3827	3849	3980	3840	3953	3936	3865	3952	3872	4118	4135	3961	4062	4139	4132	4279	4206	4073	4344	4544	4749	4488	4539	4360	4605	4522	4318	4305	4238	4150	4307	4158	4253	4097	4354	4663	4584	4477	4577	4316	4137	4273	4178
4427	4286	4220	3959	3936	3904	3874	3916	3863	3900	3684	3794	3679	4018	3999	3943	4026	4113	4218	4314	4211	4367	4183	4287	4364	4388	4595	4580	4580	4578	4554	4433	4519	4400	4138	4109	4203	4077	4280	4049	4206	4444	4461	4560	4709	4400	4327	4284	4112	4215
4485	4235	4257	4110	4068	3995	3898	3954	3876	3940	3909	3933	3608	3709	3686	3662	3788	3892	3860	4115	3998	4147	4199	4299	4354	4500	4855	4741	4772	4583	4507	4418	4416	4249	4015	4044	4137	4199	4247	4137	4139	4305	4514	4607	4542	4571	4343	4218	4309	4202
4687	4478	4411	4190	4111	4101	4092	3970	4017	3873	3744	3663	3883	3881	4014	3965	4014	4161	4275	4414	4394	4557	4515	4528	4577	4579	4604	4754	4755	4507	4773	4510	4451	4282	3994	3913	4139	4209	4291	4253	4306	4385	4485	4448	4690	4475	4374	4287	4066	4372
4763	4518	4466	4485	4240	4177	4014	3985	3895	4015	3904	3954	3887	3856	3842	3938	3886	4135	4132	4244	4148	4346	4309	4508	4459	4793	4849	4921	4737	4868	4640	4466	4497	4210	4155	4107	3932	4146	4351	4406	4518	4432	4497	4534	4470	4508	4481	4177	4251	4295
4913	4662	4536	4365	4185	4208	4283	4125	4026	3983	3898	3921	3950	4122	3996	3967	4227	4295	4428	4460	4474	4719	4644	4673	4748	4643	4802	4867	4791	4624	4564	4513	4394	4384	4258	4145	4158	4225	4360	4557	4495	4382	4514	4560	4522	4485	4403	4218	4205	4452
4855	4632	4724	4634	4403	4271	4280	4082	3943	3973	3989	3832	4083	4037	4047	4070	4173	4276	4414	4399	4517	4514	4576	4516	4621	4637	4857	4733	4729	4577	4218	4235	4321	4397	4406	4157	4176	4324	4353	4525	4538	4509	4249	4409	4398	4534	4419	4193	4266	4173
4922	4760	4749	4616	4550	4535	4278	4152	4103	4045	4065	3973	4036	4263	4271	4235	4228	4327	4479	4544	4615	4711	4752	4512	4738	4646	4581	4604	4636	4399	4408	4208	4236	4321	4303	4177	4270	4293	4529	4634	4623	4374	4452	4392	4367	4301	4301	4330	4378	4378
4992	4759	4620	4767	4669	4514	4485	4276	4359	4232	4233	4273	4222	4262	4284	4278	4257	4376	4325	4366	4565	4542	4708	4812	4725	4616	4634	4640	4436	4431	4045	4111	4201	4351	4369	4167	4330	4394	4518	4636	4644	4447	4353	4434	4288	4384	4446	4421	4535	4518
4957	4843	4867	4731	4676	4591	4501	4267	4331	4292	4312	4340	4367	4417	4487	4404	4302	4402	4550	4602	4488	4628	4584	4692	4695	4583	4421	4556	4340	4258	4255	4142	4213	4304	4378	4626	4442	4624	4621	4576	4492	4468	4444	4361	4236	4378	4576	4632	4641	4627
4851	4749	4733	4717	4771	4583	4588	4385	4431	4286	4321	4479	4575	4496	4419	4572	4346	4390	4533	4512	4406	4494	4549	4573	4481	4581	4368	4282	4149	4215	4123	4107	4235	4333	4554	4482	4607	4475	4604	4616	4481	4361	4213	4211	4327	4419	4692	4541	4679	4643
4668	4672	4637	4676	4822	4735	4699	4343	4344	4493	4429	4446	4449	4444	4400	4539	4459	4335	4352	4422	4541	4435	4326	4449	4432	4258	4341	4244	4027	4137	4186	4137	4106	4343	4565	4688	4716	4524	4670	4559	4498	4370	4257	4212	4284	4556	4548	4704	4772	4576
4415	4448	4611	4738	4629	4517	4534	4429	4424	4521	4528	4387	4428	4424	4272	4370	4350	4301	4220	4202	4261	4211	4147	4107	4265	4290	4292	4067	4045	4153	4232	4235	4249	4421	4461	4604	4672	4613	4451	4477	4259	4081	4196	4239	4193	4360	4497	4753	4788	4531
4298	4261	4360	4505	4305	4444	4442	4282	4262	4276	4366	4311	4366	4349	4241	4397	4442	4330	4190	4066	4141	4157	4149	4028	4141	4291	4235	4009	4081	4164	4339	4327	4332	4273	4360	4743	4585	4463	4309	4166	4278	4114	4285	4362	4369	4459	4385	4687	4695	4609
4174	4075	4151	4267	4247	4124	4160	4143	4076	4228	4247	4239	4173	4042	4082	4200	4162	4083	4084	4038	4087	4007	3960	4007	4073	4185	4104	4080	4078	4151	4309	4392	4376	4299	4263	4600	4453	4354	4190	4115	4116	4079	4382	4351	4364	4439	4633	4662	4680	4600
4056	3827	4064	4016	4032	4093	4144	4035	4102	4040	4010	4078	4023	3892	3859	4055	4040	4000	3960	3863	3829	3890	3773	3883	3975	4111	4140	4141	4122	4274	4450	4342	4185	4338	4376	4293	4347	4150	4236	4025	4210	4124	4250	4396	4351	4443	4556	4443	4667	4548
3950	3873	4095	4076	3992	3973	4010	3891	3922	4062	3863	3967	3879	3912	3962	4079	4028	3928	3962	4013	3836	3917	3879	3879	4038	4034	4163	4052	4254	4312	4298	4304	4264	4223	4265	4193	4185	4158	4237	4154	4243	4103	4384	4428	4407	4520	4455	4462	4224	4376
4136	3962	4021	4127	4064	4090	3867	3974	3893	3946	3909	3916	3909	3867	3874	3985	3871	3965	3973	4005	3846	4062	4073	3968	4125	4151	4300	4264	4231	4283	4337	4327	4186	4257	4024	4008	4034	4061	4164	4175	4105	4271	4372	4491	4377	4453	4363	4302	4219	4211
4356	4078	4202	4111	4188	4059	4057	4005	3923	4091	3905	4052	3873	3921	3890	3949	3902	3948	4009	3883	3956	3924	4084	4084	4256	4336	4310	4225	4290	4203	4150	3998	4216	4078	4026	3911	3876	4168	4247	4290	4115	4262	4284	4493	4348	4371	4319	4185	4217	4364
4422	4254	4262	4340	4151	4063	4204	4117	4076	3922	3974	4003	4039	3962	4058	4037	4084	4194	4092	4194	4006	4133	4097	4340	4254	4275	4257	4124	4234	4179	4137	3897	3905	4026	3830	3928	3854	4231	4156	4192	4326	4316	4445	4270	4449	4257	4249	4135	4200	4401
4566	4354	4468	4285	4365	4312	4008	4164	4232	4011	3965	4031	4124	4178	4070	3991	4215	4222	4172	4142	4243	4270	4262	4403	4248	4191	4184	4044	4111	3963	3983	3988	3934	3992	3839	3877	4102	4149	4206	4382	4315	4215	4361	4199	4181	4279	4379	4355	4276	4495
4446	4453	4402	4292	4474	4250	4117	4164	4231	4246	4153	4053	4054	4254	4300	4288	4399	4267	4379	4285	4180	4215	4356	4231	4261	4215	4137	4038	4006	3952	3813	3905	3969	4023	4042	4053	4060	4233	4307	4305	4340	4144	4253	4077	4063	4285	4313	4299	4381	4437
4598	4365	4398	4385	4259	4340	4272	4196	4175	4226	4240	4241	4089	4046	4283	4269	4294	4216	4207	4319	4170	4180	4226	4210	4165	4048	4073	3881	3984	3828	3845	3889	3855	3922	4086	4130	4194	4114	4355	4226	4208	4318	4128	3979	4158	4106	4388	4445	4363	4399
4430	4341	4247	4318	4264	4177	4258	4196	4229	4217	4145	4152	4159	4230	4185	4255	4151	4316	4244	4255	4151	4132	4098	4123	4097	3988	3755	3809	3904	3902	3737	3907	4034	3951	4157	4229	4153	4136	4108	4132	4175	4147	4059	4023	4030	4180	4323	4346	4355	4452
4297	4070	4180	4050	4192	4018	3881	4024	4103	4076	4062	4106	4166	4123	4196	4203	4088	4079	4133	4165	4080	4034	4070	4011	3964	3926	4032	3744	3885	4061	3970	3985	4031	4041	4178	4153	4122	4176	3993	4181	4086	4015	4162	4030	4161	4267	4127	4263	4490	4279
4270	4007	4110	3902	3952	3798	3978	3926	3952	3925	3937	3903	3690	4025	4048	4110	3878	3948	3975	4047	4048	3939	3959	4066	3955	3986	3935	3915	3937	4064	4213	4164	4293	4089	4106	4121	4077	4032	4017	4080	4119	4116	4174	4346	4259	4215	4103	4197	4392	4388
4225	4144	4069	3924	3840	3850	3611	3818	3748	3782	3718	3728	3802	3816	3822	3889	3861	3752	3853	3883	3964	3946	4152	4060	4083	4002	3906	4055	4063	4094	4103	4194	4169	4240	4103	3922	3975	4050	3981	4032	4019	4189	4260	4398	4280	4059	4092	4137	4316	4339
4375	4195	4162	4060	4012	3776	3823	3775	3688	3766	3721	3608	3724	3963	3748	3698	3792	3819	3844	3883	4011	4027	4127	4135	4186	4189	3955	4096	4082	4117	4100	4272	4328	3939	3940	3869	3919	4207	4098	4096	4156	4309	4461	4354	4252	4085	3971	4414	4223	4249
4696	4295	4341	4244	4026	3917	3915	3823	3865	3798	3728	3849	3900	3866	3867	3853	3897	3892	3968	4016	4017	4137	4280	4160	4112	4097	4121	4078	4044	4083	4152	4269	4204	3938	3906	3936	4014	4174	4334	4187	4223	4409	4462	4430	4124	4137	4175	4395	4344	4346
4795	4607	4664	4541	4347	4211	4258	3918	4030	3951	3945	3845	3935	4025	3982	3846	4023	4108	4191	4122	4209	4314	4158	4183	4195	4098	4155	4126	4037	4021	4086	4145	4029	3967	3995	4107	4296	4375	4373	4492	4447	4466	4519	4270	4153	4244	4394	4474	4427	4171
4722	4508	4611	4577	4376	4234	4346	4247	4214	4077	4071	4008	4028	4217	4102	4011	4034	3983	4062	4176	4193	4253	4138	4014	4091	3971	3951	3980	3926	3934	3962	4046	4041	4175	4048	4233	4138	4304	4398	4319	4531	4469	4320	4126	4323	4358	4457	4374	4331	4347
4613	4578	4510	4461	4369	4383	4500	4374	4402	4254	4128	4148	4103	4038	3989	3980	3861	4013	3958	4049	3960	3968	3964	4023	3879	3821	3775	3784	3957	4063	4044	4063	3969	4273	4250	4354	4309	4184	4182	4323	4416	4348	4305	4091	4222	4423	4554	4367	4422	4384
4339	4232	4296	4338	4116	4235	4314	4394	4281	4251	4137	4193	4021	3995	3955	3780	3701	3837	3800	3921	4084	3800	3738	3849	3725	3685	3772	3743	4051	4102	4057	4148	4084	4297	4310	4310	4346	4094	4074	4197	4359	4240	4174	4146	4391	4571	4440	4455	4475	4451
4300	4119	4142	4131	4132	4172	4345	4179	4147	3975	4110	4026	3949	3783	3950	3864	3788	3782	3684	3745	3748	3776	3780	3868	3864	3732	3810	3858	3907	4082	4150	4085	4206	4332	4446	4287	4196	4178	4169	4154	4439	4213	4275	4354	4415	4442	4365	4394	4488	4489
4387	4198	4165	4082	4162	4029	3981	3951	3828	4010	3931	3740	3913	3863	3739	3814	3818	3675	3711	3726	3806	3874	3689	3812	3916	3898	3926	3891	4085	4084	4209	4047	4185	4282	4334	4324	4260	3973	4098	4201	4283	4254	4193	4435	4579	4395	4339	4295	4597	4515
4297	4134	4101	4224	4217	4070	4108	4005	4000	4019	4003	3833	3798	3883	3911	3846	3918	3863	3771	3762	3748	3811	3772	3870	3831	4045	4056	3938	4005	4170	4096	4010	4092	4184	4045	3989	4060	4069	4100	4235	4086	4173	4383	4504	4597	4212	4129	4327	4504	4542
4139	4116	4155	4116	4204	3998	4053	4026	4040	3978	4101	4131	4082	3954	4101	4042	3981	4001	3897	3881	4006	4054	3852	3765	3823	3862	3887	3871	3897	3971	3904	4018	3915	4044	3952	3931	4045	4040	4239	4196	4094	4217	4540	4519	4476	4267	4213	4290	4498	4412
4282	4066	4098	4282	4162	4100	4122	4106	4138	4058	4252	4321	4317	4255	4252	4266	4238	4129	3928	4037	3753	3843	3862	3811	3738	3833	3783	3816	3843	3784	3782	3842	4039	4007	3877	4001	3941	4091	4213	4230	4056	4115	4285	4375	4210	4190	4166	4408	4358	4283
4217	4159	3918	4083	4017	4093	4162	4073	4144	4222	4345	4227	4234	4224	4204	4344	4201	3976	4038	4001	3978	3802	3739	3717	3772	3653	3661	3641	3822	3791	3822	3733	3827	4123	4032	4026	4051	4099	4095	4175	4110	4190	4329	4198	4142	4258	4375	4357	4246	4234
4019	3884	3998	4015	4024	3914	4038	4165	4115	4116	4331	4332	4255	4212	4224	4136	4164	4069	4007	3900	3888	3742	3884	3796	3788	3710	3709	3695	3792	3860	3821	3771	4013	4100	4112	4066	4036	4084	4085	4103	4064	4106	4242	4089	4198	4333	4453	4496	4257	4080
4093	3874	3898	3957	3916	3903	4039	3954	4050	4032	4264	4077	4169	4122	4047	4214	4107	3997	4007	3866	3830	3819	3772	3837	4048	3983	3894	3876	3958	3983	3944	4074	4096	4096	4077	3986	3882	4000	3966	3906	3840	4192	4118	4129	4182	4258	4299	4413	4234	3993
4113	3820	3903	3883	3812	3763	3796	3739	3889	3949	4057	3997	3917	3956	4077	4238	4182	3937	3816	3890	3911	3863	3940	4285	4127	4175	4125	3960	4303	4120	4135	4096	4083	4150	4047	4012	3875	3995	3973	3814	4021	4217	4191	4101	4170	4246	4391	4215	4163	4178
4323	3998	4051	4048	3822	3788	3932	3773	3718	3833	4091	4021	3910	3920	4138	4037	4161	4115	3967	3933	4069	4046	4062	4130	4259	4184	4234	4065	4003	4132	4021	3932	3982	4027	3952	3877	3970	4121	4004	3936	3978	4218	4171	4151	4047	4213	4336	4145	4047	4023
4480	4307	4291	4112	3925	3943	3845	3878	3751	3813	4036	4099	4013	3806	4143	4127	4131	4138	4194	4154	4037	4132	4022	4192	4204	4189	4252	4215	3966	3910	3896	3882	3847	3789	3840	3989	3976	3963	3955	4094	4121	4149	4051	4025	4097	4180	4250	4149	4058	4216
4458	4424	4414	4310	4162	4016	4046	3989	3792	3764	3949	3980	4005	4083	3933	4071	4138	4171	4182	4272	4095	4071	4189	4295	4126	4178	4061	4119	3957	3897	3971	4001	3970	3926	3858	4050	4122	3934	4006	4146	4220	4274	4075	4066	4208	4280	4251	4151	3939	4073
4414	4293	4362	4301	4102	4092	3936	4201	3866	3604	3662	3755	3889	4128	4126	4051	4045	4249	4071	4086	3950	4071	4182	4066	4137	4078	3970	4090	3963	4063	3952	4264	4123	4079	4013	4413	4168	4148	4059	4061	4246	4180	4021	4014	4160	4482	4380	4203	4120	4231
4271	4130	4222	4142	3999	4040	3946	3940	3997	3773	3706	3569	3952	3858	4095	3904	4054	4024	4014	3942	3964	3994	4052	4132	4081	4068	4115	4067	4123	4110	4063	4181	4209	4071	4212	4322	4325	4129	3983	4187	4414	4224	4267	4227	4426	4586	4485	4062	4055	4293
4180	4235	4145	4060	4135	4098	3842	3872	3741	3794	3659	3719	3892	3940	3969	3821	3831	3840	3990	3942	4012	3964	4015	3971	4042	4107	4203	4179	4129	4219	4193	4266	4205	4032	4310	4394	4267	4112	4074	4312	4526	4539	4372	4285	4467	4592	4409	4091	4041	4534
4421	4215	4320	4136	4152	4227	3981	3937	3986	3816	3865	3730	3729	3848	3721	3787	3914	3928	3931	3864	3882	4032	4004	4080	4119	4054	4166	4274	4162	4060	4169	4051	4138	4078	4336	4382	4303	4192	4256	4421	4600	4448	4320	4374	4536	4509	4192	3907	4112	4524
4517	4291	4225	4179	4145	4233	4082	3954	3929	3965	3894	3943	3832	3859	4016	3892	4010	4041	3895	3916	3958	4066	3983	3889	4099	4130	4054	4119	4054	4005	4192	4065	4197	4003	4130	4319	4350	4129	4369	4568	4656	4476	4255	4248	4532	4544	4133	4153	4370	4709
4424	4243	4246	4197	4119	4082	4111	4197	4136	4011	4067	4075	4121	4030	3862	4115	4114	3871	3836	3883	3906	4000	3979	3928	3922	3997	4108	4074	3952	4008	4146	4083	4145	4102	4402	4433	4431	4289	4478	4601	4575	4296	4192	4381	4608	4354	4114	4101	4360	4729
4241	4299	4145	4001	4095	4102	4295	4230	4035	4071	4029	4141	4092	4077	3947	4005	4139	3963	3871	3797	3814	3820	3933	3839	3963	3991	3969	4011	3976	3990	4174	4093	4056	4279	4468	4452	4286	4187	4576	4681	4522	4219	4170	4495	4653	4437	4136	4050	4595	4603
4285	4151	4097	4072	4143	4193	3986	4103	4161	3962	4113	3993	4059	4098	4051	4150	4004	3971	3919	3876	3926	3892	3810	3866	3970	4002	4126	4014	3877	4131	4127	4220	4213	4230	4399	4498	4143	4227	4464	4549	4564	4161	4436	4665	4615	4325	3953	4114	4589	4571
4252	4029	3974	3928	4082	4004	3981	3971	4056	4004	4035	4010	3861	4039	3944	4005	3982	3937	3984	3923	3938	4074	3927	3970	3945	4065	3996	3937	4001	4207	4161	4124	4062	4155	4423	4320	4057	4200	4422	4668	4351	4148	4434	4614	4474	3988	3739	4183	4505	4386
4123	3999	4104	4042	4135	4053	3941	4075	3946	3909	4004	4063	3940	4054	4037	4034	4002	4097	4024	4020	4019	4079	3929	3913	3822	4049	4084	3812	3922	4001	4019	4058	3804	3911	4324	4096	4115	4127	4562	4429	4245	4052	4287	4544	4374	3945	3720	4158	4435	4359
4237	4157	4263	4087	4046	4026	4018	3912	4158	3901	4034	4010	4040	4103	4006	3972	4180	4035	4110	4053	4024	3967	4025	3890	4100	4132	4120	3815	3793	4074	3825	3968	3922	4113	4276	4179	4029	4271	4343	4423	4110	4145	4322	4542	4273	3757	3786	4163	4387	4033
4211	4163	4150	4075	3944	4128	4119	4050	3922	4158	3980	4127	4144	4102	4206	4084	4067	4121	4051	3950	3975	3959	3899	3887	4150	4067	4030	3782	3882	3962	4003	3819	3927	4107	4364	4348	4090	4333	4555	4387	3933	4059	4353	4441	4107	3878	3947	4422	4290	3944
4371	4083	4154	4169	3957	3893	3965	3878	3935	3921	3919	4071	3988	4020	4194	4163	4186	4097	4051	3923	3998	3953	3844	3911	3975	4131	3992	3847	4053	4152	4167	4022	4032	4111	4300	4275	4231	4277	4472	4221	3876	4126	4395	4412	4047	3801	3971	4332	4228	3933
4214	4316	4163	4109	3988	3815	3979	3897	3685	3865	3785	3900	3947	3988	3960	4117	4038	4062	3946	3843	4001	3902	4089	3978	4068	4088	4141	4062	4150	4174	4241	4075	4062	4226	4438	4249	4046	4252	4388	4179	4105	4177	4557	4456	4089	3731	4092	4379	4174	3722
4148	4182	4221	4176	4080	3962	3817	3960	3970	3804	3741	3818	3956	4031	4008	3966	3963	3938	3935	3909	3982	4011	4014	4037	4051	4178	4041	4116	4113	4255	4075	4070	4192	4328	4301	4256	4220	4443	4467	4192	4137	4164	4477	4495	3994	3666	4127	4474	4244	3877
4349	4242	4336	4329	4114	3961	4018	3908	4041	3846	3941	3973	3896	3982	3984	4075	3991	3975	3944	3947	3991	4033	3850	4039	4068	4190	4190	4223	4153	4119	4121	4018	4163	4287	4406	4280	4401	4699	4535	4212	4259	4227	4564	4358	4132	3875	4320	4535	4341	3962
4318	4117	4110	4258	4181	4022	3993	3989	4049	3955	4000	3959	3921	3954	3865	4105	3960	3837	3972	3990	3947	3845	3819	3905	3950	4129	4183	4167	4124	4222	4076	4132	4298	4456	4442	4276	4328	4731	4653	4330	4180	4363	4695	4420	3961	4099	4396	4700	4230	3958
4210	4106	4098	4073	4163	4116	3990	3940	3902	3870	3951	4053	3931	3992	3888	3966	3990	3713	3882	3987	3950	3898	3854	3925	4023	4069	4073	3970	4101	4261	4092	4040	4321	4514	4436	4271	4403	4610	4530	4235	4287	4492	4546	4429	4206	4146	4398	4566	4271	4109
4287	4159	4009	4018	3914	3822	4030	3898	3921	3857	3880	4030	4033	3972	3914	4073	3915	3839	3777	3865	3887	3925	3795	3855	4156	4099	4003	4113	4058	4020	4044	4055	4060	4312	4385	4226	4291	4557	4626	4311	4342	4504	4693	4509	4056	4155	4660	4582	4300	4173
4361	4325	4170	4168	3958	3937	4058	4003	3972	3889	3994	3953	3913	3983	3981	3937	3993	3959	3876	3902	3964	3979	3920	4008	4117	4048	3983	4000	4018	4153	3981	4034	4226	4463	4147	4185	4239	4554	4555	4374	4340	4618	4566	4405	4224	4219	4434	4667	4286	4146
4346	4291	4297	4118	4091	3965	3981	4107	3999	4027	4035	4104	4077	4022	4060	4074	4107	3824	3981	3997	3950	3898	3897	3967	4165	4110	3982	4119	4080	3929	3955	4109	4243	4270	4083	4123	4498	4652	4518	4287	4264	4499	4566	4259	4178	4244	4484	4510	4337	4355
4380	4313	4379	4148	3925	3987	4128	4149	4027	4049	4077	4102	4059	3933	4178	4208	3979	3853	3970	3910	3997	3863	3975	4017	4050	3914	3977	3819	4136	3922	3877	4012	4224	4257	4144	4181	4357	4585	4481	4238	4225	4356	4371	4295	4225	4401	4717	4545	4285	4198
4125	4288	4309	4309	4136	4116	4088	3979	3984	3971	3953	4006	3927	3926	4053	4102	3935	3829	3896	3961	3761	3757	3844	4098	3990	4027	3932	4069	4065	4171	4000	4195	4314	4316	4048	4095	4120	4463	4483	4225	4184	4351	4547	4364	4184	4359	4439	4433	4154	4286
4197	4165	4340	4248	4154	4030	3978	3928	3927	4040	3961	3885	3789	3832	3981	3995	3886	3797	3945	3721	3911	3830	3746	3970	4061	3954	3925	4060	4157	4063	4037	4188	4249	4145	3968	4002	4235	4497	4330	4192	4310	4347	4431	4283	4090	4265	4658	4316	4034	4181
4413	4111	4108	4161	4047	4044	4078	4043	4090	3967	4027	3884	4038	3850	3923	3975	3812	3694	3897	3802	3893	3871	3970	3995	4079	4003	3915	4029	4131	4046	3980	4006	4132	4256	4122	4168	4326	4519	4493	4186	4253	4482	4483	4229	4135	4305	4538	4348	4183	4324
4231	4213	4237	4016	4178	4066	4092	4047	4026	4035	4035	3996	3971	3911	3867	3854	3878	3750	3766	3992	3871	3847	3782	3903	4058	3980	3987	3972	4032	4026	4111	4114	4263	4273	4313	4205	4341	4415	4289	4138	4156	4385	4324	4307	4187	4358	4508	4363	4184	4094
4331	4147	4291	4025	4249	4072	4025	4077	3967	3942	3992	4050	3765	3846	3950	3894	3753	3650	3635	3950	3840	3751	3757	3865	4099	3990	3989	4084	4099	4236	4003	4180	4260	4294	4153	4259	4206	4305	4243	4252	4050	4235	4436	4311	4218	4482	4628	4459	4204	4174
4286	4379	4303	4139	4087	3897	4020	4042	3936	3838	3925	3914	3698	3864	3899	3764	3675	3573	3769	3783	3850	3711	3863	3868	3927	4031	4014	4026	4000	4057	4172	4142	4216	4098	4196	4031	4283	4208	4238	4014	4171	4236	4384	4430	4320	4429	4604	4545	4226	4200
4372	4222	4265	4051	4003	3929	4043	3896	3918	3891	3837	3881	3732	3776	3803	3858	3721	3678	3715	3817	3909	3798	3786	3866	3973	3927	3937	3905	4042	4107	3954	4112	4201	4276	4195	4196	4272	4274	4222	4087	4314	4331	4434	4409	4321	4484	4638	4601	4391	4405
4292	4305	4352	4148	3952	3881	3935	3939	3848	3887	3912	3739	3856	3863	3866	3844	3754	3724	3823	3721	3889	3838	3902	3803	3833	4015	3883	3933	4134	4123	4098	4186	4310	4408	4226	4270	4349	4219	4336	4120	4260	4437	4448	4386	4431	4436	4701	4743	4435	4397
4156	4229	4129	4096	3943	3937	3937	3844	3863	3757	3848	3761	3856	3794	3781	3737	3816	3749	3775	3740	3732	3798	3851	3949	3945	4040	3893	4052	4016	3906	4027	4153	4268	4296	4237	4188	4197	4291	4244	4044	4116	4371	4500	4399	4413	4571	4584	4656	4514	4381
4228	3996	4142	4012	3959	3922	3953	3893	3736	3795	3819	3855	3724	3872	3618	3767	3764	3710	3658	3757	3830	3710	3747	3860	3941	3961	4083	4067	3981	4032	3926	3979	4173	4154	4141	4107	4305	4277	4186	4073	4134	4435	4452	4478	4464	4650	4618	4567	4534	4434
4230	4012	4002	3930	3972	3816	3832	3786	3856	3560	3635	3747	3705	3784	3729	3682	3900	3701	3731	3849	3744	3734	3905	3839	3915	3994	3947	3971	4006	3922	4024	3986	4118	4165	4020	3991	4236	4177	4220	4191	4179	4390	4423	4447	4464	4386	4490	4476	4483	4392
4184	4092	3968	3900	3961	3929	3725	4001	3806	3746	3715	3652	3746	3822	3796	3660	3702	3748	3740	3869	3722	3892	3897	3836	3983	3996	3815	4046	3950	3965	3969	3998	4033	4113	4048	4162	4145	4264	4213	4063	4172	4246	4511	4423	4393	4411	4312	4481	4312	4394
4376	4117	4045	3994	3951	3969	3828	3773	3829	3757	3656	3789	3735	3782	3766	3693	3716	3703	3761	3800	3866	3824	3893	3961	3949	3994	3879	3987	4095	4048	4102	4094	4205	4146	4039	4211	4242	4243	4314	4142	4181	4414	4455	4448	4436	4490	4394	4442	4343	4325
4070	4019	3974	3961	3956	3977	3829	3761	3726	3812	3715	3580	3723	3686	3674	3691	3755	3808	3766	3779	3908	3877	3899	4094	4040	3894	3996	3999	4037	3984	4057	4107	4172	4089	4145	4129	4134	4314	4179	4158	4261	4372	4409	4458	4212	4357	4383	4356	4429	4251
4189	3912	3995	4013	3926	3916	3945	3798	3676	3781	3829	3703	3698	3654	3758	3732	3768	3828	3912	3826	3775	3791	3889	3970	4076	3885	3883	4097	4106	4049	4098	4000	4108	4162	4091	4087	4116	4152	4097	4095	4189	4447	4372	4345	4419	4394	4253	4608	4367	4404
4056	3962	3709	3765	3907	3810	3913	3693	3740	3816	3731	3729	3656	3794	3810	3898	3792	3817	3780	3879	3749	3751	3928	4060	3907	3817	3875	3987	3971	3980	3962	3925	4069	4191	4017	4127	4170	4270	4089	4159	4251	4290	4356	4332	4257	4381	4444	4482	4384	4399
3966	3755	3790	3730	3787	3721	3746	3664	3713	3626	3749	3810	3760	3795	3800	3953	3767	3790	3971	4032	3948	3852	3808	4031	3989	3862	3902	3900	3926	4016	3921	4023	4099	4287	4129	4170	4083	4181	4192	4078	4200	4329	4271	4400	4218	4270	4535	4336	4274	4196
4014	3864	3840	3771	3847	3784	3648	3714	3655	3685	3492	3638	3743	3758	3869	3911	3824	3835	3910	4034	3998	3826	3980	3870	3930	3782	3861	3968	3988	3896	3873	3914	3868	3954	4060	4198	4262	4229	4090	4138	4265	4148	4257	4300	4336	4331	4591	4424	4336	4297
4061	3872	3836	3768	3800	3735	3693	3693	3542	3670	3650	3674	3781	3762	3834	3963	3822	3881	3991	3953	3811	3942	3845	4034	4001	3938	3683	3944	4052	3875	3720	3717	3983	3820	3849	4089	4096	4222	4085	4246	4195	4312	4307	4154	4419	4184	4586	4481	4416	4231
3992	3831	3754	3648	3684	3741	3727	3619	3518	3563	3587	3698	3623	3696	3692	3903	3902	3973	4028	3850	3840	3838	3977	3847	3826	3866	3837	3850	3962	3925	3683	3748	3772	3788	3799	4017	4127	4165	4188	4202	4130	4238	4282	4165	4244	4098	4287	4424	4388	4194
3969	3901	3956	3719	3737	3648	3677	3588	3668	3536	3469	3643	3564	3725	3782	3806	3991	3939	3903	3893	4063	3983	3853	3827	3971	3845	3787	3757	3763	3770	3784	3872	3907	3953	3843	3947	4105	4248	4175	3983	4123	4188	4080	4209	4089	4114	4209	4293	4379	4226
4027	3934	3964	3716	3786	3628	3508	3588	3487	3540	3508	3422	3512	3669	3664	3709	3886	3869	4009	4022	3863	4046	4029	3869	3822	3845	3885	3719	3923	3875	3832	3761	3776	3819	3777	3943	3943	4175	4174	4089	3985	4073	4175	4239	4051	4020	4051	4361	4242	4372
4070	3958	3964	3913	3866	3627	3735	3619	3562	3555	3462	3485	3564	3564	3706	3807	3769	3771	3825	3938	3884	3793	3893	3833	3915	3903	3787	3748	3878	3831	3935	3800	3844	3825	3858	3767	4012	4138	4136	4107	4016	4094	4066	4206	4041	3987	4246	4152	4272	4206
4065	3974	4116	3968	3909	3911	3777	3756	3617	3531	3515	3580	3621	3643	3630	3769	3794	3728	3752	3824	3823	3914	3725	3780	3846	3816	3630	3644	3900	3863	3951	3861	3789	3938	3828	3839	3929	4174	4082	4117	4125	4098	4087	4116	3976	3936	4161	4317	4273	4243
4011	3889	4064	3902	3838	3874	3775	3673	3670	3613	3545	3582	3710	3636	3852	3922	3883	3881	3832	3767	3742	3734	3782	3559	3662	3751	3638	3627	3801	3840	3754	3884	3886	3975	3898	3958	3973	3987	4248	4014	4105	4007	4040	4022	3950	3984	4084	4264	4196	4132
4048	3900	4107	3889	3971	3844	3814	3812	3769	3568	3548	3645	3711	3710	3816	3765	3991	3782	3796	3696	3745	3768	3680	3603	3714	3634	3592	3523	3671	3685	3741	3700	3755	3918	4121	4133	4076	4097	4082	4026	4082	3991	4178	4119	4013	3804	4084	4181	4280	4255
4003	3976	4069	3927	3922	3812	3694	3772	3823	3671	3697	3745	3753	3839	3849	3902	3924	3813	3871	3777	3806	3733	3859	3767	3779	3750	3737	3619	3698	3706	3758	3644	3682	3862	4062	4012	3997	3934	4119	4040	4004	3943	3886	4115	4004	3887	3942	4126	4270	4156
4062	4057	4120	4023	4095	3778	3851	3756	3866	3703	3670	3699	3768	3839	3818	3780	3841	3870	3713	3763	3684	3775	3717	3777	3631	3593	3694	3626	3706	3721	3811	3681	3687	3748	3916	3950	3862	3879	3847	4021	3891	3864	3924	4070	4107	3934	3899	4002	4155	4345
4008	4057	4001	3983	3962	3804	3833	3723	3853	3696	3555	3697	3680	3773	3889	3908	3840	3785	3735	3735	3771	3657	3612	3804	3637	3672	3760	3852	3738	3654	3758	3722	3773	3730	3958	3945	3862	3865	3922	3840	3706	3834	3837	3839	3982	3858	3846	3967	4234	4373
4051	4141	4029	4068	3986	3940	3749	3842	3651	3616	3565	3545	3551	3656	3707	3734	3810	3692	3794	3733	3585	3615	3703	3556	3677	3629	3818	3788	3658	3796	3806	3735	3691	3815	3900	3853	3959	3775	3789	3817	3849	3765	3754	3884	3971	4041	3880	3846	4129	4184
4101	3982	4029	4080	3927	3958	3820	3712	3759	3590	3587	3407	3601	3678	3625	3871	3827	4001	3854	3714	3636	3710	3722	3711	3651	3757	3755	3776	3715	3729	3798	3785	3830	3788	3965	3901	3804	3793	3802	3805	3707	3866	3671	3948	4137	4036	3857	3877	4062	4294
4064	4095	3884	4019	3990	4086	3803	3754	3839	3695	3678	3597	3565	3710	3765	3824	3894	3754	3826	3672	3684	3748	3797	3900	3851	3722	3851	3796	3683	3713	3903	3844	3756	3684	3791	4003	3804	3686	3708	3803	3880	3871	3821	3892	4215	4290	4060	3942	3996	4211
4088	4081	4166	4052	4109	3932	3938	3916	3835	3641	3827	3537	3602	3691	3831	3952	3763	3753	3729	3697	3607	3702	3758	3826	3777	3706	3766	3906	3698	3854	3638	3779	3712	3738	3780	3917	3899	3896	3707	3862	3925	3794	3788	3836	4075	4326	4342	4102	4117	4210
4298	4239	4220	4135	3903	4054	3927	3879	3997	3958	3841	3751	3801	3751	3797	3796	3577	3708	3670	3742	3643	3749	3782	3783	3854	3776	3864	3788	3815	3832	3688	3832	3742	3809	3778	3869	3833	3822	3749	3670	3861	4023	3909	3954	4164	4304	4357	4065	4115	4080
4060	4210	4106	3913	3950	3790	3842	3975	4021	3852	3838	3917	3873	3964	3834	3684	3777	3601	3834	3667	3704	3489	3807	3783	3724	3763	3803	3633	3750	3794	3654	3741	3762	3801	3681	3724	3900	3762	3732	3784	3905	3996	4055	3917	4003	4331	4290	4175	4022	3978
3982	4021	4073	3939	3688	3650	3734	3819	3876	3921	3818	3835	3966	4031	4081	3942	3793	3803	3705	3685	3689	3770	3744	3757	3764	3785	3712	3693	3638	3631	3686	3661	3641	3705	3739	3817	3806	3883	3746	3827	3929	3971	3994	3886	4080	4046	4191	4088	3815	3940
4068	3829	3908	3904	3837	3708	3633	3701	3820	3857	3798	3902	3950	4009	4066	3926	3766	3847	3805	3742	3731	3801	3854	3863	3745	3778	3754	3838	3611	3654	3513	3674	3628	3597	3673	3691	3853	3806	3636	3783	3845	4018	3852	3852	3857	4018	3981	3982	3737	3905
4003	3852	3851	3742	3630	3573	3565	3700	3743	3806	3827	3701	3854	3917	3961	3983	3813	3817	3865	3807	3672	3767	3805	4000	3569	3785	3740	3727	3759	3515	3566	3625	3684	3860	3703	3735	3731	3892	3920	3798	3741	3868	3876	3883	3865	3888	3907	3808	3848	3934
4125	3894	3600	3774	3771	3716	3692	3656	3809	3704	3870	3793	3717	3875	3998	3865	3827	3755	3698	3768	3702	3802	3846	3783	3888	3864	3840	3826	3730	3708	3669	3726	3642	3711	3559	3734	3711	3748	3890	3840	3794	3801	3960	4024	4032	3946	3920	4048	3813	3877
3992	4050	3870	3795	3806	3693	3894	3851	3815	3859	3895	3862	3841	3961	3820	4046	3714	3674	3674	3735	3816	3808	3703	3771	3924	3978	3804	3695	3879	3731	3676	3635	3631	3835	3731	3659	3772	3725	3887	3816	3788	3986	3908	3940	3929	3964	4028	3986	3947	3933
4175	4051	3948	4018	3934	3825	3870	3903	3848	3907	3877	3886	3783	3846	3946	3874	3831	3662	3635	3665	3740	3645	3827	3748	3832	3773	3778	3750	3746	3783	3760	3644	3792	3735	3774	3738	3798	3797	3849	4070	3915	3874	3974	4127	3874	3949	3834	4022	3916	3955
4036	3983	3864	3805	3868	3868	3885	3850	3879	3800	3870	3846	3841	3825	3923	3800	3828	3648	3723	3739	3734	3721	3589	3786	3760	3789	3610	3576	3703	3871	3846	3739	3722	3830	3791	3815	3789	3799	3918	4031	3976	3924	3961	3962	3878	3924	3861	3852	3895	3933
4156	3950	3818	3754	3836	3912	3779	4082	3885	3808	3811	3794	3869	3880	3767	3905	3718	3702	3750	3732	3737	3667	3711	3590	3584	3534	3543	3637	3721	3736	3754	3741	3881	3786	3753	3895	3822	3941	3724	3932	3942	3965	3919	3770	3927	3810	3745	3954	3758	3824
3903	3853	3846	3775	3803	3855	4007	4055	3792	3811	3843	3710	3823	3906	3735	3807	3799	3669	3604	3696	3694	3652	3541	3595	3622	3648	3681	3815	3696	3690	3658	3578	3686	3789	3739	3821	3804	3720	3786	3905	3906	3868	3844	3828	3889	3938	3805	3825	4077	3901
4032	3804	3839	3999	3979	4009	4001	3995	3998	3772	3750	3609	3643	3775	3724	3642	3542	3769	3603	3638	3678	3654	3666	3712	3535	3683	3740	3653	3723	3629	3694	3713	3642	3704	3775	3833	3793	3853	3810	3807	3690	3786	3873	3732	3842	3871	3908	3987	4034	3966
4129	3997	4057	4051	3910	3970	4106	4056	4043	3976	3746	3650	3814	3681	3710	3685	3607	3682	3551	3556	3635	3545	3663	3671	3611	3823	3780	3684	3672	3673	3683	3795	3599	3580	3637	3717	3688	3709	3844	3859	3880	3815	3783	3903	3837	3777	3911	4039	3941	3951
4031	3983	4060	4064	4051	4091	4135	4016	4078	3922	3898	3912	3725	3660	3722	3722	3750	3589	3767	3632	3673	3592	3555	3714	3539	3733	3703	3679	3888	3657	3695	3705	3685	3767	3778	3713	3739	3724	3713	3833	3752	3793	3793	3832	3758	3835	3661	3882	4010	4014
4104	3883	3888	3854	4041	4218	4103	3915	4153	4089	3920	3938	3760	3701	3736	3750	3719	3790	3697	3857	3492	3700	3617	3771	3610	3735	3648	3733	3830	3765	3866	3727	3703	3752	3805	3659	3679	3624	3762	3770	3716	3832	3801	3863	3894	3806	3822	3734	4000	3964
4079	4058	3845	3868	4043	4115	4018	3934	3934	4118	3900	3710	3635	3880	3799	3717	3790	3629	3735	3728	3651	3644	3733	3814	3691	3701	3789	3881	3838	3821	3774	3829	3677	3682	3738	3736	3708	3698	3806	3822	3971	3900	3785	3860	3834	3934	3812	3794	3857	4000
4015	3743	3770	4047	3959	3991	3923	3978	3891	3901	3774	3748	3472	3717	3735	3685	3776	3656	3815	3819	3685	3682	3695	3738	3759	3695	3587	3809	3686	3666	3746	3722	3800	3733	3730	3836	3915	3807	3629	3770	3794	3916	3698	3742	3859	3949	3840	3792	3753	3838
4161	3795	3765	3856	4074	3951	4052	3883	3991	3828	3765	3764	3580	3482	3743	3618	3624	3710	3584	3788	3708	3654	3694	3774	3782	3857	3772	3826	3671	3704	3578	3509	3773	3718	3780	3920	3907	3888	3728	3736	3748	3816	3778	3830	3939	3952	3962	3783	3834	3820
4051	4059	3846	3667	3928	3985	3974	3791	3716	3803	3945	3735	3805	3623	3676	3702	3699	3691	3629	3866	3681	3745	3676	3819	3865	3826	3778	3645	3825	3606	3602	3556	3608	3734	3723	3801	3924	3878	3854	3827	3817	3894	3913	3897	3700	3861	3740	3852	3669	3774
4261	4169	4126	4033	3752	4110	4157	3959	3805	3800	3809	3828	3779	3789	3634	3712	3757	3785	3710	3672	3746	3695	3786	3838	3744	3910	3936	3748	3722	3728	3634	3751	3675	3715	3584	3680	3711	3810	3854	3819	3829	3886	3912	3826	3706	3793	3808	3930	3806	3602
4311	4283	4240	4234	4148	4159	4155	4145	3962	3800	3837	3860	3899	3918	3767	3675	3825	3618	3661	3769	3839	3866	3854	3725	3877	3886	3894	3830	3874	3725	3666	3681	3547	3713	3618	3551	3688	3762	3678	3631	3846	3796	4070	3824	3837	3706	3719	3760	3786	3717
4455	4086	4320	4345	4245	4150	4185	4098	3961	3910	3862	3873	3962	3915	3917	3913	3701	3796	3673	3736	3666	3820	3847	3766	3762	3861	3932	3820	3691	3754	3725	3704	3672	3749	3711	3567	3568	3667	3815	3705	3667	3716	3840	3875	3740	3659	3577	3839	3861	3815
4255	4210	4191	4137	4277	4140	4052	4115	4008	3896	3829	3903	3928	3956	3881	3898	3798	3807	3700	3852	3803	3844	3889	3781	3744	3771	3804	3823	3862	3801	3817	3729	3913	3819	3916	3673	3604	3888	3643	3721	3835	3816	3824	3776	3708	3754	3575	3757	3923	3972
3907	4119	4135	4132	3986	3975	3940	4073	3916	3912	3741	3767	4026	4072	3894	3780	3903	3855	3765	3765	3928	3700	3909	3738	3663	3771	3790	3673	3702	3762	3821	3776	3765	3872	4032	3809	3721	3689	3737	3713	3835	3714	3760	3849	3807	3934	3896	3706	3803	4066
3614	3906	4224	4027	3908	3932	3930	4035	4004	3865	3866	3857	3843	3869	3780	3717	3924	3974	3944	3877	3864	3892	3863	3969	3869	3759	3791	3625	3698	3625	3821	3781	3826	3965	3927	3941	3745	3669	3751	3802	3781	3882	3906	3873	3943	3921	3928	3691	3828	3940
3788	3787	4069	4307	3990	3886	3950	4076	4038	3800	3873	3627	3792	3763	3726	3724	3874	3870	3785	3723	3828	3848	3935	3877	3763	3704	3860	3657	3684	3768	3787	3795	3630	3850	3957	3958	3732	3793	3705	3739	3892	3725	3860	3891	3809	4035	3938	3903	3803	3839
3932	3789	3969	4238	4302	3954	3736	4012	4064	3846	3796	3739	3735	3679	3718	3672	3659	3917	3875	3798	3706	3805	3929	4005	3799	3886	3800	3837	3699	3810	3759	3718	3666	3768	3799	3709	3738	3766	3695	3820	3722	3984	3774	3859	3861	3945	4026	3773	3905	3637
4037	3988	4097	4091	4355	3939	3853	3948	4212	3905	3844	3802	3688	3758	3643	3693	3670	3742	3799	3729	3779	3825	3992	4024	3945	4025	4049	4086	3968	3947	3833	3711	3664	3568	3649	3821	3982	3845	3768	3785	3870	3825	3819	3856	3738	3829	3904	3809	3828	3830
4242	4119	3987	4015	4168	4271	4043	4004	4109	4256	3819	3939	3978	3661	3643	3631	3741	3708	3815	3918	3856	3968	3966	3821	3978	3921	4148	4090	3995	4044	3942	3727	3766	3573	3490	3718	3619	3898	3826	3833	3751	3916	3900	3687	3750	3839	3820	3939	3953	3864
4060	4292	4311	4090	4098	4377	4326	3960	4279	4423	3891	3829	4053	3873	3901	3900	3976	3821	3885	3846	3890	3796	3842	3785	3923	3820	4094	4076	4096	4047	3967	3961	3748	3582	3756	3680	3600	3776	3907	3874	3820	3839	3951	3881	3745	3817	3925	4017	4006	3816
3952	4230	4388	3973	3940	4266	4237	3996	4074	4279	4065	3931	4068	4085	4015	4037	3954	4029	4042	3994	3926	3933	3853	3931	3934	3810	3960	3942	4139	3956	4068	3970	3725	3757	3764	3706	3838	3880	3925	3853	3876	3936	3810	3957	3781	3773	3768	3899	3919	4059
3750	4067	4332	4107	3711	3980	4258	4136	3867	4269	4265	3945	4101	4174	4236	4149	3999	4161	4042	4046	4057	3874	3791	3951	4112	3867	3944	3907	4080	3891	4077	4072	3844	3966	3876	3833	3878	3850	3899	3854	3923	4025	3941	3938	3805	3828	3756	3882	3808	3847
3648	3801	4317	4205	3833	3771	4118	4019	3805	4109	4191	3775	3943	4079	4007	4319	4277	4018	4205	4120	4235	3957	3897	4013	3895	4002	3729	3866	3825	3949	3946	3980	3915	3953	3840	3756	3768	3784	3865	3874	4016	3982	4025	3925	3905	3997	3835	3731	3859	3878
3640	3623	4017	4217	3931	3746	3948	3912	3786	3924	4114	3892	3987	4127	3958	4123	4029	4037	4031	4157	4031	3997	4114	4007	3917	3889	3798	3815	3889	3780	3860	3986	3949	3931	3924	4004	3880	3846	3842	3804	3975	3922	4060	3851	3943	3803	3730	3779	3691	3712
3577	3515	3857	4260	3931	3677	3872	4010	3714	3873	4224	3942	3953	4054	3957	4273	4158	3978	4139	4142	4065	4068	4038	4074	4084	4080	3842	3898	3830	3802	3844	3895	3897	3934	3941	3886	3976	3887	3868	3751	3816	3932	3848	4006	3787	3913	3919	3793	3689	3812
3700	3479	3869	4219	4126	3772	3738	4011	3786	3801	4132	3917	3916	4240	3963	4026	3945	3784	4142	4086	4137	4138	4052	4095	4124	4080	3967	4067	3890	3874	3768	3891	3928	3853	3909	3964	3989	3895	3875	3752	3715	3707	3742	3873	3832	3834	3850	3860	3744	3724
3930	3664	4024	4413	4204	3684	3847	4075	3796	3727	4120	3861	3854	4059	4074	3952	3920	3701	3885	3946	4022	4123	4077	4220	4282	4202	4151	4140	4129	3854	3846	3878	3979	3765	3823	3983	4169	3887	3734	3832	3782	3654	3733	3852	3894	3879	3892	3784	3774	3738
4079	3668	3981	4471	4409	3740	3859	4066	3933	3626	3967	3931	3911	4113	4049	3912	3832	3710	3903	3911	4059	3904	3972	4024	4133	4137	4066	4176	4076	3903	3785	3848	3851	3873	3861	3918	3996	3963	3862	3817	3648	3676	3759	3843	3866	3926	4059	4048	3864	3790
4125	3688	3917	4690	4361	3869	3940	4135	3884	3840	4139	3951	3826	4106	3919	3940	3824	3732	3961	3817	4041	3942	3897	3851	4223	4092	4104	4137	4054	4042	3860	3780	3792	3952	3739	3952	3853	3943	3865	3845	3772	3705	3711	3773	3705	3880	4035	3877	3744	3856
3907	3737	4063	4465	4432	3943	4025	4232	4032	3714	4237	3998	3909	3996	3869	3777	3808	3704	3869	3762	3917	3836	3905	3915	3975	4045	3952	4109	4150	3997	3873	3705	3727	3831	3745	3704	3887	3795	3772	3848	3738	3765	3682	3813	3770	3880	4006	3857	3851	3696
3954	3758	4374	4587	4365	3909	4168	4342	4044	3786	4312	3953	3815	4041	3705	3939	3888	3770	3902	3807	3711	3671	3868	3710	3990	4071	4084	4169	4113	4057	4006	3870	3856	3830	3876	3726	3793	3830	3896	3934	4017	3984	3790	3771	3849	3834	3968	3893	3845	3709
3873	3993	4310	4524	4213	3997	4289	4335	4000	3925	4222	3980	3911	4073	3913	3942	4005	3925	3902	3751	3780	3703	3861	3826	3846	3997	4109	4165	4207	4170	4138	3927	3980	3773	3708	3839	3851	3822	3946	3991	3997	3999	3897	3973	3798	3975	3814	3919	3705	3832
3954	3968	4264	4295	3893	4059	4463	4426	3928	4049	4293	3944	3963	4204	3961	4309	4008	4038	3997	3882	3828	3833	3874	3835	3940	3973	4130	4161	4164	4304	4291	4037	3918	4047	3804	3802	3893	3851	3963	3987	4035	4104	3980	3962	4059	3922	3870	3860	3826	3870
3771	4154	4334	4017	3837	4021	4402	4313	4043	4136	4130	3933	4095	4137	4174	4471	4211	4169	3992	3923	4052	3913	3937	3721	3929	4064	4011	4176	4237	4381	4275	4306	4165	4045	4043	3907	4010	3877	4036	3980	4049	4083	4054	4121	4010	3899	3953	4014	3830	3941
4074	4312	4028	3760	3761	4202	4248	4223	4126	4045	3974	4012	4155	4232	4231	4605	4354	4274	3966	4181	4043	4108	3946	3905	4070	3953	3942	4198	4273	4362	4327	4239	4240	4213	4118	4028	4097	4096	4050	4162	4065	4199	4103	4214	4110	4098	4080	3928	3829	3922
4226	4154	3936	3584	3831	4077	4297	3963	4055	4162	3983	4018	4078	4192	4263	4605	4368	4413	4084	4274	4093	4031	3993	3901	4063	4118	4019	4039	4091	4217	4173	4418	4151	4210	4055	4138	3957	3956	4073	4052	4073	4215	4200	4022	4153	3934	3967	3850	3884	3881
4194	4142	3676	3373	3865	4008	3841	3715	3973	3957	3771	4051	3986	3993	4363	4236	4274	4287	4275	4302	4133	4122	3850	4030	3949	3977	3915	3943	4064	4055	4092	4161	4193	4257	4141	4012	4056	3866	3836	4046	3904	4086	4052	4064	3857	3908	3873	3822	3683	3869
4098	3743	3568	3512	3977	3932	3663	3793	3762	3791	3628	3801	3729	3795	4005	4190	4181	4203	4042	4236	4056	4149	3884	3954	3953	4122	3953	3785	3942	3944	4114	4070	4164	4255	4153	4153	3999	3762	3729	3898	3984	3932	3868	4011	3906	3770	3830	3608	3762	4008
3683	3611	3671	3842	3957	3705	3700	3718	3836	3651	3772	3880	3577	3559	3994	3986	4102	4112	4049	4140	4165	4084	3924	4076	4071	4065	4017	3861	3941	4044	4060	4115	4236	4174	4174	4152	4089	3720	3812	3809	3776	3734	4025	4030	3996	3854	3797	3717	3854	3947
3673	3470	3688	3842	3730	3741	3788	4007	3845	3823	3896	3802	3552	3650	3941	4005	4150	4088	4173	4130	4124	4172	4220	4076	4150	4061	4157	4087	3919	4070	4016	4149	4161	4200	4205	4315	4007	3966	3909	3793	3867	4004	4026	4151	4106	4056	3941	3894	3764	3878
3418	3591	3622	3666	3609	3751	3937	4023	3853	3952	4095	3976	3890	3888	3903	4273	4188	4208	4242	4142	4231	4171	4365	4225	4271	4231	4084	4050	4072	4100	4035	4045	4145	4285	4339	4266	4269	4029	4014	3993	4029	3866	3976	4111	4128	4122	3995	3916	3849	3762
[truncated: 920 more columns]
