# Supplementary material for: Spatial Resolution and Refractive Index Contrast of Resonant Photonic Crystal Surfaces for Biosensing
Source: IEEE Photonics J. Author manuscript; Available in PMC 2015 Sep 7. (PMC4561521; doi:10.1109/JPHOT.2015.2435699)
Supplement: fig4_data [file NIHMS64775-supplement-fig4_data.gz › Volumes/graham/MacBook_backup/PhD_folder_2015_06_02/paper_improvements/IEEE_J_Photonics/final_files/data_files/fig4/4a_raw/I02.csv]

5207	4539	4453	4336	4212	4296	4165	4323	4402	4549	4455	4496	4539	4535	4388	4399	4350	4366	4305	4346	4214	4106	4378	4252	4272	4506	4431	4368	4190	4302	4409	4462	4383	4391	4489	4413	4427	4297	4317	4191	4291	4243	4336	4328	4504	4511	4489	4470	4431	4311
5051	4944	4918	4601	4304	4467	4545	4620	4783	4921	4871	4915	4877	4616	4599	4432	4584	4497	4403	4222	4278	4245	4096	4331	4516	4453	4602	4411	4159	4515	4445	4474	4397	4453	4668	4631	4528	4302	4479	4435	4299	4560	4448	4659	4622	4611	4597	4429	4559	4438
4868	4766	4846	4535	4427	4454	4681	4819	4979	4978	5026	4875	4730	4612	4527	4414	4393	4385	4510	4362	4238	4190	4299	4426	4356	4472	4551	4435	4470	4511	4532	4472	4542	4718	4720	4652	4538	4557	4708	4705	4577	4676	4692	4717	4677	4703	4639	4458	4422	4382
4805	4645	4723	4498	4392	4672	4650	4724	4877	5134	5052	4832	4762	4650	4362	4510	4493	4467	4443	4318	4485	4363	4534	4378	4493	4599	4668	4615	4437	4482	4607	4667	4612	4782	4732	4760	4604	4677	4963	4553	4790	4926	4753	4987	4687	4550	4643	4533	4579	4516
4552	4545	4574	4402	4417	4731	4781	4901	5107	5041	5071	4688	4818	4554	4472	4481	4370	4319	4603	4659	4548	4540	4561	4524	4486	4608	4603	4661	4468	4573	4503	4569	4644	4879	4826	4807	4734	4926	4828	4765	4948	5114	4903	5082	4869	4659	4551	4658	4515	4428
4482	4478	4572	4577	4657	4912	4819	4816	4927	4860	4767	4669	4589	4665	4603	4559	4534	4271	4496	4706	4701	4642	4709	4643	4669	4618	4551	4541	4511	4516	4595	4727	4780	4855	4729	4898	4795	4759	4842	4860	5056	4964	4974	5087	4953	4655	4540	4610	4418	4473
4682	4722	4684	4859	4907	4997	4868	4843	4770	4764	4606	4545	4679	4727	4585	4602	4437	4304	4482	4755	4726	4640	4703	4714	4733	4567	4545	4461	4506	4729	4684	4899	4944	4928	4866	4766	4790	4917	5105	5062	5010	5156	5022	4870	4913	4749	4694	4629	4700	4406
4830	4843	4931	4873	4844	4915	4890	4749	4680	4713	4642	4641	4634	4642	4550	4521	4486	4419	4657	4793	4826	5005	4806	4751	5059	4796	4643	4517	4709	4793	4799	4756	4883	4917	4645	4654	4725	5054	5003	4964	5132	4832	4980	4867	4761	4762	4826	4602	4531	4475
4909	4937	4897	4855	4735	4751	4765	4622	4756	4630	4656	4679	4595	4670	4623	4493	4521	4512	4620	4887	4687	4856	4922	4829	4889	4698	4534	4601	4823	4872	4754	4854	4864	4935	4776	4794	5010	4954	5129	5185	5028	4918	4844	4923	4952	4890	4827	4635	4711	4525
4882	4832	4555	4566	4596	4817	4954	4697	4743	4890	4723	4628	4841	4580	4577	4489	4477	4607	4656	4796	4759	4921	4912	4906	4729	4870	4707	4774	4848	4936	4850	4931	4884	4900	4792	4875	4947	5098	5051	5002	4926	4924	4904	5015	5010	4828	4875	4599	4465	4531
4863	4530	4373	4496	4562	4748	4750	4810	4984	4800	4702	4694	4647	4488	4427	4559	4564	4619	4831	4746	4756	4814	4821	4899	4767	4702	4828	4764	4936	4848	4827	4782	4908	4761	4901	4884	4971	4897	5009	5047	4876	4966	4978	4916	4696	4870	4783	4746	4538	4738
4659	4401	4260	4370	4608	4834	4903	5078	5027	5169	4602	4625	4522	4350	4313	4568	4627	4647	4553	4598	4594	4614	4627	4551	4615	4742	5030	4927	4856	4798	4757	4796	4823	4738	4855	4941	5045	5035	4887	5129	4945	4991	4945	4951	4860	4787	4802	4588	4591	4642
4610	4378	4325	4472	4696	4953	5036	4977	5077	5057	4702	4665	4398	4395	4327	4447	4617	4576	4550	4499	4514	4549	4624	4512	4590	4952	4918	4923	4758	4741	4828	4942	4678	4892	4791	4807	5099	4990	4922	5056	4962	4982	4979	4997	4836	4854	4837	4739	4667	4659
4573	4516	4483	4772	4794	5158	5149	4999	5038	4885	4622	4595	4499	4393	4570	4434	4525	4379	4360	4312	4444	4496	4465	4592	4763	4975	4926	4837	4645	4798	4811	4818	4936	5015	4955	4941	4908	4783	5014	4782	4914	4857	4878	4923	4944	4740	4984	4869	4715	4694
4904	4693	4848	4920	4946	5129	4811	4837	4914	4678	4648	4680	4608	4611	4474	4587	4415	4287	4459	4326	4390	4574	4702	4904	4793	4843	4788	4626	4635	4847	4799	4861	4740	4950	5014	4668	4839	4774	4751	4919	4864	4958	4947	4946	4827	4778	4666	4711	4616	4637
5054	4882	4988	5098	5012	4864	4798	4755	4703	4746	4725	4825	4866	4728	4594	4487	4504	4448	4420	4394	4641	4731	4769	4805	4780	4544	4566	4454	4716	4693	4793	4872	4907	4940	4944	4737	4714	4726	4835	4835	5004	4814	4950	4923	4817	4750	4786	4801	4680	4618
5216	5190	5021	4903	4916	4762	4729	4838	4849	4809	4985	4953	4862	4864	4476	4455	4408	4394	4491	4534	4668	4758	4659	4713	4655	4600	4558	4605	4672	4657	4526	4743	4852	4977	4868	4691	4737	4636	4724	4745	4822	4971	4780	4752	4703	4824	4795	4901	4672	4687
5208	5139	5018	4935	4911	4852	4886	4911	4979	4960	4848	4837	4837	4626	4390	4328	4330	4504	4511	4750	4799	4666	4597	4596	4443	4422	4496	4576	4603	4537	4640	4652	4630	4818	4745	4763	4712	4609	4779	4676	4821	4844	4474	4706	4654	4826	4799	4754	4830	4924
4921	4937	5010	4875	4979	5093	5153	5215	4974	4850	4810	4545	4633	4441	4452	4491	4491	4656	4592	4865	4645	4488	4517	4407	4508	4600	4519	4517	4348	4335	4419	4611	4510	4491	4582	4689	4649	4560	4657	4693	4737	4551	4742	4594	4736	4576	4674	4815	4866	4947
4782	4629	4939	5096	5282	5183	5207	5240	4968	4905	4802	4682	4581	4652	4593	4576	4588	4750	4685	4647	4629	4590	4360	4619	4636	4458	4458	4475	4357	4388	4485	4547	4361	4516	4488	4659	4864	4762	4706	4686	4799	4746	4649	4672	4795	4686	4733	4785	4944	5039
4804	4677	4944	5324	5346	5390	5345	5115	4847	4905	4912	4723	4638	4490	4664	4774	4652	4613	4656	4422	4633	4636	4551	4653	4500	4665	4524	4429	4331	4333	4303	4515	4405	4447	4630	4554	4667	4682	4812	4769	4695	4790	4533	4623	4554	4686	4921	5053	5116	5141
4955	4918	4927	5245	5433	5555	5418	5104	4873	4721	4934	4825	4625	4813	4861	4702	4729	4753	4621	4420	4459	4685	4624	4726	4713	4627	4653	4384	4456	4534	4431	4507	4509	4515	4561	4633	4703	4680	4732	4769	4648	4791	4705	4684	4440	4687	4854	5103	5243	5132
5054	4991	5095	5118	5297	5318	5182	4872	4917	4941	4882	4863	4852	4830	4883	4818	4639	4615	4616	4682	4606	4692	4554	4621	4619	4679	4550	4562	4493	4450	4459	4620	4571	4559	4693	4598	4753	4709	4719	4772	4855	4898	4830	4703	4765	4694	4806	4849	5033	5107
4946	4749	4913	5103	5116	5063	4977	4751	4891	5077	5065	4984	4906	4940	4886	4687	4535	4646	4588	4660	4549	4654	4602	4594	4497	4662	4562	4436	4565	4384	4485	4534	4562	4580	4598	4736	4520	4594	4713	4732	4827	5010	5060	4878	4886	5009	4910	4751	4786	4968
4975	4645	4844	4856	4893	5102	5065	4959	5205	5266	5118	4889	4932	4920	4654	4604	4671	4629	4689	4594	4543	4521	4714	4642	4696	4737	4606	4560	4502	4596	4627	4548	4595	4599	4655	4647	4737	4461	4585	4678	4905	4676	4939	4864	4936	5170	5160	4794	4758	4632
4890	4521	4673	4872	5074	4915	5043	5058	5149	5109	4987	4805	4869	4708	4706	4502	4563	4749	4416	4544	4555	4500	4578	4756	4737	4750	4690	4616	4411	4505	4590	4602	4637	4684	4857	4758	4581	4529	4738	4693	4804	4776	4611	4595	4664	4962	5023	5067	5037	4812
4855	4881	4947	4942	4856	4918	5001	4810	4914	4884	4699	4820	4656	4596	4694	4697	4638	4447	4325	4391	4421	4671	4649	4799	4627	4741	4550	4453	4435	4391	4589	4685	4717	4704	4884	4941	4646	4442	4753	4717	4732	4730	4590	4561	4731	4778	4762	5187	5109	5006
4985	4952	5162	5064	5122	4717	4932	4836	4742	4680	4694	4737	4546	4618	4692	4611	4558	4613	4332	4451	4563	4817	4775	4822	4836	4717	4405	4433	4330	4434	4659	4582	4630	4741	4766	4568	4444	4540	4705	4779	4883	5009	4993	5189	5069	4898	4725	4772	5233	5219
5156	4994	5251	5144	4988	4833	4831	4600	4754	4751	4702	4735	4598	4501	4612	4532	4642	4693	4554	4708	4916	5012	4954	4827	4803	4681	4540	4448	4544	4496	4475	4511	4477	4561	4593	4479	4241	4560	4722	4921	4800	4894	4870	5171	5439	5280	4831	4988	5231	5451
5375	5231	5232	5055	4877	4875	4975	4727	4735	4711	4597	4543	4440	4436	4477	4547	4643	4592	4903	4990	4898	4919	4813	4775	4731	4772	4610	4531	4493	4473	4568	4422	4440	4403	4514	4313	4242	4540	4801	4693	4385	3877	3573	4048	4944	5492	5212	4789	5211	5373
5204	5215	5158	5186	5165	5157	4776	4875	4712	4678	4599	4448	4347	4282	4485	4601	4622	4673	4696	4775	4823	4580	4767	4754	4778	4770	4812	4733	4672	4516	4397	4329	4394	4534	4585	4416	4241	4626	4623	4574	3848	2974	2425	2737	4182	5411	5591	4947	5040	5420
5220	5240	5251	5307	5347	5234	4895	4826	4771	4568	4409	4389	4349	4306	4432	4682	4777	4769	4677	4565	4592	4690	4579	4705	4729	4895	4828	4690	4590	4454	4559	4476	4345	4437	4519	4316	4151	4356	4767	4581	3777	2889	2213	2589	4078	5308	5528	4931	5038	5290
5173	5199	5451	5432	5527	5385	4925	4831	4751	4678	4633	4555	4423	4567	4636	4700	4614	4669	4637	4632	4464	4735	4770	4865	4902	4905	4944	4628	4625	4595	4571	4669	4530	4552	4557	4256	4234	4362	4557	4736	4136	3521	3173	3514	4667	5294	5483	4858	5165	5472
5165	5118	5350	5441	5382	5151	5018	4935	4738	4915	4680	4667	4683	4677	4656	4708	4656	4600	4597	4414	4668	4806	4832	4853	4801	4822	4927	4712	4585	4755	4738	4646	4627	4630	4697	4594	4430	4499	4685	4902	4842	4605	4541	4727	5191	5278	4864	4894	5130	5523
5250	5123	5215	5310	5260	5028	5056	4985	4933	4891	4930	4951	4661	4607	4594	4448	4398	4518	4386	4476	4648	4704	4857	4627	4643	4840	4976	4706	4613	4717	4839	4846	4765	4750	4995	4935	4660	4569	4596	4829	5025	4920	5104	4972	4883	4636	4476	4718	5567	5591
5302	5113	5112	5196	4995	5032	4938	4855	5011	4986	4866	4902	4600	4497	4356	4196	4208	4532	4476	4452	4665	4887	4765	4474	4525	4644	4827	4860	4550	4871	4896	4950	4817	4806	4904	4950	4888	4631	4448	4576	4786	4823	4814	4630	4400	4572	4631	5053	5451	5415
5202	5083	5058	5063	5028	5004	5043	4894	4683	4859	4779	4649	4449	4382	4290	4311	4311	4471	4318	4464	4582	4660	4548	4476	4636	4783	4918	4783	4573	4777	4911	4995	4847	4920	4946	4912	4796	4768	4465	4510	4725	4582	4594	4466	4459	4585	5042	5077	5371	5258
5370	5072	5155	5192	5145	4969	4935	4829	4703	4763	4738	4644	4501	4462	4645	4506	4611	4599	4474	4447	4579	4624	4726	4656	4697	4840	4823	4710	4746	4726	4972	5035	5024	4828	4871	4779	4733	4683	4603	4766	4542	4663	4652	4690	4672	5021	5220	5159	5092	5135
5418	5242	5329	5329	5094	4977	4853	4748	4627	4629	4645	4636	4719	4698	4827	4939	4712	4806	4700	4802	4706	4620	4755	4647	4626	4532	4454	4635	4786	4893	4773	4930	5014	4992	4773	4842	4946	4808	4608	4820	4557	4778	4700	4916	4841	4947	4959	4813	4821	5220
5350	5197	5371	5224	5161	5047	4691	4633	4731	4763	4706	4685	4813	4767	4822	4925	4849	4790	4839	4887	4706	4801	4731	4577	4466	4716	4703	4760	4861	4808	4938	4848	5057	4846	5001	4904	4824	4715	4699	4580	4547	4606	4474	4856	4833	4638	4813	4715	4943	5223
5446	5332	5519	5483	5282	4919	4794	4889	4804	4642	4603	4641	4766	4837	4788	4726	4759	4808	4870	4795	4685	4513	4491	4630	4651	4647	4625	4732	4766	4915	4916	4980	5002	5024	5022	4992	5023	4746	4670	4668	4470	4577	4462	4647	4677	4660	4693	4983	4933	5084
5483	5686	5774	5404	5300	4971	5090	4942	4625	4489	4276	4468	4604	4536	4593	4648	4782	4700	4668	4711	4515	4475	4602	4395	4636	4623	4651	4640	4888	4808	5050	4768	5003	4877	4987	4982	4997	4873	4781	4574	4605	4570	4525	4594	4690	4855	4873	4917	5000	4994
5785	5504	5508	5454	5116	5051	4758	4532	4511	4320	4257	4588	4593	4500	4571	4638	4704	4624	4709	4528	4554	4570	4654	4665	4645	4695	4724	4578	4669	4782	4863	4801	4833	4824	4743	4803	4917	4865	4743	4638	4633	4552	4569	4578	4701	4915	4945	4787	4774	4771
5545	5265	5229	5283	5138	4896	4686	4703	4609	4505	4470	4655	4700	4661	4674	4802	4724	4653	4701	4789	4769	4591	4627	4642	4667	4806	4729	4749	4787	4636	4695	4749	4873	4896	4924	4854	4692	4747	4839	4609	4596	4492	4514	4500	4690	4676	4861	4719	4692	4728
5350	4883	5139	5130	5120	4962	4786	4890	4839	4798	4835	4821	4759	4599	4731	4723	4733	4574	4710	4932	4816	4673	4687	4661	4620	4763	4601	4488	4701	4701	4699	4702	4824	4912	4846	4772	4691	4737	4826	4604	4658	4509	4574	4503	4866	4989	4930	4845	4932	5023
5073	4908	5178	5221	5190	4918	4992	5091	5083	4972	4837	4771	4737	4698	4846	4594	4666	4930	4876	4745	4866	4793	4683	4742	4518	4565	4381	4567	4761	4689	4638	4745	4825	4997	4930	4742	4871	4925	5066	4980	4699	4649	4619	4685	4734	4994	4975	4916	5148	5051
4936	5118	5354	5286	5157	5104	5089	5188	5103	5050	4904	4621	4721	4653	4714	4664	4555	4835	4872	4690	4701	4723	4691	4610	4566	4432	4356	4448	4614	4627	4627	4658	4827	4707	4907	4767	5030	5140	5236	5078	4855	4755	4795	4801	4921	4897	5006	4800	4933	5070
5053	4988	5096	5110	5069	5034	5036	4951	4980	4884	4901	4582	4774	4666	4733	4650	4744	4749	4780	4833	4595	4734	4564	4623	4599	4440	4367	4467	4471	4479	4639	4582	4787	4750	4737	4791	4953	5141	5137	5022	4769	4783	4775	4836	4956	4928	4960	4895	4752	4916
4944	4850	4899	5079	5094	4835	4810	4752	4900	4875	4806	4900	4766	4633	4674	4728	4663	4695	4773	4680	4673	4650	4755	4681	4524	4453	4525	4544	4475	4588	4556	4589	4870	4951	4715	4798	4814	4897	4970	4795	4775	4640	4780	5000	4940	4910	4841	4885	4854	4935
4849	4800	4743	4985	4845	4860	4827	4899	4875	4983	5006	4902	4941	4931	4836	4852	4861	4774	4723	4586	4950	4849	4748	4786	4756	4698	4560	4606	4587	4601	4807	4664	4957	5059	5158	4977	4969	4928	5000	4834	4918	4859	4867	4889	4864	4880	4853	4780	4753	4996
4888	4828	4830	4917	4960	4881	4812	4917	5023	4986	5028	5030	5005	5066	4967	4864	4857	4710	4619	4746	4839	4864	5003	5020	4908	4824	4822	4696	4712	4728	4833	4855	5018	5124	5124	5013	4905	4940	5066	5108	4931	4771	4884	4917	4986	4898	4817	4970	4899	5250
4966	4870	4957	4957	4916	4842	4770	4867	4959	4965	4967	5070	5008	4996	4864	4836	4847	4578	4644	4747	4850	5056	5054	4961	4937	4818	4701	4725	4628	4768	4808	4738	4760	4954	5094	4896	4820	5095	5217	5162	5034	4574	4780	5086	4926	4919	4912	4882	4964	5176
4994	4842	4946	4799	4760	4815	4871	4821	4883	4985	5054	4947	4960	4973	4707	4835	4771	4753	4644	4549	4789	5013	4897	4877	4744	4817	4822	4710	4525	4567	4648	4710	4783	4850	4741	4863	4872	4903	5160	4986	5026	4926	5002	5259	5193	4891	4875	4889	5019	5017
4976	4745	4838	4880	4894	4878	4702	4800	4829	4712	4877	4922	4726	4738	4780	4790	4751	4791	4664	4511	4556	4852	4824	4774	4717	4711	4744	4656	4595	4522	4645	4748	4745	4594	4671	4765	4726	4879	5222	5198	5136	5062	5314	5252	5075	4911	4868	5009	4938	5136
5060	4804	4889	4955	4775	4856	4503	4493	4574	4948	4816	4843	4928	4825	5013	4839	4829	4893	4748	4573	4627	4631	4800	4832	4720	4702	4865	4767	4737	4739	4475	4652	4581	4741	4910	4835	4958	4973	5078	5326	5109	5056	5189	5053	5289	5007	5173	4951	5100	4913
5080	4743	4894	4928	4769	4734	4633	4573	4692	4865	4987	4905	4737	4877	4915	4992	4879	4978	4889	4676	4609	4748	4875	4872	5071	4901	4859	4972	4887	4908	4728	4743	4842	4974	4989	4843	4982	4894	5062	5234	5127	5095	5122	5293	5112	5015	4933	5092	4965	4997
5143	4985	5058	5045	4884	4782	4629	4658	4762	4886	4878	4914	5172	5070	4953	4944	4920	4921	4694	4843	4838	4943	4978	5057	5104	5113	5112	5186	5081	5071	5044	4965	4947	4983	4933	5083	5009	4751	5019	5039	5078	5069	5220	5094	5280	5099	4932	5248	5042	4921
5116	5058	4955	5047	4941	5085	4914	4797	4760	4948	4910	4992	4814	4867	4841	4980	4987	4881	4743	4912	4879	5067	4950	4870	5173	5216	5325	5277	5168	4964	5019	5050	5107	5181	5190	4966	5125	5150	5144	5031	5093	5172	5225	5059	5086	4980	4941	5176	5143	5168
5231	5006	5089	5052	5008	5115	4992	4823	4551	4729	4807	4977	4838	4620	4906	4965	5078	5116	5040	4873	4875	4999	4966	4915	5096	5216	5309	5153	5044	5062	4939	5324	5303	5280	5308	5196	5376	5450	5327	5209	5350	5280	5167	5059	4972	4987	5020	5123	4978	5196
5233	5101	5161	5178	5051	5073	5009	4629	4660	4577	4845	4782	4782	4489	4667	4757	4998	4947	4917	4957	4807	5024	5092	4987	4900	5218	5195	5241	5041	4994	5161	5301	5139	5457	5622	5559	5588	5497	5440	5418	5455	5361	5140	5037	5154	5118	5079	5054	4965	5145
5372	5053	5236	5108	5084	5001	4852	4593	4793	4737	4714	4786	4707	4673	4708	4844	4796	4963	5164	4949	5104	4987	5168	5047	4836	5146	5291	5115	5020	5042	5252	5134	5099	5356	5315	5274	5255	5456	5496	5271	5232	5251	5301	5233	5144	5254	5175	5097	4968	5056
5192	5070	5096	5373	5172	4950	4877	4837	4702	4734	4856	4750	4679	4809	5073	4889	4917	4854	5076	5273	5183	5206	5375	5220	5151	5114	5194	5144	5149	5130	4946	5100	4931	5093	5107	4970	5086	5161	5230	5160	5182	5144	5226	5298	5096	5268	5165	5141	5028	5266
5178	4975	5072	5168	5141	5066	4834	4899	4765	4588	4444	4327	4270	4507	4997	5167	5199	5243	5528	5490	5681	5627	5521	5419	5312	5360	5413	5486	5042	5155	5051	5062	4767	5059	4973	4923	4691	4938	5009	5001	5004	5076	5172	5256	5415	5089	4978	5162	5367	5434
5149	4975	5016	5136	5013	4980	5100	5022	4815	4416	4100	3861	3753	4263	4857	5568	5362	5350	5467	5888	5843	5839	5839	5775	5811	5579	5767	5703	5381	5275	5062	5132	5038	4988	5088	5061	5130	5060	5036	5011	5000	5155	5248	5350	5051	5126	5158	5208	5370	5550
5292	5045	5048	5139	5135	4936	5112	5131	4866	4326	3957	3553	3628	3926	4869	5480	5415	5230	5373	5735	5706	5912	5920	5937	5947	5813	5932	5890	5528	5555	5436	5385	5435	5301	5255	5217	5394	5248	5430	5188	5163	5309	5250	5234	5104	5033	5063	5178	5267	5253
5555	5054	5325	5207	5254	5100	5307	5290	4916	4600	4171	3901	3836	4108	4980	5257	5119	4818	5237	5518	5621	5718	5752	5703	5770	5808	5922	5962	5714	5553	5497	5418	5246	5440	5558	5566	5604	5552	5478	5531	5310	5276	5451	5189	5123	4925	4997	4806	5060	5076
5527	5159	5263	5363	5285	5347	5256	5352	5111	5043	4725	4412	4145	4468	4982	5175	4833	4830	5004	5277	5547	5581	5521	5412	5415	5526	5511	5567	5543	5591	5519	5428	5342	5306	5522	5516	5628	5513	5584	5539	5502	5444	5514	5409	5388	5052	5025	5081	5105	5074
5519	5121	5460	5589	5605	5304	5228	5404	5312	5300	5249	4916	4814	4787	4860	5004	4634	4808	5064	5273	5294	5316	5317	5225	5126	5184	5387	5351	5209	5068	5053	5037	5035	5266	5275	5328	5518	5356	5524	5539	5500	5532	5719	5712	5780	5560	5526	5392	5269	5492
5812	5447	5697	5511	5837	5310	5131	5077	5065	5234	5252	5085	5051	4844	4866	4815	4865	5012	5182	5254	5422	5377	5370	5218	5030	5269	5314	5140	4971	4868	4805	4824	4750	4925	5101	5282	4979	5041	5141	5264	5346	5430	5584	5656	5724	5725	5703	5760	5486	5536
5806	5786	5672	5614	5588	5465	5320	4980	4973	5040	4947	4933	4819	4753	4834	4768	4984	5198	5289	5390	5260	5447	5559	5253	5345	5243	5450	5316	5108	4891	4712	4647	4695	4756	5020	4885	4845	5012	5282	5176	5273	5442	5413	5403	5330	5381	5462	5512	5584	5402
6193	5937	5640	5459	5431	5406	5228	5269	5027	4829	4989	4865	4692	4690	4819	4951	5134	5047	5024	5263	5669	5640	5772	5394	5561	5555	5374	5328	5295	5030	4798	4674	4600	4646	4830	4774	4716	4835	5189	5128	5263	5362	5344	5323	5181	5169	5223	5202	5375	5183
6041	5777	5711	5559	5198	5101	5302	5187	5209	5262	5083	5033	4917	4873	4835	4837	4921	4779	5101	5302	5556	5614	5603	5784	5910	5756	5714	5523	5422	5279	5094	4898	4863	4915	4852	4897	4763	4778	5050	5063	5374	5424	5379	5478	5337	5323	5348	5074	5202	5045
5579	5567	5422	5131	5117	5098	4941	5108	5183	5199	5378	5218	4914	5062	5087	5170	4960	4822	5064	5387	5672	5618	5579	5902	6057	6007	5874	5781	5539	5619	5463	5235	5163	5247	5122	4975	4919	4957	4935	5118	5341	5652	5385	5550	5855	5770	5624	5628	5590	5163
5437	5164	5273	5275	5121	5057	5030	5125	5297	5285	5519	5369	5076	5124	5184	5403	5174	5137	5246	5708	5750	5681	5697	6096	6304	6236	6067	5927	5799	5669	5590	5287	5352	5296	5159	5383	5092	5137	5162	5223	5367	5410	5409	5646	5925	6196	5953	5955	5879	5859
5342	5214	5639	5361	5285	5292	5356	5297	5252	5361	5490	5271	5429	5372	5354	5508	5377	5125	5188	5509	5701	5792	5798	6016	6220	6295	6143	6237	5917	5803	5587	5427	5317	5421	5407	5282	5173	4950	5087	5056	5262	5279	5142	5461	6005	6079	5886	5978	5964	6235
5276	5294	5565	5510	5393	5433	5460	5476	5467	5557	5594	5420	5310	5294	5381	5492	5408	5039	5153	5350	5629	5512	5605	5844	5927	6091	6328	6223	6088	6026	5892	5861	5572	5384	5573	5440	5372	5062	5070	4991	5201	4886	4860	5103	5447	5575	5406	5354	6002	6313
5288	5425	5536	5418	5305	5257	5463	5375	5611	5523	5516	5294	5317	5203	5381	5416	5348	5079	4948	5286	5298	5120	5131	5425	5671	5828	6040	6011	5883	6003	5926	5850	5805	5804	5731	5703	5792	5359	5314	5167	5045	5017	4676	4881	5060	5064	4858	4811	5372	5797
5311	5577	5568	5391	5237	5311	5302	5262	5340	5447	5321	5293	5216	5348	5353	5223	5160	5005	4928	5133	5193	5055	4910	5271	5270	5562	5586	5693	5952	5765	5867	5694	5695	5783	5799	5826	6042	5937	5572	5551	5500	5248	4992	4602	4751	4651	4454	4609	5049	5142
5283	5510	5599	5502	5384	5124	5052	5065	5318	5330	5087	5121	5251	5447	5246	5159	4991	4901	4947	5248	5183	4937	4842	5145	5253	5375	5388	5487	5679	5669	5673	5437	5459	5355	5442	5757	5770	5775	5701	5730	5809	5731	5322	4915	4991	4769	4451	4276	4504	4891
5476	5456	5573	5244	5157	5207	5027	5009	5088	5088	5135	5090	5120	5156	5153	5002	4868	4938	5028	5187	5402	5107	4918	5241	5351	5359	5289	5399	5537	5494	5468	5517	5304	5194	5257	5583	5538	5503	5509	5619	5839	5943	5692	5430	5384	5361	4757	4524	4467	4710
5343	5457	5421	5031	4877	4847	4864	4850	5038	4990	4945	4853	4963	5228	5002	5100	4950	5125	5119	5262	5295	5243	5147	5201	5470	5339	5398	5184	5484	5432	5198	5357	5200	5446	5162	5439	5537	5498	5416	5456	5656	5743	5734	5733	5838	5928	5384	4773	4836	5143
5363	5304	5214	5037	4698	4705	4756	4849	5019	4972	4924	5018	5033	5156	5069	5181	5292	5466	5274	5375	5387	5232	5415	5369	5663	5511	5533	5338	5293	5315	5218	5342	5246	5433	5438	5645	5553	5791	5487	5518	5635	5594	5601	5612	5845	5886	5650	5116	5227	5354
5315	5293	5082	4841	4624	4706	4869	4881	4914	4965	4858	4949	5229	5098	5216	5233	5471	5485	5488	5578	5451	5353	5392	5548	5755	5744	5765	5558	5419	5146	4959	5056	5200	5150	5162	5350	5569	5584	5603	5614	5743	5759	5525	5554	5776	5740	5782	5236	5439	5666
5230	5079	4968	4674	4596	4616	4911	4853	4842	4970	4979	5110	5144	5175	5038	5204	5357	5481	5521	5564	5581	5557	5507	5591	5802	5947	5942	5942	5663	5422	5213	5204	5206	5085	5017	5150	5171	5354	5360	5450	5563	5680	5622	5524	5564	5873	5637	5279	5166	5567
5262	5082	4845	4574	4575	4719	4852	4879	5028	5117	5168	5236	5075	5090	5034	5095	5240	5551	5837	5564	5730	5635	5761	5836	5618	5834	6069	6021	5999	5632	5566	5405	5337	5209	5080	5130	5087	5242	5213	5229	5440	5524	5747	5515	5618	5771	5818	5486	5362	5388
5276	5048	4817	4669	4574	4916	4908	4992	5056	5169	5165	5220	5178	5061	4970	5115	5436	5629	5720	5775	5681	5776	5909	5916	5734	5776	5833	5925	5954	5814	5797	5787	5523	5443	5280	5258	5432	5445	5393	5344	5346	5588	5527	5489	5546	5721	5923	5873	5731	5656
5147	4943	4926	5044	4902	5036	5092	5278	5164	5318	5192	5225	5209	5050	5036	5334	5496	5794	5636	5781	5781	5842	5713	5699	5783	5879	5862	6046	6186	5929	5848	5802	5661	5575	5353	5429	5274	5648	5618	5509	5493	5334	5372	5498	5448	5683	5790	5930	5882	5831
5170	4979	5009	5110	5089	5178	5241	5265	5254	5272	5336	5268	5202	4990	5154	5267	5511	5744	5649	5407	5675	5533	5588	5890	5922	5856	6015	6162	6203	6133	6021	5830	5721	5674	5507	5332	5289	5251	5563	5617	5376	5235	5444	5442	5457	5488	5635	5786	5779	5800
5205	5056	5171	5072	5251	5121	5336	5113	5226	5298	5378	5347	5113	5042	5220	5251	5328	5365	5339	5256	5349	5512	5530	5576	5822	5748	5842	6176	6201	6197	6045	5791	5839	5810	5576	5468	5390	5199	5445	5300	5144	5202	5042	5186	5323	5293	5350	5512	5661	5912
5207	5014	5149	5116	5210	5351	5293	5221	5300	5298	5422	5373	5199	5117	5017	5278	5338	5336	5266	5191	5354	5372	5380	5382	5580	5745	5789	5849	5987	6073	6045	6013	5831	5836	5767	5602	5362	5293	5290	5135	5067	5144	4926	5017	5129	5120	5184	5333	5637	5711
5376	5191	5218	5242	5304	5232	5259	5305	5180	5247	5380	5235	5129	5102	5133	5257	5299	5347	5099	5125	5457	5305	5194	5343	5441	5609	5528	5609	5746	5944	5908	5900	5571	5681	5393	5722	5558	5395	5438	5344	5136	5152	5008	4872	4952	4973	5132	5265	5544	5652
5226	5150	5354	5335	5387	5350	5333	5319	5253	5365	5176	5240	4893	4821	5015	5195	5162	5158	5116	5243	5341	5427	5323	5100	5325	5523	5455	5667	5560	5706	5766	5633	5485	5465	5482	5575	5547	5532	5398	5285	5269	5157	4909	4868	4879	4998	4908	5245	5394	5537
5232	5346	5463	5284	5333	5264	5317	5259	5443	5296	5284	5091	4968	4751	4941	5101	5062	5074	4960	5065	5136	5248	5130	5197	5175	5297	5385	5305	5446	5516	5727	5713	5556	5574	5351	5518	5427	5375	5219	5371	5322	5343	5133	5087	4902	4997	5116	5179	5169	5362
5365	5368	5461	5404	5402	5235	5197	5387	5465	5336	5171	5041	4883	4923	4905	4970	4894	4959	4959	5047	4991	4877	4885	5008	5228	5301	5289	5388	5480	5476	5599	5707	5666	5812	5638	5408	5340	5268	5384	5287	5280	5389	5167	5178	4939	4856	5003	5131	4997	5202
5506	5564	5441	5238	5169	5082	5209	5330	5401	5352	5112	5003	4788	4761	4799	4939	4854	4874	4888	4874	4917	4789	4977	4923	4900	5099	5268	5261	5218	5414	5538	5540	5717	5748	5767	5561	5234	5184	5351	5299	5260	5464	5143	5029	4909	4774	4700	4803	4838	5161
5706	5506	5473	5263	5018	4911	5085	5219	5329	5243	5004	4827	4769	4856	4878	4830	4811	4799	4840	4822	4830	4773	4697	4848	4870	4876	4934	5164	5215	5258	5275	5287	5483	5532	5587	5422	5308	5458	5410	5323	5177	5101	5207	4897	4896	4725	4676	4788	4923	4955
5548	5525	5194	5113	4931	4950	5178	5205	5380	5133	4830	4858	4741	4707	4764	4674	4880	4790	4734	4851	4719	4630	4710	4764	4776	4902	4824	4865	5092	5071	5046	5230	5358	5299	5558	5322	5428	5475	5550	5502	5410	5244	5122	4976	5030	5056	4851	4895	4890	5043
5686	5362	5308	5068	4887	4964	5129	5274	5254	5048	4980	4971	4686	4668	4594	4785	4937	4960	4960	4796	4708	4574	4546	4612	4691	4501	4765	4748	4881	4940	5009	5181	5230	5412	5306	5532	5396	5590	5495	5597	5624	5299	5224	5158	5119	4988	4872	4980	4900	5081
5811	5421	5285	5136	4915	4997	5310	5210	5161	5251	4984	5034	4859	4772	4745	4884	5071	5031	4842	4767	4828	4660	4598	4526	4692	4689	4634	4624	4699	4911	5082	5200	5337	5380	5474	5522	5607	5444	5526	5434	5624	5436	5245	5135	4940	5114	5162	4989	4911	5054
5912	5443	5406	5162	5344	5147	5327	5159	5104	5050	4995	5020	5092	4889	4926	5078	5092	5014	4844	4607	4826	4754	4708	4645	4817	4744	4635	4736	4812	4924	5083	5156	5262	5388	5600	5614	5295	5299	5392	5601	5493	5467	5321	4988	5127	5158	5061	4934	4896	4893
5930	5556	5363	5158	5306	5260	5142	4975	5239	5141	5179	5098	4944	4823	4894	5042	5100	4970	4861	4722	4743	4854	4616	4607	4618	4657	4710	4796	5056	5081	5148	5400	5482	5566	5428	5452	5381	5335	5271	5392	5475	5133	5157	4876	5048	5195	5047	5105	4974	4996
5867	5707	5336	5368	5416	5228	5255	5177	5249	5255	4976	5110	4799	4854	5054	5038	5112	4971	4889	4811	4884	4948	4777	4736	4773	4707	4793	4602	4952	4998	5286	5366	5454	5346	5504	5455	5337	5315	5299	5425	5389	5313	5077	5027	4897	5066	5059	5152	5000	4781
5786	5401	5543	5478	5369	5178	5282	5307	5552	5338	5275	5006	5009	5052	5104	5159	5083	5042	4944	5109	5000	4998	5047	4850	4919	4704	4669	4802	4937	5005	5093	5261	5288	5262	5234	5356	5382	5343	5357	5299	5449	5172	5176	5328	5114	4953	5036	5164	5041	5041
5847	5568	5455	5398	5214	5137	5316	5291	5412	5640	5301	5165	4949	5163	5115	5176	5098	5136	5102	5169	5319	5113	4995	5008	4873	4722	4841	4856	4910	4908	5226	5203	5327	5392	5251	5269	5389	5440	5364	5419	5452	5513	5346	5357	5303	5179	5045	5107	5295	5093
5937	5510	5347	5226	5191	5214	5394	5509	5518	5563	5415	5210	5284	5217	5353	5217	5158	5109	5123	5432	5374	5160	5161	5037	5085	4924	4916	5008	4875	5055	5180	5440	5585	5336	5373	5327	5329	5539	5295	5294	5394	5312	5382	5640	5700	5236	5113	5362	5215	5381
5866	5619	5685	5232	5258	5259	5220	5421	5470	5373	5352	5225	5291	5370	5299	5202	5077	5021	5214	5342	5248	5245	5067	5150	5103	4870	4809	5054	5137	5303	5305	5334	5418	5372	5443	5236	5324	5385	5307	5195	5209	5434	5398	5567	5516	5594	5527	5247	5358	5288
5590	5569	5296	5114	5195	5348	5193	5266	5335	5081	5210	5071	5153	5352	5051	5190	5124	5011	5055	5025	5120	5041	4966	5128	4995	4900	5035	5066	5235	5258	5242	5225	5315	5442	5401	5379	5338	5516	5211	5274	5295	5325	5242	5358	5562	5478	5770	5504	5517	5308
5556	5429	5263	4962	5099	5197	5202	5238	5172	5164	5217	5257	5271	5171	5110	5130	5106	4971	5074	5046	4977	4963	5002	4955	5020	4949	5078	4851	5089	5312	5115	5151	5251	5308	5408	5269	5421	5367	5536	5318	5167	5363	5177	5477	5398	5460	5531	5543	5515	5442
5415	5292	5274	5066	5189	5178	5092	5061	5160	5221	5293	5421	5318	5355	5078	5167	5120	5123	5011	5203	5150	5241	5215	5239	5147	5102	5069	5003	5051	5212	5163	5258	5274	5196	5046	5315	5299	5380	5300	5308	5397	5256	5291	5481	5576	5382	5353	5603	5389	5301
5403	5173	5091	5094	5243	5230	5165	5007	5088	5100	5321	5424	5306	5174	5081	5191	5265	5272	5299	5122	5184	5368	5426	5204	5101	5077	5204	4989	5105	5355	5145	5042	5042	5073	5037	5057	5259	5279	5208	5177	5058	5359	5545	5630	5404	5644	5348	5263	5352	5281
5349	5419	5424	5303	5329	5108	5032	5023	5097	4986	5109	5235	5077	5148	5200	5219	5332	5291	5147	5226	5198	5302	5509	5205	5246	5242	5058	5098	4898	5034	4991	5121	4808	4912	4891	4932	4999	5219	5058	4980	5252	5290	5586	5518	5591	5449	5622	5359	5307	5129
5504	5294	5250	5184	5143	4866	4913	4839	4863	4915	4919	4891	4934	4984	5067	4957	4997	4898	4989	5073	5340	5286	5334	5022	5135	4938	4805	4783	5157	4966	4961	4968	5007	4874	4776	4811	4957	5043	5037	5068	5139	5289	5438	5622	5555	5546	5366	5428	5179	5202
5631	5351	5456	5317	5120	4939	4979	4876	4881	4844	4754	4808	4913	4904	5093	5066	4948	5132	4982	5008	5271	5271	5296	5127	5021	4907	4790	4923	4891	5123	5159	5042	4936	4830	4824	4696	5005	5074	5050	5020	5048	5180	5398	5539	5753	5677	5458	5394	5248	5225
5781	5577	5346	5218	4945	4892	5121	4878	4784	4788	4782	4824	5014	5046	4989	5092	5046	5170	5173	5161	5233	5074	5065	5117	5054	4938	4879	4879	4922	5082	5047	4896	4833	4906	4952	4806	4850	4858	5030	5016	5046	5053	5049	5292	5353	5370	5302	5209	5022	5229
5835	5564	5405	5213	5348	5110	5199	4954	4896	4773	4927	4871	5203	5224	4953	5049	5131	5216	5113	5079	5182	5246	5286	5113	5059	5016	4781	4813	4822	5066	5017	4789	4597	4726	4716	4856	4830	5016	5086	4951	4925	4903	4990	5081	5171	5056	5077	5044	4951	5064
5899	5502	5378	5371	5250	5281	5142	4882	4942	4897	5019	5048	5242	5306	5195	5142	5204	5314	5257	5147	5244	5119	5234	5165	5047	4953	4722	4655	4959	4864	4810	4754	4602	4628	4600	4815	4776	4882	4881	4845	4900	4949	5154	5172	5232	5074	5000	4950	4835	4936
5836	5600	5628	5460	5377	5251	5091	4982	4860	4860	5082	5193	5190	5206	5362	5199	5144	5065	5187	5329	5406	5297	5444	5437	4938	5054	4804	4810	4892	4858	4845	4661	4712	4668	4555	4553	4536	4724	4797	4934	4976	5167	5264	5331	5225	4983	5017	4946	4864	4743
5762	5561	5650	5456	5247	5247	5145	4961	4911	5012	5094	5273	5178	5129	4928	5142	4998	5192	5254	5346	5403	5339	5296	5233	5065	4858	5091	4939	4936	4793	4801	4789	4636	4702	4649	4410	4499	4627	4566	4783	4880	5246	5137	5231	5199	5030	5066	5075	5038	4867
5883	5610	5644	5413	5157	5017	5104	5062	5022	5035	5008	5200	5029	5072	5134	5066	5112	5387	5232	5372	5385	5298	5248	5070	4943	4935	5039	4984	4922	4833	4647	4646	4622	4665	4582	4527	4592	4516	4696	4847	4722	5020	5033	5067	5283	5096	5243	5172	5017	4942
5869	5653	5612	5357	5129	4889	5051	4913	5056	5162	5025	5063	4973	4940	4930	5094	4975	5260	5215	5396	5236	5105	4986	4922	4747	4719	4741	4728	4832	4552	4612	4680	4608	4604	4582	4704	4628	4641	4829	4923	4959	5017	5144	5129	5329	5182	5325	5022	4979	5042
5894	5512	5597	5205	4943	5086	4900	5132	5015	5008	4973	4872	4970	4956	4997	4865	4906	5122	5449	5349	5222	5051	5027	4874	4960	4644	4714	4752	4570	4563	4650	4540	4396	4570	4618	4860	4802	4760	5004	5094	5277	5201	5256	5213	5050	5134	5257	5176	5017	5066
5891	5629	5579	5168	5112	5157	5157	5038	5144	5138	4868	4945	4993	4931	4898	4953	5022	5322	5387	5372	4991	5030	5020	4908	4820	4789	4644	4686	4669	4667	4565	4696	4660	4690	4685	4717	4800	4870	5213	5228	5410	5352	5321	5176	5123	5132	5220	5164	5154	5093
5754	5527	5437	5070	5118	5299	5358	5264	5206	5103	5138	5011	4981	4906	5082	4958	5176	5296	5415	5388	5089	4935	4885	4757	4822	4672	4803	4703	4708	4645	4711	4528	4764	4878	4842	4794	4958	5139	5315	5346	5385	5420	5364	5300	5179	5162	5229	5150	5228	5018
5816	5528	5422	5303	5370	5290	5278	5146	5148	5054	5231	4995	5067	5009	5018	5151	5202	5381	5261	5160	5103	4975	5091	4810	4875	4995	4885	4899	4583	4565	4500	4675	4800	4806	4910	5015	4928	5115	5217	5360	5382	5521	5347	5344	5173	4942	4908	4996	4926	4877
5933	5650	5544	5559	5306	5394	5344	5206	5044	4979	5037	5036	5035	5208	5137	5111	5131	5331	5132	5243	4939	4961	4868	4879	4867	4809	4814	4976	4705	4657	4641	4784	4902	4932	4920	4919	4934	5195	5254	5518	5341	5687	5372	5294	4990	4725	4765	4735	4630	4703
6033	5614	5685	5513	5469	5420	5273	5150	5160	5058	5077	5091	4998	5084	5058	5185	5171	5240	5154	5006	5024	4980	4775	4825	4803	4868	4832	4903	4863	4832	4854	4949	4978	5028	5062	4900	4836	4934	5107	5125	5158	5352	5289	5178	4950	4854	4734	4766	4761	4443
5655	5706	5673	5602	5483	5485	5635	5412	5289	5335	5221	5092	5079	4870	4995	4972	4974	5040	5116	4915	4907	4888	4860	4586	4782	4917	4926	4859	4778	4898	4961	5016	5017	4985	4939	4912	4629	4782	4926	4853	5171	5059	5041	4905	4871	4823	4660	4851	4986	4608
5713	5767	5726	5569	5410	5501	5415	5448	5394	5216	5269	5051	5016	4895	5032	4842	5071	4887	4885	4923	4876	4846	4707	4818	4711	4844	4925	4981	4991	4890	5041	5061	5254	5327	5033	4933	4981	4898	5054	4932	4933	4865	4884	4859	4779	4950	4834	4853	4980	4848
5946	5455	5539	5492	5510	5526	5327	5331	5416	5366	5234	5283	5261	4943	4899	4885	4899	4935	4915	4685	4831	4780	4839	4677	4762	4821	4929	4951	5069	5148	5319	5195	5368	5422	5183	5160	4954	5101	4959	5046	5079	4831	4849	4752	4665	4641	4763	4791	5020	5029
5677	5383	5548	5629	5460	5651	5476	5392	5569	5368	5422	5381	5246	5081	4908	4993	4829	4950	4935	4920	4971	4769	4860	4955	4710	4718	4873	5096	5309	5150	5249	5183	5049	5102	5001	4950	5099	5072	5097	5103	5051	4916	4965	4743	4697	4717	4748	4601	4976	5080
5474	5242	5583	5390	5642	5485	5613	5559	5475	5500	5643	5392	5263	5124	5094	4989	4803	5012	5019	4912	4997	4890	4954	4915	4913	4998	4931	5141	5207	5202	5148	5068	4973	5128	4950	4934	4959	5024	5215	5023	5056	4876	4853	4803	4551	4629	4621	4840	4870	5087
5567	5402	5584	5444	5513	5551	5623	5682	5475	5461	5556	5303	5068	5061	5163	5173	5085	5118	5174	5183	5092	5194	5063	5070	5004	5141	5106	5315	5304	5030	5129	5095	5091	4979	4773	4923	4873	4997	5103	5059	4978	4780	4868	4746	4672	4647	4771	4952	5045	5121
5448	5370	5561	5273	5232	5425	5529	5562	5628	5521	5615	5402	5189	5330	5224	5171	5244	5308	5177	5287	5214	5347	5286	5169	5277	5193	5402	5467	5479	5486	5566	5449	5133	5167	5058	4954	5010	5045	5068	5174	5119	5005	5047	4837	4751	4611	4830	5133	5038	5218
5418	5390	5462	5314	5317	5465	5485	5491	5477	5451	5521	5361	5236	5170	5391	5270	5264	5420	5534	5314	5431	5426	5281	5245	5278	5310	5432	5680	5769	5693	5601	5448	5277	5254	5006	5124	5092	5161	5243	5221	5106	5133	4932	5015	4933	4868	4933	5113	5023	5197
5491	5355	5294	5179	5274	5376	5272	5221	5247	5329	5289	5251	5215	5301	5088	5346	5531	5414	5380	5336	5452	5405	5398	5367	5414	5272	5310	5428	5710	5652	5600	5490	5325	5237	4967	5248	5194	5165	5203	5172	5127	5051	4898	4939	5151	4983	5159	5148	5173	5109
5559	5480	5350	5279	5367	5126	5032	5017	5081	5164	5278	5261	5102	5253	5363	5269	5270	5443	5574	5501	5449	5255	5412	5300	5202	5168	5102	5262	5402	5526	5524	5412	5278	5262	5073	5116	5121	5179	5074	5175	5126	5116	5095	5052	5192	5090	5268	5262	5193	5110
5714	5544	5473	5394	5149	5133	5136	5053	4999	5004	5078	5111	5270	5079	5062	5307	5277	5425	5410	5522	5194	5349	5374	5335	5270	5224	5254	5402	5285	5471	5361	5526	5244	5188	4954	4935	4967	5144	5001	5259	5109	5223	5241	5172	5223	5104	5233	5191	5258	5189
5704	5486	5409	5326	5253	5123	5094	5129	5009	5022	5118	5042	4937	4908	4981	5009	5185	5095	5158	5115	4920	4974	5293	5407	5406	5313	5473	5594	5378	5447	5191	5238	5292	5264	5114	5010	4966	5241	5145	5122	5078	5048	4884	5123	5280	5205	5140	5204	5237	4920
5738	5424	5305	5330	5092	5150	5123	5172	5250	5161	5083	5055	4993	4807	4838	4880	4892	4829	4963	4830	4999	4847	4916	5210	5037	5402	5322	5527	5551	5292	5161	5078	5183	5054	5014	5052	4898	5156	5226	4999	5028	5235	5270	5034	5164	5323	5286	5268	5033	4959
5761	5454	5432	5313	5323	5145	5097	5102	4899	4986	5184	4980	5005	4876	4740	4645	4639	4788	4688	4723	4846	4929	4920	4898	4861	5072	5086	5145	5284	5233	5162	5091	5177	5035	4959	4995	4931	5006	5237	5112	5124	5201	5126	5102	5118	5513	5354	5196	5064	5026
6043	5725	5662	5509	5314	5233	5141	5119	4994	4926	5035	5088	4892	4862	4782	4780	4762	4738	4727	4673	4744	4835	4887	4810	4901	4930	5014	5197	5172	5189	5168	5133	5155	5238	4965	5006	5019	5159	5256	5114	5005	5093	5106	5133	4968	5287	5348	5273	5117	4860
5852	5634	5700	5716	5591	5222	5264	5192	5189	5174	4896	5053	4983	4906	4933	4817	4784	4827	4788	4782	4838	4784	4636	4795	4856	4811	5023	4997	5081	5048	4989	5092	4985	5073	5136	5099	5169	5231	5294	5282	5009	5035	4946	4922	4964	4987	4972	5015	4898	4921
5835	5656	5701	5673	5422	5314	5410	5377	5293	5283	5191	4996	5216	4950	4999	5161	5011	4913	5023	4954	4955	4885	4763	5029	5012	5131	5281	5162	5102	5043	5083	5070	5010	5160	5221	5149	5205	5231	5316	5346	5183	5065	5192	4987	4926	4743	4820	4955	4923	4884
5721	5630	5603	5767	5612	5382	5516	5411	5478	5433	5174	5293	5166	5230	5098	5028	5166	5062	5005	4879	5013	5046	5084	5211	5136	5285	5262	5217	5264	5281	5057	4899	5111	5212	4956	5180	5132	5119	5249	5286	5240	5147	5242	5145	5078	5078	4963	4979	4868	5058
5890	5529	5679	5794	5539	5583	5562	5394	5387	5504	5295	5181	5273	5193	5154	5105	5085	5100	5012	4886	4985	5056	5186	5279	5442	5390	5386	5310	5199	5171	5202	5090	4978	5081	5270	5104	5211	5111	5311	5272	5184	5068	5053	5272	5023	5058	4861	5073	4939	5057
5758	5664	5767	5602	5634	5465	5511	5344	5293	5189	5261	5304	5268	5223	5318	5323	5220	4977	4920	4966	5146	5276	5251	5335	5538	5473	5340	5461	5257	5247	5386	5319	5285	5271	5258	5152	5017	4951	4906	5177	5126	5260	5101	5061	5043	5041	5037	5085	4973	5063
5608	5314	5371	5448	5334	5204	5198	5214	5123	5429	5281	5301	5620	5322	5434	5237	5183	5207	5120	5234	5141	5393	5509	5575	5500	5557	5554	5568	5441	5393	5246	5367	5237	5295	5226	5051	4914	4986	5053	5113	4960	5179	5248	5158	5157	5028	4977	5321	5043	5168
5399	5212	5327	5106	5034	5094	4890	5027	5109	5098	5117	5414	5476	5438	5314	5419	5260	5265	5364	5294	5391	5553	5660	5664	5537	5545	5472	5583	5465	5390	5361	5464	5259	5210	5175	4999	4904	4821	4899	4916	5124	4895	5291	5191	5299	5235	5172	5233	4953	5262
5428	5357	5322	5123	5376	4994	4996	4998	5043	5053	5261	5249	5181	5285	5346	5275	5230	5252	5268	5280	5347	5492	5592	5505	5546	5508	5444	5330	5293	5337	5414	5256	5039	5040	5047	4890	5018	4928	4895	4976	5018	5090	5280	5368	5340	5332	5250	5284	5266	5089
5555	5330	5374	5129	5111	5187	5161	5156	5105	5265	5051	5131	5083	5063	5084	5110	5139	5006	5134	5119	5271	5347	5567	5459	5378	5192	5099	5191	5209	5350	5168	5181	5122	4906	4924	4794	4814	4832	4786	4971	5069	5154	5259	5331	5410	5421	5227	5000	5137	4978
5652	5275	5381	5204	5173	5010	4846	5065	5219	5093	5353	5285	5095	5123	5003	5076	5135	4980	5075	5245	5078	5088	5138	5211	5163	5151	5013	5158	5027	4993	5118	5120	4988	5013	4876	4711	4632	4863	4709	4854	5012	5210	5407	5399	5555	5369	5267	5141	5102	4865
5760	5421	5401	5019	5083	4866	4774	5106	5067	5241	5302	5251	5221	5108	5241	5096	5053	5052	5084	5101	5078	5197	5077	5220	4999	4875	5080	5009	4862	4941	4814	5009	4698	4955	4906	4772	4855	4915	4937	5047	5228	5230	5204	5430	5481	5419	5284	5019	4980	4992
5869	5600	5424	5167	4892	4960	4874	5011	5262	5336	5227	5298	5371	5200	5155	5108	5144	5023	4996	5129	5203	5076	5102	4893	4960	4762	4862	4932	5042	5051	4993	5075	5074	5069	4965	4990	4933	5183	5069	4979	5022	5300	5212	5092	5050	5119	4971	5001	4896	4874
5783	5610	5499	5266	5208	5126	5211	5418	5438	5334	5352	5262	5312	5123	5061	4842	4942	5187	5092	5117	5181	4999	5140	4860	4959	5057	5019	5201	5089	5189	5244	5151	5320	5160	5093	5051	5185	5300	5215	5143	5051	5181	4990	4948	4754	4968	5000	5071	4992	5024
5513	5387	5424	5010	5300	5152	5306	5577	5507	5576	5510	5426	5211	5075	5067	5012	5240	5014	5000	4945	5182	5182	5083	5087	5119	5017	4984	5117	5263	5280	5207	5360	5340	5247	4996	5012	5108	5162	5395	5244	5049	5182	4816	4987	4876	5083	5097	5136	5217	5355
5363	5167	5176	5057	5035	5120	5263	5313	5276	5314	5304	5373	5244	5210	5104	5030	5035	5034	4977	5071	5016	5037	5130	5119	5211	5326	5341	5387	5413	5376	5475	5438	5401	5333	5234	5153	5136	5162	5318	4942	5223	5078	5227	4976	5216	4987	5274	5304	5370	5379
5483	5152	5302	5211	5186	5131	5242	4977	5106	5128	5115	5316	5097	5201	5100	5090	5234	5177	5140	5001	5196	5142	5209	5105	5254	5295	5308	5475	5321	5375	5188	5215	5178	5385	5288	5322	5219	5379	5217	5028	4826	4935	5081	5096	5255	5228	5213	5568	5443	5372
5479	5244	5163	5173	5199	5239	5186	5282	5247	4804	4869	5005	5024	4916	5022	5224	5331	5211	5132	5030	5298	5335	5284	5196	5108	5111	5088	5315	5133	5350	5300	5138	4894	5086	5064	5082	5024	5259	5177	5065	4961	4931	4861	5004	5111	5214	5365	5395	5477	5277
5323	4969	5207	5090	5385	5238	5063	5322	5169	4984	5123	4892	4785	4937	4889	5098	5014	5067	5316	5266	5363	5344	5328	5113	5323	5042	5305	5170	5347	5346	5286	5224	5087	5064	5118	5022	5011	5074	5049	4986	4872	4958	4999	5034	4910	5073	5321	5399	5316	5217
5260	4956	5203	4977	5130	5150	5134	5076	5203	5036	5236	5034	4951	5127	5091	5025	4983	4999	5037	5105	5284	5290	5405	5275	5348	5244	5346	5122	5280	5006	5036	5032	5118	4959	4916	5057	4962	5019	5137	5187	5067	4898	5055	5251	5053	5063	5114	5427	5259	5069
5353	5213	5237	5301	5160	5224	5087	4965	4953	5041	5093	5010	5160	5398	5135	5032	5175	5108	5035	4941	5089	5078	5292	5241	5098	5218	5081	5168	4990	4949	4818	4961	4996	4918	4910	4885	4980	5086	5328	5290	5379	5207	5323	5437	5312	5263	5227	5112	5213	4998
5534	5430	5672	5587	5353	5312	5262	4975	5105	4940	4896	4907	4979	5127	5037	5136	5271	5144	5219	5139	5148	5173	4982	5045	4893	4926	5108	4995	5132	4892	5015	4903	4804	4906	4809	4931	4916	5148	5378	5360	5271	5280	5372	5305	5161	5435	5220	5059	5033	4909
5776	5408	5718	5626	5589	5505	5474	5214	5176	4923	5061	4990	4968	4933	4907	5030	5179	5344	5414	5431	5364	5229	5028	5117	4878	5002	5190	5081	5065	5138	5001	4951	4961	5122	5021	4997	5118	5144	5241	4972	5063	5245	5265	5179	4998	5094	5173	5263	5125	4974
5501	5316	5534	5421	5309	5563	5254	5318	5110	5239	5458	5107	5051	5113	5040	4792	5025	5359	5474	5353	5328	5345	5214	5258	5238	5159	5206	5152	5245	5088	5083	5173	5203	5200	5384	5255	5259	5384	5133	5035	4975	5063	5113	5108	4927	4998	5032	5165	5242	5142
5347	5292	5247	5122	5050	4986	5070	5117	5093	5455	5510	5260	5355	5314	5140	4925	5102	5253	5306	5183	5178	5301	5561	5427	5344	5244	5355	5138	5053	5122	5225	5267	5267	5245	5152	5370	5177	5220	5409	5041	5120	5087	4942	5007	5159	4987	4998	5190	5408	5272
5410	5412	5362	4915	4958	4725	4907	4840	4979	5146	5259	5390	5392	5354	5262	5194	5304	5271	5105	5138	5109	5136	5344	5331	5432	5284	5165	5167	5192	5233	5341	5074	5312	5163	5175	5073	5254	5319	5266	5264	5249	5233	5198	4976	5004	5124	5000	5027	5083	5157
5577	5640	5338	5277	5022	4926	4814	5008	4996	5054	4911	4894	5205	5007	5125	5362	5458	5163	5052	5246	4983	4944	5177	5086	5108	5259	5278	5210	5228	5141	5234	5164	5141	5239	5280	5176	5133	5118	5025	5162	5209	5151	5255	4988	5150	5200	5043	5064	4884	5070
5668	5646	5449	5286	5278	5283	5076	5144	5104	5019	4890	4880	4784	4886	5310	5020	5261	5061	5132	5102	4966	4994	4848	4997	4931	5123	5179	5192	5269	5240	5063	5254	5284	5167	5203	5310	5230	5177	5040	5055	5081	5013	5136	5088	5135	5139	5033	5007	4819	4757
5674	5343	5301	5289	5090	5285	5404	5415	5307	5163	5034	4965	4937	4923	5034	4892	4873	5016	5063	5189	5037	4924	5023	5049	4951	4932	5014	5233	5386	5270	5243	5334	5296	5204	5209	5260	5291	5203	5111	4941	5178	5117	5063	5018	4951	5122	5007	5020	4916	4726
5397	5016	5066	5052	5249	5364	5363	5374	5302	5137	5142	5125	5101	4887	4993	4902	4746	4819	4884	4967	5122	4954	5217	5161	4998	5119	5148	5320	5191	5140	5385	5234	5149	5167	5181	5241	5342	5270	5147	5071	5017	4953	5155	4946	4983	5011	5085	5065	5095	4971
5300	5090	5101	4866	4920	4993	5083	4963	4994	5227	5216	5287	5175	5460	5125	5173	4985	4997	4856	5067	4923	5133	5206	5149	5304	5329	5382	5260	5296	5270	5167	5192	5221	5307	5220	5154	5030	5339	5273	5088	4950	4996	5091	5061	4997	5030	4908	5001	5349	5232
5416	5196	5071	5101	5012	4997	4861	4828	4833	4903	5126	5310	5451	5554	5481	5313	5375	5323	5209	5119	5122	5199	5234	5298	5366	5270	5276	5354	5368	5211	5231	5135	5539	5379	5315	5204	5356	5224	5242	5197	5115	5161	5110	5306	5167	5141	5038	4982	5136	5224
5410	5250	5100	5131	5185	5244	5082	4994	4897	4915	4877	4949	5276	5403	5377	5452	5444	5448	5307	5332	5184	5161	5174	5136	5243	5289	5320	5358	5207	5261	5195	5351	5400	5345	5417	5319	5265	5264	5151	5226	5208	5220	5160	5170	5340	5357	5030	4980	5158	5242
5471	5321	5434	5535	5460	5410	5509	5176	5118	5137	4994	4920	5188	4923	5121	5139	5365	5161	5363	5229	5304	5276	5340	5041	4949	5056	5170	5135	5155	5253	5398	5438	5419	5510	5468	5360	5437	5343	5336	5283	5228	5199	5009	5135	5079	5131	5101	5094	5008	5086
5362	5299	5319	5405	5299	5521	5631	5315	5128	5118	4995	5063	4923	5022	4918	4971	4996	5024	5203	5199	5271	5308	5192	5003	4886	5001	5061	5019	5145	5279	5159	5362	5587	5677	5583	5408	5438	5315	5259	5487	5462	5229	5151	5026	5071	5104	5274	4928	5106	4925
5485	5156	5277	5132	5139	5136	5363	5284	5211	5166	5214	5247	5249	5126	4915	5113	4857	4758	4912	5022	5139	5307	5310	4959	5098	5077	4966	5006	5013	5133	5209	5394	5596	5712	5643	5467	5424	5316	5410	5326	5364	5282	5102	4920	5027	5122	5194	5143	5102	5277
5678	5330	5102	5140	5051	5100	5137	5073	4952	4863	4866	5106	5207	5071	5181	5221	5013	4946	4920	4832	5003	5056	4973	5057	4882	5163	5077	4939	5191	5076	5242	5274	5484	5541	5422	5454	5305	5098	5241	5373	5282	5405	5330	5037	5076	5080	5238	5181	5329	5398
5720	5440	5481	5183	5301	5135	5095	5050	4931	4770	4526	4724	4926	4869	4980	5268	5125	5069	4982	5120	5035	4995	5145	4936	5200	4949	5129	5093	5185	5275	5378	5295	5423	5495	5368	5367	5317	5283	5226	5206	5292	5303	5298	5315	5352	5501	5413	5402	5250	5359
6079	5613	5551	5535	5496	5456	5272	4953	4881	4677	4460	4625	4769	4844	5015	5078	5168	5108	5116	5259	5238	5251	5244	4956	5027	4980	5115	5253	5267	5339	5367	5382	5392	5391	5361	5353	5221	5270	5072	5084	5267	5302	5441	5402	5552	5448	5558	5251	5254	5255
5943	5486	5609	5450	5301	5392	5331	5110	5177	4914	4774	4596	4651	4751	4997	5038	4988	5003	5078	5167	5156	5322	5235	5103	5112	5149	5081	5257	5199	5369	5557	5506	5522	5353	5511	5330	5190	5142	5139	5310	5348	5115	5427	5460	5427	5581	5268	5256	5004	5071
5695	5426	5429	5314	5191	5241	5351	5176	4956	5045	5010	4953	4976	4888	4985	5087	4842	4821	5120	5180	5223	5190	5400	5018	5083	4976	4992	5155	5147	5239	5618	5404	5724	5511	5391	5215	5326	5107	5244	5291	5252	5308	5308	5253	5383	5301	5358	5182	5023	5033
5541	5350	5223	5193	4855	5025	5195	4981	5289	5192	5133	5132	5173	5003	4951	5089	4815	4813	4722	4989	5230	5312	5263	5364	5099	5138	5182	5150	5409	5384	5403	5334	5403	5600	5575	5405	5372	5313	5319	5371	5476	5287	5165	5062	5158	5336	5236	5128	5103	5282
5429	5474	5255	5021	5092	5022	5033	4890	5107	5058	5107	5235	5522	5121	5110	5139	4953	4848	4872	4939	5193	5308	5387	5249	5393	5217	5370	5345	5313	5332	5114	5161	5251	5425	5295	5460	5523	5170	5312	5297	5568	5387	5299	5187	5139	5221	5195	5071	5228	5177
5665	5741	5422	5499	5150	4923	4948	4850	4878	5062	5081	5116	5157	5183	5103	4969	4978	4967	5005	5115	5108	5154	5275	5279	5420	5349	5326	5646	5516	5365	5244	5081	5174	5227	5181	5470	5369	5220	5329	5199	5348	5397	5457	5406	5254	5052	4976	5118	5344	5134
6145	5684	5709	5564	5565	5110	5234	5205	5118	5315	5208	4954	5117	5181	5017	4794	4932	5135	4929	4956	4949	4936	5111	5176	5258	5363	5404	5467	5394	5496	5418	5246	5106	5129	5191	5286	5268	5316	5268	5328	5281	5423	5597	5444	5287	5015	4859	5099	5095	5082
5813	5624	5799	5494	5787	5549	5358	5442	5389	5145	5331	5027	4966	5189	5017	4804	4833	4904	5081	5087	4910	4876	4981	4899	5270	5395	5324	5442	5489	5487	5447	5418	5238	5222	5240	5285	5208	5133	5122	5279	5019	5322	5331	5490	5402	5127	5015	4985	4994	4994
5684	5320	5671	5654	5718	5576	5431	5609	5686	5417	5293	5187	4850	5000	4955	4809	4832	4800	5070	5200	5011	5133	5109	5182	5135	5272	5331	5296	5559	5504	5529	5397	5397	5297	5152	5084	5060	5207	5172	5088	5225	5071	5276	5372	5343	5328	5236	5292	5132	5223
5711	5424	5515	5500	5351	5582	5634	5386	5499	5207	5224	5095	4984	4965	5064	5167	4777	4920	4923	5255	5265	5052	5165	5221	5221	5431	5356	5422	5435	5488	5448	5641	5483	5151	5179	5204	5003	5081	5163	5388	5353	5551	5228	5276	5401	5358	5518	5488	5256	5202
5739	5366	5383	5502	5405	5392	5484	5172	5444	5300	5158	5322	5199	5083	5202	5196	5050	5036	4934	5194	5388	5433	5229	5208	5343	5288	5333	5311	5440	5487	5429	5373	5429	5248	5136	5249	5130	5077	5325	5354	5372	5429	5237	5218	5262	5357	5589	5554	5274	5234
5682	5562	5530	5443	5400	5282	5391	5340	5157	5266	5091	5049	5184	5161	5185	5240	5249	5021	5044	5017	5127	5390	5424	5528	5434	5338	5431	5434	5298	5204	5235	4942	5071	5124	5165	4983	5138	5249	5141	5403	5594	5358	5335	5210	5367	5370	5402	5321	5506	5496
5747	5637	5645	5643	5503	5263	5345	5272	5024	4976	4993	5010	4975	5265	5137	5191	5238	5173	5256	5112	5239	5205	5294	5237	5380	5639	5588	5506	5327	5183	4986	4926	4903	4837	5076	5288	5376	5381	5502	5299	5368	5260	5175	5260	5394	5309	5274	5538	5690	5604
5851	5528	5836	5739	5612	5564	5169	5237	5109	4914	5034	4945	5034	5287	5227	5180	4948	5256	5446	5341	5253	5193	5245	5285	5345	5518	5527	5660	5683	5324	5197	4971	4946	5088	5208	5407	5545	5452	5456	5304	5167	5313	5271	5510	5353	5264	5335	5326	5494	5555
5737	5345	5658	5568	5484	5417	5259	5236	5222	5150	5063	5187	5013	5046	5234	5026	5150	5107	5178	5383	5233	5100	5193	5166	5310	5411	5547	5622	5617	5390	5413	5228	5195	5201	5340	5368	5653	5418	5442	5370	5170	5303	5371	5479	5484	5387	5464	5466	5407	5556
5586	5447	5511	5446	5337	5374	5197	5179	5264	5217	5238	5223	5443	5225	5211	5130	5123	5000	5131	5081	5257	5349	5335	5479	5349	5463	5513	5314	5653	5515	5377	5242	5267	5239	5173	5308	5281	5459	5276	5233	5253	5315	5366	5481	5484	5565	5470	5325	5150	5416
5642	5346	5250	5233	5358	5100	5064	5067	5045	5096	5166	5175	5353	5151	5160	5181	4979	5102	5025	4973	5078	5262	5452	5381	5435	5396	5429	5365	5164	5208	5425	5231	5423	5344	5149	5059	5196	5209	5438	5362	5217	5249	5314	5459	5662	5637	5374	5169	5281	5314
5800	5325	5253	5179	5102	5194	4905	5107	4734	5102	5173	5181	5386	5407	5531	5099	4964	4868	4971	4907	4821	5045	5343	5492	5468	5270	5377	5420	5357	5112	5303	5211	5415	5394	5125	5279	5235	5130	5204	5273	5147	5044	5188	5335	5728	5657	5388	5421	5140	5190
5497	5404	5334	5263	5203	5116	5002	4983	5019	5013	5155	5374	5331	5374	5139	5133	4867	4807	4942	4946	4981	5151	5390	5445	5426	5335	5211	5249	5133	5265	5355	5345	5378	5513	5342	5296	5209	5204	5074	5114	5165	5409	5453	5589	5466	5431	5369	5357	5258	5200
5708	5780	5871	5612	5399	5316	5301	5080	4928	4986	5066	5110	5247	5092	5153	5127	5041	4937	4946	4898	5110	5207	5221	5399	5531	5416	5259	5167	5166	5177	5158	5219	5136	5242	5268	5085	5130	5093	5042	5062	5336	5434	5466	5633	5480	5723	5565	5433	5251	5200
5837	5893	5794	5658	5462	5308	5579	5115	5015	4959	5205	5178	5083	5277	5084	4900	5054	5089	5063	5132	4955	5262	5341	5469	5469	5535	5257	5126	5093	4954	5160	5267	5072	5068	5111	5218	5160	5135	5256	5201	5201	5433	5610	5666	5601	5622	5334	5364	5456	5342
5680	5682	5759	5568	5427	5595	5389	5214	5067	4936	5045	5215	5120	5031	5147	5023	5040	5162	5132	5286	5172	5264	5223	5283	5246	5341	5266	5169	5224	5230	5170	5045	5155	5127	5018	5111	5097	4926	5230	5044	5020	5525	5595	5793	5617	5411	5521	5388	5329	5268
5704	5602	5598	5647	5523	5483	5532	5402	5315	5207	5110	5308	5043	4908	4914	4883	5032	5146	5125	5195	5427	5336	5310	5163	5168	5124	5196	5253	5294	5232	5218	4906	4980	4941	4904	5113	5151	5043	5280	5339	5270	5558	5529	5586	5777	5337	5422	5252	5407	5432
5645	5736	5660	5571	5801	5494	5160	5253	5224	5212	5333	5185	5177	4957	4826	4847	4924	4935	5070	5176	5332	5517	5336	5305	5321	5295	5176	5335	5453	5564	5049	5066	5079	5025	4826	4957	5150	5204	5271	5516	5268	5422	5495	5587	5731	5609	5298	5342	5448	5308
5791	5403	5444	5274	5287	5240	5202	5167	5185	5312	5348	5337	4996	5024	4935	4800	4720	4867	4941	5168	5245	5276	5410	5485	5271	5213	5235	5108	5438	5323	5397	5017	5056	5044	4876	4924	5056	5124	5278	5283	5240	5238	5553	5497	5318	5415	5347	5190	5233	5266
5618	5543	5467	5233	5243	5007	5172	5101	5249	5258	5257	5400	5319	5166	5077	4861	4724	4946	4842	4944	4965	5147	5367	5365	5306	5387	5052	5153	5287	5209	5184	5276	5119	4978	4893	4782	4901	5107	5194	5318	5437	5568	5428	5196	5187	5454	5351	5480	5332	5504
5976	5514	5653	5317	5143	4958	4843	4916	5099	5154	5188	5193	5104	5228	5257	4949	4888	4860	4919	4856	4955	5012	5171	5170	5127	5037	5173	5177	5159	5312	5289	5233	5253	5118	5037	4968	4752	4989	5004	5131	5286	5278	5354	5391	5213	5268	5292	5339	5226	5311
5968	5713	5673	5349	5106	5031	5160	5041	5054	5167	4903	5165	5097	5082	4992	4958	4864	4933	4846	4823	5088	4921	5032	5038	5132	4976	5135	5178	5123	5127	5354	5298	5243	5253	5241	5058	4973	4868	5061	5045	5227	5519	5322	5266	5047	5371	5397	5249	5298	5212
6072	5882	5768	5597	5327	5304	5154	5100	5051	5132	5001	4933	4983	5098	4987	5011	4789	4856	4861	4908	5063	5086	4998	5185	5216	5234	5206	5056	5278	5295	5255	5293	5176	5195	5405	5183	5025	5025	4940	5041	5340	5367	5327	5469	5320	5130	5343	5309	5425	5184
6173	5966	5959	5546	5400	5333	5075	4983	4936	4930	4953	4847	4868	4805	4903	5100	4898	5062	5036	5088	5114	5099	5127	5015	5163	5165	5138	5196	5172	5128	5261	5203	5122	5229	5186	5252	5010	5035	4853	4936	4998	5276	5489	5359	5239	5269	5369	5360	5204	5316
6077	5830	5677	5210	5495	5407	5392	5268	5171	5335	5040	5130	4847	4864	4875	4881	4923	5031	5217	5315	5266	5128	5108	5063	5088	5135	5174	5242	5154	5021	5042	5125	4951	4953	5145	5146	5088	4938	4801	4891	5052	5219	5309	5286	5299	5322	5361	5469	5436	5266
5858	5776	5687	5422	5693	5603	5519	5254	5269	5230	5235	5157	5029	5046	5002	5038	5153	5119	5212	5404	5329	5439	5193	5132	5098	5378	5200	5100	5111	5239	5020	5140	5109	4871	5131	5040	5109	5027	4929	5006	5081	5349	5353	5273	5174	5028	5256	5295	5331	5403
5797	5753	5561	5421	5446	5436	5308	5184	5093	5232	5148	5124	5015	4941	5037	5129	5322	5272	5338	5426	5308	5255	5565	5420	5371	5344	5224	5113	5054	5133	5099	5126	5015	5038	4862	4962	5082	5188	5299	4987	5173	5343	5075	5405	5278	5221	5120	5029	5277	5322
5560	5339	5222	5298	5272	5369	5212	5362	5291	5267	5190	5232	5089	5048	5006	4956	5141	5214	5527	5378	5418	5303	5377	5396	5531	5317	5060	5260	5054	5050	5252	5129	4972	4972	5017	5079	5250	5192	5270	5193	5278	5247	5271	5194	5269	5236	5039	5142	5294	5305
5204	5153	5144	5224	5225	5191	5330	5268	5267	5313	5404	5331	5364	5334	5378	5168	5049	5116	5032	5244	5472	5426	5322	5226	5455	5348	5260	5075	5187	4957	5141	5138	5058	5121	5058	5361	5241	5349	5525	5246	5161	5127	5167	5267	5146	5199	5271	5305	5423	5315
5557	5316	5215	5156	4846	4877	4915	4894	5001	4772	5024	5042	5206	5315	5380	5351	5266	5001	4780	5015	5149	5403	5486	5313	5255	5389	5418	5122	4982	5329	5133	5145	5183	5230	5149	5122	4950	5330	5413	5291	5217	5258	5197	5169	5148	5137	5250	5386	5418	5387
6051	5378	5432	4922	4733	4531	4572	4639	4803	4885	4820	4962	4830	4929	4974	5187	5157	5118	5106	5193	4931	4999	5580	5574	5525	5451	5576	5293	5045	5139	5342	5159	5170	5271	5136	5057	5186	5099	5368	5110	5364	5211	5241	5289	5216	5248	5106	5490	5502	5352
6010	5503	5361	5034	4876	4730	4788	4751	4918	5159	5147	5229	5155	4966	5011	5004	5015	5076	5209	5086	5198	5242	5394	5573	5742	5485	5521	5371	5288	5027	5301	5151	5037	5237	5128	4888	4930	5074	5183	5029	5263	5068	5139	5093	5079	5322	5175	5302	5252	5190
6213	5818	5816	5411	5219	4980	4741	4895	4929	5084	5305	5456	5431	5294	5344	5171	4974	5079	5051	5120	5409	5367	5350	5339	5727	5777	5551	5415	5424	5206	5062	5323	5273	5078	5272	4963	5142	5202	5012	5202	5225	5224	5018	5187	5031	5239	5287	5289	5222	5074
6576	6194	6042	5735	5408	5025	4879	4478	4691	4722	4983	5284	5377	5555	5462	5481	5560	5383	5116	4974	5181	5403	5448	5277	5428	5644	5606	5300	5283	5467	5064	5157	5153	5233	5280	5117	5081	5317	5078	5343	5304	5151	5233	5111	5149	5334	5300	5338	5191	5328
6948	6433	6145	5725	5375	5122	4833	4698	4602	4632	4874	4808	4843	5092	5247	5554	5961	5785	5521	5258	5059	5185	5453	5474	5277	5303	5816	5461	5218	5318	5409	5189	5407	5427	5173	5092	5209	5294	5210	5541	5452	5425	5383	5138	5243	5452	5345	5532	5404	5607
6804	6172	5782	5631	5456	5427	5198	4932	4749	4753	4810	4834	4643	4856	4870	5307	5539	5798	5744	5549	5083	5010	5147	5542	5214	5288	5637	5730	5240	5173	5506	5180	5294	5621	5327	5257	5383	5204	5387	5541	5575	5437	5273	5233	5362	5298	5510	5635	5545	5560
6447	6050	5778	5812	5790	5826	5592	5221	5142	5011	4861	4851	4820	4889	4837	4966	5228	5606	5703	5682	5154	5026	4709	5135	5353	5249	5223	5639	5517	5249	5196	5406	4943	5363	5239	5264	5472	5222	5478	5413	5432	5423	5589	5373	5579	5419	5533	5475	5633	5606
6353	6081	6492	6060	6141	6308	5925	5580	5513	5241	5135	4979	4984	4957	4988	4956	4994	5207	5346	5600	5445	5201	4913	5003	5341	5487	5318	5711	5838	5488	5482	5525	5161	5210	5635	5368	5390	5122	5274	5160	5287	5449	5473	5605	5462	5577	5621	5602	5625	5724
6228	6562	6803	6536	6301	6211	6082	5856	5540	5305	5181	5071	5179	5131	5140	5145	5032	5143	5107	5274	5370	5391	5089	5012	5353	5698	5728	5689	6014	5858	5295	5502	5182	5220	5455	5217	5166	5122	5041	5117	5175	5328	5271	5601	5421	5609	5604	5677	5564	5599
6263	6863	6851	6769	6519	6217	6087	5741	5581	5510	5117	5109	5017	5046	5299	5404	5441	5316	5008	5207	5549	5659	5417	5233	5195	5545	5710	5674	5822	5796	5456	5163	5304	5047	5349	5265	5093	5206	5024	5139	4944	5415	5180	5559	5455	5659	5623	5819	5739	5773
6390	6683	6674	6643	6397	6115	5972	5600	5558	5412	5153	5033	5095	5169	5287	5446	5643	5529	5589	5170	5404	5734	5685	5216	5187	5216	5676	5398	5482	5743	5354	5115	5292	5006	5145	5289	5203	5420	4958	5241	5104	5295	5390	5406	5607	5733	5732	6099	5760	5874
6395	6414	6315	6099	6189	6088	5936	5745	5512	5535	5224	4910	4892	4935	4968	5413	5526	5714	5682	5374	5421	5634	5896	5357	5040	5132	5595	5571	5328	5775	5647	5183	5337	5124	5047	5552	5370	5619	5276	5257	5113	5424	5344	5385	5417	5733	5740	5898	5943	5902
6292	6310	6264	6093	5918	6197	5995	5852	5753	5697	5326	5006	4803	4789	4980	5178	5486	5695	5617	5367	5394	5463	5701	5602	5172	5009	5630	5611	5418	5549	5897	5373	5279	5409	5168	5586	5403	5585	5434	5206	5201	5406	5354	5255	5444	5535	5726	5793	5804	5819
5932	5889	5819	5736	5748	5568	5845	6091	5943	5729	5579	5137	4920	4701	4705	4952	5302	5574	5517	5424	5296	5480	5528	5704	5424	5036	5350	5634	5478	5724	5992	5390	5320	5548	5277	5478	5542	5607	5337	5236	5286	5196	5465	5319	5463	5580	5626	5841	5921	5799
6031	5569	5543	5602	5427	5704	5820	5965	5964	6003	5592	5520	5075	4968	4823	5062	5345	5389	5545	5549	5277	5311	5723	5656	5316	4990	5333	5707	5671	5542	6079	5820	5471	5751	5258	5380	5474	5453	5373	5306	5352	5199	5481	5478	5742	5615	5610	5922	5947	5713
5624	5489	5458	5174	5431	5847	6104	6118	6168	5988	5756	5418	5323	4921	4946	4946	5034	5533	5571	5458	5379	5341	5510	5740	5391	4974	5397	5742	5702	5564	6073	5850	5556	5716	5331	5442	5467	5398	5772	5461	5597	5339	5520	5758	5982	5817	5900	5791	5786	5894
5614	5354	5377	5220	5485	5694	6028	6312	6380	6503	6125	5707	5373	5005	4723	4941	4979	5367	5625	5795	5444	5384	5649	5854	5716	5310	5313	5723	5542	5642	5930	5874	5495	5613	5173	5501	5534	5742	6027	5595	5829	5621	5764	5886	6215	5843	5834	5793	5800	5925
5395	5295	5268	5317	5397	5818	6121	6154	6205	6396	6022	5858	5435	5120	4946	4835	5090	5333	5593	5696	5553	5422	5821	6021	5621	5114	5173	5611	5491	5626	5786	5642	5372	5523	5188	5438	5670	5570	6061	5732	5844	5530	5796	5707	5963	5806	5571	5439	5661	5990
5677	5477	5304	5264	5299	5436	5778	5967	6248	6297	6061	5726	5493	5260	5063	4995	4995	5313	5614	5474	5373	5521	5515	5995	5535	5144	5189	5636	5399	5585	5817	5811	5500	5679	5168	5450	5660	5665	6090	5639	5799	5579	5739	5678	5944	5620	5504	5426	5499	5750
5822	5581	5312	5158	5221	5378	5490	5795	6168	6201	5928	5869	5455	5199	5173	4932	5134	5312	5413	5271	5252	5384	5775	6015	5672	5110	5356	5599	5567	5653	6055	5811	5564	5764	5463	5563	5823	5991	6245	5925	5979	5677	5913	5796	5864	5722	5609	5530	5608	5741
5894	5660	5566	5252	5402	5357	5599	5879	6124	6203	6185	5838	5644	5278	5211	5430	5379	5583	5600	5516	5394	5517	6075	6148	5758	5266	5384	5691	5500	5808	6198	5802	5821	5779	5274	5622	5890	6049	6342	6209	6093	5945	6180	6138	6241	6141	5623	5763	5700	6060
6121	5723	5568	5304	5190	5125	5596	5856	6141	5844	5892	5854	5589	5600	5276	5524	5570	5580	5574	5325	5278	5493	6016	6221	5560	5211	5444	5640	5391	5505	5887	5609	5647	5593	5237	5696	5821	6077	6220	6106	5888	5845	6329	6111	6188	6084	5902	5691	5894	6050
5653	5311	5351	5153	5174	5105	5485	5679	5811	5896	5970	5820	5724	5647	5434	5611	5494	5427	5191	5065	5224	5577	5891	6010	5588	5256	5466	5296	5230	5618	5734	5457	5585	5667	5501	5589	5677	6092	6060	5893	6123	5769	6014	5867	6090	6018	5699	5713	5951	5923
5481	5369	5290	5132	5319	5270	5427	5505	5754	5744	6080	5997	6045	6070	5981	5783	5679	5251	4973	4905	5169	5750	6011	5800	5504	5598	5391	5225	5082	5723	5674	5606	6037	5588	5572	5678	5765	6081	6199	6252	6094	5851	6138	5885	5963	5854	5892	5956	6074	6418
5301	5313	5468	5313	5192	5286	5553	5713	5932	5924	6214	6374	6241	6147	5997	5736	5504	5034	4795	4928	5391	5751	5817	5698	5542	5720	5508	5225	5180	5787	5630	5828	5900	5543	5673	5898	5789	6288	6226	6303	6208	6032	6051	6169	5988	6067	6114	6198	6338	6429
5134	5035	5277	5317	5270	5375	5508	5705	5975	6242	6283	6393	6450	6225	6086	5787	5142	4993	4908	4989	5384	5612	5409	5481	5397	5586	5259	4985	5330	5634	5488	5759	5835	5539	5700	5808	5855	6027	5928	6162	5864	5880	5829	6010	5944	6038	5848	6189	6156	6234
5005	4852	4983	5045	5111	5391	5749	6091	6031	6237	6453	6449	6492	6010	5684	5324	4919	4660	4685	5139	5364	5561	5569	5415	5620	5480	5211	5013	5322	5281	5508	5811	5542	5210	5481	5337	5564	5778	5939	5842	5727	5762	5765	5972	5724	5734	5594	5652	5973	5934
4911	4699	4807	4877	4950	5326	5642	5958	6153	6441	6557	6376	6372	5894	5488	4975	4857	4800	5104	5325	5450	5417	5464	5764	5710	5339	5083	5184	5554	5441	5545	5972	5661	5467	5409	5259	5754	5692	5916	5816	5815	5901	5942	5834	5739	5619	5626	5527	5855	5944
5008	4719	4646	4678	4689	5071	5402	5704	5885	6001	6184	6137	5971	5800	5296	5194	5076	4981	5204	5233	5203	5262	5761	5854	5669	5397	5216	5448	5386	5478	5887	5857	5697	5547	5452	5497	5788	6044	6120	5960	5734	5566	5571	5657	5786	5708	5660	5743	5928	6014
5130	4884	4822	4696	4779	4956	5251	5308	5599	5644	5635	5753	5758	5502	5358	5197	5299	5132	4973	4802	5095	5496	5899	5699	5504	5204	5318	5370	5388	5621	5825	5679	5544	5579	5354	5467	5792	5871	5980	5868	5709	5529	5492	5648	5653	5581	5776	5811	5818	6223
4912	5024	5140	4870	4958	5139	5318	5478	5565	5497	5540	5506	5492	5387	5270	5116	4973	4727	4780	4840	5289	5652	5847	5466	5109	5407	5440	5183	5223	5781	5759	5501	5434	5201	5193	5437	5531	5666	5744	5597	5414	5323	5233	5387	5497	5532	5477	5645	5780	5893
4704	4678	4934	5121	5124	5343	5572	5838	5838	5997	5972	5716	5756	5509	5192	4955	4731	4505	4796	5054	5501	5850	5794	5537	5453	5369	5082	5148	5435	5599	5414	5299	5258	5022	5002	5145	5250	5540	5487	5625	5283	5305	5312	5476	5601	5414	5324	5511	5425	5742
4543	4534	4629	4821	5004	5184	5464	5764	5930	5880	5890	5848	5580	5298	4980	4622	4578	4755	5062	5531	5596	5658	5654	5608	5520	5134	5050	5448	5430	5391	5339	5286	5006	5029	5034	4923	5305	5481	5537	5572	5559	5453	5438	5633	5407	5350	5496	5535	5608	5572
4813	4761	4580	4703	4677	5031	5249	5400	5531	5533	5460	5502	5205	4862	4912	4592	4719	4930	5098	5326	5487	5661	5709	5614	5254	4929	5061	5270	5235	5163	5300	5236	5138	4954	5071	5183	5574	5445	5771	5550	5659	5549	5636	5566	5469	5546	5525	5476	5672	5750
4720	4879	4829	4882	4990	5188	5164	5446	5551	5542	5438	5203	5183	4856	4787	4873	4691	4813	4998	5153	5403	5485	5632	5288	4855	4886	4954	4987	5057	5423	5273	5039	4994	4921	5101	5120	5358	5626	5598	5539	5604	5552	5761	5739	5717	5442	5510	5626	5467	5700
4655	4738	4871	5073	5304	5573	5812	5891	5966	5862	5741	5488	5117	4853	4586	4741	4588	4765	5112	5466	5625	5386	5235	5011	4860	4981	4902	5017	5099	5252	5136	5130	4913	4679	5137	5246	5552	5470	5458	5391	5446	5607	5519	5640	5613	5449	5465	5480	5517	5422
4774	4645	4749	5011	5240	5468	5878	5960	6044	5948	5790	5336	5056	4779	4567	4642	4467	5013	5410	5472	5823	5357	5045	5080	4879	4689	4990	5130	5210	5292	5385	5083	4898	4878	5060	5217	5521	5507	5407	5330	5462	5441	5466	5441	5365	5474	5581	5352	5568	5440
4915	4944	5082	5196	5267	5473	5681	5860	6090	5705	5357	5059	4789	4612	4529	4661	4897	5073	5388	5460	5370	5345	5285	4910	4827	4741	5002	5190	5315	5383	5188	5064	5045	5004	5085	5401	5471	5387	5520	5322	5366	5513	5568	5400	5390	5232	5313	5329	5335	5456
5010	5128	5336	5422	5668	5729	5575	5796	5604	5492	5324	4847	4754	4551	4675	4776	4867	4959	5017	5318	5606	5255	4987	4899	4755	5044	5023	5324	5375	5477	5253	5081	5101	5200	5299	5481	5633	5650	5457	5517	5363	5421	5437	5086	5276	5158	5370	5389	5318	5380
5356	5344	5481	5565	5720	5900	5769	5711	5400	5242	4937	4706	4616	4272	4436	4729	4956	5139	5404	5409	5209	5238	4940	4832	5038	5088	5311	5451	5461	5417	5328	5364	5090	5327	5591	5520	5658	5527	5421	5243	5193	5358	5322	5381	5211	5254	5231	5332	5180	5449
5908	5808	5975	6080	5758	5720	5683	5431	5289	4826	4786	4379	4413	4428	4587	4947	5225	5515	5571	5292	5198	5014	5147	4959	4965	5133	5346	5691	5556	5530	5476	5327	5291	5388	5477	5556	5549	5327	5414	5271	5272	5243	5459	5455	5262	5256	5196	5193	5240	5235
5970	6000	6213	6101	6113	5920	5775	5336	5179	4932	4463	4509	4372	4640	4755	5038	5168	5612	5562	5440	5337	5226	4966	4816	5154	5245	5470	5485	5585	5438	5322	5153	5324	5193	5479	5615	5450	5471	5302	5088	5394	5292	5607	5439	5438	5175	5306	5311	5236	5238
6128	6157	6231	6252	5714	5498	5260	5072	4861	4569	4396	4371	4505	4538	4830	5191	5167	5346	5508	5299	5224	4945	5012	5019	4978	5085	5411	5445	5436	5358	5167	5154	5120	5162	5383	5397	5421	5302	5390	5367	5303	5397	5393	5480	5401	5380	5332	5216	5340	5291
6308	6154	6255	5904	5763	5350	5041	4660	4673	4366	4309	4466	4624	4692	4990	5186	5336	5352	5202	5151	4925	4969	4929	5002	5042	5279	5312	5135	5190	5160	5171	5120	5156	5252	5419	5202	5160	5158	5226	5331	5380	5466	5614	5310	5504	5345	5322	5364	5207	5190
6501	6177	6006	5676	5401	5105	4752	4720	4452	4498	4448	4483	4761	4915	4980	5309	5314	5318	5289	4840	4860	4835	4922	5070	5255	5295	5376	5175	5240	5033	4833	4975	4875	4915	5092	5089	5020	5034	5136	5364	5475	5624	5478	5541	5497	5411	5398	5347	5114	5081
6327	5967	5871	5380	5119	4873	4497	4567	4368	4426	4642	4684	4952	5210	5437	5348	5405	5228	5141	4868	4841	4884	4807	5038	5245	5250	5226	5291	5148	5064	4818	5007	5057	5142	5188	5038	5135	5005	5226	5545	5683	5573	5710	5580	5427	5180	5290	5057	5076	5165
5926	5522	5577	5109	4895	4475	4416	4294	4322	4376	4682	4864	5148	5243	5323	5340	5284	5080	5056	4865	4890	4978	5002	5095	5203	5303	5387	5177	5022	5000	4986	4817	4914	5140	5019	5124	5028	5242	5197	5233	5493	5552	5430	5464	5428	5472	5286	5183	5017	5218
5616	5328	5273	4889	4617	4461	4280	4307	4351	4599	4789	5084	5260	5337	5257	5270	5187	5097	4931	4891	4971	5031	5042	5024	5231	5264	5215	5080	5169	4942	4855	5085	5098	5160	5253	5040	5123	5182	5245	5311	5509	5467	5404	5315	5323	5117	5339	5095	5122	5116
5246	4765	4882	4688	4468	4406	4313	4603	4572	4875	5057	5132	5350	5199	5156	5158	4983	4926	4902	4846	4979	5214	5153	5306	5440	5183	5141	5053	4983	5076	5134	5014	5172	5158	4933	5094	4943	5085	5253	5117	5338	5348	5397	5223	5265	5290	5280	5324	5215	5268
4897	4562	4611	4420	4438	4421	4488	4537	4873	5073	5300	5386	5273	5360	5106	4926	4909	4708	4759	5045	4945	5157	5299	5263	5278	5288	5090	4853	4830	5038	5115	5203	5148	5193	5128	4918	5029	5145	5243	5422	5429	5190	5130	5278	5224	5379	5242	5212	5314	5228
4697	4425	4445	4207	4406	4366	4593	4925	4998	5184	5272	5318	5361	5054	4962	4820	4747	4788	4840	4806	4984	5182	5324	5252	5057	4994	4877	4876	4755	4929	5013	5139	5205	5136	4986	5087	5007	5271	5537	5513	5411	5274	5495	5322	5327	5390	5426	5304	5193	5232
4745	4641	4609	4536	4703	4744	4921	4913	5026	5196	5120	5291	5167	4943	4997	4741	4812	4852	4841	4889	5130	5344	5231	5081	5210	5005	4855	4761	4674	5020	5114	5277	5258	5128	5162	5068	5178	5393	5632	5536	5495	5400	5215	5441	5527	5633	5375	5287	5391	5178
4930	4897	4830	4858	4860	5085	5206	5185	5123	5192	5080	5154	5186	4909	4746	4794	4927	5032	5159	5091	5269	5237	5187	5303	5013	4875	4815	4865	4878	5003	5090	5035	5227	5174	5080	5296	5278	5370	5342	5531	5389	5616	5623	5718	5515	5590	5407	5283	5282	5283
5174	5027	5152	5153	5269	5385	5438	5399	5226	5162	5160	4948	4849	4776	4843	4889	4883	4940	5060	5174	5261	5045	5132	4922	5050	4826	4777	4894	5085	5279	4992	5267	5184	5202	5021	5219	5202	5339	5283	5377	5299	5476	5607	5809	5680	5441	5334	5323	5306	5165
5265	5361	5269	5297	5404	5459	5360	5331	5015	5035	4895	4751	4636	4685	4663	4974	5079	5175	5163	5150	5006	5219	4986	5100	4876	4872	5118	4988	5263	5226	5190	5179	5233	5182	5072	5363	5377	5247	5268	5460	5289	5622	5698	5655	5515	5444	5388	5356	5336	5231
5436	5457	5407	5341	5524	5421	5343	5209	5089	5033	4831	4576	4656	4691	4762	4852	5187	5058	5254	5369	5232	4981	5108	5101	4817	4977	5024	5212	5331	5445	5461	5353	5337	5098	5252	5413	5385	5576	5338	5262	5328	5354	5565	5398	5411	5198	5213	5301	5244	5274
5713	5324	5432	5405	5316	5189	5171	5012	4814	4896	4795	4663	4721	4790	4977	5150	5121	5055	5245	5059	5119	5187	5032	5086	4853	5102	5275	5387	5329	5322	5291	5300	5379	5282	5395	5461	5356	5366	5313	5212	5305	5317	5258	5346	5272	5221	5414	5246	5214	5120
5823	5405	5395	5173	5185	4941	4971	4818	4720	4602	4738	4721	4880	4958	4942	5075	5136	4953	4971	4927	4948	4988	5051	5191	5006	5149	5277	5436	5420	5298	5298	5316	5243	5564	5263	5244	5254	5229	5363	5195	5347	5347	5385	5272	5221	5354	5255	5373	5154	5312
5781	5491	5391	5145	5137	4949	4646	4883	4704	4748	4764	4953	4937	4969	5295	5119	5144	4913	4958	4892	4814	4778	5065	5235	5309	5427	5383	5232	5254	5141	5162	5078	5225	5410	5286	5343	5187	5086	5150	5160	5420	5238	5166	5147	5250	5387	5601	5340	5292	5177
5758	5218	5177	5003	4851	4716	4647	4576	4727	4706	4847	4809	5030	5183	5384	5330	5180	5060	4978	4818	4776	4900	5087	5310	5218	5372	5550	5286	5060	4930	5038	5037	5315	5345	5501	5316	5019	5137	5081	5176	5233	5253	5037	5117	5288	5350	5596	5386	5221	5098
5388	5140	4951	4928	4859	4809	4723	4731	4855	5048	4943	4969	5115	5171	5296	5351	5146	5028	5102	4937	4943	4992	5079	5216	5203	5392	5123	5023	5004	5130	5127	5077	5224	5182	5269	5207	5115	5187	5250	5262	5126	5123	5048	5095	5104	5095	5150	5164	5084	5025
5170	4834	4855	4848	4925	4824	4902	4945	5082	4990	5183	5281	5273	5095	5150	5190	5053	5092	4894	5038	4907	4983	5058	5164	5197	5071	4993	5039	5107	5129	5274	5254	5252	5170	5238	5177	5106	5183	5145	5060	5174	5083	5114	5146	5258	5098	5123	4954	5188	5225
5002	4915	4923	4979	4875	5042	5057	5176	5209	5148	5250	5373	5114	4912	4998	4831	4770	4948	5051	5131	5153	5193	5171	5096	4954	5006	4864	5083	5186	5303	5356	5261	5195	5104	4953	5169	4971	5194	5034	4987	4837	4794	5100	5271	5179	5124	5014	5137	5195	5223
5015	5041	5114	5005	5167	5192	5396	5362	5369	5341	5201	5109	4853	4701	4676	4642	4703	5014	4892	5002	5152	5116	5109	5094	5006	5031	5069	5263	5560	5499	5449	5308	5111	5127	5107	5019	5091	5047	5013	4920	4916	5042	5187	5088	5185	5143	5046	5049	5297	5432
5329	5190	5146	5236	5349	5262	5603	5498	5447	5259	5266	4960	4883	4619	4648	4590	4841	4808	4904	5173	5073	5215	5129	5197	5111	5083	5157	5320	5528	5497	5465	5314	4983	5129	5091	5102	5192	5132	4911	4959	4929	4959	5171	5058	5093	4951	5092	5196	5330	5405
5405	5294	5438	5251	5210	5286	5421	5089	5048	5249	4993	4996	4945	4831	4847	4855	4882	4935	5103	5100	5047	5040	4945	5084	5046	5137	5263	5311	5525	5358	5168	5155	5062	5127	5173	5103	5107	4851	5027	5169	5151	5214	5108	5261	5072	5057	5038	5213	5249	5236
5696	5415	5418	5243	5207	4982	4976	4893	4756	4984	4742	4902	4862	4957	5109	5150	5093	4923	4925	5062	5010	4985	4906	5125	5170	5335	5379	5201	5205	5182	5005	5087	5150	5081	5012	5034	4986	4949	5040	5238	5343	5154	4942	5198	5108	5031	5120	5151	5155	5174
5739	5539	5468	5322	5053	4965	5014	4775	4736	4613	4560	4814	4857	4996	5130	5269	5296	5233	4938	4962	4788	5102	5072	5168	5302	5507	5544	5302	5091	5016	5140	5129	5191	5198	5100	5106	4853	4997	5006	5355	5258	5221	5095	4997	5043	5138	5149	5054	5161	5283
5851	5647	5386	5246	5107	4904	4703	4789	4645	4637	4655	4714	4991	5025	5223	5138	5254	5348	5153	5060	4906	5046	5197	5148	5407	5438	5404	5306	5088	5002	5019	5024	5184	5265	5117	5177	5034	4877	5097	5201	5322	5273	4960	5001	4824	5135	5133	5119	5113	5291
5632	5323	5186	5121	4933	4991	4909	4847	4892	4863	4914	4912	4987	5145	5327	5165	5248	5304	5113	5134	4938	5044	5123	5176	5194	5296	5188	5102	5182	5020	5138	5196	5299	5204	5148	5035	5168	5093	5095	5087	5081	5008	5030	4975	5118	5178	5073	5256	5035	5210
5224	5043	5231	5130	5292	5215	5199	4994	5233	5007	5259	4943	5044	4934	5007	4991	5001	5020	5163	5158	5162	5113	5047	5070	5104	4997	5135	5107	5258	5332	5337	5177	5139	5194	5180	5157	5188	5184	5076	5152	5094	5069	5246	5265	5195	5222	5195	5236	5310	5131
4859	5160	5204	5349	5591	5577	5390	5338	5334	5410	5332	4987	5081	4880	4872	4768	4737	4925	5176	5217	5145	5350	5160	4995	4916	4906	4919	5295	5338	5454	5369	5277	5240	5096	5007	5237	5319	5204	5033	5038	4957	5207	5288	5331	5277	5114	4995	5094	5332	5271
4806	4942	5276	5320	5332	5516	5533	5254	5385	5173	5060	5114	4971	4798	4796	4661	4822	5026	5200	5338	5313	5314	5194	5193	5090	5041	5333	5363	5409	5470	5287	5453	5145	5212	5249	5274	5433	5338	5176	5255	5207	5180	5364	5377	5330	5249	5135	5108	5292	5300
5140	5040	5101	5129	4958	5259	5380	5121	5162	5183	5030	5123	4912	4761	4852	4894	4889	4990	5133	5304	5314	5324	5350	5141	5237	5347	5436	5423	5324	5350	5229	5206	5286	5205	5191	5235	5248	5255	5168	5196	5116	5265	5264	5212	5229	5182	5052	5320	5064	5297
5430	5215	5133	4792	4798	4767	4922	5090	4876	4971	4888	5176	4950	4965	4904	4894	5005	4987	5064	5132	5141	5368	5280	5347	5432	5261	5321	5329	5242	5128	5180	5228	5110	5334	5216	5191	5103	5141	5214	5176	5232	5120	5175	5035	5175	5131	5262	5335	5323	5355
5383	5249	5030	4719	4737	4708	4766	4861	5060	4761	5027	5127	5365	5202	4983	4969	4916	4707	4796	4850	4992	5087	5261	5439	5613	5506	5158	5165	5195	5082	5225	5402	5450	5536	5168	5217	5098	5086	5017	5031	5116	5167	5070	5136	5331	5393	5467	5398	5353	5307
5433	5297	5242	5047	4876	4792	4858	4984	4993	4966	4896	5199	5257	5204	5057	4937	4834	4696	4675	4661	4898	5067	5183	5297	5434	5389	5281	5109	5053	5270	5412	5475	5453	5485	5283	4975	5002	4972	5122	5445	5190	5193	5068	5311	5224	5480	5627	5380	5275	5354
5609	5369	5554	5223	4911	4874	4990	4981	4955	4932	5164	5036	4958	5125	5191	5031	4855	4550	4815	4947	4927	5070	5197	5257	5390	5324	5285	5190	5362	5147	5432	5460	5460	5293	5308	5068	5015	5068	5266	5224	5220	5267	5073	5277	5271	5524	5400	5269	5284	5203
5664	5361	5370	5260	5256	5001	5084	5022	4991	4759	4663	4869	5017	4879	5131	5082	5026	4994	4817	4847	5015	5072	5191	5181	5317	5441	5467	5335	5283	5156	5251	5109	5424	5233	5325	5134	5118	5193	5176	5279	5273	5274	5147	5327	5281	5372	5332	5249	5355	5306
5669	5696	5535	5372	5450	5274	5157	4800	4785	4678	4586	4617	4746	4730	4881	4932	4984	5087	4984	5092	4952	4966	5073	5224	5379	5477	5639	5532	5388	5193	4954	5115	5299	5190	5310	5285	5121	5065	5169	5218	5411	5064	5207	5203	5251	5355	5160	5472	5525	5247
5589	5484	5557	5298	5321	5334	5224	5005	4969	4526	4504	4456	4656	4786	4821	5052	5014	5222	5100	5031	4911	5001	4960	5205	5271	5334	5540	5335	5412	5182	5188	5009	5281	5237	5508	5404	5389	5449	5177	5201	5214	5311	5189	5312	5158	5233	5223	5467	5399	5553
5560	5383	5748	5505	5448	5433	5285	5202	5054	4768	4701	4578	4666	4842	4943	5111	5104	5170	5165	5118	4910	5003	4911	5041	5066	5316	5504	5360	5388	5173	5124	5204	5191	5217	5442	5358	5406	5208	5208	5267	5265	5146	5188	5236	5220	5219	5280	5394	5307	5354
5668	5563	5625	5356	5400	5354	5289	5220	5373	4925	4670	4618	4777	4859	4884	5034	5023	5184	5350	5100	5207	5027	5266	5228	5037	5237	5413	5400	5423	5519	5318	5207	5293	5137	5228	5176	5276	5377	5344	5255	5242	5181	5332	5154	5282	5272	5339	5359	5542	5507
5484	5552	5382	5394	5304	5149	5181	5339	5237	5132	4716	4701	4732	4617	4713	4862	5001	5129	5134	5215	5169	5173	5400	5111	5116	5241	5327	5560	5534	5684	5357	5269	4982	5136	5123	5192	5280	5276	5420	5336	5216	5231	5451	5347	5261	5305	5337	5527	5474	5394
5086	5142	5121	5191	5037	5262	5119	5172	5085	5085	4990	4704	4537	4580	4618	4566	4785	4872	5075	5264	5382	5306	5211	5064	5203	5068	5368	5306	5643	5395	5373	5083	5049	4997	5001	5031	5329	5225	5212	5150	5306	5227	5236	5441	5352	5307	5134	5211	5267	5451
5060	5056	5075	5006	5237	5290	5190	5170	4980	5120	5046	4855	4848	4520	4470	4578	4697	4884	4933	5193	5354	5350	5213	5114	4919	4886	5148	5179	5297	5294	5093	5135	4911	4994	4939	5047	5240	5328	5253	5061	5103	5208	5250	5431	5366	5320	5213	5323	5355	5427
5088	4942	4975	5022	5044	5139	5111	5260	5008	5142	4994	4984	4968	4625	4789	4701	4763	4753	4930	5106	5242	5403	5342	5126	5026	5012	5106	5045	4975	5110	5049	5145	5078	4987	5000	5096	5289	5319	5181	5225	5101	5224	5315	5345	5331	5377	5277	5275	5144	5361
5343	5062	5006	4920	4951	5088	5096	5173	5126	5255	5268	5179	5142	4854	4731	4733	4912	4788	4953	5138	5292	5428	5431	5303	5228	5133	5033	5078	4894	5241	5173	5105	5118	5016	5016	5083	5312	5284	5378	5389	5193	5126	5134	5289	5314	5324	5298	5256	5261	5310
5474	5195	4965	5068	4909	4954	5015	5108	5172	5139	5109	5146	5058	4875	4807	4731	4919	4930	4997	5252	5221	5376	5514	5508	5367	5129	4917	4846	5079	5238	5211	5308	5336	5321	4926	4987	5277	5316	5287	5173	5117	5014	5141	5271	5309	5348	5159	5192	5212	5232
5357	5061	5133	5026	4963	4939	4765	4813	4899	4971	4937	5084	5024	4923	4861	4832	4692	4890	5007	5050	5285	5325	5301	5335	5196	5066	4924	4891	4926	5255	5199	5118	5284	5264	4978	4914	5091	5282	5201	5289	5111	5004	5084	5181	5524	5415	5285	5236	5206	5252
5365	5114	5085	5010	4833	4845	4820	4881	4928	5094	5102	5095	5180	5174	4871	4956	4921	4850	4988	4989	5038	5199	5121	5146	5319	5342	5063	4911	4878	5200	5126	5172	5179	5224	5223	5045	5047	5116	5188	5197	5208	5112	5112	5228	5445	5424	5377	5039	5233	5247
5392	5110	5106	4893	4846	4853	4910	4958	4866	4990	5007	5243	5322	5213	5192	5191	5147	4972	4927	4807	5057	5094	5090	5295	5533	5378	5177	5013	4922	4729	4963	5122	5235	5165	4973	4971	5071	5165	5158	5438	5374	5125	5111	5135	5255	5353	5347	5266	5157	5221
5549	5350	5120	4963	4769	4723	4802	4852	5045	5155	5147	5320	5402	5382	5122	5371	5064	4993	4888	4795	4931	5222	5420	5477	5395	5472	5022	4825	4780	4901	5044	5142	5241	5100	5203	5143	4976	5067	5220	5328	5232	5132	5094	5066	5110	5169	5333	5223	5200	5038
5684	5358	5302	5110	4828	5001	4775	4848	4921	5090	5107	5230	5293	5250	5218	5215	5191	4939	4958	4713	4794	4899	5187	5344	5132	5189	5118	5099	4807	4843	4975	5082	5202	5128	5106	4920	4925	4956	5039	5252	5323	5074	4982	4996	5082	5162	5226	5339	5288	5091
5600	5413	5395	5355	5293	5201	4920	4943	4723	4908	5031	4944	5216	5212	5171	5203	5098	5006	5107	4785	4719	4884	4905	5174	5139	5189	5092	4998	4956	4814	4935	4914	5111	5144	5162	5031	4860	5005	5052	5042	5337	5006	5016	5048	5160	5380	5298	5360	5212	5295
5909	5542	5440	5398	5178	5038	5025	4912	4707	4653	4781	4929	5082	5180	5237	5288	5265	5152	5138	4895	4836	4908	4938	5078	5371	5362	5232	5286	5120	4958	4982	4986	4981	5102	5146	4908	5087	4980	4921	5016	5250	5060	5011	4977	5118	5200	5463	5418	5244	5237
6061	5578	5428	5257	4999	5038	5087	4962	4764	4713	4600	4856	5094	5230	5401	5257	5307	5291	5133	5032	4929	4838	4874	5172	5388	5451	5459	5258	4898	4848	4926	5024	5132	5106	5206	5120	5137	5060	5162	5162	5151	5215	5061	5160	5277	5249	5533	5441	5280	5245
6068	5773	5673	5285	5094	4937	4939	4819	4885	4760	4637	4797	5197	5267	5369	5315	5186	5292	5089	5166	4830	4945	4974	5240	5189	5328	5351	5233	5095	4867	4801	4911	5257	5093	5115	5082	5102	4932	5050	5095	5300	5270	5242	5188	5284	5278	5370	5444	5233	5235
5752	5818	5736	5601	5267	5021	4949	4924	4758	4885	4758	4844	5033	5147	5152	5268	5258	5400	5087	5018	4928	4917	5021	5015	5267	5358	5333	5257	5367	5009	4909	4892	5154	5373	5127	5280	5077	5152	5057	5281	5260	5475	5344	5289	5226	5211	5400	5381	5364	5338
5941	5748	5826	5750	5509	5172	5178	4710	4722	4682	4758	4723	4643	4812	5028	5203	5228	5294	5331	5100	5109	4992	5003	5066	5348	5336	5430	5313	5346	5240	4868	4956	4990	5246	5295	5110	4894	4895	5174	5213	5269	5423	5418	5370	5229	5310	5441	5666	5354	5303
6088	5717	5844	5776	5570	5267	5112	4857	4454	4560	4611	4528	4738	4879	5048	5504	5479	5395	5381	5280	4968	5041	4967	5065	5268	5442	5621	5482	5194	5211	5161	4985	4984	5190	5238	5238	5213	5133	5202	5209	5357	5367	5299	5195	5308	5338	5473	5643	5474	5147
5917	5659	5615	5597	5181	5139	5078	4782	4735	4429	4621	4772	4988	5039	5321	5508	5439	5444	5443	5215	5288	4952	4939	5022	5132	5417	5495	5398	5341	5135	4991	5033	5045	5070	5234	5251	5170	4905	4932	5213	5274	5379	5533	5383	5400	5264	5427	5625	5307	5310
5754	5458	5661	5298	5253	5168	5297	5114	4953	4717	4864	4859	4996	5035	5387	5359	5628	5455	5387	5274	5251	5084	4985	4898	5197	5317	5380	5417	5121	5101	4840	5097	4812	5223	5372	5345	5320	5149	5000	5041	5209	5416	5474	5280	5389	5351	5265	5322	5322	5125
5623	5517	5587	5312	5427	5436	5487	5192	5080	4955	4923	4846	4867	5008	5162	5160	5373	5566	5522	5306	5248	5142	4854	4986	5013	5159	5322	5318	5286	4898	4960	4939	5109	5240	5219	5230	5242	5036	4900	5157	5190	5307	5390	5364	5140	5118	5385	5351	5278	5121
5703	5515	5584	5512	5540	5634	5524	5277	5131	4958	4792	4647	4754	4777	5036	5272	5442	5499	5568	5231	4955	5036	4903	5146	5021	5205	5410	5520	5084	5250	4991	4999	5052	5226	5268	5284	5216	5253	5025	5045	5192	5179	5291	5130	5167	5092	5352	5303	5317	5251
5706	5568	5709	5518	5581	5466	5503	5094	5090	4922	4693	4849	4771	4952	5013	5238	5566	5513	5561	5384	4971	4969	4934	4834	5052	5049	5311	5312	5486	5181	5069	4972	5191	5175	5274	5373	5342	5129	5013	5070	5235	5298	5177	5127	5126	5124	5242	5219	5509	5382
5446	5436	5471	5376	5396	5524	5304	5365	5052	5073	4979	4912	4966	5074	5383	5288	5323	5502	5356	5185	4935	4764	4854	4839	4916	5096	5366	5392	5217	5238	5022	4838	4957	5108	5151	5405	5366	4986	5145	4889	4990	5183	5136	5032	5077	5008	5171	5333	5385	5309
5535	5432	5300	5313	5263	5348	5506	5491	5180	5059	4862	4877	4985	5169	5197	5197	5152	5195	5202	5183	5115	4822	4671	4910	5009	5180	5343	5248	5468	5307	5067	4895	4934	5105	5245	5261	5311	5028	4960	4951	4963	5130	5161	5317	5064	5074	5275	5288	5627	5486
5543	5431	5506	5366	5595	5425	5355	5376	5195	4976	4844	4600	4794	4890	5011	5189	5187	5252	5255	5355	5326	4958	4809	4918	5099	5223	5373	5367	5394	5247	4996	4814	4945	5148	5197	5246	5205	5124	4852	4997	5090	5301	5348	5188	5131	5100	5141	5348	5715	5487
5713	5730	5718	5555	5463	5207	5285	5151	5179	4919	4730	4706	4627	4975	5225	5371	5502	5429	5384	5288	5262	5087	5049	4928	5060	5331	5456	5375	5325	5183	5044	4848	5119	5008	5225	5247	5396	5120	4998	4953	5099	5440	5392	5270	5140	5166	5253	5424	5614	5533
5635	5645	5846	5726	5444	5261	5050	5225	5092	5131	4978	4911	4862	4896	5228	5438	5495	5599	5448	5343	5312	5100	4964	4993	4993	5091	5242	5463	5370	5183	5052	4861	4905	5154	5337	5439	5393	5207	4984	4975	5076	5364	5389	5465	5208	5225	5322	5507	5342	5470
5540	5465	5534	5666	5439	5383	5237	5103	5047	5055	5094	5037	4879	4933	5140	5429	5598	5549	5564	5476	5251	5117	5009	5066	5119	5175	5346	5449	5454	5161	4993	4858	4859	5197	5505	5278	5164	5081	5009	5044	5080	5373	5362	5365	5364	5299	5380	5456	5390	5269
5706	5545	5643	5563	5608	5672	5392	5153	5064	5060	5031	5146	4982	4923	5113	5234	5368	5498	5515	5507	5236	5127	5121	5070	5173	5263	5504	5231	5431	5222	5002	4901	4882	5078	5400	5359	5129	5179	5197	5048	5174	5371	5485	5302	5207	5067	5322	5479	5479	5364
5767	5501	5713	5571	5652	5660	5580	5249	4906	4984	4925	4911	4819	4994	5128	5323	5467	5589	5624	5556	5386	5230	4989	5015	5164	5199	5357	5278	5309	5193	5028	5140	4865	4975	5245	5382	5338	5130	5201	5071	5254	5252	5250	5346	5255	5148	5357	5410	5316	5313
5886	5881	5623	5660	5630	5675	5416	5147	4949	5034	4902	4918	4925	4982	5296	5404	5465	5496	5511	5495	5137	5043	4983	4918	5131	5277	5328	5337	5290	5103	4900	4890	4772	4965	5134	5377	5258	5199	4938	5034	5132	5143	5312	5164	5095	5268	5324	5273	5397	5165
5881	5876	5706	5416	5448	5447	5425	5233	5155	5173	5023	4948	4809	5079	5149	5365	5376	5455	5508	5206	5194	5171	4866	5071	4982	5108	5422	5472	5244	5092	4865	4816	4946	5082	5241	5228	5099	5235	4946	4864	5143	5188	5368	5114	5093	5077	5205	5312	5210	5250
5847	5966	5750	5536	5374	5398	5422	5344	5270	5107	4924	4937	5000	5074	5167	5356	5545	5289	5436	5315	5087	4879	4876	4878	4994	5084	5296	5460	5226	5031	4929	4739	4935	5051	5125	5204	5206	5081	4940	5051	5136	5236	5231	5246	5065	5035	5187	5236	5336	5244
6045	5826	5938	5625	5736	5387	5360	5238	5229	5034	5115	4849	5070	5003	5080	5310	5509	5539	5562	5202	5009	5069	4819	4858	4920	5015	5186	5274	5064	4906	4706	4787	4807	5117	5203	5161	5118	5052	4815	5102	5173	5324	5390	5333	5153	5045	5134	5314	5366	5228
6202	5947	5941	5619	5540	5485	5397	5202	5075	5067	5043	5118	5061	5089	5239	5452	5618	5615	5550	5219	4878	4749	4757	4982	4860	5138	5190	5222	5222	4757	4857	4823	4921	5218	5142	5288	5247	4912	4919	5047	5253	5531	5479	5419	5169	5193	5136	5199	5338	5172
6080	5736	5718	5652	5406	5273	5327	5095	5007	4876	4985	4976	5084	5221	5551	5670	5656	5771	5496	5256	4932	4768	5001	4964	5001	5109	5133	5126	5082	4807	4875	4769	5103	5174	5378	5306	5106	5080	5134	5167	5369	5635	5488	5218	5216	5300	5408	5393	5247	5080
6240	5914	5816	5582	5468	5266	5095	5063	4954	4800	4752	4915	5151	5401	5345	5441	5448	5618	5340	5308	5073	4780	4946	5218	5172	5244	5164	5259	4945	4957	4940	5000	5167	5239	5125	5213	5111	5042	5171	5385	5436	5559	5572	5434	5353	5208	5409	5453	5421	5245
6460	6077	5769	5515	5542	5308	5133	4846	4892	4866	4719	4994	5161	5213	5407	5443	5370	5386	5372	5271	4940	4943	4848	5044	5241	5187	5262	5025	5026	4880	4825	5061	5068	5234	5359	5142	5177	5211	5219	5262	5658	5704	5430	5171	5484	5342	5449	5562	5314	5296
6416	6105	5851	5601	5175	5041	4912	4811	4800	4715	4762	4797	5204	5297	5605	5500	5379	5293	5281	5119	5105	4946	5061	5105	5343	5378	5226	5247	4979	4846	4869	4977	5162	5310	5183	5145	5145	5248	5143	5500	5539	5740	5348	5110	5326	5371	5367	5199	5311	5087
6274	5993	5812	5527	5183	4954	4862	4730	5000	4854	5029	4905	5045	5643	5675	5705	5466	5225	5174	5130	5091	5078	5180	5288	5376	5286	5557	5183	4975	4924	4923	5054	5265	5256	5131	5255	5184	5162	5186	5454	5406	5522	5398	5022	5251	5343	5332	5361	5160	5191
5961	5835	5837	5401	5172	5063	4779	4776	5006	5238	5045	5043	5264	5525	5681	5733	5458	5071	5079	4981	5002	5209	5266	5286	5385	5419	5238	5186	5014	4899	4900	5010	5291	5245	5229	5150	5145	5214	5376	5275	5342	5369	5264	5072	5063	5305	5299	5291	5214	5169
5916	5421	5809	5427	5305	4919	4723	4759	4894	5032	5179	5190	5402	5524	5676	5609	5485	5150	5021	4964	5115	5189	5194	5472	5528	5559	5239	5145	4980	4971	4868	4993	5212	5372	5176	4971	4979	5041	5192	5219	5210	5145	5221	5268	5088	5283	5569	5262	5209	4940
5571	5632	5556	5406	5105	4901	4545	4821	4901	5012	5215	5347	5640	5477	5603	5505	5499	5234	5274	5137	5181	5086	5252	5436	5556	5369	5145	4951	4892	4857	4754	4985	5223	5338	5135	5040	4933	5095	5222	5180	5263	5189	5148	5144	5116	5331	5265	5284	5182	4928
5707	5241	5567	5279	5092	4981	4817	4819	5092	5192	5278	5518	5615	5511	5468	5493	5348	5320	5131	5146	5079	5064	5319	5557	5526	5253	5126	4935	4797	4922	4955	5114	5120	5295	5188	4946	4826	5152	5238	5393	5264	5026	5091	5144	5191	5224	5296	5129	4869	4954
5706	5233	5129	4876	5099	5019	4966	4979	5185	5301	5455	5494	5548	5684	5398	5270	5101	5321	5227	5223	5350	5403	5419	5447	5383	5352	5071	4735	4917	4986	5169	5149	5203	5123	5118	5008	5066	5159	5317	5340	5262	5074	5124	5269	5364	5442	5169	5078	4841	5064
5497	5255	5201	5008	4932	4965	5054	5078	5233	5307	5515	5607	5485	5448	5257	5106	5040	5119	5088	5287	5250	5515	5301	5426	5549	5307	5016	4950	5000	4914	5246	5341	5326	5203	5215	5026	4979	5098	5284	5474	5438	5214	5188	5292	5334	5303	5126	5080	5005	5141
5574	5233	5198	5093	5199	5172	5066	5273	5512	5542	5500	5438	5391	5484	5232	5159	4937	5029	5064	5246	5382	5428	5432	5262	5325	5170	4897	4787	4820	5068	5154	5357	5157	5041	4914	5034	5062	5146	5335	5334	5082	5067	5084	5338	5323	5266	5049	4933	5045	5200
5447	5228	5321	5177	5144	5232	5325	5564	5618	5770	5661	5346	5456	5129	4993	5004	4979	4829	4878	5259	5341	5519	5391	5125	5299	5089	4930	4662	4873	5231	5090	5256	4991	4846	4972	5011	4959	5237	5211	5158	4977	5101	5108	5211	5251	5243	5099	4954	5070	5113
5474	5312	5274	5172	5351	5355	5399	5506	5486	5712	5743	5405	5295	5076	5033	5017	4998	4904	4965	5084	5523	5455	5270	5186	4914	5021	4729	4766	4893	5169	5211	4973	4890	4881	4927	4915	5108	5245	5325	5235	5113	5189	5266	5310	5233	5254	5130	4942	4989	5118
5486	5465	5377	5503	5526	5505	5565	5459	5651	5881	5681	5452	5143	4964	5100	4921	5051	4963	4972	5200	5364	5358	5217	5112	4933	4867	4927	5040	5134	5175	5360	4981	4919	4810	4940	4985	5087	5448	5221	5242	5118	5169	5364	5218	5318	5404	5203	5198	4963	5104
5631	5448	5686	5762	5717	5552	5433	5527	5486	5656	5506	5280	5076	4937	4827	4999	5187	5247	5153	5315	5381	5467	5230	4932	4974	4998	5065	5165	5097	5290	5115	5189	4901	4871	4947	5086	5098	5234	5141	5197	5147	5346	5198	5316	5194	5193	5124	5127	5057	5329
5587	5563	5741	5883	5758	5669	5548	5425	5438	5342	5422	5119	4839	4797	4872	4907	5191	5210	5252	5479	5401	5375	5265	5045	5057	5060	5208	5346	5481	5454	5203	4967	4994	4922	4959	5242	5288	5113	5093	5157	5062	5261	5288	5337	5164	5078	5047	5110	5366	5196
5688	5460	5811	5995	5958	5906	5621	5388	5337	5191	5189	4984	4791	4740	4761	5096	5235	5444	5342	5239	5242	5321	5053	5107	5142	5267	5410	5591	5658	5493	5139	5045	4971	5136	5197	5268	5326	5159	5229	5147	5262	5280	5434	5326	5098	5022	5000	5325	5302	5323
5799	5596	5593	6044	6051	5832	5758	5461	5374	5084	5197	4838	4797	4892	4708	5040	5298	5417	5393	5245	5392	5104	5266	5092	5207	5395	5556	5705	5635	5639	5195	4950	5066	5209	5465	5456	5299	5243	5248	5101	5114	5333	5357	5159	5192	5153	5391	5377	5440	5278
5963	5763	5872	5862	5884	5644	5496	5382	5050	4892	4898	4829	4909	4951	4958	5191	5247	5320	5422	5304	5321	5101	5100	5141	5387	5503	5607	5505	5523	5418	5377	4980	5013	5260	5240	5352	5274	5068	5183	5251	5280	5370	5284	5288	5181	5167	5339	5543	5489	5463
5975	5622	5749	5661	5713	5618	5353	5137	4939	4897	4947	4853	5128	5047	5015	5336	5245	5291	5259	5141	5110	5050	5120	5321	5433	5657	5575	5364	5436	5282	5040	5063	4953	5243	5432	5331	5009	5080	5032	5273	5186	5392	5222	5399	5120	5278	5322	5601	5289	5102
6104	5719	5608	5442	5381	5448	5320	5022	5077	4884	4835	5044	5108	5274	5291	5263	5278	5213	5330	5207	5206	5195	5347	5252	5490	5707	5709	5204	4990	5079	5083	4969	5003	5269	5263	5265	5129	5047	5294	5405	5266	5383	5364	5167	5336	5423	5369	5353	5395	5367
6234	5761	5518	5280	5241	5303	5152	5010	5101	4980	4872	5117	5211	5402	5382	5359	5208	5173	5026	5158	5236	5301	5283	5446	5542	5761	5525	5276	5007	4848	5047	5052	5155	5190	5249	5435	5097	5004	5218	5518	5356	5311	5244	5370	5404	5378	5404	5270	5152	5113
6023	5677	5473	5173	5187	5034	5117	5075	5014	5179	5064	5138	5192	5269	5460	5444	5323	5021	5077	5148	5271	5422	5497	5364	5495	5580	5443	5056	5093	5029	5272	5237	5238	5272	5100	5117	5126	5231	5383	5391	5449	5254	5367	5279	5343	5488	5268	5208	5204	5343
5757	5559	5202	5049	5014	4981	5174	5229	5279	5382	5504	5362	5270	5271	5463	5279	5032	4914	4861	5075	5270	5584	5392	5318	5195	5384	5194	5085	4986	5063	5207	5316	5118	5122	4952	5140	5149	5299	5242	5271	5150	5285	5292	5160	5267	5426	5266	5029	5161	5210
5315	5265	5108	5005	5096	5163	5140	5355	5558	5717	5631	5365	5314	5337	5267	5177	5057	4955	4860	5177	5441	5491	5396	5388	5287	5155	5104	4969	4928	5138	5155	5047	5036	5138	5017	5064	5109	5183	5380	5236	5173	5325	5197	5352	5341	5428	5118	5071	5165	5284
5191	5289	5191	5135	5107	5262	5282	5338	5566	5663	5607	5601	5403	5292	5371	5217	5151	5009	5050	5303	5297	5415	5399	5073	5120	4972	4960	4878	4971	5108	5143	5046	5040	4900	4969	5100	5146	5306	5341	5128	5070	5368	5100	5129	5295	5398	5111	5108	5139	5051
5137	5241	5373	5191	5386	5425	5299	5428	5530	5743	5501	5436	5274	4983	5087	5194	5272	5340	5243	5365	5444	5426	5166	5076	4880	4909	4997	4940	5050	5036	5133	4987	5084	4894	4906	5064	5123	5164	5242	5193	5168	5173	5377	5269	5127	5105	5248	5084	5041	5138
5112	5294	5485	5648	5706	5485	5438	5499	5623	5500	5685	5448	5055	5050	5071	5249	5294	5468	5360	5353	5487	5210	5087	5081	4984	4870	4939	5064	5063	4883	5090	5068	5045	5118	5031	5118	5137	5227	5325	5154	5240	5254	5303	5247	5126	5115	5074	5187	5014	5134
5154	5319	5598	5682	5799	5675	5553	5460	5488	5620	5479	5461	5149	5072	4986	5206	5382	5451	5341	5404	5357	5068	5057	4998	5161	5060	5135	5124	5153	5065	4961	4982	5054	5207	5127	5228	5214	5048	5297	5174	5134	5278	5351	5258	5039	5109	4990	5047	5132	5103
5396	5322	5679	5828	5719	5808	5538	5567	5454	5450	5419	5377	5353	5218	5294	5430	5386	5277	5271	5195	4953	4932	5018	5027	5108	5007	5091	5198	5247	4952	5053	4845	5057	5126	5277	5181	5090	5170	5208	5059	5123	5339	5259	5161	5249	5188	5259	5372	5341	5152
5480	5430	5491	5593	5608	5595	5347	5383	5310	5342	5392	5389	5299	5261	5299	5648	5576	5544	5347	4990	4854	4734	4876	5081	5307	5060	5031	5026	5051	5056	4863	4784	5056	5302	5117	5107	4929	5073	5175	5329	5235	5243	5168	5276	5143	5122	5147	5316	5385	5182
5639	5454	5588	5485	5621	5352	5106	5203	5096	5218	5215	5290	5397	5312	5401	5245	5428	5470	5275	5106	4982	4885	5102	5294	5364	5221	5122	4998	4896	4890	5030	4872	5173	5197	5109	4969	4930	5102	5328	5375	5190	5223	5358	5289	5274	5262	5421	5412	5255	5278
5668	5357	5595	5416	5466	5189	5103	5065	5110	5321	5273	5483	5359	5417	5448	5401	5328	5186	5138	5119	4931	5104	5160	5368	5454	5186	5007	4872	4893	4968	4973	5022	5143	5170	5189	4803	4902	5002	5252	5214	5267	5247	5405	5465	5207	5451	5420	5294	5344	5410
5467	5183	5312	5118	5351	5178	5111	4994	5195	5290	5463	5444	5402	5298	5150	5236	5326	5035	5060	5022	5028	5218	5272	5370	5354	5278	4979	4996	4862	5150	5064	5025	5296	5245	5072	4912	5154	5179	5134	5164	5066	5278	5232	5287	5367	5475	5390	5358	5285	5366
5364	5191	5114	5091	5102	5151	5255	5151	5337	5305	5453	5372	5553	5377	5199	5105	5114	5142	5237	5267	5214	5344	5161	5318	5160	5028	4784	4808	5041	5109	5198	5148	5042	4995	4961	5034	5104	5164	5211	5204	5065	5117	5263	5259	5435	5242	5371	5298	5250	5291
5437	5018	5180	5009	5166	5287	5270	5268	5326	5260	5429	5303	5470	5185	5064	5121	5052	5299	5258	5441	5375	5298	5169	5039	5128	4964	5005	4941	4970	5259	5351	4994	5021	4940	4783	4954	5115	5232	5340	5184	5065	5090	5267	5292	5369	5212	5268	5326	5224	5156
5573	5372	5327	5258	5326	5221	5498	5284	5294	5258	5266	5117	5169	5123	5056	4954	4867	5123	5478	5586	5339	5309	5187	5359	5210	5049	5061	5051	5140	5164	5130	5044	4968	4942	5131	5052	5187	5223	5094	5144	5210	5430	5300	5289	5138	5247	5243	5084	5329	5254
5839	5538	5454	5545	5592	5540	5351	5410	5244	5029	5134	5100	5114	5103	5081	5060	5163	5315	5434	5592	5281	5135	5156	5320	5336	5147	5155	5155	5079	5121	5052	5059	5146	5128	5293	5139	5353	5086	5070	5261	5425	5322	5380	5318	5454	5320	5202	5361	5189	5268
5950	5711	5615	5376	5321	5493	5574	5327	4950	4984	4918	4962	5028	5156	5281	5149	5196	5538	5422	5549	5194	5128	5207	5319	5244	5378	5272	5435	5257	5172	5072	5224	5116	5144	5335	5297	5121	5280	5093	5329	5473	5386	5427	5316	5330	5315	5302	5296	5506	5386
6075	5833	5686	5332	5234	5320	5431	5380	5059	4892	4969	5053	5152	5377	5374	5365	5354	5447	5458	5452	5295	5239	5281	5497	5339	5382	5233	5170	5326	5188	5236	5224	5037	5147	5243	5181	5228	5142	5228	5307	5570	5225	5148	5248	5498	5430	5157	5296	5246	5174
6172	5884	5734	5130	5044	5283	5359	5293	5147	4936	4926	5193	5396	5401	5449	5400	5298	5249	5392	5388	5261	5239	5538	5613	5438	5558	5213	5033	5047	5135	5291	5269	5442	5338	5272	5174	5211	5102	5418	5408	5520	5263	5244	5253	5316	5452	5133	5383	5376	5268
6227	5647	5493	4975	5109	5239	5415	5318	5085	5209	5134	5186	5424	5445	5340	5253	5194	5203	5332	5400	5435	5639	5577	5685	5665	5453	5419	5306	5192	5196	5431	5384	5466	5296	5156	5179	5233	5258	5300	5262	5268	5345	5362	5326	5239	5251	5077	5149	5341	5328
5958	5545	5231	4992	5214	5334	5322	5255	5315	5041	5278	5320	5315	5212	5164	5058	5147	5284	5351	5529	5507	5615	5534	5653	5478	5307	5424	5268	5372	5383	5228	5414	5379	5226	5330	5257	5199	5258	5325	5254	5183	5237	5380	5404	5211	5120	5192	5208	5307	5213
5616	5377	5189	5043	5257	5463	5479	5524	5258	5233	5278	5269	5270	5274	5221	5029	5062	5294	5436	5542	5718	5647	5540	5406	5341	5326	5287	5387	5428	5561	5443	5414	5242	5244	5180	5312	5396	5311	5074	5199	5233	5298	5483	5330	5145	5034	5220	5230	5184	5138
5619	5356	5349	5041	5350	5530	5645	5623	5276	5155	5178	5091	5106	5041	5095	5225	5144	5285	5495	5587	5729	5613	5420	5528	5357	5384	5518	5427	5344	5314	5369	5387	5222	5281	5274	5330	5307	5234	5082	5313	5139	5341	5379	5226	5062	5189	5239	5330	5156	5103
5792	5421	5467	5277	5291	5574	5506	5365	5310	5103	4933	5035	5123	5283	5135	5209	5329	5347	5322	5351	5581	5523	5389	5386	5422	5646	5647	5353	5287	5225	5380	5393	5376	5236	5330	5375	5242	4977	5174	5128	5467	5418	5083	5345	4996	5133	5204	5229	5226	5236
5789	5567	5545	5221	5326	5483	5389	5442	5182	5071	5225	5204	5274	5406	5415	5322	5280	5231	5236	5187	5212	5307	5311	5344	5452	5571	5368	5332	5151	5295	5168	5407	5405	5265	5338	5225	5101	5011	5276	5225	5267	5349	5131	5090	5120	5223	5247	5210	5212	5192
5622	5319	5226	4944	5139	5607	5414	5384	5404	5172	5158	5158	5285	5441	5534	5488	5255	5200	5051	5250	5354	5235	5343	5171	5457	5533	5319	5270	5222	5197	5248	5395	5280	5083	5246	5372	5170	5118	5214	5265	5269	5203	5150	5129	5213	5302	5295	5210	5113	5131
5504	5263	5179	5116	5215	5332	5410	5284	5345	5414	5163	5134	5204	5414	5356	5338	5215	5174	5256	5372	5362	5425	5387	5244	5368	5404	5239	5118	5108	5203	5253	5216	5139	5066	5199	5257	5250	5138	5191	5225	5257	5215	5298	5301	5248	5427	5204	5254	5207	5306
5594	5469	5180	5149	5144	5305	5427	5432	5508	5474	5296	5106	5212	5278	5286	5067	5120	5145	5208	5365	5446	5413	5379	5313	5289	5372	5252	5223	5162	5294	5373	5190	5109	4935	5191	5202	5214	5150	5168	5111	5173	5226	5076	5271	5344	5395	5055	5094	5232	5301
5500	5344	5332	5091	5072	5285	5579	5566	5493	5383	5144	5038	5278	5130	5300	5133	5286	5208	5320	5437	5403	5329	5083	5074	5182	5260	5213	5020	5121	5172	5104	5077	5067	4881	4954	5139	5019	5055	4927	4940	5135	5117	5134	5170	5167	5210	5139	5156	5375	5452
5467	5380	5290	5025	5019	5318	5517	5393	5316	5231	5028	5091	5184	5322	5197	5170	5269	5157	5358	5408	5247	5124	4976	5000	5302	5236	5246	5063	5088	4980	4913	4925	4938	4895	5060	4950	4892	4714	4777	4991	5063	5082	5063	4983	5246	5069	5082	5091	5204	5261
5505	5427	5289	5064	5058	5229	5381	5496	5345	5064	5005	5217	5231	5328	5451	5377	5261	5182	5482	5518	5360	5214	5102	5162	5182	5233	5270	5014	4876	4840	5042	4905	4948	4845	4950	4925	4833	4834	4863	5035	5149	4998	5021	5124	5193	5188	5060	5055	5240	5171
5787	5499	5351	5181	5260	5260	5385	5278	5264	5172	5026	5136	5284	5512	5350	5367	5198	5318	5337	5315	5403	5198	5168	5286	5115	5283	5160	5003	5057	4945	5048	4979	4904	5096	4804	4807	4884	4904	4847	5045	5040	5045	5097	4961	5260	5245	5062	5107	5273	5178
5895	5395	5494	5066	5085	5124	5355	5341	5254	5131	5166	5265	5460	5282	5313	5190	5223	5301	5306	5450	5592	5502	5399	5440	5228	5323	5173	5058	5023	5150	5225	5180	5026	4775	4903	4929	4952	4724	4921	4880	4897	5139	5002	5182	5146	5092	5035	5081	5100	5123
5581	5223	5233	5003	5074	5069	5397	5301	5246	5077	5328	5255	5449	5276	5082	5147	5176	5041	5326	5507	5616	5630	5469	5354	5355	5256	5198	5130	5053	4961	5028	5091	4918	4775	4879	4992	4814	4796	4718	4807	4958	4962	5054	5048	5213	4992	5102	5206	5136	4986
5565	5246	5161	5050	5213	5249	5442	5349	5288	5261	5094	5177	5148	5226	5278	5074	5133	5257	5452	5566	5615	5532	5312	5275	5221	5215	5320	5135	5053	4938	4993	4865	4847	4782	4881	5006	4824	4740	4724	4788	4858	4922	5179	4965	5173	5086	5049	5195	5211	5091
5696	5361	5496	5149	5233	5242	5351	5160	5256	4853	4962	5065	5095	5301	5158	5279	5325	5219	5242	5320	5399	5437	5102	5279	5361	5543	5336	5135	5014	5114	4921	4887	4817	4888	4891	4947	4785	4732	4737	4780	4946	4777	5013	5189	5036	4950	5129	5294	5144	4968
5838	5607	5645	5498	5366	5283	5305	5210	5170	4982	5076	4825	5218	5349	5399	5211	5298	5389	5444	5369	5551	5449	5186	5374	5384	5702	5418	5154	5069	5024	5055	4827	4904	5064	5016	5142	4885	4608	4986	5023	4909	5038	5085	5041	5075	5018	5269	5330	5036	5082
5848	5802	5736	5456	5428	5482	5255	5299	5185	5134	5173	5063	5148	5202	5304	5195	5044	5192	5266	5422	5450	5306	5494	5397	5514	5511	5380	5275	5056	5171	5115	5037	4947	5017	5152	4909	4892	4892	4997	5016	5038	4961	5008	5057	5094	5213	5296	5528	5274	5228
5759	5636	5564	5481	5530	5417	5544	5456	5440	5467	5360	5267	5293	5197	4912	5156	4967	5110	5261	5232	5391	5213	5283	5403	5471	5279	5222	5211	5110	5202	5244	4990	4946	4993	4907	4901	4923	4909	5023	4929	5153	4994	4949	5155	5195	5205	5416	5464	5336	5228
5521	5561	5483	5443	5508	5333	5586	5637	5617	5329	5036	5260	5313	4999	5118	4983	5036	5064	5112	5142	5118	5119	5086	5286	5194	5142	5086	5154	5030	5142	4988	5002	4934	4940	4950	4964	4898	5056	4949	5083	5080	5126	5118	5007	5141	5275	5298	5549	5429	5170
5697	5534	5459	5432	5477	5484	5637	5298	5243	5210	5382	5254	5180	5050	4922	4940	4923	4989	5051	5121	5042	4851	4989	5012	5255	5181	5167	5051	5040	4997	4957	4868	4847	4850	4932	4921	5114	4960	4913	5005	5134	5104	5185	5305	5157	5366	5302	5367	5529	5283
6002	5587	5510	5391	5415	5474	5356	5233	5162	5252	5183	5106	5279	5205	5041	5149	4972	5108	4964	5075	5048	4764	4941	5169	5098	5088	4947	5181	5020	5090	4976	5026	4810	4811	4969	4872	5040	5014	5010	5011	4938	5156	5095	5118	5175	5329	5424	5487	5408	5485
5957	5782	5671	5736	5475	5620	5439	5238	5086	5024	5071	5387	5175	5087	5150	4865	5140	5087	5033	4915	4992	5068	5067	4997	4926	4821	4897	5021	4931	5011	5090	4999	4869	4925	4892	5022	4982	5059	4942	5201	5142	5087	5298	5255	5322	5375	5504	5636	5415	5298
5744	5508	5361	5436	5539	5457	5491	5299	4967	5224	5220	5171	5265	5043	4745	4979	5017	4958	4944	5015	4952	4922	5160	5150	4836	4765	4771	4816	4961	4951	5030	4956	4927	4777	4982	4943	4946	5008	5193	5118	5155	5102	5161	5283	5330	5335	5507	5630	5347	5413
5334	5370	5452	5450	5686	5375	5316	5230	5209	5244	5332	5324	4937	4999	4970	4900	4802	4914	4871	4869	4822	4945	5091	5034	4910	4771	4752	4781	4912	4974	4891	4909	4800	4893	4876	4841	4915	4985	4996	5241	5199	5187	5213	5163	5178	5361	5299	5367	5181	5172
5332	5350	5503	5388	5374	5319	5246	5155	5303	5322	5449	5244	5251	5022	5055	4967	4935	4808	4832	4862	4793	4804	4903	5057	4886	4972	4853	4840	4772	4873	4767	4932	4909	4923	4935	4917	4898	4954	5039	4968	5088	5144	5291	5077	5195	5271	5205	5200	5175	5167
5403	5365	5466	5375	5229	5065	5062	4936	5207	5357	5182	5344	5306	5235	5226	5105	5097	4869	4724	4791	4833	4931	4945	5021	5149	5059	5013	4917	4971	4867	4860	4860	4935	4961	4873	4971	4896	4990	4960	5048	5045	5131	5274	5210	5246	5231	5262	5002	5039	5268
5600	5496	5493	5251	4988	4977	4885	5115	5112	4957	5246	5159	5238	5298	5215	5090	5123	5045	4918	4795	4958	4984	5003	4945	4811	4997	4908	5169	4958	4958	4892	4986	5106	5096	4931	4965	4821	5062	4872	4975	5091	5180	5090	5233	5396	5316	5184	4918	5005	5120
5688	5552	5620	5265	5105	4896	4951	4936	5051	4880	5084	4941	4952	4922	5107	5018	5034	5132	5148	4948	4899	4898	4837	4975	4977	4801	5173	5169	5217	4997	5025	4971	5086	4831	4869	4861	4941	4959	4971	4956	4965	5047	5153	5160	5311	5403	5196	5034	5016	5111
5777	5980	5664	5489	5359	5071	5127	4956	5076	4987	4949	4758	4789	4906	4869	4893	4929	4943	5151	4972	5111	5214	5255	5045	5010	5018	4969	5222	5161	5061	4917	5020	4912	4932	4892	5092	5059	4986	4952	5016	5056	5200	5126	4997	5346	5469	5191	5051	4937	5108
5852	5701	5888	5448	5515	5302	5224	5128	5140	5232	4937	4839	4679	4878	4776	4779	4901	4858	4997	5028	5248	5189	5218	5106	4938	4976	4998	5199	5110	4903	5031	5155	5002	5066	4976	5068	5066	4957	5090	5210	5325	5091	5131	5246	5195	5381	5331	5107	5145	5091
5667	5682	5767	5513	5337	5228	5304	5358	5259	5310	5149	5063	4959	4918	5032	4878	4767	4685	4827	5037	5237	5250	5182	5070	4993	5039	5090	5042	4945	4804	4946	5228	5002	5189	5247	5371	5334	5159	5235	5271	5430	5455	5241	5190	5148	5218	5165	5152	5319	5018
5380	5333	5393	5328	5337	5295	5326	5345	5384	5402	5291	5172	5069	4986	5068	5078	4720	4731	4753	4863	4883	4894	4919	5015	4927	4958	5098	5100	4766	4822	4947	5136	5096	5198	5252	5445	5409	5284	5194	5358	5543	5478	5248	5158	5158	5072	5305	5124	5215	5288
5292	5257	5282	5020	5033	5290	5261	5391	5338	5340	5191	5141	5201	5124	5049	4988	4735	4670	4758	4650	4721	4531	4737	4788	4961	4970	5139	5096	4996	4967	4875	5157	5018	5189	5255	5551	5542	5176	5232	5194	5491	5341	5379	5282	5387	5246	5121	5067	5384	5289
5556	5355	5438	5056	5103	5179	5411	5194	5179	5136	5004	5067	5178	5256	5377	5221	4959	4918	4959	4877	4683	4500	4646	4729	4800	4965	5179	5164	5152	5134	5050	5321	5062	5142	5218	5351	5420	5327	5398	5430	5484	5288	5235	5265	5290	5185	5178	4999	5115	5236
5695	5503	5551	5030	5161	5249	5335	5170	5138	4978	4977	4913	5170	5064	5181	4941	5187	5005	5086	4991	4715	4432	4488	4500	4537	4845	4897	5136	5252	5320	5140	5046	5084	5049	5169	5346	5402	5264	5421	5457	5273	5194	5061	5328	5418	5289	5174	4896	5157	5306
5672	5681	5450	5441	5348	5322	5306	5235	5083	4933	4865	4788	4859	4910	4854	4942	5061	5141	5217	5159	4842	4676	4573	4561	4635	4819	4999	5195	5239	5151	5293	5121	5005	5108	5155	5283	5221	5254	5314	5445	5228	5092	5065	5187	5299	5317	5205	5237	5238	5246
5801	5690	5671	5481	5658	5633	5578	5257	5246	4992	4997	4945	4893	4829	4544	4698	4818	5053	5027	5066	5047	4941	4834	4778	4791	4677	4776	4853	4804	5024	5397	5104	5013	4987	5121	5100	5072	5035	5201	5401	5291	5093	5161	5287	5249	5389	5437	5326	5151	5228
5713	5570	5740	5788	5717	5721	5570	5344	5339	5279	5163	4946	4890	4765	4660	4620	4721	4887	4951	5034	5050	5220	5268	4956	4932	4863	4703	4845	4905	5023	5223	5112	5132	5099	5199	5006	4998	5205	5310	5140	5214	5266	5128	5190	5332	5433	5391	5369	5374	5306
5524	5496	5642	5633	5697	5514	5410	5432	5296	5255	5065	5160	4981	4902	4641	4580	4576	4489	4672	4657	4950	5104	5167	5083	4981	4855	4817	4852	4805	4842	5085	5230	5110	5208	5233	5138	5001	5093	5164	5291	5275	5245	5170	5237	5264	5336	5455	5407	5334	5257
5386	5282	5519	5377	5337	5212	5248	5207	5296	5319	5447	5314	5107	5013	4848	4684	4688	4491	4582	4663	4716	4891	5012	5168	5086	4963	4896	4766	4921	4845	4872	5007	5218	5308	5248	5213	4999	5263	5103	5153	5008	5257	5262	5102	5206	5205	5257	5305	5418	5286
5431	5121	5328	5447	5150	4980	4966	5141	5077	5285	5293	5257	5208	5098	4941	4998	4852	4604	4665	4620	4635	4638	4816	5035	4982	4978	4943	5054	5058	4833	4784	4786	5158	5205	5078	5123	5124	4969	4890	4914	5150	5313	5172	5275	5181	5133	5304	5172	5427	5365
5401	5233	5319	5179	5059	4928	4909	4799	4961	5114	5048	5169	5057	4972	5220	5199	4975	4850	4681	4585	4683	4712	4815	4894	4998	4961	5144	5075	5101	4898	4842	4872	4967	4993	5116	5100	5287	5069	4735	4779	4989	5171	5325	5336	5231	5197	5133	5119	5368	5246
5540	5283	5411	5241	5050	4783	4920	4806	4872	4931	4744	4880	4981	4958	5211	5104	5216	4916	4723	4734	4686	4645	4450	4643	4696	4823	5036	5020	4989	5008	4824	4855	4945	4874	5047	5221	5212	5297	4998	4831	5050	5083	5175	5105	5389	5220	4955	5110	5187	5393
5767	5523	5506	5428	5217	5013	5011	5012	4782	4738	4738	4793	4817	4897	4983	5173	4971	4958	5092	5014	4783	4617	4411	4369	4479	4558	4829	4903	5026	5202	5073	4945	4952	4813	4837	5287	5265	5096	4950	4943	5013	5124	5076	5178	5245	5342	5084	5165	5028	5276
5643	5405	5797	5479	5396	5338	5189	5180	4927	4872	4661	4569	4656	4787	4796	5017	5088	5055	5046	5129	4856	4623	4472	4462	4537	4592	4644	4825	4872	5033	5127	5084	4893	4646	4760	5092	5189	5257	5155	5115	5071	5124	4953	5146	5378	5371	5238	5157	5111	5310
5832	5609	6068	5667	5562	5523	5577	5552	5208	4928	4660	4603	4618	4653	4645	4538	4627	4894	5164	5155	4932	4981	4692	4652	4582	4387	4512	4632	4884	5068	4972	5171	4890	4701	4732	4885	4963	5033	5136	5147	5149	4996	4975	5153	5272	5498	5215	5344	5186	5249
5627	5599	5745	5738	5696	5821	5597	5390	5379	5149	4912	4785	4592	4477	4391	4301	4582	4857	4872	4967	4902	5080	4871	4810	4708	4550	4454	4505	4714	4900	5034	5169	5021	4764	4616	4724	4728	4910	4988	5302	5092	4970	4781	4813	4996	5227	5441	5300	5137	5282
5358	5242	5491	5652	5529	5695	5624	5466	5413	5379	5046	4966	4668	4471	4474	4410	4392	4667	4701	4943	4899	4928	5084	5170	4873	4354	4463	4443	4520	4673	4902	5168	5011	4849	4726	4574	4607	4800	4912	5125	5051	4900	4841	4846	4830	5130	5111	5243	5200	5071
5216	5105	5269	5409	5408	5294	5307	5321	5278	5320	5315	5097	4919	4649	4453	4537	4520	4438	4523	4591	4853	4986	5280	5181	5080	4855	4772	4467	4570	4644	4573	4953	4982	5057	4628	4609	4450	4635	4772	4968	5092	4979	4826	4726	4827	4907	5130	5265	5251	5186
5082	5030	5200	5153	5152	5047	5176	5274	5366	5356	5385	5155	5071	4927	4943	4653	4553	4415	4581	4509	4724	5003	5351	5393	5289	5133	4991	4649	4468	4556	4670	4910	4988	5003	4789	4795	4627	4559	4547	4906	5010	5075	4996	4840	4663	4976	5211	5172	5301	5237
4850	4892	4981	4731	4751	4777	4963	4884	5065	5265	5328	5128	5092	5100	5065	4869	4847	4532	4370	4402	4599	4770	5039	5221	5198	5168	5070	4982	4656	4509	4488	4814	4913	5041	4978	4789	4756	4573	4440	4657	4989	5181	5149	4869	4867	4811	5100	5260	5302	5365
4962	4793	4742	4387	4480	4564	4720	4802	4937	5087	5168	5140	5212	5270	5131	5096	4683	4613	4653	4437	4397	4538	4853	4932	5165	5251	5356	5013	4806	4526	4529	4548	4764	4895	5012	5011	4765	4559	4457	4613	5025	4981	5252	5153	5067	4779	4858	5180	5376	5343
5111	4906	4668	4602	4511	4665	4539	4547	4662	4686	4757	5123	5144	5276	5049	5125	5003	4837	4625	4449	4457	4376	4561	4686	4961	5264	5313	5248	4863	4715	4467	4638	4742	4831	5008	5030	4974	4731	4641	4623	4862	5170	5145	5268	4983	4985	4863	5023	5306	5228
5383	4876	4866	4690	4613	4549	4505	4602	4486	4600	4732	4848	5026	5237	5187	5233	5193	4945	4800	4715	4612	4329	4388	4536	4755	5201	5249	5176	5058	5019	4664	4564	4622	4664	4957	5076	5090	4799	4778	4659	4749	4984	5164	5302	5126	4977	4867	5184	5260	5281
5389	5002	5178	4965	4849	4762	4564	4407	4443	4401	4449	4641	4920	5032	5081	5196	5061	5148	5019	4946	4618	4441	4303	4464	4627	4878	5107	5201	5216	5040	4777	4605	4517	4697	4856	5013	5148	5062	4787	4857	4652	4762	5041	5232	5184	5005	4861	5004	5175	5423
5492	5184	5379	5152	5064	4830	4627	4686	4442	4361	4460	4664	4762	4917	4895	5084	5217	5368	5237	5095	4817	4676	4543	4479	4446	4621	4886	5201	5263	4973	4891	4738	4506	4669	4756	4824	5133	5036	4891	4825	4661	4789	5049	5123	5180	4839	4917	5079	5075	5252
5749	5576	5643	5389	5116	5096	4939	4639	4572	4586	4524	4531	4599	4622	4866	5146	5313	5243	5426	5197	5019	4825	4587	4361	4444	4511	4662	4957	5052	5055	5029	4844	4561	4489	4654	4839	5010	5058	5177	4968	4713	4800	4937	4968	5221	4986	5044	4868	5068	5120
5795	5627	5728	5494	5407	5272	5061	4959	4726	4719	4468	4468	4515	4617	4629	4785	4960	5144	5264	5271	5208	4968	4843	4456	4364	4413	4448	4959	5078	5167	5095	4868	4705	4546	4557	4752	4928	5160	5103	4979	4815	4702	4838	4873	5278	4978	4999	4994	4874	4960
5882	5731	5747	5636	5535	5351	5326	5146	4943	4715	4548	4425	4320	4445	4532	4612	4708	5114	5359	5281	5345	5109	4842	4609	4406	4416	4504	4730	5023	4955	4979	4972	4683	4712	4490	4513	4866	5030	5150	5070	4843	4707	4686	4944	4899	5275	5189	5219	4944	4906
5873	5636	5911	5343	5443	5397	5367	5303	5074	4862	4796	4462	4497	4427	4483	4516	4627	4794	5056	5243	5423	5337	5051	4807	4575	4423	4529	4470	4845	5065	5099	5119	4970	4678	4442	4596	4801	5067	5138	5130	5147	5014	4753	4936	5059	5242	5246	5325	4924	4962
5586	5448	5559	5403	5526	5686	5447	5186	5199	5083	4723	4636	4533	4485	4281	4442	4395	4679	5019	5264	5278	5483	5256	4971	4787	4513	4578	4426	4711	4985	5235	5069	5001	4729	4683	4523	4822	4933	5272	5242	5114	5053	4732	4734	4978	5252	5350	5329	4995	5019
5375	5261	5472	5249	5394	5566	5343	5361	5217	5075	5010	4876	4725	4544	4550	4439	4457	4515	4863	5182	5267	5459	5420	5184	4917	4646	4393	4349	4638	4977	5124	5167	5051	5012	4637	4659	4605	4880	5010	5302	4993	5195	4814	4734	4856	5218	5278	5399	5166	5064
5004	4967	5292	5244	5304	5301	5232	5219	5493	5302	5328	5277	4982	4695	4524	4381	4341	4539	4646	4878	5133	5458	5486	5403	5166	4901	4492	4397	4437	4841	5058	5165	5196	5084	4823	4623	4696	4800	4987	5214	5132	5030	4962	4712	4849	5196	5483	5450	5207	4992
4811	4803	5015	5016	5212	5123	5129	5267	5376	5470	5438	5291	5056	4853	4634	4465	4356	4398	4560	4844	5029	5316	5459	5579	5192	4914	4634	4332	4453	4584	4849	5095	5312	5147	5024	4689	4703	4969	4984	5072	5223	5283	5184	4928	5003	5246	5369	5401	5110	5084
4740	4670	4758	4779	5044	4929	5142	5316	5430	5550	5440	5307	5339	5211	4839	4540	4551	4472	4395	4585	4876	5105	5328	5415	5329	4908	4838	4580	4396	4413	4858	5016	5189	5155	5055	4960	4773	4852	4906	5127	5125	5183	5079	5074	5056	5220	5542	5524	5304	5112
4729	4539	4542	4537	4623	4733	4965	5190	5293	5379	5496	5305	5225	5213	5072	4827	4613	4414	4321	4438	4725	4990	5280	5309	5286	5266	4902	4604	4500	4565	4728	4916	5230	5304	5073	4953	4708	4658	4749	4851	5120	5164	5032	4841	4773	5254	5370	5578	5424	5138
4631	4465	4534	4298	4624	4643	4776	4822	5068	5166	5335	5342	5434	5241	5118	4823	4641	4540	4298	4226	4651	5058	4997	5293	5423	5423	4994	4727	4603	4614	4652	4936	5022	5061	5079	4896	4681	4640	4624	4969	5220	5426	5229	4876	4956	5069	5429	5592	5439	5320
4747	4381	4371	4204	4365	4299	4555	4702	4856	4965	5292	5311	5382	5296	5160	4817	4649	4367	4245	4211	4548	4683	5101	5503	5511	5449	5214	4865	4727	4550	4616	4883	5104	5127	5210	4992	4855	4763	4766	5040	5084	5281	5270	5055	4972	4847	5230	5558	5400	5342
4570	4407	4370	4188	4297	4358	4459	4463	4615	4973	5282	5321	5216	5312	5146	4910	4735	4504	4355	4428	4395	4540	4911	5344	5695	5536	5276	4899	4868	4604	4672	4894	5090	5368	5349	5226	5075	4888	4720	5173	5279	5340	5547	5267	5022	5084	5072	5522	5471	5218
4605	4285	4392	4134	4145	4127	4168	4352	4687	4952	5102	5272	5277	5364	5201	5202	4812	4625	4434	4338	4342	4499	4778	5173	5442	5483	5380	5198	4882	4654	4669	4706	5137	5393	5650	5364	5037	5132	4852	5040	5058	5583	5523	5344	5006	5035	5320	5407	5483	5380
4640	4407	4129	4179	4193	4213	4124	4327	4570	4736	4869	5137	5280	5303	5165	5121	4879	4700	4485	4309	4195	4539	4676	5088	5323	5408	5530	5328	4997	4658	4669	4679	5059	5407	5524	5323	5261	4974	4935	4910	5298	5448	5619	5193	5149	5137	5439	5458	5463	5428
4600	4343	4227	4036	4037	4000	4119	4206	4407	4722	4788	5000	5237	5319	5242	5173	4844	4639	4514	4221	4253	4421	4556	4893	5193	5376	5375	5370	5117	4796	4683	4674	4926	5233	5355	5213	5302	5013	4789	4921	5142	5388	5365	5302	5042	5135	5066	5314	5339	5244
4568	4310	4259	4120	4107	4037	4147	4267	4191	4578	4674	4793	5104	5172	5305	5300	5079	4735	4477	4342	4272	4439	4477	4812	5208	5292	5462	5297	4999	4798	4592	4856	4902	5167	5174	5367	5314	4922	4827	4959	5107	5341	5330	5239	5130	5005	4984	5319	5325	5288
4614	4350	4288	4151	4105	4123	4088	4039	4252	4401	4604	4771	4920	5153	5377	5159	4998	4786	4603	4332	4168	4189	4443	4653	5184	5324	5505	5153	5057	4742	4737	4641	4749	5146	5368	5380	5232	5007	4852	4971	4935	5205	5459	5244	5088	4953	5146	5371	5152	5225
4965	4552	4407	4281	4249	4046	4117	4035	4162	4351	4441	4726	4946	5105	5259	5276	5096	4988	4613	4586	4226	4166	4363	4709	4968	5301	5169	5224	5042	4793	4464	4659	4972	5131	5322	5358	5186	5058	4823	4674	4817	5125	5210	5168	5141	5032	5107	5146	5241	5293
4980	4600	4572	4263	4165	4163	4073	3986	4166	4497	4448	4747	4937	5000	5250	5243	5190	4774	4648	4302	4184	4343	4553	4776	4976	5121	5512	5334	5123	4759	4666	4488	4710	4969	5186	5358	5184	5013	4666	4533	4781	5073	5198	5009	4925	4999	5060	5144	5273	5243
5164	4802	4705	4397	4197	4100	4043	4099	4141	4434	4521	4734	4805	5176	5251	5335	5177	4914	4580	4331	4182	4225	4284	4525	4913	5261	5304	5237	5195	4821	4601	4507	4627	4905	5149	5190	5194	4935	4684	4602	4754	5072	5264	5152	4897	4758	4835	5122	5215	5351
5199	4788	4717	4319	4155	4064	4044	4137	4234	4364	4533	4505	4868	5214	5206	5135	5066	4823	4685	4365	4250	4167	4366	4571	4857	5086	5250	5153	4967	4744	4550	4478	4743	4862	5037	5314	5229	5078	4714	4549	4691	4993	5126	5019	4997	4743	4812	5115	5196	5354
5217	4711	4782	4476	4305	4122	4006	4195	4141	4204	4429	4876	4991	5204	5201	5309	5186	4842	4614	4360	4280	4214	4298	4505	4684	5200	5015	5339	5087	4710	4582	4601	4490	4989	5202	5285	5258	4948	4829	4549	4612	4882	5111	5210	5051	4845	4962	5036	5286	5200
5255	4734	4710	4392	4203	4074	4098	4099	4129	4410	4512	4732	5043	5188	5116	5303	5162	4941	4587	4405	4093	4100	4207	4440	4685	5015	5053	5219	5033	4662	4484	4478	4661	4897	5067	5244	4970	4919	4693	4610	4572	4901	4988	5102	4803	4820	4831	5035	5080	5030
5081	4989	4686	4400	4154	4165	4198	4125	4282	4466	4658	4824	5078	5101	5327	5463	5330	5026	4750	4389	4212	4137	4205	4439	4675	4919	5053	5086	5019	4699	4525	4408	4548	4581	5006	5058	5040	4704	4640	4534	4572	4880	5032	5107	4865	4917	4824	5099	5102	5266
5045	4851	4754	4334	4214	4125	4149	4137	4379	4534	4727	4945	4914	5160	5118	5332	5191	4990	4779	4505	4302	4231	4236	4508	4840	4964	5148	5139	5037	4595	4360	4327	4522	4712	4870	5098	4858	4800	4608	4487	4551	4906	5140	5081	4868	4915	4835	5044	5324	5060
5132	4849	4434	4243	4091	4085	4250	4173	4310	4381	4642	4887	5035	5166	5255	5281	5141	4718	4574	4394	4347	4351	4344	4490	4874	5101	5267	5114	4794	4630	4378	4473	4470	4697	4907	5187	4980	4771	4477	4374	4553	4858	5073	5049	4805	4676	4933	5053	5116	4977
5166	4547	4420	4201	3998	4149	4041	4108	4169	4365	4567	4856	5056	5181	5099	5235	5105	4892	4628	4446	4185	4453	4384	4765	4969	5125	5264	5091	4881	4558	4351	4234	4466	4755	4918	5042	4888	4652	4428	4490	4684	4723	4961	4997	4842	4606	4709	4911	5173	5086
5019	4522	4461	4157	4256	4189	4136	4108	4221	4526	4710	4822	4894	5150	5250	5292	5120	4941	4590	4559	4128	4265	4462	4621	5042	5047	5214	5179	4855	4647	4401	4296	4463	4678	4911	4893	4792	4746	4340	4448	4703	4831	5036	4822	4715	4621	4738	5079	5062	5001
4908	4567	4448	4287	4064	4151	4061	4139	4343	4625	4861	4983	5032	5207	5131	5320	5169	4781	4535	4370	4331	4343	4408	4635	4958	5121	5233	5146	4861	4617	4442	4380	4558	4894	5098	5017	4840	4804	4564	4434	4552	4775	4967	4889	4519	4563	4654	4990	5121	4922
4916	4683	4377	4121	4044	4116	4059	4314	4499	4758	4781	4864	5003	5229	5231	5259	5130	4745	4500	4349	4310	4430	4585	4708	5134	5255	5186	5092	4812	4513	4506	4351	4663	4866	5010	4879	4835	4735	4508	4575	4664	4940	4997	4818	4735	4563	4887	5020	5136	5025
4759	4356	4244	4118	4083	4041	4140	4308	4471	4771	4843	5026	5260	5411	5438	5305	5001	4775	4495	4340	4301	4346	4647	4983	5137	5283	5252	5143	4719	4649	4459	4494	4616	4873	4977	4986	4709	4749	4496	4454	4735	5021	5049	4979	4810	4775	4888	5118	5238	5130
4686	4330	4243	4177	4023	4132	4030	4400	4561	4755	4878	5198	5306	5346	5276	5181	4874	4678	4513	4266	4378	4426	4716	5006	5232	5333	5173	4936	4704	4589	4509	4518	4706	4870	4891	4995	4903	4660	4575	4594	4861	4956	5072	5064	4899	4825	5001	5147	5169	5057
4563	4415	4180	4213	4091	4097	4189	4429	4662	4859	4990	5152	5187	5322	5062	5038	4669	4694	4296	4194	4411	4427	4720	5069	5276	5356	5129	4850	4811	4554	4606	4573	4773	4973	5039	4951	4691	4665	4634	4689	4790	4856	4811	5005	4952	4949	5053	5177	5156	5212
4775	4401	4242	4191	4156	4310	4460	4572	4772	4869	5112	5196	5194	5160	4989	4894	4812	4351	4179	4206	4268	4585	4791	4984	5134	5123	5081	4852	4613	4607	4494	4716	4897	5022	4926	4971	4917	4687	4449	4766	4803	4857	4971	4881	4917	4940	5190	5013	5257	5135
4718	4476	4329	4327	4311	4506	4618	4944	4955	4913	5019	5243	5161	5043	4757	4579	4439	4322	4121	4215	4332	4627	4737	5019	5001	5278	4900	4686	4615	4610	4606	4766	5075	5069	5121	5200	4842	4801	4633	4897	4959	4984	5139	4942	4947	4844	4986	5029	5255	5232
4663	4465	4440	4393	4577	4608	4881	4957	5010	5089	4942	5045	4841	4846	4762	4365	4348	4146	4126	4181	4322	4592	4803	4979	5085	5025	4980	4789	4462	4521	4738	4922	5114	5100	5191	4969	5005	4944	4897	5016	5195	5129	5018	5058	5032	4953	4992	5175	5136	5116
4688	4765	4538	4615	4720	4875	4868	5118	5048	5195	5182	4996	4808	4717	4520	4162	4131	4019	4061	4220	4293	4542	4896	4880	5162	5088	4883	4739	4508	4533	4793	4925	5188	5167	5036	5132	5065	4784	5132	5012	5191	5175	5044	5005	5135	5049	5176	5053	5135	4991
4981	4887	4925	4894	4958	4903	5056	5142	5350	5150	5151	4942	4621	4425	4197	4140	4054	4037	4065	4215	4420	4725	4894	5120	5043	4996	4781	4593	4495	4619	4933	5126	5190	5167	5111	5038	4893	4861	4965	5236	5261	5112	4942	4866	5024	5169	5254	5198	4956	4947
4965	5144	5034	4994	5226	5302	5121	5111	5136	5185	5045	4680	4699	4365	4221	4051	4101	3959	4107	4441	4590	4737	4914	5067	5138	4900	4752	4609	4616	4604	4772	4918	5188	5011	4946	4865	4712	4835	5040	5014	5095	5034	4893	4845	4905	5100	5119	5205	4920	4819
5247	5151	5111	5097	5110	5324	5197	5169	5230	5152	4941	4774	4453	4176	4166	4055	4104	4030	4177	4602	4689	4670	4944	4874	4797	4857	4690	4616	4534	4645	4771	4941	5123	4911	4775	4697	4648	4748	4843	5032	4944	4964	4779	4867	4812	4941	5012	4964	4831	4862
5310	5267	5282	5203	5219	5319	5258	5226	5092	4907	4818	4520	4257	3988	3985	4073	4034	4280	4516	4608	4888	4876	4927	4814	4751	4554	4420	4527	4613	4688	4907	5024	5021	4764	4685	4706	4753	4919	4944	5093	4796	4761	4787	4728	5044	5017	5049	5011	4906	4855
5263	5250	5374	5312	5390	5400	5336	5166	5024	4904	4691	4440	4309	4080	3920	4338	4110	4548	4690	4833	5055	4900	4978	4859	4595	4549	4440	4522	4614	4776	4931	4885	4832	4831	4604	4570	4675	4855	5047	4987	4816	4802	4806	4782	4916	5151	5195	4978	4932	4854
5472	5370	5301	5372	5406	5335	5212	5062	5072	4775	4765	4375	4272	4226	4324	4329	4426	4660	4858	5084	4898	4713	4877	4667	4493	4459	4359	4719	4798	4894	4895	4877	4817	4717	4384	4476	4774	4962	5041	4960	4713	4627	4777	4747	4886	5062	4981	4886	4842	4794
5462	5319	5434	5253	5263	5183	5277	4943	4840	4764	4560	4356	4260	4281	4381	4413	4551	4809	4998	5014	4894	4712	4689	4385	4407	4361	4621	4798	4850	5039	4801	4853	4552	4434	4472	4504	4819	4907	4879	4807	4707	4687	4709	4860	4895	4964	4952	4830	4909	4996
5498	5351	5331	5049	5145	4980	4860	4750	4606	4490	4399	4389	4260	4236	4406	4602	4658	4881	4873	5066	4874	4622	4553	4431	4365	4514	4711	4810	4984	4895	4906	4837	4651	4672	4557	4638	4725	4922	4849	4727	4674	4587	4673	4905	4885	5154	4841	4809	4873	4984
5435	5416	5266	5060	4955	4848	4654	4613	4470	4278	4253	4173	4288	4432	4496	4554	4606	4761	4894	4970	4709	4677	4459	4495	4452	4633	4843	5025	4902	5000	4811	4632	4642	4721	4687	4853	4739	4972	4711	4729	4672	4628	4847	4838	4949	4872	5014	4869	4973	5180
5518	5449	5100	4979	4804	4797	4659	4332	4485	4222	4206	4424	4369	4532	4525	4694	4701	4982	4811	4883	4691	4413	4499	4503	4723	4826	4996	5065	5156	4920	4760	4760	4897	4925	4857	4980	4945	4993	4894	4751	4651	4728	4895	4866	4854	4898	4898	5001	5140	5160
5155	5065	4950	4820	4650	4524	4427	4344	4282	4287	4408	4575	4553	4716	4668	4844	4870	4806	4984	4728	4647	4459	4461	4580	4784	4954	5107	5180	5200	5025	4877	4722	4832	4914	4879	5088	4948	5087	4895	4915	4882	4884	4871	4945	4786	4935	4858	4910	5131	5274
5060	4803	4833	4494	4473	4355	4395	4174	4226	4129	4534	4533	4614	4744	4742	4864	4888	4731	4754	4754	4633	4595	4596	4786	4894	5263	5357	5338	5190	4971	4973	4734	4847	5026	5092	5179	4877	4870	4915	4757	4975	5013	5010	5047	4998	4969	5016	4819	5187	5294
4733	4639	4568	4398	4227	4153	4287	4251	4230	4327	4488	4543	4697	4692	4804	4809	4644	4586	4446	4527	4638	4627	4664	4770	4919	5431	5382	5309	4984	4868	4891	4797	4869	5049	5277	5241	5000	4903	4856	4946	4923	5107	5032	5122	5023	5121	5019	5124	5256	5118
4768	4536	4394	4324	4119	4316	4352	4340	4519	4566	4595	4712	4721	4851	4814	4774	4414	4369	4171	4311	4490	4717	4770	4829	5093	5140	5219	5094	4757	4861	4691	4818	4911	5212	5264	5177	5064	4821	4893	4922	5049	5151	5020	4972	5072	5074	5124	5138	5275	5131
4599	4636	4726	4473	4562	4562	4401	4562	4635	4738	4879	4783	4655	4812	4745	4724	4471	4129	4038	4096	4466	4848	4859	5111	5088	5212	5113	4934	4808	4798	4670	4832	4832	5071	5158	5169	4824	4838	4975	5050	4945	4923	4875	5015	4830	4927	5043	5243	5180	5074
4846	4683	4839	4685	4635	4691	4620	4652	4780	4823	4861	4824	4687	4594	4346	4258	4303	4154	4185	4324	4675	4843	5152	5243	5147	5238	5174	4798	4886	4664	4800	4879	4799	5013	4819	4868	4798	4775	4841	4773	4844	5038	4961	5055	4734	4933	4877	4950	5014	4874
4987	4915	5005	5009	4951	4966	4856	4848	4835	4786	4774	4683	4500	4464	4291	4292	4292	4166	4386	4469	4832	5002	4948	5095	5103	5036	4937	4777	4895	4795	4938	4972	4836	4850	4773	4689	4665	4812	4672	4720	4858	4887	4777	4821	4682	4796	4931	4850	4829	4813
5099	5012	5107	5038	5122	5044	4993	4961	4956	4676	4775	4544	4472	4262	4119	4230	4342	4428	4652	4737	4803	4804	4734	4948	4761	4784	4831	4734	4712	4705	4910	4943	4653	4867	4719	4781	4521	4627	4647	4622	4634	4668	4901	4664	4830	4800	4697	4841	4880	4699
5353	5183	5263	5217	5152	5083	5162	5040	4906	4715	4605	4489	4388	4262	4347	4411	4451	4673	4845	4780	4840	4814	4863	4727	4777	4622	4725	4591	4686	4758	4713	4579	4826	4619	4676	4605	4777	4768	4688	4771	4728	4659	4646	4721	4614	4804	4713	4886	4741	4769
5310	5102	5195	5087	5038	5048	4976	4750	4759	4607	4588	4400	4468	4464	4431	4451	4624	4751	4879	4923	4803	4808	4699	4707	4633	4520	4552	4695	4552	4604	4535	4526	4508	4392	4438	4523	4504	4817	4714	4710	4543	4672	4676	4634	4739	4510	4680	4805	4798	4773
5247	4963	4949	5017	4728	4865	4687	4727	4648	4499	4554	4536	4634	4560	4623	4715	4889	4874	4760	4862	4823	4822	4754	4771	4582	4677	4721	4666	4755	4717	4479	4517	4407	4323	4524	4466	4746	4740	4654	4451	4667	4715	4811	4683	4682	4673	4626	4566	4553	4681
4938	4772	4749	4649	4494	4544	4540	4509	4434	4400	4470	4567	4754	4716	4828	4937	4789	4853	4782	4572	4701	4687	4567	4716	4767	4786	4712	4747	4806	4808	4755	4598	4509	4475	4523	4664	4585	4677	4507	4549	4652	4818	4812	4922	4696	4641	4517	4531	4671	4494
4735	4521	4448	4411	4399	4378	4483	4532	4472	4450	4508	4622	4712	4755	4872	4736	4835	4542	4443	4488	4551	4642	4610	4664	4636	4885	4930	4932	4923	4780	4939	4642	4528	4588	4777	4748	4747	4701	4622	4678	4711	4646	4724	4725	4709	4672	4573	4689	4644	4858
4670	4479	4451	4355	4374	4511	4659	4598	4420	4514	4684	4574	4780	4779	4915	4780	4591	4629	4421	4507	4648	4746	4677	4694	5049	4782	5058	4984	4832	4762	4839	4548	4795	4791	4768	4902	4741	4572	4697	4614	4629	4705	4613	4561	4716	4639	4808	4669	4907	4809
4839	4595	4635	4520	4610	4439	4651	4654	4702	4586	4737	4747	4784	4709	4620	4642	4635	4652	4572	4513	4700	4854	4995	4795	4925	5050	4885	4778	4801	4890	4728	4581	4701	4717	4764	4775	4675	4671	4800	4678	4660	4735	4466	4546	4602	4659	4798	4794	4930	5002
4858	4687	4810	4686	4746	4755	4755	4771	4727	4514	4657	4700	4577	4589	4539	4481	4470	4459	4469	4521	4737	4834	4857	4922	4851	4788	4805	4778	4807	4625	4676	4752	4821	4789	4787	4685	4576	4624	4833	4659	4793	4677	4755	4594	4595	4741	4664	4794	4698	4760
5018	4919	4869	4791	4755	4762	4740	4695	4821	4579	4461	4606	4436	4517	4308	4325	4325	4432	4448	4529	4790	4903	4817	4899	4802	4793	4718	4772	4734	4692	4696	4907	4809	4923	4636	4627	4540	4590	4703	4562	4639	4757	4835	4618	4587	4592	4536	4638	4564	4718
5359	5001	5093	5020	4938	4959	4851	4533	4563	4650	4450	4197	4392	4288	4356	4374	4554	4534	4502	4599	4718	4852	4907	4650	4651	4687	4663	4647	4757	4886	4814	4903	4886	4842	4725	4698	4547	4657	4725	4544	4618	4786	4795	4741	4740	4449	4502	4582	4608	4684
5363	5222	5148	5045	5052	4876	4672	4497	4405	4398	4331	4343	4309	4397	4446	4740	4663	4753	4611	4629	4701	4668	4692	4640	4562	4548	4423	4512	4601	4715	4842	4811	4787	4718	4764	4761	4721	4561	4580	4400	4606	4526	4546	4521	4522	4451	4463	4702	4683	4632
5355	5168	5223	5244	4910	4731	4629	4466	4396	4417	4261	4261	4458	4601	4685	4815	4859	4858	4658	4690	4762	4703	4651	4644	4505	4561	4581	4488	4535	4439	4659	4622	4549	4618	4563	4746	4569	4594	4589	4595	4644	4471	4530	4382	4321	4257	4493	4763	4608	4562
5355	5087	5072	4968	4809	4717	4549	4337	4307	4408	4510	4461	4483	4476	4762	4945	5066	5067	4735	4613	4708	4648	4741	4770	4661	4621	4690	4427	4468	4452	4346	4388	4418	4346	4491	4409	4509	4535	4473	4642	4737	4517	4472	4276	4159	4317	4461	4435	4474	4440
4974	4802	4847	4714	4533	4576	4374	4310	4358	4460	4497	4517	4606	4687	4830	4987	5114	4915	4714	4589	4700	4665	4775	4795	4803	4763	4631	4469	4378	4401	4403	4418	4436	4386	4318	4251	4250	4445	4311	4438	4506	4564	4491	4374	4289	4275	4405	4282	4362	4388
4891	4639	4535	4638	4520	4455	4426	4471	4412	4621	4519	4559	4532	4543	4658	4836	4896	4984	4787	4647	4826	4718	4738	4743	4782	4655	4700	4471	4468	4429	4491	4644	4401	4365	4181	4151	4248	4353	4253	4340	4402	4477	4440	4527	4529	4302	4435	4400	4405	4279
4753	4718	4688	4460	4485	4643	4547	4398	4419	4570	4590	4546	4520	4592	4528	4629	4705	4647	4574	4639	4684	4688	4732	4754	4629	4445	4527	4416	4536	4545	4481	4660	4623	4406	4361	4494	4289	4210	4182	4228	4364	4428	4357	4555	4502	4490	4481	4451	4429	4459
4759	4697	4670	4606	4600	4671	4606	4482	4461	4585	4654	4416	4406	4557	4563	4655	4843	4756	4772	4902	4712	4666	4703	4637	4592	4488	4594	4330	4424	4539	4654	4578	4462	4622	4408	4463	4543	4502	4357	4343	4263	4478	4482	4436	4337	4524	4786	4730	4574	4546
5213	4846	4970	4826	4875	4761	4704	4571	4360	4295	4605	4548	4426	4761	4649	4882	4921	5003	5061	4993	4957	4866	4846	4635	4673	4414	4346	4404	4368	4382	4442	4406	4642	4610	4624	4561	4580	4638	4456	4495	4536	4426	4513	4368	4411	4454	4669	4568	4698	4575
5215	5024	5066	4952	4996	4743	4652	4523	4512	4471	4429	4519	4508	4652	4693	4745	4938	4951	4925	4968	4821	4789	4775	4759	4549	4648	4512	4605	4488	4296	4438	4497	4498	4442	4452	4546	4652	4729	4638	4633	4517	4378	4538	4261	4247	4453	4627	4610	4607	4677
5129	4748	4933	4841	4764	4772	4563	4371	4307	4410	4380	4400	4659	4593	4758	4878	5028	4805	4958	4928	4915	4797	4893	4548	4693	4707	4770	4554	4574	4422	4428	4465	4421	4439	4411	4419	4310	4733	4784	4566	4657	4579	4597	4637	4530	4424	4433	4518	4672	4681
4766	4710	4684	4492	4507	4574	4532	4246	4261	4346	4374	4641	4528	4525	4699	4731	4574	4742	4772	4762	4904	4620	4626	4668	4675	4589	4654	4538	4646	4572	4432	4448	4447	4568	4354	4278	4270	4421	4536	4660	4537	4586	4707	4862	4594	4562	4475	4515	4383	4450
4757	4431	4640	4548	4511	4415	4404	4346	4347	4362	4488	4508	4470	4435	4580	4570	4495	4499	4296	4466	4569	4503	4423	4475	4562	4517	4601	4602	4503	4547	4450	4442	4607	4430	4317	4361	4274	4371	4482	4382	4461	4582	4724	4597	4642	4723	4521	4605	4462	4472
4781	4673	4692	4524	4665	4610	4726	4400	4517	4631	4446	4575	4426	4459	4632	4600	4555	4500	4660	4643	4548	4503	4518	4505	4497	4451	4437	4471	4379	4556	4492	4727	4614	4513	4441	4552	4471	4556	4543	4407	4475	4500	4660	4591	4588	4505	4625	4668	4644	4622
5099	4809	5053	4913	4899	4811	4810	4726	4671	4679	4617	4421	4700	4617	4517	4603	4366	4570	4507	4610	4653	4736	4405	4420	4519	4454	4406	4406	4454	4388	4584	4447	4537	4525	4614	4756	4658	4542	4649	4561	4473	4545	4347	4457	4464	4685	4744	4745	4762	4603
5174	5045	5001	4928	4928	4920	4846	4873	4861	4763	4451	4385	4465	4560	4511	4727	4638	4676	4765	4712	4771	4743	4754	4582	4431	4541	4634	4528	4746	4344	4357	4370	4450	4545	4515	4538	4733	4599	4535	4626	4630	4569	4320	4350	4402	4585	4523	4926	4842	4807
5338	5072	4979	4869	4750	4792	4812	4521	4599	4664	4576	4641	4733	4422	4486	4492	4502	4503	4714	4706	4811	4797	4755	4570	4655	4724	4652	4685	4574	4388	4324	4330	4310	4381	4423	4366	4294	4377	4494	4548	4622	4615	4534	4262	4321	4463	4534	4648	4735	4721
5218	4821	4788	4555	4471	4381	4565	4443	4594	4491	4439	4460	4515	4477	4568	4602	4559	4534	4675	4797	4818	4985	4845	4937	4744	4654	4671	4512	4605	4498	4187	4299	4281	4290	4154	4145	4150	4311	4542	4617	4497	4454	4551	4519	4479	4411	4435	4469	4530	4503
4902	4736	4699	4425	4450	4378	4336	4444	4423	4554	4545	4412	4512	4270	4186	4306	4370	4517	4513	4414	4545	4573	4800	4560	4527	4596	4663	4761	4743	4622	4663	4605	4351	4311	4288	4237	4129	4347	4324	4499	4549	4497	4485	4558	4551	4511	4509	4402	4431	4543
4771	4665	4718	4556	4495	4526	4518	4542	4444	4527	4277	4356	4263	4399	4279	4527	4312	4302	4392	4344	4416	4461	4594	4542	4549	4614	4585	4569	4679	4839	4649	4661	4651	4600	4493	4387	4494	4296	4390	4344	4525	4431	4490	4663	4754	4653	4368	4519	4485	4438
4746	4726	4928	4601	4638	4709	4718	4576	4633	4625	4466	4539	4269	4280	4093	4092	4041	4265	4162	4285	4174	4295	4274	4367	4322	4368	4349	4539	4561	4623	4726	4800	4740	4607	4655	4747	4674	4347	4330	4400	4347	4455	4571	4503	4623	4619	4492	4623	4628	4566
4953	4872	4907	4858	4918	4799	4837	4810	4797	4647	4465	4406	4460	4342	4394	4338	4346	4451	4484	4426	4430	4490	4495	4527	4320	4345	4304	4332	4396	4502	4622	4577	4450	4689	4645	4754	4716	4552	4535	4348	4489	4463	4519	4530	4433	4362	4715	4603	4701	4730
5317	5062	5112	4873	4974	5036	5035	4702	4794	4724	4695	4507	4449	4269	4242	4224	4241	4395	4393	4384	4412	4400	4416	4374	4276	4366	4446	4357	4416	4399	4355	4301	4389	4461	4656	4622	4703	4347	4667	4511	4478	4500	4482	4246	4443	4348	4658	4738	4822	4764
5113	5161	5157	5074	5008	4959	4862	4957	4859	4896	4553	4461	4290	4454	4685	4454	4616	4744	4857	4895	4936	4801	4878	4710	4585	4557	4251	4343	4318	4363	4305	4160	4176	4419	4476	4506	4384	4328	4525	4622	4812	4551	4311	4467	4187	4273	4375	4515	4701	4680
5212	4944	5170	4953	4977	4758	5127	4720	4844	4619	4613	4572	4693	4490	4456	4347	4335	4369	4610	4755	4647	4752	4779	4796	4684	4688	4649	4547	4537	4398	4329	4123	4346	4232	4245	4312	4199	4352	4604	4644	4616	4716	4557	4390	4362	4356	4430	4458	4434	4597
5142	4985	5026	4934	4724	4784	4765	4756	4652	4582	4497	4451	4367	4318	4355	4330	4550	4608	4642	4745	4809	4882	4902	4910	4721	4592	4558	4728	4757	4698	4537	4361	4298	4325	4216	4210	4179	4407	4429	4657	4732	4484	4625	4601	4632	4506	4311	4221	4469	4506
5079	4880	4863	4803	4698	4437	4464	4726	4310	4508	4183	4330	4272	4257	4270	4369	4348	4530	4396	4601	4663	4734	4905	4879	4820	4893	4746	4680	4634	4632	4820	4714	4471	4415	4402	4182	4276	4288	4326	4280	4416	4582	4607	4814	4765	4709	4510	4302	4330	4618
4817	4841	4946	4524	4425	4404	4465	4271	4287	4217	4380	4183	4270	4240	4165	4299	4322	4394	4390	4308	4480	4561	4469	4503	4723	4735	4955	4936	4851	4815	4593	4645	4690	4497	4397	4548	4449	4252	4310	4455	4286	4353	4754	4853	4893	4750	4629	4527	4455	4518
4837	4591	4620	4484	4539	4368	4446	4358	4462	4526	4365	4254	4159	4055	4439	4392	4445	4503	4534	4519	4462	4454	4505	4636	4616	4628	4678	4619	4717	4801	4734	4801	4700	4504	4638	4751	4620	4594	4301	4305	4450	4457	4601	4696	4757	4689	4707	4696	4632	4573
4913	4660	4710	4712	4495	4486	4629	4594	4496	4437	4402	4411	4376	4477	4651	4663	4581	4763	4548	4717	4629	4661	4489	4708	4608	4526	4211	4194	4333	4457	4487	4688	4826	4787	4708	4867	4779	4720	4675	4338	4332	4552	4432	4642	4602	4576	4611	4789	4746	4658
4730	4821	4852	4658	4623	4868	4746	4484	4424	4724	4652	4671	4697	4626	4710	4589	4835	4561	4533	4484	4429	4629	4442	4582	4640	4487	4464	4337	4443	4391	4347	4435	4520	4780	4773	4950	4936	4816	4567	4501	4603	4437	4511	4468	4542	4498	4595	4733	4681	4608
5207	4817	4936	4829	5033	4888	4732	4839	4804	4888	4790	4643	4489	4515	4558	4625	4696	4538	4702	4513	4552	4567	4451	4463	4379	4380	4088	4252	4482	4291	4391	4389	4342	4526	4639	4856	4886	4720	4711	4700	4714	4603	4567	4356	4374	4375	4721	4716	4620	4657
5211	4935	5009	5148	4694	4669	4813	5063	4792	4675	4470	4511	4652	4721	4849	5075	5092	5054	5087	5157	4995	5055	5135	5071	4700	4576	4282	4309	4364	4324	4260	4192	4389	4457	4330	4358	4667	4745	4770	4723	4903	4875	4549	4494	4552	4369	4646	4745	4669	4599
5182	5181	5079	4751	4759	4943	4944	4624	4517	4560	4581	4603	4809	4710	4842	4804	4759	4844	4804	4589	4654	4989	4979	5187	5139	4999	4790	4668	4417	4427	4221	4188	4270	4251	4503	4447	4440	4579	4851	4979	4880	4911	4758	4592	4317	4486	4401	4568	4473	4381
5270	4975	4873	4874	4876	4678	4383	4368	4640	4625	4623	4546	4306	4274	4211	4255	4298	4273	4398	4318	4440	4477	4566	4592	4683	4883	4770	4905	4709	4703	4430	4389	4359	4385	4258	4369	4268	4234	4656	4909	4727	4694	4774	4536	4468	4388	4467	4376	4299	4356
5195	4699	4980	4943	4710	4222	4389	4483	4386	4348	4229	4178	4192	4190	4078	4239	4413	4492	4650	4782	4747	4721	4725	4531	4543	4396	4437	4689	4902	4830	4762	4706	4631	4432	4243	4162	4449	4390	4403	4757	4873	4655	4629	4794	4646	4514	4462	4137	4172	4233
4975	4833	4984	4499	4333	4410	4389	4269	4101	4115	4004	4167	4150	4151	4258	4217	4560	4598	4787	4973	5178	5188	5088	4991	4864	4788	4575	4580	4572	4781	4667	4711	4881	4771	4487	4175	4293	4622	4524	4429	4542	4609	4597	4882	4813	4516	4288	4372	4330	4061
4948	4866	4579	4362	4509	4701	4311	4103	4077	4146	4113	4190	4236	4153	4272	4293	4454	4398	4440	4333	4372	4511	4614	4679	5021	5073	5112	4970	4632	4574	4812	4956	4859	4832	4745	4486	4398	4490	4675	4529	4361	4710	4660	4815	4828	4774	4340	4275	4297	4235
5041	4554	4331	4658	4610	4262	4221	4366	4272	4291	4138	4270	4492	4491	4428	4443	4327	4190	4293	4143	4122	4076	4004	4029	4203	4641	4841	5096	4913	4864	4775	4899	4855	4982	4781	4906	4630	4437	4519	4558	4371	4534	4842	4684	4795	4616	4500	4336	4340	4310
4730	4188	4591	4646	4368	4246	4521	4531	4539	4448	4448	4596	4776	4703	4435	4434	4238	4262	4245	4119	4284	4209	4150	3901	3951	3961	4223	4491	4787	4932	4943	4940	4963	4724	4760	5036	4971	4702	4370	4497	4510	4368	4694	4768	4700	4711	4801	4438	4535	4425
4373	4434	4775	4600	4311	4496	4600	4689	4560	4842	4782	4963	4728	4437	4301	4356	4221	4490	4490	4729	4515	4597	4389	4387	4276	4131	3902	3951	4221	4575	4832	4722	4654	4651	4726	4775	4950	4974	4480	4402	4642	4376	4547	4697	4645	4756	4723	4750	4588	4579
4491	4743	4776	4312	4250	4623	4939	4728	4967	4951	5131	4694	4483	4241	4446	4680	4969	4989	5011	5072	5008	4966	4764	4686	4629	4486	4189	3839	3848	4174	4538	4730	4498	4723	4580	4716	4934	5124	4787	4279	4442	4448	4186	4436	4565	4502	4713	4903	4668	4695
4797	4959	4690	4277	4556	4602	4742	4830	5068	5031	4665	4372	4319	4677	4925	5448	5829	5798	5777	5748	5496	5119	5147	4965	4913	4774	4684	4344	4082	3904	4167	4478	4587	4571	4596	4688	4713	4899	4958	4591	4510	4562	4278	4155	4229	4471	4485	4687	4728	4625
5275	4799	4466	4540	4723	4765	4675	4750	4972	4486	4274	4400	4815	5462	5880	6382	6143	6038	5969	5979	5773	5689	5386	5346	5187	4967	4755	4634	4349	4173	4050	4152	4412	4693	4667	4504	4489	4653	4887	4812	4386	4536	4552	3990	4143	4434	4396	4684	4780	4520
5476	4862	4613	4694	4840	4706	4773	4713	4387	4354	4383	4827	5408	6036	6265	6352	6008	5620	5621	5594	5474	5436	5292	5369	5148	4992	4859	4726	4585	4469	4058	4055	4294	4414	4486	4584	4363	4478	4711	4870	4552	4699	4646	4315	4151	4354	4473	4657	4768	4478
5331	4720	4724	4921	4839	4626	4643	4590	4142	4353	4651	5357	5935	6095	5932	5584	5177	4820	4702	4650	4659	4814	4889	5139	4991	4979	5017	4799	4772	4676	4197	3883	4074	4257	4437	4321	4368	4310	4745	4952	4755	4552	4771	4374	4284	4429	4507	4606	4739	4454
5298	4551	4974	4993	4620	4582	4392	4228	4204	4504	5156	5738	5894	5564	5023	4542	3868	3746	3630	3766	3888	4168	4398	4882	4895	5057	5032	4920	4817	4601	4297	4043	3969	4146	4458	4413	4359	4367	4603	4996	5015	4659	4691	4628	4298	4410	4464	4382	4504	4548
4911	4497	5004	4839	4497	4402	4359	4365	4329	4759	5431	5648	5589	4869	4014	3588	3137	3106	3119	3109	3339	3428	3754	4147	4579	4823	5032	4992	4937	4869	4579	4259	3989	4160	4397	4491	4411	4203	4488	4822	5085	4629	4846	4825	4430	4515	4480	4336	4493	4578
4637	4483	4922	4725	4313	4133	4198	4239	4460	4957	5377	5367	4747	3940	3378	2881	2834	2962	2963	3101	3091	3225	3385	3655	4236	4653	5001	5101	4886	4917	4766	4456	4356	4242	4276	4267	4305	4314	4589	5073	5016	4797	4722	4865	4573	4552	4297	4346	4270	4552
4382	4454	4786	4558	4218	4150	4189	4309	4588	5158	5159	4749	4210	3375	2976	2727	3006	3149	3276	3267	3245	3209	3203	3380	3751	4243	4938	5159	5200	4835	4680	4637	4418	4209	4251	4273	4325	4108	4589	4670	4867	4600	4628	4830	4806	4638	4403	4331	4241	4500
4278	4502	4756	4400	4185	4046	4316	4337	4648	4869	4957	4444	3692	3129	2892	2910	3255	3539	3715	3744	3590	3481	3240	3197	3415	4060	4728	5209	5289	5041	4900	4938	4685	4253	4188	4361	4329	4238	4346	4535	4730	4606	4581	4901	4850	4633	4490	4182	4292	4456
4217	4412	4622	4252	3903	4019	4118	4296	4819	4934	4786	4337	3491	3152	2916	3185	3549	3991	4042	4127	4041	3636	3328	3121	3261	3743	4525	5165	5334	5014	4959	4943	4876	4534	4247	4397	4501	4098	4233	4380	4629	4548	4596	4868	4808	4678	4461	4309	4097	4359
4276	4159	4352	4116	3722	3809	4152	4358	4699	4898	4734	4047	3450	3067	2972	3397	3759	4035	4297	4444	4034	3783	3447	2930	2955	3575	4320	5290	5414	5116	5040	5002	4804	4586	4329	4440	4454	4247	4292	4545	4468	4589	4634	5013	4959	4671	4672	4227	3992	4498
4163	4108	4271	4057	3820	3745	4143	4332	4675	4873	4585	4078	3484	3194	3168	3283	3850	4079	4226	4275	3961	3622	3276	2747	2862	3485	4317	4988	5428	5162	4945	5013	4976	4624	4447	4635	4465	4112	4315	4542	4542	4459	4683	4899	4861	4663	4549	4291	4218	4315
4128	4094	4447	4016	3689	3892	4196	4483	4733	4725	4744	4227	3623	3210	3180	3212	3533	3842	4091	3907	3660	3439	2968	2630	2827	3395	4383	4969	5137	4972	4761	4901	5055	4548	4485	4651	4690	4167	4344	4422	4230	4470	4635	4841	4924	4540	4580	4311	4309	4338
4107	3989	4367	4107	3826	3853	4213	4473	4744	4788	4780	4309	3879	3287	3188	3180	3402	3516	3639	3472	3376	2890	2665	2511	2795	3516	4532	5030	5128	4731	4672	4640	4800	4360	4556	4929	4596	4327	4346	4435	4248	4208	4628	4755	4653	4668	4519	4374	4446	4270
4206	4086	4302	4211	3856	3806	4315	4638	4920	4962	4793	4490	4253	3659	3296	3197	3155	3075	3144	3038	2876	2697	2522	2528	3054	3970	4606	5188	5079	4636	4440	4650	4691	4338	4665	4953	4638	4195	4480	4341	4174	4487	4620	4733	4716	4674	4474	4408	4464	4348
4323	4044	4220	4272	4232	3943	4230	4587	4896	4898	4982	4813	4648	4188	3700	3444	3134	3075	2867	2640	2635	2574	2648	2945	3433	4313	4903	5292	4820	4481	4525	4576	4427	4599	4912	5151	4586	4341	4584	4314	4173	4436	4566	4674	4783	4706	4587	4431	4609	4215
4176	4177	4207	4420	4370	4165	4191	4423	4812	4949	4870	4962	4945	4611	4160	3771	3544	3103	2898	2736	2801	2912	3134	3515	4188	5020	5201	4897	4454	4189	4224	4438	4420	4589	5040	4957	4471	4586	4801	4340	4157	4462	4417	4657	4731	4755	4665	4656	4489	4414
4291	4210	4125	4457	4539	4211	4223	4509	4775	4922	4963	4853	4977	5007	4774	4499	4107	3813	3573	3453	3513	3677	3994	4372	5002	5348	5159	4615	4075	3998	4188	4290	4506	4643	5128	4816	4537	4858	4954	4292	4354	4519	4403	4659	4601	4871	4556	4662	4448	4502
4277	4171	4368	4370	4545	4469	4203	4436	4620	4828	5062	5011	5060	5208	5226	5085	4915	4719	4533	4328	4456	4709	5102	5340	5511	5282	4701	4090	3824	3870	4153	4431	4566	4816	4912	4428	4587	5137	4516	4180	4271	4454	4367	4482	4631	4794	4639	4649	4433	4566
4095	4151	4493	4310	4561	4738	4579	4432	4615	4920	4968	5014	5011	5126	5327	5388	5371	5432	5293	5310	5411	5496	5625	5447	5181	4789	4199	3759	3674	4035	4403	4618	4603	4783	4632	4442	4838	5142	4349	4277	4478	4181	4377	4603	4355	4524	4520	4836	4563	4621
4295	4160	4545	4346	4546	4803	4881	4536	4424	4637	5049	4959	5002	5072	5198	5304	5382	5545	5632	5720	5530	5512	5285	4973	4448	3950	3639	3532	3884	4257	4446	4457	4696	4457	4301	4587	5048	4938	4314	4460	4522	4167	4365	4424	4491	4580	4658	4794	4767	4431
4449	4285	4411	4456	4581	4680	4926	4831	4525	4355	4727	4996	5085	5091	5024	4965	5068	5246	5162	5149	5221	4788	4364	3951	3617	3475	3583	3901	4304	4506	4603	4562	4571	4486	4375	4941	5198	4666	4396	4500	4415	4237	4490	4308	4518	4396	4727	4686	4818	4400
4831	4349	4476	4610	4612	4512	4793	4976	4742	4391	4457	4666	4873	4897	5106	4950	4783	4712	4621	4428	4372	4011	3763	3649	3605	3780	4038	4380	4380	4383	4528	4513	4381	4155	4776	5161	4949	4429	4509	4807	4194	4243	4363	4285	4302	4448	4559	4669	4856	4486
4495	4682	4517	4547	4481	4609	4750	5023	4948	4827	4652	4510	4620	4697	4989	4913	5000	4588	4427	4285	4230	4050	3844	3827	4092	4198	4424	4202	4186	4279	4320	4459	4209	4491	4898	4944	4567	4568	4764	4327	4289	4332	4292	4200	4420	4476	4702	4831	4864	4547
4449	4846	4769	4376	4493	4525	4548	4879	5154	5264	5039	4768	4646	4649	4631	4766	4836	4719	4351	4479	4487	4274	4203	4132	4193	4181	4322	4008	4011	4224	4256	4226	4283	4718	4917	4673	4592	4839	4684	4355	4333	4380	4317	4321	4137	4370	4512	4929	4836	4653
4501	4402	4935	4585	4582	4582	4552	4736	4727	5132	5357	5315	5090	4747	4573	4639	4548	4469	4509	4494	4404	4395	4361	4191	4201	4039	3947	3940	3870	3907	3990	4327	4479	4680	4456	4640	4981	4983	4471	4494	4618	4497	4329	4206	4323	4288	4543	4862	4692	4748
4757	4549	4553	4740	4748	4631	4677	4836	4738	4737	4987	5285	5440	5511	5166	5101	4942	4853	4494	4488	4476	4365	4260	3996	3970	3897	3879	3846	3897	3997	4151	4496	4628	4342	4300	4874	5118	4636	4388	4773	4385	4395	4364	4246	4332	4386	4695	4579	4873	4608
4903	4733	4475	4439	4493	4677	4821	4857	5046	4711	4759	4796	5001	5274	5567	5368	5486	5280	4921	4693	4660	4566	4249	4157	4134	3880	4007	3898	3950	4071	4428	4408	4271	4231	4598	5059	4866	4571	4643	4585	4381	4386	4449	4312	4269	4489	4699	4801	4855	4562
4601	4784	4755	4316	4486	4658	4688	4795	4960	4986	4998	4737	4758	4700	4812	4996	5060	4912	4801	4768	4429	4296	4199	4154	3869	3946	4053	3919	4170	4223	4335	4197	4228	4528	4834	4835	4636	4844	4695	4539	4391	4418	4224	4212	4253	4432	4337	4717	4670	4642
4455	4430	4688	4565	4610	4481	4616	4674	4812	4992	5013	5078	4987	4850	4535	4466	4371	4516	4312	4289	4285	4167	4063	4084	4038	4067	4206	4162	4041	4045	4204	4313	4557	4664	4489	4551	4834	4818	4602	4283	4520	4442	4258	4316	4318	4295	4414	4632	4544	4518
4683	4448	4385	4492	4675	4492	4627	4552	4665	4740	4779	4849	5015	5152	5027	4897	4785	4676	4646	4390	4450	4479	4368	4428	4243	4137	3983	3901	3701	3953	4249	4472	4596	4414	4442	4752	5082	4690	4401	4422	4329	4322	4078	4237	4342	4249	4625	4465	4517	4481
4427	4552	4435	4467	4563	4610	4648	4580	4586	4575	4510	4439	4666	4740	5005	4949	5051	4883	4808	4753	4629	4670	4451	4089	3934	3933	3863	3854	4046	4150	4447	4366	4302	4567	4786	4904	4704	4703	4647	4466	4151	4199	4272	4395	4230	4443	4373	4551	4495	4334
4517	4273	4567	4507	4293	4322	4576	4710	4706	4820	4626	4475	4589	4456	4534	4551	4598	4473	4429	4218	4333	4122	4066	3929	3755	3922	4139	3961	4081	4022	4126	4284	4529	4615	4692	4701	4839	4824	4576	4417	4199	4323	4376	4215	4578	4392	4447	4489	4522	4421
4537	4209	4309	4453	4607	4374	4528	4636	4501	4535	4594	4748	4600	4738	4733	4670	4578	4398	4246	4421	4269	4208	4128	4019	4056	4093	4072	3968	3732	4060	4210	4446	4583	4458	4486	4903	5018	4713	4263	4243	4293	4239	4271	4388	4452	4343	4530	4444	4453	4219
4386	4234	4380	4360	4481	4541	4543	4510	4414	4490	4455	4536	4491	4503	4534	4531	4533	4491	4396	4488	4367	4329	4186	4029	4027	3858	3918	4014	4207	4356	4470	4354	4375	4394	4767	4790	4834	4576	4502	4315	4255	4219	4599	4390	4420	4578	4337	4531	4345	4352
4379	4272	4433	4231	4403	4265	4314	4419	4387	4437	4440	4274	4211	4309	4396	4414	4416	4358	4219	4344	4275	4287	4065	4003	4052	4074	4188	4135	4219	4247	4375	4285	4684	4600	4671	4755	4762	4551	4329	4162	4133	4404	4370	4306	4556	4303	4305	4487	4198	4333
4314	4262	4310	4293	4164	4153	4100	4459	4395	4379	4309	4223	4176	4294	4186	4248	4239	4191	4212	4282	4314	4269	4099	4102	4054	4093	4251	4329	4342	4448	4474	4580	4532	4461	4650	4755	4790	4400	4236	4150	4328	4181	4152	4616	4411	4551	4484	4272	4390	4242
4385	4286	4250	4117	4151	4302	4148	4244	4190	4101	4038	4260	4242	4286	4307	4210	4250	4231	4237	4318	4297	4278	4313	4272	4232	4362	4372	4470	4548	4597	4533	4614	4512	4647	4737	4644	4437	4305	4380	4294	4136	4305	4565	4377	4474	4517	4275	4310	4229	4205
4223	4243	4274	4096	3973	4020	4150	4158	4175	4271	3973	4028	4031	4017	3910	4128	4226	4228	4197	4206	4172	4199	4113	4209	4237	4217	4483	4545	4451	4584	4647	4743	4620	4640	4492	4492	4486	4413	4157	4229	4313	4282	4295	4725	4705	4496	4471	4138	4303	4358
4388	4106	4227	4186	4049	4059	4137	3991	4158	4039	4040	4067	4068	3926	3975	3825	3952	4040	3971	4152	4036	4182	4168	4174	4337	4505	4805	4636	4660	4626	4557	4739	4741	4665	4477	4273	4407	4214	4272	4167	4198	4334	4542	4606	4660	4745	4380	4242	4173	4407
4450	4533	4242	4078	4024	4079	3943	3963	4012	4010	3951	3754	3874	4013	3842	3922	4063	4115	4144	4403	4433	4381	4311	4326	4335	4381	4586	4636	4661	4722	4606	4838	4580	4479	4318	4223	4069	4279	4189	4176	4281	4559	4547	4662	4769	4596	4473	4236	4451	4389
4420	4264	4406	4150	4113	4123	3870	3975	4040	4015	3925	3848	3922	3846	3798	3698	3742	3988	4089	4088	4185	4167	4232	4260	4548	4537	4745	5053	4771	4780	4517	4659	4542	4431	4212	4129	4124	4239	4275	4317	4193	4367	4586	4739	4492	4658	4389	4247	4447	4417
4842	4539	4521	4310	4243	4269	4104	4001	4098	4036	3894	3822	3797	3945	4021	4003	4013	4216	4373	4451	4425	4430	4561	4604	4646	4608	4780	4775	4712	4849	4836	4554	4617	4414	4190	4057	4183	4204	4202	4316	4382	4495	4560	4831	4661	4464	4493	4254	4188	4499
4746	4495	4517	4420	4404	4246	4172	4120	4084	4006	3898	3936	3905	3915	4008	3885	3999	4016	4215	4189	4277	4301	4380	4550	4678	4823	4859	5053	5074	4856	4594	4406	4492	4305	4338	4188	4109	4283	4379	4488	4621	4478	4646	4644	4628	4490	4502	4212	4254	4357
4948	4655	4708	4389	4419	4409	4365	4150	4153	3998	3988	3906	3993	4106	4157	4138	4242	4381	4334	4494	4504	4595	4611	4774	4817	4786	4810	4851	4898	4844	4723	4621	4474	4424	4307	4223	4273	4239	4504	4741	4438	4603	4554	4613	4602	4626	4385	4345	4149	4448
4823	4612	4647	4524	4381	4404	4326	4113	4234	3843	4009	3975	4182	4068	4157	4073	4148	4203	4301	4407	4561	4469	4667	4614	4764	4794	4886	4856	4834	4554	4412	4407	4269	4392	4374	4187	4184	4214	4581	4655	4678	4440	4543	4580	4509	4461	4387	4327	4387	4363
4998	4786	4768	4595	4588	4487	4373	4267	4144	4134	4073	4094	4138	4208	4291	4270	4251	4396	4441	4597	4653	4838	4679	4713	4769	4675	4708	4639	4570	4563	4288	4230	4278	4318	4406	4266	4306	4379	4650	4759	4658	4575	4633	4474	4456	4297	4418	4397	4336	4407
4948	4691	4858	4819	4610	4542	4486	4421	4175	4312	4263	4240	4345	4376	4255	4345	4433	4352	4502	4530	4564	4701	4733	4827	4804	4829	4652	4635	4558	4415	4183	4119	4198	4234	4354	4310	4431	4559	4702	4749	4675	4649	4456	4404	4326	4495	4388	4511	4499	4650
4868	4821	4750	4716	4726	4694	4631	4489	4372	4296	4390	4465	4447	4517	4569	4427	4416	4501	4527	4541	4699	4613	4732	4719	4692	4609	4633	4480	4359	4376	4213	4057	4212	4410	4458	4480	4570	4768	4654	4727	4684	4481	4518	4287	4339	4558	4655	4619	4626	4640
4843	4787	4816	4737	4747	4777	4673	4534	4515	4432	4584	4593	4433	4579	4524	4526	4433	4513	4493	4506	4534	4538	4450	4541	4582	4598	4404	4335	4291	4194	4149	4206	4146	4481	4539	4748	4608	4688	4575	4572	4598	4413	4345	4316	4342	4534	4591	4648	4639	4732
4724	4736	4812	4695	4711	4798	4731	4453	4635	4434	4490	4597	4504	4609	4603	4477	4635	4431	4432	4322	4361	4361	4502	4285	4478	4321	4323	4037	4170	4148	4168	4107	4239	4343	4566	4808	4673	4771	4606	4583	4448	4397	4428	4307	4292	4563	4636	4681	4830	4602
4485	4426	4641	4547	4698	4581	4573	4603	4502	4603	4554	4689	4521	4559	4364	4342	4406	4304	4211	4223	4180	4179	4136	4121	4208	4285	4140	4013	3985	4149	4174	4286	4344	4477	4466	4624	4806	4632	4531	4500	4448	4357	4216	4335	4288	4486	4639	4681	4762	4710
4318	4349	4324	4261	4456	4471	4526	4315	4312	4420	4459	4224	4452	4357	4421	4276	4455	4342	4184	4221	4160	4128	4095	4143	4198	4131	4250	3990	3988	4256	4273	4348	4308	4262	4404	4613	4639	4567	4355	4273	4237	4272	4331	4530	4306	4428	4710	4607	4734	4583
4192	4147	4125	4261	4188	4211	4182	4293	4257	4142	4243	4315	4188	4225	4165	4158	4170	4172	4120	4054	3959	3944	3970	4078	4150	4177	4185	4011	3946	4262	4441	4605	4325	4384	4285	4566	4681	4343	4242	4072	4115	4359	4302	4400	4405	4583	4676	4808	4781	4704
3965	3925	3994	4188	4005	4144	4079	4206	4090	4150	4134	3964	4171	4020	4088	4044	4081	4100	3985	3853	3807	3805	3818	3988	4008	4127	4181	4102	4151	4319	4252	4404	4372	4344	4273	4347	4331	4256	4083	4105	4152	4259	4325	4419	4528	4547	4633	4524	4523	4604
4032	3977	4131	3978	4050	4061	3941	3932	3919	4014	4035	3977	3989	3995	4005	3990	4086	3964	3773	3863	3966	3848	3966	3894	4001	4082	4225	4008	4196	4415	4397	4400	4300	4245	4171	4350	4182	4250	4167	4134	4135	4137	4445	4479	4482	4504	4499	4323	4481	4483
4231	3996	4147	4068	4147	4087	3940	4051	4052	4046	3877	3986	3953	4038	4089	4046	4029	4007	4075	4034	3960	3975	3916	4260	4187	4223	4295	4312	4225	4327	4257	4292	4164	4160	4102	3980	4166	4210	4099	4163	4146	4297	4468	4548	4498	4353	4408	4331	4474	4448
4348	4056	4181	4167	4155	4081	4111	4188	4144	4013	4059	3956	4065	4087	4023	4164	4168	4015	4093	4033	4008	4107	3910	4212	4406	4195	4365	4345	4237	4187	4217	4035	3988	4198	3973	4048	4018	4180	4378	4234	4291	4376	4400	4565	4487	4327	4327	4297	4190	4382
4460	4293	4342	4420	4248	4313	4285	4179	4164	4179	4008	4130	4114	4126	4077	4080	4251	4245	4322	4329	4228	4138	4400	4328	4358	4306	4199	4172	4153	4110	4166	4014	3972	4037	3950	4014	3997	4255	4275	4339	4396	4251	4415	4448	4394	4325	4250	4257	4266	4441
4590	4458	4687	4317	4440	4275	4136	4208	4342	4281	4264	4163	4263	4177	4175	4329	4330	4343	4429	4356	4256	4378	4334	4348	4277	4245	4221	4190	4100	4198	4004	3862	3954	4095	4081	3876	4076	4246	4264	4167	4280	4216	4371	4302	4237	4150	4309	4279	4401	4399
4448	4387	4574	4411	4499	4356	4345	4385	4272	4262	4215	4214	4356	4078	4255	4336	4431	4466	4402	4494	4305	4275	4308	4417	4395	4214	4206	4063	4032	3890	3926	3951	3819	4045	4087	4152	4182	4239	4282	4261	4196	4354	4329	4132	4158	4231	4379	4376	4313	4381
4432	4364	4483	4373	4388	4435	4451	4291	4404	4226	4396	4352	4156	4123	4303	4415	4343	4402	4417	4420	4385	4350	4257	4269	4130	4052	3952	3816	3943	3926	3839	3872	4019	4000	4213	4177	4136	4292	4210	4099	4288	4335	4208	4151	4136	4244	4472	4420	4393	4431
4499	4331	4477	4315	4271	4349	4315	4373	4272	4267	4339	4399	4217	4207	4411	4399	4201	4254	4417	4257	4234	4230	4197	4186	4137	4124	3828	3787	3821	3905	3857	3842	3985	4030	4247	4314	4288	4079	4079	4087	4293	4172	4213	4122	4234	4254	4307	4630	4432	4467
4239	4208	4230	4141	4124	4059	4151	4167	4187	4210	4277	4107	4231	4263	4283	4239	4309	4205	4280	4217	4191	4114	4177	4071	4035	3924	3982	3921	3899	3979	4093	4053	4120	4151	4127	4182	4201	4140	3997	4163	4080	4129	4231	4160	4195	4266	4319	4252	4552	4492
4233	4107	4164	4103	4015	3824	4005	3992	4078	4076	3936	3944	3919	3958	4036	3999	4154	4111	4129	4207	4048	4118	4107	4206	4095	4032	3879	3901	4011	4171	4274	4296	4199	4210	4147	4116	4147	3955	4082	4053	4171	4165	4362	4475	4474	4223	4245	4329	4490	4506
4277	4094	3962	3985	3870	3741	3852	3890	3800	3859	3846	3906	3734	3842	3918	3829	3902	3993	3997	3956	3965	4104	4132	4169	4145	4167	3985	3970	4151	4086	4299	4305	4246	4170	4036	4121	4067	4040	3987	3988	4130	4311	4353	4376	4535	4228	4236	4454	4320	4485
4569	4343	4157	3950	3855	3761	3884	3832	3805	3864	3796	3847	3954	3802	3873	3967	3953	4012	3965	3968	4072	4264	4169	4217	4159	4197	4247	4163	4074	4099	4197	4359	4295	4029	3958	3912	3980	4153	4095	4171	4112	4398	4497	4535	4285	4189	4294	4320	4426	4335
4759	4452	4487	4130	4106	4136	4063	3915	3908	3986	3943	3752	3913	4008	3932	3838	4030	4054	4117	4130	4202	4306	4253	4232	4200	4248	4205	4166	4085	4154	4141	4283	4118	3981	3918	4044	4089	4340	4250	4315	4326	4378	4569	4550	4230	4298	4333	4391	4434	4295
4909	4493	4616	4488	4427	4434	4162	4276	4133	3981	3843	4006	4073	4090	4146	4203	4034	4158	4100	4249	4216	4362	4307	4209	4180	4129	4034	4150	4144	4204	4249	4326	4325	4120	3999	4184	4273	4196	4377	4512	4466	4583	4496	4323	4372	4336	4421	4512	4366	4314
4751	4645	4609	4538	4513	4339	4397	4435	4350	4215	4129	4035	4154	4125	4173	4161	4226	4171	4192	4248	4226	4283	4272	4163	4070	3974	3989	4035	3981	4243	4080	4324	4221	4250	4095	4364	4318	4390	4492	4522	4746	4562	4377	4341	4273	4447	4528	4485	4484	4370
4677	4580	4706	4365	4377	4489	4364	4462	4325	4406	4182	4321	4181	3965	4150	4014	4001	4060	4001	4199	4153	4040	4026	4082	3822	3835	3973	3933	4052	4202	4249	4247	4154	4317	4265	4408	4465	4269	4315	4370	4693	4340	4309	4289	4331	4485	4644	4548	4487	4521
4442	4394	4405	4380	4380	4433	4351	4450	4342	4261	4296	4118	4104	3956	4077	3970	3985	3942	3898	3807	3905	3935	3784	3940	3912	3897	3805	3973	4054	4223	4261	4280	4203	4360	4548	4581	4270	4195	4248	4412	4461	4325	4256	4331	4425	4591	4689	4483	4454	4755
4440	4199	4250	4168	4169	4155	4103	4180	4253	4109	4117	3964	3940	3877	4048	3828	3829	3824	3932	3718	3892	3867	3755	3810	3970	3903	3978	3878	4060	4063	4246	4336	4157	4362	4498	4480	4310	4237	4082	4324	4247	4223	4314	4260	4454	4597	4537	4318	4597	4720
4279	4240	4322	4201	4292	4016	4145	4086	4053	3966	4021	3961	3911	3962	3942	3867	3787	3792	3736	3844	3730	3856	3904	3865	3945	3956	3985	4015	4154	4180	4176	4307	4323	4311	4384	4350	4237	4170	4125	4247	4274	4341	4408	4554	4482	4504	4404	4360	4465	4659
4255	4177	4182	4286	4343	4295	4235	4046	4085	3738	3975	4146	4051	4089	4042	4007	4024	3907	3838	3917	3889	3792	3955	3890	3970	4077	4017	4110	4137	4160	4173	4239	4223	4331	4194	4189	3993	4109	4140	4112	4195	4276	4395	4680	4552	4362	4391	4329	4550	4713
4418	4285	4334	4364	4306	4232	4178	3972	4109	4233	4226	4363	4225	4110	4174	4321	4141	4046	3954	3919	3972	3951	3845	3957	3970	3945	4037	3919	4012	4125	4098	4058	4105	4109	4175	4109	4093	4213	4237	4206	4258	4279	4538	4552	4583	4477	4286	4443	4504	4719
4392	4257	4244	4341	4282	4341	4332	4231	4171	4308	4388	4402	4369	4314	4366	4312	4182	4147	4006	3937	3836	3929	3772	3919	3798	3862	3805	3993	3929	3925	4066	3915	3961	4054	4073	4037	4118	4146	4365	4325	4294	4155	4338	4384	4285	4300	4375	4441	4581	4388
4223	4136	4292	4246	4247	4297	4313	4313	4355	4573	4473	4472	4422	4413	4236	4353	4279	4219	3981	3986	3949	3850	3899	3814	3779	3792	3748	3854	3904	3985	3809	3847	3982	4066	4114	4079	4230	4160	4286	4287	4137	4153	4195	4259	4166	4461	4403	4481	4453	4178
4203	4056	4181	4146	4021	4271	4202	4156	4311	4394	4534	4467	4421	4447	4327	4242	4186	4240	3946	3802	3839	3770	3838	3839	3855	3978	3753	3905	3815	3848	3905	3966	4086	4273	4143	4222	4062	4090	4123	4123	4134	4129	4215	4124	4146	4426	4538	4496	4299	4047
4145	3928	4053	3908	3919	4088	4074	4161	4029	4244	4384	4295	4250	4167	4315	4117	4379	4034	4007	3906	3820	3824	4013	3983	4195	4018	4116	4107	4075	4024	4061	4128	4253	4145	4127	4195	4083	4173	4124	3945	4027	4246	4298	4214	4114	4365	4370	4407	4291	4204
3976	4049	4092	3947	3932	4108	3890	3934	3959	4042	4076	4240	4095	4099	4045	4198	4276	4076	3922	3891	3919	4154	4155	4216	4291	4306	4203	4270	4084	4029	4126	4076	4065	3933	4000	4015	4137	4061	3940	4049	3990	4225	4083	4197	4134	4214	4321	4247	4108	4271
4364	4166	4181	3948	4047	4105	3847	3981	3852	3997	4172	4131	4011	4113	4107	4145	4267	4225	4067	4127	4101	4117	4172	4296	4337	4413	4314	4239	4114	4069	4115	4065	4018	4004	3967	4059	4050	4044	4015	4037	4108	4209	4306	4115	4072	4324	4286	4247	4056	4154
4607	4296	4309	4130	4119	4022	4061	3979	3796	3999	4168	4235	4231	4034	4192	4070	4304	4202	4324	4320	4236	4341	4349	4335	4352	4399	4306	4332	4091	3997	4063	3995	3966	4032	3823	3967	4094	4116	4075	4006	4276	4281	4215	4186	4225	4312	4281	4167	4061	4204
4746	4378	4445	4368	4157	4202	4125	4106	4060	4173	4119	4216	4153	4216	4268	4295	4321	4330	4307	4386	4293	4201	4352	4383	4316	4163	4140	4187	3957	4086	4059	3994	4090	4105	4014	4127	4097	4141	4141	4249	4369	4286	4224	4021	4253	4327	4500	4266	4023	4187
4465	4427	4428	4342	4296	4165	4071	4118	4117	4025	3966	3965	4015	4057	4231	4182	4223	4308	4266	4163	4095	4270	4267	4347	4258	4339	4158	4272	4273	4195	4097	4167	4214	4283	3998	4213	4065	4189	4114	3978	4329	4281	4295	4168	4269	4590	4577	4381	4094	4298
4494	4241	4406	4186	4116	4100	4151	4084	4063	3831	3734	3664	3876	3990	4085	4099	3957	4191	4177	4080	4032	4156	4226	4232	4293	4327	4324	4194	4259	4268	4430	4367	4263	4305	4288	4289	4293	4285	4024	4225	4278	4317	4361	4305	4292	4483	4519	4209	4086	4357
4426	4308	4365	4265	4237	4132	4017	3932	4013	3922	3771	3666	3750	3950	3920	3971	3874	3960	4037	4107	3993	4048	4122	4232	4214	4250	4186	4391	4243	4344	4272	4312	4183	4261	4203	4427	4396	4223	4214	4277	4538	4511	4523	4301	4621	4671	4581	4223	4185	4424
4453	4309	4354	4276	4296	4103	4087	3872	3961	3941	3876	3802	3893	4014	4025	3806	3950	4073	3969	4015	4079	4035	4151	4219	4156	4312	4287	4349	4360	4350	4269	4211	4165	4141	4363	4512	4379	4288	4262	4577	4610	4551	4360	4341	4540	4593	4311	4051	4153	4639
4605	4575	4354	4250	4206	4261	4216	4182	4079	4201	4113	4060	4041	4142	4017	3977	4062	4109	4079	4056	3940	4144	4084	4144	4152	4258	4290	4273	4173	4232	4315	4213	4341	4164	4306	4476	4414	4335	4471	4628	4611	4415	4240	4451	4665	4455	4114	4116	4505	4614
4541	4422	4269	4297	4173	4350	4294	4264	4285	4265	4057	4276	4294	4205	4039	4027	4196	4020	4030	3894	4077	4066	4150	4073	4185	4313	4152	4264	4086	4177	4211	4391	4317	4416	4515	4578	4310	4374	4484	4712	4644	4376	4322	4411	4688	4559	4172	4126	4514	4793
4301	4276	4327	4189	4283	4303	4329	4376	4247	4209	4196	4285	4306	4095	4123	4156	4109	4135	4086	3847	4028	4027	4039	4041	4113	4133	4213	4222	4019	4236	4198	4351	4143	4381	4612	4707	4364	4269	4592	4736	4566	4441	4325	4644	4657	4415	4214	4226	4624	4646
4320	4207	4212	4304	4228	4264	4190	4252	4377	4177	4050	4027	4097	4141	4060	4219	4114	4013	3998	3974	3919	4060	4005	4164	4146	4111	4153	4165	4133	4169	4173	4266	4223	4291	4643	4388	4275	4287	4480	4635	4531	4308	4307	4676	4736	4404	3938	4173	4547	4613
4309	4196	4218	4204	4204	4066	4236	4082	4144	4088	3981	4080	4244	4259	4106	4134	3995	4086	3973	4115	3977	4066	3940	4038	4000	4128	4149	4166	4018	4153	4243	4260	4154	4316	4326	4425	4278	4273	4385	4599	4449	4107	4422	4521	4449	4093	3971	4092	4460	4563
4407	4185	4235	4159	4045	4187	4046	4007	4139	4231	4003	4067	4170	4131	4161	4113	4138	4084	4062	4068	4077	4077	4095	4029	4217	4127	4182	4070	4127	4111	4221	4031	3996	4239	4292	4226	4179	4325	4524	4503	4266	4169	4456	4498	4417	3979	3718	4267	4610	4474
4459	4210	4199	4203	4082	4195	4104	4069	4095	4014	4078	4165	4173	4192	4212	4132	4304	4167	4258	4065	4108	4093	4077	4022	4139	4218	4196	4025	4003	4072	4148	4010	3958	4185	4347	4392	4148	4442	4603	4499	4260	4154	4218	4564	4291	3785	3951	4309	4504	4090
4416	4248	4195	4029	4156	4179	4204	4207	4089	4101	4274	4313	4346	4139	4215	4245	4257	4248	4266	4128	4203	4132	4017	3986	4157	4212	4116	4085	4012	4277	4193	3915	4092	4190	4467	4393	4238	4424	4541	4396	4102	4130	4359	4438	4228	3818	3951	4319	4390	3969
4459	4219	4194	4146	4018	4029	4095	4029	4043	3951	4126	4071	4137	3979	4179	4157	4220	4092	4134	4032	3939	4062	4045	3999	4154	4295	4130	4136	4140	4272	4223	4087	4138	4401	4471	4195	4236	4254	4502	4294	4045	4119	4390	4462	4045	3793	4045	4333	4416	3934
4415	4238	4308	4130	4046	4072	4069	4043	4007	4100	4027	4066	4186	4041	4210	4142	4248	4077	4083	3968	4110	4065	3915	4071	4165	4430	4223	4279	4099	4522	4327	4186	4161	4416	4572	4354	4366	4349	4486	4226	4036	4143	4542	4332	4009	3831	4011	4409	4207	3866
4240	4267	4356	4354	4132	3951	4064	4124	4061	4016	3974	4047	4123	4108	4157	4167	4041	4154	4066	4047	4089	4043	4068	4249	4200	4208	4251	4218	4177	4389	4270	4056	4154	4355	4405	4371	4189	4484	4612	4313	4183	4257	4550	4491	3948	3868	4170	4470	4263	3893
4404	4332	4328	4430	4223	4199	4193	4097	4061	4017	4077	4004	4218	3964	4076	4135	4113	4011	4091	4122	4006	4211	4212	4215	4359	4259	4147	4370	4360	4366	4210	4118	4267	4367	4496	4489	4481	4749	4586	4422	4158	4324	4773	4539	4227	4052	4283	4584	4388	3912
4322	4270	4339	4338	4199	4091	4062	4014	4053	4133	4175	4105	4019	4120	4010	4173	3998	4075	3910	4058	4114	4137	4104	4039	4224	4114	4216	4231	4199	4416	4178	4213	4352	4698	4584	4423	4534	4791	4574	4449	4242	4464	4719	4439	4110	4059	4532	4622	4372	4080
4240	4159	4148	4173	4100	4112	4188	4176	4117	4048	4074	4150	4143	3994	4037	4024	4062	4014	3986	4076	4089	3982	3955	4055	4110	4134	4113	4160	4187	4222	4197	4153	4493	4697	4556	4333	4437	4646	4781	4351	4242	4484	4773	4489	4215	4177	4687	4548	4487	4186
4275	4213	4193	4124	3977	3976	4157	4010	4021	4011	4083	4119	4081	3976	4064	3953	4042	3873	4010	4046	4040	3980	3990	4070	4122	4331	4039	4164	4263	4257	4173	4133	4314	4475	4374	4184	4460	4753	4425	4455	4238	4627	4780	4326	4129	4285	4490	4486	4356	4109
4471	4334	4317	4106	4003	4082	4102	4083	4034	4087	4093	4159	4158	4043	4034	4253	3992	4073	3928	3980	3928	4005	3969	4086	4122	4339	4106	4082	4207	4053	4078	4027	4284	4378	4119	4218	4226	4688	4513	4375	4472	4643	4696	4506	4093	4373	4509	4502	4439	4254
4500	4434	4446	4212	4202	4049	4108	4253	4257	4100	4091	4208	4200	4234	4174	4201	4026	4095	4046	3936	4180	4053	3844	4124	4215	4162	4118	4158	4214	4222	3965	4059	4219	4426	4269	4296	4341	4652	4587	4352	4310	4633	4539	4426	4146	4299	4506	4724	4334	4374
4394	4403	4401	4226	4149	4180	4165	4259	4243	4231	4211	4251	4083	4095	4221	4218	4081	4010	4036	3999	4029	3926	4055	4047	4128	4121	4078	3962	4299	4188	4080	4189	4310	4278	4297	4250	4453	4775	4655	4347	4167	4397	4534	4412	4206	4367	4705	4662	4317	4240
4373	4266	4259	4298	4293	4105	4195	4155	4086	4159	4140	4140	4124	4163	4126	4063	4013	4020	3953	3976	3966	3801	3979	4050	4099	4097	4036	4105	4179	4057	4142	4107	4292	4359	4138	4257	4483	4610	4453	4369	4166	4456	4610	4437	4162	4379	4612	4595	4266	4205
4303	4270	4297	4327	4042	4193	4210	4118	4056	4128	4091	4233	4076	4106	4213	4014	4048	3931	3952	4032	4021	3881	3962	4149	4199	4087	4055	4141	4123	4168	4150	4131	4287	4282	4226	4212	4370	4497	4546	4363	4382	4505	4413	4383	4177	4231	4493	4594	4366	4259
4367	4140	4323	4337	4205	4199	4198	4073	4121	4099	4220	4031	4149	4008	4066	4037	3955	3856	3934	3963	3909	3932	3901	4011	4127	4082	4006	4059	4202	4244	4054	4151	4404	4351	4243	4319	4395	4485	4482	4417	4379	4615	4435	4376	4178	4390	4607	4445	4159	4281
4340	4115	4310	4236	4200	4224	4245	4078	4088	4102	4192	4153	4012	4024	3981	3994	3927	3821	3928	3963	4027	4035	4018	4089	4176	3998	4054	3930	4199	4124	4152	4309	4416	4414	4319	4351	4504	4637	4481	4215	4171	4326	4534	4411	4210	4329	4596	4397	4285	4316
4264	4244	4216	4140	4115	4226	4226	4153	4097	4071	4054	4070	4168	3939	4029	3876	3741	3739	3797	3991	3966	3913	3881	4056	4133	4148	4013	4231	4221	4267	4173	4146	4368	4359	4372	4274	4492	4363	4293	4218	4141	4293	4400	4307	4319	4452	4753	4536	4278	4193
4412	4361	4298	4086	4099	4068	4193	4146	3951	3958	4079	4028	4032	3856	3982	4052	3736	3856	3887	3816	3873	3902	3997	4054	4148	4049	4028	4222	4207	4200	4217	4293	4286	4198	4216	4242	4416	4279	4284	4202	4287	4397	4400	4332	4232	4552	4708	4505	4295	4257
4346	4438	4285	4114	4166	3998	4019	4029	3951	4000	3954	4091	3990	3871	3865	3858	3878	3774	3811	3793	3852	3840	3879	3888	4004	3970	3984	3982	4131	4202	4076	4195	4341	4256	4315	4350	4397	4423	4279	4327	4448	4408	4549	4495	4358	4529	4710	4686	4425	4318
4333	4305	4257	4032	3924	3954	4035	4090	4063	4094	4032	3995	3970	3884	3955	3964	3932	3938	3948	3839	3902	3834	4029	3974	4024	3998	4040	4101	4253	4167	4172	4158	4311	4453	4359	4399	4406	4446	4343	4139	4257	4510	4483	4394	4322	4502	4788	4719	4620	4498
4224	4275	4231	4224	3980	4016	3979	3922	3958	3977	3891	4115	3813	3900	3951	3773	3849	3860	3817	3885	3897	3885	3917	4082	4061	4070	4019	4080	4069	4177	4086	4107	4261	4429	4343	4277	4354	4446	4316	4172	4220	4462	4629	4604	4587	4629	4901	4787	4598	4531
4286	4150	4002	4073	3944	4106	3961	3998	3936	4008	3967	3876	3915	3888	3803	3842	3839	3850	3926	4021	3824	3750	3950	3854	4011	4014	4170	4042	4081	4065	4211	4257	4241	4210	4160	4204	4420	4411	4217	4257	4151	4344	4663	4426	4505	4623	4570	4856	4373	4311
4202	4179	4197	4057	4036	3872	3859	3924	3936	3797	3858	3840	3957	3968	3832	3950	3751	3844	3827	4057	3893	3782	3986	3941	3991	4038	4075	4044	4170	4034	3982	4051	4213	4166	4109	4037	4274	4310	4272	4193	4322	4240	4461	4492	4270	4507	4543	4672	4415	4452
4277	4219	4090	3994	3843	4000	3801	3850	3842	3850	3775	3827	3867	3983	3883	3821	3930	3860	3970	3894	3860	3820	3841	3953	4003	4105	4053	4075	4157	3954	4120	4124	4248	4239	4134	4122	4265	4328	4145	4175	4282	4394	4424	4437	4261	4437	4422	4523	4407	4372
4205	4157	4181	3998	3927	4072	3949	3808	3908	3756	3702	3724	3906	3806	3796	3836	3735	3943	3988	3994	3863	4017	3878	4170	4043	4041	4008	4115	4155	4088	4156	4155	4156	4258	4140	4114	4380	4379	4381	4366	4315	4536	4490	4469	4454	4342	4460	4313	4579	4282
4293	4082	4036	4009	4047	4043	3961	3929	3964	3954	3741	3735	3895	3694	3745	3654	3807	3839	4026	3932	3830	3948	4000	4175	4157	4074	3960	4127	4142	4025	3968	4157	4237	4173	4135	4038	4248	4212	4238	4239	4310	4407	4393	4417	4586	4347	4466	4397	4442	4259
4185	3981	3894	3995	4081	3959	3787	3896	3908	3901	3971	3739	3844	3812	3798	3845	3792	3933	3869	3863	3891	3878	3860	4105	3992	3972	4017	4017	4063	4162	3995	4053	4255	4198	4039	4012	4253	4198	4130	4258	4292	4417	4375	4446	4275	4504	4453	4456	4388	4316
3969	3899	3922	3895	3904	3936	3740	3790	3983	3905	3864	3846	3792	3884	3866	3935	3977	3968	3953	3866	3875	3863	3956	4046	3926	3759	3825	3900	4189	3973	3873	4017	4216	4123	4172	4194	4146	4139	4106	4040	4347	4384	4363	4271	4241	4455	4504	4551	4327	4260
4080	3924	3891	3799	3774	3832	3735	3867	3717	3734	3683	3860	3971	3977	3977	3983	3977	3855	4045	4054	3890	3945	4017	3921	3997	3786	3831	3921	4006	3994	3886	4070	4156	4165	4011	4012	4287	4158	4166	4039	4202	4397	4346	4247	4343	4429	4585	4445	4384	4339
4008	3849	3874	3716	3857	3714	3780	3704	3655	3852	3736	3705	3785	3886	4004	3853	3997	4000	4021	3957	4065	4045	3968	3850	4052	3857	3935	3912	3954	3946	3958	3978	4017	4048	4053	4060	4282	4146	4061	4128	4140	4276	4546	4273	4488	4474	4568	4456	4499	4252
4085	3853	3843	3840	3775	3769	3773	3619	3532	3550	3769	3701	3792	3910	3967	3957	3909	3996	4007	4061	4110	3989	4008	4093	3973	3881	4010	3976	4022	4003	3785	3740	3734	3867	3936	4005	4149	4289	4050	4094	4263	4287	4430	4396	4266	4380	4524	4539	4315	4261
3923	3827	3762	3795	3634	3673	3778	3734	3621	3579	3800	3759	3862	3798	3987	3973	4058	3973	3969	4008	3948	3975	4010	3929	3960	3881	3928	3780	3883	3889	3818	3668	3744	3872	3915	3918	4090	4246	4206	4032	4070	4218	4384	4253	4212	4306	4408	4369	4375	4292
3997	3890	3881	3778	3722	3789	3694	3682	3589	3593	3507	3662	3606	3876	3822	3783	3925	4088	3980	4072	4096	4014	4015	3956	4007	3839	3929	3745	3734	3816	3722	3806	3886	3899	3940	3908	3987	4204	4142	4035	4060	4167	4150	4285	4309	4210	4223	4391	4415	4199
3942	3916	3924	3859	3827	3610	3623	3592	3579	3573	3480	3529	3637	3741	3911	3818	3921	4077	4160	4070	4104	4064	4042	3952	3859	3918	3826	3907	3870	3855	3717	3675	3765	3874	3952	3866	3981	4182	4232	3998	3999	4177	4348	4374	4128	4100	4194	4396	4271	4251
4008	3868	4103	3940	3854	3752	3677	3734	3543	3650	3522	3572	3603	3679	3691	3751	3832	3956	3972	3952	4016	4020	3837	3890	3930	3946	3659	3791	3708	3926	3888	3816	3744	3790	3805	3875	3974	4104	4142	4072	3969	4238	4282	4231	4050	4079	4178	4294	4418	4240
4002	3976	4065	4059	3834	3833	3817	3698	3683	3623	3577	3473	3559	3717	3812	3774	3943	3887	3912	3890	3875	3846	3748	3950	3781	3873	3758	3709	3798	3953	3749	3682	3738	3935	3714	3717	3742	4001	4013	4108	4007	4138	4204	4250	4019	3991	4146	4360	4204	4214
4066	3955	4010	4054	3894	3918	3921	3728	3831	3670	3535	3547	3683	3774	3892	3869	3839	3897	3802	3771	3891	3693	3798	3745	3695	3738	3736	3696	3668	3742	3668	3816	3726	3958	3950	3905	3889	4033	4049	4011	4130	4121	4077	4134	3950	3813	3940	4122	4275	4162
3964	3935	3959	3920	3887	3839	3929	3986	3766	3702	3694	3751	3752	3810	3935	3916	4002	3957	3906	3686	3843	3790	3712	3718	3654	3784	3602	3513	3585	3696	3684	3837	3840	4056	4094	4021	3968	3952	4013	4081	4060	4046	4029	4142	4007	3985	4024	4200	4210	4343
3747	4005	4065	4167	3859	3826	3932	3906	3842	3761	3798	3744	3734	3835	3873	3838	3996	3926	4013	3753	3791	3778	3829	3761	3721	3782	3603	3597	3622	3568	3643	3586	3725	3794	3900	4033	3974	3944	4084	4001	3876	3906	3996	3971	4071	3905	4003	4074	4300	4217
4021	4046	4097	4084	3958	3741	3960	3812	3852	3728	3710	3626	3778	3833	3908	3991	3916	3801	3834	3764	3745	3719	3702	3610	3728	3847	3658	3581	3770	3668	3739	3657	3592	3785	3990	3932	3789	3816	3846	3993	3776	3877	3935	3995	4003	3991	3972	4107	4230	4270
4135	3994	4074	4024	3909	3874	3803	3690	3894	3795	3579	3622	3901	3776	3925	3825	3880	3739	3738	3812	3681	3689	3607	3617	3575	3736	3741	3735	3682	3701	3780	3762	3773	3584	3814	3802	3709	3803	3867	3846	3626	3794	3596	4081	4087	4000	3873	3884	4233	4299
4150	3972	4024	4087	3984	3932	3920	3650	3770	3717	3516	3590	3656	3758	3899	3714	3908	3735	3876	3764	3675	3666	3766	3664	3735	3754	3771	3809	3712	3792	3845	3739	3678	3582	3899	3849	3783	3708	3738	3728	3592	3691	3677	3891	4081	3994	3837	3951	4205	4321
4174	3852	4023	4117	4019	3995	3766	3811	3604	3663	3693	3506	3690	3851	3827	3902	3735	3869	3855	3750	3667	3741	3814	3791	3648	3758	3743	3815	3634	3685	3914	3695	3685	3843	3737	3766	3651	3621	3760	3795	3703	3658	3715	3914	4175	4129	3983	3836	3950	4206
4207	3940	4080	4072	4039	3980	3926	3707	3696	3723	3601	3487	3482	3643	3795	3769	3775	3761	3878	3697	3698	3802	3775	3757	3768	3636	3835	3814	3634	3796	3769	3727	3745	3603	3743	4020	3810	3650	3776	3695	3791	3853	3830	3902	4231	4321	4247	4018	4085	4133
4205	4075	4242	4053	4025	3943	3859	3826	3743	3747	3622	3649	3618	3713	3656	3848	3756	3718	3631	3701	3728	3739	3822	3794	3800	3791	3762	3825	3763	3782	3704	3652	3673	3777	3683	3904	3787	3856	3772	3711	3833	3857	3898	3919	4168	4378	4402	4077	3999	4150
4236	4264	4195	4008	4012	3890	3865	4043	3878	3864	3714	3714	3658	3790	3736	3714	3639	3753	3542	3684	3549	3581	3676	3711	3753	3817	3753	3651	3766	3659	3623	3668	3614	3715	3743	3745	3818	3740	3688	3710	3917	3954	3923	3892	4150	4353	4228	4087	4111	4132
4034	4039	4192	4069	3912	3895	3814	3878	3942	3854	3980	3741	3841	3933	3897	3890	3610	3536	3617	3653	3693	3549	3663	3695	3733	3638	3687	3843	3572	3670	3653	3669	3788	3684	3580	3787	3931	3789	3802	3735	3717	3958	4107	3947	3982	4181	4251	4165	4003	3995
4036	4045	4214	3880	3862	3780	3816	3705	3881	3966	3838	3885	4021	3950	4064	3899	3763	3714	3589	3692	3729	3637	3655	3868	3694	3738	3679	3505	3505	3560	3576	3570	3647	3636	3728	3793	3684	3713	3693	3715	3666	3917	3810	3851	3870	4106	4065	3939	3995	3965
3926	3863	3911	3617	3632	3568	3573	3795	3854	3849	3908	3852	3882	4097	4018	3918	3938	3734	3778	3655	3734	3743	3782	3901	3798	3754	3633	3665	3501	3520	3580	3634	3647	3598	3542	3675	3737	3750	3724	3651	3802	3761	3874	3781	3873	3923	3919	3842	3663	3785
3963	3771	3793	3660	3657	3564	3536	3674	3687	3827	3793	3813	3838	3938	3864	3923	3819	3791	3742	3753	3711	3838	3770	3971	3803	3749	3675	3756	3581	3455	3536	3557	3524	3707	3593	3589	3682	3626	3745	3757	3609	3807	3887	3776	3832	3876	3911	3837	3708	3795
4105	3945	3740	3798	3742	3600	3637	3648	3669	3674	3865	3964	3669	3879	3923	3799	3735	3628	3693	3766	3905	3713	3838	3773	3794	3721	3621	3774	3662	3638	3438	3613	3568	3494	3684	3663	3689	3726	3665	3746	3845	3829	3892	3893	3828	3810	3890	3913	3783	3862
4124	4006	3915	3850	3773	3771	3742	3738	3800	3830	3887	3823	3858	3743	3966	3897	3670	3578	3545	3709	3630	3726	3676	3803	3746	3769	3633	3675	3799	3513	3549	3528	3701	3538	3538	3704	3750	3752	3787	3831	3836	3773	3855	3999	3913	4062	3897	3884	3891	4046
4253	4064	3877	3735	3797	3864	3756	3866	3896	3935	3933	3868	3794	3925	3839	3825	3760	3595	3646	3709	3718	3568	3641	3708	3694	3682	3678	3571	3721	3678	3643	3502	3689	3781	3762	3774	3742	3837	3787	3865	3808	3907	3968	3901	3799	3784	3878	3931	3883	3892
4066	4078	3955	3757	3766	3880	4006	3917	3904	3882	3907	3807	3815	3853	3863	3867	3878	3590	3621	3677	3748	3436	3589	3573	3526	3683	3455	3596	3731	3732	3673	3842	3680	3682	3737	3756	3740	3778	3826	3902	3769	3911	3856	3859	3912	3906	3799	3833	3847	3847
3936	3995	3807	3805	3818	3983	3953	3871	3906	3819	3697	3695	3881	3701	3681	3783	3664	3552	3640	3651	3541	3607	3583	3684	3472	3566	3374	3586	3680	3563	3761	3742	3703	3812	3724	3663	3731	3824	3817	3886	3792	3762	3731	3785	3754	3853	3889	3762	3819	3878
3832	3818	3907	3839	3840	3959	3951	4029	3975	3784	3666	3721	3667	3780	3754	3809	3640	3648	3562	3541	3685	3592	3587	3600	3560	3498	3439	3538	3703	3678	3640	3646	3738	3733	3784	3846	3758	3738	3817	3767	3773	3687	3768	3746	3883	3810	3873	3860	3907	3858
3989	3893	3938	3876	4020	4062	4042	4067	3962	3801	3714	3755	3733	3780	3754	3679	3417	3620	3516	3628	3539	3664	3586	3593	3384	3501	3718	3737	3595	3628	3500	3536	3584	3672	3743	3747	3717	3769	3767	3810	3797	3723	3586	3704	3764	3858	3843	4014	3860	3873
3932	4120	4078	3921	3971	3957	4047	4104	4148	4000	3714	3752	3749	3735	3588	3603	3621	3670	3526	3575	3591	3479	3617	3417	3536	3565	3634	3663	3622	3575	3578	3629	3530	3639	3602	3672	3682	3683	3897	3699	3749	3587	3613	3790	3679	3838	3764	3946	3951	3878
3898	3840	3939	4139	4042	4030	4124	4137	4140	3990	3847	3844	3596	3667	3730	3588	3540	3675	3682	3704	3394	3501	3467	3509	3567	3642	3616	3723	3656	3748	3587	3610	3558	3614	3689	3675	3677	3572	3665	3709	3791	3714	3638	3726	3829	3803	3817	3958	4066	4026
4155	3856	3912	3862	4173	4135	4013	4091	4089	4010	3766	3868	3727	3718	3754	3713	3663	3672	3602	3620	3520	3508	3541	3749	3539	3568	3565	3798	3699	3717	3680	3693	3588	3637	3594	3606	3765	3591	3666	3684	3784	3580	3711	3858	3739	3650	3727	3822	3882	4002
3963	3962	4022	3986	3950	4044	3953	3869	3984	3933	3825	3626	3597	3712	3776	3578	3474	3626	3741	3627	3520	3387	3604	3612	3758	3556	3627	3745	3693	3648	3669	3646	3652	3672	3551	3683	3649	3633	3625	3725	3738	3836	3909	3841	3710	3772	3812	3765	3843	3905
3780	3866	3817	4050	4129	4008	4002	3980	3825	3732	3678	3577	3457	3703	3562	3543	3630	3429	3578	3758	3625	3578	3687	3685	3661	3630	3642	3608	3778	3625	3605	3700	3669	3720	3709	3884	3747	3669	3642	3690	3678	3681	3833	3743	3743	3872	3862	3666	3762	3808
4133	3686	3746	3732	3904	4075	3752	3842	3734	3639	3778	3719	3597	3497	3654	3634	3571	3547	3692	3643	3518	3491	3536	3689	3655	3697	3633	3639	3636	3467	3527	3563	3743	3570	3784	3828	3925	3905	3755	3711	3688	3904	3867	3725	3909	3891	3905	3755	3851	3849
4159	3956	3921	3885	3798	3979	3968	3665	3689	3715	3693	3608	3683	3566	3627	3631	3473	3583	3650	3651	3680	3540	3565	3700	3699	3792	3630	3571	3711	3665	3571	3574	3596	3649	3682	3766	3877	3966	3771	3735	3732	3798	3947	3804	3772	3869	3923	3882	3719	3848
4127	4141	4100	4098	3904	4017	3907	3992	3744	3756	3768	3773	3757	3692	3720	3702	3603	3484	3644	3673	3672	3650	3680	3615	3738	3842	3762	3753	3709	3711	3574	3637	3546	3618	3593	3553	3729	3800	3776	3859	3611	3675	3793	3799	3651	3775	3765	3920	3725	3613
4182	4384	4284	4216	4082	4209	4254	4102	3966	3757	3815	3778	3773	3866	3825	3581	3636	3641	3720	3750	3714	3645	3748	3692	3752	3872	3726	3756	3778	3658	3659	3567	3702	3604	3559	3584	3617	3786	3780	3620	3730	3673	3796	3759	3827	3712	3705	3831	3770	3716
4441	4271	4241	4245	4160	4181	4117	4101	4019	3817	3774	3921	3889	3853	3806	3841	3715	3672	3668	3628	3563	3892	3651	3616	3728	3627	3733	3798	3655	3608	3631	3629	3517	3705	3678	3502	3485	3702	3788	3699	3766	3757	3702	3730	3657	3711	3769	3797	3787	3960
4150	4077	4177	4073	4158	4156	4018	4041	3834	3720	3711	3805	4035	3921	3836	3884	3803	3688	3734	3646	3616	3681	3739	3541	3666	3678	3770	3648	3642	3716	3672	3699	3682	3758	3765	3613	3648	3530	3881	3724	3905	3574	3707	3765	3708	3776	3706	3772	3941	3995
3879	4104	4105	3901	3886	4015	4072	4072	3909	3786	3764	3776	3880	3894	3831	3740	3706	3753	3838	3764	3769	3777	3810	3657	3741	3682	3661	3595	3553	3811	3779	3803	3816	3879	3900	3803	3623	3623	3719	3774	3828	3695	3849	3848	3858	3894	3769	3727	4023	4061
3616	3831	4249	4110	3877	3855	4082	4025	3991	3805	3713	3807	3781	3651	3855	3731	3929	3874	3811	3660	3706	3884	3911	3700	3732	3662	3720	3525	3693	3764	3735	3753	3744	3798	3972	3890	3708	3865	3625	3720	3784	3803	3868	3788	3844	4008	3891	3804	3955	4054
3713	3781	3966	4344	4036	3891	4125	4116	3966	3727	3686	3783	3852	3710	3631	3741	3792	3813	3854	3723	3868	3787	3970	3918	3708	3783	3823	3683	3462	3689	3818	3871	3709	3754	3803	3976	3884	3771	3738	3655	3713	3839	3929	3844	3832	3970	3979	3954	3771	3750
3948	3814	3912	4318	4265	3909	3731	4111	4044	3823	3673	3826	3616	3753	3530	3570	3596	3683	3724	3817	3743	3902	3802	4013	3739	3815	3643	3782	3775	3662	3872	3669	3645	3628	3795	3779	3682	3746	3623	3621	3690	3811	3844	3826	3794	4062	3870	3782	3706	3710
4180	3861	3907	4065	4321	4191	3766	3952	4272	3843	3712	3848	3695	3691	3688	3606	3564	3725	3663	3638	3663	3819	4005	4009	3822	3870	3874	4011	3901	3847	3873	3722	3561	3595	3681	3769	3858	3800	3708	3701	3837	3797	3870	3791	3719	3935	3951	3841	3796	3746
4311	4148	3903	4028	4198	4209	3984	4045	4184	4245	3809	3793	3765	3739	3782	3625	3599	3603	3756	3787	3790	3834	3832	3806	4012	3873	4032	4195	4199	4021	3904	3737	3561	3674	3630	3586	3758	3850	3806	3817	3854	3890	3820	3747	3761	3765	3844	3930	3942	3886
4094	4297	4169	3982	4055	4526	4216	4102	4140	4182	3949	3987	4032	3898	3929	3745	3658	3797	3734	3788	3782	3782	3874	3749	3862	3988	4070	4053	4082	3898	3978	3765	3763	3642	3694	3562	3630	3855	3932	3875	3719	3889	3823	3808	3674	3874	3837	3963	4095	3887
3894	4338	4328	4206	3951	4189	4355	3986	4020	4215	3900	3994	4087	3993	3956	4051	3930	3985	3755	3910	3841	3700	3782	3897	3748	3928	3974	3998	4065	3895	3849	3836	3730	3764	3649	3705	3737	3802	3953	3893	3742	3768	3816	3889	3759	3690	3758	3871	3822	3980
3712	4082	4285	4074	3799	3897	4252	3904	3758	4155	4095	3977	3994	4101	4015	4194	3960	3978	4066	3989	4036	3825	3863	3931	3924	3802	3976	3899	3997	4002	3810	3880	3746	3802	3851	3790	3868	3878	3780	3772	4000	3966	3869	3877	3802	3763	3772	3721	3831	3943
3659	3825	4130	4176	3913	3859	4152	4033	3699	3931	4166	3809	3996	4220	4131	4346	4021	4045	4075	4074	4118	4101	3983	3926	4017	3838	3887	3869	3895	3852	3951	3928	3894	4059	3831	3752	3844	3914	3771	3969	4041	4059	3948	3840	3805	3731	3843	3792	3862	3817
3534	3582	3996	4299	3852	3749	4048	4114	3757	3889	4105	3870	3918	4113	4030	4269	4070	4122	4104	4147	4056	3931	4007	3972	3994	3790	3778	3782	3697	3787	3695	3896	3880	3946	3901	3946	3907	3853	3795	4019	4070	3927	3954	3856	3887	3842	3929	3799	3737	3750
3686	3444	3815	4242	3973	3690	3948	4053	3714	3766	4145	3873	3745	4027	3977	4144	4052	3958	4211	4030	4082	3929	3946	3973	4054	3856	3823	3880	3748	3811	3833	3821	3909	3774	3924	3891	4008	3861	3872	3627	3776	3887	3803	3828	3867	3773	3851	3774	3678	3761
3820	3429	3764	4251	4078	3701	3754	4063	3853	3712	4020	3907	3844	4107	3943	4039	3788	3831	3895	3861	4147	4077	4064	4125	4067	4010	3934	3984	3833	3752	3771	3896	3840	3890	4081	3940	4018	3837	3794	3545	3807	3703	3720	3968	3885	3698	3917	3877	3777	3628
3929	3619	3939	4361	4308	3719	3884	4112	3685	3594	4117	3788	3797	4059	3877	3925	3759	3704	4009	3928	4106	3991	4031	4087	4134	4201	4191	4110	4012	3827	3874	3872	3831	3924	3785	4011	4081	3871	3844	3688	3715	3663	3703	3820	3902	3710	3778	3810	3812	3853
4081	3711	3996	4598	4421	3857	4051	4003	3783	3693	4076	3807	3682	4126	3917	3914	3891	3694	3896	3854	3973	3930	4023	4047	4117	4115	4044	4202	4039	3961	3777	3813	3901	3974	3855	3976	4069	3912	3961	3767	3602	3756	3635	3819	3844	3958	3734	3922	3868	3832
4069	3758	3996	4800	4403	3918	4045	4293	3842	3793	4133	4025	3856	4062	3916	4022	3877	3743	3860	3824	4001	3851	4045	3936	4110	4036	4160	4204	4052	3940	3807	3677	3906	3903	3915	3923	3916	3943	3891	3682	3675	3699	3764	3738	3771	3879	3917	3877	3882	3777
4062	3726	4122	4631	4376	3943	4050	4263	3977	3785	4139	3857	3904	4139	3748	3902	3839	3786	3762	3805	3770	3721	3991	3879	4091	4034	3888	4096	4081	4009	3763	3797	3856	3738	3776	3861	3951	3730	3884	3841	3866	3732	3724	3807	3658	3923	4011	3785	3869	3837
3926	3869	4282	4700	4372	3945	4278	4338	3937	3777	4220	3985	3785	3936	3790	3912	3894	3735	3855	3592	3878	3663	3668	3932	3923	4050	4171	4070	4068	3987	3878	3937	3752	3899	3792	3874	3828	3790	3866	3883	3862	3916	3845	3845	3832	3950	3923	3878	3951	3847
3860	3903	4443	4490	4163	4039	4474	4496	4033	3893	4297	3886	3870	3904	3940	3951	4010	3783	3907	3765	3970	3706	3901	3825	3962	3952	4067	4231	4083	4188	4098	4145	3940	3891	3818	3874	3966	3986	3815	3936	4066	4028	3916	3923	3869	3917	3834	3868	3892	3871
3890	4017	4345	4236	4004	4155	4445	4525	4003	4108	4285	3817	3989	4122	3930	4288	4067	4037	3965	3834	3918	3838	3682	3808	4012	4103	4029	4104	4227	4324	4240	4142	4056	3950	3933	3893	3871	4019	4027	4029	4201	4008	4019	3978	3954	3862	3899	3801	3794	3948
3886	4172	4254	4126	3803	4120	4520	4528	4027	4186	4203	3949	4099	4129	4112	4420	4093	4191	4049	3849	3979	3913	3911	3872	4010	3958	4109	4256	4383	4382	4438	4407	4257	4167	3829	3867	3983	3990	4009	4015	4219	4035	3980	3993	4041	3706	3908	3842	4020	3829
3984	4319	4156	3770	3767	4149	4452	4185	4056	4240	4260	3996	4326	4098	4312	4375	4340	4283	4062	3989	4087	4017	3808	3860	4089	4026	4000	4125	4293	4320	4248	4296	4330	4177	4106	3995	3943	4030	4083	4009	4286	4122	4051	3997	4000	3872	3934	3885	3811	3698
4184	4226	3891	3659	3833	4084	4262	4107	3919	4025	3999	4063	4297	4022	4364	4515	4392	4258	4136	4149	4121	4126	3888	4105	3880	3968	3983	4130	4147	4212	4158	4351	4271	4206	4083	4078	4116	3893	3996	4258	4073	4066	4086	4100	3980	3878	3888	3846	3844	3735
4228	4010	3780	3502	3859	3957	3789	3927	3882	3831	3843	3993	3929	3986	4193	4273	4181	4206	4126	4245	4100	4200	3856	3901	3815	4041	3878	3940	3883	3929	4113	4110	4303	4187	4259	4145	4047	3952	3867	3880	3977	4078	4096	4027	3905	3815	3759	3778	3721	3744
4015	3754	3559	3648	3919	3815	3672	3686	3960	3764	3695	3897	3758	3720	4023	4183	4228	4138	3949	4193	3936	4134	3859	3806	3913	3920	3947	3927	3998	4054	4121	4024	4310	4166	4255	4065	4011	3783	3749	3757	3871	3872	3890	4002	3899	3817	3731	3675	3724	3905
3789	3579	3710	3907	3912	3727	3665	3839	3773	3789	3785	3875	3439	3632	3833	3967	3925	4071	3956	3965	4046	4036	3870	4053	4006	4088	4015	3886	3919	4043	4037	4178	4365	4310	4282	4191	3989	3871	3752	3840	3703	3749	3879	4108	4015	3900	3851	3777	3681	3959
3517	3715	3795	3852	3823	3802	3851	3961	3945	3847	3891	3851	3657	3669	3810	3921	4193	3993	4132	4154	4212	4103	4114	4048	4223	4090	3957	3957	4104	4034	3991	4112	4210	4322	4254	4303	4058	4024	3824	4071	3732	3850	3943	4158	4058	3905	3959	3821	3871	3870
3713	3631	3715	3688	3619	3749	3917	3933	3894	3968	4114	3843	3774	3859	3774	4240	4108	4162	4200	4240	4361	4374	4381	4087	4159	4070	4091	4106	4052	4171	4101	3995	4353	4243	4483	4259	4246	4062	4002	3911	3915	4027	3942	4148	4071	4077	4017	3914	3857	3943
[truncated: 920 more columns]
