# Supplementary material for: Spatial Resolution and Refractive Index Contrast of Resonant Photonic Crystal Surfaces for Biosensing
Source: IEEE Photonics J. Author manuscript; Available in PMC 2015 Sep 7. (PMC4561521; doi:10.1109/JPHOT.2015.2435699)
Supplement: fig4_data [file NIHMS64775-supplement-fig4_data.gz › Volumes/graham/MacBook_backup/PhD_folder_2015_06_02/paper_improvements/IEEE_J_Photonics/final_files/data_files/fig4/4a_raw/I03.csv]

5232	4530	4411	4186	4119	4136	4214	4315	4475	4555	4464	4607	4394	4393	4278	4422	4503	4393	4374	4369	4251	4294	4292	4454	4543	4621	4605	4545	4328	4552	4538	4426	4439	4453	4534	4648	4586	4536	4388	4390	4409	4431	4411	4363	4563	4434	4558	4397	4426	4204
5011	4942	4633	4429	4256	4307	4373	4557	4722	5057	4785	4802	4834	4580	4535	4453	4440	4343	4285	4358	4339	4397	4283	4470	4502	4742	4603	4362	4506	4541	4579	4481	4495	4655	4712	4684	4720	4551	4617	4480	4395	4436	4566	4577	4631	4768	4418	4449	4349	4253
4902	4971	4692	4472	4196	4366	4518	4730	4935	5071	4905	4831	4743	4537	4541	4323	4480	4336	4362	4371	4278	4298	4455	4401	4425	4493	4492	4441	4443	4608	4631	4513	4539	4766	4691	4666	4691	4600	4720	4698	4486	4516	4695	4600	4534	4386	4434	4369	4407	4271
4742	4816	4770	4444	4408	4513	4910	5055	4853	5082	4935	4853	4682	4576	4331	4528	4398	4419	4451	4577	4592	4444	4488	4370	4529	4635	4695	4692	4550	4532	4554	4608	4747	4819	4849	4739	4614	4787	4937	4888	5000	4840	4810	4879	4575	4447	4420	4517	4488	4447
4595	4445	4493	4551	4709	4723	4810	4806	4821	5025	4873	4803	4721	4639	4586	4441	4483	4330	4649	4573	4436	4707	4610	4543	4474	4704	4662	4782	4505	4576	4544	4769	4867	5001	4904	4859	4853	4929	4916	4968	5068	5069	4838	5023	4654	4623	4436	4581	4506	4406
4587	4534	4647	4476	4591	4903	4941	4718	4805	4789	4732	4704	4675	4673	4583	4436	4542	4393	4495	4681	4819	4884	4644	4578	4649	4711	4786	4701	4589	4621	4528	4701	4793	5106	4969	4956	4901	4930	5115	4942	5132	5080	4953	4934	4846	4629	4472	4599	4321	4345
4612	4603	4697	4692	4896	4754	4588	4644	4625	4654	4612	4613	4582	4633	4635	4620	4368	4353	4479	4694	4773	4946	4811	4798	4651	4690	4611	4614	4715	4745	4839	4987	4994	4997	4871	4922	4794	4921	5123	5197	5093	5063	4996	4814	4679	4527	4647	4604	4361	4403
4957	4999	4919	4844	4765	4824	4685	4700	4487	4535	4451	4542	4709	4673	4603	4592	4523	4447	4601	4891	4862	4953	4954	4819	4847	4808	4601	4758	4707	4851	4891	4821	4895	4967	4755	4894	5077	5047	5220	5187	5206	5101	4896	4862	4805	4754	4707	4493	4498	4480
5013	4912	4836	4750	4817	4746	4563	4526	4632	4622	4576	4586	4717	4649	4694	4595	4531	4539	4724	4773	4986	4982	4926	4934	4997	4891	4621	4855	4882	5055	4843	4970	4977	5004	4929	4944	4967	5194	5176	5383	5082	5079	4936	4799	4833	4871	4746	4779	4343	4447
4938	4690	4612	4556	4575	4751	4793	4843	4658	4737	4742	4732	4763	4584	4551	4375	4508	4576	4688	4862	4926	4960	4961	4997	4813	4692	4815	4936	4927	5010	4848	4909	4930	5076	5005	4948	5213	5256	5118	5053	4959	4970	4988	4915	4871	4870	4785	4611	4542	4472
4760	4452	4374	4382	4470	4713	4743	4918	4860	4851	4717	4812	4630	4446	4507	4594	4493	4474	4663	4789	4825	4900	4765	4889	4660	4793	4911	4913	4831	4932	4872	4828	4808	4897	4935	5016	5029	4973	5095	5162	5238	5083	5075	4855	4807	4886	4746	4711	4579	4493
4659	4339	4211	4210	4548	4847	4857	5094	4941	4898	4857	4622	4503	4411	4438	4539	4746	4670	4602	4680	4626	4568	4706	4614	4774	4845	4953	5040	4804	4776	4908	4874	4875	4831	5013	5045	5198	5220	5067	5171	4961	5090	4947	5135	5028	4887	4717	4695	4527	4530
4769	4429	4398	4576	4835	5073	5092	5064	5183	5019	4725	4601	4543	4467	4313	4484	4579	4554	4525	4566	4503	4619	4702	4645	4800	4876	5164	4909	4908	4787	4998	4794	4955	4938	5031	4940	5157	5200	5096	5174	5180	5105	4893	5061	5013	4859	4868	4704	4801	4666
4654	4438	4443	4547	4975	5053	5131	4960	5028	4911	4713	4616	4500	4495	4481	4480	4659	4415	4367	4343	4465	4530	4750	4736	4976	5182	5097	4699	4727	4738	5001	5000	4935	5146	5043	5065	5056	4944	5153	5054	5094	5071	5054	5088	4919	4923	4881	4697	4560	4787
4852	4623	4621	4692	5082	5056	4923	4763	4823	4658	4552	4777	4634	4770	4520	4666	4723	4461	4336	4305	4434	4608	4804	4775	4944	4916	4777	4603	4693	4919	4977	4924	4963	5180	4917	4942	4906	4848	4770	4992	5029	5148	5182	4879	4792	4808	4782	4793	4481	4709
5086	5001	4885	4970	4989	4756	4627	4585	4756	4685	4724	4800	4888	4716	4722	4570	4375	4438	4378	4349	4370	4728	4872	4898	4903	4592	4532	4470	4686	4840	4760	4844	5130	5037	5022	4892	4764	4852	4933	4869	5083	5030	5019	4963	4774	4846	4914	4756	4661	4593
5285	5080	5055	4873	4771	4593	4627	4966	4688	4889	5025	4812	4866	4737	4590	4280	4397	4456	4531	4714	4649	4805	4647	4689	4690	4690	4571	4740	4726	4743	4594	4839	4943	4992	4877	4818	4780	4667	4713	4837	4883	4983	4780	4825	4783	4814	4763	4859	4794	4680
5327	5072	5034	4816	4670	4742	4901	4839	4986	4839	4894	4868	4722	4584	4461	4362	4302	4522	4684	4740	4902	4654	4516	4425	4504	4491	4678	4567	4700	4721	4713	4736	4735	4895	4699	4808	4782	4743	4669	4742	4654	4742	4744	4739	4800	4824	4705	4894	4839	4744
4904	4821	4979	4885	4955	4904	5095	5158	5090	4888	4746	4729	4577	4490	4291	4524	4619	4578	4899	4876	4658	4585	4390	4470	4447	4514	4588	4555	4545	4471	4666	4696	4569	4573	4672	4707	4833	4763	4700	4706	4841	4670	4703	4659	4631	4814	4796	4742	4820	4965
4861	4725	5012	5147	5149	5419	5161	5182	4928	4803	4915	4522	4540	4517	4512	4608	4604	4701	4656	4794	4597	4480	4530	4476	4368	4474	4565	4512	4507	4416	4377	4404	4665	4410	4592	4657	4664	4731	4738	4757	4834	4648	4669	4598	4608	4564	4857	4729	4956	4978
4918	4906	5123	5235	5370	5500	5336	5292	4719	4777	4901	4722	4643	4758	4841	4605	4639	4748	4633	4502	4392	4433	4719	4706	4758	4661	4597	4515	4514	4337	4568	4502	4426	4345	4522	4572	4644	4630	4791	4551	4648	4624	4611	4567	4580	4638	4787	4988	5176	4990
5077	4919	5011	5463	5586	5436	5407	5197	4857	4798	4856	4758	4718	4808	4893	4806	4560	4546	4496	4466	4500	4604	4596	4602	4569	4691	4562	4652	4549	4516	4515	4554	4438	4560	4595	4650	4694	4592	4559	4637	4712	4652	4664	4628	4618	4721	4953	5167	5178	5140
4970	4952	5083	5237	5244	5275	5355	4998	5075	5010	5016	4821	4881	4971	4891	4888	4575	4708	4702	4624	4455	4654	4618	4611	4768	4726	4643	4446	4410	4467	4568	4541	4498	4477	4618	4526	4669	4679	4660	4567	4745	4911	4747	4655	4675	4843	4944	4942	4931	5030
5141	4917	4778	5066	5134	5125	5075	4853	5016	5085	5201	4968	4946	5028	4876	4749	4615	4680	4586	4682	4751	4601	4629	4584	4537	4638	4699	4597	4361	4484	4320	4451	4495	4482	4552	4481	4583	4546	4505	4680	4856	4893	4885	4752	4946	4882	4929	4791	4868	4802
5171	4752	4802	4786	5029	5256	5034	5152	5113	5210	5100	4937	5040	4797	4772	4528	4643	4725	4644	4498	4581	4415	4568	4657	4815	4692	4764	4602	4518	4552	4584	4576	4549	4526	4414	4554	4481	4552	4502	4556	4889	4762	4799	4648	4913	5107	4999	4832	4793	4805
4958	4600	4689	4760	4946	5071	4921	5049	5204	5067	4979	4943	4825	4887	4810	4559	4458	4626	4510	4314	4378	4576	4524	4746	4595	4692	4609	4470	4571	4564	4592	4646	4680	4587	4619	4633	4530	4473	4455	4489	4725	4491	4400	4463	4775	4837	5108	5138	5049	4833
4857	4745	4885	4935	5023	5043	5050	4849	5012	4881	4888	4640	4652	4743	4555	4636	4549	4482	4394	4251	4428	4383	4623	4758	4722	4576	4408	4502	4481	4425	4616	4562	4661	4682	4682	4515	4385	4328	4459	4568	4526	4498	4569	4563	4643	4565	4813	5055	4933	5041
4924	5144	5163	4947	5029	4765	5062	4928	4891	4623	4827	4697	4755	4762	4669	4468	4466	4555	4385	4364	4485	4722	4667	4746	4755	4453	4341	4311	4542	4467	4626	4585	4470	4610	4547	4314	4258	4411	4579	4474	4637	4764	4770	5080	5051	4909	4690	4714	4981	5123
5275	5338	5156	5247	5140	4913	4967	4760	4765	4789	4824	4613	4595	4591	4510	4590	4560	4651	4473	4665	4702	4823	4792	4803	4721	4651	4376	4475	4565	4455	4561	4519	4373	4329	4398	4231	4169	4344	4530	4523	4532	4554	4578	4875	5297	5198	4795	4692	4843	5429
5424	5409	5199	5138	5198	5168	4984	4798	4907	4843	4749	4516	4525	4464	4551	4582	4482	4659	4710	4944	4865	4727	4776	4794	4739	4802	4625	4676	4617	4626	4511	4425	4260	4290	4299	4244	4318	4273	4497	4554	4218	3803	3417	3807	4627	5375	5183	4612	4829	5172
5184	5463	5310	5343	5455	5253	5019	4916	4801	4811	4606	4563	4306	4344	4460	4694	4661	4680	4884	4752	4872	4584	4772	4737	4922	4767	4761	4711	4588	4474	4508	4309	4247	4390	4519	4292	4011	4270	4537	4480	3689	2760	2336	2581	3952	5230	5322	4927	4725	5126
5578	5261	5303	5462	5471	5323	5192	4904	4998	4826	4636	4460	4336	4590	4583	4720	4936	4626	4730	4832	4542	4636	4807	4876	4881	4970	4899	4705	4570	4431	4398	4367	4170	4502	4495	4308	4013	4201	4609	4525	3780	2688	2195	2533	3856	5285	5425	4887	4863	5180
5167	5267	5523	5607	5647	5457	5165	5120	4859	4871	4777	4711	4487	4625	4711	4681	4693	4553	4642	4509	4416	4529	4775	4836	4823	4864	4907	4768	4626	4525	4532	4511	4517	4392	4368	4226	4168	4268	4683	4815	4185	3439	3061	3421	4548	5142	5297	4800	4763	5209
5148	5238	5457	5594	5440	5381	5034	5175	5045	5097	5023	4835	4847	4867	4721	4710	4661	4585	4474	4305	4452	4570	4775	4688	4738	4651	4786	4673	4626	4568	4690	4698	4476	4476	4531	4457	4406	4410	4455	4731	4706	4420	4282	4449	5019	5072	4602	4625	4999	5237
5314	5206	5398	5626	5435	5249	5135	5086	5177	5107	5102	5000	5042	4637	4510	4518	4652	4489	4397	4334	4602	4582	4769	4458	4568	4638	4668	4528	4601	4640	4696	4668	4578	4772	4748	4658	4503	4404	4436	4595	4779	4700	4906	4757	4699	4467	4426	4514	5278	5381
5345	5269	5349	5337	5250	5058	5157	5092	5117	4917	5173	4873	4644	4578	4427	4408	4254	4524	4330	4336	4505	4669	4561	4353	4483	4697	4622	4710	4462	4685	4854	4916	4733	4790	4834	4781	4869	4390	4445	4508	4696	4653	4590	4439	4390	4219	4569	4881	5396	5236
5396	5329	5391	5311	5357	5213	5158	5165	4890	5052	4948	4798	4580	4553	4309	4505	4489	4527	4334	4385	4653	4621	4649	4595	4664	4828	4730	4590	4573	4781	4796	4874	4932	4814	4805	4790	4640	4622	4409	4476	4493	4439	4433	4365	4383	4513	4883	5065	5240	5028
5450	5277	5314	5090	5058	5058	5059	4938	4765	4870	4847	4747	4597	4631	4608	4709	4727	4658	4554	4639	4595	4764	4642	4613	4458	4711	4640	4709	4689	4811	4890	4983	4898	4800	4771	4571	4721	4603	4704	4617	4619	4426	4491	4601	4767	4919	5124	4946	4899	4798
5502	5157	5291	5462	5317	5012	4969	4768	4785	4792	4853	4696	4983	4956	4960	4968	4931	4891	4791	4732	4731	4749	4545	4514	4454	4458	4659	4687	4809	4802	4773	4905	4899	4922	4734	4708	4756	4871	4622	4647	4612	4695	4652	4702	4861	4834	4837	4621	4828	4938
5296	5279	5541	5320	5220	5077	4958	4921	4654	4977	4872	4888	4928	4975	4645	5039	4918	4946	4884	4922	4713	4691	4506	4604	4345	4538	4658	4666	4742	4901	4764	4658	4830	4936	4840	4873	4803	4744	4657	4493	4502	4526	4528	4742	4647	4506	4609	4544	4893	4956
5546	5509	5469	5673	5383	5182	4961	5160	4962	4822	4675	4867	4912	4975	4789	4921	4904	4959	4729	4814	4576	4555	4437	4622	4608	4574	4609	4738	4863	4782	4748	4958	4761	4853	5028	5038	4907	4739	4739	4446	4491	4562	4391	4664	4616	4825	4689	4948	4931	5041
5689	5714	5748	5498	5377	5279	5183	5122	4748	4670	4607	4952	4775	4725	4828	4981	4902	4825	4776	4690	4741	4539	4474	4641	4662	4690	4557	4586	4756	4805	4811	4823	4899	4808	4982	4959	4889	4884	4646	4648	4503	4571	4577	4512	4739	4763	4792	4962	4781	4898
5683	5586	5492	5471	5338	5114	4927	4803	4574	4515	4451	4758	4779	4583	4746	5021	4920	4783	4905	4830	4796	4460	4734	4734	4712	4694	4592	4612	4664	4676	4647	4893	4836	4924	4780	4884	4970	4785	4851	4626	4494	4503	4619	4609	4662	4865	4843	4704	4621	4611
5563	5240	5247	5123	5128	4914	4762	4681	4613	4707	4687	4734	4707	4806	4753	5016	4947	4888	4942	4806	4892	4792	4748	4617	4738	4503	4636	4850	4700	4730	4713	4764	4780	4923	4881	4836	4715	4815	4704	4537	4399	4430	4517	4521	4734	4796	4851	4587	4628	4936
5090	5075	5071	5160	5134	4950	4875	4841	4994	4889	4893	4905	4817	4909	4843	4791	4816	4794	4986	5003	4976	4814	4859	4696	4705	4515	4669	4752	4762	4805	4629	4816	4908	4956	4800	4791	4776	4776	4874	4622	4395	4527	4602	4490	4601	4764	4832	4832	4752	4868
5186	5068	5130	5163	5088	5115	5082	5222	5177	5112	4920	4834	4827	4803	4920	4912	4843	4902	4971	5069	4879	5017	4808	4802	4635	4621	4526	4651	4702	4802	4736	4886	4888	5010	5066	4823	5026	5042	5103	4975	4772	4542	4712	4941	5007	5115	5160	4956	4928	5153
5064	5110	5291	5284	5300	5035	5030	5254	5164	5087	4891	4851	4831	4815	4721	4799	4822	4935	4970	5096	4862	4865	4824	4690	4591	4525	4416	4590	4644	4590	4832	4851	4878	5051	4910	4862	5128	5330	5368	5348	4946	4873	4844	5010	5163	5253	5250	5125	5087	5031
5034	5049	5239	5245	5200	5124	5201	5052	5008	5013	4870	4774	4922	4894	4894	4894	4810	4914	5106	4883	5021	4805	4758	4720	4660	4487	4420	4379	4565	4624	4767	4862	4905	4946	4857	5019	5236	5390	5273	5198	4942	4921	4936	5030	5103	5095	5031	4970	4747	4961
5044	5080	4965	5283	5109	5122	4985	4987	4982	5124	4957	5084	4989	4988	4894	4739	4882	4761	4900	4820	4989	4959	4821	4673	4739	4484	4653	4603	4609	4602	4833	4741	4921	4890	5032	5004	4986	5231	5171	5089	4858	4985	4981	5115	5091	5070	5021	4963	4816	4945
4941	4850	5012	5017	5220	5011	4907	5016	5061	5116	5231	5040	4991	4955	5149	4968	4946	4875	4959	4860	5017	4922	4969	4972	4953	4820	4655	4736	4706	4670	4731	4963	5181	5360	5201	5170	5155	5168	5284	5135	5009	4973	4961	4987	5136	5133	5085	4958	5043	4958
4864	4728	4804	5103	5044	4906	4911	5027	4952	5233	5096	5160	5140	5146	5208	4993	4996	4959	4937	4954	5057	5156	5170	5092	5083	5008	4852	4812	4709	4817	4870	5014	5059	5311	5297	5105	5225	5158	5400	5301	5026	4911	5092	5185	5050	5180	5248	5031	5067	5161
4796	4812	4889	4890	5020	4803	4767	4808	5107	5068	5120	5171	5143	5121	5200	5112	4926	4988	4932	5023	5126	5160	5159	5253	5073	4993	5013	4771	4820	4970	4912	4946	5047	5181	5062	5036	5112	5277	5530	5380	5276	5143	5042	5311	5473	5305	5155	5217	5144	5294
5019	4751	4903	4876	4948	4973	4929	4923	4978	5050	5091	5061	5141	4974	4963	5043	4859	4864	4789	5021	5063	5040	5254	5067	5048	4942	4959	4754	4781	4687	4875	4808	4923	4886	4974	4864	5003	5250	5374	5357	5363	5183	5263	5634	5482	5363	5053	5039	5272	5184
5045	4906	4919	4989	4916	4898	4920	4901	4849	4956	4997	4988	4818	4994	4946	4881	4956	4976	4991	4862	4980	5010	4822	5081	4911	4915	4976	4765	4601	4719	4634	4817	4807	4695	4981	4981	4827	5197	5385	5335	5454	5403	5545	5569	5435	5115	5115	5087	5205	5038
5002	4858	4990	5122	5010	4903	4755	4691	4759	4885	4958	4814	4918	4795	5115	4975	5010	4974	5003	4877	4879	5046	4947	4898	4823	4920	4937	4902	4915	4742	4835	4756	4796	4860	4913	4947	5022	5329	5370	5576	5318	5482	5408	5482	5508	5196	5304	5187	5182	5063
5006	4874	5053	4982	4865	4736	4580	4624	4739	4926	4958	5008	4845	5085	5188	5147	5173	5066	5002	4915	5046	4897	5178	5124	5061	5168	4991	5149	4965	4845	4912	4967	5053	4955	4993	5125	5145	5090	5408	5516	5440	5423	5520	5607	5379	5477	5181	5351	5043	5179
5207	5020	5049	5130	4938	4750	4767	4898	4732	4881	5011	5028	5085	5074	5071	5090	5106	4923	4990	4999	5095	5094	5183	4995	5238	5336	5277	5218	5265	5101	5199	5209	5217	5145	5152	5228	5156	5182	5292	5350	5276	5193	5228	5523	5295	5322	5170	5009	5143	4997
5186	5062	5052	5061	5058	5042	5040	4925	4872	4882	5099	5040	5056	4896	5111	5189	5144	5181	4963	4987	5372	5178	5173	5121	5351	5305	5280	5248	5199	5124	5184	5290	5166	5195	5291	5307	5346	5335	5509	5390	5320	5410	5504	5360	5368	5236	5251	5177	4981	5171
5397	5082	5237	5114	5124	5109	5210	5035	4804	4917	4968	4928	4900	4784	4923	5156	5399	5141	5108	5033	5157	5149	5140	5202	5162	5225	5297	5228	5332	5235	5052	5247	5600	5554	5546	5414	5542	5421	5572	5512	5507	5630	5465	5361	5212	5204	5141	5242	5176	5288
5383	5136	5098	5208	5309	5249	5052	4859	4820	4905	4927	4872	4957	4734	4913	5011	5160	5204	5066	5107	5000	5016	5239	5142	5116	5279	5142	5170	5108	5089	5323	5298	5396	5425	5706	5448	5832	5827	5736	5623	5717	5610	5514	5242	5169	5207	5253	5348	5234	5239
5361	5256	5339	5378	5415	5237	5017	4900	4710	4807	4983	4817	5066	5119	4973	4862	4933	5218	5141	5269	5085	5144	5208	5175	5199	5153	5237	5071	4967	5259	5192	5288	5208	5407	5506	5439	5578	5629	5457	5545	5601	5676	5585	5477	5370	5543	5297	5167	5129	5248
5426	5183	5148	5291	5269	5154	4963	4963	4809	4794	4756	4759	4813	4782	5244	5159	4966	5159	5203	5376	5192	5270	5397	5338	5428	5283	5122	5150	5162	5017	4984	5155	4982	5169	5116	5198	5281	5218	5504	5298	5488	5493	5503	5559	5702	5559	5482	5302	5174	5266
5308	5054	5241	5313	5208	5091	4894	5035	4836	4660	4541	4285	4388	4475	4996	5352	5193	5303	5393	5688	5608	5544	5501	5310	5364	5401	5307	5390	5038	4942	5012	4884	4946	4943	4919	4971	5044	5122	5211	5170	5204	5250	5640	5553	5452	5372	5365	5340	5445	5418
5181	5107	5092	5216	5206	5121	5148	5044	4895	4388	4138	3916	3655	3998	4856	5298	5325	5240	5258	5595	5751	5864	5521	5593	5541	5559	5374	5396	5271	5316	5134	5067	5104	5168	5271	5258	5137	5044	5151	5061	5116	5257	5419	5466	5297	5297	5152	5345	5362	5556
5343	5006	5046	5344	5140	5025	5076	5075	4805	4286	3954	3632	3568	3787	4732	5298	5458	5138	5295	5497	5667	5648	5718	5599	5613	5623	5693	5594	5407	5437	5404	5406	5298	5383	5394	5421	5477	5342	5294	5347	5233	5444	5528	5232	5270	5043	5181	5314	5170	5130
5356	5033	5314	5294	5335	4926	5138	5143	4940	4621	4148	3793	3732	4102	4884	5332	5250	4955	4903	5298	5517	5607	5359	5442	5522	5748	5631	5509	5468	5440	5539	5399	5424	5477	5528	5833	5854	5597	5633	5669	5544	5433	5393	5466	5101	5038	4980	5123	4967	5104
5473	5123	5263	5436	5357	5202	5194	5274	5252	5053	4836	4552	4335	4600	5065	5058	4982	4799	4887	5287	5305	5297	5304	5289	5170	5391	5421	5327	5350	5287	5244	5321	5271	5414	5457	5810	5762	5663	5845	5741	5696	5578	5538	5641	5299	5253	5064	4929	5094	5295
5672	5216	5337	5673	5671	5436	5350	5488	5274	5328	5253	5052	4866	4938	5095	5073	4700	4777	5084	5365	5197	5210	5166	5178	5145	5333	5287	5195	5009	5033	5083	5021	5140	5119	5422	5415	5406	5450	5657	5841	5770	5718	5757	5665	5720	5589	5403	5306	5273	5530
5637	5448	5559	5701	5794	5237	5266	4979	4968	5256	5191	5138	5098	4839	4929	4940	4877	5027	5232	5309	5354	5132	5173	5040	4898	5061	5088	4947	4905	4662	4579	4781	4667	4835	5066	5185	5116	5275	5359	5453	5540	5371	5438	5725	5585	5345	5485	5446	5462	5466
6000	5794	5648	5461	5414	5471	5122	4883	4864	4775	5054	4825	4769	4802	4877	4965	4950	5147	5272	5439	5330	5436	5471	5125	5051	5013	5196	4936	4807	4794	4397	4356	4425	4563	4716	4744	4801	4781	5169	5232	5240	5371	5146	5355	5117	5264	5275	5393	5304	5277
6177	5799	5686	5434	5251	5381	5144	4941	4808	4752	4998	4787	4718	4569	4870	5083	5081	5212	5237	5276	5584	5696	5561	5286	5417	5381	5277	4887	4867	4854	4607	4497	4341	4465	4550	4602	4433	4664	4827	5024	4997	5202	5091	5197	5168	4969	4993	5001	5126	5058
5982	5597	5665	5424	5209	5078	4928	5046	4995	5182	5095	4860	4818	4894	4982	5103	5147	4993	4988	5210	5515	5543	5741	5695	5760	5718	5444	5277	5104	5011	5014	4809	4820	4685	4693	4581	4558	4625	4774	5015	5233	5304	5439	5318	5185	5014	5010	5168	5112	4874
5636	5460	5294	5280	5122	4821	4934	4914	4943	5051	5224	5157	5000	4873	5190	4995	4968	5135	5016	5459	5699	5618	5586	5947	6158	6053	5783	5656	5541	5462	5139	5172	4917	5195	5047	4910	4970	4792	4870	5038	5228	5500	5457	5459	5823	5577	5596	5665	5305	4983
5306	5191	5378	5328	4899	5009	4801	4882	5093	5055	5262	5211	5145	5205	5222	5403	5274	5135	5277	5553	5780	5613	5770	6104	6140	6191	6099	5893	5704	5646	5602	5296	5350	5054	5149	4939	5010	4927	4962	5040	5367	5302	5139	5431	5755	5942	5845	5601	5708	5720
5370	5291	5346	5443	5279	5068	5201	5147	5195	5177	5104	5179	5180	5304	5363	5275	5255	5029	5195	5550	5653	5783	5773	5845	6174	6164	6075	6009	5949	5840	5567	5479	5257	5193	5013	5108	4953	4780	4807	4992	5155	4967	4879	5111	5718	5834	5571	5718	5847	6071
5339	5376	5590	5459	5448	5236	5406	5195	5360	5221	5345	5139	5152	5181	5328	5335	5181	5074	5103	5380	5639	5421	5574	5856	5814	6160	5994	6096	6137	5855	5728	5629	5410	5302	5380	5340	5263	4864	4911	4774	4879	4741	4625	4888	5184	5319	5009	5140	5803	5904
5259	5511	5570	5369	5359	5288	5444	5311	5233	5286	5319	5036	5126	5091	5157	5141	5119	5091	4939	5211	5332	5279	5100	5497	5829	5790	6121	5865	5863	5839	5907	5828	5704	5527	5718	5672	5576	5501	5089	5010	5036	4656	4602	4677	4859	4740	4605	4527	5254	5460
5360	5753	5856	5453	5204	5334	5227	5197	5237	5322	5187	5155	5113	5220	5196	5110	5084	4958	5155	5253	5156	5038	4894	5100	5390	5520	5555	5501	5864	5607	5748	5509	5485	5617	5618	5871	5810	5689	5460	5465	5231	5133	4712	4417	4425	4446	4087	4222	4774	4852
5436	5597	5643	5547	5350	5297	5198	5042	5264	5113	5084	5025	5023	5060	5075	4965	4969	4921	4920	5107	5318	5001	4990	4982	5373	5550	5365	5470	5600	5555	5606	5648	5356	5453	5300	5514	5768	5581	5286	5450	5546	5493	5047	4820	4626	4441	4173	4019	4294	4540
5510	5515	5793	5395	5393	5121	5183	4994	5036	5014	4903	5021	4896	4957	5161	5007	4910	4871	4961	5204	5185	5194	4955	5120	5423	5342	5345	5427	5640	5394	5370	5478	5292	5164	5164	5324	5368	5323	5187	5321	5493	5544	5417	5147	5277	5040	4592	4048	4171	4503
5541	5468	5640	5152	5034	4853	4852	5110	5176	4916	4868	4862	4883	4952	4891	4966	4925	5035	5003	5179	5172	5146	5137	5310	5486	5296	5221	5378	5413	5226	5284	5294	5399	5327	5247	5313	5392	5474	5331	5286	5422	5538	5531	5619	5764	5522	5071	4580	4476	4809
5355	5378	5227	5106	4839	4722	5010	4927	5016	4841	4808	4801	5188	5071	4983	5086	4924	5192	5284	5310	5328	5379	5246	5378	5453	5402	5280	5494	5196	5146	5103	5219	5306	5158	5362	5416	5689	5607	5449	5508	5505	5537	5495	5489	5763	5703	5331	4975	4911	5126
5363	5358	5069	4925	4665	4716	4833	4902	4913	4819	4703	4919	5113	5239	5148	5094	5313	5360	5423	5378	5321	5331	5351	5465	5558	5500	5537	5478	5350	5150	5114	5141	5059	5177	5138	5326	5491	5456	5402	5498	5618	5605	5473	5477	5779	5638	5561	4906	5174	5523
5324	5395	4910	4819	4776	4794	4892	4977	4897	4902	5099	5178	5138	5216	5151	5089	5416	5433	5408	5518	5507	5268	5603	5591	5729	5768	5699	5848	5634	5400	5279	5147	5218	5206	5010	4987	5133	5274	5233	5434	5631	5676	5693	5505	5535	5684	5634	5258	5191	5276
5424	5168	4900	4578	4585	4686	4926	5000	5107	5067	5241	5191	5200	5121	5119	5135	5241	5430	5607	5699	5598	5606	5765	5632	5753	5551	5837	5981	5896	5652	5591	5512	5490	5309	5161	5112	5240	5283	5235	5286	5460	5743	5738	5605	5640	5906	5961	5691	5071	5343
5276	4994	4830	4761	4701	5025	4956	5267	5191	5263	5354	5426	5225	5194	5141	5362	5564	5614	5684	5667	5821	5727	5856	5733	5758	5750	5833	5729	5987	5787	5876	5757	5673	5407	5361	5374	5400	5415	5347	5283	5150	5403	5479	5512	5607	5863	5956	5818	5734	5510
5104	4943	4880	4888	4891	5046	5258	5349	5367	5320	5412	5370	5328	5233	5269	5456	5747	5849	5795	5609	5600	5618	5581	5857	5662	5700	5820	5780	5933	6002	5860	5857	5729	5797	5447	5484	5365	5530	5682	5530	5332	5356	5381	5539	5552	5623	5743	5949	5805	5597
5041	5005	4875	5031	5151	5303	5416	5250	5219	5255	5345	5409	5320	5239	5230	5493	5680	5765	5722	5726	5660	5529	5572	5813	5758	5937	5792	5941	6163	6102	5752	5683	5766	5845	5482	5544	5262	5396	5437	5563	5356	5153	5297	5489	5304	5386	5558	5808	5589	5681
5084	5033	5156	5072	5241	5332	5278	5129	5194	5247	5500	5424	5228	5229	5275	5376	5545	5517	5409	5487	5518	5696	5574	5546	5598	5727	5883	5893	6131	6067	5905	5747	6005	5849	5871	5540	5354	5279	5386	5356	5292	5212	5191	5272	5312	5465	5372	5626	5485	5589
5140	5229	5066	5067	5184	5192	5097	4983	5181	5375	5587	5558	5352	5259	5337	5586	5595	5432	5406	5392	5453	5592	5532	5479	5573	5627	5694	5841	5937	6062	5996	5999	5762	5690	5757	5738	5537	5485	5274	5330	5314	5199	5062	5112	5357	5272	5199	5344	5575	5789
5251	4933	5113	5261	5205	5323	5396	5274	5295	5352	5462	5617	5404	5224	5286	5458	5400	5438	5514	5516	5511	5537	5522	5197	5465	5710	5559	5668	5686	5884	5917	5846	5699	5756	5808	5821	5610	5570	5447	5316	5248	5183	4978	5020	5084	4929	5105	5293	5396	5697
5345	5164	5255	5291	5281	5279	5245	5266	5318	5393	5380	5422	5098	5025	5148	5371	5409	5362	5434	5530	5701	5583	5389	5354	5354	5457	5435	5477	5450	5735	5692	5615	5418	5426	5598	5589	5802	5592	5510	5649	5520	5429	5079	5032	4948	5026	5203	5234	5315	5417
5314	5472	5416	5320	5359	5327	5266	5298	5271	5499	5353	5023	5018	4944	5148	5243	5215	5135	5337	5289	5335	5397	5263	5381	5150	5433	5429	5304	5420	5403	5579	5518	5724	5408	5600	5580	5405	5451	5422	5408	5458	5436	5315	5214	5078	5169	5281	5167	5284	5161
5339	5288	5332	5427	5166	5267	5096	5218	5533	5411	5258	5074	4942	4989	4961	5183	5100	5208	5215	5243	5241	5124	4969	5153	5173	5262	5357	5259	5417	5501	5510	5520	5599	5686	5680	5497	5383	5456	5296	5308	5325	5420	5455	5265	4995	5160	5078	5101	5161	5089
5334	5588	5408	5298	5083	4954	5185	5250	5354	5262	5164	5168	5053	4911	5010	5043	5016	5039	5036	5181	5107	5004	5046	5156	5155	5296	5363	5375	5363	5327	5391	5421	5665	5676	5512	5486	5321	5295	5294	5134	5293	5222	5222	5066	5063	4932	4869	4956	5086	5165
5576	5451	5302	5282	5033	4846	5094	5265	5464	5341	5029	4891	4872	4976	5006	4959	4828	4840	4942	4930	5088	4953	4951	5060	5034	4962	5208	5112	5302	5175	5193	5049	5434	5470	5418	5547	5315	5364	5362	5391	5424	5208	5315	5203	5043	4867	4870	4767	4981	5054
5764	5450	5329	5124	4894	4912	5197	5289	5303	5140	4779	4900	4766	4783	4689	4726	4995	4851	5038	4848	4901	4831	4966	4892	4891	5081	4796	4923	4959	4997	4834	4945	5215	5385	5272	5290	5281	5541	5575	5489	5353	5271	5174	5385	5086	5111	5005	5028	4801	5055
5838	5603	5134	5038	4860	4942	5118	5438	5230	5022	4934	4951	4889	4844	4622	4967	5006	5070	5001	5029	4932	4823	4807	4731	4919	4768	4840	4792	4957	4990	4850	5083	5121	5182	5422	5368	5374	5352	5540	5455	5453	5256	5285	5236	5258	5368	5163	5232	5111	5249
5951	5381	5330	5112	5054	5122	5204	5447	5183	5196	5195	5168	4893	4952	4840	4870	5249	5220	5092	4867	4802	4895	4949	4785	4854	4951	4675	4853	4943	5003	5063	4983	5223	5290	5362	5396	5386	5333	5357	5316	5375	5464	5258	5267	5059	5079	5037	5162	5040	5164
6105	5413	5404	5073	5165	5123	5256	5203	5151	5170	5168	5016	4972	4907	4819	5000	5185	5198	4938	4903	4893	4872	4978	4862	4962	4853	4800	4812	4982	5114	5045	5254	5246	5361	5504	5419	5439	5342	5221	5443	5414	5259	5154	5087	5113	5155	5132	4900	4934	4953
5918	5542	5469	5297	5460	5382	5247	5223	5125	5088	5045	5039	5009	4915	5022	5149	5176	5051	4736	4826	4999	5123	4966	4819	4773	4859	4910	4940	4955	5123	5236	5287	5445	5482	5436	5398	5181	5155	5219	5210	5303	5202	5085	5000	4996	5004	5105	4983	4808	4944
5793	5641	5469	5383	5474	5270	5313	5099	5263	5290	5206	5141	5085	4992	4979	4901	5055	5004	4949	4863	5040	4992	5139	4865	4933	4833	4990	4760	5057	5117	5262	5303	5404	5298	5346	5241	5251	5052	5096	5347	5177	5364	5215	5043	5160	5001	5128	5089	5109	5002
5857	5638	5566	5463	5367	5355	5197	5520	5359	5389	5485	4959	5016	4906	5069	5107	5084	5041	5035	5001	5227	5174	5071	5029	4972	5033	4907	4920	5162	5025	5147	5143	5179	5014	5045	4990	5206	5133	5111	5121	5344	5199	5147	5113	5078	5043	5013	5241	5207	5175
5973	5623	5443	5567	5319	5198	5274	5380	5482	5482	5389	5247	5010	5211	5228	5077	5109	5260	5171	5343	5214	5348	5200	5184	5132	5084	4939	5007	4994	5153	5003	5168	5211	5165	5128	5073	5206	5220	5102	5057	5215	5320	5164	5273	5294	5130	4853	5010	5212	5307
5861	5466	5378	5326	5245	5229	5302	5488	5559	5722	5357	5142	5252	5277	5319	5289	5288	5181	5150	5428	5354	5342	5297	5276	5159	5176	5100	4988	5198	5155	5252	5214	5391	5431	5130	5308	5089	5073	5189	5215	5084	5257	5367	5490	5425	5392	5041	5011	5270	5266
5907	5620	5509	5263	5267	5210	5369	5459	5481	5390	5247	5264	5285	5324	5290	5111	5183	5025	5255	5298	5302	5189	5247	5309	5295	5108	5031	5084	5249	5431	5192	5414	5366	5399	5242	5187	5202	5239	4993	5121	5190	5154	5378	5425	5497	5505	5246	5351	5303	5348
5812	5531	5332	5275	5142	5245	5417	5174	5221	5233	5277	5259	5201	5078	5230	5143	4900	5152	5183	5128	5170	5115	5201	5221	5184	4962	5110	5155	5298	5322	5352	5093	5273	5315	5305	5184	5224	5182	5159	5210	5107	5174	5103	5252	5450	5568	5590	5567	5433	5384
5745	5418	5400	5258	5103	5208	5306	5330	5366	5130	5216	5262	5293	5267	5076	5114	5166	5175	5137	5205	5025	5213	5179	5102	5077	5239	5181	5112	5373	5283	5412	5303	5212	5320	5183	5335	5095	5237	5225	5073	5084	5114	5136	5191	5409	5580	5434	5312	5472	5420
5610	5234	5262	5015	5295	5286	5252	5075	5224	5208	5293	5332	5387	5314	5162	5102	5313	5303	5119	5260	5107	5221	5326	5152	5228	5307	5350	5272	5173	5350	5295	5293	5178	5271	5132	5216	5221	5237	5158	5232	5203	5212	5317	5353	5354	5434	5245	5369	5319	5210
5605	5214	5296	5196	5224	5362	5230	5232	5221	5197	5325	5405	5256	5294	5232	5204	5219	5205	5280	5126	5163	5367	5352	5288	5254	5295	5217	5074	5350	5284	5185	5285	5115	5178	5001	5080	5207	5136	5092	5056	5072	5249	5300	5601	5483	5392	5332	5366	5356	5236
5472	5399	5303	5443	5328	5147	5134	5108	4932	5075	5015	5201	5140	5283	5177	5234	5098	5225	5036	5144	5408	5532	5433	5394	5307	5209	5086	5085	5107	5218	5142	5164	5068	5054	4920	5060	5102	5057	5033	4853	5118	5225	5559	5521	5579	5410	5390	5275	5223	5029
5511	5498	5413	5322	5338	5048	5036	4836	4897	4865	4923	4978	4845	4882	4966	5010	4929	4962	5163	5301	5395	5438	5295	5226	5271	5001	4980	4980	5048	5106	5177	5148	5270	4918	4792	4874	4846	5001	4916	4945	5079	5176	5433	5683	5574	5551	5448	5355	5195	5200
5633	5518	5420	5454	5029	4929	4882	4815	4777	4821	4865	4893	4877	4946	5086	4965	4947	5066	5115	5252	5387	5412	5138	4997	5218	5044	4885	4994	4888	5098	5300	5029	5106	4928	4886	4893	4945	4973	5010	5102	4882	5147	5364	5363	5690	5629	5500	5287	5094	5091
5813	5667	5522	5294	5144	4977	5009	4949	4894	4829	5006	4802	5078	4989	4994	5133	4970	5150	5210	5378	5419	5202	5134	5147	5058	5110	4946	5013	5144	5153	5134	5015	4965	4805	4806	4809	4977	4852	4880	4997	5014	4990	5059	5248	5589	5417	5380	5188	5166	5145
6042	5672	5474	5369	5165	5290	5167	4988	4957	4912	4905	4953	5194	5262	5149	5019	5109	5289	5207	5269	5289	5233	5189	5174	5295	5034	4968	4866	5160	5167	4921	4912	4906	4727	4870	4789	4731	4774	4846	4886	4891	4928	4961	5243	5097	5104	5138	5154	5112	5112
6034	5577	5455	5513	5289	5179	5149	5023	4977	4865	5004	5150	5291	5330	5200	5142	5090	5192	5230	5298	5205	5348	5278	5235	5080	5093	4827	4956	4859	4987	4988	4939	4835	4729	4664	4620	4689	4626	4823	4866	4840	4889	5126	5183	5058	5124	4985	4954	4884	4913
5923	5726	5670	5460	5445	5256	5065	4942	4968	4983	5121	5289	5404	5250	5169	5161	5268	5256	5169	5387	5369	5359	5324	5094	5227	4743	4960	4980	5065	5099	4801	4845	4603	4720	4538	4444	4629	4641	4793	4854	4886	5055	5148	5376	5187	5088	4846	4893	4774	4743
5896	5494	5639	5363	5291	5170	5099	4862	4953	4960	5179	5151	5052	5138	4910	5173	5173	5145	5314	5331	5458	5451	5280	5248	5024	5102	5129	5081	4873	4991	4794	4883	4695	4685	4595	4460	4404	4644	4793	4873	4955	5061	5175	5412	5258	5217	5105	5114	4843	4932
5786	5616	5541	5405	5214	5007	5077	5038	5093	5261	5161	5073	5153	5092	5006	5178	5027	5199	5295	5257	5348	5308	5238	5070	4947	4830	4937	5133	5030	4716	4842	4705	4652	4735	4536	4729	4497	4413	4627	4732	4956	5004	5174	5317	5207	5309	5219	5177	5049	4911
5952	5780	5644	5301	5074	4975	4989	5052	5121	5231	5038	5114	4974	5072	5158	5088	5076	5262	5291	5371	5313	5160	4914	4903	4957	4835	4899	4794	4809	4596	4611	4696	4678	4730	4643	4650	4521	4570	4823	4917	5053	5124	5190	5225	5344	5345	5301	5252	4952	4873
5900	5618	5414	5269	4924	5070	5074	4990	5069	5120	4874	4993	5015	4889	4970	5009	5170	5237	5474	5332	5406	5062	4927	4868	4911	4600	4714	4639	4490	4540	4604	4542	4511	4628	4770	4772	4778	4869	5059	5073	5345	5438	5401	5396	5233	5289	5213	5097	4977	4896
5835	5590	5403	5214	4884	5004	5111	5225	5177	5028	4961	5064	5012	5087	4948	5081	5186	5339	5465	5552	5286	5054	4920	4841	4924	4663	4669	4746	4510	4505	4540	4680	4827	4664	4708	4849	4906	4967	5233	5389	5511	5553	5476	5424	5236	5281	5289	5255	5251	4988
5799	5487	5422	5033	5012	5259	5212	5195	5363	4990	4951	4868	4988	5094	4923	5072	5020	5368	5349	5447	5222	5142	4946	4950	4805	4826	4843	4805	4586	4561	4700	4673	4777	4838	4735	4867	4875	5003	5275	5338	5625	5477	5638	5380	5246	5250	5254	5293	5206	5162
5909	5549	5483	5261	5238	5430	5485	5205	5224	5138	5076	5101	5095	5009	5049	5030	5153	5323	5216	5277	5043	5031	4967	4952	4655	4797	4828	4907	4856	4713	4688	4774	4785	4973	4863	4893	4942	5021	5186	5302	5463	5421	5705	5236	5191	5106	5068	4945	4935	4960
5865	5719	5621	5420	5400	5461	5417	5125	5146	5174	5151	5098	5083	5062	5192	5208	5267	5355	5268	5141	5002	4870	4928	4778	4806	4771	4848	4896	4748	4755	4836	4874	5058	5032	5087	5076	4966	5179	5179	5467	5425	5424	5360	5213	5048	4707	4766	4723	4749	4718
5956	5733	5711	5521	5582	5429	5490	5356	5239	5118	5252	5083	5071	5122	5241	5306	5186	5140	5251	5149	4936	4944	4753	4704	4704	4668	4831	4865	4788	4911	5093	5035	5150	5136	5171	5085	5122	5214	5154	5336	5394	5344	5266	5158	5024	4815	4687	4680	4772	4470
5690	5870	5817	5585	5454	5494	5651	5463	5423	5278	5390	5093	5029	5060	5052	5157	5076	5066	5085	4887	4981	4903	4720	4740	4781	4693	4776	5009	4874	4892	5152	5079	5077	5204	5096	5062	4877	4930	5043	5123	5229	5216	5128	4992	4782	4785	4663	4796	4815	4545
5874	5659	5765	5573	5640	5658	5636	5414	5346	5414	5390	5247	5109	5030	4931	4891	5044	4974	4879	4831	4746	4816	4736	4717	4698	4798	4770	4831	4857	4984	5092	5222	5326	5253	5207	5041	4863	4915	5016	5155	4942	5204	5011	4835	4827	4721	4728	4905	4909	4675
5884	5563	5537	5487	5621	5465	5448	5528	5420	5357	5442	5408	5249	5144	5170	5078	5051	4960	4862	4867	4674	4701	4735	4709	4650	4733	4887	4917	5018	5091	5053	5295	5197	5383	5333	5319	5206	5146	5133	5250	5076	4959	4917	4783	4801	4731	4685	4647	5028	4911
5620	5273	5462	5687	5402	5664	5637	5511	5508	5391	5540	5411	5389	5214	5111	4929	4862	4931	4933	4941	4764	4874	4826	4856	4730	4700	4840	4924	5172	5253	5313	5291	5267	5426	5103	5193	5128	5139	5263	5290	5059	4829	4864	4613	4647	4553	4791	4582	4991	4806
5461	5475	5451	5427	5435	5474	5606	5540	5689	5568	5584	5381	5547	5180	5220	5087	4985	5172	4968	4944	5116	4940	5055	4842	4670	4859	4814	5037	5160	5177	5447	5222	5066	5091	4958	4979	5132	5093	5332	5276	5069	4766	4899	4719	4725	4647	4690	4842	4984	5098
5540	5440	5580	5448	5350	5491	5633	5563	5592	5711	5777	5541	5335	5230	5279	5124	5032	5263	5182	5188	5164	5190	5091	5035	5101	5066	5047	5183	5054	5063	5068	5363	5105	4936	4979	5040	5186	5175	5133	5222	4925	4846	4847	4947	4432	4698	4717	4885	5207	5104
5422	5395	5446	5398	5343	5492	5624	5665	5496	5730	5731	5560	5365	5328	5472	5202	5268	5258	5141	5235	5378	5321	5324	5142	5196	5368	5268	5504	5591	5457	5490	5375	5240	5153	4928	5046	5318	5090	5118	5029	5253	5060	4862	4896	4674	4691	4841	4950	5200	5102
5588	5317	5418	5348	5340	5377	5589	5422	5552	5564	5582	5502	5362	5277	5419	5354	5407	5372	5405	5354	5333	5423	5425	5295	5342	5405	5381	5680	5705	5571	5683	5572	5367	5289	5316	5207	5332	5057	5368	5271	5140	5121	4882	5004	4889	4801	4925	5045	5096	5082
5449	5373	5360	5313	5240	5452	5554	5378	5208	5311	5492	5289	5360	5402	5355	5305	5483	5462	5470	5362	5503	5433	5604	5437	5451	5244	5234	5365	5614	5680	5693	5364	5287	5193	5271	5268	5340	5234	5134	5154	5032	5029	4885	4844	5073	5037	5061	5055	5192	4961
5721	5387	5429	5242	5119	5216	5225	5237	5250	5246	5272	5327	5412	5543	5398	5403	5541	5522	5660	5530	5343	5305	5399	5416	5422	5238	5284	5256	5414	5469	5554	5548	5412	5188	5093	5215	5371	5134	5137	4820	4827	4855	4702	4799	5035	5072	5155	5019	5116	4996
5880	5461	5506	5292	5305	5250	5215	5091	5065	5283	5208	5267	5234	5225	5282	5411	5247	5313	5596	5412	5273	5281	5300	5301	5235	5322	5424	5282	5393	5427	5409	5324	5431	5011	5088	5168	5034	5122	4913	4806	5034	4912	4752	4810	4901	5059	5097	4946	5173	5055
5788	5538	5402	5266	5255	5305	5228	5147	5091	5348	5116	5071	5113	5281	5139	5014	5234	5330	5172	5080	5120	5061	5070	5387	5365	5543	5442	5440	5468	5420	5288	5463	5139	5123	5045	4953	5127	5173	5113	5094	4991	4814	4769	4815	5055	5088	5047	5108	5113	4945
5956	5555	5576	5290	5149	5123	5278	5238	5344	5222	5119	5199	5191	5173	4878	4816	4921	5042	5024	4955	4945	4900	4998	5180	5128	5245	5351	5361	5447	5521	5318	5288	5200	5114	5161	5199	5052	5056	5135	4944	4912	4922	4944	5049	5079	5332	5169	5095	4888	4746
5935	5698	5571	5503	5270	5162	5199	5235	5122	5114	5153	5065	4886	4912	4739	4918	4814	4633	4748	4755	4625	4917	5098	4947	5006	5118	5128	5131	5328	5157	5239	5205	5241	4895	5112	5112	5034	5093	5104	4964	5030	4938	4974	4968	4911	5378	5116	4987	4931	4917
5988	5772	5800	5659	5488	5268	5357	5219	5233	5166	5112	5230	5043	4857	4946	5007	4876	4827	4808	4797	4706	4804	4795	4745	4920	4970	5107	5125	5259	5303	5084	5055	5124	5053	5173	5188	4960	5100	5070	4995	4888	4921	4890	5081	4790	4986	5079	5184	5000	4726
5896	5879	5820	5774	5560	5473	5302	5390	5359	5302	5193	5304	5233	5128	5055	5118	5022	4941	4836	4742	4817	4819	4739	4758	4962	4962	5024	5121	5149	5152	5204	5145	5123	5017	5073	5203	5273	5150	5369	5231	4941	4880	4849	4874	4869	4917	5037	5036	4838	4813
5852	5582	5476	5693	5497	5377	5360	5596	5572	5409	5278	5251	5321	5213	5148	5032	5032	5147	4888	4847	4942	4881	4993	4951	5040	5203	5276	5159	5135	5235	5093	5014	5112	5284	5273	5307	5457	5445	5186	5352	5134	5088	5067	5050	4882	4752	4815	4839	4915	4944
5786	5634	5543	5620	5510	5337	5606	5571	5364	5394	5397	5457	5522	5272	5279	5356	5205	4982	4863	4938	4997	5162	5203	5189	5071	5179	5146	5084	5207	5165	5216	5052	5179	5228	5268	5296	5200	5404	5375	5358	5324	5199	5149	5071	4936	4986	4893	4985	4975	5008
5896	5671	5737	5807	5778	5693	5712	5470	5530	5621	5452	5459	5116	5491	5303	5281	5143	5094	5077	4960	4887	5194	5321	5438	5519	5458	5201	5358	5268	5211	5168	5324	5283	5109	5164	5277	5091	5344	5424	5246	5074	5077	5168	5088	4975	4952	4977	4917	4941	5082
5727	5645	5723	5606	5627	5613	5538	5433	5588	5514	5519	5446	5442	5389	5386	5403	5288	5201	5019	4981	4977	5180	5476	5427	5459	5469	5492	5545	5433	5401	5355	5511	5383	5353	5253	5305	5074	5087	5082	5052	5323	5209	4959	4932	4994	4905	5051	4931	4841	5115
5553	5451	5439	5510	5413	5260	5464	5409	5171	5398	5443	5453	5575	5548	5510	5426	5295	5368	5193	5132	5147	5371	5585	5642	5607	5689	5763	5618	5511	5463	5515	5335	5413	5344	5303	5307	5241	5098	5067	5054	4988	4958	4995	5043	5004	5010	5024	5139	4938	5063
5512	5248	5266	5106	5152	5137	5223	5148	5182	5233	5417	5617	5702	5619	5654	5457	5454	5225	5338	5240	5310	5610	5661	5664	5602	5489	5615	5442	5275	5375	5479	5418	5294	5333	5241	5126	5010	4970	4945	4889	4949	5138	5023	5183	5073	5181	5173	5078	5048	5144
5552	5420	5401	5283	5247	5212	5092	5191	5067	5183	5368	5347	5309	5525	5383	5224	5391	5351	5396	5432	5245	5542	5679	5619	5586	5433	5446	5442	5255	5451	5368	5453	5376	5065	5141	4858	4919	4963	5014	4968	4969	5208	5050	5239	5442	5179	5062	5226	5077	4990
5631	5729	5446	5356	5238	5172	5226	5135	5253	5330	5324	5300	5363	5267	5215	5199	5170	5113	5188	5130	5371	5442	5594	5471	5325	5256	5250	5399	5248	5071	5231	5269	5110	5113	4812	4847	4762	4774	4776	4972	5113	5221	5234	5199	5493	5313	5133	5078	5077	4892
5736	5453	5545	5154	5037	5295	4958	5152	5429	5221	5409	5412	5198	5133	5166	5221	5064	5127	5169	5312	5096	5059	5285	5298	5288	5008	5168	5156	5053	5008	5130	5182	5077	5091	4985	4879	4916	4923	4806	5066	5169	5259	5369	5417	5373	5515	5184	5102	5055	4694
5739	5541	5293	5146	5185	5029	5104	5150	5083	5354	5461	5424	5506	5269	5117	5190	5302	5302	5208	5199	5141	5089	5241	5026	5001	4931	5074	4828	4878	4880	4824	5050	4913	4867	4882	4872	4992	4951	4954	5263	5242	5279	5237	5242	5570	5258	5185	5038	4973	4782
5826	5798	5476	5350	5121	5057	5172	5154	5324	5329	5252	5356	5420	5218	5288	5199	5241	5051	5135	5076	5139	5006	5103	4969	4870	4858	4927	5103	5047	5229	5077	5175	5204	4982	5025	5087	5214	5147	4951	5180	5245	5116	5149	5093	5065	5096	5047	4900	4833	4725
5749	5573	5635	5309	5257	5150	5249	5408	5454	5605	5459	5371	5339	5257	5112	5123	5061	5086	5189	5121	5092	5200	5133	5095	4989	4977	5055	5087	5269	5202	5367	5249	5372	5287	5201	5069	5407	5301	5298	5087	5083	5078	5056	5109	4854	4891	4814	4945	4920	4902
5546	5359	5376	5057	5183	5081	5421	5700	5731	5734	5697	5609	5387	5137	5127	5174	5171	5020	5115	4995	5169	5287	5183	5326	5141	5200	5164	5141	5203	5230	5358	5508	5252	5244	5208	5011	4991	5314	5508	5376	5035	5128	4930	4912	4866	4965	4905	5019	4998	5314
5432	5308	5146	5107	5044	5065	5276	5435	5569	5551	5637	5431	5351	5285	5309	5252	5185	5081	5015	5073	5176	5215	5267	5211	5215	5268	5413	5488	5347	5360	5446	5486	5336	5459	5376	5325	5104	5186	5179	5063	5211	5108	5282	4963	5184	5133	5390	5435	5328	5290
5530	5356	5286	5142	5013	5076	5030	5337	5305	5300	5212	5528	5244	5191	5257	5254	5401	5341	5363	5133	5265	5277	5418	5303	5247	5235	5445	5489	5542	5423	5239	5143	5349	5344	5223	5358	5202	5301	5227	5164	5101	4947	5036	5088	5219	5189	5411	5553	5463	5242
5423	5295	5305	5442	5368	5255	5288	5289	5412	5161	5039	5050	5115	5001	5056	5207	5223	5434	5237	5142	5381	5471	5313	5184	5084	5172	5309	5389	5318	5558	5408	5205	5046	5106	5183	5095	5200	5091	5190	5186	4835	4904	4986	4868	4909	5238	5302	5360	5473	5323
5462	5031	5115	5168	5184	5396	5359	5444	5146	5271	5148	4954	4928	4859	4993	4937	5076	5032	5194	5255	5446	5451	5271	5350	5197	5193	5221	5370	5439	5543	5429	5332	5214	5143	5015	5089	4963	4991	5003	4957	4987	5072	4926	4995	4811	5110	5304	5421	5199	5039
5233	5008	5230	4955	5266	5210	5178	5230	5191	5266	5181	5227	5175	5191	5105	5042	5244	5046	5039	5157	5401	5278	5472	5357	5299	5453	5377	5472	5251	5266	5253	5028	5197	5023	4923	5006	5031	4991	5273	4971	5215	5118	5138	5133	5091	4940	5171	5340	5241	5141
5346	5303	5331	5163	5210	5178	5164	5053	5280	5182	5219	5100	5320	5334	5227	5247	5276	5126	5173	4982	5157	5362	5270	5296	5264	5267	5196	5303	4886	5006	4934	4817	4843	4991	4824	5004	4845	5120	5277	5346	5154	5480	5320	5412	5472	5265	5306	4997	5174	5072
5624	5647	5543	5757	5474	5498	5513	5042	5180	5211	5075	5103	5335	5249	5145	5257	5349	5329	5434	5222	5244	5287	5189	4955	5140	4986	5165	5110	5148	4951	4934	4875	4961	4912	4904	5008	4898	5042	5311	5466	5239	5257	5367	5153	5242	5131	5161	5024	5021	4881
5818	5594	5757	5767	5605	5730	5428	5413	5345	5269	5070	5357	5033	4992	5024	5203	5300	5381	5403	5475	5354	5249	5281	5056	5082	5100	5274	5207	5282	5154	5146	5076	5039	5115	5039	5197	5253	5288	5220	5088	5133	5342	5179	5158	4859	4997	5135	5136	5123	4906
5638	5258	5639	5361	5444	5293	5277	5400	5326	5428	5494	5339	5209	5186	5166	5145	5164	5177	5395	5391	5319	5351	5400	5335	5246	5366	5334	5283	5392	5305	5263	5269	5211	5280	5278	5262	5130	5349	5228	5189	5079	5167	5082	5035	5058	4981	5140	5362	5270	5056
5398	5373	5356	5034	4997	5015	5212	5308	5404	5424	5480	5440	5440	5361	5268	5266	5221	5393	5363	5303	5254	5415	5369	5596	5539	5358	5342	5154	5180	5215	5217	5264	5201	5334	5081	5244	5280	5333	5271	5218	5193	5198	5132	4991	5090	5140	5198	5325	5283	5239
5430	5548	5191	5191	4968	4923	5073	5081	5017	5382	5353	5306	5459	5228	5271	5252	5557	5444	5206	5148	5131	5323	5394	5509	5508	5344	5345	5286	5136	5208	5267	5288	5291	5222	5223	5224	5246	5191	5372	5366	5371	5358	5226	5106	5126	5080	5290	5114	5137	5126
5686	5693	5424	5203	5183	4979	5128	5002	4975	5252	5081	5066	5105	5198	5279	5621	5675	5561	5091	5202	5142	5112	5224	5234	5220	5221	5226	5240	5356	5366	5255	5226	5340	5309	5297	5059	5153	5142	5101	5078	5226	5164	5135	5166	5057	5140	5108	5044	5086	4898
5777	5766	5455	5429	5345	5405	5352	5107	5276	5153	4884	5139	5084	5084	5152	5280	5499	5285	5168	5275	5323	4971	4950	5032	5076	5192	5347	5374	5274	5296	5384	5441	5360	5225	5171	5208	5055	5105	5013	5083	5043	5152	5258	5092	4979	5088	5093	4931	4824	4778
5699	5599	5404	5354	5401	5566	5417	5419	5407	5302	5210	5192	4894	4957	5167	5099	5102	5128	5097	5237	5219	5134	5147	5219	5150	5094	5169	5266	5381	5257	5475	5308	5270	5357	5234	5113	5189	5132	5062	4946	5130	5131	5233	5107	4994	5026	5239	5090	5024	4713
5325	5164	5250	5179	5102	5354	5428	5361	5342	5398	5269	5278	5236	5255	5221	5227	5001	4954	4967	5144	5149	5209	5372	5253	5155	5349	5542	5287	5356	5222	5209	5371	5415	5119	5224	5255	5326	5290	5196	5107	5042	5119	5229	5108	5082	4917	5069	5104	5245	5100
5229	5023	5104	5053	4909	5102	5172	5207	5346	5336	5169	5499	5373	5407	5458	5234	5295	5164	5095	5031	5075	5310	5215	5501	5452	5326	5413	5501	5388	5291	5343	5203	5293	5206	5222	5336	5152	5263	5241	5121	5065	5077	5139	5182	5230	5002	4978	5176	5259	5275
5440	5188	5165	5147	5018	5009	5053	4973	5017	5082	5195	5182	5605	5599	5625	5606	5545	5462	5439	5232	5224	5340	5323	5351	5425	5525	5411	5462	5447	5272	5291	5270	5276	5305	5371	5173	5188	5217	5106	5173	5257	5009	5156	5245	5239	5124	5015	5012	5192	5248
5485	5369	5275	5355	5237	5234	5233	5103	5057	5171	5000	5025	5222	5483	5531	5577	5521	5581	5394	5384	5176	5285	5312	5171	5204	5366	5399	5319	5217	5277	5291	5277	5462	5141	5299	5351	5279	5241	5193	5303	5240	5153	5160	5217	5043	5068	5113	5004	5118	5095
5370	5345	5378	5490	5381	5466	5642	5357	5211	5188	5070	5021	5165	5005	5052	5273	5295	5419	5627	5433	5433	5353	5286	5128	5064	5067	5095	5075	5242	5318	5408	5573	5456	5398	5431	5272	5391	5235	5369	5407	5276	5156	5055	5002	5175	5212	5082	5047	5073	5129
5388	5453	5396	5350	5432	5497	5702	5444	5295	5173	5079	5101	5162	5024	4992	5263	5140	5013	5185	5236	5459	5397	5369	5061	5153	4980	5040	5193	5160	5237	5437	5459	5690	5388	5440	5498	5259	5483	5264	5486	5497	5278	5097	4941	5135	5060	5231	5135	4874	5112
5456	5283	5270	5245	5229	5060	5380	5289	5305	5314	5248	5246	5184	5095	5053	5085	5067	4884	5068	5004	5236	5204	5181	5105	5096	4938	5054	4973	5018	5144	5279	5450	5541	5556	5494	5330	5343	5348	5446	5344	5375	5313	5094	4988	4902	5170	5211	5295	5122	5345
5385	5306	5180	5055	5042	5127	5191	5088	5079	5055	4937	5088	5054	5153	5224	5191	5177	5097	4916	4764	5105	5146	5086	5036	5094	5085	5343	5116	5021	5166	5185	5379	5497	5386	5333	5387	5243	5230	5217	5129	5244	5288	5363	5092	5111	5164	5175	5233	5314	5264
5611	5516	5441	5244	5253	5125	5252	5041	5121	4959	4769	4735	4854	5051	5085	5278	5264	5067	5087	5173	5315	5093	5204	5074	5096	5073	5033	5157	5074	5327	5305	5347	5499	5317	5252	5388	5326	5228	5121	5238	5428	5360	5264	5394	5271	5340	5493	5383	5272	5367
6072	5599	5619	5456	5509	5485	5430	5240	4940	4889	4592	4684	4748	4849	5155	5369	5212	5201	5255	5281	5335	5202	5248	5053	4926	5136	5156	5213	5372	5247	5342	5291	5322	5305	5186	5021	5165	5077	5033	5144	5288	5234	5319	5231	5595	5516	5315	5408	5411	5223
5866	5612	5606	5583	5294	5520	5234	5211	5188	5177	4909	4630	4637	4767	4980	5145	5027	4894	5116	5261	5313	5311	5383	5193	5106	5104	5044	5368	5408	5425	5469	5408	5424	5279	5182	5065	4979	5154	5226	5237	5230	5248	5352	5269	5496	5595	5478	5169	5065	5211
5620	5578	5346	5333	5303	5528	5264	5141	5194	5278	5056	4980	5082	5056	5093	5040	4971	4868	4951	5142	5410	5317	5217	5132	5092	5121	5021	5134	5361	5441	5471	5538	5583	5447	5227	5224	5126	5111	5211	5345	5313	5229	5201	5208	5308	5303	5310	5133	5072	4966
5370	5289	5158	5224	5049	4876	5133	5044	5008	5339	5104	5265	5170	5099	5085	5038	4999	4909	4938	5101	5220	5237	5222	5273	5343	5141	5251	5255	5407	5469	5283	5502	5387	5549	5397	5269	5223	5210	5160	5224	5231	5258	5046	5051	5082	5250	5106	5057	5015	5190
5491	5405	5284	5100	4931	4968	5001	4879	4894	5162	5136	5348	5463	5196	5275	5163	4982	4928	4945	4863	5033	5219	5278	5163	5258	5414	5300	5397	5207	5300	5066	5115	5130	5187	5110	5304	5355	5114	5291	5200	5319	5273	5048	5068	5013	5008	5140	4984	5025	5188
5674	5646	5470	5278	5136	4840	4904	4898	5025	5142	5179	5236	5330	5241	5325	5047	5119	4946	5127	5193	5021	5166	5139	5367	5319	5338	5436	5339	5410	5321	5296	5109	5031	5017	5055	5117	5304	5183	5106	5256	5406	5288	5489	5341	5160	5027	5023	4995	5190	5190
5942	5799	5673	5430	5421	5026	5089	5259	5072	5190	5191	4918	5107	5176	5010	4995	4999	5034	4994	4962	4858	4976	4949	5123	5168	5413	5521	5503	5517	5539	5446	5239	5087	4978	4960	5180	5165	5110	5154	5238	5244	5393	5342	5389	5161	5024	4913	4854	5037	5026
5865	5646	5764	5533	5653	5539	5267	5515	5226	5326	5324	4952	5048	5141	4962	4811	4856	4889	5179	5088	4971	4874	4862	4967	5116	5268	5434	5493	5579	5470	5379	5436	5351	5143	5158	5094	5059	5024	5063	5092	5066	5242	5235	5202	5203	5034	4991	5074	5062	4932
5651	5444	5562	5546	5689	5558	5507	5633	5618	5462	5397	5161	4949	4881	4775	4775	4850	5036	5112	5182	5060	4994	5043	5222	5133	5364	5160	5435	5481	5549	5456	5530	5301	5350	4987	5216	4905	5054	5006	4935	5132	5016	5268	5149	5142	5283	5086	5050	5007	5066
5621	5392	5519	5471	5373	5642	5589	5509	5555	5334	5348	5045	5006	4976	5138	5042	5065	4779	5131	5234	5180	5208	5176	5036	5219	5272	5387	5458	5494	5526	5485	5520	5564	5258	5133	4991	4864	4862	5137	5233	5254	5245	5253	5104	5097	5257	5223	5426	5242	5103
5692	5541	5224	5503	5414	5444	5403	5105	5269	5228	5186	5160	5228	5172	5234	5306	5206	5022	5078	5259	5239	5424	5244	5234	5247	5120	5244	5189	5316	5323	5213	5206	5317	5184	5042	4894	4943	4925	5017	5402	5350	5279	5181	4982	5145	5303	5428	5426	5269	5145
5698	5636	5602	5575	5426	5427	5311	5218	5178	5165	5242	4915	5220	5241	5113	5222	5219	5229	5164	5140	5225	5113	5296	5352	5407	5453	5170	5255	5324	5228	5074	4935	4942	5074	5015	4962	5116	4980	5226	5207	5301	5402	5162	5110	5074	5214	5259	5445	5386	5371
5668	5717	5831	5521	5704	5374	5341	5210	4923	4953	5031	4993	4959	5229	5092	5166	5281	5239	5170	5084	5311	5232	5153	5169	5175	5268	5452	5385	5289	5083	4834	4908	4909	4868	5193	5200	5091	5332	5296	5209	5278	5243	4984	5068	5204	5191	5316	5424	5369	5380
5826	5640	5809	5613	5645	5641	5505	5375	5285	4950	5122	4997	5073	5158	5254	5228	5146	5370	5467	5256	5376	5142	5062	5065	5304	5379	5518	5600	5523	5252	4923	4911	4839	4908	5003	5158	5268	5403	5321	5222	5069	5139	5242	5149	5212	5289	5187	5340	5358	5468
5791	5506	5651	5786	5365	5360	5296	5177	5104	5141	5148	5115	5104	5103	5218	5200	5235	5244	5285	5157	5219	5095	5090	5282	5149	5305	5374	5544	5492	5404	5289	5085	5167	5103	5159	5092	5272	5297	5349	5133	5269	5274	5292	5184	5218	5349	5386	5462	5280	5465
5583	5637	5312	5315	5202	5170	5219	5188	5083	5249	5241	5177	5348	5107	5192	5093	5113	5109	5049	5131	5151	5243	5193	5091	5254	5393	5458	5469	5390	5401	5409	5166	5102	5104	5142	4974	4953	5105	5208	5145	5088	5148	5255	5344	5428	5563	5344	5159	5050	5410
5588	5250	5269	5141	5212	4957	5045	5033	4955	5218	5229	5286	5431	5363	5133	5138	5083	5178	4966	5055	5032	5121	5203	5371	5333	5285	5380	5100	5103	5223	5222	5328	5253	5164	5010	4982	5054	5068	5121	5128	5175	5151	5187	5480	5559	5486	5383	5072	5244	5251
5754	5327	5248	5109	5183	5006	4874	4882	4788	5044	5243	5311	5379	5458	5475	5247	5075	5009	5054	4789	4909	5012	5177	5368	5187	5124	5307	5217	5318	5096	5063	5255	5599	5322	5138	5154	5133	5133	5125	5156	4926	5094	5124	5401	5606	5506	5369	5257	5201	4985
5774	5327	5437	5297	5150	5139	5021	4919	4949	4967	5311	5405	5200	5408	5341	5187	4950	4919	4868	5005	5049	5130	5117	5387	5404	5275	5085	5244	5145	5277	5367	5366	5560	5518	5364	5161	5173	5247	5033	4962	5279	5416	5512	5466	5537	5380	5255	5351	5062	5011
5913	5867	5847	5493	5436	5228	5142	4885	4863	4923	5059	5113	5221	5339	5335	5221	5026	5113	5063	4940	5067	5262	5487	5328	5427	5205	5139	5044	5025	5179	5231	5160	5203	5375	5319	5134	4975	5081	4761	5140	5281	5302	5589	5642	5535	5716	5451	5305	5152	5231
5899	5828	5787	5589	5526	5460	5502	5157	5094	5090	5066	5203	5116	5296	5143	5017	5191	5292	5264	5215	5283	5292	5496	5445	5488	5378	5196	5088	5057	4944	5195	5082	5150	5056	5260	5200	5148	5202	5115	5065	5239	5384	5357	5456	5467	5456	5394	5439	5469	5199
5696	5829	5826	5822	5681	5685	5423	5420	5209	5024	5031	5110	5070	5196	5111	5150	5035	5109	5376	5517	5360	5348	5208	5133	5211	5207	5170	5152	5247	5184	5071	5116	5138	5071	5007	5069	5098	5024	4948	4971	5143	5327	5530	5616	5414	5288	5397	5310	5298	5249
5687	5601	5728	5654	5523	5711	5576	5230	5230	5272	5067	5252	5147	5164	4921	4989	4923	5092	5122	5286	5422	5466	5191	5124	5015	5040	5071	5206	5132	5207	5037	5016	4963	5111	4949	5031	4979	5069	5148	5443	5325	5412	5461	5502	5451	5430	5335	5188	5134	5243
5767	5528	5671	5696	5630	5442	5344	5510	5416	5203	5400	5260	5260	5189	5064	4788	4923	4833	5134	5301	5399	5364	5382	5323	5218	5228	5106	5268	5207	5323	5242	5048	5027	4979	4999	4909	5041	5115	5172	5291	5368	5373	5655	5350	5559	5441	5154	5209	5335	5369
5786	5460	5510	5531	5463	5211	5305	5302	5285	5333	5349	5306	5168	5039	5131	4905	4944	4969	5205	5311	5232	5507	5256	5375	5329	5224	5298	5346	5310	5380	5186	5029	5073	5163	4985	4883	4924	5133	5180	5360	5415	5447	5462	5363	5280	5283	5464	5299	5127	5150
5703	5466	5494	5433	5366	5069	5068	5228	5187	5387	5319	5413	5406	5265	5222	4958	4957	4930	4992	5068	5199	5309	5341	5414	5460	5179	5086	5102	5258	5303	5236	5092	5116	5020	4808	4800	4815	5050	5229	5365	5392	5417	5279	5245	5106	5146	5338	5215	5240	5453
5921	5607	5690	5334	5121	5026	5022	5031	5104	5194	5196	5286	5229	5371	5267	5101	4977	4875	4802	4912	4908	4992	5054	5280	5190	5081	5108	5044	5271	5245	5496	5167	5278	5164	5024	4970	4924	5037	5125	5163	5281	5393	5353	5319	5173	5273	5255	5440	5230	5174
5987	5752	5646	5500	5255	5113	5108	5166	5119	5028	5070	5083	5253	5124	5004	5060	4971	4869	4955	4946	4993	4953	4998	5099	5112	5120	5008	5146	5114	5300	5431	5362	5269	5282	5239	5072	4821	5047	5090	5105	5352	5313	5382	5249	5253	5371	5248	5447	5239	5177
6170	5948	6083	5611	5539	5292	5206	5180	5029	5099	5058	4956	5021	5355	5150	5120	4950	4813	4968	5087	5130	4992	5102	5129	5393	5308	5036	5242	5222	5237	5245	5387	5340	5400	5543	5259	5179	5038	5101	4938	5292	5373	5358	5301	5280	5197	5287	5458	5445	5191
6242	6253	5926	5513	5497	5389	5236	5073	4957	5097	5064	5030	4994	4734	5047	5108	5008	5020	5214	5151	5243	5227	5099	5169	5167	5073	5242	5297	5337	5448	5382	5234	5099	5145	5282	5295	4874	4967	4856	4974	5115	5251	5548	5418	5231	5372	5355	5442	5109	5121
6099	5792	5733	5468	5510	5540	5448	5243	5171	5255	5211	5023	4923	5004	4954	4919	5036	5242	5197	5459	5461	5318	5233	5348	5308	5261	5170	5241	5262	4857	5072	5100	4941	4892	5172	5132	5132	5026	5069	4843	4927	5185	5301	5421	5252	5328	5350	5353	5306	5121
5909	5697	5684	5486	5684	5726	5554	5345	5379	5330	5227	5251	5098	5161	5154	5176	5306	5146	5341	5463	5654	5614	5396	5309	5237	5332	5281	5183	5158	5256	5066	5203	5190	4956	5234	5195	5046	5049	5119	4981	5074	5300	5359	5510	5264	5156	5411	5287	5262	5373
5697	5723	5536	5416	5483	5505	5586	5292	5169	5295	5213	5026	5145	5115	5327	5235	5443	5568	5353	5545	5563	5510	5749	5666	5458	5409	5397	5231	5205	5167	5197	4979	4963	5089	4986	5219	5156	5196	5263	5199	5159	5269	5167	5409	5441	5315	5045	5208	5410	5339
5579	5324	5324	5205	5403	5508	5431	5484	5432	5469	5320	5319	5284	5079	5224	5283	5281	5468	5582	5700	5529	5535	5513	5718	5429	5485	5217	5473	5255	5103	5408	5177	5137	5166	5072	5261	5342	5202	5328	5288	5146	5266	5360	5467	5169	5343	5144	5264	5168	5276
5343	5241	5240	5271	5418	5272	5387	5400	5493	5529	5514	5424	5442	5533	5370	5386	5339	5202	5158	5333	5680	5717	5449	5419	5515	5622	5386	5252	5200	5201	4970	5470	5102	5104	5268	5340	5456	5375	5414	5487	5191	5383	5303	5471	5461	5300	5294	5335	5380	5350
5478	5546	5304	5182	5010	5045	5006	4939	5190	4983	5322	5152	5281	5438	5482	5560	5425	5159	5041	5094	5314	5541	5593	5355	5411	5508	5443	5048	5176	5306	5325	5381	5244	5262	5112	5363	5125	5379	5522	5349	5269	5493	5305	5411	5239	5248	5252	5446	5549	5504
5937	5621	5327	4985	4863	4639	4659	4753	4761	4944	5078	5164	5069	5284	5088	5098	5451	5358	5343	5288	5106	5275	5681	5840	5658	5450	5587	5428	5127	5162	5408	5353	5348	5357	5318	5260	5106	5451	5478	5350	5337	5455	5326	5387	5253	5350	5295	5353	5367	5300
5986	5574	5594	5168	5088	4857	4821	4890	4970	5082	5372	5204	5382	5105	5109	5070	4946	5229	5431	5314	5448	5354	5494	5780	5725	5708	5433	5452	5448	5189	5360	5496	5197	5239	5363	4955	5216	5142	5549	5347	5407	5253	5155	5225	5329	5387	5459	5231	5180	5450
6321	5778	5847	5644	5284	5119	5096	5015	5012	5223	5327	5540	5642	5571	5616	5433	5305	5199	5247	5443	5527	5651	5504	5657	5886	6058	5850	5555	5555	5316	5222	5449	5301	5441	5434	5034	5130	5220	5553	5357	5291	5485	5215	5091	5266	5290	5395	5328	5137	5190
6670	6390	6218	5688	5474	5060	5111	4835	4861	5035	5126	5321	5494	5531	5758	5641	5691	5457	5446	5205	5296	5613	5758	5469	5505	5840	5716	5471	5401	5497	5248	5238	5571	5284	5416	5265	5141	5516	5322	5496	5475	5435	5238	5283	5245	5381	5078	5348	5330	5305
7075	6442	5992	5780	5449	5143	4933	4667	4714	4797	4866	5044	4994	5051	5480	5788	5971	5877	5610	5384	5243	5420	5578	5503	5281	5427	5795	5623	5306	5460	5471	5400	5635	5605	5374	5368	5255	5458	5463	5649	5639	5545	5410	5246	5346	5404	5452	5599	5254	5563
6740	6227	5830	5742	5544	5366	5270	5183	4989	4932	4866	4792	4916	4840	5158	5512	5669	6093	5827	5639	5203	5024	5379	5565	5289	5267	5475	5807	5370	5297	5526	5478	5325	5467	5517	5442	5518	5395	5516	5552	5511	5488	5402	5205	5485	5483	5495	5633	5639	5669
6441	6106	5863	5861	5800	6107	5699	5451	5288	5168	4928	4895	4966	4817	4943	5089	5367	5622	5860	5759	5616	5037	5071	5270	5326	5304	5317	5752	5795	5244	5440	5670	5346	5347	5505	5397	5683	5453	5641	5475	5532	5458	5433	5196	5480	5335	5594	5548	5796	5756
6278	6188	6282	6223	6172	6235	6094	5763	5535	5227	5167	5154	5274	4881	5106	5116	5143	5195	5432	5621	5681	5062	5039	5161	5433	5656	5484	5655	5893	5690	5432	5781	5378	5229	5610	5417	5566	5286	5420	5257	5360	5663	5584	5501	5478	5399	5728	5715	5578	5571
6316	6507	6626	6526	6448	6404	6193	5875	5729	5431	5252	5241	5141	5196	5317	5295	5167	5154	5288	5444	5656	5589	5295	5129	5398	5793	5658	5808	6010	6004	5518	5583	5475	5184	5598	5366	5369	5369	5064	5160	5253	5326	5417	5680	5489	5717	5786	5687	5604	5684
6167	6674	6580	6762	6560	6133	5961	5700	5688	5563	5318	5078	5233	5331	5440	5637	5529	5405	5229	5421	5519	5799	5477	5398	5253	5622	5638	5460	5733	5936	5497	5190	5352	5177	5427	5395	5152	5446	5038	5408	5197	5427	5302	5426	5343	5712	5637	5899	5701	5797
6241	6366	6635	6557	6320	6205	5772	5701	5657	5276	5032	5106	5003	5165	5318	5559	5707	5651	5436	5401	5514	5765	5654	5354	5093	5336	5556	5375	5385	5833	5564	5174	5395	5169	5041	5413	5048	5442	5108	5408	5282	5358	5378	5399	5390	5540	5598	5894	5820	5778
6151	6180	6180	6029	6057	5918	5764	5861	5536	5322	5165	4876	4982	4984	5051	5440	5518	5819	5743	5401	5470	5542	5692	5484	5087	5007	5759	5533	5397	5581	5688	5221	5367	5174	5101	5596	5240	5449	5320	5293	5198	5312	5408	5533	5422	5537	5515	5884	5822	5873
6005	5887	5870	5751	5849	5780	5796	5714	5679	5473	5142	5033	4760	4764	5000	5094	5299	5569	5678	5367	5289	5495	5638	5494	5162	5190	5493	5548	5268	5637	5853	5233	5388	5219	5039	5576	5390	5446	5276	5148	5178	5166	5306	5447	5377	5533	5550	5864	5983	5811
5662	5743	5714	5528	5521	5632	5741	5898	5782	5669	5299	5208	4757	4816	4788	4892	5238	5372	5434	5397	5304	5405	5793	5872	5185	5031	5397	5628	5378	5587	5993	5537	5416	5493	5247	5489	5329	5325	5408	5224	5303	5211	5418	5543	5454	5668	5533	5890	5981	5851
5596	5374	5375	5331	5356	5467	5724	5907	5931	5777	5580	5470	5105	4818	4855	5044	5234	5396	5440	5437	5292	5316	5736	5831	5375	5077	5290	5842	5555	5629	5952	5716	5328	5641	5149	5256	5370	5395	5546	5238	5291	5129	5409	5410	5585	5762	5785	5854	5899	5859
5473	5124	5018	5121	5251	5649	5798	6035	5886	5914	5752	5540	5316	5065	4821	4813	5062	5282	5520	5538	5228	5225	5430	5682	5291	4986	5235	5804	5478	5471	5823	5678	5321	5562	5069	5319	5247	5223	5391	5319	5531	5275	5492	5547	5893	5650	5824	5762	5722	5856
5227	5031	4852	4940	5254	5428	5732	5937	6122	6113	5892	5540	5110	4854	4813	4814	4870	5292	5313	5308	5267	5216	5418	5787	5304	4945	5122	5553	5270	5461	5651	5588	5249	5275	5268	5267	5197	5514	5653	5528	5564	5456	5532	5681	5887	5623	5765	5802	5676	5764
5073	4965	4874	5011	5119	5492	5668	5971	5924	6240	5974	5799	5239	5034	4862	4839	4812	5131	5386	5400	5342	5370	5589	5807	5518	4933	5069	5378	5208	5335	5575	5443	5126	5413	5076	5198	5432	5491	5713	5474	5573	5325	5587	5580	5804	5599	5556	5370	5540	5843
5246	5029	4884	4871	5007	5159	5551	5720	5687	5927	5745	5516	5193	5065	4813	4735	4938	5174	5384	5336	5125	5323	5491	5741	5532	5055	4966	5573	5453	5268	5824	5653	5270	5506	5118	5191	5511	5512	5849	5526	5445	5324	5468	5526	5663	5473	5337	5298	5392	5542
5252	5104	5017	4922	4821	4962	5318	5469	5738	5891	5642	5627	5302	5068	4968	4967	4922	5053	5031	5073	4944	5359	5590	5777	5524	5143	5228	5513	5304	5358	5837	5761	5541	5524	5292	5391	5645	5493	5808	5689	5509	5362	5661	5635	5709	5641	5496	5464	5519	5719
5372	5095	5068	4904	4845	4810	5180	5503	5628	5716	5666	5780	5370	5131	5083	5133	5113	5320	5306	5169	5082	5327	5771	5942	5456	5066	5217	5557	5470	5436	5993	5561	5397	5664	5220	5307	5588	5550	5760	5543	5703	5587	5814	5894	5961	5874	5738	5496	5618	5844
5393	5130	4952	4803	4767	4893	5084	5336	5459	5457	5583	5525	5382	5268	5106	5265	5387	5514	5238	5020	4835	5225	5824	5760	5318	4977	5154	5244	4927	5275	5652	5433	5407	5289	5053	5409	5310	5577	5691	5584	5662	5565	5780	5859	6112	5757	5646	5689	5648	5760
5092	4917	4884	4757	4706	4812	4925	5228	5386	5492	5623	5539	5453	5326	5234	5102	5398	5229	4845	4793	4902	5134	5560	5590	5112	5098	5043	4965	4726	5089	5302	5244	5220	5238	4951	5247	5202	5638	5792	5575	5725	5472	5584	5454	5567	5469	5335	5417	5495	5683
5058	4717	4956	4654	4820	4838	4935	5032	5464	5477	5689	5645	5642	5693	5617	5397	5281	4861	4552	4476	4664	5287	5412	5364	5015	4984	5090	4803	4712	5236	5094	5161	5320	5153	5198	5483	5262	5641	5720	5744	5422	5408	5336	5434	5531	5234	5475	5541	5605	5520
4814	4887	4896	4888	4773	4933	5104	5260	5455	5590	5782	5957	5977	5741	5634	5387	5057	4707	4415	4507	4923	5379	5378	5032	5016	5052	5051	4698	4887	5161	5265	5304	5455	5192	5221	5369	5338	5885	5521	5810	5392	5421	5385	5541	5329	5395	5239	5519	5501	5570
4701	4789	4960	4806	4945	5036	5434	5448	5608	5922	6132	6288	6094	5840	5737	5327	4894	4550	4508	4758	5080	5266	5204	5068	5209	5231	4862	4691	5043	5220	5118	5399	5442	5031	5239	5243	5384	5488	5553	5652	5372	5512	5329	5517	5532	5427	5260	5430	5622	5467
4729	4580	4652	4676	4885	5224	5475	5787	5847	6133	6223	6363	6129	5849	5472	5073	4714	4567	4774	4970	5231	5195	5349	5246	5255	5240	4886	4751	5225	5085	5200	5573	5318	5057	5309	4976	5400	5586	5696	5478	5380	5503	5391	5574	5421	5414	5233	5227	5382	5529
4672	4341	4500	4566	4839	5078	5400	5633	6055	6235	6323	6182	6125	5760	5168	5028	4714	4685	4973	5019	5094	5138	5164	5537	5564	5155	4667	4983	5138	5117	5343	5650	5188	5162	5150	5150	5399	5533	5651	5548	5491	5290	5532	5240	5391	5223	5254	5201	5549	5555
4936	4415	4338	4300	4525	4783	5079	5349	5607	5688	5948	5810	5665	5347	4984	4762	4984	4718	4816	4892	4902	5045	5104	5560	5351	4989	4940	4965	4971	5143	5641	5517	5316	5094	4964	5085	5306	5536	5696	5316	5500	5301	5183	5309	5199	5177	5213	5162	5608	5666
4849	4572	4552	4569	4533	4617	4946	5029	5258	5399	5473	5567	5385	5207	5116	4863	4847	4810	4604	4599	4841	5086	5434	5414	5199	5023	5047	5049	4888	5263	5443	5208	5192	5102	4826	5191	5266	5596	5560	5222	5101	5037	4986	5135	5088	5204	5257	5323	5415	5631
4712	4750	4815	4840	4827	4862	5185	5241	5306	5476	5422	5358	5373	5345	5189	4892	4691	4634	4494	4642	5047	5563	5582	5393	4913	5060	5083	4782	4935	5266	5341	5090	5210	4810	5001	4995	5141	5304	5475	5235	4936	4953	5031	5080	5096	5129	5225	5256	5365	5474
4584	4639	4693	4933	5064	5246	5469	5653	5664	5812	5801	5856	5579	5294	5203	4992	4582	4459	4587	5215	5470	5861	5557	5407	5274	5210	4969	4981	5298	5426	5026	5278	5112	4786	4874	4976	5238	5379	5274	5213	5124	5162	5120	5209	5008	5044	5123	5225	5319	5380
4494	4358	4457	4591	4898	5077	5353	5655	5522	5744	5822	5716	5430	5134	4688	4616	4512	4599	4931	5201	5429	5357	5301	5434	5406	4961	4741	5071	5184	5115	5288	5171	4913	4786	4756	4783	5193	5290	5291	5352	5287	5204	5087	5100	5078	5133	5146	5217	5268	5272
4593	4518	4435	4473	4741	4887	5080	5272	5292	5495	5361	5401	5140	4869	4702	4398	4649	4712	4848	4943	5192	5383	5511	5256	4994	4633	4702	4862	4952	4969	5129	5023	4812	4774	4660	4898	5253	5209	5427	5169	5329	5228	5336	5058	5114	5088	5073	5090	5287	5371
4607	4734	4709	4671	4969	5051	5226	5382	5550	5337	5317	5151	5042	4792	4798	4543	4545	4679	4789	4843	5090	5317	5490	5109	4714	4789	4787	4751	5105	5152	5086	4993	4858	4735	4799	4870	5212	5425	5116	5134	5214	5150	5424	5326	5253	5153	5074	5191	5239	5304
4588	4620	4898	4938	5439	5670	5692	5922	6046	5806	5577	5415	5024	4813	4592	4595	4609	4795	5080	5223	5495	5342	5098	4759	4690	4547	4700	4920	5187	5040	4863	5014	4855	4716	4939	5126	5320	5347	5252	5300	5038	5298	5283	5204	5204	5169	5168	5195	5150	5157
4615	4531	4701	4801	5306	5467	5822	5960	6011	5927	5586	5440	4929	4723	4476	4431	4602	4905	5320	5446	5502	5317	5159	4832	4592	4567	4842	5037	5147	5090	5015	4783	4714	4797	4787	5067	5221	5510	5197	5319	5225	5286	5198	5311	5147	5141	5094	5081	5091	5085
4772	4874	4906	5012	5295	5439	5619	5835	5728	5688	5344	5113	4774	4460	4635	4735	4733	5073	5158	5385	5425	5344	5067	4878	4620	4729	4763	4970	5110	5220	5087	4961	4802	4835	4877	5161	5347	5498	5383	5244	5250	5273	5224	5153	5080	4987	5170	5174	5122	5132
4874	4968	5308	5387	5484	5767	5737	5672	5621	5347	5354	5096	4759	4592	4610	4757	4783	4886	5157	5304	5406	5242	4965	4798	4659	4734	4983	5143	5279	5302	5107	5086	5038	5042	5239	5198	5381	5484	5131	5236	5055	5222	5080	5130	5168	5029	5138	5110	5251	5200
5204	5188	5376	5335	5655	5744	5694	5596	5464	5334	4903	4743	4463	4362	4566	4768	5005	5130	5262	5370	5316	5111	4952	4809	4844	4977	5131	5416	5453	5194	5171	5124	5162	5156	5318	5285	5422	5238	5325	5077	5122	5136	5129	5236	5167	5137	5113	5208	5123	5292
5737	5845	5847	5867	5808	5748	5582	5459	5086	4982	4756	4478	4436	4513	4680	5125	5379	5528	5489	5479	5320	5147	5026	4921	4938	5073	5381	5587	5338	5443	5345	5113	5133	5163	5410	5465	5274	5347	5161	5019	5182	5171	5190	5203	5212	5041	5053	5001	5088	5176
5941	5989	6101	6289	5997	6008	5695	5473	5058	4813	4683	4518	4577	4517	4820	5096	5332	5546	5469	5474	5259	5144	4851	4672	4907	5271	5519	5452	5364	5374	5186	5058	5269	5176	5479	5554	5351	5159	5155	5262	5092	5308	5289	5233	5078	5162	5186	5127	5063	5167
6180	6054	6190	5971	5834	5537	5277	4902	4790	4726	4471	4439	4552	4604	4926	5081	5192	5448	5463	5420	5121	4875	4939	4954	4890	5142	5307	5486	5314	5224	5155	4986	4941	5080	5295	5322	5344	5242	5044	5232	5235	5345	5514	5247	5265	5250	5176	5007	5200	5055
6227	6121	6270	5860	5726	5319	5165	4804	4710	4511	4515	4467	4574	4823	4942	5299	5335	5290	5213	5176	5228	4818	4713	4929	5040	5288	5282	5160	5198	5123	4844	5044	4938	5087	5064	5340	5178	5043	5327	5192	5455	5316	5387	5274	5332	5322	5228	5293	4944	4899
6333	6093	6110	5578	5385	5073	4944	4545	4578	4589	4608	4598	4806	4905	5185	5311	5438	5338	5164	5085	4829	4846	4904	5013	5115	5329	5257	5214	5239	5041	4960	5042	4891	5131	4977	5047	5134	5114	5047	5266	5331	5402	5233	5512	5306	5362	5087	5133	4984	4895
6297	5782	5652	5470	5098	4886	4667	4352	4409	4551	4642	4870	4993	5266	5437	5214	5429	5294	5156	4861	4892	5005	4845	5022	5018	5209	5181	5127	4931	4978	4957	4925	4908	4972	4944	5095	5112	5120	5282	5570	5537	5538	5415	5277	5326	5241	5174	5101	4961	4844
6006	5620	5339	4996	4927	4637	4523	4378	4493	4501	4635	4969	5252	5216	5308	5527	5450	5264	5098	4947	4898	4897	5057	4939	5033	5132	5108	5181	4978	4986	4884	4827	4968	5043	5001	4943	4996	5065	5123	5290	5344	5540	5414	5217	5276	5244	4971	4907	4949	4947
5681	5330	5156	4875	4699	4543	4388	4324	4518	4681	4881	5105	5280	5536	5394	5423	5205	4968	5076	5009	4920	4959	4960	5095	5158	5304	5189	4902	5042	5020	5070	5062	5131	4984	5312	5231	4979	5201	5389	5280	5492	5558	5308	5177	5195	5127	5083	4934	5036	5089
5294	4921	4645	4551	4324	4494	4504	4539	4584	5015	5282	5344	5413	5307	5445	5133	5171	5177	5105	5002	4924	5122	5323	5224	5218	5172	5105	5032	5031	4932	4935	5121	5200	5053	5024	4914	4864	5087	5132	5170	5262	5257	5216	5300	5135	5232	5098	5053	5006	5099
4899	4592	4613	4408	4505	4332	4624	4770	4986	5218	5384	5532	5458	5227	5106	5047	5116	4774	4903	4906	4944	5283	5325	5185	5298	5264	4954	4871	4933	4893	4944	5081	5110	5217	5179	4874	5102	5034	5388	5378	5391	5333	5238	5071	5215	5197	5179	5148	5146	5123
4680	4500	4258	4386	4482	4455	4808	4950	5128	5391	5355	5287	5454	5303	5187	5026	4879	4996	4831	4882	5043	5108	5182	5296	5148	5062	5018	4625	4842	4991	5003	5213	5405	5197	5255	5164	5102	5370	5325	5508	5392	5369	5354	5168	5333	5280	5262	5063	4964	5212
4774	4667	4645	4674	4803	4865	4912	5173	5161	5258	5361	5480	5262	5177	5158	4980	5082	4867	4785	5002	5132	5323	5341	5052	5245	4896	4875	4668	4835	4829	5015	5318	5115	5218	5217	5189	5354	5562	5448	5596	5512	5258	5379	5311	5416	5438	5432	5361	5203	4972
4801	4727	4846	4810	4938	5120	5085	5225	5236	5377	5228	5228	5217	5049	4931	5084	5055	5039	5035	5091	5191	5205	5123	5091	4985	4940	4809	4795	4826	5073	5142	5116	5210	5275	5122	5486	5358	5498	5275	5508	5421	5502	5361	5529	5518	5453	5411	5020	5098	4910
4869	5143	5379	5124	5431	5530	5569	5567	5313	5342	5192	5201	4956	4946	4953	4986	4958	4980	5051	5277	5275	5298	5141	4862	5015	4867	4706	4826	4974	4911	5195	5244	5120	5098	5112	5217	5368	5399	5369	5257	5465	5336	5578	5578	5641	5344	5244	5280	5127	4908
5301	5287	5541	5320	5373	5578	5496	5556	5241	5128	4939	4908	4830	4773	4910	4887	5247	5351	5316	5396	5050	5153	5049	5019	4772	4914	5062	4899	5194	5302	5276	5153	5238	5164	5285	5362	5360	5389	5374	5375	5352	5542	5497	5599	5460	5282	5183	5277	5156	5104
5432	5479	5523	5502	5509	5579	5377	5362	5371	5212	5048	4769	4800	4941	4910	5183	5154	5131	5333	5229	5287	4949	5021	4987	4939	4969	5079	5266	5426	5344	5464	5295	5161	5131	5512	5343	5438	5296	5443	5298	5340	5402	5536	5448	5315	5239	5121	5119	5301	5210
5569	5477	5465	5468	5410	5234	5360	5119	5025	5005	4759	4894	4833	5091	5055	5077	5005	5122	5114	5104	5091	5207	4979	5066	4911	5111	5181	5312	5553	5399	5341	5484	5266	5348	5514	5429	5560	5335	5377	5331	5438	5305	5330	5251	5083	5072	5205	5241	5084	5114
5787	5488	5348	5225	5089	5034	4907	5039	4836	4851	4894	4792	4920	4879	5055	5022	5074	5179	4959	5068	4956	4949	4984	5173	5117	5176	5507	5369	5390	5262	5271	5236	5338	5436	5529	5462	5320	5313	5177	5212	5295	5366	5097	5245	5086	5208	5181	5364	5217	5085
5888	5481	5487	5181	5255	4957	4927	4724	4856	4722	4913	4947	5101	5037	5240	5142	5095	5010	4941	4908	4941	4909	5032	5249	5379	5366	5321	5268	5256	5217	5095	5211	5245	5472	5300	5206	5170	5071	5184	5035	5344	5254	5128	5048	5048	5252	5360	5220	5113	5210
5804	5339	5104	5035	4753	4754	4677	4665	4764	4832	4985	5103	5071	5261	5416	5307	5297	5145	4900	4778	4960	4914	5079	5164	5415	5441	5480	5161	5095	5132	5050	5066	5368	5409	5443	5137	5093	5178	5084	5286	5204	5160	5120	5133	5177	5341	5352	5211	5206	4998
5368	5193	4847	4926	4849	4916	4935	4855	4827	5085	5088	5213	5191	5274	5335	5484	5192	5266	4953	5040	4786	4984	5003	5247	5219	5298	5301	5157	5010	5101	5205	5189	5334	5395	5438	5297	5079	5081	5221	5198	5164	5168	4953	4933	4999	5139	5123	5208	5048	5212
5230	4932	4989	4889	5000	5208	5151	5142	5275	5416	5342	5349	5408	5408	5186	5228	5094	5168	4973	5149	5149	5067	5009	5096	5236	5313	5077	5014	5166	5167	5227	5242	5370	5111	5341	5099	5338	5193	5258	5060	5113	4997	4973	5012	5141	5032	5126	5160	5074	5193
5035	4897	4965	5101	5025	5213	5175	5404	5448	5320	5474	5358	5294	5064	4988	5023	4840	4874	5045	5168	5043	5144	5139	5025	4927	5050	5057	5233	5334	5344	5314	5319	5306	5120	5231	5175	5093	5216	5088	4986	4960	4901	5116	5144	5189	5196	4910	5070	5219	5233
5126	5085	5025	5236	5236	5347	5418	5455	5473	5648	5301	5306	4851	4708	4766	4777	4802	5008	4973	5126	5222	5278	5291	5353	4979	4992	5085	5268	5485	5538	5490	5318	5123	5335	5136	5269	5270	5171	5131	5024	4891	4985	5061	5229	5234	5078	5058	5131	5184	5469
5371	5194	5375	5198	5342	5290	5354	5440	5583	5457	5506	5089	5007	4801	4755	4786	4778	4959	4991	5161	5213	5392	5144	5240	5114	5162	5380	5461	5542	5666	5496	5215	5209	5258	5228	5157	5218	5224	5185	5070	5087	5157	5113	5144	5133	4974	5003	5044	5248	5343
5451	5427	5206	5223	5277	5317	5396	5266	5296	5324	5217	4970	4920	4921	5004	4789	4882	4930	5018	5029	5193	5346	5160	5087	5289	5251	5274	5457	5422	5680	5373	5249	4921	5177	5117	5251	5202	5151	4962	5132	5091	5193	5268	5326	5036	4923	5178	5128	5288	5304
5756	5544	5454	5234	5228	5255	5113	5103	5002	5096	4942	4891	4959	4987	5167	5170	5147	5180	4988	5002	5008	4975	5162	5244	5472	5308	5536	5387	5317	5202	5183	5092	5057	5204	5281	5173	5046	5083	5187	5189	5320	5262	5170	5118	4993	4959	5156	5096	5137	5316
5983	5616	5631	5253	5153	5065	4818	4733	4764	4835	4729	5047	5167	5105	5375	5452	5514	5330	5146	5082	5120	5152	5293	5323	5432	5509	5586	5494	5125	4944	5088	5121	5236	5395	5130	5140	5057	5042	5083	5265	5304	5177	5165	4829	4927	5102	5329	5076	5186	5255
5930	5712	5505	5242	5083	4909	5050	4808	4595	4883	4931	5042	5248	5310	5417	5555	5543	5437	5184	5279	5105	5179	5308	5363	5444	5396	5631	5373	5112	5129	5121	5160	5430	5262	5178	5056	5033	5064	5209	5282	5272	5207	5053	5023	5129	5182	5329	5252	5276	5267
5584	5399	5440	5136	5099	4980	5026	4978	4900	5000	4901	5033	5101	5148	5568	5387	5332	5364	5247	5124	5194	5109	5156	5314	5342	5385	5229	5329	5216	5226	5244	5324	5128	5290	5231	5129	5147	5078	5271	5185	5217	5130	5071	5136	5208	5122	5165	5153	5129	5201
5314	5170	5315	5295	5288	5325	5431	5227	5374	5088	5200	5160	5089	5223	5030	5082	5150	4977	5108	5306	5346	5137	5256	5100	5159	5145	5078	5196	5397	5367	5321	5338	5177	5212	5125	5127	5344	5206	5100	5089	5012	5000	5168	5329	5287	5184	5142	5100	5278	5333
4925	5144	5313	5675	5355	5506	5421	5620	5548	5532	5336	5240	5244	5120	4872	5078	4871	5019	5173	5365	5508	5369	5191	5174	5126	5071	5189	5281	5480	5438	5545	5360	5137	5133	5213	5336	5542	5424	5169	5061	5118	5242	5402	5442	5413	5253	5291	5160	5272	5286
4897	4911	5316	5487	5487	5566	5541	5556	5521	5528	5407	5110	5122	4932	5042	4898	5025	5258	5231	5410	5495	5511	5123	5143	5126	5226	5297	5366	5536	5625	5478	5527	5126	5218	5296	5518	5572	5423	5292	5353	5310	5377	5377	5378	5430	5232	5055	5223	5326	5417
5180	4870	4888	5034	5328	5208	5336	5336	5217	5362	5416	5208	5320	5182	5147	5126	5212	5212	5416	5450	5609	5512	5488	5351	5388	5442	5458	5490	5530	5262	5349	5456	5349	5352	5319	5440	5527	5331	5269	5484	5350	5346	5639	5408	5239	5262	5236	5426	5169	5307
5308	4897	4708	4866	4958	5317	5194	4930	5181	5159	5299	5249	5272	5318	5173	5198	5124	5201	5323	5254	5388	5550	5577	5660	5494	5468	5536	5491	5335	5264	5422	5479	5496	5459	5550	5224	5202	5376	5401	5288	5317	5368	5368	5344	5261	5435	5510	5328	5418	5303
5454	5210	5086	5117	5074	5255	5254	4960	5266	5074	5222	5271	5504	5374	5385	5162	5184	5055	5074	5158	5252	5252	5621	5739	5775	5549	5474	5536	5156	5258	5311	5409	5533	5352	5293	5099	5093	5189	5212	5434	5370	5267	5261	5308	5386	5528	5341	5392	5352	5415
5661	5378	5377	5205	5261	5096	5012	5027	5123	5211	5315	5286	5424	5384	5454	5214	5017	5026	4921	5052	5048	5240	5370	5422	5718	5503	5435	5220	5184	5294	5452	5549	5534	5456	5401	5229	5080	5141	5412	5404	5374	5120	5160	5165	5338	5570	5654	5456	5512	5426
5940	5610	5748	5302	5196	5003	5101	5081	5116	5185	5163	5324	5326	5445	5573	5230	5109	5027	4878	5083	5092	5236	5281	5543	5487	5473	5464	5322	5389	5403	5531	5377	5528	5457	5334	5454	5216	5153	5311	5414	5376	5258	5166	5320	5467	5476	5502	5358	5364	5203
5938	5681	5710	5262	5316	5097	5190	5100	5070	5168	4922	5044	5153	5083	5213	5262	5368	5091	5046	5143	5072	5159	5374	5402	5555	5610	5665	5513	5530	5302	5272	5359	5423	5378	5387	5294	5327	5248	5343	5429	5523	5349	5322	5396	5404	5553	5329	5479	5492	5422
5954	5546	5773	5419	5557	5361	5417	5090	5083	4897	4836	4943	4882	4916	5137	5177	5365	5333	5370	5168	5348	5290	5182	5430	5569	5762	5629	5741	5536	5299	5129	5206	5373	5481	5482	5485	5427	5285	5318	5411	5546	5619	5492	5425	5506	5262	5429	5614	5477	5627
5708	5742	5729	5514	5771	5713	5413	5218	5066	4879	4667	4675	4780	5056	5048	5182	5293	5276	5540	5433	5114	5171	5244	5247	5429	5693	5690	5481	5626	5189	5375	5135	5307	5383	5443	5482	5505	5288	5304	5499	5536	5520	5515	5391	5348	5266	5409	5484	5501	5563
5727	5742	5930	5643	5593	5524	5530	5389	5271	4981	4836	4751	4993	5016	5036	5440	5296	5428	5538	5371	5336	5109	5241	5187	5275	5551	5775	5545	5532	5381	5267	5114	5155	5497	5573	5538	5584	5438	5443	5278	5450	5502	5262	5397	5308	5286	5374	5612	5542	5608
5749	5728	5770	5499	5534	5608	5475	5602	5494	5266	4972	4963	5001	5100	5161	5340	5295	5557	5483	5476	5357	5251	5371	5240	5292	5338	5588	5432	5681	5535	5452	5305	5313	5417	5382	5333	5494	5488	5478	5563	5436	5468	5523	5288	5188	5354	5304	5377	5507	5294
5543	5660	5594	5612	5337	5409	5500	5689	5630	5459	5056	4844	4958	4904	4992	5217	5353	5405	5441	5515	5601	5549	5518	5297	5210	5330	5711	5572	5822	5778	5579	5344	5219	5323	5229	5226	5418	5548	5517	5506	5647	5348	5300	5434	5340	5361	5371	5261	5425	5558
5101	5308	5238	5513	5386	5468	5387	5487	5363	5332	5140	5060	5041	4907	4791	5032	5052	5249	5385	5562	5517	5597	5404	5309	5308	5315	5441	5528	5569	5595	5564	5312	4973	4939	5192	5288	5559	5518	5381	5431	5400	5331	5576	5562	5323	5486	5336	5429	5395	5306
5200	5216	5115	5366	5404	5448	5493	5520	5355	5298	5238	5115	5031	4761	4779	4944	5006	5066	5302	5537	5519	5492	5421	5288	5219	5124	5427	5320	5313	5404	5253	5092	4955	4942	5126	5166	5468	5304	5439	5239	5386	5383	5627	5456	5455	5325	5304	5234	5339	5474
5333	5230	5185	5132	5204	5457	5469	5430	5494	5439	5276	5410	5050	5008	5024	5031	4980	5156	5249	5371	5667	5588	5524	5430	5269	5172	5102	5238	5338	5248	5141	5197	5245	5028	5223	5220	5352	5307	5364	5431	5370	5309	5453	5404	5435	5293	5396	5216	5288	5425
5375	5259	5145	5258	5130	5106	5294	5543	5356	5525	5381	5259	5370	5165	5002	4998	5045	5017	5150	5493	5493	5499	5632	5499	5313	5199	5253	5127	5059	5392	5436	5377	5315	5153	5154	5098	5321	5368	5387	5318	5390	5197	5303	5394	5535	5405	5219	5178	5304	5261
5638	5476	5255	5173	5105	5193	5171	5499	5314	5461	5232	5325	5426	5129	4959	5065	5023	5062	5147	5365	5329	5606	5751	5399	5553	5251	5062	4974	5141	5403	5362	5299	5434	5255	5130	5086	5203	5524	5628	5478	5229	5254	5232	5282	5529	5509	5271	5183	5349	5338
5450	5227	5330	5061	4926	5028	4945	5035	5310	5359	5126	5358	5242	5189	5151	4933	4950	5056	5208	5389	5431	5629	5612	5480	5450	5275	5066	5053	5054	5238	5443	5427	5377	5241	5193	5128	5194	5347	5445	5332	5235	5175	5267	5409	5394	5432	5442	5386	5165	5286
5550	5394	5173	5274	5051	5127	5068	5127	5201	5229	5302	5335	5448	5394	5321	5202	5095	5042	5229	5175	5283	5354	5278	5412	5554	5522	5261	5024	5157	5351	5229	5342	5375	5263	5268	5083	5192	5206	5389	5492	5321	5266	5191	5202	5343	5535	5405	5380	5298	5497
5800	5405	5328	5098	4926	5112	5035	5045	5142	5385	5353	5615	5509	5519	5568	5432	5328	5141	5227	5074	5226	5321	5407	5520	5520	5711	5299	4979	5054	4992	5205	5392	5526	5368	5240	5222	5261	5229	5526	5526	5475	5302	5206	5306	5393	5432	5551	5339	5310	5311
5762	5596	5151	5151	5036	5063	4989	4946	5205	5324	5562	5525	5509	5484	5570	5389	5347	5140	5125	4973	5085	5213	5531	5462	5562	5415	5453	5130	5018	4984	5263	5396	5358	5361	5377	5126	5191	5267	5356	5508	5393	5305	5247	5261	5277	5375	5324	5280	5307	5183
5965	5651	5476	5319	5208	5229	5031	5177	5049	5276	5341	5425	5424	5357	5420	5683	5387	5102	5168	4960	4904	5255	5367	5479	5391	5430	5411	5271	4993	4932	5208	5334	5466	5382	5257	5170	5003	5113	5160	5430	5543	5217	5053	5127	5207	5544	5354	5371	5307	5215
5882	5614	5588	5467	5384	5253	5150	5104	5071	5122	5113	5138	5470	5233	5354	5313	5352	5369	5234	4923	4994	5011	5276	5401	5371	5352	5323	5104	5206	5130	5070	5385	5346	5464	5265	5155	5104	5137	5059	5389	5444	5315	5053	5139	5162	5291	5442	5661	5396	5185
6168	5971	5609	5425	5381	5171	5294	5079	5032	4878	4914	5162	5339	5423	5468	5457	5407	5468	5333	5243	5199	5101	5263	5274	5528	5304	5529	5326	5351	5044	5174	5265	5297	5293	5257	5104	5064	5006	5080	5388	5402	5267	5233	5159	5371	5506	5750	5566	5338	5449
6264	5925	5790	5282	5196	5088	5233	5042	4954	4779	4917	5013	5488	5507	5658	5628	5595	5493	5462	5371	5132	5053	5081	5269	5574	5746	5525	5438	5337	5262	5072	5179	5178	5317	5281	5314	5211	5193	5192	5293	5312	5395	5308	5259	5344	5436	5547	5513	5402	5316
6352	6015	6030	5437	5314	5163	5125	5075	4997	5099	5021	5183	5332	5585	5752	5619	5491	5664	5356	5250	5190	4998	5167	5303	5406	5551	5460	5339	5404	5176	5092	5108	5327	5464	5339	5365	5169	5293	5123	5397	5415	5491	5336	5449	5416	5438	5576	5724	5398	5413
6095	5983	6019	5748	5497	5252	5234	5008	4951	4987	5104	5159	5132	5264	5403	5450	5595	5475	5305	5478	5288	5240	5124	5248	5470	5483	5635	5567	5273	5252	5110	5005	5478	5516	5465	5350	5206	5237	5106	5186	5588	5482	5588	5316	5430	5556	5644	5648	5645	5361
6073	6005	6104	5843	5696	5374	5236	5091	4984	4979	4917	4860	4880	4928	5415	5431	5590	5710	5505	5406	5199	5210	5226	5282	5448	5608	5663	5477	5483	5414	5133	5247	5184	5470	5424	5446	5133	5214	5184	5334	5518	5748	5563	5516	5329	5498	5776	5858	5741	5455
6142	6004	5984	5912	5629	5526	5237	4819	4655	4724	4609	4872	4936	5120	5475	5721	5744	5689	5605	5470	5370	5148	5208	5227	5461	5649	5831	5802	5545	5310	5189	5041	5163	5293	5489	5332	5324	5226	5187	5384	5465	5489	5617	5563	5543	5454	5592	5823	5722	5600
6235	5848	5616	5684	5473	5387	5310	5059	4839	4721	4774	4945	5130	5385	5656	5630	5719	5804	5622	5528	5286	5239	5114	5097	5368	5616	5609	5626	5469	5237	5203	5247	5163	5322	5302	5577	5423	5220	5253	5344	5343	5499	5539	5597	5453	5603	5558	5715	5587	5473
5721	5599	5726	5445	5519	5521	5399	5286	5176	5183	5072	5125	5229	5314	5456	5700	5669	5841	5692	5497	5279	5195	5180	5092	5478	5438	5673	5587	5386	5304	5050	5238	5160	5294	5442	5535	5611	5150	5138	5354	5430	5582	5667	5704	5452	5490	5551	5611	5573	5371
5930	5681	5767	5659	5578	5642	5629	5423	5478	5088	4971	5147	5199	5106	5312	5434	5702	5818	5654	5602	5373	5156	5156	5167	5310	5398	5631	5710	5547	5084	5191	5210	5358	5338	5376	5550	5465	5310	5238	5371	5495	5559	5555	5521	5433	5482	5507	5502	5465	5292
5856	5771	5939	5735	5665	5745	5543	5390	5189	5002	5086	4990	4955	4940	5309	5540	5667	5862	5645	5522	5174	5158	5072	5054	5193	5304	5512	5534	5499	5283	5118	5278	5278	5375	5477	5472	5403	5411	5233	5174	5478	5647	5449	5336	5269	5254	5477	5649	5509	5206
5864	5686	5716	5667	5668	5608	5583	5421	5047	5197	4878	4971	5207	5183	5359	5501	5769	5886	5621	5535	5054	4960	4987	5001	5163	5204	5391	5528	5297	5326	5105	5070	5184	5205	5320	5365	5287	5218	5345	5235	5259	5291	5295	5309	5215	5253	5480	5565	5587	5454
5734	5435	5660	5533	5685	5629	5723	5563	5337	5136	5131	5119	5211	5211	5438	5624	5643	5599	5618	5474	4999	5015	4898	5041	5101	5197	5290	5383	5565	5307	5198	4824	4999	5149	5265	5420	5380	5190	5178	4911	5176	5252	5271	5297	5297	5296	5283	5501	5563	5674
5600	5449	5612	5421	5520	5635	5642	5683	5387	5320	5102	4992	5139	5217	5277	5471	5461	5427	5629	5498	5171	4967	4795	4985	5050	5259	5441	5472	5557	5382	5117	5035	4914	5104	5306	5374	5415	5301	5083	5073	5232	5308	5431	5409	5212	5393	5483	5590	5809	5642
5578	5670	5632	5615	5632	5509	5688	5596	5502	5330	5104	4896	4996	5139	5266	5423	5529	5538	5555	5501	5375	5120	4978	5052	5130	5374	5432	5680	5567	5445	5050	5048	4916	5237	5224	5477	5480	5162	5161	5037	5218	5443	5437	5364	5251	5337	5433	5743	5759	5813
5903	5767	5844	5819	5649	5503	5438	5427	5419	5142	5076	5041	4934	5056	5255	5502	5724	5603	5626	5602	5519	5185	5184	5254	5193	5420	5368	5599	5498	5366	4985	4961	5041	5289	5432	5516	5272	5295	5303	5141	5279	5578	5821	5596	5530	5412	5606	5588	5710	5724
5787	5766	5780	5716	5639	5541	5303	5314	5130	5092	5242	5041	5126	4983	5367	5614	5760	5806	5603	5625	5572	5226	4984	5108	5183	5326	5533	5629	5513	5341	4963	5068	5010	5248	5566	5444	5550	5289	5282	5181	5335	5586	5623	5618	5591	5391	5707	5630	5770	5732
5691	5600	5796	5699	5694	5540	5521	5332	5258	5331	5263	5299	5273	5250	5215	5610	5721	5847	5748	5630	5434	5361	5120	5091	5362	5332	5450	5462	5479	5432	5092	4982	4998	5479	5676	5406	5335	5309	5266	5272	5481	5565	5686	5581	5563	5430	5533	5753	5570	5522
5808	5660	5796	5834	5949	5832	5661	5384	5202	5368	5175	5335	5128	5281	5244	5498	5753	5551	5719	5624	5576	5490	5234	5272	5294	5320	5540	5614	5545	5346	5315	5128	4954	5301	5379	5605	5491	5277	5228	5446	5400	5593	5709	5589	5476	5353	5479	5582	5582	5505
5858	5661	5676	5659	5915	5860	5462	5312	5021	5087	4953	5110	4986	5180	5292	5486	5521	5847	5838	5599	5605	5302	5136	5023	5302	5394	5463	5600	5377	5219	5185	5073	4947	5256	5424	5588	5350	5348	5324	5386	5293	5552	5509	5617	5406	5353	5418	5578	5454	5500
6167	5933	5788	5699	5773	5673	5644	5526	5211	5222	5052	4983	5144	5220	5387	5571	5743	5864	5759	5516	5526	5310	5235	5191	5355	5397	5492	5591	5526	5226	5047	5048	4992	5025	5385	5598	5425	5229	5101	5185	5214	5370	5593	5369	5307	5355	5368	5627	5489	5387
6219	5887	5855	5537	5598	5701	5597	5374	5308	5289	5054	5081	5134	5226	5391	5688	5863	5647	5549	5556	5438	5371	5104	5168	5203	5232	5551	5634	5432	5142	5165	4907	5084	5071	5385	5358	5398	5129	5098	5192	5256	5363	5524	5409	5392	5385	5447	5395	5595	5420
6101	5920	5827	5817	5665	5543	5521	5540	5261	5302	5235	4976	5219	5196	5424	5401	5634	5686	5585	5437	5141	5132	5043	5092	5237	5227	5462	5596	5314	5016	4997	4849	5159	5213	5377	5276	5313	5243	5040	5226	5232	5389	5513	5458	5255	5226	5391	5410	5316	5498
6025	5889	5998	5728	5826	5535	5598	5421	5329	5202	5163	5138	5338	5333	5365	5563	5509	5833	5583	5386	5159	5094	5032	4975	5058	5203	5372	5298	5371	4985	4936	4838	5065	5347	5402	5320	5271	5128	5127	5360	5356	5371	5401	5353	5288	5269	5407	5508	5529	5335
6268	5984	5997	5805	5767	5590	5517	5415	5159	5137	5083	5171	5276	5275	5568	5759	5824	5813	5676	5231	4933	4957	4843	5102	4978	5214	5271	5253	5293	5059	5011	4862	4960	5321	5381	5187	5294	5141	5181	5143	5423	5531	5649	5381	5311	5336	5297	5360	5433	5241
6161	5931	5798	5673	5594	5477	5375	5291	5154	5079	5163	5298	5451	5527	5725	5726	5768	5949	5841	5375	4901	5006	4990	5093	5094	5276	5473	5301	5190	5122	4921	5051	5083	5286	5444	5412	5268	5310	5244	5476	5701	5844	5758	5483	5332	5446	5358	5580	5536	5257
6189	5995	5805	5494	5659	5452	5466	5173	5136	5061	4950	5296	5385	5533	5801	5688	5770	5664	5846	5399	5212	5005	5068	5243	5317	5455	5507	5251	5169	5116	5134	5117	5296	5354	5452	5470	5351	5157	5255	5606	5647	5746	5601	5537	5438	5570	5665	5543	5388	5384
6533	6197	6087	5646	5367	5465	5169	5147	5122	5000	4960	4987	5424	5562	5792	5646	5661	5494	5604	5452	5276	5154	5235	5183	5453	5428	5636	5245	5190	5006	4974	5250	5361	5334	5444	5449	5406	5176	5331	5488	5590	5643	5448	5281	5358	5465	5697	5580	5595	5453
6427	6346	5880	5461	5303	5068	4975	5010	4903	5036	5021	4956	5378	5514	5796	5831	5689	5619	5450	5409	5235	5260	5187	5333	5393	5501	5477	5329	5181	5075	4999	5216	5378	5445	5490	5477	5239	5317	5515	5437	5689	5619	5339	5142	5432	5599	5573	5487	5442	5318
6205	5857	5768	5575	5273	5223	4976	4971	4952	5001	5150	5317	5352	5734	5939	5820	5593	5357	5340	5344	5337	5236	5328	5266	5372	5515	5605	5343	5117	4983	5176	5307	5479	5478	5452	5404	5301	5379	5451	5464	5708	5614	5349	5272	5369	5719	5508	5334	5420	5359
6037	5806	5740	5541	5188	4897	4887	4954	5089	5232	5210	5421	5428	5704	5868	5886	5714	5496	5155	5116	5412	5330	5356	5503	5620	5703	5406	5290	5224	5033	5049	5403	5317	5530	5455	5247	5172	5334	5510	5284	5592	5544	5462	5310	5114	5549	5499	5393	5336	5270
5865	5537	5786	5417	5261	5157	4824	5033	5071	5225	5483	5384	5528	5664	5794	5859	5531	5380	5209	5102	5195	5322	5410	5413	5721	5697	5399	5242	5119	5032	4979	5230	5337	5455	5418	5137	5130	5166	5327	5324	5297	5362	5378	5198	5297	5379	5581	5418	5200	5310
5804	5618	5478	5431	5175	5031	4855	4871	5095	5214	5392	5523	5619	5708	5561	5617	5597	5424	5291	5176	5218	5345	5376	5513	5686	5497	5295	5088	4909	5020	5161	5192	5267	5490	5267	5064	5052	5004	5319	5288	5270	5142	5074	5242	5258	5474	5476	5379	5148	5111
5676	5558	5396	5164	5127	4980	4942	5044	5050	5369	5384	5795	5801	5775	5691	5463	5406	5404	5283	5285	5298	5314	5461	5496	5592	5513	5102	5037	4976	4889	5162	5118	5400	5319	5236	5245	5074	5089	5446	5417	5436	5258	5175	5190	5264	5326	5433	5228	5041	5064
5756	5462	5290	5228	5031	4943	5075	5226	5255	5405	5472	5809	5801	5797	5626	5475	5274	5331	5366	5373	5592	5579	5484	5552	5500	5493	5219	5065	4854	5114	5194	5313	5479	5279	5319	5110	4980	5221	5456	5552	5371	5234	5090	5344	5458	5417	5387	5182	5029	5215
5620	5317	5221	5065	5113	5186	5252	5300	5372	5516	5699	5625	5842	5605	5593	5368	5184	5250	5425	5395	5591	5570	5475	5455	5530	5276	5148	5029	5078	5188	5186	5348	5338	5319	5027	5125	5218	5325	5459	5467	5435	5222	5245	5267	5425	5373	5159	5180	4981	5114
5583	5274	5253	5094	5226	5151	5214	5370	5453	5728	5794	5549	5632	5607	5502	5242	5185	5147	5220	5384	5425	5595	5538	5443	5450	5315	5105	4860	5034	5000	5192	5374	5302	5131	4955	5139	5159	5191	5376	5273	5289	5170	5141	5146	5316	5209	5154	5075	4984	5197
5502	5345	5278	5190	5111	5289	5429	5640	5708	5830	5768	5615	5470	5407	5381	5188	5251	5051	5074	5319	5609	5598	5498	5328	5205	5020	4990	4830	5037	5291	5439	5288	5118	5027	5014	5087	5183	5362	5278	5359	5218	5237	5219	5171	5387	5271	5081	5058	5113	5137
5400	5368	5391	5271	5324	5538	5392	5547	5660	5930	5717	5620	5330	5205	5160	4984	5138	5067	5079	5251	5462	5669	5430	5276	5174	5168	4993	4892	5145	5259	5356	5323	5156	4969	5051	5282	5319	5387	5391	5332	5160	5209	5370	5407	5237	5335	5155	5135	5113	5268
5530	5459	5366	5647	5544	5334	5542	5582	5769	5732	5967	5574	5249	4984	5057	5042	5111	5267	5143	5278	5503	5515	5373	5171	4987	5065	4977	5045	5264	5386	5269	5397	5050	5071	5101	5074	5201	5499	5338	5323	5162	5238	5502	5501	5571	5263	5229	5249	5266	5232
5769	5411	5607	5688	5831	5559	5617	5488	5636	5659	5672	5374	5155	5008	4947	5086	5184	5341	5268	5371	5488	5647	5344	5157	5044	5047	5137	5324	5324	5393	5371	5118	4974	5049	5095	5211	5291	5422	5384	5164	5228	5341	5533	5307	5284	5348	5271	5205	5268	5371
5721	5551	5827	5812	5911	5687	5703	5467	5431	5572	5338	5224	5062	4911	4920	5030	5365	5369	5372	5512	5418	5442	5306	5088	4952	5208	5254	5526	5562	5373	5284	5248	4988	4911	5259	5202	5250	5266	5241	5181	5236	5359	5614	5379	5135	5041	5050	5393	5317	5368
5659	5421	5743	5902	6055	5692	5750	5458	5260	5316	5260	5152	4929	5000	4944	5201	5281	5424	5494	5414	5469	5314	5270	5135	5181	5396	5560	5763	5709	5522	5285	5119	5018	5127	5341	5508	5357	5300	5146	5167	5258	5491	5516	5486	5348	5124	5273	5293	5453	5484
5708	5703	5787	5841	6118	5874	5787	5394	5466	5203	5159	4873	5046	4915	5018	5240	5258	5385	5615	5392	5340	5279	5152	5230	5280	5543	5598	5566	5734	5585	5300	5029	5010	5215	5398	5481	5469	5289	5343	5250	5390	5439	5462	5482	5241	5187	5315	5651	5625	5374
5953	5828	5775	6028	5795	5827	5636	5460	5255	5015	5000	5000	4911	5112	5072	5222	5429	5522	5559	5465	5319	5202	5126	5247	5411	5604	5662	5484	5540	5584	5248	5058	5217	5435	5574	5447	5294	5258	5231	5306	5352	5427	5394	5394	5236	5338	5416	5655	5452	5539
6144	5706	5723	5659	5581	5554	5354	5362	5139	5095	5028	5098	5234	5390	5367	5422	5332	5492	5384	5262	5178	5187	5169	5180	5567	5655	5626	5316	5346	5387	5321	5049	5226	5461	5575	5420	5397	5085	5299	5370	5528	5431	5384	5387	5322	5240	5435	5688	5451	5407
6132	5866	5683	5455	5491	5327	5147	5157	5091	4992	5099	5008	5338	5229	5461	5400	5420	5356	5150	5239	5291	5167	5221	5354	5801	5686	5875	5466	5305	5267	5213	5245	5336	5412	5390	5278	5158	5282	5265	5390	5590	5480	5364	5337	5354	5498	5450	5392	5311	5228
6192	5687	5603	5307	5350	5252	5212	5055	5058	4970	5142	5153	5281	5482	5574	5521	5432	5117	5047	5199	5264	5415	5450	5460	5637	5749	5624	5357	5116	5081	5105	5378	5282	5404	5337	5411	5285	5113	5255	5500	5561	5440	5326	5275	5351	5674	5487	5299	5197	5371
5856	5562	5507	5250	5226	5159	5095	5069	5229	5317	5373	5296	5238	5469	5452	5385	5301	5171	5101	5164	5474	5432	5546	5441	5448	5635	5412	5234	5163	5141	5410	5384	5433	5344	5242	5338	5268	5213	5457	5559	5508	5353	5408	5436	5520	5567	5628	5204	5165	5274
5669	5383	5310	5188	5081	4998	5307	5099	5531	5473	5507	5454	5389	5284	5376	5253	5206	4960	4980	5011	5255	5482	5474	5420	5385	5460	5397	5184	5108	5175	5312	5341	5231	5206	5148	5172	5307	5280	5613	5309	5440	5334	5256	5247	5347	5375	5213	5132	5533	5439
5471	5361	5295	5232	5005	5335	5320	5464	5662	5729	5802	5671	5451	5297	5225	5360	5089	4882	4956	5201	5434	5587	5319	5392	5271	5326	5131	5064	5006	5133	5267	5469	5277	5137	5063	5256	5186	5469	5388	5310	5335	5398	5182	5268	5362	5454	5292	5278	5264	5551
5266	5275	5231	5202	5135	5247	5226	5432	5736	5803	5762	5665	5419	5349	5342	5156	5189	4979	5141	5314	5411	5641	5424	5248	5217	5153	4991	5099	5178	5134	5360	5185	5169	4956	5097	5131	5404	5569	5392	5199	5215	5234	5340	5346	5337	5367	5279	5273	5107	5266
5214	5145	5487	5450	5372	5350	5452	5541	5724	5650	5870	5515	5429	5179	5142	5241	5280	5247	5281	5260	5554	5408	5309	5000	4839	5025	4948	5053	5011	5044	5282	5011	5001	4908	5154	5260	5274	5367	5428	5385	5325	5266	5449	5184	5357	5311	5334	5277	5024	5212
5084	5355	5723	5593	5649	5565	5527	5784	5689	5561	5677	5483	5208	5170	5088	5203	5514	5384	5417	5379	5400	5253	5290	4937	5015	5106	4941	5044	5191	5273	5132	5272	5037	5117	5180	5260	5268	5361	5146	5341	5269	5377	5529	5409	5183	5055	5168	5233	5032	5211
5388	5369	5804	6000	5688	5864	5541	5605	5628	5579	5644	5629	5288	5140	4944	5437	5367	5403	5446	5242	5218	5188	4998	5083	5029	5143	5258	5231	5340	5192	5029	5189	5047	5300	5280	5275	5251	5263	5251	5076	5199	5335	5411	5185	5177	5139	5336	5383	5278	5434
5447	5442	5818	5928	6030	6061	5576	5364	5418	5608	5580	5377	5234	5278	5236	5366	5422	5378	5329	5224	5011	4993	4966	5216	5154	5368	5212	5340	5142	5158	5014	4869	5110	5139	5294	5235	5224	5185	5138	5299	5153	5307	5356	5215	5329	5285	5432	5360	5353	5300
5507	5362	5720	5758	5779	5593	5486	5448	5416	5414	5412	5472	5371	5407	5477	5426	5517	5616	5346	5221	5001	4694	4861	5148	5255	5194	5136	5064	5095	4954	4938	5106	5218	5255	5283	5203	5075	5036	5171	5278	5364	5374	5297	5246	5330	5302	5378	5448	5406	5357
5591	5534	5630	5637	5660	5453	5302	5356	5305	5395	5518	5498	5463	5571	5588	5318	5378	5372	5370	5254	5025	4853	5082	5274	5529	5250	5085	4973	4954	5074	5157	5097	5100	5134	5155	5033	4878	5150	5262	5502	5203	5247	5402	5325	5251	5324	5510	5605	5483	5421
5655	5521	5694	5473	5508	5383	5247	5120	5205	5308	5471	5590	5578	5687	5444	5410	5304	5336	5074	5120	5028	5233	5327	5504	5407	5344	4994	4854	5022	4954	4971	5160	5174	5260	5201	4916	4950	5182	5329	5460	5417	5449	5437	5409	5226	5341	5347	5516	5683	5541
5721	5358	5348	5270	5551	5188	5271	5163	5250	5296	5703	5541	5590	5505	5397	5181	5280	5140	5006	5024	4981	5186	5352	5579	5373	5213	4932	4836	4956	5041	5228	5141	5310	5109	5052	4966	4972	5097	5287	5095	5104	5165	5509	5441	5453	5486	5237	5446	5537	5742
5253	5246	5236	5171	5189	5364	5424	5422	5456	5399	5509	5549	5677	5431	5078	4960	4997	5161	5235	5281	5277	5237	5207	5165	5141	4923	4895	4962	5074	5273	5183	5242	4963	5177	5062	5069	5159	5294	5241	5173	5161	5152	5246	5417	5476	5308	5275	5396	5561	5396
5451	5088	5234	5118	5270	5480	5429	5535	5717	5383	5350	5432	5342	5261	5141	5066	5012	5195	5269	5452	5439	5300	5155	5171	5078	5018	4913	4977	5098	5273	5261	5040	5091	4973	5110	5016	5089	5269	5405	5178	5116	5120	5362	5415	5293	5154	5269	5267	5262	5378
5642	5348	5444	5312	5468	5518	5610	5559	5421	5378	5317	5273	5213	5222	5089	5012	5054	5442	5410	5644	5387	5265	5223	5284	5129	5093	5011	4977	4996	5247	5068	5199	4903	4944	5186	5079	5163	5351	5191	5278	5292	5488	5505	5351	5354	5398	5204	5168	5383	5386
5830	5725	5577	5457	5517	5581	5505	5357	5266	5223	5137	5165	5132	5204	5243	5107	5084	5228	5573	5531	5357	5259	5169	5223	5332	5217	5154	5146	5189	5274	5234	5025	4951	5233	5275	5286	5215	5300	5114	5318	5397	5462	5417	5255	5404	5343	5324	5403	5526	5323
5986	5806	5679	5443	5412	5508	5495	5462	5244	4880	4958	5043	5126	5318	5426	5356	5343	5552	5476	5402	5200	5162	5261	5432	5363	5404	5233	5306	5294	5266	5162	5062	5243	5232	5331	5353	5210	5129	5263	5283	5423	5333	5383	5368	5366	5319	5331	5243	5582	5635
6184	5808	5455	5312	5226	5318	5591	5451	5083	5019	4938	5103	5177	5339	5342	5257	5480	5386	5487	5404	5253	5302	5345	5547	5580	5553	5313	5326	5267	5309	5233	5200	5165	5280	5344	5320	5194	5245	5322	5459	5437	5174	5152	5200	5374	5341	5223	5383	5347	5316
6167	5844	5404	5312	5061	5099	5416	5247	5308	5021	4993	5162	5421	5381	5442	5396	5250	5426	5506	5324	5357	5359	5497	5705	5561	5476	5394	5105	5183	5179	5307	5539	5431	5344	5274	5045	5084	5164	5375	5541	5466	5288	5229	5215	5327	5233	5104	5429	5450	5290
6139	5668	5492	5124	5006	5224	5240	5192	5270	5162	5296	5169	5393	5419	5437	5320	5236	5181	5430	5365	5439	5645	5734	5642	5675	5437	5287	5252	5120	5225	5312	5454	5451	5116	5149	5334	5292	5269	5306	5499	5263	5276	5203	5508	5336	5211	5121	5164	5346	5334
6104	5587	5291	5026	5310	5244	5591	5371	5287	5196	5367	5350	5220	5173	5270	4951	5311	5378	5362	5568	5587	5534	5763	5687	5518	5390	5375	5299	5488	5472	5483	5456	5419	5215	5385	5178	5306	5308	5330	5247	5267	5308	5326	5425	5279	5201	5217	5350	5357	5301
5671	5299	5216	5101	5205	5455	5576	5467	5427	5199	5256	5335	5274	5335	5088	5076	5150	5538	5541	5601	5699	5670	5437	5346	5487	5454	5314	5552	5506	5544	5501	5458	5319	5071	5219	5329	5412	5329	5256	5214	5230	5313	5333	5513	5346	5296	5109	5257	5428	5145
5633	5537	5537	5272	5417	5537	5710	5623	5332	5272	5243	5073	5284	5200	5291	5232	5297	5554	5612	5585	5629	5535	5433	5387	5384	5516	5513	5496	5377	5347	5365	5401	5226	5121	5094	5373	5304	5165	5176	5336	5412	5219	5368	5453	5357	5307	5196	5417	5409	5345
5779	5619	5563	5285	5351	5465	5685	5540	5439	5181	5219	5052	5287	5324	5315	5500	5237	5331	5430	5351	5407	5298	5229	5288	5445	5511	5541	5312	5231	5133	5238	5311	5261	5222	5227	5281	5109	5066	5175	5267	5322	5305	5293	5123	5217	5286	5239	5435	5338	5235
5663	5566	5340	5312	5389	5346	5460	5390	5271	5245	5219	5078	5186	5428	5447	5409	5362	5248	5244	5020	5207	5217	5297	5248	5453	5360	5479	5215	5118	5006	5385	5464	5332	5252	5275	5265	5136	4883	5095	5211	5353	5275	5131	5098	5180	5243	5251	5284	5212	5206
5705	5311	5504	5149	5377	5396	5457	5414	5371	5191	5300	5290	5315	5441	5544	5425	5324	5161	5101	5127	5080	5161	5271	5218	5358	5477	5186	5185	4986	5064	5202	5248	5211	5180	5302	5302	5107	5064	5448	5206	5374	5268	5297	5170	5307	5193	5218	5195	5182	5341
5603	5338	5268	5103	5384	5361	5352	5295	5369	5537	5312	5222	5219	5409	5399	5423	5270	5160	4980	5193	5175	5197	5063	5223	5158	5283	5218	5030	5078	5217	5231	5461	5254	4901	5034	5281	5149	5194	5230	5320	5252	5264	5155	5204	5320	5426	5193	5091	5269	5410
5739	5323	5445	5240	5253	5345	5539	5634	5523	5480	5391	5254	5288	5307	5345	5294	5227	5046	5143	5302	5319	5244	5180	5053	5196	5167	5149	5107	5072	5180	5285	5119	4976	4962	4892	5172	5249	5077	5221	5182	5279	5264	5273	5292	5411	5373	5147	5114	5328	5494
5566	5657	5363	5076	5184	5371	5528	5622	5622	5412	5369	5090	5307	5177	5242	5155	5178	5278	5161	5360	5395	5241	5075	5035	4996	5244	5181	5224	5054	5067	4999	4984	4993	4949	5089	5149	5003	4970	4945	5106	5154	5170	5232	5188	5232	5290	5230	5306	5392	5568
5479	5421	5338	4927	5126	5249	5502	5471	5530	5377	5284	5175	5156	5239	5243	5261	5232	5310	5285	5215	5237	5230	4723	4964	5023	5243	5311	5043	4948	4993	4909	4915	4997	4913	5041	4978	4842	4768	4930	5013	5126	5165	5202	5109	5289	5168	5183	5144	5424	5429
5585	5296	5398	5011	5168	5136	5317	5520	5416	5120	5251	5157	5464	5505	5319	5307	5409	5157	5307	5335	5201	4984	5009	4913	5052	5198	5195	5025	5022	4829	4850	4924	5011	4884	4950	5050	4786	4967	4799	4977	4986	5011	5148	5257	5319	5114	5103	5083	5282	5316
5970	5572	5550	5219	5179	5263	5334	5371	5320	5298	5304	5374	5419	5581	5501	5369	5173	5284	5284	5416	5236	5206	5145	5181	5096	5200	4953	5011	4758	4805	4915	5015	4886	4881	4885	4939	4907	4765	4943	5014	5109	4981	5090	5126	5341	5181	5128	5024	5128	5227
5780	5503	5285	5059	5242	5176	5403	5538	5426	5328	5236	5415	5382	5613	5254	5308	5285	5218	5314	5338	5405	5283	5184	5296	5032	5020	5050	5007	5013	5008	5037	5118	4816	4926	4894	4976	4904	4822	4850	4894	5007	5093	4940	5246	5143	5167	5089	5113	5258	5131
5577	5243	5369	5118	5256	5401	5538	5514	5479	5329	5356	5499	5507	5397	5224	5229	5149	5149	5336	5400	5572	5466	5291	5375	5125	5251	5076	5013	5003	4917	4953	5042	4886	4873	4873	4998	4849	4749	4842	4838	4961	4908	4961	5242	5204	5094	5060	5250	5287	5239
5503	5190	5297	5050	5144	5328	5506	5343	5274	5330	5270	5279	5420	5428	5273	5349	5329	5283	5446	5437	5301	5377	5171	5144	5214	5258	5149	5021	5025	4904	4938	4821	4876	4867	4956	4882	4916	4731	4840	4752	4852	4946	5160	5201	5107	5075	5126	5256	5209	5161
5840	5521	5389	5332	5339	5432	5371	5291	5274	5194	5037	5204	5189	5333	5409	5336	5473	5339	5187	5216	5401	5209	5101	5214	5226	5259	5131	5073	4860	4785	4736	4655	4809	4856	4909	4982	4838	4858	4718	4936	4964	4929	5081	5201	5100	5078	5144	5162	5223	5134
6005	5629	5756	5554	5533	5321	5266	5182	5243	5169	5093	5088	5206	5277	5337	5370	5274	5333	5232	5326	5362	5175	5205	5087	5128	5302	5199	5056	4864	4963	4808	4784	4845	4996	4964	5006	4865	4855	4920	4983	4891	4953	5048	5023	5127	5223	5307	5318	5245	5108
5933	5765	5641	5467	5603	5431	5381	5276	5254	5367	5209	5299	5220	5286	5307	5302	5115	5103	5160	5250	5329	5180	5182	5157	5292	5211	5085	5095	5003	5076	4983	4908	4787	4936	4975	4895	4927	5008	5090	5200	5035	5042	5081	5113	5116	5350	5253	5243	5291	5124
5767	5567	5476	5405	5685	5616	5694	5653	5681	5477	5376	5199	5226	5126	5012	5102	5037	4965	5072	5206	5145	5110	5170	5115	5283	5152	5066	5116	4983	5147	5236	4914	4840	4874	4924	5101	4956	4928	5086	4933	5173	5014	5182	5127	5246	5291	5318	5401	5325	5125
5592	5492	5639	5458	5435	5620	5769	5696	5708	5388	5519	5199	5437	5231	5160	4934	4961	4907	4949	5120	5163	4901	5011	5057	5164	5186	4998	4964	5061	5050	4919	4961	4884	5076	4963	5160	4926	5071	4948	5048	5111	5057	5171	5292	5190	5176	5301	5409	5359	5287
5668	5598	5668	5474	5496	5602	5519	5570	5303	5304	5276	5396	5291	5255	5030	4982	4992	5075	5063	4934	4990	4791	4968	5115	5152	5015	5103	4944	5102	5029	4937	4733	4763	4851	4884	4970	5007	4969	5090	4985	5135	5264	5278	5161	5296	5226	5310	5483	5489	5283
5950	5597	5657	5483	5503	5731	5556	5254	5129	5151	5098	5232	5280	5276	5100	4896	4997	5088	5115	4964	4947	4762	4909	4975	4896	4818	4961	4999	5103	5009	4866	4747	4921	5015	4802	5026	5108	5106	5035	5050	4965	5157	5255	5264	5260	5422	5446	5566	5483	5358
6019	5592	5507	5596	5679	5600	5548	5339	5187	5290	5254	5296	5156	5115	4972	5009	4990	5127	4973	4946	4670	4877	4907	4929	4941	4781	4889	4852	4976	5112	4935	4910	4715	4889	4846	4950	5058	5078	5040	5280	5225	5105	5333	5268	5272	5495	5571	5480	5379	5301
5702	5554	5538	5535	5641	5563	5557	5348	5220	5336	5386	5493	5163	4965	4978	4999	4887	4929	4896	4948	4894	4963	5036	5041	4834	4718	4793	4795	4918	4916	4875	4948	4866	4882	4882	4877	4925	5075	5055	5171	5303	5200	5269	5204	5177	5251	5508	5499	5303	5270
5546	5486	5470	5776	5500	5564	5466	5332	5320	5525	5544	5368	5265	5014	4971	4917	4978	4892	4925	4852	4951	4986	4926	4898	4886	4738	4578	4751	4837	4842	4926	4961	4963	4865	4772	4886	4959	4923	5161	5019	5199	5262	5129	5093	5107	5388	5335	5242	5263	5354
5519	5424	5500	5425	5612	5420	5388	5139	5250	5512	5424	5432	5279	5281	5070	5056	5072	4945	4791	4918	4776	4844	4827	5045	4924	4866	4933	4849	4689	4886	4936	4819	4860	4987	4967	4953	4900	4969	4911	5061	5075	5160	5138	5104	5176	5292	5177	5093	5173	5112
5430	5406	5455	5386	5372	5186	5082	5185	5282	5329	5347	5207	5394	5245	5309	5285	5104	4903	4811	4750	4858	4728	4902	4898	4972	4956	4970	4934	4737	4814	4765	4908	4920	4990	4925	4908	4901	4878	4962	4966	5078	5194	5185	5262	5074	5195	5111	5029	4909	5239
5640	5478	5550	5385	5390	5127	5004	4887	5134	5120	5185	5059	5282	5082	5259	5130	5093	4992	5063	4767	4738	4719	4908	4915	4982	5065	5040	5104	4910	5077	4761	4952	4819	5035	4859	4928	4898	4945	5010	4829	4892	4955	5056	5091	5126	5173	5205	4928	5001	5093
5663	5719	5689	5514	5205	5033	5254	5073	5105	5003	5130	5023	4991	4938	5070	5126	5111	5110	5128	5010	5001	4907	5168	4876	4906	4846	4921	5199	5106	5141	4786	5033	4837	4871	4752	4749	4870	5073	4862	4965	5006	4991	4994	5119	5303	5307	5157	5019	4881	5085
5870	5768	5782	5559	5381	5314	5235	5260	4966	5040	4985	4874	4896	4951	4909	4950	5161	5101	5236	5193	5049	5135	5079	4993	4911	4853	4918	5176	5088	4999	5024	5080	5110	4938	4830	4889	4996	4993	5071	4909	4937	5135	4949	5227	5114	5312	5174	5129	5025	5029
6046	5937	5784	5661	5357	5396	5353	5262	5421	5114	5159	4890	4992	4884	4866	4825	5050	5009	5169	5221	5136	5233	5063	4981	4802	4872	5076	5068	5045	4849	4888	5147	5149	5011	4909	4991	5118	5083	4791	5055	5227	5194	5120	4934	5315	5216	5158	5057	5171	5059
5774	5762	5801	5626	5412	5470	5424	5354	5452	5479	5391	5180	5029	5092	5037	4934	5013	4809	4835	4875	5068	4995	5196	5166	4935	5039	5093	5060	4918	4949	4892	5167	5203	5194	5090	5118	5260	5059	5099	5280	5316	5298	5233	5013	5195	5163	5166	5062	5216	5138
5518	5327	5454	5457	5360	5201	5263	5525	5475	5461	5380	5292	5116	5105	5046	4898	4923	4736	4702	4755	4818	5009	5106	5106	5117	5139	5305	5045	5017	4932	4922	5088	5092	5166	5205	5351	5287	5144	5116	5111	5374	5313	5279	5066	5262	5158	5155	5080	5297	5192
5335	5369	5314	5191	5243	5296	5374	5288	5279	5347	5149	5167	5237	5228	5215	5205	4807	4912	4759	4771	4840	4746	4943	4948	4918	5071	5121	5030	5071	4889	4908	5105	4939	5152	5163	5505	5305	5317	5089	5132	5196	5364	5240	5353	4999	5242	5007	5130	5161	5347
5497	5424	5482	5158	5159	5160	5357	5310	5183	5182	5063	5031	5183	5302	5350	5166	5035	4855	4858	4873	4779	4891	4815	4844	4844	5023	4985	5029	5221	5236	5142	5114	4990	4981	5212	5481	5400	5118	5040	5331	5226	5303	5168	5406	5352	5357	5022	4982	5138	5351
5742	5546	5577	5092	5220	5294	5337	5262	5194	4952	4965	5040	5142	5232	5258	5137	5122	5257	5121	5030	4974	4853	4622	4643	4778	4883	4993	4939	5169	5268	5336	5060	5009	4946	5065	5372	5296	5139	5189	5219	5173	5124	4864	5246	5393	5272	5081	4941	5153	5411
5911	5593	5684	5314	5317	5423	5512	5293	5023	4927	4990	4903	5066	4968	4937	5050	5092	5279	5272	5112	4975	5010	4650	4580	4583	4768	4831	4902	4986	5239	5305	5172	5015	5010	5124	5183	5183	5164	5515	5454	5311	5086	5057	5127	5256	5336	5163	5115	5342	5215
5971	5642	5821	5690	5612	5730	5592	5475	5348	5364	5090	5176	4943	4848	4888	4766	4964	5126	5087	5107	4898	5085	4951	4792	4602	4640	4635	4703	4830	5030	5330	5280	5032	4981	5052	4819	5031	5057	5156	5413	5185	5228	5097	5122	5246	5377	5280	5294	5161	5246
5729	5795	5848	5732	5799	5728	5559	5523	5419	5426	5278	5042	5051	4831	4671	4699	4828	4925	5015	5055	4988	5110	5158	4977	4858	4546	4544	4786	4748	4967	5059	5229	5070	5063	5044	5031	4947	5095	5224	5308	5197	5226	5069	5162	5266	5407	5162	5179	5098	5188
5564	5418	5651	5705	5649	5536	5462	5435	5474	5495	5396	5300	5184	4968	4735	4725	4876	4648	4706	4848	4910	5144	5177	5064	5339	5015	4898	4574	4973	4941	5175	5095	5117	5280	5162	4898	4906	5035	5050	5131	5156	5228	5174	5084	5183	5281	5203	5367	5272	5123
5339	5316	5442	5409	5392	5264	5167	5266	5420	5523	5329	5496	5155	5129	5021	4841	4752	4662	4616	4729	4810	4977	4986	5201	5378	5115	5053	5025	4925	4856	4946	4942	5009	5167	5248	5157	5028	5170	5029	4933	4977	5166	5256	5100	5039	5088	5151	5291	5425	5223
5411	5407	5375	5191	5337	5039	5035	5089	5234	5366	5334	5413	5260	5230	5109	5100	4874	4976	4688	4632	4589	4880	4836	5026	5147	5186	5065	5154	5078	4992	4751	5006	5079	5012	5105	5079	5222	5105	4778	4840	5033	5135	5313	5056	5034	5102	5110	5086	5336	5297
5624	5439	5431	5206	5057	4951	4994	4982	5094	5150	5085	5281	5297	5168	5168	5264	5035	5068	4861	4784	4732	4668	4793	4728	4923	5010	5174	5258	5126	4883	4908	4876	4882	4929	4989	5082	5252	5112	4947	4727	4835	5090	5180	5107	5163	5191	5251	5002	5174	5432
5666	5513	5404	5410	5095	4982	4888	5071	4782	4920	4961	5116	5066	5074	5265	5381	5268	5150	4990	4805	4891	4783	4758	4789	4689	4739	5098	5040	5130	5025	4913	4963	4863	4863	4795	5132	5358	5223	5040	4741	4944	4969	5027	5172	5098	5178	5052	4872	5140	5398
5862	5669	5626	5398	5214	5176	5143	5094	4977	4768	4738	4865	4819	4929	5075	5175	5229	5133	5109	4961	4808	4718	4675	4522	4542	4690	4834	5050	4968	5142	5017	5049	4889	4639	4818	5104	5285	5235	4984	5064	5000	5099	5039	5134	5196	5272	5065	5044	5131	5327
5736	5676	5707	5604	5421	5409	5420	5273	5074	4966	4757	4622	4687	4903	4956	5132	5096	5160	5098	4927	5025	4888	4592	4488	4510	4561	4670	4755	4928	5142	5157	5169	4803	4777	4916	5047	5251	5186	5069	5112	5066	4949	5051	5211	5292	5428	5227	5067	5096	5180
5979	5796	5960	5670	5649	5711	5642	5656	5316	5115	4892	4807	4744	4765	4740	4813	4693	5028	5106	5282	5122	4824	4614	4722	4503	4510	4506	4603	4832	5045	5044	5067	4865	4800	4744	4901	5011	5035	5125	5265	5298	4926	4999	5075	5290	5388	5420	5344	5219	5173
5698	5798	5877	5763	5723	5806	5802	5646	5420	5230	5067	4815	4805	4520	4580	4490	4632	4750	5023	5205	5019	5086	5024	4868	4707	4540	4515	4527	4675	4888	5025	5189	5007	4840	4727	4803	4815	4923	5178	5197	5152	5080	5039	5016	5146	5350	5459	5362	5107	5176
5334	5424	5641	5659	5696	5889	5780	5711	5508	5463	5301	5135	4823	4772	4538	4587	4531	4839	4803	4899	5157	4981	5191	5206	4967	4674	4440	4536	4691	4823	4985	5130	4912	4905	4734	4666	4635	4787	4952	5122	5168	5073	4844	4792	4995	5163	5375	5425	5215	5165
5176	5073	5309	5320	5528	5496	5760	5455	5688	5618	5609	5436	4973	4818	4622	4636	4603	4588	4707	4641	4911	5170	5295	5269	5198	4938	4665	4623	4534	4575	4689	4999	5009	4873	4738	4575	4604	4495	4874	5047	5171	5063	4882	4754	4799	4944	5245	5267	5324	5157
5080	4996	5160	5110	5131	5214	5211	5411	5436	5639	5500	5385	5186	5001	5033	4769	4714	4450	4521	4536	4682	5019	5213	5429	5220	5214	4850	4560	4518	4406	4653	4724	4827	5034	4828	4875	4567	4571	4740	4912	4846	4962	5122	4995	4729	4951	4948	5111	5371	5313
5130	5041	4884	4819	4811	4817	4871	4958	5356	5249	5384	5369	5263	5324	5269	4964	4964	4759	4453	4455	4612	4770	4875	5178	5208	5075	4957	4725	4538	4500	4518	4595	4675	4931	4785	4808	4709	4515	4575	4659	5080	5143	5209	5060	4818	4901	5004	5184	5181	5212
5005	4927	4854	4616	4727	4566	4802	5051	4976	5149	5255	5331	5312	5303	5346	5190	5007	4833	4501	4500	4561	4580	4744	4926	5160	5183	5251	4995	4794	4508	4437	4550	4628	4830	4946	5075	4871	4724	4551	4720	4978	5336	5408	5170	5149	4857	4853	5103	5336	5391
5304	4925	4680	4653	4526	4703	4729	4750	4723	4917	4950	5304	5375	5416	5345	5454	4959	4944	4876	4579	4550	4527	4458	4649	4909	5197	5254	5149	4873	4699	4446	4524	4620	4794	5018	5083	4860	4846	4608	4677	4819	5128	5257	5354	5188	4940	5012	5032	5368	5386
5360	5053	5014	4823	4744	4730	4596	4722	4696	4635	4860	4994	5218	5278	5300	5202	5259	5144	5004	4821	4603	4359	4377	4547	4660	5031	5248	5110	5138	4783	4606	4471	4492	4641	4847	5191	4983	4841	4779	4712	4698	4996	5171	5363	5204	5119	5047	5181	5305	5316
5513	5326	5222	5101	4964	4823	4815	4425	4610	4647	4710	4836	5004	5132	5308	5275	5143	5316	5164	5035	4732	4634	4300	4479	4579	4844	5042	5171	5174	5133	4786	4551	4475	4848	4770	5099	5115	5007	4907	4812	4648	4834	5156	5404	5376	5181	4853	5126	5225	5260
5782	5390	5467	5319	5377	4937	4875	4648	4584	4620	4549	4679	4816	4914	5005	5180	5304	5433	5264	5191	5003	4692	4500	4350	4492	4546	4884	5135	5267	5095	5011	4575	4394	4663	4744	4865	4966	5307	5182	5024	4670	4839	5047	5185	5215	4931	4917	4927	5027	5098
5774	5743	5812	5456	5369	5191	4940	4863	4725	4622	4629	4691	4722	4987	4866	5120	5409	5693	5527	5265	5112	4889	4779	4530	4417	4349	4647	4885	5064	5068	5086	4752	4644	4443	4585	4650	4919	5204	5205	5034	4887	4763	4890	5064	5021	5009	5063	4872	4952	5056
5809	5919	5892	5619	5492	5238	5340	5048	4999	4839	4657	4523	4573	4672	4662	4875	5172	5443	5437	5468	5202	5211	4699	4541	4492	4485	4533	4796	5006	5181	5097	4951	4788	4458	4512	4564	4913	5196	5169	5161	4806	4762	4899	5066	5091	5090	5048	4922	4891	4771
6079	5845	5974	5734	5471	5423	5391	5193	5081	4894	4737	4632	4402	4482	4628	4757	4922	5145	5316	5446	5421	5295	5095	4802	4590	4277	4523	4680	4971	5011	5100	5004	5025	4671	4637	4538	4921	5124	5143	5051	4970	4838	4695	4831	5053	5274	5213	5053	4942	4985
5921	5894	5919	5658	5498	5480	5498	5419	5321	5009	4798	4557	4522	4598	4636	4629	4586	4862	5122	5386	5518	5382	5315	4851	4549	4625	4435	4497	4732	5004	5044	5048	4926	4588	4643	4732	4892	5074	5201	5167	5089	4892	4790	4960	4974	5300	5320	5027	5057	4957
5782	5569	5677	5659	5561	5641	5606	5396	5452	5094	4903	4797	4757	4697	4567	4593	4562	4878	5062	5273	5418	5494	5240	5250	4895	4631	4506	4560	4657	4998	5053	5092	5149	4894	4762	4728	4775	5023	5246	5194	5231	5086	4742	4774	5079	5182	5287	5303	4969	5050
5323	5325	5495	5446	5537	5795	5660	5559	5294	5560	5125	4905	4913	4794	4536	4499	4526	4643	4734	5003	5427	5531	5520	5375	5098	4824	4535	4455	4521	4928	5161	5120	5073	5071	4802	4691	4759	4881	5008	5242	5236	5134	4913	4847	4894	5294	5353	5366	5153	4879
5028	5102	5212	5262	5397	5433	5372	5483	5514	5528	5318	5408	5132	4785	4648	4539	4561	4522	4798	5021	5169	5337	5484	5548	5223	4877	4574	4465	4561	4756	5067	5213	5139	5221	4849	4645	4711	4663	4924	5165	5219	5188	4988	5028	5146	5040	5340	5368	5160	4945
4986	4939	5061	5030	5114	5320	5320	5261	5532	5557	5646	5442	5284	5033	4708	4604	4567	4567	4571	4793	5007	5290	5463	5639	5340	5053	4679	4557	4561	4534	4878	5095	5250	5165	5002	4810	4747	4682	4983	5173	5231	5252	5132	4983	4896	5151	5355	5306	5187	5012
4827	4778	4742	4877	4836	5020	5072	5379	5641	5690	5579	5672	5420	5193	4978	4817	4614	4550	4565	4679	4776	5038	5482	5446	5416	5063	4952	4633	4494	4592	4719	5006	5268	5392	5278	4916	4727	4886	5009	5204	5269	5276	5174	4882	4950	5104	5463	5598	5178	5166
4732	4714	4634	4660	4550	4886	5101	5146	5448	5451	5665	5518	5526	5489	5272	4989	4770	4359	4491	4336	4738	5242	5398	5335	5428	5301	5046	4833	4569	4489	4678	5098	5326	5326	5231	4951	4793	4732	4832	4889	5142	5367	5301	5008	4845	5313	5461	5514	5425	5128
4563	4403	4413	4312	4485	4630	4938	5098	5257	5462	5312	5638	5649	5494	5290	4981	4814	4539	4420	4502	4736	5050	5274	5532	5608	5474	5255	4856	4624	4548	4598	5024	5197	5342	5188	4939	4835	4787	4746	4955	5324	5309	5342	5036	4851	5174	5376	5379	5206	5320
4571	4558	4394	4296	4254	4452	4534	4758	4998	5224	5231	5558	5578	5527	5410	5104	4704	4494	4487	4640	4609	4911	5123	5336	5577	5663	5332	4957	4801	4514	4528	4915	4965	5351	5331	5084	4767	4783	4798	5028	5304	5410	5421	5215	4964	4981	5227	5355	5371	5162
4538	4446	4328	4283	4333	4287	4422	4662	4838	5150	5305	5489	5501	5467	5308	5100	4862	4616	4571	4476	4492	4647	5123	5278	5539	5686	5318	5057	4840	4765	4723	4762	5197	5359	5464	5317	5014	4834	4972	5034	5272	5484	5463	5324	4978	4894	5362	5419	5409	5255
4600	4312	4283	4229	4355	4266	4218	4358	4675	5018	5351	5324	5459	5331	5396	5231	4927	4745	4590	4383	4435	4557	4907	5258	5585	5547	5468	5186	5038	4743	4766	4851	5065	5347	5631	5459	5127	5100	4885	4958	5257	5555	5606	5263	5113	5140	5201	5413	5442	5438
4549	4452	4168	4199	4270	4056	4225	4388	4578	4821	5132	5297	5447	5441	5409	5260	5089	4872	4600	4435	4432	4525	4803	5155	5517	5615	5527	5205	5254	4881	4605	4703	4993	5246	5442	5525	5372	5100	4919	4950	5238	5458	5525	5441	5148	5197	5269	5373	5408	5240
4669	4368	4304	4079	4181	4213	4196	4225	4492	4751	4925	5176	5370	5461	5477	5359	5151	4767	4611	4471	4508	4522	4792	5038	5306	5590	5346	5447	5182	4838	4677	4719	4924	5198	5374	5439	5338	5065	4943	4872	5182	5486	5413	5331	5221	5135	5157	5312	5468	5377
4761	4429	4401	4222	4294	4159	4277	4354	4513	4712	4913	5105	5294	5478	5451	5393	5216	4798	4733	4516	4414	4562	4625	5012	5211	5607	5458	5374	5043	4917	4872	4653	4953	5216	5461	5496	5389	5025	4803	4874	5139	5440	5447	5290	5094	5117	5031	5483	5272	5359
4785	4530	4318	4327	4175	4177	4193	4175	4213	4553	4843	4917	5229	5166	5508	5372	5256	5067	4668	4593	4434	4410	4594	4833	5300	5522	5541	5346	5154	4797	4717	4685	4879	5234	5354	5539	5513	5039	4854	4933	5223	5342	5412	5372	5161	5057	5164	5181	5204	5315
4895	4709	4424	4386	4273	4107	4195	4257	4322	4546	4677	4828	5136	5192	5380	5346	5325	5021	4925	4666	4439	4355	4543	4921	5166	5460	5441	5402	5199	4810	4598	4548	4927	5049	5317	5421	5502	4988	4800	4663	5083	5185	5363	5310	5080	5040	5058	5388	5250	5340
5173	4820	4705	4382	4383	4077	4149	4130	4405	4450	4644	4976	5080	5347	5404	5384	5347	5058	4939	4467	4346	4346	4652	4836	5272	5336	5464	5507	5168	4985	4627	4605	4598	5046	5292	5343	5330	5100	4820	4767	4878	5329	5044	5276	5162	4915	5137	5114	5181	5228
5383	4950	4802	4481	4270	4021	4145	4138	4285	4507	4675	4761	4986	5327	5217	5370	5232	5149	4823	4583	4401	4371	4486	4706	4997	5313	5285	5485	5218	4693	4590	4484	4678	4910	5177	5185	5178	4970	4846	4720	4870	5261	5300	5353	4894	4961	5069	5199	5335	5277
5340	5010	4828	4518	4199	4104	4269	4374	4280	4493	4562	4769	5088	5317	5364	5360	5328	5082	4786	4546	4364	4289	4495	4616	4914	5054	5255	5547	5323	4846	4595	4531	4786	5062	5243	5329	5140	5009	4810	4513	4890	5055	5156	5063	5017	4837	5066	5128	5102	5227
5305	4976	4735	4601	4383	4225	4262	4201	4416	4533	4641	4992	5186	5293	5415	5441	5353	5110	4857	4414	4330	4187	4390	4454	4890	5052	5270	5359	5101	4794	4709	4556	4753	5063	5192	5252	5262	5061	4710	4726	4798	5212	5191	5196	5007	4841	5024	5063	5384	5310
5263	4936	4881	4487	4312	4216	4323	4339	4322	4504	4687	5049	5286	5383	5481	5578	5386	5131	4833	4424	4230	4264	4304	4571	4834	5040	5182	5226	4968	4752	4550	4545	4540	4909	5259	5310	5199	4941	4722	4618	4650	4991	5076	5229	5085	4902	4976	5137	5316	5172
5120	4918	4787	4455	4410	4279	4363	4245	4383	4574	4858	5001	5249	5335	5514	5505	5344	5122	4840	4604	4406	4272	4341	4594	4825	4963	5191	5095	5115	4753	4399	4533	4497	4821	5187	5111	5076	4857	4640	4655	4705	4908	5219	5258	4906	4941	4876	5004	4997	5163
5297	4940	4793	4370	4285	4136	4294	4306	4376	4746	4837	5028	5071	5221	5432	5642	5291	5118	4800	4584	4408	4403	4257	4628	4835	5001	5222	5341	4993	4780	4434	4392	4459	4632	5013	5192	5046	4862	4713	4664	4735	4895	5177	5019	4895	4959	4876	5005	5181	5059
5383	4816	4528	4352	4222	4118	4307	4303	4424	4734	4723	4933	5117	5241	5436	5411	5311	5114	4788	4644	4457	4452	4367	4511	4914	5261	5264	5162	4989	4682	4399	4387	4516	4779	4959	5129	5062	4880	4763	4492	4568	4961	5087	5191	4993	4723	4833	4861	5013	5129
5151	4704	4437	4304	4281	4169	4233	4251	4373	4625	4899	5137	5318	5375	5454	5433	5266	5097	4921	4609	4405	4394	4448	4696	4868	5171	5448	5225	4764	4589	4372	4404	4507	4725	5064	5064	4917	4818	4521	4469	4595	4916	5033	5008	4896	4707	4833	5093	5149	5143
5194	4764	4531	4285	4242	4168	4224	4373	4461	4703	4834	4936	5276	5394	5488	5535	5321	5193	4696	4588	4397	4421	4564	4691	5169	5257	5327	5142	4988	4702	4427	4383	4595	4618	5056	5130	4968	4707	4498	4358	4539	5009	5031	5113	4784	4774	4610	5095	4892	4997
4957	4712	4546	4276	4137	4153	4095	4416	4338	4698	4857	5074	5096	5403	5365	5540	5292	5038	4797	4566	4404	4440	4594	5016	5029	5301	5360	5208	4961	4703	4384	4442	4629	4820	5166	5081	4979	4853	4587	4452	4769	4910	5156	4979	4847	4627	4782	5051	5164	4879
4837	4535	4463	4157	4130	4202	4308	4422	4567	4727	4885	5177	5309	5404	5392	5455	5161	5047	4631	4511	4539	4608	4669	4817	5100	5392	5340	5156	4761	4634	4430	4476	4606	4933	5106	5128	5002	4739	4571	4589	4705	4934	4926	4828	4685	4693	4789	5036	4963	4914
4835	4520	4414	4108	4160	4049	4289	4525	4569	4767	4941	5244	5465	5527	5614	5433	5112	4969	4664	4585	4332	4455	4775	4853	5232	5355	5300	5142	4765	4707	4474	4446	4750	4835	5116	4935	4896	4717	4600	4632	4863	5020	5019	4948	4784	4763	4691	5065	5032	5112
4829	4485	4291	4207	4079	4199	4243	4382	4697	4990	5155	5333	5523	5539	5533	5219	5077	4867	4520	4358	4321	4492	4670	4999	5224	5385	5378	5083	4814	4611	4683	4591	4773	4819	5183	4981	4922	4676	4544	4646	5038	5055	5118	5104	4962	4775	4914	5082	5204	4975
4754	4387	4303	4173	4286	4141	4323	4529	4888	4894	5128	5410	5405	5492	5162	5084	4890	4584	4507	4391	4487	4528	4856	5058	5307	5400	5386	5102	4845	4534	4709	4718	4711	5018	5006	4908	4975	4683	4712	4749	4819	5009	5068	5135	4954	5020	5088	5153	5179	5008
4676	4522	4352	4256	4306	4314	4485	4796	4782	5004	5203	5397	5350	5366	5154	4903	4753	4555	4421	4501	4531	4618	4795	5133	5265	5363	5140	5017	4775	4668	4700	4848	4839	4928	5265	4974	4844	4749	4676	4865	4930	5045	4977	5041	4988	4831	4936	5173	5228	5056
4583	4377	4409	4203	4383	4549	4617	5026	4955	5259	5151	5169	5162	5084	5023	4743	4494	4320	4253	4241	4502	4596	4861	5120	5299	5239	5145	4770	4704	4513	4737	4807	5001	5171	5131	5314	5005	4699	4808	4940	5008	5161	5145	4976	4954	4867	5029	5021	5206	5118
4682	4452	4489	4379	4659	4808	4764	5106	5103	5236	5190	5196	5133	5024	4712	4518	4397	4218	4335	4388	4388	4695	4900	5092	5205	5223	5104	4864	4653	4609	4641	5039	5130	5134	5157	5054	5116	4728	4938	5064	5182	5183	5048	4995	5085	5028	5027	5142	5121	5044
4839	4759	4781	4857	4845	4879	4966	5137	5157	5423	5132	5194	5117	4683	4540	4276	4133	4127	4102	4337	4483	4755	5060	5182	5140	5031	5024	4777	4668	4587	4802	5046	5228	5290	5082	5244	4958	4855	4952	5048	5150	5057	5140	4921	4856	5038	5050	5219	4930	5062
5015	4838	5004	4878	5030	4977	5239	5270	5173	5223	5180	5107	4834	4496	4520	4273	4136	4008	4159	4234	4518	4865	4932	5027	5215	4937	4755	4786	4578	4707	4842	5000	5182	5142	5181	4871	4864	4888	4923	5193	5152	5095	4807	4805	4886	5031	5250	5161	4992	5018
5107	4976	5124	4970	5096	5189	5187	5366	5373	5269	5276	4940	4731	4434	4184	4141	4052	4063	4163	4307	4636	4896	4987	5015	5039	4966	4713	4713	4701	4831	4863	5101	5135	5199	4913	4853	4679	4902	4930	5042	5203	5095	4834	4770	4851	5034	5073	5147	4929	4930
5336	5184	5266	5269	5256	5371	5432	5285	5363	5067	4966	4739	4605	4245	4276	4114	4204	4095	4273	4521	4680	4915	4885	5091	5013	4818	4712	4723	4675	4676	4848	4950	5027	4877	4734	4695	4659	4715	4922	5115	5055	5129	4757	4681	4944	5106	5152	4939	4923	4935
5448	5188	5431	5341	5408	5412	5296	5349	5169	5139	4949	4628	4292	4191	4089	4200	4173	4242	4477	4719	4914	5001	4849	4829	4816	4660	4622	4434	4476	4814	4747	4863	4983	4823	4685	4691	4728	4961	4812	4870	4909	4996	4737	4778	4819	5045	5097	4896	4756	4898
5333	5352	5447	5514	5429	5489	5248	5209	5099	5010	4890	4600	4366	4079	4072	4060	4271	4466	4686	4885	5089	5114	4971	4663	4594	4408	4455	4454	4592	4776	4898	5076	4887	4655	4501	4612	4797	4977	5038	4887	4779	4794	4682	4623	4822	4966	5091	4895	4794	4689
5491	5380	5636	5480	5354	5446	5498	5198	5122	5070	4743	4637	4353	4175	4320	4388	4514	4746	4792	5001	4948	4950	4700	4855	4432	4427	4409	4607	4796	4875	4844	4851	4917	4646	4454	4509	4810	5098	4826	4806	4832	4698	4641	4660	4723	4898	4886	4823	4810	4868
5623	5331	5575	5469	5466	5381	5242	4984	5018	4832	4654	4380	4289	4276	4408	4490	4605	4728	5059	5025	4932	4975	4757	4458	4510	4357	4510	4746	4826	4932	4800	4881	4668	4653	4493	4589	4733	4868	4822	4877	4706	4871	4687	4741	4859	4993	4817	4846	4902	4869
5694	5345	5388	5214	5335	5173	5082	4929	4798	4617	4381	4346	4417	4417	4547	4598	4914	4947	5051	4974	4973	4683	4614	4483	4444	4434	4686	4811	4969	4981	4839	4876	4791	4618	4498	4662	4660	4917	4884	4736	4685	4725	4659	4784	4894	5018	4918	4854	4966	5090
5674	5484	5395	5257	4929	4864	4818	4683	4433	4440	4405	4220	4380	4409	4600	4759	5021	5059	5100	5129	4830	4767	4441	4536	4473	4527	4772	4917	4994	5027	4952	4749	4758	4767	4620	4831	4896	4953	4791	4720	4665	4613	4819	4914	4933	5040	4946	4925	5138	5071
5586	5235	5259	5022	4981	4788	4629	4628	4337	4341	4334	4272	4462	4694	4678	4843	4913	5107	5000	4878	4839	4546	4610	4325	4719	4762	4850	4973	5063	5099	4753	4674	4707	4846	4917	4954	5107	4995	4893	4816	4854	4707	4889	4857	4896	4910	5025	5028	5067	5144
5337	5112	5120	4860	4709	4658	4722	4378	4493	4336	4430	4411	4547	4948	4937	4943	5066	4987	4842	4701	4715	4786	4605	4744	4677	5050	5178	5223	5067	5034	4691	4840	4814	4759	4971	5196	5069	5089	4863	4906	4852	4984	4846	5013	4913	4905	4849	4906	5114	5126
5049	4835	4795	4555	4507	4396	4385	4331	4345	4253	4619	4569	4808	4817	4909	4864	4890	4991	4936	4694	4572	4710	4689	4696	4840	5029	5320	5357	5065	4981	4713	4706	4864	4946	5055	5060	4963	4850	4822	4909	5084	4959	5147	5188	5092	4970	4953	5053	5281	5100
4892	4623	4574	4472	4418	4307	4331	4310	4301	4416	4570	4711	4938	4930	4641	4561	4650	4756	4670	4656	4592	4592	4721	4825	4943	5051	5233	5076	5087	5010	4708	4962	4940	5149	5370	5277	5105	4939	4871	4899	5162	5077	5098	5235	5124	5139	5054	5225	5188	5165
4742	4667	4506	4516	4363	4271	4456	4413	4379	4635	4694	4991	5011	4859	4457	4407	4265	4693	4689	4510	4492	4519	4799	4917	5156	5220	5193	5067	4902	4814	4756	4867	5068	5171	5350	5244	5084	4903	4933	4947	5097	5050	5155	5140	5065	5051	5128	5130	5235	5125
4781	4551	4708	4563	4443	4553	4534	4684	4764	4766	4897	4983	4841	4750	4500	4233	4167	4533	4690	4571	4601	4786	5044	5137	5225	5330	5203	4886	4720	4736	4638	4894	4878	5159	5095	5097	4979	4844	4880	5042	5067	5007	5043	5077	4909	4891	4979	5148	5185	5244
4842	4716	4837	4750	4878	4752	4853	4816	4971	4884	4898	4913	5038	4677	4448	4296	4225	4489	4494	4638	4866	5064	5037	5307	5249	5198	5159	5079	4830	4794	4902	4753	4868	4933	4999	4922	4762	4730	4810	4812	4799	5058	5039	4890	4767	4819	4873	4932	4974	4932
5053	4935	5008	4829	5015	5001	5020	4950	4932	4918	4888	4788	4619	4564	4362	4237	4308	4480	4604	4725	4937	4986	5002	5115	5046	5076	4930	4839	4903	4942	4814	4875	4781	4778	4696	4612	4691	4706	4559	4716	4918	4819	4849	4718	4779	4701	4908	4896	4857	4769
5158	5089	5132	5058	5014	5097	5019	5054	4944	4953	4839	4770	4563	4463	4384	4242	4438	4476	4666	4731	4835	4959	5113	5040	4640	4973	4696	4837	4736	4861	4889	4798	4740	4728	4697	4711	4602	4609	4619	4618	4615	4643	4719	4736	4807	4641	4867	4872	4801	4792
5296	5250	5153	5243	5214	5127	5163	4982	4945	4794	4697	4605	4701	4499	4420	4433	4666	4749	4802	4923	4855	4856	4868	4763	4660	4643	4617	4703	4741	4750	4643	4669	4734	4666	4716	4505	4796	4747	4789	4706	4724	4611	4661	4742	4774	4678	4740	4861	4758	4829
5251	5185	5081	5293	5314	5087	4950	5066	4803	4854	4750	4514	4756	4550	4592	4555	4655	4844	5153	4892	5078	4779	4769	4648	4698	4563	4567	4550	4706	4681	4582	4546	4479	4389	4563	4610	4729	4664	4737	4758	4628	4781	4765	4566	4538	4538	4654	4795	4682	4833
5193	4936	4947	4882	4850	4857	4788	4733	4601	4459	4695	4678	4612	4559	4745	4707	4863	5101	4955	5074	4823	4673	4750	4658	4674	4575	4700	4734	4736	4796	4597	4530	4511	4404	4486	4604	4687	4818	4719	4763	4714	4625	4818	4817	4740	4586	4510	4641	4678	4609
4930	4854	4758	4703	4758	4560	4558	4586	4411	4507	4490	4601	4721	4730	4788	4865	4819	4780	4918	4873	4775	4651	4648	4749	4792	4751	4748	4894	4802	4672	4821	4627	4353	4559	4499	4655	4718	4671	4610	4608	4688	4674	4834	4940	4756	4702	4510	4548	4646	4676
4688	4592	4590	4390	4326	4439	4595	4568	4396	4498	4520	4693	4730	4777	4882	4933	4762	4707	4782	4691	4573	4566	4728	4641	4732	4800	5020	4924	4965	5019	4849	4674	4572	4671	4689	4739	4791	4666	4718	4615	4611	4693	4837	4806	4826	4781	4712	4622	4819	4723
4673	4447	4470	4527	4465	4396	4492	4579	4532	4695	4686	4803	4898	4907	4885	4771	4803	4594	4627	4643	4703	4694	4940	4800	4904	4831	4998	4921	4862	4897	4807	4679	4773	4602	4826	4854	4828	4691	4770	4686	4725	4685	4667	4678	4627	4672	4905	4937	4937	4990
4842	4557	4570	4512	4759	4648	4767	4717	4706	4669	4726	4705	4942	4729	4832	4735	4695	4603	4623	4674	4773	4916	4904	4761	4878	5004	5143	4928	4871	4886	4682	4743	4707	4838	4787	4754	4768	4726	4906	4690	4832	4701	4680	4743	4440	4720	4711	4827	4822	4880
4885	4730	4757	4807	4679	4749	4954	4763	4748	4714	4891	4657	4719	4655	4593	4507	4566	4660	4623	4625	4806	4914	4887	4998	4925	4969	4882	4777	4755	4875	4877	4748	4902	4893	4881	4821	4748	4836	4690	4741	4943	4700	4858	4690	4541	4668	4760	4838	4683	4789
5091	4852	4905	4858	4902	4818	4836	4587	4784	4707	4617	4694	4532	4553	4450	4489	4433	4449	4533	4639	4738	4921	4947	4881	4914	4821	4944	4875	4967	4708	4990	4890	4986	4981	4754	4657	4674	4877	4718	4928	4852	4940	4803	4763	4755	4761	4636	4557	4671	4982
5403	5120	4999	5125	4916	4933	4794	4595	4740	4624	4543	4365	4533	4412	4461	4409	4373	4504	4632	4631	4815	4782	4861	4887	4758	4660	4671	4812	4853	4888	4831	4947	5018	4865	4838	4762	4746	4808	4673	4656	4722	4844	4795	4777	4762	4609	4750	4651	4732	4680
5308	5308	5279	5194	5028	4798	4787	4682	4508	4522	4345	4171	4319	4467	4534	4606	4731	4637	4725	4738	4796	4776	4733	4727	4627	4579	4683	4593	4849	4870	4902	4833	4808	4855	4849	4841	4781	4650	4718	4504	4733	4740	4672	4659	4438	4585	4685	4677	4846	4758
5342	5208	5172	5141	4816	4877	4770	4398	4441	4386	4520	4420	4388	4522	4625	4802	4967	4889	4848	4778	4686	4766	4865	4661	4739	4689	4637	4578	4613	4613	4644	4708	4574	4727	4702	4768	4717	4694	4611	4614	4685	4597	4469	4408	4250	4501	4548	4665	4738	4736
5304	5053	4975	4903	4802	4599	4479	4437	4382	4626	4616	4580	4475	4546	4860	5030	5073	5105	4806	4782	4730	4700	4747	4667	4764	4639	4692	4674	4566	4613	4528	4484	4601	4579	4598	4414	4602	4549	4661	4551	4748	4611	4490	4442	4404	4380	4551	4544	4625	4711
4960	4840	4758	4628	4493	4623	4556	4630	4585	4500	4634	4660	4816	4830	4965	4999	5091	4953	4920	4730	4791	4813	4856	4876	4765	4810	4726	4664	4564	4527	4526	4619	4416	4552	4346	4387	4404	4476	4473	4618	4711	4638	4486	4427	4361	4440	4459	4410	4431	4532
4870	4655	4658	4518	4450	4631	4458	4505	4521	4565	4586	4647	4849	4665	4872	5072	4934	4823	4932	4913	4829	4891	4858	4910	4822	4852	4699	4692	4641	4702	4676	4679	4540	4506	4319	4290	4228	4268	4375	4497	4427	4514	4634	4407	4489	4643	4647	4402	4492	4393
4788	4644	4750	4528	4610	4601	4515	4606	4551	4661	4793	4650	4729	4715	4695	4695	4723	4660	4811	4611	4604	4785	4787	4706	4671	4659	4636	4454	4528	4510	4700	4746	4565	4598	4570	4389	4401	4534	4308	4345	4449	4428	4497	4522	4603	4578	4546	4583	4529	4520
4840	4730	4795	4589	4689	4786	4663	4635	4541	4623	4691	4660	4713	4786	4701	4821	4922	4858	4769	4763	4804	4811	4747	4810	4572	4545	4510	4529	4446	4543	4712	4622	4557	4569	4680	4606	4578	4546	4514	4444	4452	4613	4466	4513	4465	4578	4634	4699	4581	4658
5063	4921	4898	4991	4782	4821	4732	4695	4547	4593	4605	4734	4684	4656	4737	4924	5136	4953	5289	5062	4884	4858	4791	4774	4684	4606	4481	4642	4528	4499	4621	4548	4655	4690	4763	4777	4765	4727	4691	4604	4618	4551	4505	4446	4526	4432	4619	4638	4837	4777
5222	5133	5047	5000	4975	4731	4780	4465	4586	4502	4676	4648	4657	4704	4760	4889	4974	4953	5049	4944	5012	4877	4865	4786	4768	4802	4700	4571	4496	4661	4441	4618	4594	4642	4809	4766	4697	4712	4721	4909	4666	4645	4647	4427	4456	4522	4584	4742	4896	4622
5298	4865	4948	4885	4758	4722	4694	4435	4359	4429	4515	4524	4705	4803	4914	4948	4926	5103	5022	4997	5089	5020	4938	4860	4924	4970	4847	4807	4656	4671	4539	4545	4671	4478	4607	4590	4571	4782	4962	4899	4920	4749	4796	4738	4658	4518	4584	4736	4664	4781
4947	4714	4762	4641	4490	4652	4485	4405	4420	4369	4497	4441	4651	4591	4777	4690	4812	4764	4718	4870	4908	4825	4777	4777	4767	4780	4929	4806	4538	4741	4629	4669	4708	4529	4484	4434	4581	4684	4701	4831	4777	4828	4810	4927	4741	4697	4586	4643	4540	4621
4759	4472	4586	4461	4560	4513	4576	4417	4411	4535	4535	4618	4573	4609	4538	4672	4547	4500	4626	4622	4755	4608	4547	4605	4673	4464	4726	4658	4707	4769	4605	4714	4642	4598	4583	4467	4437	4590	4655	4578	4478	4755	4857	4746	4900	4819	4521	4598	4585	4580
4697	4553	4774	4592	4713	4657	4658	4579	4531	4711	4469	4700	4656	4651	4683	4581	4686	4766	4581	4760	4507	4600	4688	4646	4556	4657	4606	4538	4667	4540	4724	4639	4726	4713	4837	4600	4757	4632	4617	4589	4525	4745	4536	4619	4675	4716	4718	4681	4702	4566
4959	4493	4910	4914	4889	4893	4871	4734	4869	4739	4731	4629	4674	4596	4802	4587	4639	4603	4673	4716	4646	4691	4618	4540	4639	4563	4405	4434	4553	4587	4578	4528	4612	4756	4758	4740	4847	4642	4710	4604	4769	4540	4527	4566	4559	4721	4794	4975	4734	4877
5133	5096	5068	4976	5032	4887	4796	4898	4902	4800	4673	4661	4696	4787	4737	4825	4791	4960	4873	4779	4875	4925	4765	4741	4610	4592	4552	4593	4472	4487	4406	4470	4535	4530	4560	4748	4700	4661	4732	4826	4802	4644	4652	4443	4585	4657	4780	4934	4854	4915
5144	4965	4968	4901	4791	4689	4873	4775	4635	4792	4648	4704	4736	4700	4605	4673	4659	4637	4777	4817	4781	4890	4756	4669	4821	4651	4656	4718	4429	4481	4366	4267	4291	4637	4449	4395	4410	4478	4778	4897	4890	4476	4684	4613	4564	4615	4710	4723	4884	4866
5095	4804	4848	4731	4557	4517	4543	4545	4714	4592	4517	4546	4730	4778	4843	4698	4659	4829	4818	4864	4936	4834	4939	4776	4808	4811	4760	4807	4738	4562	4402	4503	4438	4462	4365	4232	4346	4384	4595	4699	4824	4696	4800	4519	4646	4513	4637	4608	4804	4811
4758	4650	4653	4478	4498	4466	4511	4395	4481	4516	4608	4608	4606	4287	4342	4392	4469	4440	4460	4569	4529	4604	4810	4606	4749	4633	4908	4714	4760	4670	4666	4694	4569	4356	4347	4230	4248	4409	4602	4655	4580	4642	4661	4701	4807	4672	4561	4401	4514	4674
4932	4689	4727	4659	4445	4607	4689	4660	4537	4440	4407	4426	4411	4427	4485	4569	4343	4497	4448	4521	4596	4568	4688	4526	4543	4635	4622	4520	4701	4820	4692	4685	4731	4704	4578	4555	4422	4487	4408	4567	4365	4477	4712	4786	4837	4717	4682	4600	4491	4609
4759	4740	4821	4738	4690	4699	4662	4684	4608	4689	4693	4455	4324	4276	4098	4159	4180	4329	4333	4343	4496	4466	4453	4488	4364	4457	4505	4496	4605	4605	4729	4967	4783	4634	4791	4803	4639	4493	4674	4446	4338	4608	4600	4665	4706	4768	4769	4717	4627	4679
5017	4941	4917	4844	4789	4727	4803	4892	4795	4573	4438	4414	4513	4543	4501	4686	4618	4618	4631	4572	4621	4486	4647	4600	4468	4410	4309	4270	4426	4608	4509	4601	4628	4668	4819	4864	4782	4713	4544	4345	4610	4578	4380	4477	4465	4621	4674	4753	4794	4858
5192	5001	5010	5010	5138	5051	5093	4993	4730	4811	4743	4745	4624	4350	4440	4330	4333	4496	4526	4553	4428	4493	4422	4615	4448	4519	4448	4466	4350	4291	4358	4426	4528	4488	4738	4835	4676	4621	4566	4689	4634	4670	4619	4509	4469	4365	4650	4851	4888	4809
5322	5194	5030	4981	5079	5050	4937	4936	5060	4822	4717	4553	4473	4600	4632	4670	4606	4850	4925	4990	4954	4864	4891	4913	4684	4616	4359	4416	4380	4441	4361	4275	4374	4453	4417	4555	4630	4457	4645	4663	4897	4678	4680	4537	4412	4462	4591	4525	4866	4767
5210	5060	5175	5025	4898	4834	4919	4888	4748	4777	4630	4651	4650	4580	4661	4425	4434	4580	4710	4837	4600	4708	4806	4874	4747	4662	4690	4836	4606	4496	4297	4265	4412	4494	4243	4325	4405	4421	4680	4764	4799	4818	4608	4459	4535	4536	4405	4627	4533	4839
5040	5071	5002	4902	4831	4781	4813	4717	4721	4879	4480	4516	4304	4577	4368	4357	4497	4716	4596	4747	4737	4854	4877	4823	4672	4565	4539	4658	4867	4656	4568	4468	4387	4436	4323	4354	4324	4356	4479	4688	4747	4676	4734	4691	4558	4527	4480	4319	4444	4520
5033	4816	4850	4821	4600	4551	4545	4738	4498	4343	4384	4290	4417	4413	4364	4403	4351	4554	4518	4532	4583	4602	4787	4905	4930	4880	4915	4836	4635	4601	4649	4777	4613	4465	4556	4299	4260	4416	4469	4400	4542	4776	4771	4892	4843	4650	4595	4371	4292	4622
4774	4800	4814	4728	4499	4471	4527	4441	4308	4408	4484	4411	4232	4321	4276	4396	4361	4456	4484	4404	4477	4468	4555	4684	4656	4753	4909	4940	4853	4795	4692	4692	4719	4617	4609	4541	4562	4438	4320	4491	4330	4416	4810	4886	5089	4969	4773	4635	4605	4418
4761	4622	4689	4445	4629	4453	4461	4348	4431	4432	4367	4436	4334	4280	4280	4420	4474	4584	4528	4372	4568	4405	4496	4399	4627	4436	4555	4544	4550	4692	4676	4888	4829	4670	4859	4897	4754	4698	4416	4391	4515	4520	4575	4845	4789	4852	4729	4802	4771	4781
4888	4711	4765	4718	4446	4559	4633	4710	4581	4624	4360	4573	4568	4480	4667	4788	4753	4795	4671	4688	4595	4550	4553	4727	4582	4612	4301	4366	4333	4362	4761	4901	4967	4776	4803	4844	4852	4716	4668	4335	4413	4553	4420	4484	4486	4690	4708	4862	4883	4780
4874	4732	4772	4719	4835	4918	4755	4668	4569	4603	4764	4780	4720	4790	4740	4720	4808	4616	4531	4660	4347	4544	4581	4606	4750	4531	4339	4410	4392	4390	4457	4596	4625	4813	4842	4899	4970	4750	4506	4652	4591	4418	4449	4338	4295	4528	4728	4815	4866	4665
5124	4903	4924	4952	5013	4846	4809	4706	5021	4921	4832	4789	4478	4487	4613	4579	4781	4589	4689	4683	4482	4452	4553	4553	4342	4390	4240	4183	4276	4462	4552	4373	4457	4450	4754	4794	4865	4857	4787	4766	4771	4589	4411	4425	4256	4509	4782	4822	4619	4654
5292	5021	5290	5022	4865	4753	4957	4943	4916	4720	4598	4530	4545	4636	4893	4837	4966	5206	5120	5107	5061	4965	5084	5005	4856	4583	4321	4254	4311	4420	4292	4373	4450	4381	4396	4551	4597	4786	4775	4832	4849	4805	4583	4491	4503	4466	4638	4647	4580	4482
5289	5202	5065	4758	4884	5010	5003	4651	4459	4674	4667	4760	4763	4699	4733	4869	4759	4871	4787	4880	4764	5022	5202	5104	5370	5129	4876	4625	4528	4379	4265	4270	4220	4410	4589	4358	4356	4569	4790	4785	4852	4828	4768	4518	4429	4427	4514	4632	4540	4425
5347	5191	4754	4898	5036	4639	4487	4600	4496	4750	4710	4589	4233	4419	4311	4177	4293	4325	4200	4277	4328	4404	4348	4637	4635	4770	4812	4937	4963	4809	4586	4384	4315	4373	4297	4305	4261	4200	4665	4854	4872	4704	4755	4745	4416	4355	4506	4361	4468	4384
5111	4676	5069	4861	4774	4268	4370	4555	4447	4387	4232	4260	4168	4250	4035	4236	4416	4435	4617	4676	4701	4701	4837	4536	4527	4331	4561	4702	4924	4970	4850	4681	4662	4578	4209	4090	4240	4356	4326	4832	4763	4652	4605	4713	4692	4654	4329	4278	4186	4195
4925	4839	4828	4596	4379	4421	4641	4364	4187	4118	4041	4288	4185	4182	4201	4302	4498	4705	4667	4793	4896	5062	5028	5050	5059	4746	4627	4576	4692	4657	4803	4789	4867	4825	4430	4175	4256	4513	4564	4423	4636	4610	4572	4917	4843	4550	4365	4306	4207	4336
4958	4871	4506	4312	4458	4509	4405	4254	4221	4210	4167	4175	4277	4216	4198	4278	4346	4469	4388	4477	4423	4460	4501	4692	4901	5272	5141	5003	4577	4744	4723	4945	4829	4983	4754	4502	4308	4560	4716	4596	4331	4578	4556	4857	4820	4635	4408	4295	4314	4187
4976	4495	4343	4581	4564	4333	4248	4386	4390	4375	4265	4228	4332	4407	4466	4232	4401	4312	4139	4174	4070	4156	4205	4114	4199	4597	4832	5153	5041	4685	4850	4782	4960	4979	4754	4948	4653	4543	4598	4625	4305	4415	4730	4659	4778	4724	4548	4351	4534	4308
4800	4399	4601	4565	4466	4383	4499	4585	4472	4532	4408	4667	4668	4725	4412	4310	4224	4250	4327	4280	4293	4283	4030	3956	3985	3950	4276	4506	4751	4925	4992	4821	4960	4816	4757	5040	4891	4734	4338	4654	4513	4434	4691	4724	4606	4736	4794	4482	4595	4372
4434	4318	4843	4624	4395	4387	4577	4698	4741	4758	4916	5085	4757	4479	4266	4359	4311	4418	4391	4639	4675	4712	4427	4328	4195	4072	3971	4041	4257	4630	4822	4807	4943	4753	4611	4868	5107	4918	4636	4468	4655	4331	4531	4547	4778	4592	4788	4721	4580	4716
4547	4764	4828	4303	4343	4698	4759	4837	5084	5121	5033	4844	4522	4463	4482	4638	4856	5014	5127	4919	5113	4970	4801	4634	4743	4477	4267	3962	3817	4236	4505	4750	4667	4658	4715	4814	4862	5095	4856	4294	4571	4532	4323	4347	4386	4606	4628	4771	4555	4766
4848	4959	4626	4357	4674	4876	4722	4867	4982	5104	4725	4442	4322	4511	5007	5634	5603	5671	5792	5648	5465	5417	5114	5078	4801	4694	4632	4298	3978	3979	4279	4364	4656	4554	4788	4708	4598	4805	5090	4457	4457	4626	4226	4189	4188	4431	4461	4641	4629	4586
5255	4939	4306	4491	4721	4736	4901	4918	4858	4580	4333	4545	4889	5489	5870	6155	6188	6093	6010	5849	5652	5482	5385	5149	4941	4940	4834	4487	4294	4076	4041	4148	4347	4529	4635	4714	4575	4571	4844	4856	4365	4586	4471	4024	4078	4296	4440	4526	4670	4585
5374	4846	4677	4746	4853	4757	4799	4650	4526	4366	4366	4788	5559	6025	6209	6344	5839	5556	5472	5441	5318	5435	5220	5455	5123	5064	4797	4614	4723	4409	4053	4055	4108	4383	4506	4563	4405	4408	4882	4955	4579	4529	4468	4136	4126	4271	4303	4430	4704	4480
5367	4591	4680	4954	4951	4755	4579	4545	4313	4373	4762	5434	5948	6218	5847	5370	5155	4886	4530	4575	4664	4871	4856	5023	5271	5062	4702	4796	4752	4576	4234	3998	4083	4341	4513	4492	4553	4402	4715	5121	4692	4583	4729	4434	4175	4294	4471	4640	4779	4409
5063	4656	4952	4957	4723	4705	4463	4248	4220	4404	5137	5734	5943	5655	5063	4437	3911	3620	3576	3736	3844	4025	4291	4566	4928	5076	4969	4835	4908	4683	4458	4209	3956	4155	4485	4438	4315	4364	4535	5041	4795	4539	4723	4665	4377	4353	4395	4306	4456	4519
4890	4621	4968	4822	4678	4471	4302	4375	4429	4838	5432	5513	5322	4821	4085	3433	3104	3026	3022	3202	3301	3514	3785	4269	4530	4954	5123	5122	4926	4733	4623	4327	4023	4166	4430	4405	4297	4230	4461	5008	4835	4744	4654	4730	4476	4521	4376	4467	4353	4548
4584	4434	5040	4764	4313	4276	4251	4243	4474	4946	5346	5315	4731	3981	3268	2883	2804	2889	2900	3113	3052	3180	3326	3803	4124	4645	5069	5204	5016	4674	4704	4587	4317	4191	4366	4280	4319	4266	4307	4814	4874	4580	4671	4755	4576	4446	4554	4300	4238	4438
4436	4312	4751	4617	4267	4194	4144	4279	4701	5124	5029	4792	4087	3456	2889	2823	2998	3079	3274	3254	3250	3214	3251	3305	3721	4402	5067	5250	5217	4894	4677	4717	4557	4179	4187	4235	4226	4278	4407	4609	4759	4698	4627	4801	4718	4604	4439	4252	4321	4527
4355	4471	4753	4234	4079	4044	4134	4254	4713	5015	4954	4533	3653	3160	2834	2958	3204	3585	3724	3593	3442	3362	3269	3184	3428	4040	4639	5347	5372	4872	4776	4759	4655	4347	4173	4420	4227	4086	4325	4465	4551	4544	4410	4881	4778	4706	4458	4237	4179	4403
4203	4415	4564	4300	3960	3917	4221	4332	4732	5076	4716	4078	3471	3048	2897	3169	3508	3889	4103	4085	3879	3655	3313	3055	3234	3719	4595	5116	5285	5143	4817	4988	4828	4388	4157	4368	4442	4132	4297	4525	4494	4450	4513	4934	4736	4687	4622	4241	4128	4335
4271	4196	4488	4255	3798	3912	4141	4477	4775	4943	4618	4124	3431	3155	3023	3316	3689	4057	4221	4357	4016	3723	3349	3052	3051	3640	4439	5222	5357	5125	4945	5172	4974	4515	4285	4564	4513	4135	4252	4336	4510	4516	4490	4843	4927	4737	4462	4285	4022	4297
4200	4199	4299	4117	3890	3810	4141	4385	4798	4966	4675	4056	3468	3153	3123	3228	3772	4102	4281	4182	3921	3672	3090	2793	2882	3464	4291	5018	5250	4932	4947	4980	5031	4477	4493	4655	4648	4218	4285	4468	4428	4440	4651	4754	4699	4602	4629	4305	4167	4228
4179	4205	4409	4127	3708	3825	4149	4493	4690	4942	4657	4213	3632	3102	3093	3317	3614	3838	3997	3866	3655	3289	2861	2621	2915	3522	4392	5028	5164	5001	4857	5042	4834	4547	4370	4643	4634	4254	4277	4444	4232	4417	4467	4923	4597	4539	4504	4297	4167	4275
4111	4101	4483	4186	3850	3815	4245	4622	4726	4814	4769	4285	3905	3341	3114	3229	3305	3585	3597	3505	3176	3020	2598	2589	2761	3605	4430	4871	5101	4735	4643	4831	4781	4391	4671	4992	4598	4034	4279	4142	4157	4317	4581	4695	4737	4450	4513	4267	4383	4387
4234	4155	4375	4319	4046	3922	4221	4736	4702	4964	4851	4624	4148	3572	3301	3183	3076	3167	3013	2961	2829	2604	2511	2695	2958	3864	4766	5131	5061	4495	4570	4688	4599	4448	4625	4946	4510	4111	4262	4423	3961	4294	4338	4556	4505	4542	4598	4388	4507	4434
4301	4069	4348	4232	4202	3961	4257	4722	4971	5095	5002	4814	4457	3995	3679	3375	3164	2954	2776	2593	2600	2514	2600	2850	3499	4349	5010	4978	4767	4496	4447	4565	4357	4510	4826	5024	4566	4302	4519	4329	4133	4271	4443	4532	4698	4840	4594	4346	4509	4278
4417	4137	4171	4283	4409	4068	4210	4631	4920	4879	4959	4858	4923	4546	4211	3729	3437	3175	2866	2711	2784	2904	3086	3737	4281	4853	5079	5108	4547	4108	4266	4325	4276	4500	5038	5016	4383	4473	4722	4264	4138	4424	4362	4577	4615	4724	4722	4525	4473	4453
4225	4353	4276	4517	4474	4310	4281	4531	4929	5030	4938	5035	5093	4968	4731	4415	4163	3615	3484	3507	3316	3733	3924	4353	5007	5319	5169	4573	4131	4068	4103	4468	4376	4724	4889	4938	4460	4712	4757	4131	4409	4452	4391	4602	4587	4724	4472	4749	4504	4459
4244	4356	4433	4495	4627	4596	4268	4600	4707	4978	5007	4949	5146	5127	5117	5016	4761	4716	4349	4282	4445	4811	4917	5213	5387	5268	4752	4049	3837	3866	4116	4428	4551	4869	4839	4530	4495	4963	4639	3998	4327	4350	4350	4443	4522	4738	4554	4635	4682	4595
4093	4380	4442	4453	4704	4682	4662	4360	4692	4883	4959	5023	5106	5051	5246	5286	5329	5266	5106	5159	5273	5581	5578	5438	5203	4689	4048	3658	3731	4134	4246	4394	4505	4545	4596	4305	4844	5117	4286	4227	4348	4221	4383	4380	4493	4486	4512	4837	4607	4638
4395	4206	4514	4480	4529	4852	4854	4501	4475	4781	4992	5029	5037	4992	5069	5342	5198	5368	5397	5325	5597	5513	5233	4792	4388	4015	3581	3552	3783	4197	4391	4392	4582	4477	4396	4638	5240	4985	4344	4334	4514	4173	4376	4227	4438	4582	4617	4781	4637	4579
4548	4183	4406	4558	4457	4945	5041	4773	4548	4482	4694	4975	4940	5075	5021	4852	5053	4830	4911	4865	4797	4635	4354	4025	3499	3413	3548	3959	4210	4250	4403	4485	4470	4295	4377	4863	5056	4500	4290	4577	4250	4173	4458	4285	4238	4404	4753	4704	4860	4616
4594	4455	4363	4807	4498	4660	4872	5076	4765	4537	4547	4751	4750	5011	4894	4658	4721	4538	4338	4323	4206	3964	3748	3593	3536	3838	4037	4192	4329	4499	4366	4432	4402	4192	4638	5133	4815	4325	4417	4482	4174	4142	4295	4186	4288	4351	4823	4617	4910	4438
4543	4776	4581	4534	4662	4577	4750	5116	5173	4836	4732	4491	4730	4682	4903	4899	4747	4631	4314	4348	4179	4071	3838	3806	3885	4209	4333	4255	4192	4239	4217	4247	4191	4269	4778	4996	4510	4365	4706	4184	4200	4392	4146	4238	4150	4470	4510	4652	4863	4656
4513	4793	4854	4579	4443	4597	4678	4933	5116	5193	5223	4962	4507	4541	4575	4665	4667	4735	4485	4382	4363	4116	4312	4114	4233	4221	4214	3989	3911	4018	4209	4141	4275	4686	4856	4471	4386	4710	4634	4282	4249	4260	4201	4143	4031	4387	4524	4932	4789	4781
4589	4413	4854	4804	4514	4737	4656	4768	4793	5085	5518	5289	5128	4700	4733	4524	4491	4380	4287	4328	4506	4343	4231	4287	4214	3952	3920	3903	3964	3923	4091	4223	4556	4605	4486	4524	4749	4943	4476	4280	4454	4309	4264	4271	4218	4240	4595	4774	4605	4831
4878	4640	4666	4838	4707	4604	4781	4822	4788	4794	5086	5503	5479	5576	5222	5022	4731	4619	4471	4334	4321	4283	4125	4063	3951	3967	3823	3888	3872	3888	4226	4402	4444	4368	4282	4702	5040	4569	4395	4436	4417	4282	4192	4145	4247	4418	4623	4677	4779	4609
4834	4680	4494	4562	4761	4730	4849	4951	4918	4709	4766	4819	5113	5219	5370	5372	5227	5026	4804	4787	4585	4482	4266	4050	3952	3861	3816	3770	3916	4248	4404	4313	4224	4165	4550	4852	4784	4483	4611	4415	4368	4417	4201	4117	4173	4264	4536	4711	4782	4535
4409	4666	4733	4596	4505	4629	4680	4939	4967	5143	4962	4659	4766	4606	4586	4901	5040	4980	4794	4714	4519	4345	4293	4026	3851	4007	3931	4035	4188	4168	4298	4171	4195	4466	4765	4640	4573	4791	4637	4224	4268	4312	4192	4193	4247	4335	4359	4695	4623	4514
4600	4461	4591	4705	4623	4467	4615	4758	4769	4998	5068	5218	4998	4757	4591	4459	4437	4425	4198	4253	4285	4067	4130	3969	4068	4047	4089	4117	3951	3955	4086	4266	4594	4649	4477	4458	4827	4720	4545	4319	4432	4364	4265	4100	4240	4260	4522	4489	4491	4490
4642	4385	4510	4569	4743	4505	4650	4447	4394	4656	4836	4915	5214	5128	5007	5059	4835	4625	4448	4364	4227	4329	4357	4271	4105	4077	4074	3906	3757	3949	4261	4475	4401	4441	4395	4726	4875	4445	4454	4416	4289	4073	4065	4266	4337	4273	4481	4460	4605	4449
4536	4359	4582	4339	4510	4646	4553	4623	4699	4641	4495	4650	4647	4673	4905	4941	5105	4873	4807	4674	4489	4556	4269	4070	3867	3796	3795	3823	3881	4150	4282	4399	4220	4405	4654	4784	4611	4554	4638	4350	4064	4028	4250	4229	4068	4449	4304	4536	4415	4352
4481	4429	4646	4597	4339	4482	4532	4615	4740	4634	4613	4597	4620	4525	4484	4472	4423	4423	4344	4105	4234	4199	3957	3826	3935	3863	4141	3903	4083	4068	4109	4305	4501	4691	4579	4666	4709	4771	4591	4195	4076	4339	4296	4066	4489	4255	4358	4515	4395	4365
4520	4350	4501	4654	4592	4589	4506	4592	4688	4660	4700	4728	4627	4810	4624	4485	4509	4505	4233	4303	4281	4223	3977	4151	3991	4006	4045	3936	3843	3946	4323	4499	4537	4342	4517	4949	4909	4683	4422	4346	4304	4087	4128	4506	4380	4359	4507	4353	4459	4321
4439	4359	4452	4386	4417	4566	4446	4483	4427	4450	4427	4545	4712	4449	4633	4606	4538	4484	4452	4380	4320	4305	4206	3944	3871	3941	4002	4039	3991	4243	4407	4311	4293	4439	4796	4858	4599	4465	4368	4226	4091	4212	4380	4323	4337	4424	4244	4392	4449	4481
4356	4357	4349	4273	4410	4302	4572	4681	4514	4374	4334	4382	4398	4490	4361	4468	4368	4400	4309	4256	4266	4242	4105	3950	4059	3942	4186	4213	4216	4082	4223	4358	4628	4581	4685	4649	4639	4708	4252	4114	4207	4243	4184	4241	4641	4375	4487	4314	4286	4234
4256	4235	4271	4325	4308	4157	4229	4453	4329	4298	4470	4324	4429	4368	4224	4284	4256	4264	4235	4219	4111	4241	4171	4114	4027	4202	4115	4223	4242	4295	4537	4467	4487	4586	4571	4595	4528	4336	4191	4161	4320	4108	4088	4596	4283	4546	4422	4405	4169	4214
4314	4294	4131	4105	4176	4350	4267	4314	4184	4256	4140	4283	4315	4275	4248	4344	4325	4224	4264	4424	4281	4254	4359	4136	4302	4198	4303	4356	4450	4409	4424	4403	4587	4624	4540	4389	4336	4271	4280	4182	4028	4142	4435	4345	4479	4615	4324	4396	4177	4099
4250	4234	4261	4133	4090	4061	4211	4309	4255	4188	4200	3998	3977	4027	3855	4046	4076	4126	4142	4144	4007	4176	4216	4098	4141	4253	4400	4398	4484	4505	4481	4696	4674	4584	4270	4479	4290	4141	4151	4145	4224	4188	4275	4638	4726	4357	4498	4211	4357	4233
4319	4252	4137	4079	4141	4047	4094	4050	4005	4097	4171	4219	4162	4117	3797	3873	3962	3967	4050	4054	4231	4263	4218	4189	4322	4560	4556	4805	4715	4582	4775	4726	4635	4475	4456	4326	4267	4306	4177	4158	4130	4308	4432	4589	4656	4697	4323	4233	4245	4319
4428	4386	4286	4087	4149	4032	4146	4087	4004	4171	4030	3868	3941	3990	3866	4009	3937	4282	4104	4150	4253	4343	4373	4326	4304	4349	4592	4668	4598	4653	4696	4822	4607	4542	4274	4199	4155	4209	4311	4222	4057	4401	4429	4665	4770	4469	4331	4252	4274	4310
4592	4399	4281	4200	4131	4125	3998	4056	4148	4038	4066	3962	3885	3936	3932	3735	3846	3888	3925	4050	4118	4209	4281	4360	4480	4590	4696	4861	4729	4514	4476	4586	4581	4366	4160	4234	4123	4195	4240	4233	4344	4287	4609	4641	4550	4581	4414	4278	4279	4374
4680	4537	4460	4172	4261	4169	4166	4135	4091	3971	3918	3836	3940	4114	4121	4108	4127	4201	4281	4372	4296	4623	4683	4583	4602	4517	4728	4684	4755	4825	4798	4783	4520	4284	4144	4185	4148	4126	4194	4360	4428	4556	4582	4639	4624	4426	4485	4264	4301	4546
4858	4499	4557	4490	4256	4278	4135	4171	4175	4019	3866	4072	3932	4093	4059	3899	3956	3998	3973	4159	4119	4310	4518	4659	4523	4882	4816	4791	4918	4746	4698	4466	4526	4378	4375	4083	3983	4173	4354	4396	4615	4453	4545	4690	4650	4673	4378	4305	4125	4353
4810	4731	4621	4556	4328	4381	4314	4180	4144	4169	3923	4042	4044	4198	4109	4136	4255	4199	4384	4437	4621	4666	4670	4775	4728	4801	4806	4840	4759	4763	4710	4590	4489	4295	4280	4277	4095	4155	4416	4617	4682	4468	4507	4574	4694	4449	4489	4348	4092	4382
4709	4898	4784	4673	4481	4466	4473	4346	4299	4242	4091	4134	4201	4215	4224	4132	4136	4218	4342	4395	4627	4520	4616	4719	4790	4857	5061	4875	4804	4570	4322	4406	4277	4395	4350	4224	4223	4314	4474	4645	4607	4558	4453	4545	4474	4507	4340	4437	4354	4333
4961	4753	4911	4664	4628	4568	4624	4290	4304	4215	4206	4260	4278	4365	4351	4319	4192	4451	4535	4719	4740	4770	4745	4752	4692	4644	4683	4530	4553	4552	4330	4241	4119	4312	4162	4285	4341	4460	4625	4619	4674	4536	4521	4502	4426	4488	4489	4371	4539	4491
4921	4834	4802	4761	4765	4703	4563	4453	4299	4303	4506	4546	4512	4652	4488	4466	4485	4457	4585	4497	4691	4705	4723	4844	4915	4776	4648	4650	4494	4344	3998	4139	4140	4319	4412	4434	4286	4465	4721	4670	4626	4533	4439	4573	4414	4475	4488	4450	4566	4541
4945	4903	4796	4832	4807	4898	4618	4569	4491	4467	4504	4311	4568	4662	4702	4535	4503	4649	4524	4572	4690	4653	4834	4869	4651	4635	4516	4391	4365	4317	4280	4212	4197	4387	4422	4509	4603	4694	4649	4639	4523	4641	4495	4347	4509	4429	4699	4663	4783	4752
4879	4722	4828	4872	4896	4842	4802	4704	4790	4733	4637	4611	4586	4705	4618	4727	4537	4710	4520	4582	4372	4471	4418	4556	4558	4527	4499	4261	4153	4257	4127	4158	4266	4322	4559	4668	4621	4711	4621	4699	4622	4607	4411	4386	4361	4585	4535	4768	4845	4663
4775	4762	4727	4653	4917	4845	4857	4733	4727	4662	4627	4654	4730	4681	4703	4708	4660	4558	4499	4443	4458	4558	4407	4315	4330	4404	4321	4221	4131	4062	4182	4310	4213	4413	4589	4704	4826	4676	4497	4619	4551	4573	4307	4288	4382	4586	4856	4778	4836	4738
4571	4554	4677	4648	4698	4649	4645	4744	4655	4608	4674	4717	4717	4605	4594	4611	4608	4430	4492	4319	4262	4288	4196	4195	4270	4255	4249	4216	4094	4208	4204	4354	4311	4431	4535	4820	4716	4699	4597	4565	4510	4324	4345	4416	4450	4500	4656	4807	4973	4731
4266	4277	4381	4410	4247	4524	4538	4564	4456	4615	4528	4614	4503	4526	4503	4609	4456	4599	4406	4327	4227	4151	4101	4130	4273	4171	4130	4189	4043	4151	4403	4389	4411	4329	4636	4715	4628	4565	4464	4349	4218	4266	4390	4346	4456	4589	4579	4770	4783	4765
4213	4063	4152	4213	4294	4353	4348	4354	4401	4261	4314	4443	4456	4381	4353	4427	4396	4383	4343	4103	4150	4014	4112	4109	4154	4350	4119	4012	4119	4265	4530	4563	4391	4344	4388	4603	4538	4505	4166	4131	4179	4268	4291	4572	4478	4637	4605	4751	4845	4689
4014	4046	4078	4066	4171	4111	4250	4449	4119	4298	4377	4234	4313	4147	4207	4207	4316	4246	4261	4025	3905	3964	4106	3905	4073	4273	4227	4225	4154	4351	4369	4545	4496	4457	4446	4515	4344	4332	4327	4143	4208	4339	4396	4584	4592	4556	4603	4595	4773	4571
4138	3993	4094	4026	4131	4187	4175	4208	4114	4210	4122	4146	4089	4259	4133	4277	4224	4282	4196	4088	4124	4082	3979	4063	4138	4251	4057	4168	4246	4364	4487	4373	4463	4304	4293	4416	4216	4391	4264	4211	4192	4281	4459	4482	4676	4613	4761	4403	4538	4609
4220	4051	4064	4062	4147	4108	4030	4210	4205	4103	4106	4101	4251	4187	4235	4136	4331	4193	4201	4116	4129	4099	4195	4229	4315	4368	4316	4230	4368	4389	4210	4252	4449	4339	4279	4253	4321	4391	4276	4414	4349	4323	4595	4604	4606	4676	4550	4494	4424	4507
4266	4167	4140	4262	4285	4154	4324	4207	4133	4075	4028	4076	4121	4258	4298	4142	4288	4322	4319	4263	4241	4168	4272	4339	4422	4334	4331	4371	4378	4270	4351	4198	4018	4155	4106	4048	4039	4332	4450	4324	4319	4518	4658	4754	4666	4522	4484	4468	4494	4321
4467	4246	4365	4408	4344	4335	4261	4234	4261	4272	4271	4196	4322	4310	4277	4345	4460	4398	4515	4355	4269	4503	4443	4588	4423	4403	4414	4539	4276	4116	4237	4165	4071	4052	4044	3902	4109	4221	4303	4308	4339	4505	4736	4444	4558	4530	4440	4593	4383	4575
4657	4460	4500	4436	4523	4358	4420	4427	4480	4315	4315	4346	4462	4427	4515	4496	4643	4633	4700	4573	4580	4529	4534	4682	4539	4315	4330	4202	4334	4111	4182	4087	4113	4042	4073	4075	4071	4301	4301	4410	4556	4482	4649	4433	4366	4396	4509	4412	4578	4539
4748	4625	4560	4676	4603	4378	4455	4494	4373	4452	4527	4511	4370	4459	4626	4507	4593	4623	4701	4616	4519	4504	4450	4527	4461	4206	4276	4104	4130	4031	4034	4041	4094	4177	4204	4146	4314	4274	4548	4446	4520	4475	4314	4238	4413	4412	4514	4568	4543	4484
4406	4534	4617	4430	4321	4497	4527	4533	4429	4641	4383	4494	4397	4376	4573	4685	4725	4739	4598	4567	4493	4565	4371	4412	4295	4086	4164	4063	4064	3963	3835	3951	4068	4128	4368	4344	4449	4442	4230	4542	4361	4490	4335	4408	4340	4496	4604	4767	4451	4575
4474	4358	4343	4483	4307	4519	4365	4250	4405	4444	4518	4588	4560	4445	4534	4640	4495	4555	4577	4605	4509	4448	4242	4323	4149	4209	4083	3969	3969	4002	4090	3928	4075	4283	4315	4544	4454	4283	4132	4286	4419	4307	4338	4293	4338	4437	4542	4598	4686	4675
4386	4246	4278	4153	4191	4113	4220	4251	4382	4416	4539	4368	4334	4321	4307	4527	4450	4338	4422	4437	4456	4366	4360	4241	4221	4094	4123	3945	4016	4180	4163	4322	4248	4240	4448	4536	4352	4262	4110	4289	4249	4274	4464	4334	4287	4542	4460	4678	4724	4600
4275	4268	4108	3980	4041	3985	4010	4015	4179	4248	4009	4218	4167	4109	4234	4344	4267	4141	4306	4400	4380	4231	4367	4315	4136	4194	4192	4118	4218	4289	4425	4517	4491	4430	4303	4418	4380	4130	4120	4143	4254	4216	4381	4571	4546	4468	4391	4519	4746	4796
4291	4196	4053	4019	3857	3825	3998	4007	4045	3993	3939	3869	3866	3860	4041	3943	4015	4054	4161	4251	4327	4226	4306	4282	4271	4307	4189	4268	4305	4365	4438	4593	4535	4388	4384	4220	4223	4199	4290	4265	4373	4439	4643	4557	4570	4493	4501	4528	4642	4624
4429	4263	4064	4106	3931	3830	3851	3912	3811	3911	3906	3902	3907	4075	3923	4038	4084	4137	4179	4091	4245	4496	4365	4405	4234	4412	4338	4372	4280	4328	4380	4485	4492	4301	4209	4238	4288	4341	4260	4195	4375	4459	4802	4793	4625	4440	4350	4395	4615	4506
4599	4432	4279	4322	4089	4058	4103	4053	4110	4038	3898	3899	4086	4150	4201	4170	4171	4137	4371	4437	4348	4411	4395	4391	4264	4240	4350	4316	4313	4280	4385	4462	4464	4318	4124	4302	4417	4392	4550	4421	4481	4633	4721	4625	4420	4445	4371	4513	4588	4499
4756	4465	4518	4392	4347	4381	4195	4222	4225	4155	4160	4088	4175	4183	4210	4213	4172	4189	4279	4354	4453	4524	4443	4428	4307	4249	4295	4229	4238	4313	4477	4295	4355	4335	4187	4186	4378	4670	4645	4580	4646	4653	4739	4496	4401	4557	4581	4465	4383	4549
4884	4703	4730	4616	4630	4498	4427	4384	4345	4338	4140	4370	4356	4334	4299	4331	4157	4235	4401	4333	4564	4574	4440	4421	4288	4198	4261	4188	4237	4260	4279	4378	4312	4256	4391	4553	4463	4559	4565	4586	4709	4809	4629	4352	4536	4654	4610	4711	4643	4519
4784	4565	4648	4569	4537	4522	4600	4638	4380	4398	4252	4320	4263	4344	4234	4092	4208	4231	4266	4239	4301	4320	4179	4305	4136	4174	4113	4118	4219	4295	4410	4381	4380	4362	4568	4565	4586	4376	4443	4602	4628	4631	4442	4454	4379	4708	4923	4727	4625	4588
4599	4585	4530	4471	4375	4506	4527	4538	4411	4325	4249	4349	4191	4282	4154	4070	4019	4066	4154	3998	4021	4038	4057	3996	3898	4202	3999	4148	4180	4323	4368	4434	4224	4487	4727	4659	4467	4358	4338	4402	4543	4475	4466	4437	4536	4739	4787	4782	4639	4597
4329	4287	4349	4217	4428	4223	4339	4417	4319	4152	4271	4023	4151	4153	4155	3939	3840	4005	3929	4007	3949	4017	3931	3909	3900	4164	4046	4194	4189	4323	4447	4419	4301	4488	4516	4609	4477	4271	4299	4282	4535	4478	4511	4546	4597	4700	4864	4701	4787	4820
4204	4337	4238	4241	4084	4151	4129	4167	4118	4022	4150	4108	4111	4040	4167	3990	3964	3997	4020	3934	3970	4048	4042	4096	4057	4165	4197	4312	4203	4468	4375	4258	4293	4396	4533	4389	4412	4145	4282	4461	4468	4394	4513	4791	4803	4615	4568	4463	4668	4880
4304	4390	4306	4356	4278	4266	4221	4097	4131	4098	4232	4089	4085	4064	4220	4081	4257	4108	4031	3998	4140	4073	3918	4125	4191	4176	4237	4305	4332	4392	4279	4334	4254	4371	4316	4292	4244	4227	4331	4342	4461	4454	4664	4909	4792	4569	4470	4578	4754	4806
4429	4135	4276	4374	4480	4286	4354	4186	4182	4331	4248	4415	4295	4263	4172	4266	4247	4113	4104	4112	4156	4127	4167	4028	4109	4237	4110	4070	4366	4295	4164	4277	4222	4355	4209	4355	4297	4256	4477	4391	4413	4388	4606	4880	4808	4523	4435	4638	4712	4570
4512	4297	4330	4424	4354	4428	4405	4423	4398	4442	4361	4619	4493	4389	4306	4398	4377	4276	4157	3988	4131	3958	3929	3902	4161	4033	4172	4172	4210	4099	4051	4095	4077	4296	4206	4224	4216	4379	4403	4378	4397	4490	4395	4633	4554	4491	4536	4614	4536	4387
4325	4288	4178	4369	4299	4502	4475	4531	4649	4513	4721	4621	4545	4384	4401	4421	4366	4101	4119	4041	3966	3938	4022	3955	3996	3960	3945	4001	4057	4050	4033	4112	4186	4295	4262	4203	4262	4315	4399	4467	4417	4373	4435	4378	4298	4449	4735	4762	4571	4369
4292	4108	4242	4306	4317	4251	4231	4375	4364	4307	4624	4522	4490	4387	4337	4313	4432	4106	4043	4055	4023	4053	4038	4095	3999	4146	4005	3996	4104	4108	4021	4029	4271	4356	4278	4240	4324	4210	4232	4220	4277	4313	4390	4289	4286	4488	4737	4689	4479	4245
4175	3968	4242	4115	4228	4120	4242	4197	4282	4315	4389	4475	4432	4387	4342	4222	4211	4137	4104	4057	3960	4057	4044	4326	4311	4213	4110	4197	4231	4161	4026	4221	4142	4388	4281	4200	4103	4190	4182	4081	4198	4246	4373	4212	4206	4342	4614	4723	4398	4289
4203	4065	4030	4037	4086	3949	3964	4040	4031	4173	4256	4204	4099	4263	4236	4325	4349	4236	4155	4043	3942	4150	4203	4376	4358	4332	4362	4191	4357	4126	4082	4234	4189	4161	4154	4104	4192	4124	4055	4035	4178	4308	4466	4382	4235	4376	4486	4513	4352	4179
4348	4097	4135	4091	4011	3985	3967	4080	3981	4093	4213	4249	4196	4336	4210	4280	4314	4148	4171	4215	4228	4271	4318	4289	4488	4523	4157	4275	4351	4196	4095	4116	4125	4135	3987	4178	4134	4322	3995	4247	4198	4385	4369	4301	4205	4405	4279	4297	4264	4263
4700	4432	4332	4132	4204	3989	4090	4065	3950	4038	4184	4119	4297	4172	4236	4311	4364	4461	4403	4267	4433	4472	4318	4370	4431	4456	4327	4270	4206	4189	4064	4056	4055	4111	4056	4130	4344	4226	4292	4108	4319	4447	4242	4243	4263	4441	4575	4462	4205	4316
4543	4442	4434	4289	4336	4279	4238	4030	4075	3996	4238	4158	4023	4267	4142	4391	4420	4411	4429	4372	4358	4392	4496	4412	4338	4465	4384	4325	4203	4221	4093	4209	4179	4282	4129	4233	4360	4349	4198	4331	4586	4484	4199	4197	4445	4529	4573	4450	4245	4325
4658	4561	4452	4448	4375	4156	4184	4175	4131	4119	4136	4144	4290	4247	4183	4364	4232	4372	4471	4313	4214	4388	4415	4361	4351	4420	4266	4370	4292	4170	4239	4323	4296	4221	4234	4365	4403	4232	4230	4389	4494	4387	4291	4357	4296	4623	4673	4368	4335	4359
4310	4303	4467	4169	4297	4180	4109	4147	4113	4101	4167	4069	4105	4032	4281	4183	4101	4177	4129	4236	4226	4176	4280	4342	4384	4321	4379	4382	4386	4414	4510	4443	4423	4418	4381	4505	4570	4216	4248	4301	4594	4551	4349	4386	4586	4740	4531	4215	4071	4451
4441	4429	4324	4238	4204	4255	4023	4154	3978	3977	4023	3936	3922	4103	4175	4011	4118	3990	4118	4114	4198	4288	4221	4451	4467	4320	4325	4545	4427	4290	4333	4395	4279	4394	4324	4571	4455	4307	4197	4251	4685	4511	4476	4322	4666	4743	4548	4232	4299	4472
4456	4389	4231	4218	4273	4212	4102	4003	3936	4141	3993	3871	3730	3806	4041	3992	4113	4222	4089	4039	4186	4254	4254	4505	4389	4381	4550	4561	4342	4289	4365	4493	4325	4284	4511	4513	4572	4560	4414	4519	4753	4579	4397	4449	4546	4738	4370	4123	4276	4729
4526	4394	4329	4214	4251	4298	4125	4127	4081	4273	4184	3919	3839	3809	3947	4212	4150	4252	4213	4210	4200	4333	4343	4416	4312	4361	4547	4460	4421	4340	4315	4257	4293	4406	4465	4627	4547	4423	4415	4754	4712	4508	4342	4306	4612	4727	4269	4240	4531	4749
4447	4397	4353	4284	4174	4290	4496	4309	4272	4174	4187	4053	4035	4049	4018	4262	4138	4221	4227	4004	4256	4282	4306	4281	4310	4444	4361	4345	4161	4336	4285	4419	4249	4394	4614	4765	4565	4473	4523	4781	4829	4494	4445	4559	4770	4609	4361	4207	4552	4907
4323	4222	4368	4138	4371	4335	4336	4380	4329	4266	4164	4196	4185	4147	4184	4311	4222	4309	4113	3984	4108	4085	4226	4092	4146	4283	4276	4104	4110	4221	4274	4349	4305	4508	4585	4701	4525	4272	4513	4753	4725	4367	4319	4604	4778	4537	4211	4364	4642	4744
4312	4283	4279	4166	4138	4352	4236	4259	4397	4132	4243	4339	4320	4278	4321	4282	4253	4248	4227	4097	4123	4187	3955	4151	4189	4232	4352	4143	4226	4278	4389	4266	4291	4478	4540	4571	4351	4415	4613	4678	4558	4340	4343	4701	4773	4504	4132	4289	4668	4618
4302	4142	4138	4130	4163	4175	4069	4062	4106	4103	4050	4131	4282	4259	4299	4230	4065	4113	4132	4162	4230	4189	4130	4176	4235	4335	4338	4201	4322	4305	4347	4195	4177	4368	4471	4381	4395	4333	4559	4787	4442	4313	4434	4804	4590	4323	4039	4288	4686	4571
4389	4242	4242	4322	4285	4145	4283	4282	4162	4174	4124	4166	4146	4184	4296	4065	4257	4223	4207	4301	4168	4287	4175	4107	4206	4273	4278	4095	4061	4272	4301	4069	4169	4350	4465	4320	4259	4382	4590	4619	4449	4177	4490	4684	4589	4101	3918	4201	4590	4392
4374	4336	4301	4202	4139	4147	4083	4072	4221	4261	4256	4318	4248	4303	4308	4417	4486	4217	4296	4216	4295	4180	4327	4178	4237	4333	4275	3987	4153	4205	4227	4151	4145	4295	4578	4448	4318	4331	4569	4437	4305	4109	4459	4747	4545	3950	4057	4306	4467	4355
4448	4313	4252	4258	4203	4233	4176	4185	4324	4234	4181	4398	4277	4327	4405	4491	4361	4429	4226	4153	4206	4257	4162	4100	4372	4299	4213	4168	4156	4332	4142	4164	4096	4227	4589	4403	4303	4463	4498	4372	4209	4168	4421	4875	4257	3948	3881	4452	4439	4098
4325	4252	4255	4089	4142	3947	4161	4257	4083	4167	4191	4236	4384	4313	4268	4294	4216	4353	4215	4238	4231	4278	4111	4105	4414	4245	4322	4132	4210	4464	4458	4213	4105	4354	4470	4447	4444	4438	4537	4393	4169	4172	4518	4587	4226	3930	4126	4374	4404	4025
4314	4254	4236	4130	4076	4014	4189	3992	3992	4002	3986	4134	4046	4247	4177	4188	4304	4346	4150	4225	4237	4175	4068	4076	4296	4406	4270	4342	4314	4418	4419	4153	4320	4431	4437	4472	4253	4522	4487	4244	4030	4257	4569	4551	4297	3831	4071	4495	4436	3926
4343	4263	4380	4349	4041	4036	4073	4131	4106	4054	4174	3957	4098	4111	4138	4128	4128	4246	4116	4236	4181	4304	4300	4294	4474	4396	4295	4363	4368	4438	4354	4324	4320	4448	4561	4316	4461	4477	4444	4292	4124	4304	4608	4533	4157	3889	4187	4652	4422	4055
4256	4291	4392	4370	4283	4251	4099	4184	4159	4146	4024	4097	4116	4246	4256	4225	4283	4181	4220	4208	4181	4292	4144	4232	4363	4528	4361	4314	4472	4579	4397	4094	4230	4617	4673	4489	4621	4639	4734	4517	4304	4461	4698	4626	4130	4116	4407	4650	4529	4206
4395	4220	4328	4337	4306	4332	4064	4010	4258	4297	4202	4152	4093	4202	4146	4196	4213	4142	4072	4141	4175	4153	3994	4118	4381	4433	4228	4273	4428	4489	4144	4231	4443	4624	4559	4508	4546	4797	4759	4394	4364	4502	4775	4552	4257	4166	4622	4754	4535	4153
4250	4242	4196	4208	4157	4283	4089	4123	4249	4138	3961	4268	4248	4195	4135	4166	4220	4048	4129	4206	4098	4086	4129	4023	4268	4359	4221	4130	4303	4432	4264	4283	4489	4620	4581	4401	4657	4620	4778	4492	4355	4581	4667	4626	4163	4236	4744	4707	4357	4227
4225	4257	4241	4034	4190	4124	4058	4026	4096	4042	4153	4153	4350	4269	4074	4212	4036	4052	3934	4139	4079	4190	4043	4048	4341	4236	4208	4273	4378	4282	4175	4196	4459	4545	4428	4221	4490	4577	4607	4492	4374	4659	4798	4535	4172	4299	4591	4718	4426	4227
4460	4406	4236	4144	4070	4128	4158	4160	4147	4070	4232	4229	4181	4063	4145	4222	4202	4128	4065	4097	3970	4175	4166	4151	4225	4331	4205	4168	4336	4117	4090	4206	4358	4451	4313	4296	4338	4627	4640	4485	4504	4617	4798	4472	4174	4245	4589	4604	4360	4335
4406	4400	4439	4395	4109	4087	4271	4329	4255	4117	4293	4252	4335	4262	4298	4328	4275	4133	4100	4127	4133	4190	4187	4304	4367	4260	4204	4115	4217	4266	4126	4118	4334	4378	4419	4295	4619	4752	4717	4356	4400	4651	4697	4387	4254	4438	4694	4743	4518	4544
4330	4342	4380	4308	4252	4132	4092	4193	4246	4104	4149	4280	4315	4266	4375	4265	4318	4013	4215	3993	4129	4103	4070	4083	4190	4189	4238	4144	4285	4334	3969	4182	4456	4555	4442	4305	4562	4817	4715	4411	4362	4546	4694	4417	4349	4491	4699	4492	4480	4404
4379	4270	4340	4269	4273	4067	4230	4181	4250	4061	4061	4280	4096	4216	4203	4154	4072	3956	4137	4082	4093	4050	3920	4270	4208	4162	4198	4341	4295	4245	4276	4250	4473	4433	4222	4272	4474	4752	4662	4455	4256	4536	4677	4526	4386	4376	4605	4781	4284	4323
4366	4181	4194	4263	4249	4101	4099	4074	4275	4108	4131	4111	4173	4053	4200	4038	4023	3974	4054	3986	4111	4080	4137	4242	4224	4057	4301	4190	4267	4286	4117	4436	4411	4402	4306	4344	4440	4655	4681	4381	4390	4507	4641	4492	4289	4435	4541	4569	4315	4313
4382	4202	4258	4300	4230	4269	4317	4271	4172	4183	4135	4189	4024	4018	4026	4102	4042	4045	3904	4101	4123	3930	4040	4174	4259	4059	4225	4250	4299	4324	4163	4286	4514	4610	4278	4373	4407	4753	4604	4398	4449	4546	4578	4496	4394	4374	4575	4499	4389	4358
4402	4158	4345	4207	4260	4284	4298	4181	4233	4200	4150	4257	4098	4021	4043	3961	3910	3842	3997	3957	4129	4077	3967	4212	4188	4086	4147	4109	4239	4288	4387	4421	4501	4441	4463	4513	4551	4635	4629	4322	4330	4556	4586	4497	4386	4517	4539	4623	4329	4244
4332	4204	4183	4108	4302	4223	4201	4152	4114	4020	4201	4200	4066	3950	4016	4128	3871	3899	3941	3938	4015	3975	4132	4108	4300	4143	4212	4217	4301	4228	4328	4208	4483	4408	4432	4445	4570	4461	4257	4271	4250	4372	4563	4513	4498	4519	4820	4653	4246	4234
4399	4316	4313	4345	4185	4178	4205	4076	3989	4102	4133	4163	4024	4082	3965	3992	3842	3837	3939	3834	4061	3929	3834	4108	4163	4150	4378	4240	4269	4138	4330	4329	4437	4227	4440	4304	4372	4520	4296	4350	4351	4517	4615	4521	4601	4505	4682	4766	4464	4374
4461	4546	4339	4127	4223	4215	4265	4135	4100	3954	4106	4125	4166	3911	3821	4044	3974	3863	3861	3951	3948	3921	4041	4039	4126	4139	4147	4164	4162	4195	4232	4218	4396	4376	4404	4386	4487	4494	4510	4374	4426	4604	4585	4543	4477	4583	4729	4729	4578	4453
4414	4360	4253	4061	4081	3978	4127	4110	4179	4108	4039	4180	4110	4048	4066	4057	3969	3954	4006	3970	3973	3950	3966	4083	4204	4106	4128	4119	4202	4053	4209	4430	4447	4403	4398	4383	4493	4511	4396	4263	4408	4520	4717	4569	4408	4521	4821	4909	4711	4495
4347	4207	4316	4107	3935	3936	4035	4018	4068	4122	4153	4028	4054	3984	3988	3822	3923	3965	3968	4061	4095	3904	4099	4102	4237	4134	4090	4190	4113	4422	4226	4232	4453	4288	4562	4472	4594	4533	4351	4244	4434	4636	4625	4704	4612	4731	4869	4879	4593	4388
4286	4250	4266	4054	4007	4042	3969	4084	4030	3962	4020	3931	4024	3913	3887	3979	3938	4008	3932	4021	3962	3910	4145	4154	4185	4187	4180	4229	4222	4136	4151	4290	4160	4317	4370	4378	4386	4547	4402	4142	4388	4595	4735	4628	4617	4610	4614	4729	4660	4432
4301	4212	4069	4129	4105	3990	3959	3979	3807	4001	3879	3971	3965	3978	3971	3998	3854	3851	3922	3991	4061	3887	4078	4072	4114	4162	4043	4295	4313	4254	4279	4170	4300	4216	4226	4323	4424	4499	4394	4561	4376	4502	4662	4582	4457	4488	4520	4755	4622	4474
4312	4142	4105	4067	3926	3969	3954	3974	3814	3912	3928	3831	4062	4046	3936	3904	3883	3840	3850	4115	3999	4051	4062	4033	4128	4065	4085	4281	4124	4214	4223	4238	4253	4283	4258	4380	4427	4477	4305	4216	4528	4611	4507	4526	4510	4473	4505	4649	4595	4490
4279	4101	4057	4068	3982	3939	4040	3869	3993	3914	3923	3896	3993	3840	3837	3758	3846	3722	3942	4002	4028	4119	3996	4094	4141	4046	4063	4200	4122	4174	4218	4322	4306	4393	4239	4299	4439	4487	4393	4318	4454	4566	4755	4602	4446	4577	4608	4661	4714	4460
4202	4174	4079	4057	4046	3911	3891	3944	3847	3994	3938	3884	3794	3741	3770	3761	3850	3835	3879	3966	3989	4028	4054	4148	4114	4120	4148	4168	4264	4093	4109	4209	4283	4176	4220	4279	4310	4418	4420	4393	4486	4527	4711	4599	4559	4538	4530	4659	4423	4368
4198	4056	3980	3974	3982	4051	3888	3988	3978	4084	3936	3960	3892	3831	3845	3851	4026	3869	3793	3926	3893	3912	3936	4079	3928	3934	4170	4121	4076	4052	4050	4113	4248	4301	4079	4218	4255	4381	4386	4455	4486	4595	4711	4541	4405	4630	4591	4615	4429	4473
4050	3977	3948	3876	4038	4007	3832	3973	3898	4020	4010	4053	4069	4076	3985	3969	3923	3899	3877	3937	3851	3898	4046	3975	3931	3798	3902	4074	4124	4097	4045	4118	4158	4165	4193	4222	4364	4333	4322	4260	4485	4420	4576	4540	4424	4408	4561	4570	4558	4329
4067	3966	3811	3825	3932	3959	3868	3796	3906	3908	3870	3786	3936	4085	3849	3971	3730	4008	4042	3952	4045	3995	3954	4100	4015	3880	3851	3877	3984	4082	4007	4001	4138	4227	4190	4251	4417	4336	4236	4311	4423	4400	4509	4536	4626	4540	4531	4643	4546	4433
4048	3878	3858	3872	3839	3697	3822	3816	3781	3864	3960	3897	3951	4054	4053	3944	4025	3949	4079	4048	4059	4059	3903	4142	4080	3856	3905	3982	4073	3923	3913	3907	4057	4138	4075	4126	4282	4342	4352	4216	4359	4525	4738	4539	4544	4548	4751	4639	4403	4417
4082	3986	3912	3823	3873	3790	3769	3723	3712	3725	3725	3876	3997	3946	4149	4181	3978	3913	4134	4085	4188	4109	4051	3991	3941	4036	3971	3978	3996	4071	3827	3778	3968	3986	3952	4077	4299	4492	4228	4278	4280	4445	4567	4625	4495	4499	4711	4521	4383	4382
3894	3893	3639	3836	3790	3818	3797	3904	3610	3631	3882	3870	3936	4047	3989	4015	4219	4098	3974	4061	4138	4031	4057	3921	3894	3981	3872	3870	4034	3986	3764	3825	3937	4001	3996	3990	4257	4405	4385	4244	4307	4441	4483	4425	4366	4452	4368	4545	4505	4225
3801	3934	3741	3836	3679	3626	3797	3805	3698	3773	3697	3802	3838	3933	4021	3970	4149	4040	4029	4321	4240	4137	3999	3910	4049	3929	3905	3897	3836	3812	3794	3817	4003	4082	4048	4024	4243	4216	4320	4224	4208	4297	4472	4519	4296	4215	4433	4415	4321	4397
3886	3867	3764	3724	3778	3711	3640	3735	3725	3640	3673	3754	3727	3740	4037	3838	4070	4107	4277	4165	4188	4010	4017	4090	3930	3905	3872	3843	3853	3985	3829	3882	3914	3960	3959	4062	4116	4340	4414	4250	4168	4356	4546	4505	4307	4185	4391	4409	4316	4200
4149	4008	4021	4006	3920	3815	3741	3699	3783	3684	3675	3721	3745	3871	4039	3947	3997	4085	4139	4178	4134	4222	3959	4013	3817	3962	3854	3847	3772	3940	3787	3905	3934	3966	3906	4040	4070	4263	4346	4437	4261	4407	4452	4377	4251	4201	4307	4404	4236	4220
3902	4011	4040	3979	4042	3926	3791	3865	3831	3821	3858	3699	3828	3904	3782	3978	4011	4005	3887	4000	3901	3851	3832	4000	3773	3729	3694	3730	3798	3869	3801	3750	3858	3980	3948	3859	4041	4109	4291	4388	4067	4321	4405	4315	4144	4191	4275	4449	4413	4217
3932	3953	3967	3969	3929	4002	4010	3975	3939	3964	3696	3704	3894	3881	3983	3851	3893	3890	3900	3831	3804	3802	3899	3726	3678	3772	3584	3593	3741	3845	3830	3903	3832	3959	4059	3892	3987	3999	4171	4291	4207	4140	4211	4231	4162	4033	4087	4382	4463	4436
4030	3881	3985	4069	3961	3967	3993	3923	3990	3952	3846	3806	3838	3882	3904	4088	4006	3981	3902	3713	3736	3798	3673	3794	3742	3707	3530	3670	3659	3733	3838	3959	3855	4071	4137	4050	3960	4126	4169	4196	4168	4069	3984	4239	4245	3943	4000	4211	4328	4306
3981	3886	3964	4197	4001	3877	3927	4046	4009	3953	3821	3897	3864	4054	3937	3865	4086	3934	3919	3693	3767	3871	3851	3762	3692	3649	3724	3582	3586	3766	3750	3733	3788	4065	4012	4017	3936	3979	4060	4104	4067	3991	4130	4220	4229	4176	4015	4246	4365	4235
4002	3987	3996	4140	4083	3985	3835	3936	4009	3947	3824	3809	3962	3912	4034	4054	4000	3932	3886	3816	3711	3791	3812	3593	3699	3793	3549	3811	3601	3698	3866	3619	3745	3755	3950	3945	3882	3783	3925	3979	3827	3860	3927	4218	4135	4070	4069	4027	4210	4474
4053	4110	4049	4096	4024	3954	3870	3945	3968	3949	3809	3769	3968	3965	4092	3893	3900	3968	3870	3784	3847	3926	3689	3763	3698	3774	3707	3838	3562	3745	3716	3726	3759	3776	3757	3861	3852	3851	3842	3812	3707	3836	3947	4085	4240	4084	4091	4041	4264	4334
4085	3958	3955	4085	4076	3936	3946	3829	3811	3935	3765	3766	3761	3876	3841	3973	3900	3887	3901	3888	3837	3792	3796	3688	3751	3645	3865	3759	3790	3837	3857	3731	3739	3695	3763	3775	3683	3816	3808	3789	3584	3615	3786	4065	4256	4108	3898	4048	4157	4380
4078	4002	3907	4107	3981	3982	3909	3758	3746	3852	3748	3664	3773	3785	3934	3956	3929	3987	3887	3829	3618	3863	3714	3827	3771	3791	3747	3755	3651	3737	3808	3764	3720	3772	3795	3933	3708	3798	3825	3773	3736	3654	3863	4041	4237	4200	4140	3920	4056	4223
4170	4209	3953	4016	4153	4075	3962	3776	3816	3835	3740	3652	3740	3734	3853	3834	3854	3784	3890	3838	3884	3788	3941	3871	3761	3782	3853	3741	3770	3765	3675	3585	3698	3782	3787	3884	3850	3815	3815	3773	3798	3785	3795	4143	4295	4251	4279	4144	4067	4288
4101	4167	4141	4115	4210	4013	4094	3916	3807	3758	3776	3703	3759	3740	3768	3753	3632	3693	3730	3648	3740	3721	3837	3895	3869	3973	3743	3884	3752	3828	3668	3693	3751	3629	3749	3768	3986	3772	3718	3864	3835	3845	3864	3992	4278	4415	4354	4234	4129	4281
4244	4226	4077	4053	4009	4142	4103	3991	3935	3990	3750	3786	3882	3855	3893	3736	3679	3708	3776	3777	3640	3725	3761	3893	3668	3739	3758	3709	3856	3750	3569	3837	3709	3634	3691	3816	3882	3841	3767	3834	3894	3910	4018	3982	4203	4261	4432	4151	4129	4169
4250	4162	4020	4003	3846	3905	4000	4022	4043	3871	3981	3879	4008	4094	3827	3834	3742	3635	3825	3641	3705	3630	3670	3715	3737	3715	3639	3764	3742	3707	3593	3821	3670	3732	3722	3780	3952	3870	3666	3771	3743	4071	4050	4035	4076	4385	4293	4192	3949	4129
4043	4005	4177	3981	3837	3894	3883	3852	3926	4148	4026	3971	4084	4109	4062	3978	3810	3849	3812	3766	3664	3659	3800	3834	3857	3744	3616	3711	3643	3560	3515	3625	3636	3666	3564	3740	3862	3907	3785	3642	3912	3838	4107	4004	4059	4118	4039	4096	3838	3998
3979	3833	3898	3816	3665	3675	3789	3800	3979	3887	4047	4073	4079	4104	4147	3936	4024	3765	3798	3868	3841	3778	3953	3830	3840	3710	3669	3666	3577	3449	3401	3609	3562	3555	3514	3679	3740	3777	3939	3710	3662	3887	4047	3974	4045	4032	4033	4027	3800	3951
3838	3785	3814	3804	3822	3690	3699	3659	3694	4034	4020	3899	3884	3993	4000	4070	3908	3848	3911	3757	3879	3905	3729	3898	3753	3690	3803	3612	3661	3548	3512	3594	3677	3586	3590	3563	3695	3663	3906	3788	3812	3882	4018	3901	3896	4004	3971	3853	3985	3856
4228	3829	3841	3789	3786	3902	3526	3674	3870	3837	3958	3920	3865	3990	3982	3886	3833	3795	3786	3818	3740	3653	3826	3912	3848	3644	3722	3637	3605	3499	3501	3539	3570	3683	3629	3709	3692	3792	3838	3832	3854	3788	4017	3968	4069	3881	3985	3998	3918	3905
4033	3988	3869	4029	3937	3783	3818	3757	3795	3883	3946	4017	3841	3871	3980	3943	3726	3752	3750	3792	3848	3747	3684	3779	3819	3785	3717	3557	3638	3507	3483	3687	3561	3619	3814	3778	3668	3788	3791	3802	3949	3925	4094	4123	3872	4075	3985	3969	3969	4043
4232	4119	4047	3942	3889	3901	3927	3896	4023	4163	3993	3981	4168	4050	3852	3905	3856	3598	3737	3728	3763	3679	3778	3673	3604	3647	3619	3599	3750	3705	3636	3703	3685	3741	3782	3842	3824	3731	3869	3844	3929	3911	4006	4056	3909	3889	3928	3956	4043	4057
4100	4161	3995	3970	3964	3992	4111	3931	3996	4076	4062	3948	4087	3874	4055	3879	3825	3755	3642	3582	3637	3680	3700	3584	3741	3634	3492	3571	3809	3708	3627	3774	3816	3858	3744	3667	3945	3848	3906	3934	3851	4046	3968	3959	3961	4007	3956	3880	3807	3939
4008	3991	3871	3938	3972	3987	4235	4048	3956	3983	3909	3947	3917	3862	3815	3779	3786	3631	3622	3752	3698	3850	3567	3469	3638	3589	3517	3491	3712	3649	3782	3757	3816	3738	3698	3718	3825	3864	3910	3889	3869	3860	3896	3954	3848	3913	3879	3971	3953	3889
3988	3888	3990	3901	4001	4112	4102	4150	3888	3860	3813	3725	3943	4006	3890	3754	3733	3757	3653	3626	3707	3617	3668	3651	3608	3675	3541	3646	3601	3732	3676	3583	3665	3801	3852	3743	3669	3790	3772	3726	3747	3778	3744	3885	3866	3857	3949	3936	3967	3988
4010	3896	4004	4003	4168	4004	4101	4258	3938	3990	3880	3749	3887	3893	3883	3655	3544	3564	3622	3688	3689	3653	3711	3626	3554	3583	3675	3696	3577	3572	3625	3640	3696	3663	3779	3781	3731	3699	3807	3815	3727	3704	3645	3729	3839	3892	3935	3971	4103	4053
4141	4093	4104	4163	4154	4165	4270	4104	4218	4137	3893	3929	3887	3911	3743	3617	3640	3581	3678	3581	3703	3647	3582	3701	3551	3566	3765	3766	3667	3609	3606	3724	3748	3572	3732	3846	3696	3711	3574	3768	3717	3674	3638	3774	3818	3862	4037	4007	4068	3998
3902	3940	3956	4131	4224	4025	4155	4252	4186	4081	3968	3839	3828	3965	3726	3711	3697	3635	3804	3667	3649	3436	3607	3666	3580	3748	3621	3720	3772	3713	3710	3802	3646	3613	3790	3749	3759	3709	3744	3894	3876	3777	3747	3759	3856	3880	3850	3881	4124	4159
4076	3951	3895	4146	4199	4288	4120	4185	4178	4145	4043	3784	3883	3933	3923	3764	3667	3845	3739	3729	3590	3689	3568	3735	3557	3711	3808	3790	3828	3895	3819	3809	3719	3740	3716	3909	3608	3755	3701	3732	3926	3697	3947	3803	3889	3784	3777	3969	4037	4011
4072	4102	3957	4014	4100	4241	4110	4153	4075	4044	4016	3735	3752	3646	3795	3751	3751	3630	3790	3856	3691	3556	3686	3721	3579	3676	3727	3825	3790	3733	3889	3792	3820	3745	3798	3850	3851	3744	3648	3897	3763	3815	3953	3900	3999	4045	3930	3913	3888	3988
3861	3994	3812	4068	4100	3910	4069	4080	3980	3995	4005	3795	3714	3679	3774	3934	3721	3618	3936	3803	3800	3629	3613	3781	3708	3576	3749	3741	3862	3714	3714	3760	3791	3634	3888	3927	3913	3851	3774	3837	3827	3821	3838	3899	3875	3971	3850	3827	3839	3945
3980	3895	3833	3992	4148	4155	3988	3932	3897	3992	3858	3792	3710	3639	3789	3713	3745	3622	3715	3941	3638	3677	3579	3827	3744	3731	3693	3742	3801	3596	3589	3687	3665	3848	3839	3895	3975	3832	3884	3835	3832	3828	3848	3827	3893	3928	3889	4124	3844	4029
4094	3911	3982	3745	3936	4016	3954	3850	3779	3917	3957	3734	3614	3770	3785	3831	3681	3919	3776	3788	3899	3724	3728	3737	3899	3936	3804	3894	3706	3830	3659	3779	3707	3635	3854	3930	3939	3930	3876	3770	3784	3872	3861	3791	3965	3903	4058	4050	3915	3781
4077	4181	4020	4315	4096	4188	4153	4100	3869	3915	3993	3957	3954	3872	3708	3821	3803	3816	3901	3864	3641	3754	3911	3802	4043	3885	3833	3784	3805	3865	3641	3662	3732	3687	3685	3798	3927	3860	4000	3891	3725	3923	3892	3898	3833	3905	3945	3916	3883	3811
4415	4324	4255	4438	4365	4167	4156	4215	4019	3962	3946	4094	3967	3829	4041	3869	3945	3738	3789	3856	3888	3885	3787	3836	3857	3890	4017	3814	3910	3858	3575	3839	3753	3718	3619	3689	3776	4017	3879	3849	3792	3787	4029	3984	3837	3740	3948	3913	3972	3852
4300	4375	4232	4428	4424	4282	4187	4232	4044	3933	4028	4004	4052	4051	3893	3992	3767	3831	3723	3792	3813	3949	3909	3913	3664	3957	3848	3804	3895	3744	3746	3751	3857	3818	3788	3645	3682	3857	3965	3922	3795	3703	3901	3974	3806	3793	3809	3896	4005	4006
4190	4309	4115	4169	4181	4135	4136	4163	4080	3988	4050	3988	4040	4164	3899	3949	3962	3830	3739	3665	3802	3704	3823	3841	3819	3730	3756	3843	3777	3796	3905	3819	3946	3816	3818	3853	3691	3664	3777	3809	3815	3841	3846	3864	3922	3925	3866	3904	3967	4133
3946	4092	4091	4125	4034	4165	4213	4211	3957	3993	3864	4020	4245	4186	4148	3774	4005	4021	4031	3805	3877	3988	3845	3778	3820	3737	3646	3776	3802	3877	3893	3808	3841	3888	3990	3904	3762	3834	3869	3748	3862	3801	3935	4034	4036	4125	3863	4002	4183	4122
3551	3836	4175	4279	4110	4065	4260	4199	4168	4004	3989	3921	3999	4014	3963	3907	4006	4017	4046	3890	3910	3832	4013	3896	3821	3841	3936	3743	3851	3746	3820	3916	3988	4085	4084	4156	3914	3932	3815	3849	3950	3835	3971	3942	4025	4114	4007	3907	3901	3961
3813	3828	4197	4289	4150	3914	4077	4281	4159	3828	3924	3761	3961	3824	3872	3831	4023	4019	3921	3904	3905	4095	4029	4021	3877	3790	3806	3746	3742	3800	3805	3842	3674	3934	4034	3949	3919	3967	3761	3675	3835	3824	3893	3890	3974	4176	4123	4024	3899	3901
4025	3722	4098	4390	4281	3940	3953	4278	4180	4011	3758	3800	3860	3885	3722	3667	3787	3976	3772	3880	3879	3848	4003	3966	3916	3888	3942	3976	3884	3761	3865	3721	3821	3771	3825	3854	3928	3856	3822	3781	3810	4041	4049	3852	3936	4025	3949	3878	3859	3791
4126	4021	3850	4342	4390	4229	3976	4077	4163	4091	3809	3932	3726	3822	3697	3617	3773	3710	3922	3766	3843	3935	4142	4015	3837	4101	4062	4130	4071	3959	4005	3798	3578	3717	3735	3836	3927	3926	3853	3798	4048	3951	3962	3832	3909	3943	4132	4015	4031	3855
4297	4197	4020	4090	4370	4436	4138	4100	4412	4309	3935	4006	3863	3882	3770	3616	3673	3911	3857	3926	3836	3826	4035	3952	3997	3908	4150	4160	4161	4170	3935	3914	3760	3705	3749	3706	3877	3954	4014	4034	4030	3912	3883	3856	3865	4005	4017	3976	3968	4046
4219	4382	4181	4079	4198	4612	4429	4080	4350	4342	4129	3952	4092	3906	3940	3831	3857	3867	3899	3894	3702	4002	3986	3889	3980	4013	4117	4331	4166	3955	3936	3833	3714	3837	3760	3717	3771	3926	3995	4091	4010	3878	3838	3792	3790	3805	3865	4176	3990	3790
3827	4275	4398	4210	4157	4285	4433	4146	4085	4239	4126	3919	4184	4036	4134	4059	4084	4040	3945	4117	3881	4165	3764	3935	3959	3882	4055	4069	4113	4001	4043	3892	3832	3786	3897	3730	3810	3839	3925	3945	3965	3882	3937	3966	3762	3741	3837	3975	3994	4116
3717	4138	4375	4221	3879	4078	4393	4148	3903	4189	4223	3888	4093	4210	4040	4261	4066	3910	3993	4072	4089	4057	3924	4105	3935	4091	3800	3981	4103	3884	4129	3981	3927	3877	3877	3867	3951	3892	3978	3974	3959	4036	3924	3909	3830	3926	3925	3982	4001	3948
3627	3804	4213	4345	4017	3932	4266	4121	3754	4109	4208	3842	3924	4218	4130	4327	4085	4155	4220	4073	4098	4044	3988	4131	4042	4003	3815	3877	3905	3849	3976	4102	3970	3897	4024	3966	3990	3837	3973	4181	4047	4077	4034	4061	4041	4070	3962	3867	3848	3863
3602	3600	4073	4363	3991	3933	4128	4052	3839	3930	4264	3923	3982	4274	4111	4339	4178	4146	4247	4212	4169	4040	3967	3810	3992	3813	3627	3855	3857	3801	3873	3959	3981	4061	4043	3987	4130	3774	3896	3992	4105	4147	4063	4008	3834	3985	3979	3875	3946	3943
3591	3440	3891	4330	4131	3826	3937	4192	3690	3808	4210	3879	3805	4004	3891	4200	4161	3938	4130	4052	4136	4041	4029	3963	4095	3929	3861	3657	3713	3760	3740	3792	3967	3836	4085	4039	4133	3903	3878	3837	3898	4016	4007	4040	4021	3818	3826	3974	3783	3913
3725	3618	3922	4384	4276	3721	3908	4029	3721	3543	4218	3786	3912	3983	3895	3977	3883	3907	3944	4002	4112	4272	4099	4237	4131	4104	3945	3891	3785	3851	3862	3851	3973	3992	4003	3967	4154	3869	3944	3847	3737	3707	3917	3968	4009	3921	3964	3922	3842	4028
3967	3714	3865	4543	4359	3712	3901	4193	3861	3644	4103	3902	3758	4162	3994	3980	3945	3682	3831	3880	4120	4006	4144	4081	4248	4224	4120	4055	4057	3850	3849	3987	3861	3906	3894	4021	4091	3967	3929	3642	3686	3820	3719	3815	3909	3917	3933	3947	3918	3917
4206	3690	3988	4608	4496	4000	4056	4240	3873	3780	4103	3831	3900	4106	3955	3876	3815	3744	4035	3954	4103	4001	4126	4059	4212	4128	4147	4280	4076	3955	3876	3954	3872	3934	3968	3985	4112	3929	3919	3786	3806	3760	3757	3805	3965	4079	4077	4008	4016	3914
4137	3737	4005	4679	4637	3977	4155	4228	3882	3823	4190	4057	3832	4145	3939	3952	3884	3740	3925	3794	3942	3911	4023	4182	4061	4210	4101	4059	4191	4022	3864	3939	3923	3898	4042	3882	3986	4021	3825	3781	3788	3874	3867	3777	3869	4047	4045	4031	3940	3879
4118	3859	4197	4541	4466	4009	4085	4351	4042	3711	4359	4007	3826	4049	3732	3924	3842	3702	3829	3809	3884	3772	3895	3898	4067	4113	4115	4249	4304	3967	3899	3860	3902	3799	3936	3940	3982	4026	3937	3939	4028	3907	3806	3869	3787	3995	4099	4058	3960	3933
4188	3836	4347	4723	4356	4083	4307	4533	4095	4020	4230	3961	3841	3997	3739	3932	3900	3801	3834	3719	3915	3760	3887	3861	3875	4016	4161	4174	4154	4191	3970	3977	4024	3873	3903	4036	3985	3923	3991	3996	4041	4051	4112	3908	3939	4063	4124	3983	3975	3994
3861	4011	4396	4521	4173	4109	4370	4552	4089	3988	4253	3894	3897	4011	3978	4099	3979	3921	4024	3801	3894	3661	3777	3901	4106	4180	4252	4070	4262	4154	4099	4070	3957	3907	3875	3944	3996	3924	3920	4111	4178	4187	4148	4092	3983	4050	4022	4003	3942	3854
3868	3975	4411	4312	4088	4225	4592	4612	4108	3969	4279	3870	4126	4182	3891	4141	4144	4056	3952	3902	3961	3837	3981	3915	3905	3991	4086	4320	4268	4388	4422	4309	4248	3960	3947	3874	4009	3985	3915	4097	4185	4227	4178	4066	4040	3961	4029	3896	3902	4052
3832	4126	4376	4161	3836	4133	4528	4421	4079	4190	4278	4145	4310	4203	4102	4417	4237	4091	4101	4031	4030	3907	3868	3971	4024	4026	4164	4232	4346	4502	4352	4227	4273	4222	4096	3947	4016	4015	4057	4119	4255	4128	4128	4132	3963	3991	3931	3870	3973	3868
3978	4404	4196	3748	3729	4056	4264	4160	4135	4177	4117	4014	4281	4267	4411	4584	4363	4439	4191	4187	4151	4074	4008	3921	3940	4086	4161	4270	4253	4344	4369	4422	4284	4315	4238	4200	4026	4135	4107	4177	4214	4099	4070	4085	3973	3916	3981	3864	3873	3842
4306	4264	3950	3588	3710	4172	4070	3951	3926	4078	4070	3994	4270	4112	4432	4558	4210	4427	4030	4360	4192	4231	3893	4058	4051	3943	3875	4055	4149	4245	4196	4339	4418	4316	4121	4227	3942	4166	4201	4136	4153	4161	4114	4154	3985	3948	3826	3697	3754	3838
4201	3956	3671	3461	3967	4001	3839	3726	3903	3836	3787	3945	4016	3906	4242	4302	4067	4280	4116	4233	4096	4154	3964	3929	3855	4099	3980	3905	4066	3968	4135	4206	4232	4209	4146	4012	3912	4003	3854	3912	4016	3949	3945	3939	3980	3775	3812	3810	3833	3849
4062	3746	3537	3802	3978	3824	3712	3879	3713	3757	3643	3829	3784	3649	3994	3962	4164	3971	3943	4208	3940	4008	4010	4063	3956	4016	3899	3877	3973	3944	4000	4120	4182	4199	4173	4192	3938	3966	3758	3872	3774	3956	3951	3941	3864	3921	3702	3657	3770	3855
3656	3568	3744	3909	3903	3839	3794	3701	3826	3707	3771	3888	3557	3668	3809	3857	4159	3983	3964	4168	3945	4008	4097	4095	4146	4040	4076	3994	3929	3937	3967	4194	4108	4247	4316	4154	3995	3872	3845	3740	3874	3759	4005	4172	4039	3816	3987	3860	3917	3998
3674	3600	3718	3864	3766	3865	3912	4014	3900	3791	3923	3884	3570	3855	3742	4013	4154	4053	4127	4075	4271	4065	4181	4229	4192	4057	4127	4018	4041	4054	4079	4205	4260	4273	4360	4550	4223	4087	3930	4140	4021	3844	4180	4170	4112	3944	4034	3951	4006	3972
3709	3563	3586	3647	3605	3711	3942	3818	3764	3935	4116	3912	3797	3940	3851	4130	4390	4192	4272	4093	4386	4332	4376	4230	4269	4087	4032	4019	4018	4163	4145	4138	4206	4330	4533	4342	4371	4119	4088	4026	3995	3925	4017	4215	4120	4157	4126	4013	3998	3909
[truncated: 920 more columns]
