# Supplementary material for: Spatial Resolution and Refractive Index Contrast of Resonant Photonic Crystal Surfaces for Biosensing
Source: IEEE Photonics J. Author manuscript; Available in PMC 2015 Sep 7. (PMC4561521; doi:10.1109/JPHOT.2015.2435699)
Supplement: fig4_data [file NIHMS64775-supplement-fig4_data.gz › Volumes/graham/MacBook_backup/PhD_folder_2015_06_02/paper_improvements/IEEE_J_Photonics/final_files/data_files/fig4/4a_raw/I04.csv]

5379	4753	4465	4115	4124	4158	4162	4452	4509	4647	4645	4614	4553	4432	4344	4427	4441	4549	4543	4271	4254	4311	4451	4500	4582	4626	4604	4557	4455	4416	4556	4587	4565	4590	4561	4662	4447	4571	4518	4463	4620	4354	4397	4435	4515	4593	4566	4489	4408	4256
5223	4952	4560	4260	4135	4026	4037	4353	4924	5087	4916	4743	4854	4630	4566	4460	4399	4423	4349	4194	4315	4307	4349	4386	4616	4617	4650	4495	4504	4571	4612	4629	4537	4583	4734	4746	4617	4607	4524	4588	4614	4562	4472	4624	4590	4657	4458	4718	4542	4285
4986	4787	4632	4287	4032	3961	4218	4540	5041	5217	4942	4890	4896	4653	4486	4430	4436	4244	4449	4282	4361	4304	4366	4464	4456	4524	4634	4531	4428	4630	4530	4532	4427	4792	4755	4736	4465	4700	4661	4795	4578	4755	4688	4780	4635	4549	4482	4458	4483	4438
4888	4794	4742	4346	4187	4263	4770	5033	5092	5234	4868	4716	4730	4672	4353	4487	4442	4372	4276	4440	4468	4437	4415	4499	4499	4666	4509	4723	4686	4459	4606	4670	4757	4861	4748	4750	4719	4671	4940	4802	4996	4833	4761	5043	4760	4515	4482	4545	4686	4463
4689	4573	4619	4550	4559	4743	4926	5111	5082	5024	5015	4885	4851	4604	4587	4435	4364	4359	4386	4657	4718	4686	4717	4661	4501	4620	4825	4756	4625	4764	4673	4713	4796	4912	5060	4881	4891	4960	4894	5033	5064	5117	5087	4963	4688	4591	4644	4667	4642	4463
4698	4470	4752	4819	4893	5136	5036	4963	4836	4827	4829	4646	4642	4674	4638	4571	4453	4344	4497	4827	4851	4741	4797	4645	4727	4839	4653	4645	4646	4709	4731	4641	4948	5202	5032	4986	5028	5027	5092	4893	5209	5128	5166	4961	4776	4564	4541	4563	4453	4380
4778	4694	4920	4837	4870	4884	4833	4577	4667	4734	4649	4702	4643	4714	4719	4616	4562	4466	4667	4879	4981	5049	4750	4895	4795	4734	4720	4615	4721	4813	4862	4957	5041	5015	4863	4868	4926	5078	5086	5055	5252	5057	4978	4899	4844	4495	4655	4586	4601	4451
5061	4841	4973	4857	4723	4761	4754	4683	4496	4694	4742	4618	4644	4813	4573	4660	4396	4530	4773	4845	4930	4916	4952	4992	4890	4826	4725	4793	4788	4876	4738	4991	5035	4941	4907	4849	4889	5065	5235	5123	5212	4979	5001	4793	4921	4780	4695	4659	4608	4638
5175	5014	4908	4686	4778	4787	4668	4658	4674	4706	4654	4696	4782	4731	4712	4632	4597	4509	4895	4968	4934	5044	5061	5147	5049	4968	4878	4780	4948	4983	4970	5119	5032	4878	4976	4793	5237	5212	5273	5238	5030	4901	4874	4911	5004	4955	4863	4917	4691	4546
4943	4862	4590	4642	4716	4661	4771	4924	4820	4734	4639	4771	4744	4693	4753	4464	4448	4662	4713	4928	4997	4993	5155	4982	4923	4946	4958	4895	5114	5097	4992	5028	4933	4964	4931	4922	5135	5144	5019	5058	5043	4882	5090	4861	5132	4956	4746	4878	4654	4661
4875	4645	4440	4469	4608	4829	4930	4780	4766	4815	4765	4769	4691	4562	4479	4556	4598	4768	4614	4655	4863	4869	4879	4830	4791	4794	4826	5019	4998	4917	5023	4910	4907	4930	4971	5092	4875	5126	4968	5016	5061	4999	5107	4939	4962	4812	4706	4896	4585	4695
4735	4469	4380	4390	4566	4982	5102	4950	5012	5043	5032	4801	4556	4350	4368	4488	4794	4757	4768	4646	4712	4815	4787	4551	4729	4954	5173	5234	5024	4801	4932	4821	4793	4828	4902	5142	5200	5200	5040	5053	5022	5014	5080	4980	4981	4994	4932	4848	4718	4864
4701	4467	4520	4522	4850	4920	5049	5149	5179	5140	4942	4783	4657	4550	4513	4730	4708	4620	4627	4594	4636	4662	4686	4900	4882	5134	5328	5187	4965	4914	4976	4853	4867	5031	5006	5068	5206	5284	5269	5071	5173	5106	5128	5215	5010	5122	4947	4827	4966	4862
4902	4500	4596	4720	5031	5236	5130	5101	5068	4856	4731	4614	4700	4584	4715	4787	4784	4506	4427	4398	4536	4469	4626	4859	4967	5050	5083	4908	4919	4784	5002	4881	4906	5030	5120	5031	5169	4974	5055	5000	5040	5170	5009	5259	5042	5032	4957	4929	4853	4648
4967	4824	4790	4956	5271	5200	4923	4853	4817	5103	4755	4881	4898	4862	4749	4810	4709	4471	4518	4424	4397	4698	4680	4929	4906	4951	4895	4787	4750	4862	5037	5054	4996	5073	5203	4982	4907	4953	4948	5024	5038	5182	5174	5028	5047	4967	4869	4921	4731	4799
5253	5060	5024	5057	4917	4753	4653	4918	4748	4885	4992	5011	5041	4833	4613	4585	4639	4381	4461	4597	4747	4849	5096	4887	4776	4687	4729	4671	4814	4833	4872	4878	4857	4967	5170	5011	4923	4867	4834	4874	5044	5222	5075	5146	4978	5158	5109	4991	4932	4714
5421	5176	5046	4962	4828	4718	4605	4885	5005	5068	5032	5217	5025	4901	4789	4513	4475	4472	4649	4840	4778	4941	4842	4787	4791	4662	4592	4850	4843	4842	4734	4885	4965	5115	4997	4867	4803	4880	4777	4920	4914	5072	5034	5070	4962	5061	5210	5055	4903	5030
5259	5198	4982	4839	4839	4786	4886	5123	5120	5150	4937	4959	4931	4810	4607	4580	4582	4584	4752	4984	4878	4865	4716	4603	4650	4658	4700	4750	4690	4772	4766	4769	4783	4926	5025	4728	4852	4831	4736	4892	4931	4897	4924	4852	4925	4938	5066	5107	4926	5204
5155	4947	4826	4996	4853	5029	5002	5345	5170	5027	4911	4930	4726	4638	4585	4644	4677	4817	4793	4927	4800	4762	4586	4611	4637	4732	4712	4776	4585	4512	4732	4776	4732	4583	4821	4737	4877	4907	4828	4742	4799	4809	4803	4945	4918	4991	4850	4927	5190	5070
4891	4906	5141	5077	5342	5330	5397	5476	5204	4937	4998	4827	4775	4662	4685	4698	4823	4866	4980	4821	4786	4785	4655	4714	4678	4670	4606	4761	4695	4659	4617	4575	4526	4436	4532	4788	4830	4826	4805	4726	4853	4854	4894	4825	4927	5034	5032	5028	5155	5380
4946	5020	5044	5207	5463	5545	5541	5325	5164	4857	4956	4770	4810	4813	4919	4877	4802	4646	4710	4540	4710	4679	4804	4819	4654	4695	4745	4689	4684	4407	4544	4609	4374	4476	4568	4733	4866	4803	4687	4764	4627	4696	4744	4762	4814	4997	5036	5351	5313	5263
5116	5065	5082	5340	5541	5565	5541	5121	5096	5004	4969	4839	4779	5076	5074	4858	4675	4673	4675	4633	4595	4738	4719	4746	4824	4707	4648	4585	4622	4566	4482	4496	4661	4486	4577	4709	4690	4752	4613	4770	4651	4779	4804	4774	4803	4967	5069	5372	5410	5399
5189	5121	5064	5354	5485	5386	5391	5217	5229	5207	5129	5117	4929	5120	5086	4881	4709	4797	4646	4669	4562	4686	4617	4709	4796	4696	4504	4650	4486	4452	4528	4486	4605	4545	4571	4648	4783	4817	4796	4838	4771	4913	5004	4875	4953	5056	5147	5079	5191	5367
5064	5003	5021	5036	5310	5240	5224	5124	5141	5295	5248	5210	5144	5128	5126	4862	4864	4726	4871	4763	4673	4762	4710	4682	4694	4758	4855	4717	4621	4711	4623	4663	4548	4584	4691	4616	4798	4694	4664	4811	4846	4972	4933	5038	4924	5050	5349	5019	4859	4989
5152	4738	4875	5104	5065	5114	5199	5300	5366	5294	5166	5355	5140	5086	4864	4820	4807	4741	4879	4648	4762	4694	4770	4736	4823	4957	4871	4770	4760	4705	4808	4619	4670	4676	4681	4633	4587	4495	4605	4647	4855	4723	4947	4892	5086	5162	5301	5000	4833	4726
5023	4623	4684	4990	4985	4980	5180	5288	5396	5266	5082	4998	5005	5056	4861	4730	4721	4813	4629	4511	4666	4680	4671	4894	5025	4857	4694	4714	4748	4804	4618	4702	4725	4583	4696	4618	4571	4460	4582	4551	4741	4551	4577	4562	4694	5032	5268	5243	5158	4842
5018	4747	4938	5090	4989	4996	5109	5141	5072	5091	4990	4989	4941	4863	4801	4839	4608	4634	4537	4500	4537	4651	4671	4757	4879	4819	4567	4495	4629	4627	4649	4799	4653	4746	4683	4609	4400	4371	4445	4546	4651	4705	4648	4793	4884	4816	4986	5184	5133	5186
4964	5061	5179	5094	4960	4974	5026	4957	4870	4887	4891	4689	4879	4883	4717	4555	4486	4510	4470	4304	4771	4766	4833	4745	4886	4562	4544	4575	4532	4465	4744	4574	4667	4559	4565	4418	4361	4415	4564	4665	4821	4946	5028	5187	5191	4956	4676	4963	5208	5358
5284	5286	5265	5101	5077	4968	4938	4963	4940	4953	4770	4871	4918	4774	4686	4839	4749	4805	4820	4835	4943	4999	4981	4886	4852	4772	4526	4735	4706	4792	4663	4673	4421	4500	4460	4335	4259	4358	4464	4685	4647	4620	4530	5083	5485	5698	4937	4669	5205	5373
5413	5214	5367	5178	5078	5103	4987	5029	4874	4807	4952	4756	4689	4717	4688	4864	4803	4845	4860	5069	4990	4978	4821	4963	4976	4880	4710	4773	4678	4678	4608	4533	4249	4485	4468	4310	4340	4345	4623	4637	4204	3774	3335	3825	4808	5696	5332	4783	4944	5233
5525	5335	5294	5375	5428	5215	5237	5086	4987	5071	4825	4840	4500	4571	4701	4804	4913	4978	4989	4903	5063	4809	4687	4721	4870	4976	4884	4811	4891	4577	4565	4412	4249	4507	4418	4375	4228	4483	4625	4518	3837	2752	2350	2687	3992	5393	5446	4984	4740	5177
5427	5361	5337	5342	5552	5394	5197	5089	5044	4896	4719	4704	4598	4690	4804	4801	4913	4783	5044	4819	4708	4648	4954	4749	5026	4890	5055	4839	4599	4579	4672	4529	4414	4484	4421	4359	4225	4287	4672	4628	3727	2787	2175	2551	3922	5381	5482	5020	4909	5285
5540	5395	5526	5650	5722	5526	5194	5261	4989	4934	4800	4782	4669	4820	4843	4915	4796	4881	4926	4663	4548	4678	4872	4972	4985	4941	4962	4818	4746	4599	4671	4612	4469	4597	4647	4454	4116	4433	4791	4811	4289	3443	3203	3598	4655	5458	5334	4904	5004	5498
5308	5409	5492	5592	5573	5377	5200	5108	5194	5258	4993	4934	5032	4974	4783	4789	4745	4688	4556	4738	4656	4753	4940	4754	4688	4850	4778	4911	4769	4772	4778	4711	4534	4636	4715	4618	4313	4551	4643	4757	4813	4404	4438	4638	5080	5099	4693	4689	5110	5236
5346	5373	5523	5578	5314	5044	5093	5197	5126	5141	5164	5100	4975	4784	4808	4586	4513	4483	4511	4514	4631	4753	4626	4608	4510	4777	4727	4720	4702	4660	4836	4781	4831	4727	5053	4850	4663	4507	4522	4674	4843	4876	4904	4928	4886	4520	4453	4720	5448	5399
5420	5354	5308	5504	5161	5041	5073	5230	5178	5123	5152	4994	4804	4680	4521	4530	4480	4736	4588	4513	4686	4734	4763	4634	4553	4778	5025	4861	4676	4785	4977	4930	4785	4816	4946	4947	4910	4668	4412	4571	4696	4731	4721	4559	4406	4251	4797	5027	5612	5338
5414	5372	5297	5290	5324	5296	5207	5077	5000	5116	5017	4853	4747	4780	4630	4597	4577	4716	4613	4562	4855	4765	4732	4658	4814	4967	4760	4826	4677	4755	4840	4940	4962	4796	4802	4772	4996	4757	4551	4565	4629	4654	4451	4501	4459	4605	4998	5296	5381	5161
5571	5234	5230	5263	5350	5188	5127	5039	4954	5058	4956	4816	4726	4839	4746	4758	4887	4842	4739	4874	4831	4819	4907	4775	4655	4802	4852	4822	4830	4772	4926	4909	4978	4884	4851	4574	4898	4824	4708	4722	4494	4678	4516	4735	4857	4902	5167	5165	5101	5044
5532	5216	5160	5343	5287	5021	5028	4873	4843	5054	4891	4949	5007	5058	5007	4971	5045	4959	4818	4780	4885	4921	4563	4562	4492	4657	4666	4747	4812	4870	5020	5001	5012	5037	4930	4954	4995	4947	4797	4749	4706	4735	4732	4830	4863	5007	4812	4938	4939	5088
5253	5257	5371	5565	5268	5368	5032	4971	4877	4898	4799	5020	5020	5037	5061	5063	4938	5030	5014	4957	4846	4807	4649	4461	4545	4652	4763	4729	4940	4895	4823	4957	4900	5118	5140	5144	4961	4753	4534	4700	4616	4607	4589	4835	4671	4700	4621	4879	4992	5114
5524	5739	5631	5609	5344	5369	5074	5050	4959	4799	4810	5007	5128	5015	4937	5005	4983	4889	4985	4907	4803	4653	4567	4710	4616	4702	4731	4798	4899	4889	4948	4897	4961	5085	5063	5020	5020	4914	4829	4859	4655	4704	4683	4743	4809	4811	4741	4994	5042	5196
5555	5870	5617	5525	5508	5292	5240	5127	4850	4874	4745	4891	5082	4917	4880	5022	5139	4919	4950	4910	4669	4725	4665	4816	4717	4865	4793	4763	4899	4870	4885	5044	4898	4857	4915	5118	5189	5036	4973	4678	4714	4698	4850	4781	4757	5053	4884	4917	4867	4860
5668	5567	5438	5486	5352	5180	5056	4880	4888	4598	4693	4802	4947	4652	5009	5186	5132	5097	4900	5018	5019	4780	4721	4714	4738	4571	4684	4687	4795	4803	4749	4816	4825	5124	4989	5077	5045	5041	4847	4783	4635	4639	4842	4874	4996	4942	4931	4696	4645	4849
5481	5227	5120	5213	5248	5048	4822	4737	4717	4589	4845	5018	4947	4973	4905	5224	5089	4861	5044	5185	5136	4980	4850	4780	4782	4761	4683	4828	4977	4956	4781	4822	5082	5018	5034	4940	4952	5019	4946	4623	4652	4597	4613	4692	4759	4970	4936	4864	4822	5056
5198	5125	5053	5155	5180	5067	4876	4966	5034	4972	4939	4874	4955	4933	5062	5050	4964	4981	5134	5262	5284	5096	4859	5008	4841	4687	4634	4881	4833	4755	4746	4784	5013	5081	5071	4964	4870	5113	5135	4767	4693	4653	4856	4835	5072	5022	4905	4944	4933	5042
5060	5096	5174	5177	5186	5131	5089	5171	5256	5059	5049	5013	4813	4937	5010	5172	4885	4997	5151	5241	5335	5018	4967	4959	4865	4636	4716	4908	4823	4793	4750	4961	5063	5051	4941	5115	5139	5382	5367	5197	5050	4733	4900	5085	5280	5260	5301	5154	5108	5171
5054	5110	5260	5279	5261	5139	5192	5270	5286	5117	5042	4929	4956	5016	5020	4889	4913	5062	5184	5066	5093	4952	4906	4920	4817	4473	4366	4608	4512	4831	4885	5007	5068	4944	4930	4940	5411	5548	5621	5480	5166	5068	5140	5106	5337	5125	5380	5140	5082	5062
5175	5085	5269	5279	5240	5122	5032	5159	4992	5092	5041	4978	4950	4949	4860	4968	5008	5133	5056	4975	5071	4917	4918	4818	4779	4584	4564	4563	4674	4778	4819	4876	5063	4862	4976	5046	5386	5558	5516	5453	5110	5115	5035	5217	5164	5132	5275	5143	5018	5138
5066	5209	5090	5274	5230	5111	4898	5149	5192	5073	4938	5176	4978	4893	5031	5002	4955	4964	5034	4940	4986	5057	4955	4803	4832	4663	4808	4832	4816	4839	4890	4982	5108	5137	5072	5072	5176	5301	5303	5246	5211	5088	5164	5195	5291	5324	5252	5282	5025	5097
5027	4959	5067	5024	5296	5183	5128	4920	5211	5111	5146	4944	5151	5119	5149	4993	4908	4987	5032	4997	5033	5259	5038	5185	4973	4903	4946	4942	4818	4913	4862	4899	5359	5287	5153	5071	5246	5284	5399	5263	5039	5232	5353	5239	5381	5197	5236	5173	5028	5123
4880	4830	5025	5053	5125	4818	4839	5102	5100	5246	5232	5253	5114	5225	5209	5274	5102	5095	5018	5118	5095	5254	5239	5342	5148	5024	5027	4880	4906	4936	4940	5145	5257	5220	5205	5120	5297	5379	5626	5453	5246	5017	5224	5497	5480	5256	5214	5144	5193	5289
4897	4952	5004	4940	4969	5003	5063	5043	5120	5056	5205	5143	5385	5128	5292	5031	5032	5027	4853	5135	5090	5199	5257	5284	5153	5094	4926	4904	4784	4945	4938	4896	5131	5185	5083	5071	5185	5453	5745	5543	5369	5254	5347	5556	5546	5343	5206	5233	5201	5458
5046	4946	5064	5191	4948	5012	4928	5112	5027	5015	5240	5130	5146	5036	5108	5110	4997	4818	4878	5001	5013	5185	5080	5224	5149	5065	4865	4869	4661	4821	4872	4875	4945	5002	5069	4966	5146	5285	5572	5473	5451	5356	5518	5732	5609	5349	5165	5176	5225	5242
5131	4909	4988	5154	5105	4955	5063	4908	4901	4970	5069	5148	4926	4955	5016	5136	4934	5088	4969	4951	4827	4927	5084	4898	5031	4914	4898	4804	4901	4870	4671	4902	4875	4907	5104	5002	5112	5283	5606	5601	5603	5400	5652	5712	5588	5319	5173	5226	5142	5077
5128	4777	4955	5113	5024	4849	4748	4945	4876	4857	4950	4997	4879	4929	4996	5010	4970	5016	4998	4989	4855	4878	4927	4955	4978	5138	4935	4871	4791	4931	4829	4873	4827	4947	5024	5134	5155	5291	5485	5554	5417	5558	5565	5572	5665	5342	5373	5222	5174	5140
5154	4985	5017	5175	4936	4820	4609	4659	4724	4882	5065	5063	4925	5099	5206	5191	5061	5138	4960	4988	4875	4998	5217	5144	5141	5157	5134	5109	5100	5051	5035	5018	5044	5139	4886	4973	5158	5184	5336	5503	5375	5274	5517	5572	5328	5480	5301	5365	5206	5192
5158	5060	5154	5055	4869	5025	5009	4829	4777	4954	5090	5021	5061	5172	5346	5263	5233	5160	5030	5159	5180	5112	5226	5207	5226	5446	5381	5319	5272	5135	5214	5127	5152	5169	5083	5015	5121	5170	5330	5202	5256	5311	5450	5468	5453	5338	5211	5097	5194	4959
5429	5236	5373	5120	5064	5106	5141	5046	4931	4791	5058	5141	4833	4900	5192	5353	5291	5308	5003	5079	5231	5319	5163	5185	5337	5342	5472	5261	5202	5242	5112	5230	5257	5196	5171	5247	5272	5303	5344	5203	5184	5125	5444	5288	5257	5200	5064	4959	5007	5079
5521	5225	5365	5284	5290	5318	5238	4966	4871	4870	4964	4970	4852	4837	5015	5233	5315	5150	5008	5048	5122	5126	5175	5270	5161	5369	5180	5158	5106	5090	5150	5384	5350	5217	5203	5238	5430	5360	5481	5255	5263	5256	5286	5047	4981	5072	5112	4969	5060	5174
5561	5292	5418	5382	5371	5263	5174	5027	4905	4806	5036	5030	4852	4867	4820	5032	5209	5092	5221	4998	5062	5046	5073	5231	5135	5157	5254	5192	5122	5094	5421	5432	5347	5324	5496	5519	5628	5586	5512	5455	5457	5413	5415	5140	4998	5161	5098	5053	5117	5083
5475	5314	5474	5438	5433	5219	5132	4883	4877	4967	5040	4973	4931	4947	5039	4972	5025	4922	5204	5185	5011	5098	5188	5178	5120	5102	5215	5038	4934	5156	5253	5277	5347	5458	5370	5355	5552	5648	5448	5593	5390	5539	5399	5324	5388	5390	5373	5180	5148	5141
5435	5342	5251	5500	5400	5177	4995	5055	4974	4869	4875	4745	4759	5068	5217	5257	5034	5174	5309	5244	5288	5127	5285	5196	5036	5176	5215	5193	4978	4988	5021	4940	5224	4978	5196	5115	5085	5249	5391	5259	5441	5452	5702	5648	5489	5498	5139	5207	5058	5251
5418	5252	5162	5419	5345	5265	5176	5197	4896	4613	4596	4379	4196	4522	5264	5292	5258	5228	5454	5571	5332	5316	5325	5203	5004	5090	5156	5111	4978	4844	4972	4871	4896	4910	4749	4894	4899	5171	5093	5151	5180	5187	5560	5432	5541	5169	5205	5168	5323	5237
5316	5040	5044	5364	5193	5148	5192	5113	4954	4402	4233	3864	3738	3983	4731	5378	5238	5087	5357	5385	5408	5380	5419	5375	5234	5239	5267	5173	5074	4935	4921	4905	4944	5010	5023	5025	4959	5103	5199	5060	4950	5063	5328	5173	5192	5167	5033	5271	5120	5341
5347	5034	5182	5383	5196	5130	5162	5139	4766	4444	4057	3718	3558	3751	4669	5383	5379	5027	5145	5278	5393	5367	5315	5314	5308	5345	5448	5504	5334	5179	5276	5182	5297	5362	5249	5244	5437	5296	5237	5032	5010	5179	5261	5055	4980	4797	5048	5114	5276	4963
5304	5080	5313	5377	5205	5097	5283	5149	5012	4742	4253	3949	3838	4180	4989	5469	5030	4840	4862	5070	5148	5331	5300	5307	5409	5582	5538	5416	5345	5443	5321	5408	5407	5449	5379	5604	5618	5491	5418	5421	5362	5273	5227	5127	4997	4803	4846	4983	5081	5074
5405	5265	5215	5531	5405	5422	5273	5359	5425	5278	4944	4539	4463	4706	5101	5224	4873	4732	4831	5167	5376	5202	5135	5161	5203	5091	5228	5399	5197	5192	5133	5154	5190	5272	5500	5487	5464	5350	5491	5534	5371	5359	5257	5468	5240	4934	4797	4952	4990	5139
5702	5259	5410	5689	5760	5494	5352	5651	5496	5547	5412	5058	4888	5010	5062	5119	4750	4836	5021	5138	5010	4944	4978	4912	4925	4939	5043	4991	4785	4790	4817	4878	4957	5125	5200	5267	5303	5292	5444	5504	5358	5445	5311	5500	5516	5161	5093	5014	5025	5266
5762	5467	5614	5640	5895	5337	5310	5180	5258	5403	5268	5356	5119	4939	5127	4807	4703	4895	5214	5240	5087	5007	4900	4800	4862	4726	4869	4798	4612	4395	4588	4564	4462	4754	4988	5009	4777	5078	5172	5230	5227	5149	5270	5159	5172	5173	5119	5079	5259	4972
6049	5892	5707	5622	5620	5376	5235	5022	4930	5091	5135	5110	4967	4837	4926	4955	4867	5115	5196	5306	5349	5421	5149	5042	4923	4888	4924	4719	4496	4497	4300	4087	4143	4489	4535	4604	4592	4575	4842	4950	5014	5165	4969	5044	4911	4911	4914	5008	5107	5099
6273	5794	5587	5378	5318	5290	5254	5036	5052	5080	5100	4857	4768	4780	4996	5134	5269	5146	5020	5335	5459	5631	5366	5390	5303	5093	4962	4739	4736	4655	4306	4259	4035	4119	4348	4382	4248	4378	4643	4814	4807	4923	5084	4986	4870	4711	4890	4935	4944	4734
5934	5700	5516	5487	5282	5106	5125	5173	5066	5287	5208	4916	4976	5038	5002	5106	4983	4955	5113	5542	5476	5513	5513	5618	5531	5535	5320	5026	4903	4834	4744	4443	4388	4534	4429	4288	4185	4403	4464	4818	4917	5214	5135	5156	5063	4875	4927	5009	4943	4692
5723	5413	5246	5239	5048	5011	4945	5038	4960	5244	5372	5184	5125	5083	5186	5304	5126	5099	5205	5452	5658	5564	5527	5703	5754	5876	5486	5402	5316	5119	4953	4828	4925	4886	4814	4637	4479	4576	4673	4792	5056	5102	5256	5158	5397	5293	5385	5071	5179	4878
5641	5250	5456	5177	5164	5093	4884	4971	5033	5222	5454	5386	5195	5265	5396	5389	5323	5144	5367	5841	5721	5524	5578	5897	6032	5812	5792	5754	5545	5373	5208	4984	4995	4864	4887	4871	4745	4534	4645	4813	4947	4918	4894	5143	5413	5661	5332	5498	5402	5421
5508	5271	5390	5449	5390	5167	5261	5100	5248	5251	5248	5301	5143	5362	5368	5533	5414	5309	5476	5534	5723	5723	5619	5765	5916	5813	5864	5902	5630	5488	5338	5359	5019	4991	5009	4930	4733	4637	4466	4754	4783	4747	4658	5013	5414	5422	5221	5247	5599	5821
5355	5317	5633	5520	5457	5243	5418	5402	5334	5382	5314	5170	4981	5138	5306	5359	5349	5086	5191	5385	5411	5383	5528	5664	5680	6007	6011	5855	5736	5567	5673	5437	5279	5131	5164	5149	4971	4662	4500	4529	4607	4619	4467	4642	5070	4974	4869	4842	5404	5800
5441	5625	5775	5542	5387	5361	5347	5289	5411	5407	5316	5142	4976	5169	5084	5218	5089	5016	5042	5217	5293	5256	5134	5342	5592	5501	5589	5676	5734	5572	5589	5556	5447	5271	5377	5557	5432	5183	4883	4938	4762	4529	4294	4342	4510	4469	4253	4441	5044	5250
5526	5702	5702	5512	5480	5413	5242	5227	5213	5210	5170	5146	5102	5100	5190	5192	5050	5011	5173	5197	5184	5071	4741	5087	5252	5255	5395	5494	5541	5325	5437	5450	5413	5429	5312	5510	5636	5518	5110	5063	4943	4737	4401	4246	4213	4146	3866	4017	4563	4650
5720	5651	5878	5557	5476	5350	5269	5211	5125	5198	5058	5068	5059	5095	5078	4956	4929	5028	4963	5026	5184	4880	4898	4974	5286	5178	5163	5319	5292	5264	5277	5254	5177	5029	5094	5112	5310	5264	5102	5173	5280	5182	4759	4520	4343	4344	3880	3831	3964	4410
5758	5645	5824	5311	5348	5283	5266	5289	5243	5152	5076	4812	4826	5094	5052	4935	4756	4796	5076	5096	5244	5025	4917	5194	5185	5138	5125	5190	5402	5280	5216	5059	5019	4942	4818	5081	5180	5117	4846	5127	5263	5337	5059	4880	4929	4780	4250	3916	4035	4463
5688	5568	5625	5277	5084	5020	5162	5174	5176	5137	5044	4938	4961	5047	4941	4918	4728	4970	5028	5174	5156	5242	5127	5188	5271	5172	5147	5117	5259	5199	5071	5046	5123	5012	5008	5126	5365	5159	5050	5049	5081	5301	5399	5302	5527	5253	4711	4149	4442	4513
5748	5604	5349	5243	4870	4779	4974	5106	5075	5027	4875	4906	5006	5071	4948	4980	4806	5212	5256	5223	5140	5219	5069	5317	5251	5311	5224	5206	5159	4941	4917	5127	5077	5213	5077	5353	5363	5411	5209	5134	5353	5301	5351	5323	5409	5548	5229	4589	4749	5118
5615	5431	5294	4981	4839	4914	4940	5028	5017	5026	4885	5013	5099	5310	5135	5292	5293	5267	5481	5410	5344	5290	5383	5390	5510	5544	5557	5307	5292	5087	4864	5081	4901	4981	5002	5097	5309	5306	5317	5265	5405	5365	5243	5271	5386	5442	5309	4692	4942	5114
5581	5496	5029	4943	4903	4884	5071	5145	4981	4933	5210	5309	5139	5187	5252	5492	5353	5479	5413	5581	5457	5391	5495	5535	5637	5664	5688	5793	5502	5459	5064	5197	5108	4999	4878	4859	5043	5048	5082	5219	5420	5422	5351	5222	5187	5519	5416	5015	4982	4981
5496	5282	4945	4929	4758	4975	4996	5074	5251	5253	5371	5287	5390	5425	5341	5382	5273	5647	5642	5626	5590	5611	5767	5690	5581	5812	5749	5923	5590	5565	5472	5496	5272	5289	4976	4844	5193	5173	5262	5236	5184	5411	5251	5381	5289	5577	5458	5330	4973	5152
5355	4968	4812	4970	4858	5063	5161	5195	5408	5128	5472	5571	5405	5425	5428	5397	5693	5697	5707	5630	5729	5904	5891	5737	5619	5692	5991	5864	5893	5776	5626	5821	5651	5480	5384	5278	5227	5342	5218	5147	5201	5142	5333	5350	5285	5595	5614	5547	5315	5470
5247	5058	4931	5080	5052	5274	5332	5441	5256	5325	5557	5431	5383	5332	5472	5639	5892	5896	5870	5723	5751	5711	5714	5860	5642	5616	5796	5917	6098	5871	5798	5763	5698	5623	5595	5326	5319	5371	5377	5279	5135	5177	5101	5170	5168	5434	5570	5593	5430	5418
5170	5039	5152	5177	5246	5372	5484	5299	5421	5210	5511	5513	5712	5359	5413	5781	5952	5942	5856	5679	5890	5746	5675	5804	5924	5723	5790	5973	6077	5960	5735	5662	5749	5688	5494	5416	5200	5286	5430	5184	5105	4957	5111	5123	5060	5176	5307	5334	5480	5458
5314	5190	5190	5187	5468	5391	5258	5348	5468	5408	5633	5693	5544	5515	5528	5586	5643	5680	5774	5640	5562	5569	5644	5663	5742	5842	5700	5957	5917	5926	5947	5803	5755	5883	5702	5507	5290	5261	5287	5144	5164	5150	5005	5026	4991	5060	5133	5173	5330	5641
5366	5379	5379	5278	5461	5339	5242	5262	5367	5722	5676	5758	5482	5345	5428	5689	5683	5597	5570	5666	5737	5691	5462	5509	5622	5769	5758	5667	5837	5981	5930	5959	5763	5734	5721	5591	5315	5378	5292	5129	5190	5019	4839	5046	5090	5098	4944	5205	5378	5551
5375	5325	5212	5298	5494	5432	5362	5406	5531	5617	5636	5573	5437	5236	5501	5698	5673	5448	5569	5572	5700	5736	5449	5410	5506	5595	5635	5623	5700	5692	5783	5610	5495	5632	5655	5762	5545	5311	5308	5295	5209	4985	4911	4782	4758	4865	5038	5104	5323	5358
5351	5328	5383	5342	5508	5589	5520	5481	5563	5671	5621	5351	5263	5259	5167	5563	5642	5426	5587	5472	5628	5479	5454	5274	5463	5346	5433	5348	5374	5571	5621	5484	5399	5526	5440	5509	5589	5596	5434	5585	5384	5111	5019	4871	4767	4804	4999	5000	5096	5284
5470	5460	5492	5530	5458	5363	5442	5434	5426	5608	5383	5369	5142	5169	5146	5441	5313	5440	5425	5436	5467	5448	5352	5250	5413	5321	5189	5253	5212	5286	5408	5376	5381	5367	5443	5345	5481	5532	5342	5390	5398	5316	5068	4980	4806	4877	4960	5006	4958	5041
5492	5659	5471	5516	5362	5387	5276	5425	5571	5682	5403	5179	5138	5041	5261	5271	5244	5402	5313	5276	5208	5123	5077	5274	5177	5091	5209	5340	5184	5271	5341	5257	5474	5524	5387	5405	5338	5292	5170	5268	5220	5320	5139	5051	4929	4801	4927	4812	4920	5028
5487	5674	5601	5458	5245	5054	5219	5459	5532	5506	5201	5328	5048	5150	5267	5159	5051	5062	4998	5080	5124	4943	5195	5135	5116	5326	5217	5358	5266	5122	5150	5358	5462	5419	5549	5325	5266	5170	5310	5146	5317	5163	5163	5131	4824	4605	4599	4776	4932	4968
5750	5608	5529	5304	5032	4995	5193	5397	5420	5269	5029	5089	5184	5087	4870	5023	4979	4908	5187	4991	5143	5046	4983	5045	5026	5070	4969	4998	5123	5079	5100	5134	5157	5239	5253	5205	5258	5289	5393	5277	5107	5065	5198	5022	4899	4757	4616	4608	4921	4893
5826	5529	5450	5095	4959	5107	5236	5325	5471	5250	4970	5061	4834	4831	4777	4839	4948	4954	5239	4999	4945	5004	4856	4883	4885	4867	4902	4856	4868	4976	4808	4821	4983	5138	5213	5103	5360	5380	5473	5519	5330	5228	5279	5201	4953	4973	4868	4653	4756	4897
5745	5582	5307	5087	5013	5029	5251	5515	5317	5219	5029	5054	4902	4766	4761	4808	4888	5174	5092	4860	4966	4888	4891	4907	4984	4933	4716	4741	4761	4759	4849	4833	4998	5150	5078	5148	5105	5286	5398	5365	5422	5294	5103	5310	5074	5032	5018	4935	4808	4860
5846	5598	5296	5147	5206	5201	5399	5310	5454	5189	5109	5169	4972	4905	4880	4962	5254	5232	4953	5077	4919	5033	4888	4813	4857	4802	4807	4800	4774	4769	4767	4941	4946	5167	5192	5196	5129	5152	5124	5114	5452	5235	5258	5127	4951	4998	4973	5015	4838	4860
5918	5379	5280	5200	5357	5192	5462	5296	5139	5205	5319	5156	5063	4949	4999	5227	5253	5286	5102	4917	4823	5179	5009	4753	4929	4936	4827	4826	4891	4810	5096	5049	5213	5110	5155	5235	5198	5049	5282	5365	5251	5287	5161	5083	5108	5192	5021	4938	4702	4778
5992	5530	5480	5281	5411	5345	5247	5150	5219	5062	5288	5099	5019	5001	5051	5159	5193	5298	5003	5084	5014	5059	4944	4799	4826	4806	4818	4797	5050	4974	5145	5080	5197	5207	5361	5223	5176	5070	4952	5231	5303	5170	5059	4965	4956	5154	5083	4883	4788	4778
5958	5627	5333	5313	5361	5159	5207	5120	5161	5244	5249	5147	4996	4945	4960	5057	5129	5046	5027	5117	5082	5101	5029	4967	4851	4862	4741	4942	4926	5006	5046	5029	5094	4953	5048	5132	5058	4880	5098	5232	5124	5252	4887	4911	5015	5045	5178	4986	4974	4702
5914	5461	5612	5545	5296	5219	5413	5269	5452	5477	5440	5247	5102	4985	5179	5249	5013	5054	5013	5221	5253	5307	5133	5071	4947	5035	4964	4918	4983	5094	4896	5008	5085	4906	4820	4994	4937	4891	5077	5115	5194	5161	5108	4975	5144	5098	5084	5051	5063	5089
5864	5637	5394	5477	5346	5334	5348	5501	5469	5604	5367	5178	5150	5241	5273	5277	5218	5065	5345	5477	5419	5283	5229	5186	5142	5039	5137	5026	5036	4964	4889	5002	5080	5055	4782	4870	4902	5039	4975	5130	5094	5224	5172	5336	5224	5008	4980	5064	5250	4974
5952	5660	5595	5371	5277	5123	5339	5474	5466	5499	5398	5219	5159	5204	5282	5201	5296	5152	5378	5375	5448	5244	5325	5212	5249	5061	4977	5069	5114	5013	5052	5092	5218	5111	4954	4884	4843	4915	4830	4978	5064	5172	5281	5315	5266	5310	5015	5023	5123	5224
5869	5409	5407	5242	5226	5186	5412	5367	5379	5369	5303	5114	5188	5317	5391	5180	5126	5102	5211	5183	5440	5209	5380	5257	5208	5101	4966	5181	5181	5207	5230	5121	5184	5167	5040	4896	4818	4908	4909	4952	4994	5181	5237	5547	5459	5608	5378	5381	5176	5265
5832	5516	5198	5258	5086	5223	5297	5177	5277	5283	5113	5202	5149	5362	5095	5126	5128	5058	5235	5146	5298	5253	5171	5263	5109	5093	5062	5133	5303	5410	5093	5148	5157	5141	4983	4973	4940	4985	4882	5077	5029	5154	5230	5260	5459	5479	5634	5404	5353	5316
5658	5480	5321	5117	5073	5195	5451	5305	5143	5351	5181	5173	5380	5280	5125	5145	5102	5276	5129	5106	5251	5139	5277	5073	5216	5120	5246	5050	5285	5198	5188	5234	5249	5293	5142	5009	5019	4856	4987	4956	5013	5027	5089	5202	5416	5511	5400	5291	5304	5395
5599	5242	5118	4880	5047	5319	5112	5192	5216	5184	5306	5330	5570	5231	5149	5158	5180	5258	5288	5270	5220	5342	5306	5307	5234	5288	5354	5135	5224	5210	5290	5265	5281	5035	4886	5045	4936	4838	4886	4942	5033	5184	5148	5298	5343	5322	5260	5221	5299	5271
5537	5294	5235	5086	5091	5187	5091	5002	5106	5065	5315	5165	5272	5254	5168	5168	5234	5188	5177	5318	5271	5386	5496	5257	5294	5134	5205	5211	5141	5255	5153	5200	5026	4930	4967	4838	5081	5007	4919	4811	5056	5149	5227	5314	5419	5433	5363	5218	5162	5127
5545	5202	5326	5391	5260	5123	5182	4987	4970	5062	5042	5133	5051	4966	5184	5083	5126	5113	5028	5114	5257	5519	5451	5300	5361	5286	5119	5229	5117	5129	5243	5260	5143	5139	4882	4731	5018	4895	4761	4905	4905	5145	5345	5518	5513	5485	5508	5272	5228	4947
5376	5412	5334	5312	5182	5060	4919	4999	4682	5055	4894	5062	4929	4913	5188	5076	5140	5156	5178	5290	5238	5533	5352	5119	5012	5046	4990	4877	5062	5158	5263	5163	5120	5198	4877	4740	4691	4871	4779	4987	4986	5288	5416	5651	5557	5495	5475	5177	5082	4995
5646	5384	5453	5204	5108	4908	4792	4896	4778	4769	4776	4966	4937	5048	4981	4913	5034	5101	5178	5306	5323	5254	5200	5182	5038	5011	4830	5094	5001	5090	5187	5304	5102	5068	4837	4947	4811	4941	4958	5070	4947	5242	5352	5644	5713	5567	5401	5230	5196	4950
5756	5456	5313	5104	5106	5093	4879	5006	4867	4788	4874	4870	4969	5035	5052	5072	4948	5144	5287	5290	5269	5281	5302	5151	5118	5107	5052	4917	5139	5136	5392	4968	4998	4854	4877	4732	4727	4786	4930	4933	5005	4953	5060	5373	5455	5437	5396	5053	5031	4933
5831	5525	5440	5061	5147	5188	5111	5027	4913	4676	4781	5018	5086	5128	5024	5064	4996	5068	5192	5346	5266	5357	5143	5192	5209	5074	4970	5024	5214	5171	5184	4894	4727	4935	4756	4775	4751	4749	4845	4884	4892	4945	4966	5167	5248	5231	5222	4985	4893	4964
5866	5606	5383	5141	5224	5215	5089	5020	5034	4771	5027	5192	5100	5363	5070	5153	5108	5152	5168	5211	5206	5420	5155	5180	5026	5053	4934	4789	4943	5056	5017	4978	4822	4748	4609	4680	4718	4653	4614	4703	4777	4913	5078	5185	5051	4982	4932	4924	4723	4900
5997	5601	5479	5399	5547	5120	5178	5109	4912	4955	5051	5076	5288	5138	5225	5106	5265	5248	5072	5329	5274	5357	5265	5084	5033	4964	5031	4993	4999	5073	4967	4976	4834	4764	4624	4596	4583	4762	4602	4861	4927	5031	5212	5212	5153	4967	4791	4831	4792	4668
5826	5446	5453	5449	5158	5088	5061	5005	4948	5009	5295	5083	5177	5181	4990	5258	5095	5180	5099	5427	5496	5374	5265	5207	4932	5034	5064	5127	5183	5024	4944	4864	4804	4692	4664	4450	4577	4713	4733	4825	4802	5190	5417	5367	5195	5173	5123	4897	5024	4721
5881	5683	5456	5424	5080	4954	5042	5058	5288	5156	5124	5087	5039	5027	4930	5066	4981	5101	5211	5325	5334	5258	5253	5017	5064	5042	4953	5156	5025	5015	4799	4842	4655	4787	4703	4801	4661	4586	4649	4842	4849	5043	5203	5290	5390	5225	5346	5145	5164	4901
5973	5621	5452	5235	4987	4986	4907	5031	5137	5085	5010	4969	4999	5012	5173	5277	4965	5094	5275	5332	5231	5079	5037	4967	4865	4909	4820	4874	4867	4763	4868	4636	4648	4784	4875	4815	4866	4800	4616	4955	5150	5172	5207	5365	5467	5413	5312	5217	4880	4869
5686	5669	5344	5142	4859	4872	4960	5035	5077	5101	5072	5034	5037	5016	5118	5059	5230	5297	5452	5394	5280	5057	5064	4807	4736	4907	4591	4703	4690	4528	4653	4786	4580	4795	4846	5045	4905	5054	5136	5315	5465	5354	5460	5379	5315	5383	5373	5139	4667	4979
5929	5608	5228	5028	5030	4834	5172	5259	5113	5125	4980	5046	5043	4990	4955	5036	5217	5245	5507	5440	5279	5090	5051	4992	4760	4721	4632	4646	4643	4513	4660	4697	4854	4894	4924	5073	5138	5308	5464	5490	5513	5622	5535	5547	5259	5296	5254	5230	4946	5003
5697	5637	5295	5306	4922	5426	5293	5195	5287	5179	5182	4998	5054	5054	5076	5155	5197	5439	5500	5456	5230	5127	4827	4959	4649	4883	4829	4795	4688	4633	4744	4716	4933	5006	4997	5193	5060	5137	5292	5591	5645	5526	5593	5519	5297	5122	5305	4959	4917	4959
5801	5704	5396	5379	5276	5385	5393	5231	5256	5364	5064	5059	5249	5180	5080	5123	5238	5298	5335	5257	5043	5149	4941	4755	4818	4839	4901	4858	4794	4699	4716	4876	4898	5025	5057	4924	5096	5304	5347	5476	5425	5475	5580	5313	5080	5094	4823	5038	4813	4864
5754	5677	5699	5452	5300	5324	5408	5367	5155	5267	5222	5163	5037	5117	5193	5063	5352	5129	5235	5086	4940	4916	4793	4772	4762	4930	4860	4951	4970	4807	4944	4974	4962	5147	5162	5119	5294	5173	5396	5556	5500	5457	5422	5179	5014	4818	4790	4742	4807	4597
5850	5782	5566	5538	5394	5567	5387	5284	5278	5266	5100	5104	5080	5190	5164	5176	5231	5108	5026	5115	4977	4729	4854	4734	4869	4836	4902	4895	4954	5025	4961	5145	5276	5354	5311	5206	5194	5172	5491	5446	5442	5370	5339	5047	5052	4727	4676	4815	4591	4602
5678	5861	5593	5714	5512	5468	5576	5390	5363	5332	5358	5175	5060	5001	5020	4973	5067	5012	4921	5024	4940	4865	4784	4664	4714	4718	4983	4748	4897	5031	5273	5100	5307	5254	5289	5332	5182	5211	5350	5203	5227	5202	5217	5029	4715	4676	4786	4848	4681	4467
5936	5781	5720	5591	5423	5625	5660	5659	5439	5561	5337	5194	5050	4997	5023	4906	4978	5102	4972	4787	4791	4799	4933	4844	4804	4808	4875	4969	5002	5166	5151	5209	5369	5279	5341	5190	5234	5207	5102	5184	5142	5112	5087	5018	4855	4698	4566	4718	4897	4576
5803	5642	5658	5626	5755	5591	5632	5641	5571	5358	5271	5320	5220	5200	5040	4867	4990	4871	4906	4700	4829	4819	4886	4757	4758	4909	4888	4940	4943	5304	5400	5250	5406	5371	5444	5329	5188	5146	5363	5247	5057	5144	4849	4806	4645	4710	4539	4755	4877	4771
5488	5528	5513	5702	5578	5555	5606	5435	5638	5582	5542	5324	5261	5194	5206	5050	4943	5057	4933	4872	4879	4856	4842	4859	4717	4893	4863	5029	5034	5186	5365	5395	5322	5491	5443	5260	5281	5248	5464	5261	5349	4970	4995	4942	4807	4611	4794	4714	4912	4931
5426	5343	5379	5456	5691	5551	5431	5580	5628	5652	5521	5490	5420	5220	5163	5148	4993	5161	4956	4924	5010	5106	5019	4994	4918	4915	4950	4939	4991	5202	5119	5162	4974	4978	5130	5284	5200	5240	5478	5259	5231	5087	5049	4821	4510	4675	4670	4717	5016	5032
5517	5454	5522	5642	5448	5478	5711	5625	5587	5846	5746	5534	5476	5238	5291	5177	5171	5091	5190	5158	5226	5280	5260	5154	5089	5188	5002	5210	5049	5157	5386	5116	5115	4959	5197	5249	5171	5246	5458	5289	5179	4995	4916	4953	4590	4581	4871	5011	5022	5001
5555	5462	5382	5302	5284	5459	5589	5582	5557	5754	5656	5592	5316	5397	5224	5454	5258	5347	5284	5300	5126	5260	5293	5245	5276	5387	5380	5414	5466	5531	5349	5213	5123	5147	5248	5115	5156	5262	5287	5304	5182	5050	5009	4926	4823	4661	4810	5066	5115	5208
5460	5317	5325	5336	5325	5449	5650	5523	5479	5527	5631	5482	5439	5389	5384	5390	5213	5525	5469	5256	5294	5416	5458	5305	5274	5492	5555	5498	5660	5645	5623	5571	5444	5229	5223	5228	5391	5356	5286	5417	5170	5195	5007	5175	4966	4873	4969	4997	4880	5172
5413	5281	5308	5394	5243	5257	5543	5401	5431	5368	5537	5339	5427	5348	5459	5442	5477	5460	5571	5340	5380	5491	5382	5423	5296	5390	5322	5351	5589	5644	5636	5391	5284	5276	5309	5310	5267	5355	5226	5327	4977	5235	4910	5135	5033	4975	5087	5088	5210	5095
5630	5381	5278	5342	5251	5195	5191	5203	5231	5191	5359	5417	5426	5403	5387	5446	5340	5549	5609	5392	5392	5423	5534	5315	5408	5202	5245	5382	5267	5422	5578	5548	5285	5178	5138	5203	5150	5299	5004	4952	5070	4942	4917	4861	5139	4951	5133	5133	5205	5193
5662	5582	5298	5435	5184	5208	5321	5094	5085	5308	5237	5263	5158	5293	5266	5310	5308	5311	5414	5276	5341	5296	5445	5446	5405	5233	5393	5318	5221	5513	5404	5416	5373	5203	5136	5187	5076	5107	4916	5018	4817	4892	4756	4963	5067	5083	5221	5143	5202	5172
5599	5492	5574	5212	5205	5195	5188	5241	5235	5098	5317	5090	5263	5259	5110	5200	5247	5202	5292	5115	4998	5072	5233	5186	5346	5242	5206	5445	5197	5325	5162	5342	5058	5179	5206	5146	5153	5103	5133	4886	4960	4799	4830	4993	5100	5236	5156	5102	5150	4980
5793	5553	5271	5294	5120	5155	5259	5197	5285	4988	5275	5164	5235	5032	5021	5013	5003	4923	5095	4938	4929	4953	5011	5090	5168	5081	5261	5183	5270	5152	5084	5128	4979	5105	5161	5259	5105	5163	5231	4977	4932	5008	5076	4918	5052	5311	5318	5079	4802	4852
6009	5717	5461	5452	5379	5269	5216	5299	5198	5056	5062	5075	5122	5061	5032	4892	4899	5000	4891	4794	4744	4968	5000	4995	5023	4995	5033	5035	5098	5034	4952	4964	4868	4950	5060	5134	5020	5176	5138	5028	5121	4968	5055	5021	4838	5265	5221	5133	5054	4903
6018	5747	5648	5659	5407	5349	5267	5150	5070	5258	4969	5122	4977	5074	4911	4920	4979	4871	4899	4843	4781	4915	4839	4881	4981	4914	5023	5138	4976	5258	5066	4978	5162	5073	4887	5246	5079	5037	5129	5043	4943	4914	4863	4999	4862	5092	5369	5351	4845	4971
5881	5706	5796	5744	5577	5562	5562	5356	5296	5237	5203	5126	5107	5077	5091	5118	4987	4987	4981	4880	4850	4630	4926	4734	4878	4931	5011	5101	5042	5048	5141	5237	4947	5032	5196	5137	5219	5276	5374	5303	5127	5120	5015	4883	4835	4956	5044	5219	4888	4835
5783	5571	5883	5673	5580	5393	5291	5491	5405	5529	5424	5425	5278	5356	5202	5113	5009	5099	4899	4836	4793	4881	4917	4936	4978	5075	5084	5065	5160	5038	5059	5084	5086	5341	5402	5397	5576	5501	5530	5299	5361	5191	5173	5239	4999	4920	4856	5039	4893	4871
5648	5712	5689	5717	5658	5476	5649	5446	5587	5467	5338	5371	5319	5093	5169	5226	5218	5121	5073	4727	5120	5001	5249	5226	5112	5119	5198	5140	5202	5108	5074	5054	5230	5172	5234	5278	5393	5488	5596	5530	5385	5296	5315	5181	5074	5039	4853	4921	4936	4990
5874	5770	5613	5894	5817	5574	5427	5633	5624	5559	5562	5444	5350	5212	5357	5218	5007	5228	5077	5089	4923	5172	5137	5386	5375	5402	5302	5176	5141	5175	5357	5240	5168	5283	5279	5288	5327	5348	5681	5436	5217	5017	5145	5175	5014	5041	4969	5042	5056	5090
5583	5756	5712	5575	5696	5713	5686	5578	5501	5460	5591	5452	5439	5328	5218	5207	5221	5243	5151	4939	5175	5221	5448	5525	5563	5520	5500	5567	5332	5354	5549	5468	5445	5388	5437	5285	5266	5115	5166	5419	5275	5267	5020	5017	5002	5213	5155	5053	5106	5303
5543	5373	5406	5380	5384	5190	5389	5412	5314	5419	5547	5513	5573	5513	5507	5403	5376	5341	5313	5162	5104	5259	5375	5572	5592	5574	5549	5555	5615	5511	5589	5441	5414	5384	5485	5393	5107	5084	5181	5079	5164	5103	5152	5282	5265	5037	5107	5234	5152	5159
5373	5182	5067	5211	5023	5125	5020	5160	5181	5262	5194	5529	5659	5683	5480	5381	5370	5315	5360	5396	5315	5570	5720	5647	5579	5644	5484	5377	5323	5348	5372	5448	5385	5265	5202	5172	5080	5109	5084	4924	5171	5136	5197	5276	5285	5263	5280	5133	5230	5194
5357	5409	5375	5133	5349	5078	5087	5029	5175	5226	5342	5263	5470	5350	5415	5365	5265	5250	5389	5282	5382	5429	5668	5593	5456	5366	5293	5227	5298	5378	5337	5389	5160	5178	4931	5150	5027	4947	4892	4881	5099	5162	5251	5320	5533	5368	5049	5263	5081	5076
5467	5518	5333	5281	5124	5228	5281	5288	5211	5285	5127	5139	5208	5210	5058	5284	5219	5093	5264	5119	5143	5491	5629	5402	5264	5167	5209	5076	5172	5115	5119	5262	5081	4940	4915	5012	4909	4915	5021	5243	5223	5333	5372	5480	5503	5507	5350	5199	5202	5097
5623	5425	5465	5076	5028	5248	5095	5229	5304	5267	5336	5270	5132	5401	5042	5122	5011	5243	5032	5161	5217	5048	5242	5210	5091	5160	4969	4997	5084	4997	5069	5031	5097	4930	4994	4817	4931	4883	4941	5049	5321	5512	5416	5520	5623	5538	5393	5116	5147	4884
5774	5737	5271	5112	5204	5005	4969	5235	5069	5308	5429	5413	5371	5367	5135	5229	5235	5129	5189	5202	5058	5174	5093	5258	5146	4981	4840	5006	4992	4893	4953	4737	4868	4977	4939	4963	5004	5001	4931	5186	5319	5378	5328	5601	5616	5471	5178	5022	5040	4806
5742	5708	5401	5491	5045	5134	5202	5230	5294	5375	5386	5418	5391	5227	5156	5266	5278	5153	5046	5084	5230	5211	5033	5072	4843	4949	4889	4867	4942	5212	5102	5116	4997	5101	5004	5134	5247	5173	4868	5175	5193	5479	5112	5041	5222	5176	5107	5005	4889	4750
5750	5586	5604	5294	5255	5125	5184	5587	5556	5539	5605	5391	5235	5121	5091	5082	5075	5097	5261	5091	5046	5068	5122	5038	5062	4947	5097	5221	5197	5218	5266	5193	5215	5298	5068	5081	5211	5284	5265	5136	5103	5131	5269	5021	4877	4959	4966	5037	5153	5015
5558	5408	5505	5119	5223	5242	5378	5641	5466	5540	5570	5506	5401	5302	5056	5145	5207	5124	5188	5018	5012	5333	5073	5257	5094	5139	5089	5014	5297	5310	5297	5363	5321	5355	5312	5059	4996	5290	5242	5216	5212	5211	5001	5114	4889	5271	5057	5181	5210	5275
5240	5172	4987	5166	4999	4985	5302	5406	5528	5495	5557	5556	5440	5384	5437	5303	5161	5164	5065	5116	5193	5181	5034	5188	5307	5248	5212	5432	5191	5435	5397	5393	5487	5413	5432	5170	5327	5318	5246	5170	5316	5247	5270	5286	5068	5276	5260	5426	5423	5456
5346	5225	5214	5183	5227	5081	5187	5205	5270	5171	5115	5165	5306	5421	5323	5145	5576	5381	5291	5055	5069	5170	5140	5298	5242	5261	5352	5409	5445	5523	5380	5152	5162	5444	5397	5241	5267	5412	5372	5170	4921	5042	5184	5156	5288	5328	5385	5469	5666	5410
5525	5376	5139	5200	5235	5343	5447	5309	5334	5159	4974	5061	5031	5013	4974	5202	5340	5325	5107	5211	5280	5334	5269	5212	5283	5171	5123	5265	5376	5569	5348	5201	5162	5082	5007	5157	5092	5221	5158	5198	4970	4912	5016	4875	5033	5274	5466	5473	5407	5412
5393	5011	5132	5216	5225	5409	5334	5269	5258	5195	5070	4963	4869	4776	4903	5228	4942	5228	5116	5455	5419	5436	5385	5222	5246	5295	5266	5202	5450	5319	5534	5094	5038	5169	4919	5161	4979	4935	5018	5180	4990	5031	5043	5125	5077	5245	5203	5464	5382	5293
5346	4937	5151	4822	5211	5213	5110	5193	5166	5113	5088	5164	5162	5067	5162	4915	5042	5162	5125	5180	5286	5301	5460	5201	5263	5230	5424	5252	5190	5047	5069	5114	4990	5032	5031	5126	4904	5032	5179	5040	5210	5149	5254	5384	5216	5246	5160	5398	5177	5186
5345	5336	5206	5317	5249	5336	5188	5213	5207	5147	5003	5171	5288	5368	5049	5215	5450	5326	4959	5039	5111	5217	5335	5323	5200	4954	5000	5124	4999	4822	4829	4780	5006	4836	4922	4936	4983	5148	5242	5373	5406	5397	5236	5429	5460	5238	5212	5001	5059	5182
5466	5636	5528	5686	5435	5578	5467	5209	5180	5246	5014	5054	5069	5075	5182	5212	5443	5283	5261	5223	5091	5277	5106	5062	4931	5122	5151	5062	5034	4891	4898	4950	4861	4963	4947	5022	5036	5121	5286	5257	5480	5234	5332	5364	5273	5451	5263	4986	5081	5020
5728	5463	5732	5739	5509	5729	5344	5427	5326	5292	5131	5094	5071	5054	5106	5141	5295	5356	5667	5256	5418	5385	5075	5003	5166	5102	5144	5255	5183	5100	5020	5062	5151	5150	5133	5163	5165	5286	5246	5201	5207	5287	5177	5183	5070	5150	5244	5371	5096	5058
5523	5400	5641	5287	5484	5375	5530	5475	5404	5390	5520	5292	5096	5259	5147	5144	5148	5201	5465	5514	5370	5353	5307	5370	5210	5373	5133	5091	5306	5263	5166	5241	5214	5308	5248	5341	5251	5416	5275	5166	5036	5087	5131	5181	5139	5227	5305	5156	5432	5298
5340	5149	5218	5047	5171	5045	5233	5200	5372	5419	5656	5257	5504	5428	5075	4995	5237	5521	5320	5288	5240	5378	5504	5635	5430	5374	5299	4996	5146	5200	5290	5255	5182	5278	5167	5350	5339	5290	5375	5301	5054	5249	5097	5144	5212	5178	5270	5379	5403	5413
5462	5513	5185	5094	5125	4855	4968	5079	5064	5431	5179	5358	5399	5456	5371	5434	5600	5239	5193	5229	5274	5268	5388	5489	5368	5417	5241	5192	5141	5180	5363	5071	5258	5230	5091	5073	5260	5123	5332	5338	5281	5231	5131	5137	5297	5194	5289	5268	5142	5294
5782	5712	5313	5208	5274	5041	5024	4817	5034	5285	5013	5185	5186	5093	5251	5601	5653	5336	5241	5200	5042	5031	5140	5197	5226	5290	5213	5314	5250	5212	5260	5335	5120	5282	5193	5152	5114	5133	5148	5211	5260	5325	5141	5168	5122	5161	5212	5113	4990	4974
5683	5714	5505	5419	5275	5374	5263	5226	5251	5064	5018	4969	5052	4994	5199	5458	5280	5189	5215	5364	5203	5158	4938	4947	5053	5180	5233	5354	5248	5258	5392	5285	5191	5112	5238	5151	5214	5130	5035	5196	5126	5143	5214	5250	5126	5069	5276	5068	5043	4792
5641	5401	5304	5446	5387	5472	5480	5468	5574	5213	5167	5145	4989	5064	4984	5111	5034	5082	5080	5143	5075	5175	5055	5086	4983	5205	5073	5242	5307	5328	5374	5171	5209	5083	5105	5172	5183	5182	5045	5143	5060	5222	5194	5381	5073	5145	5222	5302	5039	5054
5415	5173	5035	5233	5022	5344	5397	5286	5505	5299	5543	5218	5194	5278	5111	5136	5038	5003	5041	5131	5123	5076	5121	5207	5276	5195	5379	5242	5188	5239	5265	5158	5056	5071	5110	5197	5099	5220	5261	5255	5096	5176	5178	5117	5245	5071	5211	5290	5355	5153
5231	5115	4923	4931	4949	5051	5222	5208	5097	5375	5256	5357	5315	5539	5486	5249	5213	5339	5131	5165	5059	5432	5235	5258	5488	5378	5343	5233	5183	5260	5319	4940	5140	5217	5146	5038	5168	5299	5298	5330	5034	5136	4991	5170	5190	5008	5106	5217	5333	5285
5428	5119	5037	5180	4945	4863	5048	4970	5120	5140	5341	5253	5595	5583	5727	5609	5491	5537	5261	5247	5274	5211	5378	5410	5450	5456	5395	5336	5427	5245	5137	5243	5143	5178	5228	5105	5245	5065	5175	5251	5258	5148	5078	5225	5330	5074	4943	5213	5360	5226
5524	5500	5296	5363	5460	5338	5282	5082	5237	5182	5054	5183	5253	5612	5483	5571	5577	5518	5413	5297	5319	5224	5214	5188	5331	5337	5265	5311	5285	5186	5228	5388	5275	5191	5301	5248	5158	5321	5282	5354	5170	5107	5085	5279	5174	5284	5198	5212	5249	5237
5584	5412	5403	5422	5464	5382	5539	5305	5328	5225	5100	4989	5035	5143	5207	5241	5411	5405	5435	5465	5384	5356	5244	5239	5051	5148	5017	5003	5156	5263	5240	5396	5338	5252	5240	5190	5248	5346	5403	5279	5355	5103	5080	4952	5051	5281	5129	5095	5118	5073
5431	5316	5336	5288	5419	5379	5538	5401	5281	5191	5072	5172	5225	4888	4923	4992	5320	5101	5270	5315	5451	5525	5242	4989	5082	5008	5042	4942	5059	5143	5226	5404	5409	5480	5248	5348	5355	5262	5349	5380	5342	5272	5089	5025	5134	5043	5270	5221	5298	5185
5262	5210	5125	5164	5082	5220	5437	5175	5376	5399	5250	5262	5203	5084	5066	4943	5095	4768	4955	5196	5284	5201	5184	5279	5180	4972	5068	5067	4970	5195	5203	5401	5402	5372	5399	5302	5159	5248	5292	5207	5372	5332	5153	5042	5153	5280	5379	5196	5512	5485
5464	5295	5254	5181	5173	5036	5226	5214	5025	5104	5152	4969	5107	5278	5198	5255	5124	4904	4803	4982	5059	5117	5129	4973	5049	5090	5068	5013	5039	5131	5191	5235	5434	5408	5237	5263	5293	5078	5089	5049	5285	5178	5115	5058	5140	5204	5292	5413	5482	5332
5756	5525	5474	5348	5367	5280	5225	5208	5228	4930	4860	4815	4951	5049	5141	5196	5255	5130	4945	4974	5086	4998	4998	5045	5032	4976	5088	5089	5141	5350	5306	5362	5375	5150	5266	5150	5108	5164	5118	5216	5115	5297	5237	5188	5253	5430	5509	5472	5256	5373
5929	5687	5562	5423	5575	5391	5391	5119	5047	4841	4695	4747	4875	4935	5086	5173	5295	5321	5210	5247	5256	5359	5296	5067	5022	5087	5153	5181	5172	5180	5275	5325	5195	5195	5132	5046	5194	4978	5054	5182	5214	5336	5286	5336	5342	5664	5574	5432	5454	5253
5825	5668	5482	5539	5486	5258	5281	5110	5057	5160	4885	4795	4758	4913	4820	5137	4994	5085	5246	5324	5409	5342	5307	5172	5302	5116	5152	5140	5338	5283	5329	5417	5225	5144	5034	4951	4984	5247	5123	5121	5221	5221	5273	5244	5620	5505	5435	5141	5134	5204
5475	5505	5353	5348	5172	5261	5354	5150	5204	5106	4988	5079	4969	4965	4996	4949	5033	4998	5059	5150	5421	5504	5278	5086	5152	5057	5098	5123	5100	5337	5290	5378	5523	5423	5094	5169	4998	5085	5288	5175	5143	5161	5110	5178	5428	5390	5359	5136	5180	5181
5373	5260	5113	5231	4966	4982	5080	5013	5127	5404	5242	5318	5351	5148	5090	5132	5005	4823	4956	5169	5350	5128	5183	5132	5256	5187	5237	5296	5323	5293	5281	5296	5440	5279	5330	5156	5158	5167	5109	5264	5359	5126	5010	4961	5087	5116	5192	5053	5161	5141
5526	5538	5184	5073	4945	4706	4957	4756	4770	5168	5189	5477	5247	5379	5289	5106	5161	4920	4828	5026	5073	5192	5250	5184	5356	5178	5217	5442	5181	5214	5084	4993	5073	5082	5229	5190	5216	5115	5175	5159	5167	5169	5071	4966	5060	5183	5143	5068	5166	5152
5790	5540	5587	5329	5101	4730	4812	4871	4943	5178	5299	5220	5360	5252	5085	5075	5170	5029	5080	4990	4997	5052	5380	5236	5246	5238	5284	5379	5340	5192	5043	5029	4928	5038	4993	4913	5034	5101	5003	5165	5189	5252	5323	5235	5111	4980	4952	5079	5203	5139
6020	5856	5677	5410	5310	4952	5147	5086	5078	5280	5238	4971	5101	4991	4904	4906	5061	5088	4979	4917	4896	4888	5075	5259	5238	5356	5428	5451	5458	5476	5331	5146	4974	4829	4993	4996	4970	5093	5047	5204	5119	5342	5308	5477	5294	4946	4983	5003	5028	5284
5774	5660	5706	5482	5662	5316	5225	5466	5393	5407	5396	5214	5085	5162	5050	4853	4835	5147	5179	5168	4931	5010	4927	4963	5152	5282	5433	5419	5552	5513	5292	5374	5295	5197	5003	4901	4997	4978	5050	5105	4986	5075	5145	5282	5373	5178	5101	5135	5239	5035
5516	5327	5607	5512	5546	5602	5342	5592	5604	5492	5368	5236	4949	4860	4889	4934	4811	5089	5202	5159	5124	4968	5195	5239	5095	5194	5300	5351	5359	5493	5543	5514	5378	5222	5136	4865	4952	4932	4949	5023	5011	5055	5155	5157	5192	5284	5313	5243	5144	5088
5609	5485	5423	5333	5211	5406	5452	5241	5399	5246	5368	5128	4971	4918	4979	5044	5075	4887	4947	5252	5145	5275	5203	5193	5082	5264	5266	5277	5261	5353	5378	5276	5315	5254	5081	5003	4718	4857	4945	5092	5229	5242	5112	5143	5071	5358	5434	5365	5224	5121
5797	5472	5357	5557	5262	5402	5407	5277	5176	5319	5054	5213	5369	5007	5214	5294	5139	5078	5081	5240	5252	5352	5289	5157	5171	5281	5174	5237	5359	5176	5243	5010	5181	5156	4969	4914	4803	4783	5185	5091	5239	5279	5041	4834	5171	5232	5327	5478	5294	5188
5581	5609	5450	5534	5415	5296	5288	5109	5050	5180	5141	5125	5305	5132	5196	5259	5283	5356	5176	5272	5271	5317	5389	5372	5271	5349	5080	5132	5229	5076	5032	4974	4874	5151	5035	4899	4937	4921	5070	5306	5320	5139	5087	5049	5226	5291	5235	5369	5478	5460
5736	5783	5783	5602	5588	5277	5399	5230	4977	4906	5007	4982	5189	5250	5263	5053	5454	5454	5247	5185	5108	5198	5101	5253	5365	5275	5312	5281	5228	5080	4854	4825	4823	4846	5188	5151	5070	5165	5172	5137	5132	5133	5031	5078	5235	5189	5050	5381	5576	5404
5937	5405	5764	5535	5708	5364	5388	5271	5098	5017	5165	5151	4943	5193	5258	5229	5268	5236	5624	5317	5161	5223	5012	5158	5167	5169	5334	5334	5385	5241	4930	5002	4849	4919	5051	5081	5260	5422	5229	5128	4922	5334	5041	5256	5210	5235	5191	5302	5487	5350
5665	5469	5567	5650	5293	5340	5256	5246	5206	5061	5245	5142	5026	5059	5036	5141	5128	5292	5271	5369	5236	5109	5178	5028	5081	5223	5291	5470	5358	5408	5292	5127	5073	5120	5085	5153	5078	5408	5117	5101	5136	5116	5189	5291	5298	5103	5383	5427	5301	5496
5347	5570	5407	5438	5378	5180	5209	5184	5175	5412	5100	5263	5240	5258	5183	5148	5190	5072	5131	5034	5267	5206	5306	5004	5145	5131	5272	5240	5462	5245	5264	5282	5125	5117	4993	5088	5126	5063	5142	5301	5056	5108	5143	5271	5400	5625	5314	5251	5084	5419
5566	5184	5136	5094	5224	5059	5003	4997	5032	5193	5355	5216	5323	5287	5168	5150	5134	5142	4957	5178	5156	4980	5177	5207	5175	5168	5191	5192	5085	5186	5189	5305	5135	5207	5142	5011	5073	5030	5287	5085	5051	5060	5078	5146	5391	5537	5422	5323	5298	5290
5572	5368	5206	5122	5013	5005	4950	4860	4759	5137	5268	5424	5319	5573	5385	5115	5140	5103	5096	5002	5099	5077	5267	5231	5211	5302	5142	5087	5169	5061	5041	5367	5472	5404	5229	5204	5070	5204	5030	5220	4972	5008	5080	5263	5450	5568	5496	5354	5251	4939
5559	5374	5210	5417	5159	5074	5089	4980	4939	5033	5071	5330	5286	5229	5340	5247	4969	4853	4979	4978	5076	5049	5222	5200	5356	5152	5007	4936	4932	5151	5336	5384	5501	5542	5243	5145	5095	5119	4986	5087	5296	5295	5406	5260	5283	5302	5455	5433	5150	5186
5825	5450	5695	5600	5338	5275	5130	4983	4926	4865	5021	5166	5347	5241	5263	5402	5119	5125	5075	4958	5105	5266	5314	5324	5233	5043	5078	4967	5028	5041	4993	5093	5232	5210	5334	5276	4965	5142	4889	5203	5323	5313	5428	5499	5481	5666	5440	5328	5222	5208
5698	5706	5725	5609	5548	5309	5401	5233	4926	4947	5146	5108	5185	5178	5135	5052	5240	5132	5344	5283	5183	5226	5124	5459	5142	5314	5045	5003	5041	4963	4969	5035	5058	5132	5159	5261	5012	5143	5188	4992	5069	5278	5502	5352	5582	5335	5397	5414	5500	5194
5731	5722	5744	5654	5581	5665	5389	5372	5207	5067	4960	5145	5053	5188	5165	5201	5174	5069	5402	5386	5446	5410	5264	4985	5194	5183	5083	5171	5232	5137	5087	5282	5124	5028	5035	5217	5184	4974	5074	5095	5207	5305	5405	5679	5428	5352	5302	5327	5355	5322
5463	5524	5400	5591	5678	5620	5752	5209	5249	5220	5044	5196	5005	4964	4997	4934	5183	5364	5168	5217	5395	5296	5271	5222	5034	5082	5154	5238	5055	5139	5036	4910	5051	4984	4991	4918	5025	5178	5178	5431	5362	5466	5406	5509	5532	5327	5525	5300	5441	5285
5612	5301	5535	5512	5754	5441	5370	5437	5382	5400	5513	5092	5180	5138	4910	4887	4902	5193	5139	5249	5320	5431	5487	5230	5387	5152	5148	5147	5385	5321	5038	5049	4983	5010	4750	4850	5117	5187	5311	5341	5376	5451	5422	5519	5500	5442	5355	5511	5377	5371
5612	5407	5347	5349	5313	5250	5127	5219	5379	5179	5452	5349	5081	4971	5023	4941	4864	5006	5251	5435	5240	5438	5325	5281	5197	5372	5267	5300	5199	5323	5222	5065	5105	5003	4942	4895	4990	5253	5164	5307	5318	5440	5433	5353	5482	5415	5463	5290	5269	5403
5605	5423	5488	5190	5237	5002	5112	5301	5250	5331	5314	5337	5321	5400	5248	5035	4976	4873	5005	5131	5077	5192	5304	5308	5403	5020	5031	4949	5052	5161	5195	5172	5045	5196	4926	4791	4904	5066	5102	5386	5490	5295	5203	5108	5231	5384	5311	5426	5340	5559
5772	5655	5572	5357	4893	5068	4996	5046	5127	5244	5297	5071	5247	5240	5308	4946	4946	5000	5067	4960	4861	5004	5088	5190	5212	5031	5057	5006	5108	5244	5216	5297	5300	5219	5060	4891	4829	5058	5280	5289	5243	5246	5381	5271	5189	5291	5420	5517	5142	5333
5633	5443	5622	5349	5172	5020	4995	5123	5237	5238	5023	5193	5211	5228	5034	5089	4960	5060	5014	4852	5039	4979	4942	5058	5142	4819	5106	5036	5118	5179	5255	5369	5167	5276	5271	5078	4905	4886	5117	5046	5265	5313	5169	5203	4993	5502	5559	5417	5318	5422
5518	5621	5735	5470	5334	5224	5255	5219	5106	5089	4987	4942	5048	5164	5200	5086	4921	4949	5089	5149	5180	5057	5074	4959	5151	5224	5167	5138	5207	5167	5164	5437	5392	5344	5431	5309	5151	5109	5116	5148	5136	5260	5372	5288	5393	5451	5514	5490	5385	5238
5428	5667	5702	5512	5359	5385	5113	5155	4975	4832	4958	4842	4806	4830	5002	5071	5135	5001	5279	5226	5087	5209	5200	5150	4811	5081	5147	5073	5312	5253	5357	5245	5159	5319	5401	5307	5083	4870	4970	4932	5103	5298	5318	5416	5263	5454	5456	5418	5478	5401
5748	5674	5747	5533	5409	5396	5337	5542	5124	5280	5231	5021	4800	4877	4810	5041	5135	5244	5317	5448	5471	5368	5012	5290	5172	5253	5099	5164	5266	5111	5064	5116	5127	5074	5028	5234	5159	4979	5101	5043	5061	5224	5229	5306	5302	5368	5337	5467	5431	5335
5787	5818	5742	5566	5504	5603	5565	5413	5553	5329	5273	5377	5061	5089	5069	5206	5180	5124	5391	5516	5599	5525	5332	5262	5184	5338	5310	5030	5175	5262	5112	5101	5189	5007	5143	5155	5095	5157	5275	4996	5218	5325	5246	5361	5395	5347	5351	5455	5474	5394
5581	5809	5619	5355	5295	5502	5449	5396	5197	5312	5184	5038	5066	5052	5067	5382	5371	5461	5383	5594	5397	5629	5755	5487	5288	5184	5228	5137	5155	5038	5206	5099	5103	4828	4966	5181	5189	5364	5216	5309	5208	5201	5213	5318	5231	5310	5127	5235	5397	5496
5377	5290	5246	5019	5043	5378	5428	5302	5412	5411	5402	5252	5320	5152	5252	5245	5149	5402	5418	5569	5728	5575	5475	5524	5352	5381	5287	5351	5257	5222	5308	5316	5132	5090	5020	5245	5300	5442	5474	5272	5229	5416	5204	5247	5283	5367	5366	5233	5288	5563
5035	5091	5221	5003	5158	5045	5384	5334	5348	5463	5443	5398	5317	5676	5384	5347	5125	5224	5150	5261	5467	5552	5175	5339	5396	5485	5190	5135	5304	5154	4972	5211	5136	5090	5065	5195	5314	5579	5735	5348	5137	5343	5221	5302	5304	5302	5258	5418	5571	5525
5330	5274	5114	5039	4789	5000	4835	4995	5079	5026	5130	5317	5378	5313	5466	5430	5343	5091	4972	5027	5269	5495	5415	5377	5232	5368	5273	4969	5103	5064	5230	5165	5451	5316	5118	5321	5302	5590	5454	5339	5263	5459	5141	5172	5407	5329	5415	5457	5425	5574
5686	5047	5220	4773	4705	4640	4582	4729	4907	4865	4990	5018	5057	5164	5025	5116	5243	5304	5258	5195	5064	5132	5645	5630	5597	5550	5399	5283	5186	5230	5381	5342	5354	5365	5136	5196	5335	5336	5448	5163	5381	5291	5239	5383	5267	5441	5194	5364	5555	5474
5815	5401	5075	4949	4775	4804	4859	4920	5075	5257	5105	5336	5377	5079	4998	4959	5023	5290	5318	5321	5226	5157	5368	5578	5790	5433	5447	5242	5350	4929	5308	5441	5232	5274	5119	5028	5040	5193	5325	5079	5306	5146	5218	5089	5377	5384	5360	5312	5290	5500
6181	5619	5674	5306	5142	4999	4918	4844	5050	5214	5304	5456	5446	5500	5284	5205	5081	5143	5008	5360	5437	5490	5435	5387	5683	5826	5570	5339	5441	5248	5198	5299	5402	5265	5306	5027	5067	5167	5206	5317	5383	5187	5091	5062	5080	5356	5246	5325	5251	5245
6292	6147	5744	5516	5353	4876	4884	4759	4743	4973	5057	5126	5470	5431	5497	5510	5695	5523	5109	5158	5210	5472	5655	5458	5503	5689	5633	5232	5275	5345	5236	5059	5412	5302	5383	5152	5171	5371	5256	5480	5391	5297	5292	5321	5217	5300	5357	5277	5447	5417
6609	6166	5871	5531	5302	5048	4805	4619	4763	4691	4791	4845	4895	5103	5354	5549	5918	5749	5524	5306	5143	5230	5530	5283	5317	5267	5620	5403	5042	5354	5366	5110	5439	5355	5332	5279	5110	5327	5399	5698	5490	5429	5287	5124	5218	5354	5483	5410	5311	5444
6311	5884	5588	5356	5505	5339	5121	5026	4887	4787	4774	4701	4828	4765	4921	5360	5601	5748	5769	5722	5171	4900	5178	5462	5295	5026	5451	5636	5381	5128	5291	5328	5372	5613	5339	5347	5366	5256	5470	5546	5472	5536	5438	5111	5352	5277	5426	5518	5561	5707
5917	5780	5549	5752	5720	5718	5544	5259	5134	4859	5011	4801	4853	4738	4832	5092	5334	5453	5682	5765	5307	4942	4802	5263	5353	5176	5104	5421	5484	5278	5244	5408	5129	5366	5280	5425	5571	5286	5439	5452	5329	5414	5280	5059	5240	5185	5509	5392	5577	5596
5911	5810	5929	5944	5890	5924	5962	5625	5357	5279	5006	5024	4841	4857	4965	5023	4890	5151	5494	5545	5480	5102	4858	4928	5239	5534	5326	5375	5685	5619	5380	5604	5250	5118	5563	5207	5346	5260	5248	5247	5306	5409	5365	5294	5251	5322	5392	5388	5457	5530
5775	6038	6177	6226	6087	6054	5926	5822	5571	5264	5114	4936	5060	5134	5183	5187	5019	4995	5250	5304	5438	5339	5258	5001	5277	5613	5234	5315	5859	5749	5337	5505	5247	5033	5513	5275	5245	5103	5112	5126	5214	5197	5244	5392	5326	5355	5422	5465	5430	5448
5701	6123	6185	6428	6096	5987	5780	5690	5519	5310	5099	5015	4996	5252	5316	5393	5372	5158	5216	5123	5257	5495	5514	5088	5223	5440	5357	5328	5684	5852	5401	5119	5298	4951	5241	5079	5066	5292	5222	5174	5066	5236	5331	5426	5143	5347	5400	5503	5615	5422
5725	5998	6027	6087	5978	5888	5799	5483	5324	5177	4805	4756	4872	4907	5209	5390	5462	5500	5305	5222	5202	5531	5545	5261	4930	5212	5291	5219	5297	5532	5324	5013	5144	5095	5083	5190	5158	5232	4882	5158	5229	5250	5110	5313	5250	5378	5352	5586	5486	5620
5766	5916	5710	5678	5648	5564	5573	5517	5339	5224	5002	4737	4679	4735	4876	5250	5453	5498	5616	5303	5318	5383	5585	5291	4830	4976	5416	5282	5137	5372	5213	5007	5210	5186	4836	5230	5093	5297	5151	5295	4966	5293	5377	5120	5275	5357	5331	5584	5702	5629
5546	5538	5545	5436	5356	5427	5673	5499	5361	5265	4840	4836	4671	4596	4689	4938	5124	5525	5431	5124	5173	5124	5437	5395	4939	4856	5240	5346	5025	5158	5608	5117	5274	5316	5026	5297	5112	5309	5276	5057	5162	5086	5106	5210	5162	5335	5506	5544	5615	5710
5381	5180	5193	5179	5226	5285	5478	5694	5534	5448	5159	4995	4797	4620	4646	4659	5013	5392	5454	5162	5019	5365	5468	5499	5134	4699	5082	5324	5148	5397	5696	5192	5123	5228	4945	5145	5110	5208	5255	5046	5145	4925	5278	5240	5296	5409	5454	5838	5648	5673
5204	5121	4824	5040	5061	5287	5368	5606	5608	5568	5345	5260	4942	4688	4784	4780	5190	5241	5188	5270	5119	5100	5546	5535	5188	4715	4897	5442	5276	5329	5619	5316	5181	5453	4921	4874	5007	5041	5250	5169	5158	5060	5407	5270	5431	5440	5665	5821	5581	5665
4846	4754	4660	4804	4903	5320	5636	5827	5703	5679	5555	5141	5004	4758	4728	4736	4894	5173	5345	5220	4967	4849	5190	5468	5095	4842	4905	5384	5082	5200	5564	5510	5279	5201	4954	5080	4955	5059	5225	5119	5073	5191	5398	5396	5542	5580	5753	5767	5648	5666
4728	4549	4679	4679	4890	5290	5556	5927	5854	5987	5562	5397	5195	4921	4707	4615	4749	4972	5344	5067	5004	5030	5221	5456	5288	4821	4877	5206	5169	5097	5510	5387	5109	5213	4795	4966	5240	5172	5368	5068	5235	5043	5414	5465	5592	5598	5559	5553	5698	5698
4791	4515	4605	4697	4865	5044	5447	5867	5783	5780	5669	5276	5201	4897	4758	4581	4665	4961	5206	5171	5119	5053	5431	5486	5372	4805	4907	5082	4982	5038	5421	5219	4977	5295	4851	4813	5158	5117	5417	5201	5287	5056	5361	5345	5575	5347	5265	5422	5499	5638
4862	4715	4496	4417	4702	4882	5248	5505	5518	5686	5503	5395	5198	4927	4637	4714	4668	4973	5072	5156	4983	4985	5389	5589	5255	4867	4820	5248	5022	4929	5351	5269	5068	5294	4912	4902	5156	5097	5403	5261	5204	5022	5115	5191	5460	5255	5234	5191	5354	5470
4902	4671	4591	4611	4541	4667	5148	5291	5449	5357	5439	5358	5096	4974	4808	4716	4635	4828	5089	4941	4777	4854	5302	5471	5215	4903	4849	5221	4966	5207	5626	5331	5348	5374	5097	5046	5005	5094	5308	5144	5127	5102	5202	5272	5384	5184	5151	5402	5358	5524
4968	4805	4438	4515	4505	4708	4849	5168	5273	5416	5478	5297	5246	4978	4792	4771	4787	4903	4987	4861	4692	5035	5392	5599	5257	4846	4862	5199	4961	5180	5584	5330	5209	5431	4897	5092	5146	5098	5250	5175	5258	5163	5499	5437	5487	5446	5129	5439	5298	5554
5120	4847	4636	4485	4461	4574	5045	5040	5264	5374	5385	5335	5242	5122	4964	5315	5172	5056	4987	4960	4756	5016	5483	5502	5205	4785	5104	5203	4764	5030	5273	5189	5275	5188	4887	5148	5106	5251	5273	5246	5311	5338	5405	5472	5607	5458	5143	5213	5416	5441
4887	4708	4636	4561	4500	4620	4905	5032	5161	5326	5480	5320	5371	5358	5210	5206	5032	5019	4713	4500	4735	5111	5421	5602	4965	4838	5127	4781	4725	5037	5239	5125	5170	5128	4960	5077	5049	5274	5318	5349	5421	5122	5274	5272	5274	5208	4944	5196	5095	5349
4807	4790	4662	4720	4628	4875	4848	4918	5317	5300	5527	5592	5631	5422	5426	5320	5063	4840	4446	4423	4673	5074	5345	5228	4829	4815	4915	4755	4628	4922	5020	5051	5227	5064	5045	5208	5117	5506	5559	5567	5383	5231	5089	5189	5102	5015	5055	5020	5223	5244
4701	4755	4789	4729	4723	4782	4992	5272	5514	5574	5668	5923	5689	5509	5525	5230	4953	4526	4343	4347	4780	5229	5218	5028	5003	5017	4887	4683	4610	5032	5037	5294	5483	5010	5213	5064	5315	5408	5579	5453	5270	5254	5189	5163	5149	5086	5104	4938	5162	5285
4688	4610	4701	4822	4903	4880	5199	5580	5489	5898	5964	6126	5996	5682	5625	5240	4765	4513	4383	4729	5046	5369	5130	4952	4896	5135	4919	4697	4860	5185	4964	5289	5359	5043	5231	5169	5367	5588	5456	5581	5412	5219	5223	5235	5155	5161	5082	4985	5227	5148
4674	4461	4531	4820	4816	5232	5589	5717	5756	6196	6252	6231	6055	5759	5381	5065	4780	4398	4647	4950	5073	5253	5070	5057	5260	5134	4855	4784	5168	5158	5203	5455	5276	4943	5106	5126	5301	5293	5595	5437	5256	5369	5295	5265	5126	5057	5125	5033	5295	5259
4636	4315	4240	4363	4643	4910	5240	5580	5835	6194	6175	6231	5918	5748	5095	4850	4588	4581	4809	4978	5078	5019	4986	5325	5260	4993	4705	4841	5285	5149	5154	5564	5010	5037	5047	4929	5377	5310	5352	5353	5228	5248	5336	5196	5132	5022	4817	4912	5028	5203
4627	4380	4322	4150	4481	4650	5104	5315	5532	5620	5737	5612	5472	5216	4971	4783	4597	4579	4702	4785	4796	4999	5116	5173	5277	4904	4769	4987	4854	4837	5357	5369	5183	5151	4971	4944	5209	5281	5606	5365	5169	4969	5031	4904	4900	4742	5003	5006	4986	5315
4685	4620	4526	4416	4327	4539	4784	5107	5157	5253	5405	5401	5315	5115	5093	4854	4896	4749	4496	4553	4826	5164	5447	5428	5017	4915	4980	4927	4914	5095	5363	5201	5245	5124	4820	5101	5127	5264	5528	5247	5157	4832	4855	4839	4989	4923	4904	5228	5072	5375
4748	4758	4793	4803	4826	5077	5068	5344	5325	5585	5525	5463	5316	5256	5088	5006	4828	4587	4501	4621	4986	5265	5406	5241	5016	5151	4969	4843	4973	5380	5234	5136	5076	4860	4838	5016	5188	5341	5310	5169	4933	4904	4790	4944	5049	4971	4981	5060	5126	5239
4474	4629	4617	4930	4955	5280	5406	5504	5744	5768	5886	5694	5532	5296	4979	4771	4479	4472	4653	5027	5365	5533	5460	5248	5232	5061	4943	4997	5182	5433	5219	5241	4994	4704	4942	4865	5238	5282	5259	5195	5078	5064	5104	5084	4924	4911	4883	4998	5077	5301
4486	4344	4439	4641	4854	5031	5547	5379	5609	5774	5756	5698	5466	5189	4803	4337	4464	4557	4869	5214	5424	5383	5146	5339	5246	4925	4841	5050	5102	5148	5171	5197	4871	4698	4780	4929	5249	5293	5408	5265	5186	5109	5035	4917	4858	4885	4942	5031	5061	5107
4634	4535	4448	4521	4597	4753	5141	5326	5303	5531	5251	5218	5076	4731	4612	4424	4548	4721	4929	5007	5186	5335	5454	5284	4941	4707	4713	4875	4920	5075	5098	4890	4743	4737	4732	4870	5106	5106	5254	5198	5186	5015	5182	5011	5016	4968	5054	5093	5105	5207
4623	4808	4747	4781	4844	5052	5274	5351	5348	5407	5329	5167	5178	4678	4679	4468	4711	4761	4871	4984	5046	5381	5188	5074	4616	4520	4752	4744	4838	5093	5023	4897	4865	4528	4832	4929	5217	5272	5144	5157	5146	5309	5255	5216	5106	5170	5094	5072	5069	5296
4550	4570	4764	5002	5260	5631	5895	5751	5984	5826	5832	5308	5035	4905	4608	4598	4543	4667	5048	5070	5382	5227	5104	4701	4532	4728	4767	4835	5054	5170	5122	4939	4761	4546	4939	5064	5295	5358	5278	5131	5100	5077	5301	5271	4986	5093	5050	4991	4978	4988
4516	4574	4696	4926	5247	5563	6024	5980	5962	5829	5667	5429	4860	4709	4640	4435	4585	4840	5300	5325	5439	5221	4847	4753	4640	4704	4710	4999	5147	4995	5057	4775	4631	4638	4933	5086	5313	5333	5311	5086	5256	5138	5277	5079	5128	5105	5130	5065	4936	4951
4806	4892	4967	5067	5325	5503	5766	5818	5711	5664	5454	5104	4891	4473	4496	4788	4731	4922	5240	5321	5382	5153	5085	4719	4566	4593	4893	4904	5110	5125	5201	4851	4766	4692	4913	5160	5300	5361	5318	5217	5250	5034	5335	5247	5022	5027	5090	4979	4984	5025
4859	4904	5220	5406	5604	5757	5662	5725	5601	5506	5198	5084	4900	4541	4670	4925	4966	5103	5189	5384	5466	5211	4985	4772	4708	4732	4924	5075	5289	5196	5108	5093	4918	4980	5059	5423	5467	5413	5279	5324	5152	5161	5276	5092	4978	5126	4993	5109	5153	5109
5260	5289	5438	5518	5613	5629	5585	5559	5493	5256	5050	4834	4421	4417	4662	4777	4997	5283	5342	5444	5277	5086	4871	4867	4984	4864	5169	5303	5387	5144	5184	5153	5024	5229	5312	5282	5403	5434	5229	5081	5064	5288	5123	4996	5028	5041	5001	5044	5165	5070
5791	5784	6119	5891	5793	5850	5579	5379	5230	5002	4793	4542	4425	4471	4621	5056	5386	5468	5527	5441	5181	5064	4977	4871	4908	5140	5254	5402	5328	5316	5242	5160	5159	5391	5284	5489	5425	5109	5171	5177	5112	5239	5247	5121	5129	5022	4986	5143	4983	5253
6012	5942	6099	6046	5983	5809	5816	5443	5132	4953	4719	4573	4468	4778	4855	5048	5170	5442	5617	5549	5487	5063	4834	4807	4779	5179	5391	5452	5453	5181	5183	4975	5012	5054	5230	5454	5334	5193	5241	5069	4992	5330	5204	5267	5252	5059	5061	5025	5053	5161
6350	6172	6040	6026	5845	5619	5222	5063	4730	4749	4472	4447	4461	4844	4871	5114	5292	5407	5558	5453	5107	4890	4827	4790	4978	5082	5243	5395	5329	5294	5195	5133	4997	5047	5250	5274	5303	5225	5131	5139	5185	5378	5261	5450	5104	5107	5138	4951	5151	5066
6067	6082	6144	5986	5688	5407	5153	4789	4626	4596	4569	4606	4648	4948	5098	5157	5329	5449	5188	5124	5072	4786	4868	4901	5121	5098	5313	5130	5091	5134	5110	5128	4963	5133	5221	5271	5148	5202	5190	5318	5422	5307	5530	5251	5234	5225	5294	5202	4926	4985
6396	6226	6021	5595	5435	5151	4938	4669	4684	4590	4575	4755	4920	5009	5023	5359	5291	5334	5337	4966	4824	4750	4885	5025	5037	5266	5324	5193	5258	5047	4999	4946	5112	5139	5179	5072	5038	5056	5182	5161	5308	5508	5413	5372	5236	5383	5101	4968	5010	4924
6194	5937	5821	5453	5104	4857	4728	4540	4450	4553	4773	4944	5070	5329	5252	5500	5503	5318	5041	4897	4768	4879	4960	5061	5097	5171	5181	5143	5064	5001	4878	5033	4949	5058	5108	4974	5146	4967	5219	5479	5681	5572	5535	5369	5272	5112	5037	5049	4962	4838
5943	5538	5264	5170	4850	4654	4468	4498	4494	4620	4825	5001	5233	5329	5442	5505	5320	5215	5128	4952	4815	4942	5010	5037	4959	5148	5228	5253	4954	4971	5065	4954	5091	5129	5024	5126	5063	5084	5293	5488	5425	5464	5359	5187	5182	4982	4922	4995	4902	4986
5571	5243	5173	4758	4630	4379	4393	4327	4580	4793	4982	5285	5295	5467	5494	5358	5221	5254	4928	4911	4860	4917	5109	5121	5320	5267	5206	5016	4950	5028	4900	5049	5069	5211	5188	5056	5063	5189	5263	5322	5364	5165	5175	5145	5128	5086	5007	4940	5129	4971
5237	4848	4698	4571	4336	4481	4422	4546	4806	5112	5217	5332	5457	5410	5262	5200	5107	5094	5120	4941	5023	5082	5356	5238	5275	5095	5183	5184	4939	5069	5124	5045	5154	5120	5029	5080	5072	5073	5191	5277	5232	5314	5065	5043	5160	5153	5072	5084	4949	5091
4820	4624	4493	4333	4385	4461	4712	4768	4888	5240	5548	5494	5468	5431	5281	5114	5016	4931	4914	4980	5105	5071	5220	5292	5386	5382	5143	4979	4838	5059	5055	5181	5327	5282	5191	5155	5361	5151	5244	5304	5342	5318	5187	4995	5145	5123	5194	4986	5064	5329
4695	4448	4350	4303	4451	4528	4774	4975	5150	5374	5463	5388	5520	5283	5099	5121	4979	4953	4725	4968	4937	5266	5331	5307	5155	4981	4998	4983	4800	4967	5067	5346	5557	5347	5246	5237	5218	5288	5367	5626	5492	5491	5347	5142	5227	5381	5262	5104	5061	5283
4683	4513	4589	4589	4742	4864	4948	5134	5314	5303	5390	5589	5346	5253	5113	4967	4921	4784	4947	5024	5180	5288	5229	5145	5150	5000	4866	4798	4831	4998	4973	5304	5346	5310	5407	5362	5260	5462	5686	5435	5518	5414	5401	5262	5404	5180	5339	5160	5078	5053
4831	4844	4830	4948	4983	5339	5356	5346	5535	5427	5246	5304	5338	5061	4985	4910	4961	5052	4988	5109	5163	5215	5324	5171	5004	4877	4810	4816	4994	5224	5386	5191	5197	5313	5208	5251	5420	5510	5366	5473	5582	5438	5437	5550	5588	5274	5314	5072	5133	5037
5056	5288	5201	5231	5458	5579	5651	5597	5389	5464	5239	5281	5021	4919	4810	4956	4922	5173	5250	5188	5216	5371	5167	5020	4981	4871	4954	4894	5149	5241	5235	5324	5141	5235	5278	5177	5166	5401	5289	5362	5244	5495	5675	5549	5407	5436	5202	5099	5070	5009
5212	5234	5421	5343	5563	5530	5587	5649	5455	5280	5155	5030	4780	4834	5005	5018	5280	5324	5357	5183	5199	5200	5187	5151	4892	4878	5068	5260	5169	5380	5412	5318	5258	5150	5284	5515	5416	5410	5506	5398	5306	5601	5496	5611	5333	5146	5129	5243	5178	5141
5455	5477	5421	5480	5495	5605	5573	5513	5253	5364	5048	4897	4833	5034	4880	5131	5144	5174	5348	5395	5301	5149	5130	5089	4935	4999	5098	5311	5442	5458	5344	5466	5241	5309	5412	5451	5662	5416	5447	5375	5290	5356	5646	5589	5338	5163	5139	5216	5296	5193
5712	5475	5527	5509	5360	5477	5142	5256	5015	5058	4934	4972	4845	5005	5026	5139	5127	5344	5281	5044	5283	5163	5056	5041	5057	5047	5303	5474	5483	5434	5388	5444	5363	5333	5443	5570	5372	5304	5340	5296	5379	5300	5524	5393	4943	5264	5227	5252	5242	5025
5933	5437	5427	5334	5143	5136	5006	5013	4765	4955	4843	4900	4952	4901	5182	5174	5147	5100	5082	5140	4975	5062	5119	5135	5293	5253	5439	5481	5201	5330	5384	5161	5303	5433	5535	5527	5290	5183	5125	5178	5410	5411	5334	5035	5082	5241	5198	5353	5295	5281
5742	5595	5344	5049	5050	4881	4932	4693	4750	4924	4854	5057	5135	5171	5307	5157	5171	5123	5054	4955	4995	5002	5223	5218	5387	5515	5355	5448	5279	5193	5115	5210	5222	5328	5449	5309	5043	5131	5276	5244	5382	5127	5187	5106	4993	5223	5358	5356	5353	5328
5805	5223	5102	5012	4845	4765	4815	4631	4726	4861	4893	4970	5050	5290	5320	5449	5343	5214	4922	4842	4830	5053	5171	5325	5234	5480	5581	5175	4957	4900	5027	5163	5283	5454	5239	5265	5139	5106	5160	5365	5303	5255	5112	5170	5212	5486	5308	5626	5374	5205
5377	5064	4952	5053	4941	4796	4898	4924	4977	5016	5220	5203	5247	5359	5445	5413	5203	5193	5070	4924	5003	5083	5032	5379	5354	5370	5493	5083	4998	5004	5338	5261	5353	5450	5397	5307	5175	5308	5223	5282	5278	5054	5162	5165	5094	5142	5399	5313	5239	5175
5151	5032	4889	4912	5129	5132	5117	5240	5334	5474	5360	5258	5290	5409	5390	5198	5273	5199	5007	5134	5188	5165	5117	5198	5282	5296	5315	5074	4934	5236	5367	5296	5260	5447	5290	5260	5221	5406	5288	5176	5080	5043	5116	5253	5305	5215	5193	5343	5261	5210
5090	5023	4892	5006	5187	5155	5336	5402	5442	5476	5401	5195	5314	5224	4951	5192	5128	5180	4996	5114	5265	5278	5334	5167	5241	5218	5122	5204	5369	5356	5415	5384	5359	5229	5170	5144	5203	5222	5141	5029	5052	4955	5114	5288	5338	5074	5115	5116	5223	5408
5043	4973	5033	5134	5077	5153	5394	5385	5502	5533	5260	5156	5010	4791	4819	4641	4892	5053	5247	5173	5268	5361	5415	5209	4979	5045	5122	5458	5452	5470	5430	5438	5212	5104	5055	5089	5140	5140	5087	5148	5010	5132	5225	5259	5338	5177	5102	5332	5324	5409
5323	5240	5142	5124	5356	5347	5339	5593	5461	5369	5411	5169	5006	4806	4930	4645	4880	4883	4910	5282	5278	5399	5291	5167	5167	5136	5077	5575	5511	5644	5494	5298	5102	5101	5079	5155	5054	5352	5220	5156	5083	5135	5269	5251	5182	5102	5060	5302	5548	5518
5373	5414	5302	5359	5299	5406	5517	5241	5198	5244	5158	5015	5118	4917	4886	4957	4953	5150	5045	5264	5364	5261	5282	5271	5245	5163	5407	5421	5516	5561	5379	5154	5160	5173	5073	5157	5263	5131	5147	5233	5215	5142	5238	5161	5160	5082	5230	5284	5429	5397
5789	5555	5374	5197	5301	5154	5203	5018	5045	5084	5021	4950	5009	5139	5167	5307	5124	5218	5279	5057	5118	5334	4980	5212	5297	5530	5471	5500	5374	5212	5082	4954	5104	5203	5204	5277	5091	5066	5213	5349	5273	5256	5222	5134	5104	5182	5086	5213	5253	5401
5960	5632	5514	5177	5208	5210	5014	4888	4794	4902	4940	4904	5150	5233	5406	5415	5491	5515	5218	5268	5087	5007	5003	5385	5398	5605	5643	5401	5130	4990	5055	5215	5245	5295	5246	5158	5045	4982	5197	5332	5347	5348	5085	5017	5096	5244	5368	5150	5201	5305
5948	5598	5672	5357	5111	4975	5020	4841	4919	5029	4983	5240	5320	5375	5538	5575	5548	5431	5356	5237	5137	5194	5311	5351	5326	5463	5459	5305	5169	5066	5086	5056	5361	5444	5330	5294	5114	5170	5346	5476	5430	5103	5067	5137	5238	5269	5312	5204	5288	5408
5743	5433	5584	5400	5360	5103	5109	5074	5067	4992	5217	5197	5323	5444	5498	5412	5342	5449	5319	5208	5166	5212	5186	5250	5403	5330	5199	5265	5125	5126	5203	5237	5418	5240	5206	5149	5260	5241	5214	5324	5264	5244	5295	5057	5338	5458	5257	5439	5300	5369
5462	5303	5480	5343	5454	5575	5345	5342	5340	5251	5249	5263	5238	5367	5122	5109	5069	5145	5194	5273	5274	5258	5187	5126	5121	5207	5233	5292	5249	5369	5256	5227	5269	5080	5130	5318	5218	5246	5347	5194	5285	5254	5205	5285	5360	5336	5317	5292	5478	5312
5062	5111	5243	5371	5618	5703	5584	5627	5530	5603	5560	5334	5077	5064	5011	4985	5061	5066	5295	5358	5411	5338	5139	4998	5083	5004	5141	5257	5563	5405	5265	5243	5221	5175	5160	5373	5543	5349	5345	5188	5215	5234	5407	5485	5522	5293	5224	5268	5409	5402
5041	4942	4970	5119	5338	5497	5752	5612	5623	5605	5571	5253	5112	5103	5065	4873	5067	5165	5352	5499	5418	5503	5298	5130	4989	5245	5254	5463	5465	5552	5460	5333	5288	5246	5303	5359	5446	5537	5571	5307	5448	5403	5512	5553	5413	5382	5321	5306	5374	5397
5182	4840	4831	4867	5169	5505	5810	5417	5439	5568	5385	5351	5249	5035	5264	5148	5208	5292	5437	5660	5540	5600	5392	5379	5359	5418	5475	5589	5421	5432	5349	5370	5390	5310	5536	5389	5521	5572	5371	5279	5476	5615	5553	5440	5377	5305	5345	5428	5371	5345
5402	5095	4995	5047	5237	5417	5422	5236	5245	5247	5470	5412	5368	5511	5360	5209	5161	5216	5184	5318	5381	5366	5631	5489	5486	5399	5529	5247	5225	5352	5360	5569	5444	5371	5327	5432	5227	5379	5316	5447	5508	5552	5304	5367	5289	5301	5395	5491	5394	5397
5546	5475	5248	5222	5246	5434	5121	5292	5064	5184	5450	5355	5499	5653	5377	5134	5252	4979	5096	5137	5110	5550	5528	5639	5741	5377	5373	5251	5074	5244	5321	5436	5467	5384	5405	5266	5316	5256	5464	5478	5285	5376	5337	5277	5468	5520	5588	5526	5396	5424
5673	5505	5326	5437	5347	5063	5046	5057	5115	5307	5283	5577	5538	5497	5428	5270	5060	4927	4835	5076	5067	5223	5412	5498	5494	5329	5225	5148	4985	5310	5376	5506	5422	5515	5361	5225	5236	5232	5458	5435	5280	5289	5346	5298	5401	5686	5593	5425	5547	5401
5721	5616	5513	5327	5207	5045	5067	5240	5179	5245	5308	5188	5382	5573	5363	5299	5106	4976	5003	4974	5071	5343	5306	5376	5542	5433	5319	5175	5164	5353	5570	5522	5637	5480	5332	5428	5217	5443	5335	5418	5482	5432	5400	5331	5402	5469	5380	5547	5413	5245
5880	5711	5562	5320	5157	5205	5336	5118	5076	5161	5136	5182	5331	5255	5348	5227	5206	5196	5156	4985	5001	5259	5196	5395	5444	5535	5527	5527	5339	5208	5464	5443	5479	5524	5435	5437	5304	5387	5471	5639	5593	5466	5500	5493	5489	5471	5391	5694	5467	5599
5854	5623	5825	5536	5576	5497	5413	5168	4984	4952	4904	4951	4848	5041	5181	5329	5475	5439	5359	5178	5088	5350	5206	5447	5475	5487	5710	5733	5506	5405	5285	5267	5320	5368	5529	5374	5469	5362	5368	5471	5578	5522	5451	5517	5365	5386	5519	5579	5539	5391
5998	5684	5874	5797	5820	5812	5425	5474	5242	4837	4998	4777	4858	5164	5050	5185	5406	5418	5327	5286	5156	5062	5255	5325	5464	5519	5667	5773	5470	5218	5026	5057	5312	5472	5520	5645	5493	5286	5410	5275	5495	5722	5447	5367	5238	5443	5410	5533	5544	5460
5811	5794	5818	5839	5703	5784	5668	5581	5288	5094	4944	4910	4878	5055	5196	5304	5373	5311	5360	5344	5080	5119	5046	5178	5294	5283	5587	5512	5495	5538	5212	5355	5257	5412	5444	5570	5443	5521	5284	5522	5562	5547	5522	5362	5364	5359	5394	5559	5473	5363
5789	5737	5735	5616	5572	5662	5690	5500	5617	5158	5144	4837	5011	5054	5077	5267	5415	5379	5448	5390	5198	5231	5017	5267	5168	5316	5504	5561	5393	5515	5396	5310	5273	5346	5434	5425	5424	5512	5483	5411	5553	5449	5407	5276	5355	5278	5279	5436	5468	5371
5566	5699	5592	5596	5463	5395	5655	5588	5612	5485	5111	4968	4958	4894	4921	5095	5237	5343	5433	5522	5415	5246	5296	5171	5187	5359	5393	5586	5536	5646	5440	5221	5245	5393	5191	5441	5506	5543	5440	5347	5398	5475	5464	5445	5374	5223	5235	5282	5500	5519
5372	5435	5441	5393	5402	5498	5432	5556	5444	5261	5239	5027	5018	4775	4735	4933	5036	5246	5332	5564	5499	5442	5347	5284	5049	5195	5352	5440	5719	5605	5588	5346	4954	5072	5365	5380	5552	5328	5527	5385	5366	5463	5490	5502	5519	5216	5200	5183	5298	5516
5291	5229	5315	5328	5458	5495	5669	5540	5377	5444	5288	5181	4907	4709	4888	4836	4904	5151	5220	5566	5483	5524	5294	5349	5026	4965	5326	5451	5418	5385	5275	5256	5006	5215	5198	5385	5281	5419	5416	5300	5353	5442	5558	5483	5351	5247	5348	5361	5331	5305
5358	5250	5230	5168	5271	5590	5547	5586	5553	5617	5360	5416	5268	5108	5078	4940	5112	5036	5203	5318	5523	5474	5433	5384	5176	5153	5001	5189	5196	5214	5331	5239	5178	5246	5210	5205	5399	5440	5550	5325	5330	5315	5491	5334	5324	5364	5294	5186	5290	5157
5356	5220	5098	5233	5189	5333	5377	5317	5609	5575	5500	5412	5391	5083	4932	5007	5057	5236	5136	5305	5350	5453	5535	5535	5432	5176	5054	5065	4929	5194	5215	5525	5316	5233	5115	5277	5282	5439	5442	5236	5394	5253	5178	5373	5371	5309	5330	5186	5272	5327
5499	5414	5228	5128	5125	5068	5149	5238	5294	5389	5424	5361	5331	5121	4973	4952	4919	5035	5128	5182	5304	5559	5658	5456	5222	4975	4913	5083	5223	5353	5420	5397	5405	5327	5010	5002	5244	5511	5515	5375	5191	5183	5225	5270	5366	5482	5345	5131	5359	5199
5556	5364	5253	5159	5030	5085	5084	5108	5201	5375	5303	5198	5367	5222	5072	4799	4925	4850	5049	5199	5366	5420	5491	5546	5204	5107	5044	5103	5129	5328	5426	5400	5342	5280	5218	5056	5127	5263	5235	5381	5263	5307	5312	5434	5438	5497	5463	5373	5324	5385
5451	5368	5282	5207	4975	5055	5078	5140	5044	5357	5371	5550	5343	5501	5423	5029	5033	5013	5179	5175	5193	5337	5337	5313	5469	5237	5234	5156	5007	5243	5294	5349	5419	5242	5083	5103	5162	5327	5634	5609	5436	5292	5316	5291	5608	5577	5612	5345	5451	5327
5671	5551	5330	5256	5081	5193	4895	4951	5118	5382	5450	5502	5517	5560	5378	5450	5215	5163	5008	5093	5197	5335	5481	5487	5501	5622	5182	5157	4804	5031	5263	5433	5487	5309	5226	5186	5202	5341	5525	5512	5412	5294	5232	5366	5494	5271	5435	5347	5244	5187
5776	5589	5204	5104	5066	5088	5058	5017	5223	5382	5384	5666	5473	5652	5555	5446	5390	5194	4962	4856	5165	5157	5419	5526	5410	5408	5234	4990	4924	5027	5235	5279	5470	5334	5263	5119	5119	5198	5395	5322	5405	5348	5230	5243	5280	5295	5443	5341	5080	5304
5815	5593	5288	5163	5161	5196	5050	5027	5083	5349	5317	5434	5475	5482	5485	5386	5356	5284	4914	4807	4937	5105	5393	5441	5388	5317	5260	4968	4878	4890	5091	5224	5381	5351	5320	5134	5046	5174	5234	5477	5424	5336	5148	5099	5274	5295	5322	5425	5305	5252
5877	5613	5353	5419	5245	5208	5083	5124	4988	5051	5266	5118	5280	5364	5318	5445	5246	5225	5070	5005	4909	5046	5182	5187	5403	5370	5217	5167	4993	5037	4919	5186	5279	5459	5180	5149	5148	5029	5210	5464	5500	5337	5215	5079	5158	5351	5463	5556	5390	5244
6249	5584	5456	5416	5207	5167	5247	4987	4939	4983	4875	5035	5388	5428	5563	5468	5302	5425	5397	5230	4958	4951	5071	5258	5438	5500	5321	5393	5317	5011	4986	5068	5284	5289	5162	5177	5165	5199	5286	5398	5384	5354	5280	5160	5352	5400	5547	5489	5232	5365
6173	5812	5713	5447	5201	4901	5019	4942	4897	4917	4880	5222	5394	5409	5646	5563	5596	5419	5277	5152	5016	5068	4989	5218	5362	5557	5463	5412	5190	5166	5011	5092	5061	5337	5289	5173	5249	5317	5401	5230	5464	5397	5296	5351	5285	5398	5577	5478	5340	5330
6233	5984	5863	5366	5236	4999	5145	5133	5139	4966	5056	5149	5473	5634	5573	5684	5681	5497	5284	5260	5059	4980	5129	5348	5388	5563	5391	5310	5142	5235	5135	5123	5257	5389	5397	5235	5151	5265	5167	5364	5402	5383	5415	5319	5159	5472	5432	5410	5372	5234
5908	5957	5872	5680	5557	5201	5231	5111	4952	5118	5077	5237	5309	5369	5438	5543	5596	5584	5333	5194	5166	5033	5067	5168	5442	5386	5423	5413	5237	5069	5038	5071	5313	5528	5488	5415	5135	5139	5287	5314	5520	5544	5600	5413	5453	5443	5682	5504	5657	5307
5934	6136	6004	5885	5627	5306	5112	5029	4907	5082	4925	4743	4942	5007	5272	5579	5557	5541	5477	5366	5174	5054	4954	5218	5456	5496	5548	5442	5416	5245	5126	5038	5070	5399	5390	5275	5117	5211	5211	5588	5444	5625	5503	5297	5308	5391	5681	5665	5631	5228
5980	5987	5741	5864	5539	5404	5058	4956	4825	4770	4726	4821	4877	5138	5372	5591	5648	5686	5708	5311	5182	5111	5017	5275	5285	5590	5545	5448	5426	5361	5021	5059	5138	5202	5273	5351	5237	5217	5297	5363	5534	5510	5472	5399	5299	5407	5629	5647	5584	5292
5964	5864	5505	5614	5547	5394	5225	5058	4851	4912	4840	4918	5206	5348	5493	5536	5641	5692	5570	5554	5143	5122	4988	5101	5297	5496	5713	5597	5451	5271	5115	5071	5200	5215	5444	5437	5414	5228	5045	5318	5434	5421	5332	5623	5384	5434	5539	5503	5587	5343
5726	5602	5648	5392	5398	5513	5506	5164	5068	5085	4984	5021	5071	5356	5396	5552	5705	5690	5614	5327	5163	5239	5003	5028	5147	5411	5745	5505	5362	5155	5087	5077	5212	5336	5310	5492	5368	5065	5112	5241	5522	5508	5680	5452	5443	5485	5451	5499	5414	5230
5786	5663	5769	5543	5554	5510	5585	5470	5275	5100	4990	5122	4926	5050	5213	5428	5621	5614	5467	5436	5304	5081	5217	5005	5099	5279	5527	5520	5262	5082	5058	4991	5184	5449	5469	5453	5340	5112	5172	5278	5355	5606	5573	5564	5359	5289	5260	5546	5364	5249
5786	5769	5831	5630	5577	5707	5579	5342	5293	5001	4913	4900	4881	5096	5166	5420	5691	5818	5635	5374	5106	4959	5036	5036	5171	5332	5435	5397	5406	5239	5012	5039	5144	5384	5377	5321	5344	5240	5047	5281	5342	5539	5483	5259	5261	5317	5287	5447	5460	5203
5606	5769	5780	5694	5679	5727	5650	5309	5181	5034	4853	4955	5109	5170	5238	5412	5673	5642	5609	5355	5079	4936	4954	4957	4984	5102	5339	5428	5466	5185	5025	5050	5094	5280	5364	5396	5303	5356	5145	5119	5202	5312	5346	5245	5328	5315	5245	5462	5519	5360
5389	5549	5489	5536	5501	5510	5436	5504	5268	5052	5098	5056	5017	5212	5442	5339	5749	5708	5496	5328	4889	4652	4827	4890	4977	5173	5319	5399	5404	5176	4988	4867	4876	5068	5343	5305	5317	5077	5041	5039	5191	5412	5292	5076	5300	5181	5283	5560	5634	5441
5413	5704	5522	5355	5489	5503	5494	5634	5311	5391	5078	4999	5037	5181	5246	5491	5181	5350	5406	5452	5291	4818	4793	4722	4975	5174	5288	5226	5253	5265	5096	5001	4978	5152	5289	5452	5231	5150	5169	5131	5233	5375	5414	5277	5273	5286	5424	5504	5734	5588
5643	5664	5610	5590	5342	5511	5492	5670	5475	5218	4997	4834	5060	5020	5190	5283	5308	5338	5603	5357	5183	5129	4826	4907	4932	5144	5373	5398	5301	5122	4891	4795	5023	5118	5361	5305	5389	5240	5148	5083	5341	5416	5581	5359	5364	5304	5393	5652	5764	5562
5827	5680	5757	5670	5551	5488	5466	5365	5351	5101	4911	4915	4943	4934	5183	5291	5594	5548	5608	5448	5406	5090	4893	4870	5001	5230	5353	5283	5506	5296	5042	5005	5050	5315	5353	5546	5317	5299	5087	5271	5122	5499	5606	5489	5394	5409	5502	5665	5712	5596
5651	5545	5863	5756	5616	5372	5367	5222	5271	5190	5024	4997	5123	5129	5368	5493	5737	5741	5624	5364	5363	5181	5066	4800	5052	5280	5459	5367	5391	5169	4980	4897	5055	5419	5382	5402	5388	5296	5137	5255	5364	5657	5630	5611	5317	5413	5563	5597	5638	5617
5612	5594	5502	5774	5422	5366	5329	5163	5294	5188	5307	5207	5181	5162	5303	5598	5564	5716	5673	5310	5258	5118	5032	4962	5162	5231	5258	5489	5361	5183	5127	4997	5041	5260	5559	5474	5230	5336	5210	5323	5498	5409	5762	5611	5564	5433	5466	5571	5615	5356
5769	5415	5517	5716	5880	5704	5556	5287	5048	5250	5077	5134	4974	5109	5170	5422	5553	5722	5573	5416	5341	5273	4891	5106	5117	5254	5543	5344	5321	5398	5033	5027	5080	5085	5408	5397	5331	5298	5217	5327	5437	5521	5596	5515	5395	5342	5353	5680	5532	5469
5811	5584	5580	5650	5888	5751	5682	5272	5030	5080	5077	4934	5153	5099	5158	5440	5614	5672	5711	5590	5518	5203	5050	5067	5152	5243	5307	5348	5324	5277	5072	5094	4961	5080	5380	5477	5408	5212	5308	5185	5400	5341	5509	5435	5167	5253	5275	5549	5402	5358
6001	5796	5810	5455	5490	5516	5496	5403	5034	5103	4983	5159	5070	5167	5238	5608	5765	5762	5624	5637	5262	5150	5200	4959	5130	5156	5497	5413	5510	5082	5034	4938	4940	5060	5443	5410	5345	5148	4973	5129	5326	5439	5291	5239	5250	5151	5289	5386	5606	5281
5881	5782	5705	5454	5328	5349	5445	5306	5394	5200	5143	5026	5016	5263	5454	5622	5733	5661	5532	5478	5254	5115	5066	5008	5007	5214	5424	5411	5310	5090	4855	4990	4957	5181	5339	5411	5321	5141	4991	5127	5313	5388	5438	5229	5210	5316	5402	5308	5375	5314
5967	5955	5775	5732	5632	5332	5472	5512	5149	5263	5164	5037	5126	5063	5203	5371	5614	5649	5484	5291	5063	4909	4970	5102	5031	5098	5339	5214	5358	4938	4886	4791	5057	5197	5240	5309	5180	5092	5153	4984	5085	5355	5295	5133	5174	5127	5247	5313	5348	5315
5870	5854	5853	5732	5711	5440	5469	5269	5254	5160	5142	5045	4957	5118	5220	5440	5745	5641	5627	5287	4987	4964	4818	5009	4983	5177	5294	5237	5089	4827	4768	4742	5115	5111	5362	5246	5116	4874	5044	5040	5164	5332	5296	5141	5153	5149	5171	5454	5386	5222
6104	5926	5775	5660	5560	5496	5450	5240	5017	5042	5105	4989	5291	5073	5450	5569	5702	5779	5587	5218	4762	4834	4789	4976	4945	4981	5193	5237	5090	4871	4817	4853	5003	4998	5208	5398	5122	5003	5005	5131	5257	5438	5426	5346	5137	5226	5188	5374	5363	5153
6038	5774	5810	5480	5473	5349	5321	5144	5077	5050	5054	5243	5392	5515	5483	5623	5583	5640	5681	5269	4978	4893	4849	5002	5184	5240	5261	5132	5198	4964	4952	5008	5213	5321	5355	5142	5174	5199	5192	5228	5434	5534	5450	5190	5281	5300	5411	5473	5390	5083
5981	5909	5683	5526	5418	5396	5220	5198	5005	4998	4899	5124	5175	5550	5628	5573	5537	5823	5572	5343	5058	4946	4930	5276	5334	5275	5509	5140	5116	4995	4997	5127	5167	5436	5286	5356	5274	5153	5376	5355	5717	5473	5497	5388	5318	5419	5466	5355	5366	5349
6190	5900	5909	5402	5318	5211	5189	4994	5158	4972	4877	4914	5249	5525	5761	5760	5535	5558	5375	5419	5166	5078	5141	5330	5340	5372	5320	5378	5137	5027	4941	5022	5292	5339	5380	5433	5129	5156	5179	5507	5585	5689	5351	5295	5384	5479	5548	5324	5438	5278
6296	6134	5732	5417	5266	5152	5071	4964	4908	4948	4889	5031	5163	5571	5803	5749	5663	5443	5361	5243	5061	5156	5109	5147	5365	5484	5296	5224	5244	4805	4981	5198	5313	5416	5287	5203	5267	5280	5167	5423	5487	5578	5251	5139	5228	5465	5552	5335	5400	5129
5898	5892	5672	5410	5237	5010	5033	4846	5058	5127	5231	5021	5241	5573	5808	5735	5634	5471	5187	5123	5120	5063	5160	5318	5414	5485	5493	5164	5034	5069	4977	5223	5304	5445	5352	5149	5286	5194	5301	5376	5421	5586	5213	5018	5084	5513	5583	5355	5355	5185
5938	5634	5652	5425	5274	4993	4899	4832	4944	5177	5300	5234	5264	5730	5716	5705	5555	5180	4876	5056	5062	5252	5287	5450	5444	5455	5336	5172	5113	5014	5030	5242	5271	5371	5312	5031	5180	5311	5331	5351	5261	5274	5279	5107	5115	5517	5442	5305	5400	5293
5592	5627	5597	5504	5126	5001	4854	4871	5054	5209	5219	5422	5595	5667	5821	5659	5450	5168	4979	5157	5060	5285	5288	5524	5562	5472	5361	5171	5025	4937	4948	5129	5364	5438	5231	5005	4875	4979	5222	5208	5098	5134	5140	5139	5133	5295	5267	5393	5097	5245
5635	5510	5550	5296	5119	4970	4789	4828	5015	5157	5380	5475	5662	5796	5679	5556	5462	5392	5150	5039	5203	5245	5379	5458	5477	5346	5258	4970	4906	4998	5126	5177	5380	5427	5298	4965	4849	4989	5339	5382	5108	5119	4905	5027	5103	5280	5363	5212	5205	4988
5448	5263	5372	5177	5030	4990	4949	5001	5057	5247	5333	5754	5828	5566	5612	5388	5421	5284	5292	5284	5153	5235	5336	5507	5447	5277	5097	4894	4844	5027	5097	5076	5269	5363	5243	4871	4941	5012	5345	5282	5297	5068	5050	5147	5206	5138	5342	5062	5109	5012
5407	5210	5124	4985	4873	5023	5112	4994	5324	5353	5576	5776	5797	5914	5414	5485	5160	5109	5243	5282	5434	5206	5490	5348	5432	5277	5087	4827	4862	5006	5234	5188	5151	5213	5094	5096	4993	5080	5322	5398	5209	5093	5091	5157	5119	5237	5071	4947	4855	5053
5468	5168	4917	4992	5125	4996	5098	5159	5350	5447	5651	5619	5752	5736	5447	5252	5176	5133	5218	5376	5563	5532	5416	5407	5442	5219	5020	4865	4875	5100	5243	5299	5300	5063	5077	4941	5033	5236	5346	5272	5172	5053	5076	5225	5305	5200	5099	4845	4994	4989
5495	5357	5082	5102	4993	5073	5372	5447	5386	5613	5661	5754	5488	5567	5450	5338	4959	5068	5127	5383	5444	5565	5377	5274	5337	5172	4987	4775	4894	5178	5271	5312	5257	5112	4880	4936	4959	5235	5119	4898	5152	4961	4785	5116	5071	5108	5034	4859	5013	5194
5370	5155	5263	5076	5179	5062	5395	5502	5594	5680	5771	5550	5488	5277	5204	5115	5004	4833	4917	5154	5483	5490	5330	5239	5218	5169	4937	4918	5023	5140	5286	5322	5141	4972	4962	5104	5120	5184	5162	5096	4856	5222	5149	5057	5154	4946	5041	4981	4963	5138
5369	5131	5205	5163	5278	5234	5394	5460	5686	5830	5692	5553	5333	5189	5075	5024	5144	4964	5002	5142	5490	5504	5420	5220	5061	4867	5044	4962	4921	5266	5226	5241	4949	4818	4933	5046	5329	5334	5177	5193	5034	5067	5011	5115	5208	5141	4994	5049	5100	5098
5497	5271	5420	5493	5491	5391	5485	5535	5709	5659	5651	5417	5254	5008	5041	4982	5132	5140	5043	5255	5405	5294	5317	5187	4769	4950	4875	5085	5096	5232	5312	5167	4932	4896	5032	4975	5225	5242	5197	5138	5037	5173	5147	5239	5374	5272	5076	5179	5201	5281
5461	5444	5402	5470	5652	5541	5625	5546	5608	5575	5550	5405	5101	4800	4949	4904	5121	5166	5186	5443	5314	5344	5252	5106	5055	5013	5116	5235	5348	5373	5159	5136	4988	5003	5002	5152	5195	5167	5113	5173	5039	5141	5365	5245	5092	5197	5149	5305	5158	5433
5587	5404	5579	5736	5715	5488	5503	5320	5372	5473	5402	5121	4974	4736	4984	5032	5250	5224	5389	5369	5411	5312	5273	4929	4947	4999	5221	5443	5427	5170	5264	5081	5116	5095	5135	5218	5146	5275	5234	5144	5192	5317	5403	5405	5057	4977	5065	5252	5324	5308
5582	5550	5647	5785	5827	5645	5600	5394	5233	5177	5299	5140	4845	4742	4939	4969	5143	5396	5279	5258	5306	5190	5116	5046	5036	5110	5447	5542	5355	5360	5214	4938	5012	5138	5236	5324	5326	5211	5216	5043	5236	5190	5388	5295	5252	4997	5081	5405	5509	5389
5544	5453	5604	5793	5984	5642	5758	5433	5186	5028	5092	4839	4852	4869	4850	5023	5304	5343	5504	5342	5202	4985	5160	5077	5213	5501	5435	5699	5458	5322	5092	5066	5059	5134	5314	5503	5310	5254	5215	5195	5195	5392	5331	5222	5185	5166	5283	5530	5355	5350
5802	5573	5665	5753	5851	5680	5577	5398	5079	4954	5066	4981	5010	4997	5154	5151	5411	5435	5509	5135	5216	5050	5031	4919	5119	5434	5429	5449	5474	5496	5091	4969	5055	5177	5472	5351	5204	5091	5024	5315	5233	5254	5185	5268	5216	5157	5257	5558	5508	5417
5952	5633	5555	5663	5544	5447	5442	5163	5154	4981	4905	4924	5071	5192	5454	5293	5320	5259	5336	5380	5090	4929	5092	5225	5409	5694	5564	5323	5372	5063	5208	5130	5243	5332	5403	5316	5154	5002	5241	5350	5416	5353	5252	5240	5144	5109	5223	5385	5316	5187
5972	5609	5505	5370	5499	5354	5207	5267	4919	4973	4924	5007	5142	5361	5391	5237	5264	5224	5119	5124	5070	5284	5261	5380	5506	5727	5516	5349	5137	5059	5116	5091	5222	5291	5402	5443	5161	5080	5256	5329	5334	5185	5272	5274	5432	5311	5462	5465	5153	5368
5954	5661	5437	5291	5244	5144	5108	5000	4973	5148	4977	5224	5235	5379	5483	5315	5354	5202	5017	5041	5188	4996	5214	5294	5587	5496	5500	5341	5150	5019	5153	5248	5194	5224	5217	5350	5053	5137	5139	5267	5493	5219	5378	5346	5363	5498	5513	5333	5074	5160
5861	5452	5347	5152	5090	5066	4957	4987	5056	5193	5306	5200	5298	5324	5335	5299	5169	5042	4914	5039	5199	5208	5342	5306	5382	5383	5347	5227	5007	5031	5216	5178	5218	5289	5287	5181	5180	5164	5349	5346	5318	5118	5242	5265	5471	5586	5323	5197	5148	5282
5578	5368	5228	5106	4940	4931	5071	5078	5409	5540	5474	5288	5371	5365	5333	5129	4955	4672	4863	4788	5164	5366	5260	5230	5338	5201	5208	5074	5113	5131	5173	5430	5263	5120	5149	5008	5136	5173	5176	5047	5054	5115	5011	5069	5360	5270	5192	5113	5203	5247
5334	5211	5036	5206	5095	5148	5215	5432	5432	5630	5667	5494	5305	5190	5188	5052	4996	4845	4846	4846	5229	5444	5298	5240	5216	5063	5049	4953	4930	5061	5133	5126	5112	5093	4977	5062	5279	5133	5288	5196	4998	5051	5104	5098	5156	5298	5234	5069	5066	5384
5028	5071	5132	5156	4977	5248	5212	5326	5696	5625	5753	5562	5254	5161	5120	5105	5091	5000	5022	5110	5310	5355	5247	5144	5028	4892	5004	4933	4943	5023	5238	5004	5032	5009	4873	4950	5091	5145	5374	5135	4972	5143	5165	5249	5280	5392	5124	5057	5180	5203
5152	5214	5196	5260	5321	5207	5395	5577	5707	5683	5748	5629	5392	5033	5013	5158	5183	5199	5155	5281	5318	5300	5111	5052	4784	4798	4861	4998	5079	5205	5100	5078	5099	5002	4934	5088	5197	5206	5189	4962	5066	5036	5181	5115	5267	5108	5231	5134	5203	5200
5216	5170	5401	5592	5563	5512	5543	5607	5667	5622	5530	5466	5160	5015	4806	5082	5205	5324	5139	5237	5114	5096	5085	5030	4757	4886	4850	4986	5159	5109	5073	4990	5038	5043	4962	5171	5175	5164	5123	5022	5055	5279	5137	5284	4967	5076	5277	5015	4974	5112
5134	5191	5724	5803	5770	5589	5615	5558	5461	5504	5539	5387	5155	4910	4833	5136	5279	5356	5145	5235	5102	4992	4937	5045	4873	5008	5049	5000	5177	5060	4809	4894	5143	5121	5139	5102	5124	5130	5160	5020	5092	5244	5369	5245	5095	5039	5170	5242	5224	5225
5404	5338	5627	5778	5766	5748	5526	5238	5340	5301	5464	5250	5229	5048	5197	5157	5277	5313	5101	4994	4909	4847	4913	4993	4924	5087	5186	4986	5035	4910	4899	4789	5037	5105	5220	5149	5028	5056	5044	5054	5046	5296	5141	5173	5140	5211	5415	5284	5166	5392
5331	5351	5388	5717	5660	5516	5519	5163	5313	5152	5357	5388	5233	5300	5264	5543	5312	5276	5250	4970	4802	4610	4742	4931	5024	5094	5050	4963	4964	5071	4918	4832	5027	5078	5017	4957	4943	4890	5205	5085	5114	5262	5122	5194	5197	5255	5349	5394	5273	5123
5427	5352	5617	5540	5633	5380	5268	5191	5206	5111	5373	5425	5500	5529	5425	5404	5308	5309	5284	4967	4901	4816	4842	5144	5181	5212	4918	4869	4885	4889	4966	5082	4977	5082	5116	4889	4900	5011	5117	5287	5298	5205	5237	5091	5223	5220	5311	5414	5235	5447
5540	5475	5488	5458	5344	5136	5207	5177	5156	5302	5414	5595	5552	5462	5239	5213	5234	5094	4960	4935	4770	4868	4974	5200	5299	5099	4910	4840	4667	5051	5017	5045	5049	5049	4823	4949	4821	5089	5260	5142	5232	5109	5269	5192	5069	5233	5280	5228	5232	5305
5561	5193	5296	5170	5206	5073	5181	5240	5218	5230	5400	5418	5437	5348	5273	5097	5137	4991	4817	4901	4876	5033	5092	5159	5156	5054	4798	4741	4965	4977	5045	4989	5046	5001	4935	4772	4999	5095	5110	5165	5149	4982	5262	5293	5175	5322	5221	5243	5363	5333
5223	5157	5076	4995	5251	5302	5114	5264	5431	5294	5358	5397	5475	5295	5061	5036	4920	4982	5014	5152	5118	5036	5070	5035	4892	4716	4791	4793	4977	5017	5190	4926	5014	4916	4880	4926	4965	5108	5062	5060	4959	5104	5159	5248	5366	5301	5122	5379	5309	5296
5297	5178	4995	5013	5184	5474	5357	5420	5603	5625	5339	5124	5347	5187	4913	4885	4825	4983	5235	5364	5130	5025	5061	4933	5099	4806	4808	4846	4990	5171	5104	5069	4958	4863	4956	4947	5024	5052	5119	5147	5055	4948	5176	5037	5167	5199	5180	5183	5409	5356
5593	5470	5316	5224	5319	5366	5558	5346	5411	5222	5179	5087	4923	5010	4868	4915	4930	5119	5334	5379	5199	5081	5036	5106	5035	4945	4860	4960	4899	5075	5089	4832	4885	4893	4956	4913	4942	5137	5083	5072	5211	5280	5304	5038	5300	5225	5299	5271	5318	5429
5731	5551	5660	5315	5498	5436	5471	5439	5112	5116	4981	5022	5109	5090	5144	5016	5227	5183	5223	5384	5116	4969	5053	5089	5207	5070	5041	5077	5127	5086	5147	4831	5037	5072	5377	5275	5138	4913	5130	5149	5146	5237	5181	5166	5236	5273	5301	5256	5398	5375
5896	5610	5473	5307	5319	5348	5298	5212	5116	4847	4742	4979	5116	5201	5326	5285	5114	5281	5369	5345	5067	5049	4917	5120	5228	5221	5205	5171	5208	5105	5014	5004	5052	5027	5303	5287	5153	4983	5050	5207	5167	5176	5133	5147	5291	5173	5166	5207	5309	5281
5866	5635	5204	5179	5071	5034	5265	5424	5116	4867	4829	4881	5222	5288	5237	5191	5258	5285	5307	5164	5158	5094	5205	5249	5412	5308	5224	5129	5155	5145	5093	5161	5129	4998	5269	5070	5073	5111	5179	5318	5375	5153	5032	5145	5114	5217	5167	5342	5241	5242
5987	5784	5468	5086	4905	4929	5225	5100	5026	5060	4941	5014	5238	5473	5156	5159	5092	5284	5165	5323	5196	5305	5427	5541	5355	5364	5021	4923	5047	5121	5273	5275	5281	5078	5103	5038	4997	5115	5322	5273	5217	4961	5046	5167	5333	5152	5064	5227	5371	5465
5918	5542	5326	5118	4878	4981	5250	5245	5134	5094	5233	5190	5117	5130	5288	5265	4947	5066	5200	5350	5307	5404	5357	5542	5592	5345	5183	5087	5062	5222	5447	5289	5189	5311	5119	5214	5180	5258	5289	5287	5193	5178	5293	5282	5201	5164	4877	5186	5370	5394
5663	5476	5230	4870	5127	5151	5250	5362	5204	5234	5078	5238	5195	5186	5153	4911	4955	5172	5250	5442	5341	5458	5303	5424	5306	5255	5403	5094	5195	5348	5337	5375	5309	5153	5314	5202	5205	5153	5047	5198	5170	5092	5265	5270	5213	4905	4945	5377	5119	5311
5616	5247	5109	5079	5198	5418	5492	5370	5265	5227	5227	5152	5234	4992	5015	5068	4942	5374	5250	5484	5361	5517	5410	5311	5309	5201	5328	5266	5362	5454	5406	5354	5054	4966	5087	5251	5393	5285	5158	5183	5077	5160	5281	5321	5334	5163	5052	5127	5334	5244
5646	5434	5223	5197	5097	5408	5610	5390	5275	5036	5003	5110	5046	5111	5107	5100	5382	5191	5388	5357	5262	5339	5304	5155	5236	5376	5199	5233	5189	5251	5155	5285	5104	4986	5158	5162	5125	5090	4954	5226	5256	5259	5269	5382	5163	5355	5149	5348	5131	5114
5609	5407	5549	5252	5343	5367	5588	5378	5294	5136	5041	5048	5189	5113	5152	5308	5279	5077	5166	5145	5188	5165	5144	5226	5217	5360	5323	5150	5157	5100	5189	5386	5164	5127	5098	5211	5004	5059	5146	5182	5262	5271	5297	5238	5139	5127	5278	5330	5259	5167
5634	5475	5395	5253	5230	5444	5425	5415	5057	5076	4937	4930	5209	5274	5292	5249	5051	5138	5055	5030	5032	5106	5015	5228	5269	5496	5341	5224	5033	4962	5188	5203	5167	5104	5190	5210	5128	4789	4898	5326	5199	5330	5015	5027	5138	5290	5221	5336	5029	5215
5561	5258	5268	5089	5205	5268	5262	5120	5186	5133	5077	5048	5146	5322	5299	5108	5178	4846	4940	4919	4958	5064	5049	5175	5174	5247	5078	5027	4994	4962	5210	5216	5119	4957	5082	5076	5140	5088	5030	5167	5167	5131	5183	5186	5296	5158	5150	5070	5134	5245
5320	5039	5203	5114	5056	5363	5423	5340	5316	5249	5234	5285	5144	5342	5276	5277	4949	4827	4845	4927	5047	5093	5007	5098	4891	4982	4901	4956	4906	5110	5138	5189	4900	4724	5019	5185	5020	4983	5067	5209	5178	5072	5083	5074	5168	5200	5155	5112	5086	5295
5501	5277	5187	5094	5021	5225	5322	5428	5437	5301	5274	5260	5197	5160	5096	5058	5091	5065	5200	5066	5148	5019	5109	4859	4817	4989	4808	4903	5049	5032	5077	5106	4770	4898	4983	4959	5075	4972	5011	5039	4905	5044	5125	5108	5168	5065	5081	5072	5216	5331
5550	5317	5216	5101	4998	5401	5459	5466	5497	5194	5206	5062	5035	5121	5081	4983	5005	5000	5051	5211	5186	5023	4857	4868	4966	4834	4962	5047	5028	4928	4996	4944	4914	5026	5011	5018	4936	5056	4974	5013	5136	5162	5121	4999	5179	5053	5067	5119	5294	5270
5260	5200	5019	5040	4855	5161	5413	5563	5452	5222	5150	5188	5175	5089	5226	5036	5146	5131	5123	5095	4998	4891	4859	4769	4875	5030	5024	4987	4970	4679	4878	4823	4655	4861	4975	4885	4798	4700	4834	4920	5159	5002	5098	5068	5235	5130	4954	5016	5269	5394
5559	5234	5141	4976	4908	5098	5279	5381	5202	5137	5041	5058	5175	5328	5277	5197	5117	4991	5160	5181	5066	4809	4814	4844	4999	4954	5091	4725	4781	4756	4755	4730	4861	4941	4909	4828	4788	4797	4825	5022	4985	4967	5041	5184	5155	5105	5065	5121	5055	5181
5670	5345	5282	4896	5061	5123	5188	5373	5256	5204	5123	5280	5481	5270	5356	5246	5154	5126	5214	5207	5198	5005	4841	4970	4924	4995	4841	4850	4845	4801	4805	4826	4946	4868	4771	4829	4711	4750	4770	4989	5072	4934	4922	5098	5211	5146	4916	4909	5159	5067
5742	5294	5176	5058	5056	5288	5172	5366	5178	5202	5121	5377	5441	5370	5175	5105	5043	5058	5379	5243	5421	5083	5127	5162	4994	4859	4799	4779	4773	4928	4991	4925	4975	4681	4987	4840	4761	4722	4796	4770	5011	4893	4924	5067	5126	4976	4892	4978	5118	5078
5483	5269	5218	5098	5046	5176	5322	5454	5326	5118	5222	5364	5280	5132	5127	4977	5040	4983	5149	5204	5235	5319	5236	4964	5060	4857	4868	4817	5074	4935	4917	4868	4789	4799	4937	4957	4861	4685	4685	4937	4886	4867	4988	5084	5108	5065	4997	4987	5130	5002
5433	5232	5156	5062	5144	5357	5454	5531	5247	5147	5231	5132	5150	5298	5204	5196	5031	5077	5348	5133	5331	4977	5038	5108	4969	4950	5021	4828	4896	4746	4732	4797	4616	4918	4872	4842	4860	4698	4910	4865	4844	4977	5024	5110	5080	4936	5068	5239	5049	5021
5519	5347	5254	5116	5265	5441	5279	5208	5063	5077	4985	5105	5203	5196	5252	5344	5098	5070	4955	5066	5095	5081	4920	5021	4979	5202	5096	4829	4864	4668	4855	4782	4699	4905	4969	4927	4779	4762	4625	4885	4864	4978	5130	5094	4940	4862	5035	5151	5040	4946
5698	5428	5531	5489	5273	5184	5335	5250	5063	5000	4972	5008	5165	5194	5294	5169	5178	5011	5117	5003	5029	5012	4892	4997	5062	5073	5093	4818	4680	4800	4825	4736	4829	4894	4930	4885	4961	4800	4912	4934	4899	5009	5093	4887	4980	5158	5137	5182	5138	5000
5676	5475	5669	5455	5367	5278	5194	5339	5312	5182	5243	5009	5156	5189	5036	5104	4745	4968	5040	5138	5149	4910	4941	4937	5139	5056	4894	4816	4845	5053	4966	4789	4848	4715	4795	4924	4803	4760	5025	4934	4923	4956	5066	4824	5097	5040	5139	5181	5149	4966
5615	5371	5384	5320	5415	5521	5447	5557	5521	5482	5310	5166	5191	5068	5002	4951	4839	4857	4910	4886	5031	4967	4948	4981	5015	5018	4906	4895	4927	4879	4938	4903	4833	4913	4882	4839	4928	4952	4821	4962	4905	4971	5022	4901	4982	5105	5163	5377	5273	5159
5450	5319	5362	5429	5475	5522	5759	5474	5410	5484	5251	5243	5173	5131	4981	4869	4959	4698	4855	4915	4869	4814	4894	4892	5006	4836	4995	4787	4977	4890	5034	4907	4923	5065	5021	4931	4882	4860	4908	4923	5073	5046	5012	5098	5058	5160	5225	5267	5203	5161
5505	5306	5498	5352	5369	5625	5680	5482	5169	5257	5295	5188	5292	5104	4986	4888	4916	4898	5013	4828	4660	4636	4831	5006	4964	5030	4926	4829	4860	4968	4807	4615	4861	4928	4902	4958	4864	4999	4861	4964	5009	4944	5128	5147	5054	5113	5345	5426	5315	5296
5590	5546	5267	5300	5358	5457	5480	5314	5113	5050	5313	5170	5303	5067	5004	4919	5065	4945	4952	4817	4716	4623	4830	4783	5029	4833	4886	5005	4835	4786	4782	4790	4895	4880	4746	4908	5001	4905	5026	4979	4965	5010	5175	5152	5069	5384	5328	5393	5290	5346
5611	5488	5287	5403	5369	5441	5309	5237	5026	5110	5182	5368	5334	5290	4835	4886	4871	4973	4954	4696	4705	4660	4781	4982	4740	4678	4547	4693	4787	4896	5012	4947	4992	4878	4673	4801	4923	5087	5038	5018	5131	4827	4967	5073	5265	5202	5379	5275	5275	5007
5544	5292	5265	5513	5516	5553	5523	5285	5182	5088	5194	5266	5152	4919	4908	4854	4855	4877	4831	4881	4728	4772	4745	4780	4697	4618	4659	4559	4780	4673	4903	4774	4742	4771	4800	4789	4790	5005	5063	5088	4930	4957	4945	5052	5063	5331	5330	5290	5166	5034
5324	5347	5266	5478	5483	5440	5246	5242	5345	5288	5432	5289	5264	4981	4806	4804	4876	4986	4797	4787	4630	4800	4945	4868	4604	4662	4665	4699	4890	4667	4825	4738	4785	4869	4916	4816	4913	4946	4972	5077	4924	5084	5007	5053	4937	5045	5183	5248	5037	5162
5153	5320	5272	5504	5422	5318	5211	5164	5172	5343	5313	5174	5198	5104	5075	4854	5015	4970	4722	4716	4708	4798	4792	4844	4823	4792	4647	4746	4679	4708	4750	4847	4763	4951	4717	4880	4912	4753	4943	4883	4907	4938	4961	4919	5043	5004	4917	4981	4893	5073
5372	5355	5172	5206	5138	5038	4965	4977	5122	5191	5340	5339	5244	5178	5207	4965	5008	4884	4838	4745	4571	4721	4693	4882	4858	4875	4746	4805	4691	4692	4740	4829	4746	4817	4849	4760	4910	4869	4856	4753	4834	4998	5019	5070	4962	5002	4997	4959	4870	5122
5414	5513	5566	5127	5252	5053	4871	4886	4943	5129	5114	5122	5060	5225	5107	5138	5032	5010	4970	4781	4666	4602	4770	4684	4728	4672	4879	4775	4903	4857	4753	4812	4850	4802	4792	4933	4789	4911	4854	4724	4878	5007	4982	4861	5057	5149	4979	4855	4759	4961
5572	5641	5577	5310	5002	4914	5030	5048	4996	4950	4963	4824	4906	4891	4997	4995	5135	5059	4942	4932	4918	4793	4846	4951	4751	4730	4902	4902	4970	4914	4781	4854	4828	4739	4771	4745	4971	4852	4828	4787	4845	4925	4923	4882	5113	5104	4945	4701	4738	4988
5701	5688	5700	5602	5192	5229	5110	5096	5028	5078	4901	4729	4816	4899	4766	4849	4946	4941	5068	4845	4978	5027	5018	4751	4809	4804	4859	5029	5129	4844	4804	4996	4837	5000	4771	4870	4790	4916	4983	4868	4963	4906	4779	4971	5001	5223	5117	4868	4942	4859
5746	5736	5639	5709	5353	5366	5139	5173	5205	5209	4882	4856	4818	4868	4908	4844	4907	4781	4910	4991	5125	5086	5128	4988	4805	4869	4818	4986	4890	4814	4962	5012	4940	4873	4790	4954	4873	4914	4889	4913	5045	5030	4940	5018	4935	5013	5067	5073	4979	5048
5534	5463	5612	5467	5342	5376	5394	5388	5450	5318	5179	5090	4975	4963	4901	4732	4770	4742	4631	4852	4871	5094	5008	4984	4889	5021	4746	4860	4922	4834	5097	5077	4982	4883	5059	5120	5050	4932	4852	5111	5220	5190	4999	4918	4831	5033	5119	4967	5158	5090
5375	5191	5307	5243	5270	5283	5356	5430	5485	5463	5386	5221	5010	5184	4882	4929	4796	4665	4616	4649	4659	4695	4872	4962	4961	4885	5110	4857	4759	4887	4957	4948	4913	4939	4936	5269	5104	4906	4902	5050	5216	5220	5228	4949	5037	4971	5010	5050	5015	5144
5259	5299	5203	5104	5050	5177	5175	5146	5319	5363	5256	5059	5150	5108	5072	4938	4888	4586	4484	4622	4645	4709	4802	4641	4983	5250	5151	4969	4747	4873	4847	4966	4973	5045	5186	5152	5226	5028	5039	5030	5097	5200	5091	5137	5118	5157	4980	5006	5177	5183
5363	5272	5245	5045	5146	5162	5164	5181	5147	5004	5204	4967	5128	5256	5273	5117	4977	4821	4874	4724	4672	4640	4550	4772	4787	4959	4887	4956	5017	4822	4874	4954	4839	4828	4988	5273	5185	5029	5062	5037	5070	4912	5109	5102	5141	4929	5002	5094	5181	5252
5681	5478	5344	5148	5185	5181	5113	5251	5083	4782	5000	4914	5101	5107	5257	5077	5014	5012	5096	4809	4694	4702	4434	4530	4611	4908	4810	4943	5186	5172	5039	4953	4898	4871	4853	5053	5163	5056	5075	5130	5115	4938	4850	5166	5301	5087	5066	5001	5064	5300
5798	5525	5531	5349	5245	5321	5456	5294	5051	4901	4987	4803	5010	5066	4793	5021	5021	5131	5082	5058	4880	4795	4609	4516	4530	4829	4618	4786	5014	5248	5054	5104	4781	4828	4973	4986	5074	5110	5209	5274	5112	4832	4931	5029	5305	5248	5141	4952	5038	5200
5896	5656	5666	5525	5518	5619	5479	5364	5166	5177	5037	5122	4847	4784	4805	4745	4863	4963	5096	5230	5191	4887	4859	4540	4559	4563	4544	4563	4721	4865	5017	4915	4908	4888	4783	4964	4947	4893	5072	5185	5000	4957	4908	5087	5173	5175	5201	5022	5217	5124
5667	5512	5620	5453	5601	5712	5441	5253	5309	5393	5174	5237	4919	4834	4607	4583	4739	4813	4918	4891	5124	5037	5068	4740	4739	4490	4302	4560	4803	4894	4873	4948	4973	4964	4922	4784	4835	4767	5071	5019	5104	4952	4997	5018	4909	5030	5256	5284	5202	4981
5386	5292	5557	5631	5508	5391	5392	5466	5201	5349	5448	5377	5161	5024	4637	4704	4733	4642	4682	4735	4935	5058	5033	4890	4909	4630	4526	4537	4636	4727	4774	4794	4922	5009	4927	4729	4818	4732	4845	5019	5000	4985	5017	4923	4979	5031	5250	5231	5300	5175
5207	5127	5401	5480	5116	5093	5236	5250	5296	5501	5425	5251	5222	5021	5007	4819	4791	4652	4616	4638	4820	5026	5169	4996	4983	4864	4795	4699	4759	4566	4682	4909	4944	5009	5091	4891	4878	4780	4783	4776	5076	4933	4940	4987	4868	4905	5175	5181	5257	5136
5264	5285	5297	5224	5136	4985	4959	5059	5271	5336	5301	5395	5269	5225	5098	4958	4828	4690	4702	4688	4677	4725	4794	5105	5120	5022	5093	4995	4921	4664	4624	4769	4947	4881	4754	5035	5000	4777	4834	4759	4969	5035	5138	5110	4938	4939	4903	5169	5159	5224
5364	5194	5357	4988	4905	4830	4947	5013	5071	5078	5046	5275	5160	5084	5131	5184	5110	4837	4778	4606	4730	4664	4726	4809	4914	4970	5176	5003	4988	4805	4605	4828	4772	4701	4909	4963	5096	4964	4627	4659	4715	5021	5010	5073	5092	4911	5047	5123	5114	5268
5558	5441	5408	5311	5066	4954	4995	4830	4837	4868	4964	5000	4972	5136	5102	5346	5208	5137	4790	4770	4665	4608	4535	4618	4489	4733	4880	4956	4915	4701	4639	4700	4694	4658	4727	5116	5028	4934	4937	4690	4889	4918	5165	5001	5115	5073	4876	4837	5074	5170
5718	5566	5467	5413	5166	4980	4977	4990	4910	4766	4870	4709	4817	4984	5083	5225	5260	5093	5186	4853	4883	4662	4410	4487	4563	4476	4591	4811	4907	4900	4983	4938	4703	4752	4639	4926	5129	5091	4960	5007	4870	4986	5037	5103	5283	5100	5070	5012	5054	5100
5793	5751	5844	5515	5349	5307	5423	5317	5023	4818	4863	4662	4572	4817	4904	4850	4856	5105	5137	5187	4938	4651	4492	4503	4378	4322	4518	4598	4796	5001	5035	5009	4757	4550	4675	4781	5117	5253	5121	4891	5165	4796	4954	4950	5391	5166	5126	4963	4972	5072
5761	5546	5692	5524	5722	5493	5548	5617	5215	5001	4880	4690	4711	4644	4679	4648	4741	4994	4989	5143	5129	4967	4632	4498	4548	4271	4398	4475	4725	4875	4995	5036	4761	4692	4636	4713	4881	5086	5080	5119	5005	4836	4975	4951	5088	5298	5231	5209	4904	5033
5645	5628	5643	5752	5605	5765	5662	5631	5399	5163	5005	4933	4674	4523	4689	4435	4596	4602	4945	5015	4952	4985	4937	4810	4562	4320	4316	4362	4578	4728	4860	4904	4900	4676	4585	4544	4696	4805	5065	5151	5022	5014	4873	4856	4881	5265	5244	5109	5011	5033
5241	5335	5412	5500	5651	5864	5691	5610	5321	5353	5376	5029	4975	4634	4445	4482	4383	4539	4527	4799	4989	4998	5118	4896	4769	4489	4376	4419	4350	4659	4818	4863	4957	4761	4580	4393	4529	4767	4861	4981	5148	4910	4856	4635	4800	4999	5293	5238	5173	5053
5118	5047	5135	5248	5371	5572	5640	5384	5544	5538	5601	5268	5148	4769	4612	4664	4554	4517	4654	4624	4893	4942	5143	5114	5017	4686	4375	4440	4362	4577	4674	4817	4969	4852	4725	4498	4444	4658	4805	4772	5092	4943	4770	4777	4719	4928	4977	5237	5137	5139
4867	4827	5018	5031	5070	4976	5199	5374	5402	5562	5516	5328	5233	4931	4902	4728	4760	4438	4319	4463	4692	4818	5019	5388	5181	4888	4806	4448	4399	4315	4416	4593	4874	4923	4805	4524	4524	4500	4680	4796	4864	5099	4894	4780	4729	4753	5059	5121	5444	5072
4890	4814	4827	4718	4656	4739	4950	5128	5118	5466	5515	5469	5437	5158	5128	4969	4839	4572	4386	4338	4522	4565	4823	5029	5131	5062	4905	4591	4440	4359	4318	4504	4670	4822	4859	4774	4554	4544	4514	4718	5054	5075	5083	4912	4701	4700	4797	5116	5133	5088
4926	4805	4601	4440	4575	4606	4655	4861	4993	5178	5285	5339	5252	5306	5162	5115	4880	4737	4402	4379	4432	4438	4460	4680	4922	5089	5042	4830	4801	4342	4313	4545	4714	4738	4910	4880	4892	4774	4367	4506	4998	5303	5093	5127	4969	4809	4966	5072	5126	5036
5089	4750	4702	4524	4520	4488	4615	4708	4760	4845	5092	5137	5417	5321	5449	5266	5010	4901	4803	4602	4439	4272	4321	4465	4757	4952	5082	4892	4791	4564	4323	4509	4513	4752	4902	5061	4954	4707	4643	4618	4743	4981	5261	5285	4983	4785	4824	4890	5276	4985
5346	4927	4838	4655	4631	4641	4575	4524	4700	4676	4841	4934	5299	5219	5247	5282	5199	5132	4906	4659	4610	4395	4232	4410	4553	4909	5056	5203	5153	4789	4522	4380	4485	4599	4869	5137	5084	4842	4688	4654	4597	4899	5183	5351	5205	4961	5009	4978	5111	5114
5389	5117	5212	5058	4951	4751	4626	4489	4538	4593	4538	4769	5005	5020	5137	5239	5218	5336	5125	4913	4682	4552	4367	4178	4532	4685	4851	5063	4882	5078	4766	4516	4457	4270	4769	5029	5083	4988	4893	4695	4551	4914	5123	5219	5148	4912	5075	4978	5092	4995
5753	5377	5364	5372	5039	4960	4776	4710	4600	4569	4638	4637	4791	4918	4909	5080	5270	5253	5317	5088	4889	4654	4338	4138	4357	4453	4649	4897	5153	5044	4829	4523	4379	4470	4711	4771	5153	4998	4982	4803	4552	4762	4918	5138	5136	4974	4753	4879	4932	5034
5794	5595	5601	5488	5264	5093	4877	4892	4528	4516	4663	4606	4601	4813	4870	5197	5178	5349	5285	5318	5130	4795	4604	4338	4241	4241	4585	4737	4941	5022	4804	4572	4394	4449	4550	4600	4823	5117	5078	5005	4760	4585	4942	4908	4958	4925	4919	4831	4916	4703
5814	5872	5849	5613	5409	5235	5063	5019	4860	4763	4523	4623	4655	4541	4726	4745	5166	5323	5385	5233	5202	4952	4725	4405	4350	4297	4432	4633	4932	4953	5005	4819	4600	4430	4478	4595	4829	4988	5216	4964	4920	4603	4816	4857	4975	4806	4888	4819	4842	4660
5916	5641	5766	5494	5329	5586	5360	5273	4966	4829	4722	4481	4482	4486	4484	4704	4752	5019	5058	5217	5305	5232	4841	4669	4453	4280	4426	4460	4945	4989	4900	4828	4800	4532	4403	4439	4785	5016	5120	4942	4774	4753	4626	4784	4974	5081	4975	4924	4805	4686
5768	5724	5811	5618	5295	5442	5507	5359	5241	4982	4737	4565	4455	4568	4482	4487	4536	4948	5089	5293	5465	5442	5169	4785	4550	4481	4421	4457	4739	4918	5089	5137	4942	4659	4631	4484	4684	4981	5053	5216	5064	4900	4684	4677	4792	5150	5032	5093	4801	4605
5436	5444	5549	5332	5431	5448	5671	5395	5301	5281	4900	4765	4644	4557	4500	4653	4467	4695	4873	5207	5390	5289	5239	5026	4755	4563	4360	4417	4566	4958	5217	5120	5074	4845	4640	4612	4716	4844	5153	5085	5135	4798	4651	4695	4855	5138	5148	5067	4855	4828
5213	5229	5399	5285	5584	5551	5607	5369	5327	5336	5087	5061	4798	4634	4476	4437	4469	4467	4762	4925	5202	5364	5360	5159	4983	4558	4470	4451	4574	4948	5005	5038	5060	4900	4674	4505	4601	4784	4931	5204	5087	4979	4730	4656	4827	5157	5275	5191	4784	4739
4896	4937	5152	5298	5316	5276	5392	5213	5457	5458	5447	5241	5131	4856	4479	4531	4406	4477	4558	4843	5032	5280	5456	5315	5074	5015	4369	4360	4376	4609	5007	4951	5199	5283	4849	4496	4616	4742	5029	5007	5189	5023	4860	4850	4776	4947	5163	5207	4897	4902
4683	4783	4733	4891	4909	5130	5161	5206	5390	5542	5429	5550	5173	4940	4824	4648	4465	4371	4633	4727	4904	5121	5271	5463	5175	4983	4704	4448	4534	4505	4739	5059	5304	5291	5000	4787	4663	4828	4958	4926	5120	5201	5043	4782	4709	4904	5286	5243	4850	4826
4589	4714	4548	4730	4722	4885	5122	5235	5470	5557	5653	5445	5427	5017	5012	4760	4516	4382	4463	4583	4784	5174	5349	5363	5231	5085	4921	4541	4387	4522	4613	5041	5254	5360	5031	4818	4769	4889	4819	5011	5061	5224	4870	4666	4788	5054	5290	5292	4898	4861
4533	4595	4509	4513	4593	4558	4969	5236	5490	5509	5492	5487	5526	5439	5243	4881	4536	4359	4391	4521	4629	5084	5286	5363	5373	5201	5194	4688	4511	4414	4628	4921	5091	5224	5075	4875	4766	4649	4678	4866	5129	5124	5123	4854	4817	4928	5267	5299	5105	5042
4557	4326	4255	4049	4294	4428	4770	5064	5250	5298	5399	5542	5380	5558	5312	4922	4831	4510	4455	4537	4603	4943	5149	5327	5476	5445	5165	4777	4499	4519	4702	4924	5123	5185	5056	4791	4899	4660	4668	4831	5121	5093	5148	4845	4719	4883	5162	5214	5277	5012
4378	4229	4184	4201	4253	4523	4575	4721	4950	5117	5318	5548	5551	5447	5417	5091	4772	4575	4364	4407	4498	4910	5047	5368	5431	5448	5300	4929	4589	4545	4582	4855	5059	5110	5322	4857	4788	4643	4800	4834	5205	5289	5126	5029	4749	4940	5080	5158	5073	5097
4405	4124	4149	4112	4233	4311	4326	4493	4815	5068	5356	5498	5438	5564	5250	5075	4933	4618	4478	4375	4349	4574	4892	5335	5301	5564	5302	5033	4754	4515	4685	4733	5003	5274	5560	5243	4869	4661	4805	4958	5253	5188	5322	5039	4872	4825	5028	5125	5218	5272
4510	4227	4224	4180	4151	4166	4273	4305	4553	4925	5226	5317	5445	5420	5149	5157	5030	4757	4440	4383	4401	4477	4688	5098	5507	5538	5347	5204	4963	4559	4662	4563	5074	5435	5360	5381	5023	4895	4751	4929	5125	5358	5368	5028	4893	4956	5029	5201	5278	5119
4551	4302	4263	4175	4114	4120	4232	4290	4491	4949	5043	5241	5350	5360	5338	5251	4990	4779	4527	4254	4312	4501	4598	5047	5349	5312	5372	5221	4849	4629	4450	4665	4863	5168	5320	5262	5254	5000	4807	4959	5068	5237	5418	5071	4969	5025	5220	5277	5400	5140
4655	4352	4203	4247	4092	4076	4165	4413	4559	4894	4876	5118	5348	5369	5412	5463	5033	4761	4472	4375	4215	4512	4471	4849	5157	5435	5433	5287	5088	4774	4589	4582	4813	5074	5317	5444	5282	5023	4798	4836	5159	5384	5252	5197	5020	5023	5102	5226	5083	5107
4755	4446	4261	4171	4170	4204	4249	4306	4525	4708	4826	4920	5215	5368	5332	5403	5165	4875	4601	4392	4555	4448	4389	4712	5034	5381	5320	5231	4866	4698	4575	4672	4795	5064	5397	5429	5290	4980	4888	4714	5015	5379	5291	5249	5034	4860	4936	5092	5175	5141
4746	4445	4329	4245	4127	4281	4248	4084	4371	4602	4709	4960	5266	5199	5340	5408	5214	5058	4650	4469	4336	4381	4469	4650	5193	5307	5280	5312	5001	4695	4444	4543	4638	5056	5283	5430	5119	4974	4763	4744	4809	5115	5356	5157	4964	4951	4944	5021	5166	5260
4990	4443	4432	4294	4381	4115	4122	4078	4367	4354	4649	4848	5079	5186	5410	5342	5265	5074	4780	4528	4295	4318	4348	4765	5019	5195	5233	5410	4993	4625	4509	4578	4732	4943	5266	5317	5221	4959	4758	4646	4799	5029	5211	5107	4960	4921	5018	5046	5066	5072
5030	4901	4572	4444	4221	4003	4132	4234	4284	4348	4639	4820	5011	5280	5315	5250	5196	4969	4827	4472	4241	4236	4495	4672	5036	5140	5284	5346	5111	4686	4433	4317	4653	4903	5116	5474	5419	4947	4798	4482	4705	5038	5146	5081	4880	4866	4901	4967	5118	5066
5243	4898	4608	4543	4269	4082	4149	4256	4243	4440	4527	4722	4974	5224	5322	5377	5349	4942	4739	4628	4329	4311	4338	4587	4761	4989	5287	5291	4993	4773	4529	4464	4616	4882	5114	5284	5159	5059	4663	4531	4872	5012	5126	5066	4874	4820	4892	5054	5130	5079
5244	4852	4761	4503	4235	4203	4196	4339	4121	4411	4581	4885	5024	5166	5362	5364	5221	5068	4740	4439	4320	4158	4276	4524	4810	5042	5121	5270	5121	4698	4554	4543	4622	4956	5247	5325	5114	4878	4712	4570	4818	4915	5180	5167	4929	4740	4864	4811	4968	5067
5103	4937	4842	4518	4370	4358	4131	4312	4292	4333	4590	4868	5145	5330	5428	5332	5356	5085	4758	4386	4191	4152	4289	4483	4749	4965	5120	5166	5036	4702	4629	4396	4599	4719	5134	5117	5132	4922	4659	4480	4713	4925	5099	5004	4884	4869	4734	5031	4932	5024
5106	4925	4785	4473	4520	4162	4200	4278	4319	4466	4711	4919	5163	5253	5401	5375	5324	5021	4790	4520	4307	4157	4250	4263	4679	4911	4993	5124	4916	4659	4514	4406	4435	4641	5165	5131	5042	4897	4673	4439	4710	4897	4849	5075	4856	4866	4727	4874	5054	4965
5084	4818	4743	4498	4353	4329	4265	4223	4378	4601	4887	4909	5109	5355	5568	5477	5200	5035	4742	4348	4269	4110	4184	4335	4678	4779	5078	5075	4894	4696	4533	4306	4467	4695	4940	5072	5103	4839	4683	4601	4648	4795	4983	5002	4788	4760	4617	4860	4931	4938
5003	4892	4580	4429	4164	4242	4269	4284	4401	4747	4767	5044	4988	5230	5493	5421	5439	4970	4619	4513	4319	4196	4182	4461	4531	4817	4952	5107	4810	4526	4418	4308	4444	4634	4854	5024	4971	4746	4701	4536	4481	4719	4953	4877	4921	4735	4596	4792	4864	4923
5088	4748	4616	4239	4153	4130	4185	4408	4463	4577	4715	4706	5137	5344	5451	5349	5213	5021	4728	4540	4369	4300	4229	4345	4723	4925	5190	5054	4884	4536	4486	4246	4272	4513	4775	4955	4867	4673	4506	4394	4531	4716	5023	5029	4831	4599	4568	4897	4845	4967
4976	4673	4451	4235	4228	4268	4286	4353	4471	4623	4727	4918	5245	5409	5468	5407	5233	4947	4759	4520	4271	4244	4338	4568	4839	5144	5112	4979	4839	4576	4304	4255	4318	4720	4841	4999	4984	4621	4583	4358	4627	4935	4800	4837	4666	4577	4687	4832	4820	4764
4942	4565	4359	4309	4232	4131	4257	4254	4431	4591	4852	5001	5283	5395	5401	5328	5267	4968	4797	4485	4145	4343	4309	4709	4902	5101	5076	5049	4857	4663	4346	4290	4446	4672	4948	4891	4817	4682	4367	4411	4581	4774	4907	4878	4656	4548	4563	4763	4884	4820
4816	4485	4509	4256	4210	4082	4178	4264	4454	4620	4991	4987	5211	5252	5327	5252	5264	4914	4613	4573	4329	4318	4562	4642	4971	5097	5189	5043	4881	4569	4240	4218	4462	4768	4864	4946	4848	4674	4489	4521	4668	4700	4920	4907	4635	4462	4637	4810	5032	4674
4744	4453	4328	3999	4158	3951	4213	4405	4579	4743	4925	4969	5195	5496	5331	5301	5244	4861	4600	4284	4325	4208	4466	4649	4884	5024	5204	5005	4871	4489	4332	4373	4544	4841	4856	4976	4818	4648	4434	4417	4683	4810	5052	4795	4590	4499	4599	4831	4882	4866
4670	4241	4150	4091	3923	4045	4208	4303	4656	4875	4927	5114	5312	5551	5555	5203	5106	4886	4581	4454	4317	4283	4598	4692	4988	5137	5168	4927	4708	4571	4335	4381	4490	5007	5067	4930	4847	4511	4565	4674	4770	4779	4951	4880	4679	4580	4715	4884	4922	4895
4579	4396	4147	4084	4055	4037	4301	4286	4501	4797	5075	5270	5465	5474	5251	5045	4989	4658	4559	4350	4320	4313	4658	4950	5190	5198	5155	4944	4525	4520	4346	4541	4575	4780	4852	4975	4845	4489	4439	4687	4736	4852	4937	4749	4787	4643	4913	4914	4964	4898
4560	4326	4152	4073	4001	4067	4224	4419	4728	4911	5130	5361	5394	5373	5300	5085	4743	4683	4438	4511	4282	4475	4630	5010	5140	5293	5103	4794	4695	4592	4396	4662	4719	4906	4872	4957	4623	4546	4532	4675	4697	4957	5003	4944	4911	4921	4827	4856	4959	4852
4713	4364	4204	4195	4222	4160	4437	4597	4829	4967	5139	5247	5337	5285	5082	4947	4667	4438	4319	4340	4232	4650	4624	4995	4891	5173	5143	4876	4638	4472	4546	4608	4658	4970	5137	4883	4741	4660	4464	4648	4888	4690	4991	4832	4809	4727	4835	4951	5092	4898
4600	4472	4398	4256	4207	4538	4460	4877	4925	5129	5096	5115	5194	5038	4942	4712	4516	4321	4269	4294	4399	4593	4833	5155	5122	5066	4942	4759	4630	4543	4526	4721	4929	5065	4995	4990	4684	4706	4782	4850	4924	4883	5073	4924	4833	4818	4754	5000	5052	4954
4634	4509	4338	4429	4537	4625	4876	4972	5020	5126	5129	5147	5102	4997	4767	4521	4340	4275	4124	4210	4308	4692	4739	5008	5199	4967	4992	4703	4509	4684	4525	4818	5036	5107	5013	5001	4824	4685	4774	4817	5047	4946	4962	5049	4723	4761	4825	4914	4892	4893
4591	4590	4569	4473	4593	4761	4808	5022	5038	5212	5177	5075	4947	4619	4516	4133	4120	3969	4204	4223	4390	4642	4810	4881	4942	4990	4845	4643	4482	4425	4477	4848	4940	5139	4993	4924	4677	4659	4700	4953	5011	5061	5061	4806	4848	4884	5039	5045	4945	4733
4918	4798	4758	4726	4738	4886	4875	5171	5218	5260	5230	5064	4808	4587	4311	4106	4101	4046	4106	4180	4483	4588	4856	5030	5027	4964	4780	4458	4497	4547	4715	4716	5060	5090	4965	4668	4744	4783	4845	4935	5090	5008	4826	4698	4825	4992	5088	4878	4853	4929
4925	4862	5057	4829	5106	5031	5080	5129	5334	5287	4996	4742	4663	4435	4194	4176	4067	3929	4133	4366	4489	4756	4947	4906	4862	4763	4657	4630	4544	4536	4797	4893	5023	4964	4810	4817	4696	4662	4836	5048	5023	4994	4857	4635	4909	4880	5033	5060	4836	4725
5190	4948	4995	5087	5181	5282	5261	5250	5200	5139	5090	4793	4521	4129	4119	4146	4074	4024	4232	4488	4784	4801	4903	4863	4737	4613	4561	4544	4533	4610	4812	4913	4783	4838	4694	4470	4667	4782	4906	4933	4807	4788	4568	4639	4716	4863	5059	4913	4557	4595
5235	5263	5199	5296	5145	5095	5203	5226	5115	5171	4835	4546	4453	4189	4059	4066	4035	4328	4343	4558	4884	4733	4892	4796	4596	4585	4386	4382	4521	4595	4752	4783	4791	4757	4703	4467	4460	4754	4706	4897	4722	4776	4597	4452	4511	4750	4897	4773	4647	4597
5280	5316	5367	5311	5352	5312	5207	5238	5073	4977	4826	4460	4287	4104	4019	4114	4247	4454	4605	4697	4838	4722	4759	4612	4501	4437	4313	4223	4508	4588	4677	4841	4768	4550	4505	4354	4491	4757	4766	4726	4712	4621	4580	4565	4622	4747	4869	4705	4597	4512
5475	5357	5374	5198	5423	5277	5382	5249	4996	4801	4730	4629	4254	4221	4184	4345	4545	4659	4935	4893	4917	4887	4512	4494	4386	4261	4322	4448	4490	4672	4828	4713	4605	4467	4320	4475	4532	4783	4966	4652	4711	4629	4630	4541	4647	4698	4825	4687	4631	4621
5414	5336	5490	5148	5245	5281	5184	5008	5013	4737	4549	4480	4326	4355	4432	4489	4745	4686	4958	5109	4970	4777	4766	4282	4383	4372	4395	4725	4625	4720	4710	4705	4590	4577	4432	4337	4662	4793	4726	4736	4650	4719	4618	4604	4646	4826	4738	4697	4660	4763
5607	5281	5251	5102	5184	4963	4953	4832	4626	4443	4352	4434	4284	4428	4428	4570	4780	4967	4874	5004	4853	4683	4545	4420	4375	4322	4455	4721	4801	4727	4766	4662	4511	4394	4489	4663	4759	4769	4712	4695	4622	4427	4724	4782	4738	4857	4721	4773	4543	4839
5372	5278	5218	4866	4812	4827	4704	4517	4260	4320	4262	4234	4340	4425	4616	4764	4861	4910	4862	4945	4719	4655	4425	4420	4446	4407	4722	4613	4868	4674	4658	4585	4600	4487	4633	4838	4791	4742	4724	4680	4541	4432	4705	4789	4892	4926	4889	4817	4965	4821
5362	5239	5196	4938	4703	4710	4624	4337	4428	4237	4277	4263	4259	4501	4629	4792	5005	5118	4991	5026	4713	4506	4287	4527	4407	4629	4783	4781	4900	4791	4602	4507	4620	4531	4795	4897	4989	4894	4851	4816	4656	4683	4606	4763	4876	4908	4919	4867	4832	4972
5339	4931	4976	4802	4594	4456	4320	4244	4186	4376	4283	4346	4535	4688	4867	4864	5148	5005	4946	4909	4707	4571	4491	4403	4665	4735	4980	5040	4864	4698	4683	4604	4533	4825	4826	4898	4974	4987	4737	4916	4792	4914	4788	4852	4782	4728	4813	4900	5007	5142
4974	4650	4585	4507	4364	4423	4139	4167	4356	4242	4378	4543	4710	4798	4766	4921	4681	4571	4392	4605	4622	4634	4475	4524	4885	4949	5040	5132	4978	4911	4777	4610	4718	5023	4958	5069	4972	4836	4719	4804	4898	5081	5143	4843	4933	4736	4794	4927	5005	5163
4752	4540	4413	4373	4270	4204	4175	4295	4264	4305	4594	4516	4806	4706	4826	4664	4731	4379	4316	4336	4386	4530	4621	4637	4866	5120	5162	5101	5012	4757	4757	4777	4777	5070	5103	5001	5014	4996	4732	4725	5133	5042	4991	4989	5092	4899	4808	5049	5056	4977
4683	4499	4446	4304	4271	4381	4234	4409	4433	4551	4796	4751	4853	4968	4870	4761	4342	4212	4110	4212	4587	4643	4668	4701	4883	5071	5140	5067	4880	4720	4714	4836	5122	5081	5134	5070	5039	4747	4803	4880	5006	4995	4791	4940	4884	4766	5012	5061	5147	4970
4580	4604	4483	4429	4360	4412	4462	4477	4763	4750	4895	4857	4793	4780	4821	4711	4406	4319	4265	4249	4584	4952	4721	5028	5069	5111	5025	4835	4663	4759	4672	4753	5024	5015	5010	4895	4776	4758	4925	5064	4994	4925	4960	4769	4619	4870	4862	4951	4812	4917
4695	4592	4686	4602	4755	4689	4715	4712	4724	4777	4787	4761	4933	4627	4533	4331	4328	4218	4365	4580	4672	4875	4850	5059	5158	5090	4974	4736	4758	4577	4719	4746	4766	5028	4889	4784	4576	4619	4673	4668	4975	5028	4816	4634	4681	4736	4807	4714	4767	4781
4750	4826	4933	4864	4889	4827	5007	4714	4861	4855	4753	4683	4562	4487	4422	4409	4272	4383	4616	4688	4689	4967	4902	5063	5064	5077	4778	4684	4828	4858	4814	4847	4868	4789	4748	4650	4639	4667	4627	4662	4664	4880	4721	4652	4668	4624	4749	4638	4648	4696
4972	4953	4964	4957	4896	5032	5042	4849	4741	4789	4728	4644	4505	4228	4273	4295	4409	4492	4613	4710	4865	4718	4743	4759	4606	4605	4624	4583	4762	4671	4850	4763	4700	4719	4663	4729	4580	4634	4461	4499	4531	4587	4631	4722	4641	4703	4709	4742	4735	4658
5012	5142	5086	5010	5192	4946	4922	4924	4877	4686	4630	4621	4528	4473	4279	4377	4562	4812	4787	4846	4867	4753	4696	4668	4612	4330	4512	4757	4652	4628	4677	4712	4760	4584	4529	4742	4593	4648	4767	4691	4608	4598	4426	4529	4439	4550	4508	4619	4668	4579
5112	5176	5281	5052	5002	4924	4956	4826	4785	4584	4596	4547	4431	4609	4464	4698	4799	4933	4967	5112	4734	4676	4615	4578	4351	4468	4605	4573	4601	4731	4439	4632	4519	4359	4528	4434	4746	4645	4695	4692	4567	4561	4484	4536	4610	4570	4530	4663	4790	4559
5002	4938	4897	4905	4649	4841	4772	4667	4680	4451	4493	4502	4695	4676	4673	4775	4800	4944	4727	4769	4762	4684	4591	4573	4373	4498	4510	4802	4640	4751	4470	4580	4433	4406	4529	4505	4570	4730	4559	4567	4525	4813	4552	4683	4564	4511	4421	4379	4687	4672
4914	4599	4623	4413	4358	4503	4585	4568	4371	4457	4644	4597	4763	4786	4746	4882	4828	4897	4688	4764	4695	4660	4467	4516	4669	4688	4724	4819	4822	4670	4642	4503	4398	4488	4323	4503	4673	4712	4562	4462	4512	4581	4625	4549	4655	4512	4525	4430	4430	4548
4512	4558	4173	4024	3884	4070	4363	4374	4397	4453	4492	4616	4840	4783	4981	4760	4781	4742	4632	4577	4554	4395	4560	4605	4556	4744	4885	4854	4826	4786	4837	4596	4490	4525	4596	4683	4808	4543	4554	4440	4493	4741	4668	4667	4625	4570	4615	4610	4612	4679
4654	4553	4238	4057	3947	4062	4224	4413	4484	4617	4725	4684	4835	4861	5048	4770	4584	4796	4533	4487	4410	4590	4623	4543	4554	4827	4757	4870	4764	4548	4776	4708	4881	4730	4719	4779	4799	4602	4684	4684	4606	4628	4663	4669	4678	4789	4696	4781	4785	4685
4620	4424	4419	4198	4227	4263	4556	4606	4693	4649	4804	4714	4770	4680	4841	4634	4603	4587	4521	4601	4465	4662	4729	4785	4777	4746	4827	4843	4678	4752	4658	4736	4659	4773	4931	4770	4863	4641	4718	4619	4738	4633	4657	4545	4542	4517	4687	4743	4756	4758
4683	4633	4652	4505	4449	4574	4694	4792	4829	4627	4811	4698	4627	4504	4582	4445	4429	4411	4484	4493	4666	4776	4763	4871	4919	4731	4864	4910	4795	4718	4708	4719	4799	4879	4805	4738	4773	4903	4835	4731	4646	4710	4635	4629	4518	4583	4578	4766	4560	4715
4771	4789	4715	4802	4755	4730	4645	4674	4668	4588	4586	4512	4396	4401	4517	4431	4476	4288	4336	4568	4659	4826	4773	4747	4818	4698	4677	4619	4839	4714	5032	4991	4814	4821	4648	4635	4578	4723	4787	4784	4836	4852	4712	4719	4665	4738	4567	4476	4485	4674
5107	4932	4954	4930	4786	4821	4613	4828	4539	4536	4475	4401	4393	4290	4300	4368	4418	4474	4487	4520	4718	4721	4733	4762	4658	4635	4653	4792	4796	4954	4923	5072	5039	4918	4873	4767	4727	4586	4661	4561	4546	4720	4717	4587	4645	4448	4486	4578	4693	4657
5092	5190	5119	4994	4802	4867	4692	4669	4453	4291	4216	4239	4199	4225	4441	4609	4571	4674	4482	4562	4764	4660	4618	4551	4641	4521	4700	4587	4722	4743	4841	4929	4847	4734	4865	4782	4722	4672	4530	4584	4669	4573	4469	4473	4503	4536	4600	4672	4668	4591
5147	5033	4902	5032	4837	4677	4592	4505	4344	4323	4281	4321	4232	4534	4727	4876	4767	4675	4713	4613	4609	4660	4549	4477	4539	4485	4634	4439	4573	4567	4688	4672	4679	4684	4625	4758	4690	4578	4513	4571	4607	4550	4454	4421	4207	4343	4511	4442	4617	4584
5026	4930	4797	4656	4671	4567	4514	4486	4406	4464	4478	4619	4600	4665	4739	4880	5011	4912	4878	4698	4729	4672	4762	4560	4643	4534	4628	4561	4511	4595	4600	4450	4472	4486	4575	4436	4463	4523	4577	4645	4734	4433	4477	4307	4196	4345	4515	4414	4481	4536
4928	4598	4647	4637	4511	4390	4505	4425	4471	4589	4543	4647	4597	4944	4935	5002	5035	4873	4669	4753	4723	4694	4731	4683	4554	4663	4571	4606	4662	4670	4383	4452	4488	4518	4393	4314	4324	4431	4394	4528	4631	4574	4515	4481	4428	4350	4505	4281	4491	4417
4662	4562	4502	4524	4386	4431	4320	4331	4489	4542	4754	4731	4771	4667	4753	4782	4867	4724	4740	4610	4751	4704	4740	4681	4713	4657	4653	4567	4505	4629	4499	4747	4532	4420	4377	4272	4325	4342	4402	4378	4567	4476	4503	4405	4432	4420	4545	4428	4335	4327
4605	4504	4425	4561	4394	4560	4514	4580	4660	4755	4618	4743	4704	4647	4638	4615	4741	4617	4632	4628	4592	4683	4502	4675	4628	4566	4460	4503	4582	4547	4763	4726	4628	4475	4318	4429	4517	4398	4306	4333	4209	4374	4454	4452	4407	4426	4616	4475	4419	4463
4686	4629	4654	4673	4638	4712	4655	4591	4554	4735	4677	4672	4698	4632	4630	4856	4793	4716	4662	4662	4727	4576	4519	4557	4605	4634	4465	4430	4409	4490	4680	4651	4523	4690	4626	4625	4523	4734	4416	4306	4404	4313	4408	4282	4334	4483	4618	4589	4530	4588
4947	4967	4945	4781	4743	4657	4701	4637	4560	4662	4582	4724	4546	4783	4655	4778	4975	5007	4873	4986	4713	4639	4852	4627	4524	4426	4471	4486	4403	4505	4537	4539	4670	4613	4754	4673	4837	4841	4621	4496	4576	4387	4449	4350	4314	4250	4522	4844	4632	4671
5077	4918	4980	4712	4811	4611	4685	4576	4446	4558	4540	4688	4677	4689	4712	4798	4926	4894	5085	4985	4831	4688	4628	4638	4528	4742	4612	4570	4516	4493	4412	4442	4580	4577	4701	4655	4713	4716	4677	4686	4638	4586	4568	4369	4363	4416	4668	4672	4502	4669
5050	4791	4808	4784	4647	4757	4560	4552	4526	4366	4582	4669	4608	4649	4863	4980	4872	4916	4800	4939	4840	4738	4713	4803	4932	4834	4847	4562	4517	4580	4591	4462	4520	4573	4588	4588	4521	4723	4895	4690	4788	4763	4645	4590	4681	4527	4484	4646	4499	4658
4844	4552	4640	4500	4423	4374	4540	4438	4403	4442	4518	4528	4634	4637	4742	4776	4717	4826	4786	4747	4705	4644	4615	4549	4541	4674	4693	4589	4648	4621	4583	4437	4732	4517	4528	4437	4546	4669	4701	4803	4688	4785	4824	4848	4666	4711	4544	4499	4558	4517
4515	4469	4456	4414	4543	4294	4243	4539	4354	4562	4486	4624	4567	4562	4483	4768	4379	4487	4456	4421	4445	4496	4324	4568	4694	4612	4741	4481	4580	4577	4643	4664	4747	4503	4523	4518	4507	4490	4627	4606	4469	4683	4777	4783	4882	4675	4682	4699	4643	4619
4701	4537	4524	4577	4596	4554	4620	4539	4551	4690	4518	4536	4613	4426	4646	4685	4562	4543	4418	4500	4679	4532	4372	4400	4415	4254	4527	4526	4523	4491	4615	4682	4635	4619	4676	4520	4651	4606	4534	4505	4347	4498	4439	4772	4678	4649	4744	4633	4650	4507
4772	4631	4801	4768	4869	4802	4871	4692	4716	4626	4542	4558	4816	4603	4538	4693	4458	4559	4528	4599	4440	4423	4399	4369	4554	4335	4386	4431	4511	4511	4407	4460	4546	4657	4546	4605	4617	4695	4568	4613	4455	4453	4448	4402	4432	4532	4666	4835	4787	4606
5005	4862	4972	4938	4875	4960	4709	4757	4824	4697	4588	4547	4595	4654	4768	4733	4645	4638	4657	4726	4636	4835	4605	4467	4645	4468	4485	4463	4385	4459	4305	4389	4461	4420	4522	4703	4652	4638	4633	4574	4560	4628	4435	4411	4347	4486	4700	4710	4787	4803
4843	4931	4885	4709	4585	4663	4689	4521	4578	4688	4579	4599	4650	4592	4524	4535	4674	4657	4620	4741	4814	4747	4606	4649	4579	4535	4722	4497	4501	4402	4318	4363	4234	4423	4467	4383	4485	4431	4647	4799	4731	4602	4610	4375	4455	4470	4628	4636	4755	4654
4864	4667	4733	4609	4430	4428	4402	4547	4592	4509	4477	4477	4571	4711	4580	4727	4760	4661	4660	4794	4718	4735	4798	4665	4762	4569	4645	4667	4555	4523	4359	4469	4474	4575	4374	4374	4371	4437	4636	4654	4725	4597	4544	4586	4638	4642	4356	4447	4545	4611
4750	4715	4580	4419	4479	4492	4345	4482	4441	4570	4468	4518	4401	4280	4247	4305	4324	4222	4358	4262	4467	4424	4749	4564	4552	4540	4737	4690	4773	4714	4541	4586	4559	4461	4383	4223	4270	4477	4459	4710	4570	4678	4580	4666	4705	4636	4373	4467	4565	4529
4654	4633	4604	4662	4310	4441	4558	4566	4469	4441	4353	4331	4337	4212	4406	4352	4345	4295	4300	4338	4381	4510	4609	4500	4393	4490	4491	4694	4647	4677	4613	4733	4636	4442	4433	4388	4455	4361	4450	4392	4391	4563	4525	4794	4766	4727	4567	4469	4531	4431
4691	4575	4598	4693	4563	4621	4488	4571	4595	4639	4502	4598	4289	4155	4021	4182	3977	4104	4175	4323	4222	4276	4104	4204	4326	4334	4402	4510	4379	4586	4696	4650	4702	4634	4687	4696	4657	4495	4472	4474	4279	4406	4594	4546	4612	4562	4653	4566	4543	4746
4852	4780	4765	4835	4615	4663	4794	4736	4628	4608	4539	4412	4443	4629	4601	4588	4518	4475	4485	4429	4505	4455	4435	4449	4298	4304	4139	4319	4150	4554	4649	4436	4443	4641	4726	4819	4636	4606	4577	4453	4633	4431	4375	4429	4464	4558	4670	4779	4817	4690
5061	4874	4974	4967	4857	4850	4843	4805	4628	4727	4868	4535	4582	4507	4456	4255	4367	4445	4461	4474	4244	4423	4430	4334	4337	4391	4304	4388	4410	4306	4163	4281	4299	4448	4623	4734	4595	4464	4595	4592	4629	4500	4473	4350	4327	4364	4513	4780	4895	4760
5036	5006	4857	5042	4935	4909	4795	4923	4832	4739	4582	4648	4466	4702	4591	4458	4654	4763	4799	4750	4763	4678	4654	4728	4528	4498	4275	4320	4236	4342	4280	4186	4306	4414	4317	4428	4484	4410	4396	4741	4851	4500	4456	4433	4289	4411	4462	4570	4660	4843
5131	4891	4972	4934	4723	4780	4863	4798	4638	4704	4652	4586	4583	4533	4383	4496	4432	4437	4454	4614	4507	4556	4639	4592	4578	4573	4628	4639	4396	4221	4331	4267	4365	4510	4257	4214	4219	4373	4595	4609	4773	4682	4437	4359	4490	4426	4316	4305	4459	4549
4832	4729	4754	4617	4708	4787	4600	4746	4591	4723	4610	4474	4302	4371	4350	4302	4369	4412	4587	4563	4732	4618	4739	4638	4529	4554	4522	4634	4744	4626	4548	4317	4485	4351	4277	4287	4229	4337	4387	4713	4722	4437	4594	4647	4585	4483	4248	4255	4382	4580
4855	4628	4738	4734	4584	4391	4432	4606	4616	4443	4321	4228	4307	4379	4193	4325	4369	4387	4295	4332	4338	4486	4643	4626	4674	4727	4588	4577	4646	4544	4523	4781	4698	4431	4427	4446	4269	4289	4542	4310	4461	4512	4553	4810	4785	4473	4469	4309	4333	4369
4710	4565	4686	4553	4253	4348	4535	4225	4426	4333	4384	4267	4247	4353	4152	4193	4291	4300	4350	4256	4326	4289	4372	4371	4395	4513	4724	4793	4788	4556	4588	4688	4685	4797	4508	4457	4543	4333	4447	4331	4149	4444	4676	4642	4748	4718	4582	4468	4373	4385
4580	4665	4539	4444	4616	4428	4193	4414	4370	4427	4386	4291	4331	4235	4212	4487	4348	4362	4217	4254	4223	4209	4262	4471	4422	4394	4399	4442	4535	4558	4758	4773	4642	4669	4800	4810	4785	4632	4305	4275	4394	4551	4428	4679	4572	4732	4737	4650	4602	4666
4590	4509	4692	4597	4642	4464	4607	4768	4538	4376	4237	4480	4376	4383	4465	4539	4542	4562	4468	4476	4560	4432	4369	4374	4468	4275	4350	4339	4264	4349	4434	4694	4835	4791	4718	4883	4724	4654	4440	4220	4338	4446	4454	4376	4352	4566	4612	4861	4619	4671
4662	4644	4641	4607	4678	4750	4789	4551	4589	4587	4598	4715	4558	4560	4561	4557	4630	4514	4382	4360	4320	4322	4399	4494	4428	4401	4211	4275	4161	4276	4360	4470	4623	4682	4735	4993	4863	4625	4635	4586	4373	4344	4341	4166	4225	4512	4560	4706	4764	4590
4876	4729	4731	4847	4982	4665	4646	4727	4892	4938	4661	4529	4373	4435	4490	4492	4474	4417	4645	4513	4490	4313	4347	4313	4421	4275	4112	4139	4210	4308	4408	4374	4282	4331	4564	4586	4697	4702	4665	4669	4605	4360	4335	4206	4134	4331	4526	4665	4417	4542
5080	4878	5086	4840	4604	4536	4889	4853	4764	4586	4525	4398	4528	4553	4683	4879	4851	4932	5056	5069	4809	4894	4924	4975	4689	4612	4264	4132	4093	4156	4213	4230	4311	4306	4363	4378	4592	4700	4608	4585	4737	4728	4442	4394	4198	4185	4452	4628	4425	4474
5034	5088	4916	4716	4764	4725	4751	4518	4401	4582	4461	4655	4703	4649	4577	4687	4501	4485	4646	4744	4746	4869	5082	4961	5048	4963	4697	4626	4475	4329	4130	4071	4320	4341	4304	4255	4250	4365	4707	4673	4777	4699	4560	4446	4083	4252	4396	4518	4419	4295
5205	4919	4696	4761	4811	4646	4343	4413	4478	4476	4568	4360	4256	4336	4098	4030	4120	4221	4207	4265	4064	4285	4392	4577	4556	4617	4895	4841	4673	4600	4470	4328	4218	4336	4258	4385	4258	4162	4552	4828	4638	4489	4428	4518	4288	4333	4374	4177	4257	4205
4971	4602	4800	4832	4466	4247	4361	4439	4498	4254	4067	4157	4156	4073	4026	4190	4269	4421	4505	4449	4606	4516	4488	4473	4378	4364	4369	4729	4790	4755	4740	4586	4651	4400	4104	4058	4294	4311	4243	4522	4694	4468	4241	4574	4571	4385	4316	4240	4146	4260
4748	4739	4784	4495	4220	4305	4264	4246	4080	4071	4139	4071	4082	4076	4104	4215	4453	4638	4601	4707	4770	5001	4882	4867	4850	4719	4538	4463	4553	4686	4722	4885	4816	4704	4477	3999	4174	4481	4411	4510	4333	4385	4377	4565	4841	4420	4209	4252	4094	4103
4794	4733	4364	4189	4425	4476	4250	4058	4182	4121	4119	4189	4136	4114	4283	4068	4298	4428	4375	4295	4244	4388	4400	4567	4847	5145	5058	4895	4642	4588	4700	4761	4812	4685	4744	4373	4247	4407	4644	4353	4153	4533	4571	4636	4710	4409	4286	4250	4153	4177
4833	4387	4194	4414	4522	4337	4176	4252	4393	4232	4256	4148	4327	4221	4239	4307	4247	4155	4105	3901	3944	3942	3979	3974	4177	4462	4820	4890	4838	4537	4681	4746	4778	4706	4765	4853	4499	4308	4387	4332	4206	4330	4612	4615	4461	4612	4376	4266	4382	4306
4594	4075	4410	4517	4381	4227	4435	4527	4430	4411	4357	4581	4483	4519	4270	4242	4065	4168	3983	4214	4082	4112	3936	3872	3767	3963	4261	4454	4677	4829	4849	4675	4691	4710	4741	4784	5027	4540	4222	4358	4324	4259	4469	4429	4504	4489	4681	4592	4381	4366
4422	4379	4760	4475	4213	4333	4531	4646	4597	4653	4799	4864	4598	4403	4157	4163	4200	4305	4358	4461	4462	4446	4380	4326	4067	4139	3882	3998	4032	4593	4781	4697	4682	4647	4549	4783	4847	4781	4420	4273	4512	4281	4408	4401	4391	4534	4701	4616	4557	4507
4384	4647	4765	4292	4305	4583	4637	4665	4785	5052	5006	4582	4351	4185	4440	4595	4826	4882	4851	4924	4951	4710	4653	4500	4425	4357	4139	3885	3848	4144	4539	4592	4616	4594	4504	4764	4936	4886	4735	4185	4472	4413	4068	4232	4246	4316	4537	4729	4607	4521
4820	4920	4496	4103	4454	4729	4660	4718	4934	4881	4599	4297	4284	4468	4991	5376	5500	5647	5447	5487	5302	5181	4926	4888	4783	4782	4499	4300	3965	3871	4025	4188	4423	4468	4652	4761	4547	4687	4887	4369	4266	4451	4156	4059	4105	4163	4376	4527	4488	4581
5090	4840	4372	4390	4550	4690	4620	4756	4725	4565	4241	4358	4578	5287	5740	6007	6140	5901	5672	5759	5592	5346	5206	5150	4881	4773	4581	4518	4340	4123	4002	4076	4234	4496	4602	4516	4479	4526	4685	4556	4358	4438	4194	3959	3956	4188	4306	4451	4752	4319
5454	4674	4358	4554	4741	4637	4579	4548	4380	4158	4258	4801	5237	6055	5982	6062	5741	5550	5375	5299	5219	5054	5243	5076	4954	4977	4811	4677	4522	4192	3859	3787	3993	4324	4481	4496	4427	4363	4608	4835	4534	4417	4395	4092	4016	4206	4311	4344	4564	4366
5338	4463	4621	4947	4778	4397	4497	4428	4155	4119	4609	5169	5790	5897	5656	5409	4997	4622	4379	4574	4608	4639	4687	4882	4982	5061	4825	4727	4770	4563	4113	3939	3817	4268	4379	4442	4281	4441	4490	4910	4544	4463	4508	4337	4078	4250	4232	4463	4549	4404
5082	4430	4923	4855	4643	4322	4427	4192	4224	4284	5073	5453	5769	5460	4859	4346	3688	3563	3538	3502	3741	3781	4086	4580	4765	4878	4968	4809	4832	4694	4241	3940	3900	3983	4345	4368	4216	4303	4309	4827	4637	4522	4523	4358	4214	4290	4371	4194	4451	4301
4713	4529	4887	4900	4412	4237	4271	4126	4279	4661	5302	5447	5276	4550	4045	3326	2957	2833	3000	3138	3140	3335	3717	4180	4396	4790	4888	4939	4823	4719	4444	4268	3938	4132	4210	4260	4178	4205	4247	4662	4868	4475	4613	4518	4281	4315	4301	4228	4244	4453
4676	4438	4778	4618	4235	4130	4140	4268	4256	4905	5149	5144	4644	3840	3172	2808	2761	2748	2765	3093	2974	3074	3351	3640	4012	4499	4834	5100	4871	4979	4691	4590	4247	4113	4104	4236	4130	4131	4213	4707	4817	4494	4443	4585	4386	4391	4339	4144	4224	4435
4405	4395	4615	4605	3964	4075	4131	4289	4472	4782	5015	4772	4117	3325	2954	2770	2865	2962	3285	3319	3139	3204	3234	3352	3741	4293	4818	4999	4960	4731	4710	4530	4537	4071	4039	4256	4136	3946	4347	4473	4651	4587	4375	4831	4573	4525	4355	4214	4157	4231
4261	4279	4622	4161	3854	3815	3965	4236	4528	4992	4837	4243	3634	3105	2798	2812	3108	3446	3657	3577	3469	3322	3152	3212	3353	3859	4570	5189	5190	4999	4733	4852	4657	4239	4094	4256	4135	4098	4147	4407	4393	4446	4404	4853	4670	4656	4537	4207	4131	4339
4111	4190	4370	4059	3867	3867	4025	4193	4654	4732	4656	3891	3457	3029	2844	2993	3557	3813	3931	3953	3852	3534	3126	3019	3131	3742	4400	5131	5187	5008	4772	4802	4708	4285	4049	4389	4327	4129	4203	4231	4460	4365	4434	4713	4698	4551	4397	4130	3995	4248
4182	4093	4441	4120	3688	3891	4089	4414	4604	4741	4470	4017	3308	2922	2840	3166	3494	3891	4197	4118	3821	3609	3224	2915	2966	3510	4343	5028	5298	5039	4986	4915	4790	4488	4231	4575	4284	4097	4047	4306	4286	4362	4472	4605	4747	4486	4459	4170	4054	4172
4094	4080	4230	4102	3762	3703	4104	4268	4767	4801	4587	3993	3381	3028	3036	3240	3534	3940	4153	4087	3839	3630	2985	2828	2851	3344	4127	4901	5034	5022	4782	5040	4837	4549	4307	4520	4539	4220	4204	4217	4283	4335	4485	4722	4749	4489	4528	4202	4107	4253
4101	4129	4204	4096	3679	3813	4101	4564	4618	4676	4406	4131	3494	3097	3080	3106	3502	3821	3769	3842	3648	3264	2880	2591	2808	3335	4210	4957	5028	4803	4873	4866	4763	4526	4424	4622	4617	4186	4134	4331	4153	4203	4385	4708	4594	4479	4486	4146	4187	4157
4022	4015	4304	4204	3708	3773	4164	4475	4578	4689	4556	4420	3734	3247	3111	3038	3173	3503	3479	3317	3208	2927	2533	2605	2867	3610	4434	4935	5089	4702	4530	4720	4560	4476	4416	4696	4458	4173	4266	4231	4107	4209	4298	4581	4450	4498	4471	4158	4156	4101
4142	3907	4174	4097	3929	3784	4166	4584	4739	4820	4677	4472	4084	3511	3344	3027	3036	3019	2915	2953	2798	2683	2461	2517	2961	3791	4554	4975	4849	4604	4408	4447	4455	4332	4533	4873	4349	4097	4372	4214	3876	4265	4295	4503	4500	4452	4434	4231	4354	4347
4168	4020	4120	4302	4028	3910	4044	4610	4725	4922	4879	4708	4445	4037	3570	3348	3034	2768	2745	2613	2536	2465	2573	2878	3415	4300	5024	5026	4687	4292	4321	4409	4360	4281	4705	4959	4488	4212	4364	4176	4006	4130	4202	4454	4521	4427	4531	4427	4422	4158
4217	3955	4187	4276	4213	4085	3976	4551	4819	4876	4940	4899	4783	4631	4106	3700	3518	3121	2876	2686	2675	2902	2980	3504	4180	4806	5129	4892	4409	4089	4092	4387	4370	4424	4899	4917	4241	4336	4513	4248	3977	4288	4294	4438	4486	4560	4504	4415	4337	4478
4047	4144	4212	4402	4464	4260	4133	4439	4808	4846	4926	4768	5084	4823	4575	4333	4020	3763	3316	3407	3425	3656	3838	4364	4831	5166	5129	4443	3987	3944	4161	4148	4318	4641	4815	4626	4340	4550	4849	4068	4131	4260	4388	4330	4395	4665	4375	4631	4452	4371
4073	4217	4244	4372	4533	4444	4175	4389	4675	4898	4934	4749	5033	4936	4928	4955	4791	4612	4186	4238	4416	4642	4932	5081	5395	5180	4580	3979	3702	3845	4192	4350	4538	4691	4725	4472	4346	4908	4407	3975	4282	4310	4227	4346	4330	4523	4470	4641	4487	4472
4165	4175	4341	4309	4546	4675	4384	4319	4510	4896	4938	4900	4969	5111	5101	5089	5345	5119	5008	5134	5235	5265	5632	5204	5087	4629	3976	3619	3630	3887	4318	4356	4367	4706	4491	4389	4825	4952	4325	4010	4242	3935	4266	4253	4487	4405	4492	4679	4461	4526
4207	4068	4394	4386	4479	4848	4663	4461	4368	4617	4860	4956	4902	4909	5054	5044	5296	5206	5440	5351	5406	5251	5151	4904	4259	3792	3535	3508	3820	4169	4444	4296	4579	4483	4154	4414	4886	4755	4129	4206	4434	4036	4311	4323	4461	4389	4619	4715	4546	4513
4406	4247	4324	4400	4431	4620	4904	4733	4543	4411	4592	4804	4894	4863	4765	4776	4727	4656	4724	4883	4831	4644	4155	3847	3579	3439	3516	3842	4098	4256	4481	4402	4332	4283	4264	4740	4986	4329	4172	4501	4183	4097	4135	4083	4283	4293	4771	4739	4590	4523
4557	4277	4370	4565	4393	4598	4843	4894	4792	4442	4530	4575	4756	4859	4892	4712	4630	4351	4200	4179	4101	3945	3640	3604	3507	3616	3895	4160	4329	4237	4357	4436	4140	4077	4609	4897	4739	4207	4263	4350	3939	4150	4154	4262	4208	4418	4678	4706	4733	4507
4531	4643	4307	4427	4422	4496	4729	4969	4977	4807	4481	4419	4523	4714	4794	4737	4660	4375	4176	4051	4037	3803	3865	3628	3809	4035	4312	4122	4170	4106	4183	4095	3990	4378	4782	4723	4385	4362	4535	4249	4118	4085	4098	4172	4094	4429	4577	4648	4685	4569
4396	4633	4796	4517	4553	4409	4568	4812	5085	5277	5095	4711	4387	4348	4576	4586	4612	4323	4404	4261	4182	4235	4200	4058	4022	4253	3943	3914	3934	3937	4025	4101	4083	4590	4688	4380	4402	4547	4421	4012	4247	4248	4178	4071	4098	4367	4544	4881	4671	4651
4564	4370	4825	4746	4473	4619	4607	4617	4827	5118	5428	5217	4926	4554	4434	4556	4510	4302	4183	4347	4319	4192	4193	4056	4190	3993	3879	3764	3850	3888	3997	4087	4436	4573	4381	4530	4676	4802	4219	4289	4342	4188	4127	4131	4221	4241	4520	4615	4714	4674
4745	4544	4445	4660	4743	4676	4735	4742	4654	4777	5021	5303	5319	5259	4977	4884	4686	4411	4300	4404	4291	4308	4019	4101	3931	3896	3827	3671	3805	3942	4101	4255	4489	4188	4322	4619	4863	4574	4311	4491	4362	4288	4230	4208	4218	4327	4553	4643	4684	4507
4608	4714	4379	4460	4740	4537	4820	4848	4821	4837	4609	4790	5025	5101	5277	5391	5234	4887	4702	4712	4524	4492	4111	4057	3943	3762	3871	3806	3866	3974	4440	4265	4161	4147	4483	4733	4661	4368	4436	4304	4218	4121	4283	4243	4070	4280	4331	4756	4687	4426
4382	4709	4636	4555	4505	4635	4859	4779	4873	4969	4916	4764	4528	4597	4522	4786	5002	4766	4780	4557	4410	4230	4197	4117	3871	3886	3795	3948	4075	4092	4118	4090	4072	4302	4739	4502	4412	4592	4517	4322	4112	4180	4219	4035	4171	4309	4203	4586	4447	4406
4424	4398	4673	4627	4497	4438	4613	4636	4768	4974	5015	4984	4770	4713	4395	4488	4302	4292	4255	4189	4079	4065	4071	3969	4016	3997	4077	3952	3827	4019	3920	3998	4476	4510	4336	4363	4704	4565	4358	4126	4252	4160	4155	4064	4295	4209	4376	4564	4466	4363
4570	4480	4448	4508	4653	4510	4495	4511	4602	4585	4637	4884	4946	5101	5030	4732	4723	4512	4493	4302	4311	4428	4289	3977	4092	4126	4013	3743	3669	3931	4273	4469	4328	4227	4289	4533	4834	4562	4259	4253	4108	3979	3980	4287	4248	4184	4396	4352	4439	4381
4466	4431	4515	4463	4374	4485	4622	4538	4510	4526	4338	4448	4483	4618	4678	4917	4804	4809	4700	4612	4666	4514	4276	3956	3866	3811	3708	3765	3885	4138	4241	4269	4185	4349	4588	4788	4746	4450	4328	4243	3993	4073	4088	4243	4129	4466	4219	4403	4326	4165
4553	4477	4300	4532	4274	4478	4567	4524	4543	4632	4628	4650	4616	4499	4379	4495	4334	4326	4134	4089	4163	4163	3923	3781	3720	3883	4119	3973	3990	3948	4019	4114	4471	4576	4543	4514	4569	4663	4370	4149	4134	4195	4196	4069	4272	4347	4347	4420	4157	4227
4401	4349	4312	4420	4507	4522	4475	4496	4637	4521	4718	4665	4608	4676	4803	4637	4528	4510	4110	4210	4253	4255	4185	4057	3875	4028	4079	3800	3780	3966	4208	4376	4391	4244	4370	4650	4817	4580	4183	4234	4118	4171	4113	4380	4220	4189	4479	4324	4504	4337
4324	4114	4258	4301	4501	4484	4395	4435	4435	4464	4517	4426	4410	4535	4475	4568	4576	4443	4514	4328	4332	4273	4099	4033	3954	3920	3994	3803	3913	4400	4238	4249	4310	4418	4681	4905	4539	4404	4302	4215	4085	4173	4198	4369	4233	4453	4361	4456	4300	4264
4359	4125	4238	4297	4261	4328	4360	4400	4495	4409	4393	4208	4314	4288	4153	4244	4269	4293	4201	4291	4122	4175	4123	3882	4064	4082	4188	4128	4084	4032	4173	4272	4323	4494	4541	4518	4570	4473	4327	3979	3974	4150	4094	4239	4486	4237	4341	4331	4273	4280
4078	4217	4144	4194	4159	4256	4257	4224	4435	4468	4199	4125	4139	4242	4107	4041	4130	4186	4265	4223	4272	4151	4118	3988	3981	4142	4204	4234	4177	4223	4403	4479	4291	4422	4461	4557	4454	4353	4209	4153	4157	3930	4179	4467	4181	4372	4415	4204	4171	4079
4408	4228	4187	4056	4050	4046	4248	4151	4132	4118	4210	3998	4194	4226	4031	4135	4098	4157	4229	4293	4179	4335	4237	4215	4218	4103	4391	4490	4392	4310	4350	4442	4423	4530	4507	4443	4288	4281	4162	4045	3999	4095	4309	4221	4517	4404	4360	4298	4028	4314
4255	4212	4212	4105	3977	3864	4028	4167	4223	4202	4076	3886	3955	4126	3923	4074	4115	4106	4247	4136	4067	4261	4168	4185	4105	4209	4271	4350	4424	4408	4464	4628	4475	4463	4273	4251	4205	4168	4051	4096	4130	4202	4281	4614	4552	4376	4408	4183	4116	4050
4251	4101	4031	4076	3946	4089	4062	3966	4142	4091	4251	4199	4269	4010	4088	3969	3963	4098	4144	4044	3998	4286	4115	4232	4250	4371	4627	4575	4565	4488	4482	4656	4568	4432	4274	4197	4155	4164	4136	4087	4091	4177	4413	4543	4590	4439	4283	4245	4259	4252
4349	4319	4032	3984	3976	3921	4090	3992	3999	3909	3760	3866	3940	3938	3969	4127	4185	4203	4196	4260	4225	4468	4451	4105	4298	4429	4586	4496	4546	4628	4587	4739	4593	4466	4201	4185	4051	4148	4116	4130	4182	4347	4335	4537	4633	4462	4388	4251	4146	4228
4306	4298	4183	4100	3996	3974	4014	3962	3980	3894	4028	3988	3989	3979	4032	3959	3926	3932	4006	3955	4045	4286	4193	4352	4342	4601	4757	4863	4701	4597	4532	4521	4518	4346	4216	4238	4097	3969	4129	4171	4108	4194	4441	4672	4591	4619	4393	4199	4263	4235
4760	4366	4254	4158	4182	4160	4095	4067	4143	3832	3885	3829	3888	4055	4134	4093	4172	4140	4122	4373	4390	4519	4551	4525	4600	4575	4668	4603	4648	4727	4644	4597	4597	4263	4048	3937	4123	4137	4185	4158	4288	4432	4467	4571	4630	4522	4486	4245	4288	4302
4734	4517	4381	4426	4167	4050	4076	4079	4057	4034	3967	3913	4048	4040	3953	3873	3896	3986	4177	4270	4254	4406	4544	4535	4665	4771	4812	4887	4726	4723	4466	4451	4400	4215	4109	4002	4146	4035	4263	4218	4317	4535	4523	4513	4504	4474	4371	4171	4123	4330
4801	4698	4393	4347	4233	4347	4407	4181	4172	4085	4121	3859	4041	4024	4203	4175	4195	4260	4340	4456	4451	4711	4678	4683	4679	4767	4780	4789	4723	4632	4711	4442	4443	4363	4140	4091	3996	4177	4438	4457	4508	4399	4398	4521	4553	4403	4161	4175	4109	4328
4779	4629	4505	4599	4496	4342	4436	4211	4180	4148	4075	4083	4233	4213	4227	4208	4163	4404	4183	4485	4352	4569	4753	4617	4639	4689	4836	4896	4688	4495	4162	4295	4278	4247	4188	4094	4209	4234	4420	4420	4532	4532	4374	4420	4379	4504	4243	4292	4334	4458
4934	4615	4596	4513	4550	4557	4568	4333	4234	4256	4243	4212	4390	4467	4336	4341	4383	4406	4585	4515	4752	4809	4765	4784	4755	4708	4584	4584	4563	4476	4257	4123	4120	4301	4274	4175	4253	4373	4434	4493	4649	4550	4418	4444	4318	4345	4347	4273	4331	4532
4973	4782	4742	4615	4703	4670	4667	4529	4590	4456	4456	4497	4544	4498	4486	4345	4386	4466	4574	4609	4708	4577	4533	4830	4816	4746	4728	4566	4368	4279	4126	4083	4200	4379	4308	4328	4328	4473	4589	4590	4625	4541	4576	4420	4369	4411	4535	4538	4454	4600
4877	4669	4813	4769	4613	4756	4734	4686	4501	4510	4534	4641	4749	4602	4600	4569	4613	4627	4482	4568	4538	4574	4630	4744	4582	4600	4557	4386	4385	4281	4220	4195	4112	4258	4388	4343	4404	4613	4566	4638	4648	4426	4445	4413	4375	4423	4562	4671	4609	4615
4654	4616	4748	4777	4835	4840	4645	4727	4646	4614	4667	4642	4745	4654	4818	4701	4580	4546	4628	4374	4541	4411	4437	4502	4577	4409	4360	4266	4151	4194	4124	4201	4185	4380	4603	4508	4656	4621	4677	4465	4474	4499	4313	4326	4328	4392	4635	4736	4799	4854
4610	4548	4590	4673	4739	4771	4730	4676	4597	4675	4717	4667	4758	4629	4834	4660	4622	4672	4668	4506	4345	4431	4438	4318	4310	4413	4280	4049	4101	4074	4150	4193	4337	4291	4519	4800	4756	4608	4501	4533	4580	4255	4427	4216	4326	4621	4706	4826	4951	4738
4352	4440	4479	4567	4619	4753	4654	4632	4755	4706	4727	4640	4709	4540	4570	4528	4514	4554	4640	4436	4359	4257	4167	4241	4279	4205	4265	4203	4034	4092	4181	4378	4385	4389	4544	4637	4853	4677	4491	4469	4417	4329	4355	4426	4457	4647	4659	4775	4868	4815
4313	4311	4347	4495	4385	4517	4526	4608	4512	4625	4434	4592	4668	4561	4555	4628	4622	4468	4473	4404	4285	4191	4058	4078	4155	4222	4159	4084	3889	4183	4406	4306	4475	4311	4488	4638	4620	4584	4298	4242	4241	4282	4361	4432	4429	4618	4658	4754	4801	4873
4188	4015	4166	4291	4270	4166	4473	4373	4460	4279	4436	4544	4442	4537	4380	4462	4378	4414	4371	4170	4085	3966	4061	4121	4156	4298	4259	4196	4097	4075	4516	4548	4317	4412	4507	4628	4573	4378	4497	4136	4276	4358	4563	4523	4557	4561	4619	4646	4795	4621
3953	3920	4030	4048	4074	4253	4198	4155	4284	4281	4298	4163	4253	4159	4231	4106	4278	4189	4057	4029	3979	3904	3902	3949	4015	4152	4228	4003	4243	4340	4328	4427	4411	4474	4382	4431	4438	4494	4179	4005	4214	4249	4389	4548	4383	4536	4599	4793	4664	4613
4072	3943	3991	4060	4156	4169	4123	4147	4120	4213	4058	4087	4228	4159	4226	4101	4205	4226	4218	4060	4027	4060	3970	4097	4033	4234	4040	4256	4186	4317	4485	4449	4426	4223	4425	4355	4331	4253	4168	4143	4180	4378	4433	4483	4610	4597	4636	4578	4516	4658
4085	3968	3946	3979	4049	4113	4061	4083	4153	4149	4110	4140	4238	4169	4123	4130	4116	4180	4179	4272	4128	4294	4220	4285	4198	4292	4285	4290	4284	4365	4371	4405	4237	4346	4158	4116	4317	4231	4296	4453	4372	4172	4399	4554	4602	4667	4598	4433	4474	4637
4146	4069	4142	4088	4155	4118	4153	4305	4280	4174	4116	4195	4102	4219	4186	4178	4300	4287	4352	4363	4155	4180	4305	4316	4472	4240	4396	4449	4346	4317	4256	4192	4302	4207	4153	4012	4161	4256	4464	4222	4372	4450	4534	4663	4657	4538	4399	4406	4396	4508
4502	4159	4323	4409	4194	4280	4212	4299	4367	4289	4247	4170	4329	4261	4262	4276	4465	4659	4423	4572	4438	4286	4514	4439	4601	4467	4422	4440	4387	4374	4157	4069	4142	3996	4154	4033	4158	4336	4402	4501	4472	4525	4647	4645	4652	4488	4575	4343	4425	4612
4407	4392	4361	4461	4361	4244	4262	4401	4357	4435	4302	4264	4279	4349	4442	4520	4520	4627	4670	4540	4633	4475	4553	4639	4440	4375	4220	4350	4215	4132	4181	4109	4099	4180	4149	4115	4191	4273	4451	4514	4517	4456	4508	4456	4392	4531	4512	4467	4545	4520
4445	4481	4604	4529	4383	4387	4444	4393	4392	4497	4488	4505	4456	4355	4363	4576	4689	4733	4658	4605	4542	4496	4521	4446	4400	4332	4293	4221	4130	3976	3924	4061	4128	4298	4252	4201	4277	4391	4636	4537	4599	4450	4386	4366	4283	4477	4420	4546	4469	4607
4574	4345	4443	4401	4567	4451	4402	4499	4477	4409	4466	4545	4459	4486	4613	4618	4682	4611	4542	4658	4548	4401	4434	4328	4186	4131	4176	4107	3958	3938	3921	4048	4183	4209	4281	4262	4443	4429	4492	4533	4515	4513	4410	4257	4285	4515	4567	4585	4632	4620
4331	4263	4325	4316	4441	4371	4412	4258	4438	4370	4495	4403	4502	4442	4509	4560	4662	4531	4464	4445	4511	4399	4257	4234	4221	4187	3914	3954	3884	4052	4003	4160	4233	4236	4316	4648	4307	4245	4277	4300	4295	4343	4337	4184	4411	4568	4484	4631	4725	4527
4404	4127	4333	4188	4254	4237	4225	4288	4299	4370	4406	4375	4406	4285	4474	4522	4484	4276	4384	4310	4373	4259	4141	4232	4335	4056	4147	3889	4140	4309	4282	4430	4328	4250	4377	4539	4402	4179	4136	4255	4389	4237	4326	4444	4378	4501	4441	4570	4635	4627
4334	3958	3921	3952	3928	4047	4135	4056	4144	4142	4148	4162	4037	4090	4102	4256	4234	4228	4102	4320	4165	4324	4308	4372	4196	4229	4094	4150	4187	4368	4534	4354	4487	4460	4317	4470	4322	4204	4280	4277	4250	4257	4541	4493	4476	4377	4312	4592	4579	4655
4187	4048	3933	3922	3930	3862	3910	3986	3951	4037	3962	4020	3885	3939	4189	4082	4120	4136	4153	4206	4228	4398	4326	4326	4233	4274	4397	4292	4394	4308	4596	4553	4445	4477	4343	4350	4345	4378	4277	4252	4221	4633	4595	4653	4493	4306	4422	4531	4555	4549
4355	4134	4081	3891	3868	4002	3900	4097	3885	4028	3979	3877	4051	4061	4000	4069	4127	4121	4157	4169	4226	4348	4304	4469	4382	4395	4349	4249	4406	4439	4351	4581	4422	4353	4252	4073	4337	4445	4301	4304	4323	4412	4802	4823	4590	4332	4349	4491	4627	4369
4441	4327	4205	4145	4032	4076	4095	4002	3997	4149	4013	4114	4014	4176	4037	4103	4198	4116	4329	4096	4292	4322	4422	4372	4401	4152	4507	4435	4454	4330	4422	4551	4417	4335	4191	4199	4302	4441	4346	4460	4505	4637	4701	4759	4405	4478	4443	4431	4633	4507
4648	4463	4386	4305	4350	4297	4198	4233	4252	4138	4019	4096	4188	4090	4138	4243	4227	4168	4269	4451	4401	4461	4461	4342	4218	4300	4398	4311	4268	4266	4360	4397	4472	4296	4330	4210	4385	4527	4601	4466	4640	4766	4658	4513	4376	4480	4566	4498	4482	4498
4729	4539	4643	4556	4476	4465	4470	4320	4352	4330	4174	4084	4237	4299	4198	4197	4115	4262	4213	4352	4420	4418	4564	4348	4223	4199	4194	4177	4286	4364	4348	4334	4212	4212	4326	4416	4397	4368	4432	4568	4713	4595	4606	4437	4453	4613	4627	4612	4453	4419
4635	4570	4624	4445	4596	4542	4519	4461	4388	4349	4348	4210	4383	4321	4244	4173	4158	4260	4254	4301	4201	4231	4347	4321	4087	4139	4043	4068	4215	4265	4353	4302	4363	4267	4622	4496	4574	4401	4493	4641	4569	4503	4563	4325	4524	4712	4894	4829	4596	4809
4465	4402	4417	4223	4452	4395	4415	4460	4386	4343	4259	4249	4222	4162	4127	4121	4178	4076	4103	4078	4054	3943	4074	3998	4116	4041	4086	3997	4173	4320	4507	4272	4258	4542	4573	4687	4430	4206	4369	4463	4614	4358	4463	4429	4511	4792	4759	4797	4711	4710
4317	4078	4195	4147	4304	4252	4260	4198	4264	4052	4182	4020	4046	4017	4068	4159	4122	3999	3902	4001	4092	3998	4056	3856	4129	4002	4123	4068	4217	4225	4343	4287	4394	4491	4583	4618	4365	4247	4286	4462	4587	4430	4460	4510	4682	4720	4805	4657	4647	4843
4230	4140	4075	4107	4081	4171	4166	4155	4060	4119	4061	4167	4035	3927	4056	3908	3993	3939	3882	4044	3928	4019	3882	4011	4083	4062	4128	4209	4193	4210	4262	4429	4324	4401	4509	4435	4241	4212	4302	4294	4483	4283	4519	4755	4768	4512	4744	4548	4609	4715
4224	4129	4154	4246	4375	4249	4218	4081	4182	4031	4099	4214	4117	4149	3997	4143	4119	4054	4059	3947	4152	4026	4053	4147	4187	4176	4168	4232	4067	4216	4251	4182	4232	4412	4306	4262	4226	4170	4282	4340	4433	4408	4670	4612	4738	4622	4482	4563	4665	4753
4446	4147	4224	4315	4150	4349	4166	4301	4142	4274	4239	4342	4184	4212	4147	4224	4195	4191	4006	4140	4045	4026	4122	4029	4167	4143	4176	4313	4053	4225	4132	4203	4158	4345	4210	4267	4257	4385	4451	4346	4389	4386	4491	4641	4671	4396	4482	4473	4602	4628
4475	4220	4218	4452	4345	4367	4456	4290	4535	4458	4432	4413	4352	4375	4335	4257	4389	4101	4086	4140	4055	4070	4075	4119	4202	4053	4053	4079	4170	4012	4042	4100	4016	4224	4292	4176	4195	4332	4381	4418	4399	4427	4397	4491	4430	4353	4471	4535	4560	4396
4201	4246	4273	4432	4252	4348	4493	4373	4494	4457	4320	4429	4415	4459	4268	4276	4260	4316	4148	4000	3984	4020	3831	3975	3947	4077	3994	4127	4018	3965	3995	3957	4080	4290	4228	4330	4215	4235	4264	4312	4327	4286	4296	4411	4212	4438	4552	4567	4612	4244
4316	4128	4077	4297	4232	4320	4346	4447	4390	4358	4523	4469	4341	4373	4377	4337	4356	4152	4108	3973	4008	4067	4099	4111	4089	4069	3964	3902	3983	4027	3911	4173	4216	4109	4526	4225	4334	4113	4242	4032	4185	4243	4297	4272	4357	4387	4655	4502	4417	4325
3951	4012	4001	4086	4112	4070	4117	4173	4044	4272	4508	4306	4233	4241	4259	4406	4234	4191	3966	3894	4015	4104	4053	4249	4297	4150	4121	4135	4189	4085	4103	4199	4208	4256	4161	4198	4131	4259	4163	4072	4152	4240	4318	4055	4098	4473	4549	4514	4181	4206
4196	4053	4064	4002	3885	3991	3908	3963	3920	4133	4111	4191	4220	4138	4128	4309	4172	4113	4070	4026	4005	3960	4341	4242	4298	4236	4279	4176	4328	4068	4252	4133	4288	4236	4134	4090	4105	4147	3898	4078	4104	4242	4402	4241	4201	4315	4423	4262	4183	4149
4284	4142	4146	4027	3996	3869	3995	3815	4017	4087	4162	4092	4097	4051	4191	4286	4338	4262	4115	4183	4193	4249	4149	4193	4398	4415	4312	4302	4204	4117	4130	4061	4070	4014	4123	4096	4255	4249	4059	4093	4224	4373	4302	4182	4126	4254	4358	3956	4137	4309
4419	4361	4133	4162	4203	3969	4046	3950	3899	4009	4152	4172	4175	4259	4212	4253	4327	4385	4392	4356	4411	4341	4352	4309	4437	4395	4133	4277	4228	4105	3953	4226	4086	4036	3959	4013	4243	4200	4160	4269	4218	4269	4208	4219	4165	4436	4309	4280	4026	4220
4482	4476	4379	4285	4164	4097	4160	4179	3951	4213	4291	4217	4103	4350	4346	4357	4434	4281	4452	4341	4332	4385	4382	4375	4285	4387	4298	4300	4133	4159	4073	4118	4169	4081	4167	4252	4235	4188	4290	4286	4315	4356	4139	4085	4212	4374	4451	4285	3969	4320
4520	4447	4338	4335	4212	4135	4176	4090	4180	4093	4162	4097	4048	4205	4150	4302	4394	4312	4389	4269	4246	4266	4396	4420	4409	4230	4198	4278	4236	4177	4210	4312	4285	4344	4162	4359	4464	4137	4122	4257	4476	4386	4220	4137	4266	4462	4474	4211	3971	4290
4320	4404	4281	4420	4137	4231	4042	4128	4010	4188	4094	3910	3985	3961	4004	4164	4120	4116	4299	4241	4090	4109	4300	4365	4412	4217	4211	4431	4361	4261	4285	4253	4220	4332	4368	4418	4424	4128	3939	4237	4407	4341	4192	4090	4467	4539	4409	4206	4099	4254
4255	4215	4227	4264	4281	4223	4103	4071	4055	4003	4080	3868	3603	3892	3921	3955	4024	4079	4082	4155	4121	4179	4127	4310	4297	4402	4393	4316	4301	4235	4389	4392	4275	4232	4319	4356	4499	4187	4086	4266	4421	4462	4263	4393	4544	4487	4366	4173	4117	4352
4435	4359	4172	4098	4091	4151	4163	4003	4059	4151	3912	3823	3751	3863	4017	4088	4051	4052	4115	4164	4109	4218	4208	4264	4316	4277	4448	4535	4344	4327	4453	4394	4271	4268	4470	4497	4444	4389	4205	4491	4556	4529	4244	4335	4589	4551	4233	4098	4102	4495
4474	4438	4320	4073	4142	4202	4117	4118	3931	4170	4201	4018	3992	4126	4092	4130	4204	4227	4118	4093	4165	4290	4247	4295	4346	4334	4534	4305	4264	4185	4214	4272	4239	4193	4551	4550	4444	4441	4310	4558	4584	4382	4283	4209	4546	4597	4145	4097	4495	4742
4445	4326	4302	4181	4233	4243	4273	4261	4207	4211	4279	4170	4371	4149	4170	4248	4146	4304	4105	3984	4128	4171	4208	4205	4197	4292	4329	4219	4108	4244	4207	4260	4256	4247	4483	4606	4488	4265	4561	4766	4733	4475	4195	4378	4563	4494	4174	4167	4460	4759
4272	4161	4301	4153	4340	4285	4257	4365	4251	4225	4239	4232	4323	4261	4233	4161	4128	4131	4022	3950	4046	4034	4170	4033	4167	4078	4221	4181	4109	4304	4356	4297	4342	4337	4665	4591	4393	4192	4570	4697	4737	4221	4171	4383	4649	4432	4139	4249	4536	4723
4158	4148	4133	4144	4262	4228	4260	4150	4191	4243	4173	4219	4177	4282	4216	4135	4221	4269	4036	4007	3977	4131	4116	4094	4132	4121	4345	4201	4101	4265	4260	4129	4143	4347	4621	4385	4347	4268	4436	4552	4272	4193	4177	4602	4675	4319	4030	4306	4539	4571
4097	4059	4051	4166	4174	4155	4175	4186	4279	4087	4127	4067	4235	4187	4286	4086	4158	4309	4131	4079	4177	4142	4110	4124	4078	4171	4344	4003	4101	4193	4161	4233	4115	4197	4341	4359	4196	4203	4424	4546	4265	4211	4280	4593	4570	4245	3979	4336	4372	4460
4229	4113	4049	4228	4156	4119	4188	4118	4157	4184	4126	4165	3998	4274	4213	4186	4309	4259	4101	4216	4213	4182	4069	4121	4149	4336	4221	4040	4098	4114	4193	4038	4034	4121	4356	4289	4237	4309	4452	4569	4316	4144	4325	4467	4447	4015	3936	4309	4535	4385
4273	4385	4294	4044	4227	4139	4245	4179	4194	4052	4208	4327	4215	4296	4159	4200	4334	4232	4217	4244	4313	4154	4173	4024	4215	4198	4141	3912	3905	4165	4154	3943	3935	4276	4391	4282	4156	4245	4491	4424	4307	4042	4293	4579	4217	3876	3863	4384	4544	4195
4381	4227	4075	4079	4219	4220	4174	4126	4248	4177	4238	4340	4288	4103	4308	4395	4277	4217	4203	4256	4149	4265	4186	4145	4234	4259	4255	3977	4107	4197	4201	3934	3992	4388	4344	4335	4217	4227	4495	4358	4033	4061	4313	4416	4213	3928	4007	4353	4478	4012
4347	4195	4253	4098	4095	4056	4039	4139	4157	4001	4126	4117	4296	4198	4261	4181	4249	4191	4234	4124	4260	4193	4152	4148	4276	4194	4259	4113	4052	4254	4206	4233	4072	4226	4317	4286	4103	4219	4483	4191	3995	3962	4456	4397	4245	3814	4173	4437	4181	3963
4268	4149	4277	4129	4001	4121	4092	4205	4029	4055	3943	4139	3985	4171	4292	4161	4280	4107	4067	4085	4181	4209	4102	4067	4203	4321	4262	4088	4140	4334	4212	4133	4135	4385	4365	4238	4234	4333	4340	4162	4002	4167	4519	4494	4035	3853	4278	4481	4269	3900
4209	4261	4226	4145	4053	4016	4045	4201	4157	4049	4037	3950	4079	4180	4199	4051	4216	4153	4177	4262	4155	4247	4271	4089	4221	4549	4171	4162	4264	4346	4259	4088	4190	4434	4406	4183	4383	4358	4412	4153	4032	4320	4562	4408	3998	3909	4220	4620	4378	3885
4312	4239	4391	4254	4324	4127	4041	4119	4197	4203	4061	4074	4087	4197	4130	3999	4171	4133	4136	4313	4292	4128	4140	4223	4327	4342	4269	4249	4488	4272	4286	4094	4132	4465	4553	4303	4433	4693	4591	4226	4093	4437	4491	4441	4059	4173	4299	4466	4551	4041
4171	4237	4201	4409	4323	4169	4126	4086	4172	4145	4305	4113	4231	4138	4213	4193	4212	4179	4024	4146	4293	4214	4077	4207	4239	4234	4248	4236	4322	4314	4090	4127	4303	4489	4523	4445	4504	4709	4688	4238	4157	4403	4641	4498	4173	4185	4486	4499	4337	4088
4164	4192	4065	4043	4177	4172	4156	4124	4161	4143	3998	4137	4239	4128	4173	4221	4340	3936	3994	4014	4055	4089	4022	4098	4247	4161	4147	4045	4225	4243	4197	4141	4460	4532	4381	4475	4323	4546	4540	4287	4265	4377	4628	4510	4185	4276	4500	4572	4345	4050
4250	4109	3965	4034	3928	4145	4081	4079	4121	4168	4012	4232	4229	4215	4053	4097	4150	3954	3945	3982	4053	4120	4061	4126	4140	4144	4016	4246	4221	4135	4126	4105	4464	4556	4301	4107	4270	4493	4565	4328	4279	4500	4679	4286	4129	4247	4488	4643	4335	4196
4285	4325	4177	4141	4201	4215	4158	4103	4117	4130	4141	4207	4300	4157	4225	4193	4252	4176	4024	4015	4089	4092	4044	4181	4202	4240	4268	4085	4266	4109	3946	4186	4326	4381	4187	4132	4375	4526	4417	4363	4392	4612	4628	4386	4085	4345	4344	4675	4319	4293
4350	4273	4255	4277	4334	4083	4165	4313	4150	4137	4207	4192	4344	4405	4301	4252	4191	4141	4159	4076	4184	4034	4034	4143	4191	4208	4180	4099	4250	4048	3997	4061	4199	4260	4209	4183	4333	4693	4436	4327	4284	4572	4552	4320	4194	4316	4600	4472	4338	4275
4322	4258	4272	4218	4059	4174	4180	4150	4147	4171	4189	4208	4340	4185	4172	4270	4113	4083	4065	3979	4048	4027	3977	4022	4235	4073	4048	4115	4184	4215	4068	4120	4279	4475	4132	4129	4407	4462	4540	4198	4288	4393	4455	4387	4183	4328	4670	4609	4301	4318
4283	4328	4224	4274	4180	4122	4010	4052	4185	4139	4025	4279	4197	4049	4132	4140	4219	4146	4073	4055	4035	4051	4136	4170	4080	4196	4107	4062	4397	4181	4164	4149	4380	4411	4212	4074	4476	4658	4458	4255	4304	4460	4536	4549	4187	4324	4572	4525	4367	4200
4235	4197	4286	4163	4144	4068	4092	4072	4168	4147	4143	4140	4114	4064	4109	4119	4015	4005	3870	4046	4087	4172	4122	4114	4208	4132	4032	4151	4385	4275	4209	4214	4476	4355	4271	4164	4412	4491	4533	4314	4335	4653	4503	4343	4140	4498	4514	4339	4405	4355
4249	4288	4154	4266	4291	4288	4239	4241	4128	4171	4239	4273	4003	3993	4224	4004	4036	3996	4007	3971	4061	4100	3948	4153	4158	4140	4052	4192	4393	4237	3995	4246	4360	4420	4232	4261	4327	4487	4411	4328	4258	4481	4517	4378	4157	4378	4584	4526	4357	4286
4319	4178	4234	4364	4219	4240	4195	4102	4062	4120	4132	4162	3998	4090	4113	3968	4021	4019	3984	3935	4123	4085	4120	4053	4156	4097	4011	4131	4278	4242	4209	4325	4320	4381	4163	4316	4495	4431	4342	4165	4217	4480	4348	4458	4089	4536	4581	4492	4295	4173
4225	4175	4061	4134	4219	4224	4239	4206	4043	4019	4159	4103	4196	3993	4029	4040	3938	3859	4052	3904	3921	3982	4087	4024	4134	4125	4065	4098	4276	4149	4201	3961	4437	4397	4310	4285	4479	4396	4263	4138	4201	4401	4511	4362	4260	4366	4640	4602	4474	4168
4402	4252	4292	4123	4134	4062	4222	3993	3984	4057	4247	4177	4106	3918	3969	4066	3881	3858	3907	3908	3870	3924	3963	4070	4021	4052	4093	4141	4197	4183	4264	4161	4263	4386	4232	4396	4397	4226	4269	4255	4362	4407	4449	4414	4359	4498	4692	4646	4447	4189
4322	4324	4233	4174	4017	4156	4145	4052	4049	4153	4082	4208	4046	3990	4052	3986	3879	3863	3888	3914	4025	3877	4034	4079	4070	4023	4162	4090	4128	4108	4153	4209	4265	4395	4410	4255	4350	4518	4370	4361	4384	4662	4598	4435	4237	4522	4750	4690	4421	4368
4376	4273	4231	4139	4092	4086	4156	3986	4106	4144	4042	4099	4140	4026	4062	3946	4029	3995	3961	4028	4014	3932	4053	3970	4147	4068	4097	4096	4197	4146	4109	4145	4340	4318	4471	4247	4382	4287	4376	4219	4333	4369	4577	4462	4341	4575	4747	4768	4611	4474
4218	4209	4155	4192	4001	3961	4055	3989	4034	4027	4056	4073	3978	4000	3983	3893	4001	3961	3927	4009	3936	3976	3949	4068	4139	3966	4154	4060	4050	4181	4177	4224	4279	4297	4457	4344	4404	4377	4195	4133	4301	4387	4616	4406	4571	4616	4738	4719	4556	4414
4167	4161	3976	4065	3979	3885	3996	3996	3954	3962	3986	4034	3907	3976	3950	3990	3805	4048	3940	3903	4007	3938	4067	4020	4144	4227	4011	4190	4190	4080	4062	4196	4255	4144	4163	4273	4382	4393	4250	4245	4199	4629	4672	4423	4536	4602	4691	4708	4433	4306
4218	4094	4080	4016	4019	3901	3820	3915	3982	3950	3946	4045	3844	3947	3853	3878	3871	3920	3864	4040	4006	3926	3992	4043	4092	4098	4083	4076	4101	4159	4199	4039	4244	4230	4108	4132	4316	4318	4356	4265	4229	4454	4422	4419	4447	4460	4544	4470	4511	4503
4206	4024	3893	4170	3974	3947	3839	3837	3946	3820	3911	3872	3940	3837	3947	3876	3810	3747	3843	3950	4047	4040	3911	3932	4137	3977	4019	4113	4156	4102	4208	4052	4143	4281	4101	4362	4199	4433	4387	4206	4303	4463	4472	4484	4263	4384	4521	4535	4424	4480
4050	4108	4025	3841	3987	3946	3890	3887	3795	4057	3891	3873	3808	3923	3789	3779	3817	3800	3852	4061	4058	3933	4003	3945	4067	4103	4122	4134	4214	4166	4104	4220	4207	4275	4242	4320	4348	4413	4379	4396	4367	4543	4577	4562	4502	4551	4635	4604	4479	4450
4108	4032	3842	4096	4035	4006	3905	3887	3892	3858	3831	3745	3882	3794	3794	3728	3658	3905	3979	3874	3887	3906	3979	4072	4090	4039	4016	4085	4180	4061	4180	4254	4250	4227	4287	4277	4247	4305	4208	4283	4387	4534	4525	4508	4582	4416	4517	4510	4490	4472
4134	3985	3949	4053	3980	4019	3843	3967	4010	4020	3899	3913	3836	3912	3781	3912	3755	3951	3821	3750	3842	3854	3936	4109	3838	3932	3876	4100	4096	4027	3938	4111	4163	4205	4373	4221	4289	4328	4260	4359	4377	4564	4591	4487	4460	4563	4639	4606	4394	4347
3990	3987	3823	3835	3924	3887	3926	3850	3989	3952	3985	3991	3892	3890	3819	3893	3883	3748	3938	3912	3875	3833	3957	3844	3893	3843	3789	3928	4011	4116	3938	4102	4149	4274	4126	4229	4320	4291	4132	4315	4470	4434	4499	4530	4481	4576	4516	4501	4257	4424
3863	3839	3775	3768	3915	3867	3935	4034	3821	3955	3827	3892	4014	4034	3949	4022	3845	3918	3934	3857	3832	3937	3925	3772	4017	3714	3908	3868	3950	4001	3682	3957	4094	4327	4222	4315	4302	4364	4249	4224	4290	4323	4577	4566	4569	4442	4618	4508	4445	4402
3945	3852	3757	3647	3775	3784	3823	3816	3865	3874	3971	3983	3934	4005	3961	4026	3963	3991	4033	3978	4055	3934	3879	3994	3976	3886	3908	3887	3931	3992	3952	3982	4116	4034	4118	4179	4249	4247	4393	4250	4455	4570	4527	4505	4446	4582	4735	4606	4414	4267
3990	3925	3745	3700	3781	3733	3885	3769	3774	3841	3801	3916	3951	4075	3981	4010	4087	3960	3931	4056	4081	3971	3968	3905	3989	3948	3818	3927	3933	3909	3857	3905	3969	4099	4073	4022	4182	4288	4245	4198	4366	4439	4556	4458	4371	4339	4603	4681	4530	4317
3839	3885	3679	3700	3784	3653	3915	3836	3712	3779	3984	3789	3962	3830	3993	3971	4087	4031	4118	4074	4106	3933	4043	3918	3792	3936	3884	3897	3749	3948	3788	3845	4041	4093	4086	3932	3987	4351	4321	4167	4273	4348	4455	4336	4207	4237	4424	4639	4320	4224
3823	3817	3753	3711	3738	3652	3785	3820	3668	3849	3701	3766	3947	3856	4073	3968	4047	4002	4118	4163	3943	4150	3948	3838	3902	3957	3934	3818	3886	3935	3889	3764	3922	4069	4181	3943	4063	4300	4219	4197	4048	4447	4448	4325	4267	4364	4357	4426	4497	4069
3833	3835	3742	3808	3874	3593	3683	3654	3818	3715	3675	3743	3731	3765	4038	3960	4064	4004	4088	4165	4113	4172	3883	3956	3864	3812	3824	3861	3860	3948	3798	3954	3981	4181	4052	4095	4104	4413	4318	4411	4190	4352	4485	4374	4238	4280	4376	4446	4562	4196
3981	3886	3890	3917	3821	3775	3691	3676	3814	3778	3803	3688	3767	3823	4004	3938	3915	3947	4096	4055	4090	3983	3896	3771	3894	3790	3784	3718	3783	3863	3772	3807	3961	3980	4042	4038	4097	4149	4310	4286	4441	4277	4428	4245	4320	4143	4236	4431	4341	4388
3891	4004	3921	4103	3940	3845	3908	3828	3768	3901	3889	3734	3685	3876	3830	3915	3986	3929	3942	4024	3969	4009	3860	3967	3994	3917	3649	3705	3801	3844	3815	3841	3876	4035	3989	3867	4063	4187	4361	4345	4342	4381	4392	4287	4140	4228	4255	4276	4451	4358
3884	3821	4003	3908	3949	4096	3988	3932	3917	3875	3897	3760	3792	3890	3991	3913	4027	3793	3927	3954	3893	3878	3821	3655	3841	3706	3649	3592	3701	3727	3972	3838	3946	4071	4126	4048	4000	4097	4292	4317	4220	4331	4095	4321	4190	4005	4203	4148	4460	4218
3870	3818	4014	4089	4041	3967	3871	3987	4004	3981	3784	3799	3824	3927	3972	3948	3982	3963	3769	3826	3814	3876	3722	3666	3736	3847	3696	3391	3687	3787	3868	3942	4003	4088	4133	3993	3992	4087	4107	4164	4165	4129	4054	4121	4143	4089	4022	4156	4449	4345
3969	3834	3898	3913	3953	3883	3994	4116	3973	4005	3919	3992	3951	4097	3906	3929	3942	3914	3864	3855	3780	3828	3926	3817	3786	3643	3688	3522	3515	3637	3832	3768	3863	3915	4102	4086	3971	4095	4189	4207	3853	4030	4115	4175	4103	4076	3967	4121	4355	4411
3985	3966	3961	4045	3961	3987	4061	4007	4051	3821	3924	3817	4075	4073	4005	4015	4055	4080	3906	3965	3899	3823	3766	3695	3635	3664	3746	3594	3649	3763	3803	3744	3769	3899	4112	4024	3987	4007	3981	4122	4030	3914	4014	4176	4212	4089	3942	4143	4308	4455
3917	3948	4056	4042	3991	3923	3879	3922	4012	3918	3788	3869	4009	3956	4033	3873	4052	3945	4092	3997	3791	3759	3806	3733	3604	3750	3800	3733	3700	3750	3854	3823	3852	3757	3911	3981	3906	3911	3921	4052	3946	3822	3862	4139	4305	4168	4039	4117	4260	4361
3957	3934	3999	4038	3914	3860	3911	3937	3793	3977	3872	3807	3790	4003	3970	3890	3975	4037	4014	3780	3817	3853	3707	3811	3911	3712	3823	3802	3766	3799	3804	3744	3833	3808	3870	3970	3910	3903	3981	3828	3777	3760	4029	4119	4359	4169	4042	4141	4308	4463
4028	3933	4026	4055	3968	4011	3930	3750	3828	3912	3903	3797	3872	3858	3950	3941	3937	3991	3881	3904	3832	3840	3851	3988	3805	3742	3702	3853	3696	3727	3751	3818	3852	3831	3963	3975	4116	3835	3927	3868	3756	3834	3890	4126	4279	4318	4151	4097	4058	4251
4126	3925	4039	4096	4008	4047	3952	3709	3854	3760	3682	3846	3699	3829	3910	3780	3903	3917	3848	3915	3959	3899	3921	3905	3908	3751	3782	3903	3793	3796	3799	3759	3907	3728	3780	4114	4008	3822	3752	3853	3956	3826	3970	4175	4335	4290	4326	4124	4008	4142
4019	4095	4052	4029	3973	4119	3914	3982	3813	3942	3799	3720	3858	3825	3791	3828	3832	3751	3781	3860	3796	3769	3850	3891	3803	3779	3860	3814	3842	3749	3852	3797	3973	3813	3881	3972	3945	3926	3865	3881	3909	3980	3983	4066	4397	4517	4387	4188	4065	4123
4210	4047	4155	3922	4155	3970	4031	3938	4135	4059	3849	3823	3965	3870	3860	3870	3708	3816	3701	3671	3743	3722	3661	3789	3825	3800	3728	3696	3857	3832	3811	3844	3917	3844	3842	3891	3991	3887	3816	3867	3997	3980	4017	4153	4334	4499	4232	4102	4078	4151
4120	4118	3934	3906	3929	3967	3885	3985	4045	4000	3920	3902	3960	4013	3907	3863	3695	3738	3763	3719	3821	3708	3791	3859	3782	3805	3694	3783	3773	3638	3727	3792	3763	3802	3762	3919	4032	3935	3928	3913	4011	4083	4074	4193	4157	4457	4398	4180	4079	4154
3967	4031	3937	3729	3990	3854	3999	3907	3897	3994	4023	3943	4102	4099	4091	3981	3892	3843	3868	3875	3822	3799	3819	3962	3708	3681	3741	3571	3682	3587	3613	3650	3700	3718	3843	3720	3878	3997	4027	3876	4004	4008	4178	4178	4068	4254	4212	4008	3975	4100
4100	3787	3811	3769	3889	3700	3778	3835	4025	4011	3913	4131	3968	4116	4054	3990	3982	3773	4013	3849	3910	3848	3940	3785	3903	3822	3669	3603	3695	3530	3614	3648	3735	3620	3675	3748	3795	3897	3983	3966	4013	4155	4178	4094	3983	4074	4088	4105	3879	3864
3967	3779	3842	3713	3581	3655	3555	3649	3794	3890	3987	3868	3971	4022	3934	3944	3927	3953	3825	3949	3781	3843	3924	4085	3768	3834	3746	3830	3679	3543	3562	3649	3714	3721	3603	3827	3926	3987	3894	3964	3987	4020	4136	4138	4001	4082	4150	3995	3893	3996
4082	3871	3756	3881	3886	3761	3704	3683	3656	3905	3903	4094	3850	3945	4066	3896	3982	3744	3845	3846	4016	3782	3933	3917	3835	3839	3781	3648	3835	3654	3666	3742	3743	3706	3808	3781	3886	3987	4127	4033	3971	4153	4104	4164	4123	4066	3977	3899	4117	4005
4083	3928	3774	4010	3825	3796	3883	3737	3770	3957	4021	4078	4090	3985	3981	4040	3947	3838	3862	3690	3870	3839	3802	3801	3872	3903	3698	3611	3690	3692	3732	3729	3736	3847	3918	3956	3919	4003	3976	3963	3984	4114	4088	4220	4132	4090	4006	4111	4110	4042
4250	4015	3881	4006	4040	3969	3868	3965	3968	4068	4127	4142	4130	4183	4017	3917	3934	3860	3840	3784	3836	3600	3724	3704	3711	3751	3652	3772	3859	3878	3762	3896	3951	3778	3935	3984	4060	4051	4064	4153	4041	4003	4105	4105	4315	4072	4076	4096	4080	3894
4069	4064	4003	3970	3976	4073	4140	3951	3962	4056	4047	4091	4115	4143	3963	3832	3973	3890	3737	3838	3802	3652	3563	3705	3642	3713	3614	3682	3737	3934	3861	3891	3845	3875	3891	3895	3894	4056	4155	4084	3983	4033	4074	3952	4055	3921	4067	3992	4033	4080
4063	4003	3817	3916	3995	4092	4041	3942	4031	4031	3965	3976	3924	4026	3863	3957	3874	3756	3830	3886	3767	3807	3815	3702	3747	3618	3709	3695	3802	3686	3858	3956	3885	3905	3997	3958	3979	4018	3982	4063	4003	4092	4033	4028	4114	4136	4026	3892	3995	4085
3886	3920	3863	3988	3977	4052	4089	4068	3969	3987	3814	3918	3916	3953	3934	3771	3914	3792	3750	3803	3854	3730	3757	3724	3669	3641	3824	3635	3745	3752	3689	3821	3883	3854	3934	3944	4000	3953	3937	4020	4072	3936	3813	3918	4154	4109	4203	4106	4049	4131
4018	3870	3919	3989	4107	4106	3980	4028	3984	3832	3877	3718	3935	3957	3880	3719	3681	3780	3825	3823	3649	3907	3755	3738	3638	3704	3712	3733	3778	3700	3646	3659	3759	3781	3832	3850	3901	3827	3950	3879	3858	3861	3861	3985	4076	3973	4103	4180	4179	4067
4018	4267	4005	3960	4163	4147	4115	4220	4205	4146	4005	3901	3953	3903	3885	3714	3746	3811	3821	3793	3812	3747	3659	3757	3653	3750	3878	3901	3772	3659	3760	3795	3667	3688	3877	3909	3792	3998	3936	3839	3795	3831	3762	3952	3798	3985	4063	4053	4242	4143
3999	3838	4117	4258	4240	4059	4275	4264	4117	4213	4095	3966	3883	3907	3896	3766	3749	3826	3840	3703	3666	3663	3694	3672	3702	3665	3895	3759	3973	3917	3936	3799	3841	3787	3833	3954	3937	3790	3892	3900	3773	3787	3760	3907	3910	3855	4077	4114	4183	4279
4130	3975	3920	3980	4185	4281	4172	4209	4227	4186	4089	3856	3889	4055	4072	3946	3836	3858	3821	3790	3771	3774	3699	3764	3800	3766	3807	3914	3907	3973	3931	3923	3937	3909	3915	3855	3952	3860	3820	3967	3942	4013	3978	4012	3985	3899	3912	4018	4107	4262
4139	3967	4015	3890	4154	4166	4173	4005	4108	4135	3940	3936	3904	3915	4041	3994	3786	4004	3905	3792	3795	3728	3770	3694	3780	3675	3765	3864	3933	3872	4036	4006	3881	3882	3943	3969	3992	3951	3878	4050	3984	3980	3986	4119	4014	4102	4109	4017	3996	3998
3949	3842	3899	4027	4120	4045	4145	4043	3893	3919	3991	3859	3733	3903	3879	3898	3890	3724	3908	3782	3835	3842	3878	3947	3862	3740	3793	3856	3917	3841	3886	3867	3886	3837	3926	4104	3970	3962	3878	3908	3833	3957	3987	4083	4032	4151	4027	4004	3949	3966
4095	3742	3841	3978	4154	4138	4023	3951	4042	3877	3991	3871	3702	3857	3925	3921	3822	3752	3880	3933	3876	3807	3812	3827	3888	3822	3890	3894	3931	3708	3671	3713	3750	3962	3962	4070	4053	4020	3874	3910	3885	4028	4040	4084	4008	4083	4033	4108	3835	3943
4232	4021	3899	3846	3981	4228	4241	3910	3925	4071	3951	3865	3919	3826	3852	3899	3856	3917	3787	3931	3889	3768	3853	4025	3925	3902	3890	3872	3875	3859	3767	3981	3832	3862	3867	3984	3996	4098	4024	3933	3926	4063	4060	3923	4067	4042	4229	4077	3944	3884
4130	4115	4136	4226	3953	4128	4273	4071	3991	4029	3955	4011	4086	3971	3978	3956	4016	3935	3989	3828	3937	3926	3864	4067	4103	4045	3996	3868	3913	3977	3762	3829	3797	3837	3981	3952	4003	4150	4009	4028	3883	4009	4060	4155	3938	4012	4140	4160	4097	3908
4140	4145	4200	4230	4237	4160	4286	4194	4079	4004	3947	4168	3992	4107	4087	4019	4145	3912	3936	4058	3932	4031	4011	4054	3984	4083	3999	3931	3944	4077	3932	3927	3762	3824	3668	3939	3935	4058	4020	4101	3906	4146	4074	4156	3947	3979	3982	4129	3976	3823
4245	4259	4152	4300	4308	4138	4090	4182	4141	4052	3934	4102	4097	4052	3928	4047	4081	4068	3931	3983	3877	4085	3856	3961	3914	4017	4043	3867	3884	4015	3898	3914	3862	3956	3920	3763	3806	4067	4185	4087	3959	3995	4113	4001	4060	3944	3887	4019	4052	3904
4225	4225	4178	4098	4158	4080	4176	4174	4115	4034	4101	4092	4243	4111	4041	4097	4017	3904	3970	3834	3955	3977	3912	3948	3844	3906	3918	3954	3825	3961	4047	3912	3946	4013	3932	3965	3837	3900	3937	4013	3960	4042	3966	4060	3985	3984	4069	3995	4004	4087
3854	4095	4081	4078	4002	4202	4360	4191	3972	4083	3935	4055	4286	4250	4072	4133	4229	4041	4018	4004	3960	3910	4042	3822	3847	3884	3990	3830	3849	3977	4052	3866	3996	4023	4167	4059	3918	3887	3992	3957	3928	3958	4074	4035	4033	4222	4017	4031	4148	4207
3592	3852	4166	4114	4000	4058	4172	4222	4005	4138	3938	4111	4187	4174	4015	3975	4037	4076	4083	3916	3989	3954	4007	3937	3913	3834	3880	3771	3862	3926	3861	3901	3900	4147	4203	4028	3905	4009	3994	3871	4092	4000	4015	3998	4211	4231	4189	4175	4046	4264
3593	3763	3993	4310	4067	3986	4179	4236	4044	3860	3993	3799	3995	3970	3938	3789	3886	4026	3995	3932	3935	4011	4097	4019	3846	3905	3911	4074	3743	3868	3896	3816	3971	3969	4131	4178	4076	4035	3821	3944	4005	4077	3964	3969	4088	4143	4238	3973	4032	4030
3960	3704	3838	4352	4257	3941	3857	4158	4248	3826	3875	3871	3799	3717	3841	3784	3849	3972	3930	4109	3980	4014	4075	4081	3860	4118	4021	4061	3878	3842	3937	3863	3889	3841	4031	3829	4029	4064	3998	4038	3907	4063	4002	3964	4044	4132	4227	3901	3963	3855
4060	4068	4009	4118	4472	4152	3920	3999	4261	3963	4027	3961	3828	3784	3861	3664	3836	3905	3781	3941	4013	4034	4187	3989	3953	4067	4186	4220	4095	3994	3929	3707	3775	3830	3871	4026	4058	4074	4143	3937	4059	4051	3932	4001	3988	4011	4243	4237	4038	3950
4196	4262	4029	3966	4363	4410	4151	4092	4420	4306	3971	4014	3925	3934	3877	3676	3816	3792	3836	3898	3975	4052	4055	4111	4012	4123	4263	4321	4315	4116	4109	3881	3878	3779	3779	3914	4088	4093	4196	4056	3991	4057	4074	3902	3892	4051	3987	4245	4189	4053
4122	4245	4273	4115	4207	4390	4298	3960	4120	4379	4008	4100	4169	4043	3806	3836	3927	4002	3836	3760	3901	4073	3937	3925	3974	4050	4155	4143	4127	4071	4291	3837	3846	3732	3818	3763	3838	4017	4097	4089	3955	4049	4025	3812	3720	4052	4048	4067	4123	4103
3992	4203	4306	4107	4097	4274	4268	4117	3934	4262	4067	4105	4122	4018	4082	4083	3958	4055	3934	3938	3998	3958	3991	4048	4034	3783	4003	4162	4153	4159	3912	4009	3859	3852	3929	4010	3866	3968	4111	3895	4039	4101	3994	3962	4046	3915	3958	4200	4056	4032
3705	4133	4376	4281	3761	4037	4326	4174	3970	4149	4100	3938	4143	4298	4000	4257	4056	4092	4008	4169	4117	4013	3930	3931	4012	3964	3982	4033	4168	4059	4073	4121	3955	4071	3912	4111	4013	4081	4033	4077	4119	4210	4142	4074	3982	4037	3915	4127	4003	4198
3687	3779	4296	4179	3844	3927	4151	3920	3757	4188	4188	3876	4093	4161	4045	4337	4202	4112	4277	4234	4143	4100	3969	3916	4014	3919	3941	3882	4003	3903	4080	4047	4123	4094	4050	3982	4184	4057	3899	4244	4132	4266	4186	4088	3977	4056	4072	3989	3983	4022
3546	3569	4007	4227	3923	3801	4017	4100	3747	3896	4246	3930	3951	4035	4169	4244	4156	4014	4129	4117	4116	4017	3974	3981	4054	3845	3840	3786	3870	3890	3894	3951	3998	4065	4030	4065	4149	3979	3932	4120	4269	4192	4129	4028	4036	3962	3968	4040	4008	4034
3590	3432	3847	4191	3949	3762	3973	4109	3688	3788	4235	3986	3833	3991	3974	4159	4054	3923	4049	4189	4165	4084	4104	4062	3996	3903	3818	3870	3751	3796	3864	3821	3977	3997	4107	4064	4077	4142	3942	3755	3930	4085	3991	4208	4041	3929	3927	4086	3825	3941
3805	3521	3728	4295	4050	3671	3840	3972	3617	3751	4080	3944	3752	4013	3839	4056	3895	3790	3993	4049	4305	4154	4227	4199	4053	4151	4012	3998	3873	3857	3880	3933	3939	4002	4026	4122	4073	3974	3916	3942	3857	3900	3907	4099	3994	4020	4093	4058	3988	3976
3994	3645	3899	4316	4199	3785	3827	4014	3822	3654	4094	3822	3741	4104	3785	3852	3814	3688	3993	4013	4057	4136	4140	4148	4264	4077	4222	4082	4025	3790	3867	3865	3943	3963	3963	4185	4162	4011	3886	3727	3742	3862	3800	3999	4076	3986	4122	4122	3947	3996
4122	3566	3924	4507	4288	3853	3923	4034	3834	3643	4058	3878	3736	4096	3953	3817	3773	3696	3973	3844	4079	4082	4095	4093	4245	4225	4162	4179	3997	3842	3864	3836	3966	3913	3961	4046	4097	4102	4085	3869	3899	3781	3833	3998	3890	4014	4075	4047	4016	3893
4143	3646	3980	4642	4355	3955	4023	4174	3872	3781	4176	3925	3804	3978	3921	3990	3877	3696	3852	3730	4092	3854	3979	3949	4182	4005	4058	4162	4062	3941	3931	3793	3893	3887	3933	4007	4132	4071	3954	3855	3912	3876	3812	3925	3960	4144	4152	4057	4042	3899
4112	3800	4161	4533	4390	4058	4250	4206	3933	3829	4208	4119	3755	4069	3870	3851	3770	3769	3848	3856	3907	3769	3835	3889	4000	4088	4107	4242	4186	4053	4043	4000	3975	3971	3961	3985	3983	3937	4094	3961	4092	4015	3920	3919	4005	4021	4114	4149	4065	3934
4008	3827	4152	4582	4167	3926	4106	4314	3972	3860	4271	3847	3730	4059	3670	3830	3699	3812	3785	3631	3709	3718	3897	3955	3973	4087	4036	4183	4215	4265	4058	3955	3898	3980	4111	4001	3975	4065	4043	4090	4180	4116	4096	4037	3980	4091	4202	4180	4052	3930
3846	3826	4203	4434	4062	4009	4381	4367	3864	3942	4202	3867	3935	4024	4012	4148	3970	3967	3982	3773	3911	3690	3877	3875	3973	4105	4161	4062	4121	4139	4223	4094	4066	4056	3906	4038	4006	4170	4171	4317	4239	4146	4050	4045	4024	4064	3950	4024	4022	4078
3744	4082	4300	4107	3879	3944	4437	4333	3964	4127	4188	3939	4010	4025	3919	4212	4067	4049	3844	3954	4001	3857	3944	3860	3970	4110	4064	4272	4181	4377	4275	4233	4182	4048	3986	3974	4080	4191	4078	4139	4239	4112	4074	4103	4030	4043	3980	3880	3953	3988
3805	4034	4240	3896	3732	4026	4337	4234	3995	4080	4218	3951	4234	4243	4055	4422	4297	4162	4095	3928	4117	4022	3879	4046	4003	3962	4052	4208	4330	4356	4249	4393	4209	4110	4021	4040	4122	4004	4116	4296	4201	4179	4165	4033	4145	3974	3929	3864	3976	3960
3940	4195	4047	3641	3599	3975	4351	4006	3979	4206	4030	4061	4293	4214	4165	4483	4375	4288	4088	4041	4195	4166	3873	3990	3976	4025	3916	4196	4199	4256	4223	4347	4356	4156	4074	4085	4083	4129	4099	4125	4211	4194	4120	4178	4091	4003	4001	4025	3782	3977
4078	4077	3824	3449	3613	3923	3959	3728	3791	4082	3859	4020	4141	4036	4231	4626	4332	4370	4021	4289	4052	4009	3852	4014	3762	3844	4004	3967	4103	4324	4072	4227	4067	4255	4225	4136	4150	3922	3959	4133	4083	4016	4123	4094	4011	3877	3865	3844	3900	3916
4257	3930	3669	3515	3731	3801	3754	3559	3704	3732	3636	3858	3903	3899	4182	4239	4045	4230	4026	4235	4146	3945	3905	4003	3904	3946	3883	3961	3958	4054	3996	4214	4247	4266	4076	3962	4026	3869	3936	3899	3894	3919	3872	4049	3873	3943	3751	3841	3776	3799
3855	3718	3550	3616	3761	3807	3426	3534	3722	3703	3621	3694	3730	3660	3963	3912	4043	3970	3987	4108	4020	4061	3834	3975	3959	3889	3752	3832	3964	3885	4019	4189	4179	4265	4236	4125	4030	3910	3793	3733	3905	3876	3908	4028	4004	3781	3803	3773	3910	3695
3740	3477	3618	3644	3902	3660	3545	3649	3792	3594	3850	3872	3597	3606	3871	3940	3991	3889	4037	4121	4043	4195	4053	4101	4064	4080	4039	3876	3980	3850	4115	4210	4107	4205	4232	4262	4016	3993	3729	3836	3892	3904	3989	4175	4043	3860	3854	3872	3982	3854
3469	3490	3577	3668	3722	3677	3820	3871	3809	3840	3882	3835	3584	3758	3819	4029	4193	4082	4097	4096	4267	4326	4321	4251	4289	4219	4016	4151	4051	4013	4061	4247	4302	4191	4348	4384	4189	4104	4020	3904	3862	3789	4101	4161	4227	4112	4032	3890	3955	3903
3699	3572	3587	3495	3499	3685	3702	3881	3757	3786	3959	3892	3739	3903	3925	4227	4168	4288	4287	4149	4239	4236	4266	4181	4204	4115	4076	4091	4062	4258	4089	4259	4206	4311	4331	4458	4324	4079	3959	4010	4060	3896	4053	4171	4191	4126	4023	3926	3960	3889
[truncated: 920 more columns]
