# Supplementary material for: Spatial Resolution and Refractive Index Contrast of Resonant Photonic Crystal Surfaces for Biosensing
Source: IEEE Photonics J. Author manuscript; Available in PMC 2015 Sep 7. (PMC4561521; doi:10.1109/JPHOT.2015.2435699)
Supplement: fig4_data [file NIHMS64775-supplement-fig4_data.gz › Volumes/graham/MacBook_backup/PhD_folder_2015_06_02/paper_improvements/IEEE_J_Photonics/final_files/data_files/fig4/4a_raw/I05.csv]

5109	4461	4555	4313	4286	4233	4162	4218	4262	4461	4707	4534	4505	4373	4344	4287	4255	4425	4352	4339	4351	4312	4345	4442	4473	4579	4515	4377	4298	4495	4513	4455	4500	4516	4544	4553	4622	4401	4419	4276	4393	4384	4364	4408	4348	4503	4646	4367	4421	4282
4984	4975	4747	4538	4289	4251	4096	4299	4484	4693	4863	4815	4589	4504	4376	4424	4342	4227	4214	4240	4157	4280	4227	4419	4433	4642	4439	4377	4382	4462	4634	4317	4424	4603	4594	4601	4638	4483	4537	4434	4417	4449	4441	4648	4489	4569	4344	4500	4398	4479
4752	4821	4705	4391	4155	3977	4141	4283	4549	4845	5039	4783	4637	4430	4355	4401	4383	4402	4249	4191	4267	4179	4276	4376	4433	4412	4464	4528	4458	4460	4482	4406	4463	4584	4643	4473	4405	4516	4630	4595	4646	4480	4617	4553	4576	4454	4247	4339	4296	4448
4707	4694	4620	4352	4429	4306	4401	4637	4725	5045	4963	4810	4693	4500	4462	4444	4302	4368	4312	4418	4497	4442	4359	4295	4425	4514	4645	4510	4409	4421	4470	4439	4614	4651	4587	4586	4657	4549	4623	4625	4771	4675	4774	4912	4492	4471	4389	4444	4336	4433
4746	4512	4505	4400	4505	4705	4663	4832	5010	5000	4963	4870	4664	4556	4521	4499	4274	4322	4412	4441	4500	4739	4693	4486	4416	4659	4687	4644	4658	4571	4531	4636	4548	4905	4877	4861	4660	4662	4845	4778	4816	4941	4822	4926	4670	4493	4496	4494	4521	4434
4625	4408	4534	4637	4709	4912	4884	4997	4975	4868	4762	4642	4585	4547	4584	4502	4345	4381	4393	4532	4695	4609	4623	4672	4648	4533	4619	4635	4585	4553	4521	4727	4924	4820	4890	4736	4759	4810	4865	4748	4954	4915	4928	4784	4561	4486	4481	4632	4566	4510
4795	4636	4677	4677	4864	4789	4747	4839	4657	4714	4692	4568	4450	4639	4546	4616	4603	4483	4632	4764	4644	4980	4827	4786	4822	4718	4598	4535	4521	4749	4744	4845	4910	4779	4759	4645	4780	4849	4761	4827	5011	4901	4902	4766	4522	4641	4646	4479	4574	4393
4986	4834	4860	4878	4824	4584	4651	4500	4424	4530	4562	4650	4610	4664	4624	4580	4432	4548	4815	4767	4877	4957	4968	4978	4847	4838	4608	4667	4812	4698	4688	4902	4898	4761	4766	4693	4706	4947	4987	4881	5009	4845	4870	4687	4780	4675	4699	4661	4620	4540
4973	4985	4754	4701	4572	4650	4502	4408	4575	4665	4593	4618	4777	4760	4598	4508	4408	4606	4768	4907	5061	5160	4931	5109	5052	4720	4689	4762	4947	4930	4745	4784	4652	4727	4738	4676	4933	4844	4885	4962	4855	4915	4771	4853	4816	4824	4876	4657	4604	4669
4927	4632	4585	4528	4550	4571	4666	4678	4640	4649	4657	4688	4779	4672	4388	4543	4412	4609	4864	4813	4998	4794	4956	4960	4827	4819	4764	4852	4985	4904	4791	4817	4702	4722	4845	4895	4914	4999	4871	4859	4772	4808	4857	4804	4876	4840	4905	4874	4716	4550
4751	4428	4308	4338	4417	4682	4895	4750	4858	4701	4787	4706	4769	4629	4472	4629	4626	4658	4654	4866	4892	4961	4824	4929	4835	4714	4931	4971	4964	4804	4902	4665	4858	4622	4837	4894	4934	4997	5002	4860	4806	4883	4870	4957	4810	4869	4840	4885	4750	4830
4749	4423	4279	4193	4504	4798	4868	4780	4935	4863	4902	4821	4519	4373	4430	4552	4805	4697	4835	4745	4818	4785	4708	4693	4685	4889	4995	5100	5000	4623	4835	4802	4724	4766	4901	4900	5023	4940	4897	5058	4801	4886	5027	5076	4817	4858	4928	4825	4822	4714
4739	4412	4326	4408	4690	4906	4945	5025	5100	5085	4875	4694	4682	4414	4564	4651	4736	4702	4715	4610	4515	4660	4828	4743	4823	5029	5107	5157	4821	4792	4774	4843	4763	4744	4860	4817	5134	5043	4961	4871	5020	5101	5041	4963	5099	4995	4920	4856	4967	4912
4597	4494	4361	4602	4875	5199	4948	5008	4967	4864	4695	4709	4701	4555	4679	4728	4689	4643	4513	4362	4400	4596	4643	4911	5040	5090	4994	4912	4818	4702	4871	4788	4914	4852	5008	4912	4966	4957	4823	4859	4948	5057	5053	5002	5026	5007	4893	4817	4848	4868
4880	4582	4605	4865	4986	4933	4797	4915	4902	4737	4761	4731	4894	4759	4701	4711	4672	4574	4532	4476	4598	4730	4833	4940	5023	4914	4758	4538	4665	4947	4925	4884	4860	5044	4911	4813	4836	4857	4864	4947	5089	5075	5086	5130	5129	4852	4965	4835	4855	4725
5172	4950	4958	4876	4914	4742	4652	4651	4785	4833	4894	5241	5137	4878	4831	4729	4562	4463	4453	4477	4616	4795	4873	5013	4769	4642	4627	4657	4755	4809	4875	4927	4841	4885	4870	4887	4900	4807	4714	4877	5098	5044	5195	5091	4961	5018	4962	4888	4934	4814
5309	5077	4850	4774	4778	4645	4633	4759	4814	5040	5077	5135	4979	4933	4685	4558	4590	4571	4625	4797	4735	4926	4892	4673	4774	4553	4631	4748	4819	4811	4699	4842	4971	4916	4905	4733	4751	4684	4864	4772	4995	5118	5006	4946	4935	4961	5024	4964	4950	4916
5388	5174	4925	4724	4565	4732	4838	4949	4968	5114	5063	5089	4946	4592	4673	4435	4537	4591	4782	4815	4968	4833	4659	4609	4566	4599	4692	4709	4666	4732	4619	4647	4644	4789	4767	4722	4979	4716	4676	4869	4781	4789	4777	4904	4959	5052	4919	4955	4867	5108
4994	4862	4899	4880	4837	4985	5027	5213	5079	5274	5046	4863	4816	4587	4596	4622	4709	4660	5044	4948	4703	4597	4511	4544	4570	4611	4773	4605	4510	4589	4507	4629	4603	4527	4669	4690	4768	4765	4801	4728	4796	4769	4778	4971	4997	4935	5042	5031	5085	5069
4808	4758	4954	4994	5052	5295	5209	5346	4929	5027	4790	4835	4614	4648	4825	4863	4699	4985	4930	4900	4753	4550	4580	4717	4510	4606	4510	4651	4427	4379	4412	4460	4450	4479	4516	4585	4757	4832	4640	4879	4712	4838	4802	4852	4962	4889	5044	5070	5266	5271
4935	4822	4981	5170	5223	5427	5530	5240	5011	4954	4963	4777	4797	4595	4938	4877	4864	4808	4689	4774	4657	4546	4679	4693	4639	4628	4482	4567	4442	4341	4401	4548	4427	4324	4374	4643	4830	4623	4744	4695	4597	4746	4790	4879	4708	5042	5053	5121	5347	5184
5042	5031	4982	5101	5388	5568	5284	5100	4984	4935	5018	4796	4819	4831	4846	4732	4615	4763	4693	4595	4647	4677	4616	4639	4685	4413	4574	4590	4392	4503	4469	4411	4507	4519	4470	4667	4697	4728	4702	4787	4827	4744	4816	4821	4700	4703	5094	5281	5343	5219
5014	4982	4995	5244	5493	5398	5165	4974	5080	5259	5064	5047	4996	5059	4907	4827	4685	4751	4671	4628	4629	4696	4588	4541	4683	4646	4596	4583	4489	4354	4604	4510	4450	4411	4592	4491	4738	4734	4703	4828	4869	4961	4975	4870	4895	4896	4990	5048	5097	5115
5162	4917	4832	5005	5172	5252	5153	5032	5024	5257	5213	5191	5043	5154	5072	4864	4742	4691	4791	4652	4617	4785	4680	4664	4597	4645	4638	4546	4633	4514	4649	4614	4443	4540	4473	4601	4612	4657	4490	4789	4851	5034	4988	4998	5072	5120	5068	4889	4975	5078
5054	4748	4854	4891	4979	5231	5107	5092	5335	5328	5303	5051	5160	4979	4844	4791	4821	4813	4775	4667	4702	4760	4720	4707	4791	4868	4873	4754	4676	4755	4673	4533	4636	4541	4600	4569	4537	4541	4467	4683	4783	4810	4948	4746	4936	5140	5120	4944	4927	4803
4986	4767	4765	4819	4840	4973	5092	5197	5307	5153	5143	5076	4915	4885	4745	4710	4591	4801	4522	4581	4492	4629	4698	4834	5095	4752	4632	4636	4588	4607	4647	4525	4587	4516	4588	4553	4342	4384	4497	4487	4635	4615	4630	4597	4576	4892	5069	5192	5010	4928
4971	4712	4906	4774	4815	4997	4884	4986	5032	4985	5201	4898	4735	4833	4788	4761	4590	4723	4549	4441	4528	4732	4818	4835	4788	4611	4472	4504	4670	4530	4666	4647	4604	4539	4627	4569	4414	4405	4553	4565	4646	4623	4700	4826	4682	4796	4673	5032	4996	4974
4989	4978	5020	5037	4810	4844	4977	5019	4964	4804	4765	4722	4838	4706	4691	4667	4680	4513	4474	4463	4687	4829	4752	4765	4899	4659	4353	4460	4469	4483	4613	4536	4421	4568	4536	4353	4363	4362	4527	4661	4840	4804	4833	5116	5315	5026	4758	4859	5119	5163
5249	5206	5175	5101	4961	4939	5046	4765	4716	4782	4825	4794	4905	4701	4654	4723	4792	4714	4704	4782	4971	5024	4868	4852	4819	4620	4474	4584	4534	4629	4548	4477	4349	4366	4422	4384	4300	4322	4683	4780	4650	4721	4707	4970	5412	5493	4956	4866	5194	5377
5318	5435	5122	5130	4944	4916	5027	5011	4900	4705	4722	4821	4687	4619	4598	4591	4699	4835	4940	5001	4909	4761	4856	4775	4792	4783	4654	4724	4483	4731	4488	4431	4489	4482	4393	4345	4278	4387	4710	4720	4220	3593	3358	3740	4706	5764	5264	4814	5058	5391
5338	5161	5198	5284	5139	4980	5088	4997	4909	4827	4785	4668	4678	4580	4642	4732	4882	4783	4914	4956	4841	4707	4721	4765	4643	4737	4739	4816	4613	4504	4373	4238	4298	4437	4571	4212	4198	4339	4759	4638	3778	2851	2310	2623	4092	5345	5540	4819	4796	5194
5275	5302	5054	5368	5426	5251	5129	4931	4896	4707	4687	4677	4536	4867	4819	4683	4869	4770	4807	4622	4711	4511	4692	4673	4739	4842	4778	4672	4692	4338	4466	4430	4343	4549	4590	4305	4200	4461	4572	4697	3812	2706	2296	2629	4072	5494	5567	4926	4872	5191
5293	5221	5255	5421	5554	5159	5071	5101	4976	4885	4718	4576	4547	4730	4792	4758	4722	4658	4548	4551	4411	4735	4784	4963	4858	4837	4893	4669	4763	4579	4632	4576	4511	4520	4549	4378	4109	4537	4703	4816	4172	3531	3234	3516	4661	5454	5211	4768	4844	5284
5324	5197	5208	5391	5322	5184	5055	4863	4962	5005	4987	4852	4812	4878	4671	4793	4659	4705	4555	4338	4373	4792	4652	4717	4699	4791	4804	4837	4667	4638	4800	4626	4530	4528	4655	4535	4532	4380	4722	4814	4790	4463	4304	4623	5120	5033	4655	4441	5023	5317
5018	5142	5375	5278	5105	5004	4894	4973	4981	4923	5001	4944	4887	4805	4669	4463	4410	4622	4422	4418	4615	4693	4667	4412	4464	4725	4781	4763	4589	4652	4804	4695	4658	4674	4836	4864	4698	4435	4421	4756	4857	4938	4906	4806	4829	4514	4503	4654	5197	5466
5391	5099	5114	5234	5018	4935	5044	5032	5095	5014	5103	4880	4856	4696	4571	4449	4484	4613	4482	4529	4717	4674	4658	4476	4561	4648	4835	4715	4477	4622	4761	4819	4782	4649	4794	4867	4700	4557	4431	4678	4706	4670	4668	4585	4381	4348	4523	5122	5306	5313
5478	5287	5080	5180	5197	5110	5083	4935	4898	4941	4914	4693	4746	4648	4654	4574	4655	4749	4766	4632	4818	4761	4678	4561	4756	4858	4872	4664	4650	4627	4648	4921	4776	4680	4604	4808	4832	4679	4454	4581	4692	4627	4597	4535	4472	4605	4915	5195	5414	5212
5320	5216	5221	5174	5140	4999	5022	4858	4748	4927	4737	4698	4731	4703	4841	4719	4657	4783	4724	4742	4769	4783	4730	4599	4563	4714	4548	4518	4773	4874	4800	4821	4846	4779	4665	4686	4852	4832	4649	4623	4539	4595	4578	4812	4624	4842	5048	5092	5024	4974
5214	5210	5032	5199	5107	4949	4976	4611	4801	4913	4908	4743	4798	4918	5075	4884	5011	4680	4797	4839	4846	4752	4566	4513	4313	4454	4542	4717	4763	4843	4941	4876	4951	4931	4846	4795	4873	4773	4781	4783	4659	4823	4643	4810	4791	4911	4678	4803	4802	5001
5137	5321	5313	5290	5084	5201	4924	4855	4891	4881	4891	4828	4917	5026	4976	5012	4959	4939	4843	4755	4784	4746	4438	4414	4385	4557	4656	4797	4884	4726	4837	4839	4868	5093	4999	4890	4845	4798	4645	4630	4444	4692	4706	4650	4784	4556	4616	4804	4920	4843
5542	5420	5503	5503	5292	5208	5069	4952	5065	4720	4723	4798	4992	5017	4932	4858	4952	4929	4775	4884	4718	4572	4466	4567	4510	4712	4628	4825	4794	4774	4788	4845	4752	4961	4948	4959	5046	4668	4841	4718	4599	4703	4617	4851	4738	4700	4654	4921	4835	4976
5571	5543	5637	5434	5326	5316	5152	5074	4771	4769	4647	4854	4904	4940	4933	5066	5043	4978	4865	4893	4819	4600	4661	4643	4712	4644	4681	4753	4791	4853	4796	4872	4699	4782	4922	5036	4868	4846	4886	4807	4525	4640	4644	4710	4755	4948	4954	4888	4755	4926
5567	5490	5292	5276	5228	5043	5040	4745	4587	4658	4631	4640	4835	4935	4869	4962	5107	4927	4922	4922	4718	4701	4731	4763	4636	4638	4672	4497	4598	4559	4644	4748	4891	5005	4877	4935	5010	4984	5101	4877	4642	4671	4609	4830	4836	4826	4881	4810	4604	4696
5357	5204	5078	5032	5091	4988	4872	4878	4657	4697	4763	4831	4801	5021	4915	4949	5134	4733	5070	5009	4955	4860	4849	4880	4629	4629	4520	4769	4734	4903	4650	4819	4778	4940	5047	4928	4921	4791	4840	4699	4629	4458	4566	4863	4852	4853	4901	4763	4688	4917
5198	5100	4862	5299	4920	5093	4850	4903	5070	4967	4973	4841	4832	4867	4926	4995	4993	4958	5153	5258	5045	5117	4780	4727	4678	4684	4525	4664	4735	4799	4981	4647	4839	5088	4942	5003	4942	5092	4981	4883	4704	4720	4764	4772	4918	4863	4966	4870	4737	4860
5064	4855	4939	5187	5088	5009	5026	5194	5150	5052	4920	4869	4811	4943	5025	5055	4823	4985	5161	5107	5058	4868	4777	4674	4598	4405	4627	4573	4835	4863	4750	4759	4915	4987	4972	4897	5110	5381	5301	5138	4907	4974	4678	5007	4948	5013	5081	4850	4928	4810
4975	5021	5177	5154	5216	5040	5065	5300	5055	5061	4972	4890	4758	4883	5008	4784	4853	4881	5181	5048	5099	4937	4855	4652	4690	4438	4338	4481	4647	4844	4795	4939	4882	4896	4922	4926	5299	5589	5482	5412	5227	4927	5032	5046	5144	5043	5024	5019	4878	4867
5162	4993	5213	5177	5117	4949	5074	5129	5081	4824	4981	4844	5025	4975	4886	4935	4885	4899	5005	4901	4922	4886	4833	4777	4547	4570	4415	4451	4749	4815	4810	4701	5036	4996	4824	4940	5140	5349	5310	5361	5138	4997	4981	5081	5046	4986	5019	4865	4750	4825
4994	4961	5161	5197	5023	4990	4852	4977	4976	5003	4960	4837	4906	4829	4876	4939	4751	4768	5009	5028	4853	4900	4775	4771	4679	4759	4691	4719	4768	4853	4915	4631	4673	4875	4669	4746	5019	5132	5316	5119	5035	4900	5157	5201	5321	5181	5125	5141	4824	4948
4884	4905	4950	5058	4905	5063	4965	4821	4789	4991	4960	4887	4934	4836	4996	4770	4888	4748	4849	5068	5057	5020	5012	5029	4921	4809	4733	4839	4786	4693	4666	4759	5056	5004	4830	4847	5042	5154	5068	5177	4979	5064	5096	5212	5113	5108	5017	4822	4937	5100
4868	4757	4875	5059	5009	4770	4893	5049	4883	5034	5012	5024	4971	5003	5106	5066	4801	4813	4945	4990	5007	5219	5055	5097	5020	5015	4761	4844	4736	4768	4975	4914	5064	5051	5068	4858	4992	5258	5207	5406	4958	5058	5252	5259	5183	5097	5070	5003	4942	4973
4987	4941	4869	5011	5049	4840	4856	5014	4879	5113	5177	5141	5081	5162	5135	5005	4999	4718	4762	5017	4947	4903	5081	5175	4958	4937	4859	4513	4757	4871	4901	4959	5029	4940	4976	5062	5090	5396	5422	5394	5193	5196	5196	5350	5297	5134	5018	5013	5178	5018
5248	4897	4917	5003	5049	4959	4866	4992	5147	5117	5161	5076	5064	5078	5202	4867	4823	4867	4702	4928	4905	4877	5079	4932	5023	4846	4862	4741	4718	4766	4714	4938	4988	4900	4888	5062	5011	5308	5335	5258	5406	5390	5411	5595	5442	5107	4964	4873	5010	4850
5097	4977	5056	4995	4965	4863	4845	4875	4841	4957	4946	4919	4889	4878	4885	4913	4869	4825	4945	4890	4706	4778	4797	4780	4838	4821	4850	4610	4709	4733	4784	4766	4786	4998	4883	5005	5035	5251	5281	5299	5356	5242	5403	5451	5409	5080	5038	4987	4917	4849
5030	4890	4848	5096	5006	4810	4650	4851	4718	4655	4913	4767	4624	4891	5033	4913	4799	4837	4813	4766	4600	4891	4918	5011	4786	4796	4918	4856	4701	4707	4844	5003	4843	4922	4766	4762	5042	5156	5356	5248	5274	5318	5311	5353	5230	5181	5087	4925	4970	4912
5081	4977	5027	5061	4651	4712	4570	4619	4777	4861	4959	4897	4944	4930	5066	5116	4954	4893	4932	4946	4886	4788	5148	5043	5029	5146	4938	4893	4864	5000	4897	4698	4898	4840	4792	4689	4862	4994	5004	5243	5123	5072	5144	5244	5182	5305	5101	5054	4861	4988
5201	4938	5135	4874	4785	4741	4798	4772	4741	4774	4910	5046	4953	5039	5245	5033	5092	4972	5008	5111	5047	5029	4984	5053	5144	5217	5267	4971	5030	4941	4886	4996	5157	4850	4841	4849	4951	5111	5042	5167	5055	5163	5237	5368	5280	5017	5027	5027	4942	4781
5261	5119	4996	5006	4805	5089	5010	4861	4750	4765	4834	4954	4864	4951	4969	5268	5362	5073	5074	5102	5175	4998	4994	5187	5189	5201	5245	5068	4998	5128	5069	4986	5223	5180	4939	4866	4984	5019	5076	5007	4999	4981	5077	5081	4959	4904	4813	4820	4951	4993
5263	5080	5182	5119	5131	5173	5077	4841	4883	4830	4703	4858	4862	4740	5057	5109	5098	5056	4959	4801	5023	4975	4919	4922	5029	5013	5121	4930	5024	5008	4899	5190	5194	5154	4996	4998	5176	5199	5161	5046	4962	5061	4930	4878	4702	4878	4885	4741	4778	5017
5378	5193	5299	5231	5347	5324	5037	4789	4626	4798	4939	4932	4892	4713	4773	4914	5062	4887	5020	4883	4771	4993	4817	4989	4924	4926	5096	4943	5040	5000	5112	5158	5315	5157	5143	5010	5291	5281	5274	5150	5052	5088	5079	4888	4784	4932	4969	4823	4774	4828
5436	5178	5307	5342	5225	5160	4869	4871	4855	4776	5093	4882	4873	4930	5051	4897	4784	5002	4979	4896	4977	4862	4926	4953	5010	4981	5035	5019	4928	4979	5195	5094	5071	5175	5226	5164	5351	5246	5375	5320	5357	5228	5070	5237	5032	5208	5005	4746	4791	4860
5338	5168	5115	5214	5318	5038	4952	4956	4932	4849	4721	4655	4671	4801	5180	5301	5020	5023	5098	5273	4983	4989	4965	5067	4732	4920	4912	5029	4887	4818	4867	4931	4885	4857	4890	4924	4940	5232	5203	5145	5254	5287	5420	5222	5320	5173	4954	4790	4750	4984
5239	4938	5221	5158	5248	5082	5141	5078	4825	4472	4297	4270	4144	4365	4928	5566	5197	5098	5251	5444	5177	5186	5042	4944	4794	4888	5045	5011	4737	4735	4734	4686	4812	4730	4729	4777	4843	4901	4948	4928	4940	4981	5257	5185	5087	4889	4914	4923	5040	4912
5300	4922	5077	5331	5138	4929	5181	5028	4891	4320	4051	3781	3524	3967	4674	5208	5180	5020	5073	5386	5329	5298	5201	5135	5085	5153	5229	5253	4964	4826	4945	4925	4866	4890	4878	4787	4770	4902	4840	4761	4823	4977	4907	5081	4859	4851	4784	4866	4783	5023
5169	4980	4992	5159	5336	5052	4999	5023	4860	4481	4026	3779	3596	3909	4656	5288	5133	4889	4780	5204	5284	5301	5212	5215	5378	5184	5367	5220	5205	5022	5060	5089	5165	5146	5034	4975	4893	4877	4877	4939	4885	4905	4995	4857	4700	4735	4955	4902	4960	4764
5265	4947	5298	5281	5186	4991	5229	5280	5165	4974	4319	3897	3861	4079	4841	5374	5028	4637	4760	5148	5261	5211	5128	5224	5241	5200	5350	5337	5258	5194	5226	5036	5050	5143	5253	5223	5402	5021	5000	5122	5049	4865	4951	4954	4796	4736	4804	4901	4923	4845
5381	5191	5216	5433	5512	5435	5301	5466	5554	5269	4972	4541	4493	4615	4909	5135	4812	4697	4824	5123	5141	4984	5005	5052	5036	5025	5121	5030	5066	4895	5001	5001	5046	5114	5157	5186	5068	5126	5188	5139	5140	5023	5073	5079	4945	4801	4757	4679	4849	5039
5599	5312	5454	5687	5582	5519	5259	5360	5591	5595	5390	5066	4910	4849	5130	4916	4582	4687	5022	4853	4855	4710	4767	4761	4607	4836	4931	4719	4680	4462	4773	4628	4754	4947	5074	4886	5083	4953	5192	5154	5167	5032	5066	5083	5050	4844	4813	4786	4957	5115
5543	5439	5518	5616	5516	5365	5378	5259	5328	5292	5267	5192	5037	4897	5052	4874	4736	4780	5013	5095	4881	4834	4738	4761	4559	4582	4588	4586	4332	4396	4143	4262	4306	4496	4727	4837	4796	4795	5038	5064	5057	4881	4845	5141	4918	4879	4820	4947	4882	4800
5851	5557	5578	5571	5339	5307	5106	5028	5066	4978	5134	5013	4996	4943	4747	4946	4937	4986	5090	5119	5129	5063	4949	4800	4695	4574	4715	4553	4445	4395	4030	4021	3907	4100	4327	4344	4499	4561	4603	4899	4830	4866	4667	4743	4708	4672	4759	5018	4956	4839
6063	5593	5454	5277	5411	5197	5189	5069	5096	5053	5080	4873	4745	4701	4791	5056	5069	4935	5018	5217	5415	5349	5337	5063	5037	4847	4819	4562	4470	4427	4175	4169	3960	3919	4111	4094	4034	4187	4490	4591	4582	4781	4760	4779	4654	4555	4717	4636	4806	4656
5958	5618	5433	5276	5206	4973	5071	4947	5129	5308	5135	4996	4848	4728	4976	5095	5045	4936	4972	5124	5429	5437	5449	5405	5430	5304	4912	4965	4619	4729	4433	4290	4295	4210	4224	4156	4038	4122	4225	4422	4716	4858	4928	4826	4742	4773	4709	4741	4728	4729
5610	5371	5184	5180	4988	4941	4849	4985	5166	5188	5263	5194	5035	5060	5145	5035	5062	4879	5121	5346	5625	5476	5440	5522	5822	5524	5356	4980	5084	4950	4649	4618	4687	4513	4697	4509	4245	4274	4374	4404	4649	4914	4912	4910	5357	5047	5052	4970	5035	4661
5421	5242	5213	5240	5099	4920	4833	5016	5319	5256	5280	5127	5250	5216	5339	5287	5190	5005	5143	5632	5685	5461	5420	5820	5883	5557	5616	5393	5440	5036	4984	4742	4782	4726	4649	4619	4392	4354	4475	4625	4879	4790	4732	4879	5387	5424	5124	5092	5157	5158
5304	5365	5344	5297	5072	5075	5084	5209	5094	5409	5171	5106	5178	5139	5350	5443	5246	5203	5251	5442	5526	5416	5407	5641	5740	5727	5643	5582	5526	5256	5198	4922	4878	4788	4715	4598	4543	4399	4300	4586	4666	4603	4403	4747	5023	5236	5051	5005	5462	5587
5391	5366	5530	5353	5222	5302	5292	5321	5309	5402	5327	5070	5019	5152	5153	5308	5188	4886	5270	5092	5343	5212	5432	5477	5592	5641	5576	5596	5500	5394	5324	5475	4928	4898	4826	4854	4682	4525	4310	4443	4470	4367	4214	4492	4912	4703	4580	4635	5372	5590
5319	5449	5720	5371	5393	5241	5192	5391	5268	5273	5284	5119	5110	5044	5244	5130	5090	4989	5028	4923	5056	4917	5029	5181	5360	5507	5412	5418	5490	5396	5276	5292	5264	5237	5114	5210	5187	5040	4621	4539	4439	4368	4110	4277	4501	4255	4017	4367	4894	5227
5438	5697	5577	5574	5135	5222	5093	5151	5238	5132	5037	5175	5020	5047	5190	4921	4893	4949	4840	5144	4956	4714	4666	4908	4967	5090	5173	5167	5389	5379	5245	5210	5067	5100	5122	5321	5429	5107	4809	4900	4840	4585	4169	4104	4124	4006	3732	3934	4319	4653
5615	5636	5679	5481	5346	5168	5143	5105	4977	5059	5059	4914	4973	5195	5158	4964	4849	4775	4812	4971	4941	4841	4648	4994	5014	4891	4977	5148	5261	5124	4982	5038	4958	4880	4831	4911	5183	4955	4848	4995	5057	4812	4595	4217	4103	4005	3700	3754	4114	4267
5644	5617	5860	5371	5370	5063	5050	5031	5054	5109	4963	4933	4891	4960	4990	4786	4656	4705	4865	5052	4986	4841	4783	4958	4990	4887	4791	4997	5111	5011	4860	4830	4830	4663	4686	4763	4936	4966	4869	5021	5053	5197	4879	4834	4788	4605	4041	3804	3898	4373
5794	5419	5661	5256	5051	4789	4968	5089	4988	5093	4820	4764	4852	4915	4877	4779	4557	4961	5021	4953	4944	4932	4959	4873	4903	4992	4989	4948	4933	4914	4765	4939	4849	4771	4724	4858	5021	4985	4937	5010	4960	5199	5021	5050	5221	5251	4577	4045	4227	4598
5534	5398	5342	5115	4756	4680	4962	4973	4995	4918	4858	4785	4771	5142	4965	4941	4846	5196	5075	5049	5007	5040	4990	4969	5135	5024	4951	5098	5027	4764	4841	4878	4994	4817	4913	5061	5293	5243	5184	4936	5085	5045	4935	5166	5351	5458	4913	4485	4511	4930
5515	5332	5169	4849	4680	4724	5004	4935	4946	5004	4860	4933	4964	5084	5120	5133	5169	5271	5509	5222	5149	5075	5198	5381	5245	5389	5368	5167	5044	4829	4837	4802	4804	4718	4805	4877	5008	4912	5080	5095	5005	5255	4909	5113	5101	5290	5032	4609	4695	4911
5620	5353	4980	4923	4774	4771	4895	4950	4903	4831	5025	5051	5156	5143	5026	5264	5355	5376	5527	5322	5241	5444	5367	5407	5483	5417	5490	5521	5446	5131	4963	4981	4941	4905	4710	4613	4846	5063	4948	4970	5180	5035	5083	5038	4967	5168	5137	4795	4788	4918
5408	5138	4757	4709	4758	4751	4862	4842	5043	5086	5209	5224	5337	5165	5140	5209	5318	5509	5521	5466	5509	5547	5521	5613	5437	5488	5683	5584	5490	5341	5271	5183	5050	5090	4843	4683	4777	4989	4967	4992	5143	5159	5025	5028	5203	5384	5266	5131	4829	5018
5309	5089	4738	4844	4879	4750	5027	5126	5037	5185	5252	5482	5294	5270	5180	5372	5482	5671	5615	5489	5517	5465	5737	5573	5388	5545	5498	5712	5652	5441	5540	5425	5378	5191	4983	4971	4962	4985	4986	5069	4838	4996	5050	5059	5232	5285	5387	5465	5174	5196
5146	5053	4875	4864	5004	5123	5102	5152	5181	5218	5405	5470	5481	5220	5421	5542	5683	5802	5783	5629	5614	5599	5611	5668	5572	5579	5631	5757	5609	5687	5653	5520	5429	5231	5114	4986	5050	5208	5204	4935	4952	4855	4910	4893	5034	5039	5355	5294	5272	5232
5037	5167	4935	5056	5216	5451	5271	5156	5307	5253	5346	5510	5408	5372	5451	5635	5867	5770	5810	5655	5786	5633	5539	5624	5661	5698	5647	5776	5762	5636	5411	5594	5450	5406	5319	5053	4996	5023	5111	5094	4953	4799	4802	4950	4846	4969	5064	5323	5150	5227
5176	5294	5180	5199	5300	5251	5253	5075	5337	5297	5451	5491	5421	5449	5320	5681	5838	5609	5525	5693	5569	5404	5483	5453	5592	5712	5472	5583	5733	5674	5603	5609	5533	5690	5525	5305	5070	5051	5028	4965	4714	4972	4684	4837	4880	4768	4907	5162	5043	5130
5289	5139	5320	5071	5279	5484	5104	5177	5329	5441	5605	5564	5384	5357	5449	5532	5544	5427	5295	5326	5420	5341	5479	5437	5386	5580	5501	5464	5680	5693	5666	5654	5615	5521	5420	5540	5180	5082	4992	4977	4685	4842	4713	4585	4725	4917	4850	4998	5208	5310
5289	5229	5268	5324	5409	5359	5256	5250	5279	5539	5495	5512	5271	5228	5570	5431	5407	5410	5450	5379	5517	5460	5389	5356	5261	5473	5461	5145	5560	5391	5399	5565	5465	5390	5470	5440	5261	5358	5185	5108	4927	4924	4620	4465	4600	4736	4707	5052	5077	5286
5379	5229	5266	5118	5316	5327	5252	5318	5384	5578	5492	5362	5172	5096	5276	5455	5488	5539	5439	5470	5483	5367	5312	5218	5097	5180	5279	5224	5115	5248	5270	5270	5157	5232	5284	5216	5438	5435	5225	5304	5195	4954	4747	4530	4623	4595	4895	4850	4892	4968
5400	5348	5571	5408	5312	5252	5239	5408	5428	5422	5369	5091	5044	5050	5238	5310	5195	5381	5316	5346	5393	5220	5138	5043	5070	5113	5086	4963	4997	5157	5254	5216	5153	5071	5245	5221	5383	5159	5312	5203	5128	5178	4892	4770	4656	4686	4717	4771	4797	4875
5377	5528	5687	5383	5275	5298	5213	5353	5349	5466	5184	5193	5088	5011	5187	5099	5237	5342	5315	5151	5088	5030	5101	5021	5039	5023	5030	5058	5053	4964	5036	5167	5351	5213	5141	5146	5076	5159	5072	5012	5127	5228	5082	4928	4644	4728	4589	4771	4717	4773
5539	5518	5453	5397	5027	5006	5171	5039	5410	5261	5146	4972	5001	4957	4903	5033	4916	5038	5016	5005	5032	4956	5003	4990	4787	4919	5039	5087	5006	5116	5042	5039	5122	5221	5050	5178	5055	4923	5023	5059	5140	4994	5088	4858	4655	4416	4512	4599	4610	4832
5687	5484	5428	5111	4933	4744	5022	5200	5350	5240	4891	4944	4890	4863	4892	4781	4933	4821	4935	5018	4847	4735	4759	4834	4831	4917	4685	4902	4929	4849	4845	4917	4946	5072	5184	5000	4928	5039	5336	5149	4963	4972	5052	4881	4697	4562	4427	4557	4539	4750
5593	5443	5274	5076	4867	5051	5025	5291	5240	5040	4893	4791	4736	4790	4836	4800	4919	4785	4965	4860	4814	4864	4927	4798	4585	4701	4702	4625	4829	4723	4686	4853	4833	4953	4856	4965	5192	5255	5389	5170	5190	5051	4964	5051	4939	4722	4664	4695	4639	4614
5657	5473	5328	5067	4957	4933	5235	5268	5166	5098	4947	4928	4710	4790	4696	4828	4844	4974	4925	4948	4946	4786	4723	4884	4619	4693	4640	4744	4610	4658	4608	4772	4851	4862	5032	5033	5078	5278	5223	5204	5239	5012	5035	5149	5006	4986	4773	4728	4817	4699
5873	5516	5225	5091	4884	5049	5240	5287	5189	5155	4984	4801	4796	4742	4777	4896	5079	5053	4879	4806	4905	4855	4731	4722	4591	4701	4732	4608	4704	4636	4604	4789	4859	5043	4919	4870	5077	4964	5115	5231	5301	5025	5099	5115	4892	4910	4757	4736	4662	4713
5851	5397	5292	5118	5264	5088	5299	5081	5105	5029	5127	5135	4978	4784	4834	5008	5065	5045	4875	4765	4836	4859	4833	4679	4732	4760	4634	4731	4714	4723	4946	4900	4997	5013	5019	4957	5009	4947	4923	5237	5173	4992	5063	5037	5001	4928	4918	4765	4590	4417
5937	5474	5321	5215	5358	5170	4991	4944	5062	5099	4972	4932	4915	4793	5021	5005	4985	5023	4867	4813	5018	4927	4909	4610	4702	4842	4713	4694	4658	4865	4995	5119	5082	4995	5105	4978	5010	4780	4877	5263	5152	5060	4809	4724	4958	4978	4964	4853	4652	4528
5829	5493	5340	5347	5158	5021	5089	5003	5013	5157	5113	5072	4999	4762	4795	5108	4941	4890	4944	4934	5068	5189	5028	4834	4763	4790	4812	4767	4935	4862	4995	5032	4981	4926	5040	4967	4865	4854	4950	5151	5076	4970	4972	4944	4996	5036	5052	5001	4839	4733
5869	5450	5417	5281	5222	5132	5262	5255	5499	5452	5219	5049	4836	4911	5008	5050	4977	4868	5156	5193	5184	5105	5073	4999	4885	4891	4900	4731	4723	4973	4811	5049	4803	4725	4695	4773	4735	4926	4880	5065	5108	5119	5084	4940	5103	4947	5001	5056	5046	4880
5617	5591	5375	5332	5344	5118	5299	5316	5583	5325	5170	5241	5002	5046	5220	5140	5216	5234	5185	5345	5274	5099	5194	5190	4970	4808	4855	4868	4892	4861	4912	4996	4811	4767	4662	4663	4826	4824	4860	5066	5058	5135	5163	5157	5142	4977	4862	4882	4948	4827
5844	5411	5342	5229	5269	5064	5257	5443	5368	5247	5245	4959	5070	5128	5166	5233	5066	5163	5087	5250	5317	5284	5198	5092	5175	4821	4880	4908	4986	4857	4980	4983	5049	4952	4707	4756	4687	4937	4783	4905	4883	5013	5278	5406	5385	5185	4990	5057	5103	5132
5785	5554	5269	5076	4997	5313	5272	5426	5235	5302	5183	4963	5024	5277	5075	5140	4904	4973	5225	5107	5165	5166	5087	5206	5069	4914	4997	4989	5110	5028	5063	5207	5063	5121	4957	4807	4723	4902	4731	4997	5042	5045	5135	5315	5491	5415	5316	5102	5156	5079
5643	5388	5178	5055	5055	5194	5323	5060	5186	4952	5029	5106	5109	5214	5177	5091	4905	4991	5088	5090	5236	5205	5251	5120	5042	5021	4953	4990	5219	5128	5192	5120	5078	5043	5014	4829	4850	4836	4848	4986	4996	4961	5065	5269	5400	5577	5463	5255	5190	5008
5440	5283	4897	5082	4918	5186	5169	5221	4966	5205	5033	5203	5352	5171	5172	5223	5101	5079	4961	5205	5207	5184	5206	5034	5090	5059	5151	5027	5084	5097	5187	5078	5109	5053	5030	5061	4811	4763	4879	4939	4991	5096	5035	5163	5266	5333	5353	5353	5308	5284
5394	5214	5034	4878	5019	5146	5007	5181	5160	4977	5111	5254	5184	5166	5159	5161	5217	5207	5163	5065	5086	5128	5215	5256	5034	5009	5120	5008	4967	4968	5072	5088	5123	4899	4973	4915	4748	4962	4851	4927	5027	5083	5203	5396	5244	5326	5262	5276	5117	5253
5354	5097	5171	5082	5101	5074	5064	4951	4900	5108	5127	5202	4988	5163	5110	5088	5069	5151	5128	5038	5111	5239	5225	5342	5179	5053	5044	5114	4964	5107	5154	5260	5098	4764	4776	4806	4890	4985	4864	4850	5002	5162	5138	5337	5443	5346	5239	5255	5003	5026
5214	5215	5219	5098	5068	4973	5008	4961	4827	4845	4880	4976	4938	4885	5121	4990	5065	4994	4984	5169	5353	5310	5318	5402	5074	5030	4951	5074	5168	5005	5143	5109	5002	4981	4803	4763	4837	4826	4758	4687	4776	5143	5273	5443	5421	5312	5336	5052	5006	4966
5404	5342	5194	5191	5064	4979	4767	4768	4858	4697	4766	4965	4903	4845	5028	5112	5185	5113	5011	5298	5363	5274	5228	4981	5090	5075	4924	4913	4925	5052	5078	5203	5267	5011	5002	4808	4792	4815	4858	4865	4970	5124	5313	5605	5422	5395	5218	5079	5060	4704
5419	5172	5126	5050	4956	4934	4700	4842	4784	4721	4833	4779	4919	4977	5054	5079	5037	5050	5154	5090	5207	5460	5185	5047	5015	4822	4919	4861	4952	5144	4995	5179	5081	5129	4952	4965	4865	4923	4918	4971	5037	5207	5366	5546	5527	5374	5273	5123	4979	4755
5503	5394	5269	5071	4907	4885	4867	4780	4763	4701	4612	4807	4884	5068	4918	4943	4918	5007	5107	5178	5203	5236	5113	5052	4882	5066	5016	4926	5048	4990	5075	4930	4860	4865	4790	4894	4790	4737	4863	4958	4919	4940	5058	5463	5365	5416	5286	5223	4899	4818
5587	5378	5172	5077	4974	5145	4930	4799	4748	4776	4689	4953	5034	5109	4807	4890	5043	5009	5133	5188	5083	5229	5125	5038	4982	5184	4962	4911	4983	5168	4899	4891	4713	4764	4608	4773	4936	4795	4803	4814	4857	4934	4986	5242	5102	5071	5181	4950	4870	4819
5523	5520	5176	5147	5081	5107	5072	4854	4807	4912	4947	4972	5104	5208	4944	5167	5051	5086	5104	5121	5174	5277	5163	4925	5073	4946	4953	4863	5012	5074	4895	4912	4813	4560	4653	4761	4549	4656	4672	4604	4921	4911	4974	5164	4874	4951	4805	4893	4786	4695
5746	5300	5273	5388	5179	5045	5037	4842	4886	5052	5071	5117	5202	5110	5079	4997	5071	5065	5186	5184	5285	5223	5150	5152	5060	4966	4964	4911	5183	4977	4966	4863	4770	4751	4659	4677	4660	4712	4667	4764	4835	4961	5112	5260	5028	4987	4895	4801	4639	4703
5560	5461	5313	5282	5182	4845	4995	4820	4768	4934	5046	5095	4990	4998	5025	5039	4973	5019	5047	5300	5302	5325	5281	5032	4845	5015	5035	4957	5006	4935	4819	4922	4835	4707	4628	4602	4611	4575	4601	4836	4739	5120	5427	5289	5148	5096	4999	4922	4772	4722
5713	5422	5384	5306	5054	4942	4993	5006	4914	4979	4954	5012	4898	5011	5026	4997	5033	5122	5177	5381	5269	5214	5115	5053	4918	4839	4900	4976	4992	4827	4754	4751	4604	4644	4623	4777	4569	4627	4650	4877	4861	5154	5224	5388	5328	5393	5216	5072	4918	4697
5653	5479	5486	5121	4983	4896	4852	4996	4957	5054	4966	4954	4934	4950	4995	5012	5005	5264	5108	5353	5168	5188	5007	4894	4767	4943	4987	4867	4742	4598	4603	4636	4665	4744	4861	4891	4786	4883	4935	4984	5034	5068	5252	5333	5275	5275	5206	4943	4857	4676
5706	5490	5043	4940	4837	4859	4962	5046	5069	5097	4947	5005	4997	5032	5012	5069	4903	5229	5376	5221	5005	5162	4933	4690	4687	4684	4805	4787	4749	4682	4632	4633	4538	4751	4839	4927	4836	5105	5065	5187	5162	5416	5210	5323	5186	5164	5197	4970	4910	4853
5630	5432	5173	4950	4953	5064	5052	5069	5192	5015	5019	5060	5076	4990	5024	5043	5109	5272	5386	5234	5176	5051	4917	4758	4554	4722	4608	4598	4575	4618	4656	4651	4729	4806	4892	5124	5114	5187	5373	5345	5559	5419	5576	5283	5107	5169	5167	5115	5095	4827
5636	5381	5415	5117	5012	5184	5294	5312	5320	5204	5080	4868	4983	4924	5084	5052	5288	5192	5333	5241	5142	4999	4835	4688	4770	4827	4769	4812	4808	4644	4621	4850	4820	4859	4927	5054	5095	5210	5337	5527	5548	5684	5625	5283	5235	5078	4982	4906	4792	4901
5602	5421	5478	5202	5217	5217	5285	5200	5243	5101	4961	4961	5008	5082	4943	5117	5157	5155	5161	5252	4990	5015	4851	4807	4791	4777	4792	4871	4759	4650	4772	4849	4812	4959	4949	5027	5032	5303	5461	5546	5459	5536	5528	5273	5138	4929	4894	4580	4590	4778
5699	5585	5504	5396	5344	5213	5244	5304	5135	5046	5183	4913	5010	4952	5063	5018	5265	5136	4994	5140	4838	4883	4709	4745	4788	4760	4918	4890	5035	4850	4893	5145	5105	5035	5192	5283	5007	5233	5368	5381	5259	5487	5270	5264	4830	4991	4679	4587	4448	4506
5758	5713	5607	5328	5242	5398	5330	5244	5159	5142	5179	5048	4929	4988	5131	5122	5183	5189	4997	4852	4773	4823	4642	4712	4746	4779	4955	4809	4930	5028	5169	5143	5195	5257	5267	5212	5167	5186	5290	5421	5363	5337	5124	5039	4793	4847	4663	4531	4479	4421
5784	5701	5594	5478	5634	5441	5473	5477	5162	5211	5137	5042	5047	5008	4907	4966	4856	4943	4900	4885	4856	4786	4883	4757	4755	4857	4843	4883	4738	5032	5144	5275	5285	5335	5205	5152	5177	5065	5343	5106	5170	5256	5013	4859	4691	4648	4716	4615	4594	4387
5734	5730	5641	5536	5615	5566	5453	5530	5274	5322	5180	5135	5247	4876	5028	4981	4837	4994	4725	4853	4902	4770	4791	4730	4767	4845	4800	4865	4806	4949	5110	5194	5203	5354	5131	5130	5041	5044	5054	5105	5022	5030	4949	4842	4771	4598	4625	4714	4748	4510
5724	5457	5426	5547	5573	5537	5410	5421	5324	5253	5359	5176	5095	5011	5002	4804	4812	4918	4824	4767	4859	4674	4780	4832	4649	4557	4816	4970	5041	5109	5189	5162	5242	5288	5304	5307	5055	5155	5247	5161	5068	5082	4810	4668	4755	4537	4427	4688	4839	4802
5553	5423	5366	5427	5509	5390	5350	5528	5456	5463	5406	5330	5221	5099	5036	4996	4964	4907	4757	4884	4727	4952	4869	4838	4727	4848	4807	4898	4947	5228	5310	5337	5150	5142	5245	5171	5261	5317	5324	5231	5073	4903	4942	4756	4734	4585	4554	4727	4837	4913
5447	5423	5438	5376	5450	5479	5590	5407	5453	5732	5500	5230	5203	5241	5140	5051	5090	5187	5129	4885	5006	5050	5032	4968	4848	4923	4673	4916	5066	5079	5219	5087	5079	4954	4988	5148	5148	5319	5346	5324	5135	4930	4985	4880	4686	4549	4744	4867	4952	4958
5424	5365	5344	5360	5374	5370	5456	5589	5708	5480	5580	5377	5293	5170	5127	4996	5250	5087	5163	5002	5186	5102	5187	5062	4917	5078	4843	5107	5020	5020	5184	5188	4917	4949	4869	5006	5139	5239	5391	5169	5139	4845	5009	4860	4810	4637	4826	4977	4931	4978
5432	5481	5427	5417	5477	5458	5531	5511	5351	5576	5475	5407	5424	5379	5419	5259	5237	5155	5383	5333	5158	5270	5262	5226	5281	5344	5369	5262	5328	5336	5457	5310	5167	5041	4974	5149	5259	5010	5269	5105	5129	4946	4991	4969	4664	4693	4961	4981	5198	5164
5317	5268	5215	5175	5275	5472	5465	5457	5571	5497	5302	5192	5368	5287	5378	5309	5420	5309	5354	5370	5261	5191	5359	5186	5279	5325	5275	5441	5535	5599	5466	5453	5299	5121	5097	5246	5268	5124	5229	5199	5000	5064	4891	4830	4808	4859	4951	5139	5019	5081
5305	5358	5248	5214	5256	5228	5314	5232	5267	5364	5479	5306	5276	5376	5372	5288	5432	5420	5554	5351	5298	5350	5273	5316	5285	5283	5205	5406	5477	5580	5496	5499	5317	5112	5135	5215	5185	5338	5057	5046	4960	5078	4963	5113	4944	5060	5086	5104	5078	5153
5473	5252	5260	5168	5211	5134	5230	5142	5148	5229	5222	5214	5223	5378	5309	5236	5385	5389	5369	5510	5364	5360	5395	5281	5306	5242	5229	5365	5318	5431	5528	5521	5171	5048	5229	5243	5238	5094	5033	5006	4823	5010	5051	4988	5047	5014	5263	5132	5209	5250
5535	5426	5303	5108	5141	5087	5071	5067	5072	5098	5103	5134	5298	5143	5254	5219	5205	5283	5437	5372	5174	5284	5256	5247	5124	5231	5209	5457	5344	5405	5292	5254	5173	5005	4988	4994	5059	5118	4926	5042	4968	4842	4893	4989	5040	5190	5235	5153	5193	5159
5398	5310	5355	5177	5165	5085	5199	5254	5094	5011	4992	4980	5197	5123	5104	5181	4939	5208	5266	5207	5033	5094	5042	5238	5278	5211	5343	5235	5256	5244	5388	5095	5081	5037	5142	5004	5068	5133	4992	4909	4985	4859	4795	4968	5166	5122	5160	5178	5069	5030
5591	5414	5288	5173	5036	5160	5197	5164	5191	5016	5052	5066	5108	5068	5141	5025	4918	4936	5077	4942	4900	4895	4930	4901	4812	5048	5048	5140	5167	5161	4923	5054	4932	4946	5084	5209	5071	5149	4963	4912	4978	4918	5032	4999	5028	5317	5223	5068	4824	4750
5679	5731	5564	5380	5158	5145	5177	5175	5048	5114	5076	5009	5050	4938	4820	4887	4823	4646	4784	4855	4864	4865	4964	4862	4840	4837	4780	4805	5023	4858	4943	4816	4899	4875	4924	5041	5123	5034	5045	4899	4988	4911	4967	4977	4942	5286	5234	4978	4954	4962
5852	5671	5729	5604	5383	5270	5210	5088	5022	5066	4972	4932	4938	4994	4907	4901	4763	4792	4803	4757	4820	4653	4895	4916	4827	4961	5014	4946	5077	4924	4998	4743	4904	4926	4878	4967	4966	4923	5086	4979	4791	4982	4880	5035	4955	5117	5407	5314	4902	4812
5675	5660	5636	5614	5436	5312	5381	5218	5266	5168	4996	5059	4989	5047	4994	4996	4898	4899	4792	4794	4836	4823	4784	4739	4792	4936	4874	4917	4950	4995	4960	4971	5010	5089	5034	5134	5066	5236	5286	5107	5127	4997	5009	4783	4905	4954	5274	5158	4901	4923
5679	5537	5455	5607	5460	5548	5499	5464	5526	5333	5367	5130	5088	5084	5162	4966	5050	5080	4979	4748	4767	4922	4802	4812	4998	4833	5117	5106	5045	4985	5037	4976	5127	5081	5375	5172	5394	5452	5485	5335	5211	5140	5047	5100	4936	4858	4801	4997	4830	4906
5640	5766	5716	5626	5574	5408	5504	5546	5523	5353	5217	5187	5251	5150	5073	5098	5165	5091	4868	4897	4952	4970	4979	5033	4923	5052	4928	5100	4903	5035	5134	5219	5021	5213	5229	5373	5394	5569	5329	5387	5315	5274	5180	5088	4967	5051	4889	4925	4801	4841
5778	5556	5648	5608	5649	5573	5531	5557	5370	5467	5376	5223	5224	5265	5115	5019	5029	5093	4997	4873	4938	5131	5042	5258	5287	5389	5317	5226	5092	5206	5273	5036	5211	5025	5239	5286	5245	5426	5366	5383	5166	5053	5012	5262	5150	5066	5078	5055	4960	5088
5647	5519	5751	5641	5674	5629	5530	5490	5645	5438	5379	5383	5342	5338	5247	5364	4943	5056	5066	4913	5054	5191	5284	5365	5556	5406	5476	5348	5374	5161	5604	5327	5223	5222	5220	5348	5009	5029	5178	5211	5197	5205	4904	5023	5060	5113	5133	5243	5131	5131
5358	5303	5409	5336	5313	5188	5356	5342	5212	5381	5408	5339	5413	5365	5404	5287	5182	5267	5135	5013	5031	5310	5475	5595	5566	5669	5562	5465	5285	5370	5428	5311	5416	5255	5243	5244	5114	5089	4984	5122	5019	5039	5181	5108	5166	5109	5249	5189	5219	5329
5447	5273	5069	5211	5135	5218	5030	5098	5210	5253	5384	5419	5595	5493	5390	5284	5273	5147	5194	5307	5321	5450	5649	5549	5607	5442	5253	5376	5352	5320	5434	5449	5215	5337	5072	5113	4969	5036	5028	4809	4977	5061	5102	5260	5316	5225	5216	5190	5174	5272
5463	5185	5158	5158	5043	5010	4944	5111	5144	5057	5097	5107	5119	5279	5333	5176	5098	5103	5140	5142	5353	5386	5424	5509	5451	5301	5323	5215	5071	5198	5313	5392	5012	5039	4907	4895	4946	4860	4739	4859	4961	5080	5157	5415	5368	5480	5201	5343	5215	5092
5470	5411	5304	5284	5028	5098	5193	5122	5092	5198	4947	5114	5022	5098	4954	5005	5005	5159	5024	5096	5109	5378	5286	5243	5233	5031	4992	5043	4984	4965	5048	5010	4972	4808	4790	4695	4516	4774	4761	4928	5124	5289	5336	5329	5459	5423	5244	5126	5140	4957
5494	5424	5226	5086	4969	5112	4939	5054	5178	5013	5153	5158	5234	5064	5071	4930	4876	5075	4992	5135	5089	5095	5032	5101	5123	5036	4816	5026	4872	4984	4980	4986	4916	4948	5067	4850	4832	4863	4868	4868	5212	5219	5419	5513	5510	5529	5332	5078	5218	4783
5639	5464	5207	5157	5100	4896	5026	5025	5137	5260	5439	5264	5081	5116	4984	5025	5030	5025	4951	4938	4983	5091	5031	5035	4915	4771	4888	4745	4829	4772	4851	4824	4804	4912	4912	4821	5068	5098	5053	5036	5323	5259	5350	5315	5417	5458	5088	4951	4975	4865
5736	5569	5324	5340	5067	5003	5205	5083	5201	5335	5328	5377	5206	5020	5113	5078	4960	5040	5036	4988	5147	5060	5029	4880	4817	4772	4779	4947	5101	5182	5004	5079	5054	4950	5062	4849	4998	5041	4915	4953	5011	5307	5182	5136	5140	5002	5056	4997	5030	4861
5531	5409	5507	5266	5155	5097	5129	5345	5436	5414	5311	5270	5260	5035	4993	4935	4964	5238	4930	4932	5057	5115	4882	5103	4850	4997	4872	5044	5226	5274	5179	5177	5149	5026	5100	5041	5091	5139	5260	5183	5268	5187	5023	4945	4927	5011	5005	4933	5117	5215
5353	5203	5103	5060	5089	5102	5280	5487	5446	5498	5435	5387	5237	5103	5210	4965	5051	5044	4827	4983	4944	5094	5177	5138	4893	4972	4943	5018	5073	5078	5107	5348	5223	5228	4995	5039	4988	5259	5213	5277	5294	5112	5005	4921	5033	5075	5091	5116	5281	5316
5277	5184	5045	4953	5012	4902	5112	5364	5319	5297	5599	5244	5401	5301	5176	4997	5084	4973	4944	4920	5144	5038	5086	5147	5089	5113	5175	5165	5364	5277	5234	5283	5423	5226	5364	5243	5189	5277	5226	5354	5106	5243	5030	5035	5119	5061	5289	5300	5320	5439
5324	5049	4986	5109	5067	4983	5083	5094	5340	5215	5042	5296	5190	5200	5076	5076	5073	5236	5234	4978	5138	5077	5123	5056	5203	5192	5298	5286	5410	5275	5216	5164	5048	5216	5230	5036	5246	5260	5236	5113	4923	4986	4997	5038	5197	5169	5365	5488	5465	5286
5338	5242	5176	5235	5254	5223	5195	5208	5307	5125	4875	4793	4908	4865	4835	5085	5312	5119	5201	5308	5337	5408	5307	5261	5051	5013	5086	5241	5405	5388	5365	5031	5104	5016	4970	5017	5122	5059	5021	5045	4980	4927	4934	4965	5086	5343	5326	5569	5435	5462
5247	4983	4961	4977	5000	5225	5112	5198	5124	4996	5087	4908	4756	4725	4829	4969	4992	5064	5146	5287	5315	5423	5197	5062	5097	5304	5127	5225	5212	5236	5177	5231	5130	4985	4987	5049	4928	4932	4857	5047	4943	5001	4953	4986	4911	5106	5310	5543	5413	5287
5199	4969	5014	4914	4941	5088	5112	5115	4975	5162	5110	5041	5097	5082	5079	5003	4881	4980	5002	5035	5234	5218	5219	5292	5144	5153	5222	5056	4982	5010	4978	4963	4919	4934	4858	4905	5005	5039	5092	4992	5250	5158	5174	5435	5284	5177	5170	5377	5101	5153
5206	5203	5165	5037	5220	5025	5087	5075	5060	5141	5079	5062	5427	5148	5056	5039	5145	5076	4930	5004	5121	5110	5076	5179	4969	5012	5141	5021	4807	4833	4769	4793	4803	4806	4890	4989	4958	5100	5139	5150	5255	5308	5185	5286	5264	5180	5096	5066	5012	4954
5480	5592	5567	5835	5366	5535	5322	5061	5126	5004	4856	5167	5115	4982	5040	5207	5282	5219	5121	5188	5152	5162	5067	5075	4796	4945	4857	5069	4886	5000	4864	4832	4941	4907	4908	4928	5047	5124	5163	5264	5363	5350	5234	5216	5082	5154	5068	4913	5159	4921
5646	5584	5571	5644	5481	5632	5389	5385	5345	5077	5069	5163	5051	4891	5150	5067	5213	5155	5373	5504	5412	5173	5124	5053	4896	4995	5029	5029	5277	5133	5065	4990	5031	5104	5104	5032	5315	5209	5219	5170	5144	5200	5209	5068	5070	4966	5303	5227	5071	5142
5367	5268	5402	5219	5305	5348	5186	5391	5284	5307	5467	5223	5065	5110	5106	5077	4899	5064	5343	5384	5275	5422	5184	5231	5291	5108	5223	5193	5287	5125	5169	5176	5136	5219	5284	5195	5339	5366	5279	5029	5080	5040	5056	5108	5078	5231	5257	5257	5463	5112
5320	5039	5181	4907	4958	4940	5064	5305	5277	5320	5563	5365	5434	5394	5094	5135	5217	5275	5176	5281	5191	5362	5497	5424	5455	5241	5242	5106	5150	5154	5196	5310	5162	5076	5071	5215	5248	5256	5388	5320	4947	5155	5029	5042	5027	5126	5188	5294	5384	5332
5408	5491	5136	5008	5039	4775	4857	4978	5148	5219	5226	5236	5510	5365	5336	5295	5486	5319	5203	5162	5093	5199	5236	5333	5115	5231	5100	5270	5055	5157	5101	5115	5157	5176	5026	5116	5226	5247	5188	5117	5240	5409	5076	4996	5090	5253	5047	5139	5151	5331
5586	5597	5309	5435	5100	4923	4964	4864	5056	4972	5062	5186	5155	5059	5333	5622	5468	5214	5030	4951	5090	4994	5115	5067	5152	5054	5161	5081	5168	5185	5187	5170	4999	5007	4974	5210	5066	5169	4997	5192	5151	5179	5186	5160	5107	5158	5120	5165	4946	4914
5718	5605	5325	5247	5251	5208	5333	5105	5145	5107	4946	5018	4834	4880	5071	5196	5310	5192	5251	5139	5143	4982	4776	4986	5054	5076	5143	4980	5115	5034	5103	5192	5128	5222	5187	5050	5137	5051	5119	4949	4948	5099	5134	5226	5132	5139	5132	5072	5021	4866
5493	5376	5146	5275	5087	5294	5293	5415	5293	5209	5220	5045	4957	4974	5012	5117	4990	5082	5196	5134	5100	4975	4803	4905	4935	4924	5140	5286	5129	5093	5217	5026	4979	5092	5208	5113	5187	5011	4964	4991	5035	5222	5146	5054	5016	5119	5161	5292	5047	5024
5107	4991	5045	5063	4873	5117	5201	5298	5368	5312	5346	5136	5175	5326	5127	5047	4948	5063	4925	5115	5146	4938	5013	5162	5121	5153	5190	5172	5171	5121	5150	5224	5135	4964	5057	4973	5194	5123	5211	5216	5112	4981	5111	5137	4932	5124	5080	5237	5291	5155
5176	4929	4895	4949	4886	4808	5013	5058	5021	5289	5265	5182	5548	5492	5341	5325	5241	5148	5080	4926	5117	5107	5207	5290	5318	5327	5216	5252	5154	5208	5180	5121	5086	4985	5158	4868	5206	5210	5085	5069	5029	5105	5031	5185	5085	5055	5092	5133	5403	5362
5259	5064	5019	5080	4951	4854	4948	4882	4918	5111	5107	5280	5533	5634	5469	5507	5422	5441	5297	5020	5090	5229	5237	5204	5249	5317	5207	5297	5262	5111	5206	5211	5200	5273	5164	5107	5181	4954	5132	5158	5042	4906	4961	5100	5145	5107	4875	5032	5198	5390
5197	5314	5260	5322	5168	5117	5086	5026	4995	5161	5080	5046	5277	5243	5465	5365	5466	5355	5437	5245	5274	5324	5209	5136	5153	5069	5315	5206	5066	5259	5108	5164	5115	5050	5167	5162	5164	5152	5020	5290	5012	4988	4982	5188	5045	5169	5105	4974	5131	5053
5292	5302	5291	5373	5259	5452	5577	5131	5167	5251	5111	4982	5112	4953	4958	5213	5166	5369	5274	5146	5314	5146	5191	5203	4977	4996	5147	5031	5121	5244	5104	5089	5316	5138	5148	5101	5161	5271	5351	5283	5177	5075	4835	4951	5054	5216	5077	5166	5025	5164
5172	5203	5073	5225	5326	5357	5405	5353	5176	5304	5087	5207	5068	5008	4960	5014	5007	5118	5054	5112	5282	5316	5100	5027	4923	5001	5028	4998	4869	4963	5212	5372	5353	5237	5230	5216	5152	5233	5228	5330	5155	5123	5001	4992	5018	5227	5198	5150	5304	5143
5127	5256	4997	5106	4975	5105	5112	5268	5202	5147	5131	5239	5140	5040	5024	5010	4994	5033	4837	5049	5087	5088	5019	5156	4961	4917	4956	4917	4996	5001	5059	5226	5336	5376	5222	5232	5084	5233	5115	5131	5337	5189	5040	4899	4816	5179	5291	5196	5340	5292
5302	5313	5009	5049	4930	4986	5104	5134	5071	5114	4979	5015	5215	5185	5105	5334	5198	5010	4917	4882	4911	5102	5093	4923	4992	5033	5033	5007	5053	4920	5055	5266	5248	5240	5096	5213	5074	5117	5042	5024	5157	5120	5005	5033	5160	5106	5396	5435	5466	5292
5599	5388	5270	5249	5249	5129	5114	5134	4961	4942	4710	4812	4959	5024	5134	5174	5296	5005	4929	5070	5067	5088	4935	4789	4949	4993	4931	4964	4974	5197	5206	5194	5028	5233	5050	5120	5086	5048	4856	5036	5110	5170	4996	5109	5132	5353	5376	5430	5241	5413
5796	5526	5476	5277	5260	5274	5177	4977	4940	4817	4667	4779	4861	4991	4972	5288	5192	5148	5059	5012	5303	5231	5080	5058	4942	4963	4985	4890	5222	5154	5264	5284	5214	5127	5180	5044	4987	5090	4974	5007	4994	5039	5254	5120	5422	5490	5461	5353	5134	5302
5673	5423	5416	5434	5314	5199	5253	4952	5028	5051	4887	4816	4805	4829	4797	4986	5016	4962	5117	5091	5293	5208	5200	5019	4923	4960	4913	4958	5172	5107	5118	5088	5332	5197	5096	4966	4967	5039	5109	5027	5253	5108	5168	5320	5413	5557	5477	5223	5090	5265
5554	5503	5140	5051	5053	5133	5188	5076	5045	5172	5140	4943	5168	4965	4947	4970	4943	4941	4976	5151	5155	5320	5256	5058	4999	4959	5002	5027	5029	5193	5110	5377	5400	5289	5153	4947	4973	4869	5149	5120	5057	5050	4911	5109	5403	5335	5312	5248	5123	5057
5323	5288	5043	5053	4904	4990	4866	4938	5146	5330	5220	5386	5316	5127	5096	5057	4943	4887	4859	5200	5182	5228	5177	5138	5211	5154	5105	4970	5078	5152	5124	5130	5287	5141	5285	5111	5057	5193	5021	5160	5077	5032	5059	4950	5001	5246	5062	5122	5116	5194
5470	5362	5097	5000	4750	4676	4953	4835	4942	5186	5206	5389	5398	5340	5308	5096	5221	4858	4960	4839	5189	5201	5081	4992	5124	5086	5175	5085	4874	5123	4902	4918	4967	5169	5074	5044	5041	4923	4951	4992	5036	5183	4980	4963	4990	5009	5054	4932	5134	5097
5603	5385	5341	5175	5075	4743	4814	4928	5068	5180	5309	5099	5401	5295	4985	4896	5220	4918	4941	4858	4953	5062	5065	5114	4945	5198	5169	5166	5129	5228	5014	4922	4895	4918	4829	4995	5048	4933	4928	5022	5104	5220	5211	5274	4987	5043	4858	4876	5114	5197
5872	5603	5704	5318	5476	4780	4994	5149	5151	5238	5145	5093	5012	5038	5005	4961	5034	5087	5032	5017	4758	4956	4956	4933	5192	5313	5262	5302	5260	5209	5081	5061	4933	4844	4868	4926	4869	4873	4960	5065	5146	5151	5196	5194	5142	5106	4693	4972	5145	5146
5710	5437	5653	5373	5470	5138	5229	5262	5338	5324	5254	5149	4843	5111	5045	4836	4963	5018	5194	4949	4937	4956	4917	4923	5020	5178	5166	5187	5255	5257	5262	5162	5142	5065	4854	4826	4997	4862	4877	4917	4917	4912	5148	5246	5287	4995	5152	4987	4981	5155
5458	5314	5497	5152	5409	5401	5260	5445	5396	5353	5325	5262	4929	4935	4818	4941	4799	4880	5214	5164	5101	4867	4943	5092	4913	5121	5274	5382	5270	5278	5314	5388	5348	5082	4983	4931	4762	4886	4969	5063	5029	4997	5197	5254	5162	5174	5168	5178	5021	5200
5574	5324	5295	5356	5088	5407	5302	5241	5230	5292	5354	5110	4927	4846	4955	5013	4933	4922	5075	5341	5172	5184	5147	4975	5131	5101	4948	5209	5125	5248	5149	5347	5202	5090	4859	4925	4736	4838	4882	4989	5058	5195	5045	5141	5110	5141	5211	5397	5290	5256
5495	5307	5262	5379	5148	5216	5246	5081	5193	5159	5263	5095	5109	5073	5286	5162	5178	5067	5018	5028	5222	5263	5170	5036	5080	5142	5023	4973	5160	5055	4933	5040	4964	4989	4868	4763	4817	4796	4982	5134	5175	5094	4977	4835	5071	5246	5264	5651	5238	5193
5508	5679	5390	5433	5266	5053	5301	5091	4996	5169	4992	5083	5094	5197	5037	5189	5305	5149	5120	5207	5065	5206	5048	5205	5336	5076	5038	5050	5123	4971	4973	4825	4888	4977	4947	4944	4919	5093	5005	5234	5099	5209	4992	4945	5038	5151	5326	5178	5334	5463
5618	5734	5667	5423	5421	5143	5277	5261	4950	4826	4875	4824	5177	5190	5081	5133	5401	5321	5212	5205	5091	5120	5100	5042	5179	5193	5177	5306	4999	4900	4721	4725	4816	4961	5016	5044	5222	5098	5303	5182	5150	5017	4968	5096	5261	5059	4977	5287	5455	5400
5718	5488	5547	5542	5530	5398	5329	5311	4996	5004	4945	4979	4970	5060	5025	5030	5149	5275	5429	5311	5199	5026	5091	5050	5083	5153	5163	5245	5339	4997	4836	4890	4796	4917	5112	5190	5157	5221	5108	5054	4871	5072	5242	5126	5196	5131	5116	5252	5301	5570
5592	5384	5441	5487	5225	5181	5116	5104	5172	5045	5069	5166	5003	4991	5041	5075	5042	5255	5076	5263	5189	5177	5024	5064	5068	4962	5044	5245	5265	5202	5173	4906	5010	5041	5163	5195	5233	5134	5021	5037	5027	5067	5276	5098	5204	5157	5137	5233	5291	5387
5336	5372	5180	5048	5117	5086	5043	5127	5122	5205	5225	5153	5441	5027	5228	5041	5052	5028	4991	4846	5096	5059	5177	5023	4934	5192	5061	5229	5170	5194	5069	4973	4960	4965	5088	4981	5071	5014	5078	5168	5193	5151	5126	5023	5194	5442	5217	5323	5210	5440
5328	4909	5035	4933	4900	5007	5024	4968	5141	5192	5261	5205	5336	5219	5094	5027	5086	5073	5118	4946	4809	4987	4950	5093	5136	4889	5058	5094	4914	4857	4970	5185	5250	5224	5032	5078	4919	4890	5138	5097	5021	5099	5146	5167	5330	5351	5194	4983	5187	5336
5546	5216	4974	5065	5016	4942	4914	4937	4897	5093	5115	5312	5474	5363	5383	5149	5076	5110	4837	4878	4887	5004	5062	4998	4925	5103	5081	5094	5077	5082	5006	5374	5286	5181	5046	5162	5152	4878	5158	5016	4870	4860	4969	5146	5489	5401	5405	5150	5237	5054
5430	5244	5125	5144	5125	5034	4946	4957	4985	4994	5278	5284	5095	5255	5257	5180	5036	4711	4877	4782	4955	4927	5036	4988	5171	5018	4905	4889	5046	5077	5093	5091	5264	5339	5257	5244	5059	5094	4938	4975	5118	5376	5225	5125	5268	5271	5387	5308	5054	4910
5598	5583	5453	5383	5264	5117	5013	4895	5028	4857	4962	5179	5144	5288	5163	5178	5069	4889	5010	4868	5046	5023	5355	5086	4962	5047	4951	4848	4751	4870	5039	5145	5106	5108	5041	4963	5025	4957	4851	4962	5212	5183	5309	5353	5248	5521	5383	5204	5167	5133
5518	5407	5725	5362	5426	5345	5316	5156	5022	4977	5090	5026	5012	5211	5214	5029	5229	5182	5192	5055	5136	5008	5287	5271	5194	5080	4900	5070	4903	4780	4680	5055	5069	5111	5212	5217	5159	5150	5060	5106	5087	5313	5199	5538	5236	5257	5303	5380	5402	5183
5661	5626	5559	5538	5429	5450	5259	5393	5116	4849	4989	5076	5103	4991	5082	5125	5172	5119	5148	5298	5326	5056	5029	4887	4956	5137	5063	5182	5043	5178	4804	4991	5080	4870	5032	5138	5004	4927	4897	5058	5125	5304	5290	5473	5413	5255	5444	5298	5261	5162
5418	5433	5419	5500	5520	5557	5377	5481	5291	5129	5087	5238	5103	4996	4911	5007	5037	5154	5203	5199	5462	5189	5161	5205	4839	5046	4942	5109	4981	5011	4839	4848	4881	4931	4979	4995	5161	5059	5118	5155	5293	5338	5379	5267	5402	5413	5315	5226	5332	5370
5430	5296	5411	5416	5434	5338	5330	5520	5362	5117	5263	5062	5095	4981	4945	4935	4929	5078	5147	5351	5199	5286	5246	5136	5133	5075	4932	5050	5134	5194	4862	4906	5027	4812	4858	4827	4913	5033	5290	5325	5291	5294	5321	5194	5499	5380	5250	5249	5354	5347
5441	5261	5196	5229	5196	5159	5009	5227	5364	5334	5222	5163	4978	5006	5177	4785	4905	4991	5110	5157	5253	5297	5221	5111	5097	4980	4991	5020	5196	5220	5070	5014	5076	5020	4883	4799	4960	5032	5117	5070	5230	5411	5377	5341	5090	5238	5296	5181	5126	5133
5446	5167	5071	5248	5216	4863	5068	5156	5263	5462	5374	5330	5191	5259	5001	4801	4857	4957	4825	4995	5052	5032	4966	5068	5131	5023	4969	4772	4849	4997	5032	5013	5106	4975	4868	4787	4737	5108	5206	5293	5351	5415	5262	5058	5182	5246	5164	5276	5323	5290
5639	5393	5293	5098	4919	4966	4957	4796	5114	4942	5167	5192	5096	5330	5104	4997	4979	4891	4838	4741	4784	4829	5027	4977	4951	4846	4998	4867	5051	5047	5221	5169	5195	4974	4990	4814	4834	5025	5158	4915	5280	5265	5140	5327	5218	5255	5275	5417	5151	5317
5608	5534	5440	5199	5028	5063	5098	5010	4975	5086	4927	5071	5108	5138	5076	4996	4974	4872	4958	4867	4887	4839	4859	4972	5026	4904	4762	5048	5049	4996	5230	5386	5191	5239	5359	5003	4929	4897	5084	4993	5266	5156	5032	5105	5035	5253	5337	5276	5358	5135
5661	5809	5709	5297	5193	5172	5166	5097	4941	4896	4966	4811	5017	5088	5102	4943	5069	4824	4929	4918	4986	4948	4885	5116	5106	5010	4953	5009	5088	5256	5178	5357	5278	5213	5366	5229	5076	5091	5060	5018	5249	5272	5403	5178	5228	5112	5235	5117	5425	5373
5471	5840	5752	5416	5160	5151	5131	5013	4897	5029	4851	4712	4761	4937	4988	5066	5076	5109	5120	5212	5093	4934	5021	4912	4898	5009	5212	5235	5099	5218	5265	4997	5182	4919	5235	5245	5125	4980	5027	4809	5137	5164	5265	5317	5216	5342	5156	5247	5224	5278
5627	5521	5520	5252	5135	5447	5269	5241	5063	5218	5082	4999	4783	4912	4826	4778	5003	4991	5246	5259	5283	5053	5042	5078	5093	5035	4988	5185	5042	4850	4958	5020	4890	5015	4843	5040	4989	5027	4958	4862	4984	5143	5226	5253	5251	5310	5265	5195	5326	5052
5631	5517	5535	5402	5390	5505	5432	5329	5315	5196	5212	5220	4845	4995	5162	4942	5094	5158	5311	5403	5474	5383	5076	5050	5049	5125	5000	4852	5087	4948	5027	5068	4870	4844	5095	4954	5158	5021	5070	4975	4971	5157	5169	5206	5134	5134	5176	5185	5189	5236
5491	5536	5358	5287	5260	5294	5313	5101	5256	5355	5150	4916	5003	4963	5017	5143	5322	5281	5253	5349	5318	5493	5586	5496	5223	5048	5086	4967	4942	5030	5101	4902	4845	4873	4882	5018	4999	5207	5212	5139	5166	5209	5121	5290	5215	5141	4961	5065	5208	5304
5205	5118	5037	4974	5033	5244	5354	5264	5218	5344	5220	5258	5170	5019	5112	5127	5123	5348	5284	5306	5203	5382	5324	5378	5309	5192	5114	5170	4971	4921	5063	5201	4904	4861	5115	5074	5216	5294	5329	5044	5173	5140	5129	5215	5117	5149	5279	5079	5152	5395
4860	4909	4885	4876	5015	5179	5217	5364	5205	5445	5286	5330	5329	5380	5318	5171	5155	5053	4976	5122	5264	5356	5079	5291	5455	5371	5164	5025	4940	5034	5073	5316	5164	4976	5145	5215	5218	5527	5567	5310	5176	5188	5092	5181	5194	5209	5122	5172	5477	5349
5018	5039	4999	4846	4860	4743	4848	4763	4903	4933	5047	5206	5221	5341	5212	5296	5365	5039	4962	4847	5019	5227	5508	5327	5290	5315	5318	4996	4883	5025	5126	5101	5334	5109	4975	5140	5221	5280	5385	5393	5160	5174	5036	5099	5130	5109	5191	5470	5291	5400
5574	5206	5018	4650	4616	4453	4477	4745	4621	4949	4843	4821	5094	4925	5053	5075	5110	5143	4996	4995	4739	4923	5442	5414	5374	5172	5331	5329	4907	4969	5166	5216	5281	5363	5137	5248	5072	5300	5275	5196	5241	5027	5079	5179	5250	5247	5212	5214	5317	5409
5465	5295	4888	4857	4719	4799	4696	4855	4847	5113	5176	5241	5131	4996	4869	4913	4931	4990	5090	5099	5073	5067	5176	5467	5666	5399	5130	5454	5211	5049	5267	5275	4958	5282	5087	4835	4952	5032	5214	5102	5196	4956	4936	4956	5234	5218	5146	5126	5077	5216
5746	5575	5443	5051	4922	4874	4870	4830	4918	5235	5345	5345	5343	5366	5293	5097	5001	4904	5032	5116	5234	5354	5068	5271	5524	5877	5424	5241	5349	5266	5024	5101	5129	5349	5392	5024	4908	5085	5089	5141	5158	5024	4970	5005	5051	5114	5082	5190	5007	5088
6041	6036	5636	5420	5153	4745	4737	4501	4602	4794	4999	5050	5139	5400	5369	5408	5508	5246	5005	4918	5063	5237	5360	5219	5230	5598	5561	5217	5144	5246	5075	5044	5202	5178	5149	5087	5034	5316	5130	5404	5051	5314	4894	5089	5152	5191	5071	5237	5179	5161
6340	5867	5542	5318	5049	4792	4675	4484	4603	4639	4715	4653	4836	5131	5239	5396	5841	5714	5336	5204	4963	5154	5288	5184	5046	5186	5502	5355	5194	5169	5316	5090	5270	5394	5142	5199	5080	5350	5024	5337	5429	5164	5150	4898	4925	4967	5240	5184	5321	5349
6172	5765	5282	5327	5229	5092	4926	4864	4768	4766	4644	4688	4751	4868	5029	5243	5392	5741	5630	5441	4937	4799	5072	5259	5222	4864	5216	5523	5229	5172	5226	5220	4982	5394	5236	5279	5289	5139	5426	5310	5414	5284	5272	4926	5041	5076	5204	5314	5390	5426
5879	5722	5343	5562	5634	5470	5336	5356	5010	4844	4876	4795	4853	4872	4945	5054	5103	5506	5449	5525	5253	4667	4662	5060	5160	5074	5107	5363	5445	4975	5153	5269	5163	5244	5128	5182	5296	5088	5354	5292	5431	5263	5136	4903	4969	5149	5325	5228	5413	5405
5606	5732	5656	5754	5792	5893	5697	5396	5291	5030	4952	5006	4943	4911	4886	5130	4993	5093	5217	5374	5295	4879	4753	4763	5131	5185	5202	5352	5636	5311	5269	5424	5119	5070	5330	5125	5308	5055	5091	5049	5062	5293	5255	5118	5136	5175	5479	5278	5281	5265
5642	5931	6114	6034	6017	5944	5776	5629	5389	5226	5067	4830	4974	4954	5249	5183	5087	5003	5092	5149	5317	5193	4870	4790	5019	5486	5431	5388	5607	5440	5141	5323	5051	4941	5121	5093	5089	5191	5034	5069	4987	5120	5167	5327	5196	5278	5250	5318	5156	5244
5606	6064	6040	6195	6011	5947	5618	5443	5296	5318	5088	4969	4924	5036	5201	5243	5425	5103	5096	5151	5235	5318	5276	4841	5010	5240	5416	5307	5263	5769	5187	4868	5179	5006	4938	5113	4920	5184	4890	5166	4961	5028	5024	5195	5081	5274	5094	5416	5216	5252
5610	5823	5887	5813	5788	5824	5436	5418	5270	5007	4741	4834	4831	4884	4913	5413	5402	5426	5291	5233	5184	5434	5533	5050	4859	4963	5302	4995	5172	5396	5089	4942	5184	4780	4894	5111	4963	5100	4908	5105	5134	5175	5045	5158	4960	5177	5046	5133	5282	5304
5474	5774	5435	5562	5561	5576	5427	5388	5332	5021	4967	4789	4568	4706	4848	5107	5367	5396	5435	5155	5128	5493	5284	5101	4825	4852	5446	5222	5050	5221	5218	4882	5064	4945	4719	5257	5027	5149	4956	5050	4863	5229	5127	5022	4999	5104	5118	5325	5290	5283
5329	5334	5528	5259	5257	5195	5318	5384	5201	5230	4868	4732	4628	4438	4542	4844	5098	5462	5286	5096	4966	5305	5403	5274	4973	4816	5246	5183	4871	5221	5327	5016	4991	4964	4891	5208	4998	5171	5175	4938	4963	4928	5051	5000	5059	5079	5259	5390	5409	5348
5178	5150	5023	5112	4900	5109	5241	5427	5424	5408	5094	4896	4698	4451	4546	4733	4856	5263	5349	5090	4968	5047	5381	5330	4996	4625	5035	5218	4996	5066	5429	5155	5030	5080	4839	4997	5007	5065	5239	4928	5060	4935	5229	5039	4980	5252	5349	5424	5289	5436
4992	4845	4713	4843	4911	5094	5344	5405	5553	5517	5393	5177	4955	4753	4597	4653	5036	5229	5260	5088	4953	4807	5215	5301	5053	4609	4944	5135	5135	5233	5508	5256	4979	5171	4849	4920	5057	4937	5105	4956	5044	4761	5204	5129	5240	5235	5342	5476	5436	5525
4749	4735	4551	4685	4912	5179	5557	5667	5717	5645	5403	5326	4904	4654	4662	4527	4826	4977	5188	5082	4820	4823	4835	5272	5033	4616	4884	5332	4989	4977	5243	5311	5066	5143	4631	5007	4933	4908	5212	4954	4898	4986	5103	5124	5381	5284	5458	5483	5419	5435
4716	4512	4459	4569	4741	5232	5473	5618	5748	5710	5450	5201	4994	4707	4503	4539	4643	4893	4996	5034	4850	4905	5235	5227	5222	4648	4801	5043	4910	4848	5294	5198	4838	5036	4745	4969	5125	5049	5274	4967	5000	5017	5180	5202	5362	5357	5393	5252	5252	5445
4622	4400	4516	4572	4606	4937	5289	5651	5784	5661	5416	5386	5008	4696	4633	4572	4717	4916	5152	5148	4913	5014	5165	5406	5286	4672	4633	5076	4985	4849	5241	5092	4868	5102	4716	4787	5119	5159	5296	4960	5090	4914	5099	5180	5209	5243	5121	5049	5209	5365
4698	4692	4363	4401	4532	4775	5069	5424	5504	5495	5306	5336	5119	4690	4578	4756	4694	4845	5134	4946	4775	4921	5116	5410	5077	4616	4846	5027	4913	4796	5221	5233	5023	5069	4739	4790	5200	5090	5316	5111	5040	5001	5049	5050	5243	5056	5153	4987	5181	5259
4711	4569	4516	4385	4205	4583	5012	5289	5315	5437	5342	5261	5094	4733	4653	4514	4627	4786	4809	4881	4670	4740	5202	5460	5237	4689	4760	4945	4721	4803	5363	5219	4903	5172	4749	5009	4865	5024	5056	4856	5120	4723	5109	5195	5246	5253	5016	5124	5127	5272
4803	4427	4531	4382	4453	4677	4743	5040	5193	5257	5324	5207	5094	4833	4751	4737	4820	4965	4983	4794	4702	4862	5215	5566	5002	4533	4638	5057	4786	5020	5212	5171	5084	5147	4760	4932	4914	5008	5141	5086	4952	4883	5210	5151	5317	5150	4940	5180	5068	5321
4990	4655	4541	4354	4329	4717	4954	4970	5188	5123	5241	5154	5064	4988	4922	4898	5099	5043	4891	4721	4695	5027	5271	5444	5074	4543	5098	4984	4550	4864	5199	5006	5138	4930	4919	4997	4922	4994	5278	5120	5181	5052	5121	5130	5252	5071	5083	4973	5152	5189
4857	4596	4501	4542	4428	4525	4803	5027	5052	5301	5472	5180	5305	5253	5022	5108	5053	4870	4625	4443	4775	5073	5391	5256	5067	4767	5014	4731	4661	4842	5147	4963	4976	5022	4687	5135	4886	5223	5275	5231	5133	5096	5158	5070	5094	4967	4910	4946	5053	5130
4797	4669	4636	4584	4577	4620	4986	4920	5150	5178	5522	5434	5515	5444	5238	5171	5027	4630	4367	4376	4610	5304	5199	5129	4741	4967	4878	4695	4612	4969	5000	5031	5311	4878	4799	5144	5069	5476	5230	5558	5249	4888	4928	5073	4915	4792	4894	4987	4955	5154
4649	4620	4788	4664	4542	4687	4978	5192	5191	5431	5702	5710	5703	5490	5394	5287	4939	4507	4348	4431	4816	5197	5233	5028	5054	5138	4959	4654	4706	4984	5110	5011	5264	4995	5081	5041	5297	5529	5378	5446	5121	5024	4989	5102	4924	4979	4881	5068	5105	5090
4595	4580	4757	4909	4721	5002	5165	5408	5595	5820	6066	6149	5833	5737	5598	5260	4785	4412	4414	4556	5046	5315	5193	4878	4911	5086	4774	4672	5064	5098	5110	5396	5389	5026	5044	5100	5334	5494	5307	5420	5240	5199	5139	5327	5034	5129	5095	4920	5164	5244
4527	4512	4484	4654	4802	5096	5471	5573	5786	6128	6111	6156	5941	5679	5389	5035	4625	4439	4565	4822	5122	5076	5018	5117	5240	5211	4794	4658	5012	5123	5080	5444	5199	4947	5074	5087	5322	5208	5391	5455	5248	5137	5114	5234	5090	4942	5039	4824	5148	5103
4578	4253	4261	4386	4505	4935	5323	5491	5880	6023	6074	6126	5761	5394	5139	4728	4618	4523	4800	5030	4939	4977	5028	5256	5373	5083	4631	4771	5066	5120	5222	5469	5136	5055	4936	4896	5237	5172	5435	5245	5122	5041	5142	4983	5125	4903	4884	4903	5142	5196
4592	4478	4273	4171	4292	4591	4989	5201	5348	5587	5642	5788	5413	5171	4921	4619	4681	4543	4674	4786	4830	4940	5141	5310	5107	4862	4723	4787	4880	4921	5378	5409	5029	5050	4881	5055	5108	5380	5481	5225	5157	4964	4919	4951	4920	4834	4919	4914	5261	5160
4815	4526	4555	4377	4264	4591	4917	5099	5129	5346	5281	5404	5261	5164	4994	4618	4836	4731	4635	4492	4681	5033	5277	5222	5054	4842	4940	5009	4949	5204	5332	5177	5116	5124	4844	5007	5048	5328	5376	5128	5091	4806	4938	4764	5033	4856	4721	5092	5156	5257
4672	4678	4958	4812	4624	4952	5098	5242	5227	5412	5500	5401	5451	5137	5028	4784	4761	4674	4438	4638	4920	5226	5441	5277	4937	4958	4983	4919	5116	5315	5315	5189	5318	4846	4862	5085	4925	5373	5462	5127	5045	4831	4822	4978	4877	5010	4849	5111	5193	5218
4418	4565	4759	4933	4891	5148	5289	5512	5702	5683	5760	5577	5610	5314	5144	4685	4450	4377	4630	4995	5454	5491	5208	5145	5133	4985	4931	4875	5244	5404	5102	5260	5216	4754	4846	5005	5041	5348	5172	5194	4933	4961	4953	4985	4902	4810	4818	4881	5070	5239
4392	4374	4487	4485	4683	4911	5316	5541	5726	5709	5705	5665	5436	4968	4705	4508	4439	4419	4747	5223	5349	5367	5235	5297	5187	4829	4717	4833	5099	5106	5288	5115	4752	4745	4756	4856	5172	5184	5375	5148	5132	5189	4970	4969	4934	4843	4945	4874	5229	5201
4653	4625	4426	4553	4531	4726	5083	5222	5414	5424	5500	5310	5126	4770	4671	4594	4566	4701	4951	5006	5265	5298	5354	5226	4997	4580	4581	4951	4997	5022	4975	4861	4896	4734	4761	4856	5146	5201	5214	5113	5244	5034	5183	5144	4869	4854	5078	5209	5135	5203
4684	4747	4795	4755	4780	5123	5150	5332	5427	5462	5421	5265	5115	4789	4614	4503	4683	4683	4861	5068	5152	5277	5143	4996	4710	4582	4768	4839	4936	5133	5092	4921	4893	4721	4810	4841	5062	5351	5194	5060	5198	5206	5160	5231	5042	5089	5201	5194	5100	5183
4451	4557	4762	4972	5261	5396	5876	5797	5932	5771	5543	5383	5160	4756	4482	4670	4457	4568	4891	5137	5179	5184	4955	4794	4624	4650	4609	4783	5088	5103	4885	4838	4774	4647	4780	4959	5171	5316	5194	5166	5106	5230	5047	5239	5024	4986	4985	5190	5230	4920
4586	4539	4787	4803	5173	5528	5831	6065	6033	5911	5636	5287	4938	4696	4397	4414	4600	4818	5234	5391	5305	5245	4789	4610	4606	4641	4724	5129	5130	5027	4994	4986	4738	4650	5083	5059	5261	5278	5224	5126	5181	5203	5070	5076	5076	5004	5114	5073	4986	5020
4671	4937	4906	5080	5157	5492	5822	5727	5754	5654	5372	5034	4732	4549	4379	4762	4739	4990	5163	5203	5196	5177	5089	4791	4462	4616	4764	5043	4954	5050	5228	4870	4759	4840	4946	5183	5336	5355	5357	5383	5283	5219	5211	5144	5111	4900	4876	4949	5058	5008
4925	5023	5070	5327	5275	5733	5764	5765	5653	5524	5356	5086	4790	4586	4571	4797	4989	5056	5179	5253	5403	5132	4825	4658	4617	4740	4988	5147	5110	4926	5166	4992	5044	5065	5152	5439	5394	5243	5232	5223	5063	5111	5151	5173	5084	5060	4964	5176	5087	5109
5270	5192	5314	5452	5651	5730	5719	5646	5485	5328	5036	4785	4455	4431	4534	4801	5002	5235	5417	5280	5256	5095	4814	4744	4774	4750	5114	5446	5290	5162	5113	5162	5178	4984	5396	5262	5205	5209	5090	5057	5208	5156	5148	5100	5198	5035	5104	5202	5107	5158
5733	5786	5818	5918	5780	5854	5593	5462	5163	4913	4808	4478	4459	4549	4680	5073	5330	5303	5475	5328	5072	4986	4872	4834	4881	4947	5339	5374	5532	5280	5211	5148	5081	5200	5326	5371	5318	5132	5043	4834	5184	5333	5175	5096	5136	4954	5009	5046	5012	5010
5845	5982	6037	6086	5896	5955	5708	5395	5098	4932	4665	4557	4498	4558	4864	5064	5210	5345	5467	5443	5258	5060	4819	4708	4816	5143	5334	5431	5405	5230	5154	4976	4946	4995	5477	5435	5239	5348	5086	5172	5093	5318	5327	5013	5087	4917	5038	5008	5077	5044
6089	6016	6241	6042	5696	5492	5246	5061	4763	4654	4417	4502	4499	4750	4784	5202	5188	5350	5356	5281	4969	4805	4872	4951	4790	4857	5218	5487	5321	5273	5108	5126	5084	5137	5428	5295	5328	5096	5114	5140	5176	5314	5424	5328	5173	5057	4975	5059	5078	5045
6182	6126	6019	5887	5690	5319	5132	4860	4816	4470	4508	4700	4633	4863	4953	5112	5205	5228	5141	5069	4866	4898	4918	4865	5027	5253	5311	5096	5191	5106	5085	5008	4936	5126	5315	5122	5161	5135	5222	5123	5347	5413	5282	5166	5213	5293	5107	5146	4947	4920
6167	5931	5772	5579	5309	5212	5049	4615	4604	4518	4548	4699	4867	5030	5045	5261	5288	5097	5198	4876	4734	4848	4837	4977	5125	5263	5161	5193	5215	5005	5044	5097	5002	5202	5028	5010	4837	5033	5006	5218	5191	5263	5312	5201	5123	5165	5175	5024	5037	4915
6084	6029	5631	5443	5173	4904	4778	4586	4578	4441	4832	4855	5168	5081	5483	5306	5357	5214	5098	4960	4873	4864	4763	5021	5197	5195	5166	5270	5027	4891	4963	5015	5059	5055	5129	5001	4960	4963	5147	5278	5418	5414	5401	5194	5142	5078	5056	4994	4957	5051
5966	5472	5240	5120	4779	4567	4465	4351	4466	4618	4851	5075	5151	5245	5437	5406	5270	5135	5123	4906	4836	4863	4808	4986	5182	5173	5243	5087	5186	5085	4977	5063	5113	5116	5085	5041	4992	5253	5068	5286	5185	5351	5305	4977	5078	5086	5034	4901	4941	5054
5483	5304	5034	4625	4560	4383	4307	4362	4498	4685	4847	5172	5254	5490	5319	5322	5274	5091	4870	4687	5004	5009	4859	5182	5170	5254	5129	5045	4973	5093	5038	5049	5120	5199	5146	5167	5095	5239	5255	5315	5338	5311	5183	5129	5043	4911	5124	4929	5050	5112
5097	4843	4708	4583	4319	4414	4450	4597	4621	4972	5279	5201	5480	5314	5232	5194	5141	4940	5013	5021	5040	5117	5253	5218	5397	5189	5143	5114	5001	5047	5080	5048	5123	5249	5038	4957	5020	5115	5201	5153	5364	5225	5141	5176	5003	5004	4988	5031	5004	5166
4833	4417	4456	4422	4563	4426	4581	4589	5004	5206	5398	5358	5400	5397	5219	5031	4868	4921	4818	4925	5029	5163	5272	5354	5400	5350	4966	4977	4878	4950	5069	5020	5205	5161	5129	5110	5034	5103	5162	5323	5193	5210	5129	5020	5175	5108	5022	5104	5149	5180
4551	4301	4333	4256	4447	4497	4709	4943	5159	5322	5502	5454	5339	5307	5212	4853	4810	4857	4830	4933	5024	5221	5241	5294	5201	5108	4956	4906	4990	4870	5087	5118	5254	5230	5176	5038	5263	5186	5276	5438	5369	5213	5103	5177	5262	5217	5236	5055	5068	5211
4672	4545	4561	4553	4717	4824	4969	5165	5241	5242	5448	5422	5256	5239	4990	4857	4897	4781	4891	5059	5172	5194	5278	5063	5021	4937	4828	4792	4954	4982	5103	5340	5363	5401	5246	5228	5280	5339	5433	5457	5210	5042	5249	5283	5365	5231	5353	5037	4973	5104
4840	4864	4843	4978	5000	5061	5287	5301	5326	5500	5285	5229	5323	4989	4938	4915	4843	4896	5033	4928	5104	5142	5363	5206	4880	4923	4808	4895	5004	5007	5218	5127	5274	5118	5064	5258	5228	5348	5270	5127	5195	5251	5242	5301	5454	5404	5173	5043	5077	5126
5095	5132	5188	5178	5352	5378	5400	5572	5445	5386	5444	5167	5155	4996	4877	4960	4902	5014	5142	5177	5151	5246	5263	4904	4995	4808	4838	4850	5217	5180	5318	5241	5172	5099	5316	5220	5286	5219	5433	5287	5181	5332	5450	5526	5420	5385	5209	5112	5179	4992
5135	5195	5425	5227	5538	5567	5668	5507	5396	5222	4934	4894	4899	4892	4798	5019	5246	5278	5217	5227	5170	5260	5138	4879	4897	4898	4955	5160	5160	5404	5341	5225	5197	5247	5285	5445	5418	5427	5418	5350	5354	5383	5567	5593	5213	5288	5249	5218	5273	5052
5317	5389	5400	5472	5271	5510	5690	5550	5317	5221	5032	4956	4913	4856	4909	4998	5180	5173	5409	5365	5214	5065	5032	5065	4980	4921	5094	5372	5516	5396	5449	5264	5188	5262	5328	5379	5474	5307	5385	5034	5275	5391	5554	5425	5306	5224	5021	5216	5267	5227
5679	5498	5366	5451	5371	5218	5205	5026	4919	4954	4920	4844	4854	4935	4892	5003	5109	5146	5250	5182	5172	5166	4904	4910	5037	5062	5375	5301	5503	5376	5357	5302	5150	5279	5521	5362	5428	5276	5173	5132	5305	5265	5295	5261	5211	5239	5256	5284	5357	5277
5629	5340	5221	5234	5182	5093	4783	4877	5009	4812	4915	4791	4902	4983	5065	4953	5086	5039	5052	4931	4961	4973	5093	5183	5222	5231	5327	5371	5263	5208	5227	5121	5290	5288	5280	5335	5175	5065	5262	5262	5321	5256	5201	5163	5059	5249	5382	5304	5185	5179
5830	5448	5211	5097	5048	4958	4742	4761	4573	4797	4809	4951	5022	5053	5038	5061	5020	4978	4863	5013	4959	5042	5013	5255	5231	5566	5200	5199	5149	5105	4917	5031	5143	5295	5319	5204	5099	5184	5240	5161	5309	5223	5207	5194	5133	5263	5440	5304	5460	5206
5549	5120	5016	4914	4815	4546	4766	4664	4803	4812	4859	5031	5039	5230	5306	5435	5298	5240	4985	4748	4883	5054	5015	5196	5414	5383	5317	5108	4890	4932	4874	5034	5116	5392	5213	5187	5068	5107	5163	5242	5181	5166	5158	5082	5186	5446	5487	5274	5201	5124
5298	4955	5010	4826	4842	4920	4835	4941	4973	5113	5050	5201	5240	5152	5353	5317	5265	5189	4975	5014	4935	5028	5262	5492	5235	5324	5167	5128	4972	4899	5064	5195	5243	5516	5267	5220	5142	5088	5198	5252	5109	5049	5042	5110	5107	5199	5314	5280	5221	5304
5079	4950	4689	4863	4924	4980	5173	5214	5340	5277	5328	5167	5268	5195	5311	5168	5134	4995	5014	5096	5129	5060	5224	5121	5172	5091	5161	4871	5069	5169	5236	5225	5171	5234	5234	5317	5216	5274	5278	5217	5100	4996	5151	5071	5134	5155	5039	5249	5109	5314
4876	5026	5008	4999	4925	5204	5115	5357	5337	5349	5334	5296	5201	5090	5003	4972	5112	5011	5134	5201	5230	5109	5244	5136	5049	4919	5101	5141	5047	5183	5231	5309	5023	5128	5126	5014	5106	5270	5244	4908	4939	4864	5044	5180	5194	5227	5070	5143	5214	5419
5035	4890	4927	5027	4975	5175	5516	5434	5439	5393	5290	5229	4944	4655	4792	4744	4812	5046	5152	5169	5332	5270	5235	5043	4933	4986	5142	5137	5397	5455	5285	5312	5152	5156	5031	5244	5190	5151	5020	4936	5038	5147	5102	5259	5235	5170	5221	5215	5259	5429
5172	5100	5041	5044	5093	5140	5529	5346	5468	5403	5376	5056	4890	4857	4750	4842	4775	4888	5151	5326	5381	5278	5129	5157	5176	5117	5041	5265	5452	5538	5386	5247	5044	4927	5107	5175	5145	5205	5135	5096	4978	5169	5119	5254	5171	5026	5104	5392	5390	5447
5465	5327	5316	5195	5143	5178	5170	5300	5259	5157	5121	5086	4959	4931	4796	4975	4985	5067	5138	5108	5129	5136	5131	5041	5154	5140	5294	5313	5249	5322	5206	5037	5085	5150	5190	5194	5248	5123	5051	5119	5065	5102	5226	5144	5157	5019	5169	5228	5389	5225
5606	5484	5227	5372	5339	5072	5028	5010	5048	5027	5033	4978	4961	5287	5154	5173	5254	5269	5248	5014	5120	5132	5112	5190	5101	5307	5178	5329	5166	5095	4897	5061	5099	4960	5181	5161	5047	5029	5231	5277	5202	5394	5242	4988	5162	4990	5137	5274	5356	5303
5793	5541	5530	5209	5162	4902	4933	4938	4705	4902	4965	5037	5074	5304	5451	5381	5374	5457	5208	5068	4915	5172	5190	5152	5413	5459	5518	5343	5012	4870	4842	4983	5162	5180	5069	5160	5010	5169	5000	5240	5327	5293	5031	5050	4961	5210	5226	5321	5209	5277
5716	5582	5332	5122	5062	5042	4810	4950	4759	4957	4950	5077	5161	5327	5596	5531	5509	5375	5130	5118	4899	5095	5253	5181	5364	5425	5290	5249	4893	4866	4965	5077	5289	5256	5245	5051	5152	5202	5310	5327	5377	5272	5076	4982	5036	5150	5314	5211	5123	5176
5757	5584	5481	5207	5071	5187	5053	5180	4934	5008	4867	5157	5239	5293	5482	5319	5370	5319	5214	5190	5170	5136	5089	5209	5138	5012	5043	5120	5141	5102	5002	5193	5272	5439	5163	5216	5039	5179	5293	5303	5240	5128	5258	5082	5433	5405	5301	5272	5226	5347
5335	5366	5548	5487	5203	5243	5278	5303	5309	5203	5237	5183	5230	5119	4958	4957	5204	5003	5095	5325	5210	5156	5029	5004	4960	4891	4926	5070	5155	5199	5034	5145	5024	5128	5149	5245	5218	5326	5132	5149	5175	5296	5150	5369	5361	5381	5123	5211	5366	5151
4989	5175	5428	5631	5496	5477	5459	5469	5484	5485	5428	5085	5140	5055	4907	4777	5027	4987	5097	5257	5373	5183	5010	4976	4867	4832	5072	5198	5407	5371	5275	5210	5303	4941	5153	5330	5336	5259	5233	5215	5171	5157	5410	5513	5272	5344	5074	5150	5307	5415
4728	4683	5008	5334	5500	5442	5396	5526	5585	5514	5330	5057	5133	4957	4960	4781	4904	5052	5117	5337	5503	5428	5043	4852	4912	5107	5190	5337	5407	5439	5275	5316	5129	5129	5175	5450	5545	5510	5260	5268	5272	5313	5477	5551	5335	5232	5164	5178	5359	5394
4705	4544	4871	5231	5281	5432	5558	5332	5521	5347	5382	5255	5167	5126	4938	5071	5079	5160	5215	5267	5428	5362	5218	5248	5245	5296	5331	5352	5300	5227	5273	5426	5399	5264	5213	5292	5480	5363	5365	5297	5349	5443	5368	5290	5291	5246	5269	5336	5430	5244
4932	4843	4899	4990	5425	5156	5229	5285	5335	5317	5319	5428	5241	5229	5224	5031	5131	5052	5198	5235	5330	5256	5396	5221	5343	5214	5342	5140	5218	5205	5210	5204	5184	5361	5331	5290	5306	5177	5280	5300	5361	5381	5364	5327	5309	5457	5434	5307	5472	5381
5291	5171	5206	5381	5100	5177	5061	5092	5202	5184	5276	5407	5447	5268	5285	5082	5020	4976	4945	5022	5096	5205	5323	5429	5490	5321	5123	5141	5067	4979	5154	5264	5496	5344	5186	5150	5180	5203	5367	5299	5253	5350	5305	5350	5355	5398	5439	5513	5391	5217
5594	5506	5395	5288	5146	4974	5016	5040	5209	5163	5302	5285	5419	5441	5210	5107	4862	4697	4670	4774	4885	5193	5339	5310	5412	5309	5159	4952	4957	5167	5234	5378	5498	5518	5341	5052	5118	5174	5353	5435	5274	5310	5193	5245	5381	5605	5439	5391	5198	5120
5636	5527	5573	5264	5076	4968	5045	5059	5045	5087	5237	5287	5073	5404	5292	5004	5013	4806	4730	4788	4925	5073	5170	5204	5391	5203	5316	5006	5231	5320	5291	5381	5404	5508	5385	5332	5170	5273	5420	5422	5454	5281	5308	5365	5391	5411	5467	5322	5202	5324
5769	5527	5455	5275	5040	5204	5197	5032	5110	5052	5072	5123	5023	4962	5166	5069	5256	5030	4952	4957	4952	5100	5238	5132	5296	5500	5345	5362	5363	5175	5236	5243	5331	5405	5478	5205	5396	5243	5479	5456	5500	5372	5216	5362	5488	5301	5335	5330	5344	5442
5706	5621	5688	5387	5515	5395	5338	5065	4991	4840	4820	4955	4924	4946	5151	5214	5461	5303	5128	5078	4965	5024	5093	5085	5307	5416	5556	5512	5199	5235	5183	5266	5382	5334	5502	5562	5388	5289	5341	5427	5489	5493	5453	5374	5248	5287	5296	5393	5363	5292
5780	5671	5830	5591	5767	5669	5394	5249	5047	4868	4699	4648	4656	4944	4969	5044	5427	5405	5292	5122	4876	5014	5041	5173	5295	5548	5580	5471	5406	5206	5038	5116	5234	5439	5463	5513	5429	5400	5239	5330	5475	5538	5452	5299	5252	5145	5279	5482	5389	5320
5610	5591	5764	5730	5602	5612	5506	5445	5319	4993	4870	4728	4862	5025	4969	5008	5231	5214	5205	5109	5029	4876	4946	4939	5078	5298	5387	5462	5491	5250	5191	5109	5133	5402	5387	5370	5469	5189	5364	5289	5401	5408	5371	5243	5176	5093	5342	5497	5355	5349
5732	5769	5629	5512	5630	5604	5396	5414	5389	5182	5002	4708	4854	4791	4963	5153	5065	5226	5242	5191	5038	5036	4930	4832	5042	5113	5418	5393	5470	5269	5330	5204	5087	5377	5383	5391	5370	5328	5354	5369	5368	5527	5349	5275	5090	5115	5316	5130	5258	5220
5431	5397	5535	5450	5466	5407	5408	5477	5543	5306	5118	4960	4840	4837	4778	4949	5179	5232	5288	5274	5256	5286	5137	5002	4945	5163	5314	5480	5540	5555	5434	5185	5177	5152	5139	5328	5470	5418	5363	5210	5359	5285	5293	5150	5313	5203	5206	5261	5179	5234
5235	5208	5278	5549	5423	5634	5569	5431	5363	5228	5077	4925	4781	4662	4742	4826	5069	5076	5257	5424	5269	5322	5059	5083	4999	5047	5312	5449	5535	5562	5462	5111	5077	4995	5258	5230	5353	5384	5366	5257	5207	5381	5335	5313	5155	5224	5290	5176	5337	5227
5258	5136	5118	5343	5295	5400	5499	5596	5295	5379	5327	5099	4945	4702	4705	4747	4853	4923	5267	5398	5378	5369	5262	4936	4933	5011	5167	5337	5384	5448	5427	5185	4992	4984	5041	5229	5328	5302	5251	5173	5142	5295	5223	5271	5312	5188	5054	5143	5252	5334
5147	5072	5011	5260	5151	5510	5321	5509	5372	5460	5138	5205	5161	4858	4875	4970	4794	4968	5194	5236	5368	5539	5232	5249	5084	5036	4979	5035	5086	5151	5301	5155	5083	5112	4995	5048	5343	5338	5381	5207	5341	5213	5315	5297	5220	5156	5050	5237	5131	5165
5205	5100	4948	5093	5043	5181	5263	5341	5387	5441	5430	5363	5208	5096	4935	4988	4836	4950	5020	5246	5159	5414	5376	5372	5128	5178	4932	5057	5016	5095	5186	5334	5286	5288	4987	5187	5291	5396	5356	5153	5214	5217	5130	5181	5228	5190	5080	5075	5072	5140
5308	5213	5144	5095	4949	5004	5130	5205	5184	5276	5276	5302	5320	5134	4897	4770	4893	4921	4938	5137	5354	5406	5421	5257	5082	4994	4895	4873	5029	5247	5367	5300	5323	5184	5100	4936	5209	5207	5319	5122	5068	5064	5192	5064	5218	5311	5032	5002	5121	5185
5350	5192	5083	4975	4824	5026	5114	4971	5160	5198	5232	5329	5137	5118	5015	4801	4853	4792	4850	4992	5119	5228	5258	5330	5263	4939	4867	4918	5037	5252	5396	5195	5289	5257	5045	5044	5175	5120	5372	5116	5192	5199	5227	5334	5227	5375	5443	5226	5286	5261
5455	5261	5181	5051	4877	4907	5015	5080	5111	5355	5216	5317	5305	5233	5055	5075	4941	4943	4994	4945	5082	5206	5343	5337	5296	5154	5081	5008	4952	5107	5216	5360	5264	5293	5042	4944	5023	5156	5346	5300	5376	5322	5055	5176	5549	5446	5471	5265	5257	5287
5378	5278	5203	4888	4755	4776	4931	4883	5044	5217	5220	5382	5381	5455	5329	5341	5143	4965	4856	4866	4992	5152	5250	5387	5435	5266	5162	5028	4977	4902	5082	5292	5326	5282	5174	5150	5067	5131	5407	5373	5274	5192	5348	4971	5283	5237	5400	5239	5105	5316
5637	5357	5224	5027	4948	5000	4877	4971	5197	5244	5279	5369	5377	5509	5532	5354	5211	4941	4823	4713	4759	5030	5237	5412	5255	5145	5057	5018	4847	4844	5113	5236	5311	5226	5216	5168	5022	5237	5240	5406	5379	5200	5239	5179	5092	5153	5395	5070	5024	5198
5822	5508	5311	5160	5059	4968	4919	4851	5123	5015	5282	5261	5345	5309	5418	5383	5077	5119	4858	4809	4716	5084	5312	5353	5262	5230	5119	4955	4874	4856	5113	5185	5215	5231	5187	5108	5060	5046	5353	5320	5377	5178	4972	5043	5151	5188	5101	5240	5301	5066
5708	5491	5238	5314	5122	5043	5020	4931	4940	4923	5007	5242	5172	5346	5201	5133	5252	5215	5045	4778	4905	4992	5095	5154	5192	5083	5181	5019	4958	4848	5121	5082	5222	5147	5242	5037	4880	5019	5078	5271	5347	5230	4968	5207	5112	5397	5296	5422	5202	5086
5750	5618	5480	5237	5051	5121	5007	4887	4752	4790	4819	4987	5195	5329	5240	5326	5372	5210	5066	5011	4969	4918	4899	5150	5212	5249	5290	5187	4996	4928	4974	5145	5082	5334	5022	5146	4979	5071	5191	5263	5371	5346	5072	5162	5106	5275	5386	5397	5364	5155
6104	5645	5503	5172	4996	5038	4971	4900	4870	4640	4838	5008	5340	5499	5778	5426	5398	5150	5233	5067	4849	4875	4890	5049	5378	5526	5463	5181	5034	4977	4986	4946	5102	5160	5243	5007	5162	5086	5112	5150	5231	5334	5182	5088	5352	5242	5414	5222	5303	5222
5964	5695	5679	5110	5080	5046	4951	5051	5028	4863	4967	5170	5353	5483	5645	5634	5468	5430	5099	5048	4824	4982	5023	5144	5315	5383	5362	5232	5170	5051	4982	5082	5274	5351	5331	5210	5104	5096	5089	5186	5221	5213	5305	5328	5235	5255	5326	5283	5052	5178
5764	5831	5648	5475	5417	5142	5072	5031	4927	5043	4968	5049	5214	5185	5308	5286	5388	5294	5126	5013	4901	4940	4991	5149	5245	5328	5430	5311	5136	5074	4912	5171	5098	5258	5368	5133	5191	4937	5181	5216	5461	5623	5534	5396	5346	5240	5406	5442	5418	5232
5891	5753	5747	5565	5446	5364	5134	4954	4858	4864	4809	4718	4958	5063	5227	5365	5433	5419	5363	5237	5021	4874	5041	5055	5211	5291	5273	5231	5147	5123	5005	5096	5020	5368	5287	5295	5092	5321	5168	5410	5506	5486	5457	5189	5177	5282	5419	5584	5451	5245
5857	5835	5721	5566	5534	5371	5095	4854	4633	4723	4774	4748	4772	4973	5282	5581	5378	5408	5467	5223	5040	4941	4909	5045	5358	5335	5476	5488	5375	5144	5175	4926	5103	5184	5228	5230	5204	5075	5065	5368	5477	5481	5438	5373	5238	5358	5414	5578	5387	5295
5956	5696	5599	5507	5311	5233	5212	4875	4926	4667	4799	4792	5014	5244	5417	5510	5497	5545	5351	5307	5033	5117	4947	4960	5088	5373	5360	5470	5201	5052	4981	4987	5070	5226	5308	5422	5275	4996	5000	5283	5331	5478	5290	5337	5350	5369	5401	5374	5374	5245
5797	5467	5541	5474	5460	5408	5489	5133	5097	5125	4880	4996	4905	5219	5225	5461	5554	5410	5396	5264	5173	5103	4807	4927	5072	5302	5389	5423	5241	4996	4947	4961	5168	5249	5332	5279	5261	5144	5012	5072	5322	5410	5460	5391	5302	5345	5378	5568	5366	5295
5551	5707	5476	5318	5492	5445	5450	5222	5167	5041	4883	4867	4866	5027	5119	5221	5336	5671	5526	5415	5185	5060	4967	4911	4853	5181	5395	5373	5283	5086	4935	5041	5229	5254	5475	5398	5311	5267	5101	5149	5258	5339	5498	5382	5311	5183	5360	5256	5306	5169
5591	5606	5629	5651	5513	5461	5498	5392	4955	5013	4807	4892	4885	4818	4983	5126	5428	5554	5435	5375	5048	4953	5014	4971	5129	5171	5403	5453	5299	5052	4941	4927	5064	5253	5296	5305	5322	5133	5082	5285	5318	5339	5320	5213	5168	5155	5265	5390	5342	5092
5743	5451	5570	5568	5565	5411	5487	5279	5159	4935	4817	4839	4991	4915	5117	5170	5490	5681	5306	5306	4877	4840	4835	4910	5014	4894	5204	5289	5242	4977	4907	4922	5032	5095	5221	5263	5202	5085	5186	4993	5119	5284	5207	5094	5069	5158	5278	5465	5314	5295
5492	5473	5387	5376	5265	5479	5473	5369	5338	5020	4903	5060	5059	5078	5290	5308	5430	5391	5441	5134	5030	4798	4646	4796	4969	4932	5173	5389	5279	5044	4858	4738	4866	5089	5211	5285	5216	5031	4991	4943	5131	5173	5354	5315	5189	5337	5418	5427	5660	5351
5385	5440	5358	5510	5435	5449	5593	5364	5321	5086	4955	4877	4936	5075	5125	5217	5210	5167	5224	5268	4991	4804	4713	4794	4886	5054	5252	5395	5114	5165	4850	4854	4806	5086	5029	5305	5233	5207	5125	4985	5251	5349	5327	5221	5119	5386	5438	5453	5385	5405
5540	5524	5440	5424	5452	5466	5525	5501	5405	5035	4814	4758	4918	4932	5040	5212	5161	5250	5331	5321	5125	4788	4754	4717	4969	5065	5332	5280	5229	5166	4814	4766	4887	5116	5366	5325	5362	5144	4980	4986	5195	5378	5449	5250	5135	5197	5440	5543	5557	5680
5586	5633	5659	5496	5448	5309	5320	5117	5140	4930	4857	4645	4856	4758	5098	5189	5351	5388	5481	5332	5195	5002	4807	4889	4883	5014	5225	5265	5261	5049	4905	4856	5058	5166	5310	5399	5258	5203	4943	5074	5198	5499	5521	5269	5308	5199	5531	5578	5551	5606
5690	5578	5857	5570	5490	5232	5163	5204	4982	5036	5018	4915	4922	4940	5355	5300	5526	5615	5510	5339	5169	5001	4808	4753	4866	5095	5312	5366	5167	5022	4944	4889	5060	5172	5332	5444	5153	5122	5153	5210	5323	5535	5452	5464	5323	5416	5476	5473	5490	5576
5563	5443	5511	5664	5379	5398	5346	5193	5081	5247	5158	5266	4975	4982	5101	5448	5459	5566	5474	5242	5151	5098	5012	4873	5084	5100	5304	5367	5172	5132	5076	4928	4909	5091	5387	5305	5251	5282	5134	5186	5379	5545	5602	5649	5547	5383	5416	5630	5490	5430
5483	5384	5529	5485	5770	5564	5461	5213	5151	5035	5022	5056	4921	5167	5060	5391	5648	5501	5416	5260	5163	5052	4892	5009	4872	5186	5443	5367	5231	5244	5072	4848	5047	5106	5275	5202	5103	5121	5088	5287	5223	5506	5589	5511	5185	5214	5363	5495	5409	5353
5660	5534	5645	5459	5624	5692	5497	5185	5012	4839	4867	4991	4965	5073	5208	5331	5631	5426	5608	5420	5254	5150	4927	4889	4956	5179	5259	5227	5286	5268	5061	4910	5088	5042	5403	5379	5246	5135	5102	5016	5273	5382	5393	5190	5230	5146	5275	5372	5401	5279
5780	5723	5558	5510	5507	5405	5513	5344	5085	4897	4927	5083	4873	5058	5379	5468	5548	5571	5531	5417	5213	5067	4841	4916	4960	5183	5363	5182	5230	5168	4844	4774	4877	4994	5054	5398	5336	5072	4899	4877	5115	5357	5423	5206	4987	4994	5144	5324	5328	5209
5785	5640	5660	5449	5314	5495	5362	5247	5292	5105	4981	5000	4982	5147	5371	5435	5605	5583	5434	5346	5219	5131	4975	4870	5088	5124	5493	5397	5215	4913	4870	4877	4920	5025	5148	5275	5277	4987	4809	4927	5073	5355	5308	4907	5140	5117	5231	5267	5324	5184
5744	5729	5728	5633	5437	5417	5386	5280	5095	5083	5002	4979	5100	5033	5331	5355	5400	5494	5404	5237	4992	5033	4977	4885	4928	5131	5256	5291	5111	4887	4806	4848	5015	5096	5214	5184	5083	4987	4895	5040	5098	5225	5271	5148	5024	5004	5338	5294	5352	5115
5889	5814	5768	5699	5453	5292	5346	5366	5087	5115	5016	4939	5118	5183	5030	5338	5453	5482	5428	5178	4907	4689	4730	4753	4914	4898	5047	5480	4948	4702	4702	4778	5051	5139	5250	5280	5172	4962	4870	4993	5172	5192	5185	5060	4994	5028	5101	5350	5297	5125
5806	5728	5715	5498	5445	5445	5262	5067	4981	4880	4934	5155	5141	5068	5343	5374	5592	5608	5304	5131	4888	4702	4719	4953	4962	5031	5202	5179	4905	4812	4569	4940	4965	4953	5196	5223	5038	4888	4886	5015	5228	5372	5137	4991	5030	5054	5188	5314	5163	5131
5893	5642	5644	5501	5290	5167	5210	5039	5028	4893	4838	5129	5353	5386	5486	5437	5637	5603	5450	5281	4865	4669	4784	5044	5110	5208	5197	5312	5121	4884	4823	4976	5073	5272	5174	5210	5070	4939	5090	5161	5297	5317	5324	5219	5244	5241	5217	5347	5290	5086
5933	5776	5606	5254	5174	5265	5257	5166	4957	4961	4899	5052	5191	5310	5575	5443	5542	5577	5386	5140	4905	4886	4801	4999	5228	5257	5460	5132	5092	4918	4909	5055	5191	5322	5330	5276	5150	5040	5039	5450	5412	5456	5274	5228	5220	5374	5307	5449	5332	5221
6031	5811	5787	5403	5320	5144	5117	5010	4963	4849	4930	4958	5026	5445	5659	5633	5449	5370	5367	5275	4979	5002	4965	5134	5260	5278	5279	5228	5085	4798	4928	4982	5234	5167	5285	5282	5069	5042	5110	5227	5485	5567	5238	5181	5299	5226	5449	5335	5337	5059
6220	6044	5760	5496	5140	4922	4945	4919	4786	5066	4805	4953	5138	5343	5709	5694	5525	5462	5198	5105	5027	4949	5006	5259	5288	5291	5319	5058	5091	4973	4831	5028	5126	5186	5166	5131	5037	5050	5156	5166	5423	5477	5194	5034	5261	5375	5478	5204	5160	5137
5837	5781	5563	5432	5030	4891	4686	4835	4972	5019	5082	4973	5187	5610	5747	5653	5543	5293	5137	5057	4975	5177	4992	5051	5358	5415	5299	5113	5039	5004	5010	5048	5270	5322	5332	5033	5060	4996	5082	5196	5325	5219	5155	4938	5249	5458	5209	5283	5225	5197
5709	5581	5470	5361	5086	4730	4787	4809	4906	5149	5223	5302	5393	5554	5714	5589	5447	5122	4922	5107	5078	5219	5105	5366	5215	5193	5321	5007	5008	4978	4932	4931	5152	5262	5047	4967	4995	5102	5148	5102	5321	5049	5136	5141	5215	5424	5333	5274	5108	5092
5617	5403	5533	5316	4925	4824	4728	4832	4833	5044	5135	5285	5478	5484	5685	5453	5314	5208	5077	4977	5038	5071	5294	5359	5378	5293	5160	5048	4885	4844	4895	5115	5207	5337	5042	4947	4799	4994	5048	5038	4971	4992	5006	5048	5111	5374	5366	5209	5022	5178
5458	5211	5373	5182	5033	4864	4767	4690	4959	5158	5357	5417	5417	5628	5543	5369	5388	5261	5160	5083	4937	5120	5336	5430	5397	5336	4953	4846	4895	4796	5012	5096	5178	5377	5136	4791	4752	4893	5151	5123	5091	4959	5070	4958	5157	5186	5266	5240	5167	5031
5379	5223	5153	5087	4884	4807	4675	4901	4907	5253	5396	5517	5541	5635	5563	5358	5314	5319	5166	5171	4988	5281	5328	5454	5385	5226	5036	4708	4794	4829	4978	4987	5135	5341	5196	4883	4838	4905	5096	5085	5043	4920	4954	4965	5081	5219	5308	5105	5032	5054
5332	5085	5101	4927	4865	4914	4938	4950	5128	5277	5552	5499	5656	5697	5451	5343	5042	5140	5230	5128	5275	5238	5323	5390	5333	5285	4918	4762	4867	5023	5052	5211	5121	5073	4886	4989	4791	5025	5025	5395	5280	4966	4836	4981	5278	5309	5197	4995	4768	5063
5487	5122	5061	4906	4893	4845	5047	5298	5231	5447	5600	5545	5630	5495	5270	5213	4990	5001	4990	5226	5415	5373	5337	5316	5349	5257	4970	4746	4723	4969	5027	5062	5053	5011	4936	4876	4985	4906	5207	5262	4927	5018	4887	5053	5107	4992	4926	4971	4924	5145
5355	5141	4871	4912	5004	4953	5117	5249	5316	5535	5668	5594	5437	5437	5322	5188	4885	4897	5033	5223	5307	5349	5420	5362	5340	5035	4902	4814	4839	4976	5111	5126	5044	4993	4718	4958	4904	5123	5122	5018	5043	4851	4891	5113	5090	5016	4826	4884	4884	5081
5342	5032	5221	5162	5052	5040	5324	5337	5592	5734	5565	5467	5362	5189	5196	5007	4972	4867	4946	5229	5310	5478	5356	5232	4993	4817	4689	4921	4974	4926	5317	5115	5004	4791	4709	4918	4920	5118	5031	4838	4844	4846	5032	4997	4969	5030	4884	4722	4885	5151
5191	5141	5069	5136	5165	5297	5260	5574	5707	5851	5712	5472	5156	5027	5049	5026	4926	5015	4990	5261	5406	5441	5208	5104	4828	4890	4694	4948	5026	5176	5124	5138	4814	4682	4802	4904	5177	5035	5173	4850	4861	4826	5203	4906	5125	5073	5017	4856	4938	5176
5265	5236	5134	5317	5421	5340	5440	5407	5541	5705	5560	5402	5190	4925	4957	4868	5029	4990	5044	5257	5385	5430	5277	4912	4859	4776	5020	4902	5038	5190	5146	5036	4919	4889	4865	5006	5011	5217	5165	4943	4893	5052	5285	5176	5189	5141	5088	4971	5098	5148
5302	5243	5257	5432	5565	5467	5357	5557	5459	5495	5476	5182	5018	4769	4792	5007	4972	5317	5098	5237	5187	5244	5179	4987	4870	4896	4932	5255	5207	5313	5089	5039	4892	4820	4959	4921	4965	5117	5151	5017	4987	5046	5046	5220	5002	5171	5037	5134	4936	5267
5488	5286	5540	5634	5541	5475	5423	5275	5264	5344	5291	5115	4948	4773	4863	4842	5192	5222	5270	5246	5384	5177	5000	4933	4992	5029	5125	5339	5291	5355	5045	4987	4824	5077	5141	5123	5229	5084	5093	5071	5085	5140	5074	5216	4973	5097	5001	5121	5346	5182
5446	5279	5475	5805	5706	5577	5464	5235	5218	5143	5101	4958	4817	4861	4700	5012	5152	5356	5265	5295	5292	5160	4999	4976	5127	5168	5262	5436	5502	5324	5129	4893	4905	5026	5253	5378	5213	5155	4994	5068	5066	5177	5198	5341	4965	5059	5042	5301	5180	5272
5613	5348	5549	5633	5744	5674	5521	5336	5066	4950	5031	4921	4818	4749	4933	5048	5199	5393	5408	5192	5088	4982	4967	4884	5072	5342	5395	5413	5417	5235	4997	4944	4957	5164	5309	5439	5057	5188	5118	5112	5118	5102	5206	5246	5110	4999	5080	5353	5279	5010
5791	5376	5608	5783	5749	5535	5288	5188	4969	4961	4991	4937	4765	5050	5071	5099	5271	5291	5241	5205	5109	5002	4857	4954	5051	5251	5572	5376	5548	5200	4938	4815	4975	5251	5218	5401	5078	4962	5211	5187	5181	5131	5103	5211	4940	5146	5195	5387	5374	5020
5722	5476	5510	5453	5492	5361	5285	5157	4934	4851	4882	4869	5040	5188	5251	5268	5345	5201	5189	5074	4971	4907	4956	5201	5383	5402	5464	5181	5223	5034	5072	4914	5148	5241	5264	5278	5025	4861	4949	5147	5321	5377	5198	5239	5093	5113	5355	5441	5090	5188
5877	5539	5458	5229	5279	5215	5124	5040	4863	4725	4843	4938	5117	5104	5140	5272	5210	5144	5002	4944	4998	4978	5015	5074	5331	5612	5407	5120	5106	5077	4996	5039	5124	5191	5350	5214	5020	4953	5080	5238	5290	5171	5261	5019	5230	5233	5444	5401	5123	5091
5941	5392	5287	5267	5215	5025	5039	4985	4955	4861	5016	5069	5269	5344	5429	5468	5228	5158	4866	4941	5201	5197	5195	5209	5365	5429	5341	5154	5027	5048	4978	5140	5268	5321	5259	5184	4901	4925	4930	5164	5153	5215	5186	5189	5119	5398	5325	5355	5149	5294
5755	5376	5345	5034	4921	4869	5008	5023	5229	5169	5108	5205	5263	5328	5416	5306	5039	4986	4829	4983	5053	5169	5278	5171	5407	5343	5213	5006	4942	5023	5032	5169	5257	5206	4951	5027	4951	5082	5179	5173	5087	5029	4968	5127	5057	5270	5191	5047	5115	5036
5344	5306	5085	5180	4954	5015	5036	5191	5284	5554	5374	5358	5340	5213	5225	5148	4935	4777	4636	4887	5159	5134	5371	5195	5214	5125	5096	4904	4834	4988	5091	5253	5076	5103	5042	4954	5108	5066	5294	5021	5002	4972	5082	5025	5072	5162	5104	4994	5065	5372
5113	5279	4978	4976	5000	5051	4870	5215	5373	5648	5627	5536	5126	5170	5269	5037	4826	4719	4653	4906	5127	5243	5253	5277	4953	5055	4947	4875	4734	4913	5124	5155	4905	4849	4913	5012	4922	5115	5162	4946	4945	4868	4972	5167	5011	5221	4929	4941	4976	5199
4977	5018	5095	5094	5052	5121	5211	5321	5602	5712	5628	5562	5171	5054	5082	4947	4836	4912	4874	5042	5116	5182	5299	4875	4956	4975	4788	4866	4869	5091	5068	5041	5006	4790	4667	4993	5122	5114	5123	4982	4802	4875	5062	5060	5051	5152	4914	5088	5045	5209
4958	4861	5051	5232	5228	5196	5175	5454	5446	5668	5480	5395	5151	5024	5150	5010	4978	5227	5313	5103	5169	5311	5042	4776	4779	4783	4876	4873	4904	5055	4986	4966	4939	4827	4933	4801	5000	5017	5083	4942	4987	5094	5042	5129	4876	5142	5054	5015	5016	4995
4940	5141	5433	5426	5505	5293	5256	5471	5454	5530	5608	5347	5138	4922	4711	5025	5181	5236	5051	5120	5002	5172	4869	4794	4671	4938	4862	4957	5060	4970	4962	4886	5059	4973	5135	5010	5041	4905	4944	4787	5042	5090	5292	5177	4928	4846	5294	5012	4998	5205
5057	5319	5565	5676	5590	5621	5516	5514	5371	5549	5443	5307	5030	4833	4921	5086	5107	5087	5166	5111	5001	4863	4859	4938	4777	4892	5028	4961	4966	4955	4773	4846	5020	4804	5040	5087	5002	4956	4986	4987	4995	5284	5046	4983	4768	5162	5153	5162	4985	5091
5057	5329	5553	5698	5688	5678	5352	5312	5068	5271	5300	5211	5103	4988	5096	5221	5257	5176	5187	5076	4765	4671	4746	4772	5126	5006	5102	4914	4997	4964	4820	4739	5061	4945	5094	4969	5008	5007	4979	4940	4882	5146	5171	5095	4961	5099	5190	5094	5229	5219
5244	5179	5362	5545	5458	5481	5208	5203	5136	5163	5329	5347	5213	5167	5285	5216	5259	5274	5082	4821	4804	4645	4671	4912	5028	5084	4781	4775	4836	4882	4759	4860	4946	5122	5018	4840	4799	4898	5064	5059	5119	5102	5019	4953	5151	5196	5280	5341	5252	5212
5427	5219	5391	5566	5416	5289	5132	5047	5089	4974	5250	5428	5346	5366	5268	5358	5426	4909	5101	4825	4758	4680	4804	5040	5007	4899	4753	4750	4714	4913	4909	4910	5105	5138	5035	4875	4869	4861	5202	5348	5234	5244	5105	5062	5095	5107	5313	5264	5257	5226
5460	5370	5236	5248	5274	5194	5010	5005	5191	5147	5308	5532	5315	5449	5144	5075	5038	5006	4929	4776	4804	4681	4976	5176	5234	4991	4799	4695	4802	4837	5028	4975	5052	5039	4934	4872	4781	4884	5214	5156	5020	5098	5106	5261	5200	5121	5168	5315	5312	5224
5356	5116	5073	5120	5092	5117	5173	5269	5198	5377	5450	5285	5241	5319	5139	5126	4869	5043	4804	4891	4729	4871	5095	5121	5206	4904	4692	4757	4748	4942	4997	4936	4836	4925	4886	4705	4770	4973	5057	5120	4931	4908	5115	5150	5156	5190	5037	5107	5328	5316
5091	4894	5022	4991	4965	5185	5185	5233	5300	5428	5352	5353	5480	5159	4882	4914	4845	4838	4952	4991	5074	4877	4920	5048	4864	4734	4708	4689	4869	5060	4928	4932	4870	4753	4791	4829	4913	5038	5116	4813	4890	4873	5114	5134	5152	5061	5108	5222	5231	5128
5241	5034	5036	4992	4998	5368	5282	5334	5355	5303	5211	5190	5265	4901	4868	4772	4668	4815	5127	5168	5222	5023	5027	4862	4773	4801	4876	4746	4848	5084	5027	4850	4838	4765	4762	4785	4837	5011	5071	4959	4941	5004	5134	5162	5077	5032	5191	5172	5206	5223
5345	5340	5238	5230	5190	5281	5367	5343	5220	5216	5047	4990	4993	4927	4895	4780	4915	5017	5100	5217	5267	4987	4924	4997	4889	4861	4870	4784	4905	4985	5041	4899	4805	4712	4846	4987	5040	5051	4919	5108	5013	5160	5244	5117	5164	5278	5225	5175	5241	5326
5522	5464	5279	5227	5279	5446	5334	5255	5097	4907	4911	4933	4979	4896	5064	4890	5091	5151	5308	5320	5068	4942	4793	5038	5082	4999	5094	4973	5061	4838	4911	4790	4841	5035	5008	5175	4929	4811	4923	4900	5225	5201	5182	5139	5126	5108	5130	5201	5233	5195
5774	5420	5334	5150	5220	5260	5260	5011	5083	4844	4874	4924	5011	4936	5187	5080	5020	5055	5104	5261	4933	4980	4818	5046	5229	5084	5124	5031	5084	5192	5076	4986	4911	5056	5144	5213	4880	4935	5227	5186	5223	4959	5083	5129	5099	5171	5135	5118	5127	5307
5804	5418	5266	5087	5005	4997	5194	5012	4905	4625	4608	4946	5020	5380	5207	5091	5206	5195	5235	5127	5045	4864	5206	5140	5249	5156	4997	4998	4948	5087	5216	4979	5114	5128	5090	4917	4872	4911	5042	5162	5258	4963	4940	4988	5255	5151	5091	5171	5214	5263
5730	5430	5299	4868	4818	4847	5028	5062	4970	4971	4802	4849	5110	5323	5130	5126	5084	5111	5235	5065	5153	5160	5219	5370	5325	5298	5033	4824	5014	4910	5160	5173	5138	5116	5170	4920	4886	4908	5098	5295	5260	5145	5067	5148	5133	5137	5121	5097	5246	5216
5791	5464	5205	4888	4835	4898	5207	5090	5005	4992	5005	4991	5142	5236	5208	5052	5128	4896	5139	5065	5292	5505	5395	5418	5325	5345	5109	5125	5173	5085	5378	5354	5283	5128	4836	5102	4965	5051	5130	5177	5148	5060	5152	5195	5047	5034	4938	5090	5111	5190
5621	5258	5008	5016	5054	5238	5169	5268	5098	5056	5081	5195	5082	5011	5047	4932	4844	5128	5061	5267	5414	5409	5287	5278	5218	5196	5137	5300	5159	5406	5196	5278	5211	5070	5109	5145	5074	4997	5096	5009	5095	5089	5194	5324	5140	4921	4986	5085	5260	5203
5453	5076	4892	4935	5031	5227	5458	5437	5182	5177	4988	5053	5050	4923	4852	4937	4944	5224	5367	5262	5388	5184	5312	5039	5290	5082	5165	5284	5255	5224	5250	5181	5214	4867	4919	5203	5176	5100	5029	4902	5026	5150	5130	5193	5189	5057	4962	5134	5163	5110
5314	5194	5101	5001	5113	5179	5502	5279	5069	4951	5178	5130	4951	4884	5129	5051	5128	5121	5197	5266	5187	5211	5058	5087	5091	5118	5226	5179	5074	5098	5226	5123	5028	4947	4961	5114	5033	5065	4900	5189	5125	5197	5157	5201	5147	5084	5191	5278	5200	5085
5532	5361	5267	4992	5140	5334	5437	5311	5062	4893	4876	4908	5037	4983	5193	5050	5124	5158	5046	5047	5037	5216	5147	5106	5116	5299	5217	5147	5020	4922	4989	5178	5096	5057	4918	5025	4984	4911	4972	5126	5285	5182	5117	5166	5024	5168	5143	5124	4990	5088
5405	5315	5159	5151	5048	5278	5229	5246	4960	5033	5017	4948	5164	5186	5335	5199	5131	4892	4940	4899	4818	5020	5060	4899	5304	5272	5153	5080	4938	4839	5054	5305	5235	5100	5058	5253	5007	4949	4959	5088	5296	5114	5045	5029	5143	5138	5252	5070	5141	5199
5362	5093	5120	5166	5014	5215	5114	5168	5190	5140	5171	5101	5178	5406	5260	5107	5070	4811	4773	4734	4843	4714	5053	5089	5130	5154	4975	4861	4872	4957	4974	5258	5028	4945	5230	5180	4920	5039	5029	5036	5081	4987	4845	5019	5209	5194	5077	4993	5113	5343
5209	4900	4891	4942	4958	5041	5271	5218	5284	5178	5250	5069	4935	5215	5239	5083	4994	4857	4777	5014	4964	4785	4954	4926	4913	4889	4884	4958	4998	5073	5080	5173	5060	4960	4881	5051	5004	4979	4956	4952	5005	4976	5089	5139	5246	5191	5007	5017	5030	5177
5311	5112	5303	5004	5017	5143	5237	5270	5399	5407	5188	5133	5081	5022	5103	4970	4919	4881	4955	4952	5092	4964	4883	4889	4854	4974	4840	4719	4983	4805	5076	4876	4669	4706	4938	4943	4968	4807	4898	4949	4957	4954	5148	5004	5106	4998	4997	4906	5030	5222
5293	5110	5127	5021	4872	5087	5338	5449	5460	5311	5060	4978	5064	5008	4999	5045	4971	5028	5149	5048	4984	4910	4737	4767	4957	4922	4689	4933	4956	4998	4843	4811	4899	4876	4780	4988	4848	4882	4800	4972	4969	5017	4932	4957	5098	5074	4895	5068	5146	5168
5286	5201	4951	4961	4865	5163	5219	5292	5274	5237	5024	5041	5105	5182	5257	5151	5037	5009	5026	5039	4900	4860	4635	4729	4754	5007	4996	4805	4814	4773	4676	4726	4803	4910	4902	5013	4820	4850	4878	4831	5091	4914	5103	5066	5175	5086	4931	4831	5096	5371
5380	5254	5170	4898	4936	5071	5144	5359	5169	5008	5020	5026	5216	5152	5188	5270	4831	4966	5048	5060	4768	4699	4832	4771	4750	4840	4922	4708	4828	4704	4658	4698	4794	4686	4862	4826	4740	4708	4717	4798	4859	4842	4801	5146	5249	5061	4989	4985	5078	5131
5639	5300	5051	4978	4960	4975	5238	5145	5247	5055	4918	5125	5250	5299	5113	5051	4983	5059	5087	5001	4936	4848	4979	4936	4959	4950	4891	4759	4748	4688	4738	4843	4786	4831	4616	4768	4760	4686	4768	5003	4902	4876	4809	5011	5069	5075	4807	4767	5077	5059
5526	5332	5134	4866	4996	5018	5190	5071	5406	5049	5050	5159	5267	5332	5233	5022	5028	5001	5203	5329	5224	5013	5080	5084	4963	4833	4878	4712	4740	4772	4892	4837	4896	4671	4755	4664	4747	4741	4682	4826	4886	4785	4817	5002	4955	4901	4838	4781	4971	5008
5378	5041	4910	4908	4926	5093	5195	5370	5303	5161	5015	5298	5108	5048	4927	5005	4890	4982	5144	5135	5240	5166	5063	4925	4805	4880	4889	4859	4781	4814	4807	4689	4732	4795	4726	4822	4700	4647	4733	4739	4968	4858	4895	4924	4948	4874	4787	5004	4948	4737
5258	4982	4869	5084	4971	5114	5177	5429	5421	5016	5076	5069	5208	5087	5173	4974	5012	5014	5086	5113	5181	4872	5033	4864	4920	4910	5013	4844	4825	4783	4689	4723	4741	4768	4840	4859	4848	4671	4629	4786	4721	4860	4954	5085	4956	4858	4892	5041	5048	4849
5425	5272	5059	5104	5216	5116	5336	5214	5132	5033	4926	5048	5208	5225	5177	5269	5068	4905	4973	5129	5095	5012	4831	4847	4938	5037	5082	4876	4723	4710	4788	4791	4737	4882	4884	4794	4686	4668	4668	4779	4886	4876	4962	5109	4952	5053	4777	4983	5013	4900
5742	5452	5413	5229	5239	5204	5079	5076	4966	5030	5088	4970	5109	5159	5109	5130	5152	4880	5061	5000	5061	4961	4909	4890	4995	4962	4983	4845	4739	4840	4868	4824	4708	4845	4845	4779	4764	4733	4782	4885	4901	4896	4858	4887	4944	5066	5176	5070	4974	4829
5569	5418	5419	5347	5227	5177	5141	5149	5200	5095	5120	5061	5117	5119	5124	5007	4842	4958	4898	4903	5072	4875	5049	5023	4950	4996	4960	4829	4697	4935	4915	4866	4763	4873	4662	4809	4930	4737	4916	4908	4858	4740	4918	4898	4985	4973	5062	5101	5019	4929
5406	5219	5355	5207	5247	5337	5449	5430	5479	5438	5184	5145	5113	5141	4990	4710	4860	4848	4917	5134	4963	4769	4941	4993	4972	4895	4817	4777	4885	4820	5020	4772	4821	4886	5047	4785	4831	4992	4906	4987	4896	4913	4903	4869	5036	4980	5096	5237	5080	4940
5377	5269	5345	5214	5400	5423	5431	5553	5413	5541	5114	5191	5158	5049	4917	4924	4808	4734	4768	4876	4749	4666	4845	4965	4908	4935	4878	4842	4996	4942	4847	4688	4749	4860	4908	4916	4854	4959	4913	5032	4890	4925	4898	4896	5002	4903	5121	5154	5039	4899
5520	5226	5349	5262	5295	5414	5428	5478	5350	5033	5265	5224	5172	4908	5002	4904	4927	4897	4867	4765	4693	4684	4679	4922	4907	4751	4796	4854	4854	4834	4729	4776	4704	4853	4760	4904	4688	4932	4825	4908	4928	4817	5143	5073	5142	5030	5084	5211	5068	5045
5463	5503	5255	5146	5243	5314	5231	5218	4913	5098	5073	5181	5200	5150	5075	4921	4864	4852	4758	4869	4625	4601	4621	4802	4885	4735	4636	4895	4829	4746	4759	4681	4855	4741	4747	4840	4898	5074	4782	5065	4883	4994	4988	4983	5144	5036	5188	5161	5263	5137
5548	5216	5268	5350	5150	5291	5301	5169	5234	5043	5087	5189	5086	5062	4923	4803	4746	4829	4614	4801	4653	4642	4708	4904	4668	4585	4502	4819	4779	4768	4798	4744	4725	4720	4764	4782	4856	4982	4836	4867	4901	4848	4978	4972	5013	5132	5174	5280	5164	5077
5561	5246	5229	5355	5373	5406	5390	5316	5152	5057	5288	5185	5117	4906	4819	4907	4803	4724	4776	4869	4772	4622	4815	4768	4557	4478	4450	4510	4653	4683	4795	4753	4810	4646	4757	4866	4616	4803	4969	4987	4951	4885	4959	4910	4874	4951	5155	5090	5105	5079
5274	5148	5225	5426	5521	5285	5388	5263	5224	5266	5270	5269	5046	4889	4869	4760	4752	4809	4736	4604	4558	4705	4755	4793	4777	4583	4550	4653	4672	4775	4726	4729	4825	4677	4638	4686	4820	4784	4928	4901	4935	5034	4806	5049	4906	4993	4935	5088	5065	5059
5238	5225	5189	5331	5340	5109	5124	5168	5101	5208	5311	5202	5168	5055	4902	4888	4779	4791	4718	4665	4567	4778	4713	4784	4677	4659	4682	4593	4515	4700	4656	4823	4702	4805	4737	4785	4737	4763	4743	4767	4938	4843	5054	4883	4885	4899	4863	4862	5013	5065
5209	5149	5074	5079	5095	4968	5005	4924	5045	5278	5119	5193	5171	5152	4992	5012	4944	4776	4578	4566	4577	4623	4638	4782	4808	4822	4611	4669	4748	4687	4711	4719	4690	4771	4858	4819	4778	4770	4776	4933	4722	4971	4887	4916	4937	4913	4850	4824	4761	5110
5246	5510	5306	5174	4982	5013	4842	4910	4884	4980	4990	5054	5054	4971	4951	5046	5066	4834	4794	4629	4699	4737	4754	4698	4756	4873	4766	4775	4763	4745	4727	4712	4771	4674	4670	4808	4724	4861	4667	4776	4845	4758	4945	4982	5034	4939	4976	4754	4775	4972
5607	5479	5324	5292	5025	4920	5067	4864	4824	4890	5018	4870	4943	4828	4962	4832	5021	4861	5046	4758	4790	4678	4724	4831	4626	4700	4718	4885	4894	4734	4767	4914	4747	4801	4656	4691	4778	4800	4711	4699	4623	4799	4792	4777	5017	5031	4934	4819	4694	4778
5651	5617	5618	5359	5236	4966	4921	5042	5027	5052	4921	4731	4775	4793	4741	4917	4875	4879	4932	4839	4942	4931	4758	4723	4621	4666	4787	4840	4846	4800	4693	4809	4950	4838	4531	4713	4677	4800	4869	4777	4861	4960	4852	4760	4916	5127	4843	4810	4698	4980
5632	5753	5619	5568	5358	5101	5188	5221	5144	5184	5004	4800	4808	4866	4804	4812	4695	4732	4806	4923	4881	4963	5140	4966	4804	4690	4804	4861	4789	4792	4814	4922	4850	4813	4735	4798	5004	4910	4801	4883	4908	4909	4895	4822	4884	5009	4933	4948	4835	4921
5560	5555	5514	5433	5271	5395	5106	5359	5361	5252	5188	4893	4935	4934	4677	4912	4640	4693	4596	4683	4780	5042	4977	4876	4841	4765	4990	4853	4873	4757	4741	4873	4984	4841	4923	5076	5029	4964	4841	5023	5070	5103	5051	4942	4979	4902	4934	5049	4865	4937
5225	5318	5273	5196	5171	5168	5220	5317	5353	5396	5260	5148	5040	4971	5000	4719	4724	4641	4539	4610	4728	4817	4754	4958	4819	4981	4825	4724	4784	4772	5021	4732	4917	4912	5067	4994	5190	5026	4717	4932	5186	5084	5018	4845	4881	4877	4877	4930	5104	5012
5297	5055	5191	5170	4993	5054	5052	5096	5103	5244	5097	5157	5098	5027	5102	4886	4912	4568	4730	4490	4538	4643	4545	4644	5025	4771	4963	4836	4631	4599	4719	4847	4762	4771	4907	5101	5229	4963	4746	4856	5052	5180	4950	4999	5054	5002	4956	4937	4967	5056
5441	5161	4931	4991	5032	5045	5082	5104	5119	4920	4811	5025	5071	5174	5040	5045	4917	4937	4817	4720	4562	4596	4631	4703	4879	4883	4906	4905	4942	4799	4836	4883	4837	4626	4973	5039	5122	5024	4929	4812	5067	4945	4905	5058	5094	5078	4815	5103	5031	5254
5476	5430	5227	5111	5193	5176	5161	5007	5052	4772	4808	4898	4977	5088	5053	5088	4965	5081	5054	4750	4785	4543	4576	4540	4627	4845	4916	5057	4961	4968	5053	4825	4689	4833	4794	4897	5076	5004	4956	5073	5046	4810	4942	5043	5374	5082	5052	4881	5111	5218
5751	5388	5361	5237	5224	5303	5309	5116	5037	4843	4836	4796	4908	4882	4917	4692	4965	5006	5210	4973	4851	4715	4653	4488	4492	4662	4573	4748	4904	5078	5063	4881	4809	4730	4799	4923	4931	4887	5011	5162	5056	4790	4790	5038	5216	5339	4973	4998	4896	5130
5632	5423	5266	5521	5373	5593	5346	5214	5261	5117	4906	4966	4697	4771	4580	4588	4801	4958	5028	5018	4908	4860	4724	4477	4545	4396	4404	4530	4691	4996	4974	4976	4767	4673	4660	4774	4710	4915	5006	5010	4942	4858	4742	5094	5118	5045	5086	5112	4916	5086
5519	5525	5566	5550	5580	5484	5396	5355	5254	5149	5170	5145	4989	4795	4607	4715	4760	4824	4855	4963	4948	5087	4954	4671	4515	4409	4360	4297	4664	4714	4768	4840	4921	4908	4833	4668	4642	4936	4976	4917	5070	4795	4910	4935	4928	5085	5179	5057	5141	5001
5194	5250	5398	5453	5499	5431	5166	5281	5244	5361	5390	5268	5244	4810	4756	4687	4615	4611	4561	4698	4865	4953	4857	4998	4723	4502	4402	4413	4679	4733	4692	4701	4844	4991	4983	4837	4751	4621	4855	4837	5059	4998	4894	4900	4767	4860	5233	5143	5141	5118
5138	5162	5146	5169	5118	5153	5037	5188	5211	5347	5290	5208	5117	4950	5043	4799	4815	4523	4487	4456	4710	4776	4930	4934	4714	4724	4571	4536	4573	4640	4720	4694	4829	4948	4985	4785	4675	4839	4572	4872	4920	4882	5055	4883	4784	4829	5061	5087	5130	5129
5191	5165	5170	5162	5053	4889	4841	4948	5191	5302	5308	5264	5003	5079	5184	4887	4876	4508	4618	4697	4512	4790	4748	4777	4789	4794	4832	4858	4717	4602	4534	4601	4698	4889	4832	4865	4959	4759	4716	4751	4684	4936	4969	4926	4820	4946	4984	4981	5159	5306
5234	5203	5082	5097	4869	4779	4717	4854	4971	5120	5150	5252	5139	5118	5197	5165	4986	4762	4751	4611	4599	4554	4714	4591	4709	4899	4884	5030	4984	4548	4553	4558	4576	4784	4782	4817	5163	4845	4642	4599	4736	4929	5043	4938	4963	4900	4917	5031	5122	5122
5552	5270	5194	5127	4990	5009	4812	4827	4845	4810	4862	4926	5013	4965	5146	5313	5043	4969	4730	4649	4606	4595	4492	4537	4548	4757	4892	5116	4824	4735	4710	4681	4642	4595	4624	4738	4960	4935	4821	4795	4673	4895	4886	5074	5081	5080	4948	4847	5014	5193
5583	5488	5505	5458	5091	5118	4965	4912	4887	4887	4780	4751	4726	4901	5143	5093	4932	4980	4981	4838	4776	4494	4460	4296	4369	4469	4673	4726	4702	4869	4809	4746	4678	4501	4609	4897	5053	5016	4897	4780	4979	4899	4828	5035	4925	5037	4972	4769	4855	5045
5781	5405	5459	5408	5226	5274	5307	5280	4964	4748	4840	4581	4645	4664	4737	4740	4871	4932	5044	5049	4902	4728	4407	4481	4408	4434	4437	4422	4646	4803	4892	4945	4527	4488	4574	4770	5004	4964	4928	4897	4890	4857	4892	4984	5170	5045	5013	4861	4750	5006
5607	5690	5678	5747	5585	5505	5496	5489	5169	4970	4808	4723	4644	4563	4601	4495	4533	4705	4962	5129	4897	4768	4570	4375	4255	4379	4289	4469	4645	4915	4843	4908	4654	4693	4549	4652	4690	4942	5061	4938	5016	4870	4764	5005	5063	5090	5274	5048	4836	4882
5358	5626	5656	5521	5642	5548	5559	5417	5306	5225	4922	4872	4725	4500	4449	4346	4507	4604	4819	4781	4968	4901	4829	4688	4472	4298	4212	4370	4405	4644	4685	4993	4885	4576	4641	4518	4595	4784	4966	5061	5025	4976	4693	4794	4901	5126	5240	5092	5072	4744
5232	5144	5294	5422	5512	5632	5550	5680	5249	5319	5170	5000	4961	4578	4467	4249	4361	4440	4688	4695	4766	4910	5080	5017	4804	4296	4299	4355	4278	4422	4676	4785	4716	4727	4512	4450	4404	4586	4823	4972	4966	4731	4814	4670	4746	4972	5105	5183	5165	4928
4809	4894	5057	5299	5271	5331	5365	5371	5521	5394	5354	5186	4947	4800	4628	4446	4517	4480	4413	4504	4592	4997	5043	5045	4798	4746	4502	4188	4301	4309	4537	4794	4820	4754	4620	4533	4305	4455	4659	4741	4824	4884	4790	4649	4622	4813	4995	5141	5083	4805
5000	4906	4804	4922	4887	4974	5160	5230	5244	5484	5485	5330	5040	5068	4826	4708	4543	4347	4294	4343	4464	4740	5011	5138	4991	4871	4531	4458	4294	4234	4434	4693	4761	4918	4640	4551	4490	4467	4455	4749	4894	5028	4943	4767	4586	4840	4865	5176	5041	4988
4945	4597	4619	4660	4608	4677	4785	4974	5233	5375	5252	5325	5252	5214	5040	4914	4781	4406	4382	4168	4372	4580	4701	4864	5049	4996	4841	4565	4453	4198	4291	4456	4641	4837	4764	4700	4746	4500	4350	4693	4866	5165	5040	4916	4698	4636	4951	5057	5052	4983
5076	4620	4564	4506	4466	4627	4710	4896	4888	5054	5140	5208	5196	5167	5126	5033	4860	4624	4333	4354	4177	4520	4316	4652	4794	5004	4853	4849	4607	4187	4169	4505	4554	4745	4911	4721	4791	4572	4455	4640	4864	4950	5119	4981	4745	4711	4706	4898	5136	5115
5005	4721	4668	4533	4547	4557	4717	4527	4764	4839	4861	5056	5282	5247	5052	5266	4934	4812	4556	4522	4310	4269	4239	4449	4728	4895	4933	4824	4649	4494	4309	4305	4511	4629	4748	4973	4798	4577	4546	4486	4856	4913	5116	5088	5034	4831	4670	4848	5053	5002
5327	4915	4776	4654	4523	4581	4464	4570	4607	4588	4792	4944	5151	5172	5121	5114	5039	4939	4763	4706	4510	4342	4175	4274	4526	4816	4928	4920	4876	4694	4669	4328	4309	4484	4712	5006	4938	4796	4711	4625	4670	4878	5073	5145	4972	4837	4790	4910	4925	5094
5410	5058	5180	4971	4861	4730	4496	4548	4516	4481	4540	4708	4777	5044	4983	5059	5084	5083	5042	4869	4697	4331	4190	4114	4322	4703	4716	4943	4940	4868	4598	4369	4216	4329	4739	4886	5051	4886	4867	4650	4555	4706	4899	5268	4984	4879	4908	4903	4978	5069
5539	5290	5205	5282	5097	4888	4604	4601	4442	4289	4420	4641	4646	4765	4781	4921	5193	5234	5285	4953	4787	4418	4446	4145	4214	4411	4428	4828	5057	5013	4692	4352	4169	4537	4579	4827	4785	5065	4987	4853	4571	4701	5030	4977	4958	4848	4828	4671	4797	4977
5597	5502	5574	5405	5295	5060	5022	4727	4470	4588	4593	4463	4658	4562	4735	4980	5155	5335	5315	5060	4839	4786	4288	4326	4169	4163	4322	4692	4879	5005	4872	4589	4420	4335	4471	4582	4761	5124	5106	4843	4731	4541	4827	4850	4946	4780	4914	4634	4728	4841
5618	5568	5580	5506	5392	5127	5156	4972	4930	4640	4500	4435	4516	4538	4594	4704	4910	5178	5273	5290	5200	4997	4640	4490	4253	4226	4366	4572	4770	5070	4822	4585	4520	4485	4250	4466	4536	4862	5002	4819	4808	4558	4744	4665	4757	4897	4932	4821	4579	4812
5793	5670	5653	5498	5408	5246	5233	5122	4937	4677	4634	4498	4283	4361	4443	4616	4690	4854	5071	5304	5371	5106	4780	4678	4222	4175	4441	4418	4668	4780	4831	4835	4830	4459	4283	4452	4790	4833	5119	4899	4787	4617	4642	4707	5009	4982	4863	4860	4574	4582
5491	5568	5585	5462	5470	5255	5494	5326	5075	5013	4617	4642	4421	4451	4418	4468	4515	4646	5040	5221	5167	5433	5001	4626	4508	4434	4398	4368	4526	4757	4994	5032	4663	4566	4552	4521	4718	4902	4981	5046	4850	4705	4610	4672	4867	5012	5001	5013	4783	4615
5434	5275	5390	5438	5490	5388	5422	5391	5131	5170	4849	4770	4578	4484	4460	4417	4444	4526	4874	5074	5386	5282	5186	4954	4755	4427	4425	4408	4581	4766	5090	4963	4982	4795	4671	4544	4598	4747	4984	5064	4899	4792	4462	4600	4845	4936	5071	5048	4775	4736
5116	5098	5125	5241	5410	5477	5590	5352	5388	5228	5116	4933	4772	4634	4548	4413	4497	4552	4607	4857	5042	5257	5191	5166	4918	4633	4302	4300	4375	4728	4824	5041	4912	4854	4651	4530	4400	4636	4827	5150	5011	5013	4633	4517	4766	4952	5070	5054	4820	4659
4876	4834	4943	5134	5321	5133	5451	5397	5410	5455	5274	5221	5067	4703	4599	4389	4253	4327	4478	4823	4836	5174	5331	5429	5067	4657	4401	4250	4367	4564	4806	5022	5030	5050	4855	4699	4509	4651	4729	5065	4927	5006	4860	4648	4714	4883	4939	5060	4704	4663
4596	4628	4661	4886	5013	5128	5022	5214	5377	5467	5481	5383	5096	4861	4761	4436	4419	4357	4341	4580	4866	4889	5269	5300	5125	4864	4505	4561	4411	4467	4709	4929	5140	5115	4830	4711	4646	4724	4781	4838	5047	5098	4984	4654	4678	4815	5055	5174	4799	4668
4549	4373	4504	4540	4715	4589	5023	5229	5373	5502	5547	5609	5294	5110	4992	4780	4518	4293	4330	4475	4673	5074	5285	5337	5189	5007	4689	4477	4422	4429	4568	4932	5110	5081	5017	4719	4586	4729	4674	4899	4794	5033	4978	4635	4711	4876	5102	5036	5070	4903
4532	4282	4308	4434	4380	4545	4902	5071	5396	5565	5446	5362	5387	5336	5130	4834	4506	4335	4413	4433	4631	4938	5146	5353	5295	5284	5009	4503	4468	4433	4553	4785	5025	5313	4969	4842	4782	4617	4600	4917	4944	5061	4970	4629	4717	4821	5123	5246	5099	4892
4477	4191	4190	4194	4229	4368	4680	4860	5013	5195	5364	5354	5553	5321	5186	5000	4563	4378	4313	4385	4600	4913	5135	5113	5281	5212	5023	4923	4384	4380	4473	4786	5109	5046	5010	4931	4645	4532	4595	4813	4995	5084	5100	4764	4657	4770	5117	5143	5018	4934
4399	4151	4098	4066	4148	4337	4483	4619	4873	5151	5240	5353	5465	5451	5313	4922	4731	4479	4328	4373	4387	4798	5085	5289	5401	5421	5167	4747	4628	4531	4644	4790	4971	5070	5153	5080	4718	4645	4641	5018	4966	5173	5130	4851	4736	4681	4935	4964	5035	5041
4320	4138	4096	4107	4290	4097	4251	4529	4721	4957	5252	5424	5342	5422	5089	5072	4894	4522	4436	4324	4391	4498	4970	5193	5480	5345	5318	4923	4631	4656	4492	4614	4881	5314	5293	5081	4739	4673	4749	4876	5176	5119	5276	4877	4783	4703	4946	5173	4989	5053
4387	4157	4025	4174	4094	4064	4152	4332	4624	4916	5150	5185	5255	5221	5175	5080	4716	4709	4313	4190	4272	4471	4659	5056	5378	5416	5168	5084	4916	4657	4421	4607	4809	5234	5409	5026	5079	4802	4757	4733	5033	5209	5218	4996	4801	4801	4970	5157	5111	4984
4454	4268	4132	4007	4031	4165	4056	4310	4498	4719	5064	5126	5195	5307	5258	5111	5008	4727	4492	4264	4302	4304	4559	4940	5247	5378	5377	5198	4990	4721	4520	4608	4881	5268	5317	5235	5059	4850	4689	4796	4951	5206	5163	5099	4891	4878	4946	5296	5004	5096
4637	4292	4251	4026	3999	4121	4064	4369	4543	4749	4879	5162	5234	5265	5273	5308	5007	4620	4416	4392	4335	4358	4470	4822	5072	5220	5326	5131	4837	4743	4671	4499	4803	5089	5154	5209	5078	4853	4767	4896	5006	5289	5227	5120	5004	5021	4730	5045	5006	5091
4620	4400	4245	4246	4019	4164	4066	4231	4394	4635	4657	5014	5112	5364	5509	5314	5076	4607	4512	4452	4310	4345	4540	4704	5103	5208	5319	5319	5009	4588	4495	4665	4780	4967	5250	5240	5238	4833	4572	4676	4968	5173	5185	5140	4882	4870	4847	5003	4929	5275
4658	4278	4275	4115	4129	4104	4248	4215	4347	4415	4634	4739	5087	5345	5354	5172	5023	4891	4610	4295	4281	4234	4388	4575	4965	5180	5301	5238	4892	4779	4542	4573	4676	5018	5244	5242	5256	4910	4790	4685	4753	5058	5240	5108	5030	4763	4819	4869	5087	4970
4909	4435	4501	4246	4261	3965	4098	4093	4332	4408	4526	4769	4960	5055	5252	5327	5129	5065	4676	4452	4289	4076	4393	4701	5031	5181	5265	5174	4881	4650	4491	4535	4511	4958	5203	5303	5012	4991	4576	4567	4793	5060	5131	4958	4859	4741	4925	5040	5023	4906
5002	4657	4464	4380	4116	4026	4036	4027	4155	4319	4563	4792	4871	5025	5151	5347	5130	5052	4648	4438	4252	4180	4388	4529	4915	4966	5119	5215	4924	4675	4311	4425	4569	4766	5052	5186	5220	5019	4685	4606	4773	4913	5181	4958	4780	4784	4867	5037	4902	5031
5146	4668	4596	4380	4099	3972	4007	4199	4331	4434	4465	4658	4805	4943	5273	5299	5067	4900	4548	4374	4267	4182	4216	4489	4725	4977	5104	5123	4935	4720	4379	4393	4537	4670	5178	5166	5247	4898	4625	4559	4659	5053	5065	4956	4758	4749	4849	4920	5034	4930
4967	4684	4621	4392	4290	4018	4071	4221	4190	4417	4478	4685	4983	5122	5208	5178	5106	4969	4753	4395	4189	4128	4206	4369	4834	4954	5132	5236	4825	4805	4349	4488	4521	4695	5039	5259	5043	5008	4682	4493	4684	4850	5022	4940	4754	4610	4703	4834	4918	4967
5088	4806	4484	4522	4207	4292	4144	4126	4230	4366	4503	4778	5022	5179	5312	5209	5021	4788	4746	4338	4177	4088	4079	4412	4694	4917	5071	5153	5001	4576	4446	4450	4541	4820	5008	5158	4978	5051	4611	4453	4609	4822	4905	4999	4871	4627	4598	4801	4796	5023
4961	4731	4659	4486	4290	4155	4186	4160	4178	4468	4656	4823	5018	5214	5281	5309	5234	4928	4623	4394	4228	3876	4112	4376	4559	4925	4931	4966	4868	4639	4452	4540	4349	4792	5059	5017	5094	4854	4734	4463	4506	4685	4824	4885	4628	4717	4640	4545	4758	4906
4934	4743	4761	4417	4315	4213	4195	4115	4235	4538	4746	5003	5055	5176	5375	5241	5119	4923	4602	4387	4326	4079	4005	4291	4547	4596	4926	4929	4865	4618	4413	4293	4355	4585	4905	5000	5037	4651	4392	4502	4424	4730	4956	4952	4769	4550	4577	4861	4694	4842
4981	4749	4641	4274	4100	4206	4147	4381	4358	4499	4677	4878	5042	5223	5323	5379	5133	5017	4673	4475	4270	4004	4333	4362	4565	4799	4970	5012	4780	4557	4405	4257	4377	4455	4906	4966	4957	4818	4409	4513	4344	4656	4933	4917	4738	4609	4534	4566	4861	4766
4878	4638	4555	4343	4153	4136	4199	4347	4477	4518	4741	4803	5032	5268	5356	5351	5215	4868	4568	4444	4329	4193	4172	4390	4683	4845	5026	4802	4704	4417	4376	4201	4280	4626	4913	4917	4846	4673	4565	4340	4513	4685	4973	4902	4667	4571	4651	4727	4653	4614
4908	4591	4364	4185	4138	3998	4187	4289	4315	4619	4736	5019	4990	5139	5351	5326	5242	4906	4566	4404	4355	4246	4223	4483	4752	4861	4954	4917	4654	4494	4305	4167	4365	4680	4887	4952	4907	4595	4504	4335	4541	4809	4928	4803	4725	4571	4566	4780	4757	4719
4862	4501	4417	4296	4018	4190	4258	4337	4311	4507	4871	5063	5210	5328	5363	5301	5157	4872	4791	4481	4312	4132	4265	4523	4729	4934	5045	5025	4681	4437	4280	4261	4411	4638	4861	5056	4674	4589	4463	4360	4344	4611	4901	4798	4682	4413	4641	4688	4726	4586
4605	4407	4362	4181	4141	3988	4198	4174	4507	4634	4767	5021	5065	5272	5268	5293	5087	4890	4569	4361	4178	4274	4368	4576	4732	4934	5023	4873	4861	4524	4399	4256	4452	4647	4890	4918	4776	4508	4389	4447	4477	4784	4786	4716	4601	4378	4635	4817	4858	4679
4566	4359	4312	3988	3958	3905	4052	4286	4507	4620	4858	4930	5143	5280	5354	5327	4919	4829	4483	4314	4276	4305	4312	4522	4962	4992	5081	5118	4807	4513	4327	4215	4662	4661	4990	4803	4700	4488	4330	4437	4600	4851	4844	4754	4541	4431	4662	4694	4838	4783
4489	4174	4002	4053	3831	4056	4145	4355	4463	4727	4920	5012	5272	5241	5436	5314	5003	4732	4517	4293	4217	4191	4559	4736	5000	5147	5042	4948	4569	4472	4255	4400	4566	4827	4850	4753	4647	4529	4520	4514	4699	4758	4894	4727	4439	4418	4660	4665	4931	4730
4468	4343	4043	3970	3838	4038	4065	4286	4631	4882	4930	5204	5343	5331	5260	5207	5035	4690	4416	4221	4251	4486	4584	4807	5081	5156	5058	4796	4530	4429	4411	4417	4668	4715	4884	4857	4808	4611	4436	4516	4752	4849	4888	4747	4740	4627	4664	4765	4912	4735
4489	4181	4192	4063	4072	3915	4133	4484	4706	4804	5134	5262	5358	5371	5218	4923	4797	4526	4378	4282	4346	4414	4590	4804	5019	5181	4823	4790	4476	4464	4403	4377	4731	4763	4993	4807	4733	4426	4526	4533	4699	4791	4708	4803	4772	4760	4771	4815	5010	4799
4450	4245	4256	4086	4089	4068	4303	4551	4713	4874	5125	5256	5228	5159	4989	4888	4504	4233	4210	4211	4287	4444	4687	4883	5019	5153	4954	4735	4581	4636	4486	4663	4659	4840	4965	4842	4703	4529	4527	4664	4777	4898	4810	4783	4804	4739	4815	4929	4799	4762
4539	4241	4241	4196	4157	4369	4372	4646	4762	5036	5106	5229	4969	5083	4867	4693	4508	4328	4192	4229	4335	4445	4724	4749	5153	5037	5005	4545	4512	4479	4520	4661	4841	5063	4967	4948	4790	4627	4677	4663	4780	4903	4858	4953	4692	4720	4802	4871	5040	4887
4487	4234	4363	4277	4385	4607	4605	4860	5012	5114	5029	5118	4962	5004	4603	4486	4293	4135	4106	4121	4359	4521	4555	4956	4962	4931	4742	4627	4496	4402	4616	4590	4882	5070	4920	4885	4700	4684	4775	4824	5003	4795	4671	4904	4804	4820	4707	4872	4855	4843
4633	4466	4439	4612	4570	4749	4812	4952	5227	5115	5076	4898	4799	4616	4499	4177	4056	4012	4065	4150	4350	4495	4714	4848	5115	4797	4787	4461	4371	4481	4507	4788	4916	4878	5002	4799	4712	4582	4740	4872	4923	4816	4894	4791	4507	4882	4888	4866	4679	4730
4606	4663	4736	4615	4751	4850	4953	5058	5080	5205	5175	5014	4669	4533	4346	4139	4092	4021	3960	4207	4268	4573	4705	4985	4866	4723	4555	4424	4379	4437	4553	4928	4939	4992	4885	4841	4611	4772	4815	4878	4967	4963	4724	4660	4586	4890	4912	4911	4794	4814
4900	4822	4841	4828	4918	5070	5059	5120	5212	5057	5028	4708	4613	4336	4231	4179	3962	3986	4108	4399	4504	4719	4936	4854	4867	4819	4435	4568	4437	4386	4736	4864	4964	5007	4850	4701	4567	4630	4794	4871	4957	4926	4705	4532	4664	4851	4919	4913	4908	4786
4919	4971	4940	5033	5152	5059	5060	5144	5130	5144	5042	4633	4429	4332	4026	3974	4091	4039	4246	4576	4629	4776	4858	4844	4776	4633	4549	4441	4341	4510	4581	4858	4826	4829	4701	4378	4448	4572	4660	4823	4767	4752	4612	4462	4567	4753	4937	4865	4470	4624
5051	5181	5022	5283	5181	5112	5040	5133	5114	5044	4849	4538	4366	4129	4047	4072	4054	4220	4350	4659	4719	4877	4833	4646	4573	4297	4357	4235	4606	4473	4553	4742	4794	4687	4441	4436	4648	4632	4800	4723	4648	4651	4402	4619	4505	4720	4703	4606	4630	4521
5084	5197	5140	5354	5135	5219	5196	5073	5041	4857	4568	4379	4263	3980	3989	4006	4254	4310	4657	4730	4793	4808	4745	4676	4427	4240	4153	4208	4353	4564	4747	4834	4747	4657	4603	4313	4547	4683	4741	4704	4755	4504	4505	4419	4639	4849	4665	4532	4470	4356
5235	5267	5312	5241	5305	5218	5283	5215	4949	4774	4725	4342	4283	4044	4095	4248	4454	4607	4645	4921	4867	4707	4668	4495	4280	4160	4227	4411	4536	4488	4636	4712	4556	4579	4290	4352	4615	4674	4874	4552	4539	4522	4487	4540	4633	4798	4759	4596	4556	4613
5376	5152	5255	5089	5066	5072	5062	4809	4879	4721	4523	4271	4251	4160	4340	4532	4606	4756	4977	4931	5012	4663	4480	4244	4275	4220	4369	4464	4501	4706	4648	4620	4491	4333	4223	4353	4570	4715	4650	4601	4577	4602	4683	4577	4619	4628	4640	4611	4430	4703
5417	5159	5188	5011	4992	4946	4733	4740	4581	4547	4256	4284	4153	4391	4383	4534	4617	4777	4873	4885	4894	4767	4419	4259	4301	4355	4492	4566	4660	4793	4613	4503	4397	4492	4386	4414	4573	4651	4689	4583	4559	4529	4615	4764	4708	4803	4519	4610	4502	4771
5349	5161	5144	4890	4772	4750	4560	4457	4283	4307	4230	4274	4214	4429	4444	4607	4687	4856	4975	4895	4895	4595	4388	4286	4207	4495	4697	4701	4714	4692	4526	4560	4588	4363	4695	4685	4757	4703	4693	4722	4501	4517	4650	4622	4635	4863	4769	4709	4620	4720
5293	5100	4864	4880	4638	4555	4370	4191	4160	4106	4271	4278	4413	4616	4702	4788	4911	5068	4851	4763	4521	4305	4376	4353	4316	4492	4675	4772	4637	4665	4515	4565	4474	4619	4671	4816	4824	4909	4650	4731	4679	4488	4583	4526	4739	4750	4891	4875	4930	4917
5029	4797	4777	4578	4472	4398	4316	4204	4225	4236	4134	4324	4332	4700	4871	4817	4955	4972	4988	4656	4505	4446	4452	4442	4548	4624	4982	4937	4977	4713	4667	4633	4537	4706	4843	4909	4898	4857	4704	4695	4802	4610	4751	4722	4853	4827	4587	4778	4840	4884
4897	4579	4469	4549	4426	4197	4192	4039	4075	4217	4320	4519	4700	4722	4866	4881	4747	4781	4596	4646	4414	4413	4485	4388	4663	4727	4981	5070	4935	4798	4532	4631	4662	4758	4983	4955	4856	4754	4731	4705	4729	4819	4883	4934	4869	4661	4687	4751	4990	4882
4840	4415	4405	4279	4279	4154	4248	4273	4219	4386	4465	4458	4805	4849	4675	4490	4505	4280	4385	4382	4561	4341	4347	4530	4724	5027	5076	4939	4899	4803	4706	4874	4841	5001	5048	5030	4922	4806	4805	4707	4944	4842	4852	4918	4795	4779	4814	5019	4921	4895
4618	4462	4374	4401	4281	4103	4242	4339	4366	4463	4587	4843	4873	4780	4617	4451	4289	4080	4199	4412	4481	4450	4521	4701	4829	4831	4986	4961	4728	4595	4636	4828	4877	5052	5257	5181	4893	4739	4684	4866	4963	4759	4778	4839	4817	4769	4820	4834	4955	4902
4577	4576	4546	4362	4273	4299	4516	4418	4581	4689	4792	4917	4793	4774	4547	4347	4072	4035	4227	4445	4400	4486	4639	4873	5135	5003	4873	4756	4659	4598	4555	4602	4730	4870	5059	4932	4817	4641	4731	4843	4798	4918	4765	4695	4566	4602	4737	4932	4833	4802
4586	4463	4662	4587	4621	4565	4563	4747	4742	4811	4688	4695	4706	4528	4326	4421	4168	4172	4331	4532	4665	4908	4829	4952	4969	4893	4951	4778	4588	4556	4605	4700	4844	4720	4782	4736	4699	4698	4712	4661	4839	4916	4739	4626	4636	4618	4755	4723	4755	4637
4796	4792	4669	4868	4681	4686	4680	4834	4809	4743	4767	4719	4687	4453	4293	4127	4111	4254	4603	4658	4628	4748	4806	4932	4718	4693	4652	4670	4788	4593	4755	4679	4789	4628	4673	4624	4389	4668	4497	4705	4756	4912	4643	4668	4646	4500	4677	4629	4650	4481
4703	4879	4864	4915	5002	4935	4894	4866	4919	4779	4748	4635	4269	4348	4485	4208	4355	4421	4519	4694	4727	4627	4710	4589	4629	4435	4623	4613	4609	4728	4778	4728	4690	4782	4610	4552	4550	4530	4597	4539	4486	4497	4660	4554	4639	4599	4708	4705	4626	4578
4954	4802	4871	5003	4925	4802	5021	4846	4687	4814	4673	4414	4433	4377	4430	4353	4499	4718	4693	4664	4649	4652	4559	4697	4383	4354	4446	4481	4369	4671	4597	4601	4681	4504	4541	4422	4638	4608	4719	4541	4539	4534	4600	4491	4347	4495	4496	4734	4653	4529
5110	4936	4950	4930	4870	4807	4895	4805	4570	4585	4539	4511	4394	4478	4626	4522	4581	4675	4829	4792	4809	4588	4530	4437	4398	4366	4327	4449	4476	4648	4509	4315	4289	4378	4551	4358	4503	4716	4680	4504	4478	4459	4400	4483	4322	4439	4461	4511	4564	4511
4877	4737	4794	4630	4790	4647	4574	4498	4374	4535	4493	4492	4561	4619	4631	4755	4647	4890	4854	4849	4686	4483	4538	4465	4559	4493	4594	4503	4671	4570	4538	4556	4390	4314	4401	4355	4633	4593	4606	4530	4445	4603	4513	4616	4498	4337	4403	4411	4591	4440
4746	4600	4520	4427	4387	4625	4370	4468	4398	4401	4425	4573	4635	4726	4912	4896	4697	4799	4732	4633	4681	4379	4404	4408	4475	4635	4709	4743	4683	4656	4562	4529	4315	4440	4362	4459	4474	4638	4504	4540	4435	4503	4662	4714	4651	4540	4471	4326	4609	4466
4466	4356	4254	4260	4163	4258	4298	4347	4278	4182	4488	4628	4743	4765	4746	4840	4677	4551	4560	4566	4298	4309	4430	4517	4418	4587	4795	4756	4770	4619	4579	4759	4515	4538	4525	4646	4693	4477	4556	4658	4644	4653	4535	4621	4566	4586	4616	4557	4505	4559
4410	4281	4113	4171	4216	4222	4462	4525	4474	4550	4620	4748	4924	4903	4997	4796	4625	4557	4487	4412	4356	4410	4398	4635	4647	4723	4730	4663	4634	4666	4700	4572	4630	4687	4708	4818	4708	4554	4583	4630	4497	4507	4496	4556	4449	4718	4674	4563	4846	4733
4524	4400	4430	4184	4288	4469	4500	4625	4589	4751	4803	4644	4766	4667	4772	4633	4547	4566	4351	4445	4568	4739	4764	4724	4711	4761	5003	4797	4485	4671	4652	4638	4710	4638	4705	4531	4700	4569	4636	4615	4644	4609	4586	4610	4396	4654	4629	4706	4659	4703
4537	4598	4692	4578	4544	4476	4675	4782	4641	4726	4652	4584	4584	4412	4411	4423	4491	4350	4393	4528	4546	4799	4731	4838	4734	4713	4665	4541	4595	4651	4580	4885	4770	4668	4576	4495	4605	4654	4691	4614	4648	4681	4760	4565	4411	4630	4616	4623	4578	4703
4830	4699	4701	4580	4536	4575	4620	4770	4699	4645	4520	4506	4434	4464	4351	4300	4355	4408	4354	4549	4630	4732	4723	4814	4750	4625	4775	4665	4609	4719	4711	4968	4793	4800	4614	4664	4572	4610	4594	4767	4693	4751	4682	4635	4657	4706	4503	4498	4525	4590
5105	4863	4863	4760	4723	4713	4601	4523	4584	4419	4427	4189	4251	4221	4355	4443	4312	4441	4447	4629	4641	4787	4780	4566	4476	4549	4575	4757	4788	4907	4702	4820	4759	4910	4790	4445	4613	4646	4574	4432	4630	4774	4680	4575	4559	4481	4525	4566	4530	4577
5093	5059	4939	4846	4765	4735	4633	4453	4505	4322	4380	4264	4333	4210	4455	4572	4513	4620	4590	4678	4607	4668	4770	4615	4415	4478	4559	4440	4740	4670	4694	4838	4835	4776	4849	4558	4724	4535	4585	4399	4447	4451	4462	4396	4515	4428	4542	4548	4585	4530
5028	5082	4849	4906	4701	4638	4510	4506	4389	4368	4256	4453	4274	4524	4555	4725	4811	4756	4677	4575	4604	4631	4581	4553	4420	4590	4425	4504	4669	4619	4586	4636	4537	4677	4518	4629	4653	4546	4472	4536	4428	4494	4403	4314	4187	4348	4572	4406	4578	4547
4916	4813	4743	4614	4537	4505	4392	4432	4413	4468	4609	4602	4623	4564	4749	4821	4889	4854	4685	4646	4575	4655	4755	4710	4616	4686	4524	4601	4416	4499	4384	4348	4498	4626	4491	4460	4443	4443	4435	4544	4583	4444	4322	4305	4205	4248	4396	4497	4319	4434
4724	4572	4452	4483	4291	4435	4383	4431	4397	4425	4551	4694	4609	4712	4895	4928	4955	4713	4663	4517	4590	4693	4660	4731	4640	4626	4584	4621	4499	4528	4417	4598	4361	4430	4212	4360	4368	4411	4360	4389	4602	4508	4375	4389	4262	4242	4293	4251	4288	4354
4484	4501	4430	4391	4327	4562	4369	4493	4472	4558	4482	4531	4734	4460	4668	4692	4782	4718	4749	4620	4584	4548	4648	4586	4823	4655	4690	4620	4568	4522	4495	4467	4562	4329	4320	4114	4449	4306	4235	4378	4417	4330	4385	4507	4456	4385	4359	4298	4285	4266
4537	4426	4530	4324	4405	4568	4546	4579	4520	4594	4761	4670	4595	4640	4563	4677	4576	4622	4448	4556	4616	4398	4396	4485	4719	4525	4546	4446	4479	4523	4626	4692	4599	4594	4458	4498	4487	4405	4269	4152	4368	4314	4419	4285	4369	4394	4444	4318	4301	4462
4650	4681	4632	4464	4484	4652	4699	4488	4606	4570	4560	4781	4620	4607	4529	4708	4742	4575	4823	4505	4457	4624	4461	4530	4619	4499	4403	4496	4492	4476	4602	4505	4625	4605	4562	4587	4595	4487	4249	4173	4327	4346	4315	4370	4317	4300	4339	4592	4476	4419
4849	4625	4787	4740	4712	4702	4561	4693	4557	4463	4638	4597	4607	4625	4747	4831	4851	4930	4890	4822	4664	4689	4601	4612	4623	4436	4472	4318	4526	4482	4479	4531	4529	4594	4665	4623	4496	4635	4490	4308	4403	4483	4251	4284	4329	4410	4625	4624	4642	4490
4965	4762	4953	4734	4718	4539	4716	4614	4463	4508	4645	4520	4646	4625	4711	4701	4832	5016	4962	4831	4913	4673	4671	4728	4487	4508	4494	4416	4477	4484	4516	4418	4426	4508	4629	4553	4579	4590	4678	4717	4659	4523	4421	4421	4377	4373	4527	4673	4634	4663
4895	4865	4731	4580	4511	4541	4471	4460	4523	4511	4597	4570	4585	4662	4957	4796	4989	4963	4782	4845	4721	4662	4583	4570	4785	4638	4726	4598	4715	4612	4546	4436	4647	4598	4470	4502	4570	4585	4681	4652	4603	4669	4552	4499	4568	4433	4506	4585	4521	4523
4579	4475	4406	4514	4404	4504	4421	4386	4305	4337	4319	4582	4490	4515	4740	4730	4618	4772	4798	4678	4672	4617	4579	4539	4587	4752	4706	4697	4589	4706	4488	4545	4536	4594	4485	4432	4520	4591	4669	4802	4697	4630	4622	4741	4571	4621	4501	4479	4434	4579
4490	4296	4387	4430	4521	4407	4322	4546	4438	4346	4487	4514	4565	4474	4562	4557	4301	4410	4358	4426	4412	4326	4308	4469	4445	4635	4637	4577	4595	4446	4487	4663	4663	4478	4333	4437	4512	4250	4445	4548	4396	4578	4676	4725	4622	4630	4621	4493	4454	4572
4474	4455	4458	4491	4560	4580	4597	4576	4472	4668	4516	4610	4492	4457	4586	4521	4445	4429	4490	4536	4299	4520	4204	4373	4478	4409	4380	4394	4309	4407	4452	4556	4556	4513	4569	4562	4516	4673	4521	4404	4472	4418	4531	4577	4425	4614	4620	4729	4521	4453
4575	4723	4663	4804	4680	4762	4895	4745	4687	4684	4628	4562	4707	4561	4452	4551	4409	4457	4486	4430	4466	4387	4345	4405	4369	4292	4351	4375	4367	4367	4398	4448	4591	4404	4502	4631	4591	4488	4530	4555	4455	4503	4337	4391	4527	4617	4662	4658	4798	4624
4710	4892	4760	4731	4787	4785	4747	4708	4709	4648	4663	4458	4614	4731	4520	4545	4752	4661	4631	4641	4553	4576	4618	4539	4449	4491	4501	4485	4446	4205	4346	4353	4402	4434	4389	4482	4544	4423	4518	4558	4568	4525	4429	4243	4392	4420	4507	4653	4616	4686
4891	4759	4691	4596	4680	4621	4510	4638	4573	4573	4590	4579	4664	4675	4475	4490	4510	4656	4687	4629	4631	4505	4637	4402	4666	4394	4434	4484	4366	4407	4262	4298	4234	4338	4339	4318	4411	4519	4543	4823	4623	4568	4406	4425	4361	4343	4548	4537	4588	4666
4932	4700	4542	4529	4325	4291	4291	4476	4497	4594	4519	4440	4613	4608	4585	4582	4599	4636	4571	4665	4696	4688	4715	4637	4432	4507	4592	4453	4514	4506	4212	4313	4485	4409	4237	4307	4217	4480	4460	4543	4623	4539	4634	4460	4321	4408	4268	4404	4449	4571
4639	4407	4605	4364	4294	4342	4288	4436	4365	4420	4544	4358	4313	4114	4248	4181	4196	4277	4305	4290	4563	4327	4420	4467	4468	4658	4663	4695	4593	4562	4587	4480	4573	4469	4374	4345	4147	4306	4466	4488	4505	4481	4539	4536	4648	4497	4469	4423	4353	4615
4540	4472	4356	4513	4384	4352	4428	4474	4402	4233	4167	4188	4308	4240	4301	4469	4238	4353	4228	4193	4285	4384	4409	4381	4353	4530	4542	4564	4540	4583	4544	4666	4666	4477	4421	4376	4355	4356	4536	4248	4397	4549	4521	4596	4719	4619	4443	4539	4407	4404
4653	4592	4581	4671	4544	4512	4372	4427	4499	4523	4573	4406	4122	4214	4067	4094	4145	4078	4144	4127	4085	4143	4092	4254	4152	4259	4321	4478	4409	4457	4586	4584	4604	4522	4479	4647	4642	4353	4358	4398	4457	4338	4530	4565	4718	4677	4663	4519	4601	4598
4822	4738	4806	4697	4678	4557	4746	4773	4745	4623	4301	4457	4446	4489	4501	4455	4322	4555	4408	4418	4386	4405	4334	4343	4263	4184	4134	4221	4196	4562	4420	4319	4490	4524	4598	4641	4687	4606	4300	4522	4527	4382	4248	4393	4361	4366	4592	4699	4736	4539
4898	4822	4863	4848	4799	4722	4746	4597	4673	4767	4710	4603	4550	4484	4296	4298	4220	4212	4288	4426	4444	4262	4344	4404	4275	4285	4425	4203	4219	4135	4361	4233	4307	4317	4502	4601	4514	4315	4663	4539	4581	4425	4417	4205	4322	4407	4618	4746	4751	4640
4996	4793	4849	4869	4869	4822	4693	4799	4899	4797	4627	4613	4458	4546	4595	4587	4508	4749	4679	4864	4553	4603	4593	4600	4465	4467	3987	4292	4259	4202	4091	4142	4150	4349	4421	4458	4313	4405	4382	4648	4790	4460	4360	4383	4198	4218	4383	4397	4671	4655
5051	4740	4913	4854	4651	4726	4703	4860	4710	4578	4521	4648	4506	4508	4380	4313	4346	4354	4522	4561	4393	4486	4582	4660	4557	4462	4476	4542	4541	4372	4236	4173	4188	4258	4159	4258	4259	4146	4549	4695	4546	4640	4363	4260	4396	4288	4246	4341	4482	4576
4830	4744	4769	4711	4773	4642	4585	4569	4622	4594	4666	4292	4276	4316	4220	4303	4384	4437	4420	4486	4571	4620	4635	4533	4451	4398	4453	4704	4709	4559	4452	4346	4401	4192	4206	4156	4322	4238	4322	4491	4637	4404	4328	4499	4322	4307	4190	4021	4280	4408
4818	4574	4551	4635	4555	4325	4331	4581	4485	4336	4184	4263	4138	4224	4234	4205	4261	4418	4327	4247	4321	4550	4483	4531	4596	4707	4774	4542	4579	4542	4524	4632	4456	4294	4220	4248	4244	4362	4375	4197	4279	4475	4391	4524	4535	4327	4265	4054	4090	4357
4613	4439	4679	4508	4269	4241	4408	4244	4113	4283	4330	4175	4186	4242	4026	4209	4179	4151	4275	4272	4334	4145	4169	4238	4431	4473	4625	4582	4792	4518	4395	4574	4629	4563	4403	4548	4379	4279	4230	4283	4047	4349	4600	4547	4486	4489	4287	4234	4330	4328
4616	4478	4322	4332	4467	4225	4308	4291	4437	4472	4217	4198	4209	4235	4206	4239	4276	4326	4266	4114	4226	4183	4313	4260	4345	4382	4345	4224	4342	4531	4699	4753	4576	4666	4675	4654	4609	4442	4333	4115	4452	4317	4324	4505	4422	4413	4440	4577	4547	4538
4526	4469	4490	4594	4489	4485	4554	4616	4433	4408	4247	4416	4438	4415	4430	4474	4626	4558	4468	4412	4300	4278	4206	4241	4414	4332	4234	4191	4141	4321	4398	4645	4736	4676	4657	4746	4747	4572	4407	4273	4408	4415	4285	4210	4270	4270	4399	4556	4536	4497
4613	4603	4648	4662	4588	4806	4716	4455	4437	4566	4526	4704	4594	4473	4390	4511	4478	4358	4351	4315	4313	4192	4255	4423	4426	4338	4270	4119	4326	4319	4141	4382	4375	4557	4732	4725	4729	4454	4503	4489	4363	4271	4163	4190	4154	4434	4353	4456	4551	4307
4866	4696	4665	4815	4964	4722	4534	4694	4664	4863	4676	4522	4373	4225	4370	4355	4461	4330	4469	4419	4306	4301	4255	4200	4273	4180	4109	4048	4219	4250	4342	4272	4132	4268	4504	4663	4630	4523	4495	4554	4416	4267	4361	4113	4126	4242	4518	4455	4526	4422
5002	4772	4944	4957	4590	4627	4895	4724	4656	4550	4385	4226	4442	4456	4563	4760	4609	4882	4981	4874	4845	4752	4772	4755	4642	4462	4193	4163	4192	4124	4221	4316	4209	4240	4109	4322	4533	4436	4485	4564	4723	4563	4244	4243	4207	4207	4324	4486	4389	4476
4933	4840	4894	4524	4637	4677	4793	4403	4369	4497	4535	4555	4599	4695	4562	4468	4512	4610	4620	4597	4647	4600	4709	5018	4948	4790	4650	4428	4317	4242	4133	4098	4017	4323	4287	4093	4177	4452	4606	4615	4685	4466	4471	4138	4203	4233	4202	4307	4322	4285
5065	4854	4523	4693	4797	4571	4224	4327	4362	4485	4455	4299	4195	4119	4201	3969	4041	4098	4204	4307	4092	4266	4182	4448	4403	4629	4757	4820	4679	4481	4376	4225	4176	4191	4165	4143	4201	4099	4443	4508	4507	4397	4444	4347	4119	4230	4161	4147	4303	4154
4756	4478	4594	4660	4587	4255	4243	4454	4288	4223	4221	3973	4006	4048	3954	3924	4191	4208	4432	4491	4534	4609	4418	4376	4414	4320	4276	4428	4661	4624	4668	4519	4505	4341	4020	3892	4194	4177	4220	4462	4535	4301	4366	4567	4381	4060	4124	4136	4069	4188
4698	4686	4533	4350	4130	4250	4274	4084	4107	4074	3864	4159	4059	4152	4023	4187	4195	4402	4457	4675	4723	4864	4882	4846	4800	4626	4484	4523	4510	4522	4697	4687	4750	4637	4240	4045	4068	4375	4455	4190	4289	4241	4261	4422	4651	4278	4132	3951	4074	4145
4655	4720	4290	4108	4249	4455	4177	4039	4025	4135	4121	4137	4069	4048	4078	4126	4243	4207	4196	4136	4128	4323	4538	4468	4667	5000	4894	4804	4515	4368	4507	4718	4716	4580	4646	4386	4181	4292	4509	4203	4143	4269	4421	4453	4432	4497	4328	4071	4210	3962
4654	4369	4149	4494	4403	4179	4073	4042	4237	4153	4093	4083	4231	4433	4241	4171	4200	4003	3951	3932	3925	3924	3936	3840	4019	4475	4787	4884	4746	4540	4449	4604	4700	4599	4713	4606	4645	4175	4352	4361	4087	4247	4414	4514	4441	4560	4414	4251	4313	4281
4495	4079	4300	4482	4315	4250	4349	4361	4442	4260	4372	4452	4616	4546	4382	4137	4065	3966	4154	4048	4148	4000	3953	3840	3749	3893	4052	4357	4556	4701	4725	4732	4615	4533	4533	4839	4753	4449	4267	4407	4394	4274	4489	4462	4376	4550	4612	4494	4470	4321
4312	4240	4648	4441	4262	4310	4438	4585	4542	4671	4756	4781	4627	4439	4213	4152	4277	4253	4249	4352	4373	4360	4259	4208	3962	4019	3851	3823	4131	4523	4675	4662	4557	4607	4519	4557	4871	4831	4367	4359	4411	4332	4162	4385	4391	4352	4551	4495	4538	4434
4206	4755	4689	4216	4208	4522	4599	4611	4756	4792	4919	4703	4331	4139	4366	4433	4757	4719	4898	4766	4789	4733	4536	4535	4522	4380	4091	3808	3671	4065	4459	4541	4463	4416	4300	4462	4743	4774	4482	4096	4317	4386	4013	4196	4075	4244	4470	4566	4459	4520
4621	4826	4484	4119	4331	4712	4497	4730	4777	4847	4541	4329	4196	4449	4828	5255	5470	5493	5510	5451	5218	5084	4920	4786	4823	4498	4273	4180	3912	3727	4068	4243	4307	4319	4532	4468	4385	4639	4714	4396	4247	4458	4015	3835	4078	4178	4361	4520	4439	4538
5073	4776	4291	4268	4599	4495	4575	4611	4684	4562	4146	4308	4615	5183	5614	5975	5932	5797	5650	5610	5397	5320	5099	5102	4929	4719	4571	4402	4122	3946	3843	3885	4130	4370	4340	4466	4304	4345	4747	4474	4245	4272	4232	3938	3868	4160	4157	4372	4433	4221
5182	4624	4329	4525	4625	4483	4543	4510	4327	4123	4170	4538	5300	5818	5904	6026	5731	5290	5340	5118	5158	5183	4952	5180	4836	4751	4674	4503	4387	4100	3914	3816	4024	4228	4427	4381	4259	4178	4656	4588	4466	4429	4239	4055	3952	4144	4197	4489	4530	4276
5264	4581	4508	4740	4676	4555	4426	4394	4028	4081	4451	5248	5533	5863	5645	5463	4872	4567	4347	4534	4327	4484	4605	4890	4878	4844	4703	4814	4708	4435	4176	3920	3872	4223	4272	4312	4208	4212	4492	4826	4585	4322	4467	4148	4039	4202	4226	4304	4538	4198
4878	4271	4739	4717	4579	4199	4290	4126	4052	4253	4983	5296	5701	5363	4840	4240	3694	3505	3457	3429	3600	3805	4210	4424	4879	4787	4823	4769	4751	4558	4314	3959	3760	4046	4332	4255	4250	4076	4305	4617	4610	4314	4348	4311	4176	4228	4226	4274	4301	4259
4742	4367	4748	4670	4379	4295	4188	4099	4073	4581	5293	5363	5037	4498	3832	3166	2940	2834	2930	2931	3119	3411	3685	4050	4479	4730	4992	4821	4747	4689	4355	4059	3944	3968	4068	4239	4083	4108	4306	4546	4733	4444	4421	4437	4321	4294	4247	4233	4245	4298
4513	4293	4651	4571	4141	4000	4186	4011	4279	4686	5139	5056	4449	3806	3236	2732	2623	2718	2965	2949	2898	3106	3419	3674	4001	4400	4754	4988	4766	4620	4493	4458	4213	3925	4112	4041	3950	4027	4096	4492	4608	4327	4462	4444	4318	4404	4331	4123	4018	4451
4367	4227	4541	4490	4079	4025	4053	4053	4380	4826	4966	4668	3971	3170	2780	2602	2843	2951	3092	3093	3134	3065	3060	3391	3668	4020	4813	5038	5035	4690	4589	4504	4417	4140	4043	4213	4129	3995	4042	4448	4687	4360	4373	4628	4561	4323	4322	4190	4110	4350
4021	4165	4596	4240	3842	3830	3809	4075	4578	4793	4704	4256	3540	3007	2752	2725	3086	3428	3521	3566	3238	3310	3179	3035	3303	3890	4579	4955	5142	4747	4727	4675	4671	4063	3998	4264	4145	3988	4138	4281	4423	4311	4376	4544	4623	4543	4365	4164	4035	4275
4020	4073	4343	4098	3732	3785	3889	4140	4574	4725	4541	3908	3358	2914	2796	3046	3453	3656	3925	3893	3727	3438	3146	3037	3091	3766	4391	5073	5235	4833	4804	4865	4573	4199	4107	4297	4143	4050	3948	4176	4353	4336	4348	4576	4563	4455	4242	4156	4027	4138
4013	3974	4263	4038	3645	3713	4104	4282	4496	4571	4454	3867	3297	2889	2845	3175	3509	3860	4040	4078	3755	3638	3167	2890	3015	3449	4180	4903	5131	4991	4901	4852	4751	4206	4047	4442	4277	4046	4034	4262	4183	4223	4388	4536	4683	4391	4341	4096	3977	4229
4004	3966	4252	3966	3640	3691	3998	4289	4613	4640	4482	3872	3225	2917	2958	3103	3526	3829	4061	3999	3721	3344	2982	2739	2842	3397	4033	4983	5074	4860	4727	4890	4833	4464	4302	4440	4497	3946	4006	4245	4113	4110	4397	4689	4638	4449	4306	4102	4126	4133
3942	3943	4186	3980	3628	3755	4166	4398	4517	4654	4466	3998	3497	3118	2918	3177	3509	3631	3768	3816	3454	3264	2834	2545	2773	3244	4219	4796	4939	4878	4731	4582	4662	4387	4301	4515	4482	4036	4138	4185	4069	4126	4211	4588	4634	4361	4409	4124	4127	4102
4030	3823	4211	4046	3774	3678	4078	4410	4589	4689	4641	4239	3677	3210	2914	3002	3256	3432	3349	3124	3162	2888	2608	2427	2758	3413	4341	4847	4898	4546	4443	4570	4490	4190	4324	4742	4475	4000	4180	4080	3873	4226	4155	4490	4498	4390	4485	3992	4211	4118
3981	3826	4073	4180	3849	3691	4078	4379	4634	4675	4611	4553	4058	3486	3151	3027	2998	2893	2982	2909	2709	2477	2376	2522	2892	3759	4532	4860	4823	4394	4233	4377	4285	4370	4467	4914	4360	3954	4255	4090	3809	3978	4265	4471	4388	4352	4383	4230	4244	4267
4138	3869	4037	4182	3919	3787	4126	4504	4698	4939	4689	4692	4254	4000	3486	3286	3058	2724	2616	2621	2456	2514	2643	2835	3307	4201	4857	4931	4621	4210	4244	4407	4248	4303	4707	4747	4364	4119	4247	4027	3879	4170	4301	4325	4370	4564	4498	4276	4321	4231
4195	4001	4068	4288	4154	4010	4027	4424	4696	4747	4867	4837	4697	4376	3971	3617	3358	3046	2806	2672	2732	2763	3099	3389	4057	4762	5033	4923	4315	4013	4090	4319	4210	4493	4803	4640	4296	4362	4444	4089	3869	4278	4013	4369	4459	4517	4451	4400	4402	4294
4129	4137	4113	4235	4308	4013	4090	4290	4604	4917	4755	4845	4893	4988	4578	4356	3984	3685	3383	3273	3314	3588	3851	4295	4712	5219	4981	4499	3967	3759	4077	4109	4217	4398	4694	4546	4127	4495	4609	4071	4058	4126	4146	4337	4312	4627	4334	4560	4413	4389
4085	4113	4048	4332	4526	4398	4146	4423	4582	4753	4770	4790	4808	4938	4906	4886	4820	4433	4168	4175	4470	4582	4840	4957	5277	5030	4602	3912	3632	3718	4085	4228	4367	4510	4584	4297	4412	4716	4407	3793	4145	4132	4190	4254	4315	4652	4444	4723	4373	4349
3984	4157	4171	4323	4387	4543	4405	4328	4522	4689	4769	4908	4814	4994	4961	5210	5142	5088	5078	5095	5317	5304	5434	5132	4950	4523	3960	3474	3579	3760	4172	4259	4336	4540	4417	4350	4621	4805	4310	3910	4237	4064	4200	4252	4219	4452	4444	4567	4524	4433
4223	4077	4210	4350	4434	4609	4588	4504	4442	4539	4786	4992	4771	4844	4874	4944	5157	5090	5237	5413	5349	5252	5120	4622	4190	3674	3499	3557	3771	4098	4283	4319	4445	4495	4204	4382	4863	4623	4111	4103	4277	3990	4189	4259	4329	4292	4584	4445	4535	4381
4412	4042	4277	4321	4321	4452	4683	4664	4421	4460	4671	4753	4935	4804	4824	4690	4805	4591	4791	4719	4799	4683	4280	3845	3462	3337	3455	3737	4025	4092	4191	4330	4320	4186	4221	4664	4941	4460	4021	4370	4008	4099	4257	3933	4215	4307	4592	4610	4513	4427
4580	4222	4222	4350	4374	4452	4761	4850	4631	4345	4428	4595	4755	4834	4626	4586	4637	4370	4154	4091	4185	3864	3673	3523	3408	3648	3881	4162	4279	4179	4126	4180	4071	4035	4462	4847	4622	4185	4377	4240	3964	4132	4112	4205	4050	4350	4572	4503	4704	4323
4426	4469	4427	4379	4433	4580	4643	4919	5004	4720	4608	4351	4233	4686	4741	4791	4551	4446	4139	4136	3882	3850	3770	3702	3842	4050	4183	3987	3961	3995	4096	4057	3839	4333	4725	4681	4413	4449	4489	4140	4071	4214	4072	3979	4137	4260	4379	4666	4566	4611
4353	4540	4714	4415	4321	4350	4443	4735	4950	5188	4936	4651	4320	4285	4346	4526	4492	4387	4225	4187	4093	4092	4097	4053	4112	4191	3975	3886	3890	3932	4012	3948	4041	4462	4645	4455	4437	4475	4521	4070	4176	4082	4053	4076	4070	4329	4395	4734	4522	4606
4426	4266	4695	4622	4386	4346	4484	4540	4712	5030	5245	5193	4969	4600	4467	4470	4269	4333	4238	4287	4256	4282	4121	4079	4046	3932	3921	3848	3784	3884	3981	4128	4352	4414	4266	4260	4637	4585	4183	4058	4171	4032	4163	4094	4216	4209	4417	4686	4607	4577
4747	4344	4447	4655	4555	4518	4664	4805	4475	4662	4964	5253	5444	5192	4946	4777	4617	4475	4385	4191	4205	4213	4028	4058	3858	3756	3810	3707	3621	3838	4100	4316	4273	4221	4187	4452	4804	4438	4262	4373	4121	4129	4001	4146	4055	4102	4475	4430	4611	4510
4561	4592	4358	4516	4557	4499	4690	4867	4800	4545	4559	4582	4827	5129	5215	5171	5047	4893	4758	4675	4455	4249	4036	4083	3833	3821	3727	3748	3791	4033	4262	4216	4198	4037	4411	4729	4517	4321	4208	4373	4104	4092	4147	4017	3981	4279	4361	4545	4539	4423
4356	4525	4509	4471	4215	4469	4623	4675	4872	4956	4727	4560	4478	4501	4610	4752	4703	4690	4639	4463	4430	4202	4013	3864	3790	3709	3885	3880	3989	4153	4052	3996	4052	4319	4549	4581	4394	4577	4253	4072	4064	4124	4103	3934	3991	4129	4251	4573	4360	4365
4275	4243	4542	4433	4367	4408	4492	4475	4627	4776	4946	4968	4930	4646	4603	4276	4260	4327	4149	4205	4055	4120	3841	3954	3926	4026	3925	3859	3949	3785	3970	4130	4296	4421	4413	4429	4522	4645	4229	4159	4104	4068	3960	3959	4114	4104	4388	4578	4262	4331
4442	4293	4250	4493	4518	4471	4443	4401	4493	4659	4631	4830	4958	5122	4853	4701	4695	4635	4297	4303	4223	4325	4121	4092	4017	3905	3908	3833	3720	3818	4189	4355	4416	4145	4236	4472	4827	4287	4143	4220	4042	4012	4041	4087	4010	4180	4212	4188	4293	4265
4435	4405	4332	4209	4406	4371	4544	4418	4495	4422	4364	4449	4450	4577	4834	4764	4906	4804	4654	4523	4598	4290	4255	3971	3878	3771	3553	3777	3993	4015	4304	4201	4214	4248	4488	4664	4432	4208	4262	4079	4053	4002	4081	4129	4005	4257	4166	4334	4304	4245
4458	4258	4476	4409	4229	4209	4373	4467	4604	4594	4534	4509	4505	4413	4357	4436	4482	4353	4231	4092	4047	4044	3922	3903	3803	3796	4071	3992	3999	3889	4041	4091	4357	4531	4445	4469	4534	4641	4412	4016	3891	4011	4032	4063	4157	4191	4225	4355	4153	4315
4383	4124	4265	4234	4428	4434	4318	4475	4533	4571	4609	4375	4426	4511	4409	4342	4484	4434	4117	4247	4251	4338	4059	3926	4087	3984	3895	3782	3757	3876	4041	4347	4328	4251	4327	4541	4597	4524	4143	3910	4134	3973	4088	4333	4079	4131	4242	4249	4258	4324
4291	4135	4263	4245	4275	4395	4424	4462	4472	4428	4436	4323	4403	4411	4311	4376	4351	4456	4373	4335	4397	4202	4054	4005	3954	3885	3770	3832	3912	4127	4221	4221	4282	4236	4529	4683	4508	4227	4102	4188	3939	3880	4321	4203	4125	4329	4126	4295	4376	4284
4239	4133	4233	4176	4298	4194	4287	4369	4551	4276	4237	3998	4110	4157	4189	4035	4327	4318	4323	4145	4243	4235	4060	3855	3938	4070	3977	4068	4023	3995	4095	4186	4413	4575	4391	4347	4446	4388	4237	3930	3981	4185	4076	4159	4443	4273	4208	4270	4115	4197
4181	4060	4028	4092	4119	4079	4079	4270	4298	4302	4265	4061	3982	4085	4026	4195	4168	4120	3992	4076	4087	4081	4202	3909	3920	3885	3955	4038	4140	4218	4373	4251	4302	4296	4434	4525	4447	4186	4028	4021	4113	3971	4086	4285	4187	4315	4441	4166	4142	4106
4225	3954	3991	3968	3989	4127	4127	4062	4121	4091	4191	4030	4174	4168	4294	4190	4214	4146	4176	4210	4187	4192	4176	4089	4028	4151	4342	4419	4336	4176	4276	4289	4367	4435	4437	4224	4279	4055	4155	3977	3997	4103	4280	4225	4413	4445	4103	4168	4191	4100
4166	4044	4034	4044	3917	3970	4120	4128	4030	4092	3893	4026	3960	4017	4060	4082	4055	4104	4129	4006	4047	4039	4064	3980	4070	4196	4231	4382	4399	4274	4423	4406	4373	4278	4147	4216	4201	4101	3937	3977	3941	4178	4115	4383	4505	4266	4344	4075	4183	3976
4252	4130	3989	4039	4054	3967	3952	3984	4007	4002	3975	4187	4224	4159	3961	3945	3923	4034	4018	3847	3996	4061	4112	4203	4261	4327	4553	4470	4481	4420	4601	4540	4558	4476	4189	4226	4112	4035	3897	4048	3911	4003	4324	4485	4434	4527	4155	4230	4060	4074
4318	4201	4020	3883	3895	3873	3839	4055	4025	3921	3810	3807	4008	3924	3916	3890	4104	4170	3973	4169	4133	4281	4250	4166	4329	4294	4372	4648	4462	4412	4574	4719	4459	4268	4256	4117	4112	4163	4140	3987	4150	4162	4338	4418	4555	4296	4188	4121	4136	4198
4557	3977	4112	4098	3880	3831	4014	3914	3825	3941	3855	4002	3975	3997	3961	3827	3913	3783	3988	3938	4110	4146	4243	4254	4310	4484	4646	4661	4656	4426	4496	4472	4380	4257	4117	3954	3933	4034	4180	4096	4174	4185	4414	4379	4489	4433	4309	4149	4133	4156
4544	4392	4179	4111	4035	4136	4051	4054	3981	3887	3757	3839	4020	4037	4026	4006	4133	4077	4134	4345	4364	4532	4494	4513	4443	4440	4470	4671	4547	4638	4529	4542	4412	4174	4214	4011	3876	3990	4153	4167	4127	4309	4354	4549	4507	4481	4203	4175	3985	4217
4541	4242	4297	4149	4098	4110	4125	4067	4103	4043	3877	3925	4037	3935	3790	3871	3855	3916	4026	4079	4172	4166	4339	4392	4453	4682	4575	4837	4607	4610	4465	4332	4350	4307	4081	4013	3926	4003	4236	4055	4249	4339	4314	4593	4341	4454	4253	3984	4301	4215
4705	4607	4470	4267	4314	4208	4265	4207	4182	3920	3793	3926	3928	4180	4156	4043	4132	4172	4348	4517	4503	4504	4653	4574	4704	4727	4669	4641	4729	4530	4471	4270	4329	4171	4221	4130	3970	4055	4203	4432	4536	4275	4424	4424	4473	4311	4204	4130	4112	4169
4777	4526	4349	4469	4290	4265	4356	4256	4178	4170	4082	4138	4092	4178	4169	4110	4106	4249	4239	4396	4433	4487	4482	4629	4769	4669	4842	4794	4632	4519	4295	4165	4230	4397	4217	4051	4039	4161	4278	4427	4445	4353	4290	4320	4236	4281	4162	4165	4251	4433
4766	4686	4464	4510	4400	4474	4331	4347	4250	4234	4263	4118	4419	4420	4288	4338	4289	4428	4415	4547	4617	4746	4819	4709	4665	4684	4588	4493	4444	4298	4290	4286	4120	4180	4335	4021	4257	4237	4435	4493	4541	4381	4447	4414	4388	4281	4144	4405	4350	4387
4780	4623	4582	4593	4685	4525	4595	4511	4462	4445	4370	4353	4376	4519	4400	4355	4429	4331	4441	4514	4368	4621	4637	4565	4627	4703	4459	4512	4448	4292	4070	4033	4173	4342	4230	4244	4178	4322	4523	4585	4601	4415	4267	4327	4287	4288	4222	4377	4527	4448
4931	4686	4682	4542	4707	4680	4606	4601	4477	4524	4476	4451	4531	4529	4532	4435	4380	4541	4528	4557	4526	4545	4576	4588	4556	4565	4365	4261	4371	4145	4074	4135	4131	4201	4386	4340	4516	4520	4578	4387	4539	4498	4465	4221	4145	4416	4514	4458	4559	4577
4711	4520	4632	4596	4714	4564	4618	4709	4592	4680	4448	4407	4542	4550	4468	4639	4492	4409	4601	4433	4446	4419	4343	4421	4457	4313	4236	4185	4081	4003	3979	4079	4146	4408	4441	4486	4545	4527	4541	4360	4504	4346	4339	4136	4211	4399	4467	4526	4626	4596
4552	4552	4594	4701	4652	4747	4664	4647	4628	4557	4555	4696	4743	4720	4684	4747	4677	4562	4572	4432	4339	4261	4376	4346	4207	4249	4275	4141	4001	4046	4176	4173	4193	4081	4485	4532	4702	4461	4455	4435	4470	4371	4308	4060	4278	4495	4526	4735	4772	4677
4294	4403	4396	4552	4473	4646	4585	4567	4613	4597	4493	4765	4739	4569	4417	4357	4445	4447	4302	4248	4159	4131	4144	4170	4225	4136	4077	4153	3981	3926	4159	4104	4379	4316	4530	4510	4721	4501	4473	4369	4462	4273	4252	4109	4318	4567	4447	4704	4798	4729
4238	4290	4243	4375	4372	4527	4436	4492	4433	4562	4478	4675	4590	4432	4477	4399	4467	4463	4246	4293	4164	4070	3928	4022	4030	4052	4073	4002	4036	4098	4235	4240	4189	4358	4346	4653	4682	4492	4254	4145	4175	4333	4184	4303	4353	4296	4514	4713	4732	4647
4038	4090	4112	4206	4267	4289	4263	4229	4292	4392	4420	4526	4442	4364	4397	4295	4344	4249	4189	4116	4140	4049	3798	3989	4082	4175	4020	4044	4034	4199	4327	4536	4267	4232	4186	4563	4506	4309	4206	4144	4128	4058	4471	4247	4471	4494	4528	4707	4680	4599
4030	3858	3996	3968	4080	4155	4198	4334	4204	4274	4192	4192	4268	4101	4217	4203	4123	4084	3961	4007	3892	3774	3813	3872	3927	4015	4116	4145	4050	4156	4318	4292	4278	4476	4435	4248	4270	4339	4080	3918	4089	4128	4302	4441	4480	4501	4523	4678	4610	4549
3929	3876	3903	3968	3921	4108	4075	4113	4026	4085	4124	4128	4072	3994	4105	4063	4217	4046	4202	3819	4090	3972	4017	3901	3966	4003	4083	4122	4100	4318	4261	4321	4286	4333	4213	4262	4307	4205	4070	4150	4061	4138	4368	4346	4452	4363	4519	4474	4454	4432
4033	3809	3897	4068	3981	4037	4108	4118	3963	4010	4070	4110	4156	4025	4064	4170	4148	4110	4153	4190	4124	4231	4106	4257	4138	4104	4114	4188	4225	4309	4203	4230	4325	4206	4132	4130	4080	4120	4323	4232	4324	4155	4431	4448	4434	4449	4459	4364	4494	4420
4199	4101	4020	4067	4160	4082	4172	4214	4219	4141	4095	4089	4170	4156	4126	4248	4169	4334	4356	4256	4187	4180	4180	4234	4384	4319	4357	4327	4313	4354	4164	4160	4145	4116	4132	4095	3968	4246	4398	4309	4318	4229	4624	4483	4436	4389	4304	4165	4204	4435
4188	4096	4249	4397	4155	4144	4219	4245	4150	4287	4206	4069	4242	4216	4232	4280	4440	4442	4430	4352	4371	4251	4362	4400	4461	4391	4316	4395	4180	4214	4074	3983	3943	4006	4051	4065	4009	4238	4343	4400	4332	4434	4389	4391	4336	4422	4406	4344	4411	4395
4495	4356	4342	4314	4347	4246	4188	4403	4354	4231	4304	4243	4492	4497	4211	4384	4501	4550	4521	4439	4361	4442	4476	4398	4471	4363	4167	4308	4171	4155	4026	4076	3986	4038	4048	4018	3973	4203	4391	4424	4637	4283	4361	4460	4210	4342	4420	4424	4373	4581
4396	4465	4301	4479	4540	4282	4328	4297	4332	4568	4436	4437	4300	4332	4436	4448	4674	4647	4538	4544	4505	4439	4409	4401	4408	4304	4168	4153	3894	4010	3884	3937	3993	4213	4107	4028	4290	4356	4432	4523	4370	4205	4409	4196	4219	4403	4415	4478	4431	4403
4462	4347	4332	4329	4283	4517	4419	4437	4458	4379	4465	4396	4317	4427	4492	4475	4707	4490	4548	4472	4383	4447	4318	4360	4282	4131	3954	3928	4013	3834	3924	3872	3940	4147	4322	4318	4390	4311	4346	4307	4382	4220	4261	4063	4234	4292	4458	4543	4466	4511
4181	4246	4371	4347	4337	4334	4328	4472	4266	4545	4477	4504	4404	4353	4391	4453	4577	4488	4399	4491	4376	4314	4162	4282	4145	4078	3920	3936	4051	3967	4073	3917	4020	4048	4339	4430	4353	4152	4107	4255	4341	4258	4182	4154	4252	4263	4291	4489	4669	4504
4201	4115	4152	4098	4118	4001	4092	4134	4286	4222	4250	4250	4246	4242	4325	4393	4368	4167	4275	4219	4272	4184	4133	4110	4201	3934	3980	3912	3997	4183	4194	4313	4301	4342	4341	4406	4222	4125	4200	4137	4247	4246	4263	4211	4353	4318	4246	4381	4532	4484
4183	3955	4011	3979	3886	4001	3971	4129	4115	4127	4018	4173	4021	4082	4076	4089	4149	4020	4229	4228	4097	4112	4210	4247	4168	4208	4061	4025	4219	4294	4304	4437	4432	4369	4290	4356	4204	4214	4187	4097	4212	4282	4313	4405	4334	4329	4282	4387	4452	4509
4055	4089	3924	3864	3867	3939	3851	4004	3943	3912	4022	3947	3917	3905	4012	4029	3984	4090	4020	4073	4129	4193	4178	4328	4308	4226	4100	4295	4334	4449	4380	4581	4420	4326	4272	4303	4244	4249	4182	4157	4212	4406	4523	4474	4554	4189	4361	4373	4452	4463
4208	4183	3952	3968	3936	3856	3880	3892	3802	3850	3931	3827	3876	3910	3908	3873	4007	3978	4049	4055	4064	4175	4215	4260	4117	4190	4269	4299	4254	4477	4246	4445	4432	4267	4055	4127	4254	4200	4229	4192	4264	4498	4532	4616	4499	4303	4281	4337	4488	4421
4445	4220	4096	4185	4061	4068	4067	3965	4023	3912	4006	3828	3991	4062	3961	3976	4106	4137	4116	4233	4273	4220	4327	4175	4116	4270	4310	4307	4245	4260	4278	4284	4186	4178	4143	4167	4179	4332	4383	4358	4407	4438	4441	4546	4346	4224	4569	4440	4348	4484
4692	4493	4397	4333	4295	4298	4260	4183	4240	4091	4059	4059	4080	4037	4124	4104	4021	4232	4077	4374	4329	4232	4401	4325	4064	4236	4333	4359	4216	4134	4195	4206	4213	4194	4127	4224	4274	4369	4334	4401	4532	4505	4442	4254	4283	4404	4464	4514	4298	4376
4652	4660	4627	4559	4501	4467	4377	4289	4435	4225	4186	4105	3989	4134	4142	4319	4166	4139	4387	4347	4257	4350	4343	4113	4283	4159	4213	4033	4164	4186	4230	4209	4220	4216	4295	4279	4397	4392	4367	4504	4464	4502	4446	4235	4311	4394	4531	4683	4334	4308
4409	4467	4486	4392	4453	4394	4441	4352	4368	4308	4162	4314	4186	4184	4238	4104	4177	4102	4198	4220	4155	4149	4202	4121	4053	4040	4113	4087	4048	4130	4280	4197	4254	4317	4510	4485	4453	4402	4332	4330	4506	4461	4349	4227	4413	4612	4641	4530	4508	4533
4310	4346	4304	4162	4186	4362	4311	4383	4348	4295	4149	4268	4295	4105	4089	3997	4097	3999	4044	4067	4058	4094	3923	4035	3944	3987	3893	4072	4056	4289	4253	4294	4262	4368	4550	4485	4369	4243	4269	4413	4378	4387	4384	4376	4437	4569	4780	4618	4635	4648
4147	4163	4006	4115	4175	4056	4239	4187	4069	4184	4112	4024	4151	4085	4018	3956	3975	3865	3889	3861	3834	3876	3860	3799	3914	3958	3958	4080	4075	4148	4223	4197	4175	4335	4393	4478	4264	4185	4180	4365	4404	4295	4263	4484	4585	4601	4561	4721	4492	4697
4188	4062	3967	3914	4086	3998	4043	4120	4017	3909	4039	4102	4117	4040	3864	3850	3834	3825	3772	3896	3956	3970	3888	3906	3979	3909	4057	4049	4121	4089	4206	4207	4049	4196	4376	4341	4128	4140	4133	4225	4285	4421	4362	4565	4761	4495	4396	4361	4556	4608
4181	4004	4019	4141	4270	4227	4202	4003	4030	4018	4041	4061	4070	4100	4040	4118	3942	4003	3861	4022	3951	4038	4053	3970	4135	4011	4056	4043	4086	4186	4150	4153	4143	4407	4158	4118	4194	4201	4055	4206	4265	4251	4512	4525	4692	4368	4132	4400	4463	4647
4173	4207	4140	4311	4156	4271	4211	4157	4085	4216	4118	4279	4160	4110	4173	4150	4033	4146	4199	4006	4033	4092	3944	4207	4102	4176	4010	4061	4084	4068	3949	4024	3945	4215	4172	4105	4108	4195	4267	4259	4224	4343	4326	4474	4313	4273	4264	4211	4436	4480
4342	4144	4085	4293	4187	4312	4336	4369	4292	4304	4483	4490	4268	4167	4293	4235	4320	4224	4208	4151	3981	4046	3871	4021	4044	4069	4023	4007	3919	4169	3898	3836	4045	4091	4178	4061	4101	4209	4259	4371	4255	4165	4356	4348	4263	4281	4383	4486	4505	4383
4312	4157	4158	4224	4191	4267	4476	4340	4297	4534	4531	4413	4247	4171	4212	4235	4310	4146	4125	4072	4003	4081	3960	3933	4081	4100	3964	3749	4020	4005	3843	3965	3985	4292	4182	4099	4272	4180	4147	4161	4272	4136	4192	4232	4227	4198	4384	4544	4303	4157
4106	4110	4121	4095	4104	4171	4239	4190	4181	4313	4379	4313	4311	4263	4132	4239	4227	4151	3971	3985	3925	3946	4032	3962	4030	4024	3839	3960	3954	4020	3905	3979	4068	4291	4274	4164	4275	4023	4205	4064	4044	4202	4207	4146	4075	4224	4425	4555	4293	4050
4020	3875	3898	3993	4063	3972	4014	4075	4026	4126	4312	4220	4257	4126	4319	4090	4184	4046	4024	4005	3917	3891	4103	4136	4151	4153	3924	3927	4048	4053	4031	4034	4053	4207	4162	4074	4057	4053	3921	3901	4113	4086	4106	4081	3983	4221	4233	4388	4299	4142
3944	3991	3897	3822	3806	3813	3827	3944	3849	4026	4135	4105	4101	4157	4127	4221	4171	4149	4014	4111	3990	3874	4060	4251	4129	4259	4069	4052	4101	3927	4000	4064	4101	4084	4058	3966	4079	3961	3887	4076	3971	4239	4193	4275	4036	4147	4411	4171	4226	4079
4215	4001	3991	3898	3927	3944	3807	3790	3825	3950	4025	4140	4089	4062	4218	4147	4188	4130	4057	4312	4172	4144	4191	4255	4228	4267	4328	4179	4157	3960	3997	3946	3966	4012	3810	4052	4062	4029	3994	3975	4107	4251	4191	4009	4190	4132	4282	4104	4090	4101
4540	4241	4027	4118	4000	3868	3925	4008	3817	4007	4049	4096	4217	4122	4177	4205	4383	4279	4142	4237	4227	4260	4275	4328	4301	4165	4213	4238	4089	3932	3987	3921	4005	3955	3964	4060	4287	4203	4239	4106	4166	4197	4168	4041	4257	4176	4227	4067	4030	4077
4289	4355	4325	4245	4063	4179	4104	4141	3984	3983	4165	4178	4147	4229	4227	4145	4285	4349	4344	4318	4311	4175	4356	4327	4210	4188	4166	4135	4117	3963	3942	4007	4028	4092	4155	4178	4224	4168	4114	4135	4267	4194	4063	4111	3993	4377	4374	4120	3971	4158
4378	4334	4270	4208	4042	4105	4084	4057	4095	4002	4130	3969	4070	4064	4066	4156	4219	4360	4236	4265	4172	4214	4308	4131	4375	4186	4208	4163	4183	4075	4033	4157	4233	4074	4195	4227	4282	4158	4069	4358	4176	4296	3974	4209	4198	4438	4235	3962	3971	4093
4287	4163	4221	4135	4209	4039	3963	4064	3923	3982	4047	3972	4046	3933	3952	3902	4086	4095	4164	4076	4181	4175	4212	4155	4272	4318	4232	4264	4119	4199	4074	4241	4171	4312	4185	4234	4259	4056	4037	4101	4326	4222	4150	4119	4344	4450	4264	3969	3890	4178
4183	4254	4073	4051	4132	4142	3949	3872	3959	3910	3835	3862	3982	4001	3912	3854	3859	3829	4032	3855	4048	4130	4204	4176	4106	4290	4357	4374	4267	4108	4239	4212	4251	4187	4350	4330	4402	4126	4120	4175	4374	4493	4273	4205	4372	4567	4252	4088	4053	4285
4236	4209	4110	4114	3979	4057	3972	3875	4000	4005	4026	4051	3917	4084	4049	3916	3951	3922	4074	4076	3958	4077	4223	4295	4172	4310	4251	4239	4277	4151	4386	4196	4150	4078	4292	4368	4370	4284	4243	4295	4493	4402	4187	4247	4284	4401	4190	3977	4181	4529
4294	4186	4273	4060	4115	4068	4197	4055	4150	4152	3928	3965	3998	4197	4157	4242	4027	4154	4102	4094	4174	4250	4223	4392	4246	4331	4472	4290	4217	4171	4225	4182	4066	4207	4262	4339	4433	4255	4324	4471	4576	4370	4065	4293	4500	4352	4116	3965	4287	4547
4350	4399	4293	4302	4139	4182	4318	4316	4287	4161	3906	4039	3935	3933	4087	4228	4157	4062	4142	4059	4073	4234	4091	3989	4161	4083	4246	4264	3953	4009	4151	4040	4010	4148	4344	4519	4382	4139	4335	4597	4669	4167	4066	4245	4507	4373	3999	4048	4320	4619
4305	4051	4214	4206	4091	4132	4094	4307	4277	4192	4246	3886	3790	3942	4021	4177	4083	4043	4074	3954	4067	3964	4076	3983	4022	4073	4026	4083	3949	4064	4146	4050	4154	4268	4447	4406	4303	4192	4237	4472	4313	4068	4048	4383	4498	4349	4200	4187	4523	4661
4143	4056	4010	4297	4092	4058	4180	4274	4239	4128	4096	3979	3938	4099	4302	4262	4118	3968	4079	3992	3997	4197	3883	3935	3956	4163	4220	4092	4046	4052	4210	4112	4127	4283	4371	4369	4138	4138	4424	4432	4277	4129	4186	4510	4490	4205	3947	4167	4388	4436
4124	4047	3987	4159	4008	4042	4084	4191	4138	4204	4136	4168	4068	4207	4097	4088	4100	4069	4065	3963	4038	3842	4131	3897	4033	4297	4101	4087	4029	4160	4071	4152	4089	4061	4249	4251	4211	4151	4354	4295	4293	3984	4295	4500	4427	4208	3963	4115	4365	4240
4173	4037	3965	4094	4058	4082	4074	4110	4025	4245	4096	4210	4140	4131	4276	4198	4182	4209	4171	4185	4127	4194	4039	4088	4124	4156	4146	3941	3948	3957	4059	3992	3871	4029	4221	4215	3900	4119	4413	4328	4099	4110	4367	4464	4427	4040	3811	4166	4305	4235
4264	4170	4111	4169	4190	4075	4120	4156	4132	4096	4215	4215	4300	4225	4046	4211	4272	4367	4065	4091	4097	4191	4108	4061	4158	4224	4121	3892	3994	3927	4035	3805	3834	4155	4197	3976	4048	4079	4382	4200	4060	4026	4077	4490	4154	3885	3929	4244	4342	3962
4231	4280	4127	4123	4042	4048	3966	4026	3986	4064	4144	4233	4189	4202	4216	4167	4306	4263	4058	4036	4086	4148	4095	3999	4152	4172	4055	3824	3949	4095	4034	3904	3952	4168	4162	4251	4091	4179	4311	4215	3958	3938	4090	4461	4054	3687	3999	4308	4392	4033
4274	4181	4080	4014	3971	3922	4097	4123	4055	3966	3988	4175	4303	4119	4235	4076	4297	4189	4035	4133	3931	4100	4092	4059	4004	4227	3943	3926	4023	4181	4174	3989	4024	4143	4237	4153	4137	4104	4207	4171	3880	4072	4287	4358	4066	3821	3981	4230	4097	3745
4206	4198	4191	4085	3962	4062	4024	4092	3875	4054	3965	4041	4049	4206	4145	4239	4142	4087	3984	4064	4112	4062	3984	4051	4240	4157	4015	4112	4112	4173	4114	4069	4024	4205	4178	4248	4085	4231	4238	4104	4072	4150	4451	4456	3918	3775	4085	4276	4281	3761
4208	4320	4289	4291	4074	4015	4000	4001	4051	3977	3991	3978	4098	4116	4160	4087	4106	4079	4072	4142	4157	4223	4087	4136	4123	4160	4192	4110	4248	4146	4083	4054	4085	4185	4173	4201	4161	4133	4359	4147	4087	4208	4589	4433	4035	3834	4230	4350	4232	3861
4123	4296	4290	4244	4165	4041	4000	4192	4240	4086	3986	3930	4131	4176	4176	4168	4081	4083	4207	4140	4037	4056	4068	4161	4236	4335	4252	4147	4130	4172	4035	3994	4149	4235	4424	4314	4249	4406	4581	4086	3981	4143	4545	4370	3916	3853	4186	4494	4329	4078
4136	4182	4096	4323	4162	4139	4219	3970	4139	3983	4148	4090	4111	4078	4113	4125	4117	4100	3993	4273	4081	4044	3957	4124	4216	4065	4078	4254	4157	4120	4083	4047	4235	4369	4374	4319	4356	4558	4429	4051	4165	4326	4628	4270	3987	4016	4257	4528	4210	4035
4191	4270	4054	4141	4096	4067	3968	4062	4083	4141	4084	4260	4157	4133	4057	4119	4133	4026	4022	3996	3979	3953	3847	3993	4122	4050	3939	4070	4165	4120	4096	4205	4191	4555	4327	4180	4334	4435	4412	4182	4246	4322	4525	4333	4059	4009	4452	4491	4267	3944
4118	4104	4022	4016	3856	4022	4083	4056	4078	4054	4154	4119	4261	3970	4024	4068	4054	3906	3927	3990	4015	3945	3892	4039	4049	4122	4063	4015	4254	4140	4009	4139	4227	4342	4252	4118	4359	4452	4321	4111	4194	4537	4614	4302	4189	4092	4506	4323	4172	4061
4281	4161	4043	4049	4072	4115	4094	4128	4071	4038	4043	4163	4208	4126	4047	4108	4133	4064	4025	3908	3905	3998	3903	4009	4030	4001	4158	4066	4058	4031	3946	4055	4171	4239	4241	4070	4191	4357	4393	4280	4290	4497	4632	4201	4137	4111	4418	4543	4103	4171
4141	4320	4276	4177	4054	4045	4216	4069	4103	4160	4101	4259	4133	4217	4186	4187	4144	4080	4042	3953	4082	4001	3893	4059	4133	4117	3976	4016	4013	4000	3892	3981	4161	4306	4088	4103	4322	4601	4395	4116	4238	4366	4441	4272	4024	4124	4442	4460	4290	4271
4235	4276	4268	4162	4160	4163	3969	4255	4076	4113	4081	4235	4111	4199	4163	4163	3966	4144	4043	4027	4054	3906	3907	4039	4027	3995	3929	4008	4146	3969	4000	4014	4256	4330	4187	4123	4421	4539	4270	4114	4185	4338	4375	4247	4003	4330	4532	4353	4303	4193
4096	4155	4184	4093	4062	4093	4027	4068	4121	4091	4123	4124	4037	4134	4034	3968	4087	4103	3977	4018	3966	4041	3935	4168	4090	3987	3949	4068	4062	4223	3909	4184	4303	4208	4227	4201	4190	4428	4434	4223	4226	4455	4381	4168	4190	4310	4473	4440	4172	4215
4210	4124	4250	4312	4051	4183	3958	3970	4051	4043	4160	4051	4095	3978	4141	3980	3992	3994	4007	4096	3982	3968	3980	3965	4092	3940	3952	4097	4117	4097	4026	4205	4294	4103	3975	4082	4204	4504	4396	4188	4257	4403	4455	4214	4119	4165	4486	4333	4238	4099
4239	4164	4216	4202	4132	4145	4146	4031	4014	4027	4124	3992	4055	3972	4063	3936	3989	4082	3833	3954	3923	3834	3965	4029	4031	3955	3965	4051	4095	4175	3946	4223	4237	4267	4125	4027	4265	4385	4339	4139	4291	4389	4517	4195	4034	4311	4363	4491	4155	4165
4121	4079	4180	4140	4098	4103	4184	4107	4090	4020	4064	4214	3969	3929	3925	3968	3925	3863	3884	3988	3893	4092	4029	3949	4006	3915	3940	4014	4071	4051	4033	4097	4190	4168	4171	4200	4234	4271	4160	4197	4099	4320	4375	4183	4233	4234	4400	4520	4259	4134
4199	4175	4136	4142	4129	4183	4099	3920	4012	4002	4049	3996	3985	3937	3898	3884	3862	3676	3805	3919	3988	3938	3854	3926	4092	3962	3870	4047	4145	4141	4109	4196	4206	4304	4256	4210	4138	4229	4170	4099	4102	4376	4438	4279	4198	4535	4584	4599	4192	4106
4316	4182	4239	4102	4198	3985	4060	3958	3949	3971	4124	4011	3955	3876	3948	3925	3916	3754	3672	3829	3897	3931	3846	3995	4040	4082	3994	3868	4170	4140	4112	4057	4143	4293	4182	4231	4205	4239	4091	4054	4145	4430	4377	4176	4228	4410	4547	4583	4296	4221
4275	4296	4071	4171	3953	3956	4085	4054	4052	3913	4147	4121	4127	4021	3940	3898	3661	3803	3807	3928	3801	3942	3821	3920	3983	4012	4023	3947	4132	3990	4029	4062	4237	4182	4265	4310	4300	4287	4303	4085	4208	4418	4286	4332	4281	4466	4659	4551	4345	4277
4235	4231	4200	4058	4059	4026	4002	4107	4025	3925	4150	3953	4004	4009	3914	3897	3893	3827	3846	3911	3866	3898	3931	3961	3995	3910	3969	3943	3920	4035	4106	3998	4280	4275	4279	4279	4240	4383	4112	4161	4101	4564	4336	4417	4355	4368	4668	4671	4460	4186
4075	4069	4060	3879	3911	3960	4038	4010	4008	3865	3959	3985	3963	3940	3897	3927	3833	3912	3877	3770	3860	3803	3968	3906	3976	3987	4027	3949	4053	3958	4015	4039	4272	4418	4291	4153	4317	4213	4166	4034	4128	4415	4453	4355	4342	4484	4589	4711	4409	4310
4120	4094	4070	4098	3805	3755	3897	3843	3921	3772	3846	3955	3933	3877	3910	3833	3858	3808	3959	3798	3786	3816	3870	3886	4053	4014	4124	4059	4064	4011	3893	4220	4113	4151	4104	4195	4250	4395	4241	4143	4160	4263	4430	4453	4306	4470	4563	4508	4371	4365
4120	3963	4046	3918	4012	3980	3868	3908	3848	3921	3872	3884	3879	3901	3934	3817	3799	3728	3913	3954	3965	3902	3839	4037	3922	3900	3971	4006	4099	4051	3981	4039	4197	4146	4113	4068	4248	4192	4215	4192	4168	4430	4395	4483	4287	4525	4519	4479	4312	4422
4038	4136	3894	4008	3955	3797	3801	3872	3868	3829	3897	3862	3880	3817	3787	3781	3751	3870	3766	3978	3917	3825	4055	3901	4031	3856	4029	4021	3980	4181	4104	4045	4173	4253	4188	4138	4255	4279	4109	4140	4277	4334	4462	4406	4349	4336	4331	4510	4396	4382
3996	3913	3981	3933	3974	3912	3862	3850	3749	3824	3794	3680	3789	3798	3650	3675	3677	3839	3715	3916	3917	3908	3876	3998	4119	4041	3950	4038	4109	4075	4123	4102	4219	4189	4151	4160	4192	4344	4266	4259	4320	4494	4596	4434	4280	4334	4511	4584	4345	4280
3982	4009	3901	3919	3901	3919	3847	3820	3759	3846	3751	3886	3732	3665	3714	3599	3755	3646	3818	3825	3832	3942	3923	4117	3995	3992	3957	3917	3983	4123	4177	4063	4293	4190	4190	4173	4295	4334	4269	4357	4456	4396	4504	4522	4456	4475	4441	4452	4259	4244
4007	3855	3990	3783	3860	3991	3809	3984	3798	3985	4011	3818	3847	3896	3775	3763	3779	3711	3797	3906	3829	3823	4049	4007	4010	3912	3897	3901	3942	4087	3973	4024	4130	4143	4167	4121	4317	4309	4244	4332	4374	4523	4468	4484	4361	4630	4482	4470	4297	4360
3879	3829	3859	3861	3881	3890	3846	3802	3856	3966	3864	3926	3796	3990	4042	3795	3775	3820	3716	3940	3793	3845	3876	3874	3823	3790	3856	3895	3850	4001	3923	4085	4074	4259	4033	4147	4156	4298	4254	4216	4376	4261	4439	4314	4364	4425	4542	4494	4184	4283
3779	3824	3676	3709	3775	3908	3717	3759	3744	3734	3876	3819	3799	3939	3832	3848	3877	3877	3908	4033	3898	3833	3909	3819	3899	3776	3744	3798	3982	3923	3952	4098	4081	4229	4114	4263	4249	4296	4079	4193	4415	4388	4395	4401	4420	4443	4703	4559	4481	4289
3956	3673	3675	3695	3762	3684	3761	3838	3748	3916	3805	3696	3897	3830	3858	3784	3927	3898	3945	3933	4013	3947	3918	3894	3804	3855	3814	3843	3969	3932	3751	3869	4072	4036	4084	4098	4285	4303	4334	4371	4306	4460	4475	4454	4422	4468	4654	4407	4414	4211
3829	3854	3764	3767	3639	3755	3774	3825	3833	3887	3948	3773	3950	3956	3992	3980	3997	3976	3901	3972	3984	3881	3878	3896	3884	3775	3894	3808	3785	3829	3784	3803	4026	3961	3959	3953	4200	4314	4237	4275	4360	4425	4386	4264	4355	4382	4403	4310	4316	4222
3941	3807	3703	3682	3595	3779	3701	3798	3761	3847	3790	3877	3805	3910	3960	3925	4007	3942	4054	3994	4036	3981	3962	3857	3901	3908	3750	3827	3923	3871	3775	3803	3942	3991	4101	4009	4119	4272	4204	4042	4234	4258	4385	4365	4174	4333	4321	4387	4344	4258
3820	3759	3652	3708	3727	3690	3758	3695	3739	3589	3673	3803	3837	3850	3838	3893	3992	4051	3911	4131	3962	3974	3839	3942	3947	3816	3814	3675	3902	3791	3743	3734	4039	4151	3991	4184	3971	4224	4312	4036	4166	4352	4550	4367	4311	4261	4471	4271	4298	4249
3694	3656	3679	3703	3602	3701	3637	3723	3607	3615	3718	3731	3820	3793	3834	3945	3994	4039	4019	4101	4082	3988	3955	3807	3761	3886	3813	3846	3897	3848	3918	3792	4022	4107	4001	4140	4125	4277	4274	4205	4256	4351	4440	4442	4241	4105	4265	4423	4344	4098
3817	3840	3739	3855	3840	3821	3704	3751	3700	3748	3739	3739	3666	3833	3839	3855	3878	3837	4087	4102	4009	3924	3930	3918	3741	3754	3709	3815	3732	3828	3871	3868	3941	4106	3952	3994	4095	4324	4467	4365	4297	4333	4412	4409	4318	4128	4282	4302	4248	4163
3880	3920	3878	3838	3951	3792	3819	3794	3874	3764	3728	3736	3652	3837	3877	3791	3912	3886	3966	3857	3857	3855	3776	3893	3825	3666	3637	3711	3838	3892	3888	3824	3879	4062	3949	3994	4020	4233	4411	4383	4290	4331	4464	4211	4132	4076	4191	4472	4384	4197
3784	3831	3917	3956	3805	3839	3919	3975	3815	3781	3687	3719	3730	3839	3859	3930	3764	3842	3798	3902	3774	3842	3842	3800	3640	3685	3523	3644	3825	3928	3893	3825	3848	4000	4079	4014	4009	4051	4313	4146	4157	4157	4140	4099	4288	3943	4212	4413	4408	4292
3671	3898	3792	3887	3908	3856	3837	3878	3975	3851	3681	3744	3875	4023	3909	3831	3913	3870	3847	3801	3731	3794	3717	3622	3707	3751	3584	3594	3674	3725	3901	3958	3956	4074	4113	4071	4030	4087	4131	4154	4099	4042	4119	4284	4068	3969	4003	4318	4341	4423
3820	3757	3820	3913	3848	3958	3872	3910	3988	3896	3807	3880	3888	4070	3928	4005	3909	4009	3805	3811	3615	3678	3896	3752	3608	3657	3630	3452	3588	3839	3861	3857	3888	3960	4078	4108	4053	4102	4183	4106	4029	3907	4058	4120	4167	4090	4008	4234	4346	4209
3937	3843	3756	3986	3985	3898	4038	3920	3909	3856	3810	3879	4137	4021	3969	3997	3998	3902	3876	3820	3770	3864	3756	3680	3663	3783	3623	3691	3527	3835	3802	3740	3876	3912	4039	4012	3955	3987	4042	3943	3891	3886	4052	4217	4105	3941	3998	4145	4364	4376
4016	3795	3957	4023	3897	3809	3858	3871	3990	3896	3753	3808	3918	3961	4007	3963	3957	3936	3789	3829	3811	3682	3755	3739	3849	3819	3742	3749	3610	3739	3753	3755	3767	3842	3880	3990	3979	3930	3979	4021	3897	3765	3926	4182	4190	4073	4053	4068	4426	4421
3897	3838	3839	3980	3989	3935	3802	3751	3772	3822	3824	3801	3850	3866	3860	3938	3920	3973	3979	3930	3759	3729	3808	3610	3798	3607	3839	3829	3763	3710	3929	3889	3717	3718	3968	4019	4003	3934	4015	3923	3710	3742	3964	4128	4313	4110	4019	4004	4352	4334
3831	3960	3758	3840	3899	3853	3840	3711	3722	3767	3672	3633	3801	3838	3795	4036	3750	3925	3961	3978	3763	4026	3685	3844	3809	3914	3800	3877	3649	3819	3858	3856	3721	3910	3948	3995	3960	3896	3798	3979	3774	3783	3909	4131	4370	4336	4087	4034	4217	4257
3947	3987	3903	3899	4161	3960	3900	3771	3822	3719	3728	3776	3712	3755	3866	3939	3815	3780	3836	3874	3805	3812	3929	3881	3890	3765	3884	3764	3722	3801	3790	3827	3773	3775	3939	4062	3947	3874	3999	3889	3931	3926	3849	4177	4310	4432	4257	4125	4045	4100
4012	3903	3921	3989	4010	3884	4055	3935	3707	3727	3822	3740	3683	3874	3723	3855	3807	3781	3815	3839	3778	3726	3911	3908	3799	3839	3728	3885	3855	3893	3866	3833	3785	3835	3924	4070	4070	3891	3850	3994	4030	4033	3985	4033	4161	4414	4385	4112	4074	4142
4050	4086	3931	4064	4048	4039	3968	3797	3912	3843	3751	3852	3748	3712	3778	3758	3716	3665	3738	3888	3585	3771	3825	3794	3792	3790	3727	3688	3885	3781	3802	3856	3835	3787	3901	3976	3920	3978	3829	3991	3979	4049	4055	4101	4262	4359	4505	4258	4028	4000
4040	3988	3910	3972	3953	3944	3916	3993	3941	3900	3968	3879	3862	3981	3967	3795	3812	3750	3742	3725	3733	3809	3800	3676	3872	3542	3905	3829	3881	3703	3806	3759	3900	3847	3881	3921	4060	3840	3837	3903	3960	3990	4115	4116	4016	4357	4346	4202	3961	4049
3857	3914	3898	3918	3690	3767	3799	3891	3851	3951	3890	4007	4088	4153	4183	3888	3853	3982	3768	3767	3624	3799	3844	3892	3829	3669	3733	3661	3667	3545	3671	3772	3709	3773	3805	3804	4053	4088	4012	3901	3846	4071	4224	4031	4112	4200	4205	4053	4020	3990
3911	3807	3807	3739	3690	3767	3636	3707	3893	3909	3880	3944	4106	4073	4090	3967	3872	3857	3983	3745	3884	3960	3961	4005	3729	3752	3645	3706	3529	3605	3668	3766	3796	3719	3738	3883	3946	3905	3919	3892	3931	4054	4105	4174	4064	4203	4043	4055	3905	4009
3887	3818	3712	3681	3697	3611	3695	3760	3705	3840	3873	3850	4088	4050	4026	4159	3936	3983	3838	3886	3707	3892	3828	3992	3945	3765	3812	3663	3564	3600	3770	3667	3825	3652	3677	3770	3860	3986	4013	3855	4006	4055	4187	4196	4114	4040	4245	4084	4080	3965
3941	3816	3643	3726	3808	3720	3702	3669	3687	3871	3800	3967	3862	3807	3776	3997	3883	3829	3856	3837	3943	3856	3975	3988	3901	3864	3749	3731	3644	3769	3666	3779	3938	3698	3700	4025	4061	4003	3881	4062	3967	4080	4194	4202	3912	4120	3907	4059	4016	3982
3874	3775	3755	3766	3822	3757	3702	3749	3687	3878	3937	4110	3886	3882	3962	3970	3795	3911	3802	3914	3706	3771	3804	3919	3896	3812	3798	3766	3927	3663	3810	3634	3866	3795	3950	3859	3989	4083	3822	3910	3835	3972	4057	4274	3942	4016	4014	4109	4059	4000
4123	3984	3900	3820	4053	3851	3851	3757	3923	3936	3985	4050	4001	3995	3822	3822	3863	3917	3761	3708	3822	3626	3723	3845	3761	3772	3567	3827	3743	3907	3813	3807	3977	3989	4000	4016	4106	4030	4129	3917	4095	3958	4070	4188	3996	3907	4049	4036	3907	4040
4069	4068	3902	3815	3887	3920	3945	3949	3999	4017	3996	4018	4128	3874	3887	3893	3880	3675	3807	3886	3874	3819	3628	3737	3659	3679	3688	3732	3818	3776	3745	3890	4052	3870	4126	3971	4038	3981	4047	4133	4058	3980	4098	4055	4015	3988	4144	3958	3975	3958
4016	3906	3803	3832	3959	4024	3849	4048	3903	3846	3807	3952	3885	3973	3947	3723	3851	3864	3705	3878	3879	3856	3647	3715	3745	3758	3636	3727	3773	3797	3871	3851	3875	3954	3891	3957	3927	3955	3985	4003	4055	3917	4054	4279	4007	4034	4134	4065	3927	4059
3902	3707	3834	3917	3800	3867	4169	3974	3951	3928	3737	3840	4010	3890	3975	3795	3837	3767	3723	3780	3881	3652	3764	3715	3623	3648	3715	3584	3689	3795	3782	3657	3893	3957	3876	3836	3927	3949	4016	3920	4094	3848	3873	4087	4106	4136	4108	4120	4100	4062
3773	3836	3914	3902	4073	3991	3936	4073	3994	3803	3758	3846	3872	3935	3885	3633	3683	3747	3717	3748	3627	3742	3763	3704	3682	3624	3897	3729	3766	3804	3781	3794	3736	3879	3898	4008	3882	3981	3998	3824	3930	3809	3925	3983	3781	3901	4073	4150	4085	4045
3847	4024	3958	4006	4027	4201	4172	4115	4129	3999	3873	3901	3967	3789	3782	3842	3640	3715	3702	3794	3743	3787	3730	3649	3737	3742	3761	3866	3798	3623	3814	3825	3861	3747	3780	3891	3935	3793	3907	3902	3913	3606	3835	3877	3935	3883	3970	3916	4037	4030
3832	3961	4012	4273	4180	4144	4019	4103	4177	4204	4012	3985	3845	4016	3748	3800	3735	3876	3943	3772	3688	3757	3632	3716	3714	3700	3856	3826	3905	3758	3951	3770	3740	3766	3890	3875	3675	3822	3893	3968	3775	3941	3767	3830	4000	3825	3960	4006	4051	4099
4088	4029	3814	4022	4173	4162	3920	4065	4232	4177	4104	3887	3935	3901	3960	3905	3835	3897	3817	3902	3668	3813	3797	3836	3747	3867	3813	3909	4069	4015	3931	4029	3916	3884	3838	3824	3844	3910	3777	3808	3818	4029	3982	3894	4100	3952	4021	3941	3967	4299
3955	3894	3661	3888	4101	4059	4140	3961	4139	4102	3864	3697	3862	3846	3916	4045	3621	3799	3901	3803	3763	3823	3904	3798	3751	3782	3830	3920	3958	3939	3922	3964	3911	3945	4026	4072	4015	3836	3734	4010	3986	3914	3985	4011	3954	3947	3949	3965	4005	4049
3764	3681	3899	4008	4087	4002	4088	3990	3858	4054	3907	3826	3835	3833	3846	3914	3956	3722	3942	3800	3858	3735	3848	3789	3830	3763	3892	3774	3963	3975	3832	3914	3912	3852	3994	4056	4154	3941	3902	3854	3998	3902	3899	4119	3921	4113	3987	3958	3853	3894
3996	3790	3684	3897	4118	4144	3823	3842	3954	3846	3872	3810	3702	3712	3855	3805	3860	3832	3889	3913	3723	3760	3755	3894	3790	3874	3868	3958	3932	3752	3869	3765	3746	3974	3890	3959	4044	4006	3777	3788	3875	3889	4007	3937	4045	4164	4033	4011	3908	3960
4035	3990	3814	3778	4089	4129	3869	3843	3810	3991	3943	3799	3790	3783	3877	3879	3817	3926	3901	3829	3698	3782	3824	3938	3859	3931	3913	3920	3952	3753	3729	3780	3732	3705	3902	4053	3931	4122	3987	3852	3788	3935	3827	4029	3975	3951	4142	4060	3954	3773
4149	4006	4060	4029	4092	3954	4114	3997	3823	3935	4042	3883	3940	3882	3852	3902	3984	3746	4060	3888	3878	3851	3873	3965	4119	4013	3927	3967	3960	3915	3840	3826	3845	3912	3787	3914	3995	4100	4078	4011	3817	3992	3987	3872	3926	3774	4055	4004	4052	3840
4054	4142	4089	4108	4120	4163	4064	4065	3894	3899	4015	4147	4100	4083	4036	4041	4039	3781	3979	3943	3945	3847	3971	4106	3891	3977	4077	4002	3943	3984	3918	3869	3867	3747	3885	3788	3922	4064	4029	3914	3870	3912	3951	4034	3922	3937	3890	4023	4172	3844
4196	4089	4103	4303	4256	4132	4033	4133	4092	3882	3959	4076	4225	4149	4028	4067	3886	3932	3910	3891	3887	3890	3971	3854	3877	3923	3865	4062	3993	4027	3868	3787	3835	3790	3857	3693	3828	3969	4028	3920	3830	3841	3978	3947	3956	3866	3952	3944	4121	3987
4132	4097	4060	4010	4156	4132	4096	4155	3969	3965	3955	4015	4216	4194	4060	3999	3935	3958	3757	3925	3821	3952	3945	3828	3866	3963	3962	3884	3856	4013	3984	3894	3980	4016	3942	3878	3879	3744	4015	3983	3880	3781	3924	3930	3939	4026	3948	3949	3963	4098
4001	4013	4024	3930	3921	4084	4159	4050	4110	4064	3973	3988	4283	4124	4046	3991	3954	4106	4019	3879	3856	3891	3921	3775	3838	3834	3734	3792	3793	3934	3959	3896	3926	4026	4071	3989	3918	3903	3971	3917	3852	3864	3811	3997	3994	4084	3933	3845	4148	4119
3625	3756	4028	4034	3893	3970	4131	4024	4000	4062	3835	3896	4024	3988	3996	3955	4042	3973	4053	3874	3784	3868	4010	4007	3862	3701	3881	3679	3702	3806	3974	3925	3963	3935	4209	4085	3905	3911	3883	3935	3945	3902	3813	3867	3936	4180	4043	3957	3992	4156
3586	3588	3905	4196	4031	3683	4077	4240	3989	3881	3818	3909	3863	4064	3891	3815	3830	3875	4028	4017	3962	3942	3976	4005	3780	3980	3868	3734	3784	3749	3842	3872	3814	4034	4071	4005	4064	3938	3918	3871	3919	3945	4016	4003	3949	3997	4045	3956	3978	4028
3852	3690	3808	4237	4139	3818	3944	4146	4085	3827	3887	3846	3855	3826	3749	3675	3789	3927	3973	3877	3832	4009	4001	4118	3808	3972	3988	4036	3906	3950	3833	3833	3742	3893	3881	4010	4099	3923	3904	3839	3890	3841	3909	3852	3835	3950	4077	4003	3895	3826
4181	3897	3822	4109	4304	4154	3824	4065	4225	4056	3842	3879	3763	3537	3834	3635	3729	3704	3836	3761	3915	3980	4095	3966	4010	3964	4166	4143	3993	4043	3962	3961	3775	3692	3829	3998	3945	4002	4095	3926	3961	4038	3831	3926	3901	3894	4020	4133	3947	3856
4136	4117	4051	4138	4244	4334	4077	4020	4164	4126	4034	3904	3950	3810	3803	3661	3715	3806	3827	3887	3863	3978	4116	3976	4038	3960	4125	4228	4129	4053	4110	3926	3821	3844	3666	3821	3919	4019	4073	3963	3967	3945	4037	3855	3811	3879	4071	4162	4043	3894
4045	4210	4013	3981	4173	4444	4198	3922	4190	4188	3979	3924	4039	3774	3942	3703	3710	3990	3872	3934	3842	3834	3691	3880	3981	3860	4099	4086	4090	4060	3908	3961	3847	3642	3813	3878	3858	3914	4046	4012	3991	3935	3979	3906	3865	3819	3962	4032	4090	4025
3866	4004	4230	4042	3928	4227	4397	4030	3910	4202	4129	3983	4087	3839	4005	4134	4027	3939	3865	3918	3948	3872	3943	3964	3971	3873	3985	4175	4054	3893	3966	3919	3916	3815	3766	4019	3872	3889	3995	4034	3971	4019	3973	3927	3872	3871	3847	3979	3968	3989
3683	3926	4199	4037	3841	3986	4099	4014	3712	4133	4006	3804	4081	4091	4029	4193	3948	3932	3990	4079	4033	4010	3873	3935	3959	3909	3895	4011	3998	4006	4022	4034	3985	3865	3931	3891	3990	3853	3991	4059	4074	3998	3971	3916	4056	4031	3898	3923	4094	4058
3578	3696	4038	4060	3858	3754	4084	4049	3569	3971	4036	3802	3914	4056	4101	4274	4118	3994	4188	4161	4006	3943	3943	3886	3923	3896	3791	3932	3906	3826	4075	4150	3993	3992	4017	4058	4069	4033	3923	4073	3971	4133	4013	3927	3952	4013	3928	3977	3900	4064
3560	3537	3913	4107	3772	3630	3936	3902	3597	3760	4157	3917	3855	4024	3987	4202	4034	3962	4009	4017	4052	3917	4095	4062	3927	3853	3750	3785	3790	3926	3808	3998	4032	4184	4105	3987	4143	3867	3948	3870	4147	3998	3983	3965	3907	3927	3943	3941	3962	3879
3564	3380	3795	4180	3907	3660	3865	4046	3577	3761	4143	3862	3722	3929	3662	3991	3935	3936	4044	3762	4151	3962	3988	3984	3967	3831	3869	3829	3845	3713	3904	3885	3961	3948	3943	4124	4206	3867	3817	3823	3965	3898	3971	3898	4023	4059	3920	3906	3885	3921
3642	3405	3699	4145	3934	3643	3783	3954	3633	3573	3983	3878	3610	3905	3839	3807	3776	3664	3919	3846	4089	3994	4071	4194	3940	4063	3958	3884	3804	3844	3807	3844	3838	3837	3986	4153	4094	3907	3878	3746	3914	3769	3943	4017	3984	4055	3941	3894	3937	3958
3890	3566	3794	4315	4151	3642	3745	4070	3600	3569	4070	3802	3691	3879	3847	3813	3750	3526	3855	3875	4016	4008	4072	3991	4008	3980	4021	3982	3934	3794	3670	3812	3894	3899	3844	3977	4101	3971	3920	3825	3733	3721	3856	3868	4072	3958	3940	3973	3800	3855
4033	3552	3856	4259	4229	3791	3721	3993	3672	3596	4038	3826	3762	3972	3891	3784	3616	3593	3784	3838	3945	3790	4072	3939	4131	4116	4076	4107	4000	3956	3744	3886	3872	3937	3909	3936	4003	3975	3818	3848	3751	3760	3762	3750	3902	3896	4066	3954	3958	3855
4063	3601	3699	4399	4339	3777	4023	4031	3839	3705	4091	3888	3747	3944	3762	3798	3625	3638	3792	3785	3881	3786	3970	3945	4037	3976	4081	4148	3952	3906	3792	3760	3845	3824	3956	3935	3918	4107	4034	3864	3732	3884	3875	3807	3904	3970	4037	3937	3875	3851
4036	3661	4063	4384	4228	3817	4021	4254	3880	3691	3957	3794	3670	3919	3692	3785	3708	3578	3807	3641	3917	3776	3989	3924	3939	3833	4047	4176	4172	3955	3924	3807	3907	3917	3941	3921	3948	3851	3919	4035	3913	3928	3862	3934	3895	3947	3966	3988	3900	3854
3803	3730	4120	4506	4236	3988	4124	4188	3860	3744	4153	3723	3669	3928	3718	3740	3743	3645	3796	3599	3756	3636	3872	3819	3993	3983	4145	4052	4189	3994	4020	3976	3883	3842	3886	3999	3996	3900	3934	3986	4069	3931	3968	3951	3808	3981	3978	3885	3935	3919
3847	3759	4259	4282	3833	3845	4260	4272	3830	3742	4131	3823	3861	3865	3809	3980	3841	3753	3851	3773	3696	3627	3758	3797	4003	3917	4020	4033	4107	4100	4123	4016	3935	3957	3825	3895	3946	3909	3939	4017	4122	4072	3946	3881	3901	3975	3830	3881	3854	3873
3676	3867	4261	4029	3708	3889	4503	4216	3892	4050	4192	3966	3896	4035	3893	4152	4071	3986	3945	3764	3897	3880	3788	3733	3851	3947	4129	4156	4168	4075	4191	4121	4014	3949	3877	4008	4006	3912	3959	4082	4078	4161	4053	4029	4026	3942	3936	3858	3865	3895
3642	4017	4159	3794	3534	3945	4178	4064	3863	3973	4082	3953	4133	4060	4013	4330	4147	4039	4026	4064	3918	3821	3800	3822	3925	3913	4016	4092	4320	4259	4168	4215	4122	3998	3872	3922	3947	4052	4092	4068	4122	4181	4027	4268	3916	3895	3881	3862	3874	3857
3940	4075	3934	3594	3487	3764	4084	4060	3794	4022	3989	3902	4144	4075	4134	4426	4250	4149	4169	4000	3973	3924	3872	3937	3838	4007	3904	4103	4110	4180	4305	4219	4170	4159	4078	3932	3934	3950	3936	3987	4195	4166	4059	4026	3949	3840	3979	3823	3850	3815
4182	4120	3631	3343	3507	3795	3855	3709	3638	3862	3904	3810	4136	4015	4212	4296	4152	4208	3905	4095	4026	3993	3825	3928	3799	3824	3807	3850	3990	4155	3962	3991	4215	4095	4082	3936	3936	3712	3868	3879	4019	3873	4004	3945	3850	3773	3778	3699	3723	3729
3973	3819	3487	3408	3611	3765	3604	3459	3579	3751	3646	3772	3818	3741	4038	4152	4057	4065	3974	4044	3994	3959	3745	3761	3747	3723	3749	3739	3994	4010	3851	4088	4045	4112	3961	3788	3880	3753	3734	3743	3799	3780	3764	3743	3763	3751	3749	3814	3715	3792
3827	3551	3432	3566	3713	3701	3464	3640	3542	3663	3499	3652	3619	3561	3979	3817	3997	3908	3821	3996	3844	3948	3851	3964	3802	3941	3707	3782	3764	3813	3871	3961	4077	4094	4233	3897	3896	3824	3711	3704	3787	3809	3779	3836	3735	3693	3708	3716	3715	3765
3543	3466	3470	3566	3805	3703	3717	3655	3577	3488	3664	3702	3432	3597	3760	3716	4034	3891	3942	3914	3962	3998	3947	3942	3972	4035	3945	3775	3811	3848	3993	4024	4138	4175	4125	4251	3983	3898	3774	3661	3870	3802	4010	4006	3878	3913	3768	3821	3822	3883
3394	3454	3453	3545	3631	3692	3773	3813	3703	3746	3768	3730	3525	3761	3783	4065	4101	4043	4038	4006	4202	4049	4062	4109	4156	4035	3971	4072	3958	4048	3910	4147	4308	4353	4300	4335	4195	4051	3906	3849	3883	3950	4041	4059	4135	4037	3852	3852	3931	3893
3454	3376	3523	3460	3363	3455	3664	3577	3536	3710	3820	3635	3741	3870	3811	4050	4040	3958	4160	4095	4295	4103	4231	4209	4210	4062	3939	4012	3966	4028	3880	4033	4106	4249	4287	4176	4103	3943	4037	4001	3860	3809	3963	3912	4011	3955	3997	3821	3685	3865
[truncated: 920 more columns]
