# Supplementary material for: Spatial Resolution and Refractive Index Contrast of Resonant Photonic Crystal Surfaces for Biosensing
Source: IEEE Photonics J. Author manuscript; Available in PMC 2015 Sep 7. (PMC4561521; doi:10.1109/JPHOT.2015.2435699)
Supplement: fig4_data [file NIHMS64775-supplement-fig4_data.gz › Volumes/graham/MacBook_backup/PhD_folder_2015_06_02/paper_improvements/IEEE_J_Photonics/final_files/data_files/fig4/4a_raw/I06.csv]

4866	4336	4379	4192	4064	4031	4074	4099	4301	4365	4492	4461	4298	4381	4213	4272	4300	4301	4204	4138	4189	4127	4300	4181	4372	4353	4378	4380	4267	4249	4417	4314	4195	4268	4367	4367	4432	4298	4235	4131	4344	4322	4299	4303	4444	4396	4521	4526	4344	4260
4725	4710	4670	4301	4080	4007	4178	4268	4450	4531	4608	4457	4509	4302	4272	4148	4240	3966	4072	3998	3953	4016	4010	4179	4278	4350	4318	4259	4059	4410	4234	4166	4237	4293	4419	4221	4349	4191	4270	4207	4246	4233	4119	4471	4332	4390	4404	4253	4250	4339
4781	4574	4315	4133	4016	3972	4274	4201	4419	4688	4641	4499	4431	4269	4163	4080	4199	4178	4088	4066	3875	4166	4070	4170	4087	4274	4396	4255	4282	4225	4379	4034	4283	4394	4472	4295	4288	4261	4297	4388	4348	4159	4454	4445	4328	4297	4170	4170	4219	4167
4541	4458	4340	4203	4064	4156	4201	4325	4316	4631	4673	4486	4453	4297	4131	4196	4117	4137	4108	4072	4145	4076	4234	4174	4224	4248	4262	4495	4309	4298	4291	4276	4285	4317	4300	4361	4271	4288	4431	4293	4443	4510	4368	4594	4164	4242	4201	4324	4235	4252
4303	4201	4374	4243	4288	4391	4483	4478	4665	4680	4572	4597	4492	4230	4313	4213	4094	4181	4180	4201	4442	4334	4369	4323	4298	4201	4372	4304	4334	4262	4160	4304	4434	4521	4404	4361	4401	4417	4384	4343	4503	4648	4478	4617	4425	4185	4211	4325	4296	4417
4348	4398	4352	4480	4552	4553	4570	4633	4718	4548	4600	4504	4292	4378	4163	4296	4229	4264	4236	4345	4319	4559	4452	4371	4397	4388	4431	4330	4221	4253	4351	4393	4497	4504	4366	4356	4352	4346	4490	4507	4717	4624	4601	4361	4416	4321	4290	4370	4437	4396
4534	4416	4444	4609	4505	4631	4501	4416	4569	4458	4422	4141	4405	4330	4352	4319	4223	4267	4367	4431	4547	4540	4535	4462	4467	4525	4384	4213	4227	4455	4565	4418	4564	4265	4483	4326	4352	4495	4613	4691	4687	4617	4606	4557	4474	4425	4489	4431	4514	4367
4886	4737	4563	4512	4522	4453	4471	4406	4371	4500	4177	4448	4534	4568	4468	4456	4216	4279	4627	4462	4710	4828	4637	4651	4421	4530	4280	4247	4292	4532	4567	4421	4618	4334	4226	4449	4473	4650	4752	4782	4788	4676	4661	4656	4490	4509	4540	4356	4506	4437
4760	4654	4592	4455	4491	4383	4322	4340	4386	4268	4369	4489	4555	4479	4334	4367	4419	4484	4662	4693	4767	4857	4765	4717	4678	4407	4423	4492	4492	4566	4555	4467	4311	4325	4281	4404	4637	4769	4751	4705	4772	4667	4613	4690	4617	4593	4634	4706	4480	4489
4697	4497	4426	4292	4249	4261	4390	4389	4425	4301	4530	4460	4452	4385	4419	4317	4378	4511	4590	4623	4615	4625	4721	4723	4438	4551	4609	4587	4615	4598	4384	4457	4294	4289	4351	4496	4612	4819	4606	4815	4666	4523	4685	4712	4779	4809	4650	4613	4575	4561
4702	4332	4148	4139	4332	4418	4688	4540	4557	4418	4553	4498	4308	4359	4291	4373	4473	4524	4488	4527	4639	4641	4795	4623	4353	4667	4762	4636	4672	4654	4501	4459	4337	4469	4520	4467	4649	4652	4621	4746	4804	4671	4809	4892	4791	4895	4747	4735	4765	4725
4481	4180	3921	4155	4318	4498	4661	4640	4668	4581	4498	4483	4361	4341	4295	4470	4615	4535	4643	4519	4363	4690	4603	4442	4572	4685	4899	4875	4841	4576	4569	4461	4430	4375	4590	4553	4640	4724	4836	4878	4715	4808	4914	5035	4801	4933	4924	4854	4755	4700
4456	4127	4100	4266	4349	4557	4757	4659	4775	4762	4591	4413	4350	4324	4346	4625	4548	4576	4535	4307	4495	4367	4453	4454	4626	4928	4969	4654	4527	4387	4614	4582	4585	4542	4697	4707	4647	4689	4685	4697	4693	4839	4831	4895	4860	4848	5029	4723	4900	4636
4480	4231	4268	4428	4669	4720	4685	4657	4784	4590	4380	4497	4384	4378	4390	4543	4621	4486	4330	4297	4206	4362	4541	4538	4720	5045	4737	4764	4471	4534	4618	4636	4671	4690	4590	4605	4604	4673	4812	4701	4852	4823	4764	5007	4958	4854	4888	4869	4649	4653
4531	4441	4475	4722	4749	4726	4543	4599	4581	4591	4685	4642	4644	4592	4531	4577	4385	4235	4257	4346	4393	4502	4668	4840	4639	4789	4610	4587	4478	4646	4850	4664	4701	4837	4667	4601	4672	4619	4586	4735	4883	4913	4981	5000	5136	4913	4896	4900	4763	4644
4818	4616	4546	4673	4626	4480	4377	4462	4579	4635	4688	4835	4818	4626	4563	4413	4513	4344	4438	4338	4519	4802	4790	4766	4649	4484	4440	4526	4641	4620	4740	4789	4621	4724	4700	4699	4610	4659	4420	4637	4877	4950	4984	5001	4861	4895	4828	4807	4794	4626
5021	4839	4689	4560	4459	4331	4339	4565	4624	4805	4740	4894	4862	4658	4495	4406	4294	4424	4355	4516	4621	4783	4741	4615	4428	4463	4580	4547	4522	4621	4554	4650	4786	4724	4560	4631	4714	4627	4609	4573	4661	4851	4793	4793	4687	4937	4885	4820	4797	4670
4876	4692	4652	4396	4408	4381	4451	4672	4711	4698	4744	4658	4667	4605	4438	4413	4309	4387	4614	4564	4616	4527	4509	4303	4378	4384	4390	4487	4423	4364	4498	4495	4554	4760	4589	4513	4629	4540	4516	4694	4702	4736	4687	4786	4882	4912	4826	4822	4727	4876
4596	4757	4736	4660	4468	4536	4861	4861	4844	4854	4746	4718	4456	4436	4218	4398	4549	4583	4685	4593	4575	4413	4306	4346	4379	4493	4558	4433	4411	4253	4345	4393	4467	4513	4462	4469	4562	4574	4642	4639	4634	4613	4665	4615	4829	4850	4822	4851	4950	4850
4393	4571	4837	4590	4925	4887	4933	5103	4871	4783	4670	4673	4439	4323	4639	4645	4583	4611	4726	4584	4697	4513	4296	4510	4476	4480	4511	4374	4434	4252	4198	4250	4205	4257	4419	4421	4476	4594	4638	4702	4712	4627	4722	4729	4752	4874	4880	5015	5046	4944
4590	4618	4719	4805	5032	4929	5142	4817	4713	4731	4711	4593	4520	4591	4738	4701	4670	4587	4452	4575	4410	4583	4501	4603	4497	4432	4517	4504	4273	4277	4214	4371	4345	4222	4407	4478	4531	4566	4597	4499	4582	4672	4591	4691	4689	4748	4772	5081	5107	5133
4636	4721	4976	5118	5260	5090	5023	4756	4765	4677	4767	4695	4648	4646	4723	4545	4580	4423	4594	4558	4510	4393	4573	4394	4573	4369	4504	4354	4229	4529	4326	4376	4269	4216	4546	4512	4629	4509	4673	4532	4608	4579	4555	4691	4566	4715	4807	5041	4924	4975
4935	4753	4764	4928	5174	4991	4944	4959	5007	4984	4865	4759	4664	4775	4841	4641	4547	4499	4345	4497	4456	4578	4490	4537	4454	4379	4350	4332	4449	4304	4343	4375	4355	4293	4488	4419	4586	4497	4544	4679	4626	4754	4795	4721	4721	4745	4729	4759	4893	5004
5019	4552	4709	4692	4895	4999	4969	4817	4966	4961	5020	4819	4916	4947	4748	4593	4608	4465	4551	4469	4479	4484	4552	4571	4331	4474	4555	4389	4398	4417	4264	4469	4375	4403	4273	4368	4606	4433	4565	4560	4631	4819	4816	4965	4849	4867	4879	4650	4686	4617
4819	4491	4617	4641	4683	4694	4785	5031	4919	5228	4960	4788	4884	4868	4783	4524	4511	4754	4672	4520	4526	4599	4495	4610	4591	4680	4663	4458	4469	4539	4422	4457	4412	4383	4356	4391	4337	4376	4327	4606	4635	4515	4619	4533	4710	4896	4911	4876	4744	4570
4610	4479	4370	4527	4553	4861	4920	4805	4975	4967	4899	4774	4802	4752	4593	4468	4530	4624	4623	4393	4330	4397	4697	4578	4774	4658	4521	4424	4358	4374	4438	4497	4446	4455	4470	4280	4296	4311	4368	4385	4443	4573	4588	4456	4528	4767	4837	4985	4762	4559
4676	4528	4749	4673	4659	4637	4765	4748	4840	4915	4701	4669	4703	4642	4623	4584	4508	4552	4324	4211	4442	4527	4467	4588	4564	4442	4342	4310	4338	4393	4403	4493	4479	4377	4328	4252	4364	4199	4379	4367	4438	4475	4490	4616	4655	4513	4588	4796	4940	4893
4695	4794	4819	4717	4632	4665	4712	4693	4710	4661	4546	4624	4616	4730	4406	4554	4506	4363	4288	4275	4564	4662	4652	4643	4519	4463	4264	4175	4511	4362	4365	4361	4274	4382	4283	4254	4146	4294	4450	4526	4691	4641	4724	4880	5119	4909	4516	4627	4776	4937
4938	4956	4807	4725	4589	4671	4647	4687	4659	4726	4666	4631	4498	4605	4476	4564	4537	4414	4601	4653	4600	4670	4624	4594	4514	4277	4308	4413	4461	4594	4470	4423	4194	4400	4207	4217	4170	4246	4554	4612	4442	4331	4312	4813	5106	5344	4778	4618	4846	5099
5065	4959	4925	4756	4799	4635	4745	4708	4749	4660	4606	4567	4507	4358	4606	4449	4483	4601	4731	4699	4958	4642	4634	4546	4629	4499	4401	4493	4463	4507	4428	4166	4364	4332	4243	4246	4149	4339	4722	4412	4011	3498	3158	3527	4524	5354	5092	4684	4583	5009
5028	4932	4899	5050	4816	4872	4887	4866	4733	4576	4684	4437	4406	4371	4404	4497	4653	4572	4751	4676	4445	4268	4391	4433	4590	4441	4512	4565	4447	4321	4304	4184	4344	4443	4332	4157	4157	4328	4539	4440	3557	2666	2301	2551	3751	5137	5414	4621	4576	4904
5064	5020	4853	5001	5036	4843	4936	4691	4679	4532	4534	4440	4345	4500	4470	4604	4551	4639	4693	4488	4383	4276	4461	4487	4545	4483	4572	4495	4337	4416	4363	4359	4310	4376	4328	4203	3995	4301	4537	4470	3540	2685	2260	2534	3760	4998	5222	4600	4511	4767
4966	4980	4937	5188	5108	4998	4711	4696	4747	4535	4506	4493	4504	4492	4673	4619	4505	4403	4524	4244	4322	4414	4454	4605	4535	4545	4544	4429	4466	4414	4350	4391	4317	4328	4345	4226	4081	4470	4575	4737	4127	3418	3126	3455	4549	5232	4996	4479	4453	4841
4975	4906	4943	5143	4975	4875	4680	4936	4700	4708	4611	4683	4526	4683	4557	4592	4384	4629	4292	4324	4341	4428	4476	4496	4556	4624	4530	4601	4527	4505	4522	4489	4295	4425	4325	4464	4280	4194	4502	4748	4695	4429	4162	4435	4826	4838	4426	4328	4746	4981
4850	4933	4969	4974	4928	4781	4674	4830	4744	4856	4857	4819	4701	4647	4467	4328	4293	4393	4323	4262	4491	4376	4478	4316	4297	4634	4427	4438	4410	4524	4472	4587	4613	4573	4620	4690	4382	4364	4354	4459	4671	4738	4723	4749	4596	4402	4424	4458	4976	5260
5167	4942	4913	4867	4659	4770	4814	4888	4699	4950	4867	4873	4524	4454	4481	4390	4341	4354	4417	4390	4450	4415	4468	4217	4332	4506	4651	4409	4430	4527	4630	4636	4540	4471	4554	4733	4585	4314	4232	4371	4597	4553	4551	4446	4270	4193	4369	4740	5175	5002
5021	4796	4903	4971	4717	4923	4887	4722	4695	4854	4641	4619	4507	4470	4426	4382	4402	4584	4510	4387	4396	4447	4506	4472	4363	4445	4399	4372	4482	4401	4465	4642	4645	4541	4501	4546	4794	4487	4333	4651	4521	4418	4414	4285	4228	4443	4795	4847	5038	4762
5055	5020	4805	4850	4713	4839	4803	4589	4633	4624	4593	4508	4398	4525	4657	4567	4619	4821	4390	4494	4473	4520	4548	4350	4320	4330	4418	4443	4342	4536	4619	4492	4612	4570	4486	4459	4514	4596	4700	4553	4440	4528	4480	4396	4444	4574	4736	4802	4783	4563
5139	4899	4992	4979	4860	5000	4730	4574	4595	4784	4666	4509	4608	4762	4668	4774	4642	4618	4536	4538	4546	4572	4464	4227	4325	4353	4459	4653	4650	4583	4686	4658	4527	4656	4603	4618	4640	4537	4496	4705	4425	4583	4607	4518	4590	4532	4509	4662	4595	4766
5014	4891	4947	4969	5043	4885	4704	4679	4663	4701	4541	4610	4632	4854	4648	4709	4740	4568	4649	4699	4708	4446	4386	4291	4335	4361	4450	4645	4715	4764	4765	4721	4739	4811	4941	4574	4679	4602	4376	4574	4517	4401	4480	4479	4481	4463	4375	4386	4492	4680
5020	5282	5151	5237	4892	4983	4827	4776	4808	4533	4448	4644	4768	4708	4843	4629	4797	4829	4639	4664	4620	4392	4265	4368	4413	4416	4478	4585	4733	4660	4569	4454	4661	4689	4860	4756	4749	4753	4552	4571	4490	4558	4412	4517	4459	4406	4544	4627	4655	4560
5200	5272	5090	5203	4891	4940	4992	4848	4623	4467	4294	4681	4586	4568	4604	4728	4776	4707	4639	4664	4582	4248	4389	4332	4471	4428	4396	4396	4536	4614	4639	4563	4570	4688	4749	4781	4789	4819	4618	4621	4459	4478	4480	4565	4560	4697	4559	4656	4522	4390
5188	5205	5115	4961	4827	4890	4750	4759	4524	4400	4446	4627	4637	4556	4671	4936	4742	4563	4615	4713	4578	4353	4451	4501	4520	4339	4433	4293	4474	4458	4479	4510	4477	4555	4796	4879	4759	4856	4700	4672	4609	4518	4396	4591	4600	4631	4736	4574	4431	4419
5133	4999	4940	4905	4885	4794	4671	4587	4566	4497	4627	4786	4740	4694	4793	4932	4880	4503	4772	4777	4719	4732	4630	4458	4449	4373	4564	4570	4660	4463	4614	4652	4694	4751	4700	4645	4685	4717	4629	4581	4600	4514	4590	4554	4648	4591	4630	4487	4469	4675
4893	4849	4789	4771	4746	4876	4575	4789	4757	4731	4677	4662	4649	4717	4770	4859	4697	4760	4835	4912	4758	4804	4648	4557	4474	4386	4438	4372	4722	4706	4526	4755	4694	4811	4884	4741	4867	5043	4717	4664	4581	4483	4522	4537	4588	4623	4696	4456	4631	4607
4773	4674	4761	4861	4874	4924	4829	4879	4893	4910	4652	4611	4714	4737	4735	4750	4839	4784	4915	4827	4842	4875	4649	4444	4492	4297	4401	4462	4568	4696	4652	4750	4614	4763	4899	4752	5071	5127	5068	4974	4685	4510	4471	4568	4873	4912	4763	4565	4572	4634
4634	4926	4940	4785	4864	4723	4810	5059	4816	4826	4742	4661	4632	4584	4579	4604	4489	4813	4775	4826	4631	4626	4615	4561	4424	4364	4198	4434	4575	4722	4608	4759	4853	4732	4791	4765	4925	5042	5127	4999	4814	4696	4659	4685	4742	4793	4726	4528	4582	4464
4805	5040	4927	4945	4880	4886	4779	4755	4870	4724	4710	4677	4636	4729	4652	4527	4478	4602	4749	4797	4775	4504	4566	4495	4425	4444	4438	4541	4458	4595	4531	4608	4782	4667	4523	4591	4800	5102	5137	5138	4891	4661	4758	4855	4742	4905	4696	4508	4555	4640
4809	4764	4926	4820	4916	4808	4747	4641	4687	4625	4609	4757	4549	4609	4605	4571	4529	4658	4782	4802	4741	4733	4696	4603	4630	4476	4529	4594	4723	4571	4589	4614	4813	4797	4682	4601	4684	4845	4967	4898	4880	4785	4894	5067	4958	4754	4727	4756	4620	4433
4644	4649	4655	4734	4814	4831	4621	4742	4709	4680	4629	4636	4585	4783	4856	4720	4599	4580	4705	4852	4777	4873	4780	4782	4668	4575	4693	4571	4581	4603	4531	4627	4836	4760	4656	4712	4682	4933	4904	5073	4697	4711	4923	4996	4921	4747	4825	4634	4419	4719
4654	4657	4697	4806	4544	4570	4716	4704	4809	4787	4874	4700	4764	4635	4857	4709	4512	4529	4674	4656	4722	4759	4847	4955	5026	4815	4670	4593	4630	4452	4641	4646	4910	4788	4869	4705	4740	4959	4877	4929	4741	4742	4812	4813	4826	4855	4741	4564	4685	4670
4791	4656	4640	4758	4666	4734	4698	4852	4723	4906	5020	4869	5061	4920	4791	4797	4734	4415	4525	4656	4673	4768	4822	4802	4704	4898	4738	4632	4567	4571	4761	4909	4975	4834	4658	4713	4807	4947	5217	5022	4958	4823	4934	5002	4829	4885	4748	4590	4665	4656
4858	4696	4782	4751	4880	4800	4777	4857	4928	4990	5003	4899	4823	4764	4758	4845	4757	4604	4586	4625	4640	4630	4713	4679	4616	4605	4523	4602	4345	4596	4722	4816	4909	4797	4808	4848	4923	4912	5100	5056	5023	5170	5108	5281	5018	4943	4681	4667	4532	4541
4799	4734	4820	4729	4729	4677	4631	4775	4701	4797	4770	4766	4551	4669	4750	4724	4652	4553	4642	4560	4687	4672	4570	4588	4623	4633	4534	4573	4474	4454	4457	4653	4678	4597	4709	4640	4708	4930	5021	5021	5039	5003	5175	5068	5195	4770	4736	4557	4695	4714
4723	4594	4753	4887	4670	4522	4597	4648	4592	4663	4613	4535	4545	4409	4728	4600	4632	4596	4677	4544	4514	4568	4598	4732	4714	4671	4749	4708	4634	4545	4619	4552	4653	4507	4530	4359	4700	4766	4906	4945	4821	4864	4931	4933	4850	4714	4850	4613	4578	4524
4737	4645	4719	4815	4548	4669	4517	4538	4589	4534	4684	4788	4618	4816	5008	4804	4656	4735	4679	4651	4726	4678	4768	4807	4754	4902	4682	4875	4791	4783	4673	4710	4734	4759	4659	4601	4642	4647	4748	4883	4685	4806	4822	4980	4824	4895	4691	4704	4502	4445
4954	4787	4896	4722	4660	4499	4602	4653	4499	4715	4822	4844	4842	5078	5054	5188	4919	4883	4745	4848	4692	4698	5000	4731	4886	4971	4919	4808	4888	4886	4804	4805	4855	4840	4720	4457	4692	4859	4816	4741	4675	4846	4980	5024	5024	4822	4664	4700	4526	4498
4919	4920	4941	4762	4705	4600	4780	4529	4670	4600	4684	4714	4559	4832	4927	5165	5006	4898	4909	4741	4808	4844	4857	4727	4856	5011	4953	4796	4741	4787	4786	4806	4914	4906	4749	4695	4722	4841	4752	4844	4812	4823	4866	4915	4697	4775	4699	4545	4611	4806
5073	4895	4891	4916	4828	4931	4833	4613	4484	4589	4650	4625	4563	4490	4728	4865	4944	4849	4753	4618	4732	4699	4780	4775	4856	4857	4950	4770	4708	4661	4704	4911	4882	4901	4777	4594	4830	4776	4678	4747	4674	4642	4617	4636	4565	4536	4629	4486	4487	4763
5230	4937	5056	5099	4958	4949	4849	4669	4418	4621	4706	4672	4460	4454	4651	4734	4665	4822	4739	4572	4555	4703	4703	4677	4735	4883	4845	4776	4658	4742	4795	4921	4864	4932	4790	4722	4800	5005	4904	4744	4756	4692	4657	4487	4477	4572	4607	4577	4556	4616
5194	4948	5114	5068	5120	4786	4651	4658	4583	4717	4913	4647	4634	4692	4850	4776	4748	4649	4757	4687	4929	4764	4749	4763	4762	4650	4828	4783	4851	4861	4821	4794	4766	4920	4835	4818	4810	4952	4881	5118	4895	4896	4865	4784	4781	4825	4792	4571	4482	4507
5122	4917	4916	4997	4935	4744	4779	4665	4752	4823	4642	4414	4499	4780	4917	5100	4856	4764	5000	5064	4801	4708	4680	4770	4698	4691	4650	4747	4663	4601	4589	4732	4734	4658	4807	4649	4661	4914	4985	4962	4805	4913	5108	4951	4871	4883	4680	4571	4497	4573
4898	4868	4983	5129	4944	4807	4747	4835	4823	4497	4128	3988	3938	4269	4831	5227	4984	4896	5097	5153	5011	4973	4729	4669	4804	4891	4742	4749	4684	4533	4567	4535	4589	4608	4575	4515	4560	4619	4736	4817	4582	4689	4891	4806	4876	4694	4651	4572	4639	4719
4935	4832	4853	5033	4984	4775	4859	4825	4750	4246	3885	3701	3524	3821	4555	5047	5109	4915	4782	5195	5250	5061	4904	4845	4728	4953	5044	4845	4719	4750	4556	4597	4616	4550	4656	4425	4409	4591	4639	4455	4546	4560	4589	4661	4523	4564	4523	4657	4544	4637
4968	4865	4784	4949	5021	4821	4882	4874	4820	4221	3902	3570	3443	3773	4514	5132	4956	4690	4624	4896	5052	4927	4998	4937	5042	5079	5149	5111	4962	4818	4781	4722	4819	4831	4824	4763	4630	4611	4527	4574	4566	4489	4662	4578	4365	4447	4662	4721	4599	4481
5061	4794	4949	5080	5058	4935	5004	5233	5115	4807	4246	3883	3840	4091	4789	5105	4907	4442	4460	4754	4886	4996	4999	4935	5064	5062	4923	5047	5011	4833	4882	4735	4721	4812	4909	4980	4696	4760	4850	4779	4700	4623	4587	4783	4536	4522	4403	4675	4669	4657
5037	4819	4971	5087	5078	5035	5043	5254	5398	5203	4773	4504	4138	4617	4839	5207	4654	4320	4694	4893	4853	4710	4750	4868	4804	4825	4742	4754	4741	4703	4707	4740	4790	4855	4841	4831	4817	4649	4719	4860	4621	4816	4676	4757	4676	4564	4633	4620	4733	4759
5272	5071	5175	5502	5440	5328	4930	5267	5502	5310	5159	5007	4824	4834	4940	4851	4616	4460	4672	4816	4609	4518	4559	4599	4395	4460	4451	4503	4389	4262	4379	4416	4453	4686	4666	4627	4622	4609	4737	4931	4698	4600	4627	4846	4817	4651	4546	4543	4601	4785
5410	5269	5318	5473	5418	5145	5014	5117	5022	5292	5246	5096	5091	4847	4844	4754	4623	4687	4638	4924	4777	4662	4518	4460	4404	4189	4381	4313	4189	4053	3846	3856	4024	4309	4411	4396	4541	4532	4712	4738	4662	4548	4588	4634	4556	4582	4602	4489	4709	4627
5615	5477	5346	5354	5192	5040	5049	4767	4936	5139	5075	4792	4865	4872	4860	4809	4736	4836	4911	5032	4934	4763	4836	4571	4465	4291	4369	4271	4175	3930	3871	3649	3604	3940	3866	4052	3935	4305	4389	4461	4567	4498	4480	4537	4409	4414	4379	4473	4732	4503
5872	5404	5273	5230	4990	4927	4930	4864	4896	5021	4988	4740	4740	4724	4872	4943	4922	4820	4882	5093	5112	5187	5088	5011	4752	4610	4546	4360	4061	3915	3796	3546	3483	3605	3589	3618	3674	3829	3954	4224	4393	4508	4669	4484	4495	4371	4422	4557	4648	4331
5576	5342	5200	5068	5038	4839	5030	4920	5038	5049	4957	4923	4833	4931	4865	5068	4927	4783	4831	5203	5364	5206	5149	5377	5196	5131	4688	4481	4355	4160	4043	3832	3826	3780	3881	3667	3617	3865	3964	4064	4376	4452	4544	4545	4531	4551	4554	4584	4502	4331
5431	5013	5215	5145	4902	4675	4687	4820	5014	5121	5205	5112	4981	4902	5043	4937	4907	4743	4793	5268	5374	5162	5033	5276	5446	5351	5093	4780	4672	4558	4419	4227	4229	4128	4194	4207	3990	3989	4046	4224	4167	4413	4430	4658	4757	4808	4689	4707	4663	4460
5110	4979	4997	4998	4894	4802	4724	4869	5111	5195	5256	5178	5179	5004	5224	5155	5088	4763	4991	5214	5460	5273	5075	5249	5605	5381	5418	5155	4927	4882	4636	4577	4515	4290	4347	4206	4049	4159	4246	4162	4528	4380	4248	4502	4922	4902	4740	4893	4868	4774
5027	5070	5168	5283	5087	4853	4962	5006	5084	5022	5293	4996	4929	5042	4995	5153	5015	4897	4969	5178	5379	5180	5242	5450	5520	5428	5329	5288	5194	5167	4983	4764	4589	4418	4434	4331	4193	4076	3985	4237	4479	4181	4158	4419	4706	4871	4602	4723	4930	5271
4959	5163	5342	5138	4939	5054	5129	5127	5253	5144	5088	4950	4750	4907	5209	5158	4925	4859	4873	5003	5083	5077	5147	5318	5250	5371	5373	5279	5296	5222	5073	4847	4796	4771	4605	4715	4373	4271	4144	4060	4184	4025	4083	4201	4507	4477	4131	4323	4862	5319
5266	5270	5390	5255	5012	4947	5158	5013	5200	5220	5111	4844	4822	4737	5014	4908	4842	4904	4805	4967	4872	4821	4808	5029	5147	5155	5076	5256	5177	5124	4996	5152	4966	4983	4879	4974	4969	4675	4462	4321	4308	4016	3747	3963	4103	3912	3693	3955	4638	4841
5097	5469	5575	5184	5108	5022	4912	4794	5188	4999	4939	5017	4762	4987	4987	4964	4732	4690	4633	4867	4821	4461	4437	4745	4781	4763	4917	4920	5001	4957	4934	4702	4760	4947	4863	5101	5036	4906	4657	4667	4491	4407	4035	3793	3870	3710	3639	3779	4324	4637
5386	5339	5430	5173	4953	4968	5007	4897	4884	4948	4739	4803	4734	4888	4857	4743	4676	4706	4818	4749	4604	4478	4558	4755	4798	4557	4747	4834	4823	4896	4598	4593	4695	4567	4500	4528	4741	4761	4677	4716	4872	4773	4386	4178	3903	3991	3518	3560	4097	4328
5462	5242	5428	5137	4834	4898	5003	4832	4933	4763	4664	4659	4717	4833	4691	4585	4540	4625	4801	4742	4775	4629	4589	4749	4629	4637	4595	4752	4775	4656	4535	4705	4536	4404	4364	4537	4548	4586	4482	4544	4799	4862	4682	4560	4512	4519	3863	3727	3962	4525
5414	5237	5272	5057	4825	4579	4738	4866	4720	4607	4587	4690	4529	4714	4758	4573	4607	4667	4892	4771	4774	4763	4746	4760	4768	4490	4552	4672	4672	4627	4563	4757	4682	4555	4407	4678	4772	4827	4398	4640	4709	4778	4755	4824	5007	4862	4311	3932	4255	4610
5361	5364	4958	4871	4751	4503	4641	4701	4766	4705	4710	4579	4690	4645	4740	4602	4774	4805	4975	4859	4811	4678	4857	4917	4924	4893	4800	4685	4677	4565	4560	4632	4726	4555	4655	4907	5004	4889	4837	4808	4739	4843	4722	4840	4982	4885	4405	4129	4385	4684
5347	5320	4904	4770	4590	4679	4719	4693	4639	4745	4589	4747	4817	4927	4860	4866	4997	5123	5204	4962	4918	4917	4894	5032	5120	4939	5161	4936	4862	4458	4553	4568	4551	4617	4564	4601	4777	4750	4880	4835	4927	4941	4627	4640	4823	5004	4847	4458	4356	4864
5337	5049	4850	4606	4652	4490	4559	4695	4755	4687	4923	4931	5050	4932	4947	4948	5136	5257	5221	5052	5103	5084	5261	5153	5151	5124	5467	5359	5075	4894	4665	4696	4601	4584	4471	4505	4586	4669	4613	4651	4877	4884	4904	4740	4825	4828	4832	4565	4444	4648
5288	4986	4586	4394	4533	4410	4662	4591	4794	4840	5056	5195	5063	4990	4975	4965	5292	5242	5343	5255	5278	5257	5335	5203	5169	5057	5337	5416	5174	4981	5144	4878	4872	4704	4673	4627	4839	4820	4694	4555	4755	4846	4763	4748	4819	4955	4996	4801	4498	4666
5098	4859	4683	4489	4486	4742	4718	4650	4909	4847	4952	5150	5205	5009	5042	5196	5328	5355	5282	5254	5351	5303	5327	5273	5165	5097	5314	5453	5341	5351	5218	5204	5029	4919	4819	4728	4671	4838	4802	4519	4567	4777	4819	4810	4799	4952	5311	4997	4870	4818
5011	4803	4522	4784	4791	4916	4924	4853	4893	4977	5052	5142	5116	5162	5151	5297	5436	5602	5472	5485	5452	5356	5302	5331	5283	5225	5373	5318	5403	5420	5304	5145	5125	4922	4746	4553	4740	4961	4792	4896	4682	4662	4698	4628	4766	4882	5083	5113	4893	5018
4918	4753	4753	4898	4944	5079	5020	4961	5027	5129	5059	5207	5154	5104	5229	5495	5504	5586	5438	5605	5526	5340	5285	5325	5363	5360	5262	5585	5473	5354	5235	5345	5050	5126	4978	4765	4841	4763	4754	4759	4714	4563	4476	4658	4546	4666	4763	4934	4826	4928
4881	4980	4966	5102	5054	5050	4936	4879	5143	5138	5295	5448	5124	5171	5250	5378	5480	5437	5307	5421	5292	5355	5198	5159	5254	5348	5261	5443	5446	5354	5331	5369	5298	5268	5126	5067	4815	4808	4779	4749	4659	4477	4490	4654	4604	4664	4713	4711	4931	4992
4957	4981	4982	5025	5040	4985	5009	5070	5044	5230	5231	5340	5109	5082	5249	5389	5268	5188	5226	5145	5212	5175	5026	5032	5238	5257	5279	5225	5452	5334	5537	5349	5306	5319	5223	5160	4888	4844	4683	4767	4612	4634	4549	4506	4622	4632	4538	4822	4910	5043
5067	4891	5050	4981	5087	5049	5071	5063	5151	5273	5114	5165	5150	5013	5068	5242	5155	5228	5248	5226	5125	5281	5018	4935	5099	5032	5165	5088	5116	5165	5228	5114	5178	4902	5149	5219	5123	5108	4896	4813	4855	4814	4471	4469	4389	4578	4571	4592	4788	4956
5062	4935	5121	5190	5116	5087	5015	5056	5291	5214	5259	4943	4968	4799	5159	5218	5161	5263	5106	5216	5072	5183	4987	4962	5001	4906	4898	4923	4894	5066	5158	5079	5003	4831	4902	5141	5288	5353	4935	4988	4949	4778	4621	4478	4383	4615	4476	4861	4721	4882
5019	5131	5243	5273	5167	5034	5121	5049	5257	5265	5139	5016	4909	4888	5042	5198	5165	5155	5138	5168	5024	5186	4840	4991	4930	4869	4856	4743	4817	4806	5012	4980	5158	4975	4893	4995	5214	5128	5085	4973	4993	4875	4661	4528	4455	4561	4647	4734	4592	4536
5178	5203	5271	5284	5094	5059	5012	5143	5130	5150	5078	4824	4811	4828	5028	4824	4863	4900	5025	4857	4858	4719	4668	4793	4863	4804	4854	4776	4669	4749	4802	5012	4876	5089	4971	4843	4951	5010	4844	4867	4907	5172	4885	4771	4452	4448	4450	4562	4570	4529
5289	5341	5272	5378	4903	4892	4946	5020	5115	4905	4917	4748	4636	4776	4690	4832	4823	4803	4919	4853	4802	4542	4834	4772	4590	4722	4852	4761	4672	4708	4697	4881	4949	4889	4868	4820	4723	4907	4867	4896	4940	4873	4891	4848	4481	4337	4302	4277	4449	4524
5415	5310	5189	5077	4826	4781	4870	5119	5210	5031	4666	4687	4632	4666	4751	4718	4652	4640	4641	4604	4677	4604	4602	4756	4839	4546	4652	4712	4590	4592	4514	4694	4900	4839	4811	4820	4912	4949	5049	4912	4877	4821	4897	4698	4581	4415	4389	4368	4523	4579
5368	5176	5038	4903	4762	4688	4978	5031	5072	4889	4863	4625	4653	4689	4588	4608	4717	4643	4839	4813	4609	4636	4565	4569	4438	4436	4389	4625	4488	4497	4444	4588	4547	4810	4748	4757	5027	5088	5190	5101	4949	4841	4859	4862	4688	4553	4441	4344	4399	4544
5471	5257	5125	4935	4822	4864	4933	5203	4940	4693	4847	4792	4557	4589	4561	4660	4779	4877	4728	4725	4586	4505	4509	4573	4519	4359	4469	4343	4419	4343	4517	4539	4751	4751	4828	4747	4902	4913	4925	5073	5022	4951	4948	4887	4909	4634	4668	4538	4518	4466
5623	5296	5089	5074	4973	4893	4982	5107	5041	4796	4816	4730	4611	4509	4583	4760	4852	4920	4702	4547	4510	4632	4531	4487	4337	4585	4501	4457	4484	4463	4520	4557	4716	4647	4652	4677	4797	4773	4791	4938	4987	4886	4860	4818	4742	4758	4731	4655	4474	4315
5693	5076	5019	4937	5007	4979	5093	4880	4869	4779	4892	4613	4753	4630	4625	4826	4840	4859	4762	4587	4748	4707	4700	4543	4469	4525	4569	4472	4503	4570	4757	4729	4623	4904	4739	4901	4749	4768	4779	5055	4876	4871	4817	4768	4848	4727	4603	4549	4406	4322
5523	5201	4938	5010	4975	5030	4889	4933	4745	4961	4957	4883	4738	4768	4825	4850	4839	4841	4685	4621	4773	4724	4572	4550	4476	4515	4568	4481	4519	4647	4739	4888	4735	4740	4810	4716	4684	4593	4752	4870	4926	4812	4729	4624	4664	4845	4869	4760	4470	4358
5471	5171	5133	5127	5023	5073	5159	4892	4942	4970	4839	4803	4725	4675	4726	4878	4727	4779	4710	4617	4852	4973	4751	4661	4561	4589	4590	4448	4702	4602	4876	4761	4792	4648	4694	4678	4806	4507	4865	4996	4946	5005	4721	4793	4623	4802	4859	4831	4619	4536
5366	5374	5214	5295	5187	5066	5093	5081	5106	5096	5143	4892	4656	4822	4897	4945	4907	4750	4901	4989	4933	4981	4962	4801	4631	4675	4653	4537	4661	4606	4592	4627	4566	4658	4515	4671	4703	4814	4751	4902	4904	4969	4981	4826	4865	4732	4818	4740	4907	4560
5486	5423	5154	5296	4870	5024	4970	5175	5149	5181	5052	4863	4850	5018	5045	4800	4934	4970	5173	5173	5102	4947	4938	4831	4741	4631	4568	4638	4670	4593	4677	4762	4776	4697	4480	4644	4703	4761	4726	4803	4956	5006	5047	5164	4955	4743	4811	4661	4972	4942
5514	5198	5168	5048	4915	5020	5143	5267	5237	5110	4953	4926	4886	5019	5033	4958	4719	4869	5012	5067	5027	5100	4969	5068	4889	4709	4606	4777	4794	4748	4710	4751	4860	4799	4624	4797	4579	4669	4777	4716	4782	4869	4949	5133	5340	5157	4848	4889	4823	4888
5605	5295	5028	4908	4965	5048	5048	5256	5098	5087	5009	4961	4874	4926	4983	4860	4850	4922	4933	4969	4827	4956	5055	5000	4963	4712	4802	4788	4948	4853	4776	4915	4781	4892	4724	4671	4708	4567	4690	4718	4806	4879	4986	5202	5135	5275	5029	5109	4934	4787
5355	5245	4925	4789	4869	5019	5058	5044	4993	4904	4963	4994	4948	5000	4882	5014	4779	4855	4832	4836	4968	4962	5052	4985	4843	4827	4797	4910	4760	4912	4844	4845	4809	4800	4904	4721	4676	4573	4736	4881	4939	4905	4852	4971	5190	5179	5241	5072	4942	4932
5319	4911	4796	4755	4978	5012	4903	4914	4974	4920	4836	5083	5023	5089	4948	5026	5065	4825	4790	5094	4896	4986	4918	4898	4931	4946	4853	4788	4933	4958	4934	5140	4818	4958	4938	4854	4717	4817	4854	4816	4908	4950	4838	4986	5065	5273	5134	5024	4891	4899
5178	4966	4719	4835	4953	4890	4820	4773	4991	4805	5054	5081	5083	5116	4970	4870	5044	4808	4969	4983	4992	5080	5130	5041	4827	4784	4840	4897	4784	4864	4869	5065	4928	4839	4804	4652	4655	4638	4752	4476	4983	5006	5023	5051	5187	5189	4899	5010	4860	4847
5245	4923	4932	4928	4865	4886	4798	4775	4728	4744	4967	4999	4838	4930	4855	4910	5005	4901	4923	4903	4993	5062	5303	5077	4861	4920	4944	4805	4972	4901	4846	4773	4878	4686	4671	4716	4793	4765	4703	4732	4911	4920	5032	5268	5112	5099	5098	4960	5065	4702
5184	4964	5050	5020	4953	4840	4750	4630	4658	4827	4868	4859	4925	4756	5030	4942	4899	4807	4797	5097	5092	5193	5251	5053	4890	5060	4784	5060	4985	4899	5000	4876	4827	4872	4581	4674	4595	4724	4528	4682	4645	4954	5204	5139	5247	5122	5122	4856	4867	4657
5120	5104	4944	4948	4701	4753	4590	4730	4625	4679	4652	4654	4768	4739	4926	4939	4818	4806	4951	5045	5247	5139	5027	4907	4905	4823	4841	4861	4861	4959	5056	4951	4885	4930	4774	4669	4545	4682	4715	4580	4692	4875	5151	5187	5244	5242	5079	4916	4780	4653
5156	5187	4954	4852	4828	4605	4635	4725	4558	4633	4685	4746	4669	4799	4786	4782	4734	4739	4925	5061	5155	5060	4832	4721	4771	4736	4675	4676	4826	4960	5007	4902	4940	4750	4752	4647	4636	4635	4773	4814	4755	4875	5070	5269	5172	5245	5152	4859	4597	4700
5263	5161	4974	4872	4820	4770	4623	4763	4623	4555	4467	4668	4990	4735	4747	4873	4790	4859	4966	5066	5040	4931	5076	4793	4887	4740	4735	4778	4875	5023	4889	4707	4726	4659	4657	4685	4784	4610	4737	4827	4768	4926	4910	5192	5165	5141	5157	4848	4772	4627
5276	5156	5088	4884	4757	4784	4853	4764	4568	4556	4659	4912	4896	4994	4796	4863	4855	4919	4959	5068	5033	5058	5071	4890	4890	4798	4839	4764	4832	4856	4810	4716	4686	4509	4687	4622	4597	4579	4698	4750	4793	4797	4795	4993	4917	4965	4926	4952	4416	4608
5375	5357	5006	4981	5027	4908	4853	4710	4654	4713	4921	4856	4947	4936	5047	4752	4909	4931	4995	5027	5123	5153	5036	5020	4957	4904	4691	4831	4847	4833	4819	4739	4692	4413	4443	4556	4547	4465	4558	4510	4724	4656	4917	4998	4849	4876	4779	4774	4649	4591
5536	5224	5091	5059	4870	4911	4731	4779	4630	4799	4894	4878	5034	4989	4945	4877	4986	4929	5085	5071	5268	5098	4897	5011	4791	4986	4916	4929	4773	4867	4654	4663	4636	4472	4389	4440	4445	4398	4462	4640	4538	4877	4983	5095	4831	4792	4707	4723	4520	4598
5401	5205	5151	5003	4979	4800	4739	4685	4823	4816	4948	4869	4814	4897	4808	5018	4964	4945	5105	5157	5106	5084	4887	4947	4744	4883	4823	4976	4969	4759	4689	4691	4552	4572	4492	4422	4397	4432	4643	4573	4598	4854	5101	5097	4992	4897	4798	4739	4656	4492
5426	5271	5183	4829	4734	4676	4712	4823	4906	4989	4812	4779	4749	4760	4780	4766	4973	4987	5019	5114	5026	5047	4850	4849	4881	4670	4822	4672	4636	4745	4532	4468	4543	4535	4515	4534	4667	4574	4568	4780	4821	4987	4980	5063	5032	4928	4921	4943	4636	4482
5518	5400	5203	4939	4820	4677	4784	4750	4963	4914	4717	4803	4756	4768	4869	4797	4875	4977	4966	5167	5007	4937	4883	4747	4682	4678	4695	4656	4585	4531	4472	4493	4415	4552	4604	4809	4648	4636	4921	4621	4847	4913	5132	5157	5171	5050	5027	4924	4678	4606
5455	5278	5135	4865	4819	4732	4891	4807	4971	4849	4908	4823	4781	4844	4828	4859	4897	5045	5137	5019	5074	4864	4731	4758	4575	4597	4587	4605	4670	4504	4557	4546	4460	4502	4780	4793	4836	4829	4965	5056	5120	5153	5193	5112	4993	5068	5088	4863	4804	4725
5461	5158	5178	4878	4892	4910	4952	4989	5054	4966	4794	4777	4885	4795	4797	4914	4964	5076	4933	4997	4933	4824	4782	4780	4622	4546	4500	4628	4556	4515	4461	4535	4767	4681	4881	4909	4811	4837	5253	5184	5405	5269	5187	5067	4952	4756	4877	4631	4756	4851
5409	5156	5021	4920	4930	5027	5157	5037	5072	4989	4978	4924	4859	4807	4912	5073	5023	5130	5132	5050	4993	4829	4840	4686	4620	4751	4650	4627	4482	4336	4531	4674	4689	4817	4820	4903	4911	5063	5214	5304	5289	5334	5199	5196	4990	4826	4824	4701	4642	4624
5515	5238	5123	5077	4957	5124	5123	5101	5100	5016	5036	4772	4884	4883	4866	4897	5063	5183	5083	5015	4832	4898	4805	4629	4647	4583	4754	4761	4761	4480	4678	4640	4588	4797	4886	4935	4848	5052	5219	5270	5299	5163	5295	5021	4912	4658	4604	4317	4416	4568
5389	5454	5173	5293	5072	5131	5125	5021	4914	4987	4924	4857	4852	4789	5001	4932	5092	5034	4856	4797	4742	4764	4759	4789	4835	4705	4861	4819	4936	4700	4764	4837	4842	4798	4917	4905	4900	4938	4906	5236	5149	5299	4913	4942	4773	4509	4602	4486	4527	4499
5566	5368	5434	5176	5279	5234	5114	5049	5198	4968	5073	4810	4804	4828	4799	4859	4925	4957	4847	4795	4760	4705	4680	4763	4723	4739	4855	4909	4830	4825	5028	5061	4929	5097	5000	5006	4960	5003	5117	5138	5114	5079	5141	4828	4610	4614	4544	4510	4346	4306
5492	5357	5330	5369	5234	5152	5309	5353	5102	5142	4884	4965	4828	4789	4796	4834	4867	4741	4748	4606	4733	4772	4651	4573	4622	4664	4751	4711	4671	4999	4875	5125	4991	5180	5027	4967	4943	4992	5038	4914	4929	4923	4802	4691	4567	4445	4456	4551	4552	4283
5548	5417	5508	5413	5320	5372	5243	5298	5071	5036	5034	4927	4888	4963	4809	4770	4755	4760	4508	4579	4796	4674	4615	4649	4580	4677	4710	4703	4682	4829	4934	5038	5086	5159	5080	4852	5025	4863	4884	4852	4824	4822	4757	4629	4428	4549	4460	4588	4394	4344
5430	5229	5415	5531	5362	5374	5294	5282	5361	5194	4988	4954	4963	4812	4763	4831	4670	4765	4745	4652	4725	4808	4645	4797	4617	4655	4697	4987	4736	4935	5150	5130	5058	5134	4981	5015	4815	4847	5051	4762	4857	4661	4631	4560	4343	4475	4460	4617	4599	4521
5306	5250	5281	5457	5414	5272	5363	5278	5373	5340	5142	5055	5101	4866	4830	4714	4912	4848	4645	4612	4726	4928	4794	4741	4833	4547	4823	4813	4964	4887	5125	5164	4926	4982	4970	4824	4890	4942	5035	5039	4807	4726	4793	4764	4453	4342	4382	4580	4593	4644
5327	5180	5363	5256	5261	5317	5390	5362	5400	5267	5248	5082	5153	5051	4902	4926	4921	5027	4984	4742	5022	5041	4960	4848	4726	4808	4813	4875	4875	4880	4993	4905	5003	4826	4896	4956	5003	5067	5174	5158	5049	4764	4873	4616	4434	4456	4584	4763	4879	4925
5275	5228	5223	5163	5251	5206	5267	5430	5326	5476	5402	5170	5033	5083	5117	5040	5116	5159	5045	4899	4958	5045	5013	4869	5049	4954	4860	4876	5002	5025	4977	4960	4903	4693	4951	4818	5032	4824	4968	5095	4811	4859	4731	4716	4497	4479	4739	4838	4876	4926
5152	5188	5132	5178	5167	5296	5383	5435	5297	5391	5316	5155	5137	5094	5166	5156	5073	5023	5280	5129	5068	5141	5088	5197	5086	5078	5107	5130	5313	5253	5183	5067	5070	4951	4934	4933	4958	4993	4904	5011	4909	4803	4833	4772	4604	4651	4852	4964	4840	5004
5146	5128	5155	5028	5159	5242	5333	5318	5207	5302	5204	5195	5254	5020	5225	5267	5240	5354	5287	5349	5156	5258	5254	5125	5238	5218	5179	5383	5408	5339	5286	5214	5140	4988	5032	4895	5017	4845	4848	4900	4872	4745	4728	4827	4801	4705	4912	4911	4727	4848
5210	5053	5039	4996	5059	4995	5177	5139	5129	5164	5273	5060	5217	5183	5244	5270	5266	5262	5334	5373	5069	5271	5258	5160	5125	5126	5035	5228	5243	5457	5235	5195	5061	5089	5091	4954	5000	5038	4961	5034	4882	4909	4675	4907	4880	4849	4930	4839	4873	4809
5234	5219	5011	5070	4935	5079	4877	4944	4821	5266	5114	5068	5068	5090	5187	5140	5069	5316	5275	5330	5292	5124	5237	5156	5223	5117	5168	5262	5279	5442	5173	5169	4937	4844	4934	5013	4997	4782	4872	4802	4731	4822	4732	4994	4892	5033	5125	5021	4930	4959
5167	5256	5000	5026	5022	4937	4851	4878	4911	4929	5005	4994	5106	5046	5111	5172	5102	5263	5180	5155	5187	5128	5197	5274	5193	5035	5137	5156	5086	5155	5147	5140	4938	4780	4938	4790	4944	4849	4691	4741	4691	4736	4605	4829	4904	5033	4995	5015	5158	5069
5293	5181	5177	5023	4981	4966	4786	4928	4897	4818	4844	4906	5030	5044	5031	4885	4956	5077	5086	5139	4902	4917	5016	5137	5156	5129	5120	5027	5102	5156	4964	4875	4901	4999	4843	5056	4977	4953	4678	4801	4760	4697	4753	5001	4987	5187	5058	5015	4961	4807
5464	5217	5078	5044	4858	4952	4873	4921	5028	4888	4796	4931	5033	4888	4836	4908	4889	4832	4944	4696	4873	4806	4841	4686	4863	4847	5030	5014	4992	5056	4908	4808	4816	4835	5039	4852	4922	4876	4793	4899	4872	4851	4899	4950	4892	5082	5106	4880	4635	4620
5638	5515	5071	5146	5172	4954	4982	4982	4949	4953	4900	4840	4885	4910	4854	4697	4736	4631	4801	4713	4626	4766	4832	4844	4782	4648	4701	4694	4802	4609	4706	4661	4719	4718	4735	4876	4964	4988	4783	4777	4906	4753	4741	4702	4871	5144	5166	4888	4755	4780
5655	5336	5501	5410	5272	5092	4890	4801	4913	4808	4787	4780	4701	4776	4777	4728	4695	4739	4649	4607	4638	4692	4683	4561	4698	4742	4806	4746	4646	4621	4837	4789	4656	4705	4806	4847	4830	4783	4888	4800	4918	4868	4674	4879	4752	5022	5182	5041	4788	4665
5651	5435	5571	5428	5319	5224	5283	5151	5009	5036	4840	5043	4896	4755	4851	4824	4672	4862	4778	4695	4634	4665	4578	4560	4621	4752	4621	4811	4744	4701	4763	4803	4735	4875	4837	4814	4881	5027	4988	5085	4900	4835	4778	4916	4657	4905	4955	5031	4771	4765
5544	5530	5482	5467	5247	5309	5505	5293	5197	5122	5094	5034	5060	5109	4952	4894	4876	4916	4735	4700	4757	4705	4635	4659	4697	4883	4844	4752	4853	4700	4863	4785	4887	4925	5112	5120	5222	5356	5315	5065	5017	4900	4960	5028	4734	4688	4703	4891	4574	4678
5601	5436	5473	5401	5244	5259	5454	5289	5449	5293	5093	5182	5054	4939	4810	4815	4956	4840	4762	4775	4743	4687	4859	4867	4869	4913	4810	4835	4822	4819	5085	4770	4938	4985	4987	5183	4983	5194	5384	5299	5150	4847	4884	4818	4784	4854	4725	4729	4785	4909
5466	5426	5443	5435	5379	5369	5332	5385	5306	5161	5145	5196	5047	5095	4925	4865	4784	4907	4949	4799	4736	4826	5026	5182	5052	5082	5122	5094	4883	5022	5008	4931	4879	5010	4918	5075	5051	5057	5068	5136	4975	4864	4816	4981	4796	4818	4886	4894	4834	4853
5488	5416	5316	5509	5564	5388	5167	5173	5282	5099	5157	5253	5094	5089	5113	5050	4959	4830	4890	4825	4877	4929	5111	5293	5306	5265	5180	5141	5022	5053	5134	5037	5021	4948	4932	4948	4825	4830	4922	4998	4978	5061	4842	4852	4901	4985	5013	5015	4990	4919
5260	5045	5073	5183	5111	5142	5116	5242	5094	5212	5310	5262	5073	5275	5164	5106	4960	4956	5141	4967	4988	5125	5254	5457	5359	5357	5292	5205	5157	5192	5052	5100	5270	5035	5095	5031	4896	4854	4798	4745	4826	4849	4987	5089	4988	4929	5042	5057	5046	5200
5321	5130	4894	4964	4869	4836	4934	4739	5016	5119	5135	5091	5285	5302	5206	5216	5053	5049	5080	5105	5183	5269	5294	5369	5249	5201	5122	5041	5177	5059	5142	5032	5037	5065	5000	5007	4884	4931	4839	4721	4889	4801	4929	5113	5022	5137	5146	4973	5147	5216
5360	5228	5234	4968	4995	4866	4973	4780	4965	4918	4947	4974	5034	4955	4895	4873	5042	4969	5093	5089	5041	5244	5144	5322	5349	5242	5141	5091	5040	5150	5196	5163	4987	4887	4695	4861	4677	4804	4691	4818	4762	4789	4842	5371	5275	5226	5150	5069	4944	4835
5259	5422	4983	5104	5027	5006	5014	4875	4828	5032	4823	4908	4995	4903	4936	4903	4903	4906	4890	4884	4947	5097	5057	5019	5051	4945	4835	4755	4740	4811	4806	4802	4837	4785	4598	4671	4534	4580	4663	4898	4906	5054	5187	5158	5344	5317	5169	4916	4894	4728
5326	5103	5088	4866	4821	4839	4835	4828	5151	4953	5099	5059	5030	4976	4838	4818	4855	4930	4679	4764	4814	4880	4927	4880	4884	4865	4759	4697	4787	4725	4748	4678	4869	4908	4842	4695	4730	4645	4578	4804	4987	5107	5229	5212	5418	5219	5113	4880	4741	4618
5427	5322	5083	4853	4910	4544	4673	4846	4954	4993	5132	5092	5115	4921	4946	4778	4867	4918	4875	4790	4945	4819	4924	5037	4899	4693	4688	4710	4814	4736	4675	4636	4772	4789	4772	4748	4875	4622	4748	4801	4921	4970	4998	5098	5341	5103	4987	4760	4788	4684
5457	5455	5199	5110	4809	4744	4901	4960	5061	5028	5024	4936	5143	4878	4911	4655	4949	4761	4887	4953	4984	4967	4859	4812	4636	4677	4704	4903	4855	4828	4878	4882	4820	4852	4700	4875	4801	4868	4719	4886	4944	5097	4928	4896	4846	4925	4973	4781	4846	4712
5450	5391	5208	5107	4932	4950	5059	5248	5122	5274	5279	5170	5001	4877	4777	4817	4830	4938	4986	4981	4811	4843	4867	4879	4711	4786	4713	5059	4899	5013	4973	4950	5029	4903	4894	4881	4883	4927	4886	4947	4859	4964	4857	4841	4778	4838	4773	4911	4829	4723
5103	4929	4985	4861	4918	4929	5033	5231	5331	5241	5426	5171	5015	4945	5065	4807	4924	4815	4716	4785	4929	4892	4847	4801	4803	4810	4781	4918	4943	5035	5023	5121	4960	5116	4998	5027	4920	5136	5062	5070	5060	4965	4852	4841	4690	4858	4854	4995	4905	5025
5058	5029	4865	4818	4705	4750	4896	5184	5076	5276	5286	5299	5155	5039	5041	5061	4980	4869	4945	4811	4860	4824	4822	4915	4858	4894	5080	4986	5175	5223	5092	5061	5130	5234	5148	4999	5158	4972	4920	4883	4967	4941	4841	4907	4864	4922	4987	5201	5127	4988
5070	4949	4865	5079	4847	4924	4998	5017	4929	5050	4934	4909	4911	4969	4969	4896	4996	5041	5030	4999	5020	4866	5009	4956	5032	4979	5061	5190	5165	5338	5085	4882	4973	4889	5131	5137	5107	4934	4893	4893	4718	4727	4714	4754	4948	4970	5163	5188	5258	5036
5209	5112	4944	5054	5052	4934	4966	4940	4962	4880	4711	4748	4804	4669	4791	4893	5074	4915	5009	4975	5185	5155	4921	5082	5058	4860	5010	5101	5201	5164	4994	5015	4985	4799	4785	4862	4855	4898	4677	4843	4788	4816	4709	4816	4836	5100	5229	5116	5376	5136
5024	4858	4791	4685	4892	4880	4904	4893	4862	4860	4780	4873	4675	4610	4635	4747	4857	4894	5020	4971	5241	5164	4996	4860	4871	5030	5100	5009	5184	5114	5020	4915	4837	4931	4771	4759	4922	4700	4753	4924	4811	4783	4824	4905	4750	4978	4991	5274	5159	5050
5061	4735	4969	4730	4916	4854	4837	4891	5023	4881	5082	5027	4838	4935	4898	4658	4852	4905	4935	4867	4901	5059	5131	5046	4919	5016	5124	4924	4814	4796	4849	4795	4820	4834	4757	4790	4871	4955	4892	4942	5084	4973	4979	4971	4971	5107	5034	5164	4920	4800
5047	5021	5017	4950	5037	4783	4862	4939	5009	4910	4861	4942	4993	5130	5043	4908	5005	4947	4871	4829	4845	4918	4898	4985	4975	4974	4901	4788	4662	4741	4616	4622	4716	4756	4691	4799	4872	4849	5052	5116	5024	5115	5020	5132	5057	4994	4882	4753	4945	4776
5287	5273	5316	5498	5276	5222	5133	5074	5038	4818	4693	4879	4966	4828	4884	5043	5009	5201	4967	5032	4862	4937	4912	4936	4700	4776	4718	4940	4887	4743	4698	4677	4705	4760	4756	4784	4977	5020	5070	5039	5068	5144	4918	5044	4901	5076	4863	4685	4960	4779
5408	5202	5355	5377	5224	5467	5145	5166	5211	5037	4967	4871	4789	4827	4897	4977	4950	5089	5232	5207	5091	5083	4781	4903	4874	4898	4905	5114	5007	4991	4935	4926	5002	4965	5040	5069	5040	5050	4994	4964	4909	4960	4977	4852	4856	4861	4962	5044	4928	4834
5166	4931	5219	5096	5042	5091	5060	5187	5096	5215	5203	5106	4998	5022	5005	4852	4762	4919	5153	5292	5106	4974	5127	5053	5026	4932	5054	5016	5003	5042	4980	5156	5083	5170	5044	5011	5167	5122	5114	5063	4833	4916	5025	4778	4914	4972	5011	5074	5229	5041
4987	4933	5042	4678	4826	4722	4844	4884	4961	5314	5301	5209	5088	5140	4899	4973	4822	5103	5007	5075	5132	5105	5241	5314	5315	5241	4983	4970	4892	5002	5031	5114	5059	5074	4926	5006	5119	5099	5164	5012	4830	4865	4833	4789	4934	4970	5081	4976	5169	5004
5234	5216	5094	4868	4832	4609	4765	4707	4970	5148	5025	5168	5248	5172	5046	5144	5240	5132	5038	4878	4849	4906	4991	5223	5001	5037	5141	4949	4974	4908	4984	4994	5009	4892	4968	4845	5024	5025	5143	4910	5021	5021	4910	4879	5025	5111	4963	5115	5076	4954
5431	5551	5013	5010	4900	4874	4900	4737	4798	4813	4915	5019	5058	4930	5087	5351	5232	5095	5033	5047	4905	4842	4821	4796	5072	4878	5074	5032	5017	4892	5078	4914	4927	4995	4992	4960	4967	4919	4892	4925	4950	4892	5120	4912	4970	5077	5051	4940	4740	4859
5279	5381	5188	5263	4953	5137	4864	5039	5059	4954	4908	4861	4779	4835	4908	5048	5101	5031	4878	5081	4889	4839	4821	4780	4779	4786	4908	5030	4954	4845	4966	4986	4908	4896	5097	4979	5169	4840	4790	4900	4786	4972	4937	4993	4952	4891	5055	4943	4635	4628
5192	5125	4920	5089	5071	5100	5108	5042	5103	5066	5012	5063	4833	4723	4887	4753	4809	4794	4963	4915	4801	4837	4814	4892	4872	4836	4941	4999	4925	4923	4940	4999	5064	4865	4999	4905	4990	4971	4847	4864	4906	5033	5155	5034	5079	4933	5009	5075	4927	4778
5020	4824	4810	4885	4916	5034	5020	4999	5079	5189	5252	5326	5090	5164	5155	4995	4761	4784	4865	5000	4861	4889	4984	4977	4977	5054	5145	5118	4759	4877	5031	4990	4979	4956	4986	5051	4932	5062	4859	4945	4833	4997	4824	4817	4812	4870	5030	4962	5184	4826
4960	4800	4694	4867	4680	4691	4808	4889	4973	5023	5173	5257	5252	5399	5143	5119	4957	5009	4972	4827	4845	4909	5172	5039	5188	5166	5070	5134	4949	4900	4940	4841	4913	4829	4926	4880	5124	5021	4977	4857	4926	4889	4840	4869	5078	4856	4754	4912	5185	5125
5125	4927	4770	4947	4949	4852	4774	4641	4817	4903	5033	5083	5288	5535	5522	5252	5292	5345	5081	5098	5035	5059	5119	5094	5204	5214	5137	5130	4972	4966	4783	4975	5044	4966	5053	4935	4803	4872	5089	4946	5016	4924	4867	5040	4979	4855	4774	4872	4982	5053
5166	5099	5039	5166	4932	4897	4928	4894	4876	4933	4893	4853	5066	5241	5078	5333	5339	5361	5277	5109	5128	5006	4944	5072	4935	4930	4937	5011	4888	5082	4863	5040	4972	4860	4906	5107	5105	5164	5019	4961	4958	4922	4942	4859	5030	4986	4866	4767	5029	5032
5198	5201	5045	5221	5221	5162	5198	5177	4969	5045	4889	4785	4813	4855	4902	5106	5184	5021	5273	5187	5135	5132	4967	4926	4820	4848	4766	4746	4752	5102	4951	5051	5070	5077	4986	5089	4985	5123	5147	5157	5110	5019	4867	4731	4979	5039	4854	4882	4826	4885
4967	4956	4920	5001	5073	5101	5203	5049	5133	5152	4941	4930	5111	4778	4699	4891	5143	5004	4895	5006	5121	5097	5021	5000	4734	4777	4762	4804	4765	4779	4936	5083	5171	5232	5089	5105	5060	4831	5123	5282	5146	5053	4797	4845	4879	5083	5020	4890	4989	5016
5083	5006	4949	4887	4789	5042	5104	5176	5028	5195	5016	5106	5026	4991	4666	4909	4772	4958	4860	4850	5105	4903	5037	4906	4785	4873	4736	4825	4670	4914	4851	5148	5109	5207	5113	5066	5052	5005	5058	4959	5091	5139	4864	4798	4866	4985	5051	5140	5082	5126
5285	4973	4943	4966	4888	4803	4867	4823	4904	4789	4893	4902	4946	4962	5008	5132	4969	4820	4767	4734	4793	4856	4894	4685	4814	4840	4879	4845	5002	4956	4949	4985	5080	5169	5016	5032	5019	4895	5021	5099	4892	5113	4936	4903	4947	4847	5076	5234	5330	5173
5392	5179	5142	5281	5088	4748	4916	4820	4722	4758	4569	4685	4814	4922	4893	5095	5025	4943	4810	4797	4908	4909	4846	4864	4740	4767	4843	4893	4860	4906	4957	5017	4969	5114	5054	4904	4913	4925	4928	4863	4878	4859	4926	5116	4914	5090	5163	5138	5151	5032
5592	5280	5157	5203	5207	5127	5014	4810	4715	4610	4535	4512	4832	4679	5042	5154	5028	4956	5150	5013	5146	4877	5026	4683	4671	4700	4754	4987	5011	4955	5061	5017	5038	4964	5000	4929	4896	4714	4879	4932	4713	4885	5067	5100	5254	5223	5336	5034	5132	5040
5260	5296	5140	5307	5088	5073	5030	4948	5033	4918	4694	4669	4599	4804	4694	4963	4915	4863	4955	4858	5079	5020	4998	4910	4850	4888	4819	4802	4893	4912	5023	5149	5010	5060	4995	4869	4743	4875	4835	4977	5040	4949	4941	5121	5362	5337	5155	4993	4858	5010
5281	5171	5121	4911	4945	4947	4867	4860	4866	4938	4953	4975	4852	4993	4659	4859	4820	4801	4814	5074	5014	4996	4990	5041	4716	4716	4851	4751	4866	4945	4995	5024	5175	4993	4973	4896	4771	4834	5002	5209	4962	4910	4910	4897	5351	5401	5096	5018	5064	5016
5095	5103	4833	4954	4763	4630	4895	4752	4873	5094	5053	5184	5137	5005	4981	4966	4910	4804	4743	4882	5055	5152	5009	5088	4874	4965	4985	4876	4966	5002	4889	4892	5096	5049	5060	4949	4952	4869	5083	4925	4969	4890	4962	4769	4921	5060	5138	4907	5058	5141
5138	5023	4884	4737	4739	4614	4693	4791	4723	4918	5104	5152	5252	5155	4979	4915	4893	4963	4689	4739	4826	4879	4931	4882	5033	5091	5106	4950	4850	4807	4889	4855	4724	4895	4805	4901	4949	4843	4865	4900	4871	4924	4818	4936	4863	4742	4882	4806	4913	4978
5451	5156	5093	4973	4868	4582	4739	4758	4690	5015	4917	4962	5102	5105	4910	4950	5008	4996	4971	4573	4739	4847	4951	4933	4983	4889	4943	5041	5070	4894	4848	4826	4635	4926	4805	4768	4831	4867	4708	4929	4991	4982	5015	4927	4903	4998	4644	4751	5080	5041
5579	5461	5405	5009	5126	4855	4798	4947	4846	5064	4998	4824	4883	4976	4713	4814	4788	4880	4876	4803	4701	4622	4722	4815	4997	5053	5034	5037	5089	4998	5088	4887	4703	4684	4775	4770	4771	4753	4794	4897	4883	4814	4981	5243	4882	4943	4617	4787	4880	4708
5576	5353	5271	5197	5369	5140	4901	5113	5218	5078	5117	4938	4812	4937	4846	4718	4851	4922	5014	4922	4741	4672	4583	4825	4876	4993	4989	5169	5078	5114	5038	5070	4893	4861	4780	4813	4844	4643	4816	4973	4856	4679	4967	5148	5118	4928	4737	4717	4877	4844
5155	5168	5282	5194	5157	5303	5074	5209	5178	5340	5299	5049	4715	4775	4794	4728	4881	4818	4867	5127	4839	4797	4966	4906	4951	4841	4892	5019	4989	5208	5075	5024	4882	4986	4727	4542	4731	4805	4889	4925	4923	4825	4833	5065	5127	5068	4843	5006	4968	4834
5265	5067	5058	5099	4937	5211	5215	5088	5218	5087	5097	5091	4722	4879	5028	4868	4882	4889	4835	5061	4953	5015	4870	4778	4839	4845	4904	5036	4805	4945	5042	5057	4971	4984	4717	4742	4444	4821	4941	4988	5141	5004	4807	4870	4855	5029	5133	5056	5035	4974
5404	5080	5043	5161	5027	5186	5063	4962	5036	5052	4914	5119	5009	4971	5059	5088	5070	4923	4775	4863	4989	5111	4980	5028	4823	4838	4833	4878	4979	4805	4776	4860	4862	4859	4761	4677	4648	4786	4807	5082	4973	4950	4913	4898	4882	4942	5212	5182	5096	5021
5303	5247	5211	5226	5047	4995	5007	4978	4903	4966	4907	4867	4997	4903	4865	4954	5015	4999	4936	5069	5002	5108	4914	5007	4988	4831	4776	4861	4811	4751	4769	4633	4651	4759	4783	4770	4787	4851	4974	5047	5113	4990	4889	4854	4783	4948	5073	5238	5174	5147
5403	5370	5472	5241	5293	5083	5149	5096	4738	4764	4707	4963	4874	4901	4898	4998	5106	5254	5062	4858	4800	4992	5021	4918	4854	4941	4868	4985	4921	4734	4684	4646	4622	4598	4940	5030	4989	5125	4993	4969	5017	4909	4879	4769	5058	4831	4885	5000	5226	5095
5533	5305	5419	5351	5391	5182	5160	5133	4896	4938	5009	4805	4734	5067	5079	5043	5018	5326	5207	5105	4980	4899	4894	4905	4888	4994	5186	5104	4937	4726	4696	4693	4697	4682	4873	4967	5058	5158	5106	4819	4850	4830	4986	4901	4945	4959	4957	4941	5131	5125
5439	5180	5170	5323	5068	5128	4993	5029	4928	5163	4986	4982	4777	4817	4955	5022	5059	5134	5069	4992	5066	4834	4874	4731	4822	4914	4954	5051	5057	5105	4920	4849	4789	4825	4899	4925	5034	5253	4930	4894	4846	4867	5026	4876	4978	4778	4958	5063	4976	5154
5096	5010	4994	5089	4873	4944	5072	4854	5026	5124	5150	5166	5145	5025	5057	4772	5107	4878	4878	4811	4737	4887	4933	4823	4795	5059	4977	4893	4854	4906	4974	4951	5009	4888	4879	4793	4815	4993	5018	4943	4821	4987	4893	5043	5147	5165	4953	4975	4881	5157
5308	4913	4757	4694	4740	4794	4814	4804	5011	5107	5164	5095	5164	5122	5023	4962	5013	4831	4932	4831	4747	4750	4753	4961	4821	4856	4793	4891	4650	4690	4871	4978	5073	5028	4899	4793	4831	4850	4923	5034	4842	4841	4901	4993	5119	5184	4967	4849	4950	4893
5260	5022	4878	4732	4709	4848	4709	4694	4750	5039	5132	5159	5234	5129	5100	4997	4822	4846	4821	4659	4583	4704	4815	4902	4830	4944	4750	4858	4774	4697	4826	4924	5059	5253	4949	4914	5028	4871	4871	4891	4644	4836	4807	4996	5119	5159	5042	4934	4890	4744
5268	5171	5152	5229	5051	4931	4764	4671	4920	4845	4979	5246	5022	5115	5142	4953	4901	4764	4846	4657	4720	4734	4812	4938	4866	4799	4682	4716	4845	4811	5125	5100	5145	5250	5244	5138	4960	4924	4642	4725	4839	5010	5047	4932	4974	4976	5083	5028	4848	4901
5378	5305	5224	5354	4981	5010	4825	4876	4623	4754	4848	4869	4956	5092	5091	5098	4822	4921	4799	4595	4754	4912	4988	4955	4924	4703	4748	4667	4707	4749	4787	5028	4978	5044	4932	5030	4925	4851	4634	4799	4927	5115	5012	5029	5123	5289	5101	5056	4877	4919
5406	5395	5372	5168	5390	5099	5169	5049	4881	4923	4848	4912	4859	4911	4901	4871	5009	4996	5048	4910	4815	4886	4945	5052	4858	4915	4852	4830	4653	4780	4797	4873	4799	5028	5119	5083	4895	5146	5003	4848	5003	4938	5102	5308	5176	5194	5143	5169	5016	5022
5423	5414	5483	5463	5296	5411	5287	5152	4935	4893	4842	4994	4871	4850	4971	4780	4880	4875	5071	4975	4943	4951	4880	4845	4993	4909	4892	5024	4988	4865	4875	4871	4904	4751	4842	5001	4918	4896	4866	4896	4854	5125	5166	5250	5221	5052	5142	4919	4958	4975
5416	5279	5260	5397	5459	5076	5474	5313	5249	4901	5162	4932	4929	4774	4742	4762	4884	5050	4987	5118	5140	5085	4922	4897	4736	4808	4744	5011	4926	4925	4889	4791	4808	4692	4685	4854	4923	4867	5168	5128	5149	5113	5054	5141	5161	5157	5203	4983	5070	5114
5102	5136	5189	5217	5178	5160	5182	5134	5073	5047	5165	5068	4942	4875	4863	4700	4953	4860	5088	5096	5002	5077	5054	5033	4911	4972	4879	4864	4882	5047	4864	4764	4829	4702	4732	4731	4858	4911	4913	5140	5126	5048	5162	5275	5203	5024	4930	5001	5064	5048
5179	5003	5035	5079	4944	5046	4970	5017	5268	5132	5127	5136	4933	4842	4893	4786	4584	4723	4921	5087	5070	4897	4953	4755	4830	4857	4852	4912	4865	5061	4855	4733	4856	4781	4651	4650	4819	4698	4914	5046	5148	5044	5060	4974	5036	5159	5210	4987	4811	5077
5191	5016	5063	4888	5001	4700	4931	5032	5113	5228	5134	5156	5179	5117	4704	4890	4760	4718	4613	4836	4851	4944	4867	4967	4834	4850	4673	4685	4755	4802	4865	4867	4839	4836	4796	4631	4748	4957	5010	5042	5242	5040	5141	4852	4975	5196	5029	5014	4895	5061
5514	5183	5125	4958	4796	4688	4802	4888	4891	4951	5024	5021	4992	5109	5054	4785	4700	4609	4819	4594	4660	4755	4831	4868	4736	4705	4785	4765	4976	4940	4935	4892	4986	4851	4853	4831	4770	4922	4819	4923	4928	4988	5196	5073	4973	5113	5047	5101	4994	5034
5421	5352	5125	5020	4888	4820	4721	4811	4941	4851	4791	4915	4932	4931	4824	4781	4635	4755	4634	4751	4798	4762	4630	4854	4772	4610	4807	4747	4804	4856	5110	5091	4906	5083	5114	5077	4748	4846	4718	4848	5052	5034	5009	4841	4805	5025	5152	5122	4923	4858
5699	5460	5356	5112	5123	4961	4984	4899	4916	4746	4628	4745	4746	4825	4807	4889	4838	4680	4783	4937	4730	4697	4744	4768	4809	4813	4848	4857	4952	4847	5015	4994	5003	5053	5207	5267	4987	4763	4771	4757	4987	4967	5051	4857	4875	5012	5142	5156	5100	5136
5789	5619	5316	5189	5014	4971	4889	4925	4843	4683	4635	4702	4661	4670	4745	4901	4860	4942	4929	4897	4904	4886	4852	4839	4598	4736	4801	4875	4792	4955	4955	4952	4840	4911	5025	4985	4930	4704	4670	4615	4704	5126	5267	4969	5097	5002	4999	5173	5019	5108
5425	5519	5339	5080	5117	5100	5209	5197	5106	5031	4909	4935	4818	4706	4845	4609	4750	4834	5163	5143	5018	5081	4854	4917	4903	4878	4816	4843	4804	4622	4864	4720	4689	4834	4715	4954	4844	4866	4806	4632	4785	4886	4904	5218	5062	5050	4975	5151	5086	4982
5270	5249	5357	5273	5367	5336	5148	5114	5129	4981	5042	5020	4797	4791	4866	4896	4916	5040	5041	5153	5311	5129	4796	4961	4855	5033	4800	4847	4756	4944	4836	4978	4748	4650	4924	4964	4911	4800	4799	4802	4851	4972	4815	5028	4949	4951	5029	4989	5093	5016
5115	5137	5143	5071	5018	4920	4967	5006	5115	5097	5083	4892	4864	4892	4798	5021	4979	4959	5040	5112	5100	5048	5182	5099	5135	4802	4782	4744	4668	4937	4935	4874	4839	4759	4782	4974	4848	5100	5034	5023	4914	4940	5007	5101	4936	4903	4790	4851	5047	5109
4959	4879	4713	4723	4743	4951	5212	5146	5158	5150	5050	5070	4993	4928	4964	4838	4952	4992	5223	5162	5128	5049	5044	5074	5049	4852	4818	4915	4958	4811	4928	4942	4678	4742	4730	4902	5002	5008	5248	4875	4861	4820	4839	5027	5015	4939	5126	4999	4999	5100
4809	4806	4733	4780	4909	5086	5052	5219	5036	5145	5110	5207	5102	5242	5247	5057	4955	4945	4883	4992	5185	5147	4914	4934	5207	5111	5040	4851	4964	4823	4738	4953	4872	4761	5022	4945	5090	5165	5338	5113	4960	4980	4771	4930	5076	4765	4991	5039	4993	5131
4938	4937	4809	4650	4598	4690	4619	4671	4912	4798	4924	4938	4933	5168	5296	5175	5027	4834	4638	4826	5103	5193	5216	4989	4879	5084	5036	4777	4798	4862	5008	4995	5146	4853	4901	5184	5026	5118	5197	5077	4870	5013	4830	4935	4913	4965	5035	5022	4932	5141
5087	4823	4758	4380	4386	4269	4395	4487	4636	4650	4961	4759	4748	4882	4818	4840	5058	4967	4874	4735	4718	4831	5016	5210	5026	5028	5149	5014	4693	4810	5020	5001	5019	5052	4837	4874	4934	4992	5048	4931	4794	4883	4805	4856	4800	4935	4956	5001	5016	5188
5144	4938	4778	4671	4440	4681	4527	4584	4723	4888	5097	4902	5124	4796	4850	4788	4793	4809	4953	4910	4860	4691	4930	5312	5459	5084	4922	5016	4913	4841	5048	4950	5059	5091	4859	4733	4655	4876	5002	4848	4948	4778	4721	4852	4856	5112	5063	4947	4936	5146
5609	5403	5337	5097	4685	4623	4810	4640	4764	4951	4922	5206	5134	5177	5078	5052	4838	4778	4841	4989	5041	5070	4932	5007	5270	5409	5286	5015	5278	5044	4923	4959	4979	5011	4948	4737	4806	4895	4969	4878	4856	4782	4752	4877	4799	4988	5027	5031	4917	5015
5895	5844	5409	5268	4953	4509	4680	4428	4537	4596	4846	4845	4963	5108	5231	5116	5221	5229	4806	4860	4884	5184	5186	4890	5075	5360	5203	5079	4843	5004	4878	4887	4972	4968	5023	4741	4820	5066	4920	5139	5028	4887	4721	4788	4887	4969	4904	5065	4919	4988
6139	5527	5347	5043	4847	4660	4700	4362	4494	4491	4485	4468	4557	4819	5153	5190	5431	5439	5158	4869	4756	4863	5153	5113	4848	4835	5165	5126	4988	5034	5064	4770	4891	5071	4842	4976	4881	4967	4900	5224	5044	4912	4915	4799	4771	4960	4990	5104	5107	5083
5945	5362	5177	4954	5005	5054	4955	4703	4661	4677	4612	4336	4484	4412	4724	4936	5167	5429	5480	5243	4752	4540	4845	4879	5012	4753	4997	5200	5049	4743	5096	4979	4882	5109	5036	4926	4979	4959	5164	4955	5107	4891	5002	4853	4692	4946	4984	5056	5153	5112
5580	5440	5210	5256	5422	5427	5336	5083	4853	4796	4702	4410	4636	4727	4740	4775	5006	5114	5460	5568	5030	4504	4424	4801	4957	4891	4802	5269	5214	4998	5116	5113	4751	4856	4973	5041	5143	4889	5091	5061	5061	4959	4971	4744	4910	4868	5122	4950	5164	5247
5502	5458	5577	5517	5542	5630	5406	5228	5139	4968	4829	4745	4762	4806	4778	4894	4799	4848	4975	5245	5246	4728	4559	4683	5058	5196	4935	5304	5365	5040	5028	5188	4855	4965	5000	4883	5175	4934	4975	4831	4954	4995	4969	4930	4796	4897	5206	5066	5134	5176
5385	5659	5792	5866	5504	5630	5407	5501	5230	4954	4798	4735	4786	4828	4988	4917	4774	4885	4832	5063	5020	4939	4705	4578	4871	5153	5036	5118	5522	5384	5020	5105	4858	4847	5208	4876	4966	4995	4654	4763	4776	4779	4939	4996	5033	4922	5136	4883	4985	5095
5309	5630	5863	5912	5651	5554	5418	5315	5178	4903	4883	4804	4650	4931	4886	5069	5100	4950	4870	4869	5015	5127	4925	4742	4781	4942	4987	4885	5201	5470	4867	4793	4860	4669	4904	4959	4900	4952	4769	4883	4816	4999	4952	4935	4774	5013	4950	4849	4927	5056
5321	5501	5631	5679	5493	5480	5296	5247	5066	4911	4789	4772	4625	4728	4907	5101	5162	5236	5128	5021	4928	5221	5181	4846	4541	4857	5130	4924	4929	5284	4791	4644	4913	4682	4698	4782	4836	4902	4647	4879	4757	5007	4852	4901	4814	4851	4751	5126	5039	5085
5301	5313	5297	5307	5365	5345	5220	5076	5020	4873	4783	4618	4370	4481	4696	5108	4997	5264	5156	4914	4927	5274	5218	5079	4740	4569	5185	4967	4833	5074	5059	4635	4864	4669	4574	5062	4797	5058	5013	4821	4845	4913	4800	4942	4697	4769	4922	4905	5068	5126
5127	5300	5141	4923	5038	5099	5139	5178	4949	4999	4745	4600	4367	4366	4580	4655	5102	5105	5068	4953	4808	5019	5360	5036	4636	4640	5001	4946	4887	5083	5229	4767	4830	4768	4553	4901	4735	4927	4833	4725	4670	4750	4902	4924	4678	4769	4902	5123	5041	5106
5057	4985	4915	4942	4892	4884	5052	5267	5160	5154	4912	4716	4574	4405	4367	4594	4904	5150	5017	5027	4610	4757	5166	5104	4759	4455	4699	4870	4852	4943	5403	4940	4652	4966	4640	4930	4810	4899	4857	4899	4837	4821	4919	4853	4783	4990	5130	5260	5096	5152
4869	4656	4530	4789	4793	4846	5235	5338	5325	5303	5216	5094	4846	4532	4526	4570	4746	4925	4960	4938	4734	4840	5176	5213	4767	4462	4747	5049	4856	5011	5098	5055	4791	5037	4675	4842	4777	4884	4846	4787	4911	4629	4956	4867	4921	5072	5110	5072	5095	5132
4738	4475	4407	4643	4553	5007	5134	5440	5345	5402	5259	5127	4667	4590	4317	4511	4610	5001	5015	4764	4629	4739	4884	5080	4885	4533	4613	4995	4991	4703	5373	5018	4790	4895	4504	4807	4772	4789	5063	4673	4892	4845	5022	4888	5134	5063	5138	5180	5073	5050
4622	4472	4378	4323	4434	4927	5260	5481	5664	5650	5289	5070	4911	4611	4466	4311	4367	4724	4913	4858	4681	4747	4866	5164	5020	4511	4755	5014	4800	4765	5134	5000	4620	4882	4660	4767	4866	4868	5040	4785	4880	4958	5016	4904	5217	5004	5037	4927	4999	5132
4443	4246	4273	4368	4568	4863	5110	5440	5440	5535	5559	5146	5013	4619	4537	4361	4302	4738	4946	4884	4709	4778	5052	5224	4893	4389	4592	4869	4776	4761	5022	4766	4849	4988	4606	4808	4902	4983	5062	4883	4856	4746	4862	4892	4978	5005	4946	4965	5077	5089
4672	4271	4199	4137	4424	4691	4925	5277	5273	5468	5313	5058	5094	4642	4486	4483	4485	4706	4863	4731	4598	4675	4936	5136	4828	4584	4557	4989	4734	4703	5077	4913	4737	4981	4750	4807	4857	4738	5180	4864	4863	4727	4992	4876	5066	4808	4924	4779	4927	4982
4674	4494	4243	4222	4079	4503	4545	5033	5197	5386	5192	5075	4848	4636	4452	4376	4528	4766	4745	4455	4458	4624	5024	5136	4948	4459	4511	4869	4665	4768	5241	4997	4736	4929	4790	4753	4853	4750	4951	4765	4802	4727	4818	4773	5049	4901	4724	4850	4921	5104
4655	4447	4275	4306	4113	4445	4634	4862	5055	5190	5278	5086	4995	4742	4512	4616	4684	4823	4802	4529	4452	4738	5081	5179	4793	4434	4608	4788	4649	4721	5033	4887	4825	4938	4458	4641	4810	4681	4997	4712	4873	4628	5001	5073	5025	4980	4981	4817	5040	5043
4755	4512	4363	4244	4287	4485	4744	4820	4994	5049	4977	5031	5075	4810	4812	4736	4879	4660	4619	4496	4468	4769	5096	5329	4736	4578	4769	4683	4562	4618	4904	4767	4884	4792	4537	4835	4708	4868	5001	4934	4966	4818	4939	5182	5040	4941	4856	4824	4911	4920
4584	4488	4398	4411	4336	4400	4652	4858	5136	5170	5142	5064	5083	5139	4871	4835	4845	4757	4465	4441	4451	4748	5225	5254	4752	4776	4739	4586	4355	4789	4951	4888	4920	4695	4744	4759	4741	5007	4986	5055	4897	4825	4825	4833	4903	4942	4642	4857	4821	5138
4643	4636	4590	4504	4447	4531	4676	4803	5094	5201	5205	5413	5411	5266	5235	4965	5002	4678	4265	4205	4690	5062	5055	4927	4631	4738	4686	4527	4432	4835	4868	4770	5196	4889	4788	5015	4785	5332	5088	5172	4975	4859	4783	4780	4847	4745	4797	4876	4967	4940
4673	4509	4536	4593	4486	4468	4839	5192	5212	5532	5599	5540	5627	5458	5278	5153	4781	4453	4186	4269	4600	5024	5038	4800	4854	4982	4730	4521	4474	4897	4775	4915	5155	4859	4782	5024	5038	5329	5130	5281	4921	4877	4937	4894	4797	4871	4869	4688	4901	4928
4394	4510	4609	4776	4730	4879	5089	5326	5448	5711	5865	5937	5822	5791	5481	5143	4678	4344	4299	4543	4888	5214	5048	4945	4796	4862	4646	4452	4783	5037	4791	5055	5174	5007	4960	4924	5039	5261	5118	5336	4998	4967	4952	5139	4905	4852	4862	4883	5115	5067
4458	4389	4458	4580	4549	5002	5287	5531	5745	5932	5948	5728	5858	5601	5163	4851	4482	4387	4420	4957	4992	4903	5040	5030	5176	4996	4630	4676	5003	5018	5061	5325	5038	4794	4961	4828	5082	5106	5274	5232	4837	5046	5020	5035	4951	4926	4757	4834	4930	4983
4363	4074	4158	4211	4512	4787	4958	5333	5696	5870	6082	5858	5714	5400	4961	4545	4394	4473	4719	5035	4953	4899	4903	5240	5217	4898	4523	4648	5080	4878	5132	5180	4999	4925	4829	4654	5038	5199	5114	5213	5007	4927	4909	4943	4978	4722	4723	4656	5002	5065
4588	4231	4033	4062	4095	4444	4749	5047	5244	5459	5535	5369	5229	5011	4629	4541	4612	4423	4542	4599	4788	4895	5059	5286	5120	4620	4676	4835	4825	4865	5273	5333	5053	4969	4662	4792	5020	5199	5410	4995	5076	4894	4886	4694	4805	4707	4776	4808	5054	5134
4479	4423	4277	4344	4303	4430	4746	4841	5196	5169	5274	5168	5223	4930	4755	4650	4625	4714	4479	4482	4609	5147	5253	5160	5085	4668	4889	4937	4789	5084	5252	5240	5056	5027	4710	5004	5178	5206	5422	5130	4873	4727	4720	4808	4819	4769	4852	5008	5068	5230
4560	4674	4704	4703	4548	4864	4919	5254	5112	5334	5252	5264	5216	5155	4868	4741	4719	4447	4330	4553	4707	5200	5279	5032	4893	4912	4925	4831	4937	5152	5203	5090	5138	4695	4708	5003	4901	5354	5196	5000	4949	4806	4759	4901	4804	4840	4775	4837	4908	5091
4446	4289	4579	4745	4867	5057	5244	5355	5488	5500	5478	5471	5525	5224	4794	4423	4431	4222	4506	4786	5143	5242	5265	4903	5136	4896	4841	4849	5086	5255	5195	5196	4935	4663	4669	4743	4990	5019	5020	5057	4791	4817	4829	4807	4869	4826	4681	4845	4946	5021
4262	4128	4333	4552	4687	4992	5207	5325	5484	5604	5575	5504	5094	4964	4477	4332	4156	4449	4670	4996	5225	5161	5137	5039	5089	4771	4564	4899	5155	5014	4970	5039	4700	4623	4749	4671	5081	4965	5165	5067	4956	4982	4844	4890	4824	4715	4848	4949	5042	5075
4507	4380	4307	4330	4471	4731	5009	5120	5255	5221	5212	5219	4694	4721	4475	4401	4509	4525	4875	4870	5184	5113	5263	4974	4843	4551	4603	4776	4818	4917	4943	4641	4582	4631	4626	4809	5092	4965	5126	5011	5093	4905	5127	4855	4996	4795	4982	4953	5072	5016
4511	4602	4688	4681	4859	5046	5072	5417	5296	5374	5348	5073	4926	4667	4546	4462	4486	4563	4755	4839	4931	5141	5143	4846	4579	4559	4654	4634	4744	4957	4869	4728	4689	4641	4653	4911	4981	5038	5085	5111	4979	5013	5163	4988	5006	4946	5056	4928	5064	5089
4372	4524	4683	4933	5101	5307	5532	5584	5768	5595	5416	5272	4955	4717	4481	4369	4391	4569	4773	5042	5163	4997	4884	4565	4599	4596	4614	4639	4864	4990	4832	4867	4828	4635	4752	4866	5001	5190	5104	5156	4890	5068	5085	5050	4957	5028	4883	5134	5171	4923
4528	4605	4552	4755	5046	5319	5537	5840	5654	5670	5484	5250	4796	4391	4370	4239	4357	4702	5083	5146	5235	5051	4905	4570	4438	4452	4626	4895	4964	4948	4809	4680	4640	4675	4662	4930	5046	5141	5015	4886	4983	4965	5146	4988	5020	4961	5067	4970	5004	4891
4686	4736	4844	5051	5195	5316	5451	5629	5614	5411	5296	4879	4616	4353	4364	4537	4663	4880	5015	5177	5050	5108	5104	4848	4487	4503	4740	4931	5174	5054	4932	4700	4602	4603	4875	5070	5127	5196	5140	5016	5085	5056	5017	5027	4995	4879	4850	5049	4950	5176
4712	4917	5052	5242	5385	5658	5614	5767	5680	5300	5255	5029	4657	4604	4463	4695	4797	4830	5032	5132	5233	5040	4874	4650	4613	4620	4952	4934	5081	5145	4862	4896	4937	4879	5080	5305	5243	5177	5320	5056	4980	5033	5068	4899	4929	4775	4968	5023	5077	5049
5056	5194	5281	5370	5510	5506	5585	5521	5350	5119	4824	4651	4460	4370	4415	4641	4917	5035	5214	5272	5144	4913	4745	4823	4701	4725	4969	5190	5147	4925	5011	5022	4762	4975	5127	5082	5111	5078	4946	4899	4804	4974	4913	5142	5019	5071	4849	4941	5002	5002
5609	5695	5827	5629	5647	5557	5394	5316	5010	4942	4611	4368	4543	4404	4545	4818	4975	5283	5311	5281	5040	4909	4824	4787	4822	4831	5098	5229	5268	5336	4845	4932	4931	5064	5205	5109	5160	4957	5013	4801	4932	5026	5183	4934	5139	4749	4944	5048	4939	5090
5754	5723	5956	6023	5625	5639	5553	5168	4961	4733	4534	4520	4421	4460	4674	4849	5033	5199	5465	5482	5240	4914	4894	4816	4815	4914	5171	5331	5311	5199	4877	4867	4906	4996	5160	5196	5073	5120	5025	4882	4935	5073	5154	5052	4953	5002	5052	4990	4921	4900
5869	5783	6027	5823	5619	5327	5104	4880	4815	4562	4489	4271	4379	4672	4790	5015	5189	5286	5227	5235	4906	4835	4960	4658	4919	4774	5033	5201	5246	5238	4962	4880	4865	4799	5232	5028	5107	4989	4865	5054	4965	4996	5236	5197	4987	4984	5041	4964	4998	4914
5954	5832	5974	5785	5495	5209	4908	4705	4523	4491	4377	4416	4357	4711	4887	4985	5064	5228	5212	4789	4762	4688	4733	4861	4915	5047	5161	5069	5109	4905	5021	4827	4872	4973	5103	4935	5000	4892	4855	4993	5117	5154	5108	5064	4940	5003	5022	5010	4958	4891
6011	5844	5637	5560	5125	5081	4677	4485	4637	4302	4509	4576	4655	4971	5169	5216	5175	4971	5091	4913	4532	4653	4803	4834	5002	5147	5113	5051	4865	4889	4790	4901	4920	4975	4898	4767	4708	4832	4754	4971	5054	5353	5082	5090	5035	5038	5079	4868	4831	4838
5941	5753	5461	5314	4963	4688	4508	4515	4375	4317	4595	4781	4977	5028	5273	5414	5247	5074	4923	4888	4649	4718	4883	5156	4950	5069	5090	5001	4916	4828	4771	4867	4986	4915	5018	4797	4929	4921	4895	5213	5159	5247	5191	4927	5071	4976	4857	5018	4922	4775
5619	5395	5130	4993	4685	4448	4410	4281	4377	4582	4788	4846	5138	5140	5276	5316	5183	5079	5000	4862	4726	4749	4751	4843	5003	5200	4947	4966	4906	4910	4844	4864	4914	4944	4949	5021	4842	4898	4857	5043	5119	5046	5117	5078	4977	4899	4992	4847	4923	4995
5448	5006	4793	4689	4438	4308	4237	4270	4462	4582	4861	5064	5133	5185	5115	5129	5023	4884	4764	4711	4787	4909	4812	4914	5177	5070	5200	4974	4886	4855	4846	4905	4901	4983	5062	5104	4867	4937	5047	5178	5066	4980	4997	4817	4934	4984	4997	4823	5010	4991
4930	4593	4466	4612	4253	4335	4398	4325	4642	4808	5081	5124	5343	5365	5023	5022	4974	4866	4832	4865	4932	5014	5038	4996	5182	4995	5084	4903	4795	4923	4866	4923	5049	5053	4871	4816	4892	4795	4818	4862	4957	5068	4998	4940	4878	4996	5029	4925	4852	5163
4673	4470	4358	4226	4302	4389	4489	4778	4948	4966	5268	5472	5293	5370	5073	4871	4776	4858	4808	4866	5109	5226	5169	5122	5144	5014	4900	4714	4786	4804	4965	4953	4993	4920	4912	4937	4844	4992	5054	5026	5086	4922	5002	4868	5130	5033	5033	5090	5075	5040
4504	4253	4224	4399	4304	4392	4637	4813	4909	5125	5333	5168	5182	5077	4948	4702	4719	4739	4689	4885	4901	5027	5238	5216	5086	4878	4806	4743	4785	4783	4906	5043	5274	4998	4956	4982	4935	5053	5008	5239	5123	4937	4887	4986	4986	5136	5060	4999	5031	5171
4471	4415	4503	4585	4487	4773	4798	5054	5160	5178	5209	5325	5020	5022	4868	4689	4558	4599	4619	4806	4894	5139	5158	5113	5079	4929	4784	4755	4737	4890	4801	5147	5146	5196	5033	4926	5016	5167	5245	5097	4951	5007	4960	4959	5117	5154	5084	5098	5180	5062
4650	4652	4599	4853	4945	5053	5128	5140	5218	5248	5103	5155	5097	4766	4797	4741	4708	4880	4808	5014	4985	4887	5177	4939	5020	4817	4648	4705	4803	5010	5018	4999	5133	5033	4982	4914	5049	5052	5045	5123	5087	5054	5098	5086	5267	5421	5386	5002	5016	5046
5030	4935	5082	5135	5228	5400	5504	5408	5316	5289	5129	5010	5051	4834	4812	4781	4813	4927	4929	5097	5070	5018	5084	4902	4796	4679	4692	4900	4930	5059	5024	5026	5012	4881	5123	5070	5201	5094	5194	4960	5116	5236	5272	5274	5329	5178	5223	5155	5013	5025
5172	5197	5246	5340	5235	5333	5380	5380	5131	4990	4899	4916	4661	4774	4840	4770	4961	5148	5015	5010	5096	5093	4855	4699	4602	4691	4971	4956	5173	5214	5178	5198	5002	4991	5161	5130	5359	5227	5242	5080	5268	5327	5274	5268	5191	5068	5066	5070	5140	4976
5243	5207	5279	5302	5246	5240	5369	5303	5096	5057	4906	4595	4743	4687	4645	4755	4966	4940	5218	5064	5018	4885	4900	4858	4855	4717	4950	5176	5269	5264	5146	5067	4994	4968	5220	5285	5193	5128	5044	5019	5099	5044	5367	5340	5165	5139	4869	5056	4981	5084
5444	5400	5288	5219	5263	5106	5009	4934	4899	4841	4674	4729	4700	4828	4834	4901	5010	5091	5099	4908	4950	5007	4972	4753	4792	5132	5184	5296	5302	5132	5073	4933	5002	5001	5162	4934	5160	5146	5064	4947	5126	5224	5066	5171	5060	5048	5264	5247	5218	5211
5633	5362	5279	5093	4918	4829	4797	4830	4632	4674	4701	4764	4790	4763	4824	4834	5049	4984	5022	4900	4879	4738	4931	4885	5122	4961	5342	5051	5144	5046	4964	4912	5111	5206	5130	5209	5189	4952	5182	5068	5083	5270	4992	4998	5009	5163	5214	5397	5211	5187
5472	5123	4928	4905	4808	4701	4584	4656	4612	4606	4793	4881	4790	5044	5023	5059	4992	4877	4769	4779	4738	4795	4828	5050	5138	5237	5042	5003	4870	4833	4903	4977	5016	5078	5119	4975	4795	4968	5217	5133	5184	5120	5034	5015	5034	5027	5322	5277	5087	5196
5486	5135	4848	4671	4603	4510	4681	4383	4651	4737	4870	4964	4980	5169	5249	5198	5233	4934	4850	4745	4644	4867	4890	4980	5166	5310	5174	5002	4715	4763	4846	4924	5142	5074	5008	5081	4883	4770	5092	5049	5242	5066	4992	4963	4920	5177	5347	5248	5132	5018
5108	5082	4849	4620	4677	4635	4632	4844	4805	4803	4939	5086	4947	5235	5227	5119	4964	5048	4870	4631	4829	4897	4923	5096	5154	5060	5103	4909	4764	4824	4970	4943	5150	5226	4980	5097	5071	5017	4995	5151	5172	4939	4997	4969	4940	5219	5049	5113	4996	5031
4935	4670	4720	4778	4800	4895	4904	4921	5002	5196	5111	5045	5225	5117	4988	4992	5017	4914	4846	5041	5013	4834	4957	5105	5185	5034	4943	4847	4874	4853	5125	5059	5072	5028	5013	4945	5099	5056	5126	4949	5028	4887	4945	4999	5119	5073	5166	5042	5090	5056
4764	4812	4778	4819	4719	5002	4999	5131	5219	5248	5097	4992	5063	4876	4878	4834	4863	4882	5029	4773	4993	5052	5088	4960	4929	4793	4863	4861	4927	5100	5060	5034	5098	4915	4802	4985	4987	5091	5041	4972	4799	4845	5030	5078	5133	4983	4938	5004	5166	5243
4860	4687	4744	5054	4930	4988	5065	5259	5188	5299	5035	4943	4876	4870	4526	4521	4736	4720	4965	5077	5116	5174	5104	5101	4818	4834	4927	4992	5213	5136	5172	4992	4972	5002	4857	5057	5125	5035	4942	4822	4868	4817	4996	5115	5031	4895	5016	4858	5046	5144
4914	4916	4881	4963	4960	5126	5168	5321	5231	5193	5064	4866	4811	4842	4648	4737	4611	4822	5046	5094	5220	5037	4995	4864	4833	4778	4962	5074	5191	5438	5230	4923	4875	4751	4954	4969	5045	5069	4949	4979	4893	4948	5177	5147	4976	4931	5119	5028	5229	5190
5223	5060	5035	5106	5135	4967	4877	5083	4975	5021	5082	4701	4914	4799	4840	4851	4775	4740	4968	4950	5063	5122	4872	4881	4925	4894	5033	5209	5292	5200	5132	4762	4832	4852	5010	4966	5045	4975	4940	5099	4947	5114	5004	5129	5065	4785	4929	5010	5214	5285
5474	5103	5075	4956	5020	4826	4928	4833	4774	4851	4722	4905	4843	4935	5018	5082	4982	5014	4989	4991	4873	4863	4877	5023	4971	5000	5099	5107	4965	4857	4815	4913	4931	4939	4964	5021	4946	4938	4918	5179	5097	5152	5070	5078	4808	4887	4913	5079	5030	5178
5619	5230	5300	5086	4888	4817	4830	4717	4561	4793	4840	4842	4963	5157	5252	5265	5296	5119	5062	4962	4708	4931	5069	5083	4977	5175	5305	5026	4910	4918	4768	4900	4999	5097	4995	5014	4934	5006	5093	5307	5202	5210	4989	4871	4925	5033	5077	5068	5013	4934
5578	5324	5243	5006	4947	4866	4668	4714	4540	4798	4866	4870	5024	5188	5312	5332	5239	5115	5052	4853	4874	4886	4953	5184	5120	4938	5116	5096	4922	4765	4861	4988	5105	5297	5230	5123	4966	5107	5128	5214	5067	5136	4993	4784	4817	4762	5230	5125	4873	5040
5350	5288	5143	5172	4996	4907	4896	4971	4786	4798	5018	4960	5181	5200	5247	5280	5162	5007	4942	4862	4907	4952	4963	4881	5172	4885	4879	5056	4854	4947	4890	5195	5130	5090	5077	5051	4908	4995	5014	5162	5081	5003	4841	4967	5111	5115	4935	5090	5036	5073
4884	4833	5086	5197	5135	4985	5013	5184	5185	5155	5132	5073	4903	5077	4863	4964	5043	5057	4994	5025	4993	5048	4778	4748	4943	4773	4861	4859	4959	5106	4990	5164	5045	4975	4949	5104	5102	5130	5069	5031	5018	5063	5012	5199	5239	5095	5037	5218	5149	5039
4438	4590	4856	5168	5352	5191	5110	5264	5330	5106	5112	4992	4877	4783	4950	4733	4898	4859	5047	5067	5086	5092	4920	4826	4809	4686	4857	5099	5037	5174	5068	4989	5065	5000	4976	5339	5186	5209	5144	5120	4995	5098	5207	5342	5170	5093	5002	4982	5262	5081
4329	4554	4811	5138	5092	5107	5251	5255	5335	5318	5139	5046	4960	4767	4585	4750	4831	5020	5089	5165	5169	5246	4873	4819	4773	4913	5060	5089	5203	5254	5178	5151	5101	4992	5138	5237	5130	5193	5122	5019	5116	5289	5298	5395	5085	4942	4937	5068	5214	5153
4849	4838	4924	4940	4977	5074	5172	5224	5202	5128	5128	4950	5040	4880	4817	4845	5005	4972	5105	5202	5229	5230	5045	4999	4905	5024	5162	5088	5251	5234	5005	5111	5159	5070	5147	5207	5206	5286	5203	5234	5198	5255	5282	5224	5161	5024	5077	5062	5193	5243
5334	5003	5057	5028	5025	4906	5101	5004	5090	4897	5107	5140	4996	5164	4840	4897	4941	4889	5018	4969	5118	5078	5192	5064	4953	5009	5062	5043	5091	5066	5102	5068	5133	5247	5096	5193	5240	5273	5102	5211	5270	5182	5142	5213	5081	5170	5034	4998	5180	5161
5427	5221	5024	4968	4860	4945	5045	4944	5026	5049	5169	5275	5171	5141	5122	5024	4853	4827	4691	4870	4905	5030	5128	5213	5231	5066	5024	4907	4773	5037	5065	5359	5173	5298	5125	5006	5021	5138	5183	5226	5055	5153	5087	5116	5115	5157	5085	5121	5114	4960
5288	4988	5142	4978	4926	4875	4773	4965	4953	5053	5214	5098	5290	5238	5288	4917	4586	4720	4573	4729	4779	5040	5073	5039	5204	4992	4939	4881	4916	4920	5148	5153	5233	5205	5192	4969	5072	5060	5277	5239	5180	5062	5078	5159	5241	5183	5212	5165	5027	5072
5342	5182	5160	5109	4782	4886	4814	4858	5017	4985	5046	5057	5123	5068	5252	4962	4906	4642	4658	4767	4798	5090	4925	5151	5245	5165	5133	4914	5039	5063	5242	5140	5205	5250	5145	5022	5076	5122	5320	5309	5178	5115	4981	5080	5332	5248	5121	5014	5049	4992
5401	5136	5225	5127	4965	4947	4833	4950	4720	4954	4892	4781	4984	4966	5014	4893	4966	4845	4845	4714	4690	5025	4861	4986	5152	5404	5226	5140	5223	5143	5139	5212	5288	5309	5233	5131	5246	5194	5251	5209	5308	5126	5074	5097	5125	5104	5072	4953	5096	5035
5534	5377	5454	5291	5226	5096	5057	4939	4896	4627	4666	4789	4803	4878	4854	5045	5194	5067	5014	4962	4807	4831	4931	5010	5233	5222	5357	5339	5070	5039	5008	5163	5186	5248	5224	5175	5339	5157	5156	5277	5256	5282	5213	5024	5083	5085	5124	5094	5079	5123
5637	5332	5431	5630	5550	5321	5244	5025	4919	4680	4628	4589	4724	4831	4958	5034	5155	5150	4959	5041	4919	4825	4957	5000	5089	5300	5395	5352	5206	4944	4952	4967	5021	5317	5433	5269	5293	5030	5021	5075	5255	5239	5120	5107	5007	4996	5029	5252	5205	5221
5306	5454	5622	5539	5534	5560	5288	5144	4979	4781	4645	4508	4624	4846	4676	4956	5024	5074	5003	4969	5074	4854	4775	4896	4943	5222	5236	5172	5140	4992	4890	5039	5055	5246	5327	5262	5218	5075	5021	5212	5251	5169	5286	4932	4949	5025	5139	5142	5136	5110
5333	5498	5228	5324	5241	5310	5307	5123	5085	5134	4892	4584	4656	4707	4878	4958	4953	4990	4977	4982	5004	4912	4878	4858	4868	4989	5097	5358	5309	5248	5089	5063	5207	5273	5225	5254	5284	5179	5132	5141	5251	5086	5215	5036	5086	4868	5157	5115	5163	5099
5292	5366	5189	5319	5280	5288	5189	5242	5274	5236	4958	4607	4620	4601	4687	4803	4929	4932	5139	5090	5141	5033	4902	4815	4816	4930	5115	5231	5310	5412	5303	5067	5056	4970	5098	5273	5238	5161	5174	5110	5152	5154	5033	4973	4871	4968	5020	4921	5095	5030
5077	5041	5187	5347	5241	5211	5281	5175	5241	5124	5109	4810	4706	4561	4543	4705	4772	4865	5053	5063	5459	5034	5062	4829	4881	4944	5150	5124	5389	5297	5278	5017	5033	4928	5086	5099	5310	5131	5134	5012	5000	4974	5156	5048	5129	4898	5002	4891	5136	4978
4922	4935	5005	5006	5123	5293	5499	5242	5057	5182	5097	4933	4866	4573	4589	4537	4648	4899	5047	5163	5194	5011	5086	4906	4670	4771	4909	5020	5258	5151	5231	5028	4884	4925	4997	5089	5107	4943	4991	5011	4916	5161	5071	5142	5096	4874	4834	4844	5067	5023
4955	4902	4807	4885	4961	5165	5118	5353	5231	5348	5068	4915	5054	4728	4769	4646	4758	4689	4778	4964	5100	5193	5070	5013	4976	4892	4866	4963	5144	5151	5024	4947	4853	4928	4966	4934	5105	5200	5115	5190	4973	5034	5080	5035	5124	4801	4890	4893	5005	5080
5178	4843	4871	4803	4823	4939	5088	5220	5248	5407	5404	5207	5007	4861	4911	4790	4853	4835	4843	5035	5029	5339	5259	5095	4918	4863	4735	4830	4949	5060	5118	5111	5075	5090	4735	4845	5020	5210	5202	5047	5002	4915	5133	4938	4957	4930	4654	4756	4959	4934
5155	5003	4890	4888	4805	4823	4937	5051	5215	5094	5241	5093	4953	5019	4763	4648	4828	4728	4778	4993	5168	5171	5221	5214	4846	4765	4828	4762	4947	5011	5309	5062	5187	4892	4894	4747	5070	5207	5064	4985	4826	4754	4865	5080	5044	5082	4872	4913	4928	4919
5029	4962	4863	4914	4770	4796	4848	4891	4945	5032	5017	5051	5065	4975	4825	4770	4600	4696	4818	4910	5041	5097	5024	5248	4924	4894	4822	4750	5011	5011	5162	5143	5157	4922	4826	4783	5009	4975	5228	4996	4894	4856	4913	5088	5068	5126	4929	4868	4951	5007
5205	4973	4985	4825	4842	4740	4756	4893	4940	5034	4981	5102	5066	4936	5001	4909	4778	4783	4810	4849	4970	5050	5075	4974	5122	5014	5050	4739	4855	4920	5181	5093	5157	4925	4875	4922	4850	5062	5186	5112	4956	5027	4978	4839	5133	5196	5146	5137	5003	5013
5381	5246	4941	4750	4685	4689	4734	4857	4871	4940	5074	5176	5376	5233	5211	4930	4932	4902	4747	4727	4863	4873	5053	5196	5325	5156	4878	4820	4726	4916	4995	5050	5156	5052	5036	4941	5058	4965	5128	5202	5105	4911	4965	4953	5149	5140	5154	4969	4873	4938
5336	5234	4975	4788	4781	4721	4614	4835	4965	5136	5157	5194	5167	5290	5229	5062	4938	4728	4675	4592	4845	4942	5160	5189	5166	5092	4942	4717	4754	4739	4996	5114	5089	5033	5071	5010	4870	5047	4908	5219	5006	4975	4940	4916	4912	4994	5060	4850	4900	4981
5414	5339	5130	4994	4866	4856	4774	4701	4887	5069	5135	5162	5217	5107	5058	5114	5008	4790	4812	4646	4662	4841	5062	5046	5124	4951	4866	4777	4631	4707	4923	4992	5142	5195	4990	4729	4680	4805	5011	5195	5143	4897	4796	4885	4959	5043	5211	5023	4937	4985
5682	5207	5140	4967	4854	5022	4729	4778	4717	4833	4892	5043	5088	5239	5074	5074	4999	5031	4796	4738	4658	4676	4841	4994	5122	4951	5016	4786	4867	4783	4893	4887	4978	5032	4966	4800	4719	4910	4843	5095	5114	4935	4909	4962	4898	5017	4990	4947	5073	4959
5652	5376	5192	4895	4891	4900	4712	4696	4886	4707	4705	4972	5056	5302	5169	5216	5085	5065	5136	4807	4628	4709	4709	5019	5114	5080	5180	4968	4790	4917	4861	5037	4949	4994	4868	4919	4949	4800	4886	5106	5161	4900	4882	4786	5122	5057	5168	5115	5067	5010
5743	5388	5323	4979	4866	4734	4821	4831	4670	4604	4686	5031	5059	5248	5355	5381	5318	5122	4953	4761	4686	4745	4833	4937	5008	5144	5065	5123	5011	4704	4710	4833	5020	4929	4914	5024	4888	4919	5006	5025	5000	5139	4972	5117	4961	5021	5202	5136	5013	5149
5723	5509	5413	5157	4971	4845	4669	4754	4824	4700	4812	4961	5053	5265	5358	5158	5207	5190	4935	4842	4802	4703	4778	4884	5084	5167	5174	5068	4928	4857	4746	4766	5126	5053	4988	4899	4745	4933	4937	4911	4954	5012	4998	5178	5124	5036	5151	5220	5100	5007
5718	5661	5411	5455	5164	5030	4898	4794	4795	4758	4968	4776	5008	4936	5163	5204	5125	5116	4990	5056	4840	4810	4778	4919	5147	5000	5097	5054	5046	4742	4806	4824	4845	5165	5052	4927	4883	4941	4921	5135	5115	5276	5215	5110	5020	4918	5169	5190	5318	5044
5675	5544	5602	5592	5230	5114	4952	4847	4706	4775	4577	4609	4792	4695	5015	5234	5234	5350	5278	5028	4778	4819	4681	4948	5038	5015	5025	5060	5085	4923	4800	4911	4882	5172	5084	4937	4916	4917	5043	5289	5197	5363	5142	4912	4971	5026	5117	5342	5025	5073
5588	5456	5524	5536	5239	5080	4866	4642	4644	4566	4624	4695	4715	4960	5084	5309	5310	5322	5194	5164	4931	4740	4757	4859	4952	5272	5362	5221	4976	4969	4823	4759	5069	5003	5195	5161	5024	4872	4914	5130	5242	5249	5143	4952	5060	5095	5149	5081	5180	4975
5667	5597	5286	5401	5152	5041	4996	4884	4589	4562	4624	4615	4892	5090	5239	5250	5473	5417	5024	5023	5010	4704	4656	4886	5033	5201	5214	5149	4967	5054	4905	4799	4954	4979	5139	5170	5188	4818	4750	5120	5175	5108	5194	5098	5109	5022	5067	5244	5027	4960
5381	5279	5399	5212	5246	5239	5100	5154	4882	4746	4752	4907	4909	4935	5250	5118	5283	5328	5025	5103	4978	4825	4741	4718	4906	5147	5302	5303	5036	4895	4677	4900	4988	4929	5120	5132	4977	4845	4783	5035	5081	5270	5314	5194	4973	5072	5152	5143	5092	4974
5495	5408	5414	5199	5353	5184	5278	5132	4909	4939	4822	4835	4712	4766	4836	5007	5273	5318	5264	5073	4756	4866	4701	4779	4731	5070	5233	5137	5073	4807	4752	4735	4853	5137	5025	5103	5043	5033	4927	4924	5095	5300	5282	5162	4936	4926	5134	5278	5038	4767
5514	5494	5360	5568	5462	5402	5090	5164	4785	4749	4773	4505	4534	4770	4887	4969	5422	5310	5213	5044	4915	4648	4852	4728	4745	4992	5129	5062	5135	4904	4789	4740	4854	5059	5097	5009	5050	4855	4843	4893	5043	5114	5117	5002	4898	5015	4987	5167	5077	5038
5389	5300	5430	5414	5365	5315	5164	5002	4785	4660	4709	4595	4668	4929	4924	5098	5191	5450	5322	5151	4697	4585	4709	4663	4770	4907	5151	5241	5197	4839	4851	4766	4856	4976	5128	4994	4845	4908	4790	4882	5022	4967	4893	4958	4914	4921	5075	5133	5068	5092
5250	5256	5297	5257	5240	5198	5280	5102	5071	4732	4896	4736	4852	4873	5044	5123	5161	5251	5155	4996	4707	4519	4653	4629	4714	4853	5047	5098	4965	4926	4748	4589	4641	4817	4975	5004	5122	4836	4807	4823	4833	5058	5011	4940	4983	4891	5107	5262	5239	5262
5217	5232	5198	5091	5160	5196	5331	5283	5269	5185	4882	4735	4813	4930	5040	4938	4981	5051	5125	4967	4738	4569	4467	4581	4834	4780	5074	5100	4903	4903	4711	4754	4682	4885	5067	5166	4944	4980	4768	4888	5110	5048	5199	5076	5022	5016	5076	5230	5280	5260
5349	5413	5368	5276	5151	5282	5188	5328	5199	4976	4902	4607	4618	4759	4925	5162	5086	5089	5098	5084	4918	4723	4478	4594	4714	4895	5074	5230	5053	4913	4799	4670	4773	5081	5078	5120	4975	4968	4753	4851	5009	5240	5167	5095	4965	4937	5249	5361	5252	5403
5522	5479	5480	5388	5337	5160	5150	5076	4966	4875	4720	4657	4596	4808	4991	5048	5127	5153	5192	5222	4909	4819	4498	4704	4730	4993	5029	5124	4948	4898	4751	4677	4792	4996	5268	5176	4955	5094	4943	4724	5048	5321	5163	5122	4982	5134	5193	5268	5327	5098
5513	5417	5466	5439	5259	5024	4955	4876	4967	5015	4819	4765	4837	4822	5071	5213	5500	5332	5273	5128	5085	4820	4669	4646	4623	5031	4928	5201	5120	4881	4847	4718	4868	5024	5247	5037	5002	5034	4932	5058	5251	5263	5231	5258	5234	5018	5234	5356	5247	5145
5444	5280	5134	5356	5281	5165	4934	4963	4937	5002	4952	4859	4847	4769	4946	5190	5399	5304	5236	5102	4921	4840	4770	4779	4882	4931	5197	5148	5034	4923	4825	4717	4827	4912	5265	5133	5107	4969	4960	4997	5346	5319	5368	5221	5151	5063	5211	5211	5202	5070
5335	5148	5241	5298	5441	5253	5215	5036	4829	4853	4884	4822	4778	4807	4861	5096	5315	5296	5299	5033	4888	4778	4783	4706	4861	5036	5058	5071	4947	5105	4903	4716	4797	4937	5216	5172	5042	4961	4988	5110	5098	5316	5203	5398	5078	4967	5236	5314	5206	5092
5503	5287	5327	5338	5318	5425	5236	4992	4809	4704	4726	4706	4719	4985	4956	5172	5319	5222	5345	5126	5112	5010	4769	4729	4942	4974	5282	4987	5074	4846	4868	4730	4758	4876	5165	5188	5069	5032	4841	4912	5133	5208	5085	5103	5068	4834	5184	5175	5245	5105
5722	5588	5386	5338	5249	5244	5304	5151	4945	4680	4630	4791	4754	4930	5143	5389	5423	5429	5239	5304	4972	4885	4760	4580	4647	5014	5357	5147	4915	4787	4778	4754	4726	4939	4966	5145	5129	4886	4781	4868	5010	5172	5091	4971	4942	4874	5059	5358	5211	5096
5633	5393	5432	5271	5172	5180	5116	5024	4907	4959	4758	4767	4934	5083	5257	5279	5342	5414	5278	5019	4985	4833	4738	4781	4727	5154	5123	5081	5001	4752	4744	4696	4755	4960	5010	5152	4991	4890	4716	4904	5034	5195	4898	5034	4778	5066	4974	5162	5023	5070
5598	5543	5316	5402	5266	5086	5164	5164	5086	4906	4979	4801	5007	4849	5070	5256	5288	5155	5182	5133	4848	4811	4787	4693	4810	4861	5051	4977	4969	4663	4643	4629	4858	4974	5051	5018	5005	4751	4819	4821	4961	5090	5085	4989	4825	4917	5038	4898	5220	4854
5644	5557	5705	5520	5294	5109	5209	4963	5010	4850	4720	4881	4826	5063	4956	5249	5224	5441	5242	4934	4566	4668	4636	4639	4682	4869	5059	4961	4845	4597	4485	4605	4615	4975	5034	4926	4857	4606	4606	4777	4999	5022	5103	5003	4738	4988	4964	4984	5038	4912
5713	5575	5436	5366	5314	5132	5049	4986	4885	4719	4790	4939	5003	4902	5185	5262	5386	5565	5191	4827	4523	4502	4654	4644	4671	4969	5047	4978	4788	4670	4621	4606	4848	4967	5152	4993	4812	4727	4751	4855	5157	5176	4988	5053	4822	4900	5100	5189	5193	4896
5717	5280	5325	5387	5146	5066	5070	4860	4742	4732	4759	4895	5226	5164	5293	5265	5271	5230	5198	5043	4665	4521	4589	4815	5096	4955	5004	4926	4769	4698	4597	4812	4906	4974	5009	4842	4752	4806	4893	4928	5165	5244	5134	5039	4944	5270	5150	5113	5052	5031
5693	5510	5390	5186	5157	5148	5030	4833	4790	4738	4819	4928	4973	5213	5218	5255	5268	5249	5129	4842	4844	4587	4797	4834	4999	5155	5060	5037	4860	4811	4681	4838	5046	4978	5149	4970	4755	4774	4835	5095	5208	5292	4999	4999	5011	5173	5176	5327	5025	5133
5968	5825	5520	5140	4996	4872	5012	4897	4830	4812	4777	4714	5203	5261	5270	5361	5267	5191	5201	4979	4857	4759	4808	4939	5253	5060	5062	4903	4808	4790	4806	4819	5058	5130	5114	5056	4891	5087	4945	5229	5249	5214	4958	4874	4949	5088	5259	5141	5106	5015
5895	5638	5403	5341	4912	4826	4704	4712	4663	4834	4691	4717	5125	5307	5502	5486	5369	5087	5062	5011	4948	4788	4877	4903	5095	5126	5089	5028	4996	4763	4771	4881	5048	5063	5121	4921	4940	4938	4907	5235	5295	5303	5072	4819	4976	5201	5302	5273	5032	5010
5664	5602	5330	5291	4960	4665	4672	4734	4745	4897	4824	4861	5057	5356	5553	5574	5358	5017	5076	4929	4924	4912	4882	5110	5103	5217	5121	4924	4854	4764	4775	4855	5017	5190	4915	4824	4921	4966	5030	4897	5137	5165	5037	4921	4998	5322	5318	5105	5035	4974
5558	5305	5350	5246	4795	4798	4643	4654	4635	4891	5085	4903	4946	5532	5319	5432	5375	5006	4773	4874	4890	4946	4998	5019	5070	5089	5002	4872	4697	4725	4903	4854	4994	5130	5012	4872	4860	5035	5103	5032	5167	5052	4919	4867	5046	5253	5257	5213	5106	5017
5450	5187	5279	5145	4833	4702	4461	4603	4725	4914	4972	5252	5256	5304	5498	5375	5171	5061	4653	4740	4738	4930	5079	5200	5203	5154	4823	4866	4783	4658	4797	4902	5175	5041	5108	4746	4642	4795	4835	4884	4989	4874	4883	4944	4989	5079	5223	5119	4884	5143
5256	5113	5193	5044	4909	4678	4562	4662	4862	4832	5136	5213	5422	5504	5385	5271	5109	4948	5025	4850	4895	4937	5034	5275	5198	5193	4964	4748	4757	4827	4833	4844	5001	5107	4889	4631	4665	4908	5023	5043	4967	4790	4812	5034	4996	5189	5045	5011	4935	5070
5272	4967	4988	4859	4725	4615	4713	4662	4822	5065	5186	5412	5466	5426	5269	5170	5041	5073	5033	4890	5065	5008	5062	5144	5252	5029	4901	4539	4709	4718	4916	5014	4935	5011	4942	4610	4622	4901	5207	5023	4762	4813	4709	4815	4943	4874	5028	4864	4819	4873
5192	4945	4821	4654	4771	4701	4657	4998	5026	5188	5327	5485	5509	5298	5334	5033	4959	5033	4946	4830	5096	4960	5068	5113	5175	4968	4698	4671	4566	4761	5015	4896	5013	4924	4802	4698	4621	4839	4916	5008	4914	4872	4816	4924	4980	5013	4832	4814	4876	4891
5137	4946	4900	4665	4791	4692	4882	5106	5152	5264	5308	5414	5435	5369	5285	5035	4845	4825	4841	5134	5153	5164	5122	5090	5201	4852	4846	4552	4618	4813	4970	5040	5006	4937	4736	4656	4828	4810	4975	5030	4826	4753	4818	4949	5001	4853	4934	4801	4896	4824
5159	4966	4769	4893	4828	4783	4991	5112	5187	5398	5292	5463	5368	5220	5025	4956	4821	4614	4942	5139	5111	5211	5050	5036	5062	4764	4740	4655	4690	4867	5063	4952	4894	4611	4681	4710	4785	4902	5025	4881	4775	4631	4943	4946	4915	4850	4764	4762	4766	4923
5041	4969	4702	5085	4896	4886	5045	5161	5380	5347	5441	5324	5064	4969	4901	5000	4925	4760	4706	5050	5227	5154	5265	4887	4840	4760	4581	4735	4795	4957	5111	4956	4799	4619	4594	4814	4814	4913	4823	4820	4725	4660	4826	4772	4908	4833	4793	4661	4803	4913
5044	4897	4914	5042	4912	5035	5106	5271	5426	5510	5459	5305	5025	4862	4844	4879	4727	4737	4893	4939	5137	5175	5022	4846	4636	4692	4706	4763	4751	4890	5034	4970	4780	4536	4751	4854	4825	5072	4820	4780	4867	4786	4893	4975	4860	4886	4732	4857	4873	5058
5084	4925	4868	5192	5094	5155	5261	5458	5460	5505	5407	5115	4847	4868	4758	4957	4870	4828	4857	5043	5199	5101	4858	4870	4748	4670	4907	4910	5030	4979	4807	4787	4623	4693	4655	4928	4806	4903	4920	4750	4852	4654	4918	4966	4972	4927	4950	4849	4933	4986
5214	5052	5318	5363	5225	5254	5208	5149	5249	5308	5388	5110	4852	4673	4692	4777	4951	4976	4959	4999	5042	5203	4928	4778	4660	4650	4856	5018	4928	5034	4901	4834	4631	4689	4834	4913	4931	4886	4989	4869	4832	4887	4998	5127	4960	4940	4876	4972	4995	5137
5272	5190	5368	5383	5502	5359	5392	5125	5159	5127	5112	4841	4760	4637	4760	4802	5123	4956	5107	5069	5153	4924	4809	4803	4781	4882	5065	5068	5258	5099	4915	4765	4800	4893	4878	4941	5046	4937	4925	4914	4942	4898	5076	5037	4803	4753	4914	4974	5220	5010
5300	5154	5295	5409	5581	5410	5215	5337	5159	5047	4955	4806	4591	4546	4639	4861	5062	5048	5105	5088	5074	4822	4870	4696	4775	4895	5210	5262	5248	5218	4950	4664	4824	4906	5235	5170	5005	4914	4962	4861	4863	4954	5013	5020	4876	4761	4859	5083	5032	5017
5310	5132	5382	5598	5737	5521	5372	5125	4788	4773	4805	4702	4613	4696	4661	4904	5114	5153	5106	4975	4972	4729	4602	4759	4970	5052	5313	5166	5315	5191	4818	4789	4785	4941	5210	5036	4917	4837	4998	4844	4985	4983	5215	4863	4762	4953	5063	5114	5316	4921
5403	5374	5374	5566	5503	5250	5212	5012	4838	4723	4722	4735	4809	4786	5028	4989	5044	5134	5141	4857	4819	4895	4799	4856	5075	5179	5209	5100	5044	5087	4891	4825	4890	4899	5127	5018	4819	4849	4717	4875	4847	5004	4947	4910	5027	4989	5152	5287	5043	4954
5548	5349	5275	5317	5386	5172	5140	5026	4740	4678	4792	4733	4823	5142	5036	5128	5171	5065	4948	4931	4688	4745	4757	4934	5201	5354	5165	5003	4940	4875	4806	4870	4929	5118	5195	5046	4841	4717	4901	4952	5053	5048	4934	4981	4896	4940	4989	5050	5106	4998
5563	5400	5157	5219	5073	4985	4886	4804	4761	4682	4832	4772	4949	5145	5218	5176	5045	4923	4773	4807	4932	4844	4783	5124	5239	5223	5191	4889	4761	4890	4989	4929	5002	5118	5174	4983	4591	4852	5001	5231	4965	4977	4768	4934	5110	5119	5158	5077	4934	4991
5518	5337	5128	5111	5025	4963	4976	4718	4944	4700	4787	5043	5066	5191	5199	5113	4845	4942	4674	4783	4838	4953	4943	5010	5123	5286	5245	4846	4760	4898	4889	5004	4917	4969	4971	5032	4866	4844	4895	5054	5108	4963	4862	4890	4957	5242	5141	4970	4830	4990
5505	5267	4940	4935	4798	4743	4739	4877	4925	4998	5010	4982	4961	5116	5144	4968	4981	4676	4551	4678	4851	5025	5096	5047	5097	5130	5011	4751	4671	4840	5069	4987	4986	4989	4850	4841	5043	4923	5002	5047	4956	4888	4949	4953	5054	5101	5019	4805	4816	5022
5290	5034	4892	4887	4715	4679	5013	4954	5079	5206	5256	5087	5145	5129	5052	5065	4794	4647	4452	4629	4958	5132	5111	4996	5018	5047	4865	4767	4845	4834	5005	5035	5043	4864	4654	4688	4894	4990	4925	4794	4873	4690	4861	4844	5075	5082	4905	4903	4933	5100
4941	4816	4737	4865	4704	4779	4993	5158	5131	5354	5390	5193	5047	4967	4914	4924	4777	4604	4704	4709	5017	5089	5078	4895	4864	4729	4776	4682	4747	4855	4902	4806	4855	4719	4567	4770	4842	4841	4931	4753	4668	4741	4860	4879	4928	4838	4911	4854	4955	4920
4860	4793	4877	4853	4775	4854	4997	5096	5306	5377	5443	5310	5056	4912	4937	4825	4725	4772	4763	4896	5017	5037	4847	4700	4734	4711	4782	4642	4844	4866	4900	4769	4804	4626	4736	4707	4803	4966	4973	4670	4734	4724	4769	4869	4930	5021	4950	4912	4866	5009
4843	4851	4896	5055	5090	4970	5004	5376	5336	5252	5499	5258	5063	4907	4870	4739	4905	5018	4990	4874	5010	5030	4843	4498	4457	4787	4663	4691	4803	4778	4855	4833	4759	4683	4734	4816	4768	4803	4780	4724	4805	4885	4836	4906	4860	4789	4954	4942	4891	4866
4860	4935	5262	5331	5328	5283	5119	5304	5322	5398	5378	5148	4965	4603	4684	4949	5070	5037	5026	4979	4928	4928	4671	4640	4594	4590	4866	4814	4786	4915	4810	4653	4833	4856	4869	4938	4767	4874	4835	4800	4728	4875	4997	4883	4777	4950	4946	4753	4798	4917
4998	4975	5338	5391	5478	5256	5235	5194	5302	5272	5125	5175	4879	4671	4788	4904	5017	5074	5015	4789	4721	4736	4670	4727	4620	4762	4922	4854	4785	4730	4600	4749	4732	4831	4920	4854	4800	4760	4795	4892	4847	5004	4996	4875	4586	4886	4841	4908	4916	4905
5009	5040	5401	5567	5477	5381	5082	5071	5025	5027	5203	5110	4866	4978	4866	5026	4867	5036	4891	4703	4595	4510	4488	4631	4668	4818	4804	4808	4739	4720	4693	4665	4761	4961	5059	4686	4826	4831	4803	4762	4798	4955	4967	4823	4801	4925	5065	4943	4927	4804
5155	5142	5157	5365	5123	5072	5194	4975	4983	4815	5188	5193	5087	4991	5072	5126	5104	4924	4900	4710	4670	4540	4495	4751	4887	4972	4830	4650	4615	4580	4685	4523	4697	4846	4805	4683	4743	4786	4999	4915	4771	4910	4887	4847	4941	4794	5110	5017	5064	5012
5237	4974	5095	5207	5220	4947	4862	4987	4838	5017	5127	5178	5154	5194	5090	5010	4980	4931	4911	4697	4488	4554	4495	4752	4916	4672	4579	4478	4556	4681	4613	4705	4729	4909	4767	4623	4523	4819	4795	4961	4921	4914	4944	4891	4977	4957	4895	5108	5086	5093
5176	5030	5162	5075	4994	4995	4828	4982	4858	5002	5220	5180	5237	5246	4998	4889	4778	4706	4642	4699	4513	4646	4802	4909	5026	4721	4608	4449	4564	4705	4679	4722	4798	4881	4849	4699	4430	4852	4932	4961	4783	4748	4928	4924	4946	4857	4946	5016	5085	5067
5147	4825	4734	4896	4957	4944	5113	4983	5019	5176	5248	5240	5141	5089	4945	4880	4840	4847	4655	4620	4648	4680	4660	4901	4872	4552	4583	4468	4680	4737	4844	4739	4740	4723	4607	4602	4625	4884	4873	4824	4771	4973	5063	4959	4978	4902	4908	4867	5133	5126
4936	4864	4852	5016	5035	5114	5051	5165	5216	5069	5008	4989	5178	4901	4790	4794	4688	4799	4885	4691	4840	4727	4660	4789	4668	4585	4374	4640	4708	4803	4785	4761	4703	4650	4609	4616	4729	4765	4870	4724	4724	4798	4878	4951	5018	4828	4881	5100	5085	5086
4989	5024	4849	4863	4941	5048	5032	4988	5048	5061	4967	4935	5037	4920	4856	4558	4623	4792	4836	5046	4931	4673	4786	4636	4675	4553	4641	4554	4719	4966	4876	4704	4691	4593	4642	4699	4740	4902	4714	4735	4758	4779	5005	4897	4891	4839	4898	5048	5066	5034
5226	5171	5005	5095	5054	4930	5130	5082	5092	5044	5044	4866	4739	4817	4677	4502	4631	4842	5129	5125	4995	4738	4752	4846	4702	4755	4672	4649	4898	4810	4884	4746	4558	4705	4802	4851	4796	4863	4674	4827	4906	5047	5057	4854	4905	5077	4879	4950	5070	5042
5480	5262	5197	5168	5074	5239	5160	5072	4841	4695	4756	4802	4855	4698	4720	4724	4810	4874	4994	4954	4868	4724	4752	4737	4953	4883	4795	4833	4800	4793	4838	4800	4699	4900	4890	5038	4972	4707	4768	4939	5023	5025	4890	4865	5024	5107	4963	5012	5060	4966
5532	5151	5201	4965	4950	5129	5133	4958	4840	4696	4678	4571	4751	4999	4826	4804	4988	4963	4912	4979	4759	4741	4746	4975	5105	5167	4974	4979	4808	4974	4818	4841	4600	4740	5022	4870	4737	4784	4958	4903	4997	4781	4926	4812	4936	4913	5039	4979	5097	5115
5490	5315	4911	4830	4797	4917	4973	4907	4757	4521	4582	4723	4917	5128	5069	4861	4868	4916	5001	4982	4928	4802	4867	5018	5113	5015	4919	4793	4744	4914	4872	4773	4909	4848	4831	4777	4725	4633	5066	4968	5026	4935	4723	4897	4961	4961	4891	5006	5033	4921
5650	5197	5061	4841	4450	4721	4786	4810	4726	4599	4769	4800	5091	5156	5009	4955	4852	4878	4966	4977	4936	4964	5084	5244	5161	4989	4919	4626	4760	4803	5118	4937	5102	4937	4942	4839	4612	4827	4954	5104	4983	4854	4906	4898	4882	4907	4722	4953	5094	5072
5452	5162	4949	4741	4734	4814	4823	4894	4842	4791	4798	4951	4903	4972	4916	4954	4763	4735	5058	5058	5115	5193	5159	5276	5202	5101	4880	4862	4884	4996	5075	5080	4973	4837	4710	4782	4941	4963	5040	4857	4924	4831	4950	5054	4980	4737	4676	4846	5154	5117
5316	4995	4891	4889	4754	4956	5002	5029	4945	4924	4854	4875	4904	4825	4834	4729	4933	4898	4893	4989	5215	5200	5176	5097	5236	5015	5019	4975	5105	5116	5139	5051	5026	4707	4821	4919	4904	4939	4900	4868	4754	4883	5092	4966	4901	4679	4692	4979	4944	4948
5223	4829	4787	4811	4948	5042	5142	5234	4912	4896	4854	4810	4687	4750	4930	4696	4827	4960	5111	5183	5250	5031	4984	5087	4854	5005	4988	5147	5071	5128	5145	4875	4927	4788	4822	4833	4979	4838	5004	4770	4959	4924	4929	4990	5092	4825	5046	4924	4861	4997
5184	5072	4800	4883	5038	5220	5188	5023	4925	4940	4893	4914	4766	4915	4743	4812	4968	5100	5010	5073	5050	5064	4919	4943	4887	4939	5007	4939	4800	4961	4907	4840	4836	4942	4874	4812	4964	4832	4667	4836	4852	4979	4828	5010	4864	4953	4869	4996	4950	4952
5335	5108	5231	5035	4902	5210	5062	5167	4802	4945	4846	4728	4856	4966	4878	4881	4897	4776	4906	4892	4867	4833	4806	4947	5180	5227	5078	5027	4691	4684	4795	4988	4903	4948	4836	4802	4784	4748	4751	4916	5115	4872	4787	4950	4895	4902	4982	5143	4963	5007
5256	5076	5088	4893	4941	4981	4968	5076	4950	4885	4852	4869	4914	4920	4953	5052	4827	4663	4680	4836	4675	4873	4746	4939	4939	4977	4956	4780	4684	4742	4931	5179	5105	4986	4815	4999	4687	4774	4697	4914	4993	4968	4839	4779	4763	4920	5003	4987	4749	4827
5080	4856	4690	4915	4835	4986	4996	4950	4904	4869	4925	4776	4897	5019	5173	5004	4775	4588	4658	4631	4703	4647	4797	4762	4840	5022	4870	4838	4622	4774	5002	5065	4935	4841	4836	4759	4816	4848	4849	4892	4891	4813	4736	4771	5022	4875	4871	4804	4950	5096
5093	4953	4600	4650	4714	5051	4965	5049	4930	5071	5017	4945	4867	5005	4990	4920	4860	4606	4589	4698	4691	4601	4705	4784	4713	4685	4585	4763	4673	4729	4953	4805	4679	4502	4816	4899	4659	4751	4850	4824	4920	4696	4753	4903	5004	4937	4713	4885	4907	4954
4984	4968	4919	4898	4875	4853	5148	5206	5225	5154	5030	4751	4951	4914	4912	4901	4747	4737	4771	4891	4982	4732	4720	4651	4776	4773	4662	4559	4755	4695	4969	4732	4652	4602	4629	4756	4566	4802	4801	4740	5010	4710	4777	4794	4858	4850	4861	4936	4804	4994
5152	5057	4888	4823	4970	4899	5048	5179	5202	5092	4869	4869	4789	4917	4906	4653	4878	4800	4866	4933	4776	4696	4512	4445	4702	4779	4648	4665	4715	4658	4698	4666	4622	4690	4707	4672	4660	4575	4717	4615	4788	4810	4856	4906	4913	4926	4681	4918	4858	4923
5034	4964	4777	4622	4647	4846	5120	5202	5092	4991	4928	4868	4768	4984	4922	4820	4708	4961	4866	4832	4815	4762	4391	4499	4809	4751	4654	4614	4756	4576	4571	4649	4623	4841	4698	4803	4613	4625	4802	4784	4672	4687	4816	4911	4864	4828	4695	4797	4841	4901
5112	5037	4845	4672	4638	4810	4945	4993	4946	5016	4835	4840	4891	4985	5074	4865	4876	4752	4849	4763	4679	4611	4638	4658	4801	4774	4667	4555	4651	4507	4665	4561	4735	4651	4579	4682	4489	4575	4615	4696	4818	4619	4754	4903	5020	4769	4715	4723	4852	4843
5419	5020	4907	4889	4634	4916	4898	5009	4976	4864	4748	4943	5172	5084	5099	4935	4830	4919	4797	4959	4802	4671	4747	4742	4758	4748	4579	4551	4525	4534	4619	4516	4649	4632	4489	4563	4651	4613	4661	4694	4776	4731	4675	4694	4987	4818	4664	4658	4818	4718
5190	4837	4926	4775	4693	4809	5066	5003	5027	5032	5017	5033	5128	5096	4958	5043	4730	4801	4991	4942	5009	4885	4866	4774	4759	4661	4626	4622	4599	4764	4752	4687	4648	4657	4663	4667	4536	4623	4682	4580	4677	4603	4680	4865	4873	4703	4626	4695	4786	4745
5063	4778	4852	4801	4765	4858	4975	5245	5056	4799	4839	4897	5061	4939	4783	4854	4876	4716	4958	5054	4965	5011	4857	4897	4608	4856	4596	4745	4642	4492	4486	4596	4576	4610	4669	4669	4525	4457	4392	4494	4646	4722	4773	4804	4825	4788	4740	4800	4903	4817
5021	4979	4910	4747	4831	5020	5128	5169	4930	4977	4810	4978	4921	4943	4942	4950	4957	4925	5007	5010	4913	4748	4776	4819	4804	4902	4798	4692	4730	4595	4593	4654	4699	4648	4639	4735	4615	4433	4516	4532	4523	4631	4765	4819	4614	4742	4638	4764	4844	4698
5225	4993	5069	4943	5008	5179	5082	4948	4883	4754	4736	4904	4919	5098	4974	4987	4923	4813	4884	4893	4878	4765	4752	4666	4733	4896	4813	4766	4643	4510	4615	4652	4546	4585	4800	4702	4569	4557	4587	4594	4576	4704	4757	4783	4680	4528	4635	4728	4811	4732
5332	5261	5304	5224	4994	5088	4882	4929	4958	4836	4854	4843	4846	4999	4845	4952	4875	4744	4833	4863	4791	4647	4765	4643	4914	4782	4728	4690	4581	4729	4748	4590	4565	4672	4707	4594	4696	4638	4548	4642	4742	4674	4766	4822	4579	4623	4756	4703	4718	4536
5319	5145	5171	5081	5022	4984	5088	5078	4975	5023	4965	4832	4969	4859	4882	4852	4749	4653	4707	4934	4950	4764	4669	4787	4740	4952	4700	4692	4805	4734	4774	4663	4630	4611	4764	4609	4657	4672	4953	4902	4580	4647	4654	4801	4677	4774	4822	4889	4881	4711
5181	5090	5115	5126	5162	5096	5264	5236	5355	5188	5085	4943	5018	4872	4854	4791	4713	4653	4630	4854	4729	4612	4580	4665	4896	4657	4646	4678	4681	4763	4718	4667	4681	4611	4757	4663	4674	4741	4652	4724	4618	4879	4835	4661	4768	4707	4863	5015	4906	4788
5076	4977	5064	5108	5230	5255	5248	5261	5261	5199	5055	5022	4978	5002	4742	4786	4705	4709	4567	4772	4684	4550	4603	4750	4751	4708	4746	4767	4749	4640	4698	4703	4690	4724	4757	4712	4697	4826	4734	4663	4766	4660	4633	4840	4801	4848	4981	4886	4908	4743
5158	5095	5109	5147	5192	5087	5201	5003	5007	5044	5056	4956	5098	4792	4764	4710	4862	4716	4756	4687	4441	4630	4561	4622	4835	4763	4750	4671	4759	4801	4534	4598	4593	4709	4697	4688	4790	4767	4758	4675	4732	4598	4731	4843	4698	4723	4950	5050	5024	4893
5255	5146	5223	5064	5177	5075	5006	4977	4859	4919	5079	5073	5110	4874	4842	4776	4794	4785	4728	4556	4559	4386	4611	4706	4639	4490	4603	4492	4774	4715	4601	4773	4607	4513	4543	4644	4825	4721	4642	4691	4776	4725	4822	4818	4851	4781	4851	5091	4831	4853
5280	4962	5043	5113	5096	5109	5081	5030	5027	4910	5051	5162	5111	4830	4681	4587	4622	4624	4633	4623	4583	4575	4708	4598	4511	4356	4387	4493	4627	4665	4670	4734	4633	4628	4565	4482	4747	4773	4785	4657	4634	4643	4767	4831	4754	4996	4893	5010	4907	4953
5372	5037	5043	5227	5209	5152	5109	4995	4988	5049	5007	5005	4996	4792	4707	4567	4665	4676	4678	4529	4488	4487	4563	4423	4435	4437	4447	4393	4615	4617	4700	4605	4630	4491	4446	4636	4653	4676	4764	4753	4748	4623	4755	4834	4777	4743	5015	4979	4977	4709
4981	4959	4914	5346	5317	5135	4978	5059	5127	5033	5174	5198	4797	4730	4640	4488	4671	4741	4415	4605	4429	4610	4642	4484	4585	4610	4430	4478	4429	4554	4547	4569	4507	4537	4583	4504	4604	4635	4693	4754	4650	4672	4735	4731	4584	4759	4713	4785	4870	4909
4981	4958	5046	5160	5033	4942	4996	4899	5026	5002	5219	5124	4922	4924	4774	4873	4603	4599	4544	4471	4361	4449	4623	4690	4723	4667	4569	4497	4333	4477	4462	4510	4523	4576	4515	4666	4544	4516	4579	4615	4600	4684	4766	4768	4736	4691	4825	4837	4808	4842
5067	4967	5068	4949	4991	4821	4808	4689	4787	5034	4932	5160	5027	5012	4902	4802	4620	4563	4559	4471	4503	4407	4549	4649	4578	4549	4573	4587	4403	4522	4506	4488	4546	4616	4710	4614	4610	4723	4578	4629	4692	4695	4876	4869	4719	4742	4695	4693	4738	4868
5204	5060	5115	5142	4697	4586	4693	4836	4775	4778	5016	5018	4839	4791	4916	4769	4863	4758	4714	4552	4463	4503	4434	4606	4588	4438	4583	4603	4670	4658	4533	4443	4728	4582	4507	4547	4601	4562	4514	4453	4516	4463	4762	4812	4843	4893	4889	4554	4517	4659
5361	5256	5222	5168	4953	4823	4712	4745	4684	4678	4860	4633	4790	4792	4790	4911	4851	4880	4741	4722	4640	4521	4639	4613	4501	4438	4701	4645	4826	4509	4545	4633	4633	4399	4376	4565	4594	4737	4505	4536	4572	4528	4621	4675	4905	4913	4659	4567	4587	4589
5487	5483	5383	5315	5035	4849	4832	4826	4882	4927	4742	4575	4673	4761	4737	4667	4745	4686	4721	4919	4784	4727	4653	4629	4515	4482	4615	4676	4763	4662	4676	4702	4605	4612	4438	4522	4663	4655	4741	4624	4668	4723	4615	4531	4591	4998	4648	4574	4440	4631
5383	5385	5415	5428	5204	4986	5072	4919	5045	4935	4802	4618	4627	4639	4590	4581	4380	4506	4699	4623	4833	4812	4691	4771	4512	4491	4469	4741	4626	4642	4507	4693	4659	4723	4465	4524	4643	4608	4658	4628	4796	4676	4692	4607	4744	4636	4634	4704	4611	4822
5365	5224	5316	5108	5227	5117	5063	5216	5174	5158	5006	4818	4786	4831	4690	4704	4605	4466	4513	4574	4731	4832	4871	4722	4664	4648	4657	4703	4589	4554	4589	4728	4750	4832	4743	4736	4726	4700	4721	4732	4906	4878	4667	4639	4679	4757	4883	4672	4850	4713
5062	4997	4993	5060	4857	4959	4965	5204	5120	5194	5230	4928	4860	4881	4872	4686	4668	4563	4432	4550	4503	4551	4726	4675	4694	4856	4672	4779	4540	4496	4619	4771	4659	4727	4998	4829	4949	4693	4546	4640	4959	4977	4856	4726	4621	4800	4771	4769	4887	4863
5019	4902	4887	4951	4926	4854	4942	4987	5062	5104	4969	4837	4945	4937	4976	5024	4685	4404	4506	4626	4306	4458	4443	4471	4690	4883	4972	4578	4627	4645	4603	4499	4740	4724	4723	5004	5015	4791	4694	4663	4860	4961	4857	4847	4804	4734	4679	4767	4942	4864
5263	4975	4915	4804	4717	4805	4990	4963	4803	4765	4750	4947	5010	5053	4975	5005	4681	4642	4723	4503	4351	4446	4477	4468	4467	4674	4757	4740	4721	4656	4608	4569	4570	4601	4704	5012	4856	4825	4704	4732	4720	4765	4856	4876	4936	4801	4531	4712	4947	4919
5396	5203	4931	4981	4855	4945	5032	4920	4775	4722	4743	4725	4798	4852	4863	4834	4947	4912	4809	4688	4627	4369	4337	4305	4447	4499	4612	4518	4728	4934	4841	4693	4532	4658	4586	4784	4868	4899	4821	4840	4770	4774	4776	4873	5117	4865	4725	4800	4535	4854
5437	5273	5163	5184	5121	5193	5217	4967	4780	4826	4809	4618	4735	4692	4607	4704	4765	4845	4913	4853	4663	4498	4434	4279	4336	4399	4345	4292	4657	4949	4838	4736	4554	4541	4650	4703	4773	4687	4864	4891	4797	4656	4725	4746	4837	4944	4892	4883	4818	4939
5538	5256	5282	5324	5092	5362	5151	5115	4909	4811	4894	4835	4658	4636	4507	4468	4649	4929	4795	4874	4831	4610	4563	4425	4481	4198	4216	4401	4675	4742	4778	4634	4810	4556	4548	4710	4590	4779	4919	5001	4774	4635	4689	4781	4954	4914	4876	4910	4777	4804
5412	5176	5242	5381	5337	5130	5235	5183	4985	5245	5043	4852	4601	4535	4412	4519	4533	4668	4712	4778	4745	4715	4664	4475	4353	4286	4196	4318	4412	4496	4629	4697	4699	4729	4546	4623	4417	4593	4721	4910	4785	4722	4791	4838	4723	4882	4813	4978	4865	4770
5031	5043	5133	5309	5238	5109	5074	5154	5132	5126	5187	4980	4969	4656	4524	4490	4354	4580	4373	4679	4759	4727	4718	4789	4602	4395	4191	4516	4415	4492	4475	4553	4731	4826	4647	4570	4611	4480	4667	4757	4865	4695	4761	4716	4756	4819	4911	5010	5042	4717
4996	4985	5017	5018	4945	4907	4765	5103	5219	5219	5227	5129	4933	4933	4867	4740	4471	4457	4376	4336	4523	4779	4804	4861	4711	4595	4659	4654	4484	4452	4380	4326	4752	4707	4753	4565	4580	4571	4527	4516	4762	4849	4790	4686	4636	4558	4735	4894	5033	4763
4966	4896	5005	5035	4806	4737	4724	4931	4984	5085	5230	4990	5093	5096	4899	4658	4849	4489	4356	4376	4415	4414	4611	4600	4649	4680	4820	4777	4552	4435	4269	4548	4581	4629	4678	4735	4777	4694	4592	4448	4683	4809	4731	4802	4665	4793	4739	4784	4920	4844
5096	4953	5015	4830	4719	4672	4781	4640	4749	5026	4879	5038	5019	5010	4991	4847	4876	4722	4621	4377	4333	4390	4458	4592	4502	4757	4710	4853	4659	4604	4357	4404	4451	4566	4583	4749	4844	4807	4415	4529	4531	4789	4818	4743	4831	4817	4679	4683	4802	5062
5290	5087	5250	5000	4827	4684	4772	4646	4741	4635	4779	5017	4659	4915	4969	5228	4899	4792	4498	4531	4281	4306	4118	4375	4275	4562	4678	4722	4756	4540	4463	4515	4469	4444	4608	4749	4885	4806	4701	4385	4722	4694	4833	4779	4874	4746	4681	4619	4831	4856
5464	5349	5309	5051	4969	4976	4815	4745	4868	4559	4645	4639	4665	4681	4840	4836	4879	4764	4814	4790	4518	4404	4300	4339	4171	4246	4367	4566	4755	4734	4581	4468	4509	4458	4434	4800	4847	4811	4825	4621	4746	4648	4572	4927	4903	4890	4793	4704	4766	4799
5479	5305	5242	5318	5162	5119	5140	5128	4995	4654	4443	4456	4593	4595	4561	4664	4751	4812	4787	4827	4787	4495	4314	4242	4141	4211	4311	4442	4533	4640	4729	4664	4555	4396	4381	4647	4841	4767	4717	4789	4749	4720	4735	4747	4963	4827	4986	4775	4728	4728
5348	5332	5290	5350	5389	5424	5413	5327	4980	4729	4805	4575	4454	4497	4358	4460	4541	4747	4802	4829	4736	4623	4433	4333	4272	4163	4019	4324	4358	4591	4733	4798	4574	4405	4283	4452	4574	4634	4831	4840	4859	4667	4570	4675	4825	5033	4935	4771	4695	4788
5209	5278	5400	5398	5412	5339	5496	5444	5188	4984	4822	4592	4531	4349	4305	4288	4366	4564	4633	4798	4721	4669	4676	4410	4340	4159	4116	4078	4213	4461	4659	4870	4574	4497	4446	4282	4575	4630	4849	4916	4909	4720	4580	4634	4679	5001	5030	4904	4687	4857
5011	4998	5153	5371	5410	5386	5274	5387	5246	5291	5134	5017	4668	4435	4279	4221	4282	4241	4593	4539	4654	4896	4897	4803	4583	4357	4074	4104	4104	4415	4626	4703	4566	4612	4462	4402	4232	4528	4685	4796	4767	4743	4660	4422	4601	4747	4934	4993	4901	4817
4706	4720	4919	5068	5070	5012	5435	5254	5253	5284	5350	5081	4797	4547	4419	4464	4336	4374	4131	4365	4543	4816	5001	4920	4643	4531	4343	4184	4235	4377	4385	4522	4747	4669	4640	4396	4170	4227	4459	4591	4870	4719	4697	4467	4446	4690	5002	4979	4949	4780
4704	4655	4722	4707	4813	4753	4842	4959	5125	5247	5336	5088	5050	4740	4689	4573	4537	4256	4208	4192	4330	4657	4739	4892	4791	4771	4511	4326	4183	4149	4150	4418	4625	4651	4520	4502	4356	4234	4439	4444	4605	4812	4645	4577	4370	4546	4752	4930	4852	4914
4723	4502	4547	4439	4562	4403	4720	4867	4906	5025	5192	5146	5085	5052	4912	4752	4569	4383	4104	4121	4249	4340	4477	4654	4859	4704	4688	4431	4279	4175	4179	4450	4514	4485	4602	4508	4446	4291	4469	4445	4681	4908	4932	4669	4585	4463	4698	4854	4913	4920
4583	4435	4457	4414	4301	4322	4685	4748	4754	4874	4933	5148	5001	4926	4917	4982	4545	4553	4195	4115	4169	4055	4270	4469	4660	4883	4709	4696	4496	4199	4120	4345	4416	4794	4736	4745	4711	4437	4246	4505	4752	4799	5003	4827	4510	4575	4647	4799	4934	4854
4923	4692	4498	4384	4331	4408	4452	4529	4573	4707	4772	4940	5032	5169	5046	5015	4877	4547	4514	4241	4329	4086	4058	4227	4494	4838	4865	4900	4675	4410	4172	4298	4319	4458	4773	4798	4652	4575	4412	4459	4443	4660	5073	4857	4795	4695	4568	4794	4906	4959
5093	4648	4461	4551	4556	4484	4372	4356	4406	4392	4647	4638	4777	4916	5067	4975	5001	4811	4690	4439	4413	4081	3949	4085	4301	4538	4786	4804	4778	4586	4297	4211	4164	4478	4601	4843	4725	4547	4630	4344	4605	4678	4782	5099	4862	4646	4537	4815	4800	4992
5125	4966	5025	4849	4679	4397	4525	4199	4407	4324	4333	4445	4738	4870	4895	4922	5008	4946	4898	4888	4524	4283	4017	3995	4279	4390	4590	4737	4741	4768	4610	4203	4064	4333	4582	4862	4780	4770	4586	4541	4442	4645	4953	4942	4807	4709	4675	4790	4833	4908
5243	5021	5131	5055	4927	4724	4571	4477	4314	4328	4293	4436	4444	4657	4612	5036	4911	5050	4980	4928	4653	4380	4206	4030	4105	4179	4549	4643	4841	4854	4630	4355	4281	4266	4381	4534	4687	4934	4759	4630	4569	4456	4882	4869	4782	4687	4640	4716	4729	4765
5571	5457	5416	5203	5116	4916	4695	4573	4398	4348	4208	4441	4469	4336	4495	4801	4845	5048	4997	5050	4857	4687	4396	4133	4116	4144	4299	4626	4767	4780	4707	4553	4295	4242	4346	4446	4654	4764	4856	4632	4540	4489	4644	4759	4736	4634	4711	4528	4627	4633
5411	5451	5414	5312	5116	4949	4853	4867	4653	4618	4314	4351	4332	4381	4426	4508	4841	5098	5181	5069	4935	4856	4563	4287	4068	4105	4177	4534	4719	4765	4652	4646	4571	4329	4140	4313	4492	4823	4932	4838	4517	4379	4547	4586	4696	4772	4637	4648	4445	4504
5520	5537	5478	5406	5267	5069	5070	4982	4898	4576	4415	4366	4281	4332	4182	4521	4549	4702	4973	4988	5121	5002	4798	4444	4202	4183	4223	4485	4597	4652	4669	4837	4673	4400	4182	4202	4489	4750	4975	4633	4595	4458	4412	4469	4721	4827	4752	4679	4609	4562
5335	5212	5384	5310	5090	5119	5309	5192	4879	5011	4574	4399	4248	4265	4428	4289	4306	4531	4892	5041	5121	5193	4757	4551	4325	4289	4109	4274	4413	4637	4692	4773	4597	4467	4320	4218	4482	4719	4953	4754	4809	4633	4405	4556	4623	4833	4817	4723	4725	4462
5227	5078	5119	5259	5152	5252	5355	5185	5263	4841	4674	4646	4463	4346	4351	4213	4317	4307	4559	5020	5029	5130	4999	4679	4549	4353	4261	4210	4320	4742	4788	4823	4794	4660	4431	4476	4452	4592	4843	4945	4853	4686	4499	4348	4593	4864	4916	4844	4559	4619
5024	4942	4961	5074	5182	5284	5268	5178	4956	5053	4878	4780	4712	4510	4331	4147	4160	4541	4581	4696	4930	5195	5094	5005	4791	4338	4191	4200	4250	4502	4832	4874	4834	4766	4501	4383	4439	4451	4883	4763	4951	4756	4471	4437	4603	4832	4826	4885	4773	4570
4583	4598	4774	5203	5054	5175	5181	5063	5093	5092	5164	4968	4873	4565	4353	4306	4280	4243	4511	4494	4807	4889	5163	5037	4853	4624	4253	4162	4178	4462	4640	4955	4860	4931	4648	4457	4435	4489	4828	4783	4755	4846	4638	4577	4501	4801	4809	4851	4684	4628
4316	4443	4541	4660	4904	4831	4853	5077	5270	5347	5335	5187	4927	4655	4509	4336	4249	4180	4387	4475	4676	4808	5168	5141	4928	4788	4454	4299	4234	4377	4601	4834	5080	4992	4796	4514	4506	4523	4670	4732	4856	4951	4785	4500	4508	4706	4979	4910	4712	4683
4333	4283	4175	4293	4670	4647	4804	4971	5099	5483	5351	5319	5115	4882	4761	4687	4325	4283	4087	4282	4534	4857	5119	5109	5168	4884	4657	4521	4188	4359	4381	4672	5103	5007	4842	4583	4373	4407	4604	4696	4758	4830	4774	4460	4482	4715	4871	4835	4784	4622
4358	4210	4227	4217	4321	4459	4586	4965	5019	5162	5238	5237	5240	5090	5057	4553	4636	4143	4088	4271	4494	4772	5078	5079	5138	5046	4873	4524	4277	4194	4345	4635	4858	4961	4864	4637	4506	4517	4532	4636	4774	4887	4652	4551	4390	4532	4886	4909	4769	4815
4267	4078	4078	4087	4016	4319	4500	4652	4836	4942	5117	5152	5168	5162	5005	4722	4508	4321	4161	4253	4495	4724	4947	5025	5133	4955	4834	4617	4427	4275	4482	4541	4860	4856	4902	4783	4542	4559	4541	4550	4871	5054	4757	4521	4492	4653	4931	4883	4951	4700
4172	4073	4037	4110	3975	4050	4269	4512	4702	4918	5118	5066	5282	5156	5017	4850	4462	4333	4175	4360	4392	4590	4812	5064	5273	5167	4889	4536	4513	4250	4455	4618	4868	5078	5075	4808	4665	4541	4526	4777	4768	5135	4942	4782	4483	4599	4811	4806	4827	4748
4173	3964	4086	3998	3997	4030	4115	4380	4488	4908	4927	5226	5121	5102	5091	4752	4665	4348	4286	4121	4281	4398	4606	5021	5277	5178	5118	4806	4634	4395	4387	4562	4807	5134	5197	4859	4670	4568	4415	4762	4876	5071	4996	4863	4701	4662	4726	4918	4777	4785
4164	4093	4039	3964	4077	3873	4045	4223	4409	4692	4946	5093	5183	5164	5028	4811	4760	4360	4275	4136	4069	4308	4537	4939	5171	5215	5116	4980	4691	4358	4425	4408	4711	5023	5205	4942	4889	4676	4581	4684	4902	5037	5260	4673	4565	4638	4690	4856	4927	4801
4255	4163	3998	3987	3823	3806	3940	4044	4382	4647	4788	5047	4995	5075	5058	4954	4815	4637	4269	4167	4124	4262	4412	4780	5013	5136	5175	4942	4705	4523	4388	4405	4683	4938	5141	5048	5040	4642	4513	4562	4928	5043	4970	4914	4667	4615	4782	5015	4881	5000
4404	4182	3947	3974	3899	3988	4093	4125	4296	4576	4756	4948	5018	4941	5069	4949	4947	4448	4322	4158	4066	4258	4272	4539	4841	5069	5146	4900	4775	4682	4424	4309	4697	4922	5144	5045	5036	4839	4638	4519	4813	5067	5202	4857	4731	4719	4714	4797	4966	4865
4537	4158	4113	4074	3939	3863	3934	4157	4348	4514	4478	4965	4992	5145	5058	5043	4854	4601	4405	4363	4018	4153	4194	4448	4886	4954	4915	4971	4750	4500	4534	4371	4604	4953	5099	5041	4931	4625	4605	4613	4832	4996	5036	4887	4751	4660	4752	4786	4839	4990
4580	4230	4121	4016	3881	3921	3917	4106	4187	4270	4503	4667	4978	5063	5010	5054	4849	4736	4411	4282	4107	4197	4214	4504	4909	5028	5035	5092	4839	4540	4483	4420	4493	4757	5113	5105	5057	4617	4416	4561	4775	4923	4915	4959	4827	4665	4609	4736	4864	4919
4708	4406	4193	4243	4176	4049	4011	4044	4030	4290	4262	4703	4860	4877	5071	4991	5003	4688	4453	4351	4130	4151	4215	4457	4881	4880	4929	5025	4840	4547	4306	4187	4403	4714	4931	5046	4929	4808	4489	4402	4654	4873	4899	4811	4668	4643	4584	4703	4766	4790
4778	4503	4305	4299	4070	3949	3983	3867	4027	4245	4422	4333	4810	4862	5028	5157	4954	4829	4516	4359	4074	4114	4184	4419	4716	4966	5078	5111	4867	4567	4233	4189	4457	4716	4932	5174	5086	4822	4392	4370	4556	4852	4954	4734	4673	4559	4705	4621	4821	4782
4868	4527	4437	4175	4146	3885	3941	4014	4100	4302	4358	4516	4656	4837	5111	5137	4921	4793	4534	4268	4117	3974	4257	4199	4682	4748	4997	4981	5065	4489	4304	4296	4400	4765	4871	5173	4906	4732	4544	4463	4577	4793	4914	4908	4646	4463	4636	4549	4721	4779
4913	4679	4374	4286	4080	3996	3960	3943	4108	4051	4372	4534	4607	5107	5070	5009	5119	4785	4466	4193	4096	4031	3991	4301	4536	4791	4947	4998	4796	4366	4378	4327	4403	4626	4881	4939	4855	4798	4388	4333	4576	4712	4988	4818	4586	4562	4568	4595	4709	4729
4864	4696	4353	4354	4137	4010	3981	4029	4040	4214	4438	4810	4905	5186	5008	5058	4936	4728	4397	4198	4058	3881	3980	4232	4444	4743	4826	4882	4661	4621	4300	4357	4388	4680	4835	5052	4834	4708	4360	4401	4502	4517	4868	4769	4744	4430	4462	4600	4656	4727
4739	4536	4431	4265	4216	4033	4144	3990	4039	4292	4573	4771	4967	5097	5080	5242	5085	4823	4550	4159	4124	3929	3988	4106	4561	4640	4839	4880	4691	4399	4390	4178	4318	4614	4866	4939	4988	4582	4393	4326	4445	4555	4851	4696	4669	4540	4513	4503	4800	4700
4765	4623	4541	4320	4095	4045	3989	4149	4143	4343	4553	4748	4853	5164	5307	5135	5107	4878	4604	4225	4088	3930	4073	4141	4354	4646	4798	4787	4601	4506	4259	4194	4243	4382	4698	4763	4838	4648	4463	4229	4344	4558	4696	4858	4633	4317	4592	4482	4589	4568
4880	4630	4411	4142	3961	3985	3994	4129	4288	4338	4638	4769	4761	5060	5111	5151	5016	4856	4386	4241	4089	4075	3924	4108	4402	4655	4872	4840	4659	4517	4214	4157	4304	4397	4710	4790	4781	4616	4436	4391	4337	4524	4726	4723	4495	4355	4493	4490	4622	4618
4678	4507	4311	3943	3943	4107	4141	4233	4164	4425	4677	4913	4815	5098	5239	5148	5081	4754	4601	4210	4058	3878	4090	4146	4420	4751	4922	4849	4624	4347	4198	4096	4224	4421	4646	4743	4680	4619	4286	4221	4406	4472	4689	4772	4601	4419	4437	4533	4676	4406
4747	4379	4163	4088	4045	3990	4063	3961	4187	4406	4676	4750	4966	5104	5101	5172	4989	4754	4528	4278	4087	4112	4123	4437	4606	4680	4927	4787	4576	4331	4285	4058	4199	4545	4741	4846	4771	4622	4361	4166	4296	4538	4766	4645	4426	4352	4375	4569	4618	4442
4681	4417	4246	4167	4058	4069	4080	4078	4206	4509	4645	4915	4964	5004	5141	5060	5077	4789	4480	4239	4011	4081	4101	4420	4570	4783	4882	4865	4568	4524	4290	4107	4465	4547	4720	4778	4631	4380	4252	4287	4346	4545	4755	4603	4407	4349	4390	4605	4512	4494
4464	4319	4228	4162	3837	3985	3949	4031	4321	4408	4771	4830	4934	5178	5167	5075	5027	4699	4395	4104	4202	4192	4233	4451	4636	4784	4842	4929	4468	4344	4184	4157	4281	4477	4760	4790	4683	4466	4220	4311	4192	4591	4715	4678	4375	4237	4368	4610	4688	4564
4478	4283	3990	3945	3921	3780	3996	4100	4366	4338	4684	4888	5024	5091	5216	5050	4880	4741	4506	4149	4192	4127	4190	4486	4634	4892	4820	4840	4582	4201	4186	4216	4393	4566	4643	4765	4607	4340	4270	4213	4506	4661	4556	4660	4460	4235	4432	4645	4773	4530
4460	4103	3797	3833	3802	3840	4135	4278	4330	4598	4647	4977	5006	5062	5083	5128	4851	4603	4381	4185	4101	4186	4268	4450	4754	4835	5025	4675	4484	4384	4144	4182	4429	4639	4636	4780	4590	4420	4293	4339	4500	4629	4683	4620	4434	4349	4329	4550	4578	4643
4377	4040	4035	3947	3830	3904	4001	4091	4477	4597	4803	4989	5201	5159	5191	4913	4746	4465	4272	4095	4254	4128	4489	4552	4831	4996	4827	4816	4506	4256	4239	4201	4438	4650	4831	4662	4551	4244	4261	4319	4531	4653	4660	4675	4463	4408	4483	4675	4579	4664
4371	4188	3977	3910	3950	3819	4144	4255	4547	4703	4944	4929	5305	5122	4927	4846	4582	4542	4188	4154	4021	4215	4495	4645	4989	4996	4909	4682	4425	4293	4314	4352	4523	4595	4937	4761	4616	4361	4326	4472	4476	4549	4558	4689	4612	4484	4654	4701	4639	4603
4197	4125	3921	4014	3967	4008	4060	4395	4707	4844	4887	5111	5068	5109	4834	4593	4497	4292	4093	3981	4092	4388	4437	4724	4972	4860	4860	4485	4435	4213	4443	4433	4684	4834	4886	4730	4463	4409	4324	4468	4640	4648	4553	4665	4615	4549	4526	4693	4716	4648
4366	4149	4020	4091	4077	4129	4418	4582	4717	4923	4920	4963	4996	4737	4854	4572	4419	4183	4086	4073	4068	4536	4560	4751	4945	4929	4682	4516	4327	4315	4215	4572	4723	4849	4837	4735	4530	4485	4449	4638	4701	4650	4729	4546	4479	4634	4790	4621	4755	4666
4382	4119	4189	4293	4221	4440	4560	4599	4840	4971	4901	4816	4911	4687	4541	4396	4107	3968	3985	3999	4234	4505	4645	4770	4968	4777	4667	4398	4285	4274	4494	4596	4789	4777	4756	4738	4604	4525	4520	4606	4595	4632	4521	4623	4578	4574	4635	4650	4680	4667
4333	4343	4306	4386	4343	4523	4760	4758	4910	4998	5007	4865	4655	4525	4288	4078	3920	3932	3941	3999	4096	4358	4680	4550	4825	4780	4655	4391	4279	4211	4407	4620	4848	4934	4768	4736	4513	4456	4497	4811	4747	4711	4613	4484	4398	4622	4646	4659	4716	4543
4579	4524	4514	4660	4586	4716	4807	4822	5025	5033	4914	4821	4596	4313	4232	4012	3946	3885	3847	4048	4274	4457	4739	4752	4718	4562	4488	4352	4251	4430	4394	4712	4842	4831	4763	4583	4501	4396	4598	4832	4806	4712	4515	4523	4472	4633	4747	4760	4705	4551
4715	4653	4757	4727	4653	4752	4998	4882	5082	4903	4888	4683	4497	4333	4096	4008	3934	3918	4042	4133	4416	4576	4759	4694	4652	4466	4347	4296	4157	4343	4331	4763	4770	4689	4444	4521	4286	4512	4684	4781	4705	4699	4547	4366	4318	4673	4743	4577	4614	4558
4920	4792	4796	4854	5023	5017	4966	5009	4890	4840	4731	4658	4311	4169	3978	3935	3877	4017	4177	4219	4601	4663	4801	4682	4549	4440	4330	4167	4113	4393	4428	4747	4637	4566	4483	4465	4419	4382	4548	4633	4625	4552	4313	4380	4418	4702	4744	4592	4385	4433
5033	4968	4790	5124	5094	5043	4934	5102	4835	4767	4736	4479	4229	4031	3908	3879	3860	3991	4266	4327	4587	4698	4640	4635	4430	4310	4255	4213	4325	4389	4529	4583	4662	4504	4333	4334	4435	4468	4661	4618	4507	4486	4264	4329	4416	4556	4514	4524	4264	4340
5100	4916	5137	5243	5193	5144	5104	5039	4872	4806	4475	4311	4189	3936	3944	4027	4116	4206	4406	4483	4617	4586	4397	4379	4239	4096	4226	4157	4239	4355	4560	4739	4517	4480	4295	4245	4329	4549	4605	4489	4513	4392	4286	4342	4437	4469	4611	4515	4318	4275
5202	5105	5049	5339	5034	4989	4980	5094	4711	4700	4488	4188	4002	3966	3962	4129	4404	4573	4666	4713	4737	4561	4377	4297	4077	4096	4075	4255	4297	4465	4521	4509	4395	4325	4092	4269	4460	4661	4481	4526	4386	4274	4228	4315	4279	4458	4434	4502	4325	4326
5041	5145	5073	5202	5068	4979	5055	4654	4717	4445	4308	4065	4075	4262	4240	4386	4558	4540	4804	4760	4696	4601	4344	4219	4073	4248	4219	4255	4539	4449	4500	4412	4324	4188	4206	4280	4430	4586	4438	4493	4375	4490	4298	4392	4332	4494	4535	4535	4345	4486
5230	4932	4909	4998	4798	4673	4600	4573	4405	4308	4282	4225	4217	4287	4205	4495	4660	4710	4813	4810	4683	4385	4285	4246	4274	4174	4185	4423	4622	4490	4447	4420	4395	4394	4332	4307	4483	4548	4376	4416	4378	4321	4406	4448	4474	4564	4419	4534	4446	4543
5080	4973	4895	4773	4691	4553	4380	4346	4297	4148	4111	4221	4137	4334	4385	4566	4713	4805	4967	4848	4674	4458	4190	4148	4150	4291	4376	4571	4697	4670	4477	4401	4545	4346	4458	4560	4560	4607	4515	4564	4459	4386	4420	4555	4575	4630	4651	4639	4524	4566
5092	4862	4678	4616	4561	4267	4317	4239	4130	4022	4101	4222	4253	4328	4500	4629	4740	4825	4808	4799	4538	4428	4195	4244	4246	4431	4550	4629	4626	4552	4573	4380	4515	4491	4547	4621	4806	4664	4581	4499	4493	4386	4553	4572	4589	4519	4607	4585	4708	4619
4914	4596	4586	4506	4218	4279	4100	4174	4055	4176	4159	4264	4373	4377	4570	4643	4754	4815	4786	4556	4651	4397	4432	4219	4468	4562	4815	4741	4696	4412	4413	4399	4387	4542	4612	4745	4670	4603	4617	4692	4657	4672	4559	4742	4578	4626	4631	4536	4704	4854
4672	4644	4420	4255	4156	4078	4137	4015	4100	4041	4284	4427	4418	4478	4636	4690	4570	4513	4377	4524	4173	4206	4387	4505	4656	4671	4901	4811	4711	4640	4550	4585	4488	4648	4769	4770	4639	4696	4507	4685	4678	4647	4713	4690	4729	4490	4602	4573	4824	4755
4543	4310	4165	4190	4014	4014	4196	4101	4156	4263	4445	4494	4619	4640	4652	4492	4656	4329	4249	3977	4132	4061	4388	4580	4654	4751	4825	4852	4760	4689	4536	4639	4596	4708	4855	4917	4656	4528	4589	4691	4699	4815	4788	4630	4635	4568	4626	4664	4828	4635
4580	4365	4224	4189	4026	4103	4117	4237	4354	4484	4492	4610	4576	4541	4641	4674	4423	4126	4060	3981	3950	4112	4385	4642	4729	4550	4729	4879	4670	4504	4476	4627	4685	4781	5007	4862	4810	4575	4590	4602	4884	4702	4700	4747	4599	4696	4744	4775	4758	4701
4470	4279	4292	4292	4263	4141	4225	4392	4609	4571	4646	4554	4612	4662	4396	4646	4245	4022	4082	4156	4057	4195	4558	4797	4793	4814	4648	4743	4605	4434	4511	4448	4735	4811	4810	4830	4673	4671	4622	4733	4883	4702	4606	4521	4523	4594	4568	4648	4480	4724
4670	4423	4510	4522	4450	4430	4492	4530	4594	4621	4633	4565	4462	4410	4327	4256	4237	4061	4115	4199	4482	4492	4661	4746	4852	4661	4566	4565	4502	4635	4513	4508	4607	4695	4706	4561	4488	4441	4488	4604	4745	4688	4588	4485	4356	4449	4656	4574	4557	4557
4590	4424	4658	4625	4606	4547	4599	4584	4678	4621	4553	4436	4415	4246	4186	4046	4090	4251	4411	4457	4632	4655	4731	4728	4767	4691	4658	4530	4452	4574	4648	4692	4554	4510	4609	4439	4405	4389	4498	4564	4436	4592	4504	4525	4437	4559	4412	4501	4374	4486
4752	4679	4649	4847	4750	4738	4743	4713	4597	4579	4463	4476	4336	4153	4068	4123	4170	4199	4404	4546	4638	4683	4445	4575	4407	4348	4513	4510	4548	4560	4709	4557	4536	4494	4496	4371	4335	4410	4430	4357	4510	4553	4625	4416	4552	4440	4412	4504	4459	4416
4950	4820	4736	5006	4728	4816	4790	4632	4662	4548	4540	4448	4292	4321	4099	4262	4267	4484	4550	4623	4613	4524	4479	4473	4335	4338	4188	4312	4428	4521	4560	4447	4420	4364	4489	4465	4387	4545	4513	4372	4413	4390	4310	4414	4203	4352	4395	4504	4308	4473
4893	4732	4714	4931	4695	4574	4622	4664	4458	4529	4337	4507	4397	4374	4478	4584	4383	4633	4664	4670	4667	4440	4397	4265	4290	4384	4315	4296	4410	4539	4408	4407	4304	4214	4298	4422	4443	4414	4407	4367	4218	4343	4337	4329	4360	4256	4355	4329	4445	4555
4660	4645	4549	4681	4503	4382	4279	4308	4356	4174	4336	4425	4424	4577	4554	4629	4655	4753	4831	4756	4624	4498	4412	4296	4331	4356	4403	4403	4548	4393	4372	4263	4151	4199	4261	4380	4457	4417	4411	4269	4306	4367	4408	4468	4277	4406	4272	4227	4471	4445
4580	4351	4308	4113	4290	4361	4240	4265	4181	4284	4281	4532	4500	4563	4797	4582	4746	4787	4636	4507	4421	4343	4279	4352	4306	4452	4492	4549	4433	4524	4402	4347	4145	4327	4164	4454	4401	4393	4376	4299	4264	4521	4439	4503	4522	4324	4313	4428	4345	4490
4383	4166	4123	4103	4092	4057	4065	4184	4257	4458	4422	4609	4703	4715	4756	4685	4678	4402	4544	4388	4331	4272	4291	4243	4289	4571	4608	4457	4660	4477	4655	4425	4578	4347	4416	4475	4485	4448	4367	4261	4349	4388	4424	4495	4494	4430	4346	4498	4526	4428
4270	4146	4091	4210	4167	4122	4228	4254	4300	4373	4497	4581	4815	4610	4753	4622	4588	4475	4429	4366	4218	4399	4422	4277	4380	4618	4722	4517	4464	4495	4402	4321	4558	4511	4524	4636	4527	4482	4376	4404	4323	4511	4324	4376	4303	4549	4719	4563	4617	4452
4403	4264	4247	4427	4410	4303	4467	4453	4429	4606	4634	4708	4625	4673	4529	4483	4524	4382	4303	4287	4297	4498	4560	4601	4642	4582	4576	4511	4455	4480	4284	4405	4609	4658	4452	4546	4386	4560	4493	4503	4561	4566	4414	4490	4333	4381	4639	4409	4562	4556
4543	4399	4376	4423	4437	4389	4555	4615	4550	4550	4609	4562	4380	4399	4410	4406	4333	4108	4237	4330	4407	4669	4636	4660	4569	4539	4630	4656	4538	4577	4523	4665	4620	4725	4565	4317	4481	4367	4496	4644	4642	4502	4671	4585	4439	4361	4319	4534	4319	4563
4631	4452	4567	4667	4512	4579	4507	4587	4630	4516	4492	4374	4302	4141	4297	4289	4152	4123	4180	4320	4410	4575	4630	4610	4459	4591	4639	4599	4598	4642	4621	4808	4609	4724	4527	4462	4500	4479	4558	4540	4369	4622	4658	4581	4458	4313	4376	4355	4274	4426
4782	4556	4636	4730	4589	4651	4518	4478	4234	4352	4275	4251	4118	4171	4258	4134	4243	4315	4321	4344	4336	4587	4685	4556	4435	4376	4406	4522	4677	4672	4712	4747	4751	4716	4594	4419	4452	4384	4365	4275	4347	4472	4654	4546	4372	4432	4449	4505	4391	4432
4758	4778	4695	4637	4613	4563	4424	4473	4366	4279	4199	4105	4085	4128	4224	4485	4425	4399	4429	4287	4502	4571	4477	4307	4374	4375	4380	4411	4505	4554	4613	4548	4676	4554	4529	4516	4576	4373	4307	4374	4309	4261	4322	4382	4399	4399	4228	4329	4498	4415
4948	4824	4765	4686	4537	4472	4374	4320	4168	4190	4263	4214	4353	4327	4527	4562	4717	4510	4647	4530	4491	4374	4447	4348	4485	4264	4407	4291	4463	4397	4347	4477	4588	4491	4806	4595	4490	4420	4414	4234	4331	4365	4144	4131	4100	4246	4409	4351	4354	4380
4776	4611	4468	4575	4510	4417	4412	4280	4219	4262	4403	4430	4475	4421	4595	4711	4847	4771	4496	4534	4486	4424	4513	4436	4527	4447	4359	4433	4346	4417	4342	4374	4229	4404	4434	4311	4419	4313	4365	4368	4365	4309	4210	4140	4041	4196	4298	4301	4270	4283
4510	4474	4444	4419	4325	4331	4271	4345	4353	4321	4493	4550	4586	4585	4740	4834	4833	4751	4481	4553	4415	4465	4423	4591	4522	4438	4477	4534	4458	4339	4281	4311	4292	4416	4078	4184	4158	4352	4274	4241	4317	4265	4151	4252	4130	4163	4248	4167	4079	4204
4405	4351	4342	4308	4372	4117	4418	4370	4247	4368	4455	4548	4502	4393	4611	4512	4679	4583	4603	4399	4535	4373	4571	4504	4494	4507	4475	4328	4414	4302	4518	4410	4423	4351	4234	4214	4031	4206	4122	4204	4306	4293	4287	4367	4279	4308	4300	4255	4185	4084
4411	4380	4451	4407	4369	4442	4399	4479	4400	4516	4678	4645	4449	4594	4435	4513	4493	4395	4373	4454	4440	4429	4456	4489	4482	4422	4408	4254	4440	4435	4523	4575	4447	4313	4298	4249	4343	4315	4070	4099	4167	4199	4296	4194	4333	4320	4494	4235	4468	4212
4534	4353	4373	4547	4490	4532	4465	4481	4340	4542	4498	4522	4572	4495	4481	4530	4475	4419	4482	4533	4434	4322	4418	4540	4523	4313	4240	4244	4434	4345	4469	4445	4317	4412	4489	4426	4530	4425	4252	4233	4148	4214	4211	4224	4111	4402	4408	4575	4371	4402
4627	4622	4556	4623	4506	4497	4533	4535	4445	4442	4555	4411	4398	4438	4658	4679	4718	4763	4846	4676	4503	4435	4394	4429	4393	4254	4268	4207	4187	4306	4330	4410	4570	4427	4463	4525	4564	4538	4481	4421	4326	4304	4122	4122	4136	4243	4329	4551	4494	4499
4763	4667	4682	4652	4550	4547	4466	4429	4334	4328	4472	4436	4475	4605	4561	4607	4741	4638	4764	4765	4583	4592	4573	4418	4452	4428	4407	4386	4206	4266	4313	4254	4366	4337	4456	4557	4546	4638	4618	4627	4506	4436	4316	4199	4169	4354	4369	4457	4638	4377
4643	4444	4624	4550	4555	4556	4339	4316	4232	4341	4315	4506	4544	4689	4643	4771	4736	4677	4588	4582	4477	4608	4416	4539	4545	4554	4543	4470	4409	4355	4334	4400	4318	4380	4534	4340	4393	4508	4673	4504	4637	4523	4466	4474	4390	4412	4310	4284	4484	4512
4448	4315	4345	4483	4384	4386	4285	4290	4310	4332	4364	4355	4527	4388	4694	4481	4566	4569	4526	4522	4424	4430	4322	4223	4327	4542	4598	4424	4338	4518	4310	4437	4427	4357	4284	4349	4393	4549	4390	4489	4451	4456	4585	4630	4380	4509	4278	4352	4268	4320
4335	4179	4319	4322	4339	4380	4383	4430	4387	4402	4355	4429	4431	4417	4425	4461	4379	4273	4140	4155	4312	4402	4172	4284	4426	4398	4429	4439	4268	4300	4415	4551	4538	4339	4437	4502	4410	4450	4356	4365	4290	4432	4505	4606	4542	4429	4381	4329	4300	4371
4319	4389	4278	4519	4481	4616	4439	4413	4380	4398	4388	4307	4428	4428	4555	4376	4348	4370	4392	4375	4256	4359	4211	4197	4356	4274	4276	4168	4259	4334	4410	4412	4423	4371	4387	4509	4394	4560	4429	4330	4190	4239	4306	4430	4411	4368	4451	4510	4526	4369
4452	4385	4519	4716	4703	4761	4529	4590	4546	4665	4419	4512	4641	4513	4439	4436	4281	4271	4309	4388	4287	4188	4267	4177	4276	4195	4165	4203	4216	4201	4161	4194	4297	4495	4296	4551	4487	4379	4381	4332	4193	4320	4230	4261	4279	4422	4411	4503	4500	4560
4829	4730	4606	4619	4637	4642	4598	4642	4559	4664	4539	4432	4557	4571	4680	4509	4458	4457	4493	4655	4490	4529	4451	4523	4275	4360	4225	4083	4182	4133	3985	4186	4305	4272	4348	4418	4443	4438	4376	4503	4406	4334	4290	3952	4192	4126	4434	4596	4413	4671
4725	4609	4536	4637	4467	4519	4529	4340	4357	4551	4643	4516	4741	4633	4379	4343	4531	4514	4465	4482	4546	4440	4417	4356	4395	4361	4358	4320	4282	4150	4265	4166	4127	4381	4240	4257	4202	4354	4474	4418	4405	4226	4416	4255	4224	4263	4270	4309	4450	4409
4742	4546	4462	4381	4414	4349	4143	4402	4393	4262	4349	4431	4291	4433	4441	4536	4426	4326	4395	4461	4414	4370	4494	4529	4452	4410	4299	4394	4320	4268	4183	4219	4374	4362	4306	4092	4119	4186	4494	4417	4483	4481	4370	4221	4309	4311	4175	4389	4325	4323
4538	4501	4322	4269	4342	4218	4233	4281	4285	4239	4364	4328	4340	4171	4087	4116	4089	4151	4176	4072	4309	4278	4367	4285	4404	4291	4507	4419	4401	4435	4403	4470	4319	4261	4295	4216	4116	4268	4391	4473	4350	4335	4258	4496	4517	4445	4210	4174	4242	4313
4528	4388	4320	4432	4455	4252	4316	4268	4267	4263	4117	4135	4096	4076	4184	4331	4287	4181	4082	4255	4207	4304	4332	4165	4293	4263	4344	4299	4376	4379	4354	4449	4542	4404	4266	4382	4243	4284	4125	4262	4186	4224	4315	4577	4415	4394	4294	4348	4186	4197
4554	4281	4397	4438	4404	4546	4354	4338	4399	4450	4315	4408	4247	4131	3990	3954	4134	3992	4022	4081	4208	4108	4061	4054	4118	4116	4288	4317	4275	4374	4512	4533	4494	4437	4448	4508	4390	4315	4366	4073	4140	4209	4370	4406	4408	4277	4324	4272	4365	4462
4627	4613	4620	4673	4644	4468	4547	4463	4626	4317	4354	4277	4230	4239	4348	4477	4524	4460	4231	4245	4273	4347	4357	4348	4117	4042	3974	3929	4213	4077	4291	4253	4255	4573	4488	4505	4531	4440	4231	4277	4328	4328	4183	4176	4224	4191	4470	4445	4592	4414
4799	4582	4621	4731	4678	4667	4731	4673	4543	4582	4592	4620	4423	4321	4210	4308	4082	4186	4255	4254	4196	4226	4222	4282	4164	4264	4168	4027	4144	4168	4111	4124	4248	4269	4318	4457	4349	4276	4399	4384	4448	4299	4257	4000	4115	4179	4253	4367	4581	4476
4805	4760	4670	4800	4583	4586	4566	4703	4678	4600	4555	4411	4424	4381	4526	4339	4432	4526	4571	4666	4503	4653	4514	4517	4419	4170	4111	4149	4248	4109	3952	4020	4116	4233	4122	4171	4226	4227	4247	4422	4650	4342	4144	4213	4107	4195	4267	4362	4381	4365
4814	4664	4657	4592	4520	4562	4627	4704	4641	4424	4660	4524	4456	4439	4225	4126	4299	4239	4324	4328	4355	4390	4477	4515	4413	4458	4441	4396	4364	4152	4143	4103	4141	4177	4062	4157	4080	4053	4349	4545	4354	4435	4328	4156	4297	4259	4130	4113	4142	4352
4677	4652	4604	4414	4496	4471	4473	4398	4485	4499	4360	4318	4057	4008	4085	4199	4252	4335	4379	4270	4314	4499	4525	4480	4285	4371	4278	4517	4649	4524	4327	4293	4194	4194	4156	4005	4043	4218	4127	4357	4359	4276	4322	4408	4256	4288	4109	3855	4079	4088
4730	4474	4505	4494	4278	4208	4173	4319	4308	4382	4157	4119	4153	4120	4084	4036	4141	4280	4181	4101	4210	4295	4329	4422	4380	4446	4508	4423	4364	4425	4406	4443	4506	4207	4153	4157	4042	4192	4058	4037	4215	4262	4223	4350	4469	4297	4068	3911	4062	4174
4572	4365	4492	4398	4140	4096	4117	4134	4008	4182	4173	4230	4174	4131	3896	4201	4102	4165	4159	4112	4133	4097	4161	4105	4298	4406	4427	4441	4611	4481	4400	4481	4501	4399	4502	4286	4269	4279	3987	4130	4127	4123	4405	4577	4455	4486	4297	4147	4194	4165
4394	4313	4307	4363	4322	4170	4126	4076	4230	4344	4282	4115	4097	4144	3968	4241	4140	4101	4184	3929	4107	4146	4074	4113	4204	4126	4067	4162	4290	4358	4497	4584	4609	4517	4533	4537	4498	4229	4172	3942	4204	4321	4189	4373	4317	4334	4438	4459	4297	4343
4460	4280	4453	4633	4329	4313	4255	4468	4192	4261	4323	4160	4288	4211	4341	4451	4421	4349	4187	4274	4205	4235	4211	4154	4241	4176	4042	4003	4038	4236	4391	4464	4565	4516	4573	4579	4584	4527	4247	3972	4030	4265	4084	4120	4118	4176	4285	4450	4411	4401
4451	4458	4497	4460	4493	4654	4501	4439	4343	4443	4494	4743	4401	4358	4377	4327	4201	4402	4204	4185	4229	4142	4167	4232	4229	4246	4006	3978	4003	4163	4193	4210	4141	4396	4551	4509	4732	4446	4146	4349	4180	4095	4130	3803	4018	4195	4353	4288	4438	4194
4704	4596	4575	4632	4695	4590	4572	4472	4594	4688	4495	4398	4314	4234	4293	4200	4348	4229	4253	4280	4098	4075	4129	4178	3995	3979	4062	4005	4029	4037	4087	4161	3968	4164	4370	4474	4504	4414	4330	4380	4470	4206	4013	3871	4033	4197	4219	4305	4340	4249
4740	4791	4830	4657	4360	4403	4643	4829	4587	4477	4241	4272	4288	4302	4470	4804	4725	4823	4854	4793	4649	4695	4719	4475	4463	4167	4001	3986	4032	4055	3980	3954	3993	4161	4064	4133	4362	4334	4344	4510	4458	4425	4101	4082	4137	4035	4360	4318	4176	4280
4710	4763	4722	4475	4346	4629	4569	4352	4266	4375	4321	4462	4377	4455	4324	4362	4389	4440	4456	4461	4565	4609	4712	4833	4843	4606	4434	4302	4152	4058	3991	3889	4024	4130	4178	4040	4014	4260	4447	4359	4434	4280	4316	4081	4098	4156	4194	4198	4175	4146
4931	4617	4378	4579	4643	4405	4061	4148	4259	4394	4310	4404	4101	4015	3934	3914	4006	4032	4094	3912	4096	4164	4159	4343	4362	4467	4398	4605	4509	4388	4194	4153	4153	3965	3935	3949	3998	3895	4408	4620	4330	4205	4341	4345	3977	4090	4018	4134	4181	4132
4787	4264	4495	4570	4371	3962	4160	4209	4090	4133	4072	3980	3953	3958	3797	3907	4023	4203	4296	4305	4445	4507	4329	4220	4270	4077	4242	4344	4547	4537	4309	4413	4412	4128	3767	3800	3981	4002	4162	4308	4416	4263	4257	4436	4213	4157	4136	3985	3853	4046
4539	4564	4424	4263	4059	4048	4296	4020	3949	3810	3953	3904	3974	4101	3993	4050	4145	4278	4479	4467	4532	4640	4713	4662	4646	4498	4356	4192	4276	4396	4485	4495	4356	4348	4072	3934	3921	4268	4250	3988	4100	4096	4191	4416	4341	4182	4046	4036	3988	4082
4529	4620	4102	4060	3997	4172	4083	3858	3793	3905	3860	3944	3897	4048	3949	3950	4006	4077	3977	3995	4092	4074	4307	4345	4572	4691	4730	4779	4264	4203	4416	4572	4580	4414	4499	4295	4009	4167	4345	4038	3982	4196	4229	4254	4425	4317	4078	4109	3952	3976
4718	4198	4069	4212	4391	4049	3859	4002	3995	3880	4060	3968	4132	4209	4103	4130	4070	3938	3799	3751	3754	3747	3744	3645	4062	4302	4480	4733	4529	4355	4330	4476	4548	4353	4575	4490	4330	4077	4200	4151	3935	4152	4267	4253	4288	4385	4215	4089	4151	4137
4430	3977	4261	4408	4368	3997	4098	4246	4150	4264	4265	4306	4438	4363	4119	4090	3878	3946	4070	3996	4050	3992	3837	3679	3672	3712	3966	4178	4409	4500	4587	4583	4513	4511	4270	4532	4642	4182	4103	4172	4071	4072	4170	4373	4249	4294	4297	4351	4236	4139
4224	4081	4486	4405	4198	4124	4419	4384	4362	4383	4674	4748	4424	4209	4211	4078	4034	3894	4146	4276	4180	4316	4080	4158	3931	3807	3583	3744	4013	4319	4632	4479	4511	4348	4273	4495	4684	4567	4190	4125	4194	4149	4016	4239	4209	4282	4422	4387	4392	4387
4251	4487	4361	4054	4083	4239	4529	4546	4590	4581	4666	4311	4136	4098	4161	4297	4486	4702	4642	4596	4617	4747	4406	4317	4344	4224	3985	3714	3801	3914	4333	4304	4113	4347	4328	4387	4509	4593	4348	3943	4136	4163	3929	3960	3872	4083	4264	4348	4177	4436
4595	4662	4216	4139	4199	4515	4396	4447	4735	4872	4333	4189	3967	4392	4799	4954	5232	5213	5235	5303	5115	4914	4761	4651	4529	4463	4253	4051	3683	3576	3940	4053	4191	4232	4169	4309	4217	4474	4461	4068	4048	4273	3913	3804	3866	3939	4128	4224	4338	4292
4903	4675	4139	4166	4363	4367	4330	4591	4477	4110	4041	4115	4443	4942	5439	5746	5750	5766	5489	5587	5300	4998	5021	4845	4671	4580	4453	4159	4046	3773	3732	3752	3949	4194	4128	4371	4089	4293	4500	4382	4050	4305	4104	3710	3787	3977	4083	4232	4379	4219
5067	4461	4285	4384	4540	4382	4307	4455	4186	3931	3962	4471	5146	5507	5909	5779	5438	5340	5047	5082	5027	4921	4859	4953	4652	4605	4545	4307	4269	4045	3774	3691	3765	4072	4223	4261	4116	4039	4381	4575	4208	4328	4211	4000	3865	3903	4025	4250	4382	4137
4840	4408	4308	4778	4689	4299	4291	4181	3905	3982	4421	5020	5531	5611	5448	5024	4684	4465	4238	4170	4270	4414	4505	4783	4876	4766	4518	4559	4476	4385	4056	3810	3784	3987	4164	4054	4091	3946	4245	4742	4321	4309	4262	4071	3916	3986	4049	4147	4288	4142
4902	4190	4503	4656	4410	4133	4186	3972	3834	4016	4720	5285	5493	5082	4758	4196	3634	3426	3361	3392	3596	3695	3980	4342	4562	4625	4714	4642	4654	4323	4155	3884	3720	3910	4127	4189	4194	3952	4250	4516	4561	4288	4289	4173	3938	4088	4161	4140	4248	4051
4491	4211	4474	4617	4129	4026	4021	3951	3965	4282	5092	5236	5096	4491	3831	3212	2905	2845	2798	2860	2991	3195	3492	3893	4313	4524	4684	4706	4457	4480	4275	3990	3815	3775	3951	4009	3935	3900	4147	4500	4610	4236	4253	4482	4252	4173	4126	4023	3994	4120
4347	4176	4438	4392	4079	3925	3983	3929	4179	4565	4940	4766	4435	3800	3072	2616	2692	2623	2798	2779	2873	2975	3289	3623	3838	4377	4624	4950	4752	4518	4297	4247	3962	3949	3934	4084	3918	3893	4102	4535	4609	4252	4254	4518	4158	4262	4150	4141	3899	4174
4182	4108	4380	4301	4002	3923	3860	3999	4308	4689	4771	4536	3789	3156	2649	2556	2677	2960	3071	3061	3196	3134	3073	3243	3552	3890	4580	4799	4936	4564	4518	4518	4099	3917	3895	4133	3874	3780	3966	4322	4328	4039	4119	4520	4300	4229	4194	3879	4057	4104
4118	4075	4227	4084	3706	3723	3933	3940	4336	4585	4529	4182	3499	2896	2620	2666	3031	3376	3423	3414	3231	3089	2955	2957	3322	3861	4394	4953	4904	4611	4578	4578	4352	4004	3862	4087	3990	3887	3949	4140	4293	4262	4218	4421	4405	4461	4216	3968	3858	4221
3989	3977	4075	4071	3594	3734	3783	3891	4293	4587	4451	3841	3318	2744	2691	2951	3311	3564	3902	3805	3640	3302	3014	2945	3037	3626	4245	4910	5097	4786	4561	4823	4496	4128	3868	4135	4021	3834	4010	4076	4306	4059	4226	4452	4368	4294	4172	3948	3756	4069
3795	3852	4018	3878	3611	3601	3900	4034	4325	4515	4308	3660	3147	2840	2778	2994	3407	3634	3893	3899	3679	3458	3012	2794	2789	3262	4075	4715	4930	4826	4610	4743	4473	4228	4152	4209	4151	3995	3944	3936	4034	4085	4132	4447	4506	4352	4127	4024	3884	3978
3717	3910	4107	4004	3571	3613	3833	4191	4313	4486	4207	3746	3173	2853	2738	3079	3393	3705	3973	3931	3628	3381	2933	2644	2736	3171	4090	4703	4815	4799	4557	4634	4501	4270	3993	4208	4197	3881	4010	3983	4004	4000	4345	4481	4382	4212	4152	4066	3926	4036
3939	3878	3923	3837	3427	3663	3880	4230	4418	4557	4238	3776	3412	3018	2830	3031	3250	3551	3724	3569	3481	3095	2756	2535	2672	3266	3943	4621	4746	4436	4471	4606	4444	4216	4127	4486	4331	3967	3983	3867	3897	3904	4205	4412	4406	4162	4231	3920	3967	3925
3781	3782	4019	3913	3613	3531	3990	4254	4559	4524	4364	3979	3551	3049	2867	2902	3182	3318	3345	3197	3031	2787	2573	2357	2746	3360	4136	4652	4609	4446	4363	4424	4368	4247	4168	4644	4310	3899	3853	4012	3838	3923	4141	4379	4344	4141	4153	4134	4018	4073
3834	3785	4037	4016	3740	3623	4079	4276	4580	4625	4573	4347	3923	3416	2944	3022	2844	2940	2902	2804	2635	2473	2327	2496	2786	3674	4374	4844	4727	4249	4164	4248	4196	4129	4314	4604	4268	3805	4065	3870	3761	4025	4118	4195	4183	4278	4251	4126	4192	4162
3985	3724	3875	4042	3903	3686	3901	4467	4577	4529	4477	4542	4102	3780	3497	3102	3011	2733	2647	2438	2485	2414	2512	2845	3164	4044	4623	4836	4543	4070	4152	4149	4194	4121	4459	4698	4168	3980	4064	3950	3753	4077	4169	4249	4160	4430	4243	4217	4179	4010
4062	3941	3896	4166	4166	3903	3952	4165	4671	4637	4523	4633	4660	4267	4038	3637	3254	2994	2791	2583	2662	2792	2907	3391	4067	4588	4868	4698	4174	3839	3922	4116	3992	4155	4591	4512	4170	4197	4349	4008	3947	4031	4012	4213	4268	4348	4380	4182	4246	4144
4041	4006	3987	4094	4134	3953	3905	4237	4471	4674	4540	4561	4668	4635	4349	4243	3804	3489	3259	3277	3365	3479	3755	4165	4587	5019	4904	4320	3880	3631	3909	4152	4035	4323	4552	4502	4072	4451	4390	3799	3879	4039	4114	4212	4116	4431	4135	4366	4293	4183
3937	4095	4049	4200	4414	4187	4109	4142	4355	4672	4638	4596	4632	4860	4736	4723	4612	4195	3989	4048	4264	4472	4645	4930	5057	4920	4336	3832	3566	3681	3970	4076	4152	4509	4494	4297	4226	4636	4253	3726	3993	4094	3796	4151	4256	4331	4175	4323	4259	4326
3880	3899	4018	4168	4277	4474	4163	4164	4373	4657	4711	4744	4661	4668	4805	4935	5053	4878	4822	4938	5067	5219	5128	4920	4818	4506	3770	3383	3444	3792	4063	4192	4349	4388	4318	4162	4516	4667	4006	3724	4033	3837	4100	3979	4354	4307	4237	4552	4270	4223
4132	3844	4148	4187	4265	4545	4422	4315	4128	4447	4601	4743	4833	4650	4693	4798	5080	5012	4989	4950	5128	5122	4952	4504	4104	3773	3437	3339	3640	3999	4173	4106	4252	4445	4035	4238	4651	4424	4038	3974	4010	3873	4060	4053	4207	4110	4318	4482	4308	4276
4186	3942	4097	4171	4151	4360	4567	4488	4405	4376	4448	4654	4708	4720	4574	4533	4539	4532	4577	4648	4569	4529	4245	3721	3504	3395	3343	3715	3887	3959	4090	4210	4130	3984	3968	4463	4666	4183	3986	4231	3789	3805	4031	4056	4139	4128	4391	4508	4426	4138
4326	4279	4059	4305	4331	4301	4522	4711	4372	4350	4376	4432	4459	4670	4533	4556	4493	4307	4086	3999	3932	3758	3520	3455	3430	3535	3753	3912	4027	4025	3999	4016	4109	3848	4301	4839	4444	3985	4223	4215	3856	4136	3991	3984	4070	4145	4407	4405	4609	4092
4289	4464	4202	4335	4295	4243	4340	4677	4801	4541	4283	4179	4322	4482	4516	4535	4507	4246	4070	3769	3873	3800	3619	3686	3826	4013	4005	3925	3861	3920	3942	4041	3885	4105	4507	4523	4049	4082	4300	3986	3821	4014	3732	3882	4001	4146	4251	4528	4398	4325
4117	4365	4523	4346	4369	4228	4250	4643	4855	4921	4726	4535	4313	4122	4179	4425	4405	4162	4221	4161	4025	4036	3902	3944	4019	4095	3928	3827	3855	3776	3965	3742	3793	4431	4560	4257	4085	4515	4201	4005	4029	4021	3985	3906	3987	4189	4292	4464	4443	4406
4328	4171	4509	4435	4295	4321	4278	4366	4613	4797	5145	5016	4753	4417	4235	4277	4304	4129	4068	4069	3968	4081	4075	3891	3706	3918	3692	3652	3642	3808	3807	3984	4206	4166	4103	4233	4265	4412	4049	3994	4098	3914	3905	3821	3989	4103	4274	4451	4434	4411
4463	4238	4342	4528	4334	4378	4520	4576	4585	4547	4782	5078	5177	4952	4738	4674	4438	4388	4139	4127	4143	4115	4016	3828	3947	3768	3575	3644	3747	3716	3934	4129	4202	4063	3997	4544	4665	4152	3974	4033	4033	3923	3920	3818	4014	4065	4417	4294	4493	4357
4373	4502	4133	4367	4401	4423	4538	4550	4557	4446	4428	4600	4559	4814	4962	4971	4887	4753	4603	4470	4322	4283	3931	3789	3811	3759	3740	3517	3782	3882	4067	4096	3950	3978	4245	4512	4363	4243	4190	4202	3902	3849	3916	3896	3850	4059	4190	4431	4475	4191
4199	4303	4445	4304	4126	4202	4391	4607	4587	4781	4634	4521	4376	4336	4439	4498	4664	4512	4343	4344	4120	4216	3903	3963	3702	3783	3633	3648	4017	3998	3930	3923	4019	4176	4394	4435	4262	4379	4164	3938	3986	4090	3934	3850	3846	4046	3990	4339	4313	4213
4302	4083	4339	4335	4300	4268	4224	4634	4611	4695	4831	4885	4687	4567	4361	4283	4262	4244	4095	4063	3919	3881	3840	3757	3771	3937	3825	3766	3806	3664	3750	3985	4156	4355	4187	4088	4324	4395	4085	3882	3963	3954	3978	3757	4072	3963	4107	4235	4116	4172
4244	4055	4133	4279	4377	4458	4353	4335	4400	4367	4533	4752	4775	4817	4669	4688	4484	4418	4166	4119	4090	4153	4157	4061	3884	3956	3688	3580	3566	3621	4089	4268	4156	4143	4122	4372	4459	4350	4019	4019	3829	3849	3865	4037	3941	3936	4271	4026	4126	4051
4140	4267	4181	4153	4122	4215	4297	4332	4240	4290	4309	4257	4217	4471	4592	4481	4499	4506	4423	4416	4405	4224	3983	3875	3722	3584	3656	3642	3759	3936	3981	4090	4052	4070	4433	4511	4295	4167	4055	3930	3749	3859	3887	3928	3849	4269	4133	4110	4157	4049
4181	4180	4145	4282	4143	4216	4290	4235	4275	4340	4430	4347	4290	4391	4275	4324	4264	4066	4076	4028	3944	3842	3732	3708	3761	3856	3808	3752	3790	3899	3790	3987	4014	4392	4345	4353	4430	4414	4174	3903	3737	4040	3950	3893	4233	4055	4164	4253	4062	4138
4110	4024	4024	4188	4206	4125	4125	4214	4321	4339	4327	4280	4373	4426	4538	4390	4420	4168	4159	4183	4225	4055	3945	3766	3805	3884	3737	3722	3720	3677	4031	4232	4180	4264	4131	4466	4367	4320	3918	3865	3957	3833	3833	4218	4025	4086	4325	4015	4205	4028
4162	4041	3981	4084	4170	4414	4266	4286	4457	4245	4292	4442	4271	4312	4194	4429	4255	4348	4315	4172	4134	4132	3951	3838	3718	3781	3821	3798	3940	4002	4052	4014	4215	3948	4450	4362	4244	4163	4060	3991	3797	3775	4043	4068	4168	4192	4082	4166	3999	4024
4110	3950	3962	4048	4024	4073	4084	4201	4137	4240	4119	4117	4164	4176	4166	4221	4145	4055	4063	4068	4117	4012	3976	3693	3892	3899	3977	3968	3876	3965	3902	4092	4288	4244	4410	4210	4257	4294	4022	3837	3833	4000	3895	4035	4236	4050	4083	4119	4099	3959
3848	3948	3945	4014	4026	3904	4019	4028	4084	4163	4129	4160	4161	4123	4012	4042	4091	4031	4002	4039	4060	4035	4005	3874	3946	3918	3929	3828	3928	4141	4133	4161	4260	4172	4168	4282	4233	3921	3729	3905	3911	3832	3950	4075	4172	4234	4016	4057	3994	3865
4003	3889	3778	3820	3991	3985	3991	4022	3839	3877	3901	3984	4134	4203	4135	3968	4117	4066	3945	3978	3963	4098	4081	3983	3951	4097	4116	4200	4170	4207	4119	4258	4202	4232	4210	4113	3940	3862	3923	3851	3672	3899	4099	3977	4290	4209	4045	3988	3950	3998
3972	3955	3919	3935	3866	3844	3921	3884	3879	3827	3676	3736	3830	3891	3887	3785	3907	3942	3966	3883	3824	4124	4075	3888	4134	4054	4041	4102	4253	4200	4308	4321	4318	4292	4029	4009	3964	3808	3844	3771	3872	3848	4007	4333	4427	4188	4201	3945	3889	3946
3948	3918	3656	3917	3914	3825	3806	3760	3806	3758	3827	3892	4028	4010	3837	3818	3842	3819	3964	3808	4019	4084	4124	4010	4039	4133	4454	4391	4299	4268	4129	4406	4311	4221	4124	4073	3936	3973	3838	3929	3847	3915	4196	4214	4254	4298	3989	3969	3879	3925
4095	4089	3972	3761	3896	3951	3885	3836	3879	3788	3671	3767	3864	3879	3788	3854	3900	3991	3905	4048	4115	4115	4078	4116	4121	4014	4210	4386	4425	4365	4362	4588	4357	4217	3960	4029	3911	3835	3873	3757	3892	4026	4106	4353	4305	4182	4027	4001	3909	4090
4235	4122	3992	4001	3906	3836	3896	3832	3843	3776	3859	3945	3862	3923	3778	3590	3714	3739	3767	3896	3980	4004	4063	4096	4252	4400	4448	4769	4487	4303	4264	4363	4285	4126	3933	3834	3892	3883	3805	3836	4019	4047	4216	4350	4344	4209	3980	4063	3980	3930
4407	4093	4058	3952	3892	3777	3914	3975	3944	3794	3814	3821	3693	3814	3987	3911	3795	3907	4162	4139	4239	4365	4321	4306	4291	4311	4466	4449	4472	4414	4565	4457	4221	3965	3821	3789	3748	3889	3960	3947	4033	4088	4164	4323	4312	4223	4032	3852	3944	3996
4434	4228	4092	4039	4001	3876	3983	3973	3905	3993	3869	3889	3867	3807	3838	3848	3885	3787	3833	4071	4150	3925	4300	4322	4527	4477	4639	4576	4548	4339	4291	4125	4209	4104	4012	3772	3877	3918	3947	4087	4077	4283	4177	4239	4276	4136	3945	3928	3817	4080
4596	4335	4142	4243	4118	4035	4092	3957	3923	3956	3857	3713	3882	3946	3961	4026	3980	4128	4096	4257	4203	4442	4446	4395	4402	4366	4528	4555	4521	4460	4344	4284	4144	4007	3957	3855	3930	3761	4125	4209	4134	4191	4059	4293	4334	4197	4067	3944	3915	4140
4665	4304	4360	4244	4312	4274	4102	4078	4138	3937	3936	3972	4011	4038	4072	4061	3830	4124	4219	4204	4207	4368	4440	4377	4528	4644	4697	4532	4504	4309	4118	3900	4240	4118	4046	3918	3967	4041	4262	4257	4263	4254	4118	4160	4212	4201	4040	4035	3963	4189
4518	4391	4407	4339	4407	4331	4385	4149	4195	4167	4174	4084	4067	4237	4148	4247	4044	4306	4284	4487	4305	4433	4485	4523	4479	4456	4448	4319	4323	4282	4097	4067	4005	4132	4008	4009	4079	4155	4218	4439	4284	4335	4166	4039	4142	4023	4024	4060	4070	4173
4719	4486	4446	4495	4440	4289	4378	4288	4308	4221	4322	4161	4283	4264	4264	4169	4305	4279	4369	4350	4432	4271	4426	4500	4500	4567	4262	4370	4259	4127	3878	3869	3964	4192	4181	4021	4164	4162	4282	4284	4308	4314	4225	4082	4055	4149	4134	4147	4284	4180
4577	4430	4345	4612	4533	4562	4509	4405	4410	4298	4402	4304	4479	4417	4416	4359	4261	4174	4248	4353	4354	4346	4374	4574	4355	4324	4222	4303	4186	4103	4005	3924	3948	4179	4167	4254	4117	4318	4341	4324	4310	4253	4189	3909	4208	4250	4364	4322	4404	4410
4703	4426	4493	4479	4564	4479	4482	4434	4448	4444	4591	4427	4376	4437	4472	4412	4387	4430	4246	4321	4259	4146	4289	4256	4319	4169	4229	3993	4056	4023	3964	3973	3997	4068	4269	4224	4262	4416	4208	4220	4405	4218	3954	4032	4074	4117	4313	4588	4456	4329
4437	4502	4511	4559	4433	4609	4447	4541	4286	4538	4398	4512	4546	4489	4535	4540	4451	4351	4372	4303	4283	4197	4199	4245	4078	4066	4201	3934	3940	3963	3998	3921	4055	4055	4267	4335	4537	4267	4277	4182	4155	4164	4109	4044	4208	4342	4320	4499	4682	4553
4126	4161	4216	4536	4364	4451	4468	4551	4569	4533	4459	4700	4371	4432	4397	4387	4349	4206	4190	4021	4046	4024	3976	3922	3994	4068	4044	3947	3869	3900	3830	4233	4114	4205	4321	4445	4456	4394	4109	4212	4083	3990	4027	4146	4049	4213	4331	4564	4742	4568
4055	4067	4042	4171	4170	4332	4384	4341	4381	4453	4416	4309	4398	4412	4440	4275	4259	4192	4158	4121	3945	3973	3856	3986	3926	3928	3845	3807	3803	4157	4043	4212	4133	4320	4248	4452	4457	4296	4075	4096	4147	3994	4033	4105	4089	4255	4307	4385	4556	4269
3895	3838	4039	4096	4039	4229	4191	4234	4134	4205	4226	4186	4258	4246	4214	4067	4247	4229	3915	3973	3901	3901	3765	3764	3881	4016	3963	3920	3848	3928	4184	4268	4228	4167	4139	4197	4432	4153	3950	3961	3904	4004	4136	4152	4197	4160	4259	4287	4594	4381
3846	3700	3870	3813	3979	4002	4060	4049	4136	4041	4129	4234	4171	3996	3955	4055	3960	3996	3812	3822	3835	3654	3695	3878	3798	3859	4072	3923	3912	4072	4123	4252	4159	4346	4184	4153	4172	4056	3971	3894	3845	4103	4120	4274	4286	4292	4293	4367	4371	4245
3816	3735	3795	3819	3871	3820	3960	4001	3845	3993	4094	4055	3974	3996	3916	4014	3946	3945	3880	3865	3831	3807	3715	3752	3751	3783	3847	3973	3953	4188	4143	4246	4100	4136	4132	4164	3997	4095	4028	3941	3876	4080	4146	4236	4192	4334	4227	4460	4205	4314
3839	3813	3857	3853	3910	4008	3940	3900	4100	4055	3870	4000	4051	3960	4115	3922	3903	3949	4080	4095	3925	3943	4086	4011	3994	3994	4038	4046	4152	4103	4099	4124	4132	3995	3845	3923	4028	4030	4059	4118	3933	4173	4211	4266	4221	4416	4080	4086	4146	4124
4055	3889	3832	4011	4020	3944	3966	4009	4062	3992	3906	4020	3949	4160	3949	4018	3993	4136	4117	4023	3993	4052	4014	4191	4081	4127	4210	4264	4275	4085	3971	4076	3972	3975	3821	3941	3883	4014	4018	4113	3976	4230	4289	4264	4261	4239	4165	4003	4012	4168
4160	4205	4233	4008	4041	4102	4202	4139	4108	4192	4072	4123	4160	4214	4181	4275	4148	4354	4161	4149	4056	4092	4219	4292	4147	4193	4280	4224	4140	4125	4005	4067	3802	3810	3877	3830	3956	4047	4203	4211	4111	4104	4318	4280	4258	4365	4021	4161	4250	4266
4324	4019	4178	4137	4269	4079	4075	4129	4159	4336	4208	4167	4233	4356	4254	4250	4248	4298	4346	4288	4346	4215	4374	4294	4240	4193	4148	4133	4093	4015	3963	3892	3950	3876	3817	3959	3963	4079	4200	4213	4333	4190	4067	4080	4234	4305	4115	4166	4232	4215
4344	4284	4172	4274	4296	4080	4084	4208	4307	4289	4250	4255	4278	4194	4265	4311	4383	4325	4464	4462	4190	4282	4218	4240	4139	4133	3930	4063	3853	3842	3847	3836	3800	3907	3946	3990	4042	4158	4232	4267	4456	4210	4035	4076	4050	4140	4188	4310	4277	4245
4382	4298	4259	4305	4181	4318	4243	4344	4258	4326	4246	4376	4089	4213	4293	4525	4413	4307	4392	4317	4252	4204	4192	4015	4048	4005	3948	3791	3827	3779	3761	3832	3890	4034	4083	4131	4087	4045	4211	4175	4260	4071	3937	3910	4152	4154	4253	4286	4273	4282
4231	4113	4192	4241	4166	4025	4251	4190	4291	4219	4296	4275	4200	4201	4206	4209	4284	4287	4222	4133	4115	4176	4130	4010	3987	3997	3768	3810	3864	3784	3934	3810	3890	3948	4225	4275	4172	4045	3927	4064	4114	4096	4032	3921	4008	4160	4181	4240	4431	4405
4130	3961	3976	4052	3936	3953	3900	3975	4155	4057	4103	4156	4146	4160	4163	4305	4288	4086	4086	4143	4166	4039	4041	4025	4024	3885	3867	3912	3909	4123	4113	4143	4094	4057	4118	4052	4098	4015	3923	4108	3903	4079	3958	3978	4059	4233	4216	4403	4408	4387
3976	3865	3763	3847	3680	3752	3694	3816	4089	3907	3856	4077	3825	3819	4049	3996	4015	3945	4110	3971	4020	3986	3867	4114	3932	4035	3817	3972	3933	4119	4141	4291	4073	4093	4097	4131	4113	4023	3978	4014	3986	4119	4188	4301	4184	4170	4066	4150	4384	4396
3913	3932	3769	3851	3705	3735	3790	3657	3846	3737	3852	3792	3620	3808	3836	3787	3887	3886	4057	3974	4007	3941	4068	4013	4192	4040	4189	4101	4097	4162	4235	4302	4266	4156	4135	4115	4012	4041	4092	4007	3951	4291	4374	4350	4346	3955	4065	4202	4196	4294
4034	3919	3793	3890	3768	3767	3691	3700	3841	3717	3792	3843	3752	3863	3794	3827	3727	3872	3825	3832	4034	4020	4030	4091	4077	4066	4157	4158	4211	4156	4165	4278	4324	4255	4034	4144	3921	4141	4113	4090	4049	4197	4301	4539	4355	4127	4177	4199	4114	4180
4301	4030	3905	4084	3875	3778	3858	3866	3865	3842	3721	3796	3919	3994	3838	3891	3967	3967	3947	4038	4037	4164	4160	4054	4077	3982	4174	4098	4110	4147	4036	4115	4232	3984	3907	4028	4029	4211	4120	4209	4259	4330	4489	4288	4094	4032	4096	4222	4310	4183
4420	4200	4228	4096	4195	4105	4055	4090	4087	3936	3866	3890	3861	3978	3955	4026	4029	3959	4116	4181	4149	4142	4148	4026	4049	4107	4026	4086	4011	3985	4035	4103	4154	3917	3975	3930	4161	4144	4211	4260	4247	4301	4401	3976	4192	4290	4280	4246	4179	4147
4501	4358	4307	4354	4443	4252	3958	4285	4222	4083	3928	3993	4019	4048	4014	4105	4084	4085	4105	4162	4210	4260	4133	4072	4061	3975	3922	3950	4051	3897	4074	4041	4014	4002	4076	4211	4208	4112	4199	4343	4273	4339	4386	4170	4109	4373	4296	4284	4235	4202
4407	4235	4253	4342	4372	4207	4220	4253	4216	4162	3990	4090	4178	4034	4043	3990	3992	4124	4000	3998	4091	4033	3922	3911	3989	3876	3888	3867	3872	4033	3944	3955	3990	4171	4352	4162	4340	4179	4131	4354	4268	4341	4147	4067	4221	4476	4452	4403	4313	4238
4243	4141	4012	4098	4196	4245	4193	4220	4122	4165	4028	3999	4179	4045	3915	3899	3920	3864	3860	3860	3949	3814	3926	3761	3827	3877	3861	3837	3927	4128	4093	4084	4046	4077	4362	4415	4187	3998	4176	4260	4304	4142	4172	4218	4221	4366	4331	4296	4256	4325
4068	3882	3971	3970	3958	3972	3977	4031	4061	3953	4036	3744	3927	3754	3932	3799	3796	3745	3756	3716	3726	3728	3774	3782	3740	3782	3773	3757	3913	4034	4152	3962	4173	4073	4240	4282	4168	3937	4020	4110	4178	4196	4239	4288	4252	4432	4339	4208	4343	4523
4064	3921	3826	3952	4000	3889	3968	3840	3973	3886	3793	3943	3833	3927	3912	3764	3757	3840	3733	3858	3654	3829	3810	3811	3802	3774	3826	3870	3818	4063	3953	4104	4206	4058	4193	4105	3954	3928	4056	4202	4061	4121	4281	4451	4340	4262	4299	4143	4386	4426
3985	3904	3982	3963	4012	3979	3946	3934	3835	3902	3917	3942	4032	3863	3815	3890	3826	3847	3814	3837	3759	3836	3829	3844	3981	3999	4009	4003	3875	4079	3965	4004	3894	4036	4097	3891	3939	3983	4019	4105	4063	4092	4300	4423	4354	4285	4081	4101	4318	4426
4088	3999	3884	4084	4045	4063	3990	3990	3997	3964	4067	4092	3974	4001	4051	4070	3899	3875	3956	3896	3930	3925	3903	3881	4010	3960	3868	3824	3762	4002	3841	3899	3836	3979	3983	3950	3900	4048	4096	4019	3980	4081	4164	4309	4219	4095	4083	4128	4227	4329
4070	4003	4036	4112	4064	4156	4048	4029	4236	4199	4266	4343	4183	4119	4158	4058	4044	3972	3877	3863	3889	4013	3806	3837	3990	3922	3781	3945	3840	3893	3810	3803	3801	4010	3961	3937	3918	3966	4168	4202	4013	3986	4063	4216	4059	3938	3998	4295	4201	4160
4187	3997	3986	4131	4082	4126	4156	4168	4208	4183	4299	4161	4180	4189	4143	4117	4094	4138	4020	3928	3989	3914	3951	3946	3802	3944	3910	3822	3734	3729	3606	3720	3990	3947	4014	3792	3996	4064	4116	4010	3994	4030	3991	4059	3984	4190	4149	4383	4168	3956
4088	3874	3976	4007	3970	4020	4027	4172	4101	4074	4163	4245	4329	4119	4041	4152	4049	3999	3931	3861	3960	3838	3848	3937	3825	3798	3828	3701	3821	3694	3784	3796	3874	4017	4110	4021	3950	3860	3955	3795	3919	4052	3895	3857	3988	4133	4307	4318	4069	3941
3861	3897	3766	3761	3752	3744	3932	3861	3889	4070	4086	4067	4001	3972	3996	4020	4057	3957	3891	3880	3718	3941	3835	4013	3943	3949	3966	3891	3909	3845	3796	3816	3969	3915	3930	3945	3889	3884	3853	3761	3916	4017	4071	3850	3890	4052	4226	4255	4024	3748
4002	3777	3705	3737	3677	3742	3730	3720	3668	3972	3852	3946	3925	4052	3998	4036	3972	3943	3824	3830	3979	4060	3903	3974	4068	3983	3979	3942	3932	3810	4005	3893	3952	3961	3819	3901	3945	3796	3706	3818	3908	4067	3942	3870	4042	4019	4181	3966	3901	3817
4112	3929	3822	3837	3659	3759	3690	3724	3635	3743	3879	3972	3882	3904	3918	3957	4083	3997	4046	4080	3968	4026	4097	4080	4087	4045	3996	3998	3926	3844	3882	3847	3842	3879	3820	3917	3886	3895	3904	3825	4019	3967	4131	4005	3908	3929	4001	3889	3883	3820
4320	4009	3980	4026	3862	3796	3725	3811	3796	3800	4070	3901	4136	4062	4027	4094	4138	4103	4121	4111	4069	4150	4092	4195	4141	4199	4090	3998	3979	3800	3738	3761	3749	3863	3746	3756	3979	3961	3904	4106	3947	4070	3807	3852	3893	4062	4127	3946	3695	4025
4304	4165	4038	4066	4099	3981	3868	3789	3846	3869	4033	4001	3870	4046	3998	4182	4109	4070	4177	4187	4159	4137	4129	4099	4179	3942	4123	3995	3921	3798	3875	3882	3833	3864	3834	4129	3973	4030	4018	4000	4092	4073	3832	3689	3998	4024	4170	3838	3836	3877
4306	4057	4064	4074	4041	4067	4028	3977	3843	3890	3923	3850	4017	3939	3997	3934	3912	4108	4130	4121	4008	3973	4089	4046	4129	3936	3985	3977	3916	3942	3998	4066	3971	3929	3995	4049	4139	3957	3865	3941	4038	4015	3963	3901	4030	4106	4140	3870	3764	3879
4111	4087	4008	4017	3918	4113	3947	3820	3826	3797	3779	3752	3732	3796	3857	3889	3901	4011	4061	3948	3847	3892	4030	4090	3960	3958	4010	4093	4052	4052	3898	3987	4139	3937	4061	4120	4025	3796	3824	3908	4093	4186	3983	3974	4123	4160	4169	3759	3747	3883
4000	4055	3880	4093	3989	3923	3763	3848	3711	3805	3815	3625	3688	3669	3755	3813	3743	3915	3963	3924	3932	3952	3947	4065	4107	4107	4209	4210	4024	4098	4122	4029	4096	3934	4013	4033	4120	3939	3876	4032	4070	4174	3998	4078	4249	4365	4048	3782	3806	3957
4208	4024	4053	3966	3994	3924	3891	3721	3778	3909	3860	3828	3775	3854	3886	3853	3905	3826	3904	3883	3824	3957	4172	4098	4132	4067	4090	4123	4048	3986	4066	4085	3959	3966	4032	4270	4062	3979	3991	4115	4187	4227	3973	4176	4260	4288	4082	3893	3884	4302
4235	4151	4002	4003	3804	4046	4019	4022	3838	3943	3938	4045	3844	3894	3933	3964	3866	3868	3918	4041	3912	3937	4052	4033	4011	4035	4052	4140	4009	4003	3899	3981	3816	3895	4086	4257	4120	4060	4139	4291	4379	4047	3983	4096	4296	4133	3792	3924	4034	4342
4089	4087	4077	4029	3898	3985	4074	4069	4162	4094	3995	3972	3954	3971	4058	4003	4027	3902	3767	3908	3893	3959	3963	3937	3940	3923	3974	3890	3926	3943	3844	3924	3882	4079	4126	4236	4120	3973	4225	4211	4394	3978	3896	4004	4205	4229	3833	3942	4179	4371
4094	4025	4051	3981	4083	4007	4146	4234	4172	4005	4005	3794	3752	3883	4003	3986	3941	3934	3936	3912	3693	3801	3908	3787	3818	3951	3975	4007	3848	3944	3924	3925	3909	3941	4130	4257	4169	3970	4182	4454	4329	3978	3806	4273	4235	4207	3858	3907	4291	4383
3939	3839	4030	3887	3945	3783	3901	3958	4116	3924	3785	3592	3754	3937	4072	3892	3939	3900	3904	3703	3892	3808	3779	3786	3938	3863	3934	3865	3807	4015	3959	3913	4004	4090	4205	4083	4015	3885	4140	4213	4092	3907	3887	4173	4331	4050	3636	3996	4259	4201
3964	3862	3866	3831	3921	3792	3965	3939	3996	3917	3823	3764	3859	4022	4082	4048	3920	3943	3943	3837	3876	3908	3846	3886	3895	4049	3992	3907	3833	3970	3982	4025	3800	3893	4053	4123	3942	3967	4182	4323	4056	3831	4171	4263	4151	3819	3824	4044	4293	4083
4104	3944	3922	4051	3951	3823	3967	3888	3997	4005	3978	3858	4017	4112	4013	3956	4089	3956	4092	4042	4020	4048	4017	3842	3876	3920	3919	3865	3742	3891	3834	3619	3623	3792	3999	3994	3855	3953	4155	4215	3984	3770	4074	4198	4105	3724	3632	4038	4254	3948
4162	4081	3918	3979	3948	3987	3858	3905	4075	3883	4108	4076	4049	4027	4082	3948	4012	4164	3990	3950	4080	4074	4084	3841	3961	4096	3961	3675	3877	3867	3893	3718	3667	3886	4026	3981	3940	3896	4126	4170	3777	3788	4105	4341	3978	3676	3753	3904	4203	3834
4172	3917	3969	3853	3835	3996	3820	4078	3910	3805	3867	4145	4118	4050	3990	4115	4024	3921	4033	3869	3908	4108	3857	3847	3914	4066	3955	3812	3724	3821	3959	3642	3856	4042	4031	4027	3880	4009	3988	4093	3728	3733	3979	4180	3962	3635	3712	4106	4164	3805
4175	3936	3915	3827	3996	3942	3790	3892	3866	3804	3836	3955	3971	4060	3975	3941	4036	3972	3908	3902	3967	4023	3925	3919	4054	3984	3947	3929	3837	4011	4046	3893	3860	3858	4069	3928	3875	3863	4015	4086	3704	3803	4122	4257	3877	3633	3937	4201	4033	3552
4016	3988	4024	3981	3963	3802	3863	3863	3818	3779	3956	3941	3938	3921	4020	3928	3967	3960	3884	3869	3943	3874	3774	3875	4063	3988	3921	3928	3926	4082	3928	3999	3886	4003	4140	4014	3873	4073	3956	3777	3838	3991	4169	4190	3809	3659	3993	4150	4092	3675
4005	4111	4086	3982	3879	3845	3799	3959	3838	3788	3793	3881	3939	3899	3963	3986	3892	4014	3906	3831	3874	3867	3921	4045	4092	4032	4033	3960	3934	4056	3902	3794	3799	4114	4013	3996	3969	4293	4180	3785	3819	4021	4192	4224	3748	3704	3964	4181	4070	3757
4019	4064	4123	4072	4052	3981	3865	3950	4006	3896	3968	3958	3957	3989	3943	3861	4040	3971	3817	3951	4006	3928	3835	4070	4048	4000	4107	3895	4113	4008	3832	3797	3965	4039	4101	4032	4116	4263	4264	3854	3760	4018	4238	4213	3728	3867	4118	4250	4139	3828
4023	3924	3943	4167	3965	4033	3899	3897	3933	4010	3901	3901	3927	3850	3990	4102	4031	3899	3919	3944	3823	3820	3838	3832	3909	3878	3981	3920	3917	3935	3935	3879	3928	4338	4212	4126	4199	4328	4285	4035	3970	4076	4356	4118	3880	3845	4294	4454	4127	3835
4070	3820	3997	3946	3985	3810	3925	3872	3873	3973	3939	4110	3984	3980	3851	3859	3885	3771	3906	3846	3876	3714	3733	3815	3878	3942	3891	3755	3973	3901	3894	3838	4058	4234	4183	4107	4143	4275	4323	3919	3939	4051	4421	4141	3809	3824	4132	4285	3978	3974
4028	3872	3760	3847	3918	4020	3903	3941	3884	3854	3780	4016	3969	3903	3850	3948	3865	3802	3739	3832	3831	3814	3812	3868	3944	3936	3934	3833	3877	4026	3861	3859	4128	4142	4078	3960	4102	4102	4116	3957	3958	4229	4367	3975	3919	3895	4242	4319	4139	3941
4087	3961	3903	3963	3943	3915	3966	3937	3880	3861	4015	4077	4034	3965	3885	4022	3901	3737	3784	3903	3861	3832	3828	3845	3811	3846	3832	3736	3978	3902	3702	3854	4026	4164	4029	3887	4107	4095	4145	4063	3985	4341	4435	4063	3660	3912	4225	4089	4024	3931
4095	4069	4005	4108	3917	3981	3999	4027	3971	3881	4018	4056	4065	3967	4227	3987	4215	3822	4014	3965	3905	3684	3751	3919	3839	3802	3806	4041	3862	3918	3775	3888	4051	4029	3917	3868	4167	4275	4220	3987	3962	4315	4307	4010	3825	3896	4127	4182	3985	3833
4094	4172	4057	4018	3958	3885	3831	4013	4099	3875	4089	4039	4018	3918	4003	3988	3968	3859	3815	3922	3959	3758	3798	3796	3877	3853	3800	3840	3986	3869	3863	3800	4134	4115	3994	3910	4102	4310	4296	3955	3933	4210	4228	4042	3900	4078	4409	4222	3939	4048
3942	4058	4002	3901	4029	3979	3887	3957	3815	3916	3920	3861	3932	3888	3901	3978	3886	3791	3863	3758	3783	3715	3827	3863	3870	3790	3811	3891	3968	3965	3833	4084	4050	4165	3898	3914	4060	4351	4130	3902	3832	4296	4330	4050	3917	4168	4283	4243	3992	4009
4051	3973	3947	4102	3937	3955	3862	3684	3896	3899	4010	3801	3979	3767	3859	3841	3731	3719	3841	3802	3735	3804	3818	3931	3847	3987	3865	4061	3923	4083	3857	3952	4078	4094	3846	4005	4072	4362	4093	4010	4035	4231	4333	3990	3935	4159	4358	4212	4026	3944
4080	4069	4017	4108	4124	4075	3997	3924	3892	3780	4010	3941	3886	3727	3811	3977	3795	3678	3788	3837	3789	3703	3863	3693	3869	3778	3778	4030	3944	3864	3798	3936	3901	3990	3981	3916	3942	4227	4247	4020	3996	4087	4100	4079	3919	4086	4249	4221	3953	4000
3934	4041	4071	4114	3934	4003	4018	3878	3848	3921	3890	3856	3848	3887	3956	3876	3795	3768	3697	3755	3767	3853	3883	3890	3849	3763	3732	3947	3937	3958	3859	4036	3996	4097	3970	3921	4126	4109	4057	3876	4002	4079	4191	3977	3930	4257	4280	4252	3944	3976
4069	3944	4026	3933	3792	3928	3983	3763	3813	3734	3935	3894	3812	3696	3812	3799	3657	3600	3628	3670	3832	3783	3806	3809	3907	3730	3859	3962	3870	3965	3947	3966	3991	4061	4099	3986	4098	4087	3915	3864	3856	4249	4015	4061	4020	4178	4435	4301	4099	3976
4021	4035	3999	3982	3930	3895	3912	3892	3859	3803	3946	3964	3822	3678	3745	3790	3624	3519	3689	3772	3665	3637	3769	3868	3760	4000	3755	3946	4036	3960	3956	4021	4037	4241	4001	3988	4136	4112	3975	3941	4008	4012	4207	4081	4113	4225	4400	4308	4097	4080
4104	4200	3930	3907	3868	3944	3901	3911	3880	3817	3773	3935	3813	3836	3775	3825	3703	3671	3706	3814	3731	3710	3690	3794	3800	3779	3832	3834	3957	3988	3964	3929	4048	4082	4075	4000	4051	4055	4197	3885	4062	4308	4146	4113	3998	4231	4459	4313	4169	4080
4175	4102	3971	3880	3906	3771	3883	3769	3910	3786	3854	3787	3815	3769	3687	3798	3740	3766	3698	3645	3727	3659	3820	3703	3704	3798	3796	3864	3892	3940	3844	3998	4233	4095	4064	4119	4033	4115	3992	3920	3939	4210	4237	4138	4204	4285	4572	4464	4283	4140
3960	4050	3829	3940	3740	3732	3885	3831	3800	3828	3825	3760	3754	3776	3767	3655	3817	3727	3658	3740	3634	3787	3915	3728	3824	3823	3812	3725	3729	3973	3828	3935	3966	4038	4060	4065	4158	4054	4065	3922	3967	4290	4226	4305	4196	4278	4458	4401	4354	4091
3953	3944	3820	3845	3773	3802	3716	3844	3708	3806	3789	3728	3674	3786	3742	3699	3592	3741	3703	3628	3614	3776	3671	3739	3847	3826	3853	3916	3843	3796	3739	3847	4016	4046	3879	4043	4137	4071	4044	3939	4133	4267	4501	4300	4194	4290	4402	4399	4321	4159
3949	3899	3777	3757	3808	3716	3662	3616	3664	3795	3660	3735	3645	3690	3620	3714	3515	3730	3770	3905	3690	3739	3797	3721	3891	3814	3864	3858	4027	3833	3888	3860	3973	3932	3891	3925	3992	4263	4009	3916	3908	4025	4236	4252	4068	4322	4305	4233	4224	4087
3940	3912	3791	3847	3803	3611	3641	3671	3663	3727	3699	3697	3533	3634	3683	3674	3572	3674	3767	3755	3694	3770	3778	3854	3902	3788	3926	3922	3983	3908	3921	3923	3998	3993	3832	3994	4160	4061	4103	4011	4136	4197	4251	4125	4116	4196	4149	4302	4086	4099
4007	3748	3751	3741	3676	3660	3718	3752	3775	3758	3683	3608	3534	3684	3544	3586	3589	3796	3759	3788	3718	3645	3846	3878	3853	3828	3798	3853	3942	3949	3890	3998	4055	4128	3971	4073	4054	4360	4139	3923	4080	4181	4383	4194	4276	4110	4337	4206	4231	4121
3882	3826	3668	3881	3688	3801	3662	3593	3772	3737	3651	3628	3544	3652	3545	3473	3540	3598	3547	3706	3622	3558	3807	3898	3875	3760	3753	3868	3922	3892	3920	3944	4044	4026	3985	4009	4207	4144	4165	4167	4099	4276	4312	4223	4246	4206	4419	4338	4234	4210
3833	3778	3699	3656	3756	3695	3808	3677	3767	3813	3737	3734	3793	3557	3652	3590	3535	3718	3617	3639	3662	3682	3715	3743	3700	3789	3799	3876	3805	3984	3800	4055	3943	4020	4050	4099	4103	4177	4098	4105	4230	4253	4174	4264	4293	4263	4221	4214	4141	4180
3823	3642	3693	3745	3685	3645	3757	3669	3709	3815	3817	3748	3635	3748	3659	3668	3758	3524	3640	3767	3810	3703	3795	3549	3765	3627	3649	3797	3898	3769	3811	3889	3991	4033	4047	4111	4137	4128	3980	4012	4124	4177	4202	4166	4119	4308	4413	4279	4208	4131
3679	3540	3519	3574	3658	3673	3506	3580	3573	3653	3695	3566	3775	3753	3628	3746	3708	3579	3813	3698	3788	3740	3719	3717	3774	3636	3665	3818	3850	3849	3823	3913	3968	4059	3873	4048	4069	4256	4023	4080	4172	4207	4227	4273	4208	4198	4347	4426	4296	4142
3735	3574	3582	3519	3698	3502	3719	3609	3695	3567	3732	3638	3739	3726	3795	3798	3727	3774	3839	3824	3769	3785	3732	3725	3691	3638	3730	3596	3767	3768	3766	3767	4025	3978	3851	4007	4066	4123	4170	4087	4208	4341	4329	4238	4219	4292	4248	4428	4119	4206
3747	3745	3567	3701	3571	3526	3728	3718	3574	3627	3604	3672	3749	3795	3749	3771	3681	3889	3812	3869	3765	3696	3798	3802	3778	3754	3687	3804	3645	3614	3685	3673	3869	3836	3828	3861	4111	4114	3850	4142	4191	4290	4294	4028	4041	4232	4206	4275	4109	4150
3676	3645	3628	3494	3626	3520	3701	3729	3700	3507	3666	3695	3787	3708	3785	3857	3762	3833	3922	3845	3899	3847	3794	3812	3672	3767	3665	3734	3838	3798	3627	3754	3813	3867	3800	3945	4023	4052	4092	4081	3928	4162	4118	4086	4075	4066	4051	4246	4243	4085
3614	3529	3565	3538	3464	3544	3645	3583	3537	3568	3485	3730	3673	3720	3727	3836	3853	3848	3807	3787	3928	3934	3772	3731	3883	3705	3752	3525	3763	3804	3631	3707	3798	3937	3907	3828	3929	4117	4154	4094	4030	4094	4129	4039	3910	4163	4121	4197	4056	4129
3539	3608	3599	3670	3576	3588	3470	3612	3480	3543	3485	3511	3548	3624	3787	3680	3852	3895	3894	3896	3831	3906	3785	3630	3659	3712	3729	3698	3695	3876	3720	3739	3961	4062	3882	3823	3975	4193	4240	4091	4053	4134	4215	4150	3967	3964	4117	4275	4122	4063
3600	3683	3719	3768	3597	3623	3585	3581	3620	3587	3532	3535	3608	3631	3684	3761	3800	3725	3823	3858	3838	3803	3628	3734	3639	3740	3521	3686	3731	3754	3772	3767	3796	3992	3913	3823	3946	4093	4161	4102	4069	4098	4131	4058	3954	3999	4084	4171	4089	4097
3663	3792	3742	3921	3648	3768	3725	3706	3721	3644	3633	3507	3732	3642	3652	3824	3777	3761	3788	3798	3743	3786	3672	3647	3758	3629	3590	3627	3733	3760	3929	3669	3776	3796	3940	3875	3876	4205	4251	4292	4099	4175	4178	4064	4095	3922	4058	4267	4149	4096
3717	3695	3712	3919	3809	3753	3804	3741	3604	3667	3645	3631	3610	3676	3741	3832	3775	3760	3699	3800	3675	3739	3591	3626	3691	3639	3490	3606	3622	3706	3918	3738	3805	4018	4104	3849	3751	4069	4282	4177	4098	3904	4027	4038	4006	3987	4051	4134	4212	4094
3736	3632	3637	3575	3731	3869	3752	3735	3659	3679	3618	3538	3685	3702	3849	3835	3788	3713	3691	3761	3564	3674	3561	3572	3620	3707	3536	3480	3611	3732	3887	3790	3870	3948	4049	3940	3951	3926	4052	4029	4011	3950	4007	3913	3897	3914	4074	4187	4167	4181
3677	3674	3655	3747	3791	3896	3560	3820	3772	3692	3713	3713	3721	3911	3730	3712	3865	3813	3764	3631	3711	3729	3540	3594	3587	3503	3535	3426	3559	3740	3656	3672	3731	3911	3999	4002	3849	3986	4008	4001	3899	3767	3937	4091	3984	3910	3970	4160	4208	4026
3634	3679	3610	3840	3855	3799	3765	3760	3824	3861	3725	3865	3847	3922	3803	3827	3793	3858	3732	3680	3636	3735	3531	3656	3584	3705	3686	3460	3564	3644	3711	3803	3776	3733	3856	3937	3716	3883	3846	3886	3804	3600	3854	3976	3953	3827	3913	4062	4144	4121
3654	3689	3697	3834	3806	3672	3869	3828	3756	3661	3763	3864	3723	3802	3836	3876	3869	3776	3776	3594	3627	3756	3708	3517	3580	3715	3708	3553	3687	3692	3880	3804	3728	3711	3874	3997	3852	3797	3856	3804	3675	3685	3766	3981	4082	4000	3813	4018	4120	4228
3720	3771	3624	3851	3774	3714	3635	3704	3533	3696	3648	3610	3605	3862	3826	3759	3894	3896	3734	3720	3622	3672	3605	3758	3662	3802	3787	3717	3593	3779	3780	3738	3747	3683	3917	3854	3922	3774	3736	3743	3720	3603	3761	3893	4171	4092	3882	3901	4051	4425
3695	3722	3684	3741	3696	3829	3698	3700	3590	3719	3662	3651	3671	3693	3782	3962	3776	3913	3811	3671	3714	3767	3659	3806	3705	3641	3836	3745	3614	3741	3819	3661	3864	3790	3890	3831	3811	3792	3734	3818	3703	3647	3762	3948	4142	4076	3973	3858	3997	4129
3833	3824	3675	3718	3894	3805	3662	3699	3586	3609	3628	3596	3599	3722	3671	3785	3787	3738	3817	3648	3668	3809	3810	3718	3787	3699	3679	3738	3654	3725	3709	3708	3730	3658	3797	3895	3825	3671	3751	3811	3758	3711	3711	3913	4157	4093	4146	3860	3972	3961
3831	3752	3811	3837	3901	3789	3710	3911	3637	3813	3625	3526	3566	3648	3722	3786	3709	3752	3663	3666	3617	3654	3688	3849	3802	3759	3695	3857	3748	3820	3738	3770	3811	3682	3696	3892	3868	3818	3807	3859	3740	3969	3751	3901	4086	4267	4181	4030	3906	4099
3933	3918	3718	3671	3867	3885	3796	3683	3718	3787	3694	3677	3721	3693	3706	3557	3622	3674	3545	3723	3567	3691	3527	3835	3644	3742	3806	3705	3824	3636	3814	3854	3725	3595	3729	3853	3916	3889	3709	3892	3839	4023	3864	3949	4126	4098	4139	4023	3952	3943
3904	3823	3745	3763	3808	3766	3720	3760	3850	3733	3767	3950	3796	3719	3827	3744	3646	3629	3752	3602	3625	3700	3651	3665	3683	3709	3620	3719	3777	3683	3644	3632	3722	3708	3739	3834	3910	3759	3781	3776	3737	3892	3869	3843	3912	4198	4115	4009	3984	3996
3637	3782	3772	3665	3617	3683	3683	3691	3776	3852	3871	3875	3792	3961	3865	3752	3658	3774	3674	3769	3680	3648	3745	3761	3568	3651	3575	3562	3658	3635	3624	3718	3701	3758	3800	3800	3935	3901	3779	3738	3796	4008	3951	3902	3847	4032	4027	3883	3740	3959
3661	3613	3618	3633	3513	3511	3568	3683	3585	3704	3690	3951	3804	4022	3940	3904	3838	3673	3880	3731	3774	3802	3877	3858	3792	3704	3638	3612	3534	3566	3588	3744	3587	3650	3769	3716	3771	3937	3795	3729	3844	3811	3972	4045	3908	3982	3823	3971	3769	3732
3733	3518	3607	3713	3427	3586	3529	3598	3575	3730	3799	3737	3674	3867	3949	3944	3805	3841	3799	3809	3706	3829	3880	3885	3784	3775	3743	3561	3684	3537	3647	3644	3649	3647	3607	3641	3773	3823	3762	3836	3952	3849	3902	3925	3913	3972	3954	3964	3898	3804
3896	3682	3546	3662	3666	3595	3491	3444	3588	3751	3755	3697	3715	3914	3830	3825	3765	3593	3751	3696	3763	3856	3888	3897	3712	3781	3742	3610	3700	3693	3773	3696	3713	3603	3674	3736	3865	3897	3834	3835	3755	3845	3885	3858	3966	3904	3922	3909	3724	3740
3873	3690	3656	3696	3738	3752	3603	3545	3613	3833	3800	3884	3807	3610	3963	3766	3752	3704	3604	3702	3776	3864	3699	3782	3778	3819	3629	3704	3665	3564	3731	3791	3724	3671	3784	3716	3790	3783	3832	3579	3842	3978	3760	3869	3767	3886	3873	3874	3905	3889
3984	3750	3826	3719	3809	3820	3704	3700	3809	3797	3914	3971	3915	3831	3758	3902	3906	3644	3619	3741	3632	3556	3614	3774	3695	3751	3578	3672	3811	3794	3581	3694	3851	3896	3766	3770	3836	3779	3784	4009	3844	4062	3874	4004	3881	3792	3912	3901	3870	3842
3917	3822	3726	3760	3735	3753	3880	3786	3707	3860	3869	3899	3838	3849	3743	3715	3747	3727	3724	3682	3667	3567	3636	3657	3694	3633	3701	3581	3662	3768	3850	3912	3810	3857	3886	3676	3878	4015	3887	4018	3916	3840	3898	3856	3836	3915	3821	3865	3855	3877
3767	3838	3644	3746	3812	3812	3754	3809	3668	3744	3731	3826	3790	3905	3850	3726	3812	3746	3697	3774	3668	3769	3683	3723	3679	3686	3640	3618	3771	3691	3896	3720	3875	3827	3782	3792	3664	3898	3819	3778	3903	3857	3877	3850	3691	3820	3852	3841	3774	3739
3649	3720	3680	3849	3630	3901	3920	3865	3817	3692	3715	3717	3783	3868	3748	3680	3681	3610	3636	3755	3744	3671	3728	3622	3560	3691	3600	3666	3617	3643	3583	3745	3763	3827	3734	3813	3914	3756	3882	3888	3901	3768	3716	3826	3880	3894	3893	3983	3830	3834
3663	3625	3632	3822	3999	3834	3836	3822	3848	3731	3548	3711	3706	3769	3738	3633	3540	3682	3622	3737	3531	3704	3581	3587	3531	3521	3741	3694	3665	3726	3645	3557	3634	3659	3837	3829	3748	3779	3693	3856	3682	3624	3621	3792	3778	3867	3962	4044	3901	3933
3888	3850	3791	3792	3858	3856	3934	3999	3844	3829	3647	3745	3776	3747	3752	3613	3710	3693	3532	3640	3643	3593	3626	3509	3532	3635	3821	3713	3760	3696	3769	3669	3689	3619	3631	3751	3757	3694	3782	3731	3606	3580	3563	3729	3632	3761	3781	3842	3935	3810
3874	3706	3991	4111	4105	3949	4084	3861	3934	3930	3908	3762	3796	3756	3750	3677	3673	3641	3765	3613	3563	3538	3589	3672	3653	3612	3845	3806	3809	3717	3818	3746	3800	3735	3619	3659	3780	3649	3700	3707	3682	3622	3750	3639	3803	3725	3692	3897	3919	3917
3856	3734	3587	3959	4061	3951	3920	4063	3917	3912	3999	3835	3744	3790	3832	3831	3637	3778	3690	3699	3603	3561	3560	3765	3791	3706	3697	3787	3911	3867	3784	3849	3767	3712	3613	3740	3704	3610	3662	3748	3685	3744	3770	3715	3967	3895	3807	3783	3836	4024
3956	3745	3669	3772	3847	3996	3870	3948	3925	3879	3991	3717	3735	3697	3760	3798	3708	3757	3631	3710	3658	3526	3735	3615	3617	3819	3719	3882	3823	3724	3839	3774	3811	3765	3864	3888	3753	3706	3756	3664	3900	3828	3682	3827	3847	3995	3808	3796	3795	3938
3649	3647	3594	3846	3667	3844	3738	3775	3783	3770	3739	3633	3582	3663	3718	3834	3678	3662	3765	3573	3717	3633	3780	3664	3785	3610	3915	3848	3792	3786	3773	3793	3852	3875	3864	3865	3895	3719	3668	3746	3738	3729	3721	3772	3928	3843	3895	3819	3777	3874
3834	3612	3486	3646	3890	3809	3765	3748	3820	3729	3775	3599	3612	3564	3788	3654	3812	3632	3656	3771	3633	3775	3705	3869	3738	3773	3888	3832	3717	3690	3529	3741	3748	3771	3848	3830	3781	3726	3706	3631	3649	3710	3681	3943	3772	3917	3904	3766	3715	3708
3898	3848	3595	3787	3871	3952	3815	3830	3741	3831	3623	3675	3649	3650	3669	3529	3679	3606	3761	3688	3689	3756	3717	3914	3895	3855	3729	3828	3787	3656	3594	3656	3579	3652	3693	3697	3770	3811	3713	3638	3683	3655	3811	3658	3752	3829	3822	3861	3659	3677
4156	3807	3897	4098	3914	3981	3932	3808	3761	3793	3818	3718	3801	3799	3659	3735	3720	3663	3695	3707	3800	3756	3690	3855	3867	3778	3849	3741	3726	3792	3652	3628	3688	3590	3640	3708	3780	3838	3704	3809	3734	3782	3797	3773	3771	3746	3755	3905	3631	3649
4043	4010	4011	4184	4016	3858	3915	3899	3769	3739	3960	3993	3940	3764	3865	3814	3818	3778	3727	3868	3811	3802	3889	3753	3852	3902	3998	3716	3957	3791	3797	3766	3637	3703	3600	3655	3700	3695	3896	3728	3695	3902	3864	3839	3679	3611	3831	3844	3820	3833
4141	4002	3885	4026	4074	3902	3896	4014	3965	3714	3850	3961	3904	3926	3955	3874	3631	3796	3687	3637	3662	3827	3817	3763	3774	3803	3907	3748	3813	3813	3790	3766	3719	3886	3747	3627	3676	3783	3827	3859	3605	3668	3684	3890	3713	3709	3776	3807	3921	3766
4141	3848	3876	3845	4008	3870	4017	4007	3924	3709	3808	3919	4040	4015	3876	3873	3814	3816	3660	3706	3704	3772	3780	3783	3724	3765	3674	3747	3745	3906	3744	3747	3715	3816	3795	3715	3716	3763	3833	3761	3875	3844	3762	3855	3821	3768	3781	3734	3908	3953
3669	3920	3847	3761	3657	4002	4118	3867	3829	3781	3793	3830	4091	4031	3746	3795	3841	3946	3848	3662	3792	3759	3894	3697	3683	3664	3729	3658	3561	3679	3736	3779	3746	3773	3901	3867	3740	3631	3603	3895	3736	3737	3821	3943	3805	3869	3826	3722	3878	3916
3598	3726	3956	3815	3685	3727	3998	3850	3872	3877	3750	3938	4013	3916	3781	3653	3808	3843	3905	3720	3740	3960	3972	3752	3871	3692	3714	3621	3647	3669	3746	3683	3697	3822	3922	3899	3903	3610	3672	3735	3762	3621	3782	3742	3921	3979	3921	3721	3722	3875
3549	3484	3655	4040	3829	3715	3818	3966	3738	3713	3731	3652	3752	3752	3678	3723	3646	3856	3860	3828	3760	3961	4000	3926	3796	3819	3791	3739	3624	3696	3764	3682	3661	3898	3854	3922	3788	3763	3788	3669	3696	3745	3785	3686	3733	3936	3872	3731	3709	3851
3685	3559	3632	3955	4014	3692	3665	3994	3890	3750	3676	3635	3554	3670	3701	3642	3685	3829	3708	3811	3708	3837	3901	3839	3650	3831	3820	3893	3801	3560	3856	3734	3706	3691	3747	3833	3764	3799	3723	3792	3708	3827	3756	3695	3690	3822	3863	3849	3764	3841
3988	3820	3482	3822	3970	3917	3629	3886	4146	3865	3700	3701	3638	3604	3747	3616	3647	3641	3687	3577	3785	3827	3953	3871	3925	3869	4007	4007	3904	3783	3755	3644	3588	3605	3690	3792	3816	3700	3892	3709	3660	3842	3752	3802	3691	3747	3843	3985	3769	3668
3994	4026	3779	3713	4061	4091	3829	3802	4094	3995	3686	3863	3738	3684	3754	3591	3589	3556	3690	3665	3669	3825	3770	3789	3785	3841	4066	4028	3942	4007	3849	3747	3627	3553	3687	3678	3761	3842	3825	3786	3844	3897	3779	3741	3555	3637	3798	4021	3827	3749
3935	4103	3916	3816	3926	4180	3996	3817	4102	4082	3853	3787	3822	3714	3730	3650	3657	3506	3751	3654	3688	3789	3787	3735	3808	3870	4020	3991	3949	3824	3864	3735	3774	3600	3635	3632	3692	3743	3895	3802	3716	3755	3883	3693	3667	3698	3819	3921	3917	3868
3696	3923	4082	3824	3773	3872	4139	3708	3743	4086	3868	3833	3901	3886	3887	3768	3692	3552	3629	3671	3682	3774	3748	3727	3860	3842	3885	4002	4010	3811	3877	3665	3798	3680	3712	3742	3680	3805	3796	3785	3897	3747	3812	3780	3645	3718	3665	3782	3898	3840
3525	3721	3968	3827	3548	3785	3911	3729	3628	4095	4010	3700	3878	3989	3827	3807	3655	3642	3587	3823	3741	3812	3736	3735	3833	3648	3736	3908	3732	3791	3834	3901	3800	3834	3725	3734	3828	3826	3754	3688	3823	4039	3862	3828	3791	3733	3636	3845	3765	3847
3542	3570	3927	3799	3659	3579	3850	3746	3393	3878	4087	3663	3940	4062	3857	4047	3818	3738	3861	3832	3980	3828	3807	3778	3744	3709	3724	3775	3637	3743	3775	3747	3889	3793	3755	3936	3801	3824	3710	3764	3868	3940	3882	3754	3885	3796	3937	3620	3790	3894
3439	3404	3739	3815	3662	3455	3826	3864	3547	3794	4019	3556	3673	3963	3921	3998	3874	3833	3881	3879	3958	3797	3803	3879	3707	3760	3611	3593	3642	3619	3712	3909	3823	3950	3999	3816	3811	3823	3718	3802	3783	3800	3855	3718	3748	3740	3672	3747	3649	3689
3476	3161	3609	3978	3571	3496	3613	3724	3463	3591	3922	3610	3519	3905	3640	3834	3880	3728	3786	3956	4000	3812	3841	3797	3831	3946	3629	3636	3694	3719	3718	3663	3741	3862	3864	3865	3898	3853	3662	3690	3693	3763	3785	3863	3773	3717	3714	3704	3581	3712
3551	3291	3538	4000	3775	3420	3540	3757	3481	3469	3880	3632	3378	3713	3539	3711	3727	3496	3824	3813	3921	3765	3930	3935	3953	3865	3790	3815	3722	3592	3611	3789	3708	3808	3844	3839	3785	3910	3627	3613	3771	3808	3684	3754	3751	3782	3690	3742	3685	3808
3702	3347	3618	3980	3953	3555	3511	3741	3432	3587	3852	3675	3493	3802	3595	3633	3546	3465	3662	3609	3870	3763	3866	3899	3976	3979	3753	3840	3761	3747	3603	3681	3708	3744	3707	3893	3916	3914	3630	3601	3473	3664	3632	3660	3822	3930	3722	3867	3675	3751
3878	3364	3580	3983	4027	3598	3636	3823	3744	3501	3943	3745	3570	3903	3641	3553	3575	3458	3746	3605	3809	3681	3864	3821	3950	3925	3931	3782	3640	3771	3715	3722	3722	3714	3701	3735	3878	3826	3757	3620	3553	3501	3504	3566	3725	3747	3815	3736	3781	3528
3823	3570	3623	4164	4089	3603	3791	3829	3672	3511	3911	3701	3557	3909	3566	3498	3498	3403	3584	3501	3729	3593	3784	3719	3868	3902	3928	3960	3829	3715	3715	3576	3730	3786	3774	3754	3706	3804	3830	3663	3722	3570	3723	3571	3808	3764	3843	3865	3763	3646
3780	3407	3794	4110	3871	3640	3792	3937	3600	3568	4028	3648	3542	3849	3476	3572	3508	3561	3523	3507	3590	3582	3695	3752	3804	3780	3923	3948	3991	3809	3874	3720	3731	3708	3798	3728	3761	3774	3844	3785	3644	3707	3580	3682	3764	3751	3781	3756	3798	3689
3675	3534	4021	4011	3836	3636	3835	3988	3638	3620	3926	3681	3540	3711	3613	3657	3612	3597	3589	3484	3590	3521	3642	3717	3782	3881	3854	3812	3975	4044	3755	3748	3757	3706	3745	3732	3804	3713	3755	3773	4064	3877	3773	3713	3764	3698	3812	3765	3842	3687
3583	3610	3924	4066	3712	3710	3917	4147	3727	3734	4069	3750	3712	3788	3562	3876	3672	3703	3708	3486	3615	3469	3682	3593	3873	3819	3903	3863	4042	4095	3886	3879	3799	3729	3692	3796	3778	3832	3950	3875	4007	3859	3835	3813	3797	3804	3754	3610	3735	3837
3568	3650	3984	3860	3502	3671	3937	4049	3468	3787	3929	3802	3808	3940	3694	3928	3890	3866	3742	3604	3746	3572	3670	3607	3718	3869	3718	3937	4069	3954	4091	3957	3895	3848	3641	3778	3771	3771	3774	3850	3866	4004	3835	3787	3722	3670	3753	3596	3588	3758
3603	3715	3941	3481	3312	3634	4026	3802	3627	3819	3917	3834	3923	3902	3878	4222	4138	4012	3783	3704	3797	3635	3710	3570	3898	3783	3726	3985	3916	4040	4008	4076	3831	3814	3833	3828	3767	3812	3876	3870	3878	3856	3831	3761	3763	3677	3790	3615	3744	3733
3719	3926	3755	3358	3316	3701	3939	3630	3532	3787	3806	3727	3908	3778	3972	4208	4015	3865	3743	3882	3841	3730	3667	3638	3497	3709	3655	3717	3893	3803	3924	4079	3891	3944	3827	3835	3735	3792	3792	3797	3789	3786	3732	3768	3743	3596	3556	3692	3590	3681
3885	3874	3509	3244	3361	3620	3694	3454	3452	3624	3714	3705	3800	3735	3973	4095	3838	3761	3773	3776	3759	3640	3623	3685	3531	3731	3644	3621	3697	3743	3904	3870	3981	3806	3822	3673	3778	3708	3536	3729	3755	3769	3688	3600	3612	3646	3551	3512	3567	3490
3800	3732	3260	3301	3551	3583	3484	3426	3375	3537	3374	3607	3544	3530	3740	3822	3832	3694	3672	3854	3720	3728	3604	3653	3463	3669	3531	3653	3695	3668	3693	3830	3943	3898	3945	3763	3562	3488	3526	3523	3752	3741	3677	3622	3587	3454	3506	3401	3619	3569
3565	3489	3294	3356	3646	3514	3363	3302	3420	3385	3403	3568	3409	3453	3655	3681	3711	3782	3795	3759	3774	3797	3604	3763	3635	3687	3629	3643	3711	3567	3679	3810	3958	3836	3785	3936	3650	3666	3501	3554	3672	3578	3692	3702	3708	3574	3471	3677	3674	3633
3507	3251	3180	3459	3508	3430	3385	3419	3465	3320	3472	3532	3377	3404	3676	3636	3798	3747	3712	3808	3859	3870	3810	3794	3757	3787	3857	3505	3584	3770	3698	3844	3896	4009	4056	3994	3807	3793	3599	3578	3597	3640	3810	3909	3723	3637	3618	3588	3594	3753
3283	3255	3267	3385	3368	3359	3445	3573	3572	3530	3673	3553	3354	3611	3503	3833	3983	3779	3884	3789	3929	3839	3939	3960	3937	3813	3801	3814	3819	3755	3765	4001	3973	4034	4037	4145	3940	3654	3617	3649	3682	3607	3820	3931	3849	3704	3652	3638	3616	3737
3418	3385	3358	3227	3228	3325	3378	3404	3485	3490	3612	3435	3555	3567	3448	3936	3778	3864	3921	3828	4034	3970	4001	3868	3820	3801	3718	3597	3734	3753	3661	3755	3898	3893	3846	4093	3891	3696	3711	3798	3599	3547	3641	3764	3799	3803	3749	3647	3534	3621
[truncated: 920 more columns]
