# Supplementary material for: Spatial Resolution and Refractive Index Contrast of Resonant Photonic Crystal Surfaces for Biosensing
Source: IEEE Photonics J. Author manuscript; Available in PMC 2015 Sep 7. (PMC4561521; doi:10.1109/JPHOT.2015.2435699)
Supplement: fig4_data [file NIHMS64775-supplement-fig4_data.gz › Volumes/graham/MacBook_backup/PhD_folder_2015_06_02/paper_improvements/IEEE_J_Photonics/final_files/data_files/fig4/4a_raw/I07.csv]

4841	4210	4215	4087	3877	4019	3919	4065	4196	4310	4386	4306	4299	4209	4151	4300	4245	4259	4220	4042	4034	4094	4126	4198	4259	4273	4286	4193	4056	4248	4159	4287	4202	4156	4255	4259	4261	4148	4161	4249	4180	4309	4110	4250	4311	4343	4460	4247	4297	4145
4610	4568	4493	4188	4097	3956	4057	4112	4092	4367	4489	4420	4327	4239	4007	4048	4003	3828	3965	3980	3824	3830	3984	4059	4247	4305	4341	4105	4073	4160	4271	4183	4012	4151	4251	4275	4225	4083	4261	4056	4251	4212	4311	4259	4186	4190	4224	4223	4133	4168
4604	4500	4339	4091	3997	3930	3968	4188	4238	4385	4350	4384	4198	4006	4014	3981	4086	3903	4022	3830	3939	3794	3924	4075	4042	4030	4253	4136	4133	4000	4170	4097	4093	4217	4265	4149	4131	4174	4106	4304	4193	4109	4269	4281	4221	4149	4041	4078	4134	4111
4296	4349	4232	4139	4022	4039	4107	4198	4327	4462	4543	4314	4269	4204	4001	4022	3877	3936	3913	3879	3876	4015	3919	4011	4076	4118	4216	4059	4190	4157	4211	4036	4138	4299	4112	4178	4032	4157	4354	4279	4258	4410	4551	4295	4028	4127	4069	4136	4033	4126
4191	4093	4280	4063	4352	4272	4228	4274	4382	4427	4555	4299	4145	4100	4015	4051	3987	3851	4112	4178	4208	4331	4237	4156	4039	4192	4142	4070	4066	4121	4185	4040	4200	4285	4323	4180	4304	4281	4412	4220	4456	4602	4454	4426	4210	4080	4225	4231	4332	4240
4164	4286	4203	4421	4388	4451	4495	4397	4381	4443	4438	4231	4202	4146	4142	4114	4015	3901	4193	4225	4349	4245	4239	4273	4263	4332	4277	4174	4246	4197	4233	4253	4328	4304	4205	4288	4261	4220	4260	4280	4399	4552	4437	4344	4298	4251	4099	4172	4188	4120
4294	4236	4393	4415	4424	4432	4369	4432	4364	4406	4285	4215	4075	4338	4212	4153	4069	4051	4235	4480	4431	4385	4399	4376	4307	4328	4302	4248	4074	4302	4316	4237	4383	4251	4340	4094	4253	4294	4480	4427	4608	4614	4581	4410	4345	4240	4195	4312	4343	4254
4607	4474	4352	4415	4378	4292	4267	4299	4183	4156	4225	4126	4323	4344	4321	4171	4110	4187	4386	4375	4497	4482	4398	4471	4250	4339	4100	4173	4260	4349	4262	4412	4390	4224	4159	4261	4250	4513	4576	4586	4595	4554	4527	4482	4438	4389	4266	4422	4356	4214
4619	4459	4348	4329	4197	4252	4163	4186	4269	4146	4279	4418	4252	4375	4238	4195	4008	4259	4416	4431	4485	4626	4591	4587	4467	4271	4231	4175	4316	4370	4424	4181	4203	4237	4214	4283	4387	4611	4397	4504	4530	4452	4534	4498	4583	4393	4493	4559	4251	4312
4500	4369	4170	4144	4214	4122	4334	4403	4146	4148	4251	4345	4295	4225	4288	4135	4401	4373	4316	4417	4510	4595	4635	4480	4276	4376	4433	4380	4374	4482	4391	4308	4123	4157	4284	4373	4572	4624	4397	4449	4681	4399	4406	4599	4531	4576	4514	4510	4408	4317
4530	4132	4020	4003	4090	4346	4524	4333	4342	4443	4470	4427	4229	4142	4121	4297	4328	4377	4443	4404	4460	4523	4470	4487	4303	4418	4457	4524	4587	4487	4350	4284	4260	4297	4372	4450	4592	4547	4515	4565	4738	4625	4608	4654	4451	4630	4457	4516	4561	4519
4364	4136	3914	4022	4200	4463	4388	4535	4555	4608	4421	4348	4198	4229	4151	4369	4409	4447	4434	4409	4252	4328	4448	4412	4380	4438	4697	4583	4516	4545	4262	4333	4306	4373	4375	4454	4482	4609	4696	4688	4647	4664	4824	4950	4769	4674	4656	4664	4634	4573
4188	4010	3890	4040	4419	4401	4444	4599	4542	4494	4257	4241	4225	4220	4180	4445	4429	4357	4441	4285	4257	4225	4455	4433	4549	4743	4732	4765	4452	4408	4423	4471	4405	4482	4521	4438	4572	4751	4661	4769	4627	4649	4783	4640	4920	4711	4673	4709	4690	4592
4225	4162	4143	4252	4532	4651	4444	4443	4568	4302	4313	4371	4200	4287	4434	4281	4390	4313	4096	4178	4134	4290	4495	4455	4556	4784	4605	4547	4423	4329	4560	4590	4497	4526	4529	4509	4516	4710	4640	4539	4754	4740	4803	4859	4687	4792	4611	4681	4667	4587
4518	4371	4311	4571	4506	4473	4288	4417	4523	4438	4455	4567	4563	4559	4326	4484	4385	4161	4085	4254	4405	4484	4613	4712	4684	4570	4640	4393	4352	4637	4680	4476	4571	4583	4617	4597	4548	4509	4519	4720	4696	4824	4989	4715	4815	4902	4789	4620	4569	4445
4639	4488	4543	4553	4452	4334	4257	4279	4481	4717	4692	4708	4804	4488	4559	4445	4305	4283	4177	4459	4476	4491	4786	4730	4591	4472	4297	4415	4465	4545	4618	4584	4632	4599	4604	4598	4573	4486	4465	4683	4816	4654	4871	4844	4844	4894	4718	4813	4655	4647
4792	4651	4465	4343	4324	4119	4176	4488	4511	4669	4651	4792	4756	4445	4374	4363	4254	4283	4437	4324	4476	4603	4720	4375	4362	4378	4377	4496	4456	4474	4347	4447	4652	4687	4498	4532	4474	4367	4495	4689	4555	4734	4770	4634	4576	4648	4678	4662	4684	4648
4805	4554	4482	4395	4171	4304	4258	4521	4642	4753	4603	4606	4458	4445	4280	4117	4180	4235	4523	4587	4459	4573	4512	4242	4263	4385	4370	4458	4483	4497	4388	4329	4521	4660	4474	4486	4490	4396	4433	4498	4606	4737	4490	4609	4515	4739	4555	4593	4700	4733
4560	4496	4592	4363	4437	4516	4579	4873	4676	4644	4644	4620	4387	4294	4264	4301	4288	4487	4582	4426	4504	4353	4267	4255	4364	4345	4412	4472	4356	4173	4102	4331	4303	4376	4350	4421	4570	4521	4606	4553	4673	4435	4576	4500	4694	4738	4804	4735	4722	4881
4406	4511	4545	4600	4794	4748	4814	4903	4631	4523	4665	4591	4498	4335	4449	4418	4626	4507	4538	4425	4448	4257	4369	4323	4281	4237	4253	4322	4094	4077	4136	4245	4307	4208	4195	4352	4317	4523	4591	4489	4518	4482	4646	4611	4704	4724	4841	4804	4799	4815
4394	4489	4636	4684	4973	4929	4868	4818	4623	4547	4565	4555	4513	4464	4622	4646	4539	4460	4615	4382	4441	4420	4246	4437	4360	4351	4302	4453	4237	4181	4099	4164	4129	4104	4143	4358	4450	4450	4581	4457	4517	4451	4501	4525	4531	4626	4791	4860	4925	4886
4602	4493	4750	4861	4859	5034	4911	4652	4670	4634	4621	4588	4534	4497	4727	4556	4500	4326	4470	4405	4235	4326	4361	4388	4382	4345	4284	4346	4178	4195	4291	4166	4178	4218	4213	4485	4370	4326	4493	4329	4468	4595	4409	4442	4300	4415	4602	4911	4769	4881
4678	4540	4609	4938	4842	4920	4746	4718	4647	4773	4635	4567	4560	4774	4577	4562	4333	4296	4428	4350	4267	4366	4492	4361	4282	4362	4345	4299	4269	4235	4293	4195	4335	4173	4265	4215	4425	4364	4406	4545	4558	4612	4636	4572	4597	4559	4537	4595	4561	4631
4617	4514	4569	4506	4710	4704	4872	4708	4709	4876	4809	4849	4736	4716	4718	4442	4396	4276	4364	4368	4316	4361	4267	4308	4319	4429	4334	4390	4344	4162	4295	4174	4219	4225	4366	4329	4376	4413	4401	4482	4510	4604	4787	4587	4809	4669	4718	4591	4582	4521
4596	4514	4379	4591	4567	4580	4639	4807	4881	4870	4829	4664	4635	4791	4502	4390	4514	4542	4454	4336	4353	4394	4396	4350	4553	4569	4453	4321	4297	4205	4336	4295	4419	4289	4102	4255	4138	4229	4311	4386	4465	4488	4452	4546	4614	4821	4957	4820	4621	4514
4488	4251	4399	4309	4566	4504	4641	4644	4824	4942	4725	4673	4763	4639	4603	4357	4452	4413	4339	4259	4233	4386	4457	4560	4525	4437	4403	4361	4221	4187	4247	4292	4211	4221	4143	4249	4169	4166	4141	4248	4335	4271	4318	4254	4352	4567	4602	4632	4696	4489
4437	4489	4451	4497	4449	4611	4635	4674	4709	4797	4497	4454	4631	4501	4441	4540	4336	4359	4122	4274	4273	4373	4463	4524	4408	4319	4264	4085	4113	4257	4372	4341	4250	4235	4232	4202	4107	3988	4273	4303	4397	4328	4357	4562	4439	4456	4367	4522	4732	4588
4581	4516	4735	4640	4567	4412	4423	4543	4575	4466	4427	4255	4510	4479	4360	4392	4324	4348	4228	4346	4353	4487	4420	4425	4438	4385	4072	4229	4299	4309	4293	4334	4082	4067	4258	4226	4019	4005	4288	4524	4394	4558	4799	4879	4882	4680	4424	4482	4712	4819
4964	4766	4696	4673	4484	4520	4460	4485	4555	4467	4557	4448	4408	4406	4387	4409	4430	4422	4295	4635	4497	4516	4521	4313	4478	4148	4114	4131	4242	4209	4223	4073	4141	4127	4090	4125	3956	4063	4404	4643	4374	4296	4277	4653	5048	5125	4654	4453	4574	4965
4819	4765	4776	4656	4620	4524	4662	4661	4449	4547	4563	4460	4370	4286	4344	4411	4409	4517	4534	4675	4611	4449	4430	4473	4366	4305	4336	4378	4563	4222	4258	4202	4170	4218	4263	4216	4015	4273	4613	4396	3939	3439	3072	3411	4440	5072	4966	4493	4399	4856
4834	4996	4687	4740	4701	4652	4580	4583	4493	4404	4505	4338	4159	4304	4395	4427	4383	4512	4653	4641	4373	4211	4203	4301	4386	4267	4427	4300	4399	4315	4206	4095	4226	4295	4315	4021	3970	4231	4437	4423	3436	2678	2206	2484	3724	4952	5093	4560	4257	4669
4842	4834	4766	4789	4832	4814	4757	4632	4615	4401	4398	4296	4298	4275	4349	4476	4570	4401	4535	4269	4250	4117	4258	4408	4450	4492	4482	4395	4313	4192	4103	4223	4313	4254	4218	4034	3892	4166	4483	4311	3607	2720	2209	2450	3672	4857	5175	4570	4384	4692
4797	4765	4816	5110	4904	4880	4568	4412	4591	4559	4291	4290	4213	4495	4380	4503	4427	4489	4269	4168	4142	4372	4413	4563	4353	4553	4311	4383	4214	4246	4407	4197	4290	4246	4258	3977	3884	4266	4555	4558	3891	3177	2958	3317	4336	4985	4974	4238	4481	4627
4792	4799	4882	4873	4858	4545	4503	4453	4709	4590	4558	4427	4297	4642	4431	4291	4401	4315	4255	4120	4283	4394	4467	4401	4391	4413	4403	4315	4343	4307	4335	4313	4345	4317	4323	4204	4105	4130	4311	4609	4387	4179	4196	4465	4812	4773	4452	4234	4559	4847
4876	4788	4856	4842	4712	4493	4516	4633	4478	4667	4765	4680	4457	4498	4374	4225	4154	4215	4269	4282	4333	4313	4268	4334	4254	4302	4483	4273	4398	4349	4368	4453	4336	4498	4534	4430	4317	4205	4215	4261	4446	4613	4549	4552	4241	4143	4233	4346	4938	4972
4946	4797	4813	4714	4470	4607	4736	4695	4606	4759	4878	4655	4376	4372	4326	4255	4226	4343	4252	4299	4257	4316	4257	4069	4261	4402	4411	4332	4327	4217	4440	4472	4386	4424	4510	4457	4544	4121	4108	4176	4277	4528	4385	4199	4048	4078	4393	4643	4919	4731
4960	4730	4644	4824	4574	4635	4734	4492	4709	4698	4552	4474	4404	4233	4388	4333	4306	4253	4364	4234	4250	4397	4239	4141	4260	4336	4411	4231	4333	4302	4366	4411	4338	4407	4353	4397	4460	4462	4232	4276	4410	4393	4223	4187	4119	4253	4441	4828	4883	4736
5003	4860	4812	4739	4837	4670	4555	4531	4484	4633	4487	4494	4315	4527	4429	4376	4508	4497	4404	4416	4344	4263	4246	4121	4117	4288	4316	4195	4208	4392	4515	4521	4540	4373	4284	4395	4393	4441	4434	4509	4365	4446	4215	4296	4339	4472	4554	4808	4717	4522
4681	4755	4798	4849	4788	4746	4491	4540	4551	4581	4555	4348	4570	4593	4478	4569	4532	4511	4426	4424	4455	4340	4383	4405	4249	4238	4226	4351	4512	4438	4558	4647	4578	4728	4540	4388	4533	4260	4358	4566	4464	4571	4404	4364	4509	4342	4440	4418	4372	4487
4895	4812	4913	4847	4948	4724	4455	4515	4584	4647	4442	4508	4522	4792	4568	4569	4512	4427	4562	4464	4398	4222	4200	4202	4226	4243	4446	4446	4476	4367	4507	4548	4392	4480	4679	4649	4625	4260	4345	4423	4366	4382	4147	4273	4430	4203	4356	4370	4426	4569
4901	4995	5047	5065	4960	4773	4589	4663	4580	4516	4542	4567	4634	4562	4698	4687	4744	4474	4539	4550	4312	4180	4169	4099	4211	4387	4232	4523	4518	4414	4500	4456	4452	4589	4772	4676	4507	4392	4335	4422	4279	4377	4236	4504	4322	4317	4285	4419	4441	4493
5036	5143	5022	5084	4822	4757	4749	4631	4510	4331	4300	4655	4491	4396	4578	4540	4563	4639	4362	4396	4347	4333	4209	4411	4321	4200	4177	4294	4358	4371	4358	4403	4563	4504	4682	4665	4661	4547	4612	4439	4328	4395	4531	4338	4335	4641	4469	4456	4290	4400
5121	5053	4953	4907	4774	4728	4748	4568	4345	4263	4323	4392	4428	4418	4449	4516	4434	4398	4265	4484	4343	4267	4150	4301	4269	4231	4277	4209	4375	4415	4435	4400	4485	4619	4704	4707	4687	4727	4700	4458	4428	4481	4398	4372	4365	4542	4540	4320	4420	4536
5008	4801	4825	4785	4600	4514	4421	4562	4326	4505	4455	4666	4603	4556	4582	4567	4606	4475	4374	4650	4571	4487	4411	4427	4312	4324	4463	4443	4386	4494	4380	4337	4559	4723	4601	4574	4455	4633	4496	4411	4397	4453	4266	4459	4474	4578	4658	4489	4415	4470
4633	4642	4543	4769	4683	4510	4537	4593	4629	4659	4529	4613	4711	4595	4721	4754	4508	4634	4766	4723	4715	4665	4343	4412	4298	4342	4341	4414	4438	4545	4468	4453	4651	4686	4779	4548	4595	4819	4694	4461	4435	4336	4367	4321	4552	4441	4634	4488	4543	4508
4773	4708	4507	4787	4635	4623	4623	4854	4854	4676	4758	4520	4470	4517	4609	4653	4611	4497	4778	4796	4661	4591	4438	4558	4224	4270	4209	4320	4463	4438	4572	4468	4618	4583	4567	4654	4785	5039	4823	4674	4484	4503	4370	4548	4577	4641	4501	4505	4561	4353
4637	4677	4688	4921	4766	4682	4724	4904	4822	4659	4627	4391	4472	4458	4411	4448	4419	4546	4534	4764	4624	4459	4392	4388	4279	4186	4150	4166	4424	4446	4432	4594	4554	4482	4655	4487	4829	4940	5089	4927	4705	4491	4398	4607	4696	4541	4517	4420	4373	4332
4679	4773	4819	4932	4672	4739	4735	4779	4548	4636	4400	4491	4410	4480	4600	4436	4553	4478	4633	4590	4566	4478	4452	4305	4365	4178	4278	4437	4486	4480	4398	4479	4614	4617	4488	4584	4683	4845	4895	4938	4665	4492	4443	4514	4572	4590	4450	4546	4274	4483
4715	4689	4677	4677	4705	4637	4530	4576	4600	4534	4556	4476	4364	4493	4499	4411	4393	4523	4509	4776	4523	4427	4551	4454	4506	4425	4365	4489	4464	4507	4391	4581	4630	4689	4361	4493	4588	4647	4785	4627	4724	4801	4812	4761	4856	4755	4573	4368	4521	4480
4563	4507	4507	4599	4458	4468	4577	4478	4615	4584	4598	4514	4509	4565	4585	4597	4437	4588	4598	4720	4506	4713	4597	4809	4572	4491	4472	4477	4570	4525	4435	4422	4571	4571	4567	4458	4699	4695	4814	4585	4591	4709	4855	4731	4735	4672	4588	4605	4539	4490
4478	4448	4644	4669	4573	4441	4497	4647	4794	4757	4751	4660	4685	4636	4668	4489	4497	4344	4541	4617	4654	4665	4687	4814	4828	4754	4642	4525	4373	4403	4550	4461	4650	4658	4514	4451	4504	4767	4748	4796	4587	4489	4630	4817	4723	4564	4533	4432	4474	4599
4573	4562	4675	4653	4618	4476	4570	4618	4715	4845	4803	4673	4866	4669	4631	4603	4626	4231	4370	4507	4485	4543	4654	4758	4709	4725	4594	4418	4594	4534	4619	4727	4806	4793	4671	4619	4552	4766	4998	4902	4748	4642	4495	4832	4604	4705	4485	4486	4356	4516
4602	4689	4653	4671	4761	4510	4692	4831	4754	4772	4776	4813	4732	4758	4533	4587	4385	4436	4467	4400	4410	4543	4574	4611	4628	4540	4360	4424	4346	4473	4503	4690	4638	4697	4671	4674	4585	4777	4985	4846	4755	4726	4902	5122	4849	4674	4469	4347	4380	4291
4659	4607	4473	4743	4503	4509	4618	4650	4704	4584	4642	4704	4504	4438	4523	4503	4551	4424	4471	4509	4486	4306	4415	4512	4520	4551	4512	4402	4306	4402	4346	4484	4530	4570	4568	4424	4515	4766	4802	4865	4947	4770	4960	4874	4816	4683	4656	4373	4517	4536
4718	4410	4622	4785	4459	4376	4466	4417	4283	4451	4442	4361	4252	4387	4517	4503	4621	4563	4515	4505	4450	4376	4378	4548	4570	4680	4652	4521	4558	4578	4409	4370	4404	4409	4418	4244	4532	4592	4851	4839	4717	4710	4754	4679	4823	4549	4625	4608	4390	4371
4675	4587	4695	4700	4458	4369	4363	4374	4297	4481	4544	4472	4592	4677	4744	4622	4800	4581	4627	4634	4553	4549	4468	4680	4679	4779	4624	4808	4668	4653	4593	4547	4561	4497	4399	4396	4402	4501	4624	4631	4637	4699	4568	4660	4773	4736	4627	4505	4296	4413
4748	4607	4659	4585	4610	4453	4471	4417	4414	4550	4669	4814	4756	4776	4910	4918	4960	4749	4683	4784	4591	4570	4771	4658	4771	4914	4773	4741	4762	4674	4674	4556	4838	4666	4770	4454	4546	4672	4638	4640	4541	4616	4676	4690	4676	4600	4529	4447	4365	4482
4926	4652	4614	4607	4533	4468	4437	4509	4507	4438	4572	4568	4518	4637	4872	4889	4938	5013	4667	4771	4615	4722	4659	4738	4690	4900	4809	4731	4719	4714	4623	4731	4698	4831	4780	4811	4620	4908	4837	4632	4646	4643	4752	4847	4703	4494	4427	4403	4486	4704
4799	4732	4632	4709	4699	4649	4609	4505	4301	4484	4407	4438	4334	4422	4627	4657	4775	4810	4763	4536	4519	4675	4624	4602	4653	4826	4641	4578	4598	4495	4648	4637	4818	4975	4637	4638	4630	4779	4702	4505	4467	4667	4522	4482	4238	4501	4530	4331	4382	4629
4981	4887	4648	4966	4766	4729	4478	4564	4380	4350	4509	4525	4501	4390	4449	4587	4668	4699	4519	4518	4485	4589	4615	4584	4442	4688	4672	4660	4463	4690	4656	4792	4880	4685	4807	4623	4614	4581	4719	4646	4746	4651	4488	4265	4220	4554	4446	4448	4372	4496
4991	4865	4936	5024	4933	4814	4489	4578	4757	4664	4704	4544	4600	4671	4730	4670	4584	4587	4801	4755	4612	4521	4586	4598	4699	4576	4575	4581	4711	4611	4608	4763	4583	4755	4737	4561	4623	4889	4700	4816	4823	4735	4727	4672	4577	4638	4570	4460	4428	4361
4944	4753	4879	4889	4917	4649	4572	4480	4761	4527	4596	4542	4527	4631	5144	5011	4818	4800	4895	5000	4659	4631	4658	4633	4375	4526	4543	4513	4525	4461	4588	4545	4480	4679	4621	4604	4739	4726	4757	4819	4933	4699	4894	4974	4780	4844	4461	4454	4414	4405
4934	4744	4628	4950	4838	4820	4655	4693	4448	4305	4123	3915	3847	4053	4728	5034	5046	4917	5014	5189	5034	4816	4618	4624	4635	4662	4764	4541	4472	4335	4574	4377	4322	4540	4415	4251	4440	4500	4749	4651	4679	4593	4886	4780	4787	4652	4475	4536	4462	4490
4703	4640	4638	5015	4875	4774	4754	4676	4459	4094	3782	3682	3392	3636	4278	5016	4728	4655	4829	5089	5114	4896	4859	4663	4790	4685	4827	4813	4499	4505	4540	4425	4398	4585	4478	4359	4238	4406	4453	4415	4351	4472	4540	4498	4487	4400	4512	4475	4480	4401
4750	4652	4686	4861	4800	4738	4884	4779	4599	4088	3734	3538	3409	3667	4421	5019	4778	4472	4412	4771	4918	4798	4858	4774	4867	4913	4942	4850	4702	4722	4698	4703	4735	4716	4617	4597	4456	4522	4458	4376	4388	4287	4440	4351	4360	4417	4409	4486	4339	4319
4762	4616	4840	4990	4886	4860	4894	5194	5060	4614	4110	3830	3773	4055	4762	4981	4685	4400	4504	4745	4901	4774	4587	4811	4887	4907	4900	4777	4735	4704	4739	4553	4552	4653	4669	4629	4726	4473	4597	4585	4522	4428	4660	4549	4499	4416	4455	4499	4452	4592
4833	4804	4885	5186	4989	5070	5055	5074	5370	5123	4702	4439	4201	4379	4747	4974	4598	4345	4485	4824	4731	4661	4560	4663	4626	4608	4505	4605	4434	4406	4496	4468	4512	4581	4673	4704	4500	4579	4602	4604	4523	4549	4445	4560	4663	4360	4281	4474	4537	4696
5026	4945	5057	5295	5284	5036	4923	5284	5286	5441	5174	5012	4638	4845	4959	4674	4420	4463	4525	4631	4587	4479	4412	4436	4380	4389	4254	4225	4165	4147	4114	4171	4114	4408	4421	4563	4549	4319	4574	4633	4483	4421	4400	4590	4436	4517	4397	4398	4484	4616
5070	5161	5169	5256	5378	5062	4951	5019	5072	5373	5243	5116	5076	4745	4911	4748	4486	4403	4632	4780	4466	4392	4391	4281	4147	4119	4130	4056	3922	3845	3724	3768	3769	4030	4123	4158	4003	4180	4370	4458	4351	4167	4206	4374	4430	4341	4406	4363	4457	4476
5285	5377	5221	5289	5121	4953	5022	4715	4952	5036	5001	4822	4870	4739	4743	4708	4811	4645	4768	4889	4633	4577	4518	4380	4223	4187	4176	4023	3888	3658	3392	3340	3317	3453	3734	3718	3791	3945	4222	4252	4236	4245	4317	4428	4366	4353	4313	4477	4467	4334
5412	5409	4959	4826	4998	5044	4955	4890	4899	4980	4859	4669	4608	4681	4787	4779	4903	4738	4922	5028	5036	4959	4909	4845	4511	4473	4228	4101	3844	3617	3360	3192	3198	3270	3377	3333	3408	3583	3840	4018	4128	4453	4589	4302	4385	4246	4333	4406	4442	4252
5464	5097	5078	5033	4949	4741	4813	4777	4923	5061	5142	4777	4799	4954	4831	4948	4844	4648	4876	5017	5199	5171	5094	5085	4888	4630	4357	4298	3966	3823	3615	3501	3566	3599	3554	3437	3318	3485	3636	3819	4040	4171	4379	4453	4325	4446	4308	4534	4327	4343
5093	4968	4902	5048	4853	4570	4594	4718	4987	5327	5179	5152	5035	4932	5007	4910	4879	4668	4872	5045	5278	5142	5110	5122	5175	4935	4673	4636	4397	4183	4018	4012	3983	3765	3929	3723	3739	3684	3732	3812	4140	4192	4242	4335	4612	4652	4623	4495	4590	4338
5016	4676	5123	5011	4637	4680	4757	4726	5032	5046	5196	5127	4959	4974	5178	5018	4886	4753	4894	5224	5215	5138	4968	5268	5135	5167	5117	4922	4759	4759	4541	4297	4365	4052	4099	3963	3953	3882	3814	3928	4097	4125	4013	4179	4670	4836	4583	4593	4864	4658
5011	4966	5125	5086	4798	4668	4774	4804	4966	5066	5083	4876	4878	5130	4878	5112	4896	4922	4938	5005	5245	4970	5165	5174	5326	5274	5322	5122	5192	5025	4875	4594	4426	4308	4173	4257	4069	3874	3885	4034	4022	4023	3969	4311	4458	4679	4472	4477	4769	5015
4830	5031	5157	5131	4994	4929	5061	4955	5117	5081	5056	4878	4660	4897	4922	4850	4912	4829	4789	4915	4955	5044	4931	5192	5232	5242	5133	5298	5161	5186	4877	4796	4784	4748	4456	4611	4268	3940	3993	3959	4036	3901	3785	4070	4130	4114	3911	4106	4655	4917
5044	5052	5280	5033	4986	4783	5041	4909	5047	5181	4911	4912	4739	4917	4869	4819	4777	4687	4820	4785	4791	4559	4612	4789	4903	4949	5013	5162	5149	4918	4892	5001	4815	4767	4793	4949	4703	4495	4239	4144	4040	3801	3523	3767	3875	3785	3549	3810	4629	4665
5045	5191	5362	5167	4883	4768	4749	4918	4979	5001	4758	4846	4848	4778	4858	4746	4774	4669	4678	4650	4602	4345	4366	4574	4788	4805	4768	4945	4842	4820	4720	4730	4661	4766	4775	4900	4951	4660	4432	4405	4211	4069	3829	3631	3682	3519	3432	3613	4344	4607
5041	5268	5305	5126	5008	4781	4808	4851	4811	4790	4674	4662	4825	4706	4651	4557	4601	4395	4725	4650	4491	4459	4402	4494	4547	4715	4560	4645	4804	4702	4449	4525	4457	4362	4468	4514	4718	4557	4462	4574	4621	4486	4069	4038	3917	3792	3500	3521	3988	4546
5237	5281	5154	5073	4790	4567	4697	4765	4772	4718	4672	4620	4539	4612	4586	4543	4394	4479	4544	4756	4621	4661	4507	4529	4522	4443	4353	4593	4698	4536	4467	4533	4453	4299	4243	4313	4558	4552	4320	4555	4819	4695	4509	4375	4314	4288	3722	3550	3894	4345
5307	5186	5067	4782	4570	4401	4644	4715	4647	4733	4591	4485	4625	4538	4556	4531	4486	4561	4702	4618	4637	4564	4576	4689	4595	4633	4567	4632	4661	4513	4536	4445	4526	4434	4338	4567	4762	4707	4333	4411	4586	4773	4535	4591	4777	4623	4152	3676	3876	4350
5144	5150	4768	4940	4654	4466	4512	4800	4562	4576	4532	4491	4510	4663	4613	4646	4751	4586	4918	4675	4698	4632	4720	4647	4825	4755	4641	4608	4710	4465	4454	4592	4602	4465	4586	4759	4685	4562	4535	4543	4579	4645	4509	4599	4881	4795	4264	3901	4141	4378
5168	5043	4722	4593	4335	4509	4472	4602	4552	4443	4508	4599	4657	4716	4726	4780	4865	4918	5078	5001	4714	4767	4865	4997	4858	4849	4977	4892	4642	4525	4326	4391	4564	4371	4326	4411	4651	4606	4795	4693	4786	4711	4574	4614	4603	4729	4561	4106	4161	4552
5123	4854	4538	4556	4458	4440	4400	4592	4566	4650	4618	4765	4953	4968	4946	4911	5108	5111	5085	5047	4910	4953	4989	4984	5156	4921	5144	5081	4948	4663	4626	4612	4508	4396	4343	4185	4561	4607	4433	4710	4786	4697	4647	4449	4696	4577	4604	4354	4310	4341
4982	4768	4572	4420	4251	4321	4446	4568	4627	4583	4814	5010	4988	4906	4848	4919	5046	5237	5088	5253	5119	5164	5066	5041	4912	4959	5140	5107	5101	5086	4844	4757	4693	4521	4476	4549	4545	4609	4625	4561	4589	4698	4688	4628	4703	4880	4887	4762	4353	4635
5020	4731	4601	4463	4425	4542	4657	4598	4690	4644	4977	5002	5011	4771	4870	5011	5250	5291	5167	5120	5155	5214	5322	5155	4995	5141	5118	5317	5099	5148	5049	5052	4994	4719	4546	4466	4604	4663	4674	4487	4537	4621	4517	4651	4640	4785	5043	4882	4697	4612
4811	4674	4427	4612	4636	4725	4866	4813	4756	4755	4935	4843	5015	4870	5099	5110	5380	5411	5339	5393	5369	5187	5158	5207	5129	5135	5173	5281	5155	5118	5070	5034	5034	4841	4662	4667	4573	4779	4666	4623	4507	4336	4405	4577	4599	4784	4847	4903	4743	4812
4775	4610	4755	4804	4914	4781	4849	4771	4866	4995	4939	4934	5076	5010	5161	5318	5399	5398	5425	5357	5253	5182	5169	5187	5242	5242	5180	5186	5315	5363	5118	5087	5011	5090	5042	4843	4633	4551	4767	4630	4572	4477	4305	4520	4545	4603	4661	4957	4824	4826
4706	4881	4776	4922	4805	4942	4775	4689	4914	4962	5140	5227	4924	5154	5109	5160	5344	5214	5198	5321	5262	5252	4956	5154	5218	5258	5062	5161	5426	5354	5302	5159	5173	5207	5079	4972	4720	4751	4648	4735	4631	4403	4378	4449	4474	4410	4501	4636	4887	4656
4892	4778	4941	4884	4916	4896	4826	4765	4935	5062	5219	5092	4966	4974	4993	5210	5138	5055	5045	5167	4987	5121	4951	4947	4989	5087	5051	5050	5158	5308	5284	5174	5220	5236	5220	5062	4902	4729	4703	4572	4466	4497	4417	4454	4497	4488	4414	4776	4826	4857
4879	4847	4865	4990	4898	4879	4782	4782	4935	5139	5132	5071	4785	4879	5047	5133	5122	5073	5116	5105	5049	5046	4808	4831	4972	4916	4970	4969	4998	5120	5038	4948	4782	4995	4982	5130	5040	4855	4876	4706	4768	4507	4285	4335	4429	4254	4390	4496	4690	4729
4985	4861	4887	4862	4966	4928	4944	5056	5151	5088	5122	4897	4735	4812	4935	5011	4959	4981	5013	5095	5098	4950	4958	4715	4758	4780	4848	4870	4747	5011	5001	4971	4862	4691	4866	5035	5137	5145	5187	4889	4805	4704	4533	4339	4329	4389	4514	4659	4557	4588
5033	5043	5042	5019	4977	4899	4851	5024	5129	5057	4920	4921	4860	4900	4803	4979	5013	5041	5118	4805	4860	4861	4790	4802	4670	4737	4742	4751	4651	4625	4931	4842	4793	4850	4891	4887	4990	5028	4941	4826	4952	5010	4572	4426	4408	4594	4493	4531	4410	4511
5174	5070	5039	5221	4836	4786	4874	4973	5159	5098	4784	4727	4701	4708	4746	4702	4749	4818	4989	4785	4690	4640	4652	4710	4672	4731	4746	4589	4666	4722	4902	4783	4845	4780	4698	4947	4758	4794	4686	4801	4761	4907	4777	4683	4399	4364	4255	4619	4416	4387
5022	5161	5212	5180	4751	4676	4813	5008	4885	4863	4672	4658	4663	4626	4558	4816	4531	4716	4559	4703	4612	4527	4661	4690	4638	4523	4621	4716	4687	4679	4659	4720	4604	4798	4768	4704	4709	4617	4974	4616	4813	4859	4720	4720	4362	4274	4148	4274	4316	4468
5246	5169	4868	4935	4623	4585	4718	4870	4930	4730	4715	4426	4607	4668	4524	4600	4629	4641	4703	4582	4380	4427	4575	4537	4429	4490	4364	4498	4594	4535	4391	4534	4656	4752	4650	4730	4743	4862	4932	4806	4682	4747	4813	4814	4426	4308	4207	4216	4200	4362
5255	5132	4850	4717	4549	4547	4894	4996	4876	4790	4468	4559	4530	4527	4509	4503	4643	4727	4672	4603	4451	4480	4464	4518	4659	4303	4317	4366	4532	4474	4292	4394	4614	4651	4610	4576	4859	4928	4992	4964	4887	4833	4761	4765	4601	4448	4441	4362	4379	4432
5432	5282	4998	4758	4749	4659	4750	4964	4750	4751	4664	4499	4561	4444	4347	4581	4728	4532	4606	4509	4431	4491	4482	4569	4354	4253	4352	4341	4349	4347	4328	4402	4401	4635	4636	4611	4602	4866	4884	4818	4864	4702	4820	4717	4700	4513	4518	4433	4314	4230
5515	5201	4868	4904	4878	4837	4878	4802	4891	4692	4820	4652	4520	4570	4538	4619	4646	4683	4752	4451	4589	4562	4540	4419	4413	4441	4327	4259	4230	4434	4315	4528	4536	4619	4627	4623	4727	4585	4762	4980	4976	4696	4872	4810	4696	4675	4665	4481	4384	4409
5480	5133	4856	4870	4932	5019	4819	4777	4639	4607	4735	4562	4558	4538	4489	4712	4752	4656	4524	4482	4445	4581	4562	4431	4235	4294	4368	4451	4400	4535	4458	4548	4516	4659	4748	4669	4673	4693	4722	5011	4978	4754	4729	4712	4676	4669	4547	4563	4286	4189
5243	5136	4986	4911	4811	4865	4724	4757	4693	4824	4774	4673	4616	4632	4736	4789	4654	4612	4469	4551	4549	4511	4601	4535	4239	4330	4431	4321	4388	4495	4725	4796	4660	4560	4634	4650	4492	4540	4770	4837	4798	4805	4783	4670	4627	4739	4641	4630	4398	4356
5349	5042	5102	5059	4910	4853	4838	4682	4787	4842	4686	4619	4511	4700	4739	4809	4764	4648	4655	4669	4604	4792	4702	4653	4373	4495	4428	4545	4543	4524	4670	4652	4649	4469	4448	4619	4700	4434	4636	4764	4746	4835	4637	4540	4734	4649	4648	4668	4465	4341
5135	5101	5108	5103	4902	4962	4972	4903	4999	4994	4823	4651	4633	4718	4776	4772	4829	4723	4812	4883	4915	4719	4827	4721	4576	4589	4489	4494	4502	4469	4432	4630	4553	4507	4358	4653	4566	4643	4669	4712	4814	4783	4748	4708	4694	4571	4672	4577	4664	4599
5398	5164	5059	4948	4871	4973	4949	5207	4989	4937	4911	4801	4715	4746	4877	4868	4827	4861	4792	4920	4889	4836	4734	4842	4649	4579	4612	4526	4671	4466	4544	4595	4641	4533	4600	4434	4580	4578	4649	4650	4858	4840	4976	5000	4785	4603	4570	4654	4616	4493
5287	5057	4954	5003	4832	4704	4920	5102	5110	4931	4782	4719	4713	4957	4882	4708	4760	4752	4979	5020	4994	4831	4830	4886	4769	4562	4344	4410	4632	4637	4551	4892	4747	4719	4496	4559	4557	4528	4513	4721	4760	4828	5084	5082	4966	4995	4809	4853	4874	4704
5399	5178	4921	4730	4799	4820	4904	5091	4932	4752	4728	4695	4864	4737	4883	4706	4808	4740	4822	4886	4835	4857	4847	4885	4833	4559	4642	4587	4771	4726	4870	4756	4665	4569	4632	4503	4434	4505	4526	4780	4813	4778	4773	5112	5015	5100	5043	4970	4850	4713
5267	5015	4842	4659	4712	4832	4941	4821	4643	4699	4729	4786	4801	4878	4766	4716	4755	4832	4758	4861	4825	4980	4919	4936	4556	4895	4782	4709	4744	4814	4768	4802	4778	4756	4778	4551	4440	4497	4549	4724	4632	4654	4760	4869	4983	5116	5098	5019	4711	4827
5182	4990	4719	4773	4659	4696	4826	4773	4747	4838	4869	4973	4893	4858	4882	4835	4783	4753	4805	4769	4797	4846	4836	4746	4819	4656	4750	4574	4916	4828	4802	4749	4795	4745	4854	4703	4661	4674	4779	4758	4850	4889	4685	4842	5007	5115	4979	4853	4850	4762
4991	4736	4720	4735	4709	4765	4719	4662	4578	4763	4893	4822	4895	4851	4779	4771	4941	4803	4849	4728	4873	4905	5010	4890	4730	4676	4781	4721	4710	4631	4597	4809	4642	4590	4612	4666	4649	4620	4521	4653	4682	4835	4912	4825	4907	4937	4857	4988	4900	4838
5023	4767	4797	4825	4890	4801	4569	4572	4676	4825	4696	4769	4889	4797	4771	4813	4842	4736	4804	4838	4994	4991	5117	5049	4779	4817	4810	4785	4665	4728	4733	4722	4647	4665	4475	4603	4530	4583	4469	4518	4730	4808	4908	5089	5129	5078	4874	4988	4825	4572
5089	4854	4842	4815	4628	4582	4657	4515	4504	4629	4610	4764	4702	4642	4696	4804	4723	4738	4837	4799	4971	5108	5093	4949	4901	4778	4793	4685	4738	4863	4852	4820	4908	4701	4491	4332	4582	4493	4478	4569	4532	4795	4963	5108	5039	5001	4948	4880	4838	4644
5027	4975	4833	4843	4775	4621	4640	4542	4423	4482	4567	4566	4726	4677	4880	4732	4777	4720	4705	4962	5187	5104	5001	4752	4651	4778	4724	4601	4821	4748	4717	4881	4849	4695	4701	4504	4469	4619	4699	4655	4750	4819	5050	5039	5187	4993	4885	4847	4784	4536
5148	4890	4832	4728	4653	4470	4632	4481	4420	4482	4635	4652	4555	4523	4674	4734	4651	4818	4925	4976	4894	4955	4966	4716	4566	4658	4683	4664	4796	4928	4761	4754	4773	4843	4677	4522	4632	4620	4620	4733	4746	4793	5079	4933	5120	5006	4952	4802	4557	4589
5094	4840	4777	4759	4547	4650	4636	4542	4436	4469	4483	4555	4579	4731	4596	4735	4744	4717	4829	4862	4981	4937	4786	4829	4620	4670	4631	4667	4727	4791	4829	4758	4518	4628	4637	4535	4753	4460	4692	4657	4702	4615	4831	5028	5129	4952	4999	4807	4685	4598
5175	5031	4696	4747	4798	4643	4698	4688	4598	4476	4429	4742	4852	4792	4682	4694	4709	4800	4914	4881	4785	5034	4787	4800	4699	4677	4591	4665	4749	4870	4770	4765	4528	4466	4612	4615	4511	4605	4572	4598	4678	4703	4903	4923	4805	4888	4700	4751	4491	4495
5232	5093	4918	4972	4847	4817	4802	4646	4437	4672	4707	4893	4785	4812	4908	4680	4792	4902	4814	5001	4947	5013	4954	4870	4763	4770	4746	4726	4819	4739	4644	4727	4495	4459	4461	4446	4306	4415	4494	4587	4600	4723	4879	4804	4744	4895	4661	4550	4469	4483
5290	5050	5059	4946	4889	4758	4713	4700	4674	4574	4846	4909	4714	4880	4879	4784	4842	4877	4828	5040	5073	5093	4938	4904	4908	4687	4697	4827	4640	4798	4607	4707	4416	4342	4297	4400	4273	4343	4477	4561	4503	4702	4926	4889	4699	4636	4649	4511	4625	4326
5180	5019	4962	5074	4840	4607	4667	4647	4584	4890	4836	4653	4853	4792	4774	4836	4830	4898	4980	5076	5020	4832	4749	4814	4717	4702	4778	4898	4736	4707	4556	4548	4490	4502	4353	4187	4385	4289	4285	4454	4446	4754	4858	4876	4894	4805	4690	4622	4606	4418
5205	5112	5061	5042	4694	4698	4558	4746	4745	4723	4773	4710	4857	4610	4774	4790	4660	4767	4852	4990	4900	4998	4827	4899	4639	4599	4586	4790	4721	4547	4471	4373	4436	4529	4479	4631	4385	4433	4556	4552	4734	4895	4985	4899	4892	4931	4835	4753	4442	4343
5198	5136	4943	4773	4745	4520	4718	4636	4636	4789	4683	4764	4714	4637	4734	4800	4674	4872	4846	4999	4922	4772	4725	4767	4681	4594	4635	4574	4675	4432	4539	4385	4458	4545	4512	4602	4747	4484	4669	4673	4840	4924	4959	5094	5053	5071	4734	4731	4657	4507
5403	5086	4864	4812	4545	4815	4751	4795	4657	4704	4660	4630	4613	4611	4708	4641	4830	4881	4945	4899	4782	4695	4675	4600	4709	4593	4472	4456	4506	4596	4416	4518	4468	4590	4633	4676	4679	4643	4839	4842	4853	5033	5059	5025	4780	4933	4837	4695	4559	4539
5315	5145	4841	4683	4784	4810	4973	4867	4864	4805	4788	4760	4735	4642	4741	4762	4907	4901	4965	4975	4808	4721	4609	4543	4492	4327	4409	4530	4376	4362	4261	4612	4547	4727	4717	4808	4700	4849	5069	4965	5261	5085	5051	5061	4788	4836	4628	4625	4524	4569
5226	5031	4914	4892	4728	4872	5000	4974	5061	4794	4810	4824	4705	4744	4804	4970	4857	4903	4971	5074	4984	4712	4673	4498	4453	4383	4505	4546	4505	4411	4392	4489	4647	4738	4683	4776	4833	4876	5037	5135	5271	5089	5163	4961	4772	4575	4623	4510	4609	4529
5174	5021	5017	5034	4963	4993	5057	4896	4863	4961	4642	4838	4770	4739	4702	4799	4873	4982	4972	4898	4856	4680	4500	4581	4499	4455	4717	4701	4534	4542	4529	4480	4719	4670	4749	4863	4806	4903	4868	5210	5200	5067	5070	5028	4716	4565	4579	4295	4367	4544
5415	5239	5200	5107	4982	4953	5041	4874	4869	4915	4881	4746	4694	4741	4831	4861	5044	4793	4860	4818	4585	4661	4670	4776	4645	4660	4731	4785	4696	4731	4740	4833	4791	4809	4782	4881	4711	4815	4946	5130	4981	5032	4919	4820	4718	4529	4535	4382	4415	4326
5529	5402	5250	5175	5154	5163	5210	5100	4808	4990	4906	4684	4750	4687	4771	4832	4694	4906	4760	4776	4601	4721	4676	4596	4562	4586	4652	4694	4766	4878	4978	4844	4826	4924	4952	5015	4741	4866	4938	4920	4797	5030	4909	4797	4550	4503	4416	4448	4437	4336
5346	5280	5176	5277	5210	5350	4974	5207	4984	5052	4811	4912	4819	4655	4700	4705	4748	4624	4695	4741	4517	4568	4475	4582	4596	4744	4524	4597	4692	4649	4891	4884	4789	4890	4947	4854	4830	4830	4914	4837	4900	4905	4781	4652	4324	4474	4336	4527	4378	4146
5448	5181	5261	5274	5160	5251	5104	5233	4949	4951	5029	4801	4748	4679	4641	4562	4716	4556	4608	4547	4601	4607	4719	4569	4558	4552	4631	4745	4734	4727	4787	4861	4911	4922	4889	4894	4730	4628	5002	4697	4761	4653	4594	4496	4318	4333	4316	4592	4384	4369
5426	5128	5200	5167	5340	5252	5226	5049	5001	4956	5069	4747	4879	4842	4722	4549	4786	4719	4679	4675	4601	4675	4557	4619	4630	4689	4796	4804	4753	4798	4850	5012	5017	4844	4823	4828	4725	4788	4747	4807	4717	4601	4372	4517	4327	4304	4360	4391	4513	4527
5106	5089	5288	5237	5309	5274	5029	5219	5210	5275	5066	4939	4832	4965	4834	4836	4768	4706	4763	4753	4686	4780	4686	4553	4509	4756	4633	4559	4718	4664	4981	4996	4834	4824	4819	4754	4839	4942	4939	4700	5066	4620	4681	4521	4521	4339	4493	4514	4485	4665
5051	4936	5113	4957	5346	5036	5198	5156	5326	5238	5341	5116	4908	5012	4814	4842	4804	4930	4933	4818	4741	4806	4811	4710	4675	4693	4744	4641	4755	4781	4993	4872	4810	4702	4868	4792	4878	4794	5025	4955	4933	4686	4689	4571	4398	4394	4469	4544	4717	4848
5114	5041	5006	4982	5126	5149	5190	5199	5330	5401	5344	5034	5016	5030	5111	4940	4844	4893	5038	4836	4856	5003	5014	4757	4749	4859	4844	4884	4878	4876	5109	4935	4918	4704	4752	4862	4783	4787	4809	4839	4691	4590	4738	4713	4450	4429	4543	4703	4936	4863
5236	5099	4972	5069	5243	5131	5162	5199	5149	5111	5183	5087	4995	4915	5027	5033	4973	4960	4999	5033	4974	5110	5169	4922	5125	4971	5112	4938	5108	5215	5024	4985	4885	4765	4782	4757	4845	4665	4934	4820	4743	4765	4704	4541	4534	4408	4664	4928	4831	4869
5180	4938	4999	4910	4964	5109	5124	5076	5311	5172	5089	4897	5134	5007	5235	5047	5132	5212	5320	5198	5127	5206	5063	5109	5116	5152	5108	5287	5388	5217	5380	4925	4978	4956	4885	4676	4884	4736	4764	4758	4909	4696	4581	4783	4686	4810	4732	4767	4822	4864
5010	4886	4919	4905	5014	4966	5042	4999	5009	5028	5174	5079	5117	5246	5134	5083	5144	5230	5287	5315	5130	5041	5264	5030	5202	4923	5012	5253	5294	5261	5265	5040	5069	4764	4862	4825	4913	4945	4817	4777	4697	4653	4706	4721	4853	4855	4802	4915	4790	4804
5079	4851	4851	4893	4691	4757	4907	4813	4773	5017	4934	4922	5020	5061	5043	4980	5104	5145	5133	5164	5219	5131	5144	4984	4995	5036	5094	5090	5132	5100	5109	4997	4924	4829	4800	4779	4864	4743	4707	4700	4607	4612	4872	4636	4763	4927	4935	4989	4900	4894
5185	5036	4831	4949	4859	4818	4715	4858	4712	4786	4796	4862	4894	4954	4861	5080	5040	5133	5007	5075	5210	5071	5109	5060	5182	5038	5022	5187	5029	5002	4996	4727	4867	4686	4620	4744	4685	4688	4675	4648	4587	4640	4763	4676	4942	4875	5111	4938	4814	4811
5071	4968	5101	4987	4796	4840	4925	4725	4883	4830	4839	4791	4886	4776	4881	4909	4952	4969	5030	4800	4851	4826	4809	5009	5010	5061	5075	5079	5024	4781	4959	4821	4716	4731	4816	4656	4730	4822	4682	4782	4678	4592	4729	4706	4908	4915	4958	4948	4918	4736
5156	4995	4998	5062	4759	4647	4899	4648	5019	4776	4863	4909	4893	4975	4715	4707	4937	4750	4883	4824	4901	4714	4691	4817	4733	4568	4788	4918	4876	4699	4782	4776	4837	4734	4875	4826	4844	4828	4736	4743	4764	4748	4691	4813	4870	4938	4955	4711	4525	4535
5395	5068	5139	4934	4879	4792	4781	4841	4771	4785	4801	4700	4801	4788	4647	4705	4663	4661	4670	4666	4708	4772	4686	4672	4702	4601	4653	4575	4698	4651	4515	4493	4667	4753	4643	4686	4717	5011	4731	4694	4844	4739	4723	4594	4676	5081	4975	4911	4560	4604
5503	5357	5441	5383	5046	4988	4794	4771	4742	4890	4624	4564	4623	4678	4665	4602	4519	4521	4545	4619	4597	4610	4557	4501	4543	4723	4645	4676	4610	4651	4654	4690	4469	4560	4729	4639	4628	4776	4953	4825	4826	4658	4754	4777	4722	4839	5036	4857	4702	4485
5356	5464	5352	5123	5248	5020	5092	4882	4977	4971	4766	4810	4846	4674	4669	4710	4721	4799	4614	4523	4544	4546	4633	4491	4424	4541	4605	4694	4655	4708	4600	4518	4642	4734	4736	4739	4823	4943	4904	4957	4873	4822	4678	4706	4591	4675	4702	4943	4645	4594
5348	5144	5308	5183	5297	5097	5083	5298	4988	5255	5035	4950	4867	4827	4815	4784	4771	4580	4648	4576	4622	4544	4596	4670	4788	4653	4737	4593	4696	4723	4738	4667	4819	4919	5067	4891	5143	5225	5144	4911	4915	4864	4806	4757	4602	4531	4524	4725	4535	4720
5361	5285	5315	5444	5179	5169	5155	5199	5299	5155	5054	5004	5091	5070	4942	4802	4838	4800	4686	4575	4734	4698	4805	4751	4782	5029	4831	4755	4778	4862	4779	4799	4933	4906	5027	4928	4890	5103	5167	5143	5051	4704	4836	4561	4850	4618	4670	4596	4557	4904
5422	5338	5483	5298	5228	5207	5147	5151	5137	5118	5169	5019	4900	4991	4931	4809	4841	4739	4862	4750	4739	4856	4929	4909	5105	4914	5042	4973	4783	4758	4894	4859	4825	4862	4915	4873	4943	5029	4986	4993	4854	4748	4839	5009	4830	4750	4777	4650	4799	4885
5388	5408	5293	5258	5276	5219	5253	5173	5167	5127	5165	5072	5121	5013	5037	4828	4886	4814	4866	4786	4903	4844	4996	5051	5134	5114	5198	5122	4882	4892	4987	4838	5024	4915	4813	4881	4779	4733	4772	4959	4952	4829	4749	4894	4613	4832	4975	4803	4815	4964
5008	4976	5036	4913	4893	4920	5071	4925	4999	4943	5131	5109	5242	5184	5164	4954	4987	4986	4972	4747	4801	4864	5182	5181	5271	5283	5302	5175	5014	5007	5093	5133	5017	5057	4933	4938	4863	4836	4757	4670	4754	4773	4901	4915	4956	4867	4912	4944	4872	4886
5083	4898	4864	4845	4767	4722	4919	4765	4893	5014	4945	5157	4966	5193	5167	5051	5047	4922	4857	5067	5125	5276	5250	5340	5301	5176	5072	5191	5040	5048	5077	5100	4780	4824	4840	4772	4626	4714	4640	4626	4526	4867	4754	5031	5084	4971	4877	4946	4966	4994
5260	5090	4969	4700	4933	4851	4752	4681	4828	4815	5005	4815	5074	4804	4905	4882	4777	4992	4904	4995	5065	5044	5124	5198	5163	5231	4920	5002	4973	5132	5012	4927	4814	4657	4716	4760	4582	4716	4580	4600	4587	4861	4902	5009	5120	4973	4996	4929	5015	4794
5218	5017	4758	4804	4930	4622	4927	4772	4983	4973	4837	4890	4831	4980	4690	4694	4762	4710	4769	4834	4815	4987	5091	5057	4909	4847	4724	4785	4590	4724	4636	4739	4745	4567	4595	4460	4526	4592	4574	4910	4747	4950	4924	4958	5199	5115	4923	4847	4856	4662
5160	4941	4971	4884	4709	4708	4710	4608	5021	4911	4932	4973	4974	4902	4701	4778	4682	4766	4833	4639	4730	4718	4807	4820	4722	4696	4538	4608	4680	4707	4806	4852	4705	4715	4577	4581	4634	4560	4601	4888	4785	4932	5070	5136	5173	5236	4776	4741	4779	4505
5441	5117	4908	4689	4813	4528	4725	4796	4680	4867	5056	4909	5073	4907	4805	4596	4833	4888	4742	4794	4885	4864	4781	4912	4723	4677	4663	4582	4691	4650	4579	4541	4731	4581	4553	4533	4748	4770	4756	4867	4947	4968	5003	5012	5216	4961	4899	4738	4706	4604
5449	5368	5018	5140	4716	4789	4716	4772	4936	4830	4927	5018	4827	4782	4799	4806	4760	4773	4849	4941	4902	4800	4649	4731	4651	4564	4443	4766	4899	4776	4846	4748	4846	4703	4648	4725	4854	4727	4645	4721	4854	4887	4847	4714	4869	4871	4872	4778	4796	4706
5136	4997	5027	4989	4737	4974	4938	5002	5042	5079	5139	4971	4903	4804	4712	4596	4760	4826	4874	4868	4670	4797	4764	4675	4479	4654	4643	4694	4715	4716	4763	4890	4880	4757	4784	4876	4848	4896	5094	4980	4945	4849	4867	4725	4757	4680	4797	4790	4908	4725
4992	4851	4767	4789	4810	4773	5031	5144	5132	5233	5108	5166	4946	4903	4834	4852	4789	4690	4802	4794	4693	4692	4728	4727	4651	4644	4597	4865	4955	5013	4891	4936	4974	4985	4844	4762	4896	5009	5006	4991	4834	4801	4677	4704	4587	4723	4694	4984	4909	4882
4952	4770	4749	4814	4683	4707	4923	5093	5035	5176	5236	5150	5027	4973	4921	4850	4776	4584	4822	4754	4774	4737	4608	4776	4856	4933	4968	5066	5006	4965	5105	4945	5087	5146	5173	5011	4887	4904	4841	4721	4978	4804	4857	4787	4658	4791	4887	5086	5011	4933
5041	5015	4905	4819	4779	4782	4749	4845	4782	4873	4887	4909	5032	4872	4815	4854	4901	5037	4972	4848	4826	4893	4949	4843	4959	4944	4892	5045	5097	5110	4927	4828	4863	4949	4980	4991	4951	4840	4814	4710	4632	4607	4770	4583	4724	4913	5096	5153	5339	4927
4942	4944	4720	4981	4767	4833	4838	4847	4855	4733	4758	4519	4565	4667	4559	4806	4970	4953	4832	4987	5029	4995	4917	4904	4834	4750	4803	5030	5115	5085	4957	4779	4872	4774	4712	4847	4688	4794	4884	4765	4641	4682	4531	4748	4637	4988	5026	5231	5170	5142
4923	4793	4685	4707	4745	4930	4798	4926	5097	4704	4746	4807	4673	4565	4592	4719	4662	4715	4715	5019	5098	5094	4923	4812	4888	4833	4933	4823	5044	4999	4925	4971	4691	4782	4695	4719	4804	4739	4863	4879	4761	4762	4712	4742	4804	4874	5207	5007	4995	4885
4884	4712	4764	4625	4889	4716	4617	4920	4819	4812	4875	4855	4723	4902	4803	4717	4757	4740	4871	4814	4876	5084	4866	4790	5047	4980	4952	4752	4948	4831	4723	4761	4790	4784	4647	4872	4689	4860	4876	4626	4832	4708	4834	4994	4880	4974	4860	4850	4818	4664
4934	4770	4912	4963	4986	4785	4866	4847	4846	4959	4649	4773	4898	4906	4898	4809	4918	4806	4862	4653	4868	4710	4763	4835	4971	4843	4829	4770	4534	4711	4505	4568	4534	4597	4573	4773	4799	4951	4953	4939	4891	4889	4840	4893	5063	4916	4711	4804	4685	4780
5061	5086	5110	5334	5125	5058	5088	4977	4881	4791	4767	4792	4952	4899	4755	4985	5001	4798	5082	4909	4797	4942	4682	4666	4614	4633	4628	4818	4757	4649	4624	4640	4597	4712	4724	4706	4895	4812	4987	4936	5027	4869	4823	4854	4682	5006	4797	4715	4935	4627
5268	5045	5157	5336	5055	5194	5161	5122	5138	4874	4779	4896	4717	4692	4839	4905	4865	4872	5312	5117	4943	4894	4805	4779	4634	4608	4831	5023	4868	4860	4728	4759	4866	4852	4830	5044	4982	5022	5035	4818	4890	5002	4951	4888	4690	4966	4991	5087	4802	4779
4998	4893	5009	5068	4982	4905	4960	5089	4895	5097	5164	5112	4729	4894	4770	4770	4787	4892	5036	5045	5153	5003	5013	4996	4968	4930	4916	4916	4980	4945	5124	5029	4823	4996	4993	5019	5113	5106	5050	4802	4729	4724	4892	4886	4817	4832	4943	4967	5113	4852
4942	4763	4948	4749	4818	4595	4765	4961	4794	5177	5111	5119	5058	5042	4946	4817	4860	5070	5022	4962	4911	5081	5052	5241	5117	4992	4978	4841	4868	4867	4835	4895	4925	4975	4791	5021	4942	5129	4959	4931	4791	4730	4788	4718	4853	4742	4781	4959	4970	4943
5033	5072	4945	4692	4671	4458	4630	4694	4762	4964	4909	5032	5179	5022	5067	5062	4979	5150	4661	4831	4835	4882	4794	4924	4974	4988	4832	4879	4815	4810	4903	4822	4899	4908	4852	4850	4765	4859	4938	4843	4873	4876	4831	4795	4846	4847	4823	4779	4836	4996
5204	5419	5029	4956	4916	4593	4801	4719	4849	4714	4775	4776	4997	4881	4865	5243	5160	5053	4955	4867	4912	4582	4816	4804	4874	4855	4870	4874	4783	4849	4868	4859	4920	4873	4900	4917	4848	4649	4813	4840	4901	4948	4927	4866	4848	4945	4882	4783	4786	4678
5143	5226	5023	4962	4990	5007	5094	4938	4864	4788	4753	4790	4629	4752	5008	4963	5090	4921	4930	4961	4817	4779	4659	4775	4726	4717	4857	4841	4804	4910	4848	4866	4906	4955	4955	4954	4892	4839	4760	4805	4797	4988	4922	4982	4725	4789	4978	4751	4712	4723
5068	4981	4906	4929	4970	4959	5056	5108	5005	5013	5105	4842	4858	4798	4776	4764	4806	4762	4798	4842	4900	4614	4781	4733	4765	4692	4900	4909	4871	4873	4956	4812	4800	4834	4809	4911	4877	4986	4878	4758	4792	4854	4955	4940	4808	4769	4718	4880	4763	4718
4744	4616	4593	4766	4697	4885	4843	4967	4929	5059	5087	4975	5132	5096	4793	4750	4749	4822	4710	4787	4722	4749	4974	4856	4997	4878	5091	4819	4915	4810	4828	4981	4745	4892	4943	4871	4901	5097	4974	4904	4780	4671	4761	4880	4746	4603	4869	5048	5021	4739
4832	4723	4581	4650	4743	4487	4683	4662	4847	4974	5018	5037	5218	5169	5092	4961	5008	5066	4861	4822	4698	4943	4891	5053	5074	5043	5014	4961	4938	4769	4784	4763	4844	4863	4856	4908	4917	4852	5046	4896	4893	4772	4827	4876	4767	4806	4811	4957	5172	5022
5086	4887	4834	4961	4732	4548	4645	4685	4642	4659	4952	4915	5293	5312	5299	5122	5281	5218	4974	4915	4689	4867	4976	5078	5039	4957	5105	4987	5004	4865	4728	4815	4836	4887	4972	4922	4891	4840	4930	4826	4900	4721	4670	4904	4939	4841	4639	4842	5030	5020
5037	4969	4914	5118	4899	4882	5111	4755	4840	4697	4667	4752	4938	5010	5081	4993	5265	5144	5034	5024	4914	4923	4920	5039	4968	4814	4891	4900	4900	4897	4910	4844	4988	4721	4932	4990	5036	4977	5084	4921	4729	4747	4766	4853	4917	4878	4697	4709	4769	4864
5009	5056	4854	5190	5085	4850	5238	4986	4892	5021	4920	4702	4909	4754	4829	4863	5085	5035	5098	4977	5119	5005	4948	4793	4764	4742	4762	4744	4923	4822	4921	4854	5014	4908	5045	4930	5169	5083	5075	5019	4909	4965	4728	4666	4784	4854	4620	4802	4774	4841
4914	4859	4879	4852	4935	4999	5041	4905	5063	4916	4910	4917	4905	4866	4730	4867	4930	4916	4848	4907	5018	4953	4952	4739	4816	4812	4671	4768	4799	4657	4840	5007	5035	5170	5005	4938	4968	4944	5044	4948	5064	4900	4737	4671	4719	4705	4968	4674	4815	4781
4892	4601	4711	4877	4657	4759	5057	4877	4922	5060	4843	5100	4934	4897	4756	4722	4729	4633	4653	4768	4816	4880	4841	4783	4901	4793	4740	4764	4622	4727	4826	4915	5028	5088	5039	5048	4925	4905	4808	4865	5136	5118	4675	4797	4780	4827	4897	5034	5055	5155
5080	5030	4905	4696	4801	4735	4800	4756	4729	4848	4770	4842	4904	4789	4769	5012	4771	4705	4630	4654	4621	4807	4611	4800	4617	4743	4790	4849	4763	4683	4709	4891	5004	4958	4999	4996	4820	4813	4626	4857	4888	4826	4778	4759	4836	4914	5137	5123	5052	5016
5361	5086	5041	4985	4886	4821	4664	4769	4772	4687	4566	4637	4699	4664	4933	4984	4813	4833	4718	4621	4836	4858	4796	4679	4713	4647	4619	4706	4700	4927	4846	4911	4791	4815	5022	4801	4748	4784	4891	4726	4691	4903	4896	4877	5026	5015	5076	5021	5057	4976
5360	5264	5180	5086	5109	4983	4833	4702	4742	4531	4554	4517	4647	4664	4654	4846	4997	4855	4767	4826	4844	4973	4844	4632	4713	4737	4733	4756	4870	4916	4928	4930	4826	4757	4832	4695	4708	4739	4788	4881	4722	4848	4934	4946	5021	5061	5102	4804	4999	4849
5220	5134	5048	5174	4891	4839	4880	4674	4924	4757	4676	4524	4551	4591	4743	4799	4955	4860	4943	4891	4937	5156	4921	4892	4641	4718	4536	4641	4830	4869	4927	4996	4992	4874	4848	4630	4759	4694	4868	4789	4930	4833	4929	4951	5149	5135	5148	4835	4874	4997
5170	4950	4902	4814	4873	4837	4836	4813	4796	4830	4805	4758	4805	4691	4812	4726	4776	4777	4840	4866	4977	4999	4922	4863	4774	4605	4821	4694	4703	4947	4941	4946	4987	4997	4910	4897	4652	4822	4864	4937	4882	4760	4786	4812	4917	5174	4960	4900	4818	4919
4959	4860	4701	4732	4613	4539	4693	4620	4784	5028	4989	5119	5188	4951	4869	4901	4733	4660	4655	4801	4988	4936	4985	5028	4904	4802	4839	4748	4919	4931	4901	4906	5058	5033	4868	5059	4867	4840	4944	4752	4911	4664	4813	4619	4818	5050	5003	4936	4924	4891
5018	5075	4786	4762	4626	4336	4568	4614	4738	4890	4913	5071	5215	4931	4941	4849	4826	4799	4748	4631	4936	4842	4859	4852	4853	4966	4821	5046	4892	4631	4784	4697	4726	4756	4894	4778	4753	4814	4759	4806	4893	4790	4715	4928	4899	4919	4745	4689	4762	4814
5230	5291	4922	4923	4800	4462	4635	4506	4558	5056	4919	4935	5156	4890	4814	4769	4979	4934	4795	4718	4691	4780	4838	4864	4802	4865	4906	5026	4916	4856	4783	4628	4622	4582	4720	4765	4789	4807	4781	4812	4743	4936	4918	4985	4890	4691	4477	4711	4914	4955
5370	5215	5221	5108	5045	4724	4771	4832	4857	4820	4993	4664	4944	4893	4576	4750	4892	4789	4835	4631	4581	4638	4668	4664	4890	4987	5047	4915	5064	4969	4845	4788	4669	4619	4733	4846	4715	4762	4824	4867	4963	4845	4981	5070	4857	4798	4512	4796	4791	4684
5460	5234	5285	4980	5292	4936	4948	4993	5084	5005	4975	4871	4957	4731	4847	4662	4667	4802	5038	4861	4769	4683	4712	4702	4732	4849	5037	5168	5233	4925	4973	5084	4882	4789	4607	4713	4752	4515	4931	4591	4867	4724	4693	4919	4981	4809	4840	4711	4740	4804
5232	4908	5225	5118	5069	5150	4954	5116	5111	5146	5207	5019	4794	4726	4723	4641	4615	4842	4816	4816	4796	4849	4899	4940	4865	4860	4843	5039	4966	5009	5060	4816	4892	4887	4756	4573	4480	4664	4688	4763	4913	4663	4686	4801	4924	4956	4927	4877	4777	4762
5154	5068	4999	5086	4804	5043	5125	4958	5069	4937	4922	4839	4768	4771	4743	4895	4790	4702	4585	4932	5029	4913	4876	4839	4857	4732	4906	4897	4991	4815	4991	5032	5047	4756	4772	4616	4512	4725	4967	4838	4974	4894	4886	4854	4709	4902	4979	5183	4858	4697
5333	5029	4981	5027	4941	4968	5026	4882	4968	5128	4862	4940	5034	4886	4873	5067	4932	4849	4966	4866	5042	4977	4952	4899	4760	4848	4805	4901	4818	4749	4569	4815	4834	4767	4692	4783	4699	4734	4763	4971	4891	4976	4796	4629	4852	4861	5096	4945	4971	4860
5145	5250	5083	5114	4997	4900	4846	4719	4753	4838	4728	4800	4916	4907	4863	5015	5080	4845	4872	5032	4908	4930	4935	5003	4835	4788	4757	4785	4744	4817	4821	4656	4738	4745	4805	4712	4719	4847	4801	4980	5058	4976	4771	4694	4699	4885	4798	4964	5035	5056
5252	5304	5337	5167	5140	4928	5104	4848	4697	4697	4728	4531	4802	4959	4976	4897	5094	5109	4929	4923	4823	4845	4800	4813	4888	4950	4983	4916	4791	4744	4481	4536	4490	4648	4853	4880	4950	4975	5048	4900	4911	4825	4646	4825	4834	4861	4724	4981	5104	5046
5436	5192	5199	5212	5310	5180	5035	4894	4912	4753	4807	4773	4831	4921	4985	5027	4837	4911	5187	5101	4947	4719	4737	4853	4841	4861	4860	5062	4973	4728	4662	4565	4580	4721	4816	4839	5034	4907	4980	4784	4678	4744	4797	4762	4964	4735	4865	4875	5035	5036
5168	4984	4916	5090	4966	4824	4776	4917	4945	4995	4901	4929	4782	4830	4965	4873	4732	4917	4829	4985	4811	4721	4791	4700	4749	4849	4912	5000	5054	5062	4787	4781	4859	4760	4863	5013	4873	5128	4848	4800	4688	4964	4845	4831	4963	4776	4802	4880	4897	5042
4984	5019	4935	5000	4792	4811	4826	4926	5112	5098	5075	5036	4856	4962	4847	4814	4800	4785	4702	4714	4916	4846	4789	4801	4811	4839	4915	4868	4976	4759	4930	4919	4845	4739	4797	4897	4719	4866	4914	4786	4850	4937	4775	4933	4779	4949	4927	4828	4743	4926
4989	4790	4828	4574	4710	4631	4772	4783	4815	5031	5025	5097	4958	4991	4740	4807	4893	4772	4766	4591	4660	4775	4785	4884	4790	4776	4856	4655	4612	4637	4842	4915	4784	4895	4782	4794	4655	4789	4950	4941	4838	4884	4667	4926	4989	4897	4982	4794	4860	4902
5347	4768	4833	4681	4706	4825	4656	4693	4733	4849	5035	4970	5253	5084	5128	4887	4833	4728	4741	4649	4530	4691	4912	4724	4805	4679	4799	4831	4705	4761	4766	4838	4996	5105	4931	4881	4907	4741	4790	4792	4688	4745	4864	4843	5022	5064	4924	4824	4803	4768
5081	4915	4965	5137	4979	4869	4842	4620	4795	4767	4945	5056	5109	5028	5046	4904	4721	4786	4595	4623	4645	4706	4692	4743	4695	4755	4707	4731	4703	4780	5052	5003	5068	5201	5060	5098	4860	4857	4659	4744	4820	4942	5010	4958	4921	5008	5079	5045	4816	4749
5285	5239	5185	5162	4970	4945	4870	4770	4665	4816	4859	4900	4976	5048	4934	4975	4721	4779	4557	4771	4774	4889	4891	4858	4844	4796	4685	4461	4584	4689	4624	4743	4895	4904	5004	4854	4809	4787	4586	4780	4840	5009	5030	5025	5017	4978	5033	4932	4821	4877
5261	5219	5290	5084	5175	5032	5060	4915	4834	4776	4754	4687	4815	4770	4825	4815	4924	4918	4872	4799	4859	4752	4792	5073	4830	4872	4749	4756	4599	4652	4708	4730	4823	4823	4898	4845	4788	4936	4830	4719	4813	4954	5021	5152	5002	4995	4945	4982	5003	4992
5381	5356	5254	5335	5182	5306	5070	5166	4967	4828	4786	4849	4742	4773	4916	4854	4798	4850	4859	4928	4895	4841	4818	4733	4800	4814	4792	4901	4922	4890	4782	4782	4787	4785	4757	4968	4819	4840	4782	4728	4898	5084	5037	5116	5041	5015	5077	4911	5028	4950
5122	5217	5102	5334	5103	5189	5204	5095	4971	4816	4865	4850	4893	4793	4668	4684	4910	4934	4789	4993	5032	4929	4711	4896	4755	4790	4838	4969	4859	4835	4735	4576	4827	4716	4679	4716	4798	4801	4931	5045	5043	5105	5010	5010	5063	4995	5231	4989	4992	4995
5133	5089	5055	5157	5085	5087	5116	5120	5028	4970	5140	4854	4984	4867	4693	4600	4714	4719	4878	4877	4905	4906	4956	4912	4824	4806	5020	4702	4882	4891	4767	4636	4766	4600	4512	4634	4684	4896	4883	4856	4909	4957	5039	5110	5164	4816	4851	4883	4935	5045
5116	4834	4841	5004	4875	4836	4848	5018	4998	5043	4921	4998	4867	4698	4864	4597	4534	4689	4877	4861	4785	4900	4860	4748	4786	4813	4792	4698	4850	4982	4800	4646	4776	4628	4594	4672	4707	4812	4883	4943	4957	4976	5086	5006	4958	4912	5144	4884	4739	4916
5213	5018	4891	4939	4863	4611	4763	4839	5127	5063	4986	4981	5023	4925	4806	4608	4674	4656	4710	4722	4664	4690	4715	4908	4863	4790	4609	4685	4699	4696	4663	4792	4765	4738	4823	4544	4656	4823	4902	5169	5084	4997	4921	4849	4934	4966	5091	5033	4927	4938
5229	5012	4979	5095	4686	4853	4723	4819	4783	4928	4839	5090	4865	4918	4962	4868	4823	4596	4627	4555	4553	4670	4722	4839	4831	4664	4604	4585	4680	4885	5051	4871	4759	4894	4779	4646	4738	4837	4834	4717	4984	4899	4962	4937	4836	5030	5068	4894	4928	4899
5207	5236	4986	4991	4855	4622	4673	4640	4805	4837	4758	4867	4701	4737	4713	4741	4692	4558	4447	4738	4462	4618	4709	4709	4622	4659	4722	4784	4725	4820	4984	4942	4833	4892	4960	4822	4800	4727	4830	4713	4816	4939	4931	4853	4669	4945	5073	4851	4879	4942
5553	5292	5133	5073	4846	4833	4876	4757	4790	4728	4783	4692	4669	4886	4851	4770	4676	4600	4684	4791	4696	4639	4687	4704	4819	4756	4642	4759	4824	4775	4924	5033	4900	4942	5164	5037	4876	4777	4772	4645	4942	4839	4846	4731	4909	4951	4859	5035	5007	5010
5668	5587	5218	5159	4891	5109	4872	4762	4730	4725	4607	4692	4548	4590	4635	4766	4735	4751	5005	4858	4709	4716	4664	4769	4531	4597	4701	4780	4899	4741	4876	4877	4776	4844	5088	5056	4780	4707	4685	4537	4839	4873	5045	4970	4746	4941	4986	5068	4950	4870
5380	5274	5062	5079	5012	5002	5086	4950	4989	4953	4838	4808	4651	4587	4449	4646	4802	4872	4992	4918	5070	4698	4863	4884	4798	4871	4811	4879	4629	4624	4711	4735	4599	4669	4775	4838	4903	4803	4768	4571	4775	4832	4715	5020	4924	4946	5038	5113	4984	5031
5216	5335	5194	5357	5165	5148	5009	5086	5054	4938	4927	4904	4757	4726	4781	4884	4884	4816	4895	5182	5339	5043	4877	4775	4828	4784	4838	4742	4746	4886	4809	4875	4740	4743	4723	4788	4748	4684	4709	4790	4653	4931	4842	4950	4886	4817	4805	4912	4859	5016
5010	5098	5046	4999	5029	4864	5044	4869	5054	4963	4918	4672	4712	4758	4798	4979	4901	4922	4993	5001	4984	5081	5190	5102	4904	4857	4753	4798	4739	4740	4826	4827	4692	4621	4672	4831	4887	4948	5032	4891	4734	4868	4789	4896	4933	4989	4804	4836	4953	5012
4843	4705	4630	4755	4829	4989	4975	4929	4989	5097	4972	5087	4932	4795	4831	4792	4821	5025	5017	5170	5099	4949	4950	5009	5021	4845	4833	4879	4774	4693	5041	4785	4749	4583	4783	4791	4774	4851	5017	4772	4771	4845	4835	4911	4784	4890	4829	4758	4732	5086
4875	4581	4737	4651	4775	4792	5077	5137	5044	5114	5108	5078	5195	5265	5018	4917	4898	4707	4816	4893	5101	5104	4926	4903	5057	5150	4792	4759	4818	4810	4769	4805	4807	4680	4852	4849	4985	5262	5130	4977	4938	4833	4795	4927	4796	4797	4931	4955	5057	5094
5056	4843	4744	4590	4534	4481	4612	4565	4861	4813	4803	4790	5043	4987	5183	5050	4945	4738	4587	4684	4863	5092	5067	4861	4988	4963	4861	4738	4642	4902	4769	4863	5009	4856	4875	4907	4818	5021	5143	4995	4889	4884	4607	4896	4847	4938	4913	5065	5026	5083
4989	4853	4777	4488	4230	4191	4366	4554	4507	4556	4729	4738	4774	4760	4799	4853	4831	4895	4723	4781	4665	4845	5101	5161	5051	4846	5079	4964	4739	4920	5006	4916	5024	4996	4843	4909	4859	5050	4925	4922	4880	4744	4671	4786	4826	4917	4888	4915	4993	5108
4952	4736	4676	4652	4434	4372	4368	4611	4651	4833	4842	4865	4869	4737	4825	4683	4638	4770	4859	4806	4843	4732	4876	5213	5188	5071	4830	4960	4976	4684	4931	4978	4737	4856	4857	4607	4701	4815	4943	4786	4953	4654	4697	4749	4830	4875	4825	5023	4781	5034
5208	5106	5023	5005	4741	4529	4525	4635	4775	4930	4869	5153	4988	5185	5095	4855	4862	4761	4861	4921	5063	4948	4907	4898	5269	5361	5140	4994	5106	4957	4794	5071	4942	4752	4950	4782	4764	4861	4790	4805	4957	4722	4688	4644	4785	4907	4971	4823	4863	4937
5446	5402	5420	5235	4962	4458	4388	4339	4389	4579	4631	4845	5013	5043	5205	5189	5256	4979	4852	4757	4863	5058	5121	4841	4917	5245	5223	4868	4906	4953	4787	4761	4907	4820	4992	4621	4663	4990	4914	4934	5054	4920	4660	4728	4786	4962	4946	4921	4889	5047
5811	5557	5335	5069	4873	4646	4387	4351	4344	4387	4449	4548	4520	4623	4863	5164	5293	5305	5063	4845	4835	4851	4974	4987	4767	4721	5202	4955	4971	4824	4965	4677	4966	4987	4785	4888	4802	5014	4890	5107	4965	4966	4755	4617	4798	4934	4964	4937	4974	5087
5721	5379	5107	5068	4986	4859	4666	4807	4513	4558	4428	4394	4442	4598	4734	4926	5181	5292	5374	5231	4664	4486	4644	4909	4819	4760	5061	5280	5038	4696	4951	4895	4831	5190	5108	5021	5055	4737	5001	4982	5059	4954	4923	4804	4807	4732	4895	4868	5023	5093
5492	5170	5065	5138	5242	5301	5084	5009	4915	4684	4617	4515	4494	4611	4596	4638	4948	5051	5417	5439	4963	4567	4584	4743	4907	4829	4778	5138	5242	4818	4915	5085	4725	4977	4839	4929	5058	4659	5053	4848	5026	4926	4787	4757	4863	4789	5012	4960	5161	5174
5277	5365	5347	5482	5404	5507	5458	5308	5178	5001	4687	4680	4694	4621	4648	4828	4678	4782	5082	5233	5051	4762	4511	4658	4923	5119	4819	5231	5294	5079	4833	5104	4932	4896	5063	4730	5041	4598	4810	4805	4843	4976	4799	4785	4787	4940	4998	5031	4944	5001
5312	5405	5792	5733	5537	5580	5415	5319	5135	4996	4849	4660	4979	4661	4838	4774	4777	4724	4757	4989	4982	4955	4706	4578	4805	5063	5041	5044	5284	5253	5027	5004	4900	4656	5016	4936	4863	4874	4698	4676	4676	4790	4663	4879	4936	4827	4918	5044	4917	5014
5283	5604	5719	5851	5596	5399	5377	5178	5060	5018	4785	4669	4841	4847	4805	4993	5035	4971	4695	4804	5059	5119	4928	4758	4754	4911	5057	4942	5178	5316	4857	4779	4892	4658	4845	4756	4675	4876	4567	4815	4621	4786	4712	4942	4858	4959	4784	4929	4914	5021
5176	5610	5439	5686	5483	5423	5290	5188	5144	4923	4622	4743	4695	4551	4818	5122	5075	5023	5109	4897	4995	5073	5146	4841	4551	4656	5119	4806	4988	5123	5000	4644	4993	4574	4735	4844	4760	4869	4646	4854	4758	4850	4925	4870	4839	4875	4751	4918	5032	5073
5392	5320	5258	5213	5317	5285	5176	5044	5025	4734	4514	4450	4438	4443	4625	4791	5019	5183	5192	4949	4828	5076	5126	4902	4413	4620	5077	5007	4702	5015	5022	4683	4919	4697	4551	4918	4803	4859	4811	4807	4729	4825	4846	4768	4763	4817	4732	4949	4875	4975
4979	5178	5039	4935	4843	4938	5170	5237	4913	4883	4622	4414	4417	4190	4534	4612	4703	5073	5055	4854	4632	4757	5140	5006	4676	4560	4959	4998	4740	5017	5105	4756	4797	4797	4643	4942	4803	4852	4963	4589	4742	4783	4797	4888	4727	4787	4591	4965	5054	4941
5012	4959	4776	4828	4722	4840	5088	5182	4989	5120	4918	4651	4384	4265	4361	4544	4664	5001	4935	4900	4799	4862	4964	5134	4696	4391	4665	4904	4768	4894	5142	4747	4852	4850	4565	4817	4586	4690	4880	4674	4788	4562	4935	4862	4724	4919	4918	5060	4879	5116
4695	4572	4541	4611	4688	4799	5139	5211	5221	5254	4992	5029	4606	4360	4412	4513	4574	4929	4918	4650	4748	4753	5077	5030	4818	4379	4713	4943	4824	4789	5268	4945	4701	4886	4531	4751	4719	4664	4771	4761	4867	4656	4889	4888	4936	4882	4985	5036	5131	5144
4647	4347	4355	4435	4605	4944	5273	5285	5351	5507	5005	5077	4828	4569	4427	4340	4473	4824	4723	4698	4655	4622	4785	5019	4703	4465	4616	4978	4767	4815	5045	5030	4722	4750	4566	4634	4728	4754	4953	4715	4889	4673	4914	4776	4987	5107	5066	5044	5064	4997
4374	4292	4280	4423	4499	4904	5083	5409	5473	5441	5248	5149	4831	4557	4262	4314	4445	4732	4857	4778	4567	4750	4776	5090	4881	4567	4635	4927	4671	4476	4982	4864	4599	4789	4697	4674	4793	4767	4903	4781	4830	4750	5019	5017	4973	4975	4946	4947	4952	5130
4351	4202	4168	4353	4472	4655	4941	5248	5398	5470	5320	5180	4826	4623	4480	4283	4455	4653	4877	4911	4790	4607	5030	5112	5011	4491	4446	4839	4642	4695	4934	4915	4509	4882	4543	4647	4776	4912	4937	4814	4954	4805	4853	4922	4904	4840	4872	4867	4842	5061
4425	4371	4209	4292	4388	4635	4950	5182	5399	5380	5112	5055	4825	4680	4463	4440	4518	4653	4873	4704	4608	4543	4918	5107	4994	4446	4597	4868	4712	4753	5014	5018	4797	4799	4464	4802	4807	4814	5019	4694	4783	4711	4914	4796	4989	4801	4725	4737	4903	4849
4551	4179	4247	4230	4201	4363	4681	5015	5133	5259	5134	4806	4771	4583	4378	4350	4428	4479	4665	4541	4386	4594	4952	5089	5006	4523	4636	4936	4674	4783	5136	4866	4783	4791	4652	4677	4762	4796	4929	4711	4825	4664	4710	4913	4932	4954	4787	4810	4663	4942
4619	4285	4258	4061	4207	4346	4429	4781	4900	4981	5024	4908	4815	4547	4554	4559	4637	4668	4784	4501	4387	4558	5101	5135	4881	4533	4562	4795	4606	4679	5042	4825	4826	5012	4572	4736	4672	4573	4937	4830	4699	4848	4912	4974	4952	5019	4692	4818	4872	4895
4735	4328	4316	4195	4242	4411	4725	4917	4946	4867	5020	4937	4771	4767	4696	4764	4745	4776	4798	4521	4574	4594	5159	5172	4753	4472	4707	4668	4506	4650	4817	4903	4866	4771	4455	4800	4726	4736	4838	4832	4828	4716	4846	4977	5034	4812	4645	4713	4801	4838
4550	4415	4500	4312	4284	4364	4655	4673	4979	5110	5098	5088	4882	5014	4784	4782	4890	4709	4478	4297	4446	4860	5251	5056	4825	4635	4578	4578	4510	4671	4807	4910	4805	4728	4553	4738	4775	5014	5013	4984	4890	4750	4763	4797	4720	4900	4675	4708	4745	4915
4564	4618	4417	4402	4428	4316	4703	4761	4949	5100	5254	5343	5334	5110	5215	5079	4902	4711	4260	4238	4431	4929	5048	5049	4732	4828	4720	4482	4413	4892	4788	4778	4918	4835	4673	4919	4837	5047	5088	4987	4945	4834	4836	4771	4733	4715	4677	4823	4769	4963
4562	4549	4592	4409	4466	4613	4829	4907	5194	5319	5304	5572	5538	5304	5386	4989	4861	4459	4243	4389	4671	5079	4971	4765	4683	4859	4756	4483	4548	4875	5002	4958	5038	4783	4872	4813	4938	5210	5275	5098	4693	4914	4864	4909	4699	4778	4669	4840	4911	5154
4488	4561	4566	4580	4570	4823	5036	5104	5347	5693	5687	5862	5761	5637	5330	5084	4670	4475	4218	4567	4890	5139	5090	4820	4920	4898	4695	4439	4734	5022	4956	5137	5277	4867	4930	4955	4995	5166	5071	5210	4876	4973	4912	4894	4875	4871	4739	4879	4877	4853
4303	4255	4365	4342	4652	4780	5118	5424	5588	5965	5824	5728	6034	5597	5129	4942	4484	4369	4480	4759	4975	5089	4978	5049	4992	5049	4602	4493	4920	4970	4887	5209	4914	4682	4779	4735	4987	4994	5176	5088	4995	4918	5105	5086	4903	5032	4759	4661	4886	5012
4472	4154	4128	4181	4506	4656	4917	5324	5595	5686	5885	5684	5697	5363	4990	4454	4473	4341	4779	4887	5119	4874	4876	5205	5115	4756	4567	4756	4886	4786	5214	5180	4975	4839	4690	4569	5025	5035	5239	5006	5078	4888	5081	4828	5017	4666	4623	4684	4858	4992
4419	4139	4063	3962	4075	4388	4681	4909	5159	5440	5489	5438	5220	5038	4757	4664	4468	4442	4616	4650	4635	4746	5029	5073	5053	4595	4663	4797	4650	4761	5226	5193	5038	4718	4806	4845	4884	5037	5314	5127	4871	4839	4876	4779	4771	4677	4747	4806	4993	5083
4520	4396	4302	4241	4265	4378	4641	4746	4995	5187	5061	5146	5146	5095	4700	4763	4718	4504	4517	4382	4528	5039	5290	5192	4775	4805	4766	4940	4704	5070	5178	5147	4914	4915	4680	4908	4950	5184	5293	5182	4986	4634	4665	4673	4823	4790	4662	4825	5023	5200
4505	4576	4767	4676	4543	4660	4996	5131	5154	5287	5255	5240	5266	4996	4997	4771	4484	4326	4356	4482	4858	5083	5222	5051	4867	4801	4859	4728	4884	5203	5194	4881	5017	4713	4575	4959	4972	5002	5051	4950	4784	4765	4726	4999	4817	4720	4853	5061	4953	5159
4189	4371	4513	4700	4788	4903	5212	5259	5434	5467	5632	5537	5275	5172	4941	4483	4430	4363	4400	4812	5116	5290	5278	5008	5036	4854	4795	4690	5140	5136	4924	5087	5002	4629	4709	4693	4907	4990	4984	4987	4896	4791	4643	4919	4819	4706	4665	4871	4974	5073
4269	4279	4282	4404	4560	4834	5029	5214	5489	5570	5530	5396	5184	4786	4485	4252	4265	4453	4634	4906	5307	5279	4925	5140	4965	4662	4537	4820	4952	4941	4933	4955	4704	4610	4675	4737	4891	5008	5078	5006	4923	4862	4799	4863	4847	4719	4850	4862	5020	4979
4384	4382	4194	4237	4524	4702	5009	5026	5183	5355	5143	5237	5002	4540	4359	4374	4425	4580	4781	4864	5042	5134	5157	5040	4929	4538	4550	4735	4793	4870	5066	4770	4663	4692	4445	4791	5029	5008	5161	5067	5037	4796	5009	4840	4836	4747	5003	5011	5022	5111
4492	4544	4544	4580	4655	4884	4991	5103	5320	5394	5226	5029	4952	4627	4514	4516	4591	4547	4686	4785	5076	5098	5102	4923	4598	4479	4604	4704	4826	4925	4961	4743	4611	4731	4713	4777	4849	5173	5190	4974	4923	5069	4936	4916	4864	4940	4966	5075	4865	5043
4342	4495	4592	4871	5141	5322	5478	5625	5749	5621	5421	5186	4862	4611	4430	4243	4311	4434	4808	5073	5286	5019	4762	4654	4531	4578	4585	4803	4816	4941	4869	4815	4645	4502	4755	4848	5040	5109	4908	5048	4976	4967	4883	4980	4898	4923	4966	5000	4990	4965
4305	4430	4513	4763	5141	5299	5470	5675	5645	5653	5357	5241	4842	4517	4242	4377	4446	4776	5156	5198	5175	5032	4904	4690	4537	4513	4494	4853	5030	5052	4761	4679	4553	4497	4757	4948	5163	5041	5063	4921	4869	4914	5056	5007	4862	4970	4955	5079	5036	4976
4641	4731	4694	4887	5021	5261	5327	5467	5594	5474	5242	4851	4702	4541	4309	4471	4698	4748	4978	5237	5139	5027	4872	4652	4431	4365	4753	4785	4897	5104	5050	4782	4706	4426	4779	5051	5167	5103	5159	5020	5087	4966	5128	5026	4991	4866	4933	4906	5136	5020
4808	4803	5056	5104	5336	5530	5472	5477	5353	5302	5059	4943	4774	4491	4496	4643	4673	4898	4968	5098	5178	5123	4764	4677	4511	4602	4849	4996	5130	4974	4965	4840	5034	4900	5010	5152	5220	5152	5019	5032	5028	4899	4815	5088	4866	4872	4886	5060	5120	5004
5061	4997	5215	5312	5602	5527	5492	5444	5275	5042	4874	4534	4383	4266	4476	4606	4801	4994	5249	5191	5046	5088	4799	4565	4752	4556	4922	5122	5036	5145	4891	4972	4793	4939	5085	5054	5102	5016	5017	4910	4916	4948	5180	5016	5069	4994	4868	4817	4975	4992
5521	5513	5744	5721	5783	5583	5248	5128	5072	4916	4608	4366	4299	4400	4563	4754	4991	5183	5304	5090	5032	4868	4811	4788	4717	4836	5139	5164	5296	5211	5072	4967	4789	4864	5043	5213	4991	5010	4875	4903	5024	5115	5043	4932	5013	4908	4900	4997	4983	5168
5569	5536	5800	5921	5683	5658	5313	5313	4981	4779	4506	4424	4420	4463	4693	4863	5035	5221	5391	5278	5080	4937	4725	4524	4541	5002	5262	5208	5165	5090	4849	4905	4812	5026	5197	5110	5151	5201	4943	4977	4918	5009	5070	5079	4889	4940	4942	5022	5067	4894
5785	5727	5928	5900	5514	5262	5069	4841	4595	4496	4349	4306	4355	4673	4654	5016	5002	5295	5495	5194	4908	4834	4622	4761	4738	4717	5052	5216	5241	5109	4987	4973	4868	5054	5092	5006	5147	4967	4752	5028	4908	5010	5084	5106	5194	5038	5046	4925	4888	4897
5953	5821	5779	5777	5469	5014	4906	4589	4388	4374	4343	4404	4442	4757	4757	4988	5031	5311	5036	5001	4702	4685	4737	4797	4856	4971	5097	5068	5036	4908	4906	4857	4879	4908	4957	5047	4892	4781	4865	4829	5141	5067	4971	4877	4887	4957	5087	4981	4940	5024
6077	5778	5665	5573	5242	4953	4713	4534	4452	4297	4474	4501	4703	4852	5089	5204	5049	5136	5093	4834	4658	4656	4743	4892	5038	5013	5096	5023	5062	4863	4832	4775	4894	5060	4801	4912	4645	4759	4819	4902	5025	5262	5012	5115	4938	5149	5119	4860	4918	4841
5772	5682	5410	5243	4979	4625	4546	4373	4301	4321	4467	4820	4863	5117	5166	5230	5271	5162	4920	4850	4597	4753	4871	4768	5030	5240	5008	5015	4883	4764	4802	4813	4960	4892	4922	4722	4855	4717	4956	5142	5140	5148	5179	5098	4980	4815	4876	4908	4890	4833
5577	5229	5080	4955	4579	4220	4331	4255	4373	4450	4596	4894	4965	5044	5179	5214	5055	4934	4923	4820	4644	4738	4696	4790	5039	4948	5004	4993	4858	4951	4706	4666	4920	5005	4941	4998	4746	4755	4933	5056	5115	5120	5124	5060	4822	4893	4788	4713	4834	4836
5281	5069	4834	4758	4484	4289	4168	4277	4396	4589	4721	5057	5039	5153	5245	5213	4976	4763	4832	4769	4805	4869	4852	4923	5128	5075	5014	4888	4859	4804	4688	4802	4905	5108	4905	4920	4765	4906	4967	4992	4988	4972	4949	4945	4817	4806	4912	4785	4954	4894
4955	4726	4536	4568	4214	4159	4276	4470	4448	4766	5036	5103	5122	5225	5090	4966	4966	4862	4844	4798	4857	4912	5082	5026	5158	5081	4958	4856	4784	4876	4949	4876	4931	4954	4761	4894	4703	4838	4966	4949	4982	4930	4921	5015	4764	4941	4969	5088	5027	5048
4643	4265	4372	4180	4267	4289	4445	4605	4756	5044	5115	5277	5295	5221	4980	4957	4802	4853	4621	4739	4887	4980	5151	5129	5168	5080	4839	4805	4765	4675	4859	4986	4944	4909	4890	4860	4903	4969	5110	5114	5046	5022	4921	4863	4962	4952	4906	4984	4917	5054
4308	4247	4219	4282	4237	4324	4546	4908	5008	5128	5308	5268	5091	5210	4835	4795	4639	4633	4719	4748	4831	5039	5114	5224	5098	4913	4858	4586	4601	4748	4925	4996	5062	4983	4783	4950	4914	5132	5056	5050	5015	4942	4962	4940	5074	5055	5115	5058	4938	5172
4542	4304	4586	4539	4442	4617	4704	4988	5052	5065	5297	5235	5128	5018	4950	4737	4692	4548	4596	4858	4905	5140	5000	5000	4802	4842	4772	4669	4675	4764	4885	5223	5117	5144	4976	4798	5031	5234	5001	5122	5015	4992	5013	5024	5284	5245	5097	5160	5235	4969
4640	4690	4719	4682	4894	4998	5012	5237	5167	5065	4995	5152	4901	4781	4757	4737	4706	4763	4729	4863	4948	5063	5072	5051	4812	4677	4747	4585	4856	4834	4989	5024	5042	4885	4846	5064	4897	5128	5151	5096	4962	5131	5177	5299	5198	5210	5022	5104	5036	4898
4942	4981	5009	5161	5117	5185	5416	5350	5189	5178	5054	5012	4800	4738	4812	4728	4751	4906	4963	4929	5043	4980	4919	4862	4877	4646	4680	4792	4957	5055	5059	5077	4928	4898	4966	5031	5251	5133	5150	4956	5109	5166	5276	5274	5366	5169	5035	5168	5048	4964
4970	5000	5192	5121	5269	5318	5369	5320	5171	5064	4950	4799	4678	4725	4700	4654	4880	5007	5129	5041	4943	5207	4868	4860	4600	4780	4809	4942	5107	5205	5157	4951	4980	4980	5027	5133	5116	5110	4912	5099	5023	5130	5333	5294	5166	5122	5090	5140	5020	5083
5187	5103	5281	5200	5337	5281	5226	5219	5076	5051	4836	4559	4543	4733	4641	4742	4915	4895	5030	4990	4945	4850	4876	4842	4914	4892	4913	4857	5151	5168	5219	5125	5148	5023	5107	5190	5200	5071	5068	4982	5002	5040	5283	5330	5195	5152	5070	5070	5014	5194
5337	5304	5104	5286	5200	5058	4872	5004	4794	4879	4746	4662	4565	4740	4825	4864	4911	4942	4919	5024	5042	4818	4882	4787	4882	4926	5003	5259	5231	5125	4991	5012	5000	4890	5134	5135	5049	4969	5056	5044	5083	5188	5096	5149	5094	5092	5134	5160	5142	5189
5442	5243	5111	4983	4821	4752	4849	4572	4708	4716	4783	4770	4724	4846	4855	4813	4969	4964	4875	4755	4904	4766	4820	4825	5070	5054	5145	5026	5036	5043	4964	4915	5013	5110	5130	5029	5037	5016	5156	5044	5108	5256	5053	5008	5104	5184	5220	5377	5239	5194
5482	5252	5015	4899	4803	4607	4523	4454	4491	4644	4680	4825	4861	5012	4962	4982	5028	5004	4848	4663	4564	4804	4923	4990	4927	5219	5145	5072	4864	4838	4752	4877	5006	5173	5086	5066	4852	4854	5019	5051	5244	5064	4893	4987	5013	5066	5358	5288	5124	5112
5425	4924	4948	4683	4616	4425	4607	4335	4569	4564	4564	4846	4903	4919	5084	5160	5186	4964	4614	4509	4610	4804	4697	5032	5027	5014	5128	4909	4813	4863	4698	4684	4993	5072	5043	4998	4970	5027	5065	5056	5122	5024	4994	4772	5052	5202	5340	5213	5133	4888
5105	4875	4762	4826	4684	4595	4661	4724	4748	4901	4900	4775	5025	5065	5079	5208	5126	4902	4812	4785	4854	4800	4980	4970	5076	5162	5081	4964	4735	4780	4917	4775	5052	5018	5034	4938	4975	4949	5100	5045	5123	4747	4826	4954	4998	5154	5129	5025	5066	4946
4928	4730	4864	4826	4753	4711	4882	4851	5075	5102	5080	5053	4944	5162	5103	4946	4983	4961	5017	4985	4825	4887	4913	4989	5046	5067	4919	4726	4906	4801	4901	4977	4916	5054	5080	5002	5024	5080	5011	4977	4843	4902	5011	4946	5060	5065	5011	5027	5062	5018
4849	4709	4719	4730	4700	4834	4920	4904	5291	5118	5146	4988	5045	4774	4858	4755	4762	4841	4971	5032	4974	5003	4910	4919	4921	4822	5003	4946	4980	5016	5108	5041	4995	4959	4982	4904	5003	5014	4965	4814	4870	4744	4836	5006	5109	4855	4938	4961	4966	5140
4812	4798	4674	4790	4845	4989	5104	5136	5132	5099	5114	4993	4739	4650	4648	4681	4726	4823	4900	5018	4980	4988	5110	4881	4886	4820	4868	4968	5214	5165	5060	5037	4963	4870	4884	4841	4827	5007	4910	4745	4819	4906	5018	4942	4924	4776	4984	4987	5194	5134
4979	4894	4800	4883	4989	5088	5206	5156	5164	5067	5019	4979	4769	4682	4508	4626	4711	4748	4882	4986	5014	5010	4976	4986	4840	4776	4891	5223	5229	5231	5178	4897	4664	4670	4799	4889	4972	4987	4794	4916	4916	4878	5105	5013	5043	4881	4850	5005	5131	4992
5003	5061	4945	5022	4988	4875	4897	4999	5098	5086	4952	4908	4709	4744	4677	4783	4912	4885	4936	4991	5098	4940	5027	4930	4858	4941	5015	5013	5062	5055	4869	4900	4862	4714	4991	5038	4941	4990	4787	4946	4966	4909	5007	4976	4925	4854	4969	5017	5100	5165
5311	5086	5041	4900	5012	4801	4694	4759	4641	4848	4862	4724	4953	4835	4910	5035	5027	5065	4828	4852	4837	4956	4917	4935	4889	4997	5016	5040	4960	4981	4865	4796	4800	4920	4967	5014	4776	4899	4934	5132	5231	4971	4968	4973	4833	4977	5069	4868	4864	4925
5423	5277	5221	5082	4936	4776	4764	4547	4628	4663	4745	4824	5014	5071	5171	5293	5169	5188	4911	4798	4723	4940	4954	5087	5080	5226	5167	5065	4943	4761	4729	4876	4994	5107	5058	4911	4814	4858	5142	5125	5197	5030	5005	4906	4823	4941	4972	5016	4631	4940
5570	5373	5100	5055	4837	4825	4602	4540	4634	4638	4831	4868	4973	5244	5278	5205	5293	5271	4951	4980	4776	4980	4931	4991	5069	5091	5152	4906	4949	4767	4972	5085	5069	5110	5141	5087	4887	4819	5043	5169	5169	5097	4845	4842	4719	5003	4950	5013	5015	4954
5289	5050	5002	4981	4797	4978	4966	4719	4656	4758	4787	4962	4945	5074	5088	4972	4974	5100	4927	4808	4957	5060	4796	4961	4904	4904	4874	4911	4905	4835	4931	5066	5061	5128	4942	5097	4963	5177	5121	5009	4969	5097	5011	4749	5007	5019	5091	4915	5083	5107
4881	4724	4680	4757	4817	4915	5052	5034	5173	5049	5109	4933	5006	4960	4937	4898	4849	4938	4952	5026	5034	4860	4831	4650	4805	4824	4928	4906	4954	4963	5195	5063	5012	4934	4837	5093	4973	5053	4983	4798	4980	4923	4925	5040	4981	5055	4913	4942	5149	5041
4701	4677	4727	4752	4979	5232	5293	5292	5114	5242	5077	4735	4990	4657	4711	4497	4734	4898	4981	5170	5013	5103	4871	4577	4570	4719	4895	4920	5060	5139	5187	5089	4888	5019	5105	5063	5253	5172	4902	5077	5071	4989	5014	5208	5209	5028	5021	5052	5050	5050
4767	4654	4729	4701	5144	5339	5252	5094	5123	5119	5194	4927	4952	4748	4674	4668	4724	4939	4940	5162	5156	5143	4848	4731	4671	4805	4910	5063	5321	5130	5116	5123	5012	4871	5059	5269	5208	5255	5036	4964	5090	5201	5248	5279	5045	5037	4983	4908	5061	5122
4887	4772	4808	4971	5049	5002	5216	5038	5137	5210	5075	4989	5008	4741	4904	4722	4990	5077	5205	5129	5208	5170	5083	4943	4877	4962	5068	5130	5143	5117	5230	5078	5000	5197	5104	5153	5123	5218	5123	5076	5061	5212	5226	5019	4971	4886	4775	4964	5101	5228
5181	4906	5041	4864	5068	5050	5001	4891	4986	5063	5054	5159	5008	5006	4992	5006	5053	4856	5016	5162	5109	5029	5020	5140	5083	4968	5102	5019	5007	5096	5126	5192	5196	5143	5171	5149	5097	5082	4988	5115	4923	5057	5100	4987	5168	5109	5118	4955	5146	5005
5244	4982	4997	4980	4835	4902	4909	4735	4941	4930	5141	5108	5240	5339	5130	4920	4861	4737	4833	4702	4855	5087	5190	5247	5134	5081	5007	4928	4892	4832	5018	5177	5167	5210	5188	4908	4939	5150	4987	5091	5023	5027	5060	5057	5034	5241	5179	5011	5050	5038
5088	5094	4989	4870	4847	4742	4772	4811	4882	4992	4978	5174	5321	5122	4974	4898	4844	4692	4516	4780	4754	4800	5059	5031	5186	5076	4966	4834	4890	5007	5076	5256	5088	5304	4933	5016	4971	4971	5145	5140	4971	4962	4963	5111	5082	5312	5267	5204	4917	4862
5323	5048	5110	5025	4789	4827	4899	4732	4922	4940	4949	5000	5130	5046	5234	4951	4827	4673	4629	4636	4718	4862	4957	5075	5130	5062	4862	4950	4961	4863	5064	5298	5083	5055	5110	5129	4870	4903	5146	5127	5092	5108	5043	5013	5133	5111	5111	4937	4964	5023
5356	5191	5094	5018	4937	4852	4920	4862	4795	4775	4883	4777	4968	4821	4995	5098	4965	4969	4803	4845	4706	4980	5032	4996	5055	5099	5243	5014	5144	5082	4975	5167	5137	5108	5168	5170	4988	5124	5159	5231	5087	5066	5054	4985	5078	5152	5092	5037	5018	5032
5316	5326	5306	5335	5347	5156	4957	4916	4628	4710	4517	4796	4629	4787	4950	4878	4983	5039	4988	4776	4767	4869	4803	4895	5166	5217	5276	5285	5222	5015	4923	4970	5017	5188	5291	5373	5082	5051	4987	5125	5081	5198	5233	5017	4916	5165	5086	5132	5223	5120
5516	5442	5462	5362	5464	5134	5105	4901	4817	4705	4529	4655	4638	4739	4782	4942	5006	4993	5043	4888	4667	4742	4781	4943	5139	5186	5363	5216	5131	4860	4989	4904	5049	5191	5334	5236	5157	5137	5009	5141	5150	5149	5101	5025	5069	5038	5124	5124	5318	5156
5339	5379	5275	5346	5353	5238	5260	5136	4988	4647	4660	4499	4673	4780	4707	4897	5030	4978	5190	4887	4818	4654	4707	4857	5024	5122	5192	5256	5187	5009	4946	5030	5031	5154	5295	5200	5255	5009	4997	4981	5117	5187	5182	5007	5067	4808	5106	5199	5099	4956
5335	5388	5343	5343	5171	5287	5308	5248	5181	4931	4874	4625	4510	4550	4734	4974	4958	4975	5046	4996	4999	4826	4715	4731	4937	4859	5192	5187	5135	5294	5127	4935	5031	5178	5140	5047	5296	5122	4877	5172	5064	4959	5052	5038	4963	4998	5066	5049	5053	4870
5180	5253	5139	5221	5185	5144	5185	5197	5274	4969	5002	4612	4662	4596	4686	4852	4903	4867	4996	5187	5179	4984	4703	4830	4690	4776	5055	5098	5361	5347	5222	5006	4976	4998	4893	5093	5179	5088	5162	5078	4997	4889	5022	4811	4895	4924	4832	4994	4966	4948
4890	5040	5034	5182	5226	5238	5188	5199	5246	4990	5017	4802	4661	4534	4466	4685	4791	4876	5014	5118	5019	4871	4939	4894	4743	4988	4961	5057	5190	5304	5118	4976	4851	4835	5023	5057	5205	5076	5066	4964	4846	4864	4997	4835	4950	4913	4832	4898	4960	4834
4866	4960	5046	5076	5177	5125	5161	5143	5093	4935	5096	4893	4919	4516	4462	4575	4755	4601	4973	5000	5035	4939	5062	4818	4899	4711	5105	4999	5012	4989	4920	4990	4709	4718	4904	4906	5128	5020	5023	4975	4990	4957	5025	5033	4875	4947	4870	4697	4898	4847
4825	4814	4803	4900	4970	5134	5124	5226	5030	5208	5199	5100	5023	4622	4932	4634	4689	4809	4889	5078	5083	5207	5123	5122	4994	4832	4723	4915	5119	5019	4944	5158	4889	4729	4825	4991	5112	5106	5062	4928	4891	4891	4992	5032	4863	4885	4739	4795	4920	4926
4957	4862	4760	4866	4809	4954	5035	5257	5189	5310	5399	5204	4947	4939	4787	4914	4649	4837	4802	4857	5030	5211	5247	4933	4971	4761	4766	4717	4942	5035	5042	5125	4933	4992	4892	4884	5033	5125	5084	4924	4972	4972	4956	4846	4990	4861	4784	4766	4821	4760
4927	4953	4849	4760	4750	4756	4881	5001	5042	5125	5142	5108	4931	4805	4543	4716	4648	4669	4771	4820	4976	5149	5106	5118	4977	4743	4523	4780	4939	5020	5141	5072	5187	4919	4798	4899	4832	4983	5043	4956	4787	4789	4891	4912	4921	4913	4832	4726	4866	4958
4936	4923	4711	4935	4700	4649	4791	4846	4917	5027	5085	4882	5037	4912	4703	4707	4594	4676	4763	4797	4993	5027	5044	5139	4984	4851	4840	4691	4826	4992	5027	5001	5085	4965	4831	4741	4735	5041	5040	4871	4907	4737	4867	4907	5043	5075	4926	4831	4935	5124
5023	4961	4771	4850	4552	4765	4629	4796	4840	4921	4983	5176	5191	5080	4964	4832	4785	4631	4653	4847	4827	4996	4934	5157	5088	4904	4948	4662	4723	4924	5113	5093	5088	4960	4891	4752	4838	4901	5114	5075	5038	4934	4842	4878	5146	5140	5140	4758	4906	4927
5293	4879	4689	4712	4632	4598	4690	4865	4881	5158	5163	5125	5262	5312	5216	4951	4984	4714	4661	4648	4745	4976	5172	5076	5115	5012	4845	4778	4491	4751	4987	5011	4941	4963	4969	4740	4881	5006	5183	5147	4744	4905	4820	4939	4879	4988	4919	4828	4894	4962
5370	5250	4913	4884	4491	4799	4661	4772	4870	5084	5128	5259	5095	5051	5208	4988	4995	4725	4575	4471	4699	4825	5089	5098	5054	5096	4886	4707	4720	4681	4861	5162	5020	5002	4928	4871	4876	4889	5006	5029	5024	4850	4892	4749	4771	4852	5016	4921	4824	4898
5432	5137	5018	4888	4755	4752	4671	4515	4846	4891	5062	5109	5195	5000	5119	4979	4841	4919	4516	4602	4535	4883	4975	5117	5044	4922	5002	4898	4615	4715	4908	4961	4881	5096	4802	4854	4599	4656	4877	4954	5001	4842	4694	4717	4822	4965	5045	4898	4813	4881
5354	5315	4930	5016	5044	4830	4640	4591	4655	4654	4818	4915	5156	5020	5040	4992	4983	5045	4822	4792	4702	4764	4957	4894	4950	5041	4766	4767	4788	4629	4769	4928	4987	4997	4988	4712	4694	4796	4870	5123	4966	5001	4769	4762	4885	5111	5040	5038	4833	4848
5611	5120	5143	4887	4759	4778	4695	4693	4526	4668	4763	4824	5058	5133	5201	5256	5090	5025	4953	4707	4636	4687	4789	4908	4966	5090	5017	4894	4697	4678	4773	4915	4947	5012	4951	4632	4704	4804	4830	4874	4996	4951	4826	4786	4803	5087	5032	5092	4830	4887
5726	5359	5210	4935	4798	4652	4789	4607	4604	4579	4664	4823	5094	5090	5323	5165	5188	5183	4927	4827	4611	4736	4601	4699	4999	5120	5045	4958	4754	4763	4668	4752	4967	4881	4893	4789	4973	4840	4732	4935	4962	5010	4923	4879	4987	4950	5081	5055	4787	4907
5717	5500	5119	5014	4958	4664	4729	4805	4636	4795	4731	4911	5105	5287	5249	5108	5234	5120	4853	4801	4752	4647	4873	4884	4961	5052	4956	4916	4915	4746	4679	4808	4858	4994	5073	4932	4878	4715	4813	4850	4843	5134	5021	4986	4827	4979	5118	5056	5088	4914
5535	5411	5553	5380	5158	4911	4833	4715	4755	4812	4817	4920	4909	4854	5112	5175	5066	5176	4873	4774	4638	4781	4806	4857	4961	5062	5158	5003	4923	4698	4824	4672	4824	5160	5118	4955	4877	4816	4828	5081	5068	5282	5081	4836	5002	4964	5024	4944	5020	4858
5553	5567	5443	5574	5189	4872	4746	4814	4568	4664	4673	4638	4719	4770	4897	5099	5132	5209	5105	4990	4660	4734	4702	4820	5016	5051	5029	5051	4885	4933	4781	4810	4926	5052	4974	4932	4814	4836	4905	5104	5199	5249	5055	4933	4992	4960	5004	5300	5023	4902
5511	5634	5408	5533	5239	5080	4795	4499	4600	4521	4501	4539	4642	4886	5060	5170	5231	5177	5184	5074	4692	4798	4720	4939	4952	5104	5417	5255	5079	4920	4887	4698	4765	4926	5156	5067	4861	4843	4817	4995	5113	5046	4945	4972	4944	5170	5100	5158	5075	4938
5613	5425	5310	5307	5171	5046	4973	4656	4618	4352	4594	4622	4771	4925	5252	5227	5290	5292	5005	4998	4933	4830	4581	4872	4899	5272	5199	5035	5067	4774	4821	4788	4840	5014	4993	5312	4794	4735	4826	5015	4998	5032	5026	5080	5044	5057	5078	5128	5047	4866
5318	5272	5152	5178	5195	4921	4994	4943	4768	4707	4712	4558	4773	5083	4965	5195	5362	5194	5064	5056	4746	4715	4719	4635	4833	5035	5228	5177	4999	4840	4663	4775	4834	4891	5152	5184	4924	4782	4804	4839	5103	5168	5201	5035	4978	5026	5063	5116	5086	4781
5397	5383	5353	5207	5334	5158	5181	4950	4870	4823	4712	4689	4704	4814	4842	5094	5223	5384	5051	5009	4903	4731	4760	4755	4895	4865	5154	5075	4887	4776	4787	4932	4879	4970	5147	4965	5034	4823	4815	4894	5071	5263	5195	5087	4837	4969	5057	5000	4942	4913
5365	5371	5412	5428	5275	5266	5163	4946	4814	4713	4682	4604	4545	4666	4851	5197	5168	5312	5183	4970	4740	4777	4643	4871	4806	4923	4998	5060	5009	4751	4730	4768	4770	4889	4960	4983	4931	4837	4932	4782	4818	5123	5047	4874	4729	4995	4978	5001	5117	4940
5509	5341	5352	5418	5277	5291	5083	4819	4897	4528	4596	4501	4684	4767	4945	5006	5182	5230	5231	5023	4714	4522	4576	4651	4802	4872	4946	5048	4994	4871	4716	4641	4617	4952	4969	4851	5004	4759	4781	4931	4942	4972	4895	4846	4784	4818	4886	4994	4960	4955
5199	5227	5306	5148	5046	5130	5276	4956	4896	4695	4674	4759	4752	4768	4999	5026	5134	5094	5101	4912	4735	4632	4386	4723	4774	4780	5012	5038	5039	4667	4642	4424	4780	4902	5087	4899	4847	4838	4699	4792	4821	4947	4988	4894	4864	4850	5035	5115	5041	5096
5046	5198	5040	5166	5115	5101	5224	5345	5048	4848	4680	4666	4786	4763	4984	5075	4975	4938	4915	5041	4699	4577	4473	4588	4618	4828	5037	4995	5073	4902	4699	4567	4698	4763	4944	5064	4958	4976	4832	4703	4894	5010	5102	5024	4850	4932	5049	5167	5276	5106
5239	5255	5273	5370	5085	5112	5176	5175	5041	4736	4713	4493	4561	4736	4918	4989	5049	4977	4976	4985	4774	4567	4477	4430	4669	4899	5102	4977	5132	4854	4662	4618	4710	4849	5082	5078	4954	4895	4740	4731	4978	5135	5025	4906	4959	4898	5108	5187	5175	5152
5477	5362	5366	5450	5135	4927	5030	4947	5024	4739	4693	4426	4390	4680	4832	4990	5199	5166	5057	5045	4968	4738	4595	4501	4658	5033	4977	4981	4945	4830	4665	4643	4704	4905	5057	5009	5011	4965	4758	4786	5021	5115	5160	5020	4824	5032	5053	5136	5164	5156
5355	5280	5352	5345	5229	4868	4806	4832	4843	4841	4788	4736	4655	4625	4915	5020	5284	5289	5154	5203	4877	4735	4516	4728	4679	4825	4976	5044	4991	4868	4682	4554	4679	5026	5193	5034	4996	4760	4876	4894	5073	5284	5163	5184	5012	5087	5235	5355	5039	5031
5219	5122	5161	5231	5079	5181	4819	4905	5016	4804	4915	4700	4778	4796	4773	4970	5110	5278	5157	5147	5078	4756	4690	4735	4755	4895	5017	5011	4933	4925	4678	4770	4734	4974	5020	5149	5009	4840	4931	5048	5103	5283	5173	5233	5012	4970	5120	5140	5225	5121
5352	5098	5211	5256	5393	5225	5065	4952	4822	4733	4666	4770	4730	4791	4915	4912	5134	5147	5134	5116	5009	4796	4734	4597	4874	4880	5152	4970	5063	4978	4823	4867	4795	5004	5108	5176	4999	4704	4875	4911	5157	5196	5254	5185	4922	4815	4978	5251	5102	4970
5517	5348	5180	5271	5391	5249	5082	4946	4764	4675	4636	4740	4699	4811	4886	5031	5225	5189	5247	5108	4989	4854	4678	4614	4898	4912	5051	5013	5005	4737	4709	4833	4771	4940	5012	5037	4987	4884	4922	4951	5164	5070	5011	5015	4862	4985	5173	5207	5011	4972
5581	5453	5263	5201	5117	5037	5111	4885	4707	4748	4666	4747	4868	5059	5142	5203	5352	5230	5209	5040	5046	4747	4588	4640	4832	4860	5119	5145	5042	4794	4713	4635	4681	4782	4945	5090	4926	4773	4733	4898	4852	5092	4980	4902	4874	5015	4938	5186	5018	5042
5425	5399	5224	5186	5007	5030	5076	5033	4962	4864	4769	4669	4616	4992	5102	5272	5296	5142	5077	4975	4952	4750	4865	4723	4735	4933	5020	5086	4814	4743	4663	4682	4832	4891	4900	5059	5028	4675	4703	4729	4961	4807	4958	4970	4842	5013	5063	5101	4965	4916
5409	5410	5272	5234	5083	5015	5026	5074	4808	4730	4670	4856	4818	4828	4937	5022	5214	5270	5019	4888	4730	4606	4684	4595	4734	4956	5036	5187	4852	4657	4396	4707	4658	4929	4926	5039	4889	4847	4800	4648	4770	4980	5020	4841	4855	4805	4929	5228	4843	5038
5500	5419	5377	5349	5213	4950	5051	4871	4801	4803	4708	4740	4739	4777	4889	5150	5223	5257	4995	4823	4496	4495	4576	4599	4782	4908	4780	5042	4717	4521	4543	4626	4645	4926	4906	4874	4970	4674	4647	4713	4788	4901	4897	4764	4746	4715	4968	4986	5031	4793
5574	5441	5330	5308	5192	5130	5004	4916	4783	4680	4695	4760	5039	5081	5179	5162	5309	5331	5171	4673	4539	4484	4595	4724	4704	4931	4995	4922	4782	4455	4454	4545	4796	4903	5042	4960	4812	4627	4771	4791	5064	5031	4974	4738	4875	4904	5004	4991	5058	4787
5567	5309	5112	5215	4953	4941	4884	4714	4658	4632	4748	4708	5014	5182	5166	5231	5329	5134	5232	4861	4526	4567	4711	4749	4879	5015	4874	4858	4769	4744	4487	4764	4743	4913	4985	4821	4780	4668	4749	4854	4953	4987	5097	4856	4968	5026	5050	4937	5069	4919
5657	5412	5302	5175	4905	4896	4786	4894	4649	4591	4689	4817	5022	4972	5279	5173	5202	5111	5145	4945	4650	4621	4723	4919	4987	5035	4901	4825	4865	4652	4572	4794	4851	4971	4966	5018	4784	4835	4814	5050	5076	5140	5004	5041	4921	4939	5093	5095	5102	4993
5756	5526	5505	5149	4917	5016	4768	4775	4729	4682	4573	4707	4892	5061	5264	5332	5085	5148	5034	4812	4756	4698	4736	4792	4916	5104	4922	4858	4701	4699	4643	4843	4942	5004	5078	4950	4814	4794	4944	5015	5173	5182	4922	4846	4965	4899	5176	4980	4968	5067
5743	5598	5325	5248	4958	4777	4617	4659	4615	4550	4541	4825	5031	5108	5357	5287	5230	5108	4960	4843	4687	4623	4827	4913	5005	5012	4981	4984	4793	4684	4794	4800	4997	5024	4950	4915	4778	4772	4911	5084	5192	5283	4953	4804	5013	5190	5137	5119	5018	4842
5512	5410	5257	5088	4887	4578	4658	4694	4742	4805	4717	4751	4919	5195	5548	5350	5293	4887	4821	4771	4731	4806	4815	4959	5062	5115	4969	4885	4751	4847	4890	4797	4924	5068	5016	4920	4830	4792	4873	4981	5120	4992	4979	4805	4943	5110	5197	4967	5031	4901
5318	5171	5244	5195	4881	4478	4532	4570	4479	4864	4688	4925	5016	5235	5431	5302	5121	4971	4608	4726	4761	4951	4918	5025	5151	5148	4925	4825	4740	4722	4725	4843	4907	5039	4909	4897	4858	4887	4806	4875	4880	4990	4918	4819	4839	5199	5082	5094	4848	4920
5254	5074	5179	4958	4696	4624	4455	4548	4612	4844	4964	4938	5228	5172	5287	5230	5134	4865	4736	4625	4731	4891	4971	5114	5092	5042	4973	4788	4785	4576	4710	4781	5011	5066	4832	4619	4623	4751	4957	4924	4767	4875	4722	4714	4938	4921	4976	5047	4816	4942
5140	4958	4934	4851	4777	4649	4549	4493	4571	4759	4984	5084	5342	5167	5247	5184	5088	4901	4853	4734	4700	4925	5015	5266	5089	4974	4836	4667	4482	4714	4798	4892	4952	5068	4824	4575	4521	4737	4986	4886	4825	4805	4690	4809	4811	5111	5003	4891	4773	4795
4944	4988	4743	4761	4668	4601	4451	4577	4722	5075	5153	5272	5420	5262	5374	5039	5030	4829	4815	4867	4869	4990	5054	4984	5188	4969	4579	4506	4607	4746	4770	4883	4847	4867	4780	4638	4534	4756	5019	4822	4802	4647	4606	4840	4946	4817	5057	4796	4683	4833
5067	4797	4756	4798	4714	4593	4663	4882	5003	5077	5221	5221	5408	5355	5213	4976	5001	4866	4886	4887	5060	5108	5041	5197	5040	4900	4469	4640	4584	4747	4888	4931	4858	4753	4795	4640	4693	4775	4881	4970	4869	4677	4717	4783	5010	4885	4788	4705	4786	4872
5078	4917	4703	4777	4592	4741	4811	4884	5051	5094	5121	5344	5203	5234	5080	4986	4818	4734	4803	4940	5084	4986	4986	5145	5103	4767	4710	4381	4666	4688	4978	4911	4844	4728	4627	4610	4815	4929	4839	4990	4749	4682	4606	4914	4995	4788	4856	4760	4694	4886
4984	4918	4717	4871	4804	4594	4862	5036	5268	5270	5193	5246	5368	4996	4949	4877	4716	4692	4664	4950	5048	5085	5020	4904	4890	4796	4708	4506	4678	4801	4983	4981	4744	4693	4594	4763	4834	4788	4868	4824	4835	4755	4786	4846	4887	4799	4620	4642	4751	4857
4917	4897	4801	4714	4701	4931	5020	5036	5239	5269	5357	5209	5155	4939	4828	4932	4594	4588	4701	4864	5126	5165	5110	5003	4887	4581	4567	4597	4752	4762	5000	4870	4595	4578	4656	4703	4877	4936	4722	4784	4651	4685	4871	4927	4774	4719	4659	4692	4697	4795
4855	4847	4803	4937	4926	4954	5134	5218	5368	5315	5392	5191	5015	4785	4753	4838	4728	4691	4759	4887	5151	5264	4917	4884	4715	4636	4703	4710	4713	5036	4903	4733	4600	4318	4558	4715	4979	4847	4757	4660	4613	4675	4648	4877	4803	4746	4752	4765	4670	4811
4994	5037	4911	5176	5041	5134	5189	5133	5213	5410	5384	5153	4750	4703	4680	4638	4790	4800	4760	5011	5019	5171	4932	4697	4611	4562	4707	4669	4793	4822	4848	4753	4666	4512	4653	4798	4794	4870	4788	4734	4736	4816	4932	4757	4967	4871	4712	4745	4842	4770
5052	4924	4987	5263	5102	5142	4960	5116	5104	5211	5175	5054	4732	4466	4665	4708	4948	4892	4872	4926	5097	5001	4876	4831	4461	4668	4955	4845	4832	5022	4756	4770	4544	4570	4757	4954	4946	4853	4897	4819	4662	4835	4875	4886	4786	4835	4830	4764	4775	4925
5124	5054	5045	5267	5378	5350	5065	4999	5011	5106	4948	4915	4786	4482	4593	4775	4885	4899	5162	4984	5150	4964	4685	4649	4731	4764	4851	4995	5234	4958	4873	4773	4687	4548	4882	4959	4936	4939	4737	4754	4936	4927	4960	4836	4774	4648	4837	5050	5101	4932
5071	5069	5157	5421	5339	5357	5123	5008	4914	5052	4901	4665	4627	4588	4548	4709	5007	5046	4981	5020	4805	4670	4839	4595	4762	4895	5080	5171	5137	4902	4707	4632	4614	4867	4962	5119	4967	4855	4816	4754	4770	4843	5022	4850	4632	4750	4872	4918	5003	4848
5196	5129	5189	5476	5514	5370	5135	5036	4815	4792	4595	4674	4506	4556	4568	4856	5097	5019	4929	4898	4879	4652	4738	4632	4884	5086	5062	5119	5004	4828	4718	4636	4771	4896	5031	5107	4800	4675	4735	4739	4934	4969	5039	5009	4682	4612	4828	5063	5075	4869
5351	5134	5227	5408	5365	5373	5033	4934	4753	4595	4695	4667	4721	4751	4742	5039	5088	4991	4973	4897	4844	4669	4595	4751	4882	4930	4987	5002	4933	4934	4698	4815	4774	4822	4991	5027	4816	4729	4704	4959	4883	4726	4887	4987	4734	4806	4990	5014	4893	4960
5513	5194	5091	5234	5245	5107	4918	4766	4618	4504	4682	4673	4853	4837	5088	5043	4976	4914	4878	4755	4682	4658	4775	4693	5062	5186	5157	4891	4901	4898	4853	4748	4795	4988	5108	5111	4775	4662	4805	4778	5015	4818	4995	4871	4828	4873	5013	5159	4998	4932
5444	5270	5051	5164	5030	4903	4807	4720	4630	4744	4701	4693	4935	5051	5112	5188	4957	4793	4718	4707	4685	4807	4963	4907	4949	5222	5112	4887	4817	4724	4879	4848	5000	5034	5018	4983	4800	4665	4836	4991	5039	4731	4720	4744	4833	5017	5014	4816	4843	4854
5546	5187	5011	4908	4757	4853	4843	4614	4638	4765	4760	4824	5050	5061	5155	5055	4873	4753	4633	4551	4783	4787	4782	4828	5052	5116	4951	5004	4697	4786	4802	4804	5035	4980	5055	4919	4653	4861	4838	5047	4947	4934	4750	4976	4917	5027	4915	4846	4819	4840
5330	5110	4974	4902	4778	4806	4830	4717	4806	4936	4987	4931	4934	5149	5063	4969	4795	4573	4521	4766	4701	4944	4976	4906	4873	5015	4900	4751	4821	4791	4886	5037	4906	4935	4844	4878	4638	4892	4867	4959	4881	4844	4612	4839	5044	5018	4853	4552	4826	4949
5111	4883	4797	4776	4753	4763	4763	4842	5028	5008	5072	5072	5038	4955	4945	4868	4628	4445	4504	4757	4881	4932	4963	4914	4869	4825	4779	4725	4682	4702	4854	4926	4890	4656	4634	4718	4727	4792	4826	4857	4627	4848	4850	4700	4919	4848	4783	4677	4855	4817
4866	4779	4738	4794	4767	4794	4911	5020	5306	5436	5342	5198	5057	5072	4884	4822	4718	4498	4527	4667	4840	5131	4782	4793	4735	4729	4594	4703	4847	4823	4737	5000	4784	4591	4570	4717	4740	4840	4667	4743	4679	4672	4647	4769	4792	4797	4724	4669	4809	5006
4767	4669	4653	4698	4736	5042	4863	5084	5215	5340	5375	5197	4926	4773	4830	4739	4769	4577	4560	4776	4975	4891	4819	4610	4776	4552	4533	4678	4752	4810	4812	4653	4600	4530	4603	4589	4837	4806	4846	4726	4694	4620	4558	4799	4840	4696	4775	4879	4889	4853
4798	4939	4795	5102	5134	4930	4937	5231	5166	5303	5228	5162	4855	4931	4543	4835	4958	4848	4776	4793	4892	4783	4732	4535	4418	4486	4470	4636	4721	4830	4777	4645	4581	4596	4797	4697	4817	4684	4694	4640	4656	4668	4922	4791	4686	4712	4877	4651	4901	4699
4725	4872	5073	5306	5275	5085	4961	4974	5220	5217	5209	4881	4719	4604	4755	4620	5087	5002	4895	4767	4847	4855	4580	4568	4541	4571	4639	4660	4866	4699	4528	4627	4661	4744	4758	4660	4696	4714	4708	4552	4758	4784	4883	4748	4648	4720	4844	4801	4798	4812
4940	5013	5238	5373	5345	5405	5142	4991	4895	5122	5139	4948	4824	4691	4632	4768	4875	5008	4854	4808	4681	4559	4579	4581	4591	4660	4761	4710	4783	4664	4647	4613	4693	4729	4848	4727	4724	4703	4645	4643	4733	5029	4922	4822	4643	4786	4845	4769	4767	4823
4953	5025	5069	5420	5323	5105	4939	5071	5070	4968	5060	4952	4876	4877	5030	4956	4938	4912	4824	4690	4441	4375	4502	4657	4684	4778	4699	4653	4751	4682	4561	4565	4561	4646	4830	4648	4744	4673	4740	4744	4858	4808	4929	4779	4803	4796	4933	4798	4914	4775
5116	5117	5113	5265	5239	5084	4868	4810	4934	4767	5049	5092	4880	4922	5041	5027	4965	4925	4842	4642	4480	4257	4488	4659	4713	4714	4601	4516	4544	4433	4649	4661	4704	4894	4688	4569	4457	4678	4760	4866	4768	4717	4845	4768	4862	4891	5024	4862	4996	4752
5151	4901	4773	5129	4989	4818	4719	4702	4775	4885	5052	5108	5042	5096	5081	4986	4806	4759	4863	4474	4397	4522	4552	4777	4737	4666	4503	4407	4508	4509	4641	4696	4749	4944	4784	4577	4512	4640	4897	4988	4787	4802	4704	4781	4741	4965	4848	4976	4965	5003
5154	4843	4905	4966	4952	4846	4659	4800	4775	4882	4882	5119	5234	4974	4966	4891	4744	4533	4654	4326	4451	4567	4709	4908	4810	4652	4479	4423	4398	4552	4670	4680	4628	4730	4646	4541	4607	4643	4961	4790	4841	4647	4901	4834	4599	4925	4694	4940	4919	4976
5031	4852	4799	4862	4903	4698	4832	4760	4792	5041	5079	5102	5094	4987	4830	4795	4711	4632	4457	4521	4666	4625	4697	4894	4774	4581	4517	4478	4660	4687	4756	4588	4629	4693	4566	4549	4530	4757	4775	4676	4718	4865	4846	4928	4874	4914	4779	4827	4924	4998
4738	4834	4659	4827	4841	4915	5023	4943	5001	5172	4949	4948	4956	4784	4649	4422	4488	4697	4706	4600	4755	4643	4647	4700	4616	4501	4461	4443	4666	4785	4744	4708	4582	4543	4460	4496	4620	4635	4627	4750	4771	4698	4869	5021	4950	4596	4867	4930	4842	5100
4950	4665	4633	4759	4760	4990	4933	5069	4960	5091	4884	4793	4763	4616	4616	4479	4504	4563	4848	4796	4776	4635	4549	4624	4491	4448	4497	4644	4628	4751	4909	4654	4607	4485	4599	4668	4701	4763	4483	4654	4730	4766	4939	4853	4681	4770	4818	4906	4929	5021
5125	4926	4852	4901	4901	5042	5001	4884	4953	4985	4780	4811	4689	4561	4557	4774	4582	4656	4944	4878	4956	4768	4530	4627	4695	4497	4696	4607	4640	4767	4690	4571	4551	4669	4674	4679	4806	4643	4759	4732	4636	4889	4881	4840	4775	4907	4888	4885	4966	4865
5332	5212	4884	5059	5114	5009	4985	4978	4827	4587	4695	4523	4683	4751	4681	4784	4591	4788	4884	4887	4759	4627	4489	4658	4855	4833	4864	4729	4820	4740	4701	4584	4619	4774	4915	4770	4633	4684	4618	4925	4985	4849	4794	4823	4854	4843	4794	4851	4929	4932
5597	5058	4951	4923	4877	4946	4940	4663	4688	4423	4541	4547	4749	4831	4890	4789	4828	4879	4843	4890	4652	4698	4656	4906	4944	4905	4772	4846	4665	4755	4775	4724	4672	4746	4856	4844	4712	4719	4865	4903	4857	4670	4775	4602	4833	4823	4817	5056	4829	4927
5343	5279	4832	4709	4784	4751	4991	4751	4703	4560	4577	4586	4923	4972	4822	4751	4823	4980	4919	4670	4700	4570	4731	5001	4958	4913	4694	4672	4695	4846	4838	4734	4577	4806	4736	4595	4711	4632	4629	5007	4847	4741	4627	4737	4981	4912	4809	4972	4830	4881
5396	5188	4826	4737	4547	4648	4598	4821	4713	4592	4670	4726	5067	4999	5021	4834	4804	4766	4756	4910	4762	4856	4975	5021	5097	4871	4720	4526	4740	4850	4772	4915	4903	4712	4741	4647	4514	4719	4851	5096	4887	4836	4707	4855	4717	4684	4791	4967	5069	5018
5373	5125	4796	4681	4607	4609	4888	4693	4706	4736	4913	4765	4863	4938	4910	4652	4638	4726	4729	4905	4894	4996	5098	5028	5020	4931	4900	4680	4780	4928	4882	4932	4816	4802	4594	4747	4777	4801	4861	4863	4782	4806	4863	4745	4717	4811	4563	4789	5136	4913
5103	5015	4719	4668	4789	4716	5065	4885	4847	4721	4880	4792	4751	4674	4790	4665	4727	4746	4901	5028	4980	5049	4993	5022	5030	5006	4796	4857	4960	4948	5081	4947	5004	4824	4755	4831	4912	4809	4887	4787	4872	4827	4836	5000	5000	4632	4660	4844	4805	4930
4986	4815	4808	4660	4854	4958	5193	4976	4902	4819	4769	4728	4604	4680	4598	4738	4773	4921	4874	4917	5071	4971	4972	4772	5004	4916	4876	4943	4963	5021	5064	4893	4832	4685	4702	4878	4954	4806	4837	4815	4830	4917	4899	4870	4775	4761	4849	4820	4808	4911
5096	4935	4729	4889	4800	5007	5129	5046	4873	4697	4564	4797	4774	4681	4752	4823	4879	4854	4901	4931	4961	4897	4831	4842	4888	4840	5030	4801	4899	5012	4832	4869	4800	4807	4860	4894	4714	4676	4614	4812	4867	4722	4759	5014	4772	4974	4947	4959	4789	4866
5181	4974	4944	4782	4855	4956	4978	4834	4807	4632	4572	4708	4760	4816	4952	4819	4932	4820	4732	4775	4704	4728	4817	4822	4973	4918	4997	4782	4798	4674	4791	4966	4763	4732	4805	4745	4836	4633	4891	4827	5067	4848	4791	4754	4715	4962	4905	4911	4933	4757
5204	4893	4881	4895	4744	4884	4845	4766	4718	4799	4786	4783	4795	4884	4963	4893	4830	4644	4651	4753	4646	4648	4765	4748	4948	4964	4952	4706	4788	4655	4874	4765	4841	4763	4845	4807	4847	4670	4707	5024	4942	4791	4727	4814	4879	4919	4924	4854	4677	4940
4988	4719	4559	4673	4775	4915	4906	4785	4774	4739	4732	4760	4830	4902	4992	4865	4643	4602	4548	4443	4658	4706	4796	4727	4941	4763	4837	4757	4565	4762	4811	4994	4790	4777	4783	4674	4885	4610	5045	4796	4793	4791	4795	4749	4754	4876	4791	4627	4920	4854
4842	4558	4652	4809	4810	4949	4863	4990	4923	4949	4900	4839	4855	4907	4803	4808	4656	4689	4573	4595	4606	4786	4624	4656	4606	4607	4768	4644	4576	4775	4721	4852	4645	4628	4676	4891	4609	4619	4821	4626	4738	4747	4732	4736	4902	4844	4664	4716	4686	4936
4992	4864	4771	4796	4643	4820	4885	4938	5109	4980	4913	4871	4992	4705	4719	4667	4624	4490	4589	4691	4665	4669	4584	4488	4618	4626	4537	4563	4637	4744	4649	4576	4564	4667	4533	4870	4701	4587	4558	4782	4717	4712	4723	4712	4866	4742	4804	4691	4846	4891
5098	5031	4923	4532	4730	4789	4899	5113	5092	4890	4775	4681	4764	4861	4811	4649	4740	4768	4739	4818	4723	4458	4583	4590	4457	4709	4665	4497	4574	4590	4629	4468	4525	4503	4843	4602	4741	4563	4520	4800	4674	4611	4660	4724	4859	4699	4657	4789	4789	4932
4879	4885	4663	4659	4635	4757	5001	4920	4991	4892	4858	4791	4789	4904	4907	4833	4746	4694	4861	4669	4721	4567	4472	4443	4708	4624	4665	4554	4575	4550	4513	4547	4468	4556	4518	4617	4493	4398	4573	4539	4806	4605	4621	4662	4939	4606	4631	4667	4886	4915
5088	4776	4594	4574	4615	4758	4798	4882	4862	4887	4601	4772	4835	5013	4988	4833	4813	4647	4844	4715	4681	4445	4557	4485	4743	4752	4631	4431	4482	4545	4558	4429	4620	4330	4653	4539	4559	4558	4415	4581	4725	4574	4765	4872	4808	4671	4654	4553	4860	4797
5146	4881	4733	4678	4718	4685	4880	4815	4906	4850	4828	4820	5015	5050	5015	4874	4726	4994	4732	4854	4855	4676	4575	4735	4644	4615	4522	4469	4596	4559	4545	4561	4571	4565	4432	4486	4414	4532	4507	4711	4629	4661	4507	4738	4867	4653	4526	4566	4852	4672
5076	4863	4763	4799	4690	4716	4871	4925	4893	4963	4752	5070	5077	5021	4660	4675	4681	4745	4915	5016	4805	4840	4758	4553	4525	4592	4554	4385	4697	4536	4709	4580	4583	4496	4586	4544	4428	4656	4527	4551	4498	4603	4602	4676	4717	4700	4608	4742	4728	4732
4943	4880	4808	4805	4675	4824	4970	5060	5038	4920	4842	4911	5058	4909	4769	4698	4712	4867	4895	4924	4920	4711	4677	4554	4735	4597	4542	4521	4565	4508	4580	4545	4502	4644	4521	4652	4469	4367	4405	4489	4546	4549	4685	4666	4629	4678	4521	4692	4703	4545
4994	4803	4748	4790	4633	4787	5216	5087	4945	4831	4762	4862	4894	4889	4876	4852	4615	4872	4924	4949	4980	4690	4672	4582	4620	4791	4607	4563	4615	4458	4483	4554	4565	4514	4622	4548	4457	4432	4359	4452	4600	4607	4670	4714	4635	4627	4601	4737	4746	4651
4926	4835	4808	4855	4947	4981	4852	4823	4813	4658	4627	4966	4937	4889	5025	4953	4777	4789	4880	4880	4719	4700	4628	4666	4722	4874	4717	4675	4519	4554	4495	4531	4539	4523	4593	4516	4527	4538	4415	4498	4504	4612	4672	4782	4651	4615	4642	4639	4647	4579
5251	5149	5018	4915	5043	4875	4860	4879	4677	4909	4754	4946	4861	4827	5052	4798	4863	4694	4747	4757	4593	4735	4610	4652	4707	4757	4739	4611	4537	4545	4476	4584	4406	4642	4555	4525	4539	4421	4441	4638	4568	4565	4580	4573	4632	4565	4719	4669	4599	4604
5114	4963	5010	5012	4961	4979	4823	5039	4990	4776	4842	4771	4697	4778	4885	4781	4586	4608	4710	4714	4869	4559	4544	4712	4734	4733	4676	4564	4537	4773	4602	4558	4701	4581	4631	4504	4562	4648	4576	4543	4555	4644	4616	4617	4597	4650	4775	4674	4645	4642
5078	4852	4955	5141	5067	4962	5045	5126	5018	5073	4971	4855	4896	4783	4638	4610	4656	4534	4722	4755	4743	4709	4682	4771	4714	4695	4634	4778	4578	4651	4739	4621	4481	4578	4672	4693	4567	4626	4645	4698	4493	4633	4631	4590	4556	4808	4894	4888	4778	4769
5130	4820	4978	4975	5023	5122	5114	5169	5088	4988	4800	4950	4957	4801	4697	4637	4782	4617	4587	4582	4622	4440	4516	4573	4726	4654	4750	4742	4688	4726	4554	4558	4466	4769	4674	4710	4695	4650	4761	4770	4728	4679	4670	4546	4772	4605	4964	4868	4717	4708
5108	5058	4949	5027	5167	5153	4960	4939	5088	4915	4955	5034	4955	4968	4683	4570	4698	4664	4469	4612	4472	4508	4545	4751	4557	4612	4633	4628	4589	4642	4589	4566	4576	4550	4511	4683	4561	4617	4531	4724	4637	4505	4663	4715	4781	4792	4792	4895	4867	4824
5291	5027	5035	4924	5046	4992	5048	4901	4701	4886	4997	4962	4859	4861	4858	4623	4689	4724	4519	4410	4396	4480	4643	4635	4467	4551	4499	4610	4657	4572	4640	4486	4602	4449	4445	4493	4655	4641	4757	4620	4641	4539	4642	4500	4761	4823	4838	4837	4901	4912
5173	4841	4919	4946	5063	5007	4948	5011	4719	4984	4886	5092	4904	4731	4587	4608	4531	4672	4550	4550	4477	4424	4543	4577	4355	4361	4410	4482	4727	4535	4562	4530	4595	4560	4491	4654	4698	4633	4754	4631	4651	4575	4751	4597	4672	4842	4964	4893	4756	4885
5079	4976	4955	5152	5170	5136	4967	5031	4977	4904	5091	4846	4846	4629	4650	4558	4706	4624	4566	4524	4557	4411	4601	4488	4462	4308	4296	4340	4441	4550	4507	4537	4485	4414	4393	4358	4502	4553	4754	4723	4654	4719	4568	4614	4820	4739	4853	4869	4761	4868
4795	4848	5014	5185	5147	4878	5017	4998	4980	5003	4999	4976	4876	4766	4543	4585	4667	4656	4536	4503	4536	4572	4564	4621	4514	4340	4373	4331	4487	4346	4519	4471	4464	4601	4400	4497	4619	4498	4533	4611	4507	4795	4667	4566	4490	4789	4659	4720	4623	4815
4890	4826	4871	5086	5083	4762	4833	4857	4942	4992	5018	5045	4812	4858	4680	4543	4679	4633	4431	4336	4373	4506	4505	4685	4654	4501	4362	4345	4442	4505	4352	4489	4478	4557	4592	4573	4610	4457	4425	4517	4576	4801	4664	4651	4594	4577	4638	4662	4677	4627
4890	4936	4883	4843	4784	4714	4663	4685	4767	4859	4912	4996	4912	4911	4791	4647	4665	4637	4514	4318	4327	4338	4435	4603	4510	4481	4384	4434	4355	4495	4438	4540	4477	4495	4551	4522	4499	4597	4549	4425	4459	4694	4688	4570	4556	4639	4505	4613	4562	4779
4937	5111	4990	4891	4758	4550	4472	4520	4690	4759	4836	4784	4739	4720	4894	4899	4707	4627	4577	4502	4542	4454	4557	4418	4583	4524	4597	4528	4589	4429	4436	4502	4459	4367	4432	4434	4605	4495	4594	4477	4516	4568	4610	4774	4619	4834	4572	4477	4486	4652
5154	5169	5067	4957	4920	4652	4790	4742	4668	4566	4744	4603	4600	4613	4682	4770	4747	4803	4744	4738	4547	4487	4522	4544	4378	4533	4690	4605	4560	4521	4643	4624	4459	4408	4323	4450	4525	4637	4480	4413	4512	4500	4464	4703	4676	4716	4597	4482	4424	4563
5266	5412	5234	5277	4951	4804	4798	4745	4851	4742	4565	4720	4484	4580	4730	4610	4699	4678	4769	4663	4530	4600	4609	4542	4422	4536	4636	4658	4643	4474	4468	4551	4649	4447	4465	4478	4647	4552	4520	4560	4584	4509	4475	4627	4664	4778	4586	4443	4452	4493
5221	5356	5382	5118	5134	4924	4957	4963	4976	4782	4644	4684	4498	4648	4537	4608	4603	4367	4555	4577	4710	4677	4680	4640	4208	4427	4441	4733	4618	4379	4491	4635	4689	4537	4571	4470	4562	4636	4424	4566	4644	4798	4580	4636	4687	4718	4618	4568	4471	4645
5196	5110	5107	5124	4991	4941	4891	5022	5058	5006	4896	4716	4604	4636	4675	4428	4405	4397	4386	4561	4532	4834	4764	4755	4638	4551	4591	4545	4595	4505	4629	4802	4693	4594	4670	4713	4674	4522	4543	4649	4797	4828	4640	4562	4478	4692	4616	4546	4569	4701
5011	4970	4989	4783	4965	4767	4947	5082	5145	5036	4931	4778	4893	4774	4799	4607	4348	4363	4290	4360	4635	4497	4723	4837	4757	4737	4693	4510	4340	4477	4583	4633	4587	4782	4760	4838	4794	4747	4492	4678	4942	4850	4798	4661	4612	4710	4734	4651	4795	4722
4894	4934	4898	4809	4704	4828	4873	4813	4976	5061	4948	4859	4790	4762	4849	4704	4545	4484	4375	4477	4387	4346	4462	4638	4480	4761	4805	4593	4596	4605	4549	4755	4504	4577	4690	4863	4897	4606	4682	4655	4756	4899	4761	4803	4695	4770	4675	4740	4823	4924
5106	4902	4802	4775	4760	4703	4683	4887	4847	4772	4582	4756	4831	5027	4718	4685	4725	4589	4611	4598	4325	4181	4325	4221	4450	4558	4691	4576	4736	4738	4544	4568	4579	4377	4748	4881	4831	4832	4587	4706	4630	4785	4737	4836	4821	4715	4580	4618	4730	4883
5271	5126	4898	4913	4696	4821	4879	4791	4660	4648	4581	4783	4715	4906	4812	4829	4761	4699	4900	4530	4357	4274	4240	4341	4247	4408	4654	4581	4646	4675	4784	4679	4407	4522	4609	4715	4820	4661	4790	4709	4780	4698	4797	4809	4991	4890	4613	4688	4882	4895
5350	5203	5085	5111	4862	5127	5089	4734	4657	4734	4619	4502	4732	4750	4537	4549	4753	4980	4949	4671	4450	4385	4538	4318	4229	4244	4380	4458	4654	4687	4836	4674	4548	4306	4486	4551	4622	4603	4785	4758	4707	4666	4809	4671	4933	4819	4601	4672	4871	4675
5299	5251	5075	5300	5125	5195	5101	5025	4797	4753	4630	4838	4656	4612	4431	4495	4648	4754	4808	4725	4559	4732	4376	4433	4206	4210	4392	4244	4413	4522	4717	4661	4518	4478	4326	4565	4410	4673	4821	4781	4728	4703	4561	4765	4781	4771	4766	4773	4723	4590
5300	5095	5111	5308	5218	5170	5057	5051	4945	5066	4970	4850	4672	4657	4421	4448	4369	4547	4595	4685	4739	4634	4586	4519	4282	4261	4280	4456	4264	4310	4602	4583	4628	4584	4647	4379	4241	4412	4693	4708	4908	4591	4574	4694	4655	4675	4733	4818	4814	4490
4960	4939	5131	5239	5214	4960	4923	4965	5057	5121	4989	4961	4756	4799	4537	4424	4395	4375	4343	4550	4572	4530	4702	4715	4546	4665	4440	4342	4197	4410	4472	4539	4657	4723	4720	4480	4509	4341	4577	4672	4701	4563	4647	4686	4576	4630	4929	4768	4758	4633
4855	4712	4987	4893	4875	4841	4808	4796	5055	5163	5179	5034	5005	4738	4816	4507	4536	4339	4288	4382	4455	4625	4655	4582	4740	4791	4425	4449	4359	4387	4315	4514	4602	4731	4678	4650	4545	4348	4458	4532	4561	4627	4835	4675	4572	4721	4670	4779	4948	4783
4874	4925	4854	4764	4818	4642	4626	4733	4961	4987	5113	4970	5018	4870	4844	4725	4632	4446	4478	4390	4327	4356	4516	4615	4772	4646	4574	4660	4499	4306	4383	4241	4513	4562	4651	4599	4659	4575	4460	4410	4531	4673	4698	4546	4585	4668	4657	4841	4819	4866
5033	4893	4919	4777	4628	4621	4580	4702	4827	4888	4965	4814	5045	4924	4945	4960	4781	4751	4401	4286	4322	4262	4311	4378	4499	4438	4614	4864	4722	4551	4388	4343	4399	4536	4429	4716	4784	4593	4465	4379	4472	4654	4868	4611	4643	4707	4565	4513	4743	4796
5200	5094	4857	4941	4715	4528	4622	4567	4781	4606	4737	4737	4838	4794	4992	5135	4897	4796	4582	4574	4440	4313	4204	4198	4346	4407	4646	4738	4624	4456	4295	4496	4446	4370	4506	4690	4599	4704	4489	4539	4444	4786	4691	4775	4782	4746	4626	4507	4699	4894
5290	5213	5189	5100	4969	4851	4856	4816	4615	4672	4605	4557	4601	4805	4603	4760	4862	4707	4727	4718	4547	4434	4159	4048	4311	4237	4475	4668	4597	4450	4479	4595	4433	4283	4389	4594	4899	4692	4668	4609	4565	4633	4629	4797	4872	4818	4572	4585	4608	4775
5478	5186	5212	5165	5209	5033	5068	4962	4783	4560	4479	4368	4392	4360	4381	4496	4623	4785	4656	4673	4706	4406	4317	4187	4217	4059	4296	4242	4432	4576	4735	4572	4560	4294	4398	4464	4605	4766	4808	4705	4704	4509	4511	4739	4888	4921	4960	4593	4610	4779
5342	5164	5273	5402	5237	5267	5210	5109	4931	4786	4663	4447	4474	4417	4361	4262	4446	4612	4743	4766	4609	4518	4282	4235	4167	4047	4056	4115	4332	4601	4736	4748	4481	4238	4310	4303	4560	4737	4633	4782	4680	4593	4732	4741	4768	4845	4836	4865	4623	4639
5157	5195	5154	5394	5435	5449	5318	5215	5093	4885	4699	4764	4404	4422	4246	4251	4181	4472	4651	4710	4631	4661	4588	4562	4204	4043	3987	4094	4218	4451	4610	4714	4642	4401	4330	4388	4385	4538	4609	4830	4748	4817	4612	4544	4729	4863	4861	4856	4647	4668
4974	4876	5029	5042	5204	5128	5419	5201	5160	5128	5035	4854	4746	4325	4223	4197	4118	4271	4495	4438	4517	4735	4787	4671	4448	4152	4023	4066	4094	4221	4457	4625	4570	4481	4484	4241	4290	4470	4512	4751	4712	4578	4602	4421	4411	4615	4997	4832	4739	4692
4627	4619	4869	5115	5095	5013	5028	5187	5272	5166	5182	5024	4771	4517	4351	4309	4232	4197	4201	4243	4457	4651	4835	4844	4612	4399	4276	3971	4040	4214	4267	4506	4634	4571	4418	4300	4227	4406	4407	4637	4712	4631	4589	4439	4524	4495	4701	4720	4899	4628
4543	4507	4508	4657	4745	4671	4859	4892	5061	5302	5173	5186	4811	4792	4566	4467	4304	4175	4040	4089	4333	4425	4719	4801	4765	4574	4397	4233	4090	4047	4203	4353	4590	4527	4474	4423	4228	4352	4330	4583	4560	4797	4662	4722	4258	4440	4540	4862	4818	4671
4536	4565	4386	4409	4320	4372	4698	4767	4843	5100	4941	5033	4993	4905	4927	4759	4456	4294	4024	4071	4124	4299	4407	4583	4839	4662	4594	4400	4130	4074	4117	4345	4333	4437	4702	4522	4329	4356	4168	4503	4667	4852	4616	4631	4645	4434	4591	4696	4703	4796
4596	4587	4320	4285	4256	4275	4496	4661	4720	4783	4937	4949	4982	4935	4881	4934	4585	4403	4070	4122	4021	4133	4179	4280	4648	4837	4735	4707	4296	4223	4049	4158	4472	4488	4743	4734	4538	4489	4237	4292	4663	4805	4912	4786	4526	4489	4348	4657	4820	4778
4803	4501	4377	4225	4387	4299	4339	4453	4521	4545	4715	4829	5077	5011	4914	4856	4812	4650	4328	4235	4094	3906	3963	4236	4357	4724	4686	4724	4470	4314	4080	4171	4183	4440	4566	4858	4684	4413	4295	4332	4519	4650	4868	4878	4769	4518	4536	4690	4825	4820
4851	4609	4440	4498	4530	4432	4263	4227	4335	4281	4437	4645	4881	4905	4960	4938	5018	4695	4594	4471	4173	4061	3988	3872	4251	4482	4678	4638	4733	4397	4336	4095	4211	4312	4402	4732	4658	4688	4477	4436	4444	4606	4762	4958	4775	4554	4555	4614	4722	4905
5093	4852	4824	4732	4565	4354	4423	4206	4265	4248	4305	4360	4562	4830	4651	4934	4951	4780	4765	4571	4462	4140	4075	3981	3997	4342	4575	4753	4749	4541	4405	4258	4198	4103	4332	4645	4898	4635	4622	4526	4460	4557	4669	4991	4790	4623	4616	4607	4787	4788
5097	5099	4904	5076	4704	4589	4435	4333	4288	4221	4216	4322	4445	4691	4526	4715	4903	5036	4977	4843	4601	4316	4219	4012	3957	4076	4314	4663	4779	4728	4514	4340	4109	4203	4364	4498	4575	4677	4685	4708	4369	4374	4651	4777	4846	4629	4424	4652	4691	4686
5302	5202	5221	5174	4920	4761	4581	4437	4382	4328	4258	4263	4318	4375	4499	4584	4794	5008	5008	4813	4757	4384	4292	4086	3917	4066	4212	4419	4625	4616	4550	4376	4260	4146	4268	4285	4558	4907	4839	4554	4423	4389	4434	4595	4821	4503	4600	4502	4437	4563
5403	5411	5281	5195	5068	4885	4929	4797	4586	4481	4307	4388	4263	4196	4440	4503	4617	4858	4991	4840	4951	4805	4523	4333	4098	4065	4086	4440	4659	4748	4588	4543	4396	4254	4140	4293	4514	4709	4769	4663	4366	4458	4534	4586	4785	4710	4626	4632	4400	4344
5387	5225	5328	5334	5162	5123	4895	5002	4765	4608	4384	4253	4183	4221	4238	4379	4501	4654	4802	5028	4883	4913	4618	4411	4059	3999	4157	4291	4535	4519	4720	4621	4616	4298	4191	4269	4571	4651	4876	4717	4492	4491	4307	4379	4613	4835	4710	4579	4513	4445
5307	5217	5228	5274	5176	4978	5154	5108	4924	4776	4583	4341	4299	4307	4223	4210	4290	4367	4716	4963	5014	4994	4813	4593	4298	4073	4229	4101	4394	4650	4691	4648	4580	4413	4240	4232	4480	4513	4718	4690	4548	4520	4267	4480	4598	4861	4816	4770	4495	4365
5053	4999	4969	5187	5138	5104	5102	5190	4956	4785	4659	4518	4361	4205	4111	4187	4172	4339	4512	4924	5059	5051	4949	4616	4508	4192	4125	4162	4332	4664	4786	4718	4665	4450	4349	4355	4383	4518	4736	4781	4754	4512	4219	4346	4499	4724	4825	4627	4451	4384
4834	4735	4953	4897	5048	5042	5109	5105	4967	4952	4830	4798	4417	4483	4210	4130	4121	4284	4405	4634	4824	5025	5024	4757	4530	4418	4092	4017	4262	4531	4628	4825	4833	4642	4528	4331	4252	4427	4760	4857	4799	4594	4424	4275	4497	4724	4874	4806	4494	4381
4501	4430	4648	4892	5015	4947	4909	4864	5145	5226	5040	4954	4700	4509	4353	4119	4043	4117	4232	4657	4782	4809	5183	5007	4754	4604	4160	4009	4169	4362	4567	4769	4798	4863	4640	4260	4302	4622	4529	4972	4736	4703	4390	4409	4377	4620	4834	4839	4571	4400
4325	4279	4442	4546	4791	4665	4879	5132	5060	5101	5274	5127	4823	4630	4360	4368	4230	4134	4237	4395	4548	4750	5184	5067	4946	4586	4464	4322	4188	4360	4422	4864	5130	5025	4614	4371	4473	4392	4592	4653	4821	4818	4714	4364	4419	4707	4935	4785	4692	4443
4300	4263	4314	4308	4425	4481	4678	4877	5213	5273	5231	5223	5065	4947	4725	4393	4268	4163	4129	4208	4446	4744	4996	5026	4878	4656	4669	4233	4167	4224	4308	4681	4829	4886	4778	4381	4371	4523	4539	4626	4833	4842	4593	4560	4287	4537	4763	4846	4666	4533
4147	4173	4194	4180	4179	4333	4492	4790	4939	5090	5192	5203	5207	4998	4879	4582	4329	4081	3982	4151	4540	4713	4892	5001	5153	4860	4693	4417	4238	4192	4276	4773	4863	4848	4665	4563	4310	4474	4466	4562	4787	4782	4704	4517	4299	4614	4835	4851	4679	4651
4152	4026	3914	4052	3989	4040	4458	4499	4728	4934	5150	5023	4961	5085	4891	4670	4392	4245	4030	4116	4373	4699	4825	5049	5040	5054	4882	4440	4292	4333	4441	4610	4803	4966	4777	4589	4466	4386	4408	4449	4700	4855	4831	4407	4356	4606	4722	4925	4890	4713
4119	3973	3892	4001	3935	4032	4264	4310	4549	4741	4955	5075	5173	5173	5078	4631	4365	4102	4092	4194	4177	4402	4734	4940	5242	5094	4811	4604	4415	4316	4405	4610	4742	4883	5141	4711	4434	4465	4542	4578	4884	4909	4897	4608	4444	4442	4667	4802	4732	4724
4282	3954	3904	3841	3891	3900	4033	4177	4369	4714	4842	5147	5098	5027	4967	4694	4789	4280	4170	4143	4098	4298	4525	4936	5105	5254	4974	4604	4480	4427	4265	4462	4658	5035	5232	4715	4676	4511	4359	4659	4808	4873	4931	4789	4435	4601	4685	4810	4740	4661
4072	3983	3938	3865	3921	3898	4001	4054	4302	4510	4837	5060	5033	5069	4955	4839	4604	4520	4241	4058	4101	4328	4432	4875	4985	5172	5104	4897	4593	4406	4363	4382	4634	5043	5083	4857	4897	4579	4441	4549	4739	5172	4960	4627	4633	4512	4748	4768	4810	4854
4267	4095	3932	3956	3847	3874	3878	4028	4334	4543	4766	4732	5018	5074	4969	4887	4720	4516	4101	4117	4042	4220	4421	4647	4919	5068	5030	4924	4585	4393	4361	4367	4589	4821	5155	4985	4823	4700	4644	4514	4648	5053	4981	4831	4654	4552	4782	4861	4870	4792
4288	4061	4030	3943	3757	3864	3866	4129	4271	4501	4618	4838	4984	5007	4888	5027	4752	4392	4196	4180	4063	4309	4234	4559	4794	4919	5022	4934	4726	4485	4443	4410	4580	4857	4963	5002	4934	4713	4626	4507	4690	5095	4988	4853	4572	4558	4666	4811	4803	4785
4426	4214	4075	3879	3924	3807	3883	3938	4075	4230	4513	4641	4960	4909	5076	4909	4830	4580	4261	4081	4070	4071	4138	4287	4862	5020	4928	4988	4738	4450	4310	4363	4448	4768	4847	4980	4972	4657	4410	4596	4728	4800	4972	4796	4698	4643	4596	4663	4718	4799
4450	4175	4049	4080	3914	3971	3934	3949	4093	4265	4346	4564	4760	4914	5001	4976	4899	4597	4522	4205	4205	4009	4142	4446	4687	5087	4993	4952	4748	4407	4385	4198	4460	4678	4822	5251	4871	4571	4362	4526	4641	4813	4930	4801	4617	4592	4400	4625	4818	4687
4568	4313	4143	4070	4044	3857	3779	3823	3964	4160	4320	4418	4742	4890	4940	4951	4930	4704	4390	4310	4053	4167	4113	4442	4622	4979	4948	4910	4909	4406	4228	4120	4275	4745	5074	4990	4969	4706	4504	4354	4344	4746	4939	4696	4544	4509	4583	4639	4676	4781
4671	4349	4180	4129	3995	3802	3947	3835	3998	4199	4372	4477	4730	4803	4863	4959	4901	4751	4439	4194	3970	4105	4095	4398	4630	4773	4974	5142	4875	4533	4163	4212	4471	4626	4856	5024	4993	4671	4433	4270	4516	4829	4963	4783	4545	4567	4448	4641	4660	4518
4713	4483	4356	4216	4001	3860	3740	3908	3903	4128	4303	4369	4576	4809	4959	5045	4907	4666	4528	4159	4047	3971	3944	4340	4593	4678	4956	4818	4910	4446	4289	4179	4338	4569	4748	4913	4911	4679	4462	4207	4353	4719	4969	4638	4547	4405	4418	4526	4713	4455
4799	4491	4376	4257	4057	3927	3883	4026	3993	4229	4399	4440	4574	4942	4987	4949	4899	4737	4501	4207	3882	3933	4119	4144	4453	4789	4768	4973	4745	4425	4276	4187	4353	4567	4957	4971	4809	4638	4348	4408	4571	4672	4776	4684	4529	4550	4436	4467	4528	4763
4629	4484	4290	4238	4033	3975	3917	3934	4134	4060	4300	4515	4781	4959	5119	5061	4927	4833	4276	4196	3937	3858	3927	4263	4309	4700	4761	4847	4760	4500	4224	4253	4375	4435	4870	4880	4800	4678	4403	4387	4424	4611	4711	4631	4676	4439	4325	4512	4590	4627
4831	4459	4389	4232	4027	3998	3913	3784	4115	4198	4397	4524	4792	4932	4973	5078	4894	4706	4388	4227	3998	3812	4014	4132	4347	4659	4731	4773	4601	4348	4354	4185	4240	4503	4816	4884	4678	4557	4350	4342	4367	4610	4606	4718	4448	4430	4409	4443	4644	4647
4594	4466	4265	4198	4089	3966	3954	3968	4049	4350	4450	4788	4796	4975	5165	4960	5159	4717	4418	4144	4011	3862	3940	4140	4389	4523	4733	4801	4469	4483	4137	4126	4227	4396	4588	4737	4818	4547	4362	4481	4264	4515	4603	4507	4560	4384	4410	4548	4408	4627
4669	4492	4185	4163	3995	3968	4067	4043	4019	4382	4560	4726	4787	4855	5209	5082	4970	4708	4398	4312	4052	3885	3939	3993	4337	4563	4778	4797	4444	4325	4182	4170	4288	4384	4642	4621	4587	4388	4195	4211	4203	4359	4738	4633	4507	4430	4265	4486	4617	4511
4737	4339	4243	3972	3877	3933	3973	4103	4200	4360	4424	4657	4939	5103	5050	5079	4852	4729	4463	4251	4009	3920	4035	4129	4467	4629	4850	4753	4548	4231	4029	4010	4205	4512	4633	4637	4683	4555	4264	4122	4266	4495	4645	4474	4334	4142	4251	4407	4443	4510
4563	4322	4157	4044	4049	4024	3980	3949	4232	4290	4464	4712	4923	4952	5089	5074	4951	4755	4382	4269	4002	3912	4103	4287	4414	4562	4803	4801	4512	4306	4063	4029	4258	4675	4665	4748	4598	4419	4280	4178	4339	4490	4452	4518	4349	4171	4259	4561	4477	4455
4406	4304	4111	4081	3963	3991	3963	4057	4224	4360	4679	4705	4839	5065	4963	5156	4966	4639	4493	4185	3918	3996	4069	4299	4591	4628	4884	4791	4540	4345	4223	4161	4189	4460	4769	4711	4575	4389	4187	4162	4282	4425	4617	4423	4330	4168	4235	4432	4364	4535
4467	4156	3956	3883	3883	3845	3950	3910	4174	4521	4678	4723	4881	5110	5002	5053	4939	4535	4428	4102	4007	4005	4122	4494	4613	4736	4844	4798	4518	4348	4168	4035	4222	4598	4795	4639	4635	4358	4193	4200	4296	4613	4617	4443	4338	4170	4204	4520	4602	4504
4276	4058	3960	3901	3709	3860	3916	4142	4292	4439	4780	4877	4797	4957	5119	5061	4837	4649	4382	4301	3989	4026	4199	4478	4588	4792	4926	4748	4535	4275	4122	4151	4266	4533	4690	4776	4567	4424	4232	4244	4316	4482	4574	4456	4329	4170	4286	4582	4447	4379
4332	4124	3791	3712	3663	3720	3989	4092	4356	4391	4649	4877	5037	5129	5099	5100	4759	4616	4282	4263	3971	4127	4285	4564	4845	4786	4734	4594	4396	4225	4248	4153	4321	4643	4841	4695	4633	4252	4372	4265	4321	4481	4612	4558	4470	4326	4173	4532	4476	4640
4220	3998	3949	3982	3886	3791	3998	4051	4428	4657	4750	4938	5217	5129	5098	4917	4615	4510	4276	4079	4080	4072	4200	4618	4839	4830	4829	4665	4461	4165	4142	4218	4327	4615	4658	4584	4530	4355	4182	4258	4450	4543	4549	4550	4314	4273	4389	4330	4569	4397
4401	3947	3983	3948	3717	3744	3983	4151	4534	4641	4919	5038	5117	4972	4984	4688	4543	4456	4067	4055	4175	4204	4314	4627	4845	4864	4760	4520	4350	4265	4283	4317	4421	4600	4853	4593	4431	4295	4293	4455	4439	4610	4492	4510	4455	4382	4551	4547	4638	4507
4174	4063	3922	4074	3813	3893	4177	4370	4616	4746	4818	4936	4943	5154	4696	4587	4360	4147	4067	3899	4103	4262	4497	4686	4821	4795	4635	4425	4366	4199	4225	4503	4493	4588	4756	4803	4419	4353	4433	4194	4669	4457	4649	4540	4552	4467	4487	4607	4688	4563
4122	4026	3963	4066	3971	4160	4383	4482	4735	4735	4949	4823	4821	4938	4503	4347	4414	4124	3983	3918	4129	4326	4415	4701	4687	4786	4717	4490	4315	4127	4309	4624	4554	4802	4762	4611	4460	4421	4435	4674	4604	4625	4536	4622	4432	4441	4443	4649	4528	4624
4360	4187	4115	4196	4107	4246	4558	4582	4755	4788	4778	4751	4886	4709	4480	4349	4184	3958	3952	3884	4242	4265	4487	4618	4762	4742	4670	4420	4232	4246	4318	4519	4651	4931	4671	4598	4498	4354	4501	4619	4689	4641	4534	4594	4535	4448	4517	4573	4614	4608
4343	4317	4244	4350	4358	4414	4486	4779	4734	4983	4913	4787	4740	4479	4349	4078	3926	3929	3958	3869	4080	4317	4503	4688	4681	4698	4478	4360	4341	4139	4530	4651	4710	4793	4631	4688	4407	4367	4445	4708	4677	4600	4621	4503	4472	4564	4670	4712	4576	4539
4538	4421	4353	4484	4596	4703	4656	4901	4830	5053	4793	4700	4534	4309	4118	3962	3790	3885	3850	4078	4241	4272	4646	4770	4700	4577	4404	4316	4188	4219	4376	4529	4664	4688	4597	4454	4460	4395	4550	4662	4763	4552	4541	4456	4401	4581	4682	4489	4527	4473
4673	4650	4544	4872	4746	4756	4739	4974	4921	4929	4913	4602	4599	4201	4137	3904	3773	3871	3934	4024	4265	4570	4516	4569	4573	4459	4280	4165	4257	4338	4345	4641	4509	4597	4531	4515	4379	4406	4642	4645	4668	4568	4475	4301	4378	4510	4655	4566	4463	4451
4733	4812	4738	4869	4986	4809	5040	4863	4842	4835	4641	4489	4321	3960	3963	4041	3897	3890	4137	4265	4466	4542	4626	4618	4492	4290	4313	4177	4222	4296	4497	4520	4542	4546	4317	4251	4221	4289	4580	4558	4529	4511	4335	4295	4423	4486	4559	4407	4288	4370
4849	4954	4823	5016	4935	4987	4886	4985	4848	4820	4657	4407	4206	4072	3974	3826	3953	4091	4129	4362	4523	4478	4625	4589	4465	4207	4211	4239	4137	4258	4439	4650	4570	4447	4449	4112	4244	4449	4440	4526	4460	4369	4153	4328	4207	4398	4461	4489	4214	4260
4908	4937	5022	5125	5140	4976	4815	4928	4884	4713	4511	4217	3956	3845	3772	4079	4050	4257	4301	4639	4678	4564	4559	4279	4329	4164	4064	4019	4213	4373	4450	4585	4429	4426	4193	4158	4370	4447	4337	4402	4564	4351	4212	4194	4411	4567	4370	4571	4324	4282
4871	5006	5152	4988	5127	4846	4842	4752	4620	4613	4384	4104	3968	3938	4140	4029	4271	4454	4589	4774	4587	4570	4458	4153	4135	3981	4143	4149	4345	4529	4409	4442	4365	4254	4227	4365	4314	4511	4507	4524	4294	4227	4133	4308	4397	4319	4264	4336	4255	4286
4973	5013	5082	4893	4999	4827	4818	4731	4608	4472	4179	4040	4017	3927	4114	4151	4506	4606	4732	4861	4699	4537	4277	4236	4019	4073	4085	4206	4459	4614	4490	4381	4237	4054	4144	4247	4386	4495	4471	4338	4256	4359	4342	4399	4334	4502	4425	4424	4306	4438
5052	4992	4732	4946	4757	4513	4648	4530	4488	4227	4083	4052	4187	4053	4377	4516	4521	4620	4673	4793	4719	4490	4128	4133	4119	4102	4257	4336	4485	4388	4389	4526	4247	4095	4153	4344	4412	4465	4445	4336	4357	4380	4169	4432	4337	4494	4381	4384	4378	4473
5155	4800	4826	4713	4719	4497	4304	4130	4137	4184	4034	4068	4051	4171	4241	4349	4605	4656	4722	4729	4562	4392	4202	4106	4167	4225	4366	4413	4442	4483	4444	4276	4457	4219	4248	4454	4569	4629	4467	4403	4211	4374	4322	4609	4445	4496	4514	4544	4553	4455
4975	4662	4584	4653	4558	4424	4229	4191	4093	4017	3974	4106	4227	4270	4431	4664	4763	4782	4656	4597	4407	4249	4052	4226	4332	4352	4301	4531	4564	4486	4319	4264	4460	4332	4571	4541	4611	4590	4486	4517	4334	4350	4419	4382	4421	4446	4404	4561	4523	4609
4697	4637	4591	4436	4224	4093	4186	4067	4006	4036	4081	4188	4303	4450	4569	4693	4594	4647	4797	4485	4418	4122	4113	4227	4411	4550	4662	4812	4657	4445	4278	4341	4481	4469	4440	4537	4609	4649	4506	4550	4567	4571	4479	4468	4514	4474	4310	4480	4630	4584
4428	4385	4263	4223	4223	4159	3988	4050	4074	4142	4102	4324	4435	4584	4653	4608	4556	4380	4522	4428	4130	4233	4113	4243	4524	4592	4809	4796	4657	4580	4413	4348	4429	4552	4697	4875	4598	4666	4414	4464	4507	4596	4520	4593	4635	4479	4415	4539	4753	4628
4441	4322	4208	4146	4112	3914	4065	3954	4030	4076	4407	4331	4408	4566	4588	4544	4351	4274	4150	4176	4211	4097	4175	4250	4485	4638	4716	4691	4694	4530	4468	4476	4609	4715	4665	4686	4661	4560	4435	4560	4635	4705	4555	4716	4627	4558	4595	4596	4746	4734
4285	4216	4140	4015	3899	3992	4028	4155	4298	4390	4633	4405	4546	4639	4521	4370	4263	4097	3990	4009	4042	4194	4329	4484	4584	4765	4718	4616	4549	4412	4465	4663	4750	4676	4859	4841	4575	4469	4459	4635	4559	4641	4577	4616	4503	4548	4633	4761	4713	4693
4361	4218	4319	4238	4270	4164	4308	4340	4499	4521	4439	4569	4539	4488	4426	4254	4039	3937	3941	3888	4144	4449	4577	4605	4728	4609	4638	4455	4349	4421	4334	4420	4548	4643	4526	4651	4391	4618	4511	4574	4596	4626	4605	4451	4365	4304	4463	4611	4654	4754
4362	4372	4227	4345	4420	4311	4458	4380	4473	4531	4575	4386	4444	4514	4304	4108	3908	4035	3883	4238	4372	4591	4673	4654	4640	4657	4562	4331	4438	4337	4468	4621	4529	4630	4448	4464	4427	4433	4454	4617	4606	4712	4512	4422	4387	4270	4438	4512	4443	4474
4571	4515	4480	4531	4659	4611	4525	4487	4613	4650	4631	4464	4435	4293	4141	4004	3945	4026	4152	4290	4503	4553	4560	4554	4593	4600	4442	4395	4451	4522	4558	4549	4538	4406	4411	4435	4347	4266	4295	4341	4565	4425	4414	4429	4422	4391	4418	4350	4365	4310
4695	4568	4532	4770	4820	4637	4753	4690	4616	4526	4474	4364	4249	4067	4141	4153	4125	4305	4291	4489	4657	4487	4466	4519	4284	4251	4258	4382	4293	4557	4511	4439	4589	4494	4442	4378	4330	4329	4369	4331	4344	4343	4268	4350	4370	4372	4337	4382	4415	4334
4817	4731	4596	4769	4733	4779	4626	4641	4529	4454	4461	4364	4334	4104	4212	4266	4321	4419	4534	4450	4394	4282	4311	4448	4207	4151	4093	4386	4345	4519	4450	4427	4533	4133	4316	4371	4414	4398	4220	4304	4274	4282	4202	4349	4306	4271	4322	4320	4277	4262
4695	4686	4720	4650	4644	4703	4576	4500	4392	4387	4384	4492	4262	4424	4294	4292	4478	4607	4720	4648	4491	4411	4349	4230	4089	4227	4243	4216	4343	4439	4267	4263	4138	4166	4275	4448	4377	4367	4392	4337	4192	4418	4329	4265	4299	4210	4169	4270	4349	4451
4550	4548	4389	4475	4433	4420	4262	4333	4274	4115	4307	4287	4484	4342	4524	4480	4549	4657	4562	4586	4552	4475	4266	4225	4148	4250	4338	4459	4355	4325	4293	4198	4167	4051	4114	4147	4330	4353	4290	4318	4210	4339	4309	4396	4317	4209	4326	4175	4268	4309
4531	4312	4265	4245	4098	4174	4199	4161	4174	4191	4149	4478	4385	4499	4550	4723	4721	4639	4539	4589	4523	4331	4220	4209	4276	4368	4485	4404	4494	4507	4377	4256	4135	4203	4113	4303	4285	4262	4160	4186	4351	4329	4414	4501	4339	4250	4156	4394	4348	4444
4217	4132	4061	4039	4148	4003	4168	4097	4107	4010	4420	4362	4540	4537	4677	4825	4612	4611	4461	4301	4264	4265	4253	4250	4296	4395	4433	4574	4638	4539	4377	4387	4334	4438	4400	4395	4463	4267	4291	4243	4275	4305	4471	4433	4366	4484	4284	4353	4289	4325
4318	4053	3896	3990	4144	4041	4277	4210	4307	4341	4445	4471	4665	4597	4588	4631	4498	4478	4345	4244	4203	4268	4303	4305	4418	4459	4520	4510	4449	4362	4399	4481	4372	4437	4436	4463	4470	4268	4346	4401	4481	4366	4308	4364	4194	4411	4627	4491	4504	4426
4183	4186	4059	4161	4119	4154	4328	4393	4550	4407	4534	4604	4709	4699	4638	4483	4358	4299	4209	4275	4454	4455	4458	4520	4490	4394	4608	4482	4292	4407	4435	4485	4576	4620	4502	4595	4509	4471	4469	4398	4371	4451	4414	4407	4340	4383	4451	4503	4453	4431
4492	4326	4302	4376	4319	4341	4382	4498	4326	4439	4475	4359	4380	4410	4309	4255	4262	4151	4140	4386	4349	4405	4441	4458	4507	4651	4562	4556	4561	4505	4435	4613	4577	4605	4489	4380	4380	4421	4467	4553	4397	4454	4436	4512	4292	4386	4423	4515	4243	4465
4573	4435	4419	4524	4424	4395	4502	4504	4449	4416	4419	4193	4180	4175	4141	4041	4163	4109	4162	4209	4451	4562	4458	4508	4633	4516	4394	4625	4527	4529	4609	4671	4590	4643	4550	4363	4322	4385	4388	4412	4409	4471	4439	4484	4517	4454	4360	4391	4276	4427
4804	4579	4661	4637	4557	4569	4504	4266	4375	4251	4105	4244	3987	4083	4079	4281	4137	4219	4272	4261	4304	4390	4549	4403	4343	4446	4319	4436	4628	4639	4637	4728	4615	4612	4542	4381	4455	4429	4396	4275	4393	4459	4470	4490	4410	4279	4426	4365	4258	4371
4748	4734	4742	4812	4723	4479	4384	4356	4290	4229	4237	4082	4085	4082	4212	4305	4258	4292	4401	4423	4375	4414	4369	4278	4197	4283	4223	4399	4414	4449	4529	4537	4462	4547	4643	4478	4528	4265	4273	4234	4328	4325	4180	4262	4364	4212	4327	4411	4376	4555
4803	4679	4629	4693	4546	4431	4363	4178	4222	4185	4199	4234	4192	4184	4469	4537	4548	4374	4495	4490	4454	4305	4337	4312	4304	4242	4364	4297	4228	4399	4247	4296	4331	4473	4290	4346	4244	4425	4302	4161	4246	4366	4180	4031	4077	4115	4332	4439	4366	4454
4715	4482	4454	4394	4300	4261	4214	4166	4225	4246	4257	4248	4485	4572	4617	4607	4614	4592	4612	4290	4355	4363	4520	4445	4426	4307	4345	4321	4160	4367	4119	4214	4163	4283	4344	4242	4255	4245	4389	4378	4502	4177	4211	4171	4085	3953	4182	4195	4234	4192
4414	4242	4249	4288	4255	4342	4189	4257	4224	4369	4441	4346	4548	4515	4699	4745	4757	4616	4453	4319	4456	4431	4398	4437	4439	4356	4408	4371	4359	4317	4244	4379	4274	4129	4093	4069	4225	4199	4115	4248	4318	4398	4141	4119	4094	4188	4120	3967	4015	4083
4340	4291	4259	4309	4224	4204	4298	4285	4233	4460	4441	4423	4369	4360	4502	4511	4432	4440	4614	4255	4456	4412	4555	4504	4532	4407	4432	4428	4352	4355	4297	4297	4353	4235	4226	4149	4099	4127	4243	4161	4212	4198	4264	4235	4146	4234	4223	4102	3933	4050
4257	4326	4262	4298	4350	4347	4239	4340	4315	4397	4434	4461	4494	4543	4295	4403	4391	4400	4388	4266	4371	4456	4408	4316	4381	4283	4301	4284	4299	4384	4403	4389	4313	4153	4295	4276	4270	4194	4027	4085	4121	4311	4201	4195	4128	4210	4239	4277	4161	4210
4390	4354	4471	4364	4339	4357	4410	4436	4352	4430	4379	4426	4508	4393	4413	4487	4363	4500	4511	4452	4435	4340	4526	4427	4371	4255	4208	4197	4353	4215	4292	4545	4368	4344	4361	4466	4330	4252	4213	4109	4115	4152	4289	4188	4057	4323	4361	4442	4305	4200
4599	4473	4584	4584	4471	4341	4415	4416	4431	4290	4466	4379	4422	4546	4555	4641	4817	4573	4792	4638	4410	4394	4399	4445	4285	4233	4308	4140	4367	4229	4307	4347	4418	4335	4367	4365	4497	4528	4332	4271	4297	4165	4187	4079	4122	4048	4421	4502	4495	4361
4701	4579	4615	4605	4556	4318	4517	4265	4318	4316	4315	4447	4364	4479	4524	4489	4690	4666	4676	4529	4619	4454	4406	4475	4242	4375	4349	4404	4322	4292	4163	4195	4401	4291	4351	4415	4456	4401	4361	4535	4408	4317	4302	4276	4169	4182	4281	4296	4296	4404
4671	4391	4563	4438	4449	4236	4317	4315	4314	4222	4205	4398	4323	4397	4506	4526	4741	4650	4558	4484	4564	4520	4388	4474	4487	4430	4522	4412	4361	4310	4198	4277	4310	4268	4383	4197	4333	4506	4544	4578	4483	4427	4304	4387	4368	4213	4332	4225	4193	4293
4520	4297	4275	4362	4432	4243	4183	4151	4165	4127	4288	4207	4271	4308	4458	4373	4594	4454	4447	4356	4423	4307	4288	4341	4338	4415	4516	4446	4390	4454	4340	4423	4276	4385	4374	4257	4267	4335	4209	4408	4379	4347	4531	4541	4454	4355	4273	4229	4304	4337
4258	4015	4213	4259	4241	4402	4263	4351	4257	4290	4315	4369	4403	4326	4204	4418	4336	4270	4237	4286	4185	4203	4111	4260	4337	4327	4482	4433	4320	4294	4293	4276	4479	4368	4337	4363	4245	4407	4224	4269	4186	4290	4417	4493	4625	4358	4458	4320	4138	4167
4256	4219	4348	4258	4449	4347	4368	4321	4263	4390	4386	4401	4361	4252	4373	4210	4168	4255	4357	4275	4188	4154	4189	4182	4337	4149	4165	4188	4166	4344	4284	4286	4424	4203	4348	4253	4394	4402	4377	4322	4266	4141	4200	4212	4291	4381	4443	4409	4334	4183
4571	4414	4336	4434	4462	4537	4641	4456	4535	4528	4517	4394	4500	4414	4309	4377	4171	4215	4346	4255	4287	4168	4078	4205	4117	4193	4188	4073	4218	4175	4202	4231	4195	4185	4359	4540	4488	4392	4364	4362	4247	4152	4171	4211	4157	4255	4450	4397	4401	4421
4728	4539	4532	4550	4535	4530	4596	4564	4450	4603	4347	4288	4434	4292	4332	4485	4413	4485	4327	4447	4296	4412	4296	4216	4212	4105	4201	4231	4173	4180	4164	4134	3953	4289	4242	4350	4349	4560	4373	4319	4247	4262	4084	3996	4122	4090	4230	4398	4352	4537
4520	4515	4428	4552	4408	4409	4485	4537	4363	4306	4545	4490	4479	4408	4296	4262	4334	4439	4410	4355	4482	4401	4292	4215	4316	4279	4332	4309	4220	4120	4144	4039	3925	4327	4164	4115	4094	4240	4477	4388	4365	4216	4276	4171	4077	4211	4272	4272	4363	4322
4556	4519	4376	4239	4289	4243	4185	4262	4373	4336	4208	4246	4391	4272	4291	4449	4428	4407	4386	4365	4410	4386	4516	4470	4371	4232	4375	4448	4444	4275	4129	4069	4256	4248	4159	4079	4091	4160	4409	4405	4352	4262	4225	4210	4309	4265	4133	4280	4123	4248
4486	4375	4187	4323	4208	4168	4121	4158	4259	4103	4261	4220	4159	4213	4006	3977	4022	4092	4143	4141	4233	4193	4294	4302	4290	4251	4560	4437	4361	4316	4288	4348	4431	4219	4271	4109	3994	4108	4268	4378	4221	4188	4353	4333	4254	4316	4154	4037	4167	4246
4423	4195	4306	4269	4158	4204	4256	4178	4181	4100	4017	4122	4041	4018	4177	4237	4110	4128	4118	4162	4181	4190	4215	4181	4176	4095	4297	4293	4419	4412	4289	4599	4441	4212	4240	4214	4189	4193	4056	4293	4086	4111	4286	4452	4380	4326	4216	4270	4199	4040
4410	4397	4385	4285	4344	4323	4367	4355	4339	4242	4424	4327	4087	4069	3933	3867	3845	4038	4034	4023	3990	4109	3996	3976	3869	4069	3990	4210	4136	4332	4336	4454	4424	4206	4331	4415	4437	4268	4173	4146	4052	4294	4297	4262	4376	4336	4328	4295	4241	4280
4506	4487	4433	4464	4497	4444	4414	4599	4476	4493	4185	4172	4267	4344	4230	4222	4331	4252	4246	4220	4287	4244	4198	4225	4000	4040	3841	3880	4004	4178	4061	4251	4198	4349	4294	4437	4420	4388	4159	4118	4270	4205	4108	4113	4094	4240	4344	4399	4459	4349
4631	4459	4543	4578	4536	4568	4645	4485	4496	4547	4545	4448	4495	4251	4180	3987	4139	4231	4225	4148	4208	4182	4146	4032	3893	4066	4006	4223	4060	3917	3964	4042	3973	4154	4367	4294	4353	4158	4360	4405	4136	4202	4094	4089	4139	4124	4239	4446	4478	4284
4692	4720	4523	4550	4577	4508	4486	4622	4572	4634	4337	4423	4329	4279	4445	4430	4454	4477	4412	4457	4414	4457	4414	4370	4306	4074	3958	4047	4121	3998	4008	3858	3986	4137	4076	4119	4179	4159	4175	4361	4421	4277	4314	4034	3986	4074	4131	4211	4315	4331
4783	4518	4545	4473	4564	4390	4559	4643	4537	4407	4481	4356	4487	4283	4290	4153	4080	4135	4281	4256	4183	4273	4440	4253	4364	4273	4317	4293	4310	4065	4108	4049	4010	4123	4036	3952	3946	3953	4315	4348	4351	4294	4145	4192	4204	4047	4111	4046	4217	4075
4602	4591	4393	4506	4466	4393	4308	4424	4329	4489	4331	4220	4097	4129	4115	4183	4293	4153	4342	4254	4287	4343	4276	4285	4172	4183	4176	4460	4446	4337	4271	4205	4067	4085	3969	3901	3973	4019	4042	4252	4392	4175	4370	4274	4176	4258	4138	3848	3944	4018
4533	4406	4510	4371	4258	4054	4180	4253	4070	4221	3969	3953	4069	4061	4099	4124	4174	4194	4034	4070	4112	4258	4304	4285	4419	4361	4397	4396	4296	4276	4372	4428	4413	4227	4127	3999	3936	3982	4104	4005	4129	4316	4312	4320	4531	4144	4119	3886	3854	4067
4351	4313	4354	4175	4191	4100	4045	4046	4123	4126	4009	4064	3952	4050	3941	3940	3968	4060	4001	3868	4076	4037	3909	4121	4055	4228	4337	4401	4346	4376	4263	4456	4414	4326	4279	4136	4382	4057	3943	4038	3955	4012	4398	4332	4417	4224	4131	4186	4072	3964
4322	4176	4314	4165	4337	4196	3969	4111	4211	4138	4071	4085	3998	3891	3963	4072	4148	4121	4045	3960	3973	3939	4092	4054	4099	4115	4129	4110	4322	4406	4350	4442	4461	4520	4422	4539	4611	4373	4048	3999	4020	4062	4173	4275	4213	4244	4282	4261	4203	4254
4393	4228	4288	4391	4171	4100	4288	4361	4293	4235	4095	4201	4125	4199	4227	4224	4413	4289	4261	4243	4182	4074	4019	4109	4103	4152	4050	3998	3970	4164	4293	4562	4529	4436	4486	4643	4406	4259	4276	3942	4071	3961	4149	3955	4015	4017	4208	4430	4211	4271
4443	4428	4241	4374	4439	4546	4572	4238	4353	4305	4510	4431	4462	4232	4273	4327	4319	4206	4201	4114	4150	4045	4049	4134	4271	4221	4024	4000	4029	4113	3995	4058	4028	4344	4388	4496	4374	4380	4174	4186	4114	4052	3917	3790	3874	4092	4229	4335	4478	4134
4633	4508	4353	4696	4694	4261	4375	4349	4493	4536	4493	4312	4244	4099	4086	4208	4198	4324	4341	4230	4125	3905	4042	4156	4150	3965	3858	3807	3934	4037	3989	4023	3965	4061	4217	4423	4353	4332	4293	4274	4285	4043	3956	3994	3865	4078	4356	4352	4187	4109
4630	4539	4627	4651	4373	4367	4558	4556	4542	4398	4286	4215	4171	4388	4433	4589	4591	4578	4620	4652	4590	4532	4445	4469	4199	4082	3952	3927	3905	3909	3945	3951	3991	3967	3970	4101	4187	4241	4331	4378	4323	4266	3995	4051	3799	3850	4046	4193	4033	4178
4564	4624	4654	4329	4394	4463	4484	4326	4241	4182	4310	4298	4424	4385	4422	4404	4187	4378	4153	4373	4424	4586	4635	4731	4725	4484	4288	4204	4132	4139	3831	3835	3792	4055	4119	3872	3873	4215	4297	4382	4305	4279	4202	4039	3819	4022	3937	4227	4062	3986
4719	4475	4286	4569	4505	4276	4060	4186	4182	4215	4219	4251	4004	3966	3907	3820	3931	3938	3983	4036	3976	4072	4081	4291	4426	4503	4511	4586	4419	4221	4130	3988	3997	4042	3896	3903	3755	3768	4213	4381	4240	4218	4186	4110	3825	3889	3947	3810	3973	3992
4684	4216	4488	4519	4240	3939	4016	4116	4037	4014	3939	3852	3784	3846	3750	3999	4071	4092	4236	4166	4174	4307	4358	4232	4078	4008	4012	4245	4451	4488	4238	4369	4216	3979	3786	3842	3939	3924	4008	4209	4303	3937	4151	4411	4223	4016	4022	3886	3829	3809
4406	4371	4392	4196	3825	3988	3984	3852	3913	3734	3785	3858	3843	3876	3909	4065	4061	4183	4236	4435	4517	4461	4601	4673	4550	4384	4355	4278	4239	4458	4419	4539	4498	4171	3983	3954	3705	4095	4129	3978	4071	4017	4134	4317	4374	4097	3904	3936	3784	3942
4544	4413	4150	4007	4139	4216	4020	3706	3819	3907	3768	3888	3850	3850	3907	4025	3930	4002	3911	4007	4084	4093	4217	4370	4543	4587	4609	4571	4254	4163	4319	4508	4402	4374	4378	4058	4002	4060	4134	3860	3787	4024	4133	4339	4285	4232	3874	3968	3939	3884
4437	4103	3906	4180	4212	4017	3927	3851	3962	3891	3962	3897	4082	4110	3944	4039	3942	3769	3763	3707	3758	3707	3696	3584	3865	4155	4483	4563	4426	4262	4236	4370	4416	4307	4357	4550	4282	3934	3969	4124	3891	4008	4106	4254	4255	4166	4044	4113	4018	4036
4340	3929	4121	4346	4102	3985	4066	4203	4055	4073	4145	4329	4242	4296	4094	4036	3840	3776	3923	3917	3916	3845	3624	3630	3603	3653	3969	4084	4327	4455	4426	4368	4260	4355	4218	4709	4509	4110	3898	4117	3944	3959	4013	4190	4130	4202	4256	4152	4168	3868
4073	4047	4354	4214	3952	4097	4330	4170	4197	4319	4548	4619	4336	4135	4149	3792	3918	4054	4098	4096	4271	4235	4100	3976	3937	3753	3719	3585	3878	4189	4455	4406	4317	4263	4226	4379	4544	4360	3992	4053	4111	3915	3921	4053	4144	4237	4261	4309	4343	4315
4283	4418	4395	4105	4025	4329	4238	4361	4392	4512	4713	4396	4077	4004	4083	4277	4459	4559	4619	4577	4567	4584	4487	4438	4262	4135	3963	3585	3514	3888	4199	4308	4220	4200	4293	4256	4342	4529	4183	3850	4104	4108	3805	3950	3927	4087	4265	4284	4144	4399
4350	4586	4167	3946	4137	4456	4234	4396	4433	4614	4293	4067	4067	4233	4530	4981	5099	5239	5161	5146	4882	4762	4769	4722	4466	4504	4327	3891	3659	3639	3819	4001	3997	4035	4062	4355	4156	4339	4403	4090	3981	4071	3864	3670	3980	3961	3858	4314	4305	4241
4758	4538	3907	4233	4274	4366	4388	4362	4456	4168	3967	4111	4451	4902	5281	5596	5455	5619	5448	5469	5201	5000	4792	4677	4599	4403	4378	4250	3848	3816	3629	3835	3792	4025	4238	4174	4139	4122	4396	4315	4027	4211	4028	3597	3843	3762	3991	4290	4227	4074
5012	4452	4081	4354	4528	4301	4249	4239	4110	3846	3966	4319	4964	5419	5622	5527	5453	5041	4969	4926	4958	4842	4904	4593	4677	4465	4427	4299	4196	4003	3775	3577	3750	3964	4089	4016	3973	3961	4334	4307	4315	4111	4085	3830	3773	3839	4010	4167	4245	4077
4839	4158	4164	4505	4378	4198	4100	4008	3781	3968	4195	4867	5379	5507	5453	5082	4553	4363	4200	4150	4060	4314	4399	4537	4696	4530	4466	4372	4322	4284	3917	3602	3649	3966	3883	4050	3968	3909	4168	4614	4155	4029	4142	3964	3791	3837	4088	4121	4187	4066
4641	4169	4418	4585	4290	4144	4024	3868	3786	4041	4611	5308	5270	4992	4602	4049	3540	3354	3421	3445	3452	3701	3957	4246	4439	4563	4710	4448	4406	4272	4047	3790	3633	3703	4106	3913	3905	3961	4170	4410	4433	4139	4159	4158	3843	3908	4031	3938	4073	4080
4377	4037	4504	4491	4234	4027	3839	3803	4090	4314	4760	5201	4982	4336	3683	3219	2866	2725	2813	2887	3024	3228	3472	3707	4201	4461	4484	4660	4420	4446	4171	3932	3816	3746	3961	3943	3789	3769	4078	4442	4297	4057	4209	4279	4057	3978	4012	4022	3952	4042
4302	4022	4409	4429	3999	3779	3933	3869	4000	4533	4937	4704	4358	3671	3088	2632	2466	2633	2804	2784	2846	2911	3175	3576	3772	4206	4578	4650	4628	4392	4168	4163	3918	3866	3778	3705	3939	3792	4011	4187	4384	4142	4238	4275	4167	4184	4011	3792	3848	4105
4148	4023	4236	4283	3829	3769	3800	3903	4104	4533	4703	4432	3709	3057	2634	2559	2636	2907	2919	3082	2888	2853	3029	3099	3425	3927	4487	4704	4721	4416	4295	4346	4167	3801	3679	3852	3858	3743	3914	4147	4340	4052	4139	4410	4324	4202	3955	3987	3808	4143
3971	3990	4249	3801	3653	3643	3832	3885	4089	4547	4474	4077	3346	2889	2599	2745	2897	3250	3417	3309	3349	3171	2889	2857	3169	3655	4303	4695	4772	4564	4468	4385	4358	3984	3827	3858	3873	3676	3850	4093	4215	4131	4098	4444	4375	4264	4153	3911	3760	4124
3767	3953	4013	3867	3732	3516	3772	3885	4211	4439	4349	3702	3144	2684	2588	2818	3154	3509	3602	3653	3563	3323	2951	2836	2949	3461	4192	4676	4805	4634	4554	4484	4296	4025	3904	4063	3997	3870	3900	4017	3940	4127	4013	4463	4407	4281	4162	3764	3787	4056
3881	3848	4036	3791	3499	3499	3686	4125	4231	4494	4239	3603	3083	2649	2675	3010	3398	3652	3960	3750	3614	3340	3015	2714	2805	3285	3936	4626	4747	4661	4435	4579	4423	4176	3958	4079	4017	3812	3849	3926	3960	4054	4133	4410	4359	4107	4106	3843	3844	3853
3760	3753	3984	3808	3415	3597	3839	4081	4370	4357	4169	3688	3204	2692	2832	2846	3411	3617	3815	3830	3563	3213	2825	2601	2706	3051	3832	4632	4685	4603	4514	4480	4333	4247	4021	4157	4063	3784	3870	3948	3919	3920	4164	4333	4504	4233	4148	3950	3763	3860
3767	3796	3875	3797	3548	3536	3884	4112	4282	4373	4249	3833	3285	3019	2757	2876	3285	3486	3494	3691	3313	3017	2686	2438	2601	3205	3917	4553	4521	4499	4356	4635	4382	4127	4062	4387	4161	3779	3848	3875	3814	3834	4144	4308	4335	4116	4016	3911	3846	3845
3719	3537	3946	3803	3522	3474	3842	4187	4329	4293	4259	3985	3580	3124	2874	2907	3011	3117	3245	3136	3098	2720	2405	2422	2668	3240	4063	4404	4649	4345	4225	4222	4254	3987	4203	4398	4213	3813	3921	3876	3783	3899	4196	4248	4143	4124	4081	3956	3997	3949
3840	3670	3835	4014	3609	3487	3747	4291	4416	4533	4385	4124	3827	3373	2971	2792	2858	2855	2827	2676	2555	2509	2357	2393	2820	3546	4326	4664	4386	4214	4076	4159	4172	4103	4314	4521	4275	3888	3918	3974	3567	3879	4163	4092	4128	4138	4059	3951	4089	3893
3872	3698	3903	3975	3825	3622	4087	4155	4408	4577	4384	4413	4079	3789	3288	3075	2839	2631	2579	2426	2468	2451	2424	2802	3219	3979	4609	4752	4336	3985	4048	4101	3963	4120	4474	4585	4030	3927	4062	3824	3530	3962	4160	4089	4084	4279	4195	3985	4153	3989
3847	3705	3712	4012	3904	3806	3840	4157	4500	4465	4443	4484	4392	4345	3741	3435	3152	2902	2689	2630	2611	2682	3004	3281	3912	4438	4881	4649	3964	3835	3827	3957	4059	4022	4479	4579	4081	4016	4272	3842	3816	3885	4003	4247	3960	4178	4260	4305	4037	4045
3933	3917	3759	4025	4093	3950	3826	4112	4553	4585	4537	4475	4541	4629	4314	3968	3823	3341	3253	3155	3117	3295	3796	4054	4507	4773	4875	4244	3705	3693	3810	3925	4010	4369	4594	4263	3965	4321	4300	3668	3791	3907	3946	4156	4137	4407	4187	4269	4122	4127
3942	3919	3981	3954	4243	4125	3823	4080	4359	4573	4611	4560	4635	4645	4647	4645	4606	4165	4063	3811	4153	4396	4622	4867	4881	4803	4479	3723	3535	3581	3896	3968	4039	4364	4375	4221	4209	4514	4087	3692	3867	3860	3976	4028	4235	4202	4171	4451	3978	4297
3807	3821	4084	4113	4311	4343	4085	3975	4398	4476	4612	4530	4545	4569	4725	4942	4903	4862	4770	4740	4840	5159	5092	4872	4654	4377	3684	3379	3305	3839	3986	4087	4061	4289	4194	3997	4283	4489	3959	3773	3890	3767	3946	4003	4056	4166	4099	4336	4149	4147
3855	3748	3986	4160	4118	4416	4271	4116	4025	4286	4507	4525	4647	4478	4611	4677	4867	4830	5018	5076	5112	5018	4789	4445	3932	3595	3469	3344	3510	3899	4183	4184	4088	4147	4074	4243	4579	4503	3824	3965	4034	3737	4021	3939	4061	4090	4294	4357	4345	4190
4161	3832	3919	4142	4049	4292	4478	4463	4188	4049	4331	4526	4701	4556	4586	4550	4444	4452	4549	4573	4458	4374	4026	3748	3412	3266	3333	3599	3858	3945	4067	4079	4088	3946	3883	4456	4530	3940	3905	4205	3830	3797	3997	3907	3986	4102	4224	4298	4386	4128
4260	4047	4065	4242	4076	4213	4364	4524	4368	4070	4065	4328	4463	4642	4577	4333	4380	3978	4028	4043	3947	3790	3569	3343	3298	3378	3734	3915	3918	3898	3866	3929	3916	3877	4196	4550	4314	3988	4129	4097	3719	3906	3952	3966	4167	3981	4259	4333	4351	4013
4178	4247	4087	4052	4254	4148	4350	4540	4675	4407	4126	4167	4172	4183	4388	4399	4418	4169	3987	3815	3794	3744	3607	3573	3687	3929	3985	3886	3754	3792	3827	3763	3837	4035	4446	4438	3971	4071	4191	3850	3765	3926	3745	3856	3834	4136	4311	4280	4451	4259
4042	4300	4272	4217	4188	4135	4170	4480	4785	4843	4543	4253	4077	4133	4102	4379	4127	4213	4187	4036	3938	3879	3846	3901	3814	4102	3888	3700	3834	3714	3859	3798	3856	4305	4424	4245	4303	4376	4043	3944	3991	3985	3816	3836	3832	4076	4110	4461	4319	4379
4171	4250	4327	4391	4323	4234	4231	4411	4410	4797	4982	4756	4651	4289	4233	4139	4126	4104	3962	3971	4097	3961	3946	3890	3762	3808	3682	3607	3567	3778	3711	3868	3993	4179	4003	4014	4404	4480	3821	3858	4070	3824	3918	3730	3836	3981	4185	4374	4348	4139
4371	4240	4144	4440	4361	4365	4360	4307	4402	4408	4693	4810	5031	4920	4755	4594	4394	4236	3996	4012	4035	4033	3967	3762	3802	3838	3672	3562	3582	3713	3916	4041	4008	3875	3952	4359	4541	4023	4023	4086	3942	3900	3860	3817	3791	3844	4229	4160	4442	4075
4334	4170	4034	4195	4276	4278	4381	4440	4466	4461	4285	4402	4618	4690	4917	4983	5027	4509	4497	4429	4385	4304	3913	3844	3671	3837	3601	3701	3591	3865	4042	4054	3753	3985	4211	4434	4270	4056	4067	4009	3823	3856	3876	3799	3752	3969	4223	4320	4211	4187
4047	4205	4388	4202	4103	4076	4339	4408	4399	4529	4562	4220	4103	4206	4389	4505	4513	4358	4373	4310	4107	4052	3880	3923	3723	3600	3803	3743	3796	3898	4038	3845	3853	4025	4347	4210	4103	4268	4164	3872	3669	3841	3959	3716	3772	3837	3953	4285	4153	4181
4055	4001	4095	4323	4146	4176	4180	4381	4453	4511	4560	4542	4575	4334	4266	4128	4133	4067	3916	3971	3855	3752	3771	3704	3673	3751	3844	3680	3626	3691	3787	3952	4160	4106	4154	4116	4376	4351	3931	3884	3901	3896	3801	3864	3883	3877	3893	4144	4089	3956
4283	4049	4020	4229	4305	4323	4148	4331	4231	4416	4324	4508	4709	4733	4648	4485	4349	4281	4166	4212	4073	4131	3928	4019	3852	3927	3655	3612	3471	3648	4019	4237	4180	4022	4046	4315	4365	4055	4005	3918	3829	3770	3775	3866	3770	3910	4085	4029	4124	3975
4093	4146	4126	4084	4236	4217	4317	4169	4222	4247	4238	4183	4298	4424	4428	4582	4537	4391	4448	4324	4208	4214	4052	3827	3732	3555	3492	3560	3685	3902	3947	4066	3896	4004	4353	4383	4288	4163	4045	3901	3685	3659	3958	3896	3848	4100	3946	4067	3989	3918
4075	3943	4017	3977	4129	4093	4289	4156	4238	4268	4283	4156	4214	4232	4260	4245	4023	4075	3799	3862	3909	3743	3731	3561	3627	3661	3779	3760	3723	3810	3850	3945	4227	4266	4337	4144	4308	4340	4045	3859	3806	3912	3816	3785	3835	3967	4022	4110	3941	3960
3995	3871	3941	4132	4092	4156	4155	4217	4191	4288	4265	4236	4345	4338	4390	4277	4211	4084	4003	4021	3902	4060	3828	3747	3704	3683	3685	3468	3499	3691	3905	4134	4112	3987	4072	4300	4377	4138	3988	3807	3832	3692	3825	4190	3935	4044	4052	4053	4121	3944
3960	3983	3889	4033	4000	4095	4102	4048	4133	4211	4157	4056	4264	4236	4210	4321	4148	4139	4198	4190	4219	4070	3858	3770	3713	3739	3730	3691	3821	3893	3997	3956	3896	4019	4329	4355	4255	4080	3940	3905	3713	3700	3976	3970	3939	3985	3961	3931	3998	3957
3948	3893	3898	3943	4028	3911	3994	4153	4128	4093	3953	4023	3972	4059	3955	4118	4110	3976	3912	4096	4022	4020	3897	3805	3836	3838	3809	3929	3907	3874	3988	3964	4212	4157	4065	4193	4153	4120	3943	3695	3805	3738	3936	4035	4002	3948	3974	3979	3987	3917
3744	3817	3880	3907	3930	3736	3847	4058	4137	4030	4024	4033	3955	3966	3826	3891	4003	4007	3936	3931	3990	4058	3982	3838	3712	3878	3810	3919	3944	3981	4140	4135	4117	4154	4121	4150	4212	3957	3826	3808	3824	3716	3821	4071	3987	4075	4022	3876	3952	3844
3858	3717	3750	3856	3824	3928	3940	3997	3866	3887	3765	3928	3942	4094	4081	4064	4023	4049	3841	3943	3910	4091	4039	3977	3877	3974	3999	4099	3976	3996	4149	4233	4046	4315	4086	3991	4001	3842	4093	3743	3620	3853	3943	3906	4242	4071	3864	3843	3813	3819
3919	3823	3841	3724	3790	3655	3809	4036	3789	3858	3667	3604	3564	3836	3768	3811	3830	3847	3926	3988	3873	3889	3983	3873	3867	3937	4132	4165	4094	4075	4277	4263	4314	4138	3983	3903	3935	3813	3737	3773	3782	3799	3868	4185	4123	4057	4062	3752	3786	3849
3979	3807	3737	3897	3682	3782	3731	3762	3816	3605	3661	3697	3738	3794	3848	3806	3700	3645	3738	3702	3844	3882	3988	3970	4058	4137	4202	4187	4211	4264	4175	4403	4313	4193	3997	3909	3853	3851	3752	3802	3709	3738	4082	4170	4257	4114	3784	3877	3839	3964
4034	3946	3853	3669	3681	3794	3704	3776	3755	3713	3612	3529	3498	3771	3764	3695	3785	3872	3917	3965	3867	4142	4117	3998	3913	4209	4304	4313	4204	4329	4343	4421	4217	4036	3990	3725	3631	3968	3716	3680	3857	3924	4040	4238	4283	4143	4104	3922	3854	3846
4161	3919	3785	3846	3751	3731	3829	3784	3779	3651	3631	3849	3781	3809	3752	3607	3633	3543	3782	3860	3869	3930	3956	3979	4134	4227	4538	4521	4334	4319	4168	4318	4202	4124	3744	3743	3758	3784	3756	3876	3810	4018	4219	4195	4262	4101	4004	3816	3784	3788
4262	4071	3922	3974	3729	3864	3814	3795	3943	3706	3559	3648	3778	3820	3846	3806	3964	4028	4032	4088	4126	4161	4276	4256	4126	4158	4294	4432	4388	4405	4374	4316	4087	3944	3779	3711	3735	3915	3781	3827	3874	4052	4211	4097	4232	4051	4061	3906	3711	4056
4325	4067	3969	3992	3859	3901	3844	3842	3801	3822	3793	3808	3849	3777	3709	3799	3768	3800	3822	3940	3875	4021	4103	4125	4306	4303	4450	4576	4499	4327	4338	4059	4068	4146	3865	3661	3611	3863	3967	4144	4032	4076	4049	4123	4132	4138	3921	3768	3791	3929
4442	4369	4123	4127	4001	4067	3979	3917	3906	3825	3842	3640	3832	3902	3832	3871	3988	3954	4028	4106	4239	4309	4366	4291	4379	4377	4354	4402	4416	4430	4280	4169	4051	4020	3939	3744	3739	3845	3936	4048	3914	4101	4120	4123	4046	3940	4116	3767	3789	4130
4447	4266	4230	4150	4141	4140	4012	4044	3833	3836	3894	3883	3970	3996	4063	3900	3897	3889	4065	4204	4164	4138	4312	4320	4484	4367	4595	4359	4337	4111	3993	4009	3962	4096	3961	3758	3721	3880	4124	4281	4142	4088	4056	4041	4136	3947	3906	3971	4000	4121
4609	4257	4305	4274	4127	4219	4116	4140	4083	4046	4017	4043	4060	4176	4152	4095	4070	4064	4258	4332	4329	4429	4457	4339	4450	4310	4436	4238	4216	4226	4012	3912	3935	4087	3881	3989	3845	4057	4141	4283	4252	4024	4099	4031	4096	3942	3966	3898	4007	4085
4561	4201	4379	4371	4335	4333	4242	4175	4256	4177	4183	4092	4165	4259	4218	4133	4180	4097	4218	4253	4248	4315	4271	4352	4424	4428	4297	4104	4223	4091	3995	3862	3898	4015	3981	4065	3955	4056	4268	4222	4194	4141	4096	4102	3941	3963	4021	3953	4085	4082
4452	4301	4287	4306	4473	4410	4483	4249	4234	4246	4271	4301	4375	4344	4274	4216	4191	4244	4105	4261	4202	4115	4203	4444	4399	4104	4181	4170	4156	4066	3862	3775	3848	4018	4042	4060	4197	4160	4281	4338	4201	4029	4025	3864	3913	4068	4079	4193	4309	4283
4498	4268	4368	4384	4418	4427	4432	4398	4519	4473	4413	4309	4256	4390	4259	4269	4271	4247	4311	4009	4072	4072	4220	4183	4259	4006	4138	4016	3951	3848	3768	3865	3946	4009	4179	4274	4157	4208	4135	4229	4225	3947	3922	3971	3985	4116	4343	4429	4374	4168
4307	4349	4173	4378	4441	4393	4402	4443	4373	4415	4444	4359	4455	4320	4443	4409	4419	4302	4277	4110	4144	4115	4029	4049	3991	4067	3978	3789	3745	3842	3903	3904	4053	4129	4187	4285	4446	4213	4259	4272	4222	4069	3911	3925	4036	4142	4235	4493	4530	4306
4064	4061	4075	4285	4436	4404	4396	4419	4346	4464	4475	4508	4358	4381	4224	4200	4163	4108	4076	3978	3800	3898	3827	3868	3962	3887	3892	3848	3748	3730	3936	3957	3973	4151	4095	4385	4369	4206	4136	4019	3998	4009	3844	3952	3971	4152	4110	4517	4310	4560
3872	3854	4060	4096	4109	4175	4149	4264	4255	4266	4349	4299	4332	4309	4146	4302	4104	4211	3992	4047	3867	3726	3826	3706	3771	3865	3959	3778	3808	3858	3958	4045	4122	3960	4195	4159	4376	4071	4025	3945	4002	3985	3899	4045	4092	4109	4223	4264	4410	4356
3801	3782	3793	3880	4074	4112	4051	4066	4054	4086	4176	4295	4212	4162	4166	4126	4225	3886	3897	3876	3813	3735	3757	3822	3809	3986	3841	3733	3695	3972	4133	4201	4131	4070	4062	4200	4222	4136	3848	3763	3835	3973	3936	4174	4155	4130	4103	4299	4292	4253
3718	3686	3762	3760	3840	3952	3994	4037	3959	4017	4102	4031	3899	3977	3904	4067	4042	3977	3710	3735	3719	3535	3584	3643	3677	3864	3893	3805	3768	3886	4021	4143	3909	4096	4220	4092	4169	3966	3950	3708	3805	3884	3978	4004	4179	4171	4129	4193	4070	4180
3670	3663	3605	3659	3729	3900	3939	3869	3892	3898	3923	3870	3881	3946	3994	4020	4070	3860	3944	3796	3614	3519	3700	3693	3643	3800	3887	3878	4075	3950	4020	4073	4077	3993	3940	3935	3951	3994	3986	3794	3915	3932	4156	4049	4249	4155	4220	4110	4097	4099
3754	3476	3619	3879	3678	3832	3882	3791	3961	3808	3828	3855	4027	3961	3835	3906	4030	3938	3960	3884	3828	3875	4015	3884	3951	3932	3951	4026	4055	3995	4103	4005	3954	4026	3860	3819	3905	3775	3963	3937	3948	3868	4164	4118	4177	4174	4047	4101	4058	4164
3910	3798	3819	3973	3975	3713	3952	3823	4022	3957	3811	3912	3949	3851	4021	3882	4027	4065	4002	3924	3931	3948	3868	4004	3877	3974	4043	3999	4039	3920	3874	3919	3967	3862	3867	3642	3808	3991	3978	3966	3965	4078	4086	4163	4162	4136	3980	3970	3934	4063
4043	3939	3983	4047	3986	4026	3998	3975	3990	3928	4030	4031	4003	4024	4099	4059	4111	4141	4077	4008	3974	4032	4099	4093	4079	4124	4112	4091	4133	3851	3971	3809	3793	3805	3734	3740	3766	3926	4069	3992	4036	4052	4112	4187	4122	4193	3969	4051	4004	4156
4144	4135	3967	4175	3967	4012	3928	3991	4056	3975	4112	4056	4116	4160	4194	4104	4133	4252	4166	4196	4118	4145	4162	4065	3926	4071	3981	4038	3972	4018	3804	3872	3767	3785	3765	3873	3860	4060	4029	4133	4039	4070	4025	3998	3908	4044	4141	4158	4180	4064
4067	4213	4074	4068	3999	4003	4071	4158	4147	4092	4195	4161	4209	4172	4183	4239	4319	4241	4250	4177	4214	4170	4158	4194	4028	4067	3926	3888	3792	3820	3705	3800	3693	3952	3941	3921	3947	4002	4086	4130	4032	3990	3933	3908	3950	4004	4019	4144	4049	4172
4182	4169	4084	4292	4021	4066	4075	4147	4140	4183	4230	4234	4191	4032	4175	4294	4154	4255	4189	4146	4221	4156	4134	4068	4004	3886	3805	3803	3883	3745	3718	3694	3740	3865	3968	3998	4181	3956	4043	4084	4083	4086	3853	3750	3964	4013	4097	4102	4242	4183
4072	4032	3991	4040	4044	4110	4139	4079	4108	4155	4197	4061	4106	4179	4206	4259	4082	4093	4203	4109	4086	4112	4036	3984	3882	3903	3924	3689	3766	3777	3753	3751	3849	3874	4005	4048	3934	4006	3946	3933	3946	3821	3920	3805	3946	4013	4104	4111	4253	4386
3970	3770	3901	3904	3928	3959	3869	3907	4001	4020	3989	4103	4086	3984	4146	4125	3986	4037	4081	3960	3966	3836	3808	3913	3880	3778	3761	3802	3774	4054	4052	3913	3978	3970	3989	4173	3980	3919	3920	3925	3831	4000	3918	3878	4084	4114	4115	4221	4158	4256
3970	3838	3793	3901	3536	3755	3736	3767	3846	3820	3872	3916	3857	3912	3871	3817	3853	3886	3881	3984	3929	3923	3934	3927	3870	3923	3857	3856	3879	4096	4159	4104	4157	4070	4020	3994	3948	3900	3903	3775	3973	3928	3920	4110	3996	4077	3975	4110	4234	4195
3868	3826	3676	3730	3635	3640	3610	3673	3695	3814	3583	3727	3591	3695	3673	3678	3831	3853	3855	3897	3953	3876	3833	3886	3873	4023	3902	3968	3940	3952	4009	4171	4276	4165	4090	4012	3869	3900	3907	3891	3982	4116	4235	4183	4085	3981	3993	4146	4218	4181
4153	3913	3747	3754	3738	3612	3752	3653	3717	3583	3746	3608	3671	3621	3609	3711	3723	3740	3724	3908	3726	3951	4048	3976	3902	3983	4026	4006	4001	3964	4057	4174	4134	3927	3819	3883	3936	4003	4146	4037	3926	4108	4280	4326	3980	3908	3954	4204	4167	4067
4188	4099	3963	3882	3827	3856	3859	3795	3694	3773	3726	3696	3762	3726	3727	3685	3738	3764	3835	3955	4006	3937	4096	4032	3996	3977	4054	3998	3971	4122	4057	4152	3984	4064	3873	3758	3948	4106	3984	4065	4139	4268	4332	4175	4087	4056	3959	3958	4149	4078
4239	4065	4128	4036	3895	3945	3847	3918	3920	3826	3717	3654	3819	3866	3912	3841	3777	3963	3935	3916	4055	4023	3974	4059	3964	3952	3881	4055	3882	3981	4076	4027	3895	3836	3841	3846	3958	4129	4078	4281	4226	4209	4124	4108	4113	4061	4192	4163	4150	4137
4330	4301	4217	4266	4180	4210	4058	3990	4069	3991	3845	3977	3979	3910	3943	3828	4025	3970	3909	4024	4044	4107	4050	4071	4056	3902	3968	3911	3843	3841	3849	3960	3876	3981	3973	3834	4190	4079	4071	4253	4167	4342	4248	3907	4026	4161	4296	4356	4053	4200
4211	4065	4187	4075	4327	4177	4131	4130	4102	3945	3875	3920	3937	3916	3868	3828	3840	3848	3943	4006	3900	3919	3956	3914	3831	3821	3810	3686	3841	3964	3890	3974	3833	3986	4185	4210	4117	4076	4064	4307	4187	4307	3927	3936	4084	4157	4277	4259	4271	4193
4026	4034	3872	3982	4041	4031	4047	4081	4007	3922	3971	3845	3953	3931	3783	3761	3761	3795	3938	3769	3714	3815	3709	3799	3791	3681	3771	3848	3818	3868	3978	3981	4065	3909	4295	4184	4026	3960	3994	4126	4182	4021	3852	4017	4079	4359	4300	4329	4290	4269
3830	3936	3724	3988	3809	3795	3948	3976	3849	3785	3885	3874	3771	3861	3898	3785	3702	3609	3705	3596	3625	3760	3747	3657	3693	3656	3730	3768	3772	3984	4009	4029	4044	4051	4208	4211	3975	4039	3916	4054	3996	3993	4146	4085	4211	4302	4281	4226	4235	4325
3839	3764	3745	3800	3832	3751	3806	3794	3816	3756	3874	3796	3775	3652	3706	3580	3635	3651	3567	3721	3678	3806	3750	3632	3765	3748	3705	3730	3739	3899	3895	3830	3956	4103	3982	3964	3898	3802	3813	4003	4010	4073	4093	4168	4236	4227	4154	4113	4271	4378
3745	3733	3719	3878	3802	3807	3754	3851	3759	3703	3899	3731	3825	3914	3809	3726	3755	3686	3853	3738	3653	3856	3871	3800	3799	3803	3948	3872	3977	3810	4032	3832	3975	3966	3963	3751	3985	4005	4000	3978	3894	4158	4079	4151	4299	3956	3969	4161	4133	4370
4014	3765	3890	3927	3900	3881	3824	3844	3928	3886	3849	4003	3983	3973	4001	3821	3871	3770	3854	3873	3740	3959	3805	3860	3854	3707	3881	3841	3764	3942	3783	3722	3898	3967	3881	3779	3939	3872	4084	4056	4081	3899	4156	4231	4082	3972	3952	4082	4201	4060
3962	3912	3985	3958	3996	3973	3947	3994	3995	4035	4110	4025	4100	4021	4003	3978	4041	3827	3951	3813	3910	3773	3738	3659	3867	3860	3766	3769	3719	3715	3687	3660	3780	3873	3839	3837	3836	3989	3987	3970	4087	3845	4168	4132	3994	3955	4010	4189	4025	4033
4006	3991	3889	3919	3873	3908	3954	4005	3911	4061	4108	4102	4149	4003	4020	3987	4112	3998	3911	3896	3817	3774	3726	3738	3839	3772	3652	3721	3663	3612	3657	3680	3858	3797	3936	3804	3914	3952	3972	3971	3926	3808	4018	3922	3999	3948	4210	4059	3971	3887
3828	3821	3770	3868	3804	3897	3927	3888	3999	4031	4090	4128	4104	4088	3946	4034	4005	3874	3860	3844	3858	3700	3682	3785	3943	3826	3743	3597	3715	3665	3720	3707	3719	3854	3896	3955	3907	3779	3784	3793	3811	3811	3880	3780	3919	3836	4047	4180	4067	3892
3873	3658	3638	3683	3681	3636	3795	3678	3762	3860	4074	3939	4051	3840	3957	3926	3809	3871	3736	3800	3686	3782	3814	3897	3983	3808	3664	3803	3729	3873	3789	3633	3791	3876	3852	3882	3831	3823	3711	3763	3728	3875	3956	3870	3810	4023	4003	4038	3946	3801
3799	3749	3773	3725	3779	3681	3639	3655	3624	3686	3765	3854	3821	3842	3947	3974	3902	3963	3786	3835	3803	3752	3824	3924	3953	3916	3881	3803	3747	3769	3790	3763	3870	3804	3795	3757	3698	3780	3705	3624	3876	4055	3954	3898	3828	4019	3945	3875	3752	3783
3985	3730	3656	3725	3516	3707	3653	3632	3604	3755	3840	3964	3748	3813	3975	4047	3949	3953	3904	3889	3908	3888	3920	3998	4001	3996	3837	3863	3840	3856	3767	3754	3810	3867	3680	3861	3717	3707	3676	3799	3954	3864	3951	3871	3753	3815	3864	3805	3663	3821
4083	4059	3873	3793	3831	3664	3670	3725	3754	3738	3914	3746	3854	3870	3964	3961	4023	4047	3965	4040	3976	3902	4071	4037	4027	3935	4066	3771	3775	3732	3680	3740	3707	3842	3694	3670	3943	3818	3845	3811	3883	3921	3906	3754	3824	3917	3993	3748	3714	3800
4177	4106	4106	4047	3830	3742	3733	3593	3780	3867	3826	3807	3849	3837	3905	3936	4048	4034	4006	4188	4097	4117	3863	4121	4098	3970	3935	3939	3799	3886	3668	3678	3892	3791	3805	3810	3885	3958	3891	3929	3900	3920	3861	3885	3853	3884	4044	3765	3624	3891
4143	4144	3944	4034	3935	3833	3756	3848	3771	3835	3704	3710	3784	3888	3816	3808	3901	4082	3958	3988	3927	3888	3916	3845	3882	4128	4040	3915	3850	3840	3766	3940	4016	3825	3878	3921	4002	3935	3774	3742	3959	3904	3692	3759	3906	4119	3924	3721	3733	3888
4129	3923	3840	3935	3795	3739	3796	3784	3798	3876	3732	3720	3599	3750	3765	3728	3793	3909	3771	3825	3836	3771	3950	3911	3880	4009	3909	3920	4012	3926	3932	3884	3849	3982	3880	4072	3937	3874	3834	3931	4109	3939	3830	3839	4074	4169	3896	3708	3700	3865
3954	3921	3775	3819	3805	3822	3691	3741	3873	3700	3642	3738	3632	3614	3775	3791	3652	3775	3783	3864	3909	3832	3976	3981	4066	4020	3978	4055	3957	3925	4016	3995	3933	4004	4004	4089	4022	3823	3663	3991	4007	4069	3903	3973	4003	4171	3968	3744	3767	4018
4009	3884	3885	3851	3839	3882	3899	3521	3764	3764	3763	3782	3729	3724	3742	3608	3703	3698	3707	3786	3796	3856	3738	4053	4025	4130	4005	3982	4025	3926	3951	3872	3903	3894	3995	3959	4144	3971	3912	3998	4140	4097	3901	4022	4160	4189	3865	3738	3907	4061
4068	4055	3854	3835	3941	3896	3742	3847	3642	3774	3767	3779	3696	3659	3742	3817	3802	3887	3797	3830	3783	3898	3847	3977	3933	3965	4037	3979	3917	3828	3887	3895	3787	3953	4035	4160	4121	4016	4028	4215	4138	3935	3860	3857	4219	3940	3852	3747	4029	4290
4016	3965	3880	4016	3900	3925	3941	3834	3644	3599	3744	3937	3950	3879	3740	3908	3863	3853	3858	3740	3787	3836	3906	3793	3863	3860	3812	3820	3878	3837	3852	3853	3815	3938	4030	4083	4059	3912	4077	4265	4299	4036	3800	3978	4185	4037	3793	3818	4129	4321
3925	3794	3906	3883	3841	3921	3911	3874	3787	3638	3752	3902	4083	3866	3808	3926	3925	3896	3829	3715	3673	3703	3716	3736	3728	3877	3863	3822	3778	3739	3755	3713	3838	4059	4056	4129	4031	3954	4020	4324	4189	3848	3838	4047	4164	4057	3876	3834	4193	4189
3924	3793	3768	3859	3965	3855	3995	3861	3864	3701	3899	3934	3995	3937	3923	3819	3848	3887	3775	3767	3742	3734	3771	3810	3690	3874	3826	3804	3860	3854	3962	3844	3755	3852	4080	4015	3887	3802	4085	4130	3993	3717	3902	4051	4223	3924	3772	3892	4224	4038
3837	3745	3692	3843	3841	3717	3862	3794	3886	3907	3769	3948	3918	3785	3884	3914	3777	3914	3944	3755	3750	3804	3828	3856	3800	3798	3833	3684	3789	3831	3956	3803	3678	3824	3852	4001	3927	3907	4104	4100	3871	3872	3955	4034	4119	3691	3522	3803	4081	3932
3935	3779	3819	3857	3759	3843	3905	3901	3919	3989	3955	3819	3887	3875	3971	4041	3952	3963	3895	3808	3921	3848	3996	3836	3778	4045	3789	3628	3719	3810	3799	3736	3635	3829	4002	3844	3610	3825	4047	4103	3808	3712	3928	4226	3936	3574	3680	3926	4153	3994
4041	3953	3840	3868	3909	3827	3894	3868	3819	3815	3884	3832	3850	4027	3989	3911	4061	3861	3822	3862	3789	3996	3844	3836	3941	3936	3799	3682	3751	3799	3844	3577	3582	3909	3836	3930	3825	3835	4116	4024	3765	3750	3926	4075	3919	3560	3730	3891	4062	3860
3931	3948	3857	3912	3823	3783	3770	3854	3814	3794	3848	3954	4040	3903	3999	3967	3999	4013	3831	3785	3871	3943	3817	3917	3801	3968	3767	3639	3774	3812	3821	3675	3713	3911	4137	3833	3885	3767	4023	3917	3618	3590	3919	4179	3770	3612	3561	4080	3991	3580
3961	3852	3998	3738	3816	3625	3785	3940	3918	3786	3860	3912	3990	3949	3848	3849	3951	3866	3699	3819	3829	3804	3814	3855	3995	3848	3842	3821	3711	4066	3847	3766	3696	3918	3974	3877	3848	3953	3915	3941	3566	3803	4034	4082	3818	3547	3694	4073	3835	3526
4078	3912	3740	3792	3687	3657	3739	3887	3681	3801	3751	3793	3777	3844	3836	3774	3976	3861	3901	3770	3899	3792	3736	3839	4063	3867	3840	3715	3815	3918	3916	3726	3858	4005	4024	3932	3961	3966	3986	3824	3741	3808	4236	4089	3767	3489	3859	4044	3909	3620
3886	3954	4051	3919	3818	3871	3733	3750	3726	3781	3700	3766	3794	3858	3807	3866	3922	3885	3665	3854	3758	3959	3839	3826	3882	3855	3907	3751	3957	3967	3808	3834	3941	3783	4014	3857	3939	3948	3961	3890	3785	3925	4306	4060	3698	3551	3908	4173	4000	3595
4095	4066	3959	3908	3868	3779	3785	3776	3838	3786	3797	3821	3822	3963	3950	3846	3970	3729	3725	3923	3808	3966	3808	3925	3934	4001	3958	3895	3891	3907	3817	3680	3798	3975	4106	3878	4019	4259	4136	3885	3731	3958	4148	4036	3630	3564	4001	4213	3996	3557
4006	3938	3819	4051	3931	3718	3830	3795	3775	3908	3926	3891	3882	3941	3805	3825	3854	3812	3815	3821	3755	3759	3661	3908	3913	3921	3826	3816	3889	3795	3756	3808	3965	4020	4082	4039	4055	4190	4036	3845	3797	4032	4177	3935	3658	3758	4045	4164	3977	3666
3757	3914	3774	3972	3875	3886	3833	3746	3721	3823	3899	3975	3867	3877	3748	3823	3753	3760	3666	3847	3723	3727	3667	3705	3863	3780	3701	3681	3916	3786	3774	3744	4133	4073	4056	3796	4146	4058	4111	3959	3907	4127	4251	4125	3839	3805	4051	4056	3833	3696
3825	3871	3695	3706	3805	3723	3802	3853	3698	3780	3729	3833	3836	3810	3899	3849	3855	3689	3574	3873	3712	3741	3792	3731	3826	3740	3657	3744	3865	3836	3723	3865	3942	3987	4069	3921	3890	4114	4072	3907	3950	4081	4243	4021	3738	3822	4147	3922	3888	3779
4039	3882	3836	3855	3854	3802	3921	3885	3763	3749	3836	4031	3931	3832	3907	3965	3880	3746	3674	3743	3710	3747	3786	3800	3722	3827	3843	3917	3815	3724	3762	3685	3859	3930	3946	3879	3978	4186	4063	3862	3998	4147	4106	3966	3603	3761	4020	4124	3776	3945
3930	4085	3922	3908	3841	3745	3953	3888	3887	3889	3825	3930	4072	3982	4019	4061	3932	3781	3772	3778	3841	3834	3693	3786	3751	3877	3780	3706	3803	3682	3638	3775	3788	3995	3941	3834	3940	4139	4011	3835	3898	4046	4144	3900	3662	3805	4174	4205	3904	3953
3895	3968	3887	3900	3737	3755	3832	3876	3927	3909	4015	4003	4002	3857	3968	3910	3805	3756	3910	3744	3808	3646	3675	3750	3718	3768	3806	3823	3736	3849	3745	3837	4007	4094	3856	3879	4054	4161	3978	3841	3837	4149	3976	4021	3739	3903	4284	4059	3842	3812
3903	3890	3904	3840	3836	3752	3819	3705	3836	3784	3890	3824	3858	3777	3803	3878	3762	3687	3720	3652	3712	3881	3717	3726	3805	3717	3787	3944	3888	3763	3797	3980	4071	3907	3798	3790	3943	4029	3969	3840	3851	4006	4073	3944	3810	4020	4243	4016	3868	3868
3845	3871	3927	4014	3874	3749	3792	3818	3790	3848	3798	3913	3740	3794	3792	3690	3703	3801	3820	3575	3735	3664	3758	3730	3804	3771	3836	3801	4028	3936	3639	3884	3964	3877	3826	3908	4032	4042	4029	3976	3982	4158	4109	3951	3874	3972	4217	4094	3913	3785
3961	3874	3862	3974	3880	3812	3792	3786	3856	3835	3974	3892	3742	3737	3645	3722	3607	3638	3766	3777	3633	3659	3819	3698	3778	3698	3883	3808	3934	3759	3862	3930	3843	3938	3852	3885	3840	4098	3959	3899	3949	4153	3942	3936	3673	3907	4070	4044	3806	3917
3978	3850	3848	3907	3986	3840	3859	3710	3712	3791	3852	3762	3706	3675	3692	3789	3710	3665	3721	3766	3781	3678	3692	3844	3675	3769	3802	3696	3895	3818	3813	3901	3921	3893	3968	3780	3946	3886	3997	3899	3760	4003	3935	3970	4008	4000	4220	3973	3836	3872
3969	3722	3849	3780	3752	3881	3800	3664	3579	3763	3824	3810	3792	3679	3552	3747	3646	3582	3646	3765	3712	3512	3631	3680	3837	3581	3797	3834	3874	3772	3743	3783	4010	3995	3981	3880	3853	4107	3917	3907	3910	3992	4070	3983	3934	4085	4265	4025	3841	3948
4014	3895	3818	3837	3793	3972	3875	3843	3719	3678	3791	3876	3639	3633	3633	3565	3468	3466	3535	3606	3723	3745	3589	3773	3808	3909	3731	3793	3810	3882	3853	3952	3944	4054	3927	3843	4016	3945	3881	3762	3949	3963	4132	3989	4046	4050	4412	4089	3911	3826
4073	4032	3833	3808	3920	3851	3790	3824	3784	3707	3798	3865	3762	3667	3625	3625	3609	3525	3570	3630	3611	3744	3619	3713	3785	3812	3764	3703	3772	3788	3760	3931	3952	3927	3896	3989	3930	4008	3902	3803	3914	4147	4101	4027	3938	4173	4395	4325	4021	3974
3901	4022	3841	3754	3675	3701	3754	3812	3725	3708	3745	3843	3726	3744	3702	3695	3738	3677	3556	3554	3752	3773	3738	3655	3815	3782	3666	3814	3703	3782	3779	3905	3923	3978	4023	3959	4137	4037	3946	3709	3957	4082	4028	4137	3929	4090	4302	4313	4016	4126
3868	3826	3772	3766	3657	3624	3650	3757	3716	3666	3631	3802	3617	3649	3593	3662	3549	3789	3656	3581	3636	3584	3684	3749	3764	3718	3730	3743	3773	3820	3820	3894	4056	3867	3882	3951	4022	3932	3770	3745	3919	4070	4023	4047	4115	4158	4376	4321	4042	4043
3868	3825	3809	3631	3658	3495	3603	3632	3750	3652	3634	3685	3699	3667	3526	3624	3490	3677	3597	3631	3602	3781	3671	3752	3783	3833	3801	3830	3798	3748	3821	3903	3916	3958	3698	3819	4049	3970	3841	3805	3907	4033	4201	4150	4059	4106	4230	4231	4050	4038
3862	3790	3754	3707	3661	3632	3623	3682	3685	3674	3643	3581	3670	3621	3575	3594	3561	3530	3612	3690	3650	3578	3761	3793	3836	3790	3781	3699	3876	3790	3768	3832	3901	3955	3784	3937	3913	4059	3909	3873	3930	4122	4161	4144	4020	4054	4093	4155	4048	3990
3808	3670	3578	3730	3765	3556	3561	3520	3651	3640	3788	3543	3589	3607	3518	3565	3539	3552	3710	3815	3626	3699	3688	3816	3742	3627	3701	3860	3888	3663	3809	3825	3960	3930	3912	3916	4050	4007	3904	4016	3994	4081	4055	4049	4002	4178	4128	4219	4039	4218
3692	3638	3617	3677	3610	3573	3532	3553	3552	3600	3653	3475	3475	3390	3544	3481	3396	3513	3561	3719	3681	3648	3787	3742	3675	3772	3690	3704	3846	3876	3898	3898	4069	3993	3853	3900	4030	4089	3851	3892	3878	4221	4143	4103	4171	4162	4145	4216	4265	4105
3742	3698	3575	3609	3603	3655	3500	3605	3548	3532	3671	3453	3391	3423	3503	3468	3432	3529	3574	3560	3474	3713	3682	3736	3770	3747	3720	3803	3833	3774	3787	3857	4073	3935	3895	3913	3898	3917	4023	3919	4094	4077	4091	4183	4132	4210	4252	4178	4077	4095
3785	3665	3636	3671	3650	3721	3618	3705	3673	3582	3734	3631	3592	3591	3552	3572	3528	3462	3466	3608	3539	3636	3590	3742	3674	3557	3681	3751	3874	3750	3801	3819	3916	3894	3970	3920	3936	3980	3961	3933	4029	4091	4122	4082	4086	4109	4281	4092	4096	4095
3692	3628	3418	3475	3656	3685	3681	3571	3684	3576	3663	3617	3525	3654	3641	3726	3607	3553	3520	3536	3586	3497	3615	3611	3551	3595	3542	3641	3715	3689	3818	3758	3946	3812	3813	4048	3944	3919	4055	3928	4044	4132	4229	4055	4124	4113	4167	4172	4168	4012
3614	3528	3525	3539	3515	3568	3540	3615	3545	3679	3466	3622	3663	3632	3622	3613	3682	3586	3612	3692	3679	3454	3707	3531	3617	3628	3592	3610	3746	3689	3657	3793	3929	3809	3880	4018	3899	4019	4004	3974	3969	4043	4261	4003	3951	4145	4153	4157	4166	4031
3555	3430	3446	3450	3433	3435	3537	3495	3518	3554	3483	3618	3589	3633	3552	3674	3508	3598	3689	3702	3730	3596	3685	3626	3665	3617	3605	3538	3630	3629	3710	3774	3781	3824	3850	3951	3909	3926	3831	4024	3986	4162	4175	4095	4118	4054	4196	4135	4033	4013
3636	3482	3461	3496	3448	3458	3478	3538	3441	3654	3643	3666	3742	3712	3744	3788	3840	3645	3641	3691	3606	3788	3645	3699	3613	3645	3657	3617	3649	3668	3547	3724	3798	3779	3742	3858	3923	4047	3890	3904	4022	4134	4151	3961	3923	4003	4158	4126	4046	3955
3596	3479	3513	3414	3519	3502	3652	3526	3473	3487	3598	3649	3680	3739	3694	3741	3742	3750	3774	3842	3890	3618	3760	3679	3621	3654	3585	3491	3561	3657	3524	3635	3673	3746	3784	3806	3852	3942	4019	3870	3959	4064	4001	4003	3913	3814	4035	4056	4001	3989
3448	3411	3525	3434	3419	3535	3445	3458	3597	3515	3413	3528	3624	3590	3582	3635	3729	3742	3842	3720	3834	3658	3617	3683	3778	3670	3513	3666	3615	3779	3537	3687	3713	3863	3857	3765	3971	3941	4047	3970	3780	3897	4088	4032	3996	3900	3994	4061	4114	3992
3490	3546	3560	3557	3381	3503	3377	3503	3401	3435	3444	3453	3429	3620	3486	3534	3665	3705	3751	3818	3666	3816	3609	3776	3785	3640	3712	3721	3738	3690	3615	3655	3772	3943	3916	3763	3971	4001	4098	3970	3985	3926	4072	4089	3987	3896	4017	4052	4030	3940
3500	3559	3578	3641	3540	3577	3395	3588	3493	3496	3464	3567	3496	3595	3686	3704	3622	3729	3619	3653	3740	3731	3656	3585	3663	3651	3559	3529	3653	3726	3785	3731	3693	3858	3925	3912	3785	4042	3999	4072	3937	3936	4042	3927	3823	3953	3929	4038	4054	3863
3766	3477	3547	3881	3531	3566	3645	3505	3634	3603	3605	3350	3604	3627	3670	3599	3750	3523	3734	3734	3639	3619	3735	3598	3597	3544	3374	3634	3627	3737	3732	3761	3761	3803	3840	3848	3851	3985	4176	4090	3866	4097	3999	4010	3856	3825	3940	4052	4040	4049
3644	3575	3634	3669	3643	3630	3738	3704	3576	3615	3552	3414	3500	3631	3558	3623	3647	3589	3601	3614	3601	3546	3595	3557	3542	3551	3520	3404	3587	3690	3793	3650	3738	3812	3885	3782	3854	3869	4025	4046	4024	3979	3906	3866	3835	3804	3945	4195	4174	3961
3518	3427	3605	3583	3556	3676	3699	3671	3754	3568	3552	3492	3619	3739	3655	3707	3712	3582	3627	3533	3593	3553	3624	3527	3478	3416	3480	3526	3512	3752	3793	3653	3777	3917	4079	3833	3743	3680	3944	3903	3818	3848	3756	3995	3836	3753	3909	4038	4186	3938
3584	3534	3553	3584	3700	3573	3619	3580	3641	3690	3667	3663	3672	3727	3803	3748	3725	3653	3507	3679	3640	3466	3622	3552	3556	3503	3395	3401	3454	3688	3631	3652	3685	3805	3811	3913	3696	3817	3879	3752	3739	3722	3954	3900	3883	3833	3855	4046	4078	3990
3685	3654	3664	3700	3609	3629	3643	3734	3682	3672	3674	3586	3782	3733	3772	3733	3585	3628	3556	3613	3546	3648	3519	3566	3419	3591	3481	3455	3534	3559	3675	3567	3629	3840	3819	3804	3682	3840	3684	3784	3649	3645	3794	3887	3874	3638	3713	3912	4009	4120
3627	3565	3702	3608	3752	3602	3654	3684	3584	3628	3545	3579	3730	3713	3783	3808	3816	3737	3583	3545	3617	3624	3658	3575	3607	3597	3697	3524	3645	3583	3665	3808	3672	3695	3729	3837	3711	3725	3696	3727	3588	3588	3680	3981	4054	3843	3877	3932	4036	4214
3605	3606	3544	3828	3796	3565	3597	3557	3482	3665	3607	3497	3555	3597	3522	3819	3725	3717	3755	3578	3660	3565	3543	3475	3674	3780	3676	3687	3673	3698	3733	3785	3604	3694	3721	3809	3792	3785	3708	3625	3633	3733	3701	3951	3949	3973	3673	3771	3996	4126
3671	3609	3718	3799	3640	3634	3570	3656	3463	3542	3590	3510	3508	3681	3589	3693	3694	3775	3741	3715	3562	3669	3665	3695	3691	3637	3731	3601	3707	3638	3791	3784	3602	3758	3825	3810	3718	3754	3701	3616	3662	3672	3594	3844	4125	4002	3976	3728	3969	3921
3772	3638	3457	3639	3721	3661	3650	3487	3500	3461	3524	3500	3476	3578	3616	3637	3704	3621	3528	3530	3546	3582	3597	3678	3642	3675	3723	3565	3556	3696	3597	3720	3680	3564	3713	3869	3840	3679	3682	3722	3640	3657	3633	3837	3980	4110	3929	3863	3838	3902
3624	3783	3697	3678	3654	3606	3694	3592	3530	3546	3469	3534	3534	3577	3539	3762	3525	3499	3515	3476	3551	3566	3578	3632	3561	3537	3598	3698	3626	3576	3646	3674	3718	3604	3581	3740	3813	3734	3645	3797	3696	3684	3712	3842	3976	4189	4174	3828	3917	3922
3788	3712	3649	3744	3739	3732	3714	3672	3719	3704	3664	3593	3544	3587	3640	3568	3568	3557	3538	3589	3518	3664	3629	3567	3539	3710	3805	3704	3602	3559	3580	3720	3645	3632	3716	3666	3806	3776	3592	3859	3794	3748	3798	3704	3963	4088	4088	3776	3812	3901
3721	3610	3628	3666	3671	3623	3607	3734	3759	3656	3653	3607	3619	3735	3652	3563	3557	3510	3638	3445	3714	3591	3557	3634	3522	3672	3567	3530	3557	3573	3616	3664	3661	3761	3703	3715	3858	3690	3576	3712	3734	3752	3824	3819	3942	4063	3984	3942	3746	3843
3590	3529	3481	3537	3501	3479	3548	3566	3726	3695	3739	3664	3931	3713	3806	3694	3641	3760	3663	3660	3646	3537	3634	3606	3563	3614	3438	3534	3485	3380	3466	3584	3536	3616	3601	3612	3672	3851	3714	3721	3618	3923	3835	3683	3805	3978	3908	3934	3723	3775
3626	3537	3417	3460	3416	3492	3441	3476	3518	3569	3680	3676	3771	3787	3756	3711	3653	3653	3761	3538	3591	3592	3783	3710	3702	3665	3554	3581	3358	3584	3453	3623	3642	3575	3604	3620	3748	3719	3691	3548	3733	3743	3899	3834	3861	3828	3799	3823	3803	3737
3706	3528	3441	3506	3357	3399	3389	3340	3591	3672	3716	3633	3671	3755	3817	3781	3640	3594	3599	3747	3644	3776	3702	3845	3682	3581	3620	3526	3569	3583	3590	3603	3646	3554	3568	3643	3629	3676	3728	3898	3734	3815	3843	3847	3838	3832	3720	3902	3852	3734
3697	3691	3476	3535	3556	3491	3439	3480	3522	3497	3616	3696	3646	3677	3707	3717	3776	3514	3668	3666	3617	3649	3819	3681	3793	3616	3607	3605	3657	3631	3619	3527	3670	3455	3618	3706	3722	3732	3769	3755	3693	3699	3816	3985	3745	3792	3708	3951	3707	3761
3719	3616	3558	3669	3647	3598	3566	3471	3542	3757	3639	3719	3655	3631	3776	3676	3598	3625	3560	3604	3604	3578	3552	3724	3772	3676	3649	3640	3573	3632	3569	3672	3583	3587	3556	3583	3688	3693	3775	3819	3688	3775	3905	3692	3772	3846	3808	3773	3780	3709
3789	3636	3627	3673	3619	3575	3545	3637	3750	3860	3732	3644	3592	3753	3702	3644	3768	3578	3472	3605	3616	3562	3505	3625	3602	3684	3520	3671	3617	3723	3605	3673	3724	3680	3562	3667	3611	3714	3734	3772	3755	3781	3902	3948	3677	3819	3768	3737	3794	3810
3616	3625	3593	3651	3570	3609	3712	3653	3708	3746	3826	3801	3839	3676	3771	3587	3608	3543	3539	3533	3635	3583	3535	3526	3649	3595	3531	3641	3550	3679	3646	3669	3746	3859	3741	3677	3678	3626	3954	3789	3866	3811	3734	3745	3926	3775	3732	3935	3720	3782
3701	3668	3625	3565	3605	3685	3678	3781	3691	3586	3717	3823	3698	3878	3575	3717	3622	3544	3609	3622	3529	3643	3641	3571	3538	3607	3539	3585	3538	3689	3535	3620	3689	3732	3660	3587	3715	3713	3793	3691	3924	3795	3778	3765	3751	3790	3849	3769	3800	3751
3523	3553	3541	3605	3548	3624	3767	3853	3605	3627	3629	3753	3720	3732	3688	3697	3626	3467	3588	3649	3711	3619	3594	3634	3490	3533	3548	3536	3679	3625	3634	3668	3640	3664	3776	3626	3650	3698	3788	3741	3661	3599	3678	3670	3811	3826	3703	3847	3816	3757
3567	3595	3486	3608	3745	3646	3781	3945	3706	3539	3622	3653	3541	3630	3539	3539	3488	3564	3554	3709	3454	3593	3620	3514	3538	3610	3598	3579	3603	3541	3485	3577	3554	3681	3655	3673	3658	3574	3743	3682	3665	3537	3614	3671	3712	3729	3856	3927	3761	3720
3675	3655	3688	3538	3596	3823	3869	3859	3786	3740	3543	3696	3676	3664	3555	3437	3561	3641	3519	3659	3528	3548	3477	3532	3448	3633	3633	3741	3665	3683	3745	3577	3554	3592	3621	3660	3583	3653	3573	3612	3590	3506	3528	3759	3710	3697	3778	3872	3792	3728
3716	3690	3639	3860	3804	3731	3892	3862	3937	3836	3813	3692	3761	3714	3615	3572	3607	3596	3740	3596	3525	3578	3494	3568	3483	3605	3623	3689	3692	3535	3572	3614	3587	3577	3664	3631	3553	3467	3626	3736	3635	3516	3544	3732	3694	3721	3666	3779	3829	3839
3843	3677	3577	3796	3808	3760	3759	3736	3814	3878	3827	3761	3566	3733	3770	3678	3575	3634	3632	3637	3550	3563	3629	3587	3595	3706	3574	3777	3697	3749	3743	3766	3637	3560	3722	3696	3636	3615	3619	3636	3790	3674	3725	3727	3661	3635	3646	3603	3703	3888
3705	3606	3636	3664	3650	3771	3818	3678	3856	3867	3711	3569	3708	3706	3723	3677	3591	3684	3658	3519	3549	3395	3633	3597	3638	3578	3646	3813	3688	3792	3649	3772	3565	3750	3691	3706	3733	3590	3589	3667	3637	3680	3746	3735	3693	3826	3690	3626	3615	3762
3581	3556	3566	3619	3637	3548	3599	3621	3653	3631	3588	3530	3514	3635	3593	3712	3773	3513	3755	3644	3746	3527	3675	3783	3642	3591	3733	3665	3697	3617	3516	3731	3609	3586	3714	3773	3840	3697	3673	3593	3615	3743	3732	3655	3818	3737	3731	3683	3611	3714
3774	3541	3389	3532	3682	3650	3500	3560	3644	3624	3531	3558	3448	3446	3578	3469	3635	3529	3709	3600	3739	3598	3698	3715	3603	3639	3631	3589	3613	3567	3469	3627	3579	3680	3641	3844	3880	3596	3646	3664	3645	3502	3654	3711	3709	3838	3830	3690	3565	3692
3876	3736	3611	3544	3782	3751	3742	3569	3635	3588	3666	3474	3642	3540	3677	3648	3530	3620	3625	3599	3623	3709	3591	3845	3719	3722	3710	3728	3621	3607	3549	3521	3544	3627	3662	3626	3651	3609	3619	3639	3614	3675	3769	3548	3683	3740	3722	3823	3597	3581
3740	3906	3774	3840	3684	3859	3716	3775	3530	3651	3829	3694	3752	3638	3444	3724	3653	3705	3702	3531	3662	3628	3752	3728	3877	3672	3742	3740	3691	3612	3658	3575	3657	3581	3645	3522	3611	3652	3772	3613	3638	3659	3711	3706	3676	3646	3624	3742	3687	3683
3832	3933	3909	3881	3796	3844	3788	3792	3730	3641	3701	3779	3766	3692	3781	3796	3758	3630	3754	3705	3703	3650	3821	3746	3756	3862	3805	3812	3825	3780	3633	3513	3461	3507	3468	3543	3656	3767	3685	3696	3539	3646	3685	3612	3647	3615	3642	3744	3620	3609
3939	3853	3858	3825	3837	3697	3704	3903	3875	3718	3622	4017	3975	3845	3741	3795	3640	3754	3566	3622	3665	3828	3626	3666	3667	3749	3617	3707	3721	3824	3634	3725	3558	3650	3562	3620	3562	3666	3765	3761	3638	3558	3726	3806	3700	3734	3634	3815	3833	3791
3926	3866	3736	3666	3806	3825	3765	3824	3862	3718	3788	3889	3873	3831	3921	3682	3584	3712	3550	3690	3856	3738	3679	3674	3546	3714	3594	3640	3642	3782	3629	3715	3654	3628	3726	3644	3535	3690	3735	3774	3730	3690	3608	3724	3752	3675	3606	3600	3850	3864
3605	3806	3773	3569	3638	3679	3992	3845	3727	3625	3675	3817	3825	3836	3645	3768	3656	3684	3805	3562	3636	3672	3780	3578	3608	3612	3574	3509	3521	3635	3677	3680	3602	3640	3716	3700	3568	3450	3582	3706	3685	3538	3538	3736	3708	3770	3683	3755	3783	3849
3323	3567	3719	3681	3605	3600	3824	3760	3670	3761	3689	3621	3747	3728	3628	3605	3745	3632	3798	3716	3698	3698	3803	3637	3691	3666	3683	3586	3480	3520	3569	3607	3689	3613	3898	3790	3677	3568	3649	3594	3730	3673	3581	3632	3729	3765	3817	3685	3699	3781
3397	3386	3598	3871	3668	3507	3737	3821	3630	3583	3511	3528	3653	3694	3549	3476	3514	3768	3584	3714	3715	3714	3787	3710	3653	3593	3716	3700	3549	3594	3594	3706	3566	3660	3875	3731	3822	3549	3461	3409	3632	3705	3617	3555	3696	3829	3689	3661	3538	3773
3606	3438	3545	3890	3828	3704	3547	3866	3953	3584	3643	3613	3493	3508	3604	3575	3550	3630	3605	3600	3765	3818	3747	3884	3774	3802	3750	3727	3608	3625	3662	3541	3624	3588	3653	3697	3717	3611	3659	3734	3666	3605	3641	3703	3689	3683	3785	3721	3565	3748
3841	3735	3577	3623	3974	3743	3539	3934	4023	3796	3567	3659	3548	3467	3412	3386	3468	3485	3611	3573	3584	3704	3736	3755	3707	3747	3880	3885	3844	3766	3587	3620	3549	3526	3437	3596	3684	3772	3652	3610	3714	3830	3664	3568	3551	3664	3853	3705	3703	3599
3979	3920	3558	3685	3878	3892	3684	3665	3897	3809	3700	3678	3503	3624	3569	3417	3433	3487	3658	3583	3683	3679	3678	3598	3779	3729	3880	3936	3896	3840	3709	3549	3479	3488	3575	3611	3554	3616	3740	3794	3798	3793	3601	3562	3642	3521	3649	3804	3857	3571
3793	3837	3733	3620	3732	4083	3863	3540	3757	3974	3757	3703	3613	3590	3715	3518	3618	3625	3612	3645	3618	3689	3650	3625	3660	3779	3765	3877	3904	3668	3651	3656	3472	3532	3533	3456	3516	3642	3809	3730	3674	3615	3620	3500	3440	3611	3668	3636	3808	3683
3625	3781	3919	3693	3426	3858	3920	3741	3706	4027	3804	3744	3756	3712	3727	3749	3601	3683	3621	3678	3738	3813	3630	3607	3741	3622	3739	3841	3844	3742	3708	3689	3583	3702	3639	3501	3443	3722	3671	3804	3592	3793	3670	3656	3653	3577	3657	3624	3709	3713
3369	3583	3878	3720	3502	3802	3862	3663	3477	3830	3892	3503	3731	3736	3864	3910	3630	3718	3787	3826	3659	3765	3719	3733	3640	3728	3722	3751	3684	3748	3691	3735	3684	3682	3676	3547	3643	3695	3800	3641	3845	3809	3689	3671	3802	3669	3605	3614	3617	3720
3397	3409	3716	3625	3518	3282	3837	3618	3388	3792	3768	3667	3674	3766	3670	4010	3665	3751	3808	3901	3786	3555	3766	3670	3719	3515	3481	3540	3633	3630	3587	3687	3704	3793	3662	3616	3775	3609	3605	3548	3673	3728	3689	3790	3698	3641	3686	3572	3787	3777
3338	3260	3705	3773	3383	3342	3623	3736	3369	3810	3785	3582	3597	3906	3797	3794	3636	3730	3689	3736	3756	3797	3738	3699	3677	3604	3445	3513	3516	3699	3617	3625	3770	3811	3817	3753	3769	3692	3576	3540	3633	3529	3753	3688	3531	3613	3679	3556	3669	3714
3241	3214	3506	3740	3547	3276	3488	3823	3367	3487	3641	3547	3446	3611	3548	3697	3631	3677	3586	3776	3829	3741	3750	3729	3636	3592	3518	3618	3556	3571	3473	3605	3651	3689	3632	3870	3716	3605	3531	3605	3489	3600	3676	3665	3632	3589	3552	3746	3569	3674
3477	3143	3597	3651	3551	3321	3441	3735	3389	3454	3724	3528	3435	3615	3404	3516	3533	3435	3574	3644	3713	3672	3678	3750	3915	3639	3555	3700	3470	3603	3564	3610	3618	3557	3670	3684	3752	3643	3566	3548	3450	3489	3552	3683	3600	3742	3674	3583	3582	3721
3552	3249	3421	3864	3686	3248	3431	3755	3369	3373	3637	3559	3382	3628	3406	3596	3548	3372	3587	3746	3687	3753	3733	3833	3869	3694	3665	3656	3717	3585	3572	3512	3589	3620	3631	3612	3767	3668	3614	3414	3531	3496	3425	3681	3713	3631	3648	3627	3597	3641
3642	3401	3519	3922	3864	3531	3441	3809	3512	3358	3781	3655	3464	3781	3528	3551	3472	3387	3555	3549	3730	3670	3832	3608	3875	3659	3679	3862	3616	3697	3397	3517	3625	3731	3484	3725	3720	3627	3613	3494	3413	3461	3389	3623	3640	3585	3693	3721	3630	3622
3635	3375	3526	3943	4015	3380	3707	3827	3584	3502	3874	3644	3479	3672	3482	3569	3488	3315	3462	3436	3556	3529	3584	3638	3792	3723	3920	3800	3650	3715	3569	3493	3685	3610	3672	3603	3482	3712	3684	3710	3516	3473	3545	3526	3467	3590	3727	3625	3680	3573
3633	3377	3669	4097	3808	3642	3705	3899	3563	3477	3800	3651	3533	3668	3501	3507	3469	3414	3504	3494	3561	3428	3582	3649	3694	3725	3759	3810	3889	3653	3643	3558	3604	3546	3695	3594	3623	3591	3641	3664	3685	3634	3620	3739	3673	3588	3747	3756	3688	3557
3551	3379	3704	3905	3799	3409	3742	3831	3548	3447	3736	3645	3469	3641	3485	3548	3558	3428	3500	3463	3479	3408	3497	3496	3745	3597	3762	3773	3806	3770	3743	3651	3592	3689	3712	3633	3665	3550	3663	3761	3941	3723	3655	3557	3674	3615	3571	3711	3698	3500
3506	3461	3651	3897	3611	3543	3792	3909	3628	3567	3810	3624	3601	3736	3523	3587	3721	3524	3553	3513	3560	3526	3510	3515	3614	3754	3720	3879	3770	3867	3836	3652	3728	3659	3606	3604	3767	3656	3809	3791	3792	3708	3570	3631	3701	3624	3655	3586	3579	3695
3426	3501	3723	3638	3374	3586	4045	3735	3546	3620	3816	3584	3612	3779	3611	3813	3749	3730	3665	3452	3510	3463	3485	3510	3548	3730	3740	3756	3805	3936	3895	3719	3768	3754	3577	3609	3631	3713	3734	3850	3892	3729	3835	3701	3581	3520	3635	3491	3594	3581
3577	3654	3751	3393	3193	3567	3740	3746	3456	3749	3758	3569	3831	3709	3726	4051	3756	3757	3609	3708	3629	3523	3461	3491	3547	3633	3631	3614	3764	3890	3846	3740	3709	3607	3583	3658	3651	3667	3764	3644	3898	3734	3750	3733	3546	3483	3585	3492	3522	3637
3587	3767	3526	3354	3249	3560	3734	3370	3498	3668	3554	3595	3792	3682	3668	4087	3924	3750	3712	3759	3784	3540	3546	3349	3515	3535	3542	3673	3765	3718	3754	3728	3775	3623	3565	3644	3650	3625	3586	3585	3836	3617	3674	3638	3612	3446	3482	3375	3537	3473
3657	3851	3402	3184	3357	3560	3467	3277	3361	3503	3422	3573	3542	3468	3826	3870	3694	3802	3541	3598	3523	3399	3432	3599	3333	3494	3335	3680	3629	3647	3678	3754	3694	3847	3669	3663	3564	3495	3391	3541	3682	3422	3653	3645	3482	3430	3350	3447	3414	3416
3717	3606	3262	3174	3339	3437	3388	3279	3373	3372	3304	3426	3457	3377	3689	3780	3582	3725	3516	3662	3584	3532	3425	3532	3449	3521	3454	3451	3594	3537	3756	3644	3797	3807	3625	3627	3569	3542	3390	3486	3545	3514	3497	3616	3509	3455	3368	3455	3407	3372
3606	3242	3100	3203	3404	3383	3173	3225	3309	3321	3240	3367	3314	3384	3599	3752	3712	3659	3655	3641	3656	3712	3564	3605	3573	3583	3519	3563	3555	3466	3750	3700	3758	3788	3793	3786	3626	3468	3463	3473	3597	3529	3605	3630	3548	3591	3467	3470	3520	3557
3351	3064	3080	3197	3513	3369	3307	3373	3347	3264	3442	3497	3142	3227	3469	3571	3653	3577	3752	3702	3720	3736	3563	3679	3740	3671	3623	3431	3391	3542	3656	3702	3744	3929	3879	3812	3661	3545	3481	3498	3723	3491	3700	3750	3725	3540	3547	3414	3442	3471
3169	3082	3112	3256	3216	3222	3366	3467	3305	3371	3549	3412	3304	3384	3416	3660	3780	3541	3676	3718	3955	3755	3856	3739	3818	3585	3716	3560	3608	3597	3759	3672	3883	3854	3907	3893	3860	3668	3562	3471	3546	3579	3778	3754	3811	3763	3711	3545	3524	3554
3382	3215	3145	3076	3107	3213	3234	3253	3262	3406	3453	3289	3488	3434	3453	3677	3659	3673	3754	3706	3893	3771	3751	3655	3733	3559	3637	3636	3536	3565	3544	3673	3732	3741	3761	3865	3699	3582	3513	3560	3438	3536	3642	3587	3601	3509	3643	3476	3470	3444
[truncated: 920 more columns]
