# Supplementary material for: Spatial Resolution and Refractive Index Contrast of Resonant Photonic Crystal Surfaces for Biosensing
Source: IEEE Photonics J. Author manuscript; Available in PMC 2015 Sep 7. (PMC4561521; doi:10.1109/JPHOT.2015.2435699)
Supplement: fig4_data [file NIHMS64775-supplement-fig4_data.gz › Volumes/graham/MacBook_backup/PhD_folder_2015_06_02/paper_improvements/IEEE_J_Photonics/final_files/data_files/fig4/4a_raw/I08.csv]

4599	4103	4055	3874	3825	3841	3903	3981	4005	4224	4167	4119	4187	4193	4128	4097	4059	4067	3988	3823	3923	3874	4069	3993	4147	4276	4360	4092	3980	4065	4181	4236	4052	4067	4099	4165	4151	4087	3943	4041	3996	4059	4094	4172	4162	4133	4222	4215	4187	4094
4451	4325	4209	3977	3924	4015	4039	4040	4139	4488	4330	4384	4201	4074	3993	3917	3818	3876	3757	3923	3775	3866	3805	4002	4086	4028	4128	3949	4022	4046	4202	4108	3888	4031	4014	4164	4061	4082	4034	4055	4126	4031	4088	4113	4068	4152	4043	4071	3996	4138
4242	4175	3976	3870	3899	3861	3997	4030	4140	4216	4259	4239	4081	3954	3818	3841	3840	3808	3753	3725	3769	3703	3856	3879	3997	4010	3963	3931	3995	4018	4067	3893	3934	4105	4156	4087	3997	3987	4015	3960	4010	3949	4057	4076	4018	3917	3970	3826	3956	4063
4119	4107	4031	3912	3850	3924	3899	3994	4061	4097	4141	4305	4215	3895	3778	3706	3761	3779	3854	3681	3795	3777	3915	3827	3845	3853	4015	3944	3898	3912	4002	3897	4058	4127	4101	3918	3991	3958	4215	4108	4232	4291	4313	4216	3949	3919	3889	3968	4060	3890
3889	4000	3998	3968	3942	3998	3917	3901	4011	4145	4189	4061	4039	3856	3855	3826	3787	3843	3842	3945	3953	3988	3944	3817	3837	3995	4131	3906	3985	3976	3846	3937	4059	4195	4109	4038	4015	4176	4249	4157	4182	4447	4360	4235	3985	4085	3956	4007	4110	3993
3965	4151	4234	4052	4035	4050	3933	3856	3971	4147	4257	4054	3964	3917	3914	4011	3779	3635	4030	4088	4171	4182	4023	3943	4063	4033	3976	4071	3966	4127	3926	3830	4206	4109	3912	4134	4043	4173	4190	4156	4289	4286	4474	4140	4159	3985	3994	3998	4077	3989
4069	4234	4216	4158	4164	4123	3950	3808	4066	4135	4009	3944	3958	3984	3929	3926	3943	3876	4254	4121	4160	4188	4153	4100	4181	3942	4207	4032	4033	4076	4012	4250	4141	4041	4090	4078	4078	4116	4272	4288	4333	4460	4371	4220	4176	4149	4139	4153	4188	3966
4257	4246	4381	4311	4256	4172	4068	4209	4077	4075	4173	4062	4091	4083	4098	3997	3971	4121	4222	4071	4113	4353	4240	4341	4062	4141	4046	4059	4067	4135	4203	4157	4078	3999	4059	4096	4173	4308	4353	4433	4415	4395	4352	4327	4405	4027	4178	4211	4054	4065
4487	4327	4122	3981	4061	4172	4032	4087	4054	4128	4005	3972	4084	4037	4026	4008	4025	4084	4163	4279	4206	4339	4390	4397	4281	4043	4012	4065	4054	4293	4212	4148	4051	4001	3986	4001	4248	4183	4269	4285	4451	4246	4258	4309	4320	4361	4167	4314	4014	4012
4403	4111	3979	3862	3805	3973	4107	4084	3989	4071	4116	3958	4102	3966	3889	3926	4051	4206	4275	4200	4230	4316	4267	4287	4156	4188	4075	4145	4355	4273	4084	4115	4080	4004	4103	4244	4176	4247	4258	4256	4364	4113	4371	4396	4396	4382	4332	4239	4112	4082
4281	3923	3859	3863	3848	4128	4114	4094	4157	4256	4123	4142	4141	4003	4001	4042	4054	4235	4214	4173	4208	4247	4207	4286	4246	4275	4327	4232	4318	4266	4172	4128	4166	4034	4124	4182	4203	4367	4388	4302	4428	4460	4435	4511	4416	4516	4392	4374	4299	4265
3970	3836	3621	3756	3984	4161	4053	4143	4295	4240	4134	4154	4016	4000	4008	4066	4200	4179	4334	4110	4168	4289	4284	4221	4132	4326	4438	4463	4361	3998	4167	4188	4191	4049	4207	4317	4370	4365	4376	4470	4329	4455	4607	4678	4661	4505	4413	4309	4412	4511
3972	3814	3763	3996	4150	4243	4249	4421	4385	4303	4272	4107	4017	4145	4141	4267	4199	4125	4290	4180	4061	4145	4317	4270	4345	4594	4394	4563	4220	4180	4223	4189	4165	4312	4263	4196	4220	4465	4504	4493	4570	4569	4481	4603	4571	4477	4519	4494	4474	4349
4145	3836	3879	4075	4159	4312	4216	4318	4325	4374	4217	4110	4078	4104	4176	4269	4121	4153	4025	3996	4025	4084	4372	4445	4514	4568	4474	4391	4314	4188	4379	4437	4206	4488	4316	4422	4380	4422	4329	4477	4616	4508	4640	4711	4622	4592	4582	4471	4432	4415
4253	4099	4130	4299	4281	4045	4156	4220	4175	4169	4149	4280	4348	4355	4122	4423	4161	4033	3953	4087	4209	4316	4443	4509	4516	4363	4434	4282	4362	4408	4496	4414	4382	4464	4423	4368	4440	4354	4423	4384	4542	4662	4791	4602	4709	4569	4531	4423	4512	4509
4574	4277	4317	4430	4237	4085	3950	3951	4347	4388	4432	4559	4509	4282	4291	4288	4067	4093	4098	4170	4251	4448	4652	4474	4308	4340	4310	4350	4223	4458	4476	4451	4450	4386	4385	4452	4252	4316	4252	4385	4567	4692	4723	4708	4673	4684	4515	4551	4375	4394
4543	4541	4173	4095	4114	4095	4042	4127	4397	4445	4441	4490	4451	4438	4176	4189	4127	4099	4225	4380	4433	4404	4501	4329	4206	4366	4198	4299	4207	4264	4311	4297	4397	4577	4493	4504	4408	4285	4359	4476	4305	4552	4615	4515	4474	4478	4590	4705	4538	4534
4424	4399	4213	4111	3980	3967	4163	4368	4461	4472	4426	4567	4471	4179	4145	4130	4083	4200	4317	4280	4581	4393	4332	4157	4197	4237	4421	4274	4421	4273	4219	4260	4351	4251	4414	4390	4282	4340	4447	4513	4441	4436	4288	4485	4516	4533	4419	4496	4456	4548
4337	4277	4296	4267	4048	4309	4487	4525	4480	4311	4389	4404	4283	4179	4186	4084	4172	4286	4428	4481	4286	4304	4071	4101	4116	4176	4273	4294	4175	4158	4046	4174	4310	4191	4260	4299	4234	4395	4398	4473	4525	4294	4444	4330	4494	4480	4612	4557	4607	4494
4156	4195	4291	4263	4499	4569	4691	4730	4530	4424	4555	4280	4268	4217	4191	4362	4330	4415	4465	4318	4270	4096	4134	4256	4176	4248	4305	4228	4117	4012	3944	4047	4228	4222	4055	4199	4336	4436	4393	4504	4443	4376	4492	4487	4604	4360	4666	4730	4605	4604
4237	4297	4224	4500	4637	4810	4676	4658	4428	4363	4355	4467	4294	4415	4521	4560	4296	4314	4310	4390	4229	4200	4378	4398	4115	4316	4228	4208	4135	4013	4117	4095	4108	4098	4161	4225	4302	4355	4404	4413	4118	4244	4235	4416	4432	4430	4526	4720	4820	4804
4261	4337	4498	4581	4605	4744	4722	4696	4330	4377	4435	4238	4399	4501	4555	4476	4379	4265	4324	4312	4216	4222	4138	4272	4263	4304	4113	4223	4110	4154	4091	4055	4045	4164	4131	4290	4312	4206	4235	4283	4377	4217	4281	4257	4230	4363	4474	4701	4743	4741
4358	4306	4362	4536	4804	4530	4678	4542	4549	4576	4520	4615	4452	4485	4570	4329	4156	4219	4337	4362	4174	4215	4280	4114	4216	4249	4121	4140	4283	4081	4110	4129	4083	4153	4060	4140	4049	4350	4288	4454	4416	4450	4415	4419	4323	4332	4333	4370	4465	4535
4546	4238	4338	4362	4610	4625	4663	4345	4592	4584	4706	4484	4546	4556	4361	4264	4178	4236	4327	4127	4201	4173	4199	4218	4050	4309	4146	4228	4181	4123	4122	4037	4127	4122	4145	4183	4129	4243	4239	4229	4471	4490	4476	4532	4552	4477	4665	4474	4321	4385
4305	4040	4271	4254	4293	4332	4597	4566	4541	4685	4610	4478	4694	4503	4446	4299	4252	4277	4320	4262	4142	4232	4355	4184	4296	4404	4340	4234	4166	4043	4257	4156	4233	4046	4166	4120	4121	4058	4071	4197	4270	4376	4295	4341	4381	4489	4619	4528	4409	4315
4307	4070	4149	4163	4315	4479	4495	4474	4673	4798	4613	4408	4624	4407	4446	4232	4449	4315	4187	4102	4169	4318	4524	4440	4336	4242	4150	4120	4016	4129	4115	4180	4207	4136	4070	4154	4051	3993	3970	4003	4211	4096	4079	4124	4216	4292	4329	4582	4501	4346
4283	4033	4172	4283	4253	4382	4452	4439	4554	4497	4404	4480	4359	4449	4391	4212	4208	4228	4029	3978	4105	4387	4292	4340	4353	4137	4080	4044	4153	4125	4289	4190	4078	4072	4028	4152	3859	3856	4056	4299	4300	4252	4331	4283	4177	4217	4179	4472	4607	4542
4430	4326	4654	4355	4470	4342	4302	4495	4364	4270	4104	4241	4297	4154	4268	4199	4217	4214	4074	4050	4226	4233	4282	4341	4284	4218	3973	3954	4136	4115	4235	4133	3982	4044	3948	3945	3902	3822	4145	4398	4472	4317	4510	4673	4800	4701	4286	4347	4471	4569
4599	4587	4506	4322	4396	4423	4181	4382	4494	4320	4321	4363	4288	4292	4159	4283	4253	4266	4281	4459	4325	4310	4256	4273	4240	4106	4210	4030	4225	4219	4187	3909	4025	4078	3973	4062	3914	3851	4213	4311	4057	3999	4114	4444	4885	5006	4489	4334	4364	4708
4501	4685	4518	4337	4454	4259	4400	4357	4363	4493	4130	4245	4224	4230	4200	4366	4432	4349	4469	4539	4421	4219	4195	4421	4126	4263	4186	4204	4149	4216	4129	3871	4023	4162	4140	3806	3888	4083	4282	4257	3820	3355	2911	3299	4124	5091	4733	4317	4172	4538
4693	4633	4564	4557	4503	4526	4511	4460	4438	4348	4240	4205	4166	4040	4235	4226	4249	4248	4272	4374	4220	4133	3979	4249	4306	4137	4262	4228	4174	4031	4015	4092	4073	4149	4120	4046	3843	4074	4247	4114	3293	2435	2117	2325	3457	4666	4834	4209	4106	4446
4599	4628	4526	4689	4769	4682	4430	4457	4418	4289	4051	4078	4090	4088	4317	4304	4395	4209	4395	4154	4081	4117	4218	4144	4187	4233	4424	4251	4227	4130	4177	4110	4071	4141	4099	3869	3687	3893	4307	4165	3446	2498	2184	2414	3483	4726	4856	4336	4147	4478
4502	4460	4594	4785	4753	4612	4414	4371	4429	4320	4386	4209	4258	4231	4330	4269	4396	4264	4245	4114	4032	4046	4079	4255	4292	4225	4271	4262	4122	4099	4131	4199	4130	4082	4009	3961	3872	4019	4345	4267	3726	3167	2868	3160	4059	4766	4699	4240	4168	4576
4421	4563	4688	4754	4637	4423	4409	4463	4374	4445	4496	4406	4210	4349	4228	4214	3968	4118	4039	3909	4113	4272	4255	4120	4149	4246	4251	4344	4197	4101	4188	4190	4197	4037	4143	4038	3971	3930	4229	4400	4228	4062	3957	4153	4478	4394	4250	4007	4410	4820
4494	4791	4532	4786	4370	4365	4398	4456	4535	4538	4667	4406	4506	4323	4073	4113	4048	4100	4044	4117	4123	4217	4294	4041	4103	4282	4266	4138	4134	4144	4246	4231	4238	4246	4333	4277	4061	3896	4004	4271	4295	4431	4401	4332	4387	3992	3903	4128	4696	4786
4611	4457	4611	4572	4432	4356	4364	4444	4516	4524	4518	4513	4300	4257	4105	4087	3892	4123	4007	4135	4106	4203	4121	3961	4038	4171	4229	4197	4192	3975	4337	4334	4165	4281	4317	4383	4237	3980	3914	4154	4114	4382	4369	4174	3909	3882	4178	4477	4821	4672
4668	4588	4540	4515	4463	4492	4391	4439	4415	4544	4403	4244	4240	4206	4213	4179	4004	4240	4129	4005	4015	4298	4059	4000	4095	4068	4100	4086	4085	4089	4314	4292	4395	4106	4413	4205	4325	4131	4015	4223	4100	4187	3961	4064	4000	4052	4419	4590	4617	4390
4754	4608	4620	4695	4572	4659	4415	4278	4375	4329	4261	4298	4123	4239	4169	4130	4239	4319	4273	4171	4201	4181	4161	3918	3898	4127	4133	4044	4139	4185	4306	4440	4292	4169	4296	4319	4319	4304	4216	4270	4320	4206	4138	4154	4203	4370	4461	4613	4438	4524
4781	4585	4638	4625	4744	4517	4434	4438	4338	4320	4276	4222	4395	4512	4349	4315	4321	4309	4260	4198	4173	4244	4168	3910	3992	3964	4181	4289	4199	4341	4415	4289	4271	4319	4375	4293	4120	4237	4260	4397	4374	4368	4233	4329	4335	4333	4351	4286	4191	4549
4652	4652	4709	4780	4511	4486	4468	4333	4485	4417	4300	4437	4401	4497	4411	4430	4388	4392	4410	4175	4186	4283	4037	4210	4113	4115	4267	4422	4404	4202	4445	4171	4308	4446	4364	4509	4381	4183	4037	4172	4262	4136	4212	4218	4245	4286	4269	4090	4311	4461
4587	4758	4804	4707	4803	4610	4540	4348	4468	4249	4375	4502	4308	4612	4595	4434	4391	4272	4252	4271	4331	4096	4060	4064	4134	4083	4183	4248	4206	4361	4249	4155	4458	4476	4496	4549	4420	4215	4325	4247	4137	4251	4105	4268	4154	4180	4189	4293	4292	4240
4875	4909	4746	4746	4697	4686	4480	4419	4334	4206	4198	4345	4355	4496	4427	4501	4339	4365	4173	4227	4135	4134	4081	4027	4067	4130	4057	4085	4213	4187	4214	4222	4240	4346	4613	4541	4494	4369	4434	4313	4303	4213	4346	4201	4246	4281	4203	4336	4258	4266
4880	4909	4776	4663	4683	4466	4486	4170	4183	4219	4236	4282	4301	4254	4319	4517	4371	4255	4189	4340	4238	4205	4047	4166	4211	4118	4147	4127	4208	4299	4103	4066	4278	4552	4406	4502	4493	4503	4619	4393	4432	4280	4116	4333	4437	4342	4199	4319	4244	4207
4787	4627	4615	4707	4574	4301	4269	4353	4311	4244	4318	4399	4354	4354	4305	4353	4399	4329	4186	4493	4396	4184	4231	4187	4149	4095	4065	4312	4327	4167	4233	4201	4340	4524	4500	4552	4441	4430	4347	4310	4231	4194	4323	4233	4346	4408	4319	4243	4295	4310
4427	4473	4461	4538	4561	4294	4355	4307	4384	4381	4453	4547	4621	4460	4472	4454	4403	4409	4416	4570	4548	4381	4307	4334	4301	4121	4105	4164	4241	4325	4311	4117	4425	4459	4635	4652	4603	4417	4349	4422	4404	4104	4243	4164	4321	4300	4455	4320	4205	4224
4357	4391	4348	4607	4563	4549	4350	4640	4849	4511	4397	4394	4417	4429	4336	4394	4383	4357	4694	4638	4402	4333	4263	4189	4241	4052	3969	4161	4151	4290	4378	4438	4388	4400	4578	4491	4543	4789	4684	4559	4464	4249	4077	4341	4398	4456	4519	4237	4330	4269
4357	4561	4629	4674	4561	4579	4496	4669	4635	4467	4338	4262	4340	4325	4309	4313	4361	4325	4499	4617	4266	4314	4203	4207	4146	4092	4048	4054	4179	4227	4340	4347	4396	4529	4564	4523	4617	4808	4743	4780	4511	4358	4285	4447	4506	4425	4397	4279	4337	4250
4620	4514	4416	4705	4542	4547	4551	4476	4476	4400	4230	4419	4262	4239	4316	4233	4251	4428	4386	4502	4226	4223	4321	4268	4291	4080	4123	4183	4249	4397	4366	4317	4551	4274	4331	4332	4403	4670	4638	4623	4355	4375	4425	4489	4446	4422	4436	4439	4153	4295
4487	4354	4378	4615	4547	4450	4329	4389	4430	4403	4376	4338	4290	4370	4433	4250	4313	4329	4484	4427	4325	4288	4324	4398	4266	4212	4168	4187	4274	4243	4130	4280	4378	4311	4331	4301	4375	4538	4591	4584	4550	4526	4550	4714	4661	4638	4532	4435	4177	4199
4282	4305	4268	4422	4505	4366	4334	4353	4495	4379	4395	4526	4389	4299	4475	4437	4417	4354	4273	4449	4350	4358	4406	4326	4365	4352	4215	4160	4290	4277	4246	4211	4372	4514	4345	4386	4542	4411	4564	4569	4509	4443	4531	4641	4644	4458	4547	4447	4287	4268
4343	4371	4363	4377	4378	4391	4299	4423	4360	4489	4404	4446	4265	4449	4508	4517	4302	4338	4276	4469	4519	4526	4584	4726	4569	4498	4382	4395	4211	4340	4394	4390	4489	4498	4273	4326	4265	4598	4696	4589	4416	4359	4645	4594	4559	4614	4449	4506	4274	4371
4515	4422	4528	4424	4427	4395	4427	4438	4510	4541	4687	4568	4601	4586	4417	4471	4313	4335	4146	4407	4213	4339	4551	4551	4585	4458	4413	4313	4257	4328	4284	4316	4582	4504	4312	4408	4431	4634	4774	4626	4426	4399	4488	4670	4326	4495	4446	4159	4266	4330
4474	4444	4371	4522	4439	4371	4308	4461	4545	4464	4451	4716	4412	4537	4442	4444	4290	4318	4273	4243	4240	4344	4372	4471	4308	4298	4332	4418	4318	4394	4412	4565	4565	4510	4535	4398	4475	4480	4767	4729	4666	4640	4606	4826	4666	4461	4476	4180	4382	4224
4469	4356	4401	4418	4355	4347	4324	4411	4375	4458	4554	4424	4277	4276	4339	4349	4234	4260	4239	4244	4233	4212	4269	4281	4378	4188	4243	4311	4201	4301	4221	4381	4403	4415	4479	4429	4214	4607	4700	4895	4744	4700	4762	4865	4669	4503	4439	4296	4328	4354
4481	4419	4436	4603	4593	4238	4162	4345	4154	4099	4195	4293	4310	4197	4423	4300	4400	4263	4337	4307	4358	4269	4408	4377	4437	4401	4443	4285	4342	4366	4275	4323	4277	4328	4287	4217	4335	4455	4627	4690	4582	4560	4590	4733	4575	4593	4504	4222	4411	4203
4641	4449	4508	4738	4315	4348	4094	4231	4136	4318	4325	4356	4396	4447	4549	4477	4437	4282	4414	4449	4450	4362	4509	4546	4663	4714	4388	4388	4424	4399	4525	4414	4339	4285	4110	4194	4196	4399	4475	4497	4367	4432	4452	4568	4621	4622	4443	4471	4313	4153
4590	4463	4449	4431	4350	4345	4275	4147	4321	4452	4559	4565	4403	4596	4752	4711	4614	4554	4410	4609	4404	4438	4447	4534	4627	4663	4634	4497	4687	4529	4402	4475	4645	4566	4545	4502	4242	4434	4442	4459	4384	4616	4541	4558	4681	4517	4369	4259	4115	4155
4575	4377	4505	4409	4486	4198	4384	4147	4294	4401	4420	4342	4345	4401	4592	4667	4784	4630	4706	4462	4362	4487	4474	4487	4679	4667	4716	4559	4587	4757	4337	4527	4631	4703	4685	4599	4459	4666	4495	4471	4431	4468	4568	4486	4459	4436	4416	4365	4316	4497
4481	4495	4462	4515	4489	4389	4409	4333	4118	4345	4281	4269	4185	4164	4408	4508	4663	4553	4442	4494	4438	4619	4331	4564	4408	4592	4661	4381	4477	4471	4343	4506	4690	4597	4668	4441	4613	4633	4668	4373	4461	4350	4546	4406	4330	4446	4330	4375	4341	4578
4819	4473	4638	4763	4694	4650	4211	4246	4174	4262	4317	4471	4293	4245	4242	4317	4425	4472	4442	4436	4319	4351	4465	4428	4390	4484	4535	4381	4487	4406	4445	4509	4646	4514	4560	4405	4478	4482	4590	4453	4446	4440	4299	4238	4368	4427	4432	4309	4283	4326
4653	4577	4724	4709	4860	4483	4362	4383	4437	4525	4443	4367	4389	4518	4667	4422	4356	4412	4507	4604	4408	4339	4247	4335	4508	4254	4356	4494	4538	4387	4505	4412	4511	4494	4487	4428	4443	4567	4573	4497	4530	4319	4546	4420	4513	4405	4370	4295	4113	4201
4763	4573	4622	4711	4638	4475	4387	4399	4534	4475	4306	4225	4142	4494	4813	4934	4625	4462	4658	4702	4512	4413	4271	4476	4457	4354	4491	4444	4462	4372	4333	4377	4378	4463	4414	4320	4386	4585	4664	4541	4765	4496	4645	4589	4481	4435	4359	4181	4161	4277
4520	4506	4644	4823	4570	4572	4408	4490	4379	4155	3943	3833	3760	4022	4652	5007	4740	4655	4824	4938	4832	4701	4602	4616	4426	4543	4440	4453	4277	4407	4377	4340	4212	4387	4207	4243	4255	4356	4593	4440	4372	4529	4705	4442	4601	4391	4290	4234	4344	4363
4479	4489	4445	4825	4610	4558	4511	4526	4284	3826	3600	3452	3271	3465	4162	4862	4762	4606	4491	4890	4808	4661	4527	4656	4559	4494	4510	4636	4417	4435	4388	4322	4313	4531	4449	4153	4052	4196	4407	4155	4175	4372	4406	4341	4292	4349	4374	4369	4395	4348
4611	4492	4480	4779	4648	4498	4642	4662	4484	4121	3666	3430	3404	3585	4189	4718	4685	4109	4118	4502	4810	4564	4546	4492	4572	4728	4454	4654	4569	4557	4371	4539	4565	4405	4504	4420	4351	4271	4191	4238	4216	4387	4309	4292	4207	4188	4263	4250	4296	4121
4802	4499	4742	4989	4736	4596	4718	4984	4847	4482	4052	3775	3854	3824	4307	4864	4569	4180	4163	4407	4379	4458	4263	4431	4372	4394	4355	4418	4452	4422	4347	4333	4320	4360	4483	4440	4482	4218	4511	4315	4444	4286	4404	4277	4175	4142	4374	4331	4142	4251
4764	4615	4777	5050	4992	4829	4861	5015	5193	5037	4603	4293	4157	4339	4600	4757	4540	4143	4379	4557	4642	4303	4277	4318	4279	4157	4076	4128	4111	4046	4132	4166	4173	4437	4342	4265	4241	4238	4277	4388	4459	4303	4411	4436	4286	4226	4233	4406	4429	4512
4741	4991	5015	5182	5149	4923	4886	5092	5297	5320	4978	4968	4599	4779	4863	4622	4258	4102	4368	4571	4415	4169	4155	4107	3950	3820	3786	3873	3769	3799	3730	3652	3817	3879	4104	4174	4045	4130	4204	4349	4217	4341	4223	4312	4419	4310	4322	4339	4311	4579
5013	5051	4965	5145	5209	4935	4791	4865	4908	5207	5101	5020	4894	4870	4921	4741	4415	4338	4503	4516	4252	4038	3939	3856	3821	3652	3610	3543	3438	3349	3136	3177	3341	3501	3657	3720	3678	3980	4058	4060	4243	4119	4094	4253	4240	4278	4269	4279	4344	4148
5152	5132	5017	5137	5045	4890	4762	4675	4789	4889	4988	4787	4696	4670	4806	4776	4640	4579	4640	4650	4500	4265	4233	4027	3917	3780	3634	3473	3325	3045	2803	2742	2766	3022	3175	3239	3539	3616	3858	4049	4095	4158	4147	4243	4220	4145	4262	4324	4357	4280
5186	5157	4926	5056	5025	4837	4765	4689	4986	4712	4901	4722	4613	4614	4903	4685	4963	4741	4783	4832	4783	4787	4642	4401	4168	3907	3735	3529	3317	3096	2947	2658	2629	2703	2936	2897	3027	3201	3474	3743	3973	4316	4382	4239	4251	4272	4352	4222	4367	4258
5193	4996	4950	4923	4731	4689	4747	4811	4968	4992	4990	4794	4676	4718	4930	4912	4937	4645	4689	4976	5020	4885	4800	4729	4609	4370	4001	3804	3486	3285	3102	3011	2995	3037	2998	2826	2957	3158	3277	3582	3890	4101	4253	4398	4287	4330	4317	4414	4287	4175
4871	4994	4873	4926	4521	4477	4478	4789	4907	5121	5006	4898	4872	4778	4871	4765	4639	4557	4714	5009	5088	4768	4790	4743	4767	4719	4373	4273	4121	3732	3519	3414	3478	3456	3447	3362	3312	3331	3439	3537	3689	3939	4014	4146	4443	4419	4403	4297	4443	4299
4631	4586	4825	4795	4702	4632	4442	4713	4875	5085	5132	4974	4994	4933	4860	5012	4756	4562	4792	5101	5100	4951	4839	4917	4972	4988	4818	4554	4599	4378	4158	4060	4006	3758	3707	3545	3598	3551	3491	3592	3708	3813	3779	3867	4240	4418	4391	4300	4358	4510
4767	4771	4778	4876	4689	4604	4581	4704	4991	4881	4967	4651	4867	4887	4887	4930	4907	4772	4897	5092	5156	5221	4998	5119	5193	5068	5168	5057	5055	4807	4569	4489	4207	4045	3939	3950	3812	3558	3485	3699	3653	3646	3618	3836	4089	4217	4118	4208	4506	4823
4534	4778	4926	4798	4766	4660	4810	4793	4817	4909	4952	4859	4612	4835	4816	4870	4803	4511	4630	4880	4967	4914	5005	5215	5178	5164	5157	5166	5058	5043	4829	4614	4531	4277	4257	4336	4018	3817	3656	3784	3584	3512	3466	3630	3800	3797	3533	3715	4268	4721
4760	4942	4936	4816	4810	4742	4965	4871	4869	4932	4774	4709	4615	4868	4748	4777	4643	4592	4555	4633	4573	4452	4655	4820	4923	4918	4954	5003	4809	4756	4773	4814	4717	4527	4791	4789	4476	4119	3873	3813	3610	3437	3327	3391	3600	3349	3154	3409	4215	4411
4800	5002	5044	5151	4771	4688	4814	4658	4783	4880	4680	4676	4788	4674	4702	4756	4497	4501	4638	4486	4414	4268	4284	4451	4684	4777	4625	4937	4762	4652	4479	4702	4468	4576	4570	4615	4676	4503	4218	4113	4019	3675	3408	3337	3345	3321	3142	3484	4086	4446
4996	5033	4915	4993	4824	4627	4632	4710	4665	4659	4576	4437	4664	4569	4607	4384	4416	4487	4623	4474	4374	4219	4192	4440	4550	4536	4441	4592	4511	4442	4220	4461	4453	4326	4242	4308	4325	4242	4306	4287	4497	4221	3924	3683	3693	3490	3193	3256	3821	4308
4996	4860	5040	4849	4590	4737	4622	4660	4646	4658	4439	4579	4369	4509	4372	4391	4274	4408	4493	4575	4398	4471	4347	4434	4309	4502	4344	4496	4600	4448	4403	4396	4265	4036	4151	4222	4329	4319	4203	4264	4549	4433	4337	4171	4200	3960	3482	3371	3642	4164
5090	4928	4969	4718	4510	4374	4428	4495	4578	4397	4470	4268	4397	4375	4406	4364	4245	4248	4558	4559	4354	4358	4482	4433	4525	4438	4426	4374	4405	4434	4315	4380	4280	4181	4195	4323	4527	4386	4353	4274	4448	4378	4317	4385	4532	4275	3863	3386	3576	3986
5032	4839	4615	4529	4531	4392	4440	4403	4600	4378	4306	4417	4395	4514	4532	4441	4533	4562	4676	4614	4457	4404	4563	4625	4566	4565	4562	4476	4541	4275	4292	4447	4311	4157	4387	4280	4560	4418	4519	4503	4527	4371	4159	4339	4431	4386	4161	3560	3833	4029
4997	4869	4598	4586	4352	4387	4341	4302	4377	4354	4409	4598	4630	4556	4552	4760	4696	4817	4929	4629	4524	4677	4629	4760	4649	4768	4836	4613	4386	4321	4250	4365	4337	4163	4267	4316	4449	4443	4495	4389	4532	4489	4223	4336	4401	4348	4140	3837	4001	4262
4968	4638	4460	4454	4292	4322	4184	4350	4413	4456	4602	4647	4665	4716	4724	4785	4951	5046	4997	4890	4714	4653	4938	4920	4852	4740	5040	4840	4721	4557	4407	4561	4440	4345	4279	4277	4400	4410	4421	4497	4488	4484	4515	4420	4364	4357	4433	4190	4108	4338
4828	4556	4334	4353	4350	4282	4195	4380	4522	4617	4681	4805	4791	4893	4705	4643	4921	4985	4877	4897	4882	4952	4848	4935	4814	4839	5077	5008	4858	4846	4811	4675	4586	4413	4289	4385	4402	4380	4480	4317	4466	4475	4590	4358	4420	4563	4737	4502	4089	4309
4685	4554	4325	4464	4273	4221	4393	4421	4445	4614	4663	4786	4759	4649	4749	4877	4974	5153	4991	5031	5045	4954	4951	5060	4952	4846	4983	5137	5054	4956	4790	4871	4773	4529	4495	4512	4529	4454	4517	4201	4328	4358	4383	4344	4509	4740	4866	4692	4382	4363
4673	4376	4351	4459	4360	4527	4598	4621	4575	4552	4780	4828	4837	4761	5012	5035	5053	5258	5246	5090	5101	4991	4988	5070	4921	5024	4954	4978	5052	4976	4906	4940	4894	4690	4550	4502	4491	4502	4592	4531	4440	4242	4326	4369	4352	4661	4715	4735	4554	4572
4561	4507	4445	4699	4594	4795	4718	4601	4674	4727	4814	4957	4943	5011	4905	5105	5133	5248	5117	5084	5017	5019	5024	4858	5036	5092	4955	5068	5019	5119	5064	4927	4940	4851	4818	4572	4523	4502	4536	4620	4402	4274	4212	4416	4217	4316	4482	4794	4629	4534
4543	4657	4610	4701	4654	4719	4655	4555	4660	4815	5070	4918	4844	4831	4836	4997	5059	5165	4934	5015	4948	4910	4953	4806	4948	5017	5011	5038	5155	5312	5106	4912	4956	5036	4977	4812	4598	4542	4583	4579	4408	4316	4190	4409	4285	4339	4331	4643	4650	4545
4711	4725	4778	4795	4726	4820	4580	4548	4727	4860	4954	4831	4849	4675	4830	5029	4956	4881	5019	4785	4832	4844	4740	4935	4813	4868	4964	4903	5111	5042	4896	4951	4767	4961	4911	4896	4672	4563	4462	4448	4509	4303	4339	4219	4283	4386	4436	4430	4504	4706
4733	4627	4845	4739	4675	4720	4661	4645	4881	4919	4957	4697	4768	4636	4729	4716	4868	4932	4732	4931	4915	4842	4665	4761	4691	4813	4665	4786	4866	4985	4925	4848	4774	4831	4831	4712	4879	4789	4529	4636	4361	4418	4097	4359	4240	4167	4314	4455	4535	4628
4582	4619	4649	4812	4721	4784	4806	4699	4933	5124	4834	4701	4590	4636	4902	4844	4840	4776	4797	4639	4907	4669	4558	4549	4695	4636	4600	4651	4629	4613	4731	4733	4650	4592	4585	4882	4926	4855	4860	4718	4739	4471	4357	4143	4246	4257	4310	4391	4333	4487
4810	4852	4930	5023	4924	4795	4670	4825	4934	5101	4840	4568	4547	4775	4614	4731	4853	4693	4616	4845	4673	4672	4589	4546	4561	4482	4664	4546	4505	4549	4679	4667	4775	4593	4772	4780	4949	4860	4724	4770	4661	4728	4528	4246	4141	4203	4312	4431	4289	4203
4870	4934	4806	4894	4786	4612	4639	4857	4841	4780	4521	4487	4456	4410	4533	4593	4637	4463	4736	4573	4497	4473	4526	4523	4390	4494	4471	4544	4564	4529	4391	4642	4591	4679	4607	4620	4656	4698	4651	4805	4670	4670	4769	4369	4282	4268	4197	4354	4204	4301
4918	4975	4910	4978	4718	4457	4547	4671	4788	4605	4674	4562	4360	4352	4399	4382	4543	4528	4529	4465	4366	4233	4379	4452	4344	4350	4529	4509	4515	4361	4409	4472	4573	4501	4630	4609	4591	4538	4646	4599	4621	4669	4732	4546	4380	4081	4139	4017	4082	4278
5051	4908	4869	4760	4700	4290	4614	4607	4779	4525	4382	4406	4406	4397	4485	4409	4372	4416	4389	4333	4298	4273	4234	4444	4431	4221	4184	4419	4432	4369	4289	4397	4529	4607	4566	4569	4619	4688	4660	4472	4582	4593	4751	4548	4365	4251	3964	4004	4255	4170
5254	4902	4689	4581	4425	4472	4659	4699	4799	4657	4419	4410	4473	4443	4382	4350	4299	4466	4279	4326	4272	4355	4280	4210	4302	4156	4112	4156	4227	4255	4124	4359	4402	4358	4445	4473	4630	4787	4756	4706	4552	4590	4508	4638	4459	4340	4269	4229	4131	4113
5097	4997	4903	4704	4535	4557	4741	4797	4660	4551	4469	4322	4472	4268	4227	4429	4379	4541	4540	4320	4382	4264	4346	4217	4200	4154	4143	4146	4134	4154	4118	4242	4387	4409	4326	4461	4619	4559	4712	4697	4822	4682	4793	4548	4546	4547	4286	4234	4255	4104
5242	4973	4770	4605	4726	4693	4676	4785	4586	4543	4373	4400	4356	4361	4371	4394	4625	4609	4443	4427	4281	4470	4189	4298	4125	4096	4314	4051	4222	4214	4308	4240	4311	4342	4466	4383	4507	4383	4669	4709	4746	4697	4669	4664	4527	4424	4520	4225	4191	4157
5137	4879	4716	4737	4754	4670	4680	4447	4545	4440	4604	4530	4400	4295	4391	4442	4581	4429	4404	4360	4430	4363	4208	4281	4166	4314	4226	4168	4317	4250	4436	4301	4429	4415	4449	4598	4510	4467	4514	4782	4499	4517	4653	4552	4544	4485	4489	4077	4242	4112
5189	4783	4711	4899	4734	4724	4558	4655	4516	4700	4670	4490	4367	4309	4416	4568	4505	4293	4315	4353	4507	4389	4349	4315	4221	4257	4269	4148	4227	4422	4419	4464	4548	4272	4505	4430	4417	4366	4534	4624	4607	4646	4381	4463	4513	4495	4499	4397	4170	4220
5067	4947	4748	4900	4875	4650	4470	4553	4682	4672	4652	4480	4334	4475	4548	4545	4445	4465	4540	4470	4484	4608	4599	4359	4226	4236	4253	4324	4171	4275	4369	4450	4412	4379	4434	4354	4552	4390	4623	4658	4650	4611	4613	4488	4533	4570	4582	4479	4493	4343
5211	4894	4717	4809	4728	4697	4789	4737	4768	5037	4509	4534	4506	4485	4641	4495	4611	4545	4693	4646	4595	4610	4595	4417	4430	4275	4312	4310	4327	4369	4489	4374	4429	4267	4373	4352	4454	4438	4431	4600	4735	4638	4604	4578	4500	4534	4501	4471	4527	4543
5064	5042	4973	4938	4552	4650	4802	4793	4914	4893	4747	4604	4577	4640	4665	4540	4461	4631	4675	4696	4647	4651	4601	4471	4562	4339	4250	4365	4438	4327	4339	4592	4504	4351	4370	4307	4389	4453	4501	4568	4626	4640	4610	4789	4679	4592	4337	4465	4514	4704
5165	4956	4719	4694	4670	4694	4827	4987	4809	4708	4570	4563	4530	4527	4777	4703	4650	4540	4629	4752	4829	4578	4730	4647	4573	4401	4365	4395	4497	4366	4392	4718	4602	4542	4423	4231	4372	4366	4469	4638	4585	4751	4778	4878	4897	4722	4663	4708	4602	4635
5096	4945	4779	4679	4642	4733	4753	4810	4624	4588	4596	4547	4541	4688	4812	4725	4538	4586	4586	4674	4777	4631	4780	4607	4701	4408	4339	4348	4565	4585	4547	4494	4478	4633	4495	4336	4439	4411	4398	4584	4606	4596	4684	4807	5084	4990	4901	4923	4683	4626
5007	4808	4597	4646	4482	4620	4754	4610	4465	4471	4748	4579	4751	4653	4625	4521	4514	4528	4557	4825	4609	4708	4590	4666	4522	4410	4529	4485	4510	4520	4640	4635	4603	4548	4567	4393	4349	4449	4437	4609	4616	4534	4614	4728	4977	4890	4969	4728	4780	4592
4779	4761	4548	4535	4466	4722	4655	4714	4665	4627	4619	4569	4624	4706	4677	4599	4620	4670	4534	4662	4712	4651	4716	4658	4546	4537	4528	4446	4536	4605	4785	4511	4567	4621	4557	4497	4433	4464	4413	4613	4706	4696	4608	4568	4749	4726	4843	4708	4705	4770
4836	4558	4640	4554	4644	4619	4393	4476	4506	4557	4800	4850	4772	4718	4654	4595	4774	4618	4593	4769	4659	4792	4691	4693	4534	4606	4602	4516	4554	4521	4538	4646	4512	4659	4354	4430	4395	4475	4502	4541	4650	4702	4840	4744	4750	4863	4613	4851	4715	4715
4616	4578	4651	4602	4640	4590	4396	4444	4394	4679	4556	4673	4595	4780	4648	4699	4662	4667	4435	4610	4771	4655	4823	4729	4619	4694	4636	4748	4564	4640	4514	4621	4465	4508	4278	4468	4540	4621	4530	4514	4723	4669	4937	4922	4924	4990	4825	4759	4677	4614
4793	4739	4622	4583	4493	4487	4482	4426	4393	4436	4420	4494	4440	4563	4581	4607	4443	4537	4706	4801	4867	4769	4794	4687	4694	4584	4539	4619	4616	4536	4713	4549	4623	4542	4424	4384	4396	4524	4459	4444	4535	4795	5015	4884	5021	4775	4665	4737	4622	4402
4782	4765	4676	4641	4480	4455	4322	4436	4381	4517	4505	4457	4421	4414	4702	4546	4407	4639	4525	4663	4808	4824	4947	4758	4623	4636	4519	4538	4643	4700	4692	4679	4760	4550	4457	4342	4456	4397	4387	4357	4612	4595	4837	5085	5094	4973	4830	4744	4509	4501
4936	4635	4722	4442	4465	4321	4405	4300	4310	4407	4372	4379	4473	4482	4534	4573	4538	4486	4643	4738	4780	4830	4833	4617	4589	4560	4531	4437	4672	4611	4661	4653	4614	4559	4569	4392	4506	4500	4492	4646	4474	4573	4860	4849	5100	4841	4752	4681	4393	4431
4708	4783	4608	4390	4340	4463	4394	4300	4217	4293	4293	4372	4569	4577	4446	4662	4542	4652	4646	4639	4613	4592	4620	4565	4554	4531	4494	4605	4549	4737	4600	4541	4476	4393	4420	4520	4457	4347	4432	4565	4592	4655	4673	4813	4828	4849	4870	4632	4385	4433
5002	4860	4634	4686	4627	4624	4495	4477	4300	4420	4454	4540	4610	4630	4644	4504	4603	4655	4640	4800	4608	4734	4609	4580	4589	4519	4580	4554	4608	4641	4616	4495	4297	4421	4444	4421	4514	4350	4419	4425	4465	4598	4593	4682	4547	4735	4601	4570	4405	4264
4994	4835	4704	4776	4734	4613	4554	4381	4434	4316	4511	4703	4627	4749	4749	4697	4664	4750	4792	4659	4947	4741	4827	4761	4612	4624	4603	4572	4669	4528	4572	4332	4290	4168	4219	4227	4310	4333	4187	4401	4395	4561	4636	4720	4682	4518	4415	4427	4311	4301
5033	4895	4672	4750	4780	4670	4493	4358	4402	4533	4597	4677	4599	4830	4786	4516	4793	4698	4875	4879	4925	4745	4869	4691	4600	4695	4629	4575	4525	4608	4467	4419	4237	4243	4175	4171	4136	4254	4214	4297	4523	4424	4732	4954	4733	4546	4471	4518	4420	4346
5043	4863	4852	4858	4665	4523	4637	4477	4538	4578	4536	4537	4776	4665	4598	4704	4561	4733	4794	4788	4836	4814	4743	4566	4391	4605	4624	4566	4567	4413	4413	4475	4375	4327	4116	4257	4285	4215	4242	4515	4548	4524	4639	4747	4774	4696	4627	4457	4357	4295
4906	4881	4803	4854	4595	4497	4460	4499	4598	4625	4718	4702	4465	4692	4576	4678	4656	4670	4804	4853	4816	4726	4573	4525	4510	4457	4472	4497	4639	4380	4358	4306	4337	4311	4233	4376	4323	4414	4282	4550	4621	4621	4734	4710	4678	4653	4653	4473	4362	4237
5015	4926	4669	4742	4476	4478	4523	4641	4494	4513	4420	4436	4579	4476	4580	4532	4598	4646	4765	4772	4652	4715	4748	4452	4446	4391	4445	4480	4497	4305	4409	4181	4402	4406	4556	4497	4416	4381	4540	4597	4652	4735	4807	4969	4851	4921	4758	4578	4335	4349
5061	4853	4657	4533	4592	4501	4597	4549	4579	4513	4497	4612	4562	4587	4477	4566	4602	4746	4948	4830	4756	4601	4548	4495	4550	4526	4254	4322	4348	4375	4364	4289	4319	4494	4406	4504	4542	4722	4582	4688	4852	4882	4762	4713	4799	4837	4703	4506	4471	4482
5051	4755	4679	4558	4655	4542	4508	4708	4691	4663	4633	4528	4610	4453	4540	4640	4684	4693	4894	4880	4699	4591	4532	4390	4292	4321	4274	4340	4262	4288	4389	4425	4447	4566	4496	4615	4792	4668	4847	4935	5005	5048	4996	4851	4776	4611	4559	4529	4467	4443
5033	4759	4760	4670	4597	4716	4759	4899	4816	4774	4497	4621	4589	4611	4694	4575	4728	4716	4830	4764	4580	4713	4529	4310	4480	4432	4309	4468	4376	4354	4330	4286	4470	4597	4618	4585	4599	4762	4886	4946	5197	4980	4998	4713	4697	4599	4412	4419	4408	4523
5015	4652	4973	4830	4850	4750	4972	4705	4670	4708	4739	4470	4427	4625	4613	4626	4663	4742	4802	4861	4595	4662	4386	4378	4581	4340	4450	4566	4518	4372	4418	4562	4424	4556	4643	4626	4685	4646	4918	4970	4953	4928	4831	4717	4650	4377	4397	4231	4229	4266
5233	5059	4903	4942	4896	4951	4811	4668	4728	4649	4586	4647	4672	4542	4656	4773	4764	4761	4727	4583	4510	4615	4396	4623	4388	4509	4561	4581	4479	4494	4606	4629	4557	4581	4537	4599	4741	4636	4840	4781	4928	4852	4800	4723	4442	4525	4445	4108	4250	4194
5277	5074	5057	4878	4852	4904	4805	4898	4807	4959	4671	4478	4438	4672	4649	4527	4725	4739	4657	4689	4505	4445	4393	4341	4552	4444	4565	4512	4578	4498	4805	4620	4644	4681	4778	4683	4614	4580	4776	4805	4740	4861	4674	4708	4493	4380	4143	4145	4186	4111
5080	5033	4953	5003	4989	4977	4962	4882	4874	4701	4685	4671	4491	4487	4629	4504	4585	4436	4440	4484	4512	4437	4547	4392	4540	4499	4388	4530	4472	4590	4813	4894	4816	4911	4755	4781	4626	4691	4662	4805	4695	4530	4459	4437	4186	4229	4305	4219	4345	4271
5149	5022	5086	4982	5074	5133	4840	4889	4788	4884	4798	4718	4526	4497	4455	4479	4498	4557	4509	4428	4333	4478	4491	4541	4424	4456	4309	4497	4646	4530	4905	4784	4693	4857	4755	4783	4837	4689	4666	4590	4678	4411	4313	4420	4198	4290	4286	4358	4205	4192
5070	4864	5072	5118	5012	4961	5077	4796	4896	4819	4859	4686	4729	4485	4577	4471	4678	4509	4582	4499	4408	4416	4418	4575	4485	4446	4558	4460	4637	4507	4821	4696	4709	4654	4762	4632	4551	4699	4717	4675	4670	4530	4426	4419	4255	4184	4398	4455	4394	4482
4849	4948	4946	5059	5087	5112	5130	4908	5131	5119	4923	4745	4778	4610	4601	4531	4567	4554	4621	4501	4646	4590	4616	4528	4538	4418	4500	4612	4569	4701	4797	4847	4680	4731	4592	4608	4506	4706	4820	4773	4630	4363	4496	4298	4272	4205	4153	4304	4404	4520
4772	4835	4825	5013	4940	5124	4990	4985	5078	5149	5048	4874	4820	4718	4798	4560	4854	4677	4649	4641	4557	4614	4600	4570	4549	4540	4510	4450	4661	4714	4674	4787	4659	4449	4595	4625	4707	4677	4839	4653	4772	4574	4510	4379	4285	4188	4343	4345	4687	4559
4896	4870	4831	4825	4979	4848	5055	5060	5033	5190	5055	4951	4869	4786	4894	4755	4802	4819	4889	4690	4708	4793	4824	4837	4735	4742	4680	4672	4699	4694	4735	4730	4674	4460	4383	4594	4585	4657	4714	4603	4654	4528	4504	4553	4337	4258	4502	4472	4674	4650
4723	4818	4698	4857	4836	4975	5073	5220	4960	5030	4836	5001	4918	4821	5115	4881	4853	4874	4953	4970	4923	5090	4964	4857	4829	4802	4995	5029	5063	4925	4924	4799	4636	4534	4590	4613	4776	4635	4685	4720	4602	4708	4534	4535	4352	4526	4584	4644	4741	4703
4747	4761	4783	4757	4762	4834	4927	4862	5012	5033	4954	4890	4756	4985	4890	5042	5078	5100	5056	4936	4994	4972	5037	4898	4862	4887	4821	5093	5017	5033	4984	4844	4697	4661	4570	4556	4688	4654	4742	4717	4726	4722	4490	4498	4435	4533	4696	4575	4616	4670
4848	4768	4577	4701	4937	4848	4821	4807	4950	5034	4993	4824	4900	4918	4977	4955	4940	5134	5174	4983	5021	4868	5038	4941	4929	4832	4828	5067	5015	5112	5095	4910	4814	4579	4677	4652	4731	4729	4555	4646	4597	4485	4631	4630	4574	4595	4792	4729	4777	4647
4886	4817	4767	4761	4573	4757	4643	4690	4726	4848	4783	5023	4848	4961	5005	4964	4989	4897	5143	4974	4965	4866	4876	4784	4943	4879	5122	4874	4883	4964	4915	4926	4768	4754	4451	4430	4760	4540	4481	4401	4443	4592	4499	4589	4652	4662	4790	4719	4732	4774
4802	4912	4804	4748	4686	4694	4668	4447	4689	4724	4658	4669	4759	4786	4758	4752	4840	4807	4875	4978	4821	5066	4771	4785	4839	4818	5043	4910	4886	4821	4796	4711	4628	4483	4452	4597	4568	4675	4566	4435	4565	4534	4463	4571	4829	4791	4861	4741	4844	4671
4957	4717	4798	4681	4661	4680	4578	4688	4632	4710	4654	4577	4746	4710	4732	4658	4684	4815	4773	4785	4750	4709	4772	4815	4827	4692	4830	4980	4894	4692	4750	4815	4530	4663	4624	4608	4582	4584	4648	4618	4445	4661	4505	4646	4707	4808	4684	4792	4485	4517
5012	4893	4765	4772	4733	4554	4554	4711	4722	4703	4717	4613	4860	4658	4589	4625	4517	4602	4561	4789	4733	4652	4739	4477	4513	4464	4565	4726	4826	4611	4602	4542	4508	4537	4666	4674	4713	4625	4639	4557	4632	4539	4640	4583	4727	4813	4687	4747	4443	4423
5205	4941	5023	4877	4853	4538	4635	4725	4716	4622	4725	4623	4691	4633	4666	4571	4425	4405	4418	4478	4471	4582	4530	4452	4529	4593	4374	4606	4528	4444	4357	4449	4469	4540	4537	4496	4658	4703	4558	4637	4589	4501	4621	4496	4570	4734	4698	4737	4485	4414
5321	5065	5152	5132	4962	4867	4770	4708	4694	4631	4569	4624	4477	4514	4506	4525	4563	4410	4422	4331	4380	4410	4453	4225	4447	4484	4521	4427	4586	4707	4370	4527	4434	4406	4664	4741	4687	4616	4597	4788	4726	4670	4617	4550	4500	4648	4747	4754	4564	4480
5231	5092	5185	5176	5032	4976	4892	4794	4841	4866	4645	4769	4667	4633	4513	4627	4502	4519	4425	4345	4497	4404	4327	4413	4347	4507	4525	4446	4472	4472	4503	4440	4552	4611	4712	4671	4725	4721	4847	4831	4671	4680	4544	4524	4526	4520	4653	4680	4617	4388
5170	5094	4996	5090	5012	4951	4992	5022	5021	4842	4888	4853	4709	4647	4767	4694	4570	4612	4512	4492	4522	4500	4298	4431	4662	4571	4644	4591	4600	4581	4527	4578	4595	4664	4738	4875	4925	4991	4716	4908	4703	4654	4693	4656	4603	4391	4468	4585	4426	4388
5206	5069	5192	5207	5088	5064	5095	5018	5188	5065	4861	4903	4763	4756	4870	4698	4692	4639	4552	4590	4578	4638	4635	4652	4585	4817	4638	4576	4576	4671	4707	4596	4704	4841	4860	4775	4897	4891	5009	5031	4777	4745	4528	4652	4613	4545	4436	4472	4446	4720
5222	5142	5239	5271	5197	5277	5079	5064	4961	5042	4974	4884	4760	4706	4721	4660	4611	4625	4641	4550	4706	4610	4820	4798	4877	4913	4791	4740	4622	4794	4715	4682	4706	4710	4807	4681	4794	4899	4940	4735	4729	4627	4633	4658	4608	4450	4720	4562	4701	4734
4985	4944	5051	5154	5184	5024	5002	4842	5144	4964	4904	4922	4967	4869	4779	4744	4667	4594	4736	4600	4767	4810	4858	4953	4963	4794	4979	4912	4693	5004	4764	4806	4687	4717	4672	4719	4667	4745	4701	4778	4714	4774	4676	4706	4594	4792	4720	4710	4816	4798
4963	4816	4887	4905	4825	4827	4758	4721	4918	4934	4948	4864	5114	4913	4982	4874	4722	4768	4887	4866	4685	4802	5025	5039	5063	5028	5017	4927	4924	4945	4916	4882	4778	4759	4710	4825	4590	4620	4549	4457	4546	4576	4589	4860	4684	4621	4706	4694	4808	4824
5020	4776	4720	4774	4577	4625	4587	4564	4683	4786	4769	4948	5031	4983	4898	4844	4911	4840	4875	4957	4959	5123	5127	5179	4970	4835	4986	4819	4720	4817	4969	4781	4730	4650	4672	4618	4476	4410	4434	4487	4618	4574	4765	4861	4956	4822	4874	4709	4697	4786
5062	4776	4926	4623	4711	4567	4421	4560	4677	4754	4650	4668	4836	4839	4878	4721	4578	4839	4798	4887	4817	4901	4869	4930	4897	4869	4804	4872	4710	4788	4840	4763	4600	4443	4452	4553	4478	4433	4484	4630	4573	4717	4852	4973	4976	4823	4835	4832	4710	4527
4959	4947	4808	4897	4698	4632	4666	4660	4548	4762	4732	4587	4592	4847	4548	4664	4602	4584	4685	4773	4732	4760	4857	4894	4692	4576	4605	4588	4511	4602	4690	4563	4646	4446	4404	4400	4424	4622	4590	4554	4701	4911	4766	4895	5219	4941	4832	4900	4696	4597
5066	4917	4918	4755	4586	4800	4485	4527	4805	4703	4817	4867	4703	4603	4594	4555	4663	4560	4565	4700	4707	4560	4671	4598	4654	4610	4651	4644	4646	4632	4468	4607	4542	4530	4485	4475	4392	4459	4480	4561	4736	4791	5004	4880	4993	4820	4759	4532	4556	4376
5050	4864	4861	4759	4652	4443	4410	4629	4688	4746	4869	4696	4797	4752	4657	4573	4613	4733	4724	4705	4737	4722	4652	4568	4637	4616	4553	4437	4548	4428	4469	4480	4579	4552	4477	4510	4600	4523	4527	4538	4700	4830	4729	4871	4986	4934	4676	4507	4509	4421
5239	5154	4788	5008	4561	4492	4658	4669	4735	4899	4830	4746	4748	4644	4726	4587	4517	4616	4758	4727	4890	4619	4538	4586	4364	4448	4443	4522	4683	4749	4669	4490	4559	4597	4439	4668	4598	4592	4590	4734	4814	4752	4728	4644	4679	4795	4559	4661	4533	4474
5185	4895	4932	4821	4759	4632	4761	4880	4858	5063	4940	4797	4806	4583	4513	4506	4588	4627	4671	4667	4703	4756	4617	4504	4598	4426	4560	4544	4760	4709	4742	4778	4800	4717	4695	4637	4634	4838	4849	4667	4853	4739	4673	4683	4440	4525	4571	4655	4695	4748
4792	4856	4613	4683	4730	4683	4897	5012	5030	5058	5098	5110	4967	4711	4672	4625	4644	4488	4413	4599	4798	4610	4645	4552	4651	4572	4653	4699	4802	4796	4834	4949	4914	4752	4770	4700	4685	4812	4904	4790	4848	4691	4694	4533	4530	4543	4645	4735	4696	4925
4835	4554	4643	4602	4533	4566	4707	4941	4948	4974	4947	5091	4777	4812	4901	4758	4732	4610	4613	4724	4650	4712	4556	4551	4653	4686	4711	4781	4937	4803	4955	4779	5022	4957	4880	4849	4764	4691	4747	4624	4781	4721	4667	4572	4520	4698	4854	4882	4932	4861
4841	4743	4742	4716	4693	4651	4636	4711	4807	4738	4840	4738	4771	4808	4686	4635	4761	4780	4650	4620	4767	4598	4753	4701	4792	4743	4807	4998	5020	5145	4807	4629	4679	4681	4838	4732	4780	4746	4718	4716	4440	4504	4695	4692	4733	4725	5025	5004	5089	4756
4837	4865	4673	4769	4746	4677	4624	4648	4753	4588	4484	4486	4599	4490	4559	4585	4833	4868	4851	4739	4763	4819	4830	4677	4719	4811	4768	4737	5056	4949	4670	4686	4685	4463	4686	4511	4606	4686	4574	4708	4634	4456	4392	4509	4702	4877	4938	4988	5141	4955
4713	4556	4548	4639	4886	4708	4666	4813	4741	4604	4606	4628	4519	4607	4440	4560	4480	4726	4690	4777	4937	4760	4819	4641	4715	4784	4732	4697	4744	4808	4945	4827	4706	4666	4612	4613	4681	4563	4675	4631	4677	4613	4645	4650	4750	4705	4813	5076	4820	4856
4755	4515	4584	4484	4715	4566	4567	4715	4680	4761	4818	4656	4771	4658	4610	4577	4615	4623	4616	4664	4765	4730	4692	4864	4762	4768	4802	4729	4653	4770	4679	4726	4654	4608	4740	4685	4745	4878	4767	4769	4764	4542	4690	4774	4765	4662	4798	4806	4712	4674
4703	4748	4797	4732	4767	4569	4699	4688	4650	4693	4631	4655	4811	4791	4765	4674	4785	4732	4648	4528	4636	4634	4523	4643	4735	4785	4693	4603	4602	4478	4468	4443	4481	4392	4543	4558	4759	4837	4768	4933	4759	4823	4646	4826	4887	4869	4749	4526	4605	4557
4924	4884	4877	5209	4990	4984	4788	4703	4815	4730	4524	4700	4713	4768	4721	4771	4780	4721	4687	4716	4658	4608	4557	4486	4517	4494	4335	4654	4753	4424	4510	4564	4590	4674	4574	4675	4862	4795	4805	4927	4845	4572	4688	4688	4811	4863	4688	4524	4637	4600
4943	4987	5095	5170	4971	5064	4890	5004	4919	4817	4654	4663	4603	4659	4704	4718	4708	4864	5000	4900	4803	4909	4617	4550	4560	4568	4693	4719	4763	4878	4624	4754	4758	4827	4683	4824	4991	4924	4874	4694	4606	4755	4681	4771	4658	4653	4819	4761	4703	4792
4996	4696	4929	4822	4736	4795	4756	4994	4785	4830	4964	4825	4801	4669	4754	4663	4582	4767	4821	4872	4833	4898	4758	5037	4752	4731	4727	4737	4806	4829	4743	4860	4924	4830	4877	4941	4892	4883	4938	4722	4403	4619	4805	4668	4673	4670	4909	4868	4948	4755
4769	4618	4655	4477	4566	4467	4609	4549	4753	4951	5052	4924	4829	4883	4704	4594	4584	4801	4778	4845	4731	4916	4939	5115	5019	4938	4711	4732	4695	4742	4819	4785	4879	4671	4677	4829	4783	4768	4758	4619	4655	4595	4672	4661	4671	4819	4634	4825	5012	4945
5046	4778	4830	4485	4622	4324	4525	4509	4607	4687	4790	4713	5012	5036	4813	4920	4860	4692	4660	4665	4666	4936	4793	4957	4909	4908	4822	4745	4605	4652	4710	4881	4736	4726	4741	4713	4750	4739	4728	4706	4802	4780	4577	4750	4641	4855	4679	4629	4854	4767
5150	5206	4959	4874	4670	4505	4517	4513	4609	4572	4576	4825	4872	4831	4858	4970	4881	4888	4732	4799	4599	4619	4557	4642	4786	4686	4743	4739	4810	4731	4772	4687	4745	4707	4685	4841	4704	4607	4616	4657	4784	4820	4828	4740	4740	4721	4792	4508	4521	4738
5067	5034	4768	4931	4817	4880	4854	4854	4818	4741	4654	4525	4622	4508	4744	4787	4944	4689	4726	4720	4756	4427	4525	4606	4481	4540	4702	4737	4767	4842	4807	4644	4688	4794	4852	4786	4910	4717	4590	4749	4737	4790	4947	4786	4691	4725	4837	4612	4516	4449
4767	4879	4681	4892	4868	4776	4725	4989	4958	4891	4858	4768	4763	4580	4678	4561	4626	4628	4781	4650	4680	4741	4617	4630	4622	4683	4720	4738	4807	4886	4722	4762	4623	4760	4739	4811	4912	4900	4840	4651	4717	4717	4823	4803	4761	4684	4789	4815	4735	4456
4595	4592	4403	4732	4658	4644	4715	4748	4932	4906	4995	4897	4715	4863	4626	4642	4539	4563	4600	4704	4729	4755	4791	4937	4723	4730	4950	4833	4825	4797	4836	4605	4809	4737	4691	4912	4830	4792	4703	4600	4574	4658	4648	4754	4589	4544	4728	4834	4903	4830
4749	4381	4501	4471	4525	4335	4534	4701	4656	4908	4814	4954	5025	5188	4935	4732	4729	4794	4764	4649	4662	4597	4842	4850	5067	4906	5007	4881	4814	4866	4711	4709	4768	4815	4766	4736	4712	4697	4801	4801	4669	4703	4707	4836	4597	4608	4750	4850	4929	4986
4780	4753	4550	4813	4509	4504	4515	4591	4542	4640	4762	4943	5089	5054	5036	5045	5134	5176	4907	4826	4724	4749	4677	4782	4929	4991	4966	4947	4784	4700	4671	4660	4761	4763	4724	4847	4674	4689	4789	4755	4658	4584	4646	4846	4848	4688	4537	4646	4853	4808
4871	4940	4841	4850	4840	4642	4709	4562	4651	4628	4611	4627	4810	4943	5028	4961	5164	5104	4999	4954	4704	4865	4750	4817	4857	4817	4738	4720	4776	4885	4748	4836	4761	4713	4851	4910	4685	4956	4927	4812	4728	4562	4717	4763	4687	4668	4577	4692	4822	4763
4827	4788	4818	5094	4888	4982	4970	4921	4820	4886	4695	4630	4688	4738	4588	4991	4877	4888	4796	4876	4940	4771	4763	4667	4693	4689	4707	4795	4714	4783	4763	4942	4894	4817	4723	4831	4861	4773	4879	4895	4836	4563	4545	4450	4716	4734	4567	4609	4704	4785
4797	4705	4522	4777	4774	4870	5162	4841	4891	4938	4765	4826	4729	4534	4688	4786	4640	4620	4726	4734	4918	4796	4741	4649	4670	4459	4588	4753	4568	4612	4758	4917	4937	4985	4976	4949	4878	4878	4918	4912	4834	4790	4625	4561	4575	4755	4862	4718	4613	4770
4699	4667	4569	4644	4568	4554	4690	4772	4811	4839	4719	4870	4986	4775	4682	4732	4670	4589	4602	4519	4812	4845	4706	4766	4542	4669	4519	4536	4435	4789	4796	4962	5028	4955	4899	4929	4867	4765	4987	4821	4867	4743	4674	4711	4501	4653	4845	4772	4839	4862
4817	4845	4625	4560	4509	4420	4649	4652	4713	4489	4633	4656	4604	4763	4694	4860	4756	4759	4468	4537	4661	4654	4650	4556	4740	4584	4667	4775	4670	4628	4683	4800	4988	4876	4891	4757	4695	4764	4774	4671	4685	4936	4628	4620	4822	4928	5069	4832	4817	4841
5103	4971	4876	4975	4860	4571	4659	4653	4619	4462	4389	4503	4646	4529	4731	4756	4802	4614	4589	4783	4689	4719	4712	4516	4691	4657	4565	4670	4739	4881	4886	4846	4801	4695	4769	4751	4834	4724	4668	4751	4718	4823	4721	4741	4813	4983	4913	4942	4930	4992
5374	5030	4967	4925	4980	4902	4699	4527	4398	4582	4381	4354	4499	4514	4735	4753	4792	4775	4832	4718	4934	4671	4786	4653	4550	4583	4631	4643	4732	4854	4662	4963	4807	4792	4791	4620	4725	4680	4637	4552	4725	4696	4639	4887	4968	4929	4990	4861	4781	4848
5150	4972	4820	4887	5032	4813	4787	4689	4761	4666	4526	4452	4499	4536	4571	4786	4700	4697	4808	4762	4852	4880	4844	4660	4730	4610	4430	4700	4847	4798	5003	4855	4907	4779	4785	4655	4587	4614	4796	4802	4780	4715	4776	4891	5121	5208	4930	4844	4666	4814
4859	4764	4699	4783	4495	4789	4672	4753	4769	4733	4603	4583	4732	4582	4514	4832	4578	4749	4673	4763	4877	4910	4862	4763	4776	4520	4649	4703	4694	4655	4987	4918	4984	4925	4956	4773	4730	4728	4685	4763	4674	4550	4597	4812	4844	4984	5013	4785	4793	4850
4784	4827	4691	4687	4564	4564	4478	4383	4660	4919	4914	5040	4913	4967	4642	4679	4578	4406	4585	4694	4856	4858	4906	4757	4881	4748	4666	4677	4800	4681	4737	4766	4788	4996	4836	4685	4705	4766	4760	4771	4789	4685	4819	4624	4803	4849	4829	4864	4884	4687
4871	4900	4665	4699	4453	4284	4532	4483	4654	4796	4769	4921	5089	4837	4834	4624	4834	4662	4523	4568	4711	4780	4788	4810	4833	4754	4860	4706	4671	4631	4569	4802	4526	4760	4831	4769	4782	4593	4773	4702	4741	4753	4745	4688	4776	4670	4646	4678	4766	4846
5192	4969	4812	4884	4591	4502	4573	4480	4548	4791	4728	4844	5064	4896	4686	4685	4813	4869	4632	4631	4539	4665	4725	4817	4833	4726	4669	4741	4803	4874	4592	4704	4633	4599	4612	4640	4764	4592	4706	4790	4716	4985	4807	4793	4927	4633	4416	4577	4832	4848
5242	5030	5161	4922	5019	4514	4647	4905	4768	4876	4743	4687	4732	4690	4631	4509	4678	4724	4724	4558	4491	4447	4662	4563	4733	4858	4871	4828	4787	4842	4773	4687	4579	4606	4540	4706	4610	4620	4669	4782	4718	4630	4793	4866	4852	4694	4417	4508	4710	4849
5108	4879	5020	4983	4945	4844	4957	4977	5020	4873	4865	4727	4644	4583	4698	4586	4523	4765	4891	4843	4565	4702	4560	4673	4736	4782	4849	4803	4958	5008	4817	4821	4854	4702	4585	4631	4614	4511	4679	4780	4599	4687	4825	4843	4962	4746	4581	4630	4647	4702
5053	4770	4986	4948	4956	5067	4884	5078	5186	5052	4993	4796	4767	4538	4579	4603	4519	4620	4686	4903	4659	4761	4773	4761	4868	4654	4699	4822	4863	4989	4878	4932	4895	4789	4572	4554	4596	4704	4492	4648	4714	4499	4907	4859	4845	4761	4754	4842	4537	4802
5044	4862	4740	4910	4727	4913	4948	4901	4838	4900	4846	4765	4680	4486	4660	4715	4736	4586	4679	4821	4756	4799	4779	4779	4643	4730	4653	4687	4800	4861	4854	4985	4824	4678	4646	4437	4513	4642	4636	4771	4839	4860	4794	4718	4677	4908	4843	4862	4693	4718
5065	5011	4681	4973	4751	4829	4909	4751	4659	4834	4748	4775	4889	4755	4779	4890	4839	4699	4650	4727	4893	4858	4896	4774	4621	4776	4755	4664	4688	4739	4761	4691	4841	4725	4634	4739	4582	4496	4658	4782	4909	4741	4704	4470	4736	4846	5012	4947	4835	4842
5032	5094	4870	4956	4871	4798	4673	4677	4532	4740	4680	4720	4682	4809	4699	4860	4974	4777	4805	4936	4721	4821	4899	4866	4821	4807	4708	4855	4723	4597	4574	4519	4547	4573	4653	4623	4739	4711	4680	4946	4792	4799	4630	4589	4623	4822	4790	4719	4798	4925
5359	5156	5224	5121	5020	4859	4896	4882	4613	4544	4693	4617	4665	4659	4833	4786	4977	4997	4909	4834	4820	4681	4664	4607	4775	4873	4848	4983	4717	4619	4534	4381	4493	4499	4675	4801	4770	4775	4768	4746	4713	4722	4600	4616	4805	4753	4741	4842	5049	4988
5183	4959	5011	5109	5170	5169	4933	4934	4720	4691	4783	4751	4711	4745	4673	4937	4772	4793	5018	4919	4785	4782	4671	4745	4827	4907	4894	5140	4954	4618	4554	4531	4525	4634	4687	4693	4898	4864	4777	4797	4581	4624	4731	4770	4832	4802	4786	4748	5005	4943
5113	4914	5072	5067	4841	4885	4890	4780	4903	4798	4897	4744	4747	4720	4685	4753	4846	5000	4947	4956	4776	4700	4710	4660	4630	4537	4824	4779	4925	4742	4691	4648	4736	4750	4786	4884	4842	4837	4874	4722	4800	4661	4818	4897	4707	4707	4738	4831	4756	4854
4690	4952	4803	4849	4713	4783	4789	4718	4873	5047	5015	4800	5017	4921	4626	4723	4821	4714	4558	4621	4577	4921	4746	4616	4818	4798	4700	4646	4671	4739	4955	4785	4716	4771	4727	4755	4686	4651	4688	4725	4868	4614	4673	4609	4906	4973	4843	4516	4585	4930
4953	4821	4683	4603	4537	4571	4658	4788	4756	4837	4991	4987	4905	4781	4700	4624	4765	4749	4723	4548	4686	4581	4724	4838	4718	4751	4676	4703	4616	4647	4827	4816	4811	4859	4772	4769	4766	4866	4864	4693	4631	4696	4596	4854	4938	4935	4808	4706	4824	4952
5031	4677	4703	4668	4780	4674	4569	4547	4599	4768	4873	4960	5008	5063	5033	4815	4663	4628	4591	4531	4444	4533	4800	4694	4569	4531	4749	4582	4634	4698	4632	4720	5117	4935	4837	4813	4878	4773	4701	4669	4572	4609	4701	4657	4876	4884	4833	4769	4673	4538
5135	4871	4708	5032	4854	4580	4644	4624	4794	4730	4823	4918	4955	4805	4908	4787	4593	4546	4539	4669	4635	4593	4693	4683	4751	4599	4558	4553	4589	4597	4866	4725	4887	5006	4933	4889	4699	4610	4499	4588	4747	4826	4876	4637	4733	4806	5041	4977	4783	4602
5093	5206	5172	5109	4982	4793	4757	4675	4636	4598	4761	4714	4897	4826	4843	4780	4634	4526	4625	4609	4619	4890	4751	4775	4666	4546	4603	4548	4557	4695	4734	4563	4785	4832	4967	4873	4777	4723	4584	4619	4861	4805	4860	4928	4933	4923	5016	4878	4679	4909
5014	5097	5091	5054	5028	4987	5056	4902	4748	4713	4639	4729	4569	4739	4771	4609	4721	4771	4889	4840	4664	4655	4681	4890	4720	4685	4633	4630	4615	4492	4631	4786	4589	4757	4748	4928	4778	4660	4818	4702	4734	4863	4934	4954	4876	5088	4881	4974	4893	4737
5247	5260	5165	5203	5039	5085	5145	4991	4763	4700	4622	4695	4675	4661	4795	4683	4711	4745	4771	4938	4720	4789	4733	4632	4574	4607	4658	4752	4687	4643	4592	4773	4723	4665	4765	4859	4718	4759	4636	4695	4694	4900	5032	5113	4940	5049	4942	4817	4803	4844
4980	4970	5085	5092	5100	5168	5153	4972	5098	4979	4704	4822	4719	4640	4570	4576	4854	4814	4756	4792	4858	4840	4786	4651	4569	4624	4744	4681	4704	4605	4656	4677	4676	4548	4555	4553	4837	4638	4665	4834	4816	4728	4879	4846	4983	4910	4971	4965	4822	4859
4987	4818	4872	5020	5267	5017	4953	5040	4840	4910	4705	4962	4741	4813	4565	4581	4676	4709	4903	4967	4899	4847	4871	4772	4767	4766	4543	4788	4826	4698	4579	4844	4593	4468	4530	4425	4623	4847	4787	4929	4881	4801	4890	5013	5027	5002	4919	4784	4883	4801
4906	4919	4914	4954	4876	4822	4846	4831	4845	4943	4868	4848	4653	4629	4624	4585	4545	4635	4675	4671	4781	4797	4848	4702	4629	4668	4781	4610	4783	4690	4731	4595	4643	4768	4607	4499	4607	4565	4740	4811	4946	4827	4914	4820	4967	4991	4870	4843	4790	4788
4887	4899	4872	4816	4774	4577	4715	4774	4869	5064	4957	5054	4930	4800	4639	4680	4601	4636	4443	4450	4570	4671	4743	4711	4746	4678	4444	4466	4582	4670	4791	4661	4645	4654	4589	4515	4613	4681	4826	4838	4840	4909	4866	4795	4891	4859	4940	4810	4873	5033
5091	5026	4942	4869	4554	4480	4585	4548	4725	4961	4910	4949	4722	4813	4749	4652	4584	4416	4475	4506	4417	4608	4631	4772	4670	4652	4605	4509	4622	4738	4780	4843	4909	4676	4676	4655	4638	4579	4524	4656	4767	4751	4818	4779	4757	4908	4936	4968	4823	4823
4998	5090	5002	4917	4748	4567	4550	4664	4714	4789	4712	4664	4663	4698	4671	4639	4569	4493	4563	4445	4527	4528	4662	4641	4533	4472	4506	4690	4745	4668	4804	4729	4708	4862	4882	4847	4441	4631	4710	4493	4769	4827	4838	4606	4674	4965	4992	4963	4870	4870
5189	5217	5326	4873	4705	4784	4746	4774	4688	4619	4644	4663	4623	4639	4683	4478	4545	4539	4452	4751	4681	4581	4535	4598	4668	4749	4743	4661	4722	4676	4856	4979	4704	4935	4985	4860	4767	4735	4595	4573	4764	4956	4818	4862	4797	4834	4797	4927	4983	4889
5208	5320	5249	4975	4826	4785	4709	4576	4665	4652	4398	4479	4532	4419	4692	4726	4639	4679	4751	4725	4633	4657	4660	4654	4397	4544	4627	4730	4629	4790	4718	4801	4693	4750	4830	4764	4761	4610	4560	4510	4707	4795	4836	4862	4803	4924	4865	4792	4887	4826
5320	5264	5060	4927	5089	4939	5041	4983	4809	4791	4717	4635	4712	4599	4434	4574	4558	4887	4978	4887	4910	4738	4696	4885	4591	4677	4739	4838	4641	4590	4736	4629	4592	4669	4709	4712	4716	4755	4675	4512	4710	4604	4678	4759	4819	4856	4895	4999	4931	4814
4991	5097	5118	5013	5121	5049	5127	5029	5005	4964	4770	4745	4720	4621	4874	4819	4826	4917	4862	5006	5136	4998	4699	4703	4867	4712	4803	4636	4648	4754	4664	4787	4602	4516	4744	4752	4704	4737	4677	4599	4716	4953	4689	4738	4778	4728	4819	4774	4839	4932
4842	5005	4940	4863	4893	4831	4856	4810	4895	4937	4705	4766	4725	4702	4695	4769	4987	4845	4819	4897	4873	4913	4978	4968	4944	4649	4717	4604	4559	4728	4656	4612	4819	4425	4664	4728	4633	4927	4876	4679	4803	4718	4573	4830	4798	4771	4618	4626	4869	5001
4547	4803	4544	4710	4641	4813	4749	4822	4891	4837	4838	4865	4763	4717	4760	4716	4767	4937	4953	5010	5088	4895	4822	4846	4879	4681	4605	4767	4708	4653	4686	4900	4524	4591	4657	4572	4786	4700	5010	4942	4752	4656	4672	4909	4647	4814	4765	4789	4807	4991
4512	4548	4589	4577	4735	4702	4897	4977	4834	5015	5157	5117	5146	5070	5115	4828	4772	4881	4668	4889	4801	4873	4762	4737	4859	4900	4707	4713	4799	4644	4552	4851	4827	4595	4696	4719	4916	5044	5043	4833	4682	4801	4779	4786	4733	4723	4791	4876	4996	5044
4645	4689	4540	4523	4374	4358	4506	4543	4719	4611	4767	4819	4840	5019	4953	4890	4984	4740	4483	4574	4722	4884	4913	4804	4820	4899	4862	4614	4679	4990	4863	4782	4865	4744	4801	4800	4831	4953	4956	4900	4744	4678	4659	4627	4802	4858	4806	4823	5028	5081
4897	4555	4525	4390	4144	4174	4146	4284	4415	4571	4780	4583	4690	4719	4731	4689	4636	4753	4811	4616	4425	4611	4844	5013	4901	4779	4797	4847	4577	4658	5022	4762	4793	4869	4811	4796	4663	4850	4888	4891	4882	4702	4569	4737	4751	4788	4836	4766	4924	4992
5095	4858	4511	4682	4313	4383	4299	4522	4673	4682	4859	4803	4848	4680	4533	4514	4545	4636	4836	4687	4667	4709	4799	4947	5266	4905	4880	4820	4778	4555	4928	4791	4823	4861	4771	4603	4643	4654	4786	4686	4795	4677	4617	4687	4770	4833	4778	4816	4760	4984
5318	5135	5029	4962	4596	4454	4452	4527	4635	4697	4910	4959	4937	4986	4877	4757	4699	4669	4808	4748	4853	4836	4747	4704	5201	5158	5084	4994	4976	4977	4693	4913	4850	4809	4876	4524	4619	4667	4801	4787	4796	4722	4613	4791	4680	4934	4836	4706	4709	4975
5596	5364	5374	5221	4790	4467	4339	4295	4386	4415	4545	4713	4783	4965	5097	4958	5063	5132	4701	4570	4702	4980	5073	4795	4803	5181	5082	4888	4983	5103	4774	4680	4935	4763	4946	4603	4627	4885	4693	4926	4691	4685	4614	4611	4752	4876	4879	4749	4846	4877
5715	5404	5264	4892	4686	4586	4414	4152	4293	4309	4240	4328	4396	4641	4829	5073	5343	5146	4835	4913	4606	4683	5000	4826	4690	4792	5127	4984	4589	4865	4884	4648	4900	4877	4567	4888	4802	4782	4672	4955	4968	4815	4729	4587	4742	4695	4790	4891	4863	4897
5663	5086	5080	4843	4868	4778	4610	4593	4489	4441	4448	4210	4333	4472	4558	4807	5017	5359	5294	5011	4577	4465	4695	4741	4863	4632	4847	5174	4902	4774	4851	4681	4699	4967	4913	4968	4975	4795	4910	4968	4992	4878	4822	4478	4663	4592	4908	4996	5038	5058
5284	5095	5092	4949	4992	5097	5027	4974	4809	4792	4509	4459	4445	4396	4455	4666	4901	4943	5264	5266	4876	4312	4415	4609	4870	4799	4647	5102	5004	4668	4713	4857	4816	4932	4794	4885	5029	4745	4919	4747	4937	4843	4814	4754	4650	4605	4820	4875	5059	5077
5272	5245	5118	5350	5279	5384	5380	5054	5141	4889	4657	4501	4672	4542	4489	4675	4643	4700	4851	5072	5094	4670	4293	4621	4848	4962	4752	5163	5255	4967	4852	4839	4755	4672	4937	4847	4861	4671	4861	4760	4799	4820	4763	4760	4757	4778	4925	4797	4932	5089
5152	5390	5485	5520	5440	5332	5292	5251	4986	4934	4578	4582	4710	4738	4767	4630	4752	4583	4889	4878	4998	4975	4543	4523	4810	4874	4950	4850	5207	5173	4756	4993	4769	4635	4991	4863	4730	4782	4729	4657	4596	4718	4698	4841	4776	4733	4829	4713	4955	4839
5090	5431	5690	5607	5456	5298	5266	5210	5045	4844	4696	4503	4787	4753	4798	4863	4827	4734	4654	4909	4896	5029	4861	4500	4709	4876	4908	4803	5046	5229	4791	4795	4704	4606	4753	4732	4660	4872	4642	4745	4493	4766	4727	4913	4658	4813	4693	4815	4870	4863
5100	5302	5394	5569	5447	5279	5024	5050	4926	4754	4570	4494	4475	4603	4608	4990	4884	5142	4885	4827	4968	5042	5055	4810	4533	4675	4822	4833	4769	5242	4943	4539	4618	4578	4555	4774	4695	4779	4648	4810	4613	4732	4703	4781	4685	4775	4739	4845	4962	5005
4984	5244	5223	5085	5150	5101	5138	4899	4868	4847	4588	4447	4240	4446	4397	4723	5035	5054	5028	4801	4690	5004	5094	4800	4521	4536	5007	4893	4695	4990	4924	4587	4750	4610	4511	4846	4678	4894	4540	4804	4642	4821	4664	4813	4578	4655	4708	4805	4820	5000
4902	4931	4707	4800	4799	4850	4934	4902	4797	4767	4570	4371	4305	4076	4314	4533	4795	4998	5044	4673	4706	4850	4903	4883	4649	4351	4897	4935	4625	4913	5018	4806	4732	4817	4563	4943	4665	4848	4672	4588	4655	4707	4676	4838	4538	4609	4716	4892	4901	4922
4663	4894	4693	4719	4615	4551	4874	5010	4958	4946	4749	4622	4481	4203	4269	4435	4585	4812	4918	4752	4632	4628	4923	5102	4478	4415	4741	4823	4681	4842	5027	4814	4609	4750	4589	4632	4583	4862	4746	4610	4665	4549	4803	4560	4702	4851	4914	5020	4949	4977
4662	4428	4571	4530	4598	4760	5005	5122	5087	5159	4993	4797	4624	4231	4323	4515	4481	4805	4906	4670	4594	4755	5010	4989	4641	4362	4599	4938	4816	4690	5104	4876	4626	4853	4549	4550	4761	4736	4623	4622	4693	4505	4802	4730	4790	4880	5017	5018	4997	4988
4432	4422	4235	4282	4474	4869	4947	5249	5194	5230	5065	5055	4571	4440	4142	4440	4401	4760	4756	4761	4556	4562	4717	4995	4577	4363	4604	4977	4731	4665	5053	4981	4649	4762	4425	4722	4623	4433	4839	4619	4778	4488	4721	4811	4795	4850	4887	5102	4958	4906
4325	4214	4138	4158	4282	4585	4987	5220	5259	5436	5085	5007	4785	4366	4297	4174	4227	4485	4846	4683	4607	4504	4839	4918	4765	4361	4511	4800	4676	4550	4909	4734	4548	4729	4470	4706	4687	4631	4949	4640	4819	4534	4750	4862	5031	4909	4796	4745	4848	4967
4282	4160	4071	4192	4394	4533	4790	5126	5269	5355	5137	4887	4647	4435	4330	4301	4277	4588	4819	4712	4654	4616	4862	5121	4865	4371	4408	4771	4712	4566	4849	4576	4620	4761	4445	4574	4730	4665	4980	4753	4887	4747	4841	4862	4848	4664	4790	4694	4927	5082
4375	4210	4112	4116	4268	4461	4755	4904	5084	5099	5008	4860	4722	4536	4412	4327	4490	4617	4730	4626	4522	4599	4773	5007	4871	4367	4495	4757	4775	4651	4959	4767	4726	4738	4513	4655	4759	4695	4848	4670	4709	4567	4833	4742	4956	4720	4701	4645	4839	4804
4325	4243	4089	3993	4114	4260	4512	4985	5015	5057	5068	4886	4648	4510	4313	4262	4396	4539	4533	4384	4230	4576	4990	5105	4760	4386	4478	4732	4673	4736	5090	4864	4683	4820	4650	4628	4671	4721	4818	4692	4760	4530	4760	4716	4696	4817	4735	4739	4746	4958
4645	4154	4208	4020	4063	4260	4425	4593	4856	4956	4964	4780	4797	4632	4527	4475	4554	4538	4698	4514	4381	4467	4974	4981	4808	4324	4562	4681	4461	4552	5084	4781	4743	4924	4492	4576	4509	4713	4769	4726	4704	4501	4785	4979	4875	4773	4674	4739	4773	4843
4530	4267	4049	4130	4080	4246	4483	4546	4765	4833	4988	4832	4812	4625	4730	4578	4634	4656	4631	4451	4494	4635	5050	5104	4577	4383	4557	4614	4421	4634	5038	4731	4763	4619	4351	4581	4579	4669	4780	4696	4673	4860	4720	4830	4889	4712	4523	4698	4730	4866
4515	4272	4212	4181	4141	4125	4372	4589	4851	4914	4857	4905	4941	4870	4800	4869	4758	4581	4456	4210	4315	4828	5063	4961	4723	4571	4525	4532	4407	4652	4825	4646	4661	4528	4418	4633	4525	4863	4918	4900	4825	4769	4777	4707	4764	4694	4646	4724	4722	4872
4458	4391	4243	4321	4341	4288	4512	4530	4799	5077	5110	5106	5207	5072	5173	4862	4809	4378	4295	4188	4543	4866	4889	4846	4616	4579	4622	4480	4305	4750	4673	4719	5022	4648	4687	4989	4706	5127	5091	5063	4859	4769	4759	4784	4671	4658	4571	4597	4701	4805
4351	4474	4479	4512	4488	4382	4645	4838	4894	5276	5232	5438	5462	5242	5148	4970	4544	4303	3930	4242	4441	5027	5063	4638	4616	4867	4693	4327	4522	4814	4861	4875	5030	4664	4741	4842	4861	5061	5215	4992	4850	4854	4842	4801	4755	4705	4777	4691	4785	4894
4328	4280	4477	4452	4535	4659	4734	5077	5218	5502	5534	5717	5633	5574	5424	5032	4406	4243	4271	4456	4824	4986	5021	4837	4871	4921	4604	4487	4829	4798	4752	4928	5005	4816	4893	4912	5017	5168	5031	5171	4832	4927	4947	4918	4780	4702	4840	4831	4920	4985
4206	4294	4272	4361	4444	4769	5028	5280	5479	5711	5779	5823	5813	5452	5063	4841	4420	4362	4373	4698	4869	4902	4850	4824	5231	4877	4620	4582	4838	4988	4958	5019	4872	4613	4793	4688	5050	4939	5121	5085	4807	4813	4938	5013	4898	4791	4648	4741	4940	4897
4078	3954	4000	4143	4378	4508	4816	5096	5519	5635	5815	5755	5523	5127	4825	4533	4263	4454	4485	4781	4772	4818	4715	5260	5159	4764	4438	4690	4808	4725	4968	5093	4793	4723	4684	4664	4890	4888	5182	4993	4930	4764	4893	4774	4791	4616	4773	4639	4813	5012
4249	3917	4009	3868	4087	4180	4580	4885	5092	5136	5365	5268	5089	4837	4520	4372	4405	4421	4484	4675	4673	4547	4927	5018	4954	4579	4588	4727	4757	4723	5116	5079	4836	4817	4650	4779	4920	5063	5272	5005	4821	4753	4834	4662	4779	4768	4733	4728	5085	5134
4396	4295	4110	4248	4087	4301	4290	4715	4933	5118	5007	5284	5038	4913	4826	4652	4632	4679	4308	4520	4583	4896	5234	5056	4844	4599	4724	4755	4691	4932	5114	5021	4966	4999	4666	4755	4851	5151	5177	5000	4968	4638	4674	4622	4658	4618	4673	4877	4961	5007
4424	4386	4619	4695	4374	4554	4877	5003	5055	5133	5160	5156	5136	5110	4859	4640	4475	4301	4262	4438	4774	5050	5195	5054	4703	4982	4760	4748	4853	4999	5130	5006	4966	4548	4710	4865	4933	5051	5038	4910	4761	4722	4650	4754	4786	4741	4726	4902	4858	5029
4172	4219	4314	4710	4747	4886	5086	5151	5470	5414	5520	5243	5263	5169	4675	4479	4293	4282	4328	4724	5114	5336	5079	4987	4971	4831	4564	4721	4984	5090	4810	5009	4818	4593	4685	4626	4783	4992	4871	4951	4635	4639	4937	4789	4769	4745	4762	4916	4934	5053
4133	4129	4184	4383	4344	4690	5032	5233	5260	5428	5386	5370	5224	4736	4445	4337	4255	4324	4488	4894	4911	5217	5012	5048	5095	4651	4444	4598	4858	4941	4905	4891	4666	4447	4657	4612	4922	5036	5062	4828	4979	4916	4818	4639	4573	4689	4627	4782	4990	4996
4298	4371	4239	4242	4341	4654	4777	4953	5082	5115	5233	5091	4925	4481	4472	4295	4260	4572	4726	4787	4935	4998	5047	4931	4771	4375	4593	4617	4792	4878	4894	4739	4652	4547	4516	4750	4949	4970	4978	4855	4823	4722	4990	4802	4785	4840	4908	4914	4953	4993
4303	4495	4579	4646	4618	4771	4940	5108	5206	5231	5185	4929	4817	4550	4413	4415	4396	4445	4519	4742	5011	5104	5025	4839	4436	4536	4557	4560	4775	4934	4876	4652	4686	4425	4471	4716	4809	5139	4986	4789	4861	4854	4917	4782	4893	4819	4782	4957	4944	4933
4218	4395	4570	4684	5072	5213	5401	5468	5629	5357	5380	5189	4714	4748	4455	4313	4276	4567	4710	5030	5244	5140	4718	4612	4490	4494	4536	4660	4820	4823	4755	4857	4738	4485	4698	4741	4911	5096	4937	4790	4861	4947	5014	4790	4869	4846	4862	4923	4778	4878
4324	4308	4406	4838	4925	5283	5359	5680	5581	5618	5370	4991	4502	4524	4313	4220	4296	4723	4982	5205	5051	4971	4828	4670	4434	4391	4532	4966	4932	4694	4716	4527	4404	4514	4601	4900	5050	5013	4915	4840	4932	4933	4895	4883	4954	4835	4823	5053	4898	4828
4500	4483	4691	4972	5055	5151	5292	5433	5451	5370	5105	4856	4537	4258	4317	4464	4510	4648	5066	5132	5048	5078	4975	4623	4421	4411	4576	4684	5009	4818	4962	4760	4478	4666	4672	4903	5110	5143	4977	4851	5046	5087	4993	4918	4940	4831	4870	4913	4968	5018
4713	4699	4784	5062	5082	5509	5445	5346	5543	5374	5052	4980	4652	4555	4447	4557	4554	4754	4956	5099	5277	5002	4694	4553	4401	4487	4718	4723	4896	4994	4871	4791	4827	4765	4811	5092	5134	5120	5113	4931	4845	4972	4920	4919	4796	5014	4683	4846	4892	5134
4954	5002	5211	5172	5369	5399	5449	5281	5164	5038	4905	4569	4428	4203	4355	4473	4743	4869	5062	5085	4899	4838	4647	4668	4650	4693	4876	5141	4900	5036	4837	4918	4811	4838	4828	4968	4925	4967	5017	4808	4757	4983	4926	4865	4945	4950	4877	4926	4938	4893
5388	5409	5400	5772	5694	5519	5270	4993	5040	4668	4496	4429	4337	4173	4284	4734	4959	5174	5346	5208	4976	4937	4795	4697	4605	4761	5026	5058	5128	5091	4953	4818	4573	5023	5117	5047	4940	4900	4860	4794	4893	4997	5062	4854	4956	4784	4920	4849	4849	4886
5484	5630	5730	5629	5688	5502	5199	5004	4923	4653	4468	4404	4202	4481	4611	4735	5024	5234	5338	5332	5073	4883	4831	4630	4594	4780	5212	5092	5174	4862	4982	4770	4894	4851	5059	5123	4987	5098	4895	4889	4985	5137	4999	4886	5010	4898	4845	4863	4958	4978
5833	5734	5720	5717	5514	5156	4938	4741	4532	4359	4474	4218	4247	4452	4579	4748	5061	5241	5319	5043	4862	4777	4708	4658	4687	4754	4887	5165	5144	4947	4937	4788	4737	4881	4996	5114	4953	4773	4796	4862	4839	5060	4995	5041	4887	4942	4838	4919	4961	4939
5769	5634	5702	5590	5390	5066	4863	4443	4361	4220	4307	4202	4323	4546	4545	4865	4888	5072	4979	5065	4663	4636	4687	4709	4763	4785	4995	5142	4890	4954	4958	4709	4812	4859	4946	4866	4691	4797	4831	4821	5212	5011	5129	4875	4977	4820	4904	4959	4873	4815
5919	5598	5520	5411	5034	4905	4759	4565	4341	4269	4311	4391	4558	4730	4928	5063	5097	4939	4914	4820	4657	4721	4659	4835	4865	5001	4888	4982	4935	4959	4686	4730	4791	4743	4743	4760	4700	4806	4762	4912	5001	5183	5094	4988	5087	4872	5025	4871	4804	4688
5672	5494	5269	5131	4867	4707	4452	4349	4287	4302	4418	4616	4842	5077	5235	5240	5262	5032	4791	4849	4586	4600	4506	4793	4862	4948	5063	4815	4734	4691	4666	4783	4800	4898	4764	4873	4728	4906	4907	4926	5113	5224	4958	4935	4889	4806	4904	4671	4871	4765
5377	5135	5027	4724	4516	4386	4154	4202	4160	4413	4429	4791	5017	4937	5165	5247	4936	5015	4868	4720	4633	4757	4647	4732	4806	5031	5009	4816	4707	4823	4596	4698	4784	4689	4776	4711	4622	4760	4617	4998	4918	4996	4815	4951	4719	4970	4696	4725	4786	4887
5276	5028	4716	4462	4435	4128	4150	4131	4236	4449	4702	4963	5049	5287	5024	4996	5023	4759	4663	4585	4664	4797	4848	4772	4903	5156	5134	4794	4663	4731	4808	4778	4894	4902	4838	4774	4755	4926	4865	4879	5050	4970	4739	4822	4835	4743	4824	4800	4818	4769
4769	4475	4404	4317	4266	4243	4299	4339	4438	4719	4961	4955	5100	5209	4970	4987	4880	4761	4737	4642	4583	4876	5072	5059	5071	4992	4920	4813	4659	4747	4916	4720	4834	4792	4712	4805	4760	4864	4769	4994	5014	4960	4855	4821	4897	4776	4882	4783	4883	5003
4474	4376	4190	4215	4176	4238	4414	4541	4734	5094	5067	5249	5166	5160	4825	4823	4636	4715	4574	4676	4862	4933	5199	4910	4974	4982	4950	4624	4736	4626	4816	4909	4845	4755	4729	4835	4864	4851	4990	5052	4959	4924	4872	4884	4950	5032	4892	4872	5067	4933
4280	4229	4120	4253	4225	4368	4517	4670	4781	5118	5267	5104	5107	4992	4735	4606	4660	4386	4596	4737	4835	5017	5066	5104	5083	4832	4753	4629	4724	4698	4848	5003	5081	4934	4718	4833	4669	4866	4992	5126	4892	4898	4912	4894	5031	5017	4889	4789	4964	5144
4287	4187	4402	4466	4544	4637	4689	4785	5086	5152	5116	5177	5011	4756	4645	4571	4651	4550	4542	4667	4830	4950	4963	4906	4941	4653	4604	4526	4713	4719	4869	5026	5066	4899	4890	4767	4910	4990	5057	4966	4813	4775	4854	4900	5070	5017	5066	5032	4933	5130
4540	4374	4549	4757	4783	4925	5020	5031	5077	5126	5063	4986	4951	4752	4779	4659	4801	4672	4678	4773	4952	4887	4932	4968	4797	4682	4596	4577	4719	4782	4837	4911	5100	4858	4922	4841	4921	5113	5067	5011	5027	4774	5162	5087	5192	5236	5096	5059	5052	4825
4646	4845	4795	4878	5246	5240	5287	5399	5102	5236	5000	4859	4894	4795	4699	4761	4850	4657	4793	4916	5011	4830	4954	4866	4746	4516	4674	4740	4842	4869	4857	4971	4776	4905	4969	4965	5038	4926	4959	4945	5082	5048	5132	5189	5271	5141	5002	4991	4951	5001
4893	4863	5116	5195	5107	5192	5281	5090	5172	4943	4860	4660	4533	4665	4722	4567	4784	4948	4929	4814	4922	4920	4718	4800	4591	4663	4724	4846	4945	5094	5151	4998	4982	4966	5012	5115	5106	5089	4927	4958	5098	5161	5346	5159	5195	5135	4979	5068	5120	4953
5024	5043	5214	5234	5175	5159	5190	5072	4980	4774	4572	4620	4616	4595	4500	4710	4839	4886	5022	5025	4928	4912	4754	4853	4723	4727	4938	5069	5130	4946	5126	4913	4831	4989	5091	5232	5172	5122	4993	4913	4739	5067	5235	5041	5028	4980	4919	5004	5105	4982
5289	5199	5081	5085	5091	4885	5039	4749	4738	4721	4568	4578	4504	4660	4677	4768	4817	4898	4981	5179	4947	4741	4858	4745	4748	4975	5027	5058	5163	5066	4889	4957	4894	4942	5046	5084	5048	5113	4988	4998	5095	5091	5081	5055	4970	5096	5202	5051	5106	5004
5352	5036	4848	5062	4756	4675	4638	4526	4642	4557	4677	4601	4762	4714	4755	4823	4904	4909	4762	4803	4824	4721	4858	4955	4813	4889	4881	5011	4914	4792	4861	4853	5101	5064	5058	5049	4934	4873	5037	4970	5016	5090	5003	5004	4891	4961	5145	5272	5232	5094
5283	4896	4751	4833	4637	4469	4305	4488	4421	4651	4556	4556	4949	4807	4962	4948	4906	4833	4722	4618	4632	4788	4817	5120	5209	4984	4878	4862	4817	4802	4788	4839	4978	4998	5088	4967	4969	4929	4956	4936	5070	5064	4924	4864	5017	5063	5047	5143	5074	5036
5299	4860	4774	4751	4473	4312	4458	4346	4469	4468	4575	4667	4710	4987	5037	5167	4988	4839	4781	4574	4480	4646	4818	4860	5106	5072	5077	4812	4759	4784	4545	4827	4977	5031	4930	4821	4767	4809	4826	5013	4981	4929	4901	4784	4929	5123	5124	5042	5020	4910
4914	4726	4643	4585	4665	4435	4453	4721	4609	4658	4658	4952	4924	5075	5133	5078	4946	4916	4747	4678	4585	4697	4861	4975	5041	5041	4947	4889	4556	4563	4857	4853	4937	4968	4883	4904	4834	4861	4984	5235	4952	5074	4813	4886	5036	5016	5003	5119	4912	4940
4824	4522	4632	4655	4701	4624	4566	4805	4919	4911	4908	4817	4967	4923	4896	4859	4946	4709	4721	4837	4772	4754	4870	4910	5063	4947	4870	4701	4753	4851	4926	4932	4916	5053	4977	4929	4904	4996	5004	4972	4895	4778	4826	4894	5037	5105	4866	4963	5053	4869
4659	4660	4574	4781	4708	4782	4881	4862	4966	5081	5024	4893	4735	4723	4752	4884	4749	4836	4865	4884	4847	4907	4874	4857	4831	4842	4794	4878	4846	5033	4974	4894	5042	4822	4905	4874	5011	4911	4964	4823	4795	4839	4842	4942	4831	4761	4799	4869	4902	5001
4636	4520	4511	4732	4722	4962	4966	5022	5012	5059	5012	4791	4613	4455	4522	4381	4640	4784	4880	4816	4914	5009	4994	4968	4771	4674	4765	4836	5111	5178	5059	4879	4979	4724	4780	4886	4920	4841	4828	4682	4619	4765	4926	4921	5012	4754	4860	4928	5082	4953
4776	4828	4583	4930	4854	4830	4977	5262	5109	4856	4895	4801	4699	4469	4436	4542	4471	4808	4874	4910	5113	4935	5186	4867	4738	4752	4868	4989	5095	5171	5096	4915	4673	4645	4754	4874	4784	4907	4785	4854	4801	4842	4922	4919	4963	4870	4761	4974	5062	5082
4945	4937	4822	4909	4873	4897	4839	4924	5007	4954	4872	4669	4606	4713	4631	4770	4817	4750	4783	4895	4937	4927	4860	4816	4816	4783	4819	4992	5074	4984	4943	4756	4699	4829	4789	4887	4866	4847	4883	4796	5020	4954	4912	4890	4846	4784	4831	4847	5044	4968
5145	5091	4944	4955	4872	4725	4680	4555	4690	4818	4758	4770	4716	4844	4931	4785	4977	4986	4773	4814	4831	4743	4703	4893	4858	5031	5176	5026	5080	4847	4706	4786	4919	4820	4863	4932	4862	4933	4943	4985	4947	4976	4804	4850	4748	4806	4831	4780	4943	4939
5256	5202	5023	5033	4802	4526	4451	4619	4513	4642	4635	4736	4986	5073	4939	5195	5071	5032	4936	4702	4791	4853	4913	4962	5021	5043	5090	4984	4796	4853	4613	4855	4991	4936	4903	4763	4763	4730	4878	5083	5127	4998	4887	4832	4786	4891	4844	4894	4837	4822
5305	5172	5099	5084	4879	4671	4347	4451	4562	4640	4519	4812	4972	5137	5194	5143	5127	5118	4676	4805	4778	4851	4887	4852	4986	5007	5129	4925	4683	4641	4786	5044	5002	5070	5040	4829	4690	4841	5028	5220	5111	5073	4843	4715	4986	4985	4836	4931	4727	4823
5061	4950	4834	4802	4872	4939	4686	4616	4669	4640	4658	4889	4974	5221	4960	5076	4873	4903	4864	4795	4790	4852	4834	4977	4862	4879	4782	4835	4852	4877	4930	4863	5043	5008	4860	4842	4851	5065	5006	4954	5063	4875	4952	4883	4961	4903	5050	4774	4836	4898
4656	4478	4675	4833	4942	5032	5023	4791	4944	4824	4816	4995	4875	4952	4694	4786	4734	4796	4856	4914	4960	4903	4788	4618	4911	4821	4957	4854	4981	4936	4869	4991	4798	4922	4875	5042	4952	5000	5035	4887	4867	4730	4846	5108	5016	4937	4920	4997	4988	4988
4591	4441	4532	4883	5020	5028	5025	4915	5176	5030	4968	4716	4708	4648	4558	4652	4641	4718	4992	5003	5111	4937	4762	4690	4702	4629	4863	5080	4957	5196	4953	4890	4861	4808	4947	5043	5122	5091	4917	4885	4870	5030	5264	5185	5047	5077	4939	4908	5015	4991
4484	4413	4545	5046	4936	5011	5050	5179	5070	5159	4892	4865	4647	4599	4607	4742	4773	4853	4993	5085	5086	5055	4968	4724	4796	4930	5055	4932	5163	5054	5075	4880	4846	4963	4999	5042	5360	5176	4986	5055	5006	5118	5173	5117	5035	4816	4842	4785	4892	5085
4657	4581	4796	4949	4893	5066	5057	4963	5038	4979	4907	4865	4902	4717	4628	4730	4908	5010	5066	5004	5039	5150	5030	4960	4917	4886	4941	5011	4970	5077	5085	4955	5070	5045	4975	4931	5145	5141	5014	5086	4978	5121	5237	5031	5017	4810	4882	5033	4970	5024
5119	4823	4898	4854	4775	4838	5014	4929	4977	4817	4886	4853	4960	5066	4921	4714	4815	4842	4946	4852	4883	5081	5001	5029	4943	4901	4910	4987	4794	4925	4970	4970	5035	5078	4941	5169	4984	5076	4973	4989	5026	5070	4973	4858	4999	4873	5046	4931	4968	5063
5123	4867	4902	4971	4785	4694	4623	4689	4840	4977	5095	5205	5091	5082	4965	4839	4702	4708	4786	4801	4765	4895	5045	5059	5014	4878	4898	4821	4839	4877	4946	5204	5212	5108	5032	4833	5022	4980	5032	5026	5019	5051	5047	4942	5066	4960	5178	5013	4978	4840
5086	4704	4779	4996	4647	4592	4488	4672	4869	4892	4995	5009	5340	5086	5082	4868	4730	4615	4513	4509	4810	4784	4921	5146	5162	5025	4771	4711	4787	4809	5009	5042	5176	5146	4975	4964	4994	4924	5195	5093	4984	5070	4828	4854	5304	5259	5157	5023	4951	4848
4978	4881	4835	4807	4826	4754	4832	4827	4708	4903	4826	5027	4936	5068	5128	4994	4747	4622	4600	4609	4727	4860	4793	4943	5015	4985	5008	4743	4780	4849	5123	5238	5260	5219	5051	4911	4915	4978	5027	5083	4995	4890	4912	4914	5090	5060	4956	4923	4834	4799
5092	5083	5008	4856	4717	4769	4701	4807	4700	4663	4643	4632	4869	4819	4926	4948	4971	4635	4682	4767	4711	4818	4757	4997	4875	5108	5073	4928	4936	4969	4980	5084	4923	5256	4909	4975	5031	5031	4984	5126	4973	4958	4787	4938	4998	4926	4863	4889	4779	4952
5125	5124	5301	5126	4954	4870	4860	4782	4705	4731	4627	4788	4793	4648	4770	4869	4934	5097	4826	4762	4852	4695	4851	4737	5022	4961	5336	5071	5207	4946	4932	4944	5116	5217	5108	5079	5088	4912	5060	5089	5074	5120	4981	4902	4940	5046	4913	4940	5045	4931
5349	5077	5347	5190	5309	5185	5037	4839	4668	4520	4463	4527	4606	4760	4736	4867	4988	5179	4979	4778	4755	4623	4692	4823	4970	5313	5308	5077	4991	4822	4796	4981	5048	5206	5203	5081	5040	5061	4883	5090	5044	5086	4909	4942	4783	4889	4998	5044	5077	5008
5286	5272	5137	5207	5309	5273	5088	4812	4731	4597	4702	4435	4587	4755	4724	4935	4912	5015	5012	4870	4669	4689	4753	4851	4833	5131	5126	5007	4983	4833	4914	4961	4889	5143	5178	5195	5121	5024	4966	4968	5086	4974	5051	4927	4844	4893	4859	5161	5045	4854
5105	5261	5072	5229	5189	5240	5109	5121	5151	4861	4610	4592	4587	4555	4745	4859	4913	5091	4899	4984	4860	4842	4709	4699	4750	4871	4983	5051	5184	5241	4954	4844	4863	5069	5073	5156	4990	5015	4982	5053	5069	4899	4905	4889	4850	4868	4788	4837	4950	4879
5077	5007	5029	5216	5051	5159	5088	5025	5140	5124	4785	4622	4543	4465	4495	4722	4710	4893	4954	4939	5033	4829	4744	4727	4762	4885	4861	5101	5249	5209	4955	4983	4889	4820	4980	4900	5066	5045	4953	4883	4898	4931	4922	4891	4815	4741	4835	4818	4951	4966
4834	4872	4806	5127	4939	5068	4985	5116	5141	4950	4969	4687	4554	4538	4338	4431	4555	4762	5036	5009	5186	4921	4794	4818	4744	4837	5043	5093	5121	5239	5136	4969	4770	4808	4891	5032	5108	4896	4813	4772	4965	4917	4961	4872	4858	4823	4770	4828	4758	4789
4783	4662	4917	5051	4968	5045	4983	5170	5028	4983	5015	4879	4653	4450	4527	4410	4561	4749	4946	5005	4945	5077	4813	4903	4747	4778	4978	5042	5022	5000	5019	4821	4690	4737	4734	4961	4847	4955	4720	4751	4829	4788	4805	4833	4935	4725	4825	4818	4815	4965
4652	4760	4634	4797	4984	5193	4994	5131	5081	5120	5125	4956	4883	4739	4628	4625	4663	4811	4964	4918	5005	5012	5142	4944	4947	4618	4748	4909	4951	5011	5036	4871	4798	4740	4741	4797	5000	4938	4805	4892	4896	4956	5101	4825	4779	4733	4673	4597	4800	4771
4909	4680	4629	4736	4735	4766	4975	5167	5097	5198	5144	5006	4971	4739	4701	4751	4602	4797	4727	4910	4940	5231	5023	4921	4918	4716	4495	4633	4822	4954	4955	5034	4824	4791	4793	4924	4903	4978	4914	4782	4791	4732	4774	4845	4794	4690	4746	4712	4805	4805
4812	4942	4674	4741	4711	4694	4750	4970	4845	5160	4988	5110	4904	4843	4663	4657	4514	4514	4712	4795	4913	4922	5121	4887	4799	4670	4760	4669	4877	4987	5080	5101	5016	4859	4730	4708	4792	4929	4791	4918	4676	4766	4856	4826	4878	4911	4759	4628	4985	4865
4903	4804	4762	4702	4545	4753	4675	4768	4946	4990	4957	4772	4858	4796	4621	4498	4469	4621	4828	4825	4829	4880	4938	4935	4909	4804	4590	4758	4754	4949	5054	4909	4767	4862	4657	4619	4794	4929	4930	4854	4815	4572	4767	4856	4759	4778	4918	4790	4788	4794
4936	4770	4789	4707	4510	4668	4653	4771	4801	4909	4935	4953	4933	4960	4899	4624	4705	4618	4733	4762	4908	4868	4845	4900	4908	4859	4755	4568	4847	4682	4890	5033	4900	4795	4781	4693	4709	4802	5154	4978	4911	4848	4650	4880	4805	5055	4890	4784	4726	4950
5035	4889	4631	4617	4507	4495	4547	4652	4821	4998	5078	5041	5304	5003	5145	4804	4806	4700	4664	4437	4782	4892	4951	5052	4992	5042	4766	4676	4625	4718	4895	5000	5188	4965	4735	4785	4770	4866	4981	4814	4778	4850	4871	4733	4881	4892	4830	4822	4666	4825
5166	4987	4846	4657	4520	4599	4587	4645	4792	4950	5018	5069	5111	5042	5158	4873	4931	4771	4525	4526	4761	4741	4997	5062	5090	4958	4877	4650	4581	4603	4815	4855	5043	4834	4807	4798	4682	4847	4939	4933	4919	4879	4769	4815	4842	4826	4754	4868	4675	4817
5342	4959	4822	4890	4762	4705	4454	4587	4828	4765	4889	5043	5030	4982	4972	4962	4832	4737	4535	4605	4515	4655	4911	5050	4905	4920	4838	4557	4554	4785	4610	4917	4983	4802	4963	4618	4587	4593	4784	4854	4900	4722	4620	4517	4804	4914	4934	4769	4765	4698
5200	5040	5098	4903	4779	4778	4618	4562	4629	4574	4705	4735	5037	5094	4849	4885	4984	4936	4716	4662	4548	4698	4728	4960	4880	4969	4774	4656	4757	4571	4743	4677	4828	4881	4806	4621	4640	4726	4768	4970	5024	4638	4542	4615	4719	4859	4867	4876	4837	4808
5519	5118	4968	4899	4741	4795	4732	4518	4491	4619	4644	4818	4959	5067	5087	5125	5094	4885	4866	4588	4653	4601	4702	4838	4999	4861	4860	4744	4597	4591	4714	4694	4975	4914	4756	4719	4674	4592	4866	4925	5045	4757	4749	4642	4884	4992	5181	4920	4822	4754
5618	5044	5045	4869	4780	4447	4690	4562	4578	4672	4593	4688	5050	5076	5329	5217	5137	4989	4844	4656	4608	4680	4568	4637	4962	5039	5027	4813	4750	4561	4632	4707	4830	4866	4809	4830	4809	4698	4683	4850	4890	4787	4688	4855	4901	4990	5040	4856	4810	4888
5451	5283	5193	4999	4884	4782	4650	4755	4680	4663	4641	4721	5029	5132	5199	5246	4931	4973	4852	4739	4671	4646	4713	4711	4981	4927	5126	4871	4797	4642	4489	4681	4913	4915	4836	4953	4728	4713	4640	4895	4993	4957	4981	4818	4846	4806	4875	4990	4910	4848
5522	5372	5236	5134	5083	4751	4670	4614	4608	4788	4579	4703	4768	4831	5075	5164	4969	5042	4788	4631	4639	4626	4646	4883	4846	4898	4988	4970	4703	4730	4659	4605	4914	4978	4959	4850	4858	4739	4760	5135	5153	5040	4966	4872	4941	4846	4925	4885	4945	4880
5410	5522	5473	5374	5030	4959	4719	4460	4512	4471	4385	4605	4541	4824	5035	5086	5048	5131	5041	4800	4644	4655	4607	4734	4815	4949	5033	4901	4865	4701	4759	4650	4833	4918	4907	4957	4779	4796	4891	5040	5112	5032	4931	4863	4814	4918	5084	5174	4798	4816
5476	5295	5246	5369	5249	5012	4797	4549	4406	4360	4470	4555	4604	4832	5013	5142	5114	5157	4930	4935	4921	4573	4492	4690	4815	5091	5138	5049	4944	4681	4825	4800	4761	4861	5116	4875	4722	4707	4661	4865	5138	5039	4898	4872	4941	4877	4910	5096	4937	4922
5462	5193	5108	5130	5103	4998	4747	4640	4521	4400	4440	4690	4846	4928	4965	5137	5183	5178	5088	4812	4799	4586	4759	4630	4712	4990	5269	5039	4781	4707	4648	4757	4739	4898	4968	5009	4765	4728	4709	4789	4947	4974	4904	4935	4967	4940	4954	5034	4907	4700
5216	5183	5013	4993	5106	5088	4857	4883	4701	4664	4627	4626	4662	4821	4925	5047	5168	5120	5068	4881	4869	4762	4743	4565	4808	4865	5215	5126	4786	4669	4670	4738	4935	4988	4959	5059	4824	4620	4625	4829	5001	5039	5106	5106	4756	4824	5128	4932	4898	4706
5171	5136	5118	5284	5136	5245	4966	4904	4861	4733	4562	4641	4500	4649	4664	4832	5114	5112	5049	4879	4736	4699	4602	4666	4773	4790	5058	4871	4893	4797	4525	4790	4680	4855	4933	4970	4783	4820	4684	4859	4888	5181	5051	5019	4719	4711	4859	5104	4846	4725
5339	5355	5193	5360	5216	5255	5150	5008	4775	4616	4628	4406	4362	4598	4804	4874	5155	5300	5052	4833	4701	4598	4596	4684	4722	4926	4875	4956	4928	4628	4581	4659	4719	4933	4877	5070	4773	4798	4662	4689	5032	4855	4790	4739	4713	4789	4845	4887	4980	4716
5195	5180	5219	5170	5190	5055	4963	4879	4661	4385	4403	4445	4592	4661	4784	4998	5058	5226	5098	4853	4573	4549	4491	4592	4703	4710	4920	4965	4921	4790	4612	4580	4623	4806	4798	4790	4901	4562	4845	4633	4806	4863	4847	4712	4759	4808	4928	4937	4939	4917
5192	5022	5108	5180	5122	4958	5088	4943	4789	4651	4628	4589	4677	4711	4925	5050	5073	5088	4867	4998	4568	4585	4432	4547	4605	4870	4909	4946	4956	4743	4639	4480	4533	4773	4883	4912	4898	4665	4574	4557	4892	4860	4686	4798	4731	4855	4852	5095	5128	4973
5065	4979	4875	5011	5038	5078	5031	5121	4846	4899	4501	4645	4723	4737	4954	4999	4827	4776	4892	4881	4602	4334	4510	4477	4524	4622	5042	4954	4810	4660	4621	4394	4650	4730	4890	4904	4892	4636	4671	4739	4859	4780	4971	4833	4664	4792	4866	4945	5144	5067
5212	5044	5153	5118	5022	5034	4980	5068	4860	4781	4509	4256	4493	4563	4769	4871	4911	4911	4857	4893	4784	4538	4408	4429	4499	4841	4930	4951	4867	4858	4549	4649	4532	4720	5101	5074	4868	4663	4674	4745	4758	4958	4911	4913	4821	4904	5085	5098	4979	5085
5307	5228	5216	5367	5083	4907	4827	4720	4928	4607	4607	4391	4376	4735	4650	4982	4984	5116	4974	4907	4809	4532	4384	4435	4492	4820	4946	5091	4900	4625	4612	4629	4639	4979	4880	4852	4966	4736	4625	4722	4859	5042	5019	4980	4741	4892	5009	5119	5101	5083
5232	5188	5265	5139	5026	4836	4677	4740	4649	4651	4646	4532	4553	4648	4798	5027	5161	5241	4998	4975	4795	4476	4488	4465	4581	4724	4839	4975	4758	4678	4604	4528	4659	5015	5069	4876	4846	4691	4769	4890	5075	5004	5113	5026	4990	4714	5128	5187	4964	4973
5116	5047	5059	5282	5064	4867	4871	4640	4870	4673	4654	4739	4733	4774	4744	5017	5116	5214	5182	5001	4748	4628	4685	4608	4648	4789	4840	4914	4877	4723	4585	4586	4664	4795	5068	5189	4758	4858	4698	4873	5125	5028	5022	5087	4987	4838	5072	5073	5099	4939
5149	5013	5114	5194	5265	5028	4916	4774	4541	4809	4593	4613	4569	4644	4811	4899	5100	5189	4890	4981	4746	4662	4621	4660	4712	4750	4948	4918	4891	4855	4763	4732	4661	4925	5028	5026	4832	4829	4766	4882	4915	5180	5149	4986	4850	4826	5044	5121	5069	4761
5343	5198	4955	5274	5146	5197	5125	4758	4631	4562	4614	4653	4599	4631	4839	4999	5113	5018	5168	4897	4962	4731	4621	4497	4691	4848	5012	4916	4764	4856	4790	4593	4732	4713	4975	5132	4844	4802	4615	4991	4786	4982	4867	4874	4722	4850	4881	5083	4968	4947
5365	5142	5017	5106	5218	4983	4897	4924	4656	4499	4529	4550	4640	4964	4976	5189	5114	5294	5095	5096	4823	4670	4516	4495	4668	4817	5053	4930	4731	4748	4612	4521	4570	4601	4885	5029	4920	4699	4747	4726	4918	4936	4911	4910	4745	4790	4847	5040	4874	4724
5246	5066	4996	4942	5030	4853	4830	4884	4831	4728	4588	4620	4708	4837	4966	5179	5120	5052	4966	4783	4789	4630	4522	4594	4643	4692	5107	5007	4760	4403	4611	4502	4675	4721	4804	5038	4726	4664	4596	4731	4729	4914	4907	4757	4719	4926	4923	4960	4947	4878
5307	5199	5110	5034	4965	4893	4891	4909	4759	4652	4538	4658	4733	4704	4822	4990	5026	5079	4958	4812	4691	4554	4608	4631	4689	4706	4955	4809	4813	4578	4498	4472	4531	4851	4902	4991	4734	4648	4624	4631	4807	4896	4861	4613	4636	4823	4870	4841	4903	4860
5516	5241	5230	5200	5089	4835	4942	4712	4820	4636	4568	4595	4687	4686	4882	4875	5096	5175	5074	4688	4632	4364	4503	4562	4614	4560	4734	4792	4755	4438	4295	4502	4603	4842	4856	4802	4724	4479	4465	4800	4906	4858	4825	4782	4620	4780	4827	4996	4819	4735
5248	5216	5288	5031	5045	4860	4760	4726	4828	4556	4609	4633	4799	4756	4913	5166	5245	5240	5017	4724	4408	4415	4505	4453	4650	4725	4893	4732	4677	4394	4467	4523	4602	4786	4888	4681	4607	4537	4619	4649	4908	4904	4764	4759	4829	4814	4862	4906	4935	4740
5231	5317	5019	4926	4947	4851	4808	4680	4623	4484	4617	4736	4838	5048	5051	5083	5097	5123	5127	4877	4370	4411	4422	4740	4737	4937	4863	4776	4623	4451	4359	4674	4702	4852	4889	4760	4680	4641	4677	4709	5017	4978	5026	4716	4751	4791	4953	4910	4886	4792
5237	5389	5127	4954	4901	4845	4787	4718	4510	4440	4507	4576	4937	5041	5088	5007	4953	5033	4905	4822	4605	4424	4536	4785	4869	4994	4815	4806	4621	4569	4704	4638	4743	4825	4793	4831	4779	4635	4709	4936	5170	4928	5014	4912	4919	5061	4945	5057	4783	4779
5620	5359	5304	5070	4759	4841	4656	4599	4602	4398	4438	4614	4814	5053	5107	5147	5017	4964	4952	4937	4596	4601	4569	4714	5023	4884	4853	4803	4561	4624	4573	4796	4959	4963	5028	4780	4754	4669	4824	4968	5076	4986	4818	4797	4891	4998	4992	4968	5108	4883
5623	5385	5200	5027	4886	4624	4485	4597	4505	4579	4688	4667	4811	4988	5093	5115	5047	4843	4841	4769	4669	4618	4691	4819	5036	4980	4802	4827	4746	4596	4605	4713	4821	4969	4875	4809	4630	4781	4838	4918	5135	5013	4928	4694	4902	5020	5115	4812	4748	4933
5381	5350	5262	5005	4725	4607	4438	4482	4593	4513	4702	4681	4799	5141	5265	5260	5092	4832	4706	4745	4678	4649	4792	4761	4950	5102	4953	4932	4608	4543	4657	4727	4781	4925	4861	4602	4606	4800	4786	4935	5024	5048	4941	4723	4986	5046	5073	4983	4868	4830
5167	5017	5010	5021	4798	4552	4328	4330	4621	4772	4874	4741	4825	5258	5087	5094	5016	4653	4526	4702	4602	4837	4857	4937	4931	4895	4788	4692	4526	4588	4569	4758	4924	5023	4785	4729	4636	4746	4777	4788	4806	4869	4955	4734	4842	5006	4979	4793	4823	4989
5115	5038	4992	4881	4598	4538	4330	4438	4368	4695	4949	4769	5106	5141	5244	4998	4960	4659	4605	4528	4648	4735	4900	5013	5014	4906	4883	4623	4605	4412	4673	4707	4956	4816	4841	4529	4506	4702	4858	4865	4639	4775	4737	4612	4843	4942	4940	4942	4820	4932
4939	4891	4860	4683	4609	4463	4487	4327	4511	4681	4987	4959	5189	5159	5170	5101	4928	4766	4652	4640	4692	4818	4905	4945	5207	4964	4706	4568	4593	4522	4742	4837	5001	4902	4826	4542	4480	4685	4754	4820	4630	4840	4658	4758	4834	4983	4922	4792	4611	4881
4931	4837	4923	4635	4427	4424	4348	4521	4627	4841	5134	5329	5217	5081	5172	4919	4906	4804	4868	4691	4850	4898	4907	5046	4971	5040	4691	4449	4410	4700	4781	4764	4877	4829	4756	4557	4493	4612	4817	4814	4866	4575	4690	4919	4864	4756	4956	4752	4659	4724
4775	4627	4485	4526	4404	4517	4544	4622	4785	4935	5150	5187	5128	5096	4922	4958	4657	4704	4589	4794	4861	4724	4979	5011	5011	4780	4581	4502	4624	4708	4621	4643	4905	4794	4651	4430	4626	4600	4881	4914	4703	4513	4665	4755	4932	4805	4699	4626	4612	4732
4816	4724	4462	4518	4483	4486	4659	4795	4917	4994	5071	5211	5068	5129	4943	4790	4546	4610	4823	4811	5035	4924	4934	4908	4991	4776	4557	4471	4505	4734	4723	4903	4696	4521	4653	4524	4692	4766	4883	4761	4789	4631	4620	4794	4754	4574	4610	4624	4657	4805
4918	4744	4623	4592	4621	4758	4644	4848	5016	4984	5276	5262	4964	4959	4907	4737	4605	4565	4723	4857	4995	5030	5035	4965	4972	4728	4544	4602	4517	4687	4876	4928	4629	4513	4415	4659	4640	4785	4585	4752	4705	4628	4583	4752	4706	4573	4598	4585	4681	4741
4836	4600	4608	4682	4837	4833	4944	5000	5220	5153	5272	5123	4925	4662	4733	4755	4425	4552	4615	4816	5242	5009	5130	4792	4603	4632	4425	4456	4719	4845	4804	4700	4768	4448	4564	4482	4800	4744	4597	4683	4539	4625	4556	4713	4684	4621	4490	4568	4708	4639
4829	4622	4573	4810	4729	5020	4792	4982	5078	5266	5272	5105	4765	4721	4592	4654	4521	4629	4749	4825	4953	5056	4952	4700	4536	4710	4492	4569	4613	4793	4914	4700	4505	4465	4519	4657	4780	4771	4727	4621	4639	4599	4657	4603	4651	4680	4477	4608	4611	4865
4742	4773	4774	5174	4945	4817	4963	4974	5154	5222	5220	5014	4728	4636	4516	4606	4591	4732	4642	4873	4918	4938	4726	4639	4460	4461	4464	4668	4731	4790	4783	4577	4549	4447	4513	4807	4868	4875	4607	4713	4684	4667	4830	4861	4859	4775	4655	4751	4763	4782
4901	4863	4896	5217	5099	5082	4771	4936	5064	5057	5162	4857	4631	4584	4475	4700	4836	4762	4803	4827	4902	4882	4717	4649	4495	4460	4815	4886	4910	4777	4805	4546	4386	4490	4684	4764	4769	4799	4737	4677	4758	4725	4799	4805	4540	4818	4696	4773	4526	4941
4924	4875	5108	5113	5175	5220	4871	4986	4682	4910	4874	4636	4578	4387	4452	4588	4863	4804	4957	4759	4903	4835	4731	4691	4577	4728	4922	4837	5022	4896	4889	4669	4548	4669	4907	4795	4870	4663	4806	4598	4866	4752	4772	4847	4595	4599	4600	4844	4771	4806
4939	4873	4912	5175	5306	5197	5018	4954	4804	4836	4823	4482	4344	4373	4407	4580	4932	4817	4932	4859	4826	4788	4590	4549	4618	4806	4799	5013	4950	4861	4626	4538	4552	4800	4905	4901	4708	4736	4603	4587	4706	4799	4665	4748	4658	4586	4677	4872	4801	4868
5037	4934	5130	5332	5424	5080	5101	4861	4782	4482	4565	4580	4405	4454	4582	4678	4829	4872	4927	4859	4714	4516	4484	4532	4800	4956	5030	4984	5028	4774	4559	4614	4710	4864	4827	4917	4800	4672	4653	4679	4691	4819	4795	4740	4656	4577	4676	4893	4900	4666
5156	4879	5081	5194	5187	4968	4889	4773	4609	4484	4449	4531	4632	4596	4816	4860	4976	4899	4907	4721	4628	4511	4562	4598	4658	4903	4993	4975	4943	4835	4746	4594	4730	4941	4873	4867	4656	4620	4626	4856	4773	4698	4650	4712	4625	4713	4903	4799	4768	4728
5233	5050	4957	5084	4965	4752	4805	4637	4504	4453	4492	4591	4671	4831	4920	4856	5000	4774	4813	4648	4454	4449	4451	4717	4962	4957	4922	4736	4748	4722	4807	4709	4663	4884	5069	4870	4671	4492	4880	4766	4829	4793	4705	4667	4751	4689	4926	5093	4797	4795
5220	5042	4843	4860	4985	4872	4718	4749	4691	4405	4552	4718	4872	4855	4965	5032	4940	4775	4616	4551	4580	4623	4606	4791	4955	5176	4958	4735	4640	4614	4801	4771	4848	4816	4796	4869	4653	4716	4732	4889	4851	4786	4704	4638	4818	4734	4849	4725	4755	4757
5291	5012	4902	4851	4732	4585	4682	4769	4669	4581	4683	4890	4746	4993	5057	5105	4693	4577	4626	4522	4759	4658	4741	4839	4921	5053	4957	4784	4673	4584	4698	4754	4815	4876	4857	4760	4745	4615	4717	4763	4821	4702	4739	4834	4828	4912	4794	4721	4604	4676
5341	5020	4835	4770	4591	4617	4687	4755	4743	4788	4861	4850	4993	5067	4929	4836	4825	4598	4367	4630	4697	4780	4796	4839	4797	5003	4674	4618	4559	4625	4764	4962	4874	4833	4743	4682	4661	4718	4726	4757	4663	4529	4739	4754	4825	4993	4775	4639	4617	4841
4951	4907	4681	4637	4591	4586	4752	4753	5047	5053	5066	5027	4966	4769	4935	4673	4484	4340	4352	4486	4719	4865	4736	4805	4741	4690	4636	4571	4521	4704	4692	4819	4687	4786	4548	4528	4520	4799	4735	4633	4657	4467	4744	4650	4653	4745	4760	4633	4680	4848
4802	4653	4510	4574	4724	4642	4869	5025	4935	5217	5145	5140	4851	4797	4687	4506	4494	4427	4466	4550	4737	4943	4926	4687	4494	4683	4613	4506	4556	4702	4814	4746	4641	4621	4526	4526	4504	4704	4687	4606	4471	4545	4588	4640	4720	4798	4708	4680	4695	4866
4658	4654	4646	4686	4826	4680	4940	4922	5107	5301	5353	5015	4763	4682	4667	4554	4656	4726	4619	4658	4878	4765	4764	4581	4455	4390	4384	4669	4729	4626	4582	4623	4667	4427	4502	4453	4550	4766	4575	4568	4514	4576	4504	4781	4722	4759	4670	4753	4514	4761
4639	4586	4774	4832	4853	4880	4964	5081	4920	5222	5050	5073	4819	4537	4631	4586	4687	4792	4751	4801	4800	4815	4510	4364	4305	4453	4391	4578	4614	4685	4632	4553	4630	4623	4553	4604	4539	4604	4556	4630	4567	4641	4624	4569	4649	4750	4839	4757	4675	4739
4677	4712	4993	5249	5041	5024	4873	4893	5021	5007	4999	4903	4713	4484	4559	4549	4779	4963	4747	4713	4670	4691	4457	4473	4440	4478	4540	4553	4510	4604	4580	4556	4627	4579	4709	4657	4519	4666	4490	4577	4582	4611	4805	4601	4520	4613	4772	4773	4640	4666
4836	4724	5091	5139	5141	5148	4934	4943	4985	5031	5005	4902	4684	4474	4658	4618	4856	4955	4806	4738	4471	4426	4404	4585	4470	4491	4679	4623	4571	4563	4546	4402	4505	4639	4718	4720	4610	4702	4475	4579	4670	4729	4790	4789	4482	4534	4621	4687	4776	4719
4770	4883	4904	5307	5365	5051	4817	4834	4789	4889	4917	4900	4798	4572	4708	4739	4927	4716	4736	4410	4342	4285	4283	4509	4593	4740	4588	4489	4617	4507	4368	4396	4680	4598	4666	4522	4550	4515	4554	4603	4605	4701	4779	4541	4546	4803	4767	4578	4793	4749
4921	4815	4971	5153	4970	5015	4818	4789	4689	4638	4915	4845	4926	4937	4931	4922	4923	4894	4716	4391	4310	4283	4430	4378	4634	4657	4425	4411	4390	4528	4384	4484	4635	4571	4674	4564	4403	4383	4586	4618	4776	4764	4629	4574	4677	4785	4808	4806	4695	4826
4891	4773	4866	4966	4936	4678	4662	4730	4653	4688	4878	5140	5033	4993	4869	4792	4694	4675	4564	4406	4357	4298	4521	4726	4572	4526	4301	4265	4381	4489	4516	4515	4786	4734	4708	4492	4274	4502	4725	4871	4763	4433	4455	4571	4613	4658	4756	4909	4867	4782
4989	4670	4892	4893	4832	4741	4656	4659	4723	4739	5028	5029	4955	4825	4831	4747	4454	4560	4670	4410	4262	4431	4580	4760	4858	4506	4286	4304	4473	4467	4418	4617	4641	4705	4553	4292	4406	4627	4633	4618	4644	4719	4596	4766	4713	4697	4681	4745	4795	4839
4848	4607	4520	4703	4705	4651	4720	4649	4654	4815	4991	4850	5023	4816	4604	4601	4628	4534	4471	4482	4441	4487	4679	4641	4518	4464	4277	4329	4586	4599	4566	4582	4514	4473	4603	4573	4444	4540	4774	4576	4488	4594	4802	4711	4733	4665	4502	4781	4726	4845
4676	4592	4544	4571	4845	4665	4872	4799	4808	4873	4769	4877	4746	4803	4481	4449	4493	4486	4734	4577	4475	4615	4626	4532	4459	4380	4186	4347	4543	4692	4738	4349	4442	4475	4509	4501	4501	4593	4623	4480	4455	4577	4664	4643	4663	4639	4651	4809	4680	4805
4764	4734	4642	4677	4773	4991	4990	4936	5034	4991	4682	4746	4639	4629	4575	4417	4362	4618	4689	4695	4677	4745	4474	4371	4481	4409	4294	4499	4464	4562	4551	4496	4457	4420	4525	4563	4456	4617	4547	4583	4605	4607	4797	4709	4708	4572	4710	4751	4859	4718
4947	4808	4847	4861	4789	4841	4996	4946	4873	4759	4692	4584	4616	4566	4513	4484	4575	4726	4878	4894	4703	4530	4425	4555	4386	4564	4578	4455	4461	4645	4541	4360	4548	4481	4544	4667	4625	4545	4525	4626	4685	4780	4809	4665	4762	4717	4683	4766	4790	4771
5212	4930	4944	4859	4877	4828	4852	4890	4693	4391	4438	4417	4505	4581	4611	4566	4702	4660	4884	4711	4683	4545	4511	4691	4677	4712	4716	4565	4529	4647	4572	4571	4630	4691	4691	4601	4661	4525	4598	4693	4748	4803	4502	4713	4634	4620	4683	4838	4705	4688
5286	4949	4852	4735	4778	4827	4860	4685	4544	4382	4344	4406	4606	4643	4667	4727	4736	4678	4783	4656	4606	4471	4581	4710	4769	4710	4807	4733	4605	4601	4548	4584	4660	4696	4693	4727	4494	4443	4665	4737	4673	4587	4524	4464	4657	4760	4750	4799	4771	4879
5346	5039	4796	4592	4603	4617	4765	4527	4515	4327	4429	4464	4649	4671	4836	4596	4774	4635	4678	4676	4575	4578	4631	4880	4696	4829	4661	4633	4408	4616	4806	4745	4686	4485	4646	4666	4583	4433	4589	4725	4723	4536	4478	4565	4693	4756	4602	4729	4828	4817
5313	5017	4734	4482	4365	4531	4478	4573	4660	4501	4533	4670	4745	4811	4695	4549	4510	4600	4568	4675	4761	4754	4846	4959	4834	4716	4628	4467	4573	4568	4879	4742	4699	4597	4567	4541	4493	4616	4613	4676	4798	4556	4655	4730	4700	4681	4586	4699	4735	4843
5262	4936	4676	4529	4417	4562	4657	4577	4665	4484	4698	4616	4636	4811	4647	4540	4596	4600	4642	4683	4754	4831	4936	4946	4900	4906	4721	4514	4593	4815	4805	4981	4696	4633	4608	4675	4626	4692	4660	4728	4665	4600	4654	4701	4765	4515	4512	4775	4830	4840
5020	4699	4398	4471	4703	4708	4888	4826	4717	4720	4765	4670	4765	4610	4432	4576	4455	4595	4696	4888	4744	4779	4751	4806	4860	4759	4836	4763	4841	4662	4989	4613	4622	4526	4696	4624	4617	4726	4651	4649	4541	4586	4708	4704	4623	4542	4522	4755	4782	4790
4830	4650	4555	4508	4672	4948	4972	4820	4686	4627	4627	4674	4522	4557	4546	4562	4626	4760	4871	4852	4914	4790	4764	4614	4652	4706	4822	4843	4713	4879	4791	4794	4693	4508	4666	4734	4642	4688	4638	4529	4621	4635	4643	4722	4658	4564	4639	4795	4796	4734
4968	4839	4765	4725	4740	4796	4978	4867	4609	4497	4558	4487	4503	4548	4614	4705	4620	4827	4901	4791	4773	4639	4549	4618	4702	4810	4876	4802	4577	4678	4653	4741	4677	4671	4609	4730	4664	4552	4606	4618	4747	4643	4642	4657	4681	4775	4725	4916	4856	4611
5092	4933	4878	4656	4727	4824	4901	4740	4581	4379	4562	4617	4621	4619	4694	4673	4769	4688	4635	4685	4657	4694	4582	4646	4826	4797	4879	4723	4574	4536	4680	4822	4770	4670	4680	4620	4474	4572	4645	4659	4740	4776	4581	4640	4532	4644	4723	4681	4666	4645
4864	4801	4829	4748	4650	4695	4802	4756	4613	4727	4540	4550	4850	4765	4783	4655	4702	4638	4551	4459	4615	4508	4527	4774	4921	4767	4832	4601	4535	4555	4695	4738	4725	4682	4663	4575	4736	4501	4621	4876	4809	4660	4596	4623	4659	4756	4647	4728	4625	4626
4968	4515	4449	4535	4598	4785	4823	4665	4731	4747	4796	4681	4683	4902	4968	4770	4430	4329	4549	4394	4522	4466	4611	4477	4692	4787	4586	4486	4580	4630	4667	4858	4590	4569	4486	4529	4488	4559	4636	4552	4681	4674	4569	4750	4585	4839	4624	4575	4615	4655
4684	4514	4534	4607	4630	4767	4726	4827	4719	4768	4835	4563	4669	4852	4762	4715	4533	4433	4539	4589	4603	4554	4515	4539	4484	4489	4420	4516	4504	4613	4635	4812	4442	4514	4431	4673	4554	4561	4476	4636	4631	4572	4528	4579	4686	4661	4642	4516	4571	4791
4756	4757	4784	4636	4550	4689	4866	4965	4809	4972	4856	4488	4551	4687	4753	4700	4475	4461	4630	4504	4738	4487	4433	4360	4367	4481	4524	4362	4548	4594	4577	4661	4434	4497	4619	4576	4593	4416	4419	4694	4522	4605	4595	4637	4678	4623	4656	4605	4642	4661
4853	4777	4664	4491	4602	4656	4892	4885	4880	4713	4722	4471	4753	4678	4785	4528	4504	4612	4598	4688	4612	4458	4337	4348	4474	4501	4521	4353	4461	4462	4372	4483	4462	4449	4603	4565	4475	4411	4444	4554	4645	4546	4646	4596	4701	4679	4577	4586	4671	4772
4766	4720	4569	4442	4328	4641	4795	4862	4751	4732	4744	4456	4743	4830	4843	4655	4589	4711	4638	4616	4586	4438	4321	4348	4533	4520	4600	4360	4287	4465	4377	4284	4435	4468	4409	4424	4392	4431	4367	4369	4543	4480	4519	4645	4711	4599	4379	4613	4719	4724
4874	4642	4657	4485	4511	4624	4582	4867	4612	4659	4547	4583	4806	4877	4876	4653	4778	4602	4623	4609	4376	4383	4437	4368	4613	4512	4529	4338	4259	4275	4345	4516	4435	4477	4571	4505	4327	4426	4337	4495	4352	4468	4661	4580	4668	4677	4385	4435	4699	4741
4987	4797	4529	4620	4540	4408	4664	4621	4695	4638	4692	4678	4937	4921	4870	4702	4627	4534	4617	4651	4662	4608	4507	4649	4482	4654	4249	4386	4441	4379	4403	4452	4501	4402	4372	4362	4329	4367	4483	4462	4432	4447	4361	4414	4821	4510	4452	4483	4610	4665
4950	4822	4657	4479	4553	4718	4743	4668	4897	4746	4743	4801	4759	4844	4760	4577	4458	4694	4671	4689	4784	4757	4672	4508	4456	4466	4418	4503	4453	4285	4467	4503	4367	4361	4389	4318	4294	4346	4442	4317	4408	4408	4428	4614	4622	4411	4412	4508	4562	4571
4788	4608	4575	4475	4604	4513	4850	4997	4953	4629	4748	4695	4853	4702	4816	4529	4501	4577	4787	4768	4678	4727	4670	4591	4584	4468	4420	4595	4401	4431	4331	4453	4358	4498	4500	4485	4396	4226	4277	4438	4380	4486	4569	4545	4445	4448	4405	4609	4603	4508
4853	4609	4583	4654	4590	4805	4857	4824	4801	4522	4582	4673	4670	4675	4811	4697	4715	4611	4778	4670	4689	4537	4536	4517	4568	4621	4533	4610	4395	4371	4346	4266	4322	4431	4591	4357	4391	4297	4421	4325	4523	4487	4543	4478	4554	4364	4522	4527	4623	4475
4875	4698	4734	4745	4782	4741	4698	4681	4646	4458	4665	4719	4872	4655	4891	4777	4919	4673	4747	4680	4595	4456	4402	4516	4682	4513	4594	4456	4443	4474	4331	4501	4410	4441	4506	4489	4501	4304	4331	4438	4452	4673	4595	4573	4461	4429	4534	4595	4618	4423
4986	4873	4926	4906	4692	4718	4701	4743	4501	4694	4672	4557	4764	4713	4712	4733	4605	4584	4617	4622	4650	4508	4582	4520	4474	4639	4482	4493	4418	4518	4564	4494	4402	4470	4513	4538	4545	4535	4593	4470	4514	4509	4353	4496	4453	4533	4528	4659	4524	4473
4982	4850	4776	4806	4814	4713	4737	4778	4713	4611	4726	4478	4685	4598	4810	4542	4480	4536	4480	4496	4621	4510	4656	4510	4623	4588	4402	4512	4501	4475	4527	4483	4299	4463	4542	4472	4509	4448	4577	4556	4421	4452	4429	4451	4372	4480	4428	4692	4497	4469
4686	4817	4817	4991	4915	4937	5059	4966	4947	4798	4702	4677	4631	4727	4529	4496	4380	4436	4531	4779	4534	4424	4522	4725	4538	4563	4490	4577	4500	4530	4534	4427	4362	4478	4551	4521	4500	4486	4463	4516	4548	4477	4387	4604	4566	4544	4575	4657	4570	4591
4646	4830	4853	4879	4896	5024	5004	5047	5033	4908	4772	4794	4835	4737	4550	4517	4432	4544	4523	4525	4377	4411	4311	4412	4608	4562	4615	4528	4579	4582	4338	4479	4437	4629	4489	4539	4451	4546	4468	4490	4580	4528	4604	4582	4454	4536	4758	4667	4628	4519
4778	4917	4819	4962	4982	5011	5041	4935	4780	4682	4758	4863	4951	4736	4542	4526	4413	4489	4502	4471	4305	4301	4352	4325	4607	4579	4442	4425	4586	4525	4443	4443	4452	4624	4400	4565	4506	4621	4514	4534	4633	4483	4648	4469	4630	4657	4749	4795	4796	4652
4870	4768	4650	4775	4942	4725	4814	4847	4612	4784	4782	4797	4951	4686	4632	4610	4544	4636	4469	4295	4375	4243	4440	4493	4499	4366	4409	4569	4469	4310	4460	4445	4549	4437	4481	4422	4640	4522	4590	4564	4628	4484	4599	4651	4516	4628	4784	4809	4781	4720
4889	4766	4614	4798	4870	4889	4892	4754	4540	4677	4885	4870	4793	4741	4465	4424	4451	4499	4527	4493	4283	4348	4395	4429	4341	4263	4260	4374	4514	4345	4461	4420	4407	4364	4296	4407	4444	4715	4585	4579	4462	4562	4620	4626	4678	4607	4715	4769	4710	4624
4886	4748	4798	5013	4964	4901	4935	4845	4733	4666	4834	4716	4748	4514	4456	4507	4469	4516	4457	4368	4272	4353	4325	4409	4329	4220	4209	4368	4396	4350	4583	4435	4342	4322	4365	4395	4490	4465	4481	4593	4526	4561	4539	4426	4609	4628	4716	4713	4591	4708
4763	4705	4656	4971	5018	4911	4840	4740	4831	4803	4780	4738	4765	4715	4437	4455	4449	4477	4376	4432	4337	4362	4320	4433	4363	4280	4164	4227	4463	4185	4436	4419	4365	4415	4322	4299	4427	4435	4561	4488	4578	4585	4595	4485	4429	4639	4561	4585	4555	4566
4688	4638	4827	4922	5050	4823	4616	4743	4611	4742	4983	4918	4877	4620	4688	4584	4432	4403	4310	4262	4341	4357	4501	4387	4564	4374	4348	4309	4339	4190	4286	4319	4307	4404	4349	4381	4370	4440	4437	4361	4459	4457	4576	4590	4397	4533	4503	4550	4641	4654
4761	4733	4624	4754	4584	4508	4411	4390	4590	4761	4807	4885	4733	4643	4577	4755	4440	4519	4392	4304	4352	4288	4366	4551	4370	4348	4419	4414	4401	4367	4286	4271	4500	4539	4431	4496	4436	4483	4401	4284	4415	4538	4560	4644	4513	4625	4448	4440	4455	4567
4885	4763	4813	4876	4533	4542	4474	4437	4515	4476	4598	4651	4680	4561	4770	4628	4601	4544	4540	4465	4333	4355	4450	4403	4357	4307	4415	4348	4318	4477	4360	4462	4345	4318	4302	4392	4511	4348	4269	4372	4278	4340	4334	4480	4652	4638	4487	4340	4344	4396
4919	4853	4924	4713	4711	4551	4683	4693	4499	4473	4424	4487	4464	4579	4594	4549	4713	4603	4619	4471	4413	4521	4468	4376	4334	4503	4547	4557	4520	4533	4468	4353	4360	4396	4220	4389	4467	4507	4479	4533	4277	4412	4427	4664	4552	4587	4378	4348	4255	4359
5066	4987	5144	4897	5038	4691	4613	4761	4593	4577	4474	4412	4413	4394	4609	4539	4625	4588	4538	4436	4489	4534	4562	4539	4358	4410	4376	4583	4461	4371	4395	4453	4500	4625	4286	4352	4396	4375	4331	4416	4407	4392	4528	4453	4593	4606	4492	4416	4454	4362
5172	5123	5126	5014	4958	4750	4714	4789	4742	4677	4634	4475	4385	4427	4405	4419	4436	4420	4445	4553	4636	4671	4680	4497	4498	4356	4489	4506	4313	4474	4418	4629	4538	4622	4405	4526	4542	4411	4186	4541	4590	4503	4477	4391	4519	4641	4560	4514	4404	4300
4885	4954	5011	4967	5011	4917	4796	4823	5013	4789	4797	4621	4664	4506	4550	4439	4389	4369	4220	4457	4487	4690	4721	4454	4452	4510	4616	4462	4375	4385	4479	4542	4675	4466	4727	4452	4423	4438	4568	4379	4706	4570	4410	4375	4563	4489	4516	4531	4555	4634
4828	4669	4711	4803	4854	4793	4880	4943	5024	4855	4915	4820	4591	4700	4602	4438	4417	4319	4136	4357	4386	4442	4539	4406	4446	4559	4571	4608	4290	4371	4482	4395	4562	4492	4742	4594	4554	4567	4456	4527	4681	4801	4615	4526	4607	4548	4612	4572	4533	4771
4819	4639	4696	4680	4657	4746	4642	4937	4706	4828	4825	4722	4780	4677	4730	4648	4564	4273	4217	4365	4244	4271	4349	4386	4376	4482	4674	4344	4435	4344	4395	4341	4454	4537	4531	4818	4807	4513	4496	4462	4626	4757	4660	4648	4538	4662	4422	4508	4717	4782
4739	4896	4650	4630	4604	4627	4721	4767	4772	4626	4638	4509	4668	4818	4702	4716	4491	4451	4373	4485	4304	4281	4250	4336	4498	4426	4486	4620	4559	4475	4518	4466	4360	4504	4520	4790	4735	4681	4448	4637	4585	4734	4624	4644	4661	4558	4410	4423	4694	4795
5044	4790	4682	4648	4647	4651	4746	4706	4406	4558	4473	4504	4631	4751	4545	4495	4523	4793	4688	4623	4414	4316	4209	4189	4320	4373	4517	4400	4421	4584	4697	4400	4353	4249	4536	4730	4623	4561	4523	4745	4588	4420	4559	4672	4825	4718	4493	4551	4665	4724
5117	5001	4840	4855	5047	4811	4935	4785	4532	4489	4509	4456	4412	4534	4501	4461	4730	4922	4851	4689	4360	4323	4213	4224	4098	4292	4322	4380	4625	4462	4708	4575	4298	4277	4399	4431	4482	4545	4556	4668	4646	4387	4533	4568	4731	4724	4548	4456	4718	4575
5050	4935	4910	5032	5176	5076	5065	4797	4775	4803	4606	4593	4645	4465	4205	4410	4454	4629	4698	4596	4501	4579	4387	4343	4213	4119	4205	4320	4280	4421	4511	4614	4371	4498	4278	4281	4298	4426	4694	4607	4649	4560	4505	4494	4788	4707	4552	4626	4543	4832
4905	4895	4939	5108	5123	4923	5120	4860	4980	4745	4793	4662	4583	4549	4371	4219	4283	4506	4550	4521	4553	4592	4596	4336	4313	4252	4077	4249	4315	4238	4437	4421	4583	4447	4455	4398	4253	4309	4505	4607	4608	4426	4635	4525	4567	4577	4613	4655	4687	4478
4802	4736	4822	4925	4969	4835	4888	5006	4889	4965	4926	4816	4916	4671	4381	4287	4265	4353	4197	4327	4282	4536	4638	4697	4416	4333	4330	4285	4279	4276	4366	4489	4407	4596	4441	4374	4361	4310	4350	4586	4632	4590	4487	4539	4542	4613	4747	4642	4751	4629
4850	4656	4688	4796	4881	4714	4639	4818	4889	4968	5013	4882	4754	4831	4472	4467	4403	4274	4280	4236	4341	4382	4566	4644	4333	4385	4500	4425	4191	4064	4368	4434	4377	4605	4442	4325	4460	4222	4290	4429	4601	4566	4666	4611	4304	4599	4429	4762	4625	4599
4736	4562	4585	4714	4581	4668	4477	4576	4829	4837	4950	4899	4806	4867	4733	4492	4527	4342	4338	4237	4191	4134	4305	4417	4384	4396	4657	4590	4315	4232	4151	4180	4414	4508	4387	4572	4572	4404	4386	4307	4417	4590	4592	4615	4399	4514	4541	4633	4796	4779
4846	4817	4652	4532	4682	4491	4414	4408	4710	4777	4636	4763	4780	4783	4834	4747	4641	4455	4334	4251	4248	4291	4280	4367	4430	4546	4656	4739	4403	4306	4255	4239	4205	4398	4369	4536	4647	4513	4381	4366	4385	4575	4713	4595	4618	4524	4570	4476	4686	4723
5017	4841	4714	4920	4690	4506	4402	4574	4471	4544	4539	4516	4600	4639	4723	4842	4653	4700	4521	4391	4375	4183	4276	4331	4300	4359	4541	4534	4575	4295	4334	4350	4175	4189	4213	4611	4635	4537	4421	4266	4476	4542	4519	4508	4654	4713	4388	4296	4581	4734
5091	5119	4896	4882	4860	4735	4577	4689	4444	4455	4496	4481	4460	4593	4670	4776	4677	4622	4581	4486	4539	4283	4153	4087	4127	4184	4339	4435	4357	4433	4439	4330	4299	4218	4308	4533	4627	4554	4566	4469	4474	4435	4467	4512	4644	4726	4469	4537	4480	4679
5227	5140	5043	5033	5013	4912	4903	4836	4679	4490	4363	4267	4315	4366	4512	4381	4404	4552	4623	4669	4419	4379	4048	3953	3996	4074	4099	4243	4375	4376	4489	4411	4176	4220	4281	4378	4434	4575	4533	4517	4624	4431	4596	4487	4713	4744	4661	4487	4428	4429
5078	5094	5159	5263	4959	5183	5088	4909	4857	4687	4418	4401	4158	4307	4260	4211	4434	4287	4602	4556	4472	4511	4228	4264	3958	3920	4032	4121	4258	4295	4415	4498	4344	4153	4209	4362	4440	4513	4556	4545	4662	4368	4473	4573	4586	4708	4813	4536	4546	4542
4932	5102	5066	5157	5024	5349	5162	5092	4903	4941	4610	4498	4363	4296	4156	4009	4119	4378	4428	4533	4588	4523	4568	4439	4102	3958	3978	4028	4004	4311	4515	4551	4375	4334	4179	4144	4317	4301	4553	4607	4548	4671	4234	4303	4517	4724	4845	4664	4542	4477
4836	4733	4994	5140	5073	5170	5120	5136	5112	4944	4966	4697	4545	4333	4149	4065	4093	4113	4254	4303	4506	4672	4635	4505	4339	4127	4029	3999	4054	4092	4367	4471	4501	4309	4252	4187	4165	4257	4440	4561	4549	4421	4437	4289	4428	4623	4816	4677	4511	4452
4458	4435	4626	4583	5033	4871	5000	5094	5012	5063	4933	4855	4705	4397	4297	4253	4064	4095	4069	4004	4278	4572	4702	4604	4491	4196	4103	4012	4037	4010	4257	4364	4519	4459	4293	4176	4110	4232	4275	4535	4729	4494	4498	4339	4270	4415	4608	4597	4585	4422
4431	4391	4494	4563	4676	4701	4671	4768	5012	5061	5129	4945	4735	4676	4536	4298	4358	4107	3965	3958	4199	4482	4534	4643	4630	4546	4267	4041	4033	3886	3999	4226	4452	4470	4463	4267	4208	4053	4282	4196	4589	4680	4561	4231	4230	4336	4548	4590	4621	4622
4520	4201	4231	4310	4310	4413	4470	4626	4677	4946	4966	4953	4957	4792	4649	4574	4471	4160	3975	3975	4013	4205	4453	4493	4740	4591	4457	4218	4181	3952	4041	4021	4332	4454	4470	4356	4335	4203	4115	4213	4353	4591	4662	4413	4446	4151	4530	4555	4741	4654
4626	4364	4178	4135	4188	4220	4406	4367	4512	4713	4714	4815	4783	4799	4850	4679	4355	4233	4107	3980	3932	3952	3989	4117	4425	4488	4653	4501	4142	4020	4090	4046	4336	4336	4374	4402	4486	4310	4050	4224	4400	4574	4621	4541	4394	4344	4285	4613	4709	4680
4581	4342	4180	4147	4159	4251	4229	4489	4413	4435	4556	4617	4900	4831	4825	4695	4630	4568	4368	4111	3987	3902	3885	4037	4356	4544	4561	4584	4372	4292	4043	4184	4158	4220	4512	4690	4581	4338	4176	4238	4377	4529	4713	4594	4550	4493	4351	4463	4625	4639
4687	4504	4440	4431	4281	4269	4234	4097	4227	4349	4296	4473	4746	4693	4907	4812	4829	4641	4472	4345	4089	3958	3847	3940	4042	4438	4504	4511	4552	4344	4251	3989	4063	4134	4443	4571	4521	4456	4244	4260	4354	4406	4656	4779	4670	4409	4288	4598	4657	4624
4949	4735	4611	4654	4492	4445	4203	4210	4191	4114	4146	4176	4332	4589	4660	4693	4691	4814	4629	4439	4210	4204	3909	3990	3950	4222	4444	4703	4717	4490	4210	3962	3895	4180	4417	4455	4630	4544	4538	4359	4193	4364	4562	4760	4622	4528	4436	4539	4549	4721
5039	4667	4890	4930	4675	4529	4437	4195	4175	4208	4146	4146	4177	4405	4538	4590	4686	4990	4801	4730	4391	4093	4127	3940	4000	4032	4109	4490	4573	4703	4502	4201	4063	4100	4165	4284	4475	4655	4551	4474	4286	4376	4592	4486	4696	4665	4294	4271	4415	4542
5118	5081	5146	4951	4901	4664	4353	4339	4253	4267	4099	4207	4180	4269	4258	4583	4685	5045	4906	4774	4596	4403	4260	3988	3831	3983	4139	4353	4519	4513	4471	4373	4162	4112	4124	4108	4402	4555	4646	4508	4295	4245	4371	4495	4583	4461	4471	4461	4359	4373
5249	5251	5216	5207	5021	4833	4714	4677	4373	4272	4164	4089	4146	4071	4209	4307	4509	4731	4783	4813	4775	4529	4416	4147	4021	3782	4058	4276	4347	4491	4412	4486	4313	4057	4009	4112	4312	4539	4644	4512	4300	4257	4286	4408	4477	4557	4565	4366	4368	4369
5195	5107	5124	5157	4973	4907	4782	4738	4645	4372	4244	4227	3915	4091	4184	4292	4338	4525	4579	4955	4827	4748	4490	4324	4105	3895	4031	4285	4424	4570	4512	4514	4433	4113	4047	4086	4304	4524	4692	4546	4341	4306	4263	4273	4521	4686	4624	4359	4251	4293
5073	5059	5010	5088	5204	5027	5052	4865	4781	4697	4500	4217	4089	4146	4054	4152	4107	4367	4624	4706	4980	4798	4701	4415	4210	3977	4021	4125	4146	4446	4654	4672	4386	4322	4139	4124	4293	4470	4631	4572	4509	4291	4284	4322	4384	4686	4665	4678	4402	4278
4852	4782	4848	4952	5059	5010	5134	4893	4904	4735	4645	4415	4194	3977	4154	3994	3987	4179	4364	4718	4703	4863	4831	4619	4300	4142	4058	3958	4199	4633	4760	4634	4570	4349	4151	4092	4236	4331	4524	4734	4568	4464	4263	4277	4265	4585	4607	4679	4481	4289
4465	4537	4625	4828	4883	4937	4844	4966	4999	4757	4767	4524	4306	4282	4010	3999	4086	4149	4219	4588	4717	4842	4704	4733	4644	4255	4101	3998	4141	4412	4527	4602	4493	4571	4303	4194	4203	4383	4484	4654	4656	4480	4292	4225	4414	4629	4647	4576	4485	4333
4408	4306	4454	4641	4889	4790	4838	4875	4936	4901	4928	4718	4562	4445	4161	4109	3864	4053	4103	4247	4525	4725	4880	4819	4705	4353	4197	4006	3959	4270	4562	4706	4681	4709	4416	4081	4248	4420	4418	4755	4717	4538	4395	4301	4371	4491	4723	4733	4286	4318
4107	4169	4161	4511	4660	4540	4664	4750	4912	5054	5128	5054	4720	4529	4337	4134	3933	4048	4072	4064	4385	4844	4932	4844	4766	4502	4319	4245	4041	4209	4408	4679	4757	4818	4563	4198	4259	4218	4396	4351	4648	4538	4517	4254	4168	4408	4598	4718	4360	4445
4043	4157	4153	4283	4356	4384	4508	4723	5034	5102	5156	4913	4886	4715	4586	4363	4128	4090	3853	4099	4264	4488	4923	4915	4885	4656	4387	4263	4063	4255	4228	4552	4735	4568	4531	4400	4390	4311	4403	4439	4471	4799	4481	4328	4346	4590	4728	4702	4536	4462
4031	3967	3982	3963	4171	4193	4367	4609	4727	4917	4994	4929	4879	4737	4652	4434	4164	4125	4117	4024	4339	4589	4768	4896	4899	4800	4592	4210	3927	4075	4306	4513	4665	4725	4541	4467	4326	4209	4109	4319	4705	4654	4531	4417	4327	4501	4632	4789	4722	4587
3970	3819	3710	3910	3865	4083	4238	4492	4724	4829	4892	5064	4848	5055	4770	4594	4228	4109	3983	3974	4298	4324	4555	4826	4991	4801	4668	4387	4281	4085	4149	4425	4713	4651	4552	4380	4278	4329	4370	4583	4666	4649	4656	4416	4339	4355	4576	4736	4525	4621
3934	3938	3838	3800	3970	3934	4194	4250	4450	4781	4747	5029	4998	4884	4871	4599	4289	4050	3954	4077	4165	4259	4411	4874	5068	5037	4677	4504	4191	4206	4284	4395	4617	4785	4820	4506	4461	4282	4333	4599	4673	4865	4842	4539	4432	4368	4443	4817	4696	4652
3822	3814	3807	3903	3821	3861	3974	3966	4236	4455	4777	4830	4924	5015	4895	4569	4373	4076	3915	3918	3877	4158	4534	4976	4885	5090	4872	4646	4285	4328	4208	4350	4713	5008	4876	4737	4464	4420	4411	4417	4609	4921	4840	4639	4366	4280	4495	4761	4512	4637
4009	3964	3874	3806	3799	3694	3812	3922	4250	4483	4762	4829	4797	4806	4813	4711	4590	4263	4100	3915	3905	4138	4426	4802	4853	5037	4921	4697	4353	4121	4146	4335	4552	4681	4865	4770	4596	4403	4325	4533	4690	4936	4880	4645	4438	4412	4600	4800	4771	4753
4103	3931	3897	3818	3729	3832	3800	3945	4133	4382	4633	4753	4894	4827	4842	4904	4560	4310	4160	3992	3886	4149	4228	4484	4713	4841	4825	4873	4419	4287	4213	4172	4559	4798	4860	4805	4735	4451	4444	4442	4617	4820	4778	4646	4526	4531	4638	4798	4791	4840
4115	3997	3827	3822	3739	3726	3747	4074	4067	4309	4568	4675	4755	5005	4747	4666	4525	4284	4144	4028	3985	4009	4185	4369	4701	4834	4951	4808	4603	4463	4272	4364	4503	4562	4813	4956	4775	4537	4321	4394	4660	4852	4908	4662	4549	4619	4507	4592	4757	4780
4242	3988	3911	3838	3791	3748	3782	3911	4171	4203	4268	4474	4667	4826	4695	4870	4678	4613	4015	4063	3924	3946	3952	4316	4617	4905	4922	4661	4769	4290	4251	4165	4424	4538	4727	4882	4742	4649	4432	4347	4616	5031	4750	4651	4563	4448	4498	4714	4634	4673
4253	3907	3936	3827	3613	3765	3808	3881	3879	4115	4180	4394	4596	4776	4910	4881	4722	4557	4307	4122	3979	4022	4130	4351	4716	4934	4855	4843	4494	4356	4147	4166	4361	4595	4858	4926	4853	4560	4239	4230	4571	4588	4788	4802	4514	4317	4606	4530	4522	4678
4400	4142	3987	3982	3862	3844	3778	3839	3895	4098	4254	4316	4666	4762	4849	4824	4615	4606	4117	4082	3953	3850	4069	4289	4504	4822	4785	4951	4713	4306	4110	4039	4273	4573	4828	4862	4771	4552	4337	4285	4345	4686	4699	4627	4606	4477	4422	4498	4609	4533
4397	4232	4064	4081	3845	3725	3654	3852	3973	4038	4174	4306	4560	4642	4694	4796	4680	4576	4441	4112	3974	3958	4012	4321	4487	4715	4858	4963	4660	4500	4154	4050	4420	4673	4600	4989	4839	4687	4283	4211	4377	4686	4729	4667	4412	4455	4431	4482	4591	4484
4470	4231	4153	4093	3983	3730	3699	3731	3931	3966	4193	4318	4415	4711	4804	4906	4710	4660	4330	4213	3927	3897	3836	4081	4379	4638	4752	4786	4758	4530	4291	4105	4283	4560	4739	4841	4839	4505	4350	4223	4348	4648	4763	4606	4411	4445	4428	4518	4588	4395
4637	4318	4201	4082	3961	3677	3742	3955	3829	4076	4177	4291	4635	4667	4876	4908	4748	4489	4353	4075	3906	3898	3935	4119	4380	4647	4781	4866	4576	4425	4060	4121	4303	4585	4738	4833	4680	4594	4351	4249	4416	4569	4782	4686	4501	4225	4346	4437	4397	4533
4580	4326	4193	4068	4001	3885	3804	3910	4056	3929	4246	4445	4573	4737	4883	4858	4760	4503	4450	4142	3854	3771	3929	4056	4293	4459	4673	4769	4620	4338	4194	4205	4203	4361	4742	4839	4717	4532	4351	4188	4333	4554	4571	4706	4481	4432	4265	4519	4566	4411
4480	4324	4150	4140	4083	3789	3818	3782	3900	4136	4304	4579	4729	4778	4976	4917	4852	4555	4270	3960	3849	3688	3922	3889	4277	4375	4761	4659	4375	4274	4093	4014	4201	4400	4575	4771	4583	4560	4251	4201	4189	4441	4503	4556	4308	4262	4284	4486	4470	4599
4418	4274	4312	4100	3907	3877	3944	3809	3962	4211	4258	4526	4660	4949	5024	5081	4985	4688	4314	4022	3952	3918	3942	4140	4286	4446	4653	4531	4502	4401	4089	3981	4090	4249	4625	4622	4654	4577	4230	4198	4347	4379	4638	4415	4458	4264	4301	4333	4441	4467
4409	4333	3962	3911	3907	3777	3879	3876	3994	4316	4248	4453	4600	4945	5031	4999	4687	4593	4443	4145	3916	3873	3832	4000	4118	4516	4629	4676	4356	4228	3964	4064	4138	4316	4625	4539	4532	4393	4245	4194	4102	4313	4560	4422	4276	4192	4159	4208	4457	4257
4422	4222	4041	4005	3744	3864	3748	3932	4148	4397	4356	4463	4637	4870	5027	4900	4738	4509	4275	4092	3900	3973	3900	4046	4190	4550	4747	4690	4490	4169	4194	4027	4049	4258	4475	4614	4610	4437	4361	4098	4127	4394	4523	4522	4325	4247	4206	4345	4294	4395
4457	4170	3899	4065	3878	3912	3810	3819	3987	4200	4305	4582	4666	4788	5047	4985	4701	4666	4377	4270	4076	3863	3937	4079	4458	4623	4796	4729	4500	4268	3987	3936	4205	4358	4467	4509	4471	4476	4192	4113	4297	4282	4487	4466	4289	4209	4246	4387	4294	4363
4405	4143	4128	3920	3847	3839	3874	3839	4101	4161	4460	4540	4737	4913	4914	4882	4798	4577	4270	4084	3873	3871	3983	4268	4503	4502	4634	4763	4555	4319	4127	4128	4060	4441	4665	4500	4601	4336	4239	4114	4196	4264	4533	4483	4212	4153	4182	4241	4359	4416
4230	4006	3933	3872	3815	3792	3728	3796	4041	4260	4509	4638	4822	4894	4978	4908	4815	4593	4183	4007	3852	3849	4002	4311	4479	4635	4806	4584	4413	4258	4001	4007	4196	4368	4501	4483	4492	4315	4131	4077	4159	4460	4471	4348	4303	4133	4229	4291	4539	4269
4288	4169	3895	3788	3680	3704	3756	3878	4091	4204	4499	4620	4734	4924	4990	4965	4759	4564	4323	3984	4045	3926	4250	4261	4707	4611	4812	4633	4214	4134	3991	3985	4032	4349	4543	4562	4455	4249	4184	4114	4201	4238	4538	4376	4269	4231	4203	4404	4418	4403
4173	3874	3604	3776	3682	3777	3798	3893	4068	4281	4459	4905	4780	4955	4974	4913	4630	4529	4306	3990	3920	3946	4233	4364	4685	4666	4694	4612	4335	4217	4055	4165	4253	4506	4451	4600	4401	4344	4157	4174	4309	4400	4472	4296	4214	4283	4202	4418	4453	4390
4049	3855	3736	3781	3717	3654	3947	3920	4237	4396	4632	4833	4910	5100	4851	4818	4539	4285	4279	4037	4062	4076	4393	4448	4685	4722	4722	4564	4235	4147	4063	4140	4316	4419	4591	4485	4367	4278	4043	4216	4444	4525	4577	4469	4277	4162	4276	4288	4515	4357
4163	3842	3765	3773	3756	3640	3862	4068	4340	4498	4704	4965	4942	5084	4871	4546	4408	4348	4137	4000	3933	4119	4401	4555	4714	4756	4675	4396	4246	4202	3983	4236	4305	4565	4683	4528	4317	4197	4163	4215	4364	4457	4492	4443	4288	4201	4397	4360	4507	4471
4133	4011	3780	3899	3872	3852	3849	4195	4343	4658	4838	4837	4860	4883	4647	4591	4371	3990	3921	3785	4022	4250	4372	4533	4624	4705	4677	4504	4220	4207	3992	4317	4433	4717	4644	4497	4348	4236	4321	4295	4472	4427	4445	4433	4520	4395	4391	4531	4449	4522
4067	3939	3979	3850	4090	3998	4209	4271	4531	4744	4798	4526	4784	4635	4620	4385	4252	4019	3965	3959	3946	4214	4290	4493	4524	4695	4601	4316	4243	4252	4216	4286	4485	4632	4544	4492	4223	4312	4297	4502	4541	4532	4436	4531	4385	4301	4459	4555	4544	4421
4131	4081	3928	4066	4172	4194	4459	4662	4536	4715	4684	4790	4714	4579	4358	4271	4172	3741	3831	3842	4081	4233	4439	4431	4596	4633	4592	4386	4250	4077	4336	4334	4594	4676	4607	4437	4413	4339	4388	4553	4494	4485	4495	4385	4335	4407	4412	4443	4419	4431
4131	4178	4052	4185	4321	4296	4370	4733	4803	4830	4709	4638	4556	4443	4144	4107	3983	3888	3717	3858	4023	4248	4418	4562	4681	4700	4476	4203	4090	4164	4366	4436	4519	4621	4677	4382	4257	4355	4350	4531	4474	4386	4701	4451	4326	4295	4445	4372	4413	4419
4205	4194	4185	4363	4541	4343	4593	4655	4788	4763	4693	4640	4374	4169	4063	3698	3747	3741	3836	3953	4039	4295	4461	4544	4592	4460	4463	4194	4122	4104	4293	4313	4680	4634	4614	4450	4280	4237	4403	4575	4678	4525	4261	4414	4198	4358	4515	4404	4434	4296
4570	4502	4459	4640	4621	4630	4636	4724	4828	4972	4659	4374	4437	4035	3819	3756	3855	3708	3941	4053	4236	4437	4512	4501	4429	4417	4240	4137	4034	4273	4203	4486	4561	4510	4412	4228	4109	4277	4489	4519	4468	4513	4260	4207	4227	4455	4377	4444	4336	4416
4574	4524	4705	4824	4684	4772	4767	4804	4832	4808	4539	4263	4081	3954	3905	3793	3720	3754	3924	4055	4435	4431	4611	4568	4396	4221	4100	4061	4197	4257	4358	4532	4463	4378	4332	4063	4116	4237	4309	4586	4323	4405	4182	4115	4384	4492	4323	4495	4261	4218
4828	4804	4905	4827	4888	4862	4736	4726	4749	4666	4583	4208	4019	4014	3733	3789	3861	4042	4133	4292	4488	4474	4589	4492	4294	4118	4079	4048	4122	4163	4357	4337	4565	4371	4156	4127	4203	4194	4396	4334	4321	4219	4224	4174	4201	4276	4312	4324	4095	4332
4857	4765	4801	4941	4937	5054	4922	4642	4576	4503	4400	4222	4075	3895	3769	3885	3926	4092	4321	4515	4475	4397	4297	4169	4214	4057	4007	4002	4217	4253	4224	4324	4420	4274	4131	4121	4247	4385	4376	4341	4303	4224	4093	3999	4281	4361	4290	4183	4121	4180
4864	4889	4864	4962	4986	4806	4791	4715	4660	4525	4283	4042	3944	3855	3828	3826	4168	4336	4469	4692	4569	4342	4392	4158	4059	3952	4011	4162	4239	4250	4286	4286	4173	4255	4083	4037	4248	4384	4421	4223	4173	4176	3974	4181	4174	4268	4319	4251	4194	4249
4967	4822	4769	4874	4749	4739	4563	4540	4463	4372	4192	4121	4016	3939	4009	4079	4402	4436	4646	4700	4590	4380	4363	3934	3960	4028	4086	4221	4252	4302	4374	4211	4221	4144	3995	4077	4237	4375	4388	4295	4243	4192	4141	4205	4211	4219	4338	4194	4181	4337
5024	4861	4680	4846	4663	4531	4348	4382	4215	4172	4106	4029	3981	4098	4140	4189	4510	4533	4700	4469	4598	4434	4158	4060	3947	4044	4113	4229	4422	4408	4385	4361	4093	4084	4183	4141	4289	4453	4088	4213	4128	4123	4313	4210	4255	4503	4210	4301	4450	4371
4731	4693	4632	4610	4614	4372	4222	4182	4217	4081	3899	3954	4072	4181	4278	4388	4717	4722	4614	4582	4433	4400	4112	3979	3973	4102	4360	4323	4410	4434	4279	4239	4197	4277	4270	4286	4489	4408	4444	4115	4275	4156	4256	4309	4393	4478	4424	4342	4295	4604
4722	4600	4486	4401	4247	4282	4096	4070	3871	3969	3983	3967	4169	4302	4349	4371	4610	4771	4595	4565	4324	4277	4240	4066	4064	4229	4435	4570	4403	4381	4414	4269	4322	4251	4456	4504	4561	4473	4315	4359	4210	4369	4361	4370	4404	4351	4326	4451	4485	4448
4546	4487	4315	4312	4251	4144	3989	4007	3968	3823	4111	4105	4496	4422	4615	4355	4696	4588	4556	4447	4140	4100	4139	4169	4264	4356	4518	4485	4542	4358	4247	4301	4300	4365	4358	4461	4511	4483	4366	4514	4309	4264	4348	4487	4311	4354	4311	4457	4516	4529
4371	4409	4208	4164	4117	3970	3913	3938	3980	3906	4033	4330	4354	4492	4295	4296	4324	4235	4262	4211	4100	4085	4253	4198	4407	4405	4723	4794	4569	4549	4278	4247	4400	4478	4536	4692	4456	4398	4377	4450	4477	4524	4620	4589	4561	4308	4366	4329	4691	4626
4368	4134	3933	3992	4063	3856	3932	3965	4007	4111	4352	4335	4459	4323	4361	4230	4152	4046	4148	4267	4143	3917	4169	4190	4523	4582	4591	4798	4463	4281	4395	4384	4414	4486	4652	4602	4600	4431	4362	4437	4405	4515	4642	4561	4467	4469	4461	4545	4589	4437
4219	4112	4064	4048	3873	3979	4016	4096	4221	4332	4401	4405	4470	4457	4114	4158	3972	3857	4030	4062	4105	4120	4181	4379	4397	4677	4736	4587	4420	4328	4376	4284	4525	4700	4682	4657	4709	4458	4356	4538	4484	4542	4520	4464	4355	4396	4373	4459	4574	4540
4295	4054	4147	4071	4185	4100	4158	4290	4179	4472	4462	4653	4576	4443	4246	4122	4047	3899	4151	4154	4209	4250	4357	4518	4612	4587	4545	4524	4306	4290	4277	4397	4571	4614	4656	4489	4550	4356	4365	4557	4629	4533	4407	4375	4267	4496	4395	4408	4461	4563
4342	4183	4330	4355	4360	4255	4327	4373	4513	4589	4450	4464	4464	4363	4215	4048	3971	4001	4083	4233	4333	4385	4458	4531	4577	4562	4512	4294	4337	4374	4305	4443	4447	4299	4402	4401	4380	4287	4294	4388	4442	4459	4399	4359	4302	4213	4316	4422	4193	4426
4430	4343	4266	4460	4387	4375	4548	4514	4442	4636	4490	4436	4393	4216	4048	4014	4096	3922	4167	4323	4326	4405	4501	4502	4549	4348	4322	4310	4270	4258	4289	4371	4366	4410	4365	4263	4102	4216	4232	4229	4318	4388	4264	4277	4272	4327	4310	4309	4321	4179
4449	4406	4420	4627	4482	4472	4486	4400	4502	4439	4423	4201	4084	4054	4003	3988	3968	4040	4252	4194	4434	4442	4416	4257	4192	4206	4252	4202	4348	4250	4446	4435	4296	4315	4250	4295	4065	4266	4194	4228	4217	4223	4310	4170	4268	4325	4318	4248	4310	4261
4653	4526	4437	4706	4612	4755	4614	4498	4437	4305	4370	4304	4095	3962	4089	4036	4122	4283	4446	4402	4377	4358	4190	4257	4193	4045	4212	4154	4145	4227	4421	4362	4240	4168	4161	4252	4127	4286	4366	4169	4145	4167	4178	4289	4201	4225	4154	4341	4283	4178
4606	4553	4574	4638	4596	4404	4517	4376	4292	4189	4327	4346	4331	4195	4321	4278	4284	4509	4528	4640	4359	4346	4215	4115	4097	4109	4138	4189	4363	4289	4260	4030	4101	4096	4218	4204	4210	4299	4300	4176	4241	4225	4121	4049	4119	4182	4149	4247	4158	4222
4469	4391	4365	4394	4261	4240	4271	4145	4164	4122	4101	4242	4269	4419	4424	4402	4495	4572	4563	4553	4361	4310	4338	4118	4214	4206	4200	4218	4284	4320	4201	4090	3971	3939	4137	4126	4074	4269	4204	4124	4137	4228	4203	4236	4239	4180	4052	4169	4253	4065
4392	4144	4160	3965	4043	4058	4034	4095	4007	4054	4296	4195	4328	4437	4515	4598	4455	4480	4466	4492	4227	4196	4201	4222	4199	4232	4353	4247	4397	4323	4266	4196	4184	4144	4109	4285	4120	4267	4168	4009	4157	4259	4339	4398	4305	4264	4105	4088	4263	4199
4006	4012	3942	3988	3957	3907	4008	4022	4047	4150	4309	4315	4362	4539	4397	4541	4341	4309	4261	4263	4082	4063	4072	4240	4220	4277	4481	4419	4421	4364	4477	4145	4198	4243	4248	4385	4289	4308	4087	4187	4182	4314	4173	4354	4247	4155	4344	4350	4305	4337
4105	3962	3702	4022	3971	4012	3967	4137	4051	4212	4339	4467	4553	4510	4620	4409	4307	4375	4290	4190	4126	4294	4325	4228	4212	4455	4451	4430	4393	4245	4367	4298	4299	4311	4439	4474	4362	4305	4308	4271	4212	4228	4283	4183	4214	4299	4266	4445	4390	4264
4092	3978	3974	4001	4140	4223	4158	4267	4331	4357	4446	4479	4505	4505	4453	4402	4272	4329	4194	4206	4146	4326	4268	4230	4276	4338	4492	4336	4403	4288	4125	4410	4421	4376	4416	4370	4330	4401	4344	4300	4502	4282	4296	4252	4128	4333	4381	4301	4435	4393
4364	4105	4138	4282	4194	4295	4517	4532	4488	4393	4422	4304	4304	4225	4153	4217	4187	4192	4153	4289	4255	4396	4425	4499	4488	4372	4399	4369	4460	4393	4284	4361	4420	4261	4332	4330	4301	4409	4554	4391	4465	4320	4351	4370	4327	4380	4353	4260	4280	4342
4475	4364	4292	4538	4399	4314	4356	4385	4322	4267	4389	4320	4095	4133	4035	3993	4109	3918	4100	4290	4323	4454	4307	4367	4397	4292	4451	4589	4420	4433	4527	4426	4592	4551	4376	4247	4234	4334	4215	4424	4245	4332	4357	4369	4379	4377	4274	4152	4191	4332
4538	4560	4470	4543	4389	4299	4322	4256	4210	4316	4113	4079	4050	4079	3965	4164	3947	4101	4121	4214	4282	4408	4351	4261	4230	4201	4237	4313	4467	4605	4584	4591	4627	4325	4435	4327	4381	4252	4293	4167	4229	4213	4263	4322	4334	4250	4328	4272	4271	4284
4661	4569	4569	4485	4395	4408	4240	4266	4139	4165	4014	3984	4044	3982	4084	4199	4188	4358	4279	4205	4305	4287	4328	4258	4317	4204	4262	4134	4500	4412	4312	4467	4492	4405	4568	4539	4290	4290	4205	4212	4256	4287	4221	4243	4070	4174	4206	4252	4368	4282
4587	4609	4447	4533	4505	4433	4172	4026	4147	4199	4031	3979	4251	4159	4190	4454	4450	4411	4375	4272	4156	4185	4381	4191	4166	4109	4181	4086	4187	4273	4268	4252	4343	4358	4382	4425	4274	4279	4286	4285	4307	4146	4188	3969	4108	4008	4265	4336	4297	4356
4558	4526	4228	4426	4357	4127	4288	4125	4113	4065	4191	4258	4322	4475	4513	4505	4391	4622	4424	4360	4299	4260	4330	4373	4309	4401	4280	4222	4223	4232	4127	4147	4092	4161	4307	4113	4202	4137	4199	4217	4206	4299	4092	3950	3993	3961	4155	4253	4185	4071
4355	4128	4193	4189	4180	4080	4150	4137	4137	4314	4256	4307	4419	4459	4513	4662	4561	4503	4360	4267	4247	4402	4348	4305	4231	4489	4381	4253	4216	4280	4100	4041	4140	4156	4075	4077	3959	4039	4237	4220	4192	4323	4067	4163	4038	4043	4039	4042	3884	3963
4156	4177	4061	4199	4221	4153	4145	4155	4274	4215	4465	4309	4276	4281	4281	4481	4449	4407	4414	4256	4393	4329	4409	4434	4410	4431	4342	4304	4357	4334	4300	4387	4267	4211	4193	3986	4065	4093	3969	4063	4096	4041	4125	4175	4028	4078	4043	4108	3923	3885
4218	4157	4163	4092	4049	4272	4291	4252	4200	4301	4334	4356	4210	4348	4231	4402	4303	4289	4196	4287	4332	4190	4358	4448	4386	4185	4303	4253	4278	4282	4280	4523	4318	4284	4291	4252	4040	4225	3994	3977	3971	4152	4214	4089	4165	4131	4275	4323	4205	4170
4196	4211	4266	4383	4384	4166	4289	4334	4293	4386	4306	4298	4304	4256	4200	4337	4326	4344	4335	4231	4285	4277	4246	4278	4351	4217	4295	4229	4214	4257	4247	4325	4224	4366	4317	4351	4338	4244	4059	4042	3961	4081	4121	4057	4089	4164	4297	4200	4256	4253
4379	4445	4479	4369	4450	4197	4323	4307	4420	4251	4350	4392	4403	4372	4407	4502	4521	4615	4589	4540	4421	4519	4454	4292	4329	4148	4177	4134	4205	4191	4317	4245	4266	4318	4339	4273	4455	4468	4192	4200	4178	4170	4072	3994	4080	4198	4313	4470	4511	4269
4482	4392	4524	4497	4579	4289	4385	4354	4323	4234	4472	4353	4443	4304	4382	4336	4464	4408	4567	4552	4525	4360	4295	4320	4314	4372	4264	4191	4129	4226	4191	4106	4145	4258	4270	4303	4332	4336	4358	4475	4367	4254	4194	4007	4097	4070	4176	4339	4380	4102
4510	4331	4250	4357	4168	4344	4252	4167	4302	4240	4174	4224	4425	4347	4483	4495	4374	4625	4462	4515	4496	4394	4381	4512	4369	4450	4378	4329	4319	4389	4241	4224	4158	4256	4179	4316	4154	4455	4401	4319	4419	4525	4243	4252	4279	4116	4085	4140	4159	4080
4273	4125	4102	4203	4174	4169	4128	4225	4162	4095	4123	4210	4136	4182	4327	4453	4463	4413	4372	4224	4242	4285	4252	4122	4294	4371	4419	4299	4237	4303	4272	4345	4427	4291	4216	4130	4261	4311	4266	4350	4355	4404	4402	4474	4270	4381	4184	4083	4114	4203
4125	4073	3954	4177	4238	4158	4108	4151	4200	4351	4138	4323	4286	4246	4343	4192	4130	4176	4098	4081	4141	4270	4155	4099	4225	4205	4416	4388	4224	4334	4301	4345	4341	4219	4174	4349	4315	4190	4185	4248	4020	4280	4486	4425	4460	4266	4199	4116	4280	4170
4020	4124	4157	4242	4273	4297	4094	4162	4216	4290	4226	4327	4164	4268	4283	4306	4069	4259	4176	4249	4204	4173	4023	4111	4195	4182	3971	4098	4171	4299	4306	4285	4213	4250	4204	4254	4357	4395	4137	4113	4194	4124	4214	4290	4370	4398	4329	4412	4355	4174
4253	4198	4343	4411	4480	4359	4372	4311	4268	4378	4291	4244	4281	4351	4322	4151	4088	4155	4257	4244	4084	4165	4023	4047	4098	4029	4112	4093	4085	4072	4221	4142	4132	4186	4090	4244	4369	4348	4179	4307	4285	4172	4099	4061	4143	4174	4260	4381	4331	4290
4397	4291	4379	4477	4447	4545	4353	4302	4440	4408	4319	4290	4469	4411	4340	4399	4276	4401	4405	4403	4262	4404	4220	4107	4149	4162	4144	4078	4111	4132	4092	4010	4072	4103	4169	4199	4220	4243	4395	4319	4256	4111	4021	4006	4155	4141	4133	4415	4351	4407
4468	4418	4276	4335	4309	4207	4399	4316	4221	4245	4220	4276	4540	4347	4283	4329	4172	4296	4316	4300	4338	4215	4262	4286	4262	4147	4328	4189	4294	4132	4012	4049	3983	4101	4165	4111	4171	4072	4125	4324	4304	4252	4020	4041	4048	4113	4111	4177	4300	4365
4450	4239	4209	4171	4236	4068	4146	4146	4208	4268	4174	4210	4364	4161	4228	4239	4218	4178	4345	4288	4252	4349	4377	4402	4289	4398	4367	4249	4350	4252	4081	4245	4083	4225	3929	4036	4047	4002	4180	4326	4255	4363	4222	4077	4206	4114	4072	4088	4069	4269
4166	4206	4058	4097	4173	4159	4092	4007	4089	4188	4163	4211	4063	3944	3865	3910	3928	3873	3922	4055	4202	4192	4195	4140	4325	4228	4381	4355	4308	4275	4314	4306	4328	4277	4149	4014	3897	4189	4181	4244	4313	4298	4214	4298	4270	4324	4101	4068	4046	4185
4289	4259	4244	4191	4135	4037	4169	4085	4151	4109	4002	3937	3986	4017	4029	4105	4193	4035	4037	4000	4056	4142	4097	4086	3921	4174	4147	4327	4245	4189	4294	4282	4308	4459	4051	4104	4099	4092	4046	4027	4055	4124	4270	4412	4354	4190	4226	4161	4184	4018
4201	4288	4278	4277	4330	4205	4143	4023	4091	4407	4258	4184	4073	3970	3966	3860	3785	3961	3836	3813	3940	3875	3911	3919	3868	4048	4027	4163	4153	4051	4266	4373	4302	4247	4349	4276	4390	4163	4144	4013	3961	4010	4225	4058	4207	4230	4384	4130	4151	4238
4358	4329	4333	4448	4386	4332	4194	4334	4317	4251	4226	4135	4190	4042	4236	4204	4154	4157	4152	4115	4216	4219	4085	4079	4057	3919	4012	3951	4082	4093	4051	4096	4163	4356	4195	4307	4464	4317	4134	4077	4278	3979	4085	4107	3996	4141	4262	4400	4335	4246
4548	4453	4468	4469	4445	4457	4466	4357	4505	4298	4492	4492	4347	4110	4127	4061	4135	4060	4131	4045	4112	4035	3993	3996	3930	3993	3870	4024	3916	3879	3973	4071	4021	4046	4247	4324	4192	4080	4283	4304	4240	4216	4167	3890	4003	4018	4199	4340	4305	4275
4482	4469	4496	4488	4479	4481	4346	4491	4679	4467	4379	4361	4256	4290	4499	4135	4484	4373	4492	4410	4227	4398	4251	4267	4150	4096	3938	4040	3999	4024	3955	3870	3951	4037	4098	4078	4012	4110	4160	4352	4400	4184	4162	4058	3885	4048	4084	4166	4320	4221
4667	4482	4459	4622	4400	4369	4402	4505	4321	4286	4496	4381	4311	4239	4267	4074	4186	4114	4127	4265	4080	4220	4215	4357	4339	4336	4237	4139	4185	3940	3932	4058	4053	3993	4021	4029	4009	3919	4176	4235	4194	4344	4128	3912	4119	4005	3951	4018	3959	4201
4446	4519	4387	4343	4390	4310	4369	4266	4341	4328	4234	4200	3999	4149	4048	4114	4034	4238	4197	4272	4215	4155	4336	4267	4176	4205	4284	4267	4321	4345	4124	4010	4115	4037	3954	3925	3806	3976	3962	4238	4201	4182	4087	4214	4106	4058	3953	3825	3913	3957
4446	4173	4205	4360	4235	4061	4064	4109	4297	4170	4140	4052	4053	3970	4073	4076	4028	4067	3974	4116	4024	4288	4277	4330	4364	4367	4291	4300	4297	4165	4351	4279	4363	4174	4123	3975	3949	4003	3885	4018	4083	4151	4073	4358	4309	4175	4114	4056	3853	3969
4146	4184	4276	4137	4092	4044	4064	3947	3963	3990	4082	3978	4081	3809	3996	4031	4095	4001	4002	3948	3891	3883	4060	4024	4189	4180	4404	4221	4377	4229	4202	4330	4414	4280	4196	4157	4202	4078	3869	4004	3789	4126	4267	4246	4386	4137	4063	4065	4029	3901
4078	4174	4117	4114	4233	4022	3994	4035	4054	4208	4107	3942	3913	3906	4017	4070	4004	4079	3963	3895	3949	3916	3937	3994	4048	3993	4018	4062	4122	4341	4340	4327	4353	4295	4394	4327	4286	4213	4100	3935	3940	3951	4157	4199	4171	4267	4186	4298	4102	4256
4229	4166	4223	4268	4164	4059	4220	4393	4368	4028	4017	4159	4082	4027	4118	4138	4235	4242	4150	4097	4095	4053	3947	4131	4031	4040	3925	3975	3941	4049	4148	4277	4382	4299	4271	4519	4343	4277	4125	3802	3879	4106	3897	3838	4061	4100	4260	4178	4257	4143
4368	4324	4261	4332	4351	4561	4410	4228	4189	4263	4252	4406	4379	4257	4275	4095	4107	4180	4028	4107	3926	4070	4025	4002	4111	4096	3946	3905	4000	4019	4087	4024	4099	4265	4363	4336	4437	4288	4111	4161	3838	3892	3869	3739	3880	3867	4158	4272	4137	4076
4391	4488	4387	4497	4673	4416	4172	4343	4417	4452	4397	4246	4217	4087	4096	4124	4138	4313	4113	4173	4061	3941	3968	4013	4030	4006	3861	3854	3904	3945	3915	4017	3844	3936	4160	4396	4238	4173	4243	4223	4208	3950	3986	3864	3832	3938	4220	4156	4185	4114
4601	4434	4596	4610	4316	4195	4482	4399	4373	4213	4047	4149	4169	4241	4364	4476	4409	4565	4622	4550	4564	4609	4426	4450	4318	4002	3926	3856	3936	3887	3827	3815	3958	3978	3973	4061	4247	4193	4222	4262	4270	4144	4101	3793	3863	3746	3997	4083	4049	4013
4418	4530	4345	4374	4231	4531	4450	4126	4082	4220	4223	4248	4192	4278	4258	4357	4158	4318	4179	4366	4349	4512	4494	4549	4656	4516	4356	4070	4056	3958	3908	3711	3830	3948	4008	3863	3891	4099	4348	4192	4215	4177	4149	3909	3777	3947	3930	4171	4106	3931
4710	4350	4211	4297	4473	4206	4046	3906	4092	4221	4167	4056	4010	3855	3859	3779	3793	3919	3797	4001	3933	3991	4072	4266	4282	4423	4403	4368	4367	4327	4147	3869	3949	3803	3856	3841	3739	3768	4077	4295	4027	4100	4106	4139	3946	3848	3967	3876	3907	3843
4422	4129	4320	4542	4122	3833	3942	3919	4016	4000	3742	3860	3845	3777	3776	3859	3903	4102	4094	4089	4254	4311	4220	4115	4061	3966	4124	4249	4288	4459	4274	4159	4063	3957	3754	3806	3841	3907	3853	4195	4128	4036	4054	4287	4131	3888	3769	3810	3784	3821
4222	4252	4348	4024	3887	3871	4082	3770	3769	3813	3660	3766	3880	3837	3766	3876	4075	4105	4275	4294	4305	4591	4495	4628	4416	4219	4139	4122	4059	4260	4346	4311	4430	4128	3927	3719	3806	3937	3984	3862	3990	3975	4005	4212	4414	3946	3994	3753	3745	3806
4320	4353	4062	3901	4101	4108	3941	3779	3737	3753	3837	3740	3849	3973	3825	3958	3976	3916	3879	3930	3776	4016	4184	4161	4520	4626	4563	4452	4288	4125	4316	4439	4284	4244	4247	4101	3852	3969	4107	3937	3805	4061	3996	4138	4307	4225	3841	3832	3834	3978
4410	4053	3812	4175	4253	3951	3751	3811	3838	3851	3821	3906	4073	3936	4059	3909	3887	3782	3799	3693	3619	3468	3588	3654	3770	4094	4317	4431	4398	4221	4138	4379	4397	4243	4315	4378	4173	3891	4081	3960	3661	3982	4053	4090	4168	4144	3986	4041	3971	3907
4180	3902	4001	4218	4101	3911	4038	4140	4118	4042	4051	4238	4250	4171	3930	3878	3877	3756	3862	3849	3796	3802	3756	3500	3611	3654	3968	3990	4353	4237	4377	4300	4196	4280	4179	4396	4520	3992	3902	4027	3844	3840	4103	4161	4130	4107	4193	4052	4051	3954
3999	3912	4330	4217	3919	3991	4149	4209	4097	4286	4313	4454	4289	4120	3890	3892	3805	4014	4069	4127	4133	4164	4058	3747	3787	3706	3544	3605	3806	4186	4332	4342	4238	4199	4195	4204	4566	4426	3951	3858	4043	3861	3957	4126	3910	4037	4097	4201	4184	4063
4056	4235	4216	4105	3930	4097	4194	4282	4379	4551	4518	4347	3909	3975	4042	4037	4427	4420	4446	4492	4547	4385	4313	4264	4207	4009	3748	3521	3579	3741	4135	4086	4048	4035	4188	4159	4325	4434	4155	3867	3993	4013	3809	3764	3819	3879	4183	4303	4163	4166
4268	4507	4137	3913	4270	4329	4235	4367	4506	4581	4205	3956	3757	4129	4389	4877	5030	5016	5120	4994	4844	4668	4584	4473	4303	4337	4115	3836	3775	3570	3738	3856	4100	4096	4134	4150	4228	4176	4343	3911	3908	4057	3720	3638	3716	3801	3948	4218	4172	4194
4547	4327	3877	4114	4340	4278	4260	4315	4457	4088	3805	4001	4443	4748	5260	5608	5443	5475	5206	5234	4998	4870	4617	4583	4469	4435	4328	4215	3905	3746	3580	3717	3747	4131	4085	3990	4121	3937	4395	4253	3875	4027	3885	3601	3669	3876	3856	4268	4161	4108
4820	4215	4045	4373	4395	4271	4347	4167	4083	3817	3914	4316	4822	5314	5536	5523	5238	5022	4837	4885	4621	4733	4827	4642	4581	4403	4335	4324	4186	3927	3641	3595	3769	3784	4035	3952	3991	3853	4256	4521	4011	4075	4070	3634	3732	3870	3862	4121	4163	3967
4845	4058	4179	4508	4313	4130	4150	3930	3783	3845	4239	4878	5213	5492	5208	4860	4478	4189	4057	4069	4107	4263	4364	4412	4514	4665	4532	4331	4464	4157	3745	3474	3553	3727	4058	4012	3947	3827	4112	4442	4146	4052	4186	3835	3763	3828	4035	3979	4139	4080
4550	4094	4262	4541	4244	4074	3950	3720	3706	3874	4576	4994	5188	5061	4519	4098	3503	3210	3258	3335	3369	3595	3970	4226	4364	4365	4561	4423	4398	4288	4072	3698	3558	3691	3953	3881	3891	3865	4094	4232	4269	4089	4128	3937	3741	3904	3946	3867	4035	3904
4297	4049	4204	4482	4154	3942	3957	3697	3838	4136	4707	5008	4845	4270	3600	3111	2717	2729	2743	2776	2979	3112	3456	3730	4068	4383	4533	4566	4490	4271	4125	4005	3661	3681	3851	3796	3832	3715	3963	4235	4425	3998	4071	4241	3998	4023	3987	3857	3984	3829
4165	3979	4353	4383	3747	3753	3810	3910	3987	4255	4757	4561	4256	3616	2881	2653	2520	2525	2691	2794	2818	2785	3145	3384	3645	4050	4510	4695	4520	4394	4235	4106	3867	3748	3801	3737	3667	3631	3812	4043	4350	4066	4189	4269	4038	3988	3991	3964	3758	3858
4055	3918	4175	4092	3739	3697	3739	3817	4104	4460	4472	4238	3618	3065	2524	2487	2791	2789	2949	2968	2951	2945	2922	3148	3324	3848	4412	4583	4617	4374	4311	4348	4012	3646	3787	3806	3730	3821	3906	4154	4208	4001	3952	4274	4172	4097	4036	3666	3804	4009
3777	3885	4146	3938	3616	3461	3629	3913	4123	4406	4327	3901	3423	2824	2545	2679	2893	3275	3379	3273	3182	3078	3019	2907	3158	3635	4314	4724	4727	4476	4343	4480	4162	3865	3810	3969	3848	3716	3845	3908	4186	3981	3914	4314	4242	4115	4058	3753	3631	3977
3716	3913	3874	3905	3424	3516	3625	3918	4146	4310	4290	3760	3155	2755	2502	2776	3243	3574	3689	3715	3501	3276	2947	2769	2907	3349	4101	4547	4718	4540	4344	4521	4319	3949	3731	4026	3995	3641	3872	3944	4004	3949	4013	4286	4430	4270	3949	3818	3694	3959
3512	3682	3900	3784	3460	3445	3816	3943	4057	4446	4094	3648	3012	2781	2697	2874	3171	3592	3751	3691	3617	3371	2954	2707	2783	3150	3984	4496	4699	4554	4379	4641	4440	4162	3956	3984	3969	3856	3846	3895	3883	3883	3981	4188	4360	4164	4078	3825	3650	3802
3680	3719	3800	3829	3348	3410	3747	4032	4231	4344	4009	3584	3044	2764	2655	2954	3446	3530	3838	3757	3606	3209	2825	2534	2677	3063	3776	4437	4717	4419	4398	4456	4512	4027	4111	4048	4027	3719	3757	3833	3825	3923	4073	4231	4189	4149	4149	3885	3824	3858
3584	3676	3901	3765	3504	3477	3826	4133	4244	4338	4139	3695	3296	2896	2649	2819	3135	3422	3608	3571	3337	3057	2574	2375	2589	2990	3930	4296	4499	4394	4348	4378	4274	4044	4082	4238	4148	3842	3824	3781	3669	3884	4073	4280	4170	4056	4003	3816	3911	3805
3648	3516	3718	3673	3450	3516	3790	3996	4140	4257	4172	4002	3506	3041	2840	2917	2954	3201	3113	3170	2935	2773	2437	2373	2498	3177	4021	4384	4530	4124	4115	4273	4207	3967	4099	4410	4028	3685	3814	3797	3630	3855	4059	4151	4182	4104	4020	3864	3849	3929
3649	3651	3698	3732	3616	3480	3727	4090	4293	4451	4303	4148	3702	3150	2971	2863	2820	2793	2797	2748	2586	2326	2404	2286	2780	3553	4277	4760	4347	4054	3999	4162	4022	4056	4151	4445	4130	3802	4058	3889	3585	3911	3917	4085	4130	4245	4028	3997	3917	3978
3821	3561	3634	3913	3651	3605	3695	4208	4222	4428	4392	4306	3991	3793	3337	2879	2825	2586	2521	2397	2406	2391	2529	2607	3266	4023	4630	4671	4289	3901	3836	4023	4051	3964	4336	4465	4016	3841	4034	3924	3616	3906	3967	4169	3936	3974	4150	4086	4150	3884
3643	3754	3691	3847	3902	3634	3693	4104	4346	4502	4349	4482	4282	4062	3788	3313	3127	2780	2681	2544	2571	2683	2810	3245	3768	4316	4723	4421	4061	3666	3820	3790	3908	4167	4463	4403	3977	4178	4117	3663	3659	3909	3840	4114	4103	4164	4188	4112	4166	3939
3745	3793	3678	3888	4047	3795	3718	3948	4213	4506	4244	4498	4600	4506	4285	4029	3638	3466	3161	3159	3212	3348	3616	4097	4408	4748	4539	4071	3718	3607	3716	3802	3860	4148	4508	4214	3883	4236	4136	3776	3869	4026	4010	4129	4165	4255	4046	4252	4028	4081
3730	3713	3789	3970	4206	3887	3817	3894	4232	4372	4442	4419	4425	4662	4516	4450	4389	4121	3918	3905	4175	4297	4527	4789	4890	4658	4276	3583	3405	3467	3876	3931	3975	4270	4412	4066	4004	4466	3989	3583	3907	3771	3860	4007	4006	4070	4167	4265	3964	4155
3728	3820	3684	3928	4158	4106	4003	4052	4057	4421	4450	4281	4325	4367	4462	4675	4785	4720	4569	4616	4934	4961	4989	4742	4652	4308	3685	3323	3267	3610	3873	4061	4164	4132	4005	3994	4338	4409	3836	3802	3945	3845	3910	3949	4023	4118	4145	4251	4066	4044
3841	3699	3791	3910	4110	4360	4189	4011	3976	4205	4534	4487	4504	4368	4543	4589	4758	4893	4832	4833	4959	5066	4826	4396	3949	3503	3317	3320	3539	3806	3942	3974	4113	4027	4041	4082	4564	4283	3785	3900	3849	3754	3854	3976	3996	4107	4098	4256	4269	4108
4003	3792	3797	3894	4092	4120	4287	4260	4059	3995	4257	4463	4491	4365	4420	4367	4263	4374	4404	4395	4276	4234	3859	3608	3200	3124	3309	3620	3815	3857	3845	3884	4015	3844	3855	4355	4512	3947	3777	4052	3693	3688	3921	3769	3996	4027	4342	4182	4364	4012
4095	3940	3851	4107	4202	4062	4218	4486	4249	4077	3972	4118	4293	4362	4408	4318	4087	3991	3928	3881	3697	3610	3348	3308	3362	3432	3685	3756	3932	3834	3884	4005	3895	3751	4148	4484	4271	3862	3971	4026	3666	3794	3865	3852	3757	4050	4236	4131	4321	4092
4097	4184	4020	4100	4126	4022	4239	4588	4504	4299	4237	4043	4065	4177	4185	4385	4214	3972	4006	3743	3709	3557	3430	3507	3584	3932	3908	3821	3805	3777	3781	3727	3768	4091	4296	4490	4043	3966	4207	3787	3714	3974	3734	3954	3748	4024	4303	4311	4265	4213
3941	4137	4176	4020	4044	4134	4018	4394	4470	4963	4564	4216	4012	4030	4036	4118	4192	4094	3995	3912	3834	3837	3819	3798	3843	3746	3879	3737	3536	3684	3717	3722	3822	4244	4335	4083	4038	4335	3995	3742	3872	3817	3742	3727	3882	3996	4075	4484	4207	4256
4051	3970	4234	4250	4086	4097	4062	4173	4363	4686	4859	4653	4373	4170	4058	3980	4185	4071	3897	3945	3893	3935	3824	3792	3836	3664	3738	3425	3649	3678	3603	3780	3961	4045	3995	3996	4437	4225	3849	3771	3844	3840	3736	3706	3895	3941	4142	4240	4308	4275
4283	3850	4046	4168	4327	4163	4234	4285	4168	4171	4559	4787	4744	4812	4655	4456	4253	4069	3981	4072	4005	4014	3839	3729	3760	3729	3566	3540	3453	3576	3844	4055	3986	3931	3875	4351	4502	4115	3923	4042	3783	3933	3727	3703	3708	4051	4202	4106	4176	4266
4184	4164	3977	4039	4137	4208	4226	4377	4345	4423	4141	4346	4608	4649	4757	4771	4601	4445	4304	4242	4306	4051	3881	3800	3745	3605	3667	3494	3568	3706	3955	3985	3810	3829	4174	4361	4257	3960	3992	3865	3702	3834	3820	3827	3637	3859	4095	4172	4344	3998
3877	4051	4009	3986	4087	4052	4207	4467	4451	4528	4270	4095	4234	4041	4227	4307	4478	4384	4208	4301	3993	3993	3799	3651	3565	3634	3558	3516	3753	3743	3875	3787	3894	4071	4345	4100	4129	4147	4132	3861	3898	3731	3774	3651	3713	3979	3993	4218	4183	3975
3934	3964	3969	4192	4081	3998	4070	4167	4365	4442	4446	4499	4530	4332	3971	3981	3907	3987	3785	3819	3786	3718	3668	3565	3636	3606	3781	3640	3699	3448	3659	3832	4061	4180	4113	4073	4173	4320	3882	3729	3834	3755	3684	3755	3700	3720	4007	4066	3955	3927
4059	3825	3917	4062	4148	4059	4135	4076	4133	4112	4249	4450	4461	4499	4459	4365	4276	4293	4126	4006	3966	3953	3883	3931	3764	3619	3708	3426	3552	3585	3838	4126	4001	3921	4067	4249	4412	3936	3937	3851	3761	3764	3683	3869	3813	3882	3881	4085	4032	4031
3922	3910	3986	3926	4150	4208	4042	4177	4118	4080	4152	4168	4149	4172	4337	4281	4468	4378	4254	4300	4149	4159	3821	3785	3612	3467	3546	3488	3741	3838	3863	3964	3845	3979	4313	4211	4232	4075	4057	3820	3741	3568	3832	3818	3762	4078	3733	4152	3854	4001
3970	4017	3907	3892	4000	3988	4147	4125	4225	4176	4231	4298	4150	4149	4036	4048	4064	3907	3923	3744	3840	3680	3585	3673	3640	3599	3645	3655	3669	3745	3657	3976	4064	4219	4149	4096	4180	4187	3867	3751	3673	3722	3805	3641	4026	3804	3985	4061	3912	3922
3999	3835	3767	3904	4102	3931	4059	4001	4084	4170	4252	4287	4286	4223	4127	4080	4119	4043	3974	3823	3912	4001	3842	3779	3677	3696	3763	3551	3594	3620	3868	3939	3975	3975	4011	4203	4488	4107	3799	3770	3766	3783	3649	4021	3953	3716	4014	4049	4010	4004
3826	3740	3743	3969	3895	4140	3973	3875	3967	4086	3925	4018	4118	4180	4169	4152	4104	4142	4024	3994	4152	3969	3869	3695	3661	3750	3663	3694	3815	3915	3898	3925	3879	3951	4292	4320	4123	4051	3756	3776	3685	3650	4007	3738	3875	4058	3890	4149	3882	3917
3756	3856	3736	3837	3828	3925	3819	4046	3873	3974	3908	3897	4033	3995	4045	3977	4001	3952	3868	3905	3864	3890	3807	3598	3682	3826	3856	3842	3657	3858	3970	3975	4223	4039	4191	4127	4096	4066	3799	3673	3666	3740	3764	3928	4132	3814	3968	3972	3857	3724
3669	3621	3738	3861	3713	3710	3744	3737	3980	4016	4068	3925	3973	3939	3927	3845	3828	3779	3744	3828	3758	3897	3808	3621	3830	3712	3805	3801	3842	4052	4056	4151	4019	3962	3933	4030	3962	3738	3697	3781	3765	3582	3748	4042	3924	4086	3980	3895	3877	3696
3762	3671	3576	3630	3689	3729	3784	3910	3911	3757	3708	3856	3829	3993	3980	3915	3811	3706	3936	3998	3919	3926	4013	3851	3786	3924	3945	3951	3873	3987	3970	3990	4052	4180	4133	4018	3943	3847	3723	3635	3593	3813	3893	3824	4088	4110	3857	3880	3732	3780
3683	3678	3700	3627	3652	3649	3753	3793	3850	3771	3666	3593	3622	3653	3829	3699	3766	3713	3815	3867	3829	3823	3922	3782	3928	3890	3954	3921	4088	4059	4168	4121	4163	4093	3934	3938	3873	3700	3751	3764	3652	3701	3768	4017	4079	3976	3953	3681	3782	3609
3927	3748	3617	3660	3766	3595	3729	3713	3615	3702	3521	3653	3573	3696	3621	3633	3761	3625	3696	3897	3698	3799	3993	3978	3913	4117	4230	4186	4174	4304	4214	4255	4287	4027	4039	3646	3740	3823	3656	3776	3709	3721	4061	4132	4159	4054	3694	3806	3768	3810
3891	3927	3711	3682	3628	3754	3796	3706	3809	3560	3450	3452	3496	3547	3710	3689	3711	3826	3834	3855	3835	3984	4006	3927	3917	3984	4115	4260	4202	4297	4234	4299	4250	3949	3878	3752	3761	3902	3636	3673	3653	3858	3994	4252	4181	3903	4096	3744	3794	3801
4067	3844	3811	3806	3690	3741	3592	3631	3717	3633	3669	3617	3564	3676	3680	3737	3606	3596	3637	3703	3691	3877	3956	3927	4064	4160	4465	4343	4178	4321	4107	4103	4058	3906	3865	3621	3713	3748	3636	3751	3815	3832	4081	4040	4047	3997	3739	3853	3879	3712
4190	4003	3825	3818	3740	3732	3729	3685	3794	3688	3516	3505	3524	3675	3761	3804	3779	3873	3970	4064	3919	4153	4082	4186	4128	4134	4359	4344	4351	4247	4204	4280	4126	3918	3779	3679	3758	3761	3794	3908	3852	4071	3957	4169	4113	3970	3903	3777	3886	3882
4176	3887	3933	3924	3781	3834	3764	3794	3618	3859	3616	3697	3701	3763	3677	3684	3694	3631	3808	3914	3883	3984	3966	4146	4249	4324	4470	4375	4481	4205	4197	4107	3972	3937	3772	3618	3750	3586	3874	3988	3905	3842	3991	4085	4090	4019	3926	3742	3835	3782
4201	4093	3995	3943	4021	3914	3964	3792	3774	3801	3766	3705	3741	3859	3786	3676	3818	3814	4100	4094	4217	4193	4279	4277	4289	4251	4247	4297	4168	4282	4215	4121	3970	3876	3756	3686	3658	3852	3841	3983	3899	3853	3982	4169	4080	3989	3930	3683	3761	3983
4397	4143	4149	4055	4110	4042	3986	3785	3857	3870	3747	3888	3864	3964	3802	3783	3918	3948	4014	4021	4116	4238	4277	4245	4265	4397	4377	4390	4159	4068	3963	3889	3908	3961	3836	3630	3844	3761	4158	4000	4066	4032	3968	3878	3941	3841	3909	3859	3823	3927
4390	4302	4097	4165	4113	4281	4136	3994	3928	3900	3742	3982	3929	3987	4089	3894	3979	4004	4077	4174	4280	4284	4331	4181	4223	4161	4210	4207	4207	4070	3924	3909	3797	3906	3971	3759	3786	3936	4168	4146	4265	4028	4022	3836	3898	3962	3990	3906	3936	3903
4569	4170	4137	4139	4373	4229	4276	4233	4171	4060	4143	4132	4228	4137	3966	4073	4014	4153	4170	4153	4178	4323	4287	4302	4332	4301	4101	4241	4027	3920	3763	3717	3867	3953	3925	3882	3975	3957	4150	4067	4160	4133	3926	3892	3944	3914	4009	3923	3971	3975
4366	4311	4309	4224	4360	4266	4219	4229	4198	4109	4194	4135	4348	4253	4315	4150	4137	4142	4229	4152	4163	4208	4203	4255	4233	4229	4074	4110	3949	3908	3844	3907	3868	4043	3982	4102	4009	4111	4112	4089	4121	4008	3977	3912	3989	4027	4025	4163	4299	4048
4335	4175	4351	4395	4374	4278	4397	4386	4205	4353	4257	4268	4210	4308	4147	4255	4077	4083	4048	4000	4142	3931	4155	4091	4215	4113	3923	3766	3935	3772	3837	3861	3780	4017	4067	4280	4157	4155	4134	4141	4152	3898	3880	3879	3903	4018	4114	4351	4273	4162
4098	4085	4158	4244	4456	4316	4341	4393	4266	4284	4286	4391	4260	4379	4236	4340	4298	4206	4151	3904	4037	4046	3998	3869	4011	3916	3921	3869	3586	3811	3763	3863	3841	3909	4064	4203	4245	4223	4118	3930	4061	3919	3892	3847	3857	3932	4240	4343	4398	4310
3973	3874	4046	4181	4340	4352	4282	4257	4207	4381	4368	4330	4483	4228	4248	4148	4186	4129	4003	3853	3925	3711	3685	3802	3813	3835	3780	3799	3721	3774	3832	3936	4057	3920	4191	4216	4224	4232	3983	4063	4052	3821	3924	3901	3885	3955	4121	4423	4440	4304
3700	3832	3925	3946	4112	4109	4191	4195	4071	4268	4293	4166	4147	4223	4064	4294	4033	3981	3941	3918	3845	3806	3656	3657	3795	3603	3776	3690	3685	3896	4016	3996	3988	3898	4057	4231	4118	4143	4024	3939	3845	3799	3878	3875	4024	4016	4076	4241	4337	4255
3613	3695	3755	3949	3885	4049	3960	3932	3991	4066	4137	4122	3996	4042	4075	4029	3893	3941	3824	3745	3728	3754	3653	3701	3694	3788	3840	3755	3802	3864	4005	4121	3977	3977	4021	4185	4108	4009	3774	3832	3744	3753	4011	3943	4095	3985	4160	4283	4277	4268
3660	3439	3697	3731	3750	3755	3841	3849	3963	3960	3978	3986	3833	3874	3896	4048	3843	3766	3650	3696	3534	3571	3507	3646	3665	3894	3846	3806	3770	3865	3920	4027	4001	4035	4063	4185	4039	3820	3785	3744	3752	3778	3970	4044	4088	3985	4033	4121	4040	4054
3564	3524	3498	3591	3697	3793	3728	3762	3776	3804	3842	3807	3828	3823	3929	3918	3890	3939	3756	3878	3616	3582	3590	3623	3641	3801	3802	3878	3913	3952	4000	4015	3951	3961	3906	3888	3865	3910	3788	3730	3717	3931	3953	4178	4069	4189	3994	4103	3967	3916
3727	3654	3710	3747	3693	3742	3716	3739	3797	3739	3723	3741	3935	3721	3857	3875	3753	3829	3812	3831	3637	3798	3783	3811	3847	3965	3880	3853	3967	4044	4020	3931	3941	3872	3742	3777	3783	3858	3915	3918	3801	3891	3960	4199	4063	3973	3984	3912	3957	4063
3728	3731	3649	3813	3738	3753	3695	3712	3829	3777	3733	3813	3878	3811	3882	3959	3952	3935	4055	3926	3858	3949	3771	4058	3927	3982	4110	4053	4015	3777	3860	3827	3885	3817	3817	3678	3840	3882	3970	3956	3897	3964	4046	4205	4122	4138	3917	3884	3916	4045
3949	3814	3769	3845	3880	3720	3905	3821	3985	3965	3861	3944	3786	3993	3946	4029	4067	4059	4039	4016	3889	3855	4010	3992	4117	4051	3816	3973	4047	3806	3888	3761	3673	3789	3657	3766	3708	3817	3924	4028	4064	4130	4061	4039	4031	3946	3965	3894	3981	4046
4136	3988	3989	4024	4048	3935	3966	3882	4068	4035	3974	4009	3902	4031	4120	4057	4152	4147	4240	4047	4065	4078	4138	4056	3979	3884	3987	3844	3795	3702	3841	3662	3662	3770	3597	3842	3699	3916	4040	4081	4044	3918	3994	3896	3913	3999	4027	4045	4001	3916
4077	3974	4045	4052	4145	3938	3872	3950	4063	4140	4081	4063	3967	4022	3931	3997	4073	4265	4229	4182	4064	4067	4064	4141	3945	3818	3832	3786	3640	3659	3623	3625	3695	3870	3802	3787	3928	4055	4024	3964	4014	3894	3911	3656	3861	3953	4063	3986	3994	4099
4026	4052	4022	4087	4015	3954	4027	3996	4064	4164	4099	4097	3950	3915	4109	4192	4164	4156	4057	4196	4097	3999	3886	3947	3796	3687	3658	3697	3731	3646	3507	3628	3643	3767	3929	3979	3953	3917	3922	4115	4073	3875	3713	3735	3802	3950	4027	4026	4137	4070
3892	4038	3904	4003	3939	4035	4014	3940	4020	4019	3953	4095	4109	3997	4161	4149	4142	3976	3972	3989	3901	4011	3880	3841	3700	3704	3697	3652	3744	3813	3669	3656	3769	3912	3999	4021	3948	3849	3816	3926	3896	3885	3932	3812	3900	4013	3964	4065	4239	4171
3939	3810	3659	3885	3835	3810	3787	3831	3853	3906	3989	3882	3963	3929	3920	4084	4011	3881	3899	3757	3892	3900	3841	3881	3890	3703	3760	3650	3745	3845	3848	3983	3874	3928	4042	4000	4045	3909	3788	3839	3883	3827	3961	3813	4042	4023	3974	4108	4182	4083
3776	3816	3734	3611	3681	3616	3595	3675	3729	3726	3692	3830	3671	3629	3695	3854	3863	3687	3750	3746	3901	3844	3756	3783	3806	3754	3663	3802	3822	3840	4040	4028	3951	4013	3948	3902	3936	3893	3859	3848	3864	3891	3831	4099	3947	3976	3956	3931	4159	4135
3803	3641	3632	3562	3639	3600	3606	3655	3679	3559	3532	3597	3620	3582	3708	3648	3706	3643	3755	3685	3709	3857	3804	3831	3824	3957	3915	3894	4044	3963	3924	4007	4012	4075	4008	3770	3812	3758	3828	3737	3936	3992	4003	4191	4030	3997	3826	4017	4131	4183
3914	3699	3648	3682	3632	3531	3519	3674	3662	3545	3577	3456	3545	3550	3586	3725	3539	3663	3784	3726	3634	3897	3908	3778	3855	3864	3921	3964	3899	4004	3907	4004	3941	3953	3812	3789	3819	3935	3993	3914	4040	4071	4158	4200	4088	3939	3816	4043	3985	4160
3954	3766	3800	3852	3827	3758	3646	3701	3721	3688	3704	3669	3572	3566	3629	3693	3819	3688	3761	3751	3841	3849	3942	3828	3894	3990	3921	3834	4001	3963	3861	4076	3869	3984	3884	3765	3933	3925	3928	3915	4042	4194	4234	4069	4026	3959	4004	3990	4145	3950
4105	4076	3958	3840	3884	3896	3854	3897	3837	3758	3708	3748	3757	3882	3664	3853	3649	3746	3852	3878	3937	3878	4036	3882	3901	3830	4049	3978	3863	3915	3718	3825	3937	3790	3813	3791	4005	3936	4049	4193	4101	4124	4102	3966	4044	4056	4070	4082	4027	4037
4155	4083	3891	4109	4063	4134	3979	3957	4056	3836	3715	3862	3810	3838	3899	3741	3732	3932	3919	3778	3858	3981	3840	3830	3875	3747	3720	3835	3679	3806	3876	3853	3736	3887	3926	3984	3904	4125	4063	4136	4181	4313	4009	3985	3937	4160	4237	4206	4035	3899
4181	3850	3987	4091	4045	4054	4122	3950	4054	3907	3883	3847	3926	4015	3802	3761	3837	3772	3882	3738	3886	3815	3846	3785	3720	3737	3937	3625	3630	3727	3919	3871	3871	3854	3967	3994	4059	4010	3992	4184	4259	4166	3978	3934	3961	4292	4177	4183	4200	4058
3973	3837	3810	3937	3958	3940	3837	4003	3953	3954	3793	3792	3837	3731	3730	3684	3604	3720	3777	3642	3665	3634	3766	3718	3606	3733	3486	3682	3701	3779	3932	3888	3899	3918	4107	4037	3982	3909	3924	4114	4134	4129	4000	3942	4038	4249	4147	4157	4107	4172
3795	3564	3681	3728	3816	3790	3798	3761	3871	3758	3630	3775	3776	3674	3628	3602	3570	3682	3606	3575	3462	3572	3618	3679	3613	3717	3639	3623	3670	3831	3870	3881	3968	3960	4074	4172	3952	3697	3809	4023	4064	3929	4075	4150	4126	4184	4063	4101	4250	4269
3669	3697	3529	3608	3649	3646	3622	3768	3654	3652	3625	3719	3707	3772	3580	3623	3598	3504	3458	3580	3625	3634	3559	3657	3597	3790	3692	3649	3706	3754	3858	3883	3866	3937	3882	3974	4018	3846	3861	3909	3991	3892	3939	4210	4187	4077	3911	4093	4163	4126
3694	3681	3658	3749	3867	3726	3637	3633	3747	3622	3683	3699	3724	3684	3648	3654	3717	3585	3666	3615	3634	3726	3628	3586	3685	3788	3730	3742	3662	3774	3717	3863	3948	3885	3828	3824	3727	3809	3893	3837	3875	3859	4036	4110	4141	3989	3986	3965	4075	4104
3761	3730	3643	3799	3774	3751	3859	3748	3701	3840	3864	3878	3959	3758	3871	3836	3801	3779	3691	3676	3849	3744	3685	3740	3803	3712	3685	3779	3674	3711	3677	3689	3697	3826	3767	3659	3796	3863	4034	3808	3857	3897	3988	4072	3985	3882	4013	4019	4134	4019
3927	3777	3825	3906	3881	3905	3892	3836	3843	3999	4030	4032	3854	3982	3903	3949	3880	3925	3766	3793	3822	3797	3649	3702	3761	3733	3676	3719	3612	3722	3685	3715	3558	3714	3675	3892	3737	3852	3867	3944	3902	3768	4045	4016	3968	3924	3943	3976	4162	3953
3780	3801	3716	3775	3754	3798	3896	3885	3873	4007	4012	4077	3827	4012	3936	3838	3837	3952	3840	3660	3704	3744	3627	3612	3759	3665	3474	3579	3518	3532	3621	3572	3629	3810	3831	3783	3876	3896	3753	3825	3796	3944	3970	3824	3851	3873	4057	4048	4025	3782
3715	3564	3584	3673	3683	3736	3638	3739	3794	3926	3916	3957	4021	3887	3923	3921	3919	3831	3775	3760	3765	3711	3647	3768	3661	3592	3566	3609	3573	3529	3670	3620	3698	3834	3858	3698	3780	3776	3713	3757	3758	3905	3852	3837	3939	4094	4099	4106	3897	3667
3622	3532	3557	3626	3546	3556	3590	3588	3703	3726	3797	3871	3679	3747	3752	3779	3893	3712	3703	3635	3628	3723	3701	3741	3744	3771	3482	3582	3676	3570	3488	3663	3762	3702	3775	3796	3750	3787	3604	3648	3709	3832	3828	3756	3723	3933	3976	4059	3867	3849
3696	3599	3566	3522	3440	3436	3517	3558	3539	3585	3663	3740	3734	3728	3670	3801	3863	3713	3721	3634	3799	3593	3696	3733	3963	3673	3782	3603	3699	3694	3627	3630	3731	3733	3723	3644	3742	3620	3614	3618	3782	3923	3825	3885	3745	3812	3936	3883	3818	3668
3856	3671	3638	3585	3531	3476	3459	3469	3436	3524	3673	3739	3756	3702	3753	3802	3829	3864	3708	3843	3837	3778	3870	3866	3967	3879	3877	3802	3838	3710	3657	3538	3648	3809	3699	3619	3703	3785	3770	3620	3795	3801	3936	3837	3738	3909	3934	3780	3808	3757
3852	3880	3749	3683	3603	3468	3442	3503	3507	3652	3669	3770	3740	3721	3863	3980	3918	3921	3866	3964	3959	3857	3908	3879	3899	3859	3766	3884	3896	3588	3559	3591	3623	3653	3780	3757	3752	3726	3835	3765	3807	3940	3748	3776	3715	3864	3924	3691	3569	3684
4075	3946	3830	3788	3821	3802	3746	3852	3673	3576	3763	3605	3552	3737	3924	3813	4066	4094	4049	4089	4071	3803	3923	4074	3898	3838	3838	3743	3745	3795	3654	3691	3685	3673	3774	3766	3877	3763	3806	3786	3940	3896	3785	3707	3773	3890	3886	3848	3667	3719
3945	3993	3875	3827	3836	3765	3798	3780	3627	3638	3781	3642	3632	3704	3693	3827	3821	3871	3791	3870	3871	3810	3883	3936	3870	3798	3804	3842	3794	3719	3806	3766	3849	3775	3872	3970	3917	3822	3747	3853	3940	3873	3800	3744	3949	4003	3990	3611	3743	3774
3858	3891	3818	3793	3761	3779	3610	3599	3574	3624	3629	3530	3677	3588	3704	3685	3673	3703	3792	3724	3712	3721	3836	3878	3857	3747	3909	3867	3845	3781	3924	3961	3869	3744	3922	3778	3963	3734	3732	3802	3902	3952	3923	3880	4071	3995	3893	3714	3553	3790
3834	3761	3726	3842	3822	3629	3536	3403	3539	3438	3507	3504	3607	3594	3650	3530	3626	3553	3878	3786	3573	3595	3722	3966	3871	3851	3849	3962	3976	3771	3925	3782	3894	3773	3858	4035	4035	3852	3866	3930	3948	4002	3933	3958	4121	4169	3903	3646	3816	3834
3821	3713	3676	3645	3716	3657	3524	3425	3435	3552	3698	3600	3584	3675	3659	3629	3523	3758	3884	3720	3690	3853	3829	3929	3887	4003	4054	3951	3741	3906	3750	3780	3843	3736	3884	4008	4001	3819	3938	4140	4000	4071	3854	3857	3986	4192	3844	3616	3680	4153
3912	3815	3724	3807	3704	3769	3650	3503	3659	3700	3798	3854	3687	3596	3720	3728	3680	3850	3745	3797	3774	3753	3871	3896	3951	3952	3848	3886	3725	3808	3831	3903	3711	3750	3947	4060	4021	3905	4029	4177	4158	3921	3765	3834	4106	4051	3733	3634	3951	4115
3840	3918	3748	3907	3909	3830	3894	3917	3689	3867	3852	3809	3789	3725	3843	3736	3762	3753	3731	3579	3693	3779	3739	3693	3680	3833	3777	3686	3674	3777	3737	3785	3928	3862	4097	4082	4037	3845	4058	4279	4198	3796	3761	3965	4156	3910	3810	3816	3866	4183
3836	3581	3729	3729	3826	3878	3888	4024	3984	3786	3858	3796	3785	3743	3884	3741	3782	3769	3752	3577	3633	3613	3679	3791	3720	3864	3879	3796	3591	3825	3692	3761	3816	3920	4056	3938	3839	3729	3957	4161	4078	3713	3744	3906	4225	3773	3822	3822	4074	4205
3773	3671	3682	3771	3819	3680	3772	3862	3905	3858	3665	3845	3883	3914	3969	3711	3820	3805	3560	3701	3659	3783	3616	3572	3823	3705	3899	3728	3659	3835	3722	3829	3695	3826	3869	3850	3931	3781	3952	4048	3996	3704	3847	4093	4060	3885	3673	3894	4066	4175
3662	3652	3586	3664	3788	3569	3712	3733	3796	3732	3689	3767	3778	3808	3788	3760	3725	3839	3724	3685	3862	3720	3736	3728	3672	3809	3909	3710	3668	3723	3791	3839	3690	3633	3925	3861	3731	3813	3963	4177	3936	3712	3879	4125	3867	3653	3620	3725	4023	3951
3832	3662	3728	3665	3785	3665	3703	3705	3823	3755	3694	3682	3796	3820	3759	3751	3973	3833	3707	3875	3901	3743	3810	3819	3761	3845	3770	3712	3510	3733	3619	3599	3570	3650	3897	3880	3614	3797	4003	4106	3823	3706	3935	4002	4038	3581	3419	3814	4192	3900
3869	3677	3570	3741	3829	3722	3730	3813	3802	3736	3912	3873	3805	3882	3785	3954	3991	3878	3902	3796	3884	3794	3843	3794	3882	3940	3824	3729	3550	3648	3731	3578	3510	3742	3814	3752	3772	3810	3983	3934	3744	3687	3820	4056	3836	3488	3493	3851	3944	3690
3831	3664	3741	3784	3620	3659	3706	3761	3775	3764	3777	3846	3925	3824	3902	3973	3944	3853	3842	3750	3866	3815	3585	3580	3720	3821	3673	3698	3694	3777	3722	3706	3572	3886	3934	3732	3626	3664	3929	3772	3665	3698	3876	3956	3778	3421	3564	3818	3974	3691
3793	3709	3605	3689	3542	3691	3717	3627	3713	3708	3825	3754	3857	3773	3876	3816	3792	3786	3805	3735	3962	3713	3654	3801	3796	3851	3731	3695	3686	3959	3813	3757	3680	3838	3992	3829	3662	3878	3970	3922	3556	3732	3913	4054	3802	3534	3770	3924	3884	3484
3889	3711	3785	3751	3477	3560	3627	3623	3682	3629	3596	3748	3806	3796	3836	3857	3838	3799	3658	3735	3735	3758	3659	3721	3833	3861	3735	3691	3766	3946	3868	3803	3858	3869	4039	3878	3717	3850	3915	3794	3539	3754	4111	3983	3679	3478	3869	3988	3871	3397
3810	3828	3717	3739	3748	3636	3623	3647	3736	3637	3643	3676	3837	3713	3748	3726	3878	3834	3778	3753	3817	3824	3727	3710	3832	3868	3782	3747	3785	3904	3842	3621	3730	3942	3982	3861	3864	3924	3982	3700	3713	3899	4081	4025	3654	3581	3799	4049	3745	3534
3884	3877	3834	3812	3772	3709	3713	3715	3900	3753	3749	3699	3821	3846	3830	3813	3864	3668	3720	3764	3831	3836	3678	3789	3923	3875	3800	3907	3785	3814	3792	3724	3759	4062	3996	3878	3923	4077	4017	3805	3728	3955	4228	3831	3687	3597	4035	4089	3841	3585
3891	3815	3828	3871	3877	3705	3678	3618	3858	3744	3800	3705	3852	3723	3853	3729	3765	3806	3695	3643	3735	3669	3607	3690	3826	3752	3715	3779	3777	3749	3759	3822	3702	4083	3991	3870	4062	4237	4140	3881	3767	3890	4032	3992	3642	3689	3991	4008	3830	3606
3666	3703	3652	3799	3753	3641	3725	3694	3786	3750	3757	3882	3880	3794	3715	3846	3789	3709	3598	3700	3774	3707	3645	3662	3640	3766	3706	3788	3836	3893	3734	3714	3884	4118	3935	3816	3901	4028	4058	3780	3647	4031	4192	3905	3550	3666	3987	4065	3760	3653
3765	3738	3678	3666	3671	3683	3627	3783	3667	3576	3739	3789	3685	3812	3659	3698	3723	3564	3577	3669	3710	3683	3549	3798	3744	3836	3661	3711	3765	3863	3649	3770	3888	4010	3804	3864	3905	4031	3882	3992	3755	4193	4129	3865	3473	3714	4075	3966	3736	3741
3864	3816	3759	3808	3698	3686	3742	3737	3806	3590	3818	3992	3871	3826	3688	3711	3877	3691	3667	3644	3536	3601	3595	3614	3822	3682	3681	3693	3703	3653	3586	3637	3764	3993	3856	3905	3841	3932	3983	3835	3737	4070	4105	3835	3687	3744	4002	4021	3803	3800
3867	3804	3889	3850	3707	3796	3933	3747	3896	3765	3864	3909	3929	3842	3821	3866	3766	3726	3671	3636	3574	3633	3714	3627	3833	3700	3551	3724	3664	3650	3630	3643	3836	3910	3755	3744	3837	4074	3946	3728	3826	4039	4077	3760	3628	3737	4106	4048	3818	3815
3785	3838	3883	3861	3721	3692	3607	3715	3731	3789	3657	3935	3829	3877	3725	4005	3748	3821	3661	3736	3561	3709	3589	3672	3729	3737	3614	3614	3631	3777	3611	3685	3749	3981	3845	3675	3831	4053	3925	3644	3683	4034	3964	3772	3670	4036	3989	3880	3879	3760
3687	3803	3789	3778	3771	3713	3691	3646	3651	3706	3771	3686	3857	3642	3739	3654	3591	3742	3585	3617	3636	3611	3652	3707	3709	3778	3690	3819	3785	3892	3733	3776	3935	4010	3806	3765	3935	4029	3868	3813	3754	4049	4053	3765	3753	3863	4000	4010	3752	3758
3729	3772	3807	3792	3746	3666	3567	3595	3635	3759	3778	3739	3664	3689	3598	3675	3709	3567	3590	3557	3617	3677	3667	3820	3673	3578	3655	3813	3802	3752	3712	3741	3902	3897	3735	3731	3874	4117	3921	3764	3794	4110	4073	3715	3639	3943	3948	4076	3785	3820
3802	3732	3793	3961	3725	3762	3831	3741	3741	3820	3815	3737	3799	3682	3610	3585	3653	3620	3697	3570	3712	3627	3656	3642	3686	3696	3770	3644	3750	3780	3563	3755	3841	3913	3820	3761	3847	3966	3996	3709	3877	3786	3997	3856	3626	3907	4113	4020	3719	3984
3768	3829	3808	3865	3877	3766	3813	3581	3638	3735	3731	3792	3667	3567	3584	3615	3622	3584	3672	3595	3631	3652	3579	3698	3797	3674	3761	3806	3829	3700	3839	3774	3855	3875	3821	3826	3767	4079	3864	3798	3737	3956	3987	3859	3716	3917	4115	4026	3791	3834
3802	3814	3632	3764	3753	3671	3606	3645	3587	3677	3652	3779	3813	3673	3714	3569	3508	3410	3542	3630	3611	3609	3642	3622	3757	3808	3638	3735	3867	3757	3722	3931	3924	3776	3920	3808	3807	3869	3845	3723	3766	4013	4114	3869	3846	4041	4138	4005	3877	3824
3821	3702	3706	3765	3701	3630	3799	3559	3517	3746	3664	3670	3704	3637	3565	3566	3550	3447	3551	3494	3600	3642	3541	3620	3824	3580	3741	3817	3868	3739	3907	3917	3911	3833	3766	3829	3851	3828	3778	3619	3796	3919	3950	3850	3807	4074	4141	4184	3924	3855
3923	3848	3688	3728	3694	3683	3741	3790	3626	3666	3729	3677	3655	3536	3503	3583	3588	3552	3426	3493	3586	3489	3603	3707	3638	3692	3702	3642	3672	3749	3630	3726	3863	3884	3861	3907	3884	3930	3828	3795	3828	4029	4010	3972	3824	4045	4198	4068	3982	3913
3789	3754	3754	3640	3573	3572	3612	3651	3577	3737	3602	3639	3605	3499	3551	3672	3554	3527	3501	3470	3515	3560	3523	3667	3628	3870	3510	3712	3684	3770	3708	3716	3916	3990	3796	3889	3814	3800	3865	3730	3837	3969	4164	3885	3945	4079	4134	4227	4019	3903
3887	3772	3612	3704	3659	3510	3555	3714	3571	3663	3662	3483	3573	3597	3568	3617	3617	3529	3527	3576	3523	3582	3682	3643	3604	3640	3625	3667	3672	3668	3726	3830	3827	3900	3812	3903	3985	3996	3902	3789	3786	3991	4073	4017	3924	4107	4197	4207	4075	3997
3744	3713	3542	3701	3562	3496	3579	3555	3596	3572	3599	3579	3561	3579	3569	3478	3474	3525	3505	3609	3485	3554	3555	3645	3676	3788	3679	3736	3673	3726	3825	3724	3803	3757	3813	3742	3908	3951	3826	3737	3746	4005	3972	4039	3983	3875	4187	4255	4001	3859
3626	3664	3699	3449	3603	3566	3453	3532	3575	3508	3551	3454	3523	3571	3588	3498	3571	3514	3598	3613	3527	3581	3586	3703	3699	3693	3714	3754	3766	3776	3790	3719	3890	3904	3632	3803	3873	4036	3933	3793	3879	4028	4048	3879	3926	4023	4002	3933	3948	3925
3692	3590	3491	3458	3484	3438	3474	3523	3495	3674	3427	3506	3400	3521	3567	3501	3342	3573	3485	3762	3654	3648	3693	3516	3710	3610	3711	3726	3695	3646	3667	3939	3825	3706	3711	3803	4035	3822	3865	3860	3799	3892	4123	3978	3902	3940	4210	3998	4037	4008
3611	3600	3477	3553	3515	3534	3599	3401	3519	3525	3420	3354	3490	3420	3501	3374	3375	3531	3412	3561	3543	3586	3519	3765	3678	3616	3701	3736	3763	3605	3788	3820	3841	3816	3818	3817	3826	3899	3921	3774	3670	4011	4040	4024	4013	4037	4177	4212	4019	3967
3777	3695	3482	3528	3439	3532	3504	3510	3422	3516	3467	3475	3398	3369	3415	3400	3325	3448	3415	3467	3485	3504	3638	3672	3763	3558	3671	3696	3796	3731	3750	3658	3867	3793	3907	3719	3901	3973	3855	3870	3856	4043	4099	3960	3881	4125	4179	4118	4077	4001
3620	3486	3405	3567	3485	3541	3554	3506	3466	3664	3684	3473	3470	3477	3416	3511	3382	3488	3352	3480	3523	3618	3586	3683	3453	3502	3596	3615	3680	3669	3759	3668	3815	3807	3829	3881	3992	3883	3824	3893	3962	4091	4015	3998	4042	4068	4042	4139	3979	4033
3613	3558	3407	3492	3557	3488	3521	3486	3543	3544	3604	3550	3418	3610	3560	3577	3357	3468	3574	3406	3385	3530	3501	3375	3668	3486	3422	3635	3631	3617	3661	3724	3768	3816	3872	3823	3848	3902	3765	3865	3920	4012	4040	3935	4096	4115	4253	4049	3967	3962
3488	3362	3372	3352	3389	3378	3376	3473	3389	3633	3531	3500	3513	3524	3523	3613	3545	3540	3529	3570	3687	3409	3515	3522	3521	3531	3587	3534	3679	3692	3629	3670	3743	3883	3772	3841	3845	3890	3787	3874	3896	3970	4001	3878	4054	4133	4172	4030	3870	3986
3440	3377	3341	3401	3404	3414	3382	3465	3456	3427	3521	3397	3500	3536	3449	3544	3543	3540	3584	3563	3689	3537	3495	3499	3497	3660	3504	3561	3546	3667	3526	3641	3818	3825	3799	3807	3946	3920	3798	3959	3911	4088	4076	3948	3889	4041	4244	4032	3824	3930
3503	3377	3374	3418	3363	3417	3516	3499	3354	3367	3452	3555	3580	3526	3567	3592	3664	3707	3469	3574	3694	3617	3562	3511	3604	3533	3525	3465	3652	3410	3525	3610	3664	3676	3619	3715	3884	3943	3788	3795	4042	4102	4120	3889	3897	3900	4150	4047	4015	4047
3446	3317	3428	3439	3252	3492	3420	3437	3446	3313	3552	3534	3521	3489	3521	3669	3658	3740	3637	3581	3745	3550	3447	3472	3617	3595	3594	3605	3657	3534	3546	3534	3767	3653	3712	3720	3846	3951	3805	3797	3828	3857	3958	3958	3822	3829	4094	4028	4003	3986
3454	3341	3341	3240	3352	3405	3393	3318	3343	3342	3403	3482	3469	3603	3524	3615	3653	3638	3604	3592	3753	3551	3588	3574	3637	3540	3665	3555	3515	3704	3467	3529	3654	3864	3657	3662	3707	4034	3806	3750	3754	3897	3966	3823	3749	3905	3893	4005	3972	3961
3410	3486	3394	3404	3502	3247	3341	3352	3319	3298	3364	3355	3390	3465	3572	3485	3494	3549	3583	3704	3640	3602	3589	3547	3556	3519	3523	3617	3554	3523	3512	3567	3777	3852	3761	3743	3756	3865	3850	3729	3897	3847	3912	3886	3764	3728	3852	3957	4006	3888
3430	3394	3415	3652	3409	3399	3385	3465	3489	3512	3342	3245	3393	3481	3482	3469	3570	3447	3528	3556	3640	3571	3489	3592	3503	3522	3482	3485	3595	3645	3544	3525	3707	3678	3893	3628	3640	3894	3989	3922	3861	3958	3915	3927	3830	3758	3837	3964	3990	3858
3381	3467	3425	3575	3508	3456	3438	3611	3461	3507	3346	3412	3494	3520	3439	3438	3473	3494	3442	3463	3564	3484	3540	3443	3495	3341	3351	3473	3545	3699	3663	3575	3647	3804	3803	3666	3716	3884	3973	3923	3834	3866	3938	3915	3807	3823	3825	3957	4053	3944
3363	3425	3489	3718	3506	3594	3472	3624	3544	3535	3437	3418	3424	3525	3598	3655	3478	3635	3536	3479	3436	3509	3453	3491	3417	3492	3460	3422	3546	3799	3746	3603	3638	3668	3885	3710	3774	3830	3909	3889	3944	3768	3891	3832	3910	3762	3940	3991	4141	3851
3435	3381	3403	3435	3379	3542	3468	3524	3501	3668	3467	3460	3452	3442	3533	3550	3527	3670	3499	3469	3391	3390	3393	3479	3387	3351	3414	3388	3380	3615	3624	3540	3610	3771	4010	3864	3757	3684	3875	3781	3772	3892	3725	3803	3827	3890	3913	4048	4038	4123
3399	3429	3389	3493	3604	3578	3490	3605	3625	3582	3467	3568	3502	3589	3537	3565	3637	3548	3536	3376	3520	3482	3427	3475	3404	3410	3387	3308	3388	3549	3485	3616	3576	3677	3792	3806	3660	3691	3794	3798	3657	3693	3849	3949	3826	3762	3656	3986	4026	3938
3447	3645	3618	3589	3548	3419	3551	3533	3631	3620	3463	3599	3617	3628	3477	3580	3708	3596	3548	3571	3450	3594	3496	3311	3447	3386	3419	3435	3419	3495	3596	3551	3405	3585	3728	3780	3752	3642	3601	3701	3698	3560	3654	3843	3763	3746	3742	3901	4033	3950
3475	3478	3471	3641	3609	3601	3411	3513	3556	3543	3446	3378	3587	3523	3513	3551	3618	3457	3611	3439	3469	3532	3452	3466	3503	3523	3590	3410	3489	3591	3618	3533	3565	3567	3716	3766	3693	3669	3617	3675	3511	3524	3704	3849	3791	3790	3634	3754	4042	4159
3583	3525	3510	3626	3583	3505	3390	3414	3486	3526	3540	3386	3421	3553	3650	3596	3589	3512	3646	3440	3522	3485	3535	3436	3614	3523	3577	3614	3483	3534	3671	3548	3677	3595	3709	3749	3681	3588	3559	3629	3535	3617	3735	3867	3975	3835	3736	3835	3947	4044
3570	3557	3473	3643	3541	3487	3391	3433	3487	3465	3505	3256	3434	3538	3570	3654	3677	3646	3560	3526	3496	3531	3516	3494	3524	3480	3621	3615	3494	3519	3621	3586	3654	3546	3756	3662	3755	3596	3549	3658	3589	3649	3724	3777	3909	4039	3922	3629	3730	3966
3622	3471	3488	3492	3537	3614	3424	3467	3388	3329	3432	3400	3333	3469	3470	3571	3581	3513	3557	3342	3508	3396	3538	3557	3524	3530	3586	3500	3511	3466	3586	3590	3620	3525	3719	3755	3616	3653	3587	3748	3657	3715	3580	3739	3915	3843	3914	3712	3689	3962
3564	3582	3488	3678	3608	3481	3449	3433	3543	3453	3428	3399	3426	3471	3476	3530	3387	3630	3391	3432	3481	3549	3416	3619	3528	3615	3592	3546	3550	3590	3595	3631	3570	3634	3611	3717	3707	3677	3628	3714	3654	3855	3695	3661	3905	4030	4004	3787	3759	3819
3573	3637	3459	3575	3640	3613	3642	3517	3500	3550	3501	3597	3443	3451	3594	3532	3465	3409	3421	3576	3340	3507	3393	3559	3502	3461	3476	3631	3568	3487	3613	3538	3675	3478	3540	3644	3682	3626	3495	3711	3714	3697	3646	3753	3973	4041	4034	3787	3748	3966
3567	3393	3550	3505	3405	3504	3604	3549	3584	3518	3610	3456	3599	3695	3549	3555	3540	3491	3473	3412	3469	3477	3467	3357	3461	3459	3515	3495	3366	3429	3521	3637	3600	3556	3532	3668	3744	3683	3558	3583	3627	3722	3750	3686	3793	3990	4052	3845	3783	3817
3447	3402	3417	3426	3460	3338	3467	3460	3505	3616	3453	3662	3665	3642	3608	3627	3483	3562	3599	3499	3526	3570	3512	3630	3506	3506	3534	3409	3522	3428	3494	3580	3467	3434	3432	3622	3619	3639	3602	3594	3600	3764	3833	3789	3776	3834	3930	3772	3578	3664
3543	3402	3245	3329	3242	3252	3249	3503	3437	3518	3424	3598	3615	3666	3653	3686	3536	3456	3704	3643	3651	3517	3656	3658	3676	3550	3494	3497	3354	3484	3416	3434	3647	3501	3413	3551	3577	3713	3536	3549	3575	3728	3724	3744	3679	3761	3805	3671	3637	3760
3499	3326	3307	3341	3276	3267	3431	3366	3409	3376	3450	3646	3590	3663	3531	3595	3539	3631	3465	3641	3561	3683	3693	3611	3555	3458	3361	3408	3464	3397	3459	3520	3442	3508	3375	3497	3417	3589	3614	3555	3579	3683	3816	3861	3705	3798	3749	3845	3677	3649
3655	3369	3351	3464	3313	3365	3393	3270	3414	3508	3440	3583	3432	3549	3657	3674	3531	3397	3487	3533	3609	3577	3711	3650	3688	3423	3512	3521	3454	3364	3482	3519	3503	3442	3511	3633	3754	3552	3722	3743	3618	3778	3664	3774	3667	3616	3816	3663	3690	3686
3637	3387	3397	3468	3465	3426	3410	3348	3458	3557	3677	3556	3519	3471	3578	3638	3453	3482	3419	3530	3439	3623	3634	3471	3708	3529	3557	3587	3662	3491	3510	3565	3541	3568	3550	3547	3657	3626	3647	3641	3755	3750	3808	3624	3669	3761	3631	3896	3707	3777
3691	3547	3435	3414	3449	3560	3319	3483	3541	3570	3693	3732	3567	3522	3569	3529	3503	3467	3362	3615	3463	3468	3474	3531	3543	3603	3644	3552	3576	3638	3522	3547	3573	3643	3601	3670	3684	3573	3721	3629	3711	3671	3660	3697	3681	3643	3708	3731	3720	3737
3624	3524	3439	3429	3503	3515	3610	3528	3597	3648	3709	3706	3766	3558	3499	3502	3499	3533	3418	3594	3496	3482	3381	3483	3494	3453	3434	3531	3491	3669	3527	3612	3650	3700	3646	3557	3578	3628	3649	3694	3677	3816	3664	3718	3734	3643	3729	3698	3686	3767
3575	3477	3435	3448	3583	3448	3522	3544	3479	3524	3682	3616	3671	3700	3643	3570	3517	3566	3522	3440	3586	3582	3458	3487	3424	3552	3362	3512	3611	3493	3553	3446	3557	3658	3642	3530	3519	3483	3521	3687	3730	3605	3628	3749	3686	3693	3637	3794	3783	3664
3474	3429	3353	3382	3456	3552	3673	3527	3542	3426	3381	3494	3626	3597	3487	3647	3530	3536	3535	3499	3546	3481	3561	3533	3463	3456	3500	3635	3543	3621	3473	3580	3519	3576	3647	3580	3626	3605	3587	3577	3644	3527	3463	3659	3731	3702	3788	3772	3770	3651
3477	3442	3420	3512	3509	3555	3502	3573	3653	3517	3468	3495	3461	3676	3527	3357	3431	3455	3489	3469	3397	3553	3485	3352	3434	3533	3495	3557	3555	3481	3447	3504	3513	3606	3607	3588	3538	3428	3675	3690	3489	3548	3374	3542	3554	3597	3911	3783	3809	3744
3683	3533	3416	3619	3652	3590	3705	3677	3740	3564	3518	3539	3490	3501	3545	3505	3439	3506	3410	3464	3439	3465	3397	3466	3334	3456	3664	3470	3564	3571	3557	3519	3475	3499	3562	3500	3500	3551	3462	3556	3440	3436	3498	3607	3569	3600	3642	3688	3793	3820
3615	3551	3502	3717	3625	3624	3727	3701	3670	3707	3622	3541	3426	3574	3576	3514	3514	3306	3446	3483	3400	3305	3419	3393	3569	3404	3647	3703	3680	3634	3650	3610	3494	3488	3532	3507	3512	3504	3566	3612	3571	3382	3503	3543	3594	3605	3572	3666	3878	3690
3704	3511	3387	3672	3775	3643	3691	3686	3722	3779	3634	3688	3510	3654	3692	3510	3480	3591	3558	3410	3408	3366	3365	3580	3527	3497	3614	3643	3690	3722	3583	3697	3557	3444	3600	3559	3480	3449	3382	3574	3649	3621	3554	3569	3643	3672	3605	3695	3586	3852
3501	3491	3435	3491	3514	3773	3666	3651	3581	3712	3638	3405	3555	3659	3664	3687	3544	3548	3518	3487	3541	3493	3514	3434	3489	3486	3513	3685	3686	3582	3660	3745	3646	3616	3526	3619	3564	3549	3490	3611	3627	3606	3625	3660	3694	3808	3553	3604	3628	3659
3397	3318	3467	3474	3526	3456	3510	3626	3481	3623	3574	3515	3429	3466	3647	3547	3439	3436	3596	3613	3584	3439	3587	3685	3698	3548	3630	3563	3547	3499	3539	3586	3505	3521	3623	3631	3602	3627	3488	3570	3511	3587	3709	3624	3726	3749	3680	3608	3537	3739
3597	3370	3242	3493	3612	3495	3430	3584	3368	3512	3444	3557	3491	3428	3562	3549	3546	3581	3432	3607	3522	3546	3454	3622	3574	3579	3611	3553	3601	3382	3461	3375	3411	3580	3586	3758	3695	3552	3532	3483	3565	3492	3570	3662	3568	3677	3758	3765	3522	3610
3598	3585	3329	3414	3508	3589	3605	3346	3432	3586	3481	3395	3430	3446	3474	3559	3485	3602	3515	3638	3584	3632	3619	3685	3632	3654	3458	3697	3486	3553	3414	3517	3433	3371	3523	3514	3553	3696	3611	3493	3541	3617	3638	3545	3539	3738	3721	3697	3427	3471
3766	3615	3690	3651	3475	3542	3636	3569	3379	3638	3654	3610	3609	3488	3351	3584	3490	3447	3582	3557	3524	3521	3650	3665	3784	3629	3719	3583	3562	3533	3456	3388	3361	3432	3467	3612	3616	3688	3533	3550	3512	3519	3575	3520	3556	3463	3611	3659	3552	3595
3749	3724	3653	3671	3543	3601	3703	3738	3646	3578	3748	3834	3598	3670	3610	3644	3701	3566	3624	3539	3570	3575	3568	3648	3706	3614	3628	3671	3626	3526	3557	3515	3531	3440	3405	3421	3496	3594	3508	3518	3619	3563	3714	3550	3563	3487	3691	3695	3492	3630
3825	3760	3644	3750	3649	3690	3625	3778	3653	3565	3613	3706	3786	3793	3607	3618	3574	3554	3619	3694	3493	3794	3612	3507	3628	3523	3564	3540	3650	3599	3515	3585	3463	3610	3547	3450	3571	3589	3677	3589	3447	3622	3700	3583	3514	3675	3476	3622	3715	3668
3746	3789	3562	3513	3682	3642	3640	3842	3579	3605	3589	3727	3893	3709	3663	3672	3498	3611	3559	3566	3471	3551	3499	3522	3522	3604	3492	3478	3585	3554	3603	3565	3486	3559	3482	3451	3514	3533	3601	3639	3554	3493	3535	3584	3637	3595	3623	3635	3671	3730
3415	3696	3677	3446	3347	3584	3680	3701	3589	3636	3632	3599	3632	3747	3580	3556	3718	3549	3571	3606	3613	3578	3578	3582	3520	3534	3416	3402	3347	3504	3534	3626	3679	3602	3601	3670	3553	3378	3565	3688	3498	3462	3493	3544	3767	3646	3642	3508	3699	3682
3309	3492	3714	3536	3436	3562	3667	3654	3562	3601	3570	3650	3707	3594	3521	3547	3743	3557	3702	3485	3622	3528	3656	3555	3499	3393	3609	3339	3379	3473	3392	3555	3538	3551	3806	3718	3507	3508	3469	3552	3556	3407	3489	3529	3611	3769	3625	3505	3665	3734
3267	3321	3554	3825	3504	3414	3594	3698	3578	3562	3457	3473	3453	3506	3489	3544	3480	3528	3544	3541	3599	3633	3669	3704	3628	3521	3564	3501	3425	3390	3476	3502	3436	3557	3597	3624	3622	3479	3484	3454	3368	3481	3622	3412	3479	3740	3629	3685	3527	3639
3481	3249	3483	3705	3654	3362	3498	3607	3741	3456	3529	3417	3430	3463	3414	3397	3387	3560	3544	3611	3454	3577	3534	3680	3565	3686	3669	3643	3495	3343	3509	3593	3318	3562	3495	3570	3573	3575	3501	3530	3484	3548	3555	3396	3532	3563	3708	3525	3504	3417
3722	3565	3425	3523	3666	3650	3412	3677	3792	3591	3441	3410	3414	3375	3500	3397	3293	3393	3481	3518	3486	3555	3638	3614	3586	3748	3617	3703	3635	3586	3497	3534	3326	3345	3463	3537	3563	3523	3607	3481	3478	3693	3495	3514	3451	3522	3575	3618	3603	3532
3864	3781	3406	3480	3714	3841	3636	3478	3762	3762	3570	3683	3472	3430	3548	3279	3465	3432	3432	3428	3567	3583	3485	3573	3460	3699	3629	3803	3724	3704	3571	3421	3235	3382	3388	3388	3572	3579	3631	3537	3553	3579	3551	3447	3423	3452	3632	3661	3547	3446
3674	3822	3681	3465	3677	3964	3645	3502	3723	3743	3635	3589	3652	3448	3515	3323	3394	3524	3603	3559	3563	3521	3454	3407	3528	3500	3651	3750	3753	3602	3625	3510	3433	3318	3367	3544	3434	3425	3533	3595	3484	3410	3582	3493	3451	3442	3652	3629	3667	3519
3538	3640	3765	3488	3408	3783	3862	3563	3625	3819	3615	3487	3817	3623	3599	3652	3573	3686	3626	3548	3494	3492	3450	3576	3451	3526	3604	3706	3647	3665	3659	3354	3489	3377	3654	3479	3363	3418	3567	3473	3476	3461	3535	3558	3548	3564	3437	3489	3607	3513
3204	3583	3563	3638	3484	3415	3633	3433	3311	3710	3752	3420	3707	3581	3743	3780	3588	3590	3630	3625	3562	3604	3458	3522	3459	3460	3395	3616	3590	3600	3486	3545	3452	3602	3543	3558	3482	3423	3562	3532	3551	3585	3513	3516	3498	3567	3427	3485	3515	3622
3201	3358	3604	3666	3442	3279	3589	3589	3281	3583	3730	3445	3635	3652	3708	3729	3613	3560	3710	3719	3551	3487	3476	3524	3572	3388	3403	3398	3367	3422	3607	3580	3557	3643	3499	3672	3647	3485	3458	3533	3585	3603	3591	3583	3521	3622	3553	3491	3634	3579
3165	3241	3451	3531	3215	3251	3594	3495	3207	3639	3643	3490	3511	3669	3590	3702	3688	3619	3581	3724	3587	3585	3516	3574	3488	3415	3373	3287	3424	3380	3350	3504	3569	3531	3669	3575	3622	3498	3382	3374	3481	3536	3528	3498	3552	3512	3465	3485	3447	3644
3117	3001	3361	3719	3387	3132	3371	3428	3236	3299	3613	3482	3369	3526	3302	3612	3560	3528	3549	3593	3640	3503	3572	3579	3528	3561	3429	3393	3338	3362	3372	3475	3560	3475	3498	3752	3611	3415	3456	3484	3464	3508	3506	3498	3486	3356	3505	3545	3501	3571
3195	3054	3307	3663	3547	3179	3338	3529	3242	3351	3642	3393	3251	3469	3281	3511	3384	3298	3480	3596	3615	3520	3682	3688	3716	3542	3579	3436	3464	3498	3523	3394	3503	3545	3514	3657	3477	3570	3470	3329	3350	3278	3513	3548	3515	3472	3502	3470	3447	3422
3353	3203	3271	3630	3739	3277	3333	3621	3290	3289	3561	3488	3312	3596	3341	3412	3323	3204	3403	3460	3708	3531	3593	3666	3651	3609	3577	3492	3530	3345	3435	3428	3379	3656	3409	3532	3648	3582	3537	3348	3465	3362	3341	3486	3587	3479	3561	3682	3443	3349
3445	3183	3426	3633	3578	3254	3437	3587	3272	3328	3681	3540	3393	3664	3276	3390	3267	3223	3408	3273	3489	3454	3499	3579	3656	3616	3661	3481	3593	3479	3347	3404	3578	3541	3388	3517	3492	3478	3509	3434	3258	3308	3383	3419	3491	3569	3493	3642	3451	3421
3597	3294	3371	3788	3722	3236	3488	3743	3311	3501	3644	3475	3363	3642	3367	3347	3281	3199	3403	3360	3425	3279	3602	3549	3542	3623	3657	3726	3595	3399	3489	3426	3449	3537	3532	3488	3538	3547	3451	3386	3439	3415	3463	3373	3338	3553	3526	3578	3532	3433
3589	3253	3546	3753	3712	3408	3656	3720	3403	3333	3663	3515	3275	3472	3336	3359	3336	3346	3455	3248	3365	3393	3421	3484	3568	3585	3632	3739	3585	3472	3449	3586	3515	3473	3491	3473	3470	3428	3625	3530	3545	3504	3461	3498	3494	3393	3686	3320	3586	3511
3415	3333	3494	3753	3629	3339	3660	3728	3466	3394	3763	3505	3372	3565	3399	3542	3479	3366	3276	3222	3375	3324	3379	3433	3496	3435	3568	3711	3674	3628	3477	3744	3598	3529	3466	3573	3483	3560	3548	3606	3754	3622	3612	3584	3539	3484	3562	3535	3557	3474
3416	3399	3655	3672	3370	3309	3697	3817	3299	3563	3660	3460	3519	3517	3441	3535	3527	3373	3414	3250	3412	3194	3380	3305	3489	3470	3690	3627	3542	3800	3779	3645	3572	3448	3517	3582	3455	3603	3491	3663	3669	3763	3558	3516	3543	3518	3590	3480	3499	3584
3440	3358	3648	3583	3236	3312	3784	3686	3374	3576	3591	3440	3581	3570	3549	3708	3519	3491	3461	3350	3327	3276	3354	3377	3449	3527	3582	3531	3659	3742	3732	3482	3532	3405	3614	3532	3482	3496	3558	3667	3587	3560	3596	3493	3493	3578	3560	3435	3310	3535
3254	3575	3554	3315	3203	3430	3732	3479	3316	3572	3762	3479	3702	3682	3582	3891	3676	3562	3502	3453	3546	3340	3508	3335	3429	3436	3500	3613	3672	3741	3603	3638	3613	3415	3481	3353	3532	3566	3505	3552	3601	3428	3607	3609	3457	3497	3447	3428	3416	3431
3568	3764	3485	3004	3114	3456	3514	3428	3243	3455	3495	3411	3513	3499	3641	3800	3586	3642	3531	3575	3404	3471	3408	3354	3296	3335	3412	3347	3497	3630	3619	3670	3637	3613	3448	3502	3414	3385	3462	3463	3516	3589	3504	3528	3356	3458	3482	3390	3249	3292
3608	3638	3217	2982	3167	3379	3370	3179	3215	3439	3365	3401	3596	3394	3539	3779	3653	3627	3349	3541	3578	3465	3260	3291	3358	3481	3194	3334	3488	3509	3577	3595	3587	3539	3592	3561	3416	3408	3309	3484	3372	3504	3442	3467	3439	3304	3322	3388	3299	3326
3617	3474	3196	3074	3356	3362	3254	3123	3237	3224	3313	3317	3406	3228	3566	3505	3520	3493	3368	3588	3496	3424	3370	3484	3283	3397	3276	3284	3346	3503	3627	3654	3698	3691	3614	3559	3467	3333	3409	3388	3309	3463	3555	3473	3584	3323	3271	3288	3410	3353
3418	3177	2983	3204	3257	3394	3240	3217	3146	3089	3160	3377	3257	3149	3458	3462	3559	3469	3419	3506	3570	3488	3514	3545	3499	3414	3405	3328	3487	3387	3482	3594	3675	3653	3622	3647	3454	3345	3296	3377	3352	3403	3484	3358	3436	3453	3399	3395	3385	3275
3093	2994	2952	3211	3302	3206	3084	3345	3308	3138	3276	3366	3088	3152	3429	3493	3509	3478	3520	3686	3588	3609	3689	3581	3560	3475	3469	3372	3315	3462	3470	3486	3596	3796	3699	3786	3481	3451	3414	3320	3475	3512	3570	3525	3589	3440	3443	3308	3287	3372
3270	3062	3004	3104	2991	3108	3145	3300	3195	3285	3487	3185	3134	3304	3274	3598	3589	3372	3706	3555	3748	3773	3736	3582	3712	3452	3541	3482	3333	3530	3489	3651	3661	3688	3808	3798	3759	3472	3400	3466	3452	3416	3495	3712	3649	3466	3602	3358	3450	3441
3232	3080	3050	3006	3042	3157	3203	3218	3154	3264	3386	3308	3217	3392	3159	3611	3567	3627	3578	3603	3717	3647	3654	3612	3646	3527	3397	3462	3286	3405	3509	3493	3669	3608	3731	3668	3512	3406	3405	3278	3468	3358	3487	3447	3425	3438	3433	3380	3357	3252
[truncated: 920 more columns]
