# Supplementary material for: Spatial Resolution and Refractive Index Contrast of Resonant Photonic Crystal Surfaces for Biosensing
Source: IEEE Photonics J. Author manuscript; Available in PMC 2015 Sep 7. (PMC4561521; doi:10.1109/JPHOT.2015.2435699)
Supplement: fig4_data [file NIHMS64775-supplement-fig4_data.gz › Volumes/graham/MacBook_backup/PhD_folder_2015_06_02/paper_improvements/IEEE_J_Photonics/final_files/data_files/fig4/4a_raw/I09.csv]

4520	3974	3871	3764	3602	3710	3745	3755	3830	4009	3979	3907	3999	3888	3954	3837	3854	3954	3833	3777	3672	3848	3976	3905	3923	4074	4051	3972	3864	3988	3929	3955	3817	4003	4041	4102	3980	3848	3910	3842	3835	3974	3948	3993	4142	4069	4035	3990	4087	3925
4363	4138	3910	3647	3636	3587	3693	3837	4130	4163	4162	4100	4009	3967	3728	3695	3759	3788	3662	3643	3657	3769	3768	3927	3888	4087	3997	3930	3759	3970	4051	4016	3835	3883	4001	4066	3836	3821	3833	4003	3991	3890	3916	4131	3935	3994	3878	3866	3955	3857
4169	3930	3719	3461	3525	3719	3776	3944	3942	4130	4009	3988	3987	3827	3863	3712	3684	3640	3589	3526	3580	3674	3709	3692	3826	3841	3942	3682	3709	3918	3917	3740	3898	3935	3898	3819	3888	3820	3966	3976	3913	4012	3937	4046	3943	3834	3787	3794	3857	3788
3971	3786	3812	3674	3616	3742	3872	3829	3812	4004	4102	3971	3658	3707	3612	3616	3620	3518	3580	3643	3658	3670	3653	3692	3769	3798	3918	3964	3739	3794	3784	3759	3794	4040	3830	3906	3755	3891	4112	3918	4014	4105	4011	4018	3875	3833	3724	3777	3824	3846
3813	3878	3857	3684	3734	3737	3736	3787	3905	3939	4099	3834	3862	3752	3703	3653	3582	3664	3711	3766	3765	3805	3963	3723	3788	3752	3850	3659	3927	3720	3767	3792	3899	3957	4034	3917	3932	3973	3989	3960	4095	4186	4111	3934	3724	3738	3814	3853	3827	3885
3683	3986	4031	3916	3922	3838	3712	3757	3968	4074	3964	3801	3768	3717	3712	3874	3614	3536	3830	3904	3885	3912	3795	3798	3733	3889	3833	3861	3837	3787	3821	3841	3941	3976	3890	3876	3895	3925	4026	4000	4295	4129	4171	3937	3986	3840	3999	3910	3943	3835
3835	4049	4218	4082	3985	3909	3737	3904	3945	4024	3824	3780	3818	3816	3733	3777	3750	3798	3918	3981	4027	4059	3943	4022	3763	3833	3812	3703	3780	3843	3895	3933	3982	3909	3855	3783	3980	4037	4027	4149	4139	4297	4179	4008	3982	4025	4024	4003	3978	3819
4040	4302	4183	4208	4027	4062	3864	3934	3926	3848	3778	3789	3854	3919	3804	3709	3803	3935	3975	4038	4172	4097	4084	4028	4034	3881	3838	3735	3906	3937	3995	3895	3901	3899	3776	3811	4018	4082	4206	4114	4187	4095	4201	4191	4084	4078	3966	3986	3930	3885
4159	4190	3980	3890	3833	4002	3794	3866	3761	3771	3690	3829	3950	3857	3758	3811	3834	3822	3968	4053	4042	4197	4226	4091	4006	3965	3888	3876	4034	4056	3934	3932	3874	3868	3807	4047	4169	4121	4053	4272	4181	4093	4119	4102	4115	4049	4083	4151	3845	3792
4112	4158	3716	3585	3746	3817	3836	3739	3819	3861	3856	3956	3795	3909	3797	3766	3882	3921	4026	3894	4147	4210	4078	4095	3912	3910	3948	4023	4049	4116	3877	3915	3874	3826	4025	4017	4085	4160	4180	4159	4261	4061	4099	4158	4156	4241	4255	4003	4087	3921
4123	3803	3632	3699	3673	3844	3769	3963	3978	4132	3948	4064	3865	3822	3764	3958	3923	3968	3881	4028	4009	4040	4107	4014	3991	4031	3938	4296	4246	4146	3912	3870	4014	4054	4012	4080	4114	4116	4137	4167	4099	4232	4289	4179	4122	4363	4069	4208	4143	4174
3865	3725	3568	3607	3880	3942	3869	4076	4162	4025	4005	3907	3764	3794	3739	3916	4009	3936	3946	3966	3877	4044	3896	4046	4026	4167	4272	4261	4189	3930	3922	3976	3964	4072	4019	4056	4179	4200	4250	4301	4138	4094	4299	4469	4326	4336	4155	4204	4184	4201
3873	3612	3572	3765	3957	3929	3986	4084	4179	3968	3891	4021	3816	3745	3931	3986	3962	4065	3974	3903	3896	3956	4014	3963	4158	4320	4376	4200	4155	4164	4022	4079	4085	4110	3940	4047	4162	4246	4220	4185	4360	4254	4245	4287	4384	4357	4295	4271	4223	4205
3939	3759	3747	3848	3884	4056	4122	4095	4122	4043	4033	3894	3949	3969	4093	4077	4063	4017	3842	4096	3961	3995	4162	4384	4290	4330	4351	4189	4064	4150	4266	4324	4256	4196	4268	4127	4210	4226	4263	4154	4353	4359	4399	4536	4419	4395	4230	4255	4218	4273
4186	3863	3869	4015	4162	4007	3968	4145	4168	4025	4030	4127	4166	4120	4107	4133	3985	3914	3966	3987	3880	4230	4219	4226	4271	4212	4161	4105	4137	4286	4376	4293	4181	4169	4184	4220	4210	4225	4116	4409	4441	4410	4484	4448	4443	4370	4361	4303	4191	4165
4238	4041	4085	4095	4014	4019	3891	4014	4088	4135	4214	4262	4356	4162	4123	4035	4005	3837	3869	3962	4154	4337	4397	4272	4307	4240	4033	4179	4053	4248	4193	4217	4266	4266	4378	4244	4235	4118	4123	4302	4376	4355	4561	4411	4346	4302	4484	4338	4403	4182
4370	4190	3888	4078	3951	3926	3779	3947	4130	4238	4179	4378	4385	4280	4095	4012	3897	3926	4219	4071	4207	4167	4193	4275	4094	4006	4086	4187	4185	4319	4031	4169	4204	4277	4355	4106	4122	4093	4088	4169	4357	4454	4170	4310	4194	4436	4449	4491	4383	4207
4307	4236	3994	3901	3876	3839	4004	4263	4288	4283	4381	4287	4284	4085	3996	4028	3896	4144	4165	4353	4190	4273	4149	4044	4121	4207	4088	4243	4293	4052	4016	4005	4165	4310	4204	4089	4305	4141	4224	4368	4334	4171	4142	4356	4159	4402	4315	4294	4342	4407
4161	4059	4021	4076	3949	4078	4249	4413	4383	4368	4227	4283	4121	3924	3904	4014	4049	4229	4278	4244	4102	4044	4044	4037	4313	4140	4284	4187	4065	4031	4001	4062	4112	4109	4044	4113	4186	4237	4271	4326	4332	4122	4336	4334	4354	4353	4451	4376	4549	4349
4035	3891	3955	4138	4271	4363	4546	4486	4248	4250	4158	4074	3980	3923	4182	4125	4216	4224	4201	4242	4163	4018	4041	4056	4123	4164	4185	4052	4021	3989	3901	3980	3963	3948	4030	4100	4131	4311	4196	4338	4125	4210	4359	4287	4377	4386	4652	4385	4670	4462
4017	3940	4178	4248	4388	4519	4526	4390	4417	4162	4281	4315	4108	4207	4392	4357	4207	4152	4194	4163	4077	4084	4017	4128	4059	4075	4109	3989	3975	3947	3887	4089	3872	4010	4076	4115	4191	4334	4142	4168	4318	4184	4161	4251	4123	4213	4438	4576	4681	4564
4071	4134	4214	4258	4499	4373	4473	4296	4255	4257	4337	4288	4165	4340	4526	4267	4217	4101	4191	3986	4130	4123	4132	3924	4194	4063	4169	4057	3984	4138	4020	4077	3926	3979	4052	4139	4208	4122	4158	4036	4141	4144	4272	4205	4199	4110	4209	4521	4555	4534
4122	4046	4135	4331	4436	4432	4517	4299	4222	4280	4300	4327	4355	4322	4448	4239	4075	4086	4082	4120	4090	4051	4121	4173	4088	3970	3997	4043	4095	3920	4029	4092	3930	3907	3982	4016	4017	4088	4154	4145	4284	4255	4297	4276	4341	4290	4310	4296	4297	4255
4080	4089	4078	4145	4319	4433	4403	4237	4282	4479	4606	4359	4337	4435	4350	4165	4039	4056	4093	4052	4201	4073	4125	4071	4134	4058	4211	4245	4007	3974	4098	4042	4104	3986	3897	3956	4098	4186	4130	4222	4267	4361	4374	4474	4328	4359	4300	4320	4253	4183
4094	3998	4051	4098	4212	4340	4351	4394	4486	4581	4554	4411	4491	4349	4214	4046	4118	4252	4143	4000	4020	4061	4141	4115	4239	4243	4258	4128	4124	3974	4072	4015	3965	4142	4022	4027	4100	3914	4054	4082	4117	4105	4155	4169	4293	4312	4435	4376	4400	4298
4050	3834	4007	4079	4168	4363	4252	4316	4448	4469	4460	4304	4408	4333	4282	4188	4087	4209	4132	4018	4117	4126	4234	4268	4277	4043	4145	4024	4075	4012	3994	4029	4121	3930	3988	3983	4044	3996	3814	4047	4137	4004	3997	3919	4064	4132	4270	4462	4544	4235
4023	4026	4014	4134	4239	4173	4322	4204	4349	4281	4255	4184	4190	4231	4211	4076	4119	4131	4006	3985	4126	4173	4257	4126	4292	4226	3850	3871	3969	3931	4120	4088	4022	3966	3965	4003	3749	3735	3795	3967	4133	4294	4156	4261	4193	4103	4133	4251	4440	4376
4045	4128	4337	4218	4198	4074	4125	4113	4227	4146	3991	4177	4278	4072	3993	3979	4120	4066	3963	3952	3977	4302	4211	4176	4239	4077	3891	3945	4019	3987	4039	4062	3970	3936	3938	3950	3681	3792	4119	4198	4314	4295	4345	4510	4673	4532	4100	4177	4239	4435
4381	4260	4430	4141	4123	4152	4202	4103	4188	4245	4067	4058	4296	4132	4037	4139	4163	4121	4157	4230	4120	4252	4301	4081	4221	3960	3817	3993	4076	4092	4071	3966	3968	3997	3925	3847	3739	3810	4144	4261	4053	3879	3716	4221	4683	4834	4443	4135	4222	4512
4535	4484	4353	4150	4122	4302	4245	4225	4270	4261	4121	4008	4077	4110	4107	4040	4115	4148	4270	4309	4285	4162	4123	4116	4186	4036	4025	4154	4142	4121	4017	3878	3866	3888	4083	3779	3757	3883	4124	3909	3498	3079	2712	3084	3874	4776	4577	4137	4032	4500
4492	4411	4390	4367	4503	4401	4314	4246	4234	4133	4124	4091	3876	4068	4138	4075	4203	4137	4122	4268	4057	3965	4008	4100	4164	4025	4089	4094	4172	3957	3901	3820	3902	4013	3947	3712	3774	3818	4080	4127	3193	2367	2024	2330	3268	4409	4660	4209	4067	4318
4401	4428	4292	4345	4442	4376	4386	4324	4294	4095	4061	4008	3885	3956	4221	4143	4196	4098	4264	4024	3836	3998	4006	4165	4090	4212	4137	4019	3999	3949	3940	3886	3923	4019	3968	3633	3596	3965	4311	4019	3226	2407	2044	2303	3243	4466	4782	4064	4052	4260
4420	4388	4276	4672	4446	4325	4270	4191	4160	4199	4288	4119	4007	4205	4304	4160	4099	4013	3948	3997	3884	3916	4031	4081	4025	4083	4278	4042	4072	3880	4017	3982	3926	3955	3989	3742	3715	3962	4310	4318	3612	3105	2826	3170	3899	4507	4465	3979	4031	4333
4274	4450	4494	4441	4339	4320	4239	4182	4228	4238	4345	4270	4217	4170	4085	4044	4004	3865	4014	4021	3916	4024	4126	4019	4137	4250	4176	4129	3974	4110	4034	4073	4027	4010	3977	3906	3864	3973	4061	4263	4145	3965	3864	4017	4216	4393	4194	3973	4278	4634
4278	4272	4313	4438	4320	4309	4375	4400	4305	4336	4445	4261	4226	4092	3983	3839	3802	3978	3990	3841	3933	4162	4058	3949	4044	4101	4118	4203	3899	3983	4059	4049	4081	4155	4168	4085	3972	3865	3963	3968	4204	4348	4210	4189	4122	3901	3823	3987	4571	4675
4464	4360	4265	4321	4176	4269	4313	4358	4283	4325	4292	4361	4076	4115	3947	3939	3925	3974	3922	3935	3905	4029	4041	3856	3913	4107	4005	3825	3905	3918	3982	4135	4142	4248	4084	4063	4100	3906	3743	3976	4131	4275	4016	3941	3866	3882	3977	4329	4669	4436
4592	4407	4316	4247	4462	4502	4348	4339	4306	4322	4232	4267	4003	3910	4068	3960	4131	4021	3986	3910	3965	3858	3935	3840	3854	3912	3894	3829	3944	4001	4188	4155	4160	3894	4101	4141	4202	4039	3857	3950	3983	4004	3815	3866	3797	3980	4284	4383	4552	4203
4436	4321	4448	4237	4457	4341	4166	4216	4138	4286	4126	3945	4006	4081	4079	4098	4095	4130	3901	3838	3884	3955	3933	3810	3899	3912	4015	3929	4027	4087	4205	4202	4174	4092	4136	4155	4240	4188	4233	4176	4159	4149	3952	3986	4121	4238	4199	4253	4315	4350
4529	4449	4446	4459	4463	4381	4303	4171	4075	4317	4199	4073	4161	4121	4198	4071	4168	4237	4168	4035	4159	4049	3879	3951	3892	3923	3872	4054	4086	4168	4176	4101	4178	4368	4169	4113	4229	4209	4167	4158	4267	4212	4009	4190	4064	4190	4158	4178	4214	4273
4447	4456	4483	4453	4469	4289	4404	4167	4193	4301	4156	4033	4229	4310	4131	4170	4179	4226	4166	4270	4152	4028	3916	3932	3884	4034	4171	4208	4138	4271	4153	4199	4090	4336	4410	4381	4114	4081	4018	4011	3985	4091	4113	4059	4024	4177	3917	4127	4104	4245
4473	4584	4588	4601	4570	4514	4244	4200	4384	4165	4192	4216	4382	4307	4366	4079	4291	4206	4085	4108	4081	4019	3901	3819	3929	4037	4089	4096	4252	4178	4209	4264	4180	4208	4478	4492	4228	4163	4035	4117	3929	4189	3975	3967	3904	3981	4133	4171	4120	4283
4555	4711	4576	4658	4589	4486	4141	4336	4083	4093	4111	4143	4254	4221	4137	4307	4232	4109	4128	4042	3994	3849	3780	3972	3981	3946	3990	4102	4090	4057	4163	4190	4165	4359	4322	4444	4365	4180	4216	4263	4073	4077	4169	4045	3914	4186	4134	4180	4036	3980
4627	4647	4662	4582	4493	4290	4217	4097	4012	4065	3998	4167	4198	4032	4163	4409	4295	4131	4144	4140	4182	4092	3878	4004	3995	3916	3918	3955	4154	4080	4109	4144	4199	4308	4181	4291	4261	4384	4299	4181	4155	4235	4251	4105	4182	4223	4168	4133	4160	4096
4468	4343	4365	4364	4293	4292	4031	4119	4154	4184	4074	4174	4278	4069	4360	4418	4209	3973	4207	4374	4368	3989	4084	4130	4065	4011	3956	4050	4118	4089	4234	4066	4143	4253	4312	4270	4284	4314	4187	4291	4203	4175	4204	4201	4185	4184	4178	4130	4182	4238
4196	4231	4245	4301	4336	4332	4215	4206	4337	4318	4321	4309	4265	4161	4321	4408	4192	4140	4324	4413	4328	4250	4141	4246	4050	4106	3994	3948	4161	4128	4102	3971	4114	4316	4375	4522	4413	4274	4198	4208	4181	3974	4205	4140	4310	4226	4256	4226	4049	4166
4107	4251	4171	4403	4401	4387	4395	4411	4533	4312	4190	4204	4134	4219	4201	4177	4233	4298	4319	4558	4475	4180	4035	4096	3928	3970	3967	3900	4123	4132	4102	4242	4192	4320	4357	4389	4578	4514	4513	4465	4412	4081	4114	4082	4236	4367	4166	4158	4265	4196
4200	4352	4394	4424	4319	4407	4359	4439	4395	4320	4258	4213	4082	4118	4196	4100	4087	4269	4352	4362	4271	4117	4097	4047	4113	4007	3795	3835	4107	3962	4169	4115	4337	4088	4173	4203	4342	4564	4659	4516	4289	4303	4174	4253	4376	4459	4247	4144	4185	4224
4319	4276	4342	4497	4389	4383	4372	4435	4315	4221	4222	4223	4111	4146	4088	4103	4049	4195	4332	4294	4120	4111	4149	4190	4091	4048	4034	3981	4025	4104	4068	4133	4186	4158	4130	4080	4368	4451	4590	4526	4273	4302	4314	4325	4433	4390	4273	4154	4113	4164
4179	4305	4256	4302	4374	4363	4203	4208	4187	4204	4236	4105	4201	4150	4160	4095	4277	4088	4254	4319	4113	4047	4256	4094	4065	4084	4039	4019	4086	4087	3913	4148	4229	4187	4116	4183	4227	4370	4526	4419	4271	4311	4426	4605	4479	4488	4339	4236	4172	4226
4226	4121	4098	4209	4351	4196	4078	4136	4214	4259	4118	4231	4161	4112	4162	4205	4118	4142	4346	4231	4260	4263	4220	4275	4363	4190	4159	4150	3980	4071	4064	4130	4109	4201	4138	4090	4229	4316	4301	4454	4340	4463	4445	4589	4527	4482	4189	4182	4119	4385
4096	4129	4148	4216	4177	4214	4181	4162	4202	4264	4234	4243	4249	4171	4341	4226	4077	4055	4171	4226	4234	4127	4323	4456	4360	4293	4143	4097	4088	4092	4272	4114	4202	4193	4223	4049	4114	4321	4346	4576	4374	4276	4327	4536	4532	4467	4303	4330	4260	4396
4187	4224	4365	4223	4327	4195	4135	4298	4252	4308	4379	4392	4392	4383	4409	4321	4087	3896	4116	4262	4164	4196	4380	4402	4384	4319	4221	4197	4114	4170	4181	4197	4341	4209	4229	4118	4131	4243	4501	4493	4348	4339	4356	4480	4390	4355	4204	4057	4167	4354
4218	4206	4211	4190	4236	4250	4186	4430	4367	4453	4298	4373	4315	4336	4314	4219	4144	4194	3989	4149	4054	4146	4272	4231	4317	4264	4218	4160	4219	4270	4272	4210	4380	4372	4225	4270	4278	4341	4541	4575	4379	4441	4532	4590	4434	4340	4200	4052	4146	4262
4269	4143	4215	4240	4139	4210	4225	4264	4249	4147	4284	4204	4237	4066	4144	4168	4050	4108	4037	4160	4107	4015	4157	4270	4259	4214	4181	4164	4165	4007	4210	4193	4075	4241	4346	4268	4192	4335	4583	4626	4578	4526	4543	4517	4611	4206	4251	4152	4189	4182
4272	4143	4260	4257	4210	4158	4034	4110	4074	4018	4205	4090	4060	4061	4110	4300	4148	4057	4217	4218	4030	3989	3935	4276	4375	4344	4196	4205	4134	4070	4119	4185	4012	4129	4068	4024	4106	4347	4457	4559	4304	4457	4560	4453	4558	4273	4319	4254	4186	4225
4235	4301	4233	4222	4248	4053	3944	4013	3981	4080	4192	4225	4130	4284	4474	4417	4269	4212	4288	4305	4004	3964	4212	4245	4486	4613	4349	4339	4342	4205	4219	4222	4203	4333	4143	4007	4216	4225	4173	4490	4214	4349	4390	4404	4381	4470	4205	4087	4129	4178
4374	4350	4237	4264	4098	4113	4158	4003	4108	4230	4153	4342	4209	4366	4550	4534	4608	4472	4304	4318	4249	4238	4255	4059	4509	4476	4410	4451	4383	4434	4265	4351	4530	4390	4321	4212	4245	4280	4383	4283	4239	4351	4356	4329	4390	4283	4170	4147	4090	4177
4330	4201	4146	4109	4275	4035	4066	4225	4214	4147	4206	4226	4224	4196	4406	4648	4615	4360	4288	4407	4466	4459	4320	4291	4346	4479	4381	4457	4526	4577	4364	4485	4471	4563	4358	4259	4388	4504	4410	4351	4343	4338	4303	4351	4247	4260	4124	4127	4128	4124
4381	4179	4295	4294	4281	4110	4101	4085	3859	4059	3968	4111	4047	4108	4217	4311	4443	4527	4438	4277	4287	4367	4366	4380	4326	4455	4422	4279	4241	4448	4212	4279	4487	4596	4406	4326	4317	4470	4504	4453	4376	4370	4257	4311	4241	4232	4226	4412	4206	4279
4354	4407	4397	4400	4549	4372	4071	4003	4069	4098	4117	4111	4227	4066	4153	4156	4179	4259	4323	4203	4254	4122	4277	4346	4161	4170	4281	4222	4350	4346	4344	4467	4548	4451	4373	4211	4268	4419	4309	4413	4432	4319	4351	4142	4170	4329	4249	4163	4232	4195
4499	4381	4403	4523	4464	4395	4092	4240	4358	4180	4456	4276	4218	4436	4347	4334	4244	4124	4321	4305	4195	4090	4168	4252	4339	4261	4212	4145	4258	4301	4441	4339	4349	4425	4319	4214	4363	4334	4415	4409	4201	4255	4271	4406	4363	4346	4195	4116	3838	4061
4508	4268	4484	4555	4565	4358	4177	4142	4514	4249	4212	4180	4047	4177	4720	4616	4601	4387	4540	4608	4457	4216	4394	4309	4217	4185	4075	4177	4278	4108	4177	4246	4249	4264	4114	4201	4252	4367	4383	4382	4280	4344	4336	4423	4333	4453	4242	4088	4028	4091
4366	4286	4328	4464	4592	4266	4110	4407	4332	4103	3837	3480	3621	3809	4399	4853	4626	4517	4619	4879	4780	4421	4314	4450	4357	4357	4315	4293	4149	4206	4154	4134	4118	4159	4163	4009	4098	4133	4164	4386	4334	4262	4453	4421	4432	4280	4209	4168	4179	4178
4394	4209	4326	4533	4486	4307	4223	4380	4140	3745	3525	3258	3187	3333	3964	4565	4534	4207	4317	4708	4730	4428	4389	4540	4418	4435	4312	4411	4245	4028	4198	4066	4226	4210	4230	4055	3967	4268	4116	4152	4042	4209	4240	4339	4141	4215	4220	4233	4118	4092
4394	4331	4457	4813	4652	4358	4421	4511	4471	3955	3546	3421	3401	3458	4042	4310	4283	3963	3964	4266	4373	4170	4226	4189	4288	4344	4289	4235	4245	4162	4183	4069	4254	4320	4347	4193	4175	4127	4226	4066	4138	4157	4179	4242	4048	4032	4218	4194	4150	3965
4513	4348	4528	4674	4664	4667	4618	4888	4695	4328	3906	3764	3732	3724	4323	4571	4310	3812	3848	4144	4093	4042	3905	3890	3994	4074	4096	3976	3834	3996	4102	3889	4002	4145	4151	4102	4234	4284	4425	4239	4283	4182	4277	4135	4212	4037	4181	4154	4204	4253
4535	4561	4561	4924	4756	4751	4814	4939	5203	4779	4626	4323	4199	4174	4504	4692	4303	3999	4044	4108	4163	3855	3627	3795	3681	3704	3661	3566	3570	3528	3709	3666	3682	3893	3982	4035	3929	4079	4194	4286	4274	4196	4157	4474	4286	4180	4205	4202	4279	4357
4705	4647	4786	4917	5109	4963	4700	4889	5156	5166	5006	4836	4674	4599	4694	4544	4154	4005	4045	4105	4006	3748	3666	3547	3484	3239	3250	3354	3177	3188	3074	3228	3388	3508	3615	3853	3733	3721	4116	4169	4238	4205	4044	4335	4274	4129	4284	4253	4372	4474
4802	4854	4772	5028	5124	4702	4751	4723	4816	4940	5025	4997	4806	4766	4775	4626	4286	3924	4077	3976	3805	3420	3500	3306	3193	3028	3007	2901	2816	2578	2569	2637	2827	3122	3384	3473	3553	3636	3913	4097	4224	4125	4265	4087	4249	4356	4257	4236	4305	4151
4965	4942	4882	4928	4923	4762	4694	4634	4730	4775	4813	4762	4472	4475	4698	4535	4347	4356	4393	4333	4157	3820	3592	3396	3201	3090	2850	2739	2630	2322	2315	2305	2342	2619	2998	3050	3249	3580	3752	4042	4099	4091	4211	4244	4273	4237	4244	4320	4299	4186
5134	5042	4944	4989	4996	4772	4695	4686	4805	4776	4737	4680	4425	4575	4635	4679	4475	4474	4474	4501	4443	4108	4072	3781	3446	3208	2923	2765	2595	2353	2327	2135	2162	2370	2647	2729	2998	3221	3436	3861	4120	4352	4499	4349	4375	4291	4279	4222	4220	4016
5006	4887	4664	4784	4695	4555	4684	4777	4911	4890	4935	4767	4499	4667	4696	4679	4532	4456	4542	4516	4581	4482	4275	4066	3818	3611	3182	3013	2775	2589	2405	2425	2483	2535	2625	2723	2857	3012	3235	3610	3840	4127	4257	4263	4324	4437	4547	4230	4227	4144
4746	4614	4612	4752	4468	4411	4533	4660	4692	5001	4957	4930	4697	4766	4836	4693	4534	4371	4472	4714	4737	4459	4341	4318	4016	3988	3832	3477	3465	3156	2959	2919	2885	2873	2845	2878	2919	3033	3042	3278	3592	3814	3778	4016	4301	4380	4299	4229	4361	4118
4594	4565	4484	4620	4505	4406	4427	4585	4582	4822	4924	4821	4711	4678	4818	4717	4538	4431	4722	4917	4948	4730	4590	4581	4555	4438	4298	4236	4204	3856	3645	3503	3493	3239	3288	3263	3237	3064	3091	3268	3303	3502	3401	3562	3977	4131	4091	4060	4240	4411
4499	4538	4633	4770	4460	4406	4503	4570	4602	4839	4791	4698	4628	4703	4769	4779	4765	4558	4748	4988	4941	5016	4915	5034	4996	4905	4880	4753	4664	4479	4223	4223	3763	3705	3584	3515	3464	3122	3137	3259	3211	3373	3112	3392	3575	3841	3593	3752	4126	4612
4466	4577	4727	4694	4738	4432	4726	4839	4622	4921	4799	4713	4679	4562	4852	4770	4701	4659	4641	4776	4680	4941	4928	4985	5185	5016	4949	5032	4942	4800	4620	4621	4338	4135	3992	3979	3674	3345	3249	3092	3142	3098	2851	3175	3379	3275	3145	3327	3865	4256
4537	4807	4827	4776	4574	4589	4706	4688	4770	4788	4765	4637	4512	4601	4614	4675	4553	4570	4659	4603	4480	4516	4574	4838	4793	4734	4975	4876	4787	4764	4610	4607	4529	4403	4356	4420	4164	3745	3656	3410	3151	3122	2811	3031	2975	2876	2797	3063	3722	4171
4713	4808	4792	4748	4463	4508	4606	4550	4547	4656	4560	4454	4528	4521	4655	4511	4466	4364	4477	4396	4369	4240	4169	4321	4532	4590	4602	4615	4609	4484	4510	4518	4435	4314	4474	4378	4314	4089	3772	3732	3608	3407	3025	2940	3001	2941	2691	3123	3673	4096
4817	4835	4919	4622	4552	4443	4601	4529	4567	4363	4352	4456	4397	4580	4487	4367	4245	4550	4466	4352	4228	4264	4148	4249	4260	4403	4354	4637	4497	4448	4352	4291	4166	4226	4073	4137	4185	4297	4005	3943	4062	3838	3531	3399	3346	3044	2986	3050	3537	4158
4795	4725	4753	4691	4470	4422	4399	4476	4529	4364	4321	4323	4251	4365	4320	4296	4239	4279	4393	4346	4316	4411	4287	4305	4271	4177	4245	4425	4339	4246	4181	4250	4185	4054	3928	4045	4128	4023	4029	4001	4218	4089	3869	3955	3800	3608	3210	3223	3462	3784
4769	4791	4621	4505	4231	4274	4260	4475	4403	4278	4225	4268	4221	4322	4288	4171	4134	4294	4256	4490	4235	4288	4393	4426	4317	4237	4295	4293	4350	4366	4183	4186	4340	4183	4069	4191	4339	4264	4061	4128	4128	4243	3989	4150	4193	4013	3408	3200	3369	3682
4832	4636	4534	4334	4295	4222	4274	4439	4150	4295	4183	4273	4254	4383	4406	4370	4317	4441	4647	4390	4387	4240	4462	4447	4399	4433	4313	4388	4270	4242	4198	4202	4303	4251	4066	4276	4403	4274	4164	4243	4145	4053	3887	3955	4145	4001	3700	3303	3376	3758
4715	4535	4415	4377	4166	4275	4125	4253	4243	4253	4148	4301	4531	4479	4469	4439	4539	4682	4790	4520	4416	4408	4577	4604	4524	4588	4696	4524	4392	4247	4087	4285	4011	4027	4015	4198	4274	4330	4317	4307	4270	4193	3987	4019	4073	4069	3923	3536	3686	3878
4713	4530	4256	4142	4277	4164	4213	4281	4170	4157	4359	4527	4477	4634	4495	4513	4802	4826	4755	4597	4531	4625	4670	4738	4783	4742	4778	4828	4637	4495	4300	4296	4261	4163	4161	4256	4147	4246	4122	4383	4247	4341	4278	4209	4282	4208	4119	3753	3779	4010
4674	4445	4192	4072	4074	4135	4213	4240	4400	4327	4477	4600	4687	4511	4622	4406	4839	4686	4767	4633	4768	4843	4777	4723	4707	4685	4718	5047	4699	4602	4607	4545	4496	4310	4239	4214	4289	4348	4294	4221	4271	4314	4316	4160	4241	4398	4355	4245	3918	4034
4619	4335	4071	4162	4195	4227	4260	4265	4216	4297	4528	4711	4667	4526	4505	4631	4864	4839	4833	4795	4885	4754	4692	4822	4629	4675	4682	5058	4955	4908	4786	4726	4676	4426	4421	4302	4386	4384	4396	4221	4223	4249	4118	4238	4373	4420	4421	4370	4131	4138
4364	4158	4227	4324	4471	4462	4466	4376	4289	4493	4614	4728	4615	4548	4786	5086	4966	5038	4909	4906	4818	4769	4838	4829	4870	4906	4896	4935	4933	4938	4821	4657	4633	4394	4421	4310	4357	4464	4434	4416	4192	4179	4006	4006	4261	4358	4463	4415	4089	4203
4331	4410	4410	4396	4568	4550	4592	4403	4657	4622	4629	4708	4682	4565	4845	5029	4910	4998	4959	4962	4954	4904	4723	4828	4915	4967	4811	4795	5129	4955	4859	4810	4719	4717	4386	4435	4214	4298	4441	4495	4318	4164	4049	4099	4147	4319	4256	4454	4244	4309
4395	4522	4256	4586	4607	4548	4474	4365	4496	4677	4810	4768	4688	4800	4801	4795	4948	4853	4772	4719	4846	4849	4639	4709	4811	4940	4739	4814	4946	4991	4883	4715	4748	5004	4863	4543	4531	4262	4237	4378	4296	4220	4174	4180	4100	4009	4231	4376	4365	4364
4460	4363	4543	4553	4554	4677	4484	4356	4467	4757	4748	4716	4513	4547	4544	4878	4775	4718	4537	4646	4805	4780	4581	4706	4703	4757	4736	4574	4804	4887	5031	4706	4836	4745	4865	4868	4606	4382	4321	4286	4409	4247	4164	4089	4185	4173	4122	4359	4397	4408
4466	4487	4335	4469	4793	4518	4512	4419	4658	4745	4825	4512	4531	4556	4682	4685	4638	4618	4601	4601	4725	4689	4548	4573	4558	4697	4612	4764	4581	4837	4801	4598	4562	4599	4540	4822	4619	4602	4602	4477	4219	4326	4088	4084	4089	4121	4159	4314	4231	4396
4558	4460	4514	4511	4676	4564	4587	4617	4671	4918	4605	4571	4373	4535	4627	4598	4645	4626	4642	4718	4611	4607	4361	4453	4485	4437	4517	4568	4423	4556	4682	4664	4481	4491	4573	4741	4882	4664	4712	4583	4470	4381	4177	4030	4000	4090	4162	4248	4195	4219
4530	4693	4696	4724	4754	4591	4527	4566	4835	4779	4582	4495	4418	4484	4452	4443	4677	4557	4742	4535	4504	4520	4410	4393	4291	4210	4386	4421	4427	4476	4430	4695	4512	4524	4478	4593	4794	4699	4668	4506	4564	4650	4292	4202	4076	4148	4212	4176	4105	4153
4656	4582	4782	4725	4639	4637	4543	4695	4690	4608	4407	4447	4204	4356	4461	4249	4332	4462	4504	4484	4371	4232	4207	4237	4377	4250	4289	4387	4332	4289	4317	4362	4503	4444	4377	4481	4684	4647	4675	4536	4625	4628	4670	4290	4054	4083	4036	4060	4108	3951
4716	4793	4605	4596	4494	4390	4522	4498	4600	4484	4387	4390	4447	4332	4234	4341	4266	4343	4237	4341	4228	4143	4277	4325	4310	4216	4203	4315	4357	4170	4283	4475	4271	4454	4412	4479	4521	4491	4525	4483	4531	4530	4521	4537	4232	3972	3908	3867	4181	4154
4855	4853	4557	4470	4409	4364	4510	4589	4567	4471	4377	4399	4284	4260	4080	4214	4151	4313	4214	4192	4090	4031	4097	4228	4263	4151	4132	4235	4331	4114	4200	4187	4289	4404	4440	4342	4558	4620	4561	4430	4537	4434	4462	4299	4219	4039	3841	3965	3997	4001
4755	4769	4447	4381	4349	4440	4379	4662	4544	4437	4235	4433	4321	4236	4188	4168	4189	4285	4238	4137	4284	4030	4065	4124	4022	3858	3962	3937	4104	4145	4002	4077	4174	4250	4321	4449	4361	4653	4664	4678	4669	4426	4529	4459	4238	4189	4127	4077	3986	4026
4768	4788	4514	4445	4514	4296	4521	4692	4465	4295	4454	4324	4197	4118	4063	4173	4483	4308	4270	4117	4190	4101	4123	3970	4036	3895	3947	3935	4102	4076	4061	4065	4131	4124	4144	4355	4303	4469	4594	4634	4572	4650	4565	4513	4418	4313	4320	4245	4094	4066
4954	4777	4496	4520	4520	4462	4550	4423	4406	4350	4409	4319	4263	4183	4214	4187	4421	4350	4216	4171	4308	4220	4133	4029	3981	4177	4092	3900	3981	4052	4207	4110	4250	4183	4247	4268	4341	4465	4426	4519	4508	4578	4519	4483	4341	4386	4340	4274	3965	4017
5029	4545	4706	4495	4581	4564	4460	4411	4288	4330	4419	4419	4188	4356	4313	4272	4378	4324	4230	4172	4150	4261	4135	4030	3946	4206	4083	4005	4095	4137	4272	4320	4171	4262	4297	4247	4270	4224	4436	4467	4538	4470	4407	4373	4376	4381	4220	4154	3904	4087
4828	4589	4519	4699	4518	4611	4410	4340	4468	4395	4345	4264	4256	4156	4345	4468	4241	4260	4104	4222	4163	4285	4207	4070	4058	4105	4018	3962	4204	4208	4257	4393	4223	4186	4275	4264	4242	4304	4306	4618	4460	4572	4279	4235	4459	4398	4338	4242	4164	3991
4822	4769	4645	4645	4677	4415	4532	4405	4525	4626	4535	4210	4240	4364	4357	4364	4300	4222	4358	4251	4357	4382	4428	4231	4049	3983	4084	4148	4212	4144	4370	4124	4258	4093	4269	4189	4307	4265	4485	4412	4472	4548	4359	4395	4443	4404	4376	4357	4333	4065
4855	4731	4619	4680	4433	4576	4496	4548	4580	4818	4453	4269	4372	4416	4438	4405	4438	4425	4584	4420	4471	4310	4299	4426	4267	4253	4047	4215	4278	4141	4134	4205	4226	4082	4147	4222	4299	4129	4379	4410	4530	4491	4502	4518	4416	4411	4325	4482	4475	4341
4891	4778	4750	4517	4584	4609	4614	4741	4734	4638	4464	4347	4338	4518	4484	4338	4403	4456	4463	4538	4637	4443	4368	4377	4277	4340	4151	4311	4303	4228	4281	4286	4282	4134	4120	4075	4333	4278	4240	4428	4476	4600	4549	4641	4618	4481	4289	4440	4378	4422
5027	4766	4539	4558	4467	4429	4611	4615	4545	4715	4416	4306	4535	4470	4482	4479	4306	4391	4546	4677	4515	4684	4557	4430	4487	4346	4194	4279	4347	4350	4200	4428	4329	4293	4178	4233	4200	4251	4282	4475	4395	4390	4715	4715	4665	4659	4443	4499	4476	4481
4967	4749	4582	4284	4552	4629	4625	4523	4544	4444	4364	4261	4431	4406	4604	4348	4439	4355	4498	4517	4404	4544	4454	4422	4550	4260	4201	4360	4436	4501	4316	4378	4571	4473	4306	4259	4169	4195	4277	4403	4503	4444	4574	4633	4790	4757	4838	4634	4585	4514
4809	4658	4420	4507	4398	4535	4578	4548	4261	4316	4328	4510	4538	4545	4279	4489	4381	4476	4455	4486	4480	4498	4540	4471	4375	4273	4421	4364	4414	4490	4529	4416	4446	4443	4298	4313	4201	4162	4352	4270	4318	4461	4585	4515	4716	4726	4773	4660	4590	4543
4588	4422	4269	4379	4338	4383	4530	4305	4306	4352	4385	4420	4544	4413	4506	4514	4352	4458	4365	4459	4444	4587	4398	4488	4434	4471	4429	4416	4439	4374	4505	4446	4401	4408	4357	4472	4283	4414	4293	4322	4584	4355	4619	4482	4709	4793	4688	4734	4594	4561
4589	4420	4306	4485	4524	4538	4400	4384	4274	4284	4554	4415	4523	4395	4442	4448	4409	4410	4541	4610	4419	4700	4593	4566	4329	4431	4548	4384	4456	4399	4461	4430	4561	4360	4367	4258	4363	4311	4345	4399	4395	4512	4592	4357	4681	4707	4562	4672	4380	4487
4588	4284	4415	4486	4483	4391	4174	4267	4249	4498	4369	4451	4355	4480	4399	4573	4475	4445	4345	4602	4581	4585	4613	4581	4524	4342	4453	4407	4424	4434	4369	4437	4513	4351	4385	4251	4386	4439	4334	4350	4394	4684	4773	4859	4702	4843	4632	4686	4424	4469
4701	4350	4486	4406	4371	4235	4222	4289	4273	4208	4436	4455	4211	4319	4349	4362	4350	4423	4285	4511	4653	4473	4688	4529	4532	4323	4472	4572	4355	4510	4509	4431	4512	4447	4169	4222	4259	4326	4234	4267	4442	4485	4925	4820	4779	4808	4562	4529	4518	4241
4674	4505	4426	4396	4388	4227	4195	4322	4218	4277	4247	4218	4277	4489	4375	4344	4261	4304	4389	4562	4625	4548	4608	4522	4479	4320	4364	4298	4541	4503	4474	4552	4561	4514	4298	4238	4224	4211	4387	4312	4563	4466	4671	4834	4822	4682	4583	4471	4317	4174
4656	4591	4359	4323	4240	4231	4256	4163	4176	4140	4203	4251	4315	4293	4310	4373	4272	4390	4654	4468	4596	4549	4613	4330	4346	4277	4430	4458	4465	4447	4512	4432	4303	4498	4477	4369	4266	4394	4388	4466	4378	4543	4782	4698	4772	4699	4661	4589	4301	4259
4705	4633	4261	4208	4222	4300	4264	4241	4154	4164	4200	4264	4309	4364	4357	4307	4293	4453	4386	4551	4560	4555	4570	4407	4367	4355	4321	4386	4446	4505	4517	4388	4317	4222	4256	4324	4331	4128	4332	4516	4515	4524	4505	4615	4714	4691	4635	4599	4382	4288
4777	4572	4359	4540	4498	4340	4540	4349	4135	4254	4355	4330	4494	4521	4328	4375	4374	4455	4411	4500	4559	4553	4566	4421	4446	4331	4370	4442	4507	4406	4402	4367	4172	4267	4288	4232	4312	4192	4207	4306	4359	4367	4567	4573	4488	4556	4559	4470	4238	4127
4711	4720	4575	4671	4518	4445	4366	4264	4184	4406	4418	4506	4496	4502	4519	4391	4502	4527	4555	4530	4642	4651	4636	4582	4421	4509	4472	4354	4419	4436	4394	4204	4179	4179	4180	4199	4129	4162	4236	4201	4272	4273	4539	4550	4561	4420	4418	4391	4116	4288
4781	4622	4488	4724	4562	4354	4222	4187	4246	4356	4409	4433	4587	4448	4570	4523	4567	4549	4605	4617	4774	4616	4493	4487	4510	4560	4553	4454	4486	4295	4303	4218	4323	4146	4066	4013	3911	4072	4104	4234	4263	4522	4688	4662	4481	4280	4424	4225	4283	4057
4665	4645	4668	4463	4478	4429	4186	4025	4222	4396	4607	4564	4537	4637	4492	4513	4366	4567	4532	4634	4735	4681	4609	4641	4373	4284	4502	4382	4366	4253	4246	4176	4143	4139	4170	4085	4125	4074	4146	4228	4277	4533	4646	4530	4573	4413	4545	4350	4126	4180
4662	4801	4656	4542	4309	4210	4455	4312	4438	4425	4446	4534	4406	4439	4302	4361	4402	4442	4601	4632	4501	4523	4484	4359	4377	4322	4414	4478	4486	4296	4156	4174	4202	4088	4178	4262	4278	4081	4189	4354	4326	4543	4668	4639	4690	4529	4621	4464	4284	4084
4902	4755	4568	4429	4323	4297	4337	4369	4347	4382	4360	4341	4396	4444	4401	4551	4394	4582	4621	4586	4656	4513	4452	4467	4329	4425	4239	4411	4221	4141	4304	4190	4191	4024	4266	4307	4262	4263	4423	4511	4514	4547	4763	4673	4623	4507	4516	4436	4218	4204
4758	4569	4453	4365	4260	4230	4341	4361	4407	4390	4362	4310	4365	4359	4380	4399	4532	4497	4667	4715	4618	4478	4456	4202	4327	4212	4086	4199	4225	4164	4189	4260	4189	4255	4293	4398	4482	4546	4694	4507	4911	4839	4725	4859	4653	4602	4737	4344	4387	4267
4767	4456	4385	4486	4524	4488	4586	4420	4441	4595	4355	4436	4346	4332	4306	4398	4446	4630	4590	4636	4477	4403	4449	4344	4315	4236	4198	4239	4213	4225	4167	4321	4326	4317	4381	4438	4546	4513	4782	4703	4933	4776	4826	4750	4447	4470	4408	4391	4377	4298
4734	4522	4354	4519	4522	4610	4576	4515	4439	4556	4405	4389	4395	4473	4415	4367	4492	4602	4641	4559	4575	4318	4276	4229	4218	4276	4301	4366	4257	4240	4232	4468	4325	4470	4418	4434	4554	4478	4706	4807	4782	4779	4674	4571	4585	4343	4462	4292	4294	4304
4821	4679	4731	4567	4776	4604	4623	4565	4432	4509	4408	4358	4501	4409	4436	4510	4630	4639	4589	4536	4473	4465	4297	4362	4394	4234	4388	4387	4436	4165	4300	4380	4313	4475	4362	4503	4395	4503	4701	4811	4657	4791	4791	4543	4495	4320	4249	4224	4036	4184
4833	4876	4661	4771	4646	4635	4671	4586	4606	4512	4539	4517	4312	4350	4349	4547	4558	4602	4562	4552	4348	4525	4373	4345	4546	4390	4385	4460	4361	4505	4434	4480	4484	4587	4539	4527	4471	4632	4655	4664	4765	4764	4649	4524	4260	4156	4231	3961	4131	4120
5007	4901	4792	4778	4851	4628	4706	4709	4720	4659	4558	4439	4322	4239	4478	4459	4513	4625	4425	4387	4250	4313	4370	4337	4420	4343	4344	4383	4548	4526	4619	4611	4595	4646	4656	4533	4528	4512	4632	4586	4703	4595	4524	4459	4295	4353	4131	4148	4157	3958
4883	4880	4787	4663	4826	4706	4706	4871	4524	4676	4556	4447	4387	4454	4319	4303	4438	4448	4404	4183	4229	4278	4311	4366	4275	4398	4453	4438	4396	4439	4563	4593	4655	4677	4654	4616	4478	4533	4635	4508	4594	4415	4347	4343	4182	4113	4129	4173	4162	4016
4870	4742	4815	4683	4866	4798	4740	4796	4755	4614	4636	4369	4311	4322	4340	4309	4307	4455	4430	4310	4308	4362	4385	4405	4235	4406	4372	4421	4465	4489	4597	4556	4603	4590	4706	4487	4342	4480	4562	4536	4424	4382	4278	4223	4098	4087	4141	4173	4072	4104
4982	4805	4697	4821	4954	4843	4649	4762	4768	4749	4630	4662	4547	4421	4410	4369	4303	4372	4510	4372	4201	4222	4349	4299	4271	4177	4361	4421	4580	4580	4495	4582	4455	4563	4731	4564	4563	4422	4585	4622	4361	4198	4174	4227	4103	4135	4149	4135	4235	4219
4657	4549	4747	4771	4868	4925	4907	4937	4981	4881	4716	4631	4547	4551	4506	4419	4397	4423	4440	4420	4340	4447	4371	4478	4359	4327	4445	4448	4505	4610	4636	4482	4539	4443	4472	4327	4491	4659	4575	4563	4366	4359	4389	4306	4004	4049	4153	4156	4198	4401
4653	4557	4707	4535	4842	4827	4802	4943	4955	4904	4839	4776	4659	4735	4608	4500	4613	4631	4580	4535	4553	4402	4499	4583	4398	4455	4214	4411	4524	4529	4644	4591	4582	4516	4369	4568	4552	4484	4531	4645	4443	4402	4312	4153	4158	4159	4162	4262	4415	4427
4573	4462	4653	4737	4763	4828	4788	4892	4945	4829	4967	4790	4729	4702	4732	4710	4581	4610	4676	4685	4672	4685	4732	4681	4603	4668	4450	4590	4623	4596	4554	4633	4491	4427	4411	4460	4460	4553	4500	4480	4372	4388	4346	4264	4227	4208	4221	4348	4502	4423
4679	4626	4679	4667	4704	4774	4727	4745	4820	4758	4730	4640	4703	4695	4737	4892	4717	4698	4862	4840	4773	4791	4646	4647	4654	4786	4670	4791	4887	4636	4615	4694	4529	4344	4346	4396	4517	4446	4582	4580	4648	4408	4434	4305	4296	4362	4403	4427	4530	4562
4632	4484	4624	4622	4615	4783	4716	4807	4875	4870	4753	4844	4830	4817	4770	4897	4871	4944	5018	4767	4765	4925	4867	4660	4787	4802	4717	4834	4952	4823	4902	4769	4569	4437	4604	4398	4545	4507	4467	4663	4410	4367	4272	4468	4350	4438	4444	4469	4470	4535
4584	4466	4599	4462	4757	4602	4656	4752	4772	4901	4881	4816	4756	4851	4809	4818	4919	5022	4959	4806	4922	4916	4806	4749	4716	4846	4848	4892	4980	4831	4769	4771	4522	4497	4466	4598	4569	4614	4488	4408	4281	4397	4354	4357	4595	4576	4338	4624	4505	4552
4634	4593	4416	4665	4601	4612	4587	4605	4687	4685	4648	4758	4603	4824	4923	4818	4829	4869	4769	4915	4922	4884	4798	4691	4750	4686	4864	4798	4807	4851	4904	4743	4494	4431	4404	4394	4523	4533	4475	4346	4309	4418	4469	4407	4541	4609	4696	4626	4561	4606
4783	4678	4582	4521	4613	4472	4545	4501	4514	4485	4527	4664	4594	4761	4635	4665	4814	4783	4672	4717	4623	4819	4755	4658	4786	4662	4910	4842	4647	4751	4549	4545	4514	4435	4438	4447	4415	4457	4375	4332	4228	4383	4403	4447	4569	4565	4573	4499	4471	4524
4694	4548	4581	4595	4600	4559	4477	4540	4484	4385	4430	4472	4500	4584	4603	4668	4581	4596	4728	4572	4742	4529	4604	4659	4640	4663	4639	4787	4596	4763	4474	4540	4544	4493	4551	4529	4536	4567	4462	4479	4395	4430	4424	4443	4583	4677	4550	4636	4455	4535
4857	4547	4578	4584	4567	4485	4550	4533	4572	4638	4583	4585	4624	4550	4608	4557	4473	4418	4494	4436	4568	4540	4463	4430	4425	4537	4497	4445	4586	4476	4455	4427	4411	4466	4551	4420	4354	4583	4410	4515	4459	4512	4570	4586	4461	4660	4742	4535	4305	4225
4873	4809	4788	4603	4586	4538	4511	4478	4581	4674	4548	4443	4562	4547	4518	4467	4393	4289	4263	4475	4421	4475	4491	4403	4380	4423	4197	4271	4366	4500	4302	4375	4312	4363	4426	4332	4557	4483	4426	4529	4554	4462	4423	4412	4576	4529	4630	4466	4267	4230
5155	4956	4888	5001	4733	4770	4645	4414	4556	4454	4449	4432	4351	4440	4369	4436	4323	4281	4260	4213	4273	4286	4283	4279	4218	4324	4351	4408	4443	4316	4364	4242	4351	4388	4362	4416	4447	4586	4539	4492	4451	4400	4511	4321	4372	4451	4671	4608	4370	4248
4979	4931	4864	4866	5032	4663	4714	4651	4708	4696	4491	4567	4390	4399	4275	4459	4431	4292	4218	4295	4334	4095	4242	4190	4220	4441	4337	4315	4332	4350	4171	4429	4237	4241	4377	4542	4619	4746	4601	4707	4586	4443	4575	4468	4284	4377	4471	4550	4274	4275
5003	4970	4919	4958	4853	4729	4843	4838	4822	4822	4816	4714	4625	4718	4586	4481	4364	4474	4406	4345	4325	4351	4299	4342	4445	4466	4456	4382	4388	4466	4393	4476	4492	4546	4622	4587	4717	4982	4699	4744	4402	4587	4434	4494	4331	4306	4404	4490	4167	4258
4919	4953	4967	5047	5036	4900	4921	4864	4967	4853	4840	4812	4720	4748	4593	4597	4615	4538	4519	4450	4356	4507	4493	4634	4624	4634	4500	4562	4504	4578	4520	4709	4464	4534	4566	4761	4689	4737	4756	4715	4726	4589	4440	4412	4452	4444	4245	4400	4502	4385
5024	5146	5045	5097	5043	5042	4787	4915	4860	4875	4706	4848	4649	4662	4622	4456	4461	4568	4540	4462	4448	4385	4646	4813	4745	4707	4721	4723	4579	4598	4659	4496	4464	4594	4409	4610	4690	4688	4650	4625	4623	4531	4477	4495	4387	4481	4495	4511	4535	4601
4909	4767	4917	4868	5024	4850	4866	4705	4804	4908	4792	4641	4798	4714	4631	4783	4389	4622	4432	4460	4583	4658	4705	4887	4794	4745	4812	4743	4582	4688	4771	4636	4747	4768	4584	4662	4494	4531	4571	4481	4553	4651	4431	4449	4457	4611	4616	4554	4525	4575
4723	4740	4653	4583	4813	4653	4606	4773	4786	4883	4713	4833	4852	4699	4755	4634	4652	4688	4712	4515	4494	4590	4753	4946	4822	4949	4914	4949	4691	4836	4798	4793	4681	4597	4693	4566	4578	4304	4403	4371	4527	4557	4437	4619	4504	4669	4583	4661	4685	4758
4769	4682	4528	4517	4534	4498	4418	4398	4514	4664	4687	4779	4881	4796	4863	4738	4623	4659	4695	4617	4825	4816	4922	4892	5005	4732	4728	4726	4715	4727	4706	4748	4702	4448	4521	4489	4477	4371	4163	4381	4543	4472	4566	4560	4672	4604	4655	4663	4590	4688
4820	4655	4666	4451	4564	4573	4462	4469	4481	4525	4564	4562	4668	4616	4585	4661	4559	4545	4704	4584	4618	4776	4867	4847	4927	4807	4616	4634	4675	4686	4558	4714	4568	4366	4246	4448	4543	4322	4369	4415	4457	4535	4670	4794	4760	4862	4568	4704	4575	4459
4716	4760	4607	4693	4453	4524	4592	4520	4539	4528	4581	4490	4533	4490	4444	4396	4394	4540	4420	4478	4709	4540	4831	4572	4621	4581	4454	4545	4419	4353	4399	4349	4413	4300	4261	4314	4218	4206	4294	4418	4468	4562	4672	4668	4862	4900	4699	4540	4589	4410
4842	4608	4745	4543	4421	4614	4402	4512	4715	4707	4735	4572	4617	4597	4451	4507	4309	4520	4465	4519	4567	4408	4512	4495	4382	4388	4320	4417	4466	4390	4157	4391	4382	4452	4355	4327	4449	4285	4300	4506	4508	4706	4765	4850	4864	4771	4752	4292	4555	4262
4948	4843	4653	4576	4407	4289	4411	4454	4382	4597	4893	4754	4770	4604	4578	4511	4403	4487	4485	4489	4562	4403	4491	4471	4476	4391	4487	4411	4297	4301	4218	4364	4381	4429	4291	4386	4324	4494	4322	4545	4475	4605	4715	4621	5017	4655	4525	4442	4346	4294
4927	4922	4622	4745	4456	4270	4525	4467	4614	4740	4734	4612	4797	4490	4581	4574	4435	4406	4399	4625	4641	4600	4606	4320	4292	4216	4310	4369	4578	4506	4414	4670	4415	4365	4462	4459	4601	4473	4414	4586	4626	4620	4543	4478	4568	4569	4509	4532	4470	4364
4899	4655	4783	4592	4587	4615	4585	4744	4851	4801	4719	4667	4620	4545	4510	4443	4327	4519	4639	4680	4472	4479	4367	4308	4418	4289	4362	4471	4535	4698	4600	4534	4400	4574	4587	4408	4672	4651	4818	4603	4503	4538	4576	4617	4311	4472	4498	4534	4479	4525
4769	4483	4602	4448	4434	4583	4646	4794	5000	4779	4907	4922	4826	4538	4546	4519	4509	4475	4403	4496	4398	4581	4430	4469	4474	4434	4319	4512	4531	4666	4652	4671	4632	4657	4652	4588	4475	4726	4683	4654	4632	4525	4435	4429	4470	4512	4453	4622	4473	4787
4648	4466	4531	4474	4515	4461	4552	4719	4695	4834	4806	4844	4794	4730	4809	4556	4533	4406	4495	4543	4476	4531	4451	4576	4588	4507	4541	4660	4704	4783	4709	4632	4619	4790	4700	4605	4635	4692	4499	4573	4559	4595	4470	4511	4416	4492	4697	4775	4754	4752
4766	4501	4577	4538	4578	4518	4461	4597	4632	4694	4570	4500	4670	4634	4409	4515	4627	4726	4647	4542	4566	4526	4580	4725	4597	4617	4778	4659	4868	4827	4691	4540	4450	4666	4519	4511	4685	4579	4527	4521	4345	4358	4408	4432	4594	4631	4553	4825	4941	4665
4714	4509	4438	4635	4643	4478	4488	4524	4610	4452	4251	4333	4292	4453	4317	4517	4651	4591	4718	4567	4744	4681	4658	4604	4517	4511	4612	4534	4769	4733	4536	4625	4452	4471	4486	4579	4409	4462	4376	4594	4418	4335	4319	4390	4574	4766	4695	4813	4870	4738
4613	4418	4387	4430	4577	4602	4522	4678	4590	4575	4535	4416	4433	4439	4373	4408	4414	4442	4592	4704	4691	4700	4696	4591	4645	4596	4540	4513	4521	4729	4571	4508	4550	4606	4478	4536	4466	4419	4489	4480	4515	4485	4463	4418	4492	4642	4622	4799	4677	4662
4572	4405	4378	4389	4550	4621	4356	4554	4578	4622	4757	4562	4454	4671	4652	4503	4407	4465	4585	4503	4565	4630	4513	4606	4643	4672	4522	4442	4538	4463	4427	4420	4424	4452	4461	4578	4460	4593	4657	4573	4640	4594	4568	4655	4715	4529	4484	4608	4667	4603
4601	4590	4572	4697	4615	4469	4465	4380	4566	4737	4482	4612	4626	4691	4554	4536	4538	4443	4417	4386	4439	4455	4472	4578	4632	4640	4493	4505	4343	4363	4481	4336	4303	4293	4371	4396	4653	4678	4674	4832	4569	4663	4599	4483	4631	4678	4494	4533	4427	4440
4760	4765	4883	5035	4818	4725	4660	4605	4626	4611	4344	4472	4520	4582	4653	4739	4714	4529	4550	4602	4617	4428	4507	4361	4437	4451	4530	4505	4524	4382	4393	4497	4462	4550	4412	4527	4539	4619	4810	4589	4685	4485	4517	4540	4664	4707	4597	4502	4491	4494
4776	4694	4902	5019	4816	4905	4859	4759	4762	4603	4559	4702	4491	4508	4461	4738	4474	4828	4769	4898	4805	4525	4574	4418	4548	4425	4542	4696	4613	4612	4494	4473	4603	4578	4599	4590	4743	4804	4817	4593	4445	4603	4541	4563	4457	4587	4611	4752	4574	4608
4656	4540	4640	4681	4681	4707	4681	4909	4802	4753	4779	4783	4441	4491	4547	4416	4432	4597	4841	4803	4861	4695	4684	4807	4672	4614	4567	4642	4542	4540	4648	4590	4713	4723	4717	4777	4879	4878	4754	4518	4416	4480	4558	4404	4531	4556	4584	4698	4731	4785
4600	4484	4519	4395	4458	4364	4352	4515	4536	4828	4841	4792	4870	4833	4545	4456	4379	4584	4588	4698	4676	4669	4734	4842	4852	4774	4649	4574	4584	4673	4658	4627	4722	4570	4629	4707	4726	4904	4676	4485	4586	4575	4410	4621	4610	4733	4603	4732	4919	4700
4768	4723	4414	4415	4530	4267	4284	4406	4582	4672	4733	4641	4923	4760	4809	4738	4836	4742	4638	4396	4475	4534	4601	4649	4890	4548	4669	4629	4547	4504	4530	4547	4556	4477	4507	4505	4611	4593	4545	4637	4625	4581	4452	4382	4620	4580	4704	4537	4675	4664
5059	5011	4727	4770	4653	4484	4426	4386	4514	4546	4402	4705	4624	4681	4625	4885	4951	4815	4591	4539	4435	4435	4432	4572	4408	4699	4633	4601	4486	4662	4595	4701	4679	4534	4562	4646	4574	4618	4555	4521	4696	4665	4758	4677	4584	4785	4634	4533	4381	4369
4980	4870	4779	4950	4745	4817	4607	4518	4756	4589	4532	4480	4693	4486	4667	4641	4721	4506	4665	4498	4603	4466	4429	4463	4436	4639	4514	4687	4580	4630	4593	4572	4615	4654	4734	4607	4667	4584	4648	4477	4638	4644	4637	4703	4564	4583	4552	4570	4424	4426
4589	4598	4563	4731	4829	4627	4635	4654	4798	4764	4739	4637	4619	4354	4497	4505	4509	4444	4669	4648	4628	4571	4374	4610	4546	4710	4593	4602	4685	4530	4653	4652	4691	4590	4700	4709	4720	4649	4636	4524	4543	4672	4626	4606	4559	4558	4552	4726	4519	4597
4342	4288	4292	4551	4532	4494	4606	4759	4808	4844	4873	4866	4860	4641	4609	4565	4470	4448	4642	4459	4526	4558	4621	4673	4501	4810	4763	4693	4685	4612	4692	4714	4649	4685	4623	4718	4616	4676	4555	4480	4573	4572	4683	4605	4579	4323	4564	4849	4736	4498
4443	4405	4336	4311	4365	4260	4331	4529	4636	4702	4665	4762	4957	4848	4896	4735	4689	4738	4432	4661	4596	4645	4657	4676	4920	4707	4675	4821	4686	4607	4599	4607	4671	4713	4729	4630	4557	4686	4760	4670	4534	4509	4529	4660	4654	4492	4497	4787	4768	4734
4737	4570	4514	4479	4479	4266	4336	4330	4364	4539	4699	4594	4977	4887	5004	4838	4955	4864	4829	4730	4619	4699	4815	4857	4538	4772	4654	4688	4759	4511	4621	4583	4560	4633	4810	4748	4622	4669	4690	4675	4710	4599	4568	4619	4641	4478	4434	4345	4567	4603
4619	4725	4739	4824	4711	4601	4582	4547	4556	4505	4398	4426	4595	4840	4765	4853	4960	4883	4891	4747	4673	4478	4629	4700	4720	4725	4713	4529	4631	4747	4621	4657	4740	4621	4665	4739	4790	4688	4746	4719	4574	4480	4585	4611	4629	4608	4578	4470	4578	4599
4653	4825	4648	4769	4849	4836	4921	4827	4628	4709	4663	4460	4621	4516	4644	4793	4818	4844	4626	4866	4866	4789	4598	4408	4457	4433	4442	4523	4499	4578	4710	4554	4587	4817	4638	4800	4780	4809	4732	4863	4644	4582	4507	4504	4492	4537	4417	4560	4565	4636
4526	4601	4470	4692	4627	4803	4812	4800	4876	4827	4767	4718	4636	4340	4626	4457	4504	4715	4561	4587	4670	4692	4740	4508	4535	4482	4442	4581	4436	4461	4649	4777	4763	4845	4758	4649	4765	4777	4738	4782	4682	4680	4458	4342	4473	4524	4625	4591	4721	4646
4533	4414	4505	4442	4480	4513	4780	4712	4593	4744	4700	4577	4739	4520	4446	4743	4570	4461	4460	4483	4748	4624	4707	4629	4477	4536	4601	4385	4436	4604	4622	4754	4782	4819	4770	4761	4570	4571	4723	4792	4670	4709	4473	4518	4485	4471	4681	4674	4758	4737
4674	4740	4546	4497	4580	4531	4507	4408	4536	4664	4415	4579	4658	4659	4615	4676	4610	4480	4551	4335	4413	4613	4444	4550	4535	4582	4580	4617	4602	4561	4623	4579	4725	4719	4710	4805	4593	4688	4577	4561	4643	4708	4665	4333	4662	4670	4862	4797	4908	4711
4828	4771	4645	4624	4681	4567	4563	4413	4546	4388	4352	4308	4318	4516	4591	4688	4842	4548	4370	4551	4554	4630	4603	4558	4575	4443	4485	4479	4517	4658	4726	4601	4707	4679	4732	4653	4600	4592	4598	4523	4651	4692	4656	4595	4729	4897	4915	4786	4715	4730
5081	4757	4911	4934	4820	4759	4599	4462	4449	4427	4214	4299	4492	4305	4421	4687	4747	4548	4587	4618	4781	4654	4591	4376	4381	4561	4430	4486	4577	4654	4746	4768	4639	4716	4607	4522	4502	4569	4435	4509	4511	4598	4719	4673	4827	4905	4905	4678	4689	4688
4886	4678	4920	4808	4697	4713	4584	4581	4485	4498	4375	4400	4402	4351	4386	4477	4543	4531	4633	4606	4697	4813	4599	4590	4632	4367	4442	4606	4657	4743	4757	4758	4769	4763	4617	4642	4474	4564	4556	4589	4675	4742	4675	4780	4865	4952	4804	4522	4550	4674
4816	4712	4545	4442	4499	4533	4638	4647	4570	4590	4606	4499	4687	4602	4539	4529	4584	4435	4575	4738	4753	4629	4625	4672	4509	4427	4510	4552	4537	4603	4680	4823	4899	4769	4787	4549	4562	4522	4673	4641	4670	4489	4438	4641	4818	4892	4906	4690	4748	4695
4619	4612	4443	4471	4427	4304	4485	4368	4635	4684	4749	4839	4836	4839	4689	4661	4576	4353	4445	4475	4689	4774	4676	4631	4605	4588	4693	4501	4631	4644	4585	4643	4772	4843	4759	4623	4463	4676	4538	4645	4636	4599	4778	4542	4573	4712	4818	4700	4671	4688
4762	4627	4458	4523	4260	4250	4392	4404	4503	4836	4683	4852	4976	4838	4568	4618	4660	4611	4421	4446	4542	4655	4583	4596	4717	4667	4705	4667	4587	4447	4430	4477	4506	4459	4555	4611	4582	4504	4776	4621	4625	4489	4564	4579	4634	4633	4542	4717	4732	4612
4947	4847	4704	4728	4685	4281	4394	4442	4413	4772	4733	4576	4702	4682	4629	4649	4639	4645	4544	4546	4582	4435	4686	4883	4688	4584	4759	4701	4759	4650	4468	4337	4413	4544	4484	4496	4507	4505	4529	4658	4720	4555	4561	4684	4573	4446	4406	4360	4724	4687
4864	4950	4985	4908	4762	4577	4686	4692	4588	4606	4722	4577	4560	4525	4463	4513	4484	4588	4589	4516	4323	4477	4545	4620	4697	4773	4805	4776	4675	4682	4652	4641	4444	4334	4593	4489	4391	4575	4546	4676	4612	4565	4640	4806	4630	4582	4282	4432	4574	4641
4988	4873	4947	4808	4925	4741	4612	4758	4836	4769	4760	4630	4624	4650	4596	4381	4443	4669	4825	4768	4572	4574	4494	4605	4596	4642	4705	4837	4998	4864	4852	4756	4740	4372	4540	4563	4464	4484	4617	4543	4514	4388	4581	4743	4880	4756	4583	4546	4420	4505
4793	4668	4695	4896	4734	4825	4727	4925	5019	4965	4865	4689	4545	4550	4472	4525	4475	4418	4562	4751	4627	4543	4557	4661	4585	4677	4717	4648	4824	4772	4847	4840	4782	4679	4388	4241	4398	4439	4433	4629	4485	4531	4602	4773	4738	4668	4604	4634	4550	4627
4864	4721	4737	4700	4548	4789	4844	4794	4852	4812	4733	4772	4498	4538	4631	4533	4458	4601	4466	4698	4805	4738	4635	4549	4555	4545	4644	4602	4605	4551	4639	4839	4712	4659	4469	4352	4411	4397	4441	4560	4655	4762	4614	4550	4452	4651	4840	4724	4736	4579
4638	4760	4558	4682	4674	4735	4765	4627	4707	4619	4602	4702	4770	4720	4638	4620	4654	4525	4634	4715	4806	4597	4661	4530	4499	4584	4615	4536	4748	4479	4529	4446	4500	4529	4520	4434	4456	4574	4578	4756	4758	4688	4574	4574	4596	4560	4657	4848	4627	4708
4981	4937	4837	4852	4904	4508	4755	4587	4538	4451	4660	4610	4834	4687	4654	4746	4795	4756	4705	4689	4624	4629	4731	4768	4797	4686	4638	4609	4480	4497	4508	4341	4473	4621	4557	4687	4478	4532	4576	4681	4798	4526	4556	4443	4611	4658	4633	4720	4660	4615
5054	4888	5059	4948	4867	4794	4728	4713	4703	4447	4475	4306	4545	4652	4705	4624	4775	4796	4907	4572	4663	4651	4581	4622	4652	4760	4677	4688	4564	4380	4385	4375	4321	4311	4631	4701	4648	4752	4753	4780	4602	4571	4617	4589	4413	4668	4549	4758	4856	4768
5106	4797	4849	4943	4900	4886	4730	4780	4588	4756	4616	4533	4495	4801	4790	4660	4635	4884	4907	4771	4798	4660	4504	4532	4692	4676	4666	4826	4782	4649	4451	4451	4451	4470	4566	4761	4722	4771	4624	4600	4452	4599	4578	4770	4677	4446	4433	4636	4819	4747
4958	4806	4708	4871	4729	4637	4630	4651	4776	4683	4872	4675	4562	4584	4652	4690	4734	4762	4683	4741	4668	4560	4586	4455	4519	4581	4622	4798	4841	4779	4559	4456	4605	4629	4658	4687	4665	4840	4653	4583	4546	4588	4706	4432	4701	4589	4647	4714	4551	4840
4602	4729	4701	4776	4743	4431	4654	4616	4724	4911	4738	4727	4750	4605	4625	4567	4494	4469	4492	4496	4563	4571	4490	4632	4514	4609	4512	4681	4532	4680	4631	4675	4737	4488	4714	4525	4429	4664	4610	4545	4665	4655	4627	4663	4791	4810	4612	4533	4590	4803
4777	4729	4644	4532	4548	4479	4494	4364	4601	4767	4748	4890	4975	4769	4585	4610	4644	4514	4464	4418	4499	4631	4546	4558	4637	4550	4508	4516	4578	4383	4549	4746	4572	4722	4675	4642	4494	4643	4578	4593	4738	4594	4560	4593	4789	4832	4711	4660	4488	4725
4953	4689	4567	4615	4536	4596	4405	4600	4409	4531	4900	4827	4958	4848	4751	4699	4595	4647	4490	4532	4358	4462	4499	4638	4613	4605	4616	4582	4529	4507	4503	4714	4726	4571	4743	4763	4536	4570	4517	4547	4408	4442	4524	4562	4665	4769	4708	4612	4564	4400
4869	4724	4686	4902	4649	4548	4598	4447	4532	4672	4748	4836	4753	4773	4809	4670	4528	4313	4424	4432	4426	4457	4579	4575	4595	4400	4422	4517	4506	4520	4730	4776	4827	4843	4841	4749	4691	4494	4384	4362	4638	4719	4805	4540	4647	4799	4802	4797	4595	4432
5063	5087	4929	5026	4827	4634	4633	4533	4468	4608	4660	4685	4771	4526	4736	4651	4645	4545	4419	4494	4649	4604	4637	4618	4604	4537	4430	4377	4394	4517	4597	4505	4569	4650	4699	4639	4522	4613	4305	4545	4606	4715	4792	4825	4858	4843	4815	4615	4539	4642
5061	4939	5097	5054	4929	4917	4742	4800	4686	4595	4455	4495	4607	4571	4456	4490	4581	4596	4650	4551	4554	4573	4539	4726	4751	4700	4733	4504	4400	4431	4566	4581	4581	4555	4760	4787	4542	4616	4562	4525	4623	4642	4680	4846	4816	4905	4718	4801	4874	4716
4955	5084	5025	5034	4902	4951	4865	4758	4628	4501	4524	4728	4575	4548	4455	4625	4489	4605	4698	4872	4600	4589	4509	4493	4611	4457	4669	4773	4676	4629	4554	4542	4625	4504	4563	4621	4704	4549	4553	4495	4462	4764	4856	4845	4754	4783	4759	4684	4726	4463
4796	4774	4893	5023	4848	4969	4929	4978	4784	4628	4637	4700	4577	4473	4458	4472	4643	4642	4548	4853	4753	4772	4588	4622	4531	4449	4516	4557	4501	4501	4519	4448	4511	4471	4380	4460	4575	4651	4714	4806	4692	4776	4692	4669	4795	4701	4784	4652	4818	4689
4760	4764	4883	4808	4772	4766	4852	4914	4841	4713	4920	4584	4590	4654	4546	4433	4513	4532	4620	4870	4700	4743	4878	4615	4465	4517	4469	4426	4503	4682	4455	4495	4597	4444	4349	4293	4545	4604	4685	4702	4814	4679	4792	4808	4964	4706	4626	4644	4842	4654
4767	4827	4644	4739	4746	4663	4503	4698	4905	4661	4822	4761	4563	4585	4587	4567	4371	4475	4488	4606	4646	4511	4620	4599	4426	4634	4506	4554	4455	4637	4562	4491	4541	4567	4396	4336	4553	4570	4567	4693	4691	4722	4772	4786	4638	4767	4754	4693	4724	4633
4770	4645	4797	4647	4721	4470	4572	4700	4688	4959	4767	4816	4764	4689	4435	4547	4383	4429	4287	4365	4501	4493	4501	4571	4639	4471	4377	4173	4461	4470	4509	4561	4404	4571	4425	4517	4450	4622	4607	4804	4884	4716	4715	4637	4709	4891	4782	4683	4770	4870
4964	4789	4780	4710	4613	4512	4478	4675	4582	4741	4661	4724	4640	4673	4843	4545	4372	4394	4279	4331	4389	4493	4454	4566	4567	4304	4444	4303	4512	4605	4670	4681	4623	4721	4758	4447	4492	4603	4598	4604	4714	4667	4753	4665	4644	4634	4795	4799	4633	4772
5103	4873	4819	4647	4826	4565	4456	4630	4686	4597	4614	4480	4712	4664	4472	4560	4493	4399	4336	4491	4237	4481	4493	4496	4462	4446	4493	4567	4507	4699	4635	4689	4771	4681	4688	4642	4505	4474	4423	4546	4689	4728	4572	4605	4518	4744	4788	4811	4666	4610
5356	5172	4894	4879	4916	4551	4537	4534	4615	4628	4522	4441	4597	4634	4535	4561	4367	4248	4411	4479	4593	4580	4348	4443	4583	4419	4373	4535	4561	4640	4658	4792	4718	4733	4893	4701	4681	4532	4625	4578	4521	4551	4806	4794	4558	4657	4748	4741	4815	4796
5288	5195	5002	4922	4772	4818	4623	4616	4563	4395	4405	4294	4389	4368	4399	4522	4542	4472	4652	4593	4701	4529	4565	4566	4602	4377	4629	4480	4495	4606	4691	4566	4612	4707	4771	4648	4616	4368	4380	4499	4494	4717	4684	4773	4562	4845	4739	4843	4865	4752
5001	4987	4943	4750	4885	4945	4857	4758	4760	4821	4637	4620	4451	4408	4447	4393	4486	4773	4788	4809	4661	4552	4488	4564	4551	4545	4525	4633	4551	4452	4528	4563	4397	4453	4512	4649	4647	4556	4576	4491	4535	4584	4641	4642	4774	4796	4802	4817	4813	4747
4852	5035	4908	4937	4974	4981	4881	4746	4868	4866	4775	4788	4579	4646	4706	4519	4592	4570	4715	4902	5079	4912	4650	4520	4519	4654	4322	4438	4600	4734	4616	4526	4527	4413	4527	4605	4579	4636	4418	4469	4533	4660	4706	4860	4652	4600	4709	4667	4772	4731
4813	4873	4795	4724	4800	4662	4683	4573	4664	4771	4669	4656	4588	4659	4619	4694	4889	4720	4770	4633	4701	4880	4909	4815	4541	4535	4513	4402	4543	4583	4601	4571	4533	4429	4540	4592	4603	4698	4770	4552	4499	4640	4500	4651	4803	4664	4547	4581	4697	4817
4585	4576	4400	4477	4589	4551	4827	4711	4794	4919	4796	4723	4751	4553	4684	4684	4668	4780	4819	4802	4764	4771	4607	4746	4681	4525	4652	4613	4611	4670	4656	4640	4475	4357	4519	4680	4675	4765	4773	4687	4698	4571	4683	4658	4474	4450	4626	4631	4693	4836
4443	4418	4386	4525	4481	4537	4686	4868	4721	4797	4863	4956	4835	4814	4893	4634	4583	4663	4630	4678	4805	4865	4561	4726	4680	4770	4600	4472	4696	4586	4594	4743	4581	4555	4688	4654	4746	4851	4976	4808	4601	4490	4498	4675	4655	4600	4750	4788	4804	4816
4515	4374	4463	4414	4420	4299	4278	4294	4561	4597	4689	4660	4688	4910	4891	4876	4635	4508	4363	4497	4518	4717	4774	4619	4528	4660	4625	4453	4318	4601	4612	4706	4853	4584	4719	4619	4645	4829	4848	4837	4595	4625	4592	4613	4556	4656	4838	4752	4804	4883
4875	4594	4381	4323	4104	4031	4112	4214	4387	4473	4609	4541	4482	4567	4512	4645	4576	4652	4487	4400	4344	4422	4776	4840	4717	4612	4715	4677	4426	4635	4763	4674	4713	4802	4526	4477	4597	4767	4853	4642	4758	4623	4550	4687	4656	4506	4908	4780	4847	4776
5023	4662	4362	4392	4261	4127	4160	4355	4528	4637	4742	4738	4672	4572	4427	4351	4581	4518	4700	4631	4602	4541	4651	4878	5019	5041	4720	4727	4630	4545	4665	4721	4607	4700	4647	4469	4584	4598	4711	4453	4684	4509	4340	4497	4574	4716	4756	4779	4562	4704
5210	4981	4834	4834	4363	4313	4288	4395	4386	4683	4643	4836	4821	4698	4834	4755	4577	4608	4614	4586	4756	4781	4597	4569	4860	5157	4880	4744	4946	4691	4658	4765	4671	4706	4674	4407	4557	4593	4627	4750	4605	4492	4485	4479	4699	4776	4743	4754	4521	4697
5440	5314	4937	5018	4651	4312	4252	4240	4268	4373	4364	4635	4648	4709	5013	4995	4943	4854	4551	4410	4679	4798	4774	4616	4762	4939	4904	4767	4678	4772	4534	4580	4651	4693	4791	4605	4606	4786	4548	4710	4676	4710	4604	4529	4717	4713	4663	4609	4681	4764
5521	5344	5049	4862	4533	4440	4227	4162	4107	4282	4219	4337	4337	4596	4730	5091	5080	5049	4943	4620	4389	4382	4828	4709	4420	4652	4833	4852	4685	4805	4703	4470	4784	4689	4531	4715	4653	4660	4634	4819	4813	4639	4560	4430	4425	4775	4685	4689	4945	4768
5406	5089	4913	4806	4812	4718	4644	4449	4249	4330	4177	4137	4211	4330	4373	4567	5040	5133	5114	4848	4434	4426	4448	4680	4655	4527	4612	4987	4726	4665	4630	4690	4614	4955	4629	4796	4907	4624	4789	4936	4954	4810	4708	4586	4688	4515	4692	4894	4796	4923
5101	4861	4929	4952	5025	4839	4928	4819	4728	4554	4381	4331	4374	4386	4317	4384	4679	4772	4944	5076	4728	4333	4215	4463	4750	4639	4598	5004	4862	4687	4637	4821	4632	4849	4783	4713	4957	4572	4854	4737	4889	4713	4853	4619	4740	4601	4796	4764	5005	4910
4792	5089	5084	5077	5107	5311	5075	4886	4729	4617	4533	4472	4546	4470	4492	4434	4492	4616	4876	4896	4974	4546	4325	4321	4641	4687	4595	4921	5176	4761	4673	4836	4602	4615	4759	4699	4809	4482	4725	4532	4706	4592	4705	4779	4623	4536	4766	4799	4905	4872
4900	5271	5317	5424	5277	5275	5079	5182	4879	4655	4667	4524	4525	4519	4684	4647	4472	4485	4615	4615	4675	4798	4471	4289	4581	4917	4735	4745	5055	5049	4760	4705	4637	4491	4672	4631	4737	4599	4581	4445	4571	4554	4569	4682	4662	4705	4543	4679	4690	4748
5043	5246	5414	5610	5440	5279	4949	5085	4747	4784	4481	4380	4514	4570	4483	4610	4713	4675	4483	4593	4706	4899	4858	4458	4418	4768	4743	4653	4861	5029	4695	4658	4644	4448	4754	4631	4600	4689	4488	4669	4574	4579	4720	4766	4583	4648	4580	4630	4792	4832
4963	5113	5302	5388	5256	5136	4967	4814	4772	4668	4372	4362	4458	4491	4447	4798	4915	4829	4706	4611	4975	4852	4885	4697	4405	4655	4793	4663	4689	4979	4741	4480	4565	4443	4505	4582	4517	4619	4391	4636	4535	4768	4713	4637	4662	4553	4610	4601	4913	4905
4951	5065	4973	4968	5017	5037	5041	4949	4726	4706	4406	4195	4216	4219	4318	4578	4798	4849	4934	4607	4730	4944	5021	4638	4373	4506	4846	4766	4395	4848	4733	4388	4637	4410	4364	4643	4590	4851	4595	4735	4508	4728	4481	4626	4473	4622	4588	4647	4778	4920
4652	4876	4738	4665	4845	4784	4842	4748	4780	4690	4399	4323	4109	4140	4126	4368	4642	4864	4865	4571	4560	4633	4811	4830	4392	4293	4702	4780	4499	4840	4936	4667	4670	4479	4351	4834	4556	4701	4714	4497	4597	4639	4522	4536	4555	4570	4606	4687	4810	4936
4538	4515	4489	4443	4542	4478	4665	5006	4911	4899	4639	4456	4271	4091	4122	4236	4452	4636	4773	4613	4441	4665	4823	4939	4544	4264	4617	4584	4504	4704	4846	4588	4503	4588	4377	4627	4438	4674	4642	4435	4524	4455	4702	4552	4579	4683	4603	4746	4929	4938
4508	4384	4260	4277	4415	4524	4719	5029	4992	4943	4793	4629	4540	4238	4255	4323	4437	4732	4629	4628	4523	4567	4825	4873	4574	4203	4472	4840	4567	4658	4969	4621	4553	4617	4399	4511	4440	4652	4717	4513	4607	4391	4798	4500	4702	4728	4880	4762	4862	4919
4364	4184	3991	4191	4205	4624	4916	5002	5019	5007	4934	4733	4727	4350	4204	4252	4252	4610	4592	4518	4493	4528	4588	4798	4680	4344	4389	4738	4583	4547	4859	4762	4581	4647	4330	4581	4431	4502	4713	4632	4566	4551	4527	4672	4647	4830	4834	4804	4870	4815
4130	4084	4061	4125	4278	4660	4751	5113	5134	5257	4943	4861	4555	4222	4185	4098	4143	4360	4572	4466	4534	4449	4710	4751	4554	4251	4468	4740	4511	4524	4803	4713	4494	4387	4366	4506	4606	4496	4834	4555	4589	4494	4714	4833	4833	4859	4598	4799	4608	4908
4142	3961	3850	4157	4273	4407	4617	4864	5111	5136	4981	4973	4624	4445	4214	4071	4183	4418	4588	4646	4570	4371	4745	4933	4723	4336	4214	4554	4541	4452	4630	4606	4486	4645	4358	4504	4450	4614	4752	4626	4782	4593	4755	4728	4804	4570	4601	4655	4782	4875
4266	4187	4018	4025	4047	4328	4651	4896	4928	5025	4987	4823	4651	4321	4281	4109	4366	4570	4528	4555	4267	4493	4716	4798	4625	4363	4418	4741	4408	4598	4798	4689	4658	4689	4395	4600	4735	4639	4813	4644	4593	4506	4646	4623	4655	4656	4572	4662	4675	4834
4222	4150	4066	3901	4096	4167	4465	4793	4847	4942	4862	4792	4645	4364	4175	4238	4241	4485	4595	4406	4308	4474	4751	5147	4674	4390	4441	4643	4443	4577	4928	4870	4669	4820	4372	4596	4575	4443	4802	4562	4699	4543	4613	4558	4798	4726	4581	4722	4704	4671
4350	4141	4038	4048	3976	4192	4232	4596	4857	4715	4903	4728	4706	4497	4272	4377	4412	4599	4583	4282	4423	4413	4705	4868	4685	4187	4334	4457	4400	4439	4999	4668	4656	4788	4359	4339	4565	4383	4693	4495	4463	4519	4704	4827	4783	4761	4616	4604	4676	4817
4478	4075	4150	3935	3974	4141	4324	4551	4522	4630	4615	4768	4540	4761	4397	4558	4457	4482	4417	4245	4235	4477	4791	4789	4455	4348	4460	4471	4356	4539	4811	4582	4678	4608	4248	4595	4323	4636	4692	4545	4684	4599	4838	4814	4833	4693	4503	4545	4651	4804
4210	4158	4075	4033	3984	3956	4326	4441	4424	4640	4710	4773	4811	4595	4619	4554	4543	4454	4129	4118	4241	4498	4864	4784	4510	4415	4521	4325	4259	4633	4713	4428	4606	4489	4290	4505	4543	4698	4771	4770	4699	4513	4763	4686	4594	4708	4420	4573	4482	4553
4201	4254	4172	4091	4128	4259	4300	4289	4700	4701	4937	5011	4889	4996	4824	4853	4718	4393	4041	4196	4201	4793	4790	4771	4412	4526	4490	4327	4269	4667	4706	4581	4731	4587	4525	4628	4528	4899	4940	4871	4659	4586	4542	4548	4534	4456	4423	4650	4643	4673
4236	4322	4311	4210	4266	4362	4492	4808	4860	5068	5257	5440	5398	5124	4965	4931	4641	4276	4058	4077	4449	4769	4814	4508	4628	4850	4604	4268	4415	4671	4623	4660	4903	4595	4760	4739	4748	4907	4904	4895	4637	4677	4684	4729	4637	4669	4506	4601	4641	4841
4090	4169	4293	4430	4387	4621	4692	4732	5080	5375	5555	5573	5542	5455	5221	4863	4457	4212	4214	4269	4624	5017	4816	4698	4665	4828	4662	4405	4580	4773	4564	4947	4960	4646	4664	4771	4877	5007	4916	4933	4842	4827	4609	4815	4667	4721	4767	4752	4744	4766
4140	4048	4015	4108	4391	4589	4918	5219	5294	5497	5631	5640	5609	5447	4977	4705	4368	4195	4442	4521	4743	4696	4807	4758	4895	4803	4662	4613	4694	4772	4823	4991	4678	4567	4830	4655	4813	4825	5031	4974	4858	4912	4805	4971	4824	4677	4574	4616	4726	4871
4101	3851	3859	4002	4252	4368	4707	4989	5346	5383	5755	5631	5492	5078	4681	4501	4223	4261	4405	4783	4791	4711	4683	4962	4835	4659	4310	4618	4707	4737	4871	4919	4637	4578	4661	4449	4859	4684	5012	4857	4778	4700	4793	4749	4621	4630	4547	4588	4715	4916
4154	3877	3845	3958	3936	4214	4557	4773	4981	5278	5323	5217	5160	4813	4545	4423	4339	4456	4356	4563	4529	4604	4712	5010	4925	4597	4313	4569	4632	4723	5087	4895	4777	4514	4475	4732	4654	4901	5104	4884	4730	4712	4473	4515	4732	4509	4524	4638	4914	5017
4298	4040	4183	4161	4156	4285	4473	4588	4887	4977	5032	5182	4948	4682	4723	4580	4423	4452	4340	4334	4446	4795	5065	5030	4686	4542	4562	4597	4519	4812	5077	4879	4845	4765	4574	4714	4719	4994	5055	4922	4757	4513	4642	4511	4603	4555	4597	4726	4745	5025
4324	4268	4441	4404	4262	4438	4698	4844	4915	5146	5124	5013	5160	4790	4738	4495	4514	4342	4221	4194	4629	5022	5109	4899	4689	4765	4697	4546	4688	5067	4919	4884	4670	4603	4521	4667	4690	4886	4819	4689	4605	4603	4516	4749	4473	4698	4676	4839	4968	4821
4060	4025	4369	4567	4753	4850	4948	5217	5261	5364	5287	5383	5094	4980	4595	4424	4171	4086	4281	4637	4915	5065	5108	4896	4947	4626	4493	4572	4877	4973	4815	4885	4780	4493	4604	4547	4718	4974	4736	4763	4701	4763	4755	4706	4565	4646	4583	4600	4821	4993
3971	3969	4096	4214	4364	4655	4950	5003	5236	5268	5400	5226	4886	4750	4364	4088	4147	4168	4685	4699	5007	4944	4945	4953	4864	4635	4402	4622	4714	4739	4973	4639	4440	4498	4459	4652	4778	4767	4925	4796	4754	4752	4653	4677	4471	4475	4554	4737	4850	4939
4370	4277	4034	4280	4421	4511	4689	4828	5072	5139	5180	5056	4702	4531	4265	4226	4160	4427	4581	4688	4917	4959	4983	4796	4583	4345	4352	4676	4763	4616	4722	4715	4382	4575	4423	4584	4799	4842	4916	4698	4860	4743	4886	4624	4569	4642	4650	4780	4752	5084
4194	4413	4350	4453	4607	4560	4811	4976	5049	5149	5095	4823	4634	4406	4319	4257	4371	4385	4531	4600	4838	5013	4973	4694	4486	4322	4396	4412	4583	4807	4702	4687	4537	4406	4424	4607	4718	4902	4974	4688	4789	4725	4898	4918	4705	4763	4732	4768	4860	4912
4294	4327	4447	4660	4967	5012	5062	5382	5436	5358	5144	4934	4653	4526	4151	4141	4202	4220	4488	4872	4964	4945	4646	4503	4324	4453	4315	4720	4704	4803	4756	4676	4581	4380	4547	4580	4830	4890	4803	4810	4652	4833	4853	4663	4803	4717	4777	4901	4763	4759
4288	4384	4253	4496	4876	5157	5380	5529	5388	5356	5129	4992	4462	4401	4242	4248	4316	4520	4981	5017	5073	4894	4681	4509	4370	4399	4528	4829	4659	4606	4624	4557	4448	4373	4540	4676	4830	4909	4892	4825	4638	4810	4829	4641	4785	4597	4886	4822	4778	4802
4288	4521	4531	4659	4944	5072	5251	5301	5348	5378	4975	4705	4489	4185	4394	4336	4493	4590	4781	4967	5011	4836	4606	4510	4233	4375	4493	4631	4790	4925	4842	4622	4627	4428	4609	4890	4901	4841	4976	4748	4823	4695	4944	4816	4789	4604	4712	4749	4834	4889
4568	4644	4840	4976	5035	5362	5454	5332	5327	5158	5021	4686	4505	4382	4274	4382	4503	4607	4850	4969	4934	4806	4655	4399	4360	4440	4654	4706	4858	4851	4691	4797	4676	4707	4787	4993	5013	5001	4816	4845	4649	4848	4743	4823	4708	4710	4761	4762	4792	4908
4639	4707	4895	5190	5216	5199	5287	5143	5030	4994	4777	4553	4185	4224	4270	4471	4561	4910	5015	5061	4771	4815	4611	4525	4412	4542	4664	4890	4990	4924	4866	4829	4646	4680	4858	4830	4975	4846	4717	4615	4754	4759	4814	4661	4697	4791	4807	4720	4814	4840
5197	5386	5355	5574	5362	5380	5048	4885	4891	4630	4377	4321	4194	4201	4443	4717	4912	5009	5060	5149	4885	4655	4751	4565	4632	4667	4849	4992	4982	4986	4815	4697	4765	4850	4887	4822	4931	4793	4766	4716	4766	4852	5002	4908	4960	4674	4817	4691	4776	4875
5498	5355	5558	5570	5615	5461	5250	4981	4801	4550	4360	4162	4257	4279	4456	4625	4816	5057	5200	5079	4849	4626	4534	4494	4482	4653	4883	5127	5083	4820	4797	4593	4710	4813	4991	4923	4905	4738	4777	4762	4803	4872	4875	4877	4832	4736	4951	4818	4754	4696
5623	5601	5416	5590	5375	5108	4849	4508	4464	4395	4191	4136	4152	4442	4516	4674	4908	5053	5099	5116	4869	4572	4435	4618	4574	4634	4832	5050	4963	4844	4692	4705	4588	4729	4976	4959	4762	4707	4749	4743	4879	4903	4711	4853	4820	4782	4716	4742	4749	4770
5624	5654	5517	5428	5325	4895	4788	4518	4336	4220	4097	4297	4177	4548	4605	4809	4901	5020	4709	4721	4735	4537	4439	4716	4645	4659	4820	4908	4806	4727	4653	4682	4525	4709	4797	4806	4678	4664	4713	4675	4888	4793	5089	4757	4836	4769	4909	4828	4781	4714
5690	5527	5314	5262	5034	4842	4449	4315	4204	4222	4265	4317	4469	4669	4743	4951	4887	4972	4918	4641	4476	4529	4554	4643	4777	4851	4888	4876	4793	4713	4784	4790	4664	4714	4690	4731	4603	4621	4631	4717	4841	4912	4886	4943	4895	4746	4852	4841	4693	4746
5472	5312	5279	5110	4775	4577	4309	4174	4199	4271	4412	4543	4794	4866	4978	5070	5166	4865	4727	4630	4359	4422	4629	4595	4804	4811	4981	4883	4655	4565	4419	4600	4660	4780	4698	4687	4540	4510	4817	4936	5002	4930	4834	4853	4914	4696	4711	4686	4826	4650
5277	4957	4963	4693	4484	4232	4170	4058	4099	4282	4522	4581	4782	5002	4927	5100	5016	4791	4646	4702	4532	4385	4547	4730	4776	4904	4929	4785	4534	4524	4494	4520	4757	4650	4670	4710	4543	4506	4692	4946	4861	4865	4788	4779	4639	4783	4826	4604	4741	4790
5030	4868	4649	4435	4365	4133	4153	4024	4267	4397	4560	4743	4855	5004	4952	4993	4945	4594	4591	4658	4599	4647	4613	4695	4753	4945	4832	4752	4727	4658	4612	4625	4696	4782	4832	4601	4764	4547	4612	4748	4819	4695	4631	4670	4709	4605	4753	4718	4618	4721
4797	4462	4334	4326	4145	4026	4069	4272	4320	4548	4870	4963	4944	4952	4904	4824	4826	4645	4582	4438	4642	4756	4910	4965	4917	4745	4776	4698	4648	4605	4755	4690	4856	4670	4625	4559	4572	4516	4948	4748	4768	4881	4731	4748	4648	4771	4705	4670	4704	4809
4377	4245	4261	4190	4190	4231	4335	4514	4688	4700	5124	5120	5135	4919	4850	4645	4543	4541	4573	4590	4593	4970	4840	4973	4907	4836	4637	4610	4635	4589	4737	4733	4698	4790	4722	4560	4588	4637	4985	4683	4809	4714	4676	4721	4661	4809	4841	4758	4832	4823
4231	4000	3872	4059	4076	4170	4305	4692	4698	4922	5071	5216	4968	4906	4687	4575	4580	4351	4569	4619	4869	4780	4990	4848	4865	4596	4511	4553	4563	4604	4720	4752	4890	4829	4731	4573	4689	4815	4899	4867	4812	4781	4751	4847	4873	4972	4871	4849	4787	4992
4220	4039	4276	4289	4372	4431	4629	4790	4945	4907	4918	5064	4855	4746	4755	4584	4492	4428	4432	4644	4788	4863	4795	4817	4743	4539	4529	4447	4458	4577	4566	4905	4877	4636	4786	4719	4735	4888	4900	4861	4909	4745	4781	4888	5014	5051	5008	4861	4765	4818
4502	4522	4507	4695	4703	4873	4809	4960	5059	5005	5004	4921	4848	4644	4598	4650	4509	4559	4476	4717	4736	4758	4775	4790	4712	4567	4395	4348	4668	4756	4807	4805	4908	4785	4753	4860	4759	4723	4850	4945	4839	4823	5015	5085	5002	5128	4950	4961	4866	4785
4667	4910	4734	4853	5168	5025	5317	5013	5093	5013	4969	4773	4686	4520	4610	4458	4532	4684	4699	4748	4706	4812	4758	4581	4548	4586	4435	4526	4808	4736	4785	4846	4777	4836	4655	4838	4941	4879	4978	4687	4724	4845	5046	5021	5161	4892	4872	4900	4821	4766
4749	4804	4942	4948	5149	5199	5136	5070	4898	4841	4662	4541	4499	4430	4656	4597	4784	4797	4708	4739	4769	4771	4754	4517	4580	4423	4659	4772	4824	5014	4744	4760	4766	4740	5000	5076	5009	4845	4901	4776	4913	4982	4984	5092	4997	5005	4718	4980	5020	4939
4999	5006	4920	5049	5145	5036	5042	5011	4862	4685	4472	4442	4422	4522	4436	4569	4825	4620	4832	4957	4862	4685	4544	4673	4625	4622	4761	4967	5011	4936	4942	4870	4763	4754	4986	4867	4938	4911	4790	4736	4937	4969	5135	5102	5059	4809	5031	4946	4940	4856
5191	5114	4876	5046	4943	4765	4735	4798	4655	4516	4596	4434	4502	4589	4648	4592	4688	4847	4811	4835	4737	4683	4631	4517	4553	4870	4909	4943	4889	4816	4746	4838	4856	4874	4976	4944	4982	4966	4913	4864	4970	5087	5000	4926	4859	4814	4737	5021	4941	5012
5308	4871	4815	4771	4765	4679	4441	4465	4400	4380	4460	4556	4565	4476	4774	4630	4679	4782	4711	4741	4593	4652	4731	4813	4834	4870	4858	4885	4837	4731	4741	4805	4876	4813	5039	4926	4929	4940	4860	5024	5066	4993	4969	4776	4839	4871	5005	5099	5064	5000
5124	4843	4777	4575	4504	4543	4303	4349	4407	4341	4539	4567	4734	4789	4796	4912	4744	4622	4667	4439	4531	4613	4651	4723	4844	5042	4964	4825	4730	4626	4681	4704	4845	4967	4811	4840	4722	4859	4890	4855	5025	5034	4876	4682	4804	4931	5107	5086	4876	4855
5071	4671	4496	4505	4353	4311	4309	4220	4375	4443	4550	4639	4697	4783	4985	4951	4825	4597	4481	4401	4480	4568	4562	4780	4852	5007	4958	4733	4550	4492	4586	4715	4755	4877	4850	4787	4740	4912	4770	4977	4994	4768	4664	4693	4914	5080	5125	4885	4868	4946
4755	4603	4529	4468	4470	4373	4444	4478	4485	4563	4634	4784	4816	4923	4895	4858	4927	4731	4641	4541	4619	4537	4796	4820	4740	4942	4835	4635	4592	4574	4577	4796	4936	4862	4881	4734	4849	4834	4850	4917	4908	4716	4693	4706	4852	4901	4839	4942	4739	4772
4655	4363	4667	4543	4633	4520	4613	4686	4741	4861	4791	4870	4903	4940	4647	4766	4786	4561	4622	4587	4589	4644	4754	4689	4859	4871	4663	4413	4655	4580	4746	4935	4903	4754	4849	4865	4849	4848	5029	4859	4719	4608	4632	4642	4773	4743	4724	4933	4765	4849
4467	4522	4373	4565	4564	4810	4737	4822	4749	4872	4913	4654	4781	4705	4584	4553	4530	4792	4650	4600	4767	4835	4739	4878	4781	4581	4671	4621	4776	4910	4858	4880	4828	4711	4695	4647	4787	4697	4656	4694	4688	4717	4645	4765	4755	4605	4734	4760	4728	5029
4500	4457	4441	4696	4639	4819	4806	4887	4882	4916	4770	4563	4574	4442	4270	4269	4638	4536	4668	4806	4866	4871	4943	4769	4602	4575	4654	4807	4973	5013	4980	4783	4794	4576	4563	4914	4888	4835	4729	4639	4532	4644	4779	4829	4756	4701	4772	4950	4892	4885
4722	4592	4618	4597	4787	4744	4786	4914	5053	4819	4771	4692	4591	4409	4518	4441	4426	4599	4858	4849	4886	4775	4802	4715	4630	4432	4687	4902	4877	5101	4936	4749	4496	4553	4568	4884	4927	4792	4708	4604	4630	4826	4845	4995	4796	4772	4809	4827	4990	4905
4828	4773	4662	4750	4660	4884	4685	4845	4731	4741	4719	4609	4553	4550	4543	4647	4541	4699	4788	4914	4978	4824	4905	4705	4671	4751	4783	4912	4912	4778	4838	4632	4472	4588	4651	4833	4757	4688	4735	4760	4881	4902	4787	4860	4758	4796	4623	4799	4997	4949
5019	4960	4926	4551	4800	4647	4539	4655	4593	4377	4641	4561	4638	4646	4767	4824	4806	4737	4830	4725	4656	4764	4629	4759	4823	4795	4906	4892	4828	4687	4647	4685	4768	4746	4875	4786	4714	4745	4812	4837	4970	4896	4941	4805	4690	4715	4972	4856	4807	4896
5119	4952	4877	4551	4706	4664	4346	4305	4291	4492	4432	4740	4732	4893	4835	5078	5020	4930	4903	4705	4643	4674	4693	4890	4892	4940	4937	4783	4665	4530	4644	4729	4976	4852	4774	4705	4700	4755	4741	4948	4995	4931	4921	4635	4691	4679	4740	4786	4573	4790
5174	4973	4922	4844	4675	4533	4402	4396	4462	4429	4570	4591	4862	4957	4960	5196	4847	4900	4753	4665	4584	4737	4646	4899	4938	4842	4796	4700	4653	4496	4518	4887	4847	4974	4823	4712	4691	4838	4936	4937	5043	4921	4700	4599	4786	4856	4852	4747	4627	4775
5074	4953	4999	4997	4736	4792	4575	4498	4499	4569	4604	4729	4857	4983	4956	4852	4909	4810	4797	4681	4597	4711	4639	4753	4804	4810	4785	4637	4781	4713	4852	4706	4977	4881	4782	4736	4803	4731	4881	4826	4944	4741	4645	4800	4781	4913	4716	4789	4755	4810
4562	4623	4715	4976	4850	4815	4812	4683	4814	4830	4725	4644	4687	4732	4703	4661	4668	4656	4778	4839	4929	4799	4621	4620	4727	4595	4759	4740	4766	4777	4871	4931	4813	4700	4756	4858	5012	4751	4957	4884	4822	4743	4720	5034	4972	4923	4840	4838	4818	4864
4397	4372	4569	4799	4911	4970	4842	4884	4964	4984	4926	4604	4648	4479	4539	4568	4556	4815	4745	4827	4965	4963	4772	4646	4617	4599	4772	4905	4909	4893	4959	4864	4741	4696	4920	4991	5089	4903	4801	4820	4834	4993	5104	5029	5001	4732	4852	4896	5007	5019
4164	4357	4415	4672	4896	4939	4960	4896	4810	5041	4979	4787	4700	4415	4369	4657	4521	4650	4989	5059	5079	5011	4597	4746	4608	4727	4760	4938	4899	5065	4964	4837	4856	4788	4881	4984	5136	5056	4896	4923	4865	5106	5082	5059	5047	4706	4841	4791	4917	4948
4494	4450	4496	4566	4792	4836	5015	4936	4885	4915	4784	4736	4800	4812	4566	4723	4757	4810	4959	4835	4945	4956	4977	4765	4925	4825	4736	4939	4964	5012	4983	4873	4835	4910	5032	4987	5053	5016	4919	4883	4863	4925	5142	4924	4859	4669	4842	4743	4944	4966
4747	4629	4669	4633	4828	4808	4818	4788	4852	4897	4838	4850	4829	4811	4774	4661	4855	4681	4701	4924	4951	4902	5092	4842	4992	4803	4804	4860	4900	4829	4823	4995	4993	4988	4852	4898	4911	5059	4968	5022	4896	4918	4855	4945	4877	4885	4942	4915	4917	4965
4969	4780	4705	4727	4623	4598	4613	4655	4696	4960	4866	4943	5172	4937	4780	4796	4594	4608	4699	4622	4714	4919	4869	5050	4984	4797	4757	4741	4711	4846	4913	4874	5122	5039	4979	4867	4907	4987	4967	5041	4854	4947	4884	4832	4849	4921	4884	4916	4972	4804
4854	4824	4783	4716	4646	4415	4484	4549	4719	4860	4682	4907	4927	4989	4969	4721	4638	4534	4470	4413	4678	4731	4903	4786	4922	4895	4621	4634	4686	4762	4932	5109	5097	4972	4925	4753	4829	4842	4969	5030	4907	5028	4957	4851	5022	5099	4969	4864	4714	4696
4869	4623	4864	4796	4628	4621	4696	4688	4555	4807	4569	4663	4820	4969	4841	4997	4735	4515	4555	4468	4694	4863	4760	4918	4937	4870	4869	4719	4743	4945	5103	5074	5027	5115	4957	4851	4784	4910	5041	5160	4869	4796	4849	4880	4974	4940	4948	4834	4736	4673
4869	4837	4776	4792	4770	4616	4575	4705	4560	4601	4570	4674	4726	4750	4730	4773	4825	4555	4663	4599	4633	4800	4726	4765	4936	4888	5012	4887	4984	4860	4893	4952	4972	5099	4926	5016	4895	5006	4996	4975	4992	4966	4741	4859	4905	5007	4817	4807	4880	4837
5089	5200	5150	5127	4851	4889	4671	4651	4571	4601	4471	4652	4458	4636	4759	4681	4809	5000	4855	4642	4580	4599	4686	4697	5037	5002	5073	5020	4810	4857	4766	4788	5004	5000	5130	5097	5005	4965	4974	4877	5075	5038	4867	5015	4828	4945	4885	4900	4811	4864
5185	5205	5155	5068	5268	4956	4917	4692	4565	4506	4444	4456	4418	4673	4634	4800	4806	4904	4895	4711	4575	4651	4695	4888	4929	4933	5237	4999	5007	4849	4702	4770	4819	5014	4938	4975	4943	4902	4870	4959	5062	4972	4848	4679	4822	4820	4988	5063	4891	4816
5175	5092	5155	5146	5183	5073	4973	4982	4877	4551	4457	4455	4450	4661	4691	4678	4834	4965	4740	4801	4680	4590	4614	4626	4822	4987	5049	4957	4904	4757	4701	4702	4861	5011	5045	5134	4935	4853	4947	4830	4997	5040	5124	4703	4731	4832	4833	4909	4832	4732
5030	5100	5101	4994	5112	5034	5070	4875	5017	4738	4609	4508	4552	4594	4546	4823	4849	4926	4804	4782	4659	4700	4554	4591	4706	4770	4928	5061	4968	5102	4778	4944	4941	4942	5007	4921	4952	4920	4765	4884	4996	4833	4860	4769	4659	4759	4774	4799	4789	4780
4771	4993	4963	4925	4925	4995	5039	5006	5066	4956	4725	4563	4456	4498	4444	4487	4751	4709	4738	4745	4909	4785	4689	4595	4582	4578	4867	4977	5144	5190	5000	4968	4797	4775	4991	4796	5035	4976	4947	4957	4827	4848	4902	4729	4677	4694	4537	4740	4658	4839
4479	4800	4859	5067	4893	4907	5070	4990	4959	4815	4796	4547	4427	4355	4291	4389	4554	4858	4888	4899	4928	4831	4774	4662	4500	4645	4901	5101	5092	5003	4969	4782	4585	4694	4788	4913	4805	4898	4834	4747	4674	4781	4759	4700	4813	4615	4758	4699	4755	4733
4591	4749	4590	4896	4884	5134	4972	4943	4926	5114	4921	4680	4583	4348	4236	4302	4584	4719	4940	4863	4894	4945	4811	4780	4531	4640	4893	4911	4922	4962	4834	4752	4697	4620	4612	4762	4797	4771	4716	4623	4706	4786	4782	4783	4746	4645	4558	4768	4645	4757
4685	4618	4684	4637	4697	5012	4946	4882	4895	5020	5012	4835	4730	4677	4664	4554	4630	4676	4800	4849	4905	4993	4779	4840	4674	4670	4678	4849	4683	4793	4798	4952	4668	4637	4707	4849	4820	4860	4883	4661	4702	4757	4796	4819	4690	4681	4459	4610	4615	4720
4707	4693	4498	4516	4607	4858	4921	5157	4950	4976	5055	4829	4771	4713	4683	4447	4513	4557	4657	4747	4693	4912	5060	4916	4564	4640	4558	4645	4765	4828	4907	4868	4867	4822	4700	4724	4798	4891	4866	4686	4579	4584	4791	4726	4680	4689	4478	4597	4733	4736
4802	4849	4632	4669	4627	4569	4721	4723	4933	5069	4940	4824	4758	4750	4455	4545	4510	4428	4565	4866	4873	4904	5104	4917	4797	4674	4466	4599	4798	4877	4913	5035	4904	4804	4828	4656	4737	4803	4750	4621	4660	4651	4694	4800	4875	4655	4725	4520	4851	4815
4664	4673	4636	4740	4555	4676	4561	4659	4638	4753	4728	4945	4841	4788	4530	4491	4332	4516	4675	4827	4843	4897	4876	4831	4832	4668	4503	4764	4748	4908	4865	4984	4852	4758	4634	4641	4575	4886	4719	4605	4645	4628	4569	4755	4800	4842	4719	4651	4652	4828
4940	4772	4637	4536	4532	4546	4510	4606	4769	4772	4749	4941	4882	4942	4734	4631	4548	4534	4619	4747	4893	4843	4820	4869	4864	4737	4682	4652	4523	4761	4874	4843	4899	4713	4640	4635	4634	4839	5038	4859	4626	4587	4653	4780	4929	4851	4798	4603	4701	4737
4997	4786	4660	4504	4497	4549	4527	4568	4642	4820	4910	4945	5049	5078	5059	4765	4810	4547	4490	4445	4668	4847	4923	4914	4977	4897	4756	4477	4514	4571	4773	4865	4916	4893	4684	4495	4654	4634	4764	4904	4564	4485	4612	4704	4621	4877	4637	4797	4625	4744
5105	4719	4786	4629	4426	4488	4542	4528	4740	4776	4923	4960	4937	5038	4833	4952	4792	4533	4499	4487	4656	4859	5056	4870	4940	4901	4691	4438	4408	4504	4791	4848	4875	4831	4765	4637	4594	4798	4733	4804	4854	4595	4573	4868	4694	4696	4617	4533	4630	4767
5127	4909	4754	4691	4584	4604	4415	4478	4607	4786	4871	4986	4848	4909	4814	4850	4816	4702	4538	4605	4532	4814	4839	4984	5013	4857	4707	4595	4402	4524	4660	4867	4735	4759	4679	4532	4445	4532	4653	4758	4705	4678	4668	4639	4566	4828	4772	4709	4860	4715
5259	4900	4897	4862	4647	4715	4502	4363	4445	4616	4790	4694	4931	4879	4852	4874	4934	4773	4519	4696	4458	4581	4682	4708	4722	4742	4728	4617	4507	4480	4623	4795	4798	4788	4744	4376	4466	4624	4679	4769	4925	4651	4541	4482	4734	4798	4842	4837	4606	4693
5338	5107	4931	4688	4735	4624	4584	4431	4501	4585	4622	4688	4748	4889	4989	5062	4888	4869	4725	4554	4414	4519	4553	4719	4812	4691	4835	4748	4558	4486	4588	4656	4786	4785	4626	4539	4643	4675	4784	4787	4713	4628	4753	4619	4885	4881	4895	4736	4656	4556
5524	5139	4947	4811	4636	4486	4570	4526	4465	4487	4538	4796	4899	5022	4999	5191	5064	4779	4720	4645	4523	4441	4499	4693	4928	4930	4935	4664	4619	4483	4496	4650	4656	4775	4716	4700	4693	4556	4620	4750	4784	4683	4665	4751	4741	4733	4942	4767	4717	4767
5247	5244	4971	4895	4784	4716	4636	4545	4631	4645	4586	4846	4889	4925	5039	5032	4901	4809	4689	4698	4616	4522	4530	4551	4883	4812	4912	4667	4637	4532	4506	4587	4837	4854	4876	4690	4643	4599	4564	4803	4748	4828	4829	4577	4669	4742	4945	4863	4775	4601
5173	5314	5252	5262	4910	4681	4412	4627	4485	4632	4559	4789	4686	4658	5071	5027	4899	4889	4724	4574	4752	4494	4534	4572	4854	4769	4844	4705	4580	4735	4716	4595	4672	4920	4792	4736	4591	4702	4611	4787	4938	5015	4914	4595	4827	4786	4824	4915	4886	4714
5416	5245	5141	5137	5128	4827	4776	4493	4485	4337	4423	4313	4540	4559	4865	4957	4955	5077	4934	4673	4595	4524	4554	4590	4831	4880	4865	4876	4741	4738	4583	4631	4765	4821	4844	4776	4571	4503	4805	4871	4986	4941	4841	4737	4854	4809	4974	4937	4831	4727
5432	5220	5127	5113	5133	4915	4749	4503	4318	4308	4445	4416	4651	4783	4863	5155	5020	5049	4876	4763	4552	4508	4412	4562	4719	4853	5049	4786	4777	4726	4625	4424	4656	4660	4944	4792	4564	4647	4623	4798	4987	4831	4806	4786	4783	4872	5019	4915	4794	4797
5330	5045	5008	4971	5007	4841	4663	4576	4459	4354	4548	4491	4687	4934	4944	5087	5039	5012	4943	4714	4614	4527	4488	4524	4682	4942	5100	5097	4656	4572	4616	4649	4647	4574	4862	4821	4607	4583	4530	4745	4946	4935	4808	4778	4770	4867	4784	4993	4816	4573
5137	4911	5138	4949	5028	4888	4862	4794	4572	4492	4458	4431	4611	4624	4934	4878	5076	4921	4946	4846	4739	4500	4559	4579	4747	4734	4979	4973	4736	4618	4358	4630	4708	4722	4786	4816	4718	4423	4470	4819	4940	5002	4939	4791	4715	4773	4810	4821	4825	4796
5014	5068	5157	5147	5160	5001	5059	4903	4628	4653	4519	4547	4552	4478	4589	4984	4881	5016	4965	4714	4515	4519	4543	4569	4595	4756	4913	4770	4731	4513	4550	4600	4645	4911	4844	4804	4771	4750	4530	4636	4924	4847	4860	4710	4537	4682	4799	4931	4906	4697
5197	5211	5170	5246	5135	5092	4925	4797	4586	4504	4438	4363	4404	4435	4511	4841	4998	5010	4969	4774	4657	4532	4448	4573	4565	4616	4879	4987	4777	4514	4468	4474	4685	4749	4777	4692	4776	4612	4485	4637	4713	4844	4720	4476	4542	4691	4836	4843	4842	4506
5163	5103	5073	5056	5088	4961	4927	4733	4595	4469	4428	4402	4550	4493	4662	4838	5063	5207	4970	4789	4596	4408	4444	4554	4687	4625	4748	4975	4833	4524	4389	4514	4594	4666	4640	4691	4589	4604	4611	4527	4577	4633	4662	4660	4589	4729	4735	4993	4844	4713
4959	4880	4844	4958	4898	4908	4978	4882	4703	4454	4454	4392	4677	4750	4845	4944	5007	4871	4772	4691	4481	4363	4309	4476	4771	4758	4849	4881	4733	4628	4365	4372	4515	4723	4668	4653	4727	4575	4512	4667	4739	4707	4693	4599	4762	4781	4831	4771	4854	4865
5004	4853	4947	4973	4942	4862	5064	4835	4809	4538	4524	4570	4439	4622	4616	4847	4696	4781	4703	4584	4417	4420	4325	4306	4488	4640	4758	4846	4852	4594	4481	4380	4483	4694	4664	4748	4801	4553	4537	4552	4660	4767	4786	4763	4770	4719	4808	4873	4906	4885
4941	4951	4946	4915	4895	4856	4831	4907	4776	4659	4441	4301	4358	4408	4588	4753	4748	4736	4823	4757	4604	4544	4262	4384	4460	4750	4818	4767	4812	4616	4381	4540	4510	4603	4861	4816	4815	4711	4593	4506	4705	4854	4896	4805	4660	4559	4795	4949	5085	4892
5238	5071	5287	5242	4988	4813	4809	4654	4681	4612	4570	4289	4419	4419	4768	4809	4915	4928	4897	4721	4712	4572	4345	4314	4472	4709	4726	4764	4835	4500	4517	4377	4466	4838	4857	4745	4713	4593	4600	4725	4811	4902	5027	4816	4820	4700	4896	4917	4943	4910
5134	5048	5158	5112	5049	4799	4501	4592	4586	4720	4712	4510	4482	4416	4764	4950	5102	5121	4935	4794	4659	4484	4454	4538	4617	4580	4779	4706	4640	4617	4550	4370	4572	4765	4910	4877	4584	4693	4691	4768	4985	4967	5070	4883	4711	4790	4907	4948	4820	4800
4857	4845	4913	4987	5006	4944	4732	4575	4531	4700	4623	4595	4446	4593	4654	4938	4996	4955	4951	4792	4704	4598	4451	4554	4694	4616	4705	4734	4664	4611	4492	4577	4469	4753	5011	4821	4861	4626	4769	4696	4891	4951	5014	4900	4831	4841	4864	4988	4933	4713
4947	4963	5028	5036	5209	4982	4873	4577	4651	4545	4539	4492	4500	4583	4698	4796	5164	4953	4904	4672	4708	4624	4600	4563	4541	4694	4791	4839	4825	4539	4612	4531	4643	4785	4840	4895	4921	4647	4632	4784	4864	5097	5096	4844	4633	4759	4816	4964	4914	4761
5330	5074	5076	5032	5206	5075	4844	4654	4473	4597	4501	4593	4428	4457	4560	4973	4908	4895	5033	4900	4767	4598	4585	4438	4722	4782	4864	4893	4873	4658	4508	4532	4513	4608	4925	5010	4770	4708	4653	4717	4867	4865	4801	4821	4667	4812	4838	4858	4943	4866
5316	5211	5141	5024	4967	4849	4842	4845	4657	4472	4407	4363	4483	4675	4774	5062	5196	5012	4928	4762	4610	4562	4385	4438	4621	4599	4908	4986	4633	4509	4356	4484	4359	4685	4855	4942	4776	4515	4542	4691	4777	4761	4799	4663	4558	4659	4834	4923	4882	4670
5137	4980	4833	4891	4862	4868	4776	4938	4659	4599	4564	4532	4521	4744	4718	4930	4850	4939	4843	4875	4616	4552	4437	4405	4602	4654	4936	4853	4609	4474	4429	4413	4491	4588	4751	4847	4729	4636	4445	4636	4749	4778	4817	4765	4585	4646	4902	4815	4850	4667
5185	5007	4945	4912	4820	4861	4951	4799	4783	4578	4471	4449	4574	4582	4622	4801	4957	5039	4834	4686	4493	4439	4467	4356	4549	4627	4851	4809	4540	4386	4352	4426	4631	4626	4686	4761	4548	4584	4541	4676	4733	4630	4786	4655	4566	4630	4850	4901	4698	4579
5260	5186	5334	5078	4977	4640	4713	4681	4660	4503	4500	4571	4523	4554	4834	4790	4901	5072	4900	4580	4450	4302	4388	4419	4459	4711	4621	4725	4585	4199	4294	4314	4472	4801	4697	4609	4596	4481	4328	4577	4670	4826	4652	4547	4583	4653	4750	4745	4739	4630
5257	5086	5067	4923	5024	4846	4734	4602	4497	4401	4577	4715	4652	4705	4845	4944	5048	5068	4737	4507	4365	4245	4327	4422	4495	4695	4738	4668	4456	4441	4325	4482	4598	4796	4809	4622	4498	4408	4517	4697	4769	4900	4780	4615	4678	4611	4767	4913	4855	4652
5364	4992	5127	4957	4861	4782	4705	4542	4488	4355	4533	4590	4847	4922	5068	4955	5052	5006	4797	4602	4381	4361	4382	4599	4683	4643	4658	4716	4604	4505	4308	4370	4632	4726	4774	4632	4507	4479	4582	4666	4797	4931	4833	4710	4753	4774	4854	4813	4641	4787
5278	5149	5008	4881	4763	4790	4750	4542	4428	4462	4361	4535	4759	4896	4889	5023	4862	4951	4824	4649	4572	4424	4386	4583	4745	4717	4728	4589	4558	4362	4490	4595	4644	4805	4799	4770	4589	4471	4627	4880	4930	4970	4868	4687	4793	4845	4863	4820	4806	4723
5470	5327	5208	4930	4845	4602	4522	4557	4362	4416	4383	4450	4638	4811	5015	4998	4717	4899	4917	4769	4552	4476	4529	4640	4799	4752	4881	4721	4643	4547	4375	4581	4769	4797	4808	4701	4777	4537	4646	4838	4924	4935	4617	4533	4687	4922	5028	4937	4838	4812
5528	5261	5110	4935	4656	4505	4347	4408	4339	4477	4405	4564	4875	4925	4985	5142	4913	4648	4680	4655	4532	4583	4556	4635	4881	4818	4800	4724	4458	4516	4502	4664	4861	4983	4788	4636	4673	4625	4720	4779	4833	4935	4663	4547	4765	4928	4962	4802	4860	4722
5225	5187	5066	4865	4590	4338	4390	4372	4419	4496	4623	4439	4665	5042	5022	5066	4827	4860	4721	4378	4631	4524	4621	4864	4766	4888	4847	4697	4684	4567	4590	4761	4873	4733	4801	4597	4602	4688	4658	4755	4889	4758	4620	4636	4688	4975	4809	4757	4708	4644
5115	4867	4881	4883	4557	4383	4229	4359	4445	4688	4566	4751	4857	4917	5017	4986	4699	4618	4466	4478	4536	4585	4674	4799	4866	4827	4759	4643	4422	4474	4553	4636	4658	4905	4634	4463	4551	4729	4652	4715	4631	4694	4681	4612	4677	4949	5015	4793	4788	4839
4928	4900	4883	4816	4528	4427	4286	4289	4354	4656	4652	4702	4799	4955	5080	4988	4847	4510	4486	4499	4555	4825	4812	4911	4930	4921	4742	4577	4518	4435	4549	4641	4884	4860	4804	4480	4494	4561	4789	4704	4672	4584	4564	4710	4668	4891	4896	4720	4832	4704
4941	4719	4772	4591	4661	4366	4236	4326	4389	4631	4787	4932	4970	5079	5056	4930	4737	4723	4672	4485	4685	4624	4891	4785	4904	4858	4539	4428	4432	4614	4543	4776	4752	4751	4577	4501	4301	4594	4814	4570	4581	4558	4565	4653	4691	4816	4822	4673	4531	4692
4941	4629	4525	4501	4575	4374	4227	4390	4518	4818	4914	5132	5158	5024	4943	4807	4709	4609	4498	4518	4683	4756	4736	4892	4844	4678	4502	4380	4455	4605	4758	4633	4745	4779	4607	4421	4282	4551	4608	4771	4658	4603	4562	4737	4842	4811	4857	4611	4499	4555
4819	4556	4497	4452	4366	4420	4584	4443	4695	4831	4936	5041	5064	5091	4933	4844	4593	4520	4617	4681	4630	4769	4739	4954	4850	4695	4435	4424	4351	4613	4608	4703	4723	4727	4496	4431	4520	4567	4713	4772	4565	4542	4610	4704	4895	4658	4658	4468	4459	4588
4812	4532	4386	4406	4556	4558	4569	4623	4793	4810	4994	5061	5102	4906	4676	4527	4526	4501	4545	4757	4752	4871	4866	4805	4695	4776	4463	4450	4431	4595	4751	4595	4593	4620	4577	4454	4586	4684	4851	4749	4755	4490	4526	4675	4846	4681	4451	4459	4509	4620
4676	4551	4440	4402	4586	4561	4636	4792	4903	5119	4946	5019	5036	4722	4836	4629	4569	4579	4462	4773	4780	4936	4843	4926	4784	4650	4490	4503	4401	4736	4818	4763	4553	4528	4419	4453	4623	4786	4712	4695	4484	4534	4535	4747	4627	4590	4298	4403	4631	4664
4713	4392	4674	4677	4661	4569	4749	4914	5069	5066	5043	5086	4759	4770	4561	4577	4390	4474	4428	4767	4913	4984	4728	4676	4567	4493	4361	4424	4500	4690	4827	4742	4547	4469	4454	4555	4702	4654	4562	4570	4407	4615	4548	4684	4548	4559	4607	4591	4658	4545
4706	4537	4618	4582	4706	4699	4702	4978	5007	5142	5012	4982	4675	4551	4604	4557	4561	4425	4530	4674	5042	4921	4765	4580	4426	4458	4429	4481	4603	4615	4712	4647	4436	4380	4492	4636	4653	4755	4691	4440	4582	4516	4721	4620	4603	4662	4603	4567	4699	4656
4656	4690	4767	4968	4881	4905	4879	4798	4951	5110	5017	4800	4543	4453	4394	4603	4594	4693	4513	4732	4710	4854	4704	4367	4306	4303	4559	4470	4666	4738	4689	4500	4366	4435	4470	4533	4690	4783	4648	4514	4387	4612	4680	4629	4569	4587	4558	4687	4610	4573
4778	4774	4774	5055	5074	4905	4826	4846	4930	5051	4968	4793	4603	4229	4381	4591	4747	4743	4760	4697	4941	4780	4644	4522	4281	4437	4621	4812	4717	4766	4572	4437	4373	4504	4592	4598	4699	4717	4571	4532	4647	4626	4749	4722	4664	4665	4586	4529	4618	4729
4844	4784	4965	5005	5183	5084	4874	4916	4716	4756	4773	4581	4419	4245	4460	4547	4726	4809	4636	4972	4757	4751	4633	4514	4482	4583	4710	4829	4890	4899	4561	4501	4457	4545	4643	4733	4787	4759	4604	4665	4623	4738	4786	4755	4566	4589	4704	4671	4750	4626
4883	4829	4932	5132	5300	5058	4962	4792	4662	4674	4554	4569	4249	4423	4458	4591	4559	4869	4916	4828	4749	4497	4440	4582	4548	4702	4864	4968	5022	4780	4637	4386	4523	4628	4774	4870	4782	4764	4592	4518	4550	4617	4738	4628	4457	4441	4642	4807	4693	4609
4881	4956	5012	5117	5268	4944	4973	4670	4666	4422	4489	4356	4345	4471	4442	4621	4712	4836	4755	4703	4586	4579	4391	4423	4509	4784	4847	4959	4991	4815	4552	4525	4567	4635	4817	4789	4696	4639	4587	4646	4646	4812	4592	4587	4542	4479	4755	4693	4842	4515
5196	4956	4908	5057	5244	5010	4852	4674	4558	4440	4301	4544	4583	4507	4703	4743	4894	4737	4804	4626	4384	4445	4434	4555	4678	4784	4948	4696	4810	4620	4535	4480	4613	4760	4749	4811	4652	4454	4524	4621	4692	4816	4609	4600	4562	4725	4650	4787	4637	4544
5248	4843	5027	4886	4997	4828	4592	4507	4634	4367	4521	4543	4614	4671	4800	4813	4718	4722	4702	4425	4523	4488	4381	4687	4778	4971	4802	4665	4519	4534	4601	4542	4711	4751	4852	4733	4511	4309	4663	4734	4732	4814	4533	4686	4580	4681	4767	4843	4596	4707
5163	4881	4798	4766	4822	4672	4656	4549	4542	4391	4479	4506	4688	4833	4773	4967	4811	4713	4493	4471	4447	4487	4646	4614	4790	4976	4688	4525	4451	4560	4644	4873	4751	4770	4785	4636	4601	4521	4548	4876	4754	4706	4532	4680	4698	4776	4755	4737	4644	4682
5117	4994	4751	4769	4506	4596	4509	4563	4650	4599	4544	4719	4746	4831	4946	4804	4559	4556	4386	4598	4507	4496	4659	4668	4860	4934	4843	4548	4455	4643	4759	4722	4738	4721	4710	4739	4581	4549	4625	4699	4687	4648	4585	4537	4683	4644	4771	4577	4521	4512
5054	4865	4658	4598	4530	4524	4593	4570	4713	4687	4755	4736	4821	4857	4756	4726	4574	4453	4428	4438	4629	4573	4759	4798	4859	4798	4693	4468	4514	4573	4778	4793	4847	4690	4493	4635	4582	4723	4604	4684	4570	4625	4540	4643	4666	4678	4606	4470	4568	4635
4853	4695	4633	4573	4568	4520	4546	4716	4943	4946	5074	4928	4793	4710	4697	4583	4398	4240	4250	4513	4755	4804	4732	4578	4585	4587	4545	4464	4549	4512	4685	4781	4610	4459	4504	4582	4667	4624	4625	4522	4627	4474	4522	4484	4719	4583	4476	4476	4690	4681
4626	4420	4471	4591	4590	4613	4610	4772	5081	5162	5037	4896	4779	4705	4608	4530	4338	4300	4305	4620	4650	4765	4804	4513	4524	4418	4484	4400	4509	4582	4535	4684	4548	4436	4314	4408	4588	4753	4612	4385	4338	4400	4416	4480	4514	4575	4525	4497	4621	4726
4539	4507	4497	4530	4663	4655	4796	4916	5043	5190	5052	4839	4558	4605	4471	4472	4434	4356	4475	4612	4637	4712	4616	4408	4441	4223	4460	4485	4517	4549	4560	4546	4380	4368	4359	4536	4681	4679	4475	4397	4385	4408	4593	4486	4535	4503	4632	4690	4555	4586
4567	4618	4555	4779	4805	4845	4790	4898	5016	4951	5006	4906	4615	4577	4489	4686	4545	4649	4506	4664	4691	4707	4453	4275	4199	4302	4465	4460	4512	4559	4463	4450	4629	4432	4545	4486	4496	4471	4398	4499	4523	4560	4636	4582	4492	4413	4636	4611	4575	4606
4502	4598	4838	5019	4946	4822	4869	4779	4995	4993	4998	4805	4660	4307	4368	4519	4612	4851	4752	4523	4417	4566	4424	4367	4366	4336	4462	4582	4484	4496	4465	4453	4404	4584	4586	4571	4570	4394	4451	4573	4501	4670	4731	4380	4490	4423	4571	4581	4373	4543
4652	4734	5090	5132	5238	5011	4842	4783	4746	4999	4927	4853	4451	4577	4422	4708	4696	4744	4649	4523	4488	4388	4370	4361	4346	4488	4527	4500	4567	4420	4359	4428	4561	4679	4598	4629	4485	4455	4533	4506	4559	4566	4658	4560	4448	4532	4535	4633	4669	4636
4857	4728	4880	5089	5098	5038	4761	4791	4656	4912	4727	4742	4781	4736	4712	4823	4852	4728	4602	4293	4347	4051	4298	4344	4463	4581	4444	4425	4496	4298	4401	4393	4393	4477	4584	4532	4490	4412	4464	4541	4763	4543	4525	4486	4571	4532	4762	4565	4618	4609
4644	4626	4780	4938	5045	4832	4623	4539	4667	4708	4766	4850	4799	4807	4771	4988	4804	4617	4517	4334	4235	4181	4250	4306	4525	4514	4396	4371	4550	4286	4392	4461	4456	4636	4602	4368	4465	4292	4716	4687	4509	4580	4467	4543	4510	4652	4715	4658	4722	4423
4690	4686	4911	4839	4892	4681	4513	4536	4670	4613	4761	4854	5033	4865	4873	4743	4644	4540	4515	4315	4238	4213	4323	4530	4640	4423	4378	4183	4157	4492	4382	4449	4535	4499	4365	4326	4348	4520	4734	4655	4467	4416	4503	4472	4483	4549	4723	4584	4533	4669
4834	4565	4792	4729	4744	4614	4548	4460	4444	4661	4973	4920	4853	4816	4701	4614	4464	4521	4350	4366	4421	4482	4573	4651	4624	4445	4304	4299	4269	4368	4555	4435	4460	4581	4363	4320	4337	4561	4688	4564	4482	4507	4506	4607	4668	4588	4652	4679	4656	4692
4726	4533	4421	4638	4736	4630	4581	4680	4685	4797	4747	4823	4988	4765	4574	4563	4510	4418	4330	4388	4286	4439	4441	4610	4484	4390	4248	4149	4319	4614	4509	4562	4465	4472	4396	4413	4417	4558	4644	4371	4343	4431	4604	4595	4397	4711	4431	4668	4722	4764
4567	4464	4396	4515	4711	4666	4753	4812	4642	4893	4690	4609	4759	4579	4375	4370	4375	4413	4445	4564	4414	4411	4485	4390	4317	4294	4324	4277	4440	4601	4444	4415	4359	4340	4390	4316	4460	4599	4437	4455	4334	4589	4572	4466	4626	4602	4562	4563	4635	4613
4686	4612	4567	4606	4713	4928	4895	4790	4880	4643	4784	4495	4679	4430	4514	4333	4436	4541	4603	4751	4601	4465	4382	4288	4303	4246	4230	4206	4444	4458	4566	4380	4306	4309	4435	4483	4409	4447	4430	4446	4537	4486	4521	4602	4433	4539	4514	4601	4772	4606
4899	4683	4612	4702	4673	4887	4892	4731	4722	4657	4540	4473	4491	4530	4408	4442	4311	4606	4603	4862	4715	4482	4339	4409	4371	4400	4498	4422	4344	4446	4462	4224	4423	4464	4471	4456	4429	4407	4369	4660	4483	4758	4577	4434	4553	4650	4645	4730	4738	4716
5080	4903	4860	4758	4786	4673	4781	4773	4563	4420	4384	4413	4700	4394	4594	4526	4606	4617	4674	4654	4499	4361	4366	4557	4616	4639	4582	4513	4437	4400	4459	4408	4363	4501	4570	4636	4426	4414	4553	4620	4513	4518	4518	4524	4528	4504	4649	4785	4545	4607
5147	4859	4719	4708	4602	4802	4699	4474	4461	4291	4327	4325	4592	4593	4617	4576	4674	4691	4615	4585	4475	4261	4508	4635	4554	4598	4524	4523	4443	4532	4546	4509	4348	4584	4751	4616	4444	4385	4508	4617	4714	4467	4408	4380	4673	4589	4536	4630	4609	4695
5131	4812	4616	4531	4522	4447	4540	4717	4527	4280	4416	4339	4633	4767	4641	4727	4514	4542	4750	4536	4475	4554	4615	4592	4656	4679	4492	4598	4449	4492	4659	4564	4562	4357	4575	4354	4265	4383	4458	4698	4630	4391	4440	4377	4584	4531	4491	4487	4605	4663
5129	4951	4618	4368	4389	4392	4529	4600	4416	4434	4461	4505	4773	4717	4806	4547	4463	4540	4560	4755	4588	4719	4782	4777	4837	4635	4375	4381	4335	4598	4517	4743	4631	4426	4465	4381	4258	4524	4654	4652	4623	4498	4602	4525	4491	4417	4528	4651	4601	4718
5046	4766	4553	4537	4495	4376	4626	4610	4569	4593	4355	4636	4650	4737	4501	4410	4548	4427	4602	4580	4694	4781	4936	4745	4829	4759	4589	4503	4605	4677	4772	4708	4715	4524	4414	4412	4565	4488	4539	4621	4567	4401	4572	4637	4657	4377	4387	4531	4919	4660
4764	4743	4557	4501	4550	4649	4838	4641	4667	4626	4542	4772	4579	4401	4422	4441	4407	4725	4540	4676	4705	4783	4624	4666	4673	4553	4591	4586	4635	4753	4750	4707	4564	4599	4606	4626	4568	4577	4444	4508	4590	4437	4606	4595	4680	4453	4564	4605	4538	4724
4837	4562	4416	4407	4566	4774	4944	4705	4664	4577	4382	4449	4322	4467	4458	4482	4360	4538	4698	4642	4772	4728	4788	4639	4496	4570	4641	4555	4760	4669	4641	4616	4573	4453	4571	4610	4595	4548	4585	4486	4653	4639	4477	4662	4489	4523	4515	4571	4734	4608
4921	4724	4725	4518	4725	4893	4895	4710	4564	4502	4398	4446	4510	4437	4444	4529	4477	4651	4737	4576	4616	4639	4594	4551	4650	4606	4546	4582	4570	4573	4670	4656	4544	4442	4517	4633	4476	4408	4509	4592	4670	4580	4571	4555	4613	4601	4613	4736	4636	4508
4943	4837	4765	4601	4600	4764	4793	4570	4484	4445	4426	4468	4514	4531	4625	4762	4446	4493	4586	4466	4413	4517	4400	4591	4671	4792	4720	4581	4513	4559	4567	4633	4652	4633	4665	4511	4492	4403	4488	4563	4623	4642	4548	4492	4568	4627	4654	4578	4615	4654
4876	4674	4536	4514	4618	4767	4563	4684	4499	4496	4584	4493	4593	4666	4623	4631	4404	4362	4419	4499	4475	4463	4463	4570	4620	4654	4486	4379	4452	4473	4497	4694	4712	4622	4513	4573	4399	4423	4474	4683	4673	4523	4435	4475	4534	4475	4552	4627	4550	4641
4712	4415	4514	4409	4530	4726	4796	4547	4594	4497	4687	4558	4487	4726	4793	4595	4378	4289	4341	4256	4441	4451	4448	4442	4437	4543	4428	4344	4271	4346	4628	4643	4503	4476	4419	4534	4539	4432	4477	4532	4371	4413	4449	4507	4532	4461	4506	4420	4510	4507
4601	4436	4482	4419	4438	4833	4764	4682	4579	4757	4674	4464	4687	4633	4747	4544	4305	4372	4481	4432	4550	4333	4214	4307	4259	4373	4370	4348	4343	4459	4524	4462	4338	4350	4363	4473	4556	4525	4405	4401	4583	4455	4453	4565	4770	4591	4534	4432	4620	4651
4653	4472	4503	4510	4373	4509	4816	4718	4903	4778	4613	4579	4466	4561	4515	4441	4417	4475	4476	4493	4545	4551	4323	4276	4293	4344	4361	4436	4463	4368	4520	4461	4282	4290	4489	4512	4478	4299	4453	4482	4597	4514	4400	4572	4451	4571	4358	4526	4633	4750
4684	4615	4506	4421	4360	4614	4623	4947	4787	4726	4703	4442	4533	4594	4506	4502	4424	4526	4489	4510	4370	4251	4260	4238	4336	4424	4395	4552	4239	4237	4412	4368	4257	4348	4519	4419	4349	4398	4401	4413	4624	4497	4482	4428	4611	4401	4535	4581	4674	4543
4589	4696	4514	4374	4333	4422	4701	4633	4727	4654	4630	4462	4427	4504	4691	4588	4601	4572	4685	4485	4359	4181	4098	4293	4282	4471	4577	4380	4264	4210	4206	4252	4205	4282	4473	4405	4404	4320	4313	4405	4363	4441	4395	4440	4620	4426	4330	4446	4607	4675
4714	4501	4519	4243	4338	4416	4628	4677	4725	4459	4465	4534	4646	4688	4784	4533	4536	4495	4496	4492	4338	4189	4231	4438	4382	4367	4359	4268	4161	4358	4323	4312	4320	4267	4412	4258	4276	4350	4319	4346	4438	4273	4394	4522	4544	4474	4536	4370	4596	4616
4922	4627	4519	4268	4419	4541	4374	4589	4588	4636	4660	4742	4730	4642	4662	4504	4442	4494	4472	4726	4542	4395	4432	4380	4376	4289	4225	4276	4288	4380	4312	4277	4214	4230	4194	4248	4245	4292	4262	4512	4348	4325	4420	4520	4524	4488	4357	4256	4494	4526
4785	4504	4551	4466	4457	4437	4585	4714	4658	4624	4636	4436	4725	4649	4564	4349	4430	4491	4495	4584	4628	4628	4412	4422	4460	4336	4241	4309	4348	4250	4350	4441	4368	4292	4169	4317	4311	4265	4243	4211	4329	4499	4334	4413	4504	4442	4333	4377	4444	4374
4622	4543	4422	4447	4594	4592	4635	4883	4773	4584	4564	4652	4597	4597	4496	4475	4340	4630	4606	4827	4631	4648	4509	4457	4299	4487	4447	4479	4313	4238	4188	4478	4285	4361	4260	4226	4319	4206	4158	4296	4319	4375	4331	4496	4424	4293	4312	4568	4429	4390
4753	4447	4414	4570	4591	4527	4744	4693	4792	4578	4493	4480	4376	4600	4642	4500	4544	4482	4622	4583	4547	4529	4348	4390	4533	4468	4453	4373	4286	4313	4333	4248	4281	4300	4456	4317	4272	4236	4212	4212	4335	4371	4399	4422	4405	4381	4403	4369	4534	4319
4783	4610	4741	4553	4705	4735	4661	4538	4518	4359	4456	4526	4634	4727	4775	4740	4643	4490	4487	4428	4480	4445	4224	4382	4368	4443	4505	4386	4299	4199	4296	4376	4250	4248	4489	4348	4283	4225	4246	4238	4359	4369	4543	4431	4392	4255	4389	4563	4440	4293
4842	4720	4761	4651	4781	4561	4570	4574	4425	4364	4432	4511	4503	4602	4669	4660	4558	4529	4521	4554	4519	4629	4321	4376	4465	4359	4413	4570	4250	4323	4276	4403	4245	4322	4468	4545	4531	4410	4461	4524	4304	4453	4305	4458	4535	4460	4539	4512	4342	4509
4908	4653	4605	4837	4688	4550	4540	4653	4724	4491	4531	4544	4510	4562	4419	4486	4292	4320	4403	4451	4479	4312	4422	4356	4566	4289	4373	4374	4460	4361	4387	4286	4201	4342	4454	4304	4447	4407	4384	4357	4295	4397	4419	4399	4358	4387	4464	4549	4448	4449
4770	4703	4605	4846	4750	4733	4891	4894	4809	4679	4634	4538	4619	4515	4459	4301	4353	4252	4463	4477	4421	4364	4480	4399	4376	4494	4372	4405	4381	4428	4487	4255	4241	4231	4445	4345	4400	4357	4432	4373	4431	4320	4473	4427	4368	4482	4507	4561	4652	4467
4724	4631	4666	4791	4791	4994	4812	4617	4887	4611	4639	4703	4616	4366	4339	4361	4349	4393	4323	4347	4220	4280	4309	4478	4407	4373	4329	4413	4448	4285	4481	4252	4279	4434	4558	4423	4362	4372	4408	4373	4388	4408	4440	4537	4507	4359	4577	4628	4697	4427
4736	4613	4650	4645	4812	4834	4836	4628	4674	4527	4540	4730	4649	4524	4341	4461	4363	4572	4382	4277	4210	4250	4146	4356	4442	4344	4245	4357	4389	4416	4445	4226	4424	4419	4320	4415	4496	4451	4475	4355	4540	4441	4516	4418	4506	4503	4615	4591	4657	4581
4764	4626	4599	4651	4747	4760	4662	4462	4573	4476	4636	4674	4595	4666	4458	4279	4330	4319	4468	4357	4166	4089	4352	4365	4337	4388	4328	4301	4321	4347	4392	4377	4229	4309	4177	4343	4457	4517	4361	4452	4350	4496	4511	4499	4353	4641	4641	4745	4566	4576
4855	4569	4557	4664	4723	4611	4753	4452	4542	4709	4545	4744	4654	4485	4225	4330	4259	4394	4347	4311	4228	4366	4316	4191	4247	4087	4061	4205	4378	4349	4326	4307	4284	4206	4140	4375	4345	4477	4413	4450	4440	4406	4406	4438	4472	4587	4754	4633	4544	4428
4705	4572	4635	4831	4999	4838	4772	4720	4591	4571	4785	4564	4568	4352	4277	4277	4431	4321	4413	4281	4174	4189	4241	4205	4191	4092	4072	4189	4179	4244	4319	4480	4157	4250	4252	4259	4453	4494	4293	4304	4531	4368	4484	4466	4441	4541	4519	4520	4523	4480
4660	4583	4612	4728	5026	4844	4767	4596	4573	4628	4740	4695	4506	4458	4276	4364	4471	4340	4362	4283	4237	4243	4245	4321	4263	4126	4152	4184	4233	4236	4258	4309	4392	4438	4325	4143	4384	4349	4241	4452	4424	4427	4384	4456	4436	4592	4457	4557	4344	4582
4493	4522	4722	4688	4785	4630	4557	4523	4662	4666	4731	4707	4528	4654	4383	4413	4330	4338	4247	4101	4133	4166	4311	4385	4394	4231	4205	4205	4237	4218	4169	4306	4329	4417	4264	4333	4226	4298	4297	4285	4397	4479	4576	4334	4217	4415	4351	4470	4403	4542
4614	4445	4577	4537	4418	4395	4359	4368	4413	4523	4689	4719	4579	4565	4516	4401	4401	4321	4256	4184	3999	4337	4290	4333	4207	4185	4444	4212	4248	4125	4248	4254	4285	4166	4300	4335	4253	4288	4313	4316	4328	4365	4460	4470	4464	4447	4398	4269	4352	4466
4568	4588	4694	4573	4335	4346	4360	4340	4417	4445	4589	4547	4399	4396	4566	4576	4478	4485	4387	4258	4234	4035	4201	4239	4197	4119	4319	4368	4357	4407	4323	4343	4217	4278	4189	4341	4325	4301	4326	4213	4187	4512	4343	4492	4484	4375	4326	4204	4390	4513
5036	4862	4699	4524	4605	4421	4422	4414	4396	4316	4274	4335	4369	4266	4585	4540	4506	4647	4377	4391	4299	4366	4340	4200	4230	4136	4474	4514	4407	4309	4285	4398	4156	4305	4158	4269	4206	4272	4303	4263	4183	4333	4287	4522	4493	4457	4446	4165	4166	4435
4945	4962	4923	4787	4846	4540	4558	4531	4344	4488	4268	4245	4152	4286	4255	4413	4318	4542	4412	4344	4351	4475	4434	4449	4210	4280	4390	4484	4422	4266	4278	4442	4444	4279	4217	4360	4345	4348	4444	4327	4335	4244	4270	4273	4546	4581	4462	4286	4276	4306
4948	4873	4897	4955	4719	4612	4580	4661	4737	4596	4289	4312	4296	4309	4302	4291	4277	4359	4380	4254	4386	4438	4346	4327	4224	4283	4354	4346	4324	4243	4383	4358	4424	4434	4372	4346	4278	4316	4359	4488	4563	4408	4305	4333	4384	4579	4508	4396	4241	4493
4938	4779	4800	4839	4749	4566	4706	4768	4808	4787	4672	4523	4448	4420	4288	4346	4286	4160	4196	4263	4371	4511	4476	4329	4400	4410	4369	4448	4313	4226	4345	4488	4429	4402	4507	4627	4518	4408	4444	4418	4646	4555	4362	4363	4392	4406	4431	4412	4452	4381
4670	4441	4581	4617	4700	4532	4590	4755	4775	4735	4637	4572	4446	4439	4390	4499	4169	4132	4149	4107	4153	4260	4312	4355	4425	4415	4485	4419	4321	4349	4387	4326	4448	4345	4642	4546	4550	4451	4325	4463	4656	4602	4482	4486	4386	4453	4469	4365	4500	4577
4590	4498	4561	4627	4507	4537	4679	4511	4679	4656	4565	4587	4588	4646	4667	4526	4323	4290	4127	4230	4097	4208	4172	4354	4403	4540	4587	4262	4267	4261	4302	4327	4220	4478	4471	4699	4661	4479	4443	4381	4422	4527	4458	4541	4605	4321	4327	4397	4670	4613
4673	4533	4472	4421	4379	4575	4542	4542	4614	4378	4451	4434	4613	4769	4607	4587	4484	4310	4267	4295	4186	4137	4101	4320	4325	4512	4472	4483	4277	4453	4315	4339	4271	4293	4467	4753	4608	4565	4551	4484	4420	4530	4475	4496	4719	4365	4473	4455	4680	4496
4946	4711	4492	4554	4618	4612	4620	4560	4420	4364	4334	4431	4574	4516	4457	4510	4419	4504	4500	4455	4267	4122	4016	4071	4140	4345	4379	4305	4501	4425	4385	4512	4252	4292	4287	4555	4600	4456	4476	4471	4502	4321	4482	4524	4661	4553	4501	4328	4390	4599
4983	4744	4548	4684	4791	4651	4768	4577	4389	4398	4377	4286	4400	4358	4387	4398	4472	4616	4659	4586	4336	4248	4103	4071	4022	4109	4239	4193	4405	4390	4577	4530	4267	4207	4229	4336	4347	4399	4471	4511	4506	4298	4354	4496	4600	4626	4374	4433	4437	4507
4941	4871	4787	4782	4835	4941	4799	4653	4600	4474	4528	4504	4428	4253	4188	4217	4343	4507	4732	4651	4366	4300	4285	4182	4006	4022	4184	4215	4420	4451	4522	4375	4291	4081	4342	4278	4250	4303	4556	4577	4492	4394	4235	4516	4604	4556	4521	4445	4495	4484
4720	4830	4825	4846	5040	4854	4757	4737	4683	4707	4850	4417	4342	4242	4285	4153	4278	4339	4403	4585	4420	4311	4444	4308	4093	3961	4012	4165	4127	4104	4217	4470	4487	4297	4388	4243	4073	4213	4414	4498	4379	4376	4271	4435	4448	4595	4589	4579	4492	4461
4670	4701	4813	4871	4922	4670	4751	4785	4743	4866	4943	4697	4571	4462	4335	4381	4214	4176	4208	4283	4330	4307	4314	4330	4275	4238	4129	4171	4183	4179	4066	4276	4354	4538	4367	4223	4173	4237	4327	4336	4530	4451	4407	4433	4296	4575	4464	4559	4477	4450
4655	4621	4641	4746	4592	4566	4659	4599	4722	4839	4941	4768	4667	4597	4461	4251	4196	4197	4049	4160	4276	4337	4406	4399	4276	4432	4325	4448	4165	4018	4140	4122	4255	4438	4220	4473	4257	4221	4179	4320	4224	4518	4526	4497	4341	4480	4449	4637	4533	4552
4559	4596	4516	4678	4525	4413	4541	4533	4704	4778	4822	4789	4762	4615	4622	4445	4381	4138	3984	4091	4140	4159	4290	4300	4249	4415	4470	4378	4407	4060	4136	4283	4229	4402	4415	4468	4515	4393	4175	4146	4216	4432	4378	4414	4276	4421	4386	4561	4572	4589
4620	4520	4554	4513	4424	4299	4323	4398	4465	4636	4708	4541	4669	4644	4716	4705	4664	4452	4346	4169	4173	4140	4304	4222	4351	4448	4463	4505	4404	4252	4083	4144	4074	4193	4301	4422	4556	4379	4154	4235	4204	4492	4483	4507	4537	4368	4382	4360	4425	4717
4908	4658	4653	4508	4496	4564	4410	4437	4287	4532	4556	4505	4536	4554	4703	4785	4615	4601	4441	4338	4154	4116	4019	4023	4225	4216	4361	4445	4446	4240	4217	4280	4152	4139	4241	4293	4463	4528	4386	4243	4248	4414	4441	4456	4447	4545	4380	4334	4431	4549
4798	4761	4835	4789	4859	4652	4612	4476	4521	4392	4313	4284	4394	4411	4630	4590	4574	4600	4531	4377	4363	4106	3933	3902	4001	3974	4123	4320	4378	4383	4326	4200	4205	4122	4208	4356	4510	4457	4364	4377	4261	4371	4424	4464	4542	4475	4451	4402	4402	4424
5140	4835	4951	4818	4962	4877	4781	4688	4496	4365	4247	4170	4200	4204	4264	4383	4276	4468	4507	4532	4454	4235	3994	3927	3941	4044	4069	4111	4245	4336	4458	4289	4281	4165	4104	4229	4330	4594	4290	4288	4410	4267	4339	4386	4580	4650	4549	4473	4334	4428
4930	4975	4909	4897	4887	5112	5014	4890	4697	4429	4470	4284	4242	4211	4198	4157	4306	4350	4488	4504	4477	4457	4206	4095	3933	3936	3835	3942	4076	4305	4384	4337	4215	4107	3958	4149	4206	4393	4455	4506	4531	4347	4351	4418	4558	4599	4578	4508	4400	4284
4844	4864	4877	4980	5115	5160	4990	5024	4770	4773	4544	4415	4340	4044	4075	4048	4122	4221	4202	4288	4461	4380	4496	4287	4072	3799	3771	3954	3983	4147	4462	4323	4328	4193	4101	3993	4216	4353	4319	4477	4434	4462	4358	4323	4326	4541	4639	4704	4440	4381
4576	4585	4745	4872	5017	5046	4976	4967	4719	4927	4756	4633	4370	4217	4024	3843	3957	4094	4154	4260	4294	4487	4425	4520	4270	3975	3836	3796	3892	4102	4195	4419	4269	4257	4135	4195	3982	4183	4308	4436	4398	4421	4245	4206	4239	4243	4540	4489	4528	4316
4392	4482	4535	4500	4682	4714	4778	4809	4912	4891	4845	4704	4586	4434	4214	4056	4062	3969	3949	3994	4209	4411	4669	4474	4330	4130	4019	3731	3901	3950	4098	4251	4352	4368	4266	4080	4008	4120	4170	4268	4420	4352	4341	4248	4181	4422	4346	4674	4562	4491
4216	4339	4342	4369	4512	4674	4677	4721	4809	4848	4916	4613	4547	4449	4438	4248	4180	3982	3830	3893	4083	4224	4371	4549	4491	4261	4079	4027	3982	3860	3823	4189	4273	4437	4210	4156	4098	3967	4056	4299	4409	4380	4424	4159	4124	4171	4292	4563	4427	4473
4226	4236	4222	4198	4258	4205	4441	4446	4522	4816	4881	4720	4682	4666	4538	4545	4289	3947	3853	3767	3945	4071	4231	4355	4389	4506	4263	4137	3960	3954	3801	4062	4138	4271	4371	4346	4086	4009	3995	4163	4347	4496	4481	4378	4226	4140	4259	4355	4514	4424
4355	4189	4059	4086	4100	4000	4138	4365	4462	4620	4661	4635	4774	4815	4625	4480	4399	4223	3925	3854	3810	3778	3929	4131	4426	4439	4439	4235	4007	3941	3790	3891	4158	4223	4438	4380	4214	4182	3970	3951	4258	4387	4551	4516	4295	4238	4184	4325	4560	4551
4391	4209	4156	4169	4136	4049	4064	4161	4236	4327	4445	4540	4792	4720	4737	4666	4409	4281	4012	3908	3849	3792	3790	3950	4183	4444	4525	4399	4262	4050	3792	3899	4060	4124	4306	4493	4469	4304	4025	4118	4138	4346	4550	4586	4591	4122	4227	4388	4613	4637
4445	4462	4318	4274	4215	4099	4099	4048	4107	4115	4256	4281	4624	4650	4675	4635	4669	4508	4352	4158	3990	3844	3748	3843	3970	4282	4356	4441	4418	4277	4129	3864	4035	4039	4300	4406	4400	4268	4229	4195	4184	4425	4496	4608	4404	4312	4234	4364	4492	4625
4539	4291	4522	4421	4427	4369	4162	4096	3923	4032	4118	4162	4268	4447	4441	4647	4753	4562	4584	4281	4032	3908	3672	3810	3913	4147	4327	4331	4462	4378	4161	3807	3805	4121	4150	4391	4373	4432	4250	4271	4218	4285	4533	4545	4509	4491	4297	4462	4517	4486
5019	4674	4844	4696	4708	4417	4271	4011	4022	4036	3964	4055	4217	4203	4211	4519	4749	4722	4604	4479	4267	4112	3880	3751	3823	3920	4008	4356	4438	4516	4456	4008	3801	4044	4177	4210	4369	4547	4494	4252	4124	4161	4366	4616	4588	4294	4295	4360	4206	4278
5009	4888	4884	4917	4682	4531	4446	4145	4231	4137	4174	4037	4110	4137	4183	4410	4535	4717	4717	4597	4482	4346	4120	3766	3798	3861	4063	4188	4392	4430	4315	4149	3939	3987	3952	4028	4291	4493	4504	4373	4209	4060	4276	4516	4465	4439	4347	4381	4155	4325
4970	5102	4948	5032	4886	4529	4606	4390	4181	4173	4179	4041	3980	3879	4132	4188	4504	4659	4595	4731	4611	4477	4181	3933	3864	3860	3877	4161	4432	4362	4419	4275	4083	3926	3891	3928	4286	4437	4474	4419	4196	4158	4225	4280	4390	4400	4353	4433	4332	4307
5103	4853	5046	4993	4967	4861	4637	4629	4414	4507	4135	4049	3955	4020	4026	4073	4144	4455	4560	4833	4781	4684	4321	4189	3945	3802	3980	4115	4243	4252	4378	4298	4216	4018	3892	3872	4194	4394	4406	4325	4250	4061	4116	4036	4344	4376	4552	4397	4141	4113
4926	4866	5033	4920	4941	4778	4788	4692	4647	4431	4294	4132	3944	3992	3971	4012	3967	4198	4368	4558	4772	4773	4461	4265	4027	3912	3894	4009	4062	4274	4470	4474	4253	4071	3945	4008	4230	4401	4474	4503	4391	4444	4099	4214	4277	4523	4507	4444	4238	4219
4792	4610	4788	4835	4923	4883	4794	4718	4631	4563	4299	4309	4148	3921	3983	3837	3776	3960	4135	4596	4698	4644	4622	4371	4183	4024	3887	3963	3980	4389	4435	4435	4397	4308	4222	4100	4052	4331	4364	4500	4564	4391	4127	4114	4313	4463	4517	4526	4248	4250
4511	4357	4576	4674	4860	4854	4951	4729	4779	4703	4633	4226	4382	4155	3862	3834	3795	3932	4165	4409	4548	4650	4586	4688	4389	4165	3858	3919	3999	4367	4275	4321	4536	4397	4342	3999	4120	4247	4287	4552	4527	4397	4183	4141	4156	4449	4538	4559	4209	4261
4225	4268	4223	4628	4542	4702	4749	4504	4716	4840	4778	4666	4430	4343	4058	3939	3772	4000	4043	4157	4415	4651	4700	4751	4562	4281	4060	3833	4008	4047	4310	4493	4637	4538	4236	4091	3959	4146	4217	4411	4487	4475	4283	4194	4221	4411	4484	4519	4562	4295
4025	4087	4117	4422	4425	4406	4600	4565	4760	4980	4956	4830	4492	4225	4360	4120	3905	3862	3754	4193	4284	4571	4724	4867	4518	4315	4155	4039	3995	4024	4241	4576	4732	4614	4439	4245	4136	4247	4234	4397	4401	4486	4485	4117	4031	4308	4517	4542	4363	4333
3995	3897	3921	4121	4171	4360	4336	4559	4811	5038	4814	4774	4749	4523	4329	4168	3978	3886	3671	3983	4247	4492	4621	4760	4719	4571	4366	4095	3988	4106	4118	4344	4568	4662	4456	4293	4230	4038	4243	4361	4483	4630	4395	4266	4055	4344	4590	4652	4494	4222
3862	3921	3807	3755	4006	4011	4161	4374	4617	4720	4801	4938	4817	4821	4641	4286	3965	3889	3753	3868	4080	4426	4675	4821	4696	4624	4391	4133	4115	3968	4185	4352	4506	4579	4453	4361	4243	4057	4054	4218	4496	4590	4455	4225	4199	4299	4638	4659	4477	4372
3993	3828	3732	3721	3905	4008	4120	4285	4552	4678	4773	4757	4868	4826	4677	4408	4126	3931	3850	3850	4099	4291	4468	4715	4865	4782	4555	4253	4079	4054	4045	4315	4536	4558	4415	4393	4321	4115	4218	4320	4371	4580	4443	4246	4265	4411	4377	4507	4584	4391
3857	3713	3609	3671	3659	3802	3930	4107	4385	4494	4790	4709	4774	4902	4609	4404	4161	3994	3847	3751	3988	4046	4468	4691	4985	4829	4525	4368	4176	3987	4176	4298	4506	4673	4866	4472	4269	4163	4134	4337	4432	4674	4591	4345	4145	4240	4414	4554	4484	4530
3817	3811	3655	3731	3686	3791	3784	4043	4238	4384	4700	4760	4715	4807	4761	4412	4201	3952	3903	3965	3862	4027	4490	4689	4882	4810	4578	4356	4348	4169	4069	4227	4504	4897	4770	4543	4359	4196	4293	4400	4623	4727	4580	4460	4294	4337	4446	4625	4493	4579
3778	3809	3693	3625	3764	3572	3818	3847	4076	4329	4563	4838	4672	4689	4744	4659	4366	4109	3957	3991	3810	3845	4220	4380	4795	4635	4715	4586	4318	4020	4091	4088	4445	4680	4932	4606	4497	4331	4226	4288	4587	4721	4698	4561	4360	4346	4395	4581	4405	4609
3959	3779	3625	3751	3577	3606	3511	3762	3902	4282	4490	4534	4490	4738	4635	4624	4446	4176	3921	3769	3745	4000	4065	4266	4599	4750	4842	4603	4447	4244	3976	4086	4341	4588	4829	4688	4585	4362	4270	4247	4409	4867	4656	4603	4564	4386	4483	4635	4576	4555
4002	3775	3810	3679	3486	3578	3724	3716	4049	4102	4398	4435	4570	4785	4720	4543	4531	4243	4083	3918	3755	3903	4007	4263	4560	4699	4750	4704	4547	4307	4236	4102	4373	4518	4616	4677	4659	4485	4432	4202	4368	4689	4630	4694	4425	4393	4461	4471	4395	4618
4156	3806	3696	3700	3749	3683	3652	3737	3923	4065	4288	4464	4644	4724	4718	4665	4414	4234	4061	4082	3889	3867	3806	4080	4546	4744	4783	4641	4401	4184	4003	4153	4303	4448	4677	4716	4735	4505	4241	4265	4556	4723	4796	4523	4447	4330	4275	4423	4638	4696
4247	3860	3806	3676	3677	3659	3692	3753	3831	3825	4164	4363	4496	4651	4635	4533	4610	4325	4030	3956	3760	3690	3955	4146	4556	4643	4731	4615	4496	4174	3953	3972	4240	4424	4754	4701	4727	4385	4222	4304	4340	4513	4657	4647	4323	4463	4353	4464	4484	4483
4137	4038	3894	3760	3801	3598	3649	3727	3720	3902	4062	4210	4415	4703	4693	4604	4680	4475	4230	3982	3841	3750	3960	4171	4478	4772	4750	4620	4498	4269	4033	3952	4101	4389	4722	4760	4655	4331	4151	4148	4387	4420	4621	4564	4418	4328	4332	4350	4486	4317
4336	4150	4029	3908	3820	3544	3575	3548	3764	4051	4083	4247	4530	4515	4675	4675	4628	4590	4228	4065	3782	3798	3749	4081	4235	4593	4654	4865	4529	4328	4082	3986	4152	4493	4547	4613	4830	4389	4211	4101	4187	4524	4508	4671	4314	4416	4330	4397	4513	4384
4408	4184	3985	3871	3779	3593	3660	3698	3839	3991	4092	4141	4315	4473	4769	4616	4627	4457	4172	3950	3699	3749	3850	4135	4221	4465	4672	4646	4650	4234	4119	3929	4069	4493	4597	4718	4648	4556	4201	4065	4308	4568	4612	4435	4326	4270	4276	4314	4529	4400
4383	4269	4037	3813	3800	3651	3654	3662	3671	3853	4019	4250	4385	4777	4744	4696	4673	4421	4106	3947	3846	3701	3636	4006	4292	4389	4651	4620	4595	4297	4024	4113	4145	4478	4712	4683	4692	4384	4141	4067	4176	4418	4659	4543	4329	4210	4194	4255	4436	4361
4398	4215	4063	3905	3764	3850	3652	3821	3746	3843	4042	4271	4403	4672	4854	4670	4666	4522	4282	3943	3609	3718	3566	4008	4178	4380	4546	4547	4476	4257	4033	4015	4002	4247	4563	4631	4661	4466	4320	4156	4118	4365	4490	4440	4437	4304	4139	4427	4340	4290
4411	4260	3934	3944	3853	3752	3817	3711	3756	4128	4135	4411	4440	4640	4762	4708	4633	4466	4241	4094	3683	3697	3676	3940	4171	4336	4467	4571	4491	4143	3968	4003	4063	4222	4445	4660	4531	4409	4164	4184	4203	4290	4516	4439	4235	4249	4132	4284	4284	4311
4271	4110	4039	3892	3819	3879	3763	3683	3869	4016	4230	4389	4599	4658	4924	4823	4656	4421	4237	3968	3707	3755	3758	3858	3970	4213	4442	4480	4533	4115	3968	3840	3992	4165	4531	4525	4468	4355	4208	4117	4006	4329	4473	4339	4202	4070	4056	4244	4268	4360
4189	4052	3921	3748	3830	3747	3740	3783	3880	4075	4211	4411	4427	4621	4845	4750	4627	4494	4286	3979	3653	3733	3773	3955	4153	4342	4682	4645	4452	4202	3935	3862	4005	4122	4385	4571	4404	4314	4154	3988	3870	4241	4363	4366	4304	4049	4122	4104	4322	4245
4381	4105	3918	3745	3701	3748	3866	3817	3856	4075	4292	4131	4549	4786	4798	4688	4719	4504	4192	3940	3923	3822	3669	3948	4225	4320	4532	4462	4339	4039	3969	3876	3933	4095	4348	4554	4493	4287	4080	4024	4098	4224	4401	4315	4180	3967	4106	4314	4286	4252
4226	4129	3815	3757	3706	3765	3773	3801	3955	4064	4200	4286	4656	4678	4731	4768	4632	4465	4178	4034	3769	3903	3768	4037	4192	4382	4658	4407	4316	4111	4007	3820	4092	4130	4402	4517	4486	4235	4048	3932	4088	4259	4296	4353	4141	4089	4033	4349	4100	4191
4222	3892	3867	3839	3774	3735	3751	3822	3893	4134	4232	4435	4563	4935	4650	4734	4699	4430	4091	3981	3779	3815	3958	4044	4271	4452	4588	4570	4421	4055	4019	3903	3987	4354	4504	4395	4337	4177	4014	3938	4175	4237	4447	4342	4172	4029	4040	4088	4374	4132
4049	3949	3721	3739	3670	3660	3640	3777	4089	4101	4307	4497	4562	4818	4860	4781	4655	4355	3983	3850	3730	3873	3929	4163	4357	4474	4430	4500	4317	4157	3854	3908	3916	4319	4575	4516	4345	4171	4055	4004	4122	4309	4358	4330	4264	3983	4071	4304	4480	4253
4031	3888	3577	3597	3564	3595	3576	3891	4006	4149	4326	4549	4497	4707	4841	4758	4613	4411	4105	3858	3770	3708	3991	4189	4394	4628	4664	4552	4300	3975	3957	4028	4241	4302	4430	4411	4245	4012	4092	4000	4133	4304	4223	4179	4134	4033	4116	4197	4283	4207
3989	3858	3649	3454	3480	3537	3751	3771	4035	4142	4408	4624	4707	4814	4989	4637	4651	4323	4081	3976	3812	3852	4013	4244	4465	4525	4567	4471	4119	3916	3880	4048	4122	4284	4490	4423	4326	4069	4031	3981	4083	4253	4278	4304	4158	4061	4049	4281	4434	4228
4021	3727	3627	3578	3609	3601	3765	3856	4099	4299	4539	4760	4843	4757	4721	4617	4389	4270	4108	3974	3812	3886	4215	4429	4670	4660	4583	4476	3975	4051	4044	4165	4163	4297	4462	4397	4401	4057	4004	4070	4172	4394	4392	4271	4102	4102	4109	4286	4377	4249
3962	3804	3685	3562	3694	3575	3818	3882	4199	4417	4507	4759	4709	4784	4707	4427	4390	4150	3849	3846	3849	3952	4260	4486	4516	4585	4525	4428	4134	4127	3956	4066	4115	4471	4475	4470	4273	4114	4124	4042	4251	4371	4409	4322	4193	4090	4236	4217	4307	4358
4051	3793	3783	3596	3610	3809	3950	4066	4254	4572	4604	4718	4671	4681	4528	4303	4185	3859	3792	3730	3776	4109	4284	4444	4658	4604	4515	4316	4214	3966	4032	4241	4318	4567	4489	4405	4205	4006	4319	4226	4239	4331	4385	4274	4156	4323	4251	4376	4254	4368
3936	3845	3732	3739	3895	3906	4067	4246	4407	4632	4771	4669	4550	4587	4321	4338	4207	3897	3833	3737	3887	4158	4326	4384	4445	4561	4561	4232	3971	4010	4025	4256	4413	4601	4501	4491	4249	4170	4228	4327	4355	4414	4389	4191	4164	4181	4208	4405	4375	4465
3936	4039	3840	4029	4033	4149	4263	4310	4540	4613	4681	4612	4520	4431	4281	4109	3904	3711	3778	3824	3953	4130	4318	4356	4451	4491	4402	4214	4057	3898	4077	4320	4518	4630	4566	4348	4200	4173	4215	4377	4339	4329	4317	4262	4148	4222	4221	4356	4385	4323
4053	3936	3955	4019	4086	4319	4274	4449	4586	4896	4680	4538	4405	4295	3983	3834	3758	3753	3766	3743	3872	4226	4204	4457	4555	4343	4372	4176	3937	3918	4114	4294	4459	4534	4407	4281	4227	4153	4246	4295	4471	4413	4307	4207	4313	4172	4332	4243	4393	4285
4094	4102	4128	4215	4399	4317	4454	4541	4610	4775	4642	4472	4177	4121	3800	3726	3671	3796	3700	3842	4060	4183	4324	4418	4419	4224	4275	3915	3984	3923	4240	4301	4402	4557	4372	4279	4181	4191	4307	4461	4376	4480	4237	4142	4182	4234	4299	4297	4227	4296
4398	4383	4278	4439	4473	4444	4641	4603	4595	4681	4560	4328	4192	4013	3796	3684	3669	3736	3747	3922	4195	4361	4273	4411	4410	4268	4065	4013	3992	3988	4220	4322	4426	4305	4306	4143	4053	4091	4324	4334	4366	4303	4283	4124	4111	4252	4284	4345	4143	4265
4460	4415	4457	4565	4648	4546	4673	4711	4684	4651	4521	4301	3998	3762	3630	3646	3681	3599	3927	4124	4322	4276	4450	4343	4379	4224	4044	4074	3974	4011	4127	4415	4392	4336	4160	4003	3982	4204	4201	4391	4321	4253	4163	4080	4004	4188	4189	4188	4080	4027
4628	4633	4599	4676	4694	4595	4517	4545	4696	4484	4364	4185	3961	3749	3667	3684	3728	3713	3971	4295	4266	4344	4420	4419	4165	4115	3971	3921	4058	4163	4253	4338	4340	4161	4042	3969	4055	4165	4310	4268	4170	4163	4030	4006	4052	4217	4193	4126	4049	4066
4617	4637	4664	4769	4767	4753	4671	4634	4536	4295	4300	4048	3760	3711	3600	3705	3894	4012	4239	4338	4434	4311	4360	4073	4076	4021	3962	3978	3972	4245	4213	4319	4176	4252	4039	4100	3988	4361	4217	4183	4091	4092	4036	3943	4185	4099	4192	4117	4078	4112
4723	4650	4627	4612	4815	4634	4829	4591	4484	4300	4212	3872	3788	3739	3905	3848	4201	4298	4402	4423	4456	4408	4295	4109	3908	3887	3884	4012	4108	4193	4072	4230	4130	4028	3796	4020	4174	4219	4319	4306	4080	4107	4011	4116	4017	4187	4162	4041	4061	4222
4801	4738	4602	4618	4677	4490	4581	4331	4271	4209	4125	3826	3936	3709	3930	4005	4155	4479	4416	4563	4417	4364	4225	4032	3883	3882	3929	4026	4174	4230	4268	4242	4000	3980	3909	4029	4076	4285	4120	4129	4155	4079	4111	4052	4033	4150	4180	4206	4059	4111
4591	4577	4468	4586	4506	4412	4411	4176	4179	4025	3941	3857	3929	3875	3881	4001	4338	4469	4496	4531	4268	4201	4083	3987	4004	3957	4011	4201	4279	4301	4195	4046	3994	3977	4003	4039	4164	4254	4114	4097	3992	4072	4222	4095	4120	4360	4120	4256	4108	4249
4620	4569	4604	4439	4445	4268	4193	3971	3995	4012	3918	3769	3913	3992	4033	4321	4451	4552	4458	4529	4213	4174	4005	3941	3940	3988	4150	4246	4271	4300	4221	4022	4011	4139	4010	4065	4139	4259	4221	4168	4086	4025	4283	4254	4258	4253	4199	4250	4330	4222
4472	4469	4228	4383	4231	4140	3986	3883	4007	3888	3813	3839	4008	4233	4314	4421	4500	4480	4485	4386	4199	4205	3880	3857	3953	4057	4322	4347	4386	4262	4167	4093	4164	4063	4284	4235	4295	4389	4290	4195	4141	4055	4137	4256	4196	4143	4315	4175	4337	4294
4448	4252	4278	4209	4066	4069	3817	3793	3890	3886	3960	4052	4068	4291	4420	4478	4483	4349	4469	4273	4244	4039	3890	3959	4150	4340	4519	4396	4319	4228	4186	4112	4059	4234	4361	4396	4455	4336	4321	4294	4147	4317	4315	4357	4314	4117	4265	4314	4335	4334
4345	4181	3886	4063	3861	3880	3905	3794	3807	3921	4045	4224	4360	4303	4486	4432	4243	4323	4152	4234	3977	4051	4075	4123	4353	4380	4411	4558	4374	4329	4248	4209	4333	4131	4427	4390	4400	4134	4187	4251	4272	4344	4460	4409	4339	4287	4259	4312	4406	4350
4241	4224	3929	3906	3809	3854	3789	3913	3877	4064	4054	4343	4399	4247	4220	4207	4102	4040	4093	3992	3915	3920	3920	4182	4364	4498	4540	4499	4479	4238	4274	4356	4394	4411	4695	4489	4383	4247	4330	4270	4515	4403	4585	4287	4242	4355	4347	4487	4511	4360
4108	4081	3891	3915	4023	3793	4002	3956	4101	4149	4267	4441	4354	4293	4187	4102	4008	3855	3732	4016	4036	4003	4200	4156	4355	4504	4468	4358	4353	4143	4182	4300	4496	4514	4540	4511	4453	4297	4258	4411	4350	4366	4133	4142	4419	4299	4375	4559	4286	4328
4039	4044	4002	3989	4006	3917	4062	4207	4320	4209	4278	4397	4304	4323	3963	3947	3765	3732	3844	3925	4147	4156	4247	4452	4576	4376	4388	4248	4141	4045	4168	4310	4344	4415	4372	4524	4324	4215	4405	4348	4591	4355	4282	4205	4197	4245	4334	4323	4320	4409
4162	4190	4129	4124	4159	4172	4114	4203	4325	4379	4391	4255	4535	4137	3996	3864	3915	3797	3887	4016	4195	4230	4343	4419	4502	4435	4385	4179	4190	4068	4277	4293	4153	4200	4281	4156	4243	4097	4161	4229	4262	4417	4319	4124	4121	4268	4245	4237	4102	4248
4300	4250	4270	4362	4350	4314	4334	4389	4328	4473	4309	4097	4203	4066	3978	3791	3825	3770	3933	4202	4263	4236	4322	4417	4426	4279	4250	4122	4197	4182	4193	4304	4180	4214	4178	4107	4167	4184	4200	4098	4273	4271	4227	4204	4095	4093	4263	4059	4164	4071
4431	4291	4394	4515	4508	4407	4387	4346	4458	4212	4193	4147	4001	3971	3859	3907	4053	4041	4149	4169	4305	4207	4200	4175	4058	4025	3982	4173	4277	4306	4330	4296	4162	4115	4094	4180	4103	4156	4135	4195	4092	4199	4186	4160	4187	4147	4115	4081	4179	4069
4547	4471	4403	4575	4545	4472	4352	4344	4345	4357	4178	4122	4151	3952	4015	4084	4063	4253	4270	4210	4222	4287	4208	4187	4080	4129	3962	4064	4067	4241	4250	4098	4106	4051	3983	3985	4132	4210	4167	4095	4001	4039	3985	4127	3917	4098	4191	4114	4119	4109
4467	4294	4430	4502	4317	4351	4391	4294	4066	4137	4305	4012	4076	4061	4201	4146	4339	4217	4511	4393	4303	4324	4121	3973	3958	3903	4016	4096	4080	4132	4142	3999	3825	3926	4008	3916	4125	4178	4183	4063	4184	4143	4050	3985	4016	4003	4036	4180	4202	4162
4335	4343	4113	4150	4232	4134	4051	4032	4052	4047	4127	4052	4081	4277	4293	4301	4372	4425	4402	4381	4209	4154	4079	3987	4129	4074	4148	4049	4277	4252	4020	4053	3897	3766	3864	4023	4120	4121	4083	4114	4043	4116	4221	4120	4084	3998	3965	4070	4170	4137
4170	3980	4058	3871	4007	3929	4044	3965	4052	3961	3895	4128	4309	4215	4341	4399	4438	4294	4448	4172	4128	4136	4068	4000	3960	4199	4106	4146	4248	4164	4297	4019	4168	4095	4023	4159	4128	4085	3998	3884	4058	4190	4118	4326	4060	4060	4196	4017	4133	3983
3991	3891	3796	3815	3838	3771	3838	4004	3913	4020	4176	4282	4361	4346	4523	4436	4318	4273	4308	4014	3856	3990	3940	4048	4127	4176	4324	4345	4263	4239	4227	4140	4228	4156	4152	4172	4284	4202	4120	3997	4036	4107	4116	4266	4186	4268	4175	4188	4181	4243
3963	3862	3762	3836	3887	3949	4027	4020	4078	4101	4128	4315	4316	4480	4391	4356	4257	4019	3980	4009	3942	4064	4053	4101	4169	4236	4218	4151	4247	4284	4235	4108	4265	4170	4217	4271	4165	4248	4253	4149	4043	4156	4093	4099	4139	4348	4206	4275	4291	4240
3990	3910	3748	3929	3980	4051	4110	4142	4177	4141	4291	4270	4370	4366	4273	4191	4155	3964	4048	4047	3994	4124	4266	4135	4366	4318	4287	4248	4155	4143	4132	4188	4270	4240	4297	4184	4287	4272	4423	4359	4165	4128	4114	4131	4147	4158	4233	4226	4262	4305
3964	4175	4010	4043	4064	4035	4127	4390	4153	4335	4248	4130	4248	4214	4187	3985	4008	3935	3990	3976	4146	4310	4305	4155	4214	4363	4304	4284	4227	4233	4234	4307	4384	4337	4394	4324	4211	4262	4278	4190	4321	4386	4269	4216	4216	4310	4169	4295	4241	4222
4273	4192	4243	4298	4291	4282	4277	4248	4340	4123	4092	4097	4001	3946	3989	3896	3981	3845	3916	4110	4171	4178	4211	4333	4225	4186	4250	4408	4251	4382	4313	4402	4440	4356	4277	4144	4199	4142	4086	4217	4100	4315	4342	4180	4351	4228	4131	4260	4096	4252
4383	4330	4375	4371	4389	4240	4310	4092	4110	4032	3940	3824	3886	3869	3817	4010	3876	3964	4074	4018	4115	4247	4243	4154	4006	4182	4058	4199	4310	4421	4395	4426	4355	4291	4252	4308	4240	4188	4268	4033	4227	4110	4236	4279	4158	4181	4161	4116	4190	4119
4453	4373	4346	4266	4408	4403	4248	4187	4077	3953	4029	3762	3832	3817	3849	3962	4225	4215	4245	4105	4167	4157	4139	4007	3986	3968	4081	4127	4292	4153	4268	4308	4359	4431	4316	4280	4091	4079	4146	4042	4076	4081	4254	4024	3972	4138	4204	4057	4265	4219
4432	4389	4399	4209	4293	4174	4089	4013	4023	4038	4052	3863	3924	4069	4146	4217	4237	4245	4200	4083	4124	4117	4164	3989	4086	3991	4173	4037	4203	4152	4174	4153	4271	4307	4291	4206	4200	4169	4128	4244	4149	4107	3996	3955	3862	3943	4058	4244	4244	4192
4472	4252	4185	4084	4130	4165	4048	4068	3948	4043	4137	4166	4217	4330	4333	4293	4378	4362	4307	4152	4109	4045	4244	4164	4185	4141	4117	4204	4059	4005	4063	4023	3979	4041	4246	4070	4029	4224	4018	4088	4215	4091	3927	3952	3988	3961	3976	3952	4165	4063
4088	4051	3979	3924	3990	4016	4099	4143	4135	4128	4188	4152	4221	4241	4254	4432	4408	4393	4257	4240	4139	4188	4160	4266	4322	4188	4221	4137	4146	4087	4082	4141	3829	4006	3956	3983	3921	4108	4166	4139	4010	4012	4060	3966	3951	4122	4070	4004	3906	3891
4022	3996	3910	3937	3993	4112	4087	4023	4079	4172	4112	4239	4139	4144	4237	4225	4246	4167	4194	4182	4283	4096	4262	4144	4311	4181	4132	4198	4140	4163	4150	4157	4263	4045	4042	3817	3930	3928	4022	4070	4024	4118	4016	4153	4000	4071	4046	3973	3897	3861
4131	4072	3982	4048	3980	4144	4130	4221	4150	4164	4198	4289	4288	4046	4190	4067	4140	4079	4008	4132	4100	4228	4119	4188	4269	4109	4148	4141	4209	4152	4290	4218	4220	4128	4026	4013	4044	4001	3954	3792	3899	3875	4037	4038	4074	3984	4154	4085	4083	3941
4114	4119	4214	4153	4110	4147	4188	4201	4185	4210	4367	4183	4156	4078	4183	4284	4314	4095	4262	4150	4158	4227	4219	4081	4202	4001	4148	3968	4066	4096	4159	4149	4174	4183	4261	4087	4156	4120	3993	3864	3845	4068	4070	3972	4036	4098	4133	4269	4217	4197
4307	4065	4348	4240	4217	4238	4224	4172	4175	4206	4256	4218	4104	4229	4294	4161	4296	4371	4484	4326	4296	4281	4236	4229	4086	4001	4063	3980	4089	4124	4132	4139	4167	4158	4150	4261	4420	4150	4289	4122	4062	4047	4060	3921	3938	3943	4277	4280	4308	4246
4460	4269	4315	4296	4319	4119	4065	4189	4161	4071	4306	4254	4145	4172	4250	4195	4431	4377	4568	4326	4151	4303	4077	4145	4065	4146	4189	4341	4058	3948	4120	4069	4006	4162	4224	4190	4172	4282	4242	4276	4156	4095	4210	3987	3917	3993	4125	4197	4180	4249
4267	4221	4219	4146	4251	4196	4141	4013	4086	3992	4039	4266	4258	4160	4259	4450	4389	4406	4464	4257	4220	4231	4234	4129	4307	4228	4115	4219	4134	4226	4019	3939	4108	4120	4281	4070	4121	4320	4301	4213	4292	4351	4150	4238	4282	4177	4068	4045	4031	4212
4143	4037	4102	4096	3962	3984	3974	4101	4011	4064	4032	4128	4013	4179	4167	4263	4256	4232	4266	4250	4176	4186	4203	4060	4148	4183	4069	4373	4199	4146	4011	4109	4194	4102	4198	4049	4211	4192	4147	4299	4219	4284	4279	4531	4285	4301	4053	4175	3998	4096
3952	3861	3898	4081	4007	3928	4038	4021	4051	4151	4076	4107	4147	3925	4141	4088	3976	4135	3917	3936	3947	4014	3922	4102	4032	4192	4205	4121	4136	4151	4162	4168	4322	4196	4124	4183	4170	4061	4162	4035	3936	4007	4333	4228	4293	4197	4158	4129	4035	4136
4003	3807	4037	4163	4338	4138	4113	4196	4305	4190	4028	4267	4179	4088	4198	3970	3984	4136	3955	4041	3997	4096	4012	4026	3990	4146	3968	3934	4068	4121	4025	4107	4390	4041	4169	4159	4241	4199	4199	4087	4078	3998	4131	4172	4156	4261	4087	4224	4281	4185
4113	4096	4167	4349	4288	4256	4349	4235	4101	4308	4192	4172	4299	4220	4146	4148	3986	4065	4067	3949	4016	3990	3874	3886	3981	3920	4012	3995	3922	3988	4044	3989	4146	4067	4171	4262	4232	4123	4117	4207	4065	4054	4043	3992	4118	4152	4095	4235	4232	4222
4312	4276	4206	4284	4339	4246	4268	4095	4124	4256	4125	4072	4249	4166	4204	4167	4061	4207	4170	4204	4118	4235	4150	3872	4020	4030	3971	3833	4000	3873	3848	3789	4061	3943	4052	4141	4028	4124	4184	4123	4095	4246	3937	3916	3921	4089	4063	4176	4289	4312
4321	4212	4145	4155	4134	4150	4131	4221	4074	4157	4090	4180	4243	4332	4099	4135	4096	4049	4182	4092	4152	4131	4098	4082	4053	4236	4212	4189	4004	4068	3901	3917	3887	4045	4014	3891	4091	3929	4078	4330	4250	4095	4036	4093	3851	3950	3951	4171	4195	4124
4311	4110	4100	4101	4023	4107	4025	4165	4061	4141	4009	3947	4168	4074	4062	4098	4074	4077	4162	4168	4099	4153	4126	4244	4220	4211	4282	4197	4198	4209	3884	4043	4040	4038	3863	3901	3916	4056	4227	4239	4275	4245	4150	4180	4136	4069	3951	4016	3910	4185
4054	4003	4155	3956	3963	3945	3957	3939	4015	4039	4097	4054	4042	3900	3811	3836	3796	3871	3682	3992	3883	4025	3945	4076	4083	4101	4207	4222	4374	4149	4158	4277	4269	3973	3978	4038	3994	3861	3964	4127	4148	3975	4221	4257	4112	4103	4179	3934	3967	4056
4071	4083	3958	4003	3996	4035	3976	4079	4118	3901	3820	3934	3863	3847	3993	3952	3995	3982	3924	3833	3952	4039	4064	4035	4048	3995	4088	4091	4100	4239	4179	4263	4365	4079	4215	4047	4046	4041	3908	4004	4003	4021	4117	4280	4272	4168	4053	4110	4054	4032
4179	3996	4122	4074	4253	4193	4055	4063	4037	4146	4081	4137	3999	3881	3854	3684	3725	3816	3801	3855	3918	3693	3784	3826	3802	3869	3916	3999	3975	3968	4164	4274	4073	4127	4321	4242	4146	4084	4087	4063	3926	3987	4117	4011	4061	4175	4180	4127	4183	4115
4251	4289	4132	4100	4415	4181	4242	4112	4437	4146	4033	4030	4095	4188	4221	4136	4080	4159	3940	4156	4116	4116	4027	3811	3891	3835	3708	3719	4008	3942	3923	3846	4210	4190	4083	4168	4158	4216	3996	4015	4110	4034	4031	4007	4169	4024	4051	4176	4284	4186
4381	4229	4243	4310	4314	4346	4345	4323	4413	4376	4352	4251	4146	4151	4035	4031	3897	3943	3934	4008	4031	3943	3866	3942	3838	3860	3856	3883	3843	3921	3912	3909	3891	4031	4212	4194	4142	3979	4113	4148	4086	4259	3970	3936	3763	3998	4065	4191	4186	4078
4291	4322	4291	4387	4355	4334	4257	4366	4509	4259	4193	4163	4075	4121	4265	4140	4138	4301	4172	4270	4302	4177	4189	4255	4162	3994	3833	3897	3880	4021	3809	3790	3870	4057	4021	4085	4066	4055	4090	4263	4237	3999	3969	3946	3950	3841	3960	4134	4110	4062
4276	4287	4334	4437	4318	4073	4308	4273	4360	4379	4206	4283	4337	4132	3966	4029	4001	4018	4037	4052	3946	4133	4130	4344	4164	4181	4125	4099	4144	3972	3829	3848	3921	3986	3794	3856	3763	3822	3988	4185	4264	4293	4008	3918	4008	3887	3899	3966	3897	3989
4229	4381	4405	4218	4386	4188	4180	4097	4199	4285	4219	4082	3820	3951	3979	3926	4008	4058	4142	4107	4227	4055	4128	4161	4071	4078	4004	4262	4238	4199	3997	3997	4043	4064	3791	3737	3796	3811	3913	4100	4059	3991	4114	4160	4047	3931	3904	3760	3828	3931
4288	4167	4120	4220	4038	3943	3923	4100	4087	3950	4004	3904	3847	3887	3842	3981	4101	4004	3871	3866	4049	4017	4217	4210	4091	4146	4186	4176	4179	4057	4187	4157	4225	3894	4153	3837	3899	3886	3985	3995	4037	4036	4076	4215	4138	4149	3979	3949	3780	3909
4184	4085	4118	4022	3949	3944	4016	3888	3824	3920	3965	4001	3797	3926	3842	3922	3962	3823	3823	3801	3841	3911	3928	3867	4081	4153	4191	4318	4303	4247	4161	4317	4370	4233	4035	4002	4226	3943	3813	3884	3756	3955	4174	4220	4257	4120	4078	3930	3866	3859
4113	4055	3942	3925	3887	3998	3863	3840	3992	3998	3983	3884	3940	3802	3841	3864	4045	3964	3858	3820	3710	3784	3937	3850	4027	3978	3959	4050	4095	4138	4223	4156	4185	4212	4304	4244	4194	4157	3812	3820	4015	3898	3971	4151	4050	4116	4063	4328	3963	4135
4118	4128	4160	4082	4125	3887	4092	4127	4105	4093	3912	3961	3870	4062	4081	4016	4106	4199	4172	3940	3961	3977	3931	3887	3923	4102	3826	3802	3869	3917	4061	4242	4288	4229	4291	4347	4297	4152	4005	3888	3803	3889	3744	3882	3973	3923	4121	4157	4185	4246
4185	4239	4261	4173	4200	4280	4239	4120	3965	4151	4022	4282	4044	4079	4079	4116	4161	4075	4044	4015	3942	3899	3912	4085	4055	3860	3918	3789	3912	3906	3903	3979	3996	4213	4150	4298	4299	4167	4057	4064	3917	3844	3778	3666	3688	3930	3988	4081	4230	3934
4275	4252	4155	4321	4481	4327	4197	4241	4210	4308	4378	4216	4025	4135	4075	3885	4020	4045	4036	4015	3945	3972	3937	3909	3858	3892	3780	3701	3817	3932	3901	3840	3717	3841	4085	4125	4092	4133	4223	4108	4117	4001	3941	3861	3655	3716	3968	4015	4071	4120
4397	4239	4408	4518	4142	4052	4337	4375	4405	4147	4114	4033	3958	4112	4255	4195	4177	4385	4486	4337	4400	4416	4268	4362	4207	3943	3831	3757	3778	3803	3726	3696	3825	3803	3957	3962	3981	4200	4127	4134	4228	4078	3919	3816	3871	3675	3861	4055	3931	3819
4385	4545	4288	4203	4113	4558	4214	4150	3878	4041	4223	4139	4306	4213	4241	4144	4188	4204	4147	4294	4259	4278	4425	4579	4439	4396	4300	4091	3986	3964	3774	3697	3715	3891	3752	3840	3794	4102	4062	4053	4041	4124	4066	3820	3797	3753	3780	3813	4033	3793
4439	4227	4095	4155	4229	4059	3886	3841	3975	4078	3975	4063	3937	3720	3751	3669	3676	3844	3745	3750	3729	3932	3956	4022	4181	4300	4258	4300	4233	4197	3990	3775	3857	3701	3621	3825	3597	3663	3946	4180	4052	4060	4088	3986	3897	3856	3745	3762	3929	3888
4330	4113	4161	4365	4021	3655	3798	3952	3914	3937	3765	3683	3742	3832	3674	3785	3869	3955	4144	4036	4169	4128	4068	3981	3887	3768	4036	4196	4291	4403	4139	4126	4066	3809	3698	3593	3809	3701	3852	4028	4060	3854	4034	4148	3977	3734	3833	3636	3620	3755
4275	4105	4223	3883	3844	3962	3871	3821	3641	3657	3678	3731	3734	3843	3758	3842	3962	4082	4248	4184	4275	4420	4545	4332	4244	4177	4171	3965	4010	4176	4193	4231	4165	3991	3854	3659	3691	3863	3947	3757	3848	3795	3735	4239	4174	3941	3865	3731	3648	3744
4292	4146	3887	3844	3980	3958	3803	3678	3683	3623	3814	3832	3785	3807	3729	3724	3945	3813	3811	3781	3834	3936	4037	4248	4368	4456	4535	4259	4151	3858	4139	4338	4234	4106	4157	3856	3866	3883	3933	3701	3642	3850	3849	4119	4174	4049	3878	3744	3837	3837
4234	4063	3683	4001	4130	3805	3601	3736	3745	3746	3781	3856	3925	4068	3906	3801	3783	3624	3654	3567	3541	3601	3489	3627	3674	4016	4254	4385	4257	4126	4044	4278	4150	4156	4228	4207	3956	3810	3883	3961	3564	3776	4087	3994	4091	4139	3929	3882	3832	3799
4176	3691	3988	4188	4066	3735	3826	4026	3873	3966	4000	4235	4229	4060	3894	3795	3649	3760	3787	3737	3836	3766	3639	3457	3477	3588	3738	4004	4152	4186	4269	4165	4249	4052	4101	4399	4319	3955	3774	3835	3824	3720	3917	3948	3953	4057	4134	3961	4018	3900
3811	3824	4152	4107	3843	3908	4132	4014	3984	4166	4207	4317	4230	4039	3772	3878	3666	3997	3892	4114	4120	4104	3902	3813	3659	3573	3485	3562	3778	3966	4313	4038	4137	4048	4133	4179	4379	4125	3850	3807	4060	3787	3697	3866	3836	4025	4099	4039	4095	4021
3918	4169	4276	3914	3894	4039	4311	4091	4225	4442	4433	4184	3906	3884	3859	4114	4243	4255	4428	4335	4388	4305	4275	4187	4110	3879	3654	3513	3420	3715	3911	4023	3878	3998	4102	4050	4329	4291	3953	3753	3874	3819	3623	3698	3843	3752	4004	4150	3998	4157
4283	4466	3910	3952	4074	4290	4099	4132	4362	4537	4169	3915	3861	4013	4350	4666	4977	4960	4801	4810	4642	4523	4369	4277	4291	4249	3920	3780	3533	3470	3623	3806	3845	3984	3904	4138	3973	4205	4206	3838	3780	4015	3546	3563	3709	3690	3823	4100	4079	4089
4536	4272	3818	3957	4200	4173	4128	4343	4272	4045	3845	3897	4274	4610	5139	5372	5450	5254	5126	5223	4848	4784	4542	4443	4406	4334	4160	3882	3764	3598	3374	3594	3836	3932	3990	4054	4016	3992	4206	4041	3843	3926	3900	3534	3637	3707	3891	3995	4109	3971
4700	4291	3959	4088	4218	4043	4073	4129	3974	3754	3791	4305	4762	5208	5485	5340	5088	5027	4831	4849	4685	4498	4628	4437	4460	4279	4191	4114	4061	3769	3457	3530	3575	3779	3967	3953	3735	3918	4179	4271	3956	4045	3969	3616	3587	3645	3843	3908	4142	3842
4629	4139	4153	4348	4355	4057	3877	3939	3816	3626	4041	4701	5227	5255	5196	4730	4378	4035	4007	4062	4059	3996	4212	4303	4280	4503	4154	4408	4206	4072	3716	3512	3435	3679	3852	3845	3894	3844	3868	4394	4032	3877	3998	3857	3687	3823	3730	3848	4061	3832
4442	3959	4106	4384	4190	3915	3861	3847	3623	3939	4479	4988	5206	4893	4335	3838	3333	3225	3135	3227	3294	3598	3812	4037	4322	4353	4346	4257	4276	4031	3872	3623	3497	3627	4015	3752	3828	3714	3956	4261	4210	4057	4092	3843	3806	3749	3772	3687	4024	3827
4146	3880	4202	4290	4016	3801	3743	3704	3808	4132	4693	4766	4701	4200	3601	3051	2737	2633	2669	2669	2973	3095	3336	3534	4135	4333	4319	4498	4325	4179	3964	3803	3612	3743	3743	3726	3649	3615	3745	4173	4278	4039	4035	4131	3872	4005	3896	3753	3855	4034
4215	3913	4138	4136	3740	3746	3645	3626	3882	4435	4677	4549	4167	3519	2890	2552	2421	2516	2635	2668	2710	2858	2965	3230	3611	4088	4354	4526	4426	4122	4100	3896	3820	3649	3563	3569	3615	3616	3858	4075	4265	3844	4072	4195	4023	3966	3876	3715	3815	3976
3965	3779	4008	3928	3690	3530	3605	3671	4038	4284	4536	4225	3625	3050	2513	2479	2576	2820	2865	2867	2915	2782	2835	2976	3343	3737	4236	4424	4566	4305	4216	4083	3903	3556	3660	3723	3707	3665	3732	4040	4054	3977	3998	4249	4201	4057	3875	3669	3664	3841
3696	3623	4098	3818	3455	3519	3623	3809	3945	4207	4286	3833	3145	2758	2396	2589	2826	3066	3391	3195	3044	2991	2785	2803	3050	3656	3961	4483	4576	4232	4140	4281	4176	3774	3671	3699	3760	3620	3645	3782	4080	3916	3979	4283	4216	4143	3880	3721	3503	3900
3593	3637	3848	3786	3400	3594	3583	3795	4196	4240	4108	3738	3053	2789	2442	2727	3139	3325	3563	3642	3323	3073	2799	2651	2847	3325	3899	4529	4635	4421	4334	4364	4239	3800	3592	3786	3791	3572	3663	3718	3882	3867	3937	4182	4372	4111	3853	3649	3698	3802
3695	3633	3827	3541	3316	3357	3701	3813	4126	4193	3967	3499	2834	2715	2644	2915	3210	3590	3620	3665	3679	3119	2798	2575	2719	3141	3727	4374	4643	4514	4333	4435	4281	3912	3877	3915	3864	3562	3825	3789	3807	3856	3861	4179	4333	4071	3962	3786	3636	3832
3459	3615	3849	3577	3319	3403	3674	3847	4162	4206	3961	3516	3027	2681	2629	2866	3172	3517	3726	3628	3487	3205	2766	2411	2565	3031	3761	4313	4585	4485	4391	4343	4273	3972	3875	3977	3929	3638	3820	3801	3714	3864	3797	4068	4272	4113	4027	3754	3766	3694
3570	3532	3653	3523	3306	3481	3756	3883	4159	4137	4054	3688	3161	2789	2718	2791	3182	3346	3409	3536	3188	2955	2564	2304	2484	3045	3674	4268	4291	4211	4147	4176	4282	3907	3889	4142	3948	3694	3664	3872	3637	3671	3927	4117	4132	3955	3938	3706	3778	3897
3551	3542	3634	3550	3318	3399	3777	4103	4182	4260	4167	3789	3357	3002	2713	2728	3039	3104	3087	3024	2957	2672	2399	2256	2559	2997	3949	4226	4400	4175	4079	4114	4070	3909	3991	4253	3976	3512	3776	3701	3535	3803	3982	4004	4013	4031	3883	3937	3878	3908
3655	3555	3560	3641	3494	3351	3710	4123	4105	4350	4312	4020	3722	3213	2796	2856	2696	2807	2810	2662	2455	2298	2305	2251	2663	3423	4071	4541	4348	3892	3933	4104	3923	3912	4099	4357	3905	3735	3883	3675	3469	3709	3850	4091	4099	4092	4154	3957	3988	3779
3727	3511	3632	3593	3609	3469	3679	4021	4119	4314	4315	4250	3930	3617	3257	2820	2763	2605	2560	2460	2311	2303	2490	2647	3124	3806	4417	4378	4181	3872	3789	3952	3910	3958	4374	4341	3901	3694	4001	3737	3574	3814	3965	4047	4010	4079	4021	3990	3965	3905
3620	3666	3642	3773	3847	3704	3662	3916	4219	4338	4314	4251	4299	3988	3572	3356	2931	2890	2598	2528	2477	2661	2795	3095	3761	4301	4497	4345	3934	3622	3780	3814	3913	3893	4356	4340	3912	3970	4002	3608	3540	3719	3854	4015	4003	4140	4064	4117	4019	3944
3754	3711	3621	3895	3934	3664	3712	3823	4263	4309	4319	4357	4308	4277	4086	3872	3619	3248	3164	3007	3082	3258	3575	3934	4360	4644	4589	4029	3668	3481	3688	3834	3825	4147	4359	4158	3905	4132	4046	3594	3727	3975	3723	3870	3968	4132	3995	4170	3841	3996
3643	3700	3789	3823	3938	4009	3804	3789	4100	4231	4434	4355	4497	4420	4474	4276	4167	3933	3923	3724	3963	4225	4348	4512	4666	4602	4145	3578	3266	3428	3643	3742	3960	4026	4165	3931	4047	4380	3976	3665	3689	3784	3847	4065	3932	4142	4073	4125	4092	4088
3639	3649	3819	3833	4019	4077	4023	3899	4009	4246	4281	4309	4347	4442	4525	4670	4569	4583	4481	4490	4723	4883	4818	4701	4602	4091	3678	3230	3165	3626	3844	3838	3933	4108	3920	3939	4169	4384	3658	3688	3818	3677	3789	3887	3886	4068	4147	4184	4081	4138
3688	3638	3659	3769	3952	4208	4092	3997	3897	4022	4362	4417	4492	4299	4397	4469	4478	4631	4674	4736	4866	4731	4571	4268	3907	3419	3223	3189	3451	3746	3870	3891	3946	3946	3760	4010	4381	4227	3666	3704	3787	3604	3805	3786	3879	3935	4148	4205	4206	4067
3860	3646	3776	3859	4075	3990	4350	4114	3943	3848	4148	4310	4380	4196	4281	4253	4231	4338	4325	4315	4325	3983	3877	3405	3250	3113	3218	3385	3676	3844	3876	4015	3936	3757	3781	4268	4412	3884	3768	3959	3736	3603	3794	3785	3989	3990	4159	4334	4217	3908
4024	3892	3760	3806	4000	3971	4362	4304	4118	3943	3862	3982	4200	4281	4192	4195	4073	3917	3828	3821	3675	3498	3297	3295	3210	3372	3629	3635	3762	3761	3832	3789	3813	3675	4054	4497	4192	3832	3974	3912	3724	3852	3669	3771	3843	3920	4221	4226	4155	3927
3988	4047	3953	4027	3886	4013	4098	4390	4304	4235	3881	3966	3865	4238	4205	4239	4079	3921	3824	3590	3594	3524	3401	3360	3585	3729	3824	3726	3704	3695	3694	3768	3618	3981	4350	4226	3836	3989	4095	3752	3777	3791	3655	3913	3776	4002	4068	4229	4311	4089
3876	3943	4128	3917	3970	4084	3912	4168	4424	4628	4424	4225	4041	3925	3885	3990	3935	3870	3959	3869	3895	3786	3794	3666	3781	3808	3654	3600	3636	3579	3667	3625	3821	4103	4226	3964	4002	4131	3962	3721	3773	3739	3747	3714	3709	4036	4097	4269	4332	4288
3939	3813	4071	4077	4042	3938	3935	4078	4222	4409	4777	4518	4379	4100	4005	3934	3960	3817	3741	3687	3786	3966	3707	3660	3683	3562	3531	3505	3468	3531	3554	3816	3913	4037	3982	3905	4195	4224	3742	3792	3871	3691	3668	3667	3835	3860	4024	4213	4300	4012
4034	3940	3837	4012	4007	3966	3967	4011	4049	4150	4316	4700	4856	4557	4639	4312	4095	3948	3912	3830	3874	3890	3684	3595	3657	3642	3557	3508	3507	3618	3673	4014	3853	3817	3825	4202	4383	4003	3891	3891	3729	3714	3654	3790	3708	3752	4096	4136	4253	4036
4157	3955	3895	3760	4082	4085	4107	4225	4328	4152	4115	4152	4293	4624	4648	4650	4512	4481	4289	4209	4197	3989	3930	3704	3560	3595	3568	3441	3481	3772	3844	3980	3765	3751	4051	4402	4105	3910	4016	3821	3737	3788	3804	3764	3636	3862	4081	4130	4213	4028
3911	4000	3974	3857	3821	4020	4167	4250	4358	4459	4232	4106	4144	3997	4121	4178	4277	4101	3983	4099	3945	3804	3728	3685	3499	3428	3513	3527	3672	3698	3822	3700	3657	3927	4249	4200	3926	4102	3948	3776	3734	3709	3676	3669	3653	3835	3901	4057	3929	4104
3830	3808	4053	3941	4032	3834	3927	4016	4223	4295	4328	4326	4272	4094	4010	3896	3918	3822	3597	3666	3647	3581	3669	3484	3717	3674	3671	3574	3462	3557	3549	3799	3916	4140	3925	3996	4228	4048	3913	3537	3877	3707	3728	3661	3814	3650	3889	3981	3994	3979
3923	3781	3829	3974	4124	3982	3899	3935	4069	4004	4079	4121	4541	4419	4472	4219	4233	4091	4047	3953	3840	3981	3829	3714	3739	3703	3475	3459	3393	3598	3803	3970	3994	3737	3892	4168	4272	3994	3762	3721	3779	3615	3637	3839	3732	3612	3959	3858	3857	3939
3819	3864	3810	3734	3860	4031	4084	4044	3937	4047	3947	3955	4056	4147	4274	4319	4298	4245	4128	4092	4166	3991	3856	3652	3411	3524	3530	3452	3599	3836	3867	3860	3817	3797	4203	4254	3935	3966	3814	3853	3617	3734	3797	3562	3672	3872	3806	3880	3836	3938
3764	3785	3898	3759	3687	3964	3946	3995	4083	4141	4143	4067	4103	4097	3809	3960	3910	3838	3854	3663	3827	3735	3612	3577	3408	3599	3699	3705	3525	3586	3551	3846	3836	4105	4072	4033	3962	4139	3815	3571	3545	3653	3737	3748	3847	3746	3923	3957	3812	3923
3801	3722	3682	3925	3942	3968	3987	3793	4045	3970	4004	4039	4133	4151	4121	4155	4162	3911	3748	3856	3747	3779	3735	3637	3585	3611	3580	3453	3434	3475	3874	3899	3881	3966	3906	4104	4311	3861	3768	3649	3713	3584	3703	3841	3749	3775	4022	3889	3936	3738
3683	3756	3652	3707	3877	3915	3844	3929	3787	3775	3952	3985	3988	4044	4008	4123	3981	4027	4050	3924	3909	3910	3760	3606	3564	3566	3652	3668	3602	3745	3903	3816	3841	3953	4142	4204	4105	3887	3764	3759	3578	3587	3804	3757	3882	3932	3902	3980	3813	3924
3637	3642	3616	3768	3645	3755	3781	3883	3966	3913	3839	3753	3825	3919	3985	3906	3909	3949	3812	3935	3826	3774	3765	3566	3662	3786	3769	3726	3724	3807	3855	4003	4078	4054	3993	3987	4000	4000	3699	3590	3539	3700	3862	3824	3962	3756	3942	3908	3649	3753
3613	3627	3609	3705	3746	3580	3642	3845	3813	3970	3873	3818	3822	3872	3781	3838	3667	3681	3793	3711	3887	3835	3588	3680	3654	3681	3776	3769	3758	3845	3908	4038	3916	3938	4004	4045	3873	3728	3721	3613	3550	3582	3808	3963	3867	3895	3942	3741	3699	3680
3736	3609	3597	3487	3685	3562	3738	3835	3793	3664	3642	3778	3768	3850	3823	3841	3817	3736	3737	3910	3728	3982	3790	3813	3945	3760	3920	3917	3865	3888	3860	4058	3917	4087	3880	3891	3789	3675	3711	3640	3562	3541	3750	3785	3878	3830	3790	3799	3522	3747
3596	3580	3540	3526	3539	3597	3609	3747	3773	3692	3651	3589	3679	3537	3653	3668	3745	3618	3746	3605	3704	3782	3846	3693	3727	3830	3870	4104	3893	3929	4093	4170	4147	3915	3801	3852	3753	3739	3611	3536	3611	3633	3781	4137	4025	3869	3816	3566	3601	3575
3739	3650	3577	3561	3650	3541	3653	3621	3587	3483	3561	3560	3609	3560	3691	3736	3581	3614	3626	3551	3742	3811	3783	3905	3940	3921	4113	4096	4114	4051	3993	4155	4119	3964	3877	3633	3705	3706	3635	3685	3574	3671	3975	3994	4036	4092	3730	3856	3559	3706
3789	3772	3598	3632	3456	3667	3703	3541	3588	3555	3431	3345	3451	3379	3584	3677	3657	3609	3748	3717	3797	3976	3967	3748	3896	3908	4084	4054	4112	4190	4196	4241	4126	4035	3716	3594	3631	3720	3644	3630	3617	3675	3902	3995	4096	3951	3903	3640	3754	3833
3874	3779	3721	3563	3661	3675	3555	3587	3583	3456	3415	3499	3573	3539	3570	3577	3406	3475	3617	3581	3630	3826	3873	3955	3920	4147	4287	4272	4155	4095	4156	4013	3989	3904	3750	3787	3550	3580	3677	3739	3689	3832	3961	4152	3957	4036	3715	3856	3696	3765
3982	3912	3772	3646	3738	3723	3707	3652	3645	3490	3394	3422	3562	3576	3638	3748	3664	3665	3827	3910	3867	4058	4010	3935	4108	4037	4134	4158	4262	4116	4205	4128	3957	3877	3607	3571	3695	3526	3812	3797	3749	3803	3922	4007	4075	3963	3847	3674	3707	3841
4027	3895	3772	3804	3747	3754	3726	3569	3877	3635	3679	3621	3596	3685	3558	3540	3567	3614	3676	3640	3736	3799	4054	4033	4151	4170	4437	4273	4332	4172	4166	3999	4084	3918	3702	3585	3558	3555	3776	3769	3950	3942	3890	4019	3976	3948	3748	3685	3585	3809
4125	4108	3916	3885	3856	3822	3828	3738	3745	3756	3708	3675	3598	3746	3662	3718	3676	3949	3878	3893	4171	4111	4033	4241	4120	4108	4172	4204	4277	4234	4047	3919	3975	3656	3789	3605	3624	3601	3823	3804	3836	3919	3959	3930	3949	3878	3699	3643	3769	3827
4199	4007	4011	4048	3872	3946	3877	3851	3739	3802	3730	3784	3850	3857	3805	3806	3699	3766	3880	3904	4068	4033	4170	4144	4226	4269	4157	4224	4305	4078	3952	3811	3856	3853	3727	3725	3577	3696	3984	4082	3977	3920	3851	3901	3901	3821	3803	3725	3889	3863
4254	4064	4009	4000	4014	4158	4006	3845	4058	3845	3886	3885	3809	3937	4003	3856	3913	3849	4023	4145	4117	4184	4132	4261	4186	4159	4170	4144	3943	4033	3921	3819	3791	3819	3835	3680	3587	3836	4168	4143	4014	3929	3863	3873	3872	3836	3739	3873	3738	4008
4202	4061	4021	4104	4220	4154	4232	4223	4090	3893	3939	4062	3955	3970	4019	3886	3964	4012	3958	4128	4098	4148	4160	4133	4208	4260	3944	4056	4088	3821	3663	3738	3767	3872	3896	3905	3834	3941	4110	4065	3959	4010	3809	3881	3871	3788	3757	3860	3984	4052
4281	4281	4081	4148	4175	4231	4132	4225	4114	4115	4143	4016	4204	4166	4151	4055	4085	4063	4094	4061	4006	4047	4107	4092	4147	4217	4053	3908	3877	3958	3862	3690	3881	3893	3815	4069	3890	3983	4075	4048	4123	3937	3839	3792	3872	3772	3928	4040	4120	3995
4188	4139	4156	4244	4252	4261	4145	4255	4273	4052	4348	4136	4247	4159	4191	4037	4018	4063	4131	4165	3968	3994	3969	3967	3944	3949	3829	3906	3748	3777	3628	3755	3660	3931	4105	4077	4036	4107	3958	3890	4017	3913	3770	3796	3747	3924	4043	4047	4276	4028
4142	4171	4057	4169	4205	4381	4268	4181	4235	4106	4157	4208	4229	4179	4260	4252	4099	4159	4023	4036	4001	3878	3881	3994	3977	4013	3766	3766	3605	3669	3848	3678	3765	3976	4041	4209	4273	3958	3937	4000	3946	3915	3732	3666	3705	3940	4028	4243	4194	4079
3870	3752	3929	4036	4260	4061	4152	4292	4191	4179	4354	4407	4320	4215	4139	4075	4132	3887	3889	3885	3818	3575	3661	3733	3837	3836	3706	3636	3603	3587	3776	3901	3854	3830	4061	4121	4146	4062	3990	3886	3907	3889	3730	3830	3769	3917	4146	4298	4256	4222
3692	3793	3742	3820	4024	4046	4153	4073	3994	4210	4094	4269	4083	4153	4126	4050	4003	4030	3873	3813	3702	3662	3500	3581	3705	3672	3649	3607	3712	3688	3929	3929	3818	3837	4029	4031	4025	4066	3870	3738	3704	3791	3773	3906	3855	3883	4153	4119	4206	4237
3601	3644	3664	3700	3781	3888	3897	3847	3960	3972	3904	4034	4083	4029	3952	4027	3977	3883	3723	3688	3707	3588	3651	3553	3669	3721	3654	3724	3680	3782	3941	4022	3900	3887	3937	3984	3931	3824	3735	3675	3725	3675	4059	3836	3957	3881	4002	4073	4141	3975
3476	3415	3542	3652	3606	3637	3806	3877	3670	3761	3872	3907	3759	3724	3729	3743	3719	3615	3700	3658	3454	3540	3575	3606	3484	3716	3768	3667	3741	3871	3896	4025	3962	3929	3961	3905	3999	3879	3708	3669	3712	3707	3834	3962	4011	3925	3923	4113	4087	4032
3520	3460	3402	3593	3629	3673	3753	3684	3635	3762	3748	3791	3722	3757	3769	3828	3697	3743	3695	3622	3506	3485	3608	3515	3529	3619	3753	3671	3686	3849	3865	3967	3897	3998	3886	3908	3829	3663	3764	3752	3580	3957	3891	3951	4151	3944	3977	3918	3937	3949
3606	3618	3564	3598	3778	3670	3696	3647	3563	3722	3725	3789	3830	3779	3803	3809	3790	3791	3756	3734	3664	3706	3739	3726	3763	3753	3798	3945	3740	3911	3906	3806	3747	3834	3771	3680	3657	3721	3807	3699	3647	3717	3832	4086	3972	3913	3943	3987	3711	4001
3639	3582	3577	3739	3638	3628	3790	3617	3637	3838	3901	3711	3751	3935	3783	3702	3774	3812	3997	3852	3756	3770	3685	3841	3778	3871	3912	3997	3784	3788	3641	3527	3785	3721	3751	3681	3691	3834	3850	3927	3866	3863	3928	4046	3918	3916	3800	3887	3820	3888
3865	3768	3716	3803	3840	3722	3852	3842	3879	3838	3884	3877	3841	3867	3843	3876	4054	3926	4061	3969	3823	3874	3841	3856	4030	3891	3807	4017	3961	3676	3704	3748	3578	3661	3670	3569	3674	3747	3943	3987	3893	4021	3954	3898	3888	3954	3930	3962	3933	4014
3933	3941	3860	3844	3903	3862	3845	3850	3885	3940	3815	3934	3882	3965	3933	4082	3883	4001	4136	3804	3925	3903	3951	3992	3836	3914	3918	3809	3807	3730	3785	3658	3558	3643	3579	3769	3785	3767	3912	3972	3975	3889	3948	3780	3894	3898	3866	4059	4016	4051
3994	3927	3881	3941	3847	3937	3767	3947	3941	4055	4098	3999	3984	3900	3955	3950	4117	3995	4033	4013	3954	3915	3901	3854	3823	3875	3679	3812	3669	3659	3633	3536	3600	3739	3639	3680	3896	3908	3918	3980	3899	3828	3769	3739	3765	3964	4006	3890	4023	3981
4030	3946	3886	3854	3861	3936	3876	3996	3999	4050	3958	3995	3871	3987	3957	4025	4067	4003	3927	3926	3879	3900	3849	3679	3722	3645	3635	3671	3602	3615	3473	3474	3593	3651	3827	3959	3802	3881	3794	3986	3952	3847	3670	3658	3709	3878	3990	3947	4062	4024
3890	3893	3752	3746	3846	3884	3869	3907	3923	3969	3935	3969	3940	3971	4114	4097	4022	4068	3823	3990	3939	3876	3790	3810	3687	3758	3539	3561	3652	3645	3707	3801	3805	3738	3751	3914	3911	3707	3914	3831	3845	3800	3671	3701	3807	4015	3912	4022	4003	4105
3738	3714	3679	3726	3810	3766	3745	3775	3752	3802	3770	3929	3786	3774	3894	3883	4017	3830	3666	3821	3854	3844	3786	3596	3672	3598	3684	3553	3669	3851	3805	3790	3841	3781	3951	3997	3898	3761	3772	3737	3765	3637	3875	3671	3898	4004	3915	4054	4052	4003
3843	3470	3520	3520	3577	3573	3462	3605	3737	3641	3624	3612	3522	3621	3616	3721	3667	3624	3764	3791	3693	3670	3753	3730	3692	3759	3576	3750	3735	3941	3952	3982	3907	3896	3963	3821	3765	3786	3702	3619	3853	3805	3880	4006	3935	3763	3891	3969	4055	4140
3860	3638	3581	3443	3576	3367	3502	3461	3582	3618	3502	3531	3417	3448	3545	3642	3631	3582	3556	3584	3695	3681	3872	3624	3782	3801	3860	3751	3898	3943	3907	3969	3899	3967	3761	3725	3734	3736	3809	3848	3809	3947	3902	4058	3935	3874	3868	3917	4074	4114
3878	3801	3582	3547	3534	3485	3563	3521	3541	3558	3575	3547	3499	3461	3487	3625	3516	3539	3632	3589	3673	3800	3718	3832	3825	3951	3913	3835	3891	3773	3854	3967	3923	3928	3675	3632	3699	3789	3909	3765	3872	4017	4167	4122	3986	3789	3825	3906	4060	3999
4035	3758	3675	3633	3768	3694	3762	3586	3614	3599	3384	3562	3445	3590	3610	3536	3619	3502	3627	3763	3694	3789	3884	3906	3743	3768	3754	3843	3952	3881	3933	3763	3883	3785	3724	3659	3766	3958	3985	3861	4013	3966	4142	4057	3852	3865	3950	4041	4031	4073
3985	3836	3916	3704	3805	3747	3844	3661	3763	3738	3662	3576	3724	3736	3764	3680	3634	3749	3850	3843	3745	3804	3905	3895	3806	3750	3744	3818	3834	3668	3860	3789	3773	3771	3721	3725	3809	3807	4001	3927	4140	4141	3954	3895	3896	3962	4023	3832	4021	3941
4082	3972	3905	3883	4005	3859	3854	3839	3892	3776	3611	3631	3758	3915	3635	3602	3670	3729	3798	3928	3817	4016	3826	3784	3784	3694	3672	3633	3648	3630	3842	3755	3759	3779	3765	3869	3925	4081	4015	4097	4084	4134	3895	3858	3844	4040	4159	4004	4063	3973
3899	3811	3784	3991	3898	3968	3877	3920	3839	3906	3653	3831	3747	3786	3691	3756	3781	3725	3775	3721	3740	3752	3683	3674	3701	3545	3500	3512	3613	3647	3780	3777	3824	3860	3934	4000	4017	3881	3796	4043	4129	4092	4031	3801	4004	4115	4170	4125	4041	3955
3832	3727	3793	3677	3838	3835	3880	3777	3839	3761	3733	3780	3756	3671	3669	3641	3699	3612	3608	3628	3605	3627	3527	3509	3534	3516	3408	3573	3670	3751	3706	3800	3802	3777	4038	4027	3871	3837	3990	3926	4014	4103	3916	3905	3946	4123	4184	4095	4020	4107
3662	3732	3534	3575	3700	3655	3670	3698	3700	3697	3670	3767	3709	3609	3637	3578	3491	3569	3464	3480	3430	3554	3333	3466	3478	3528	3552	3622	3641	3744	3726	3784	3819	3871	4048	3996	3858	3859	3797	3839	3910	3786	3975	3932	4208	4043	4051	3977	4051	4144
3574	3476	3514	3612	3524	3596	3656	3588	3576	3486	3668	3579	3627	3665	3482	3625	3542	3494	3564	3441	3489	3428	3341	3515	3629	3543	3600	3603	3735	3635	3770	3867	3755	3818	3836	3852	3766	3793	3882	3952	3913	3909	3995	4112	4214	4085	4065	3826	4183	4212
3668	3633	3537	3579	3686	3611	3630	3620	3666	3646	3768	3693	3473	3587	3486	3622	3583	3449	3507	3537	3414	3586	3537	3450	3656	3719	3635	3726	3694	3691	3659	3728	3717	3721	3755	3695	3663	3733	3758	3948	3832	3790	4073	4229	4203	3923	3704	3885	4062	3948
3829	3675	3556	3743	3712	3689	3694	3610	3695	3636	3756	3749	3688	3770	3659	3726	3756	3575	3584	3539	3687	3684	3613	3613	3650	3680	3713	3698	3578	3629	3593	3558	3649	3686	3715	3547	3782	3868	3908	3928	3791	3885	4059	4088	3917	3888	3943	3915	4068	4054
3726	3524	3638	3731	3702	3673	3805	3638	3849	3717	3809	3856	3857	3881	3701	3936	3760	3721	3720	3661	3676	3637	3626	3545	3694	3607	3622	3559	3602	3454	3499	3496	3660	3720	3797	3690	3676	3725	3780	3923	3702	3750	3884	3847	3779	3879	3888	3992	3921	3816
3700	3716	3771	3571	3700	3671	3794	3808	3868	3862	3909	3917	3932	3858	3866	3924	3898	3781	3778	3594	3668	3667	3610	3627	3644	3606	3590	3427	3578	3555	3457	3605	3659	3795	3675	3706	3706	3618	3879	3793	3744	3731	3735	3853	3880	3821	3894	4086	3887	3626
3535	3502	3519	3520	3579	3515	3642	3558	3625	3714	3802	3858	3855	3789	4002	3709	3761	3626	3724	3627	3677	3620	3628	3703	3700	3582	3545	3389	3637	3515	3694	3549	3570	3672	3803	3744	3764	3627	3831	3773	3599	3799	3807	3678	3757	3855	4014	4041	3877	3722
3536	3463	3440	3387	3338	3516	3467	3441	3512	3572	3677	3677	3609	3727	3821	3821	3702	3663	3600	3488	3551	3521	3654	3756	3642	3490	3479	3578	3605	3549	3610	3491	3721	3716	3712	3694	3625	3741	3560	3579	3734	3798	3884	3628	3833	3810	3953	4019	3771	3648
3661	3484	3487	3394	3421	3468	3324	3440	3464	3539	3644	3608	3639	3713	3724	3636	3800	3678	3410	3601	3536	3610	3685	3735	3711	3676	3793	3654	3630	3684	3614	3591	3627	3642	3729	3608	3700	3580	3699	3679	3783	3890	3925	3771	3800	3773	3800	3910	3608	3591
3769	3565	3475	3495	3557	3434	3340	3383	3371	3436	3571	3715	3594	3745	3722	3807	3681	3803	3683	3743	3850	3826	3611	3722	3889	3837	3681	3806	3842	3641	3579	3609	3644	3661	3664	3732	3737	3656	3668	3556	3681	3829	3796	3710	3760	3696	3796	3644	3632	3570
3876	3808	3633	3567	3654	3493	3600	3552	3462	3471	3505	3659	3637	3727	3798	3766	3767	3818	3698	3818	3812	3859	3796	3777	3947	3882	3836	3702	3711	3594	3533	3604	3638	3642	3548	3664	3678	3718	3653	3689	3762	3740	3709	3646	3751	3745	3817	3711	3489	3692
3951	3822	3752	3710	3610	3671	3657	3558	3455	3621	3661	3643	3625	3720	3645	3810	3924	3775	3908	3918	3834	3844	3733	3920	3838	3939	3720	3835	3672	3690	3505	3645	3665	3606	3616	3677	3697	3809	3655	3842	3833	3808	3656	3583	3681	3851	3923	3677	3510	3793
3855	3817	3798	3701	3683	3587	3632	3647	3675	3615	3635	3577	3502	3634	3649	3677	3642	3826	3787	3790	3836	3765	3744	3838	3872	3810	3742	3781	3753	3753	3738	3638	3776	3689	3773	3871	3827	3680	3691	3681	3738	3794	3645	3705	3875	3903	3846	3681	3706	3787
3805	3778	3753	3697	3712	3770	3639	3720	3513	3457	3546	3535	3558	3536	3569	3635	3623	3650	3695	3591	3616	3627	3746	3788	3836	3874	3748	3752	3837	3802	3616	3744	3807	3836	3732	3839	3922	3758	3819	3828	3750	3964	3798	3796	3832	4044	3937	3653	3555	3751
3750	3681	3660	3471	3555	3568	3554	3377	3398	3295	3318	3423	3478	3599	3516	3505	3552	3450	3516	3656	3632	3686	3710	3802	3879	3908	3739	3811	3812	3785	3862	3711	3774	3734	3845	3935	3964	3686	3624	3770	3805	3832	3861	3786	3927	4184	3845	3492	3738	3865
3721	3662	3600	3558	3678	3661	3537	3468	3330	3506	3405	3513	3551	3663	3619	3565	3580	3636	3584	3653	3653	3718	3717	3919	3784	3783	3987	3916	3744	3862	3792	3779	3673	3742	3847	3889	4007	3876	3812	3852	4073	4025	3840	3788	4082	3929	3708	3659	3620	4069
3831	3828	3570	3511	3648	3635	3763	3531	3543	3527	3470	3598	3763	3656	3637	3656	3584	3625	3630	3614	3573	3812	3718	3758	3859	3836	3935	3790	3854	3607	3655	3726	3742	3665	3949	3937	3960	3888	3882	4082	3971	3866	3665	3950	3987	3943	3808	3754	3895	4119
3814	3796	3596	3613	3718	3676	3869	3758	3701	3689	3638	3798	3759	3656	3682	3631	3774	3808	3572	3694	3461	3655	3598	3790	3570	3666	3792	3746	3644	3601	3680	3744	3750	3785	3918	4105	3860	3759	3874	4166	4039	3952	3611	3848	4160	3871	3743	3712	3991	4095
3618	3731	3590	3689	3638	3526	3724	3730	3824	3833	3619	3878	3777	3621	3602	3559	3759	3799	3560	3448	3538	3662	3629	3618	3652	3809	3767	3727	3601	3597	3707	3597	3615	3724	3816	3905	3821	3781	3711	4147	4041	3689	3757	3867	4030	3819	3666	3713	3978	4005
3650	3555	3614	3482	3607	3699	3675	3708	3721	3795	3718	3803	3707	3869	3814	3741	3650	3660	3792	3590	3610	3560	3566	3513	3636	3647	3835	3577	3665	3682	3834	3727	3638	3674	3916	3942	3841	3742	3838	3965	3816	3646	3809	4052	4020	3830	3635	3731	4084	3919
3590	3602	3531	3551	3625	3651	3526	3678	3645	3760	3674	3699	3671	3836	3693	3673	3819	3753	3685	3638	3717	3662	3604	3611	3665	3726	3720	3663	3680	3758	3740	3709	3637	3670	3816	3842	3711	3710	3867	4078	3826	3666	3780	4127	3967	3579	3595	3704	3950	3928
3791	3499	3499	3484	3693	3590	3586	3715	3800	3759	3673	3677	3770	3663	3791	3761	3754	3901	3787	3753	3746	3730	3846	3684	3729	3913	3662	3660	3565	3655	3648	3466	3422	3654	3730	3806	3704	3738	3942	3854	3848	3680	3774	4082	3955	3562	3460	3821	3987	3794
3794	3588	3542	3747	3682	3670	3627	3621	3827	3805	3738	3717	3928	3810	3775	3736	3916	3727	3648	3642	3700	3813	3855	3694	3747	3864	3676	3616	3536	3630	3615	3618	3523	3573	3734	3724	3511	3759	3997	3903	3615	3516	3724	4072	3824	3446	3524	3851	3927	3697
3761	3689	3540	3521	3719	3614	3717	3745	3691	3717	3782	3801	3907	3864	3778	3678	3906	3764	3649	3783	3611	3742	3561	3635	3823	3774	3681	3674	3497	3733	3664	3559	3480	3692	3794	3660	3729	3671	3769	3776	3590	3548	3800	3917	3669	3430	3598	3844	3982	3588
3696	3603	3670	3634	3528	3518	3614	3678	3558	3652	3586	3711	3800	3774	3629	3871	3846	3708	3719	3663	3765	3744	3570	3704	3661	3777	3688	3640	3715	3863	3751	3560	3540	3709	3849	3777	3702	3844	3928	3723	3505	3590	3779	3918	3680	3492	3629	3849	3808	3509
3726	3675	3682	3477	3468	3560	3536	3591	3585	3565	3590	3517	3704	3744	3671	3779	3819	3751	3732	3553	3760	3761	3561	3690	3823	3799	3701	3717	3709	3749	3741	3710	3713	3784	3848	3690	3644	3715	3989	3802	3591	3701	4024	3881	3644	3489	3672	4060	3753	3453
3719	3726	3739	3731	3678	3611	3524	3648	3537	3663	3542	3527	3725	3654	3627	3646	3690	3693	3588	3644	3726	3718	3789	3642	3841	3840	3732	3735	3879	3944	3763	3724	3707	3753	3982	3855	3774	3769	3850	3810	3617	3655	3999	3861	3592	3393	3752	3904	3741	3513
3805	3764	3586	3715	3803	3641	3777	3644	3819	3668	3624	3634	3657	3831	3724	3577	3757	3703	3644	3791	3737	3771	3590	3699	3778	3794	3854	3516	3760	3718	3758	3634	3720	3956	3853	3734	3935	4043	3931	3813	3670	3878	3999	3991	3546	3449	3869	3999	3881	3449
3797	3523	3638	3773	3761	3657	3798	3713	3666	3870	3745	3720	3740	3740	3572	3752	3710	3661	3695	3670	3687	3703	3528	3631	3615	3723	3613	3537	3769	3670	3621	3657	3761	3971	3892	3738	3905	4028	3971	3734	3643	3865	4058	3925	3513	3545	3846	4071	3834	3487
3582	3580	3520	3533	3743	3579	3616	3702	3622	3667	3743	3699	3673	3710	3673	3698	3611	3582	3522	3652	3528	3546	3549	3543	3794	3635	3583	3599	3775	3784	3589	3594	3802	3876	3856	3807	3852	3950	3955	3747	3650	3914	3978	3791	3597	3663	3927	3953	3691	3603
3641	3606	3499	3486	3547	3781	3644	3499	3434	3602	3660	3692	3736	3605	3522	3557	3782	3510	3472	3670	3678	3623	3632	3547	3656	3699	3625	3614	3681	3635	3610	3655	3777	3816	3797	3745	3830	3977	3974	3767	3653	3936	4003	3777	3593	3680	3860	3910	3812	3773
3697	3631	3605	3596	3665	3628	3763	3630	3713	3739	3817	3844	3766	3638	3683	3737	3649	3616	3612	3596	3651	3598	3639	3659	3721	3660	3692	3612	3698	3663	3653	3635	3745	3706	3686	3672	3685	3850	3903	3766	3863	3960	4091	3704	3690	3560	3925	4063	3787	3611
3813	3694	3723	3734	3755	3627	3699	3764	3720	3637	3883	3817	3922	3688	3827	3829	3690	3680	3482	3582	3635	3496	3433	3656	3686	3549	3605	3489	3633	3713	3539	3782	3787	3975	3602	3696	3825	3955	3866	3662	3697	3874	4021	3795	3579	3792	3835	3950	3798	3703
3750	3784	3754	3698	3710	3617	3647	3668	3737	3706	3756	3754	3918	3728	3825	3749	3661	3701	3726	3581	3636	3401	3596	3479	3697	3684	3636	3615	3695	3692	3562	3578	3908	3784	3753	3623	3786	3967	3915	3707	3643	3966	3960	3774	3663	3885	3989	4036	3772	3675
3696	3619	3657	3701	3648	3475	3620	3571	3678	3729	3536	3631	3666	3697	3571	3665	3481	3601	3602	3561	3576	3575	3602	3627	3683	3539	3623	3678	3797	3727	3544	3810	3850	3876	3652	3699	3870	3914	3837	3734	3834	3851	3994	3831	3654	3659	3959	4002	3770	3682
3677	3746	3737	3706	3742	3591	3545	3595	3571	3764	3698	3698	3576	3646	3745	3535	3671	3569	3576	3541	3543	3506	3528	3552	3741	3621	3569	3662	3666	3747	3638	3643	3788	3742	3612	3663	3838	4033	3936	3696	3773	3966	3948	3736	3544	3821	3928	3894	3690	3726
3695	3739	3716	3720	3717	3604	3611	3555	3613	3647	3695	3723	3678	3640	3758	3608	3556	3519	3548	3626	3686	3461	3648	3585	3588	3504	3657	3653	3714	3789	3515	3725	3789	3909	3720	3531	3798	3838	3840	3812	3629	3889	3881	3671	3619	3818	3992	3877	3709	3801
3712	3659	3629	3686	3782	3717	3676	3557	3621	3556	3680	3623	3668	3652	3548	3578	3519	3411	3494	3439	3711	3553	3558	3443	3638	3610	3620	3698	3664	3594	3656	3719	3773	3777	3782	3595	3720	3867	3772	3713	3679	3926	3934	3785	3645	3813	4049	3971	3777	3663
3613	3717	3723	3611	3710	3574	3547	3575	3540	3600	3750	3697	3570	3437	3566	3529	3553	3328	3399	3487	3572	3576	3525	3633	3516	3594	3649	3606	3719	3754	3781	3755	3863	3712	3748	3816	3830	3781	3728	3638	3760	3887	3870	3823	3803	3820	4096	3911	3798	3703
3802	3591	3534	3553	3654	3661	3676	3543	3539	3581	3624	3545	3607	3514	3375	3523	3498	3412	3401	3392	3508	3547	3527	3631	3639	3459	3589	3631	3699	3740	3783	3651	3792	3777	3713	3762	3757	3905	3870	3607	3709	3939	4020	3646	3734	3928	3952	3959	3683	3750
3741	3778	3656	3560	3741	3674	3598	3468	3544	3563	3615	3753	3635	3447	3658	3443	3515	3328	3506	3439	3487	3441	3405	3537	3573	3555	3623	3524	3710	3683	3677	3670	3716	3905	3759	3791	3782	3756	3842	3752	3949	3950	3944	3984	3739	3848	4128	3991	3840	3854
3719	3668	3561	3458	3622	3522	3610	3652	3630	3598	3665	3652	3509	3503	3531	3486	3615	3374	3518	3417	3518	3598	3539	3529	3610	3463	3462	3479	3659	3579	3759	3595	3833	3736	3827	3889	3801	3795	3795	3697	3821	3917	3913	3909	3848	4020	4215	4088	3956	3827
3678	3620	3606	3462	3578	3372	3596	3477	3442	3464	3446	3512	3454	3514	3467	3543	3433	3469	3383	3462	3389	3494	3571	3568	3702	3432	3539	3579	3673	3568	3636	3774	3859	3868	3787	3907	3954	3883	3664	3576	3701	3886	3949	3886	3944	4003	4247	4001	3932	3853
3693	3625	3526	3559	3412	3508	3455	3574	3563	3402	3499	3541	3580	3453	3542	3414	3498	3383	3440	3550	3492	3586	3429	3641	3583	3635	3583	3573	3756	3431	3503	3731	3731	3685	3735	3730	3837	3819	3679	3631	3615	3758	4062	3851	3846	3842	3988	4044	3972	3912
3647	3611	3463	3582	3534	3483	3411	3392	3465	3471	3530	3370	3395	3538	3440	3459	3332	3369	3455	3555	3501	3353	3421	3635	3574	3574	3606	3592	3692	3653	3520	3713	3802	3594	3663	3641	3900	3921	3780	3635	3710	4011	3918	3984	3827	3984	3988	3952	3996	3860
3639	3524	3539	3587	3467	3407	3311	3358	3318	3500	3496	3457	3440	3494	3435	3414	3490	3396	3556	3554	3572	3429	3493	3578	3577	3622	3490	3701	3699	3662	3632	3684	3679	3772	3597	3631	3810	3825	3762	3659	3762	3876	3941	3911	3801	3899	4011	3961	4014	3911
3680	3551	3348	3483	3467	3387	3432	3345	3409	3382	3371	3331	3349	3310	3384	3377	3215	3408	3515	3496	3476	3502	3531	3561	3606	3551	3527	3612	3774	3662	3618	3673	3812	3763	3814	3805	3926	3870	3833	3689	3794	3836	3968	3839	3908	3998	4098	3971	4178	3935
3541	3535	3439	3482	3455	3475	3502	3463	3386	3618	3538	3392	3232	3319	3385	3341	3283	3197	3382	3439	3415	3390	3529	3756	3461	3558	3552	3536	3567	3503	3663	3606	3742	3720	3761	3728	3771	3883	3920	3751	3864	3906	3991	4011	3985	3916	3978	4022	3936	3948
3586	3479	3469	3409	3429	3462	3482	3500	3493	3471	3511	3527	3454	3412	3285	3429	3285	3300	3346	3307	3425	3382	3522	3584	3409	3505	3530	3593	3620	3545	3525	3630	3729	3591	3771	3719	3757	3779	3783	3834	3817	3877	3973	3912	3835	3925	4031	4115	3863	3955
3546	3384	3341	3297	3309	3504	3398	3373	3398	3468	3486	3375	3417	3520	3433	3576	3451	3407	3466	3359	3431	3350	3534	3551	3482	3406	3451	3521	3588	3443	3524	3685	3746	3760	3727	3767	3767	3799	3754	3774	3889	3940	3975	3809	3907	3964	4011	4079	3829	3942
3424	3341	3206	3287	3279	3386	3329	3331	3327	3485	3437	3447	3403	3444	3538	3488	3511	3411	3604	3524	3484	3565	3365	3413	3512	3463	3441	3356	3440	3628	3489	3587	3626	3694	3665	3817	3715	3905	3711	3715	3830	3886	3912	3805	3819	3994	4070	4206	3876	4105
3327	3362	3175	3220	3258	3333	3326	3312	3398	3349	3518	3396	3567	3365	3486	3437	3552	3447	3426	3383	3660	3476	3529	3475	3532	3562	3398	3476	3486	3593	3432	3585	3713	3639	3665	3743	3818	3872	3698	3671	3862	3935	4007	3973	3839	3909	4142	4057	3888	3959
3462	3265	3309	3257	3331	3263	3278	3489	3295	3270	3436	3485	3483	3503	3473	3494	3522	3493	3509	3627	3517	3621	3500	3399	3476	3420	3382	3491	3415	3472	3522	3517	3503	3713	3672	3552	3624	3800	3874	3754	3856	3918	3915	3859	3690	3816	4064	3947	3879	3816
3476	3399	3317	3073	3332	3269	3388	3326	3345	3477	3547	3379	3498	3335	3545	3500	3615	3495	3619	3588	3533	3534	3496	3478	3457	3576	3462	3380	3509	3539	3416	3481	3600	3569	3432	3649	3805	3850	3806	3766	3790	3746	4038	3928	3720	3856	3896	3960	3883	3908
3307	3424	3236	3230	3258	3266	3281	3369	3279	3224	3372	3400	3380	3395	3457	3411	3588	3563	3551	3577	3553	3564	3443	3433	3398	3495	3515	3407	3496	3506	3455	3358	3566	3774	3681	3641	3626	3920	3786	3776	3790	3820	3921	3947	3885	3730	3898	3891	3853	3861
3334	3213	3288	3328	3386	3352	3238	3264	3164	3236	3233	3153	3278	3218	3397	3332	3371	3542	3554	3589	3570	3433	3432	3467	3520	3505	3554	3414	3591	3650	3548	3609	3617	3806	3762	3708	3774	3842	3869	3795	3763	3727	3967	3849	3712	3702	3816	3996	3961	3832
3268	3429	3372	3482	3402	3345	3280	3397	3380	3387	3212	3265	3290	3391	3328	3377	3453	3489	3487	3553	3520	3538	3398	3406	3327	3442	3393	3403	3532	3552	3584	3594	3537	3738	3687	3669	3665	3822	3989	3876	3796	3851	3886	3785	3781	3729	3878	3949	3818	3873
3379	3364	3300	3513	3472	3423	3333	3424	3455	3402	3351	3304	3410	3275	3263	3404	3389	3511	3491	3444	3456	3378	3412	3481	3337	3408	3439	3306	3348	3675	3531	3546	3587	3758	3605	3667	3642	3829	3925	4106	3818	3820	3834	3956	3533	3769	3789	4111	3880	3953
3396	3334	3504	3496	3431	3410	3526	3553	3399	3474	3297	3366	3364	3399	3442	3467	3377	3337	3352	3414	3377	3395	3384	3256	3347	3453	3343	3288	3496	3610	3588	3544	3632	3676	3684	3711	3652	3724	3819	3812	3874	3845	3959	3886	3770	3760	3846	3841	4115	3850
3452	3345	3358	3435	3396	3375	3474	3424	3473	3484	3339	3379	3427	3426	3400	3460	3524	3483	3393	3440	3397	3402	3430	3326	3357	3290	3268	3328	3286	3475	3517	3533	3668	3772	3830	3646	3604	3520	3783	3772	3708	3758	3753	3918	3823	3729	3802	3913	3998	4002
3289	3351	3448	3463	3350	3474	3379	3427	3522	3448	3360	3469	3446	3515	3491	3459	3539	3465	3371	3516	3357	3443	3463	3370	3333	3275	3357	3316	3244	3406	3561	3492	3439	3590	3672	3775	3528	3720	3660	3733	3600	3776	3682	3785	3827	3591	3670	3960	4027	3933
3309	3302	3519	3390	3395	3412	3433	3458	3347	3515	3415	3419	3547	3429	3449	3565	3411	3587	3452	3426	3347	3400	3391	3343	3330	3560	3338	3336	3372	3487	3491	3558	3569	3584	3753	3621	3568	3505	3591	3610	3572	3546	3601	3730	3832	3661	3703	3846	3927	3854
3463	3360	3416	3540	3441	3452	3370	3487	3388	3443	3393	3389	3476	3485	3469	3461	3486	3495	3387	3426	3285	3310	3300	3336	3424	3386	3512	3391	3266	3424	3476	3585	3415	3491	3561	3659	3566	3495	3621	3608	3567	3450	3687	3700	3767	3780	3778	3834	3968	3988
3469	3443	3448	3465	3516	3407	3386	3396	3427	3445	3356	3359	3335	3534	3553	3480	3419	3480	3418	3352	3413	3310	3435	3325	3488	3464	3431	3398	3413	3391	3500	3590	3445	3537	3719	3695	3624	3480	3492	3467	3490	3527	3517	3737	3877	3807	3717	3715	3918	3924
3388	3416	3407	3482	3447	3437	3435	3332	3277	3413	3323	3124	3299	3398	3469	3575	3525	3510	3427	3373	3302	3512	3365	3329	3361	3448	3456	3498	3453	3528	3588	3615	3544	3505	3704	3803	3594	3560	3620	3477	3471	3489	3440	3777	3888	3927	3737	3593	3641	3861
3462	3373	3425	3447	3532	3545	3401	3360	3315	3358	3314	3206	3276	3340	3379	3545	3429	3384	3464	3362	3463	3450	3516	3502	3448	3461	3466	3480	3521	3442	3479	3545	3522	3549	3634	3674	3660	3534	3575	3601	3721	3586	3517	3723	3800	4037	3782	3736	3741	3823
3443	3455	3414	3518	3554	3441	3433	3339	3406	3428	3413	3289	3343	3317	3352	3453	3230	3415	3297	3322	3335	3402	3432	3536	3376	3558	3517	3528	3455	3471	3516	3477	3539	3537	3443	3689	3638	3588	3546	3515	3687	3592	3563	3566	3811	4000	4003	3756	3756	3785
3509	3460	3459	3491	3470	3533	3454	3460	3492	3390	3398	3407	3367	3369	3450	3421	3418	3415	3373	3369	3471	3301	3402	3329	3433	3367	3452	3437	3496	3399	3514	3562	3485	3346	3503	3602	3648	3528	3645	3578	3653	3637	3655	3597	3861	3998	4007	3764	3731	3751
3491	3304	3378	3346	3441	3276	3549	3511	3385	3482	3516	3470	3493	3708	3540	3419	3348	3461	3399	3376	3419	3369	3385	3405	3373	3324	3308	3430	3375	3492	3454	3418	3541	3552	3586	3568	3580	3652	3538	3485	3676	3689	3606	3665	3686	3888	3909	3823	3642	3652
3405	3364	3264	3324	3257	3219	3298	3390	3491	3536	3419	3449	3564	3552	3573	3432	3492	3491	3603	3392	3391	3511	3469	3425	3501	3397	3444	3308	3323	3210	3322	3398	3577	3505	3360	3566	3516	3449	3574	3571	3560	3653	3673	3742	3738	3789	3780	3782	3744	3691
3373	3333	3241	3215	3418	3082	3170	3373	3324	3322	3525	3490	3552	3647	3518	3511	3534	3489	3429	3448	3492	3563	3533	3532	3547	3482	3367	3386	3339	3293	3295	3443	3442	3424	3405	3536	3607	3587	3368	3548	3642	3624	3723	3684	3703	3738	3720	3785	3544	3676
3351	3367	3235	3207	3260	3190	3292	3263	3166	3368	3443	3505	3559	3502	3487	3551	3291	3407	3339	3486	3550	3568	3621	3701	3471	3424	3353	3366	3460	3435	3349	3493	3419	3467	3421	3495	3507	3565	3560	3583	3484	3676	3732	3715	3565	3715	3659	3726	3586	3652
3508	3456	3230	3378	3344	3264	3188	3239	3234	3386	3454	3470	3420	3442	3510	3471	3474	3366	3502	3347	3487	3488	3677	3652	3677	3518	3491	3396	3422	3415	3459	3480	3467	3449	3445	3551	3601	3568	3524	3590	3561	3588	3684	3620	3601	3605	3632	3723	3645	3646
3492	3402	3280	3399	3365	3327	3252	3203	3303	3455	3474	3394	3377	3501	3541	3603	3403	3524	3353	3375	3346	3423	3386	3527	3612	3451	3606	3322	3478	3523	3322	3452	3569	3503	3545	3452	3659	3585	3680	3524	3525	3621	3680	3722	3629	3705	3634	3792	3654	3629
3512	3467	3242	3394	3383	3472	3392	3378	3367	3491	3576	3434	3444	3455	3516	3499	3416	3401	3322	3426	3427	3391	3491	3478	3463	3373	3361	3422	3529	3601	3561	3446	3462	3431	3523	3599	3527	3544	3557	3659	3506	3791	3593	3769	3609	3718	3641	3773	3623	3642
3562	3455	3449	3331	3347	3388	3421	3410	3541	3480	3656	3573	3511	3489	3498	3540	3535	3317	3409	3428	3276	3489	3408	3453	3395	3370	3494	3376	3452	3440	3454	3604	3545	3566	3438	3613	3480	3471	3810	3633	3626	3692	3705	3608	3591	3677	3738	3600	3613	3636
3506	3398	3394	3340	3440	3506	3349	3361	3412	3425	3539	3565	3583	3559	3423	3429	3492	3562	3398	3413	3442	3538	3484	3446	3375	3387	3398	3407	3449	3434	3544	3403	3510	3433	3520	3525	3569	3569	3511	3698	3713	3486	3651	3644	3793	3515	3643	3638	3619	3623
3392	3405	3311	3389	3318	3397	3580	3490	3405	3336	3509	3562	3642	3537	3342	3450	3453	3343	3508	3392	3484	3426	3461	3530	3421	3356	3518	3334	3400	3527	3524	3518	3460	3503	3559	3481	3514	3496	3667	3562	3494	3467	3452	3515	3499	3532	3627	3754	3759	3675
3386	3292	3321	3480	3543	3520	3378	3559	3473	3355	3364	3432	3423	3535	3501	3258	3368	3354	3316	3373	3349	3434	3536	3355	3381	3458	3524	3493	3396	3501	3367	3388	3398	3468	3483	3551	3490	3594	3535	3560	3394	3421	3410	3505	3512	3571	3579	3689	3670	3654
3502	3486	3387	3596	3524	3480	3575	3658	3580	3553	3477	3347	3442	3496	3464	3373	3347	3297	3531	3386	3353	3376	3211	3360	3344	3409	3353	3443	3537	3610	3496	3401	3408	3355	3455	3507	3456	3421	3511	3361	3442	3403	3374	3494	3552	3454	3565	3757	3678	3628
3402	3477	3484	3608	3694	3495	3606	3618	3537	3609	3586	3409	3437	3534	3534	3413	3349	3385	3411	3508	3368	3254	3345	3428	3392	3416	3681	3525	3514	3584	3526	3466	3488	3455	3443	3470	3439	3381	3486	3519	3441	3345	3561	3482	3426	3424	3535	3490	3747	3779
3536	3530	3350	3557	3659	3643	3557	3530	3662	3629	3524	3445	3307	3477	3550	3480	3323	3449	3468	3384	3286	3384	3365	3488	3472	3422	3614	3546	3558	3513	3484	3543	3545	3385	3490	3529	3422	3367	3266	3500	3507	3545	3508	3694	3625	3515	3536	3620	3513	3782
3454	3443	3444	3361	3514	3585	3546	3515	3504	3686	3494	3363	3419	3437	3573	3577	3511	3543	3431	3489	3417	3462	3370	3367	3385	3343	3457	3620	3537	3548	3567	3503	3588	3485	3610	3607	3390	3473	3456	3529	3565	3436	3460	3609	3576	3766	3613	3493	3593	3654
3388	3203	3322	3369	3612	3489	3650	3486	3388	3405	3508	3398	3387	3583	3401	3564	3483	3324	3604	3501	3538	3323	3453	3513	3506	3386	3571	3438	3526	3366	3471	3446	3504	3503	3476	3629	3610	3652	3412	3487	3475	3527	3444	3585	3650	3676	3655	3599	3514	3440
3478	3242	3238	3403	3484	3526	3495	3494	3486	3425	3301	3401	3284	3282	3454	3496	3545	3471	3492	3606	3404	3504	3566	3593	3525	3492	3574	3694	3500	3388	3471	3440	3460	3526	3613	3492	3501	3553	3336	3381	3432	3585	3514	3617	3578	3667	3630	3536	3500	3509
3683	3414	3466	3311	3454	3534	3517	3422	3465	3577	3400	3490	3416	3459	3462	3391	3392	3461	3424	3446	3412	3545	3436	3635	3489	3675	3486	3472	3465	3486	3363	3374	3410	3532	3341	3529	3478	3515	3405	3475	3382	3419	3555	3389	3449	3554	3528	3593	3386	3392
3564	3584	3550	3540	3491	3422	3489	3522	3388	3666	3496	3492	3506	3492	3490	3552	3411	3452	3543	3416	3489	3486	3571	3624	3662	3620	3567	3531	3453	3474	3368	3390	3261	3437	3336	3489	3410	3381	3521	3381	3402	3425	3493	3498	3469	3409	3617	3524	3484	3372
3510	3609	3530	3567	3547	3477	3589	3606	3572	3585	3536	3685	3566	3570	3476	3503	3647	3461	3452	3413	3616	3451	3565	3434	3643	3607	3568	3628	3747	3486	3346	3367	3388	3315	3260	3389	3473	3527	3500	3491	3312	3478	3653	3558	3381	3366	3417	3655	3563	3447
3757	3683	3593	3722	3508	3606	3586	3516	3593	3585	3607	3794	3707	3625	3612	3500	3435	3528	3436	3534	3500	3634	3430	3442	3543	3505	3541	3522	3511	3566	3411	3448	3458	3541	3364	3423	3510	3467	3575	3533	3342	3420	3568	3679	3511	3507	3523	3542	3488	3458
3600	3684	3454	3429	3606	3623	3513	3527	3541	3581	3502	3681	3791	3631	3603	3488	3492	3509	3417	3550	3395	3469	3504	3473	3437	3522	3428	3484	3422	3528	3602	3441	3460	3519	3439	3467	3426	3490	3427	3439	3532	3598	3324	3684	3542	3473	3474	3598	3576	3634
3366	3585	3605	3360	3472	3450	3641	3510	3548	3585	3438	3583	3693	3610	3597	3568	3498	3562	3534	3343	3550	3512	3516	3407	3404	3399	3322	3372	3251	3366	3441	3437	3426	3509	3560	3546	3408	3362	3364	3520	3461	3394	3388	3601	3683	3582	3402	3545	3628	3614
3180	3312	3533	3461	3299	3362	3670	3581	3541	3572	3596	3390	3639	3527	3490	3481	3516	3457	3452	3376	3506	3554	3526	3512	3417	3429	3363	3291	3338	3399	3337	3483	3460	3587	3571	3535	3454	3321	3295	3361	3319	3361	3366	3505	3516	3608	3568	3509	3428	3581
3200	3176	3373	3565	3400	3350	3445	3616	3411	3525	3426	3320	3501	3596	3336	3298	3464	3373	3461	3475	3523	3597	3492	3617	3446	3369	3485	3394	3385	3424	3484	3488	3291	3374	3521	3549	3533	3352	3352	3339	3464	3381	3399	3424	3538	3531	3504	3580	3426	3569
3400	3250	3294	3667	3554	3412	3458	3586	3570	3457	3362	3383	3320	3317	3314	3424	3388	3502	3325	3478	3493	3543	3571	3612	3504	3620	3527	3492	3414	3438	3480	3431	3235	3441	3409	3440	3487	3391	3401	3355	3223	3385	3326	3295	3387	3436	3537	3469	3401	3388
3624	3458	3287	3483	3664	3493	3247	3695	3655	3568	3401	3448	3330	3377	3289	3312	3344	3344	3310	3540	3414	3513	3620	3506	3514	3694	3650	3650	3543	3430	3342	3452	3284	3240	3343	3353	3429	3501	3501	3496	3423	3572	3380	3278	3396	3394	3553	3678	3442	3408
3661	3577	3425	3417	3719	3728	3499	3468	3761	3652	3388	3521	3427	3346	3391	3273	3363	3360	3398	3430	3412	3399	3458	3410	3498	3481	3599	3693	3618	3574	3526	3344	3283	3270	3360	3320	3525	3448	3480	3454	3513	3458	3348	3395	3313	3390	3505	3554	3575	3460
3456	3626	3533	3444	3491	3678	3686	3370	3646	3637	3528	3521	3537	3461	3374	3359	3287	3439	3450	3399	3460	3443	3468	3404	3530	3392	3552	3668	3576	3567	3424	3325	3253	3329	3290	3329	3334	3506	3487	3429	3368	3466	3474	3439	3362	3400	3414	3519	3551	3469
3285	3554	3701	3433	3308	3689	3719	3386	3532	3725	3557	3419	3551	3573	3494	3546	3479	3481	3448	3549	3441	3456	3334	3458	3501	3407	3413	3598	3604	3493	3370	3365	3328	3298	3410	3446	3445	3347	3420	3601	3449	3359	3405	3475	3362	3429	3458	3495	3604	3505
3220	3597	3549	3480	3264	3388	3670	3452	3239	3733	3669	3375	3629	3563	3605	3647	3480	3526	3566	3481	3519	3497	3467	3596	3456	3467	3499	3386	3465	3367	3497	3411	3458	3406	3320	3457	3415	3345	3487	3351	3527	3467	3504	3519	3407	3360	3453	3532	3465	3398
3049	3155	3572	3435	3204	3192	3546	3440	3212	3566	3681	3389	3445	3620	3723	3713	3523	3507	3790	3535	3504	3520	3442	3386	3410	3352	3300	3347	3358	3425	3426	3572	3484	3580	3511	3387	3511	3279	3373	3452	3366	3550	3476	3468	3401	3265	3498	3329	3516	3519
3046	3104	3333	3401	3259	3134	3501	3465	3232	3397	3492	3265	3413	3549	3492	3689	3557	3538	3528	3540	3531	3492	3568	3481	3401	3337	3262	3266	3320	3276	3366	3427	3547	3457	3441	3508	3463	3369	3311	3362	3398	3465	3455	3481	3538	3574	3310	3406	3376	3490
3184	2937	3353	3499	3171	3074	3386	3454	3268	3328	3622	3322	3426	3458	3290	3615	3434	3486	3545	3397	3550	3460	3398	3564	3404	3388	3251	3386	3289	3362	3295	3297	3459	3328	3466	3541	3504	3506	3324	3284	3333	3266	3458	3472	3431	3423	3369	3445	3336	3410
3276	2999	3268	3466	3356	3078	3213	3491	3227	3255	3532	3301	3235	3385	3105	3434	3271	3381	3436	3440	3590	3503	3587	3404	3587	3386	3320	3488	3352	3300	3382	3415	3282	3413	3414	3567	3533	3338	3266	3293	3307	3232	3278	3357	3506	3402	3418	3475	3352	3464
3384	3181	3228	3569	3536	3179	3289	3553	3133	3229	3551	3379	3178	3431	3226	3337	3256	3190	3337	3412	3588	3520	3414	3515	3499	3590	3452	3408	3350	3278	3298	3358	3322	3400	3290	3428	3568	3470	3265	3228	3264	3263	3297	3359	3426	3373	3536	3457	3312	3306
3456	3130	3230	3595	3606	3116	3287	3508	3228	3202	3632	3475	3316	3463	3243	3264	3185	3233	3276	3420	3557	3366	3383	3645	3522	3444	3491	3469	3471	3340	3224	3273	3278	3330	3431	3454	3470	3545	3652	3191	3241	3213	3323	3396	3455	3409	3401	3463	3413	3379
3549	3100	3363	3606	3641	3309	3447	3468	3265	3245	3555	3339	3372	3439	3228	3204	3326	3169	3282	3277	3438	3268	3236	3396	3484	3401	3583	3565	3446	3350	3441	3318	3487	3397	3362	3493	3436	3465	3393	3352	3391	3359	3383	3341	3437	3353	3515	3458	3507	3348
3487	3254	3385	3818	3654	3408	3443	3560	3406	3225	3586	3383	3242	3421	3162	3310	3391	3285	3324	3241	3222	3183	3382	3459	3462	3409	3561	3538	3553	3390	3405	3428	3409	3334	3426	3379	3535	3454	3504	3488	3525	3382	3397	3475	3383	3401	3424	3372	3510	3338
3399	3216	3518	3665	3473	3243	3517	3634	3347	3385	3612	3488	3245	3488	3266	3383	3250	3160	3287	3218	3241	3183	3316	3292	3427	3583	3511	3518	3563	3515	3473	3551	3425	3369	3331	3362	3487	3361	3401	3574	3567	3512	3498	3398	3456	3363	3380	3373	3479	3478
3450	3272	3544	3609	3406	3319	3607	3653	3310	3405	3567	3412	3313	3340	3245	3393	3393	3354	3267	3208	3291	3186	3265	3200	3295	3451	3404	3540	3565	3512	3584	3486	3377	3438	3421	3392	3522	3493	3379	3628	3541	3575	3520	3543	3409	3316	3522	3412	3399	3440
3365	3422	3494	3478	3155	3291	3594	3613	3285	3412	3620	3391	3527	3475	3541	3551	3431	3453	3322	3258	3312	3216	3159	3158	3291	3399	3342	3549	3515	3516	3744	3393	3443	3466	3301	3358	3500	3455	3517	3466	3510	3539	3440	3472	3376	3313	3414	3377	3310	3281
3291	3564	3484	3319	3071	3252	3649	3416	3243	3418	3519	3273	3560	3336	3499	3722	3584	3556	3448	3391	3232	3215	3295	3193	3215	3213	3318	3561	3414	3540	3490	3585	3427	3440	3377	3291	3391	3297	3427	3470	3524	3499	3353	3385	3301	3265	3382	3261	3421	3172
3341	3653	3487	3085	3072	3306	3353	3272	3254	3332	3274	3333	3440	3353	3539	3600	3560	3440	3441	3445	3445	3345	3261	3120	3268	3296	3157	3359	3533	3468	3478	3560	3539	3534	3478	3499	3359	3413	3416	3438	3540	3341	3430	3445	3292	3210	3291	3369	3248	3378
3582	3576	3277	2963	3199	3283	3289	3091	3237	3274	3124	3364	3459	3302	3562	3672	3518	3501	3396	3479	3443	3381	3261	3187	3228	3203	3188	3241	3356	3535	3402	3478	3516	3560	3374	3328	3341	3305	3312	3479	3435	3304	3431	3364	3278	3184	3323	3189	3358	3218
3492	3308	3026	2892	3307	3284	3055	3065	3178	3214	3124	3213	3281	3184	3563	3548	3500	3401	3352	3495	3317	3436	3255	3325	3287	3235	3246	3329	3183	3356	3440	3456	3582	3519	3455	3334	3265	3265	3241	3286	3384	3363	3336	3396	3312	3207	3228	3258	3202	3211
3208	3059	2869	3041	3325	3229	3086	3114	3192	3126	3096	3256	3041	3149	3394	3340	3452	3472	3291	3459	3312	3364	3314	3416	3296	3334	3276	3302	3281	3302	3409	3441	3636	3458	3645	3548	3384	3352	3244	3353	3428	3412	3419	3472	3450	3311	3258	3277	3379	3247
3074	2848	2801	3020	3066	3097	3112	3091	3094	3023	3112	3209	2988	3239	3380	3412	3442	3381	3415	3435	3504	3493	3495	3446	3416	3416	3410	3347	3397	3325	3347	3500	3622	3566	3553	3610	3455	3507	3200	3222	3324	3353	3353	3608	3429	3455	3262	3242	3263	3318
3144	2958	3027	3060	3105	3133	3113	3144	3058	3181	3226	3229	3139	3183	3229	3472	3455	3515	3535	3471	3704	3489	3650	3603	3396	3384	3410	3398	3315	3297	3299	3568	3470	3662	3657	3625	3516	3371	3268	3298	3379	3323	3499	3533	3502	3511	3405	3260	3335	3369
3287	3092	3017	2916	2939	2960	3098	3039	2970	3141	3234	3092	3139	3214	3174	3433	3417	3528	3399	3520	3553	3433	3469	3442	3459	3338	3344	3291	3204	3391	3392	3253	3410	3571	3624	3489	3517	3271	3258	3348	3250	3247	3341	3483	3393	3310	3364	3260	3279	3181
[truncated: 920 more columns]
