# Supplementary material for: Spatial Resolution and Refractive Index Contrast of Resonant Photonic Crystal Surfaces for Biosensing
Source: IEEE Photonics J. Author manuscript; Available in PMC 2015 Sep 7. (PMC4561521; doi:10.1109/JPHOT.2015.2435699)
Supplement: fig4_data [file NIHMS64775-supplement-fig4_data.gz › Volumes/graham/MacBook_backup/PhD_folder_2015_06_02/paper_improvements/IEEE_J_Photonics/final_files/data_files/fig4/4a_raw/I10.csv]

4445	3946	3790	3553	3441	3393	3361	3556	3642	3737	3859	3886	3965	3814	3791	3813	3798	3868	3767	3732	3676	3779	3679	3826	3876	3907	3983	3814	3753	3852	3917	3896	3717	3641	3765	3952	3801	3795	3707	3772	3802	3925	3900	3959	3986	3904	3965	3975	3851	3839
4329	3967	3645	3634	3514	3667	3679	3805	3957	4075	4048	3996	3944	3744	3755	3629	3625	3775	3419	3626	3520	3507	3679	3723	3686	3986	3882	3771	3677	3830	3761	3715	3717	3839	3948	3929	3758	3699	3822	3857	3810	3881	3686	4087	3868	3907	3957	3873	3941	3721
3976	3743	3672	3496	3657	3710	3780	3912	4112	3964	3952	3914	3743	3711	3661	3477	3591	3515	3500	3435	3550	3472	3663	3678	3621	3769	3805	3826	3775	3753	3691	3629	3570	3856	3799	3720	3762	3709	3719	3743	3807	3750	3880	3858	3732	3563	3751	3696	3670	3704
3720	3677	3652	3632	3584	3904	3860	3992	3865	4084	3836	3800	3716	3516	3538	3536	3549	3450	3516	3461	3378	3493	3548	3608	3687	3589	3664	3750	3618	3757	3604	3560	3703	3859	3723	3710	3594	3806	3898	3876	3868	3993	3942	3812	3825	3737	3586	3711	3751	3668
3678	3656	3779	3673	3716	3866	3718	3922	3889	3966	3817	3835	3696	3583	3507	3478	3490	3421	3557	3622	3712	3749	3759	3638	3626	3664	3672	3614	3612	3728	3674	3715	3708	3846	3776	3674	3683	3883	3897	3801	3912	3977	3983	3854	3816	3751	3695	3873	3771	3797
3550	3798	3858	3729	3823	3729	3731	3618	3666	3862	3732	3652	3619	3577	3539	3597	3489	3545	3603	3977	3703	3726	3758	3699	3717	3787	3641	3661	3714	3669	3745	3724	3773	3737	3789	3761	3810	3817	3840	3880	3900	4212	4137	3912	3998	3768	3785	3722	3826	3622
3798	3896	3884	3895	3830	3633	3590	3621	3579	3696	3719	3632	3675	3601	3695	3604	3518	3585	3617	3970	3786	3893	3779	3833	3697	3868	3627	3644	3629	3774	3829	3825	3926	3744	3593	3709	3775	3890	3870	3916	4096	4088	3995	4021	3764	3899	3807	3842	3812	3687
3937	4067	4103	3869	3667	3672	3597	3641	3440	3661	3608	3817	3700	3614	3731	3660	3534	3680	3898	3910	3961	3813	3907	3820	3731	3795	3755	3656	3783	3927	3827	3825	3874	3841	3595	3701	3969	3926	4042	3984	4139	4009	4146	4040	4001	3987	4035	3856	3823	3722
3997	3997	3926	3841	3653	3440	3483	3452	3582	3598	3672	3714	3759	3679	3725	3630	3626	3744	3865	3950	4031	4077	3985	4007	3888	3906	3788	3692	3940	3866	3849	3625	3825	3728	3805	3820	4231	4009	3912	4083	4025	3907	3954	4014	4005	3974	4075	3864	3781	3896
3956	3984	3753	3535	3575	3626	3673	3651	3718	3811	3673	3738	3795	3706	3759	3731	3775	3790	3807	3878	3858	4009	4094	3888	3815	3959	3903	3940	3988	3939	3888	3646	3763	3695	3901	3985	3962	4026	3935	4231	3965	3960	3971	3997	4087	3946	4134	3937	3789	3800
3757	3713	3513	3533	3671	3775	3782	3942	3863	3962	3754	3713	3736	3624	3581	3784	3694	3909	3853	3748	3875	3970	3923	3912	3819	3899	3969	4115	4073	3843	3842	3811	3857	3776	4009	3993	3904	3990	4243	4094	4087	4179	4059	4164	4022	4104	4045	4114	3958	4036
3743	3631	3398	3440	3726	3868	3973	3913	4003	3987	3682	3733	3682	3682	3682	3824	3857	3924	3870	3718	3844	3886	3830	3851	3985	4122	4136	4078	3986	3872	3832	3905	3916	3953	3951	3883	3996	4066	4062	4175	4088	4171	4126	4357	4198	4237	4033	4117	4022	4066
3676	3582	3472	3466	3744	3823	3835	3857	3988	4037	3711	3804	3719	3761	3797	3846	3860	3782	3854	3818	3804	3726	3941	3952	4116	4219	4160	4110	4013	3958	3851	3910	3879	3926	4007	4003	4029	4163	4135	4180	4179	4107	4187	4271	4232	4241	4180	4068	4121	4191
3759	3696	3613	3613	3795	3821	3835	3857	4142	3965	3887	3812	3870	3868	3963	3909	3909	3817	3710	3739	3721	3964	4076	4215	4289	4120	4180	4078	4040	4124	4007	4119	4064	3965	3930	4129	3991	4083	4057	4136	4137	4203	4326	4282	4197	4223	4287	4283	4044	4001
3878	3813	3812	3864	3894	3958	3850	3906	3944	3934	3921	4089	4017	4037	4045	3936	3848	3768	3722	3815	3887	4010	4081	4122	4170	4135	4158	4062	3988	4187	4332	3997	4234	3998	4145	3925	4119	4002	3999	4166	4211	4364	4293	4327	4317	4316	4194	4259	4079	4056
4238	4032	3876	3940	3893	3820	3737	3831	4005	4032	4104	4186	4139	4089	4032	3992	3794	3792	3781	3830	3968	4168	4216	4069	4070	4001	3944	3896	4034	4274	4053	4007	4145	4155	4159	4121	4082	4009	4028	4146	4373	4316	4452	4279	4312	4308	4412	4297	4167	4122
4264	3927	3897	3737	3818	3665	3680	3918	3944	3966	4056	4241	4332	4055	4032	3836	3850	3872	4077	4038	4022	4055	4054	4025	4001	4009	3978	4043	4182	4021	3978	3943	4095	4133	4053	4118	4044	3972	3878	4202	4252	4309	4117	4056	4246	4324	4293	4399	4275	4145
4299	4074	4031	3741	3734	3625	3797	4080	4007	4067	4229	4259	4114	3936	3872	3835	3884	3863	4025	4092	4245	4051	3969	3902	3893	3928	4171	4089	4078	4040	3895	3901	4093	4159	4087	3954	3967	4002	4141	4117	4184	4046	3899	4069	4123	4249	4186	4242	4152	4405
3927	3988	3814	3934	3923	3837	4242	4160	4220	4160	4220	3987	3895	3921	3842	3954	3896	4106	4178	4090	3989	3972	3874	3850	4026	4103	4054	4037	4003	3943	3906	3854	4017	3821	3954	3913	3968	4108	4131	4280	4065	4133	4069	4141	4324	4208	4283	4253	4338	4298
3959	3776	3960	4074	4156	4301	4287	4276	4179	4122	3994	4009	3827	3812	4065	3963	4120	4100	4213	4030	4024	3879	3947	3865	4035	3887	4027	3863	3938	3941	3803	3929	3823	3898	3947	3992	3976	4060	4077	4251	4094	4156	4171	4037	4303	4382	4403	4341	4653	4455
3811	3947	3994	4070	4298	4294	4351	4240	4163	4071	4157	3999	3988	4036	4160	4287	4064	4071	4107	4044	3934	4082	3914	4034	3984	3979	3929	4002	3897	3778	3795	3847	3898	3872	3836	3924	4150	4100	4091	4098	4047	3930	4025	4100	4204	4175	4224	4468	4436	4442
3950	3960	4145	4121	4232	4362	4307	4196	4067	3998	4035	3995	4137	4213	4321	4195	4064	4052	4051	3949	4041	4008	4017	4093	4090	3866	3901	3980	3971	3790	3872	3868	3874	3790	3933	4040	3993	4003	4065	4009	4002	4096	4046	4018	3996	3971	4129	4372	4395	4359
4049	3808	4166	4236	4385	4292	4435	4214	4071	4220	4257	4204	4209	4302	4139	4028	3887	4034	4068	4044	3982	4076	4001	4047	4029	3982	4029	3882	3969	4001	3967	3874	3826	3940	3902	3819	3994	4036	3921	4032	4104	3999	4194	4298	4110	4198	4138	4143	4126	4395
4135	3983	3915	4179	4134	4166	4334	4128	4120	4316	4352	4231	4283	4446	4169	4010	3919	4027	4164	3903	3980	4056	4008	3987	3956	4126	4127	4090	3995	3876	3985	3917	3993	3904	3964	3892	4050	4067	4014	4002	4231	4255	4284	4274	4347	4425	4354	4223	4051	4158
3908	3798	3853	3978	3926	4256	4205	4091	4264	4533	4421	4180	4373	4187	4154	4046	4072	4036	4006	4100	4016	4094	4020	4067	3984	4138	4024	4054	3996	3943	4052	3980	4010	3994	3911	4079	3855	3870	3787	3925	4034	3954	4091	3957	4131	4148	4364	4300	4343	4095
3984	3721	3838	3938	4007	4309	4188	4362	4404	4396	4399	4322	4322	4177	4223	4150	4066	4170	4009	3931	4146	4037	4123	4086	4060	4059	3887	3907	3822	3945	4056	4046	3920	3822	3860	3934	3935	3766	3671	3825	3924	4000	3831	3829	3937	4033	4122	4268	4311	4222
3988	3903	4043	4006	4083	4066	4149	4206	4229	4289	4160	4078	4231	4088	4093	4031	4142	3996	3905	3828	3949	4166	4003	4098	4187	4000	3843	3901	4037	3988	4027	3897	3816	3890	3965	3902	3689	3604	3661	3876	4060	4074	4064	4082	4215	3932	4053	4101	4325	4301
4119	4064	4107	4005	4096	4095	4073	4089	4079	4211	3865	3959	4244	3981	3977	3962	3977	4019	3931	4020	4041	4279	4139	4214	4156	3909	3703	3817	3942	3995	4028	3815	3837	3869	3868	3930	3648	3809	3955	4107	4134	4179	4270	4504	4443	4472	4011	4084	4285	4461
4306	4127	4251	3969	4101	4038	4147	4082	4115	4084	4001	3998	4078	3948	4022	4077	3962	3953	4075	4160	4162	4153	4080	4204	4018	3869	3825	3829	4008	3953	3970	3824	3882	3867	3962	3717	3774	3823	4028	4110	3907	3789	3720	4162	4453	4747	4238	4027	4184	4436
4465	4325	4153	4037	4118	4211	4121	4051	4198	4027	4077	4013	3986	3913	3824	4116	4020	4113	4120	4246	4183	4081	4046	4013	4004	4059	4089	4022	3974	4031	3786	3775	3853	3816	3904	3796	3757	3922	4014	4011	3475	3011	2695	3042	3822	4649	4532	4154	3886	4393
4381	4223	4302	4268	4299	4283	4391	4063	4145	3962	3915	3924	4072	3926	4035	4023	4132	4239	4157	4127	4009	3804	3849	3975	4078	3997	3957	4016	3907	3933	3976	3761	3749	3829	3837	3626	3590	3849	4148	3913	3136	2465	2015	2229	3184	4403	4621	4043	3881	4202
4299	4132	4320	4356	4468	4302	4287	4136	4110	3868	3964	3862	3976	3869	4063	4109	4141	4036	3988	3971	3787	3984	3974	4047	4067	4075	4005	4077	4049	3969	3876	3940	3899	3949	3842	3707	3471	3891	4110	3899	3189	2335	2055	2243	3184	4551	4647	4055	3927	4190
4116	4183	4322	4545	4401	4296	4132	4170	4047	4061	4137	4018	4011	4022	4131	4075	3974	3980	4052	3833	3780	3865	4031	3944	3970	4115	4037	3951	3911	3975	3885	3892	3806	3812	3851	3614	3687	3861	4143	4005	3616	2948	2800	3008	3886	4400	4438	3987	4123	4367
4278	4239	4340	4287	4254	4187	4186	4074	4097	4197	4246	4172	4011	4104	4115	3935	3892	3817	3983	3850	3797	3965	4015	3933	3881	4184	3938	4116	3810	3937	3937	4009	3977	3932	3977	3904	3819	3827	4029	4062	3863	3657	3718	3915	4281	4218	4003	3756	4254	4468
4244	4209	4250	4301	4088	4249	4170	4169	4188	4352	4170	4132	4192	4022	3931	3910	3752	3896	4022	3840	3861	4019	3941	3788	3925	4010	4015	3953	3893	3854	4062	4027	3951	4029	4121	4178	3909	3800	3801	3990	4134	4177	4133	4089	3994	3917	3841	3936	4426	4479
4255	4083	4230	4253	4181	4120	4255	4232	4159	4201	4349	4228	3950	3994	3900	3798	3799	4028	3910	3795	3899	3890	3945	3780	3921	3924	3952	3940	3864	3911	4150	4155	4020	3995	4112	4164	4031	3824	3679	3815	4110	4108	4185	3925	3787	3659	4090	4265	4534	4389
4328	4259	4165	4192	4179	4294	4315	4190	4144	4257	4104	3960	3994	3899	3854	3925	4009	3972	3898	3874	3740	3975	3870	3659	3697	3871	3881	3770	3951	3985	3886	4116	3902	4020	4016	4072	4066	3982	3928	3849	3916	3956	3792	3722	3813	3875	4219	4330	4488	4202
4514	4181	4189	4269	4361	4321	4118	4125	4021	4198	4020	4052	3925	3985	3973	4036	4016	4026	3949	3839	3843	4042	3861	3689	3688	3930	3876	3930	3927	3988	4189	4092	4048	4023	3922	4044	4023	3977	4106	4118	4070	3879	3883	3851	3941	4174	4137	4256	4157	4211
4311	4285	4130	4351	4293	4240	4131	4000	3981	4075	4083	3993	3995	4082	4021	4099	4035	4013	3946	3952	4011	4033	3894	3775	3809	3759	3890	3901	4052	4133	4077	4167	4082	4105	3996	3982	4128	4083	3986	4123	3920	4058	4021	4122	4064	4029	4097	4012	4013	4275
4228	4349	4355	4223	4255	4372	4103	3979	4046	4139	4078	4000	4149	4177	4009	4075	4015	3994	4021	3944	3932	3949	3884	3779	3880	3862	3946	4138	3976	4032	4082	4094	4041	4142	4396	4168	4036	4006	3878	3966	3846	3985	4040	3969	3978	4050	3976	4023	4085	4171
4256	4445	4325	4412	4277	4391	4227	4138	4238	4127	4207	4140	4221	4152	4124	4153	4048	4106	3989	3912	3802	3836	3944	3870	3986	3856	4058	4000	4168	4005	4132	3964	4033	4323	4277	4297	4164	4047	3989	3980	3900	3946	3880	3996	3863	3902	3970	4075	3967	4041
4561	4679	4520	4397	4344	4382	4290	4222	4215	3935	4113	4040	4015	4120	3842	4011	4246	4087	3956	4002	3943	3908	3832	3871	4047	3883	3776	3907	4040	3910	4016	4015	4071	4167	4252	4324	4262	4179	4150	4141	4035	3888	3922	3966	3898	4137	4066	4080	3996	4064
4636	4570	4420	4295	4368	4183	4128	4026	3931	3989	3870	4118	4021	4005	4012	4258	4063	4112	4084	4051	3993	4025	3784	3863	3900	3940	3890	3979	3839	3881	3930	3893	4016	4127	4164	4209	4252	4286	4230	4200	4020	4036	4072	4030	4074	4072	4027	4054	3999	4043
4411	4363	4218	4210	4152	4176	4123	4038	4018	4084	4006	4133	4129	4163	4153	4143	4130	3912	4125	4103	4197	4065	4096	4005	3838	3895	3944	4062	4000	3919	3886	3940	4218	4202	4247	4420	4256	4165	4161	4072	4059	4047	4063	4107	4100	4202	4102	4003	4045	3960
4205	4081	4103	4194	4212	4192	3964	4247	4203	4090	4251	4170	4275	4149	4160	4064	4216	4179	4258	4407	4253	4172	3978	3890	3956	4057	3846	3958	4086	4113	4049	3931	4120	4113	4398	4374	4253	4147	4265	4185	4171	3872	3963	4038	4128	4132	4265	4113	4068	4139
3959	4138	4116	4258	4213	4242	4219	4269	4292	4305	4152	4047	4033	4075	4066	4160	4241	4137	4270	4323	4246	4153	4004	4055	3938	3895	3859	3961	3974	4128	4098	4077	4204	4309	4241	4271	4328	4331	4388	4410	4238	4019	3976	3994	4125	4344	4218	3981	4183	4125
4027	4202	4210	4269	4248	4316	4315	4325	4188	4246	4113	4086	4073	3964	4121	4033	3937	4175	4277	4198	4087	4182	4086	3980	3884	3737	3716	3799	3998	3859	4147	4009	4250	4193	4149	4144	4188	4419	4531	4557	4193	4120	4067	4392	4238	4297	4260	4105	4147	4170
4177	4147	4252	4231	4309	4413	4254	4256	4212	4012	3925	4007	4019	4012	4085	3908	3899	3973	4080	4175	4070	4030	3972	4011	4023	3881	3913	3900	3980	4018	4074	3982	4131	4039	3961	4090	4363	4355	4421	4408	4276	4243	4138	4419	4305	4384	4166	4068	4089	4182
4112	4072	4136	4181	4153	4182	3975	4039	4084	4138	4063	4055	3921	4054	3989	3941	3971	3905	4163	4055	4165	4133	4019	4136	3928	4040	4001	4012	4085	4052	3952	4177	4121	4152	4063	4107	4173	4238	4283	4273	4179	4356	4428	4403	4450	4215	4236	4094	4051	4154
4028	3978	4054	4036	4243	4155	4124	3915	4052	4026	4243	4114	3984	4124	4058	4007	3976	3945	4157	4085	4035	4084	4108	4150	4116	4155	3996	4084	3900	4162	4027	4081	4021	4206	4207	4207	4215	4301	4272	4330	4361	4221	4313	4336	4372	4285	4361	4162	3997	4069
4113	3959	3996	4015	4096	3962	3933	4014	4027	4239	4103	4270	4079	4163	4046	4074	3990	3966	4039	4086	4083	4156	4304	4306	4284	4226	4005	4004	3934	4025	4050	3977	4160	4106	4085	3982	4266	4336	4336	4522	4335	4088	4371	4275	4316	4305	4304	4156	4175	4188
4215	3990	4125	4073	4144	4064	3963	4218	4245	4281	4238	4284	4183	4178	4148	4100	4066	3833	3944	4075	4048	4227	4266	4185	4302	4288	4144	4010	4124	3996	4119	4205	4203	4180	4078	4100	4229	4226	4416	4382	4316	4168	4238	4365	4361	4399	4154	4195	3968	4236
4026	4092	4097	4214	4140	4116	4044	4134	4219	4196	4324	4287	4287	4249	4200	4223	4053	3926	4010	4056	4057	4099	4119	4135	4149	4090	4060	4211	4045	4124	4154	4239	4297	4141	4249	4141	4121	4355	4457	4348	4328	4321	4317	4498	4384	4264	4054	3973	4045	4127
3918	4134	4109	4084	4047	4061	3897	4090	4007	4111	4209	4096	3972	4080	4030	4109	4113	3921	3988	3975	3971	3916	3973	4110	4197	3993	4103	4094	4134	4095	4020	4101	4261	4106	4167	4144	4111	4408	4386	4502	4394	4304	4327	4442	4305	4096	4214	4016	4094	3997
4116	3956	4164	4042	4158	3974	3913	3847	3895	3963	3866	4016	3913	3920	4204	4171	4001	3930	4163	4219	4035	3945	3980	4133	4101	4132	4076	4148	3979	4120	4088	4107	4024	4048	3963	4047	4195	4164	4336	4421	4374	4420	4315	4320	4279	4301	4236	4067	4054	4101
4027	4108	4077	4086	4055	3889	3756	3855	3957	4020	4021	4154	4165	4089	4218	4282	4080	4029	4080	4087	4026	3926	4150	4325	4289	4532	4260	4083	4151	4132	4088	4091	4249	4132	3919	3972	4071	4170	4036	4156	4225	4228	4226	4416	4366	4270	4158	4004	3995	3996
4258	4223	4116	4111	3915	4091	3826	3917	3931	4039	4090	4185	4058	4356	4436	4565	4352	4251	4237	4282	4101	4118	4231	4142	4357	4415	4416	4328	4265	4290	4268	4307	4362	4342	4230	4169	4154	4299	4246	4180	4060	4287	4195	4284	4337	4268	4156	4042	4051	4027
4272	4140	4097	4098	4222	3844	4073	3988	3983	4012	4197	3981	4088	4012	4323	4419	4415	4324	4276	4253	4259	4187	4166	4314	4186	4357	4431	4165	4379	4315	4382	4283	4412	4399	4379	4195	4272	4273	4178	4213	4245	4204	4360	4239	4230	4142	4070	4052	4009	4290
4178	4105	4058	4246	4153	4013	4075	3819	3960	3890	3936	4067	3950	4044	4124	4484	4242	4292	4153	4249	4262	4170	4236	4214	4315	4326	4272	4267	4251	4240	4205	4360	4476	4422	4166	4141	4252	4374	4301	4293	4276	4155	4182	4177	4140	4176	4150	4104	4018	4212
4133	4254	4272	4389	4375	4275	3990	3890	4110	4037	4092	4092	4027	3989	4047	4125	4076	4078	4182	4270	4051	4101	4079	4150	4236	4279	4203	4166	4245	4330	4250	4344	4346	4379	4227	4144	4300	4264	4299	4275	4239	4250	4222	3982	4064	4228	4176	4183	4130	3997
4300	4230	4348	4353	4277	4259	4118	4091	4185	4229	4256	4215	4138	4256	4276	4245	4120	4198	4197	4255	3964	3901	3931	4054	4154	4035	4163	4123	4110	4135	4287	4198	4275	4307	4287	4050	4298	4460	4301	4311	4306	4304	4132	4285	4140	4217	4193	3988	3872	3940
4171	4257	4333	4276	4486	4261	4134	4161	4292	4136	4089	4017	4073	4210	4479	4621	4398	4397	4297	4464	4470	3999	4122	4093	4108	4061	4047	4042	4051	4073	4063	4065	4102	4113	4073	4088	4107	4378	4367	4329	4430	4334	4336	4421	4229	4413	4156	3902	3861	4004
4294	4221	4274	4325	4393	4196	3972	4238	4061	3925	3754	3577	3588	3781	4264	4565	4670	4420	4488	4803	4549	4279	4377	4264	4174	4259	4276	4279	4062	4098	3910	4043	4009	3940	3977	3947	4085	4031	4238	4322	4155	4340	4417	4320	4243	4096	4178	3990	4199	4153
4223	4117	4196	4245	4293	4042	4281	4131	4089	3623	3432	3313	3180	3367	3902	4390	4292	3982	4198	4494	4426	4256	4202	4285	4322	4307	4332	4201	3982	4101	4091	3977	4170	4101	4086	3974	3844	4019	4112	4015	4060	4108	4215	4040	4069	4262	4066	4117	4110	4104
4362	4285	4382	4449	4450	4314	4323	4388	4289	3896	3357	3344	3267	3242	3628	4222	4031	3448	3580	3915	4070	3873	3808	3948	3992	4015	4037	4047	4119	4068	4017	4106	4187	4155	4135	4234	4076	4037	4083	4110	4041	4140	4193	4213	4040	4015	4126	4105	3946	3964
4311	4359	4502	4596	4689	4537	4439	4589	4686	4161	3842	3795	3509	3590	3947	4346	3982	3495	3378	3523	3644	3485	3440	3607	3626	3528	3649	3577	3643	3717	3735	3791	3871	4013	4045	4135	4084	4142	4180	4266	4163	4126	4150	4320	4191	4108	4149	4148	4057	3965
4353	4301	4480	4771	4848	4828	4780	4866	4981	4860	4467	4238	3853	4000	4266	4346	4031	3646	3460	3761	3618	3410	3220	3304	3244	3076	3224	3121	3194	3256	3326	3415	3523	3634	3727	3846	3916	3946	4261	4292	4201	4178	4140	4358	4235	4167	4188	4192	4278	4344
4458	4734	4493	4887	4835	4875	4699	4730	5123	5139	4858	4507	4371	4366	4521	4172	3838	3668	3519	3738	3504	3173	3039	3003	2981	2858	2727	2846	2795	2679	2875	2951	3288	3377	3468	3798	3685	3837	4130	4338	4199	4179	4194	4272	4408	4269	4210	4204	4269	4342
4672	4623	4744	4868	5056	4737	4757	4726	4854	4952	4966	4707	4579	4600	4563	4297	3897	3719	3603	3561	3347	2969	2963	2819	2724	2483	2584	2586	2376	2440	2403	2572	2803	3100	3336	3518	3653	3836	4027	4236	4223	4154	4190	4317	4336	4275	4322	4287	4113	4130
4865	4965	4786	4791	4967	4686	4724	4537	4527	4785	4701	4632	4477	4430	4424	4334	4006	3916	3850	3730	3556	3149	2966	2737	2571	2507	2311	2122	2174	2113	2112	2248	2533	2857	3125	3372	3552	3827	4123	4275	4447	4423	4409	4450	4415	4265	4356	4314	4162	4043
4955	4769	4835	4830	4587	4734	4661	4627	4747	4782	4660	4508	4229	4445	4430	4534	4324	4087	4056	3987	3746	3566	3370	3027	2814	2515	2426	2287	2144	2119	2201	2127	2397	2556	2801	3002	3220	3562	3904	4196	4358	4453	4819	4462	4509	4443	4372	4206	4208	3989
4890	4762	4657	4521	4556	4408	4688	4696	4765	4896	4821	4567	4409	4485	4439	4544	4250	4181	4095	4220	4047	3764	3581	3337	3195	2984	2542	2421	2199	2214	2137	2212	2375	2480	2742	2877	2926	3196	3436	3736	4151	4350	4622	4447	4372	4250	4312	4342	4129	4170
4723	4619	4540	4643	4468	4343	4494	4676	4837	4785	4822	4698	4696	4643	4506	4588	4330	4007	4121	4366	4208	3974	3817	3733	3501	3356	3115	2872	2745	2655	2628	2617	2537	2698	2776	2757	2898	2932	3070	3240	3495	3809	3906	3962	4168	4215	4346	4257	4262	4264
4412	4412	4602	4521	4478	4353	4417	4641	4544	4699	4783	4720	4658	4654	4680	4571	4483	4458	4468	4651	4663	4435	4323	4264	4202	4048	3826	3837	3662	3461	3260	3074	3176	3065	2930	2922	2960	2754	2795	2895	2972	3132	3133	3402	3761	3906	3898	3934	4177	4259
4297	4404	4408	4602	4546	4376	4615	4535	4619	4620	4664	4624	4672	4705	4729	4667	4687	4621	4778	4858	4938	4795	4865	4756	4822	4732	4723	4593	4467	4066	3958	3731	3460	3334	3233	3107	3001	2792	2795	2807	2872	2765	2806	2934	3270	3533	3433	3614	4145	4320
4340	4445	4610	4546	4429	4502	4572	4715	4654	4770	4686	4513	4595	4636	4753	4791	4670	4661	4670	4719	4831	4710	5078	4955	5014	5028	4909	4883	4685	4519	4343	4237	3935	3684	3726	3564	3272	2943	2861	2806	2754	2569	2562	2700	2962	2899	2888	3197	3777	4186
4317	4491	4555	4694	4379	4415	4683	4570	4687	4714	4580	4394	4633	4667	4629	4738	4389	4577	4490	4642	4404	4431	4582	4835	4817	4826	4796	4780	4733	4528	4379	4401	4266	4001	4076	3983	3759	3438	3096	2910	2785	2551	2459	2534	2677	2571	2621	2877	3588	3970
4607	4734	4642	4531	4535	4467	4484	4389	4379	4488	4470	4540	4465	4661	4437	4417	4416	4579	4447	4495	4230	4033	4293	4300	4362	4464	4357	4490	4645	4406	4374	4279	4272	4240	4175	4117	4033	3720	3442	3368	3289	2981	2739	2605	2694	2647	2646	2841	3623	3985
4721	4704	4562	4522	4441	4424	4247	4337	4390	4363	4372	4376	4242	4488	4466	4197	4220	4261	4322	4312	4149	4054	4178	4141	4255	4307	4413	4381	4453	4305	4261	4139	3980	3936	3905	3961	3990	3791	3794	3798	3749	3663	3410	3177	3048	2998	2819	2887	3437	4000
4689	4683	4546	4477	4473	4228	4434	4397	4336	4356	4281	4306	4209	4317	4220	4184	4225	4292	4255	4295	4254	4298	4201	4249	4239	4131	4240	4462	4424	4248	4141	4130	4001	3857	3866	4008	4048	3946	3682	3885	3990	3824	3617	3497	3510	3395	2936	2835	3151	3622
4648	4482	4420	4296	4190	4213	4261	4296	4334	4250	4050	4147	4382	4234	4220	4124	4131	4321	4331	4366	4249	4244	4258	4300	4271	4143	4194	4306	4190	4199	4106	4230	4116	4034	4021	4060	4235	3999	3860	3956	3965	3812	3794	3753	3828	3568	3098	2949	3033	3396
4616	4369	4272	4304	4067	4100	4034	4336	4184	4122	4027	4282	4333	4397	4059	4180	4319	4329	4389	4433	4211	4158	4345	4386	4210	4416	4371	4180	4191	4101	4023	4256	4104	3930	3916	4114	4279	4063	3991	3916	4011	3815	3629	3785	3854	3672	3338	3020	3064	3455
4608	4419	4208	4136	4053	4139	4108	4240	4095	4088	4077	4387	4360	4385	4385	4370	4594	4672	4678	4409	4353	4315	4522	4611	4373	4476	4556	4398	4347	4091	4083	4135	4054	3977	4004	4152	4142	4120	4167	4030	4065	3980	3779	3695	3774	3827	3649	3343	3418	3571
4663	4317	4138	4149	4128	4003	4077	4116	4053	4175	4287	4330	4466	4483	4410	4552	4734	4719	4657	4516	4485	4578	4693	4620	4552	4708	4753	4697	4539	4399	4304	4175	4178	4081	4036	4080	4087	4110	4086	4152	4096	4153	3986	3989	3985	3976	3880	3553	3627	3777
4573	4260	4086	4019	4046	4029	4033	4151	4240	4193	4380	4549	4681	4513	4374	4508	4524	4654	4653	4637	4761	4830	4766	4633	4559	4716	4613	4858	4876	4614	4526	4499	4289	4272	4238	4083	4230	4231	4128	4063	4234	4221	4080	4044	4082	4259	4194	3943	3657	3759
4320	4148	4041	4133	3939	4095	4232	4218	4411	4218	4479	4661	4505	4441	4427	4727	4754	4878	4721	4761	4775	4719	4765	4670	4657	4702	4749	4816	4797	4773	4662	4549	4554	4332	4323	4269	4262	4248	4254	4119	4112	4119	3954	3956	4111	4335	4363	4180	3961	3925
4342	4079	4058	4170	4213	4324	4308	4333	4335	4284	4509	4591	4564	4459	4635	4826	5075	4918	4819	4746	4958	4686	4746	4746	4669	4765	4618	4659	4771	4625	4747	4710	4671	4417	4411	4216	4225	4269	4228	4274	4218	4057	3960	3917	3993	4172	4249	4395	4075	3865
4322	4258	4184	4303	4580	4523	4514	4274	4214	4650	4600	4672	4611	4633	4712	4903	4963	4904	4863	4769	4799	4797	4758	4683	4874	4897	4794	4839	4839	4912	4749	4597	4647	4573	4634	4386	4305	4277	4306	4281	4234	3941	3908	3993	4149	4081	4208	4258	4322	4031
4147	4251	4311	4353	4529	4390	4307	4333	4218	4655	4694	4637	4549	4677	4641	4800	4760	4732	4544	4672	4687	4646	4489	4698	4872	4790	4604	4887	4927	5017	4795	4743	4704	4825	4734	4593	4418	4259	4229	4183	4216	4192	3959	4011	3994	3970	3990	4118	4270	4220
4261	4345	4234	4418	4538	4386	4201	4231	4393	4484	4702	4594	4541	4425	4610	4651	4643	4664	4546	4619	4652	4609	4538	4557	4568	4616	4618	4658	4755	4750	4770	4737	4773	4698	4795	4695	4458	4315	4327	4279	4256	4047	4122	4001	4043	4017	4021	4157	4308	4337
4349	4347	4426	4401	4612	4444	4368	4244	4560	4759	4494	4529	4364	4414	4495	4597	4748	4531	4602	4555	4555	4723	4500	4456	4336	4576	4343	4583	4579	4680	4541	4535	4610	4550	4502	4506	4614	4541	4478	4365	4120	4214	4042	4080	3947	3961	4055	4105	4076	4138
4367	4290	4432	4442	4506	4544	4488	4509	4693	4771	4623	4273	4317	4625	4337	4548	4432	4675	4531	4548	4503	4479	4437	4378	4309	4269	4404	4335	4451	4502	4563	4475	4531	4471	4440	4515	4786	4803	4658	4563	4535	4401	4118	3981	3890	3967	4125	4055	3956	4121
4493	4424	4547	4589	4605	4561	4532	4585	4601	4616	4530	4325	4182	4366	4343	4417	4404	4439	4576	4303	4313	4513	4251	4307	4195	4258	4301	4260	4267	4416	4521	4508	4580	4396	4480	4616	4652	4638	4730	4444	4441	4506	4197	4005	4049	4046	4014	4073	3992	4081
4434	4557	4617	4652	4675	4400	4449	4566	4460	4487	4309	4384	4316	4124	4217	4239	4356	4357	4340	4298	4296	4070	4147	4176	4290	4194	4281	4208	4317	4238	4320	4378	4443	4554	4683	4432	4615	4557	4551	4495	4560	4528	4410	4227	4028	3944	3850	3997	3952	3904
4674	4652	4522	4517	4371	4241	4441	4443	4466	4412	4286	4187	4260	4190	4208	4031	4151	4198	4226	4228	4011	4032	4147	4247	4171	4062	4099	4368	4216	4148	4243	4207	4252	4357	4345	4489	4432	4457	4463	4385	4399	4558	4364	4270	4078	3863	3731	3781	3947	4002
4757	4575	4525	4278	4308	4209	4329	4447	4550	4391	4217	4219	4225	4152	4175	4144	4022	4063	4032	3966	4000	4077	4064	4190	4037	4024	3964	4151	4064	3998	4058	4126	4190	4284	4338	4344	4401	4333	4478	4491	4490	4443	4429	4284	4120	3910	3748	3817	3837	3885
4810	4624	4444	4414	4207	4269	4383	4589	4491	4235	4227	4134	4207	4115	3994	4084	4085	4157	4018	4045	4089	4037	4064	4112	4052	3931	3805	3767	3948	3983	4016	3962	4193	4157	4138	4280	4393	4409	4642	4539	4471	4337	4434	4461	4280	4158	3975	3881	3864	3884
4850	4784	4406	4324	4376	4390	4331	4606	4398	4424	4455	4254	4016	4018	4027	4245	4282	4387	4080	4144	4081	4032	4051	4008	3914	3808	3862	3835	3956	3993	3985	3958	4077	4148	4063	4262	4251	4355	4522	4631	4460	4350	4412	4337	4365	4208	4056	3948	4058	4089
4897	4521	4359	4508	4485	4451	4320	4482	4459	4307	4271	4325	4047	4092	4086	4111	4235	4237	4210	4126	4131	4148	4122	3821	3941	3982	3970	3895	3860	4007	4108	3981	4128	4110	4171	4150	4334	4378	4305	4529	4467	4368	4389	4453	4359	4262	4202	4098	3976	3847
4865	4454	4448	4504	4556	4550	4321	4241	4156	4336	4403	4175	4168	4147	4253	4197	4296	4291	4194	4170	4130	4081	3951	3969	3906	4022	3946	4028	3887	4053	4130	4164	4066	4160	4191	4258	4220	4289	4349	4443	4287	4471	4428	4243	4330	4272	4145	4040	3907	3937
4764	4595	4414	4515	4557	4518	4225	4297	4273	4476	4322	4208	4317	4220	4170	4293	4309	4274	4001	4159	4229	4147	4152	3873	4002	4025	4027	3873	4003	4062	4150	4296	4174	4210	4120	4295	4190	4232	4288	4430	4437	4498	4284	4290	4226	4271	4252	4191	4075	3983
4836	4502	4530	4528	4525	4355	4355	4259	4376	4492	4383	4190	4216	4299	4326	4277	4271	4177	4174	4218	4181	4370	4155	4101	4219	4000	3927	3954	3955	4142	4200	4210	4014	4117	4061	4221	4153	4179	4386	4526	4530	4420	4296	4270	4248	4228	4317	4222	4285	4160
4788	4650	4447	4493	4558	4537	4347	4581	4510	4685	4365	4393	4214	4306	4427	4370	4322	4306	4444	4355	4321	4334	4390	4327	4235	4063	4073	4062	4075	4097	4064	4074	4094	3999	4041	4092	4113	4221	4248	4275	4518	4414	4412	4296	4390	4307	4236	4275	4235	4263
4872	4626	4628	4548	4484	4412	4465	4595	4635	4571	4442	4407	4264	4432	4423	4343	4313	4460	4443	4484	4443	4438	4323	4396	4326	4145	4040	4332	4189	4017	4148	4275	4100	4028	4106	3944	4040	4167	4161	4385	4457	4375	4491	4588	4540	4408	4275	4249	4377	4361
4858	4571	4422	4427	4334	4368	4398	4653	4451	4364	4319	4340	4345	4309	4434	4403	4323	4381	4476	4568	4603	4426	4465	4384	4317	4125	4075	4297	4469	4210	4194	4331	4297	4274	4092	4088	4048	4074	4121	4381	4262	4414	4578	4637	4640	4641	4333	4405	4401	4297
4804	4513	4349	4289	4374	4394	4476	4406	4433	4369	4438	4310	4386	4402	4261	4281	4252	4259	4319	4370	4445	4392	4380	4378	4218	4078	4165	4187	4225	4259	4299	4358	4311	4260	4231	4060	4120	4126	4111	4367	4249	4325	4412	4558	4683	4687	4579	4521	4521	4313
4645	4479	4257	4240	4240	4548	4406	4375	4110	4185	4328	4397	4313	4426	4329	4401	4341	4433	4236	4312	4481	4393	4520	4412	4267	4235	4253	4322	4406	4336	4364	4356	4334	4251	4244	4108	4153	4089	4170	4249	4410	4359	4281	4367	4575	4602	4783	4560	4510	4409
4505	4436	4297	4222	4393	4351	4334	4197	4230	4203	4339	4445	4433	4407	4379	4318	4365	4279	4424	4297	4352	4477	4301	4342	4215	4222	4266	4186	4456	4392	4393	4316	4369	4226	4306	4239	4173	4318	4212	4326	4327	4442	4334	4373	4484	4630	4452	4570	4498	4387
4449	4297	4273	4343	4371	4280	4312	4319	4121	4302	4328	4408	4403	4388	4380	4509	4399	4390	4349	4428	4330	4545	4520	4397	4258	4270	4412	4442	4275	4300	4394	4327	4316	4255	4146	4226	4215	4293	4255	4201	4345	4336	4504	4458	4456	4516	4528	4557	4476	4411
4473	4158	4336	4283	4470	4195	4025	4172	4165	4149	4401	4342	4331	4370	4225	4441	4369	4368	4445	4529	4521	4508	4588	4514	4269	4350	4426	4357	4177	4466	4354	4374	4354	4180	4266	4138	4295	4214	4465	4134	4273	4469	4761	4670	4690	4549	4535	4600	4406	4373
4496	4332	4456	4282	4395	4178	4135	4090	4297	4223	4169	4200	4303	4261	4287	4299	4179	4227	4288	4357	4419	4548	4501	4495	4449	4418	4337	4272	4369	4520	4508	4388	4322	4397	4213	4112	4223	4196	4223	4245	4179	4436	4648	4699	4704	4667	4455	4386	4425	4260
4513	4486	4337	4291	4278	4139	4122	4085	4129	4133	4147	4100	4246	4156	4248	4219	4183	4317	4201	4401	4543	4517	4457	4410	4333	4387	4280	4295	4360	4524	4641	4420	4434	4449	4222	4226	4124	4169	4201	4238	4408	4477	4704	4698	4587	4707	4481	4439	4298	4056
4540	4435	4264	4226	4296	4144	4126	4086	4081	3971	4106	4120	4249	4207	4205	4201	4121	4232	4425	4429	4597	4513	4354	4333	4165	4176	4142	4263	4333	4448	4390	4423	4400	4346	4467	4313	4227	4223	4403	4400	4324	4332	4539	4642	4717	4621	4476	4499	4081	4218
4598	4331	4221	4187	4211	4159	4208	4209	4101	4016	4121	4251	4191	4425	4144	4349	4227	4320	4565	4474	4482	4434	4251	4247	4198	4270	4143	4285	4314	4307	4455	4187	4222	4176	4155	4288	4121	4212	4240	4397	4427	4475	4399	4589	4634	4545	4576	4387	4184	4071
4625	4465	4259	4233	4406	4435	4209	4179	4059	4172	4209	4217	4286	4264	4322	4220	4330	4376	4442	4481	4434	4478	4390	4350	4225	4384	4337	4267	4496	4415	4409	4168	4039	4099	4122	4220	4264	4096	4217	4295	4374	4198	4462	4381	4449	4419	4337	4208	4071	4133
4662	4496	4323	4469	4377	4329	4145	4132	4126	4268	4181	4456	4342	4389	4573	4334	4214	4424	4378	4385	4484	4483	4379	4421	4268	4303	4336	4275	4273	4379	4233	4177	4256	3972	3999	4047	4120	4046	4097	4205	4168	4361	4476	4492	4488	4402	4176	4217	4039	4134
4555	4626	4495	4495	4363	4317	4198	4161	4259	4257	4365	4369	4234	4414	4473	4282	4439	4404	4456	4607	4563	4457	4570	4380	4390	4351	4391	4349	4362	4305	4201	4217	4066	4032	3994	3989	4038	3910	3932	4152	4120	4434	4580	4470	4400	4312	4357	4290	4172	4040
4652	4521	4485	4396	4312	4299	4351	4281	4266	4330	4454	4298	4347	4434	4364	4311	4390	4384	4535	4383	4659	4504	4572	4394	4258	4292	4391	4354	4294	4230	4149	4079	4060	3988	3970	4009	3944	3916	3985	4204	4182	4503	4578	4467	4439	4400	4410	4275	4160	3981
4579	4594	4469	4430	4254	4222	4178	4136	4359	4334	4297	4322	4380	4239	4232	4350	4263	4374	4486	4642	4509	4402	4387	4246	4287	4332	4387	4273	4300	4197	4062	3999	3914	4103	4206	4179	4037	4049	4189	4186	4369	4477	4638	4723	4533	4499	4427	4379	4243	4089
4724	4652	4353	4205	4280	4136	4290	4257	4294	4256	4291	4255	4274	4356	4269	4275	4341	4554	4396	4580	4550	4452	4291	4196	4307	4263	4190	4146	4199	4156	4091	3970	4067	4192	4205	4290	4228	4204	4254	4445	4519	4528	4597	4601	4458	4489	4460	4422	4150	3983
4656	4504	4337	4076	4416	4173	4244	4366	4293	4352	4200	4339	4231	4450	4244	4326	4409	4539	4680	4434	4506	4423	4336	4096	4250	4223	4065	4219	4123	4058	4071	4043	4060	4141	4311	4318	4318	4388	4510	4577	4656	4682	4627	4687	4526	4393	4453	4372	4257	4147
4658	4464	4275	4335	4339	4413	4430	4214	4363	4446	4399	4367	4431	4282	4331	4363	4379	4501	4584	4431	4458	4211	4297	4180	4087	4090	4163	4118	3965	4218	4016	4176	4272	4241	4278	4285	4431	4440	4553	4764	4628	4802	4840	4643	4417	4515	4344	4218	4107	4212
4724	4321	4166	4501	4380	4351	4423	4403	4431	4299	4436	4435	4448	4400	4447	4522	4385	4531	4488	4617	4416	4350	4151	4040	4163	4327	4209	4422	4111	4176	4139	4142	4309	4289	4449	4433	4486	4500	4586	4541	4794	4638	4803	4687	4398	4439	4318	4191	4117	4153
4575	4524	4602	4582	4439	4464	4431	4369	4505	4415	4408	4279	4323	4326	4376	4450	4537	4594	4620	4492	4451	4372	4302	4186	4206	4170	4193	4365	4305	4305	4133	4324	4265	4376	4417	4462	4410	4408	4569	4637	4537	4725	4710	4413	4275	4258	4063	4041	4013	3999
4723	4789	4712	4564	4736	4386	4582	4425	4412	4392	4406	4230	4348	4419	4351	4501	4626	4490	4431	4357	4330	4342	4244	4372	4315	4307	4276	4438	4427	4301	4414	4376	4425	4491	4425	4503	4507	4424	4552	4640	4554	4740	4531	4384	4235	4225	4206	4007	3962	3923
4838	4706	4580	4624	4606	4587	4453	4656	4471	4307	4428	4230	4272	4221	4462	4375	4507	4518	4370	4331	4404	4356	4206	4303	4256	4375	4432	4433	4445	4505	4668	4397	4598	4591	4504	4451	4437	4499	4603	4631	4399	4523	4616	4436	4154	4176	4090	4097	4001	3918
4678	4767	4518	4671	4672	4565	4565	4524	4515	4443	4371	4363	4194	4135	4313	4198	4433	4227	4395	4316	4181	4366	4211	4126	4343	4244	4260	4323	4304	4425	4476	4528	4651	4552	4565	4601	4412	4421	4441	4394	4457	4292	4342	4189	4089	4026	4090	4065	4099	4051
4912	4613	4510	4745	4729	4582	4600	4511	4533	4601	4458	4325	4317	4167	4314	4148	4334	4269	4239	4295	4246	4202	4360	4075	4236	4225	4332	4381	4344	4496	4541	4678	4583	4685	4533	4378	4536	4406	4513	4363	4245	4167	4103	4128	4079	3988	4171	4129	4152	4051
4744	4579	4474	4677	4665	4614	4625	4535	4702	4564	4523	4475	4396	4322	4425	4245	4373	4220	4229	4246	4294	4167	4204	4341	4201	4285	4338	4325	4374	4590	4525	4528	4415	4514	4469	4442	4390	4350	4459	4417	4309	4130	4144	4187	4118	4020	4003	4011	4117	4136
4489	4516	4576	4639	4770	4834	4589	4756	4735	4747	4596	4672	4593	4405	4345	4341	4427	4276	4323	4315	4262	4339	4416	4201	4200	4394	4342	4399	4331	4514	4516	4611	4502	4438	4363	4333	4387	4453	4495	4506	4375	4192	4297	4194	4056	3994	4128	4145	4190	4213
4474	4329	4453	4507	4665	4633	4635	4809	4850	4807	4756	4676	4688	4571	4422	4370	4351	4497	4535	4404	4317	4496	4383	4480	4315	4396	4353	4332	4328	4322	4481	4387	4434	4346	4342	4244	4428	4634	4497	4584	4373	4274	4213	4179	4031	4052	4093	4303	4256	4329
4538	4546	4594	4580	4667	4715	4761	4729	4814	4770	4782	4700	4562	4494	4621	4494	4511	4453	4599	4643	4530	4514	4543	4447	4493	4532	4474	4442	4421	4437	4434	4501	4423	4330	4225	4422	4373	4391	4568	4494	4236	4197	4315	4300	4242	4007	4252	4322	4241	4361
4452	4559	4441	4370	4700	4672	4720	4709	4739	4713	4859	4640	4482	4667	4634	4603	4539	4726	4685	4733	4709	4541	4634	4619	4648	4600	4575	4644	4629	4717	4635	4504	4461	4271	4320	4274	4324	4435	4406	4381	4431	4449	4377	4253	4188	4144	4327	4268	4403	4486
4386	4448	4354	4366	4609	4696	4591	4688	4671	4739	4734	4659	4616	4724	4720	4812	4730	4883	4757	4696	4924	4780	4577	4593	4746	4616	4602	4730	4790	4789	4782	4592	4471	4417	4395	4319	4485	4347	4412	4415	4417	4284	4355	4394	4346	4337	4450	4563	4490	4547
4375	4427	4337	4516	4608	4599	4593	4664	4590	4721	4776	4789	4686	4827	4688	4696	4733	4774	4828	4870	4827	4673	4684	4801	4713	4590	4687	4894	4898	4803	4844	4540	4445	4342	4516	4381	4309	4516	4359	4335	4241	4501	4254	4407	4382	4395	4407	4403	4447	4264
4547	4480	4378	4467	4568	4328	4464	4425	4535	4646	4533	4584	4749	4654	4752	4625	4793	4819	4707	4841	4691	4647	4691	4765	4524	4564	4704	4733	4792	4667	4634	4552	4443	4342	4320	4288	4461	4418	4358	4228	4194	4350	4412	4384	4428	4405	4586	4518	4470	4374
4587	4559	4508	4537	4490	4498	4383	4398	4365	4395	4308	4465	4522	4687	4433	4622	4746	4635	4714	4699	4628	4475	4709	4664	4672	4579	4600	4688	4595	4528	4528	4457	4527	4276	4260	4390	4400	4290	4363	4241	4248	4285	4314	4340	4396	4465	4584	4501	4446	4490
4599	4491	4448	4361	4594	4520	4442	4474	4549	4351	4421	4429	4626	4383	4494	4434	4501	4547	4645	4537	4578	4459	4523	4600	4484	4544	4574	4553	4505	4473	4446	4299	4276	4324	4202	4453	4282	4469	4337	4352	4237	4154	4462	4406	4464	4651	4443	4467	4367	4237
4679	4458	4374	4472	4415	4486	4478	4507	4522	4541	4378	4424	4449	4387	4440	4447	4440	4329	4399	4516	4437	4533	4356	4381	4203	4514	4410	4355	4416	4345	4351	4343	4318	4297	4357	4446	4325	4296	4275	4227	4289	4211	4315	4503	4470	4581	4492	4335	4239	4211
4739	4724	4560	4584	4597	4637	4456	4341	4402	4397	4354	4441	4467	4444	4436	4410	4498	4311	4100	4289	4310	4279	4408	4207	4202	4249	4206	4201	4392	4108	4312	4231	4349	4175	4160	4310	4368	4386	4349	4405	4473	4278	4339	4245	4288	4495	4646	4347	4369	4274
4999	4878	4830	4887	4796	4613	4525	4561	4346	4477	4376	4394	4382	4274	4504	4350	4337	4311	4095	4164	4185	4263	4295	4152	4240	4343	4381	4215	4248	4195	4215	4258	4286	4291	4235	4382	4342	4388	4530	4412	4398	4383	4309	4336	4230	4423	4574	4464	4238	4269
4943	4884	4741	4793	4813	4796	4571	4435	4527	4659	4548	4380	4537	4318	4373	4328	4300	4357	4265	4151	4328	4106	4245	4262	4199	4357	4380	4203	4230	4257	4226	4186	4287	4277	4281	4454	4312	4601	4480	4509	4463	4352	4316	4301	4293	4252	4444	4335	4263	4137
4763	4839	4830	4828	4796	4767	4874	4639	4760	4648	4662	4638	4602	4488	4588	4389	4217	4436	4467	4431	4271	4265	4210	4223	4333	4446	4520	4252	4383	4230	4408	4367	4396	4541	4542	4529	4687	4706	4711	4579	4478	4431	4363	4524	4230	4138	4213	4224	4283	4125
4848	4916	4814	4780	4867	4907	4765	4710	4915	4708	4698	4574	4683	4446	4619	4515	4409	4392	4394	4350	4368	4386	4426	4547	4446	4602	4356	4385	4307	4408	4398	4450	4444	4514	4595	4541	4549	4713	4738	4677	4544	4393	4398	4421	4345	4475	4155	4325	4298	4396
4943	4893	4858	4847	4882	4936	4771	4756	4808	4739	4748	4606	4647	4537	4586	4436	4548	4378	4452	4459	4311	4354	4535	4664	4589	4644	4702	4620	4632	4555	4645	4484	4614	4522	4513	4564	4619	4599	4681	4433	4414	4461	4392	4385	4393	4477	4385	4216	4495	4410
4892	4669	4918	4721	4811	4861	4682	4646	4718	4764	4750	4682	4625	4531	4554	4515	4494	4483	4405	4434	4536	4523	4611	4610	4616	4772	4709	4754	4550	4587	4539	4599	4560	4518	4478	4519	4476	4420	4404	4486	4525	4496	4261	4402	4488	4403	4582	4377	4488	4504
4632	4624	4541	4526	4650	4532	4548	4596	4581	4675	4669	4676	4726	4668	4657	4524	4579	4476	4619	4519	4423	4678	4680	4873	4710	4666	4784	4887	4703	4580	4564	4618	4699	4542	4544	4480	4466	4368	4211	4362	4381	4293	4419	4425	4526	4458	4535	4506	4441	4607
4674	4573	4316	4489	4509	4512	4414	4320	4323	4545	4371	4678	4690	4730	4647	4524	4693	4593	4502	4633	4610	4701	4777	4854	4846	4660	4671	4575	4698	4563	4549	4623	4533	4297	4350	4349	4250	4218	4218	4178	4273	4349	4463	4580	4601	4716	4549	4375	4633	4411
4765	4459	4495	4481	4481	4467	4194	4336	4317	4414	4475	4379	4566	4456	4579	4454	4386	4422	4638	4428	4610	4656	4784	4618	4768	4677	4564	4627	4531	4512	4572	4572	4388	4318	4307	4274	4411	4322	4264	4239	4241	4495	4520	4642	4743	4651	4673	4527	4505	4443
4799	4698	4537	4460	4528	4382	4457	4335	4446	4493	4618	4257	4434	4406	4331	4393	4360	4373	4414	4470	4355	4531	4633	4727	4664	4524	4317	4335	4363	4210	4333	4375	4376	4137	4147	4160	4111	4152	4372	4319	4448	4617	4665	4618	4844	4838	4593	4497	4389	4352
4685	4460	4478	4396	4443	4407	4360	4362	4604	4466	4643	4634	4483	4410	4437	4347	4285	4317	4198	4471	4544	4241	4265	4299	4467	4330	4289	4275	4354	4422	4181	4336	4330	4310	4282	4251	4185	4207	4257	4364	4427	4656	4732	4797	4660	4721	4501	4279	4318	4125
4826	4578	4591	4416	4456	4230	4224	4385	4397	4624	4785	4600	4540	4382	4547	4442	4270	4498	4500	4395	4469	4529	4470	4298	4369	4233	4222	4094	4401	4230	4239	4285	4102	4252	4306	4157	4342	4173	4336	4445	4617	4656	4569	4588	4854	4681	4439	4265	4451	4143
4943	4730	4609	4653	4458	4333	4457	4408	4630	4658	4571	4584	4484	4513	4424	4507	4429	4464	4465	4527	4499	4514	4274	4514	4328	4206	4357	4447	4504	4438	4297	4432	4224	4418	4310	4368	4368	4482	4420	4407	4587	4389	4689	4411	4533	4435	4550	4295	4350	4326
4939	4480	4586	4693	4439	4569	4547	4547	4770	4643	4746	4629	4609	4551	4402	4481	4425	4472	4335	4407	4457	4304	4206	4336	4233	4167	4206	4548	4471	4452	4576	4518	4591	4429	4466	4449	4462	4468	4569	4495	4396	4458	4539	4314	4170	4320	4277	4442	4402	4521
4640	4393	4414	4258	4358	4391	4602	4673	4765	4867	4747	4748	4788	4540	4401	4487	4577	4383	4333	4302	4545	4410	4486	4311	4248	4298	4365	4309	4435	4504	4539	4622	4523	4534	4479	4557	4521	4466	4559	4587	4504	4426	4347	4171	4227	4334	4348	4500	4436	4611
4479	4384	4334	4501	4323	4347	4457	4550	4532	4826	4759	4744	4549	4692	4646	4606	4332	4481	4354	4531	4514	4445	4485	4411	4391	4376	4409	4555	4658	4625	4476	4584	4541	4667	4627	4485	4422	4496	4427	4418	4365	4610	4534	4328	4456	4356	4615	4727	4573	4731
4488	4399	4293	4394	4318	4416	4363	4386	4427	4420	4526	4473	4534	4596	4455	4459	4560	4566	4682	4428	4436	4376	4485	4506	4485	4382	4629	4557	4778	4734	4620	4409	4367	4443	4505	4589	4505	4480	4516	4294	4281	4259	4357	4389	4527	4518	4589	4749	4949	4574
4552	4410	4406	4426	4549	4473	4530	4421	4493	4456	4110	4392	4156	4234	4282	4351	4567	4538	4630	4534	4615	4630	4463	4486	4497	4516	4459	4543	4651	4641	4461	4471	4266	4227	4360	4382	4309	4426	4490	4456	4296	4405	4206	4388	4489	4614	4665	4583	4820	4693
4496	4341	4278	4275	4404	4537	4349	4515	4554	4364	4307	4318	4284	4228	4366	4311	4300	4393	4425	4561	4787	4623	4531	4455	4455	4550	4460	4439	4580	4523	4550	4341	4364	4283	4311	4367	4522	4380	4277	4418	4349	4395	4350	4385	4406	4445	4640	4664	4624	4563
4479	4377	4522	4247	4333	4403	4372	4527	4413	4517	4648	4400	4459	4361	4453	4313	4268	4405	4467	4394	4506	4350	4510	4510	4519	4498	4463	4523	4351	4309	4395	4331	4330	4211	4280	4396	4326	4453	4554	4602	4592	4465	4304	4584	4569	4437	4491	4483	4477	4439
4383	4376	4563	4482	4599	4514	4436	4340	4458	4403	4536	4563	4583	4538	4534	4377	4354	4362	4391	4311	4309	4400	4371	4335	4491	4525	4402	4466	4264	4311	4210	4145	4303	4351	4314	4355	4536	4551	4641	4616	4513	4528	4430	4349	4648	4562	4555	4391	4427	4426
4703	4758	4635	4865	4833	4693	4612	4361	4495	4470	4411	4376	4556	4567	4619	4428	4643	4514	4667	4404	4545	4385	4391	4286	4216	4371	4429	4370	4387	4317	4293	4206	4449	4350	4310	4446	4496	4467	4721	4670	4574	4458	4366	4372	4476	4566	4451	4486	4469	4479
4755	4525	4694	4863	4868	4678	4734	4461	4682	4470	4337	4551	4335	4401	4408	4498	4512	4601	4743	4572	4479	4452	4415	4315	4371	4485	4552	4613	4675	4531	4467	4288	4402	4449	4399	4605	4511	4768	4577	4499	4346	4492	4346	4496	4483	4623	4558	4686	4398	4607
4470	4394	4502	4640	4582	4630	4555	4744	4586	4517	4758	4614	4433	4402	4448	4392	4375	4555	4629	4779	4609	4697	4592	4488	4664	4701	4524	4534	4601	4632	4571	4551	4569	4493	4589	4679	4536	4763	4558	4326	4345	4242	4462	4386	4522	4456	4502	4691	4613	4696
4511	4264	4376	4227	4427	4188	4398	4470	4491	4666	4774	4647	4695	4585	4622	4449	4359	4472	4458	4405	4589	4526	4713	4647	4756	4639	4479	4577	4655	4566	4533	4628	4475	4465	4512	4650	4555	4558	4427	4507	4327	4501	4443	4480	4491	4631	4414	4665	4843	4644
4710	4644	4455	4492	4389	4199	4213	4275	4166	4477	4651	4643	4856	4623	4724	4567	4743	4633	4521	4374	4324	4462	4676	4573	4801	4633	4422	4565	4546	4484	4624	4477	4354	4475	4492	4501	4534	4500	4582	4482	4618	4603	4651	4474	4489	4493	4375	4518	4665	4590
4807	4774	4521	4496	4552	4322	4468	4212	4413	4491	4341	4458	4597	4561	4592	4754	4710	4587	4505	4446	4353	4253	4340	4476	4384	4394	4398	4601	4472	4534	4464	4606	4388	4575	4473	4433	4489	4396	4416	4635	4559	4528	4601	4601	4483	4492	4438	4439	4318	4369
4725	4872	4614	4701	4598	4623	4625	4557	4545	4491	4359	4365	4475	4368	4512	4621	4513	4569	4508	4478	4458	4339	4211	4312	4388	4326	4480	4517	4593	4445	4490	4677	4603	4337	4509	4524	4627	4555	4433	4394	4405	4589	4620	4622	4567	4569	4495	4472	4265	4363
4358	4626	4453	4624	4635	4575	4700	4595	4730	4420	4693	4535	4417	4310	4446	4446	4296	4235	4569	4552	4575	4517	4322	4483	4476	4597	4450	4507	4544	4486	4545	4570	4531	4474	4460	4558	4546	4604	4448	4469	4486	4407	4658	4675	4572	4407	4567	4504	4385	4476
4393	4320	4195	4400	4433	4421	4502	4676	4614	4821	4796	4606	4696	4615	4636	4363	4505	4324	4375	4518	4439	4472	4548	4399	4483	4497	4707	4446	4644	4478	4534	4547	4455	4514	4656	4561	4579	4601	4480	4486	4493	4441	4455	4503	4357	4374	4403	4652	4712	4550
4465	4264	4279	4315	4313	4190	4310	4345	4445	4660	4629	4688	4862	4933	4765	4724	4654	4588	4349	4393	4369	4570	4466	4658	4697	4705	4634	4742	4502	4475	4390	4510	4592	4539	4575	4583	4575	4475	4517	4550	4481	4492	4581	4466	4512	4295	4339	4425	4835	4656
4611	4495	4367	4476	4491	4361	4214	4123	4233	4412	4444	4654	4783	4898	4796	4756	4834	4862	4640	4594	4404	4478	4583	4605	4726	4640	4592	4687	4619	4508	4333	4503	4438	4600	4406	4510	4596	4580	4617	4541	4635	4420	4383	4402	4606	4437	4310	4328	4593	4562
4676	4755	4568	4670	4668	4466	4607	4346	4420	4437	4473	4404	4588	4676	4647	4656	4971	4776	4714	4745	4536	4652	4477	4508	4499	4624	4576	4529	4529	4395	4584	4659	4577	4664	4574	4513	4624	4668	4646	4624	4534	4413	4431	4549	4495	4484	4473	4404	4353	4543
4577	4541	4511	4537	4595	4721	4901	4521	4512	4589	4353	4467	4470	4500	4533	4537	4828	4734	4595	4722	4606	4723	4543	4436	4319	4394	4378	4370	4424	4591	4593	4509	4592	4719	4634	4606	4658	4673	4787	4635	4682	4516	4331	4412	4453	4442	4498	4411	4547	4512
4437	4457	4378	4278	4580	4515	4766	4662	4614	4596	4498	4586	4548	4360	4495	4574	4580	4467	4433	4528	4487	4660	4616	4403	4505	4289	4403	4304	4398	4564	4514	4610	4701	4733	4808	4586	4652	4793	4629	4732	4586	4475	4327	4381	4371	4461	4495	4689	4386	4672
4471	4447	4315	4304	4304	4336	4528	4415	4579	4684	4515	4638	4546	4474	4403	4484	4309	4375	4262	4386	4476	4490	4434	4457	4395	4445	4482	4419	4231	4496	4639	4588	4583	4800	4738	4646	4706	4502	4617	4698	4664	4582	4445	4277	4268	4440	4551	4678	4553	4718
4546	4493	4445	4364	4355	4306	4313	4487	4320	4514	4341	4394	4520	4447	4463	4646	4459	4414	4315	4424	4375	4383	4446	4430	4494	4408	4435	4435	4539	4485	4500	4616	4684	4617	4638	4614	4653	4552	4507	4378	4551	4566	4557	4441	4666	4403	4709	4589	4842	4694
4757	4589	4627	4701	4667	4504	4343	4340	4351	4194	4217	4240	4388	4492	4624	4650	4644	4395	4501	4475	4305	4490	4448	4472	4424	4470	4316	4431	4437	4623	4397	4515	4571	4581	4506	4454	4493	4488	4487	4433	4538	4532	4499	4684	4695	4610	4748	4632	4540	4696
4896	4761	4724	4594	4670	4680	4487	4353	4346	4291	4225	4117	4201	4416	4397	4612	4644	4552	4545	4470	4473	4437	4497	4441	4501	4333	4498	4579	4538	4503	4603	4582	4523	4528	4487	4471	4434	4520	4371	4612	4392	4460	4563	4650	4799	4835	4754	4546	4622	4607
4792	4679	4656	4578	4675	4574	4593	4393	4542	4452	4288	4354	4273	4352	4385	4529	4300	4498	4576	4630	4703	4746	4640	4537	4321	4377	4302	4461	4571	4564	4711	4663	4660	4588	4601	4432	4453	4566	4565	4564	4599	4541	4547	4510	4726	4867	4777	4632	4525	4489
4680	4415	4315	4485	4481	4302	4644	4436	4548	4571	4528	4547	4565	4471	4421	4493	4413	4470	4547	4513	4682	4702	4607	4461	4312	4423	4438	4406	4520	4639	4604	4739	4806	4673	4671	4440	4518	4478	4660	4685	4536	4634	4397	4570	4712	4633	4701	4543	4485	4589
4384	4496	4298	4366	4351	4194	4362	4252	4458	4588	4703	4713	4697	4673	4557	4486	4476	4385	4276	4439	4689	4562	4611	4685	4574	4467	4503	4367	4485	4534	4509	4475	4565	4764	4660	4493	4588	4510	4484	4583	4520	4498	4523	4381	4575	4590	4667	4496	4553	4562
4668	4644	4360	4275	4320	4249	4284	4384	4358	4472	4481	4610	4892	4565	4510	4474	4580	4421	4280	4434	4366	4519	4618	4661	4524	4669	4650	4504	4484	4455	4376	4507	4434	4475	4631	4472	4458	4393	4480	4539	4584	4531	4405	4572	4449	4505	4469	4466	4501	4588
4877	4631	4625	4515	4431	4268	4392	4342	4311	4541	4602	4688	4746	4688	4446	4485	4441	4470	4467	4286	4337	4430	4577	4409	4593	4485	4589	4514	4627	4626	4441	4610	4510	4320	4339	4343	4492	4528	4618	4641	4405	4570	4611	4564	4511	4410	4360	4375	4601	4569
4915	4741	4789	4506	4646	4342	4417	4598	4485	4651	4621	4389	4566	4459	4434	4487	4523	4423	4379	4276	4338	4413	4400	4433	4418	4517	4515	4620	4568	4613	4626	4548	4398	4298	4350	4428	4439	4516	4450	4588	4520	4488	4521	4680	4635	4504	4268	4330	4495	4504
4758	4766	4671	4675	4798	4578	4633	4759	4763	4660	4721	4511	4435	4488	4498	4340	4367	4556	4565	4460	4380	4397	4414	4406	4544	4605	4579	4714	4767	4582	4624	4470	4637	4569	4379	4275	4377	4382	4493	4353	4378	4503	4526	4607	4592	4425	4410	4504	4537	4555
4774	4541	4669	4660	4681	4793	4619	4712	4871	4820	4750	4682	4454	4381	4436	4447	4317	4334	4545	4801	4524	4550	4609	4576	4546	4513	4467	4634	4661	4773	4625	4639	4621	4615	4433	4316	4360	4289	4512	4448	4468	4468	4555	4612	4609	4537	4523	4542	4460	4494
4872	4591	4469	4692	4741	4724	4590	4567	4735	4685	4653	4658	4458	4353	4565	4507	4369	4390	4448	4550	4687	4620	4581	4465	4559	4475	4626	4632	4602	4645	4597	4524	4598	4534	4465	4341	4216	4387	4555	4498	4510	4527	4513	4521	4401	4475	4639	4598	4383	4396
4839	4552	4506	4674	4638	4636	4651	4375	4548	4704	4617	4672	4697	4532	4468	4459	4541	4487	4528	4526	4704	4683	4628	4473	4492	4539	4550	4480	4492	4441	4400	4464	4345	4474	4306	4260	4412	4408	4522	4602	4553	4650	4442	4391	4455	4399	4585	4718	4634	4480
4799	4612	4607	4536	4688	4414	4583	4524	4459	4464	4439	4557	4588	4594	4507	4718	4767	4700	4571	4610	4627	4567	4573	4685	4629	4527	4447	4610	4485	4320	4310	4303	4292	4357	4479	4500	4447	4530	4480	4591	4693	4561	4400	4273	4506	4536	4591	4602	4653	4699
4996	4789	4913	4791	4723	4600	4562	4638	4422	4401	4393	4482	4444	4668	4515	4595	4799	4747	4756	4540	4495	4579	4460	4434	4535	4708	4728	4580	4408	4432	4234	4127	4188	4157	4430	4657	4661	4764	4569	4534	4651	4462	4274	4404	4455	4371	4427	4660	4632	4640
4887	4716	4839	4926	4919	4860	4632	4745	4612	4460	4638	4538	4533	4637	4644	4616	4642	4805	4867	4738	4777	4596	4451	4521	4659	4558	4628	4655	4639	4536	4393	4247	4250	4281	4536	4577	4608	4569	4757	4614	4451	4448	4492	4522	4468	4385	4441	4552	4672	4637
4788	4619	4722	4840	4796	4619	4497	4572	4775	4650	4581	4647	4494	4494	4591	4472	4586	4638	4578	4628	4583	4464	4495	4330	4393	4524	4528	4596	4660	4615	4503	4422	4497	4470	4540	4684	4532	4625	4548	4428	4504	4613	4642	4448	4565	4520	4472	4480	4625	4598
4600	4768	4545	4671	4448	4398	4424	4528	4666	4792	4740	4792	4684	4582	4465	4448	4523	4486	4324	4416	4579	4620	4490	4491	4388	4495	4532	4527	4592	4568	4564	4631	4510	4455	4559	4578	4422	4505	4508	4546	4452	4395	4446	4539	4612	4514	4501	4459	4482	4532
4834	4473	4495	4397	4441	4338	4397	4387	4532	4671	4785	4558	4836	4636	4565	4443	4522	4445	4474	4325	4419	4375	4392	4700	4575	4535	4494	4424	4351	4488	4592	4638	4546	4578	4573	4487	4489	4405	4470	4411	4429	4546	4362	4521	4636	4497	4441	4436	4586	4590
4741	4659	4516	4490	4443	4461	4362	4416	4416	4641	4853	4759	4802	4855	4806	4538	4489	4555	4422	4288	4285	4433	4444	4543	4503	4441	4492	4540	4361	4313	4510	4632	4675	4789	4637	4780	4526	4590	4299	4541	4379	4280	4490	4482	4683	4528	4592	4614	4502	4239
4772	4608	4573	4661	4550	4377	4492	4344	4471	4481	4649	4900	4769	4648	4665	4588	4308	4342	4352	4410	4409	4425	4332	4430	4466	4384	4374	4291	4248	4384	4554	4552	4728	4797	4803	4717	4614	4471	4354	4418	4736	4558	4716	4495	4545	4531	4742	4669	4556	4384
5074	4912	4862	4848	4731	4682	4514	4498	4428	4523	4582	4487	4684	4616	4543	4638	4603	4461	4346	4477	4488	4604	4621	4561	4444	4332	4331	4259	4178	4374	4397	4605	4543	4604	4657	4577	4479	4355	4411	4394	4551	4542	4720	4615	4718	4862	4606	4541	4419	4601
4924	4734	4836	4865	4855	4704	4822	4591	4493	4482	4464	4427	4429	4479	4612	4384	4560	4679	4544	4453	4437	4404	4612	4639	4580	4481	4610	4528	4415	4359	4379	4460	4393	4489	4610	4616	4622	4555	4464	4475	4454	4573	4595	4778	4683	4541	4586	4699	4655	4426
4908	5025	5039	4883	4953	4795	4706	4765	4589	4357	4455	4619	4394	4518	4445	4605	4376	4598	4594	4652	4725	4486	4560	4342	4416	4501	4496	4584	4545	4517	4408	4607	4529	4494	4511	4534	4495	4446	4536	4462	4470	4731	4773	4896	4623	4700	4818	4645	4639	4397
4788	4686	4672	4728	4949	4825	4890	4871	4573	4613	4475	4581	4460	4375	4408	4421	4514	4642	4584	4530	4657	4680	4531	4343	4249	4355	4514	4473	4255	4346	4500	4384	4411	4344	4364	4349	4463	4423	4706	4584	4536	4691	4653	4565	4860	4769	4634	4593	4489	4533
4778	4573	4717	4766	4787	4661	4651	4833	4561	4756	4693	4494	4664	4582	4303	4454	4281	4417	4572	4588	4644	4669	4553	4548	4550	4500	4377	4356	4561	4344	4416	4400	4424	4303	4284	4334	4390	4588	4594	4619	4588	4615	4616	4733	4795	4599	4647	4474	4631	4573
4674	4653	4639	4657	4398	4641	4560	4604	4679	4677	4708	4687	4582	4467	4464	4466	4349	4306	4453	4519	4472	4597	4461	4519	4458	4492	4410	4411	4542	4532	4456	4393	4305	4547	4408	4211	4345	4419	4417	4464	4631	4597	4638	4591	4677	4629	4649	4571	4455	4519
4695	4578	4634	4532	4686	4377	4471	4574	4798	4717	4689	4682	4511	4621	4540	4383	4295	4260	4306	4293	4379	4342	4344	4636	4583	4366	4288	4317	4193	4387	4422	4506	4401	4527	4402	4200	4337	4552	4351	4637	4676	4661	4593	4585	4465	4637	4546	4656	4574	4647
4872	4581	4628	4629	4426	4484	4407	4413	4533	4570	4726	4660	4593	4577	4733	4589	4274	4242	4332	4227	4316	4289	4386	4550	4471	4312	4372	4358	4503	4563	4676	4578	4542	4510	4485	4320	4300	4383	4522	4493	4423	4580	4548	4469	4508	4558	4711	4629	4615	4646
4924	4767	4771	4526	4622	4357	4527	4375	4542	4547	4391	4384	4471	4524	4411	4521	4425	4278	4264	4217	4360	4236	4313	4374	4257	4340	4246	4415	4374	4489	4612	4587	4488	4585	4680	4448	4325	4435	4358	4431	4468	4615	4503	4526	4424	4457	4804	4770	4545	4600
5032	4913	4781	4793	4608	4561	4491	4573	4472	4432	4510	4402	4442	4437	4551	4456	4392	4230	4195	4489	4456	4397	4304	4463	4334	4472	4362	4490	4540	4421	4433	4624	4664	4566	4744	4616	4619	4470	4329	4288	4500	4565	4485	4637	4615	4482	4663	4755	4686	4688
5204	5162	5061	4781	4630	4738	4536	4565	4528	4431	4283	4239	4339	4272	4385	4514	4561	4429	4525	4518	4400	4354	4449	4345	4330	4246	4307	4483	4501	4541	4411	4450	4543	4560	4584	4544	4519	4401	4233	4234	4350	4705	4662	4607	4486	4591	4673	4633	4613	4621
4919	5000	4770	4727	4794	4778	4733	4649	4669	4511	4455	4465	4299	4319	4131	4292	4363	4639	4719	4673	4622	4540	4520	4511	4448	4590	4382	4599	4365	4294	4429	4352	4308	4431	4406	4522	4557	4363	4332	4263	4377	4375	4548	4645	4608	4750	4525	4647	4717	4494
4820	4801	4731	4861	4882	4821	4725	4853	4794	4653	4644	4559	4666	4401	4467	4620	4413	4460	4666	4711	4835	4782	4607	4483	4478	4369	4398	4321	4511	4468	4508	4346	4415	4383	4451	4475	4567	4390	4578	4382	4422	4527	4465	4542	4552	4428	4668	4529	4665	4643
4616	4765	4739	4646	4751	4646	4732	4720	4622	4515	4671	4588	4543	4541	4518	4589	4719	4785	4681	4669	4618	4657	4742	4849	4504	4330	4503	4284	4467	4520	4534	4531	4494	4416	4365	4561	4624	4605	4607	4608	4510	4503	4432	4628	4693	4434	4525	4547	4606	4698
4512	4396	4445	4479	4381	4627	4618	4836	4598	4777	4608	4558	4619	4502	4497	4543	4632	4639	4762	4619	4560	4617	4564	4660	4659	4376	4423	4485	4440	4354	4507	4515	4389	4445	4232	4413	4582	4509	4582	4568	4447	4574	4370	4567	4465	4660	4503	4465	4521	4700
4233	4309	4547	4431	4454	4576	4726	4784	4850	4638	4838	4837	4764	4885	4835	4523	4531	4511	4430	4515	4668	4654	4393	4635	4701	4714	4510	4501	4547	4324	4405	4730	4548	4341	4519	4429	4651	4645	4834	4631	4417	4553	4535	4454	4631	4670	4437	4581	4687	4789
4439	4654	4353	4395	4146	4044	4258	4259	4301	4576	4713	4708	4640	4708	4679	4623	4575	4503	4274	4284	4380	4593	4583	4490	4457	4502	4573	4354	4258	4450	4493	4461	4616	4534	4496	4654	4485	4628	4690	4841	4528	4531	4402	4437	4536	4654	4623	4583	4666	4889
4833	4407	4286	4221	4061	3955	3996	4121	4192	4282	4449	4474	4432	4473	4347	4529	4534	4491	4438	4271	4375	4371	4652	4775	4741	4477	4560	4526	4294	4521	4601	4600	4502	4618	4423	4602	4491	4712	4732	4596	4557	4392	4332	4508	4491	4592	4587	4616	4593	4813
4845	4481	4305	4326	4219	4105	4072	4253	4310	4455	4611	4491	4504	4418	4303	4392	4273	4398	4494	4620	4416	4422	4564	4771	4872	4682	4639	4544	4597	4432	4503	4620	4423	4531	4511	4229	4348	4398	4632	4606	4528	4368	4373	4419	4565	4609	4628	4475	4591	4650
5054	4790	4771	4693	4304	4336	4265	4232	4442	4560	4574	4626	4590	4623	4581	4515	4443	4372	4429	4572	4615	4513	4528	4576	4876	4932	4733	4582	4746	4566	4563	4674	4542	4539	4597	4416	4403	4492	4527	4586	4546	4407	4392	4368	4546	4527	4679	4580	4528	4529
5182	5133	5086	4755	4479	4316	4168	3987	3952	4184	4258	4666	4658	4670	4798	4793	4790	4565	4430	4325	4514	4674	4709	4589	4602	4809	4746	4636	4550	4689	4374	4434	4618	4415	4647	4380	4479	4542	4493	4606	4601	4542	4322	4379	4498	4652	4551	4547	4503	4596
5413	5213	4950	4709	4472	4413	4199	3972	4068	4056	4072	4182	4315	4477	4713	4870	4992	4998	4671	4556	4373	4487	4730	4566	4455	4552	4680	4765	4525	4593	4574	4412	4743	4576	4454	4623	4528	4597	4527	4656	4734	4679	4580	4360	4500	4430	4623	4558	4695	4620
5270	4829	4752	4542	4758	4473	4302	4327	4200	4244	4002	4131	3968	4250	4233	4566	4849	4902	5001	4807	4350	4132	4330	4579	4341	4335	4593	4777	4635	4440	4539	4434	4534	4848	4582	4820	4537	4796	4633	4868	4758	4643	4636	4450	4470	4346	4574	4778	4813	4844
5016	4869	4662	4768	4815	4830	4698	4678	4555	4334	4264	4265	4130	4264	4213	4503	4450	4682	4958	4964	4616	4171	4145	4405	4550	4390	4641	4852	4956	4431	4746	4737	4353	4676	4609	4652	4725	4491	4749	4788	4670	4558	4562	4568	4441	4421	4756	4560	4886	4791
4944	5015	4979	5033	5084	5117	4961	4798	4740	4410	4374	4450	4385	4207	4230	4332	4410	4547	4696	4773	4749	4419	4127	4208	4513	4716	4602	4915	4910	4654	4504	4647	4533	4408	4700	4524	4611	4355	4545	4451	4640	4534	4522	4714	4543	4699	4658	4576	4747	4785
4702	5184	5257	5332	5094	5229	4988	4879	4837	4568	4520	4412	4366	4470	4475	4445	4338	4299	4464	4553	4745	4533	4403	4299	4474	4726	4664	4675	4920	4789	4657	4612	4438	4362	4577	4348	4594	4579	4283	4357	4503	4416	4536	4672	4460	4727	4666	4677	4623	4615
4794	5181	5284	5498	5301	5116	5058	4889	4694	4654	4475	4380	4396	4564	4529	4532	4608	4592	4397	4480	4679	4772	4612	4394	4348	4578	4607	4534	4835	4838	4693	4421	4448	4308	4526	4486	4475	4599	4366	4468	4437	4584	4558	4553	4531	4535	4357	4567	4525	4959
4897	5027	5092	5219	5098	5127	4744	4681	4709	4502	4354	4292	4297	4365	4513	4654	4706	4742	4659	4600	4514	4969	4836	4388	4170	4393	4636	4525	4609	4818	4534	4290	4645	4318	4279	4507	4481	4684	4533	4580	4359	4574	4688	4592	4532	4386	4497	4628	4708	4849
4759	4851	4904	4805	4915	4953	4750	4688	4670	4610	4285	4172	3951	3956	4380	4486	4610	4882	4795	4607	4599	4681	4714	4519	4154	4375	4705	4684	4243	4712	4657	4381	4501	4414	4376	4687	4395	4602	4433	4453	4394	4596	4510	4540	4488	4431	4511	4543	4733	4668
4589	4794	4633	4617	4531	4710	4660	4935	4637	4489	4375	4189	3980	4049	4088	4292	4572	4745	4679	4450	4425	4517	4762	4653	4391	4259	4559	4628	4351	4657	4789	4344	4442	4528	4406	4751	4424	4659	4536	4309	4584	4474	4477	4349	4309	4411	4399	4721	4660	4692
4462	4425	4487	4381	4411	4500	4638	4741	4719	4645	4418	4352	4235	3904	4092	4158	4406	4644	4609	4525	4438	4581	4688	4821	4250	4056	4292	4733	4409	4659	4888	4517	4339	4522	4320	4525	4489	4481	4508	4494	4410	4343	4615	4404	4443	4534	4550	4760	4565	4757
4423	4192	4224	4213	4234	4539	4705	4839	4776	4875	4829	4538	4323	4212	4072	4229	4348	4562	4661	4530	4345	4432	4695	4769	4375	4104	4376	4681	4511	4585	4758	4516	4402	4513	4345	4319	4363	4444	4568	4441	4472	4350	4548	4572	4657	4690	4775	4774	4644	4783
4243	4122	4085	4061	4171	4655	4638	5042	4981	4956	4825	4793	4417	4163	4089	4086	4236	4329	4500	4537	4331	4177	4474	4623	4427	4176	4241	4797	4422	4382	4765	4552	4508	4459	4196	4400	4348	4245	4519	4435	4479	4371	4504	4568	4702	4733	4697	4776	4739	4795
4209	3993	3938	4066	4264	4339	4610	4940	5105	5096	4950	4676	4337	4163	4009	4032	4076	4324	4494	4346	4390	4430	4485	4656	4585	4273	4245	4407	4381	4336	4606	4577	4385	4551	4400	4399	4322	4445	4671	4391	4370	4395	4603	4543	4691	4648	4592	4706	4663	4667
4029	3891	3873	4077	4141	4431	4738	4891	4892	5139	4798	4766	4509	4357	4175	4094	4104	4339	4520	4512	4412	4404	4571	4737	4580	4220	4112	4545	4386	4428	4715	4471	4370	4572	4268	4319	4570	4505	4687	4429	4501	4396	4552	4569	4566	4456	4449	4423	4560	4702
4074	3986	3829	3936	4099	4341	4552	4801	4872	5012	4854	4604	4626	4292	4186	4150	4087	4269	4422	4550	4286	4305	4456	4781	4591	4248	4222	4708	4382	4374	4756	4652	4479	4584	4407	4357	4628	4569	4606	4456	4528	4508	4436	4611	4660	4467	4532	4478	4539	4660
4207	4031	3980	3984	3997	4226	4393	4748	4828	4928	4889	4591	4420	4333	4105	4190	4250	4446	4435	4301	4112	4258	4627	4715	4502	4234	4289	4605	4283	4526	4634	4712	4498	4767	4371	4458	4474	4460	4692	4394	4433	4316	4510	4726	4659	4526	4518	4542	4510	4767
4327	4009	4114	3844	4026	4074	4299	4430	4596	4685	4708	4766	4388	4466	4261	4312	4402	4347	4434	4299	4224	4302	4871	4946	4516	3986	4274	4396	4285	4482	4744	4499	4592	4627	4156	4542	4390	4414	4473	4417	4510	4429	4537	4567	4724	4593	4435	4623	4444	4597
4287	3911	4013	3840	3898	4045	4209	4292	4498	4486	4549	4658	4583	4511	4309	4406	4403	4405	4243	4037	4148	4282	4606	4719	4375	4285	4313	4395	4111	4259	4579	4449	4587	4445	4051	4423	4402	4481	4603	4417	4298	4387	4519	4645	4530	4517	4473	4374	4472	4510
4085	4016	3945	3978	3814	4054	4089	4288	4529	4387	4760	4699	4624	4490	4428	4453	4439	4224	3998	4036	4054	4312	4696	4717	4350	4349	4351	4120	4068	4430	4540	4297	4493	4424	4207	4277	4274	4603	4631	4590	4415	4483	4487	4505	4471	4511	4350	4334	4347	4528
4115	4068	3940	4058	3961	4050	4165	4371	4445	4561	4760	4980	4826	4898	4788	4516	4520	4214	3873	4023	4153	4682	4816	4579	4461	4355	4256	4127	4181	4457	4480	4542	4714	4393	4219	4507	4482	4804	4646	4812	4518	4501	4359	4375	4423	4459	4382	4390	4401	4581
4035	4203	4293	4131	4143	4272	4297	4588	4849	5043	5025	5190	5331	5019	4956	4781	4316	4062	3891	4014	4400	4764	4566	4486	4375	4639	4512	4128	4216	4658	4586	4680	4967	4568	4580	4594	4623	4905	4702	4792	4512	4655	4546	4621	4561	4527	4501	4339	4575	4452
3952	4143	4184	4306	4327	4359	4592	4719	5063	5174	5241	5471	5287	5297	5067	4732	4354	4177	3985	4246	4581	4896	4671	4491	4636	4660	4392	4268	4548	4587	4687	4839	4760	4567	4636	4624	4804	4815	4842	5019	4671	4673	4689	4772	4580	4641	4629	4482	4749	4736
3959	3921	4159	4076	4221	4452	4800	4990	5045	5451	5409	5314	5426	5219	4767	4473	4349	4074	4247	4489	4667	4652	4671	4641	4783	4805	4331	4380	4603	4599	4730	4925	4698	4345	4364	4355	4810	4701	4722	4696	4726	4707	4586	4684	4712	4610	4505	4416	4565	4671
3922	3828	3772	3923	4081	4437	4389	4888	5136	5393	5491	5345	5305	4864	4586	4463	4145	4236	4346	4573	4595	4400	4508	4790	4847	4359	4166	4482	4626	4518	4767	4902	4589	4456	4347	4419	4711	4669	4716	4690	4749	4593	4689	4575	4706	4330	4371	4431	4744	4689
4136	3836	3780	3810	3880	4160	4440	4775	4903	5067	5022	5155	4900	4636	4425	4183	4278	4214	4198	4363	4403	4456	4709	4880	4679	4553	4348	4364	4410	4561	4927	4805	4527	4541	4292	4511	4668	4836	5018	4904	4551	4553	4543	4469	4507	4505	4449	4532	4777	4753
4240	4126	3898	3978	4071	4089	4289	4534	4665	4817	4896	4937	4798	4732	4537	4418	4311	4310	4180	4216	4396	4718	4900	4853	4530	4334	4622	4535	4417	4644	4896	4703	4734	4502	4412	4539	4680	4737	4821	4835	4581	4418	4596	4478	4474	4364	4500	4515	4702	4822
4080	4304	4367	4226	4191	4474	4531	4821	4793	4942	4956	4907	4968	4799	4675	4408	4220	4200	4228	4182	4519	4838	4925	4844	4579	4582	4539	4328	4398	4905	4906	4676	4680	4499	4530	4647	4609	4821	4816	4631	4476	4441	4469	4636	4300	4557	4406	4598	4712	4703
3866	3964	4218	4267	4556	4681	4809	4895	5027	5144	5126	5148	5065	4707	4460	4277	4112	4048	4055	4504	4650	4946	5045	4733	4750	4539	4438	4604	4797	4894	4677	4791	4587	4391	4282	4373	4599	4705	4651	4860	4604	4590	4557	4609	4468	4492	4387	4577	4661	4821
3985	3892	3975	4158	4243	4574	4732	4918	5033	5197	5150	4973	4751	4455	4227	4072	3941	4070	4369	4620	4795	4818	4702	4826	4717	4526	4286	4462	4688	4523	4783	4534	4464	4418	4367	4372	4725	4692	4974	4584	4616	4650	4680	4443	4423	4414	4385	4475	4661	4801
4174	4029	4143	4071	4202	4383	4717	4764	4973	4959	4871	4946	4675	4345	4173	4013	4138	4366	4577	4639	4694	4804	4884	4686	4498	4285	4309	4636	4463	4635	4669	4601	4441	4270	4301	4483	4627	4730	4800	4628	4683	4624	4610	4477	4659	4555	4599	4722	4699	4863
4144	4310	4385	4468	4547	4575	4717	4848	4911	5027	5031	4819	4609	4505	4201	4182	4144	4212	4449	4626	4670	4917	4886	4682	4442	4281	4224	4354	4670	4688	4587	4528	4457	4249	4369	4446	4501	4884	4735	4593	4608	4436	4685	4645	4560	4555	4589	4737	4715	4752
4031	4226	4332	4665	4868	4935	5276	5185	5397	5302	5200	4905	4616	4454	4141	4218	4212	4224	4371	4627	4856	4677	4486	4381	4258	4315	4295	4546	4547	4646	4569	4519	4272	4221	4287	4539	4458	4698	4545	4563	4606	4749	4633	4556	4541	4680	4613	4619	4671	4585
4100	4147	4314	4498	4731	4970	5129	5354	5383	5403	5032	4710	4513	4279	4039	4252	4129	4431	4771	4987	4762	4837	4474	4525	4283	4270	4277	4581	4566	4580	4397	4350	4230	4396	4416	4594	4921	4786	4777	4610	4622	4630	4600	4767	4641	4649	4620	4631	4601	4626
4307	4441	4417	4610	4812	5094	5258	5289	5172	5169	4960	4494	4335	4153	4119	4344	4256	4529	4792	4813	4788	4732	4774	4430	4243	4163	4279	4598	4681	4660	4737	4404	4361	4453	4481	4643	4800	4839	4797	4650	4660	4757	4768	4636	4688	4527	4505	4717	4619	4839
4495	4383	4732	4768	4941	5153	5140	5290	5205	5029	4708	4527	4409	4184	4320	4406	4486	4533	4707	4814	4934	4739	4556	4195	4317	4230	4497	4654	4860	4587	4697	4616	4632	4510	4611	4840	4714	4781	4702	4666	4600	4779	4570	4704	4552	4674	4560	4543	4741	4614
4752	4759	4859	4940	5286	5229	5053	5009	4844	4821	4576	4348	4170	4139	4257	4354	4396	4783	4874	4900	4653	4621	4487	4501	4407	4309	4703	4922	4851	4721	4683	4640	4539	4670	4675	4745	4751	4685	4758	4560	4519	4471	4637	4605	4655	4660	4617	4624	4674	4694
5117	5230	5261	5381	5462	5265	5102	4850	4776	4698	4383	4144	4063	4213	4307	4601	4764	4928	4961	4856	4727	4589	4454	4469	4405	4475	4703	5080	4777	4909	4640	4587	4675	4729	4784	4763	4659	4659	4622	4605	4567	4758	4760	4630	4716	4637	4530	4566	4542	4800
5296	5279	5365	5438	5405	5256	5082	4832	4628	4492	4163	4115	4217	4240	4377	4601	4795	4937	4951	5169	4823	4680	4512	4318	4398	4675	4745	4931	4933	4768	4589	4483	4599	4676	4897	4813	4792	4710	4643	4651	4580	4739	4713	4640	4643	4614	4594	4662	4615	4636
5384	5317	5374	5296	5289	4943	4804	4549	4428	4124	4123	3984	4153	4218	4235	4670	4822	4948	4887	4775	4476	4513	4480	4370	4424	4426	4695	4946	5036	4618	4713	4565	4479	4575	4730	4732	4767	4540	4530	4507	4540	4787	4857	4709	4628	4675	4481	4679	4585	4652
5467	5282	5364	5218	5190	4797	4577	4339	4227	4130	3989	4148	4162	4338	4615	4588	4711	4838	4707	4629	4547	4321	4399	4517	4571	4510	4846	4701	4499	4520	4662	4511	4591	4575	4620	4629	4625	4542	4583	4488	4607	4668	4875	4712	4582	4735	4627	4791	4493	4621
5624	5303	5245	5156	4825	4676	4471	4254	4186	4152	4180	4239	4427	4420	4689	4868	4995	4676	4662	4395	4333	4524	4428	4654	4602	4767	4774	4673	4624	4757	4607	4519	4619	4494	4534	4517	4508	4443	4542	4524	4697	4767	4798	4887	4755	4689	4606	4469	4533	4472
5546	5196	5152	4829	4713	4450	4223	4081	3996	4125	4182	4391	4521	4857	4881	4941	4905	4624	4622	4318	4239	4386	4404	4383	4642	4850	4825	4620	4638	4442	4427	4502	4483	4612	4581	4527	4494	4510	4533	4653	4860	4779	4829	4733	4619	4544	4650	4614	4545	4660
5077	4932	4766	4324	4426	4110	4037	3983	4033	4253	4282	4559	4806	4805	4840	4989	4833	4687	4585	4438	4298	4412	4500	4533	4675	4736	4736	4740	4568	4495	4453	4353	4580	4670	4580	4535	4636	4350	4563	4778	4651	4700	4617	4610	4684	4603	4558	4553	4484	4596
4945	4668	4495	4240	4243	4024	4118	3959	4188	4405	4546	4711	4765	4964	4828	4948	4744	4622	4326	4470	4339	4555	4556	4572	4731	4875	4637	4497	4588	4587	4440	4478	4648	4560	4706	4577	4511	4471	4597	4707	4601	4612	4687	4459	4544	4521	4628	4457	4636	4677
4674	4314	4173	4213	3941	4041	4013	4138	4292	4538	4643	4791	4924	4876	4847	4580	4709	4539	4508	4278	4573	4629	4648	4782	4741	4727	4635	4592	4528	4620	4597	4673	4621	4607	4368	4621	4416	4455	4643	4573	4660	4508	4475	4553	4545	4599	4690	4564	4519	4682
4307	4062	4101	4066	4132	4061	4254	4301	4521	4603	4957	4900	5074	4981	4837	4630	4448	4345	4367	4363	4625	4721	4787	4870	4753	4840	4550	4405	4458	4495	4665	4612	4637	4589	4573	4422	4534	4532	4620	4610	4544	4616	4603	4529	4788	4679	4601	4613	4761	4779
4126	3997	3948	4075	4160	4183	4188	4591	4701	4789	4931	5058	4879	4841	4510	4398	4272	4351	4339	4454	4550	4659	4868	4784	4738	4572	4435	4337	4389	4432	4624	4497	4655	4533	4565	4535	4520	4671	4737	4784	4735	4601	4721	4614	4791	4735	4702	4675	4651	4820
4221	4083	4040	4191	4304	4392	4539	4757	4909	4860	4801	4896	4839	4656	4497	4357	4284	4282	4257	4492	4528	4750	4748	4633	4636	4454	4307	4451	4392	4492	4567	4727	4745	4629	4619	4584	4636	4668	4780	4700	4572	4476	4713	4634	4906	4770	4839	4721	4658	4710
4378	4442	4315	4566	4658	4625	4835	4808	4926	4753	4727	4795	4654	4559	4366	4334	4353	4401	4426	4461	4600	4696	4668	4742	4551	4255	4424	4426	4430	4416	4640	4689	4741	4557	4567	4616	4617	4736	4757	4789	4618	4784	4804	4932	4846	4896	4812	4767	4757	4687
4551	4562	4657	4868	4866	5008	5135	4967	5005	4909	4823	4622	4582	4472	4402	4497	4537	4453	4646	4636	4760	4768	4657	4639	4392	4318	4422	4531	4762	4669	4624	4661	4574	4734	4628	4790	4735	4747	4848	4616	4675	4803	5062	5051	4922	4755	4750	4703	4671	4677
4731	4756	4927	4877	4961	5033	5058	4998	4811	4714	4578	4442	4405	4280	4471	4452	4590	4711	4623	4697	4608	4603	4449	4467	4275	4382	4376	4613	4677	4823	4663	4906	4568	4556	4748	4793	4725	4752	4720	4647	4680	4859	4912	5014	4757	4809	4838	4841	4803	4633
4812	4853	4842	4832	4890	4906	4888	4835	4790	4572	4454	4391	4227	4319	4324	4400	4532	4828	4781	4867	4660	4465	4516	4456	4327	4438	4597	4702	4928	4728	4802	4637	4752	4603	4749	4793	4786	4776	4636	4660	4644	4801	4776	5010	4890	4641	4851	4685	4828	4860
5000	4925	4988	4938	4920	4817	4732	4760	4489	4522	4376	4391	4407	4396	4343	4647	4561	4619	4775	4748	4645	4576	4481	4557	4527	4694	4715	4822	4787	4822	4616	4587	4660	4577	4735	4766	4825	4783	4771	4710	4687	4795	4900	4769	4797	4760	4782	4768	4779	4884
5074	4708	4754	4686	4636	4511	4480	4353	4327	4292	4406	4338	4422	4343	4485	4591	4620	4599	4648	4657	4646	4468	4528	4568	4750	4726	4821	4865	4782	4627	4482	4558	4613	4873	4784	4780	4776	4669	4761	4804	4934	4870	4814	4732	4605	4772	4856	4968	4895	4915
4981	4753	4607	4602	4385	4370	4108	4185	4227	4285	4432	4475	4520	4617	4644	4700	4592	4588	4552	4486	4359	4526	4608	4776	4824	4827	4670	4698	4557	4544	4424	4547	4655	4748	4771	4731	4560	4776	4800	4642	4784	4699	4710	4775	4653	4722	4985	4925	4839	4796
4996	4571	4396	4361	4317	4125	4121	4223	4228	4305	4372	4548	4608	4727	4857	4712	4720	4562	4386	4380	4390	4498	4499	4613	4826	4845	4668	4442	4517	4462	4419	4582	4610	4835	4683	4697	4609	4576	4726	4768	4757	4612	4781	4519	4764	4991	4949	4883	4714	4793
4672	4571	4458	4345	4439	4203	4201	4342	4375	4469	4562	4587	4704	4681	4819	4776	4655	4513	4302	4358	4586	4592	4530	4570	4769	4702	4571	4454	4313	4516	4484	4772	4689	4572	4701	4819	4763	4755	4696	4693	4878	4505	4634	4506	4735	4786	4810	4757	4651	4661
4628	4403	4443	4597	4572	4391	4560	4539	4714	4753	4763	4794	4738	4719	4677	4630	4448	4626	4526	4529	4508	4649	4700	4645	4547	4670	4557	4393	4410	4598	4622	4699	4616	4649	4717	4643	4553	4674	4727	4741	4645	4677	4509	4691	4763	4660	4593	4596	4795	4767
4426	4373	4381	4508	4426	4549	4624	4627	4851	4807	4611	4573	4700	4521	4303	4516	4495	4552	4570	4567	4707	4680	4674	4447	4548	4521	4626	4687	4546	4638	4566	4712	4699	4429	4448	4626	4733	4748	4626	4458	4519	4570	4566	4800	4774	4681	4571	4623	4817	4907
4339	4227	4339	4376	4487	4574	4769	4829	4876	4810	4681	4491	4475	4328	4281	4217	4466	4491	4699	4673	4702	4826	4672	4476	4542	4460	4557	4701	4739	4828	4813	4675	4484	4582	4340	4584	4718	4632	4599	4466	4533	4436	4692	4699	4658	4608	4490	4743	4811	4882
4648	4568	4450	4531	4720	4548	4728	4775	4822	4625	4674	4469	4399	4339	4197	4352	4400	4579	4631	4692	4724	4695	4612	4689	4372	4404	4555	4793	4830	4945	4812	4728	4312	4415	4556	4723	4644	4644	4652	4544	4604	4616	4656	4655	4698	4562	4647	4617	4817	4717
4603	4636	4505	4674	4659	4575	4660	4597	4774	4654	4619	4535	4546	4430	4409	4532	4440	4493	4614	4702	4800	4690	4681	4511	4514	4430	4762	4802	4735	4698	4724	4533	4461	4480	4572	4643	4667	4642	4639	4605	4674	4740	4785	4732	4653	4532	4631	4739	4843	4827
4654	4763	4687	4704	4631	4534	4439	4382	4387	4543	4362	4563	4577	4619	4550	4635	4780	4596	4564	4544	4570	4672	4670	4550	4627	4727	4756	4764	4572	4563	4547	4705	4682	4471	4702	4599	4555	4581	4738	4714	4831	4680	4693	4440	4526	4547	4694	4732	4739	4734
5177	4769	4772	4563	4515	4413	4448	4290	4200	4261	4495	4589	4777	4822	4743	4898	4919	4865	4655	4542	4514	4387	4498	4662	4901	4985	4885	4678	4492	4539	4564	4690	4799	4816	4674	4684	4499	4536	4685	4918	4676	4798	4737	4566	4537	4701	4727	4629	4550	4683
5039	4776	4722	4670	4576	4382	4334	4374	4297	4251	4240	4602	4645	4867	4829	4898	4814	4901	4660	4543	4541	4500	4629	4663	4817	4722	4804	4615	4451	4471	4628	4604	4756	4786	4717	4697	4582	4693	4848	4921	4893	4649	4636	4574	4654	4806	4749	4708	4600	4649
5003	4802	4884	4742	4646	4529	4364	4392	4366	4470	4427	4425	4609	4872	4776	4662	4836	4667	4506	4666	4468	4537	4581	4629	4682	4503	4583	4624	4541	4690	4586	4641	4690	4731	4722	4695	4722	4712	4737	4820	4783	4698	4586	4649	4664	4832	4647	4714	4586	4636
4671	4690	4876	4794	4716	4653	4620	4563	4712	4621	4627	4651	4622	4493	4608	4412	4591	4591	4542	4711	4578	4542	4577	4585	4398	4505	4573	4590	4714	4799	4674	4728	4612	4659	4609	4807	4687	4628	4644	4609	4605	4733	4604	4821	4639	4762	4743	4618	4800	4744
4302	4498	4563	4822	4868	4829	4692	4729	4776	4678	4760	4592	4606	4448	4451	4326	4405	4542	4747	4755	4816	4776	4600	4358	4382	4519	4563	4648	4965	4808	4859	4711	4624	4689	4684	4727	4888	4842	4728	4580	4722	4869	4936	4947	4818	4763	4523	4819	4859	4659
4304	4298	4436	4505	4610	4796	4884	4782	4739	4939	4723	4587	4346	4343	4450	4456	4522	4731	4866	4770	4822	4754	4596	4498	4584	4640	4778	4860	4891	4911	4860	4693	4570	4765	4879	4905	4867	4990	4778	4728	4744	4878	4937	4947	4742	4670	4670	4718	4726	4871
4390	4209	4251	4317	4601	4971	4891	4703	4625	4808	4742	4700	4635	4475	4495	4572	4564	4735	4775	4856	4929	4843	4876	4697	4455	4689	4745	4761	4716	4785	4738	4768	4613	4878	4717	4790	4908	4892	4798	4787	4783	4949	4892	4900	4724	4765	4654	4748	4756	4792
4545	4375	4530	4261	4687	4710	4685	4633	4622	4684	4696	4707	4700	4820	4568	4540	4589	4580	4608	4627	4830	4809	4782	4796	4697	4691	4729	4696	4599	4748	4756	4742	4934	4790	4844	4822	4803	4866	4922	4895	4908	4824	4744	4790	4679	4610	4809	4624	4854	4810
4690	4549	4438	4543	4752	4540	4411	4494	4624	4590	4752	4799	4868	4966	4770	4462	4538	4541	4539	4612	4609	4766	4784	5030	4884	4703	4625	4570	4646	4648	4650	4880	4886	4972	4766	4717	4636	4863	4874	4915	4740	4873	4916	4796	4755	4888	4883	4819	4708	4711
4812	4659	4586	4577	4444	4437	4320	4484	4588	4835	4740	4617	4899	4846	4720	4649	4500	4428	4404	4476	4464	4692	4719	4843	4892	4711	4481	4448	4612	4668	4802	5048	4800	4869	4791	4722	4676	4753	4801	4896	4799	4696	4794	4828	4743	4829	4955	4877	4699	4640
4833	4786	4680	4552	4520	4439	4481	4530	4494	4541	4633	4640	4848	4824	4875	4704	4597	4412	4334	4408	4478	4609	4794	4729	4848	4692	4584	4610	4578	4783	4965	4892	4800	4926	4745	4812	4751	4734	4976	4931	4889	4705	4714	4756	4888	4888	4741	4635	4538	4539
4805	4726	4727	4654	4539	4641	4525	4420	4546	4587	4492	4439	4651	4594	4644	4740	4770	4486	4409	4435	4584	4607	4568	4747	4712	4911	4794	4810	4746	4627	4757	4759	4937	4804	4719	4808	4753	4896	4773	4840	4844	4798	4770	4704	4773	4800	4695	4690	4557	4734
4828	4968	4889	4781	4739	4667	4621	4479	4373	4373	4369	4308	4397	4572	4627	4710	4655	4848	4596	4554	4504	4561	4710	4748	4775	4885	4995	4962	4810	4696	4656	4671	4900	4872	4894	4846	4740	4788	4829	4838	4880	4939	4772	4667	4763	4837	4695	4805	4681	4777
4999	4917	5116	4987	5043	4835	4771	4477	4426	4394	4289	4174	4306	4643	4659	4603	4829	4800	4651	4623	4494	4454	4482	4483	4858	4788	5005	4846	4789	4569	4627	4719	4740	4938	5063	4936	4880	4796	4716	4764	4881	4950	4696	4700	4709	4641	4843	4820	4807	4800
5090	5055	5090	5049	4995	4971	4830	4716	4700	4366	4261	4358	4464	4583	4549	4612	4795	4787	4772	4695	4525	4414	4434	4481	4689	4835	4956	4927	4877	4675	4593	4571	4796	4952	4887	4916	4776	4700	4672	4881	4893	4800	4735	4626	4680	4668	4755	4727	4815	4692
4941	5014	4815	4882	4948	4886	4862	4916	4849	4696	4503	4337	4346	4426	4601	4606	4773	4728	4742	4742	4569	4577	4483	4565	4587	4583	4778	4933	4922	4881	4709	4792	4629	4836	4967	4829	4829	4781	4703	4723	4620	4711	4614	4613	4504	4628	4541	4739	4693	4645
4812	4796	4757	4908	4840	4840	4744	4911	4849	4756	4576	4409	4265	4415	4262	4454	4643	4754	4718	4597	4828	4637	4449	4513	4460	4709	4750	4984	4972	5048	4932	4846	4600	4649	4875	4826	4834	4700	4671	4606	4782	4719	4764	4647	4622	4535	4665	4706	4695	4670
4598	4724	4698	4863	4738	4772	4818	4756	4759	4689	4714	4515	4408	4282	4226	4438	4509	4680	4729	4769	4794	4756	4645	4638	4631	4749	4603	4825	4971	5048	4791	4695	4505	4528	4621	4751	4866	4803	4688	4547	4603	4649	4749	4780	4654	4648	4506	4660	4611	4690
4367	4511	4517	4692	4775	4904	4808	4836	4811	4840	4829	4541	4523	4317	4220	4320	4357	4601	4544	4780	4908	4699	4652	4462	4516	4554	4704	4771	4790	4788	4644	4597	4477	4530	4607	4724	4746	4666	4613	4664	4587	4571	4681	4650	4669	4589	4518	4584	4647	4524
4553	4484	4489	4610	4687	4830	4900	4949	4795	4834	4835	4826	4613	4442	4416	4407	4520	4484	4769	4757	4857	4738	4819	4667	4536	4551	4644	4637	4785	4810	4727	4610	4405	4574	4541	4728	4719	4787	4780	4591	4621	4608	4642	4704	4569	4516	4436	4496	4523	4547
4619	4518	4355	4443	4527	4778	4835	4839	4840	4972	4857	4766	4671	4639	4504	4467	4483	4536	4545	4685	4732	4807	4857	4824	4700	4561	4451	4529	4590	4801	4781	4860	4695	4630	4682	4680	4648	4815	4767	4494	4595	4489	4584	4635	4525	4387	4442	4436	4496	4689
4657	4557	4425	4435	4590	4630	4530	4743	4696	4932	4813	4704	4656	4597	4383	4443	4334	4450	4486	4572	4686	4798	4852	4882	4541	4533	4385	4585	4614	4869	4796	4775	4626	4556	4596	4454	4643	4628	4647	4660	4564	4530	4558	4576	4751	4487	4509	4504	4687	4642
4708	4547	4582	4391	4553	4474	4432	4701	4671	4677	4689	4681	4618	4653	4486	4375	4299	4458	4556	4631	4646	4881	4739	4796	4823	4485	4540	4525	4608	4674	4807	4797	4715	4603	4457	4452	4544	4618	4537	4543	4500	4435	4580	4575	4559	4717	4560	4684	4642	4592
4708	4527	4564	4616	4386	4579	4409	4538	4513	4732	4773	4886	4719	4757	4558	4635	4481	4477	4402	4485	4601	4688	4758	4765	4737	4719	4681	4399	4604	4757	4762	4643	4786	4649	4644	4549	4612	4641	4784	4756	4498	4589	4684	4583	4817	4651	4619	4515	4503	4358
4746	4600	4497	4440	4294	4371	4393	4493	4597	4711	4762	4864	4953	4880	4831	4757	4508	4507	4387	4499	4603	4638	4856	4758	4781	4895	4575	4423	4414	4426	4693	4786	4730	4783	4619	4479	4552	4645	4794	4593	4611	4523	4519	4612	4606	4582	4568	4518	4386	4586
4833	4772	4614	4657	4498	4439	4425	4513	4510	4713	4949	4899	4845	4901	4798	4778	4571	4375	4311	4382	4511	4569	4923	4822	4779	4787	4540	4444	4397	4562	4614	4758	4854	4694	4560	4472	4464	4483	4723	4771	4646	4564	4488	4413	4544	4664	4700	4466	4413	4588
5004	4803	4763	4594	4496	4465	4442	4318	4463	4577	4785	4802	4870	4737	4797	4894	4713	4538	4419	4374	4391	4648	4705	4634	4768	4619	4652	4336	4456	4434	4626	4627	4814	4596	4598	4383	4421	4491	4539	4603	4582	4493	4524	4569	4451	4677	4513	4556	4542	4606
5123	4719	4747	4651	4580	4505	4358	4285	4497	4514	4595	4751	4722	4759	4674	4793	4764	4679	4552	4440	4520	4478	4534	4624	4607	4641	4506	4495	4514	4457	4453	4621	4769	4580	4611	4405	4398	4388	4457	4779	4623	4614	4333	4525	4500	4646	4701	4754	4551	4641
5241	4980	4654	4697	4545	4459	4399	4376	4406	4348	4417	4550	4669	4978	4963	4929	4736	4819	4650	4695	4433	4303	4485	4645	4788	4700	4588	4553	4460	4536	4419	4532	4680	4585	4625	4390	4381	4534	4594	4688	4624	4560	4495	4408	4520	4730	4761	4593	4471	4489
5264	5123	4847	4605	4578	4455	4478	4426	4371	4336	4411	4664	4853	5005	5093	5068	4872	4748	4638	4558	4489	4356	4545	4511	4683	4815	4883	4592	4464	4395	4313	4559	4684	4710	4536	4650	4532	4341	4509	4630	4612	4648	4619	4532	4646	4756	4751	4731	4499	4485
5179	5227	5031	4889	4665	4587	4442	4354	4567	4464	4648	4631	4890	4993	4838	4993	4906	4738	4666	4601	4404	4450	4435	4552	4733	4808	4850	4799	4362	4363	4392	4421	4596	4835	4657	4477	4484	4439	4388	4668	4656	4580	4679	4487	4630	4576	4807	4544	4446	4658
5058	5095	5022	4923	4892	4529	4449	4564	4317	4598	4532	4490	4586	4617	4764	4851	4779	4822	4745	4596	4503	4442	4585	4584	4558	4835	4667	4506	4523	4451	4568	4471	4644	4883	4689	4626	4558	4388	4565	4649	4771	4853	4721	4605	4651	4742	4672	4804	4760	4579
5096	5082	5031	5151	4936	4775	4527	4459	4274	4386	4245	4201	4523	4560	4685	4904	4780	4796	4687	4642	4466	4402	4433	4538	4662	4621	4776	4676	4634	4535	4428	4381	4554	4708	4747	4668	4547	4516	4622	4832	4854	4851	4720	4629	4606	4651	4739	4826	4673	4533
5213	5161	5082	4973	4971	4821	4596	4374	4079	4194	4324	4323	4526	4661	4815	4945	4824	4795	4789	4574	4458	4378	4450	4433	4775	4609	4781	4859	4678	4617	4499	4419	4492	4588	4661	4575	4569	4479	4554	4658	4771	4723	4646	4531	4564	4711	4840	4823	4667	4609
5186	5094	4993	4907	4916	4712	4528	4293	4327	4265	4264	4399	4488	4710	4758	5026	5032	4822	4736	4559	4557	4362	4413	4443	4548	4739	4841	4896	4595	4527	4430	4519	4610	4749	4655	4703	4639	4385	4475	4630	4678	4802	4729	4691	4657	4711	4698	4849	4830	4520
5075	5020	4879	4710	4879	4830	4837	4574	4398	4502	4525	4428	4592	4719	4789	4927	4907	4873	4828	4607	4458	4420	4418	4423	4545	4915	4892	4880	4429	4402	4403	4414	4455	4604	4801	4804	4547	4398	4459	4513	4748	4657	4720	4643	4647	4620	4641	4684	4656	4520
5108	5017	4960	5024	5074	4928	4857	4660	4510	4547	4346	4625	4435	4555	4572	4704	4889	4919	4823	4527	4461	4379	4494	4410	4516	4584	4725	4738	4661	4380	4434	4483	4571	4581	4755	4677	4548	4556	4443	4708	4660	4700	4752	4596	4495	4497	4640	4674	4662	4505
4929	5051	5005	5273	5034	5075	4745	4651	4506	4291	4234	4127	4316	4444	4497	4685	4897	5060	4811	4742	4410	4410	4498	4413	4484	4636	4629	4873	4645	4508	4394	4332	4520	4709	4677	4627	4593	4470	4494	4474	4610	4682	4561	4512	4490	4604	4543	4685	4663	4608
5025	5043	4983	4961	4996	4867	4674	4573	4437	4308	4277	4315	4483	4568	4588	4733	4684	5015	4940	4628	4362	4390	4351	4351	4491	4536	4739	4767	4709	4524	4356	4250	4522	4533	4592	4645	4590	4481	4567	4635	4502	4484	4541	4452	4558	4516	4707	4640	4580	4617
4910	4868	4905	4783	4923	4658	4806	4777	4601	4487	4424	4496	4438	4587	4702	4884	4827	4821	4826	4631	4441	4205	4133	4325	4484	4595	4614	4641	4504	4505	4429	4221	4295	4375	4491	4664	4462	4425	4434	4552	4570	4690	4611	4497	4511	4677	4586	4760	4894	4678
4856	4846	4781	4717	4899	4995	4801	4803	4727	4553	4453	4399	4424	4601	4516	4711	4769	4626	4684	4522	4428	4212	4248	4237	4366	4558	4565	4686	4470	4475	4400	4392	4392	4523	4651	4649	4570	4451	4463	4578	4511	4725	4614	4498	4455	4569	4671	4773	4821	4715
4856	5037	4947	4942	4884	4873	4920	4770	4819	4356	4287	4282	4257	4479	4643	4631	4759	4685	4694	4586	4476	4333	4155	4333	4373	4470	4758	4741	4625	4429	4347	4415	4399	4625	4832	4857	4584	4460	4416	4484	4598	4872	4584	4623	4590	4628	4842	4762	4807	4860
5091	5018	5023	4939	4917	4705	4679	4609	4712	4448	4370	4234	4338	4433	4534	4717	4663	4793	4563	4684	4540	4438	4342	4248	4361	4484	4640	4673	4643	4545	4358	4341	4446	4592	4614	4612	4601	4506	4480	4442	4617	4793	4891	4606	4609	4703	4789	4817	4823	4751
4952	4971	4968	4826	4890	4674	4572	4527	4594	4499	4429	4217	4337	4337	4656	4874	4951	4903	4815	4755	4598	4401	4334	4243	4424	4526	4742	4564	4587	4368	4412	4369	4375	4740	4740	4732	4666	4492	4524	4619	4812	4830	4859	4894	4714	4702	4752	4869	4856	4756
4766	4846	5010	4875	4916	4800	4612	4545	4488	4495	4585	4493	4506	4491	4579	4818	4925	4820	4774	4801	4594	4377	4391	4411	4414	4475	4695	4706	4699	4435	4443	4519	4447	4649	4762	4660	4593	4508	4467	4586	4799	4907	4888	4782	4575	4679	4727	4862	4710	4733
4852	4880	4856	4884	5070	4987	4773	4514	4462	4461	4483	4427	4362	4338	4434	4688	4920	4864	4807	4694	4450	4397	4358	4363	4555	4628	4811	4715	4613	4674	4431	4481	4404	4724	4831	4929	4623	4446	4608	4733	4836	4873	4779	4790	4599	4658	4616	4935	4834	4660
5020	4927	4955	4833	4959	4894	4731	4584	4506	4289	4262	4468	4248	4470	4586	4858	4972	4892	4923	4740	4662	4422	4326	4328	4524	4702	4695	4745	4517	4501	4442	4389	4484	4549	4575	4762	4629	4480	4543	4669	4634	4796	4809	4521	4568	4621	4669	4819	4824	4591
5085	5017	4952	4855	4769	4789	4760	4547	4438	4351	4375	4356	4496	4524	4695	4996	4969	4913	4867	4686	4610	4399	4272	4424	4418	4641	4773	4808	4578	4451	4366	4389	4394	4566	4645	4782	4752	4550	4500	4600	4767	4738	4671	4638	4573	4527	4764	4809	4757	4515
5037	4956	4884	4856	4682	4707	4573	4664	4640	4505	4393	4459	4459	4548	4643	4977	4935	4906	4741	4661	4563	4394	4141	4443	4534	4651	4842	4638	4490	4354	4347	4323	4356	4578	4589	4689	4633	4590	4469	4475	4545	4664	4792	4532	4484	4593	4706	4749	4675	4577
4956	5021	4914	4805	4668	4794	4768	4644	4518	4393	4363	4404	4349	4621	4493	4846	4858	4834	4739	4562	4356	4381	4279	4262	4438	4473	4588	4649	4507	4339	4196	4301	4550	4530	4551	4583	4571	4477	4420	4539	4633	4625	4582	4483	4421	4537	4702	4831	4711	4615
5098	5135	5101	4872	4950	4759	4640	4590	4463	4513	4356	4501	4391	4426	4544	4609	4791	4961	4776	4470	4387	4149	4283	4218	4347	4569	4656	4514	4486	4277	4186	4310	4487	4509	4602	4538	4432	4373	4397	4484	4601	4677	4536	4525	4466	4464	4708	4660	4711	4559
5044	5014	4929	4834	4843	4731	4539	4450	4378	4222	4443	4407	4578	4726	4603	4865	5040	4754	4828	4494	4202	4154	4256	4443	4354	4592	4664	4532	4468	4253	4244	4230	4441	4678	4682	4551	4375	4202	4374	4475	4714	4810	4687	4469	4546	4620	4743	4697	4633	4595
4985	4844	4777	4704	4714	4626	4547	4380	4381	4345	4329	4590	4662	4648	4806	4830	4818	4832	4789	4525	4285	4326	4402	4417	4547	4737	4487	4582	4426	4306	4322	4436	4480	4629	4550	4487	4469	4384	4364	4632	4791	4838	4580	4666	4558	4941	4758	4645	4655	4589
5092	5114	4772	4653	4727	4620	4650	4530	4352	4316	4308	4452	4542	4831	4867	4825	4883	4831	4728	4530	4269	4268	4357	4520	4640	4598	4550	4559	4344	4389	4415	4360	4618	4605	4614	4528	4429	4425	4534	4728	4769	4759	4689	4582	4545	4781	4776	4692	4659	4793
5481	5113	5001	4759	4771	4380	4498	4311	4441	4284	4244	4420	4564	4812	4900	4892	4794	4788	4502	4589	4443	4413	4471	4529	4597	4703	4615	4520	4440	4362	4422	4482	4740	4722	4742	4620	4528	4598	4684	4713	4941	4837	4594	4590	4636	4790	4737	4872	4609	4644
5383	5160	5010	4817	4686	4469	4221	4343	4357	4400	4230	4385	4600	4851	4985	4957	4973	4720	4554	4587	4473	4456	4431	4600	4796	4630	4674	4593	4434	4340	4554	4540	4744	4792	4577	4551	4603	4663	4652	4743	4847	4780	4652	4515	4778	4805	4780	4905	4640	4661
4960	4843	4770	4641	4391	4251	4255	4246	4403	4476	4590	4447	4682	4871	5015	4946	4987	4549	4366	4347	4441	4435	4506	4687	4685	4829	4639	4538	4385	4401	4413	4688	4673	4639	4520	4576	4544	4699	4599	4600	4875	4907	4574	4596	4599	4805	4741	4871	4674	4541
5065	4817	4760	4746	4404	4382	4148	4332	4326	4547	4556	4678	4727	4907	4895	4871	4671	4550	4340	4356	4324	4633	4615	4790	4623	4691	4635	4480	4300	4543	4486	4606	4838	4721	4637	4530	4454	4563	4629	4551	4579	4677	4679	4525	4685	4763	4897	4664	4606	4633
4799	4701	4731	4690	4444	4188	4258	4188	4353	4557	4627	4665	4793	4902	4933	4889	4572	4401	4451	4431	4518	4492	4703	4737	4676	4725	4494	4456	4322	4420	4327	4604	4630	4637	4608	4349	4338	4474	4722	4727	4391	4386	4565	4397	4561	4749	4666	4607	4455	4714
4838	4603	4685	4580	4504	4257	4153	4096	4286	4506	4655	4909	4852	4901	4910	4790	4732	4630	4433	4464	4516	4529	4678	4766	4763	4552	4574	4485	4538	4345	4509	4522	4651	4788	4580	4256	4394	4468	4591	4584	4453	4451	4464	4504	4671	4814	4737	4501	4492	4615
4699	4501	4503	4424	4203	4279	4188	4276	4370	4706	4754	4985	4857	4856	4839	4710	4480	4564	4306	4445	4482	4627	4677	4790	4710	4490	4475	4236	4209	4499	4465	4611	4583	4542	4496	4309	4425	4496	4659	4860	4582	4353	4441	4621	4619	4604	4630	4511	4412	4499
4613	4459	4349	4313	4446	4207	4404	4454	4580	4713	4891	4987	4918	4825	4781	4774	4357	4286	4427	4688	4698	4892	4641	4721	4655	4403	4408	4326	4351	4440	4545	4611	4533	4489	4487	4381	4396	4536	4709	4721	4513	4431	4518	4548	4801	4594	4532	4533	4411	4473
4674	4412	4298	4288	4435	4391	4388	4545	4720	4687	4720	4880	4823	4739	4670	4513	4404	4344	4465	4489	4879	4851	4802	4794	4754	4586	4382	4271	4351	4566	4660	4569	4482	4574	4294	4402	4464	4454	4596	4585	4657	4457	4468	4646	4734	4602	4467	4399	4412	4613
4649	4435	4336	4237	4328	4515	4522	4618	4741	4876	4931	4980	4762	4633	4678	4613	4409	4244	4377	4662	4761	4845	4743	4653	4546	4655	4336	4302	4381	4569	4698	4605	4558	4475	4343	4250	4448	4525	4604	4364	4345	4491	4591	4636	4519	4312	4255	4215	4450	4475
4595	4404	4486	4385	4553	4537	4636	4710	5030	4874	5045	4839	4754	4531	4576	4451	4400	4386	4481	4701	4829	4845	4699	4510	4472	4450	4242	4260	4643	4633	4489	4636	4355	4364	4427	4460	4561	4443	4475	4345	4358	4486	4588	4539	4567	4270	4421	4353	4466	4611
4532	4488	4564	4405	4635	4597	4680	4908	5023	5004	5008	4833	4534	4334	4506	4435	4343	4383	4443	4719	4720	4702	4626	4427	4211	4321	4372	4369	4525	4634	4594	4450	4346	4388	4367	4518	4574	4640	4413	4441	4323	4421	4615	4498	4482	4451	4379	4363	4382	4568
4563	4584	4535	4743	4733	4690	4728	4786	4890	4865	4929	4718	4368	4332	4462	4430	4499	4538	4448	4536	4761	4815	4597	4330	4172	4288	4301	4475	4566	4502	4578	4375	4444	4291	4465	4427	4489	4639	4421	4446	4358	4472	4611	4642	4572	4551	4453	4530	4413	4568
4805	4561	4786	4794	4949	4707	4732	4720	4747	4856	5001	4596	4322	4391	4260	4463	4506	4611	4683	4694	4670	4565	4548	4326	4346	4387	4564	4479	4696	4598	4506	4500	4228	4367	4412	4570	4477	4566	4642	4319	4378	4636	4706	4549	4534	4438	4567	4593	4578	4538
4843	4658	4764	5005	5001	4807	4797	4539	4556	4672	4574	4528	4337	4185	4344	4420	4691	4652	4671	4598	4705	4481	4579	4424	4306	4518	4637	4731	4717	4726	4451	4289	4364	4406	4648	4579	4579	4534	4642	4498	4614	4587	4647	4619	4517	4470	4729	4757	4627	4452
4800	4760	4881	5136	5109	4960	4789	4578	4670	4581	4401	4388	4258	4204	4229	4496	4642	4806	4753	4659	4566	4625	4347	4360	4447	4626	4743	4964	4751	4633	4557	4263	4491	4533	4880	4619	4623	4372	4661	4447	4471	4571	4551	4534	4446	4412	4513	4731	4609	4427
4891	4760	4863	4999	5255	4889	4835	4686	4504	4375	4369	4388	4362	4324	4404	4674	4679	4761	4641	4454	4539	4352	4414	4435	4405	4741	4757	4689	4737	4675	4435	4259	4459	4646	4817	4750	4551	4557	4495	4444	4439	4599	4605	4451	4418	4469	4601	4612	4638	4452
4961	4706	4799	4907	5066	4929	4587	4627	4302	4241	4291	4318	4408	4573	4511	4612	4703	4663	4689	4520	4424	4523	4378	4467	4494	4780	4642	4741	4585	4564	4493	4419	4519	4652	4756	4798	4469	4512	4376	4591	4553	4457	4520	4513	4500	4366	4709	4782	4557	4478
4905	4793	4713	4852	4864	4665	4678	4485	4439	4303	4366	4389	4513	4613	4737	4733	4679	4513	4529	4374	4250	4405	4340	4505	4700	4861	4764	4690	4563	4650	4557	4516	4569	4680	4729	4664	4456	4332	4611	4505	4675	4523	4459	4546	4491	4678	4605	4698	4549	4453
5024	4754	4663	4677	4832	4682	4474	4542	4350	4290	4469	4456	4652	4750	4804	4683	4717	4337	4502	4309	4443	4344	4504	4597	4704	4972	4757	4647	4403	4393	4535	4644	4841	4677	4794	4724	4526	4443	4538	4710	4657	4533	4475	4501	4669	4640	4554	4640	4564	4568
5054	4622	4542	4487	4604	4591	4460	4381	4435	4474	4423	4671	4877	4755	4716	4842	4616	4517	4351	4309	4542	4607	4501	4659	4795	4806	4737	4563	4463	4486	4525	4751	4621	4690	4523	4628	4521	4502	4532	4588	4593	4542	4420	4685	4602	4786	4622	4518	4462	4508
4818	4682	4562	4299	4426	4380	4368	4475	4768	4676	4550	4618	4740	4709	4674	4607	4492	4294	4339	4372	4689	4556	4630	4634	4686	4724	4564	4403	4450	4639	4556	4721	4719	4611	4574	4456	4443	4554	4585	4555	4451	4499	4310	4399	4703	4656	4423	4462	4521	4656
4697	4574	4415	4380	4357	4404	4462	4603	4723	4781	4973	4737	4629	4600	4538	4582	4295	4088	4153	4332	4567	4587	4630	4673	4498	4328	4401	4276	4438	4549	4744	4542	4530	4441	4389	4376	4439	4468	4423	4436	4497	4333	4458	4461	4498	4496	4485	4418	4631	4588
4534	4457	4402	4387	4573	4456	4642	4707	4758	4938	4923	4840	4748	4660	4596	4395	4406	4201	4177	4328	4582	4626	4676	4437	4400	4381	4296	4286	4228	4557	4682	4503	4465	4331	4378	4414	4419	4552	4550	4323	4420	4436	4479	4470	4446	4549	4420	4583	4561	4745
4441	4495	4422	4557	4422	4596	4595	4682	4855	4867	4961	4879	4622	4523	4545	4355	4532	4299	4340	4458	4571	4554	4454	4342	4250	4326	4422	4312	4458	4445	4460	4334	4494	4331	4365	4529	4443	4373	4424	4304	4362	4544	4404	4426	4439	4415	4490	4443	4473	4593
4322	4514	4493	4596	4707	4731	4605	4856	4931	5066	4987	4825	4624	4474	4378	4484	4579	4640	4613	4508	4512	4436	4335	4272	4195	4282	4287	4506	4514	4417	4359	4448	4403	4395	4413	4596	4430	4257	4368	4428	4369	4412	4516	4396	4525	4226	4571	4406	4385	4476
4548	4561	4855	4939	4937	4741	4710	4651	4713	4876	4941	4726	4435	4323	4376	4474	4720	4759	4740	4648	4516	4389	4348	4162	4197	4231	4344	4468	4579	4408	4453	4323	4509	4495	4413	4472	4491	4439	4457	4410	4456	4608	4561	4439	4214	4238	4523	4479	4400	4445
4591	4786	4786	4989	5000	5023	4697	4702	4665	4763	4782	4644	4433	4437	4444	4589	4796	4652	4653	4517	4265	4206	4264	4248	4234	4376	4437	4454	4444	4303	4304	4334	4355	4577	4629	4592	4501	4309	4441	4539	4434	4636	4397	4349	4280	4448	4418	4427	4319	4456
4616	4602	4747	4882	4968	4948	4636	4584	4468	4694	4703	4676	4731	4658	4707	4723	4667	4671	4435	4307	4199	4058	4204	4325	4272	4438	4510	4374	4284	4233	4310	4347	4442	4437	4553	4433	4352	4222	4443	4634	4418	4531	4422	4357	4371	4494	4525	4604	4454	4409
4734	4635	4681	4845	4943	4864	4519	4520	4519	4581	4689	4641	4611	4707	4791	4729	4889	4664	4468	4316	4157	3991	4103	4383	4343	4606	4382	4267	4339	4384	4198	4373	4210	4526	4503	4324	4245	4339	4562	4445	4442	4503	4285	4352	4566	4444	4657	4549	4516	4427
4685	4597	4584	4636	4809	4631	4522	4525	4576	4438	4753	4843	4786	4768	4696	4777	4457	4423	4523	4172	4169	4241	4283	4449	4635	4247	4263	4075	4227	4355	4331	4377	4530	4481	4294	4298	4103	4457	4525	4546	4421	4371	4442	4435	4531	4366	4612	4533	4497	4432
4724	4638	4639	4625	4674	4500	4434	4337	4486	4701	4683	4825	4892	4703	4594	4538	4333	4265	4260	4272	4243	4481	4490	4578	4646	4332	4295	4193	4286	4371	4417	4391	4455	4357	4374	4156	4267	4391	4571	4465	4501	4415	4388	4511	4353	4394	4372	4517	4592	4699
4641	4416	4621	4504	4524	4611	4596	4539	4553	4673	4888	4860	4717	4639	4477	4516	4345	4319	4199	4332	4264	4319	4460	4433	4450	4369	4170	4180	4379	4473	4564	4368	4249	4354	4330	4319	4380	4474	4534	4304	4412	4254	4544	4620	4439	4483	4332	4586	4538	4572
4419	4366	4478	4358	4580	4657	4642	4681	4652	4633	4715	4779	4698	4539	4326	4264	4280	4481	4440	4484	4463	4433	4305	4394	4371	4241	4032	4171	4287	4496	4384	4449	4316	4215	4280	4336	4399	4395	4461	4207	4235	4352	4489	4394	4440	4452	4461	4539	4591	4517
4661	4478	4348	4355	4611	4712	4748	4823	4644	4653	4586	4515	4616	4244	4358	4113	4144	4481	4636	4525	4441	4403	4256	4369	4321	4246	4232	4296	4332	4409	4437	4250	4318	4223	4339	4287	4366	4255	4361	4359	4309	4463	4438	4705	4592	4471	4448	4520	4634	4612
4783	4706	4589	4514	4682	4624	4716	4819	4654	4634	4492	4425	4400	4356	4348	4125	4469	4519	4512	4547	4551	4392	4264	4271	4194	4397	4201	4260	4405	4409	4519	4216	4119	4387	4401	4267	4378	4448	4318	4448	4433	4519	4625	4337	4498	4436	4513	4598	4747	4631
5084	4804	4789	4610	4737	4493	4606	4673	4477	4298	4344	4222	4438	4367	4472	4266	4433	4517	4547	4459	4343	4186	4222	4455	4471	4608	4397	4316	4350	4303	4279	4188	4327	4404	4536	4387	4436	4287	4237	4577	4615	4421	4475	4412	4506	4470	4483	4495	4598	4567
5002	4759	4592	4550	4604	4545	4628	4508	4305	4247	4102	4313	4434	4524	4472	4459	4454	4548	4529	4482	4343	4249	4370	4489	4627	4669	4495	4453	4514	4356	4312	4380	4389	4516	4319	4532	4422	4252	4377	4525	4441	4353	4384	4366	4350	4488	4514	4437	4496	4714
4997	4864	4463	4426	4390	4555	4555	4434	4429	4114	4214	4335	4567	4596	4549	4542	4501	4510	4473	4508	4411	4229	4473	4501	4641	4575	4477	4394	4399	4453	4419	4353	4521	4419	4419	4320	4141	4453	4525	4550	4554	4345	4239	4363	4540	4528	4453	4476	4509	4623
5208	4905	4550	4338	4287	4429	4406	4427	4453	4347	4342	4445	4633	4675	4571	4370	4301	4395	4459	4496	4498	4546	4569	4635	4665	4453	4558	4288	4399	4522	4596	4413	4567	4434	4355	4271	4324	4436	4428	4624	4421	4306	4418	4447	4468	4319	4497	4600	4618	4641
5018	4614	4365	4317	4256	4450	4515	4546	4394	4356	4643	4315	4531	4572	4492	4368	4367	4309	4489	4440	4438	4607	4553	4698	4582	4630	4477	4436	4535	4592	4616	4683	4506	4472	4317	4459	4319	4474	4492	4586	4303	4369	4485	4477	4466	4514	4170	4454	4489	4497
4780	4467	4332	4342	4385	4658	4666	4646	4486	4572	4420	4423	4560	4371	4343	4356	4307	4378	4526	4649	4597	4546	4584	4576	4489	4465	4715	4570	4539	4488	4540	4619	4330	4416	4491	4676	4472	4530	4378	4492	4473	4527	4565	4516	4421	4354	4289	4611	4580	4565
4724	4393	4308	4293	4480	4727	4800	4506	4553	4324	4369	4448	4408	4451	4348	4407	4482	4501	4706	4681	4570	4515	4623	4423	4577	4633	4615	4664	4681	4687	4610	4583	4356	4262	4397	4571	4490	4419	4360	4396	4490	4521	4505	4485	4339	4437	4484	4585	4402	4442
4878	4710	4647	4491	4526	4705	4726	4586	4439	4377	4400	4435	4437	4410	4352	4445	4615	4468	4595	4432	4462	4487	4499	4398	4476	4618	4574	4497	4397	4425	4525	4519	4577	4494	4327	4496	4417	4499	4339	4561	4577	4501	4379	4447	4436	4580	4565	4622	4630	4535
4715	4732	4664	4564	4567	4692	4720	4455	4357	4401	4348	4295	4442	4438	4554	4413	4405	4560	4439	4369	4342	4496	4410	4465	4633	4676	4584	4375	4506	4445	4517	4540	4652	4417	4576	4372	4476	4235	4504	4532	4733	4582	4473	4525	4426	4645	4553	4463	4529	4564
4873	4759	4571	4481	4485	4657	4563	4439	4365	4365	4461	4586	4421	4502	4624	4500	4476	4391	4294	4236	4344	4414	4290	4387	4502	4556	4446	4243	4298	4220	4508	4605	4551	4506	4498	4336	4198	4439	4491	4514	4512	4419	4439	4296	4388	4652	4550	4573	4498	4587
4562	4323	4380	4330	4404	4574	4508	4366	4449	4562	4525	4624	4444	4728	4606	4612	4187	4296	4289	4323	4241	4338	4395	4434	4463	4570	4398	4332	4146	4282	4470	4560	4506	4294	4350	4369	4352	4425	4428	4395	4486	4402	4327	4380	4346	4429	4397	4452	4560	4645
4531	4398	4339	4341	4360	4530	4636	4595	4489	4619	4793	4472	4471	4569	4512	4543	4234	4380	4229	4251	4191	4468	4213	4325	4240	4301	4246	4361	4176	4465	4547	4380	4276	4231	4419	4409	4412	4374	4290	4301	4430	4315	4274	4459	4490	4441	4482	4432	4529	4627
4679	4517	4434	4389	4444	4494	4713	4596	4640	4557	4486	4470	4544	4469	4361	4368	4324	4276	4485	4391	4439	4291	4247	4175	4293	4220	4356	4284	4324	4289	4392	4386	4186	4239	4377	4328	4249	4385	4318	4295	4296	4385	4280	4404	4533	4413	4337	4412	4421	4600
4676	4662	4521	4356	4428	4539	4663	4818	4753	4688	4252	4325	4404	4450	4542	4432	4230	4396	4407	4568	4355	4096	4207	4145	4140	4281	4256	4173	4232	4291	4177	4213	4292	4222	4311	4390	4246	4236	4190	4246	4444	4301	4410	4466	4472	4463	4364	4439	4572	4630
4573	4629	4535	4273	4325	4569	4618	4632	4543	4610	4354	4361	4504	4512	4617	4389	4416	4382	4414	4326	4294	4062	4100	4169	4313	4436	4397	4281	4134	4210	4189	4284	4222	4293	4168	4381	4236	4212	4123	4227	4343	4461	4336	4440	4572	4421	4324	4407	4461	4545
4690	4386	4445	4247	4163	4329	4519	4512	4507	4451	4315	4401	4549	4700	4681	4503	4479	4377	4431	4286	4317	4147	4240	4156	4486	4315	4361	4105	4205	4192	4230	4217	4271	4273	4279	4183	4244	4225	4180	4180	4241	4247	4250	4465	4521	4402	4267	4329	4465	4527
4693	4548	4421	4341	4382	4351	4420	4560	4479	4428	4518	4539	4713	4662	4728	4416	4447	4411	4544	4485	4346	4546	4363	4202	4182	4156	4162	4230	4135	4180	4242	4157	4290	4195	4089	4205	4355	4153	4127	4195	4195	4270	4173	4383	4421	4409	4260	4337	4472	4460
4769	4456	4483	4409	4165	4413	4569	4604	4552	4460	4670	4561	4564	4475	4394	4402	4269	4395	4433	4528	4404	4418	4337	4374	4247	4299	4136	4203	4176	4318	4291	4275	4262	4209	4132	4226	4304	4203	4187	4217	4283	4360	4279	4453	4412	4334	4350	4316	4445	4267
4595	4420	4446	4435	4406	4523	4505	4525	4697	4624	4538	4528	4563	4407	4367	4364	4290	4367	4515	4660	4434	4392	4304	4271	4249	4205	4211	4350	4142	4200	4175	4138	4164	4161	4162	4265	4187	4092	4224	4336	4219	4243	4304	4554	4246	4300	4284	4434	4420	4181
4539	4477	4483	4388	4513	4499	4605	4596	4571	4329	4341	4423	4537	4475	4559	4528	4445	4550	4490	4386	4578	4351	4211	4389	4372	4345	4398	4240	4200	4099	4090	4197	4163	4245	4308	4267	4225	4123	4098	4261	4344	4218	4347	4471	4224	4350	4334	4477	4441	4245
4637	4526	4467	4454	4431	4629	4505	4432	4333	4373	4306	4456	4579	4609	4572	4474	4405	4440	4392	4484	4388	4254	4230	4280	4336	4484	4427	4219	4137	4188	4105	4207	4172	4223	4355	4419	4129	4276	4150	4289	4205	4300	4194	4360	4264	4250	4247	4375	4490	4144
4814	4528	4559	4531	4510	4667	4427	4505	4407	4343	4408	4395	4523	4478	4640	4503	4470	4360	4418	4398	4369	4271	4278	4378	4450	4354	4268	4194	4224	4260	4250	4182	4191	4204	4351	4458	4124	4310	4213	4300	4286	4259	4427	4401	4332	4167	4397	4438	4411	4270
4726	4510	4642	4623	4580	4589	4561	4540	4505	4512	4397	4443	4434	4425	4316	4250	4263	4327	4275	4407	4472	4361	4280	4345	4414	4242	4310	4305	4300	4460	4377	4243	4268	4274	4406	4289	4233	4254	4324	4239	4312	4332	4345	4397	4277	4351	4421	4527	4255	4275
4669	4456	4461	4644	4716	4755	4687	4623	4774	4724	4505	4456	4600	4342	4272	4385	4263	4209	4247	4356	4391	4182	4311	4383	4276	4322	4298	4209	4398	4361	4218	4365	4210	4274	4362	4331	4369	4245	4469	4257	4468	4256	4425	4386	4391	4452	4363	4470	4358	4415
4548	4463	4562	4626	4743	4624	4578	4807	4616	4574	4493	4654	4523	4365	4332	4217	4256	4184	4268	4215	4263	4109	4026	4244	4255	4201	4211	4164	4343	4316	4206	4100	4405	4304	4294	4189	4367	4405	4265	4376	4354	4335	4433	4306	4423	4396	4517	4532	4449	4430
4648	4519	4489	4651	4816	4639	4634	4582	4441	4496	4515	4569	4603	4523	4447	4267	4147	4349	4403	4211	4029	4196	4151	4243	4358	4187	4159	4304	4423	4262	4291	4175	4166	4248	4258	4296	4299	4292	4225	4339	4357	4344	4456	4345	4430	4403	4513	4622	4472	4521
4781	4493	4541	4491	4566	4587	4583	4408	4442	4428	4548	4654	4478	4591	4354	4371	4285	4276	4270	4324	4076	4068	4047	4255	4209	4227	4164	4227	4309	4332	4295	4149	4263	4286	4217	4224	4275	4370	4385	4456	4321	4267	4403	4487	4418	4406	4458	4599	4397	4527
4733	4554	4508	4515	4668	4628	4620	4417	4440	4455	4467	4530	4438	4464	4302	4205	4333	4302	4369	4247	4023	4059	4232	4205	4222	3879	4145	4193	4370	4250	4447	4242	4225	4264	4180	4087	4220	4441	4433	4393	4268	4081	4425	4343	4278	4445	4473	4621	4461	4603
4628	4553	4565	4802	4613	4606	4783	4560	4443	4541	4576	4619	4446	4233	4130	4163	4249	4369	4294	4139	4214	4165	4201	4055	4204	4036	4018	4096	4040	4247	4107	4175	4124	4028	4078	4225	4239	4320	4248	4385	4482	4305	4284	4256	4279	4594	4444	4494	4486	4330
4540	4532	4529	4634	4752	4585	4568	4545	4455	4548	4670	4589	4493	4390	4308	4267	4356	4240	4204	4169	4146	4107	4104	4317	4149	4182	3973	4079	4181	4160	4196	4172	4148	4279	4137	4183	4288	4293	4311	4279	4335	4285	4328	4397	4311	4481	4338	4382	4210	4341
4454	4415	4561	4699	4742	4526	4486	4455	4516	4683	4701	4603	4574	4476	4294	4337	4201	4178	4084	4022	4127	4136	4140	4223	4289	4125	4123	4197	4099	4041	4085	4180	4292	4220	4212	4137	4235	4176	4267	4260	4292	4389	4284	4268	4336	4374	4363	4251	4362	4406
4567	4517	4520	4507	4480	4282	4318	4346	4287	4616	4644	4449	4495	4365	4528	4418	4190	4264	4173	4151	3982	4031	4221	4130	4283	4254	4325	4140	4226	4160	4191	4210	4201	4258	4240	4132	4352	4255	4192	4235	4237	4303	4405	4367	4327	4402	4200	4230	4240	4330
4559	4553	4518	4552	4186	4438	4270	4268	4304	4458	4404	4444	4348	4414	4403	4421	4345	4270	4250	4158	4081	4054	4263	4281	4167	4166	4265	4303	4197	4173	4155	4162	4190	4199	4138	4175	4168	4227	4094	4268	4355	4249	4389	4343	4469	4409	4259	4110	4313	4275
4731	4748	4755	4605	4523	4213	4371	4260	4365	4267	4336	4146	4370	4343	4427	4418	4408	4347	4287	4264	4291	4215	4133	4228	4184	4255	4244	4282	4416	4199	4249	4312	4109	4132	4080	4151	4322	4292	4283	4194	4225	4230	4270	4329	4368	4436	4349	4136	4209	4361
4879	4768	4910	4691	4699	4584	4446	4359	4408	4431	4203	4267	4228	4291	4372	4346	4285	4356	4319	4502	4267	4415	4357	4262	4134	4178	4302	4349	4186	4244	4282	4329	4251	4235	4086	4210	4267	4274	4206	4380	4266	4306	4312	4358	4403	4571	4206	4224	4147	4258
4777	4716	4760	4782	4681	4548	4515	4449	4600	4420	4386	4235	4235	4233	4072	4292	4274	4200	4268	4320	4297	4486	4347	4299	4323	4089	4268	4376	4203	4173	4103	4348	4306	4363	4159	4342	4181	4244	4261	4372	4257	4459	4245	4140	4296	4432	4200	4290	4248	4321
4777	4723	4630	4691	4542	4724	4429	4629	4632	4687	4459	4456	4325	4337	4348	4199	4167	4122	4082	4121	4229	4331	4461	4317	4370	4238	4322	4261	4372	4235	4310	4434	4393	4408	4286	4320	4322	4312	4372	4336	4457	4582	4354	4097	4295	4302	4307	4245	4333	4364
4571	4510	4479	4441	4469	4485	4662	4685	4640	4445	4697	4429	4472	4461	4389	4204	4287	4102	3994	4195	4217	4119	4388	4396	4319	4406	4343	4186	4253	4205	4215	4296	4295	4294	4358	4613	4551	4279	4248	4327	4488	4513	4470	4245	4255	4374	4340	4433	4272	4347
4511	4550	4522	4372	4414	4406	4541	4537	4563	4581	4466	4427	4574	4550	4500	4456	4329	4096	4032	4032	4077	4112	4200	4181	4294	4499	4411	4293	4199	4248	4217	4356	4202	4491	4338	4555	4477	4479	4454	4305	4606	4492	4391	4461	4433	4376	4380	4397	4401	4627
4689	4549	4393	4199	4321	4416	4422	4477	4371	4387	4467	4563	4369	4610	4389	4447	4368	4338	4159	4303	4024	4093	4071	4154	4188	4378	4429	4387	4251	4393	4401	4309	4139	4090	4484	4629	4481	4386	4293	4440	4360	4505	4492	4472	4391	4421	4304	4281	4474	4387
4803	4713	4479	4454	4472	4521	4495	4374	4281	4280	4265	4355	4348	4484	4495	4525	4388	4535	4487	4317	4234	3987	4005	3927	3996	4188	4208	4316	4334	4363	4396	4354	4129	4062	4206	4431	4437	4385	4408	4375	4393	4323	4369	4461	4425	4411	4388	4456	4399	4612
4844	4731	4676	4592	4600	4557	4558	4515	4363	4417	4395	4244	4353	4404	4152	4310	4345	4605	4433	4539	4471	4091	4141	4094	4004	4009	4133	4248	4273	4435	4338	4437	4034	4308	4062	4349	4252	4311	4321	4550	4288	4245	4268	4452	4484	4509	4405	4307	4264	4287
4756	4774	4690	4748	4887	4841	4849	4680	4468	4457	4400	4448	4203	4239	4138	4176	4300	4477	4572	4477	4320	4199	4121	4177	4139	4007	3973	4211	4158	4249	4378	4387	4297	4006	4244	4132	4162	4296	4408	4481	4341	4254	4271	4393	4513	4501	4412	4515	4300	4296
4739	4499	4669	4844	4818	4915	4727	4591	4624	4615	4670	4435	4383	4174	4150	4133	4270	4226	4356	4456	4365	4241	4257	4191	4077	3943	3928	4084	4059	4101	4271	4305	4289	4344	4230	4089	4256	4147	4269	4364	4444	4242	4346	4394	4376	4405	4403	4582	4500	4316
4570	4464	4750	4647	4794	4552	4703	4766	4637	4764	4728	4603	4468	4382	4137	4114	4044	4231	4061	4226	4352	4369	4432	4394	4225	4084	4066	4114	4116	4022	4175	4175	4256	4394	4224	4261	4098	4084	4217	4398	4218	4300	4331	4323	4298	4323	4382	4569	4481	4422
4306	4446	4427	4491	4494	4359	4377	4509	4596	4854	4727	4657	4549	4507	4385	4328	4045	4084	4006	4029	4130	4411	4263	4257	4318	4212	4220	4197	4010	3993	4163	4063	4242	4316	4380	4179	4091	4140	4125	4123	4273	4354	4404	4427	4285	4253	4351	4469	4518	4382
4451	4348	4386	4506	4356	4323	4259	4385	4673	4898	4749	4684	4619	4493	4528	4494	4183	4181	4039	3976	4056	4053	4176	4219	4202	4280	4391	4334	4231	3993	3940	4052	4203	4191	4228	4323	4305	4248	4050	4108	4278	4331	4386	4492	4244	4293	4398	4318	4588	4394
4528	4399	4489	4426	4340	4273	4137	4280	4429	4600	4549	4680	4440	4575	4656	4672	4446	4397	4209	3986	4003	4022	4261	4146	4268	4190	4527	4410	4306	4168	4142	3997	4139	4172	4231	4344	4349	4344	3933	4086	4066	4281	4385	4433	4238	4306	4242	4314	4423	4529
4672	4632	4604	4411	4373	4247	4328	4355	4354	4339	4350	4357	4375	4438	4534	4612	4433	4403	4217	4093	4080	4048	4007	3994	4001	4093	4190	4395	4308	4259	4192	4104	4007	4161	4082	4295	4409	4303	4098	4155	4176	4451	4323	4339	4450	4444	4262	4298	4397	4527
4798	4753	4708	4624	4543	4585	4439	4505	4357	4259	4301	4367	4317	4288	4342	4505	4488	4479	4454	4300	4215	4065	3785	3846	3834	3914	4205	4281	4255	4324	4183	4198	4035	3945	4086	4232	4357	4364	4324	4372	4210	4318	4328	4325	4446	4408	4269	4122	4233	4384
4884	4762	4883	4785	4656	4796	4820	4565	4413	4283	4329	4157	4168	4142	4266	4156	4372	4431	4444	4490	4428	4125	3844	3880	3877	3822	4071	4168	4189	4137	4314	4297	3930	4067	3981	4173	4316	4400	4386	4183	4342	4239	4323	4281	4546	4536	4470	4296	4221	4352
4918	4941	4811	4874	4909	4849	4887	4773	4541	4375	4234	4166	4218	4209	4148	3973	4065	4305	4499	4421	4414	4168	4067	3966	3855	3802	3891	3988	4062	4255	4257	4249	4213	4065	3998	4123	4182	4251	4386	4340	4333	4121	4212	4252	4389	4517	4520	4432	4226	4249
4692	4676	4834	4761	5057	4942	4913	4852	4712	4504	4405	4336	4237	3970	3887	3858	4062	4107	4273	4422	4307	4361	4247	4103	4027	3779	3723	3778	3992	4055	4291	4322	4190	4146	3940	3946	4071	4015	4271	4407	4288	4285	4207	4135	4346	4441	4640	4504	4394	4268
4432	4459	4642	4794	4883	5002	4875	4858	4824	4913	4623	4672	4309	4208	3909	3882	3886	4077	4062	4128	4329	4387	4418	4297	4151	3937	3794	3828	3795	3967	4175	4304	4247	4169	4018	3981	3995	4108	4200	4420	4281	4226	4130	4065	4212	4219	4470	4618	4398	4247
4239	4255	4504	4554	4617	4717	4768	4680	4793	4840	4779	4620	4309	4278	4130	4018	3867	3891	4044	3842	4238	4324	4430	4307	4352	4093	3961	3779	3809	3957	4052	4266	4134	4231	4098	4068	3879	3971	4051	4258	4400	4242	4281	4225	4053	4122	4429	4384	4457	4442
4303	4142	4111	4347	4470	4418	4510	4717	4589	4657	4854	4663	4597	4397	4290	4021	4198	3895	3751	3837	3982	4195	4321	4524	4387	4240	4143	4069	3743	3787	3901	4064	4179	4224	4209	4127	3961	3935	4078	4149	4300	4377	4321	4172	4018	4066	4229	4313	4397	4331
4244	4166	4057	4113	4216	4128	4309	4287	4517	4675	4647	4586	4716	4554	4432	4340	4228	4017	3774	3815	3892	4002	4077	4314	4379	4315	4218	4168	3886	3834	3798	3965	4183	4223	4194	4221	3886	3881	4000	3847	4252	4482	4346	4252	4135	4141	4212	4331	4374	4365
4261	4144	4003	3795	4021	3998	4162	4237	4444	4424	4386	4587	4620	4654	4619	4409	4301	4040	3758	3774	3730	3833	3892	4044	4247	4416	4333	4108	4047	3897	3808	3865	4068	4141	4301	4247	4195	4118	3844	4083	4216	4289	4540	4321	4213	4068	4119	4332	4335	4473
4369	4227	4115	4020	4036	4092	4054	4180	4229	4230	4363	4536	4644	4610	4462	4600	4352	4305	3976	3876	3798	3705	3685	3853	4028	4227	4443	4347	4269	3982	3923	3950	3862	4039	4234	4386	4373	4027	3938	4026	4200	4281	4409	4578	4279	4273	4157	4320	4452	4517
4484	4199	4192	4181	4072	4076	3981	4151	3922	4141	4187	4302	4471	4585	4710	4630	4549	4438	4273	4096	3879	3802	3740	3674	4009	4107	4162	4362	4406	4085	3973	3771	3885	3913	4094	4367	4267	4350	4148	4071	3993	4187	4431	4560	4445	4135	4113	4219	4550	4378
4609	4490	4480	4419	4194	4190	3959	3946	4065	3980	3980	4010	4324	4423	4454	4572	4534	4549	4390	4117	4120	3787	3600	3726	3916	3882	4180	4257	4409	4281	4040	3938	3815	3889	4084	4322	4238	4271	4356	4101	4158	4082	4329	4515	4563	4114	4193	4218	4297	4409
4753	4650	4586	4737	4417	4249	4120	4051	3965	3966	3937	4008	4050	4241	4225	4240	4534	4718	4553	4501	4301	3926	3912	3756	3965	3803	4020	4164	4240	4325	4223	4037	3848	3851	4045	4038	4278	4371	4271	4256	3891	4061	4228	4506	4406	4227	4280	4100	4470	4116
4809	4686	4655	4731	4641	4481	4148	4148	4128	4032	3887	4044	3931	4068	4089	4344	4424	4804	4569	4564	4352	4190	4010	3844	3768	3710	3902	4122	4350	4289	4230	4088	3954	3795	3987	3894	4236	4408	4451	4231	4009	4097	4169	4289	4383	4395	4313	4128	4159	4238
4966	4828	4809	4868	4650	4538	4564	4371	4170	4108	4025	3967	3826	3922	3968	4077	4264	4707	4683	4667	4620	4365	4086	3961	3759	3789	3848	4081	4235	4268	4282	4272	4011	3893	3880	3770	4236	4300	4336	4324	4056	4051	4235	4160	4213	4373	4273	4167	4158	4055
4948	4826	4952	4870	4812	4684	4617	4467	4363	4251	4010	3885	3813	3891	3889	4008	4095	4328	4525	4549	4677	4630	4282	4100	3739	3892	3777	3942	4050	4129	4327	4289	4258	3965	3841	4009	4060	4278	4219	4283	4240	3939	3924	4050	4203	4357	4389	4204	4217	4029
4836	4733	4888	4822	4894	4534	4749	4551	4545	4344	4061	4009	3840	3739	3864	3745	4063	4139	4318	4479	4632	4723	4461	4115	3968	3881	3793	3796	4031	4283	4355	4498	4186	3984	3826	3818	4051	4196	4311	4191	4286	4155	4081	4031	4086	4435	4408	4366	4180	4082
4504	4683	4591	4567	4852	4757	4710	4708	4638	4429	4227	4330	4011	3941	3924	3731	3786	3955	4213	4461	4472	4702	4521	4378	4167	4043	3812	3797	3948	4165	4287	4436	4355	4143	4003	3954	3992	4131	4258	4284	4302	4141	3937	4111	4129	4382	4433	4486	4249	4138
4279	4327	4471	4654	4715	4775	4670	4560	4678	4558	4550	4273	4166	3969	3913	3819	3763	3972	3953	4130	4369	4504	4580	4582	4434	4006	3833	3723	3895	4123	4312	4408	4373	4340	4234	4073	4068	4167	4296	4485	4370	4201	4124	4091	4122	4492	4386	4443	4163	4199
4046	4113	4278	4366	4567	4623	4571	4529	4711	4690	4728	4495	4367	4136	3958	3887	3809	3828	3938	4126	4331	4454	4762	4782	4462	4147	3915	3737	3934	3964	4391	4299	4468	4477	4251	3934	4049	4128	4185	4318	4501	4507	4203	4035	4082	4327	4426	4505	4231	4294
3939	3954	4069	4332	4345	4390	4259	4617	4703	4718	4797	4694	4565	4282	4078	3983	3809	3792	3771	3991	4139	4412	4545	4711	4567	4224	4084	3880	3937	4093	4172	4448	4617	4590	4345	4179	4012	4115	4176	4213	4454	4332	4251	4289	4030	4208	4493	4548	4380	4171
3812	3866	3823	3817	4101	4082	4179	4391	4655	4782	4845	4687	4544	4479	4296	4095	4001	3831	3890	3874	3994	4477	4724	4567	4655	4510	4393	3989	3743	4072	4039	4207	4459	4586	4282	4178	4054	3978	4064	4327	4397	4500	4243	4076	4065	4216	4476	4456	4387	4238
3864	3717	3630	3856	3938	3971	4188	4305	4513	4547	4765	4766	4696	4609	4516	4215	3932	3697	3784	3797	3999	4260	4477	4657	4651	4629	4433	4075	4007	3880	3976	4304	4498	4440	4306	4268	4128	4053	4023	4201	4353	4547	4337	4167	4114	4170	4426	4607	4496	4279
3792	3596	3636	3649	3720	3778	4033	4155	4347	4493	4490	4563	4775	4635	4565	4239	4028	3794	3714	3796	3948	4143	4399	4658	4635	4631	4467	4230	4016	3908	4189	4249	4464	4535	4497	4335	4114	3929	4130	4211	4328	4480	4286	4239	4021	4235	4349	4522	4426	4198
3935	3705	3571	3562	3557	3772	3801	4040	4132	4408	4401	4724	4870	4732	4470	4305	4128	3887	3748	3769	3861	4104	4276	4719	4766	4726	4551	4284	4133	3850	4054	4171	4464	4561	4530	4338	4219	4067	4107	4102	4357	4413	4504	4304	4081	4291	4336	4525	4425	4341
3748	3698	3551	3523	3630	3601	3581	3899	4033	4268	4481	4643	4673	4650	4565	4316	4326	3952	3775	3733	3865	3983	4264	4506	4760	4818	4563	4343	4134	4074	3975	4060	4361	4552	4627	4374	4382	4139	4049	4139	4391	4617	4561	4331	4147	4050	4385	4453	4507	4357
3770	3770	3684	3656	3666	3709	3669	3776	3922	4194	4558	4542	4666	4571	4625	4475	4277	4100	3744	3619	3742	3992	4135	4428	4629	4836	4583	4543	4291	4045	4028	4228	4340	4557	4744	4441	4609	4090	4205	4139	4456	4594	4733	4355	4337	4276	4310	4492	4508	4383
3861	3758	3634	3602	3622	3507	3563	3690	3870	4146	4162	4438	4687	4646	4506	4499	4419	4020	3864	3605	3709	3812	3987	4327	4497	4708	4594	4470	4335	4074	3986	4019	4220	4535	4745	4684	4390	4355	4180	4268	4380	4700	4652	4546	4214	4168	4446	4469	4518	4540
3904	3761	3646	3601	3588	3544	3618	3729	3875	4074	4278	4418	4640	4680	4544	4535	4294	4091	3802	3698	3747	3884	3954	4041	4482	4705	4538	4639	4356	4062	3882	4095	4201	4425	4509	4555	4644	4371	4294	4137	4403	4676	4575	4427	4350	4241	4308	4479	4431	4515
3981	3724	3635	3613	3656	3596	3530	3723	3814	3890	4076	4341	4630	4671	4652	4559	4448	4224	3795	3832	3834	3767	3832	4019	4336	4620	4591	4608	4329	4173	4029	3919	4179	4386	4643	4523	4562	4299	4259	4257	4401	4492	4461	4500	4309	4233	4280	4460	4451	4571
4092	3938	3721	3593	3543	3647	3579	3609	3745	3941	4022	4206	4336	4480	4510	4570	4515	4446	4145	3826	3805	3667	3850	4051	4342	4574	4544	4663	4358	4071	4023	3844	4103	4494	4528	4630	4556	4262	4160	4091	4204	4467	4583	4391	4424	4323	4339	4274	4248	4499
4126	3892	3773	3646	3663	3566	3627	3456	3704	3864	4037	4105	4366	4536	4619	4442	4539	4277	4080	3815	3761	3661	3787	4142	4374	4561	4729	4567	4360	4169	3882	3929	4038	4353	4320	4586	4500	4320	4153	4012	4216	4489	4539	4522	4295	4280	4256	4244	4330	4357
4181	3896	3950	3753	3660	3494	3554	3560	3650	3877	4057	4220	4255	4359	4679	4608	4486	4462	4163	3812	3730	3637	3779	3965	4251	4387	4580	4633	4428	4139	3949	3904	3934	4274	4543	4551	4539	4370	4097	4143	4177	4429	4439	4471	4215	4179	4160	4296	4270	4306
4461	4082	3899	3867	3614	3532	3533	3640	3758	3787	4022	3994	4295	4311	4581	4708	4507	4139	4097	3799	3794	3712	3887	3895	4185	4329	4629	4533	4440	4255	4013	4027	4137	4282	4456	4590	4507	4418	4185	3965	4142	4512	4578	4434	4332	4169	4208	4262	4275	4276
4164	4137	3845	3816	3696	3659	3638	3610	3589	3873	3967	4286	4265	4520	4633	4564	4492	4264	4033	3933	3787	3616	3793	3779	4147	4254	4490	4487	4391	4098	3959	3914	4129	4238	4513	4691	4564	4465	4171	3987	4249	4418	4475	4358	4133	4159	4215	4173	4272	4293
4262	4101	3868	3944	3662	3679	3647	3621	3849	3753	4005	4137	4348	4536	4554	4653	4508	4298	3941	3816	3718	3557	3696	3826	4122	4343	4422	4542	4445	4171	4036	3965	3995	4202	4619	4528	4479	4220	4131	3937	4191	4293	4449	4344	4207	4209	4121	4182	4282	4371
4186	4034	3971	3921	3712	3722	3573	3608	3725	3968	4125	4343	4506	4439	4509	4664	4406	4249	4164	3894	3607	3564	3692	3707	4123	4281	4461	4406	4290	4116	3864	3829	3903	4231	4364	4418	4462	4216	4089	3941	4087	4234	4369	4267	4215	4165	4037	4233	4245	4243
4170	4061	4069	3705	3767	3610	3691	3684	3838	3942	4100	4333	4514	4450	4653	4772	4577	4321	4133	3881	3773	3689	3520	3897	4019	4224	4458	4445	4176	4133	3873	3786	3942	4196	4449	4394	4449	4305	3974	3878	3980	4133	4390	4323	4219	3990	4123	4208	4208	4220
4227	4041	3895	3698	3800	3662	3600	3742	3656	4016	4179	4245	4376	4728	4639	4712	4528	4352	4082	3777	3684	3617	3592	3809	4082	4242	4403	4434	4341	4073	3806	3740	3887	4121	4285	4293	4306	4111	3988	3913	3890	4190	4250	4200	4144	4009	3993	4098	4140	4083
4133	3934	3833	3677	3622	3514	3693	3781	3935	3936	4081	4247	4399	4659	4695	4718	4436	4426	4103	3870	3704	3806	3699	3828	4071	4294	4491	4328	4103	4042	3845	3759	3831	4136	4312	4264	4281	4040	3928	3853	3962	4119	4326	4256	4160	3946	4025	4153	4176	4118
4091	3941	3662	3809	3772	3667	3675	3657	3806	3861	4140	4430	4508	4645	4684	4679	4481	4449	4145	3868	3873	3603	3878	4026	4109	4364	4405	4460	4256	4113	3794	3848	3951	4098	4332	4508	4305	4088	3956	3852	3871	4146	4279	4146	4113	3937	3970	4156	4230	4068
4168	3822	3739	3660	3699	3547	3541	3720	3851	4057	4122	4339	4511	4470	4672	4581	4564	4399	4160	3904	3716	3709	3921	3972	4190	4357	4500	4438	4220	4084	3961	3820	4086	4179	4409	4369	4203	4104	3900	3866	3930	4115	4296	4115	4105	4011	3880	4101	4075	4167
3980	3821	3764	3660	3547	3576	3480	3674	3730	4100	4135	4374	4435	4559	4830	4620	4620	4304	4036	3831	3584	3764	3831	4079	4266	4509	4571	4376	4388	4055	3865	3860	3793	4157	4324	4363	4171	4038	3948	3938	4082	4283	4285	4149	3997	3958	3817	4178	4243	4072
3993	3813	3558	3560	3433	3543	3564	3706	3928	4092	4268	4443	4493	4622	4668	4750	4438	4248	4025	3801	3845	3885	3941	4170	4230	4503	4583	4379	4313	3897	3817	3970	3965	4194	4313	4316	4161	4095	4026	3918	4077	4118	4218	4102	3986	3898	3927	4358	4250	4119
3841	3681	3544	3490	3507	3558	3602	3692	3884	4048	4212	4536	4600	4710	4788	4752	4444	4217	4005	3797	3718	3767	4012	4023	4620	4519	4506	4367	4188	3900	3830	3951	4067	4185	4387	4361	4136	4076	3961	4029	4050	4211	4328	4218	4001	4000	4038	4186	4343	4184
3927	3663	3472	3557	3536	3595	3742	3734	3966	4201	4321	4625	4618	4744	4693	4644	4400	4269	4056	3791	3713	3925	4018	4402	4446	4642	4529	4275	4151	3999	3886	4017	4073	4271	4251	4328	4185	3956	4068	3973	4120	4182	4197	4202	4025	4029	4217	4139	4306	4166
3982	3650	3673	3667	3423	3687	3668	3924	4106	4176	4426	4607	4717	4717	4626	4479	4313	4093	3813	3769	3822	3944	4083	4245	4479	4702	4519	4314	4064	3946	3945	3945	4116	4286	4253	4352	4153	3926	3997	3970	4079	4175	4192	4200	4155	4057	4054	4121	4206	4022
3787	3834	3612	3662	3681	3677	3689	4031	4265	4430	4473	4593	4603	4663	4512	4241	4283	3962	3779	3739	3718	3897	4241	4339	4442	4603	4374	4325	3993	3969	3935	4093	4137	4435	4413	4336	4186	4005	4040	4146	4184	4183	4254	4106	4140	4065	4184	4168	4158	4202
3843	3655	3693	3701	3758	3824	4014	4022	4322	4493	4466	4528	4469	4382	4182	4184	3986	3732	3685	3665	3861	3995	4196	4214	4485	4436	4364	4200	3902	3882	3962	4120	4377	4449	4235	4376	4163	4097	4139	4212	4302	4320	4306	4234	4124	4100	4240	4307	4270	4180
3888	3865	3774	3828	3951	4010	4095	4316	4553	4650	4544	4646	4453	4445	4030	4027	3653	3742	3709	3732	3797	4120	4354	4483	4480	4301	4289	3971	3915	3895	3993	4167	4377	4401	4428	4234	4151	4108	4176	4309	4301	4260	4215	4175	4125	4110	4176	4354	4148	4241
3951	3888	3908	3772	4019	4134	4303	4396	4514	4625	4579	4442	4462	4062	3932	3772	3764	3663	3627	3753	3802	4182	4234	4280	4508	4279	4164	3991	3934	3922	3977	4178	4395	4489	4366	4312	4068	4064	4140	4319	4284	4292	4143	4200	4149	4301	4295	4361	4238	4167
4151	4093	4120	4266	4236	4307	4335	4530	4500	4625	4662	4398	4139	4061	3711	3685	3730	3575	3664	3714	3845	4074	4325	4374	4439	4175	4141	3943	3899	3925	3929	4272	4188	4367	4384	4232	4111	4095	4132	4194	4240	4379	4222	4091	3924	4162	4308	4310	4083	4024
4248	4158	4172	4252	4430	4472	4584	4475	4581	4547	4521	4264	4106	3841	3654	3650	3630	3551	3676	3824	4025	4113	4390	4221	4275	4139	4105	3901	3947	3935	4111	4170	4365	4313	4140	4124	4013	3988	4262	4325	4277	4339	4016	4015	3972	4135	4345	4177	4150	4092
4383	4418	4264	4513	4592	4466	4587	4517	4507	4486	4463	4184	3963	3845	3569	3473	3539	3696	3794	3996	4218	4134	4403	4259	4285	3978	3999	3943	3825	3944	4124	4209	4241	4262	3988	3935	3977	4034	4212	4226	4286	4100	3937	3980	3949	4093	4170	3972	3988	3919
4524	4517	4425	4552	4576	4699	4549	4378	4429	4339	4361	3960	3839	3791	3571	3629	3646	3708	3891	4122	4083	4331	4394	4195	4044	3935	3843	3806	3884	4113	4192	4198	4218	4131	4026	3880	3904	4056	3968	4123	4116	4166	3969	3965	4192	4039	4156	4064	3938	3972
4496	4599	4514	4723	4759	4575	4575	4462	4303	4354	4025	3936	3892	3666	3598	3568	3705	3904	4048	4233	4278	4223	4175	4053	4001	3883	3662	3837	3961	4124	4018	4150	4125	4046	3965	3825	3933	4145	4169	4053	4121	3916	3928	3802	3915	4088	4153	4127	4040	3992
4533	4494	4625	4587	4729	4567	4504	4391	4271	4386	4047	3878	3744	3631	3681	3750	3950	4197	4157	4367	4339	4208	3937	4082	3897	3715	3724	3959	4144	4053	4144	4098	3923	3946	3867	3910	4026	4136	4158	4159	3888	3927	3826	3888	3877	4133	4070	4103	3941	3990
4736	4557	4437	4409	4465	4465	4255	4200	4270	4185	3958	3830	3762	3822	3852	3817	4243	4283	4475	4449	4176	4235	3979	3834	3801	3896	3762	4008	4076	4088	4040	4153	3993	3913	3747	3831	4001	4154	4073	4077	3990	3946	3939	4011	3974	4116	3959	3931	3968	4122
4580	4510	4658	4444	4354	4312	4177	4030	4071	4009	3783	3789	3818	3822	3926	4085	4217	4379	4416	4336	4327	4005	3976	3780	3871	3941	3970	3952	4238	4190	4117	4082	3876	3911	3948	3802	4092	4127	4066	4088	3933	3973	3960	4074	4205	4162	3988	3993	4108	4025
4671	4439	4339	4254	4210	4144	4014	3910	3854	3818	3699	3817	3796	3921	3990	4279	4355	4456	4381	4453	4105	3935	3956	3784	3806	4039	3999	4053	4215	4207	4146	4143	4063	3976	4051	3913	4208	4165	4189	4041	3998	4028	3987	4009	4125	4149	4035	4180	4081	4178
4529	4393	4305	4058	4118	3996	3832	3882	3881	3736	3622	3790	3844	4069	4256	4283	4337	4380	4307	4314	4070	4067	3811	3911	3898	3932	4029	4285	4255	4068	4101	4042	4025	4062	4169	4210	4243	4254	4203	4034	4031	3918	4151	4110	4103	3991	4071	4149	4227	4345
4414	4227	4063	4020	4120	3925	3899	3677	3740	3639	3806	3814	4186	4229	4224	4342	4290	4257	4289	4242	4108	3835	3846	4000	4021	4241	4227	4272	4332	4179	4049	3974	4061	4107	4181	4318	4168	4145	4162	4150	4260	4136	4168	4196	4287	4098	4055	4223	4349	4258
4100	3965	3981	3889	3995	3897	3739	3826	3741	3843	3885	4132	4071	4112	4131	4182	4122	4130	3978	3950	4009	3919	3911	3971	4052	4185	4298	4444	4263	4207	4048	4111	4123	4165	4388	4181	4189	4167	4030	4084	4173	4285	4266	4269	4355	4173	4177	4207	4415	4354
4048	4025	3815	3785	3867	3772	3788	3870	3762	3961	4108	4060	4183	4087	4100	4146	4018	3883	3857	3938	3870	3951	3840	4100	4042	4185	4488	4436	4246	4177	4042	4254	4172	4397	4505	4390	4355	4130	4108	4292	4302	4306	4246	4300	4251	4218	4191	4267	4368	4268
4041	3893	3889	3833	3756	3806	3839	3894	3932	4076	4210	4234	4136	4175	4052	3965	3900	3730	3762	3848	3988	3889	3977	4218	4155	4314	4431	4328	4148	4137	3931	4197	4227	4372	4327	4364	4381	4123	4240	4305	4265	4191	4193	4286	4179	4247	4310	4378	4244	4262
3985	4025	3932	3901	3916	3943	4019	4119	4022	4284	4252	4291	4288	4230	3957	3921	3829	3607	3874	3962	4041	4134	4078	4376	4227	4293	4325	4152	4089	3897	4037	3976	4349	4178	4302	4273	4142	4143	4254	4319	4316	4219	4189	4012	4149	4131	4155	4361	4235	4369
4126	4081	4063	3961	4037	4031	4037	4285	4177	4300	4163	4338	4068	4095	3979	3793	3774	3794	3899	4033	4273	4087	4230	4304	4332	4286	4096	4313	4051	4094	4067	4046	4100	4196	4166	4195	4067	3984	4060	4087	4277	4231	4214	4107	4042	4156	4177	4226	4164	4190
4092	4171	4206	4255	4187	4355	4253	4236	4342	4306	4224	3986	4078	3993	3738	3824	3789	3832	3894	4041	4034	4225	4333	4320	4197	4074	4011	4175	4089	4092	4237	4107	4237	4201	4043	4115	3980	4054	3964	4034	4107	4236	4042	4178	4253	3992	4186	3988	4027	3954
4238	4164	4351	4245	4307	4201	4400	4261	4214	4151	4178	4067	3821	3942	3711	3797	3871	3957	3940	4103	4204	4290	4313	4179	3960	3959	3968	3876	4156	4260	4080	4015	4058	4135	4102	3914	3892	3963	4054	4005	4048	3963	4038	4034	4052	4086	4056	3959	3977	4121
4332	4266	4392	4480	4327	4438	4431	4296	4268	4188	4112	4154	3827	3796	3799	3984	3987	4009	4100	4226	4158	4172	4151	3952	4004	3924	3757	3981	3959	4124	4051	4018	3968	3872	3964	3936	4029	4089	3969	3936	3905	3887	4055	3884	3910	3879	3962	3985	4008	4196
4226	4341	4341	4353	4352	4238	4220	4102	4034	3945	4045	4098	4068	3959	4029	4078	4120	4182	4189	4363	4213	4123	3986	3979	3783	3868	4011	4022	3980	4022	3877	3911	3883	3843	3885	3909	3980	4138	4022	3899	3954	4086	3995	3948	3954	3982	3875	4067	4115	3971
4197	4072	4091	4022	4169	4029	3935	3961	3856	3965	3956	4063	4142	4068	4143	4314	4338	4369	4209	4362	4139	3892	3905	4004	3932	3988	3984	3892	4144	4089	3933	3902	3897	3832	3836	3897	3962	4021	4108	3965	4019	3991	4026	3951	3963	3893	3931	4023	3899	4002
4175	3879	3828	3850	3914	3899	3634	3841	3792	3879	4058	4084	4156	4212	4284	4375	4170	4349	4158	4293	4091	3932	3827	3915	3949	4040	4090	4103	4107	4204	4042	3997	3771	3835	3957	3962	3994	3970	3935	3882	4025	4049	4222	4047	4040	4064	3931	3960	3992	4097
3868	3848	3769	3777	3797	3878	3748	3905	3769	3977	4002	4012	4241	4247	4339	4359	4211	4127	4121	3993	3934	3930	3846	3996	3977	4026	4104	4172	4204	4141	4081	4023	4043	4062	3943	4051	4047	3997	4037	4053	3959	4074	4076	4088	4051	4045	4185	4119	4217	4060
3834	3789	3695	3761	3838	3888	3867	3955	4000	3959	4243	4209	4198	4171	4380	4178	4082	4073	3893	3939	3895	3835	3919	3928	4070	4068	4194	4216	3965	3952	4083	4040	4135	4100	4185	4279	4195	3982	3997	3991	3937	4025	3953	4067	4088	4132	4098	4120	4230	4169
4033	3741	3659	3759	3822	3891	4096	4106	4153	4119	4163	4265	4175	4249	4275	4049	3984	3930	3901	3943	3979	4179	4027	3992	4247	4206	4097	4076	3977	4048	4022	4090	4222	4088	4164	4002	4034	4043	4142	4165	4183	4128	4052	3971	3975	4002	4090	4208	4202	4170
4051	3960	4048	4029	4012	4096	4127	4184	4233	4167	4172	4089	4074	3964	4056	3872	4059	3917	3929	3749	4142	4124	4154	4149	4190	4210	4151	4143	4201	4134	4105	4144	4302	4195	4170	4003	4074	4077	4037	4197	4183	4134	4176	3976	4130	4157	4124	4131	4086	4230
4143	4092	4018	4086	4238	4251	4059	4157	4090	4080	4052	4001	4041	3879	3766	3764	3771	3736	3951	3918	4038	4191	4045	4134	4165	4060	4170	4208	4116	4301	4178	4303	4191	4259	4196	4035	4032	4084	4041	4022	4075	4127	4129	4147	4157	4173	4023	4093	4070	3998
4359	4166	4184	4246	4306	4167	4081	3964	4053	4015	3779	3787	3882	3749	3814	3835	3836	3712	3886	3799	4014	4006	4186	4086	3977	4036	4071	4151	4097	4178	4266	4277	4271	4259	4156	4111	4202	4017	4131	4007	4126	4013	4194	4150	4157	4069	4122	4283	4131	4056
4295	4298	4331	4279	4266	4291	4172	4023	3841	3865	3848	3831	3706	3731	3861	3903	4047	4066	4020	3930	4054	4097	3962	4041	3923	3946	3945	4063	4200	4122	4145	4235	4262	4207	4257	4238	4033	3934	3903	3876	4068	4059	4065	3910	4093	4076	4077	4106	4117	3986
4220	4305	4302	4207	4259	4103	3935	3928	3770	3897	3812	3984	3833	3897	3988	4113	4137	4122	4256	4036	4015	4033	3911	4091	4019	3762	3891	4019	4049	4019	4099	4007	4105	4106	4171	4205	3961	4087	3943	4034	4064	3997	3942	3910	3805	3948	4028	4042	4059	4107
4192	4072	4158	4043	4118	4078	3949	3932	3876	3976	4043	4023	3964	4259	4071	4211	4226	4186	4223	3990	3945	4114	4118	3969	4035	3997	4107	4089	3897	3934	3857	3952	3822	3909	3967	4036	3982	4100	3900	4149	4055	4034	4009	3914	3861	3868	3978	3961	3937	3914
3983	3874	3860	3851	3921	3998	3977	3835	4013	4057	4008	4031	4100	4166	4190	4349	4210	4176	4059	4074	4118	4081	4078	4150	4153	4139	4128	4010	4057	3971	3943	4085	3992	3971	3816	3860	3902	3864	4019	3935	4060	4072	4049	3917	3881	3982	3860	3842	3808	3743
3930	3874	3827	3973	3878	3930	3980	4000	4070	4169	4033	4036	4135	4132	4168	3992	4116	4224	4009	3929	4061	4048	3957	4092	4058	4196	4038	4099	4144	3957	4126	3935	4018	3874	3732	3761	3834	3961	3879	3959	3924	3995	4150	3928	3982	4034	4079	3923	3798	3898
3966	3951	3895	3868	3884	3986	3939	3997	3956	4149	4154	4213	3992	4069	3866	4011	3923	4044	3959	4034	3912	4084	4115	4114	4093	4032	4062	3946	4088	4095	4196	4172	4173	3965	3918	3944	4038	3928	3864	3859	3822	3880	3838	4020	3918	4049	4048	3933	3905	3942
4063	3928	4055	4086	4079	3972	4107	3921	3944	4138	4155	4074	4056	4088	3953	4137	4121	4060	4079	4074	4060	3907	3990	4093	4104	3916	4010	3882	3928	4184	4109	4143	4137	4048	3989	4191	4140	4085	3885	3807	3891	3872	3887	3926	3966	4103	4087	4220	4076	4052
4306	4143	4062	4187	4190	4098	4056	4133	4086	4073	4104	4079	4004	4108	4104	4154	4234	4269	4353	4123	4128	4192	4098	4035	4023	3901	3957	3962	3998	3982	4000	4052	4080	4081	4147	4116	4224	4110	3948	3977	3972	3834	3956	3835	3854	3845	4131	4172	4253	4086
4314	4116	4206	4260	4083	4173	4016	4116	3984	4083	4099	4082	4146	4079	4132	4224	4223	4213	4421	4189	4141	4158	4016	4102	4086	3984	3937	4024	4037	4057	3965	3989	3849	4055	4084	3968	4251	4155	4215	4181	4114	4016	4042	3962	3996	3880	4084	4072	3972	3922
4194	3979	4158	4005	4172	3915	3901	3808	3979	3922	4011	4096	3989	4170	4239	4327	4313	4199	4169	4156	4352	4119	4061	4036	4212	4233	4014	4104	3916	4015	3902	4020	3918	3981	4061	4044	4027	4147	4140	4228	4101	4216	4026	4248	4186	3948	3998	4024	3944	4146
3926	3909	3810	4044	3986	4002	3854	3961	3891	3886	4078	4016	4020	3883	4033	4084	4022	4126	4137	4045	4022	3945	3868	3909	4059	4053	4154	4142	4066	4170	4037	4075	4177	3883	4071	3936	4020	4055	4104	4143	4168	4012	4299	4268	4241	4181	4094	3919	3951	3877
4017	3830	3830	3943	3935	3954	3908	3881	3982	3958	3895	4073	4003	3962	4008	4076	3859	3910	3797	3934	3874	3915	3888	3883	4018	4138	3956	4048	4037	4224	4089	4004	4117	4012	4035	4068	4069	4100	3994	3982	3945	3961	4094	4149	4219	4067	4036	3908	4031	3964
4000	3883	3859	4044	4078	4138	4052	3971	3966	4130	3990	4066	3982	3878	4039	4059	3920	3998	3946	4035	3960	3853	3822	3863	3830	3933	3822	3895	3799	4001	3937	4115	4098	4036	4044	4146	4211	4052	4063	3921	3869	3964	4055	4224	4155	4048	4158	4136	4154	4057
4066	3982	3999	4102	4348	4164	4161	4012	4091	4109	4118	4019	4159	4037	3966	4045	3902	4049	3952	4129	3881	3832	3832	3945	3893	3884	3762	3949	3881	3809	3882	4072	4004	4037	4006	4184	4225	3956	4103	4144	3964	4025	3886	4050	3950	4041	4100	4234	4193	4147
4105	4030	4178	4146	4097	4062	4168	4045	4094	4274	3985	4078	4018	4120	4053	4129	4090	4085	4087	4004	4035	4095	4095	4108	4150	3878	3915	3927	3906	3863	3860	3832	3952	3894	3827	4114	4133	4146	4117	4021	3952	4182	3823	3877	3816	3842	3976	4147	4163	4275
4294	4091	4013	4071	4042	4087	4047	3994	3910	3935	4067	4012	4176	4097	3959	3987	4001	4098	4022	4112	4065	3989	3989	3959	4054	3996	4060	3960	4025	3845	3857	3840	3825	3955	4057	3917	3939	4047	3992	4285	4220	3910	4070	3989	3872	3938	3980	3893	4051	4068
4203	4099	3892	3999	3877	3815	3892	4040	4020	4155	3932	3839	4045	4011	3991	3943	4064	3997	4184	4133	4125	4196	4134	4025	4028	3970	4071	4139	4022	4061	3889	3880	3924	4022	3829	3691	3860	3880	4064	4087	4174	4055	3990	3975	4035	4029	3998	3928	4016	3962
4136	3958	3882	3773	3925	3893	3833	3883	3786	3966	3937	4010	3925	3784	3779	3796	3686	3684	3812	3743	3774	3855	4010	3966	3923	4143	4094	4217	4221	4022	4049	4130	4079	4041	3933	3931	3862	3955	3966	4019	3929	3966	4241	4160	4148	4046	4074	3854	3846	4117
4102	4008	3912	3955	3981	3959	3932	3894	3896	3903	3729	3715	3747	3868	3770	3891	3809	3780	3708	3868	3939	3986	3890	3855	3973	3950	3988	4043	4011	4023	4074	4094	4113	4191	3989	4024	3884	3966	3950	3822	3898	3950	4103	4114	4001	4079	3876	4015	3887	3977
4067	3870	3958	3858	4160	4055	4146	4038	3974	4073	4013	3949	3853	3707	3575	3725	3606	3696	3680	3789	3680	3811	3699	3702	3776	3721	3847	3879	3961	3954	3979	4111	4065	4038	4206	4066	4213	3908	3947	3848	3914	3971	3999	3973	3994	4139	4065	4108	4023	3932
4118	4131	4030	4190	4079	4145	4037	4307	4154	4116	3952	3881	4059	3886	4136	3986	3943	4017	3858	4115	3987	3941	3858	3807	3758	3693	3674	3704	3798	3979	3958	3847	3983	4060	4029	4156	4073	4074	3948	3867	4041	3961	3795	3995	3841	3923	4126	4095	4091	4108
4224	4034	4117	4261	4241	4228	4213	4106	4195	4134	4173	4217	4106	4060	3993	3846	3939	3870	3763	3857	3935	3858	3803	3772	3901	3870	3922	3748	3747	3815	3724	3731	3885	3923	4070	4094	4023	3955	3991	4056	3938	4092	3841	3733	3805	3828	4125	4196	4163	3931
4346	4256	4146	4211	4245	4147	4133	4333	4316	4232	3967	4214	4020	4002	4173	3964	4138	4048	4170	4210	4207	4008	4129	4105	3951	3894	3737	3825	3945	3785	3759	3756	3804	4002	4008	3840	3964	3913	3956	4156	4332	4090	3946	3918	3781	3952	3936	3902	4061	4084
4279	4073	4110	4192	4124	4236	4122	4235	4213	4123	4126	4107	4085	4090	3984	3890	3902	3936	3870	3875	3940	4063	4084	4199	4073	4067	4146	3924	3984	3819	3656	3910	3803	3840	3768	3815	3695	3800	4167	4129	4065	4157	3992	3901	3914	3853	3755	3751	3884	3948
4192	4208	4058	4066	3978	3980	4052	4044	4127	3999	4039	3978	3899	3926	3766	3996	4006	3993	3940	4084	4057	4012	3982	4109	4024	3956	3934	4283	4165	4075	3950	3852	3883	3913	3836	3842	3794	3771	3849	4052	3920	3913	4053	3985	4087	3994	3755	3736	3682	3896
4246	4149	4163	4093	4059	3816	3847	3998	3890	3864	3785	3741	3837	3884	3685	3883	3900	3936	3848	3763	3820	3953	3946	4060	4127	4094	4144	4063	4123	4122	4165	4091	4021	3882	3867	3780	3675	3990	3835	3779	3902	4001	3986	4125	4070	3925	3835	3852	3745	3744
4108	4005	3967	3886	3866	3882	3817	3797	3717	3855	3750	3696	3711	3740	3733	3691	3755	3785	3756	3619	3749	3797	3877	3787	3944	3974	4107	4204	4129	4030	4129	4224	4188	4179	4031	3923	4055	3842	3828	3816	3762	3896	4036	4117	4110	4181	3923	3882	3767	3809
3960	3847	3895	3959	4048	3826	3720	3843	3775	3900	3935	3812	3816	3863	3678	3752	3718	3873	3758	3679	3662	3661	3838	3691	3759	3830	3805	3859	3961	4102	4138	4112	4134	3996	4189	4108	4233	4098	3779	3691	3800	3836	3924	4169	3894	4007	4035	4071	4040	3980
4103	3892	4009	4050	3991	3929	4005	4083	4099	3884	3843	3861	3896	3910	4088	3974	4042	4145	3969	3841	3749	3907	3790	3945	3854	3888	3792	3751	3642	3883	4031	4144	4178	4110	4108	4320	4174	4017	3949	3805	3800	3749	3624	3629	3864	3882	3948	3996	4062	4077
4098	4144	4087	4166	4038	4232	4209	4015	4015	4030	4127	4124	4097	4032	4031	4064	4052	4037	3860	3853	3829	3838	3918	4103	3868	3855	3750	3678	3727	3796	3879	3887	3828	4089	4144	4117	4207	4105	3966	4016	3878	3723	3578	3513	3656	3868	3851	4065	4090	3942
4252	3942	3999	4243	4158	4112	4107	3975	4200	4246	4265	4109	3952	3969	3952	3937	3924	4066	3997	3968	3936	3894	3845	3767	3884	3806	3724	3816	3655	3712	3848	3821	3702	3657	4023	4145	3995	3977	4014	4006	4004	3836	3745	3723	3756	3671	3800	4076	4010	3906
4395	4131	4258	4229	4108	4057	4185	4267	4247	4124	3950	3882	3901	4041	4077	4219	4287	4333	4319	4415	4426	4314	4254	4176	4073	3960	3746	3703	3657	3839	3642	3629	3711	3580	3693	3816	3971	3942	3899	4151	4079	3972	3752	3665	3503	3557	3857	4029	3842	3907
4282	4269	4129	4023	4144	4351	4190	4019	3950	3841	4091	4014	4117	4218	4060	4038	4017	4129	3986	3914	4277	4398	4339	4391	4520	4354	4113	3947	3797	3899	3677	3556	3597	3699	3742	3666	3549	3971	4030	4129	3963	4152	3989	3754	3634	3671	3758	3930	3841	3749
4337	4112	4008	4138	4289	4004	3749	3815	3996	3934	3852	3809	3875	3684	3755	3601	3569	3628	3750	3731	3626	3827	3873	3942	4110	4176	4105	4212	4031	3917	3919	3838	3669	3707	3639	3568	3615	3582	4014	4110	4026	3856	3950	3870	3675	3710	3651	3751	3690	3743
4243	3963	3984	4125	3919	3630	3721	3803	3789	3786	3603	3645	3568	3652	3624	3670	3720	3863	4011	3941	3986	4039	4043	3939	3851	3780	3931	3977	4161	4215	4185	4004	3964	3712	3523	3544	3690	3712	3730	3975	3821	3847	3836	4060	3943	3694	3785	3604	3659	3790
4044	4031	4083	3806	3807	3726	3843	3790	3660	3438	3670	3643	3683	3641	3677	3769	3851	4063	4038	4151	4243	4256	4250	4468	4128	4145	4032	3925	3906	3968	4202	4108	4063	3908	3764	3611	3530	3762	3824	3691	3692	3744	3776	4120	4075	3956	3713	3679	3644	3603
4019	3925	3933	3608	3731	4030	3619	3539	3573	3674	3530	3645	3613	3705	3686	3743	3655	3890	3696	3817	3716	3803	3939	4098	4215	4237	4426	4230	3941	3959	3992	4277	4125	4126	4109	3824	3687	3757	3911	3653	3606	3767	3814	3903	4150	4047	3691	3669	3656	3627
4160	3964	3762	3805	4013	3802	3686	3664	3755	3790	3717	3630	3836	3800	3845	3832	3679	3594	3540	3560	3381	3494	3582	3370	3723	3977	4170	4299	4095	4023	3917	4157	4079	4059	4004	4146	4011	3774	3892	3804	3448	3714	3945	3987	3958	3991	3906	3839	3797	3669
4005	3630	3792	4053	3928	3720	3880	3867	3951	3851	3943	3989	4024	4098	3868	3779	3671	3667	3577	3685	3679	3505	3552	3352	3350	3375	3634	3781	3988	4204	3992	4083	4053	3963	4041	4166	4261	3792	3788	3808	3552	3604	3979	3782	3812	3963	3909	3865	3953	3947
3705	3773	4167	4049	3778	3806	4036	3952	3933	4172	4177	4278	4133	3970	3814	3807	3670	3791	3862	3896	4034	3872	3892	3723	3596	3510	3406	3364	3680	3971	4176	3915	3969	4057	3920	4134	4305	4010	3815	3809	3885	3699	3680	3849	3795	3796	4050	4027	4090	3942
3935	4035	4215	3851	3794	4003	4128	4095	4082	4299	4416	4061	3789	3760	3825	3975	4115	4273	4280	4342	4383	4227	4156	4174	3960	3910	3511	3401	3432	3642	3903	3935	3851	3919	3942	4008	4064	4346	3926	3595	3755	3725	3569	3595	3709	3722	4015	4022	3960	3962
4190	4278	4134	3569	4004	4202	3928	4016	4181	4276	4054	3845	3784	3932	4425	4548	4803	4868	4726	4914	4673	4464	4237	4225	4172	4226	3840	3702	3394	3262	3566	3713	3757	3666	3984	4069	3885	4196	4154	3650	3787	3751	3565	3458	3608	3666	3727	4062	3970	4071
4534	4144	3704	3845	4024	4130	4053	4120	4100	4118	3681	3786	4166	4592	4952	5188	5233	5136	5003	4893	4806	4653	4441	4467	4204	4091	4048	3825	3667	3455	3369	3537	3711	3806	3752	3902	3810	3835	4078	3950	3787	3826	3718	3424	3477	3629	3757	3981	3948	3882
4625	4255	3742	4070	4304	4115	4125	3923	3868	3631	3741	4151	4606	5105	5305	5248	4840	4907	4639	4673	4596	4509	4490	4476	4342	4184	4113	4006	3774	3708	3462	3358	3461	3710	3782	3841	3880	3785	4031	4047	3808	3988	3857	3531	3508	3612	3738	3787	3978	3809
4476	3898	3914	4293	4239	3920	3904	3825	3630	3577	3951	4535	5005	5095	5026	4681	4305	4033	3741	3874	4002	4126	4053	4347	4330	4234	4153	4131	4071	4055	3486	3290	3342	3614	3749	3700	3706	3682	3855	4338	3955	3899	3898	3702	3605	3649	3851	3760	4044	3907
4562	3909	4048	4245	4019	3858	3854	3689	3662	3823	4195	4781	4921	4781	4392	3846	3220	3091	3160	3099	3210	3493	3638	3900	4017	4158	4160	4191	4130	3987	3726	3540	3417	3474	3655	3615	3612	3527	3766	4153	4119	3892	3957	3771	3724	3688	3787	3718	3962	3775
4200	3801	4029	4274	3947	3677	3692	3541	3662	3971	4523	4874	4521	4007	3606	2946	2565	2637	2703	2719	2803	2916	3149	3656	3928	4287	4264	4318	4279	4092	3918	3647	3436	3521	3516	3710	3522	3576	3704	4103	4128	3891	4021	3994	3863	3809	3703	3650	3740	3808
3935	3772	4080	4084	3710	3589	3621	3610	3756	4150	4591	4444	4084	3445	2902	2492	2505	2514	2615	2673	2677	2734	2878	3180	3581	3963	4150	4396	4298	4130	3993	3771	3645	3540	3489	3538	3435	3449	3718	3970	4048	3873	3959	4043	4018	3865	3817	3613	3691	3696
3893	3681	3998	3996	3614	3512	3491	3568	3815	4133	4363	3996	3544	2936	2454	2465	2561	2769	2721	2875	2814	2867	2760	2984	3327	3574	4206	4337	4404	4156	4170	4080	3802	3544	3550	3616	3623	3444	3694	3997	4033	3805	3806	3998	4095	3937	3739	3627	3548	3864
3708	3761	4042	3679	3475	3413	3561	3635	3881	4334	4191	3760	3122	2714	2406	2601	2728	2996	3377	3153	3025	2954	2742	2781	3007	3347	4119	4299	4460	4202	4238	4112	3919	3731	3573	3686	3710	3575	3606	3741	3955	3870	3819	4103	4128	3996	3908	3570	3515	3778
3560	3660	3755	3528	3404	3432	3493	3727	4040	4051	4064	3528	2970	2568	2475	2782	3042	3271	3493	3411	3307	3098	2706	2648	2831	3330	3918	4344	4438	4233	4299	4253	4180	3838	3551	3869	3756	3483	3674	3728	3714	3784	3874	4115	4175	3989	3821	3602	3565	3674
3546	3529	3623	3507	3301	3374	3633	3771	4017	4067	3838	3386	2941	2520	2455	2626	3105	3488	3530	3474	3387	3138	2830	2482	2590	3099	3643	4228	4460	4350	4149	4181	4201	3807	3699	3732	3760	3500	3622	3673	3679	3837	3815	4150	4102	3997	3854	3677	3638	3686
3462	3434	3761	3476	3186	3277	3519	3737	4148	4114	4049	3454	2917	2611	2615	2782	3143	3400	3494	3658	3432	3027	2723	2424	2476	3007	3647	4227	4428	4318	4176	4361	4165	3833	3828	3921	3868	3466	3675	3650	3669	3763	3856	4086	3990	3892	3948	3575	3576	3724
3525	3557	3650	3497	3324	3299	3517	3879	4038	4137	3875	3551	3025	2792	2531	2881	3038	3221	3415	3345	3180	2885	2512	2328	2435	2905	3512	4097	4320	4108	4121	4157	4179	3846	3871	3985	3886	3509	3618	3748	3588	3713	3874	4090	4094	3899	3861	3698	3787	3699
3464	3289	3595	3531	3319	3265	3693	3998	4030	4212	4122	3744	3301	2866	2681	2735	2872	3004	3005	2911	2811	2586	2230	2299	2538	3033	3821	4334	4260	3974	3977	4034	3943	3896	3796	4295	3949	3402	3649	3612	3352	3739	3900	3988	4032	3818	3760	3778	3766	3662
3590	3420	3578	3626	3404	3365	3648	3909	4141	4204	3943	3968	3563	3086	2849	2737	2681	2698	2664	2573	2446	2251	2309	2222	2781	3352	3968	4352	4292	3826	3966	3986	3804	3723	4052	4187	3959	3565	3741	3683	3522	3739	3846	3958	3966	3899	3848	3671	3850	3652
3537	3585	3460	3656	3502	3299	3613	3977	4065	4152	4122	4138	3914	3395	3131	2895	2614	2648	2459	2441	2261	2326	2318	2580	3140	3717	4255	4358	4076	3702	3681	3915	3852	3887	4140	4194	3830	3757	4035	3713	3401	3715	3796	3839	3916	3998	3990	3944	3917	3795
3711	3531	3567	3783	3768	3332	3558	3879	4113	4179	4233	4175	4051	3916	3515	3261	2914	2775	2515	2482	2324	2498	2762	3011	3622	4209	4568	4154	3830	3558	3553	3865	3718	3933	4296	4216	3775	3900	3896	3644	3567	3679	3648	3967	3848	4090	4013	3971	3924	3664
3551	3689	3534	3755	3903	3614	3655	3853	4108	4284	4131	4191	4287	4153	3982	3737	3470	3226	2938	2916	3028	3272	3419	3813	4339	4480	4439	3967	3417	3425	3654	3667	3761	4041	4317	4126	3882	4017	3995	3504	3598	3695	3675	3921	4005	4128	4018	4084	3884	3964
3610	3664	3695	3715	3845	3946	3617	3630	3962	4200	4277	4327	4301	4309	4299	4340	4202	3889	3757	3749	3874	4117	4163	4499	4603	4502	4026	3489	3203	3384	3634	3701	3743	4091	4149	3917	3922	4099	3826	3393	3748	3781	3751	3961	3892	3990	3899	4125	4005	3970
3555	3651	3770	3792	3937	3923	3833	3775	3788	4175	4209	4173	4279	4365	4530	4299	4593	4372	4382	4464	4600	4682	4758	4541	4454	3971	3474	3119	3179	3462	3751	3885	3863	4018	3934	3908	4085	4134	3704	3499	3800	3599	3775	3741	3912	3874	4038	4141	3976	4040
3605	3604	3729	3712	3838	4023	4032	3829	3697	3984	4284	4176	4231	4194	4315	4332	4445	4461	4514	4635	4653	4628	4492	4180	3758	3269	3110	3122	3343	3597	3684	3809	3944	3766	3665	3859	4387	4124	3712	3704	3779	3583	3739	3780	3797	3841	4066	4138	4109	3963
3761	3651	3717	3778	3853	4025	4183	4070	3803	3777	4109	4173	4153	4170	4304	4054	4178	4165	4119	4166	4165	4123	3708	3516	3115	3091	3183	3495	3510	3847	3774	3805	3849	3706	3842	4131	4247	3788	3710	3977	3748	3655	3732	3671	3847	3810	4142	4101	4111	3951
4014	3708	3763	3734	3909	3967	4175	4133	4118	3857	3803	3982	4131	4235	4210	4137	3962	3857	3779	3703	3550	3430	3233	3024	3274	3207	3539	3731	3790	3697	3856	3703	3749	3558	4002	4499	4042	3766	3889	3766	3579	3671	3672	3664	3783	3883	4067	4099	4208	3917
3844	4024	3806	3809	3890	3931	3976	4249	4432	4108	3897	3785	3686	3866	4248	4088	3875	4025	3771	3610	3578	3529	3337	3307	3397	3641	3797	3748	3648	3577	3545	3650	3500	3734	4189	4149	3783	3917	3948	3786	3681	3620	3573	3722	3691	3906	3999	4196	4177	4037
3679	3887	4103	3780	3848	3843	3971	4161	4196	4502	4360	4108	3961	3844	3829	3928	3945	3775	3838	3730	3657	3576	3695	3576	3644	3665	3490	3518	3517	3623	3505	3527	3753	4032	4056	3869	3946	4179	3924	3550	3679	3722	3625	3663	3591	3888	4026	4128	3976	3976
3851	3810	3943	3956	3883	3948	3997	3968	4177	4378	4581	4553	4294	4148	3918	3944	3915	3666	3646	3800	3791	3731	3685	3667	3548	3496	3606	3383	3511	3395	3507	3795	3868	3893	3887	3793	4113	4076	3653	3693	3733	3705	3637	3608	3736	3783	4083	4149	4222	4029
3961	3841	3768	3994	3906	4012	4072	4062	3889	4092	4267	4492	4533	4499	4369	4192	4069	3956	3821	3810	3788	3752	3756	3497	3513	3495	3469	3344	3417	3514	3589	3952	3982	3889	3700	4140	4305	4005	3708	3824	3672	3640	3570	3734	3582	3673	4090	4116	4243	4053
3934	3853	3733	3753	4036	3863	4012	4201	4172	4057	4040	4183	4128	4425	4531	4626	4500	4309	4146	4222	4018	3820	3788	3662	3496	3602	3395	3473	3330	3652	3830	3839	3643	3676	3933	4259	4037	3884	3899	3838	3541	3783	3672	3650	3609	3716	3871	4159	4139	3798
3760	3900	3902	3820	3773	3816	3968	3971	4179	4227	4173	4079	3962	3936	3901	4055	4333	3999	4031	4024	3964	3838	3656	3492	3476	3539	3411	3345	3579	3697	3657	3573	3629	3986	4146	4032	3972	4065	3917	3719	3696	3676	3714	3533	3640	3818	3789	4092	3933	3946
3847	3675	3826	3859	3924	3724	3892	3988	4123	4270	4274	4222	4255	4123	3925	3902	3752	3833	3719	3487	3607	3565	3470	3488	3434	3548	3515	3558	3557	3582	3573	3677	3896	4021	3860	3821	4103	4060	3679	3657	3766	3762	3523	3457	3703	3591	3832	4003	3828	3811
3877	3714	3798	3753	3906	3897	3859	3831	3851	3783	3981	4125	4404	4340	4190	4281	4057	4030	3868	3836	3911	3915	3664	3883	3612	3619	3566	3333	3307	3468	3861	3891	3911	3734	3878	4143	4209	3882	3858	3793	3709	3523	3624	3716	3649	3759	3929	3795	3872	3668
3701	3734	3741	3811	3769	3933	3871	3891	3998	3977	3904	3969	3997	4088	4202	4194	4193	4064	4089	4048	3828	3798	3779	3415	3441	3287	3382	3484	3422	3668	3785	3707	3773	3853	4101	4078	3991	3828	3831	3749	3622	3526	3784	3539	3754	3839	3706	3883	3917	3848
3807	3725	3654	3781	3745	3719	3868	4005	4014	4037	3895	3994	3956	3977	3845	3861	3768	3790	3696	3678	3642	3636	3528	3392	3393	3383	3608	3586	3563	3572	3541	3684	3976	4009	4046	3996	4064	4063	3898	3614	3510	3588	3595	3674	3688	3525	3788	3869	3682	3831
3697	3614	3611	3666	3776	3910	3885	3733	3748	3980	3971	3886	3996	3978	3951	4112	3993	3823	3771	3821	3669	3717	3738	3591	3625	3555	3526	3553	3354	3536	3666	3850	3956	3835	3906	4071	4078	3943	3665	3640	3576	3591	3691	3811	3690	3801	3880	3778	3795	3745
3562	3557	3565	3714	3629	3808	3729	3726	3882	3850	3890	3848	4090	3914	3892	3968	4012	3938	3886	3889	3900	3816	3773	3583	3527	3503	3603	3596	3605	3812	3778	3813	3725	3839	4041	4212	3859	3920	3630	3576	3547	3555	3711	3666	3679	3778	3670	3896	3660	3796
3608	3644	3460	3543	3567	3672	3682	3851	3781	3828	3784	3654	3836	3748	3889	3673	3804	3770	3742	3761	3741	3615	3623	3434	3551	3495	3680	3739	3684	3709	3837	3852	3886	3876	4004	3952	3859	3868	3779	3424	3480	3638	3573	3791	3850	3667	3872	3704	3746	3723
3558	3505	3614	3500	3667	3682	3573	3599	3700	3755	3887	3760	3600	3647	3839	3771	3749	3603	3739	3725	3714	3776	3704	3574	3598	3775	3706	3697	3768	3835	3845	3875	3886	3911	3851	3979	3805	3729	3529	3615	3653	3611	3700	3928	3699	3786	3703	3712	3833	3647
3644	3522	3435	3405	3692	3616	3578	3586	3604	3573	3550	3666	3796	3745	3718	3694	3821	3706	3620	3634	3780	3831	3754	3719	3793	3688	4001	3800	3893	3850	3898	3933	3960	3913	3709	3760	3729	3699	3717	3491	3311	3626	3864	3665	3851	3827	3701	3781	3690	3641
3508	3492	3512	3498	3473	3543	3462	3615	3671	3661	3590	3521	3569	3555	3488	3621	3502	3539	3533	3714	3563	3815	3723	3644	3697	3828	3850	3943	3880	3929	3872	4014	3966	3858	3691	3749	3772	3665	3565	3509	3548	3558	3617	4029	3864	3813	3757	3505	3589	3517
3596	3561	3458	3504	3603	3490	3377	3475	3503	3559	3566	3707	3769	3701	3685	3601	3610	3569	3584	3630	3649	3724	3794	3831	3802	3880	4081	4141	4053	3989	3913	4059	4009	3856	3744	3590	3730	3608	3542	3577	3564	3580	3901	3864	4012	3915	3664	3516	3728	3767
3755	3640	3418	3520	3454	3544	3445	3564	3590	3669	3392	3476	3465	3574	3613	3596	3490	3726	3630	3726	3752	3852	3823	3833	3761	3822	3950	4141	4090	4163	4144	4199	4004	3912	3711	3663	3782	3568	3629	3499	3506	3707	3765	3931	4117	3878	3804	3565	3701	3729
3696	3558	3367	3612	3518	3544	3393	3584	3560	3532	3510	3520	3608	3515	3459	3364	3601	3462	3557	3524	3694	3772	3751	3784	3876	3962	4335	4213	4204	3971	3994	4065	3978	3859	3658	3572	3462	3694	3546	3628	3666	3673	3860	3946	3927	3840	3649	3647	3663	3743
3866	3745	3646	3523	3570	3573	3602	3606	3543	3493	3400	3419	3466	3400	3616	3666	3635	3710	3764	3806	3929	3933	3886	3927	4060	4068	4118	4116	4158	4224	4212	4233	4009	3649	3506	3500	3413	3582	3603	3667	3714	3864	3926	3967	3957	3866	3746	3547	3626	3794
3880	3810	3762	3685	3631	3592	3634	3674	3479	3463	3466	3445	3484	3390	3529	3457	3646	3547	3604	3796	3711	3805	3865	3905	4148	4268	4194	4304	4116	4141	3876	3998	3857	3808	3650	3471	3494	3512	3794	3771	3807	3768	3695	3860	3843	3836	3792	3544	3649	3583
4073	4026	3843	3778	3816	3670	3773	3631	3641	3546	3441	3458	3514	3560	3589	3680	3640	3823	3755	3971	4084	3962	4063	4076	4007	4005	4113	4243	4193	4099	4021	3799	3893	3718	3590	3539	3458	3506	3722	3770	3740	3925	3931	3921	3883	3927	3680	3623	3585	3681
4028	4072	3892	3886	3887	3919	3765	3774	3786	3685	3805	3608	3726	3742	3731	3625	3767	3715	3825	3890	3912	3957	4048	4035	4088	4072	4363	4128	4210	3963	3777	3801	3708	3840	3693	3414	3570	3513	3798	3945	3903	3788	3902	3724	3749	3680	3685	3616	3673	3796
4197	4129	3940	3897	3968	4104	3820	3954	3848	3821	3864	3854	3748	3950	3873	3836	3863	3798	3964	4055	4031	4016	4184	4155	4125	4180	4191	4120	4066	3888	3830	3756	3702	3757	3638	3685	3656	3732	4021	3968	4022	3856	3768	3838	3780	3813	3664	3718	3708	3845
4254	4081	3935	4038	4077	4092	4028	4011	3973	3903	3982	4126	4093	3964	3953	3872	3871	3849	4077	4017	4053	4030	4120	4175	4239	4063	4027	4020	3913	3677	3724	3542	3657	3757	3773	3602	3740	3831	3936	3926	3995	3905	3841	3784	3800	3720	3825	3770	3933	3839
4182	4138	4079	4105	4198	4123	4145	4028	4110	4065	4051	4015	4150	4049	4086	3875	3999	3913	3896	3962	4067	4002	4144	4050	3980	4027	3873	3959	3916	3781	3798	3669	3713	3689	3871	3765	3821	3986	3987	3976	4002	3903	3778	3701	3709	3829	3771	3976	3954	3952
4081	4009	4086	4002	4284	4190	4238	4182	4041	3964	4051	4094	4198	4054	3978	4066	4009	3956	3964	3905	3933	3866	4018	3902	4006	3826	3783	3621	3729	3658	3663	3745	3591	3826	3863	3985	4077	3944	3907	3890	3890	3820	3705	3790	3651	3819	3953	4223	4070	4096
4019	3969	4012	4040	4227	4137	4210	4138	4047	3967	4141	4196	4171	4185	4167	4150	4157	4022	4059	3874	3968	3780	3841	3763	3860	3725	3774	3643	3653	3656	3757	3542	3704	3895	3912	4008	4028	4069	3883	3813	3839	3723	3648	3711	3765	3800	3996	4214	4178	4132
3717	3759	3848	3930	4063	4193	4082	4164	4179	4054	4182	4194	4308	3976	4118	4001	4005	4052	3820	3864	3840	3638	3695	3606	3699	3593	3782	3633	3628	3642	3679	3684	3823	3951	3900	4070	4198	4004	3916	3723	3851	3632	3658	3688	3753	3837	3987	4170	4133	4056
3634	3576	3868	3942	3923	3972	4096	3938	3971	4040	4148	4137	4110	3938	3927	4013	3925	3906	3685	3811	3665	3534	3496	3548	3645	3746	3574	3562	3624	3613	3887	3659	3783	3907	3973	4014	3987	3950	3711	3723	3637	3626	3733	3787	3736	3830	3795	4183	4105	4055
3618	3507	3619	3599	3647	3798	3816	3783	3785	3835	3906	3903	3904	3914	3808	3875	3836	3845	3700	3610	3636	3561	3490	3627	3584	3615	3587	3530	3728	3703	3919	4037	3820	3756	3837	3954	4097	3892	3641	3589	3517	3574	3836	3872	3865	3856	3861	4024	4136	3890
3362	3451	3488	3521	3622	3624	3756	3691	3801	3753	3838	3920	3796	3789	3587	3799	3733	3603	3634	3478	3449	3396	3416	3375	3515	3514	3574	3634	3640	3685	3718	3792	3865	3848	3883	3834	3839	3667	3674	3566	3486	3642	3810	3818	3898	3833	3864	3899	3980	3797
3380	3365	3418	3537	3559	3642	3671	3602	3655	3744	3735	3624	3746	3624	3669	3788	3740	3621	3620	3603	3490	3453	3578	3447	3557	3557	3610	3643	3682	3762	3785	3774	3825	3797	3735	3703	3653	3713	3546	3618	3563	3754	3848	3920	3961	3816	3823	3907	3972	3855
3495	3564	3349	3518	3630	3504	3578	3626	3598	3740	3658	3508	3694	3693	3647	3829	3710	3742	3677	3763	3614	3555	3774	3702	3677	3541	3715	3708	3592	3813	3792	3843	3736	3620	3752	3550	3766	3707	3716	3628	3671	3634	3953	3868	3868	3917	3826	3731	3788	4029
3718	3547	3594	3652	3553	3672	3635	3648	3706	3696	3665	3778	3794	3867	3811	3707	3649	3757	3713	3865	3706	3768	3732	3697	3835	3688	3766	3830	3983	3836	3693	3652	3625	3558	3635	3499	3565	3767	3863	3767	3756	3704	3865	4028	3908	4005	3729	3731	3826	3876
3698	3677	3633	3772	3671	3701	3724	3670	3852	3890	3774	3870	3652	3829	3790	3826	3802	3867	3842	3982	3761	3799	3812	3826	3771	3840	3813	3867	3796	3773	3818	3644	3672	3644	3496	3518	3571	3719	3892	3920	3738	3985	3830	3857	3875	3848	3844	3854	3911	3861
3824	3932	3775	3685	3864	3738	3649	3761	3824	3883	3783	3918	3853	3875	3855	3914	3861	3903	3973	3762	3915	3960	3842	4030	3960	3762	3764	3739	3630	3695	3481	3600	3510	3568	3535	3564	3672	3711	3904	3916	3642	3816	3792	3771	3733	3949	3805	3807	3835	3801
4019	3915	3822	3751	3933	3790	3783	3840	3864	4029	4052	3955	3844	3809	3833	3941	4056	3924	3990	4003	3787	3884	3862	3880	3801	3639	3688	3634	3632	3526	3610	3579	3470	3543	3621	3712	3754	3740	3799	3860	3925	3728	3667	3631	3662	3829	3899	3952	3920	3897
3825	3897	3830	3952	3775	3861	3785	3856	3873	3954	3880	3923	3836	3892	3854	3967	4015	3878	3893	3895	3751	3806	3717	3866	3757	3680	3541	3588	3621	3521	3389	3474	3540	3591	3775	3696	3789	3776	3754	3755	3982	3653	3721	3687	3706	3742	4024	3888	3912	3965
3924	3816	3759	3830	3842	3753	3867	3848	3757	3814	3857	3844	3762	3869	3954	3938	4036	3998	3816	3821	3985	3781	3729	3646	3683	3608	3570	3585	3522	3578	3535	3574	3606	3730	3800	3787	3640	3799	3733	3818	3825	3754	3506	3616	3693	3918	3877	3954	4115	3984
3748	3696	3674	3685	3623	3637	3632	3655	3736	3829	3720	3798	3742	3744	3777	3857	3865	3791	3683	3679	3780	3725	3598	3624	3588	3646	3531	3429	3655	3759	3764	3779	3720	3743	3781	3795	3867	3718	3661	3709	3646	3717	3751	3742	3685	3867	3772	3911	3958	4006
3653	3553	3552	3454	3450	3482	3466	3623	3493	3531	3639	3639	3638	3494	3575	3700	3654	3586	3601	3711	3587	3541	3711	3651	3571	3559	3545	3629	3673	3799	3880	3871	3964	3769	3840	3818	3656	3592	3696	3686	3693	3777	3843	3855	3848	3886	3866	3999	3908	3986
3692	3578	3459	3389	3428	3352	3479	3465	3493	3468	3363	3486	3433	3477	3579	3592	3655	3400	3505	3527	3568	3710	3591	3656	3655	3627	3790	3653	3774	3797	3809	3862	3947	3811	3704	3689	3683	3611	3630	3609	3650	3889	3997	3929	3885	3787	3693	3855	4004	3992
3653	3691	3478	3512	3599	3442	3485	3477	3355	3419	3550	3427	3386	3359	3519	3457	3428	3554	3610	3567	3503	3650	3635	3762	3784	3656	3717	3695	3868	3838	3745	3908	3922	3721	3608	3599	3719	3708	3808	3713	3808	3897	3959	4005	3839	3864	3732	3867	3945	3849
3787	3738	3603	3631	3590	3526	3484	3445	3566	3515	3589	3492	3455	3569	3592	3436	3499	3638	3547	3613	3656	3655	3811	3784	3673	3736	3840	3831	3788	3748	3767	3678	3792	3720	3680	3625	3703	3823	3842	3867	3873	3871	4014	3983	3879	3825	3830	3891	3852	3821
4019	3832	3809	3674	3802	3739	3760	3703	3736	3673	3505	3485	3563	3524	3704	3626	3568	3695	3765	3741	3660	3865	3783	3801	3640	3772	3741	3756	3758	3614	3682	3765	3681	3649	3625	3612	3762	3968	3912	3954	4023	3985	4024	3831	3833	3823	3940	3805	3864	3830
3873	3903	3784	3812	3911	3928	3730	3845	3831	3839	3541	3649	3695	3709	3599	3632	3526	3811	3697	3776	3713	3753	3694	3750	3607	3618	3671	3649	3639	3575	3755	3723	3633	3696	3701	3782	3849	3781	3910	3963	3982	4034	3866	3787	3686	3973	4087	3974	3864	3892
3940	3824	3680	3796	3784	3846	3899	3857	3748	3737	3608	3755	3741	3706	3710	3675	3666	3655	3520	3687	3711	3665	3588	3641	3516	3668	3566	3502	3517	3602	3657	3631	3789	3749	3933	3851	3933	3815	3960	4003	3969	3995	3846	3749	3854	4046	4163	4014	3955	4006
3776	3589	3674	3605	3811	3650	3721	3843	3768	3708	3722	3755	3711	3629	3429	3490	3615	3518	3464	3442	3449	3493	3399	3392	3452	3345	3368	3483	3488	3624	3734	3681	3715	3887	3912	3903	3851	3877	3878	3909	3992	3952	3863	3850	3935	4093	4055	4061	3935	4150
3678	3439	3512	3616	3638	3526	3659	3730	3594	3585	3614	3523	3562	3576	3422	3444	3512	3558	3422	3418	3323	3480	3407	3454	3365	3429	3427	3496	3577	3726	3793	3748	3745	3762	3870	3989	3785	3692	3745	3772	3837	3815	3808	3882	4128	4034	4000	3815	4023	4179
3413	3351	3356	3408	3502	3410	3599	3580	3603	3545	3602	3501	3530	3459	3368	3442	3454	3347	3307	3460	3532	3472	3396	3467	3471	3586	3573	3471	3657	3503	3717	3631	3832	3687	3850	3743	3621	3731	3751	3781	3835	3883	3919	4058	4133	3904	3913	3860	4062	4160
3598	3482	3395	3595	3500	3465	3514	3500	3588	3589	3535	3586	3585	3526	3473	3437	3454	3522	3323	3381	3420	3428	3582	3458	3537	3488	3538	3521	3422	3555	3611	3463	3706	3667	3702	3649	3539	3762	3874	3728	3928	3804	3988	4090	4024	3833	3821	3884	3913	3997
3615	3579	3479	3670	3673	3525	3590	3648	3595	3563	3586	3720	3740	3572	3654	3630	3576	3551	3614	3494	3621	3538	3581	3617	3567	3693	3591	3570	3486	3511	3554	3493	3586	3575	3543	3574	3563	3726	3860	3911	3710	3813	3989	4018	3895	3818	3760	3926	3982	4075
3689	3590	3501	3670	3736	3654	3704	3593	3643	3725	3732	3812	3665	3680	3757	3846	3717	3630	3635	3604	3702	3651	3488	3592	3662	3648	3554	3546	3491	3463	3474	3418	3492	3583	3615	3601	3682	3628	3776	3765	3757	3875	3719	3900	3715	3718	3804	3956	3911	3784
3627	3570	3530	3596	3604	3553	3611	3687	3619	3872	3857	3824	3776	3809	3749	3879	3789	3816	3667	3513	3691	3667	3462	3528	3607	3480	3534	3528	3446	3571	3452	3420	3413	3820	3749	3700	3593	3720	3760	3695	3762	3546	3735	3737	3766	3730	3887	3914	3752	3731
3485	3442	3398	3490	3531	3496	3595	3791	3574	3681	3739	3728	3806	3721	3748	3658	3656	3704	3679	3461	3582	3613	3548	3621	3674	3498	3444	3362	3421	3481	3492	3393	3568	3652	3761	3572	3665	3533	3671	3604	3658	3711	3796	3646	3696	3652	3781	4028	3697	3665
3441	3422	3334	3280	3365	3376	3371	3440	3529	3644	3666	3626	3676	3686	3648	3681	3613	3630	3456	3542	3524	3527	3475	3584	3626	3563	3487	3432	3451	3512	3504	3501	3456	3641	3654	3500	3570	3579	3544	3444	3555	3722	3741	3586	3646	3725	3828	3817	3604	3508
3592	3421	3343	3376	3336	3389	3352	3339	3227	3422	3605	3653	3452	3615	3539	3616	3603	3490	3624	3523	3501	3648	3593	3597	3726	3524	3636	3564	3607	3595	3472	3547	3567	3573	3624	3566	3649	3547	3565	3603	3646	3882	3833	3616	3759	3696	3859	3754	3567	3581
3669	3530	3484	3359	3408	3291	3374	3316	3422	3433	3417	3566	3507	3516	3589	3719	3618	3713	3532	3741	3622	3724	3580	3705	3727	3759	3603	3719	3577	3640	3478	3542	3508	3406	3415	3620	3581	3544	3630	3561	3669	3785	3753	3666	3581	3734	3675	3666	3547	3657
3802	3683	3514	3456	3447	3357	3422	3400	3465	3564	3587	3509	3647	3657	3574	3618	3757	3739	3702	3738	3743	3742	3708	3808	3844	3768	3667	3719	3557	3598	3456	3406	3540	3533	3588	3431	3644	3652	3637	3537	3702	3731	3605	3620	3511	3779	3721	3616	3464	3646
3768	3810	3657	3600	3584	3557	3493	3528	3552	3568	3519	3584	3642	3624	3663	3752	3667	3710	3838	3807	3812	3773	3741	3673	3798	3719	3755	3667	3501	3577	3548	3621	3547	3593	3663	3596	3616	3703	3803	3749	3735	3681	3659	3575	3669	3649	3732	3760	3522	3583
3826	3703	3677	3574	3658	3578	3580	3499	3473	3494	3539	3497	3558	3588	3618	3707	3644	3706	3637	3703	3634	3618	3669	3778	3732	3768	3756	3823	3632	3690	3539	3649	3695	3611	3688	3707	3776	3720	3643	3653	3801	3797	3658	3555	3829	4017	3763	3649	3533	3667
3683	3708	3723	3543	3610	3554	3629	3505	3475	3372	3391	3360	3529	3502	3658	3540	3449	3473	3685	3515	3609	3628	3612	3754	3802	3744	3773	3631	3647	3644	3746	3744	3858	3719	3805	3756	3855	3697	3636	3582	3796	3866	3684	3636	3840	4033	3778	3639	3503	3784
3571	3723	3642	3541	3482	3367	3469	3670	3435	3332	3142	3192	3371	3488	3540	3420	3419	3565	3564	3582	3580	3665	3574	3726	3785	3688	3730	3772	3825	3738	3787	3879	3699	3824	3659	3788	3823	3654	3578	3683	3823	3940	3776	3703	3897	3978	3865	3520	3599	3752
3600	3668	3559	3485	3401	3605	3454	3338	3462	3577	3387	3229	3446	3468	3697	3478	3433	3528	3612	3602	3481	3591	3618	3719	3653	3862	3865	3856	3723	3726	3727	3738	3671	3662	3837	3901	3924	3629	3775	3814	3928	3944	3783	3882	3911	4142	3643	3506	3731	4017
3679	3757	3616	3547	3546	3527	3624	3636	3435	3641	3480	3449	3535	3620	3617	3574	3585	3683	3580	3629	3498	3660	3739	3687	3848	3779	3773	3826	3729	3694	3703	3777	3600	3577	3803	3930	3856	3731	3831	4126	3836	3884	3677	3770	3946	3860	3592	3518	3806	4178
3715	3590	3674	3651	3675	3689	3624	3486	3617	3707	3670	3732	3650	3756	3743	3740	3609	3718	3617	3552	3524	3642	3666	3604	3626	3735	3745	3640	3674	3563	3550	3715	3746	3722	3819	4025	3793	3758	3953	3961	3861	3757	3647	3834	4005	3898	3676	3629	3911	4094
3555	3603	3579	3581	3563	3493	3706	3690	3720	3634	3607	3789	3686	3798	3620	3686	3623	3672	3598	3541	3527	3565	3635	3627	3535	3633	3709	3554	3554	3503	3744	3777	3549	3757	3973	3790	3839	3666	3844	4060	3854	3741	3800	3834	3921	3764	3641	3617	3911	4034
3504	3443	3573	3394	3596	3519	3607	3606	3658	3735	3586	3562	3747	3737	3634	3634	3658	3682	3575	3567	3540	3536	3458	3471	3547	3565	3703	3659	3506	3628	3611	3684	3659	3628	3717	3798	3675	3620	3768	3932	3779	3606	3717	3945	3971	3775	3611	3718	4033	3987
3588	3528	3443	3456	3578	3575	3592	3559	3581	3634	3462	3615	3567	3747	3751	3611	3647	3702	3735	3551	3528	3556	3700	3446	3578	3653	3636	3642	3538	3542	3716	3534	3532	3669	3689	3777	3697	3662	3776	3931	3737	3699	3771	3958	3848	3587	3381	3666	3868	3769
3582	3581	3442	3645	3498	3611	3479	3514	3613	3722	3626	3596	3661	3699	3744	3639	3753	3756	3662	3570	3635	3768	3658	3587	3613	3671	3604	3600	3476	3410	3640	3546	3458	3531	3755	3803	3611	3709	3784	3901	3794	3604	3885	4008	3918	3399	3302	3717	4023	3701
3671	3624	3526	3678	3598	3600	3595	3561	3550	3586	3695	3779	3681	3759	3717	3715	3837	3754	3684	3574	3733	3778	3726	3597	3664	3675	3792	3489	3452	3472	3433	3477	3432	3540	3590	3642	3609	3591	3936	3754	3626	3671	3750	3914	3645	3350	3398	3720	3952	3703
3740	3487	3558	3477	3562	3570	3603	3605	3565	3598	3786	3879	3785	3768	3735	3770	3641	3639	3695	3609	3716	3767	3603	3650	3752	3725	3614	3508	3540	3605	3713	3476	3342	3656	3794	3606	3485	3795	3755	3783	3448	3481	3729	3885	3608	3338	3535	3820	3859	3554
3738	3424	3556	3454	3467	3325	3440	3533	3637	3523	3597	3633	3667	3726	3778	3789	3841	3668	3601	3628	3607	3738	3580	3502	3631	3711	3680	3621	3569	3729	3782	3552	3551	3652	3836	3646	3724	3727	3732	3646	3494	3458	3709	3883	3670	3412	3522	3868	3747	3344
3634	3659	3515	3390	3513	3542	3434	3556	3457	3468	3612	3691	3655	3654	3580	3709	3681	3673	3511	3576	3704	3610	3532	3569	3727	3754	3612	3579	3764	3838	3644	3586	3626	3847	3827	3783	3702	3779	3854	3565	3361	3657	3862	3843	3528	3414	3647	3849	3694	3428
3563	3583	3609	3536	3475	3452	3526	3581	3635	3510	3469	3559	3569	3618	3670	3610	3799	3711	3489	3619	3615	3749	3618	3669	3732	3832	3713	3618	3719	3695	3786	3612	3686	3792	3740	3670	3695	3746	3921	3674	3518	3694	4004	3852	3501	3311	3691	3953	3705	3377
3623	3732	3764	3757	3654	3673	3590	3771	3697	3657	3591	3568	3747	3764	3643	3608	3694	3657	3647	3581	3727	3703	3681	3655	3681	3780	3714	3609	3588	3683	3742	3636	3702	3786	3848	3848	3792	3969	3897	3685	3647	3715	3936	3801	3489	3420	3750	3911	3819	3506
3530	3633	3540	3696	3745	3591	3621	3587	3693	3540	3795	3712	3714	3705	3592	3635	3667	3786	3413	3630	3646	3575	3530	3566	3614	3687	3633	3564	3668	3584	3542	3542	3732	3799	3825	3850	3792	3960	3785	3539	3593	3885	3982	3956	3597	3474	3824	3975	3671	3522
3516	3511	3447	3584	3531	3575	3499	3578	3612	3750	3786	3730	3601	3629	3562	3662	3711	3532	3567	3628	3608	3521	3510	3492	3585	3600	3665	3641	3774	3700	3550	3643	3810	3867	3833	3646	3844	4046	3758	3658	3752	3842	3971	3853	3555	3627	3914	3976	3721	3512
3597	3507	3420	3569	3582	3487	3478	3502	3598	3598	3577	3662	3662	3674	3557	3619	3628	3396	3612	3568	3681	3468	3465	3632	3659	3563	3615	3585	3650	3693	3670	3611	3796	3878	3664	3735	3764	3892	3891	3697	3764	3873	4054	3765	3580	3687	3877	3908	3748	3512
3642	3629	3519	3544	3634	3572	3662	3656	3691	3567	3664	3729	3765	3721	3720	3797	3583	3566	3574	3598	3519	3537	3595	3608	3590	3680	3620	3700	3689	3619	3466	3522	3645	3793	3608	3586	3737	3821	3814	3669	3771	3884	3863	3663	3512	3506	3879	3992	3723	3595
3644	3629	3718	3642	3636	3545	3631	3555	3721	3662	3628	3818	3979	3770	3639	3752	3678	3603	3629	3645	3343	3605	3484	3673	3566	3591	3489	3435	3683	3570	3481	3577	3756	3667	3702	3531	3685	3834	3794	3632	3533	3939	3945	3699	3534	3660	3933	3914	3638	3697
3615	3614	3696	3649	3601	3517	3506	3659	3685	3650	3574	3765	3772	3727	3730	3741	3603	3575	3612	3501	3560	3571	3638	3558	3572	3535	3490	3672	3739	3570	3368	3647	3715	3764	3620	3597	3773	3919	3806	3527	3547	3810	3810	3765	3641	3666	3897	3835	3698	3656
3562	3539	3653	3619	3513	3628	3510	3514	3533	3585	3523	3591	3645	3652	3655	3527	3582	3606	3522	3505	3699	3455	3480	3593	3632	3548	3625	3563	3647	3647	3577	3649	3812	3890	3584	3559	3777	3895	3827	3557	3625	3894	3903	3732	3626	3828	3952	3869	3783	3651
3661	3565	3670	3671	3648	3664	3580	3520	3586	3603	3554	3577	3550	3583	3636	3466	3596	3522	3502	3545	3561	3561	3494	3603	3689	3646	3558	3692	3662	3677	3666	3635	3675	3678	3538	3609	3726	4051	3825	3586	3747	3892	3938	3659	3635	3808	3978	3854	3742	3620
3669	3710	3652	3766	3683	3627	3732	3681	3610	3708	3745	3677	3531	3731	3542	3588	3469	3418	3518	3438	3549	3463	3546	3536	3612	3558	3513	3644	3596	3602	3626	3631	3681	3646	3675	3766	3566	3751	3729	3609	3772	3819	3908	3680	3585	3668	3943	3822	3712	3641
3644	3573	3624	3578	3618	3592	3680	3497	3511	3676	3651	3680	3587	3534	3664	3594	3590	3362	3496	3434	3588	3503	3477	3486	3496	3569	3580	3509	3650	3658	3681	3681	3808	3687	3599	3680	3751	3870	3713	3774	3708	3748	3836	3739	3609	3681	3971	3869	3670	3696
3576	3552	3519	3531	3699	3506	3541	3600	3505	3524	3654	3571	3605	3541	3463	3521	3458	3296	3358	3442	3497	3405	3552	3498	3544	3619	3515	3636	3660	3720	3641	3630	3783	3864	3672	3648	3806	3846	3760	3592	3607	3774	3767	3699	3680	3911	3910	3914	3712	3662
3787	3653	3561	3562	3616	3593	3580	3561	3495	3600	3545	3498	3507	3522	3397	3451	3439	3407	3306	3468	3483	3579	3454	3583	3606	3528	3587	3643	3685	3638	3685	3741	3812	3780	3630	3749	3732	3773	3766	3643	3676	3974	3718	3714	3672	3838	3969	3921	3531	3694
3713	3648	3538	3521	3641	3565	3664	3452	3515	3526	3634	3539	3565	3578	3443	3479	3321	3256	3327	3460	3416	3473	3375	3480	3557	3533	3450	3505	3656	3554	3736	3671	3703	3694	3801	3760	3708	3783	3793	3784	3639	3952	3899	3737	3604	3913	4021	3881	3611	3814
3676	3570	3562	3412	3452	3436	3513	3504	3443	3538	3567	3581	3488	3472	3559	3532	3574	3484	3384	3407	3466	3470	3415	3549	3582	3481	3482	3437	3504	3534	3582	3672	3759	3806	3757	3701	3783	3736	3658	3606	3701	3829	3802	3769	3813	3772	4126	4028	3842	3805
3654	3669	3516	3453	3445	3432	3479	3501	3535	3504	3291	3509	3501	3477	3524	3304	3439	3306	3342	3360	3359	3428	3491	3505	3471	3560	3538	3581	3510	3482	3746	3636	3727	3636	3779	3626	3842	3743	3693	3435	3717	3821	3972	3791	3859	3882	4068	4017	3933	3761
3618	3601	3501	3375	3389	3337	3456	3513	3431	3385	3461	3464	3614	3491	3427	3565	3309	3343	3452	3427	3454	3325	3504	3503	3536	3553	3502	3608	3676	3604	3519	3571	3660	3806	3563	3655	3618	3746	3783	3547	3709	3786	3850	3804	3795	3970	4006	3964	4045	3779
3560	3525	3446	3486	3392	3371	3396	3398	3381	3520	3447	3281	3308	3553	3343	3443	3388	3382	3408	3414	3655	3447	3587	3560	3543	3575	3487	3570	3624	3632	3550	3556	3692	3553	3617	3771	3705	3861	3624	3585	3642	3768	3813	3726	3715	3807	4021	3946	3713	3819
3503	3458	3456	3357	3424	3456	3275	3434	3273	3519	3403	3356	3281	3351	3382	3392	3339	3515	3587	3522	3459	3491	3524	3521	3451	3461	3605	3722	3569	3587	3515	3618	3650	3677	3666	3609	3748	3881	3619	3645	3669	3780	3920	3761	3755	3933	3906	3908	3868	3934
3502	3533	3415	3444	3284	3397	3397	3379	3460	3379	3299	3390	3401	3414	3204	3332	3264	3313	3338	3440	3435	3561	3442	3611	3563	3493	3451	3510	3672	3538	3634	3616	3598	3734	3594	3781	3848	3841	3769	3716	3691	3835	3965	3803	3817	3937	3929	3892	3997	3914
3467	3439	3443	3354	3386	3409	3363	3461	3393	3450	3506	3365	3234	3320	3271	3288	3206	3283	3243	3314	3369	3464	3504	3541	3531	3567	3500	3456	3681	3567	3605	3557	3653	3665	3686	3476	3772	3660	3715	3767	3765	3895	3951	3856	3879	3869	3944	3988	4019	3873
3581	3313	3434	3420	3391	3486	3414	3285	3428	3583	3388	3463	3371	3352	3328	3324	3250	3224	3354	3248	3363	3388	3302	3559	3469	3442	3473	3563	3666	3619	3528	3547	3740	3672	3623	3703	3763	3968	3788	3727	3696	3917	3912	3932	3901	3779	3992	3956	3908	3892
3568	3272	3285	3193	3267	3423	3314	3284	3397	3482	3527	3382	3306	3484	3364	3452	3395	3256	3359	3346	3345	3413	3455	3297	3345	3374	3366	3573	3457	3766	3331	3611	3718	3560	3667	3675	3802	3639	3611	3761	3792	3811	3860	3851	3875	3909	3964	3922	3905	3890
3349	3237	3176	3292	3273	3327	3333	3379	3255	3366	3390	3373	3392	3473	3446	3379	3478	3396	3366	3523	3547	3227	3494	3462	3494	3385	3258	3568	3493	3482	3467	3582	3562	3621	3693	3804	3705	3697	3786	3699	3679	3753	3915	3818	3787	3873	4045	3828	3923	3780
3471	3265	3276	3114	3191	3269	3274	3296	3219	3264	3400	3384	3479	3423	3352	3474	3384	3431	3374	3577	3386	3358	3430	3400	3438	3309	3295	3341	3404	3436	3452	3521	3619	3586	3619	3530	3732	3779	3797	3706	3763	3882	3949	3865	3726	3841	3919	3914	3860	3827
3343	3258	3304	3201	3194	3267	3339	3345	3341	3350	3360	3294	3546	3428	3416	3384	3428	3516	3416	3469	3406	3485	3488	3431	3475	3404	3320	3419	3413	3444	3404	3492	3548	3621	3519	3626	3550	3879	3788	3809	3764	3893	3945	3737	3680	3765	3975	3939	3927	3730
3474	3241	3262	3259	3104	3277	3251	3209	3218	3320	3123	3443	3419	3359	3457	3454	3579	3437	3452	3498	3455	3491	3444	3407	3485	3481	3451	3358	3506	3467	3323	3445	3654	3435	3516	3555	3677	3796	3783	3654	3693	3834	3911	3689	3575	3688	3850	3746	3848	3942
3304	3162	3223	3218	3245	3210	3177	3273	3368	3217	3233	3335	3263	3377	3448	3329	3521	3470	3413	3441	3575	3522	3428	3398	3440	3406	3442	3436	3501	3396	3452	3445	3622	3562	3642	3542	3649	3897	3714	3797	3776	3892	3847	3840	3691	3578	3693	3970	3867	3824
3313	3183	3268	3326	3258	3160	3250	3174	3302	3123	3158	3306	3251	3262	3274	3314	3472	3444	3471	3433	3510	3383	3462	3460	3390	3404	3349	3492	3403	3563	3560	3529	3534	3632	3579	3700	3738	3795	3747	3802	3712	3755	3840	3839	3757	3634	3771	3833	3784	3776
3202	3287	3403	3360	3404	3290	3225	3276	3270	3327	3275	3186	3280	3275	3365	3340	3366	3417	3500	3468	3434	3383	3417	3385	3402	3409	3474	3355	3426	3508	3524	3538	3502	3542	3648	3702	3535	3642	3965	3774	3580	3779	3790	3849	3801	3629	3883	3854	3855	3738
3253	3364	3240	3490	3383	3386	3275	3423	3296	3330	3323	3267	3266	3322	3372	3439	3348	3295	3321	3305	3340	3442	3383	3319	3356	3257	3315	3419	3421	3585	3573	3476	3607	3635	3614	3482	3612	3811	3827	3836	3825	3760	3843	3814	3677	3770	3878	3893	3835	3815
3270	3199	3451	3469	3370	3356	3441	3457	3419	3374	3266	3297	3322	3339	3433	3466	3440	3370	3416	3376	3285	3409	3383	3163	3281	3375	3339	3278	3264	3644	3622	3481	3510	3705	3708	3579	3540	3644	3787	3791	3728	3674	3843	3721	3768	3718	3765	3854	3929	3817
3306	3227	3295	3309	3347	3307	3415	3408	3446	3332	3204	3464	3402	3453	3313	3507	3579	3309	3375	3286	3301	3318	3333	3253	3336	3311	3340	3324	3375	3419	3500	3425	3517	3636	3756	3569	3490	3757	3728	3711	3704	3590	3770	3771	3642	3536	3787	3894	3930	3702
3213	3335	3271	3410	3359	3225	3413	3409	3389	3303	3452	3329	3352	3445	3438	3331	3422	3337	3335	3240	3413	3321	3300	3333	3225	3307	3317	3270	3309	3374	3517	3380	3482	3573	3795	3679	3478	3622	3629	3538	3633	3615	3684	3729	3730	3567	3676	3884	3842	3863
3296	3252	3454	3340	3385	3268	3334	3354	3379	3275	3405	3321	3531	3437	3429	3501	3409	3429	3373	3407	3362	3429	3277	3377	3269	3414	3367	3263	3276	3432	3463	3399	3367	3479	3614	3572	3537	3474	3590	3537	3503	3557	3486	3751	3655	3660	3700	3715	3952	3879
3349	3283	3441	3422	3521	3346	3225	3322	3410	3316	3265	3310	3379	3496	3384	3361	3529	3465	3324	3331	3315	3290	3261	3355	3339	3365	3388	3436	3305	3435	3549	3528	3412	3492	3609	3574	3581	3468	3533	3594	3418	3485	3576	3754	3716	3559	3582	3581	3828	3945
3422	3393	3375	3553	3422	3452	3265	3281	3303	3175	3422	3275	3250	3497	3497	3503	3457	3416	3409	3233	3291	3313	3372	3374	3264	3480	3401	3392	3450	3430	3588	3547	3419	3470	3730	3610	3596	3550	3582	3552	3350	3490	3535	3643	3875	3840	3778	3651	3656	3803
3308	3367	3412	3262	3418	3355	3254	3130	3324	3356	3323	3225	3245	3285	3412	3482	3489	3374	3339	3383	3367	3378	3333	3336	3308	3383	3384	3406	3378	3408	3476	3575	3436	3439	3648	3568	3638	3413	3376	3412	3398	3492	3464	3615	3861	3976	3709	3665	3677	3832
3397	3496	3369	3394	3548	3340	3237	3166	3141	3223	3239	3250	3140	3231	3235	3377	3488	3336	3420	3416	3434	3377	3314	3354	3452	3240	3396	3398	3419	3327	3474	3388	3420	3470	3603	3581	3660	3466	3428	3570	3641	3596	3498	3575	3750	3812	3777	3702	3663	3931
3318	3366	3362	3449	3392	3412	3406	3324	3262	3284	3174	3253	3246	3396	3333	3392	3288	3323	3200	3223	3251	3337	3434	3349	3388	3356	3372	3603	3337	3418	3478	3548	3492	3453	3434	3702	3654	3565	3510	3515	3620	3591	3536	3686	3804	3961	4056	3789	3742	3680
3484	3371	3418	3436	3415	3530	3433	3340	3385	3313	3252	3294	3356	3315	3394	3342	3245	3358	3278	3261	3187	3244	3300	3420	3324	3290	3309	3430	3346	3447	3440	3417	3424	3360	3428	3435	3542	3606	3529	3593	3584	3666	3628	3716	3743	3901	3911	3729	3707	3789
3369	3374	3419	3379	3332	3275	3332	3435	3309	3400	3417	3373	3513	3463	3417	3538	3345	3393	3340	3274	3270	3375	3311	3338	3263	3305	3283	3365	3331	3351	3407	3492	3372	3474	3491	3515	3473	3588	3511	3463	3510	3585	3596	3612	3729	3762	3896	3778	3721	3721
3275	3293	3224	3126	3240	3307	3255	3286	3337	3365	3336	3403	3536	3518	3491	3376	3353	3412	3436	3523	3291	3374	3400	3441	3373	3485	3330	3339	3320	3253	3366	3455	3472	3310	3401	3528	3542	3481	3472	3557	3519	3574	3629	3715	3724	3688	3801	3634	3656	3746
3237	3213	3117	3154	3288	3141	3210	3243	3266	3259	3400	3466	3509	3522	3334	3562	3391	3318	3379	3377	3398	3460	3519	3576	3372	3381	3303	3400	3258	3250	3304	3380	3472	3519	3288	3404	3483	3453	3381	3468	3608	3640	3727	3636	3577	3573	3630	3729	3589	3563
3444	3287	3124	3164	3092	3152	3097	3166	3224	3366	3256	3301	3306	3521	3486	3390	3457	3368	3508	3543	3321	3415	3537	3607	3404	3485	3355	3322	3310	3295	3365	3227	3361	3458	3466	3398	3385	3471	3618	3577	3609	3484	3560	3647	3718	3639	3556	3636	3585	3509
3467	3357	3110	3254	3264	3150	3216	3309	3250	3266	3311	3372	3304	3512	3487	3467	3339	3332	3421	3457	3390	3334	3552	3536	3513	3421	3365	3470	3380	3326	3493	3334	3495	3463	3555	3461	3522	3510	3515	3539	3535	3642	3648	3631	3587	3479	3589	3652	3522	3593
3530	3396	3352	3187	3274	3288	3288	3215	3290	3397	3355	3365	3428	3362	3458	3407	3396	3324	3188	3433	3427	3394	3421	3377	3463	3403	3362	3449	3530	3451	3394	3451	3491	3481	3531	3399	3337	3615	3542	3528	3448	3648	3535	3636	3707	3575	3632	3744	3564	3550
3526	3318	3263	3254	3412	3439	3357	3401	3340	3396	3521	3481	3388	3316	3419	3478	3308	3349	3283	3460	3440	3376	3351	3405	3431	3371	3342	3379	3474	3437	3369	3416	3597	3483	3482	3433	3426	3584	3557	3474	3526	3659	3749	3553	3564	3505	3736	3551	3594	3530
3495	3350	3347	3208	3259	3286	3341	3367	3469	3474	3574	3526	3508	3462	3493	3450	3520	3351	3447	3276	3392	3437	3325	3364	3366	3401	3306	3390	3443	3503	3338	3653	3505	3486	3577	3497	3551	3474	3450	3647	3652	3584	3560	3678	3626	3535	3638	3597	3662	3738
3475	3209	3219	3319	3209	3451	3345	3370	3371	3318	3424	3573	3506	3413	3381	3373	3438	3323	3304	3478	3356	3446	3376	3429	3240	3291	3311	3288	3321	3396	3550	3315	3505	3381	3462	3369	3464	3511	3523	3620	3657	3558	3463	3600	3682	3571	3589	3687	3629	3611
3327	3294	3328	3301	3377	3295	3346	3272	3354	3321	3282	3435	3492	3453	3341	3418	3424	3417	3433	3344	3448	3492	3522	3360	3418	3281	3395	3334	3445	3484	3421	3409	3399	3532	3490	3457	3420	3455	3472	3484	3436	3343	3507	3475	3555	3649	3477	3653	3565	3547
3320	3325	3244	3320	3428	3361	3412	3487	3456	3337	3299	3390	3375	3266	3360	3259	3312	3359	3499	3389	3338	3404	3372	3353	3240	3384	3386	3405	3450	3255	3276	3362	3337	3354	3586	3379	3438	3457	3507	3418	3414	3370	3472	3365	3412	3583	3638	3639	3638	3639
3445	3462	3376	3366	3480	3504	3462	3405	3551	3336	3355	3351	3245	3377	3268	3359	3213	3413	3419	3427	3309	3315	3236	3316	3360	3377	3499	3547	3537	3527	3384	3351	3412	3400	3451	3428	3461	3421	3359	3425	3319	3399	3348	3353	3491	3460	3438	3538	3784	3550
3350	3328	3448	3567	3525	3422	3559	3630	3481	3488	3408	3282	3302	3555	3390	3353	3336	3390	3457	3308	3238	3250	3370	3287	3331	3440	3573	3605	3381	3438	3374	3543	3436	3372	3386	3456	3328	3267	3439	3437	3423	3433	3335	3377	3482	3485	3575	3609	3578	3682
3502	3291	3303	3475	3628	3554	3333	3449	3557	3466	3594	3349	3386	3510	3440	3468	3246	3401	3469	3440	3304	3405	3355	3470	3423	3497	3517	3497	3581	3559	3553	3594	3458	3487	3385	3519	3485	3407	3416	3375	3420	3424	3423	3496	3607	3362	3471	3512	3492	3596
3307	3349	3243	3352	3499	3558	3426	3326	3449	3503	3482	3354	3320	3420	3540	3456	3385	3450	3424	3375	3395	3415	3456	3378	3356	3461	3389	3596	3458	3481	3384	3535	3463	3351	3366	3543	3404	3376	3390	3514	3472	3464	3484	3578	3499	3560	3414	3284	3427	3526
3363	3208	3205	3352	3288	3450	3437	3466	3302	3473	3437	3348	3239	3464	3438	3421	3507	3418	3519	3370	3557	3324	3354	3405	3491	3355	3518	3504	3508	3387	3324	3486	3327	3401	3495	3481	3549	3511	3411	3427	3513	3339	3457	3531	3518	3573	3598	3479	3445	3336
3394	3252	3120	3329	3409	3437	3349	3389	3386	3388	3352	3296	3280	3301	3530	3347	3332	3384	3428	3482	3393	3473	3398	3442	3528	3481	3442	3361	3482	3290	3288	3371	3486	3416	3493	3512	3423	3398	3398	3359	3344	3450	3507	3405	3439	3502	3579	3433	3457	3449
3542	3440	3244	3293	3362	3446	3376	3321	3333	3444	3331	3371	3428	3403	3359	3459	3352	3409	3414	3315	3378	3600	3466	3568	3473	3463	3456	3483	3431	3358	3309	3402	3302	3347	3265	3411	3447	3474	3373	3314	3321	3446	3439	3323	3524	3429	3457	3544	3364	3326
3545	3395	3495	3462	3339	3393	3446	3427	3446	3385	3446	3353	3457	3415	3329	3453	3386	3394	3394	3292	3510	3304	3608	3509	3559	3525	3561	3539	3349	3502	3318	3291	3214	3402	3385	3425	3417	3395	3382	3352	3400	3408	3452	3366	3350	3348	3533	3557	3404	3405
3547	3533	3480	3461	3561	3312	3525	3467	3451	3336	3569	3581	3416	3554	3464	3348	3501	3379	3426	3446	3522	3400	3402	3483	3568	3451	3598	3434	3496	3462	3338	3341	3362	3343	3252	3356	3451	3538	3414	3366	3380	3465	3555	3593	3393	3242	3377	3616	3499	3358
3725	3528	3489	3493	3620	3557	3387	3556	3492	3504	3560	3586	3610	3601	3457	3506	3483	3474	3411	3417	3365	3470	3363	3398	3439	3484	3506	3358	3474	3415	3475	3450	3309	3446	3440	3339	3481	3430	3455	3524	3427	3333	3480	3463	3460	3338	3423	3459	3505	3521
3488	3397	3479	3190	3381	3577	3552	3500	3502	3532	3450	3560	3668	3696	3641	3475	3385	3464	3344	3409	3509	3494	3371	3442	3436	3459	3310	3396	3442	3428	3451	3333	3396	3490	3518	3456	3319	3260	3470	3414	3337	3355	3336	3442	3393	3464	3360	3318	3543	3580
3401	3400	3367	3258	3321	3534	3665	3405	3528	3519	3456	3471	3713	3573	3588	3417	3523	3529	3434	3406	3463	3510	3473	3370	3408	3457	3431	3297	3286	3344	3429	3370	3450	3478	3616	3462	3446	3362	3372	3275	3383	3289	3351	3385	3377	3640	3375	3498	3533	3634
3119	3380	3396	3354	3284	3347	3472	3547	3419	3460	3421	3389	3539	3499	3402	3333	3468	3558	3354	3313	3376	3440	3496	3363	3478	3319	3375	3181	3258	3291	3431	3377	3449	3453	3556	3395	3533	3364	3278	3313	3395	3362	3378	3407	3460	3627	3479	3444	3565	3497
3063	3089	3259	3476	3303	3218	3430	3559	3422	3377	3424	3422	3351	3484	3307	3304	3370	3434	3508	3442	3475	3466	3532	3466	3458	3402	3471	3344	3299	3304	3357	3477	3301	3321	3479	3346	3348	3543	3397	3243	3271	3332	3292	3349	3408	3549	3432	3604	3401	3461
3230	3133	3189	3525	3614	3424	3428	3465	3498	3436	3345	3325	3149	3442	3307	3351	3380	3415	3455	3402	3364	3548	3487	3621	3338	3438	3594	3506	3414	3269	3275	3346	3339	3402	3280	3411	3412	3376	3449	3316	3433	3410	3238	3257	3353	3436	3491	3460	3336	3280
3447	3404	3238	3393	3587	3474	3365	3473	3730	3390	3277	3326	3268	3360	3248	3178	3292	3268	3271	3485	3352	3482	3527	3487	3565	3542	3586	3625	3470	3428	3392	3418	3289	3223	3239	3376	3314	3450	3411	3346	3439	3497	3317	3288	3346	3426	3445	3526	3414	3331
3660	3560	3274	3367	3675	3615	3360	3391	3574	3589	3357	3398	3201	3319	3316	3258	3213	3288	3354	3353	3397	3340	3458	3427	3400	3480	3561	3608	3597	3430	3369	3256	3209	3235	3269	3274	3526	3438	3451	3474	3276	3489	3423	3338	3359	3306	3407	3350	3440	3293
3527	3611	3456	3262	3496	3798	3624	3284	3499	3632	3402	3537	3527	3431	3441	3338	3234	3470	3442	3360	3282	3496	3377	3408	3373	3465	3489	3625	3515	3473	3485	3396	3276	3187	3321	3253	3209	3362	3518	3406	3454	3304	3331	3292	3375	3356	3369	3409	3404	3364
3244	3531	3416	3330	3374	3561	3573	3342	3326	3629	3550	3373	3598	3408	3568	3515	3373	3361	3451	3487	3428	3447	3294	3485	3293	3347	3535	3552	3502	3488	3310	3351	3339	3363	3329	3216	3290	3204	3523	3429	3368	3365	3355	3284	3243	3376	3259	3281	3320	3517
3075	3422	3499	3383	3181	3443	3639	3279	3249	3641	3488	3358	3558	3526	3543	3650	3458	3426	3506	3563	3410	3320	3388	3362	3348	3492	3239	3335	3378	3445	3374	3418	3363	3359	3378	3335	3386	3363	3325	3493	3410	3445	3434	3382	3370	3312	3247	3371	3366	3568
2941	3175	3540	3425	3110	3161	3606	3350	3194	3577	3644	3212	3459	3552	3569	3659	3535	3514	3598	3529	3421	3309	3305	3325	3386	3202	3348	3184	3207	3370	3368	3494	3473	3473	3406	3379	3509	3418	3268	3411	3413	3405	3277	3381	3456	3408	3350	3342	3289	3381
3063	3015	3263	3412	3213	2950	3297	3438	3105	3406	3570	3162	3399	3499	3324	3566	3563	3530	3550	3440	3479	3385	3435	3440	3354	3260	3110	3156	3191	3171	3388	3410	3312	3404	3376	3441	3430	3398	3277	3307	3433	3451	3414	3377	3285	3307	3258	3325	3355	3465
3040	2906	3232	3559	3316	3043	3393	3524	3163	3189	3452	3194	3174	3409	3283	3408	3387	3414	3453	3378	3466	3384	3512	3479	3377	3280	3245	3200	3231	3244	3337	3311	3378	3439	3366	3521	3427	3471	3323	3234	3284	3339	3462	3401	3310	3309	3313	3391	3231	3347
3319	2894	3191	3313	3360	3019	3335	3286	3187	3166	3421	3268	3258	3325	3290	3411	3353	3161	3352	3349	3426	3422	3447	3526	3527	3502	3312	3329	3430	3279	3288	3263	3365	3359	3388	3467	3488	3422	3226	3244	3169	3237	3252	3303	3382	3233	3394	3392	3394	3282
3274	2972	3265	3580	3499	3102	3109	3479	3199	3167	3507	3332	3181	3361	3145	3273	3203	3067	3303	3338	3506	3412	3438	3394	3408	3414	3256	3478	3345	3244	3200	3236	3254	3375	3239	3322	3445	3400	3294	3245	3127	3185	3246	3305	3315	3404	3368	3363	3314	3317
3284	3039	3341	3529	3476	3157	3386	3505	3222	3254	3545	3483	3200	3455	3119	3202	3246	3076	3260	3391	3386	3368	3469	3464	3523	3328	3370	3450	3387	3212	3248	3309	3204	3282	3405	3325	3417	3428	3389	3277	3187	3267	3216	3365	3272	3523	3360	3435	3308	3337
3388	3188	3256	3693	3535	3318	3285	3445	3156	3218	3532	3339	3279	3410	3165	3264	3190	3169	3279	3258	3364	3276	3370	3500	3505	3428	3475	3490	3495	3358	3395	3232	3273	3391	3413	3344	3367	3564	3413	3284	3320	3277	3256	3431	3242	3378	3331	3559	3335	3229
3390	3213	3355	3631	3627	3240	3403	3506	3318	3324	3588	3432	3306	3378	3223	3329	3224	3056	3201	3134	3307	3206	3287	3446	3387	3483	3495	3603	3355	3303	3297	3347	3352	3411	3387	3344	3357	3383	3366	3427	3451	3385	3302	3384	3278	3289	3378	3394	3467	3304
3386	3259	3545	3616	3422	3224	3443	3487	3249	3232	3576	3466	3297	3311	3029	3379	3276	3119	3161	3136	3203	3182	3281	3262	3279	3417	3378	3529	3469	3392	3236	3411	3434	3358	3369	3337	3465	3318	3507	3500	3462	3478	3258	3382	3328	3358	3371	3393	3330	3354
3262	3162	3523	3480	3298	3271	3485	3605	3231	3184	3538	3409	3361	3417	3303	3430	3385	3245	3168	3127	3129	3205	3127	3138	3308	3405	3346	3449	3449	3430	3517	3472	3406	3292	3293	3286	3337	3391	3424	3497	3447	3414	3395	3322	3347	3366	3393	3281	3251	3271
3262	3415	3465	3431	3146	3208	3543	3537	3192	3372	3473	3281	3410	3491	3379	3608	3435	3382	3164	3165	3211	3184	3193	3206	3287	3366	3311	3365	3344	3384	3468	3447	3354	3300	3217	3347	3304	3407	3416	3497	3437	3481	3473	3340	3285	3365	3293	3265	3295	3375
3289	3483	3497	3163	3037	3129	3584	3341	3164	3386	3402	3400	3433	3479	3411	3552	3532	3472	3331	3359	3351	3212	3212	3180	3073	3284	3250	3306	3514	3357	3466	3427	3313	3418	3171	3362	3343	3342	3489	3449	3441	3434	3346	3304	3428	3134	3123	3155	3128	3318
3366	3571	3325	2982	2973	3329	3362	3241	3108	3306	3344	3305	3384	3477	3569	3635	3564	3522	3327	3389	3339	3198	3284	3196	3137	3207	3259	3284	3449	3321	3355	3478	3406	3406	3384	3286	3347	3347	3305	3345	3448	3299	3312	3331	3237	3181	3303	3169	3109	3275
3426	3502	3171	2892	3013	3335	3224	2998	3075	3241	3127	3241	3370	3320	3459	3514	3519	3503	3355	3384	3332	3293	3079	3108	3106	3236	3167	3094	3350	3439	3392	3447	3426	3446	3239	3423	3231	3202	3309	3342	3350	3230	3403	3341	3188	3163	3160	3224	3153	3259
3398	3323	2957	2921	3182	3309	3052	2951	3063	3101	3017	3285	3129	3158	3327	3422	3361	3283	3271	3440	3254	3394	3225	3332	3221	3218	3152	3172	3199	3439	3281	3390	3544	3476	3334	3377	3289	3197	3149	3240	3192	3309	3344	3338	3299	3188	3166	3162	3200	3331
3223	3034	2855	2959	3227	3179	2985	3072	3064	3170	3088	3135	3098	3063	3310	3328	3404	3225	3374	3306	3244	3269	3406	3269	3278	3316	3190	3241	3238	3199	3354	3362	3379	3463	3524	3373	3358	3251	3207	3065	3235	3257	3267	3403	3289	3228	3207	3178	3279	3244
3066	2864	2924	3009	3049	2922	2922	3102	3170	3049	3123	3182	2932	3105	3193	3256	3430	3313	3415	3481	3542	3409	3386	3417	3520	3354	3201	3226	3182	3155	3323	3341	3524	3606	3659	3451	3465	3425	3279	3208	3296	3425	3349	3476	3453	3316	3282	3282	3292	3336
3169	2998	2972	2964	2957	2916	3083	3223	3062	3057	3223	3240	3109	3112	3153	3278	3519	3393	3377	3368	3649	3507	3484	3459	3406	3362	3299	3330	3242	3335	3302	3378	3515	3480	3631	3481	3564	3242	3162	3202	3262	3250	3363	3479	3437	3333	3364	3269	3172	3251
3230	3139	3124	2868	2882	3016	3128	3062	3075	3143	3141	3079	3094	3142	3116	3285	3356	3447	3323	3459	3493	3423	3458	3453	3371	3313	3285	3219	3247	3233	3243	3231	3348	3434	3516	3447	3426	3208	3223	3272	3092	3083	3204	3288	3294	3276	3232	3195	3161	3200
[truncated: 920 more columns]
