# Supplementary material for: Spatial Resolution and Refractive Index Contrast of Resonant Photonic Crystal Surfaces for Biosensing
Source: IEEE Photonics J. Author manuscript; Available in PMC 2015 Sep 7. (PMC4561521; doi:10.1109/JPHOT.2015.2435699)
Supplement: fig4_data [file NIHMS64775-supplement-fig4_data.gz › Volumes/graham/MacBook_backup/PhD_folder_2015_06_02/paper_improvements/IEEE_J_Photonics/final_files/data_files/fig4/4a_raw/I11.csv]

4327	3824	3546	3299	3348	3317	3406	3509	3565	3567	3719	3698	3608	3521	3669	3618	3689	3650	3346	3454	3330	3459	3518	3685	3557	3747	3766	3715	3549	3574	3697	3636	3546	3559	3717	3778	3548	3468	3546	3496	3679	3640	3689	3717	3745	3760	3702	3705	3671	3574
4077	3683	3553	3317	3365	3349	3471	3514	3482	3817	3848	3816	3652	3680	3642	3533	3550	3420	3361	3415	3420	3455	3547	3618	3679	3684	3637	3577	3483	3703	3555	3631	3548	3566	3689	3671	3573	3606	3583	3453	3668	3718	3623	3688	3594	3598	3634	3783	3722	3566
3808	3555	3298	3307	3329	3570	3636	3659	3726	3761	3775	3649	3628	3534	3384	3345	3397	3356	3382	3256	3389	3284	3350	3449	3516	3558	3523	3555	3505	3521	3551	3386	3514	3632	3578	3547	3607	3426	3586	3634	3579	3762	3766	3672	3695	3455	3498	3513	3520	3426
3466	3443	3330	3352	3483	3634	3797	3725	3820	3772	3675	3499	3474	3433	3273	3349	3267	3221	3249	3194	3260	3298	3351	3409	3384	3394	3467	3557	3432	3459	3521	3404	3540	3605	3602	3506	3449	3527	3510	3549	3677	3846	3684	3591	3459	3542	3448	3552	3529	3391
3397	3446	3585	3592	3657	3683	3533	3820	3814	3563	3576	3516	3317	3310	3252	3374	3206	3323	3409	3412	3441	3370	3367	3392	3355	3432	3478	3450	3411	3391	3441	3502	3470	3591	3630	3492	3605	3638	3589	3588	3756	3786	3658	3648	3597	3595	3511	3567	3502	3452
3283	3460	3786	3747	3600	3606	3619	3474	3698	3679	3594	3357	3443	3331	3432	3449	3340	3333	3460	3505	3599	3433	3494	3342	3441	3476	3414	3380	3424	3514	3454	3543	3416	3519	3422	3519	3416	3571	3722	3729	3856	3846	3798	3646	3566	3552	3496	3483	3500	3491
3530	3760	3777	3654	3492	3492	3193	3357	3473	3639	3516	3407	3305	3343	3484	3350	3345	3350	3505	3629	3685	3668	3624	3592	3518	3570	3506	3403	3500	3573	3447	3554	3614	3648	3533	3504	3563	3675	3747	3635	3778	3719	3745	3629	3564	3549	3634	3620	3475	3403
3671	3865	3852	3525	3456	3449	3405	3360	3325	3559	3375	3475	3316	3452	3494	3420	3411	3426	3583	3647	3602	3590	3653	3587	3637	3573	3455	3425	3532	3592	3565	3559	3553	3504	3437	3562	3693	3676	3777	3920	3841	3833	3767	3720	3770	3665	3650	3554	3605	3387
3737	3817	3652	3494	3346	3379	3211	3207	3382	3427	3569	3588	3451	3589	3427	3450	3446	3443	3567	3694	3691	3844	3837	3676	3780	3486	3518	3552	3604	3747	3559	3581	3553	3464	3496	3787	3821	3684	3792	3838	3725	3844	3691	3819	3797	3718	3844	3763	3623	3627
3592	3610	3612	3482	3311	3323	3319	3464	3522	3652	3526	3540	3413	3446	3384	3382	3445	3692	3625	3668	3650	3792	3731	3641	3519	3663	3721	3633	3729	3711	3640	3523	3425	3575	3730	3692	3709	3768	3667	3811	3772	3743	3797	3897	3859	3788	3857	3768	3752	3658
3556	3589	3443	3357	3424	3451	3625	3540	3591	3625	3542	3505	3539	3477	3427	3449	3509	3583	3679	3517	3739	3762	3769	3628	3641	3721	3750	3919	3827	3718	3606	3435	3603	3657	3716	3782	3645	3783	3753	3854	3877	3810	3741	3782	3868	3920	3921	3831	3683	3790
3429	3343	3209	3364	3468	3513	3664	3645	3739	3752	3521	3495	3565	3350	3456	3647	3626	3768	3709	3504	3597	3583	3609	3596	3789	3812	3942	3819	3758	3690	3588	3685	3661	3724	3749	3738	3792	3698	3806	3920	3731	3746	3900	4068	3951	3980	3872	3882	3793	3829
3459	3297	3287	3376	3610	3641	3698	3773	3723	3671	3606	3454	3511	3459	3608	3746	3629	3673	3619	3586	3495	3645	3791	3727	4010	3880	3913	3868	3813	3699	3750	3717	3648	3682	3727	3669	3818	3919	3869	4062	3945	3950	3925	4115	3951	4013	4046	3892	3907	3935
3651	3396	3439	3420	3552	3718	3640	3705	3737	3676	3766	3723	3540	3691	3824	3789	3587	3554	3582	3602	3652	3680	3875	4002	3927	3984	3964	3878	3861	3877	3826	3823	3746	3883	3795	3876	3852	3891	3890	3809	3940	4020	4073	4171	3970	3944	3861	3852	3817	3927
3795	3642	3583	3590	3617	3552	3642	3737	3711	3673	3636	3809	3774	3816	3777	3773	3560	3560	3642	3575	3690	3857	3916	3862	3859	3968	3821	3839	3980	3980	4024	3976	3844	3799	3933	3863	3831	3796	3850	4023	3991	4155	4138	3963	4047	4058	3924	3886	3911	3962
3845	3787	3629	3709	3596	3651	3399	3699	3812	3725	3838	3965	3922	3834	3809	3635	3632	3556	3505	3573	3798	3903	3914	3860	3878	3708	3763	3891	3934	3873	3878	3981	3942	3913	3962	3886	3805	3830	3874	4085	4079	4090	4170	3999	4177	3990	4033	4056	3915	3766
3894	3783	3608	3608	3509	3360	3545	3586	3758	3862	3930	4009	3885	3936	3762	3468	3587	3594	3715	3789	3751	3841	3844	3756	3811	3732	3702	3809	3935	3749	3826	3797	3899	3853	3893	3889	3825	3668	3782	3869	3961	3911	3943	3952	3974	4024	4111	4053	3952	3937
4094	3934	3642	3556	3416	3528	3604	3823	3857	3928	3919	3991	3809	3655	3674	3453	3697	3650	3818	3820	3804	3869	3769	3568	3633	3740	3777	3841	3758	3853	3646	3806	3885	3955	3723	3718	3817	3706	3885	3878	3947	3974	3911	4005	3973	4086	4025	4059	3962	4022
3813	3698	3740	3502	3538	3698	3803	4000	3876	3892	3831	3790	3658	3697	3563	3706	3782	3861	3982	3772	3828	3702	3649	3705	3852	3879	3762	3782	3675	3790	3668	3767	3765	3888	3755	3787	3940	3911	3947	3923	3934	3787	4011	3914	4101	4123	4193	4066	4036	4067
3721	3546	3758	3644	3784	4004	3994	4103	3951	3887	3771	3760	3667	3680	3759	3802	3821	3949	3940	3872	3772	3685	3669	3766	3875	3841	3818	3788	3793	3654	3689	3499	3733	3660	3748	3793	3966	3957	3952	3957	3880	3933	3970	3918	4116	4096	4172	4102	4185	4048
3786	3618	3598	3815	3992	4072	4168	4059	3889	3880	3908	3847	3764	3873	3999	3933	3867	3933	3840	3844	3820	3668	3714	3799	3793	3847	3727	3691	3683	3669	3619	3764	3679	3683	3806	3872	3915	3846	3930	3846	3661	3730	3776	3881	3867	4056	3960	4274	4367	4207
3762	3743	3656	4007	4065	4122	4153	3828	3786	3759	3929	3928	3855	4040	4076	3984	3762	3797	3757	3828	3762	3719	3779	3858	3770	3761	3852	3801	3735	3684	3726	3760	3700	3585	3790	3903	3834	3838	3912	3890	3781	3873	3879	3735	3906	3819	4013	4091	4108	4046
3786	3775	3803	3933	4005	4032	4106	3936	3855	4077	4051	3912	3906	4040	3971	3878	3723	3830	3906	3809	3729	3787	3758	3904	3801	3810	3831	3766	3696	3694	3773	3807	3722	3638	3714	3664	3740	3865	3820	3929	3956	3948	4008	4022	3882	3988	3937	3977	3888	4087
3917	3648	3721	3915	3980	3867	3990	3967	3975	4119	4168	3994	4055	4168	3869	3783	3607	3736	3780	3672	3928	3838	3945	3832	3762	3739	4027	3883	3854	3682	3826	3734	3757	3700	3735	3603	3981	3841	3815	3843	4040	4037	4049	4086	3969	4054	4053	4074	3821	4049
3684	3582	3627	3675	3840	3767	3973	3854	4165	4177	4133	4001	4091	4114	3855	3777	3841	3893	3855	3834	3834	3918	3984	3840	3758	4022	3835	3834	3751	3722	3790	3929	3746	3673	3776	3721	3770	3767	3656	3731	3757	3881	3797	3763	3932	3881	4144	4090	4008	3957
3632	3612	3648	3750	3764	3822	3950	4118	4177	4041	4049	4052	4021	4134	3950	3807	4008	4077	3848	3864	3796	4036	3977	3944	3990	3900	3836	3779	3601	3688	3782	3940	3699	3707	3746	3821	3642	3638	3522	3805	3870	3693	3716	3629	3616	3802	3950	4175	4124	3945
3653	3661	3633	3685	3841	3943	3946	4010	4011	3917	3951	3894	3934	3966	3994	3931	3906	3965	3858	3811	3937	4034	3906	3875	3976	3887	3681	3720	3724	3716	3865	3639	3706	3604	3666	3720	3429	3541	3664	3822	3905	3972	4001	3892	3962	3928	3807	4066	4149	4127
3892	3763	3798	3812	3863	3818	3777	3906	3903	3858	3869	3806	3969	3938	3756	3810	3884	3849	3815	3786	4009	3972	3892	4094	3869	3746	3534	3682	3753	3927	3634	3637	3652	3669	3747	3608	3492	3600	3741	3920	4080	4017	4131	4223	4350	4182	3871	3833	4101	4220
4146	4028	3832	3855	3896	3806	3868	3959	3970	3707	3719	3832	4011	3851	3876	3857	3892	3886	3831	3993	4078	3999	3861	3913	3823	3800	3819	3689	3947	3884	3814	3679	3774	3680	3650	3644	3378	3639	3852	4041	3822	3630	3682	3951	4353	4468	4014	3857	3788	4195
4116	3951	3874	4020	3895	3789	3839	3987	3985	3836	3848	3851	3987	3886	3780	3873	3885	3945	3939	3906	4076	3792	3824	3726	3799	3745	3772	3954	3860	3906	3756	3620	3755	3719	3665	3576	3461	3675	3845	3740	3430	2786	2556	2891	3545	4347	4337	4046	3765	4100
4031	3966	3870	4059	4087	3964	3974	4015	3917	3942	3963	3854	3786	3723	3821	3900	3926	3903	4049	3929	3765	3773	3757	3853	3875	3949	3850	3933	4022	3700	3628	3561	3618	3734	3681	3507	3561	3771	3889	3679	3023	2387	1976	2215	3099	4197	4426	4009	3753	4033
3949	3948	3977	4148	4143	3922	3909	3921	3961	3810	3955	3844	3719	3799	3841	3892	3862	3854	3859	3768	3727	3607	3682	3977	3899	3960	3905	3737	3791	3692	3696	3716	3673	3693	3677	3367	3510	3689	3876	3703	2957	2255	2001	2210	3056	4137	4410	3942	3686	4072
4034	3924	4173	4136	4099	4083	4025	4124	3840	3819	3985	3886	3695	3825	3851	3957	3809	3788	3712	3576	3629	3725	3771	3819	3883	3932	3866	3842	3820	3766	3727	3791	3664	3787	3640	3463	3570	3771	4043	3907	3349	2840	2568	2880	3709	4210	4271	3964	3866	4245
4005	3985	4156	4011	4076	3951	3867	3992	3984	4017	4002	3771	3855	3888	3705	3713	3706	3637	3786	3583	3564	3811	3821	3812	3839	3834	3866	3872	3727	3688	3843	3846	3826	3782	3754	3653	3710	3773	3900	3894	3890	3592	3560	3751	4076	4027	3909	3865	4016	4329
3995	3881	4127	4145	4009	4012	3977	4116	4036	4078	4032	4047	3758	3916	3707	3576	3649	3687	3689	3786	3656	3817	3829	3781	3626	3878	3785	3811	3779	3867	3947	3927	3769	3808	3912	3920	3748	3543	3653	3720	4026	4005	3977	4005	3883	3719	3568	3796	4286	4412
4013	4027	3956	4201	3892	3948	3980	4019	3931	4057	3936	3954	3745	3763	3640	3517	3693	3634	3763	3593	3649	3733	3726	3593	3718	3730	3804	3835	3638	3779	3792	3875	3706	3915	3783	4127	3926	3576	3666	3701	3885	3999	3890	3797	3584	3554	3700	4083	4384	4325
4238	4020	4001	4013	4010	4070	4134	4024	3971	3923	4013	4002	3818	3670	3713	3816	3679	3864	3804	3520	3719	3680	3755	3553	3732	3775	3746	3858	3835	3764	3870	3997	3891	3888	3730	3951	4082	3759	3670	3802	3717	3703	3652	3603	3560	3702	3973	4189	4127	4099
4113	3847	3943	4018	4090	4038	4108	3905	3929	3987	3941	3832	3776	3753	3791	3733	3735	3921	3683	3662	3708	3784	3711	3621	3560	3696	3608	3749	3871	3809	3981	3954	3870	3889	3868	3880	3872	3819	3850	3901	3802	3906	3582	3795	3883	3995	3948	4043	3990	3977
4070	4015	4022	4077	3942	4067	3895	3865	3798	3972	3917	3793	3833	3912	3957	3848	3906	3822	3755	3728	3863	3877	3648	3645	3637	3667	3770	3917	4007	3913	3903	3935	3881	3984	3837	3950	3912	3904	3861	3919	3910	3914	3718	3836	3857	3968	3812	3949	3887	4049
4024	4032	4074	4140	3974	3966	4076	3949	3878	4051	3929	3799	4014	4075	4073	3893	3905	3986	3910	3913	3813	3794	3752	3757	3865	3875	3878	4002	3925	3970	3861	3801	3841	4105	4139	4075	3825	3763	3796	3771	3789	3800	3669	3868	3686	3780	3815	3840	3941	4035
4183	4125	4207	4264	4180	4077	3984	4063	3959	3987	3856	4039	3874	3991	3949	3830	4004	3906	3744	3897	3749	3826	3712	3708	3765	3783	3823	3878	3863	3901	3847	3766	3910	3979	4064	4130	4050	3788	3793	3685	3762	3791	3746	3806	3656	3705	3804	3908	3921	3955
4231	4236	4238	4072	4122	4159	4060	3921	3862	3785	3868	3842	3787	3868	3852	3924	4030	3867	3882	3794	3744	3797	3706	3640	3753	3835	3768	3908	3855	3947	3965	3854	3970	3960	4104	4273	4050	3941	3883	3848	3873	3744	3729	3883	3814	3888	3841	3822	3754	3906
4331	4265	4174	4130	4166	4028	4056	3888	3734	3732	3737	3904	3905	3843	3975	3802	3858	3869	3825	3813	3745	3746	3752	3731	3752	3717	3774	3813	3851	3869	3806	3737	3805	4100	3925	4218	4174	4124	4013	4002	3874	3826	3942	3842	4063	3949	3900	3937	3890	3960
4207	4078	3944	3994	3935	3890	3978	3887	3908	3752	3960	3783	3983	4043	3956	4079	3904	3993	3853	4006	4050	3880	3815	3693	3826	3684	3597	3889	3864	3914	3681	3789	3904	4046	4128	4092	4182	3950	3955	3918	3849	3862	3826	3834	3975	4044	3939	3944	4001	3876
3899	3871	3838	3931	4097	4015	3945	3959	4005	3907	4036	4031	3940	3955	3920	4195	4016	4057	4010	4048	4096	4075	3790	3819	3850	3832	3718	3806	3814	3908	3812	3873	3963	4200	4146	4176	4071	4036	3990	4085	3827	3821	3772	3751	4030	4157	4000	3864	3942	3921
3784	3881	3980	4102	4018	4075	4053	4169	4179	3981	3890	3954	3844	3916	3879	4035	3994	4014	4134	4191	4137	4013	3809	3905	3742	3741	3679	3843	3880	3996	4052	4007	4093	4081	4169	4050	4187	4225	4275	4149	3926	3802	3847	3873	4097	4096	4039	3960	4059	3889
4004	3993	3966	4020	4031	4208	4172	4136	3994	3996	3915	3787	3820	3879	3910	3925	3931	4050	4073	4134	3994	3860	3926	3759	3765	3778	3655	3881	3740	3880	3822	4017	3993	3973	3990	4091	4121	4287	4374	4326	4125	4080	3979	4095	4053	4285	3994	4018	3909	4065
3969	4037	3989	4021	4039	4089	3994	4030	3934	3855	3815	3928	3893	3813	3855	3859	3840	3870	4010	4093	3838	4027	3799	3945	3761	3665	3715	3907	3935	3919	3803	3893	3928	3989	3806	3946	4169	4261	4181	4199	4188	4054	4216	4211	4078	4208	3989	4011	3844	3862
3951	3950	3853	4060	4037	3974	3873	3856	3937	3824	3822	3759	3827	3969	3892	3900	3720	3959	4033	3927	3935	3831	3903	3805	3884	3835	3735	3878	4056	3869	3846	3927	3987	3942	3990	4012	4055	4185	4240	4151	4183	4222	4025	4169	4235	4108	4048	3913	3914	3980
3834	3736	3846	3794	3866	3894	3850	3920	3793	3965	3862	3858	3854	3910	4008	3817	3825	3998	3985	4056	3953	4010	3955	3938	3829	3944	3811	3801	3903	3986	3782	3888	3999	4104	4058	3992	4178	4164	4216	4157	4188	4041	4198	4163	4294	4160	4162	4012	3873	4043
3767	3832	3831	3924	3757	3855	3889	3918	3868	3993	4065	3965	3999	3847	3888	4032	3782	3871	3969	3954	3978	4042	3989	3976	4048	4051	3875	3794	3855	3973	3905	3897	4015	4061	3963	4004	4066	4228	4294	4232	4109	3972	4189	4166	4239	4241	4055	3985	4075	4190
3801	3910	3891	3844	3895	3896	3876	4077	4077	3982	4067	4093	4004	4097	4005	4018	3798	3752	3737	3939	3857	3988	4030	4145	4219	4082	3969	3935	4095	3943	3981	4016	3998	4046	4046	4011	4007	4162	4262	4280	4103	4096	4073	4206	4136	4138	3976	3855	3829	3989
3938	3905	3990	3896	3827	3996	3963	4025	4178	4112	4112	4077	4101	3935	3941	3962	3948	3724	3770	3899	3855	3968	3918	4121	3988	4066	3958	4013	3894	4020	4202	4022	4147	4300	4156	4053	3964	4125	4194	4156	4135	4174	4065	4278	4265	4088	3896	3858	3878	3892
3894	3857	3763	3958	3810	3905	3936	3969	3878	3953	3934	3904	3873	3879	3951	3915	3931	3927	3854	3867	3890	3852	3937	4020	3965	3984	4009	3849	3874	3868	3839	4029	4013	4026	4169	4063	4044	4284	4392	4341	4312	4223	4207	4262	4108	3919	4129	3778	3940	3917
3950	3869	3940	4005	3966	3769	3738	3643	3759	3837	3776	3747	3695	3837	4069	4012	3957	3975	3937	3961	3798	3827	3865	3962	4143	4058	4035	3720	3940	3924	3802	3973	3947	4010	3872	3899	4093	4153	4242	4191	4180	4321	4148	4289	4294	4030	4042	3888	3933	4014
3970	3787	4037	3897	3799	3738	3599	3680	3783	3749	3869	3873	3870	4090	4129	4068	3984	3791	3998	3996	3875	3913	3905	4008	4170	4158	4071	4081	4057	4083	3945	3929	4055	4007	3838	3858	3983	3964	3999	4044	3993	4078	4096	4195	4172	4144	3915	4032	3844	3914
4027	3916	3827	3880	3742	3804	3592	3745	3849	3732	3879	4044	4055	4132	4198	4287	4116	4100	4141	3955	3973	3863	4060	4132	4287	4370	4177	4124	4236	4115	3990	4023	4136	4222	4143	3969	3914	3951	4063	3917	3930	3927	3963	4172	4252	4029	3883	3858	3976	3637
3929	3825	3883	3907	3850	3873	3765	3823	3823	3885	3875	3985	3975	3920	4206	4276	4308	4242	4099	4110	4074	4066	4044	4120	4157	4233	4171	4118	4143	4071	4000	4078	4306	4203	4088	4064	4147	4173	4166	3916	3936	4058	4032	4054	4103	4029	4031	3996	3841	4011
4101	3772	4038	3955	4105	3938	3857	3711	3819	3724	3861	3920	3801	3872	3987	4139	4223	4245	4113	4074	4149	4143	4152	4067	3984	4153	4175	4049	3986	4092	4047	4190	4272	4435	4010	4009	4159	4071	4174	4125	4038	3995	4090	3969	3930	3936	4063	3934	3872	4024
3972	3905	3992	4124	4060	4009	3875	3763	3802	3781	3944	3982	3935	3840	3858	3881	3943	3902	4022	4090	3886	3962	4000	4047	4005	4022	4204	4051	4171	4100	4125	4255	4268	4300	4131	4055	4028	4153	4179	4124	4067	3965	3886	3878	3941	3940	3978	3998	3793	3925
3952	4047	4148	4255	4078	4086	3931	3853	3950	3979	3970	4168	3977	4080	4119	4015	3790	3841	4066	4046	3781	3785	3842	3968	4007	4056	3881	3963	4003	4121	4090	4082	4082	4299	4082	3976	4107	4174	4219	4243	4134	4217	4042	4126	4075	4094	4029	3865	3813	3741
4038	4181	4131	4240	4201	4022	4070	4083	4010	4021	3832	3766	3803	3966	4288	4362	4169	4036	4055	4337	3985	3816	3765	3941	3806	3904	3879	4001	3887	3961	3859	3818	3956	3995	4092	4060	4195	4252	4324	4141	4334	4051	4259	4113	4262	4162	4133	3893	3884	3931
4140	4067	4171	4148	4096	4115	3993	4142	3878	3742	3472	3375	3248	3541	4123	4413	4327	4155	4278	4572	4361	4028	4003	3980	4005	3920	3890	4002	3933	3823	3598	3828	3834	3981	3891	3832	3703	3882	4198	4042	4047	4149	4244	4221	4138	3974	4019	3982	3977	4046
4019	3972	3979	4242	4016	4045	4060	3946	3843	3433	3127	3153	2930	2953	3606	4161	4040	3593	3794	4196	3962	3936	3980	3985	4016	3773	4085	3907	3945	3912	3898	3828	3891	3954	3976	3746	3823	3896	3992	3914	3971	4074	4099	4092	4026	4077	4010	3840	3891	3804
4132	4087	4115	4251	4176	3924	4104	4085	3944	3367	3266	3104	2976	2832	3252	3450	3323	2930	2961	3252	3239	3280	3304	3602	3602	3730	3838	3771	3831	3935	4055	4042	4212	4272	4227	4133	4084	4149	4106	4061	4118	3932	3984	3969	4013	3865	4096	4004	3895	3673
4367	4210	4206	4335	4388	4435	4250	4356	4181	3769	3501	3316	3297	3163	3143	3276	3036	2623	2367	2601	2673	2571	2599	2834	2983	3057	3206	3356	3529	3518	3707	3746	3902	4153	4279	4162	4191	4305	4332	4305	4292	4232	4214	4192	4219	4154	4136	4118	4094	3933
4536	4227	4500	4442	4613	4587	4709	4654	4625	4412	3814	3670	3453	3425	3450	3479	3072	2742	2574	2534	2545	2291	2280	2264	2426	2515	2688	2683	2893	3073	3191	3386	3536	3867	4043	4054	4020	4133	4299	4403	4237	4214	4195	4252	4401	4069	4159	4255	4206	4155
4337	4312	4455	4851	4760	4549	4676	4607	4658	4701	4336	4060	3950	3764	3728	3496	3029	2724	2577	2581	2400	2193	2190	2206	2167	2345	2350	2577	2679	2685	2908	3107	3435	3690	3713	3817	3712	4014	4307	4265	4192	4202	4071	4317	4210	4195	4074	4151	4056	4240
4559	4541	4677	4792	4729	4650	4338	4441	4537	4487	4427	4225	4191	4011	3985	3557	3015	2785	2617	2460	2283	2105	1985	2040	1904	2133	2297	2449	2464	2608	2830	3087	3385	3698	3943	3997	4187	4135	4355	4372	4350	4339	4084	4236	4252	4054	4064	3959	3944	3891
4717	4745	4679	4781	4522	4681	4430	4333	4377	4300	4319	4124	3977	3943	3736	3583	3328	3052	2969	2666	2419	2134	2040	1954	1778	1886	2005	2088	2291	2629	2854	3264	3443	3826	4192	4411	4380	4572	4853	4708	4694	4638	4381	4250	4107	4060	4100	3959	3802	3545
4958	4808	4594	4527	4526	4624	4449	4506	4462	4429	4281	3982	3788	3828	3886	3554	3489	3266	2954	2721	2565	2368	2090	2025	1894	1792	1859	1873	2108	2411	2700	2958	3361	3654	3957	4004	4190	4482	4639	4681	4845	4934	4738	4606	4324	4171	4117	3950	3791	3668
4797	4680	4494	4547	4463	4426	4440	4424	4519	4591	4413	4125	3953	3934	3809	3711	3580	3137	3107	3008	2818	2453	2382	2083	1989	1979	1835	1847	2021	2143	2267	2641	2852	3235	3427	3529	3554	3845	3944	4102	4387	4469	4701	4384	4145	4241	4264	4095	4052	3810
4552	4432	4369	4357	4257	4324	4463	4380	4387	4604	4489	4234	4192	4190	4093	3915	3655	3442	3236	3210	3209	3042	2760	2669	2568	2391	2336	2215	2299	2269	2313	2400	2555	2799	2983	2890	2887	2940	3030	3118	3512	3692	3837	3909	3990	4099	4096	4033	4191	4044
4248	4177	4338	4265	4140	4207	4333	4346	4417	4493	4572	4445	4374	4368	4427	4211	4084	3924	4065	4055	4122	3818	3635	3300	3569	3265	3195	3236	2912	2878	2685	2653	2639	2492	2565	2538	2488	2280	2337	2533	2636	2862	2942	3141	3699	3868	3920	3863	4182	4389
4337	4287	4457	4344	4100	4272	4416	4403	4402	4561	4560	4371	4506	4566	4491	4544	4443	4428	4557	4690	4743	4637	4547	4399	4323	4168	4073	4017	3697	3419	3141	2994	2803	2585	2427	2454	2278	2051	2124	2172	2201	2329	2292	2704	3124	3342	3431	3633	4243	4454
4198	4202	4372	4386	4230	4410	4467	4477	4520	4739	4634	4459	4538	4532	4648	4551	4633	4513	4506	4638	4610	4720	4845	4682	4722	4760	4475	4312	3953	3741	3642	3471	3117	2937	2705	2745	2496	2175	2083	2055	2019	2084	2235	2364	2641	2999	2862	3355	3951	4392
4199	4466	4426	4277	4303	4338	4449	4435	4450	4449	4474	4434	4444	4506	4617	4500	4431	4359	4494	4270	4330	4234	4195	4604	4448	4452	4382	4381	4165	3822	3823	3684	3554	3292	3205	3141	2837	2574	2436	2245	2288	2242	2106	2284	2450	2677	2729	3050	3965	4451
4388	4336	4473	4469	4417	4260	4347	4342	4318	4372	4300	4279	4370	4460	4368	4190	4180	4201	4278	4158	4124	4108	3936	3999	3974	4191	4240	4187	4081	4002	3859	3805	3772	3646	3466	3488	3384	2980	2858	2740	2708	2576	2372	2458	2490	2654	2626	3012	4006	4388
4315	4397	4394	4413	4277	4436	4263	4246	4233	4215	4138	4248	4167	4348	4260	4173	4136	4147	4380	4163	4122	4025	4010	3949	4102	4316	4061	4232	4251	3993	3946	3924	3739	3742	3468	3596	3460	3457	3280	3214	3275	3049	2855	2807	2839	2674	2659	2927	3573	4156
4426	4366	4295	4228	4162	4283	4097	4325	4167	4348	4093	4196	4020	4177	4136	4020	3989	4084	4234	4251	4113	4175	4145	4175	4064	3996	3980	4156	4120	4020	3904	3936	3726	3599	3526	3646	3741	3496	3388	3486	3453	3347	3124	3110	3005	2887	2618	2530	3041	3533
4474	4301	4260	4243	3971	4137	4140	4126	4101	4043	4113	4138	4182	4186	4036	3971	4044	4067	4285	4137	4030	4068	4199	4192	4324	4048	4050	4182	4110	3994	3941	4004	4026	3815	3684	3893	3793	3554	3543	3565	3309	3245	3060	3103	2961	2947	2469	2297	2597	2968
4322	4104	4148	3988	4014	3960	3851	4151	4075	3909	3995	4058	4155	4203	4169	4102	4102	4326	4314	4190	4141	4075	4277	4246	4202	4103	4148	4051	4131	3957	4030	4126	4045	3835	3782	3859	3759	3699	3543	3588	3440	3231	3019	3016	3095	2889	2695	2314	2567	2850
4389	4074	3956	3976	3937	3913	3774	4003	4000	3916	3985	4130	4136	4272	4217	4394	4403	4447	4379	4266	4294	4224	4392	4446	4400	4247	4519	4430	4113	3926	3984	3973	3958	3894	3838	3981	3872	3812	3720	3613	3483	3459	3164	3161	3156	3018	2881	2688	2768	2970
4360	4008	3980	3954	3914	3838	3997	3935	4048	3974	4047	4307	4258	4344	4277	4554	4560	4581	4543	4435	4528	4376	4498	4545	4436	4532	4597	4691	4480	4214	4057	4136	4122	4009	3882	3911	3868	3785	3784	3818	3833	3569	3480	3360	3429	3361	3268	2864	3001	3140
4439	3907	3930	3703	3919	3908	3922	4023	3973	3874	4288	4380	4366	4340	4282	4524	4672	4629	4649	4625	4558	4463	4628	4640	4464	4665	4717	4748	4630	4526	4494	4273	4242	4054	3967	3975	3928	3874	3888	3788	3812	3704	3590	3577	3502	3606	3470	3258	2937	3157
4152	3924	3736	3833	3922	3989	4022	3897	4133	4000	4379	4378	4406	4360	4370	4532	4746	4761	4558	4637	4662	4638	4673	4660	4532	4707	4784	4821	4803	4677	4647	4547	4340	4298	4250	4068	4131	4026	4010	3946	3885	3816	3613	3489	3642	3762	3696	3568	3215	3206
4017	3879	3834	4008	4055	4228	4067	4135	4070	4105	4354	4434	4497	4421	4518	4659	4784	4697	4718	4741	4548	4708	4545	4611	4479	4678	4572	4658	4652	4681	4552	4469	4415	4288	4186	4060	4124	4089	4098	3989	3828	3669	3607	3587	3566	3799	3631	3760	3384	3291
3938	4014	4035	4071	4259	4193	4114	4159	4212	4438	4327	4493	4354	4428	4478	4746	4673	4943	4651	4687	4731	4678	4527	4573	4830	4549	4577	4786	4781	4776	4628	4538	4644	4478	4389	4225	4137	4042	4125	3973	3865	3801	3489	3664	3657	3696	3745	3680	3651	3486
4035	4083	4110	4249	4371	4316	4185	4012	4138	4423	4505	4343	4436	4364	4543	4578	4709	4583	4526	4708	4570	4574	4543	4621	4624	4615	4603	4594	4885	4835	4734	4659	4539	4724	4525	4359	4322	4179	4019	4031	3945	3733	3746	3769	3552	3584	3593	3712	3747	3689
4088	4127	4092	4232	4266	4191	4103	4122	4310	4547	4338	4462	4264	4250	4523	4652	4507	4511	4446	4394	4496	4593	4468	4504	4510	4630	4723	4516	4600	4745	4829	4601	4538	4671	4499	4517	4375	4100	4223	3991	4009	3835	3724	3794	3668	3714	3700	3805	3816	3848
4095	4121	4115	4138	4243	4160	4041	4236	4225	4449	4438	4334	4243	4364	4349	4367	4400	4315	4402	4424	4399	4489	4423	4322	4399	4337	4325	4444	4450	4522	4552	4514	4521	4417	4497	4450	4513	4398	4202	4191	4117	3961	3861	3719	3681	3644	3645	3758	3759	3661
4091	4184	4155	4290	4270	4285	4256	4330	4386	4504	4400	4197	4061	4336	4391	4371	4376	4341	4396	4427	4337	4315	4347	4195	4238	4210	4216	4274	4303	4410	4478	4402	4454	4324	4326	4524	4483	4519	4475	4220	4053	4122	3898	3753	3650	3812	3649	3774	3710	3631
4254	4362	4297	4427	4317	4307	4220	4444	4282	4306	4200	4139	4150	4172	4167	4263	4188	4296	4328	4205	4273	4266	4259	4285	4158	4177	4260	4236	4104	4215	4498	4540	4554	4311	4366	4500	4604	4414	4420	4425	4302	4334	4069	3819	3667	3708	3766	3684	3644	3553
4432	4314	4387	4533	4334	4167	4340	4278	4252	4347	4107	4076	4030	4110	4121	4022	4187	4192	4079	4084	4063	4077	4074	4078	4078	4145	4196	4066	4126	4306	4209	4377	4414	4403	4445	4504	4503	4474	4452	4401	4316	4359	4291	4013	3799	3556	3594	3657	3535	3567
4611	4362	4344	4277	4139	4127	4195	4210	4267	4230	3906	4011	4173	4012	3998	4111	3952	4137	3989	3901	3971	3978	4030	4096	3895	3936	3988	4005	4129	4146	4020	4254	4249	4352	4459	4252	4452	4317	4498	4236	4479	4242	4334	4185	3910	3639	3483	3572	3683	3612
4548	4429	4230	4212	4160	4237	4273	4247	4276	4081	4064	4061	3989	4039	3936	3905	3881	3900	3942	3886	3895	3889	3975	4039	3830	3745	3872	3909	4011	3917	3940	4031	4158	4115	4252	4254	4344	4392	4523	4203	4348	4336	4236	4189	3820	3820	3536	3594	3673	3621
4439	4365	4247	4095	4031	4209	4251	4234	4301	4083	3939	4107	3872	3965	3839	3876	3943	4052	3843	3852	3807	3881	3858	3931	3811	3795	3703	3710	3963	3844	3910	4052	4053	4134	4137	4222	4273	4317	4271	4456	4362	4349	4346	4316	4043	4023	3844	3759	3645	3643
4605	4460	4356	4082	4202	4189	4226	4341	4160	4106	4133	4063	3970	3995	3779	3984	4123	4050	3870	3895	3814	3922	3757	3775	3803	3782	3650	3684	3714	3834	3831	3826	3972	3996	4167	4056	4210	4344	4393	4477	4464	4268	4344	4303	4257	4171	4067	4062	3864	3765
4666	4293	4283	4232	4336	4419	4255	4270	4180	4042	4134	4041	3863	3898	3973	4084	4193	4153	3890	3841	3936	3907	3898	3691	3703	3721	3747	3655	3689	3881	3856	3935	3955	3978	3992	4031	4156	4269	4309	4350	4463	4266	4285	4372	4328	4165	4067	3999	3883	3923
4610	4373	4268	4322	4285	4375	4252	4194	4067	4257	4184	4060	4026	3980	4097	4145	4103	3984	3969	3908	3963	3957	3907	3745	3712	3781	3871	3758	3742	3910	3932	4122	3918	4160	3962	4146	4067	4108	4030	4284	4383	4284	4258	4263	4314	4182	4122	4021	3879	3729
4584	4355	4266	4228	4420	4379	4243	4170	4166	4241	4155	4084	3942	4026	4194	4181	4041	3946	3982	4069	4074	4017	3887	3775	3744	3919	3904	3729	3882	3885	3971	3966	3967	3964	4092	4199	4134	4124	4116	4342	4398	4216	4128	4033	4100	4089	4059	3990	3825	3892
4652	4481	4405	4238	4450	4386	4272	4104	4249	4174	4215	4022	4019	4237	4150	4085	4086	4056	4122	4078	4146	3997	4109	4046	3854	3834	3865	3786	3783	3887	3956	3979	3947	3988	3965	4067	4132	4159	4246	4269	4423	4306	4187	4144	4275	4136	4066	4207	4114	3867
4511	4389	4490	4480	4160	4335	4287	4145	4387	4426	4196	4217	4063	4184	4217	4196	4210	4156	4220	4048	4155	4131	4084	4015	3944	3855	3796	3897	3869	3844	3869	3919	3855	3903	3805	3955	4127	4105	4191	4195	4192	4423	4335	4357	4254	4294	4198	4091	4190	4139
4707	4383	4245	4383	4239	4286	4295	4349	4502	4277	4201	4143	4123	4235	4284	4274	4216	4247	4299	4399	4459	4273	4148	4272	4082	3946	4003	3925	3965	4032	3927	3972	3946	3940	3908	3787	3901	3966	4080	4135	4177	4153	4191	4460	4373	4265	4184	4081	4189	4111
4679	4326	4263	4241	4235	4350	4339	4453	4235	4206	4213	4067	4281	4178	4348	4238	4221	4046	4183	4335	4418	4326	4222	4220	4149	4032	3938	3984	4076	4032	4002	4120	4067	4139	3854	3899	4005	3943	3963	4246	4130	4216	4434	4536	4511	4486	4261	4222	4260	4280
4487	4292	4270	4089	4186	4245	4459	4279	4051	4143	4198	4146	4155	4246	4122	4255	4129	4128	4214	4124	4303	4289	4279	4151	4056	4031	4053	4027	4099	4092	4138	4109	4212	3977	4059	4014	3808	3913	4006	4300	4139	4152	4258	4453	4495	4649	4601	4321	4377	4254
4502	4315	4031	4046	4019	4312	4207	4138	3970	4014	4023	4297	4183	4280	4072	4167	4087	4160	4223	4232	4280	4260	4337	4226	4100	4065	4105	4167	4190	4145	4195	4086	4147	3973	4142	4002	3911	3993	4116	4246	4289	4250	4208	4336	4367	4556	4609	4485	4281	4279
4399	4168	4079	3944	4073	4230	4154	4051	4020	4094	4177	4142	4300	4248	4198	4287	4082	4062	4174	4220	4268	4375	4228	4271	4073	4131	4191	4186	4013	4288	4136	4189	4182	4095	4194	4003	4167	4071	4126	4123	4241	4075	4139	4353	4342	4566	4448	4492	4271	4336
4401	4117	4079	3980	4142	4103	4046	3975	4009	4055	4142	4203	4224	4300	4048	4225	4279	4196	4276	4326	4226	4347	4350	4368	4206	4248	4260	4047	4171	4122	4267	4157	4203	4059	3997	4058	3954	4080	4133	4174	4150	4149	4276	4254	4463	4460	4314	4365	4278	4319
4225	4060	4250	4126	4096	4165	3964	3901	4060	3987	4154	4171	4056	4206	4205	4235	4135	4078	4268	4315	4365	4350	4427	4326	4284	4137	4204	4275	4286	4114	4280	4147	4147	4146	4097	3978	4083	4056	4092	4087	4058	4379	4331	4558	4463	4432	4335	4314	4150	4217
4285	4232	4205	4117	4018	4055	3928	3953	4040	4013	3965	3898	4024	4072	4149	4171	4060	4059	4090	4385	4384	4359	4316	4417	4209	4232	4300	4245	4279	4170	4244	4304	4223	4108	4153	3918	4051	3984	3980	4009	4091	4167	4516	4464	4543	4450	4443	4348	4220	4212
4317	4231	4223	3918	4023	3946	3874	3802	3838	3869	3910	3859	3967	4048	3962	3945	3962	4006	4306	4314	4465	4380	4387	4203	4211	3997	4098	4185	4273	4227	4233	4278	4258	4134	4192	3998	3890	4051	4145	4089	4238	4227	4476	4495	4531	4468	4411	4227	4158	4027
4426	4080	4203	3955	4002	3908	3887	3769	3736	3821	3975	3803	3987	4083	4122	3976	4109	4150	4230	4250	4342	4234	4189	4141	4083	4152	4099	4254	4336	4245	4379	4158	4172	4274	4194	4161	4010	3990	3983	4184	4116	4331	4259	4459	4513	4548	4461	4290	4070	3911
4273	4219	3946	3934	3971	4055	4036	3886	3845	3815	3938	4011	4011	4075	4128	4067	4087	4255	4182	4453	4339	4236	4157	4241	4100	4160	4291	4237	4259	4229	4292	4255	4146	4130	4033	4118	4230	4043	4047	3973	4305	4246	4217	4297	4504	4345	4327	4300	4105	3939
4422	4154	4052	4030	4205	4148	4056	3964	3883	3995	3910	4072	4136	4073	4051	4074	4194	4276	4383	4294	4345	4265	4266	4115	4163	4172	4217	4188	4221	4218	4215	4202	3976	4058	4028	4066	4008	4079	4084	4040	4210	4254	4302	4231	4355	4224	4261	4180	4046	3977
4427	4267	4244	4083	4274	4127	4072	3944	3916	3888	4074	4019	4231	4270	4253	4090	4157	4155	4263	4123	4280	4347	4328	4275	4306	4172	4236	4166	4148	4097	4212	4119	3958	3808	3968	3956	3974	4002	3914	4011	4169	4218	4372	4503	4282	4079	4187	4158	4016	3852
4362	4402	4243	4266	4151	4099	3940	3953	3956	4183	4143	4151	4214	4246	4201	4128	4263	4200	4460	4270	4423	4296	4309	4065	4195	4137	4279	4182	4151	4205	4078	3896	3973	3917	3893	4030	3898	3949	4012	4102	4133	4201	4461	4406	4178	4274	4044	4086	3988	4022
4477	4226	4170	4162	4273	4091	4026	3947	4106	4186	4259	4103	4184	4206	4213	4267	4092	4155	4413	4368	4305	4272	4243	4060	4249	4063	4234	4139	4110	4100	3992	4039	3938	3973	3965	4049	3919	3859	3939	4058	4151	4230	4387	4437	4432	4239	4177	4134	3948	4006
4420	4392	4242	4238	4207	4129	4163	4083	4073	4218	4121	3995	4238	4208	4030	4176	4122	4284	4259	4308	4325	4399	4259	4183	4208	4052	4063	4109	4091	4072	3840	3918	3944	3802	3991	4049	3958	3956	4162	4128	4203	4375	4698	4454	4419	4326	4310	4154	3978	3862
4497	4351	4273	3942	3957	3959	4070	3990	4001	4116	4179	4114	4083	4233	4110	4224	4170	4215	4405	4276	4332	4118	4254	4105	4114	3954	4077	4010	3970	3882	3916	3823	3918	4011	4001	4165	4101	4287	4100	4290	4435	4435	4532	4569	4445	4485	4351	4265	3991	4005
4341	4187	4079	3988	3920	4147	4081	4132	4137	4105	4044	4109	4148	4128	4092	4266	4257	4251	4373	4355	4222	4140	4145	3980	4108	4115	4039	4058	3936	3848	3876	3927	4032	4042	4084	4131	4241	4355	4357	4371	4518	4548	4434	4528	4307	4405	4337	4217	4063	4011
4386	4157	4058	4054	4147	4169	4256	4180	4130	4137	4169	4164	4194	4214	4033	4136	4192	4415	4454	4386	4391	4171	4069	4041	4024	4044	4085	4074	3951	4033	3880	3959	4171	4117	4113	4177	4234	4274	4435	4632	4579	4759	4464	4454	4328	4370	4123	4110	4131	4142
4317	4231	4124	4078	4148	4264	4302	4243	4126	4152	4325	4128	4128	4159	4300	4208	4264	4283	4402	4285	4387	4198	4154	4091	3948	4065	4053	4057	4101	3998	3981	3987	4152	4196	4186	4233	4316	4358	4581	4608	4690	4701	4692	4518	4402	4395	4070	3959	4050	4069
4481	4212	4316	4197	4240	4231	4218	4202	4208	4293	4265	4142	4022	4183	4237	4228	4297	4422	4496	4392	4116	4318	4220	4102	4211	4018	4113	4194	4151	4096	4159	4042	4190	4153	4298	4207	4288	4270	4323	4569	4658	4478	4547	4355	4242	4158	4084	3926	3893	4055
4383	4363	4303	4356	4410	4360	4372	4267	4152	4214	4317	4041	4151	4193	4250	4357	4336	4445	4272	4233	4250	4244	4282	4083	4166	4263	4218	4351	4159	4235	4251	4206	4292	4244	4078	4245	4283	4235	4382	4463	4552	4448	4434	4259	4084	3910	4018	3862	3931	3856
4548	4418	4427	4212	4392	4434	4351	4361	4399	4265	4322	4127	4082	4182	4269	4150	4276	4222	4241	4297	4128	4132	4162	4187	4133	4255	4268	4238	4254	4320	4299	4398	4397	4339	4318	4296	4290	4260	4390	4427	4386	4398	4266	4164	4040	3891	3960	3815	3952	3865
4585	4457	4457	4359	4416	4478	4422	4332	4319	4359	4352	4146	4049	4090	4141	4085	4179	4151	4188	4139	4192	4115	4205	4101	4216	4099	4186	4204	4353	4317	4293	4457	4453	4484	4431	4302	4247	4232	4214	4276	4331	4179	4225	4046	3997	3994	4079	3941	3989	3840
4482	4434	4445	4422	4404	4555	4280	4325	4228	4237	4190	4190	4131	4224	4105	4171	4196	4099	4144	4159	4209	4238	4151	4213	4181	4213	4265	4219	4373	4270	4361	4423	4515	4336	4454	4271	4212	4192	4271	4182	4088	4026	3964	4111	3886	3987	3931	4042	3952	3865
4447	4239	4309	4364	4525	4527	4360	4345	4412	4310	4394	4163	4293	4105	4080	4107	4238	4169	4183	4220	4113	4105	4203	4107	4231	4011	4122	4334	4302	4487	4534	4295	4405	4436	4396	4358	4215	4319	4227	4176	4147	4139	4145	3998	3873	3928	4026	3902	4086	3970
4287	4401	4420	4448	4445	4505	4497	4505	4402	4523	4405	4367	4333	4188	4281	4121	4213	4235	4185	4140	4066	4204	4280	4203	4127	4166	4249	4171	4307	4285	4432	4472	4316	4244	4204	4241	4289	4295	4279	4355	4140	4158	4002	3931	3908	3883	3902	3983	4062	4101
4126	4226	4295	4286	4428	4507	4426	4460	4544	4528	4449	4442	4399	4495	4283	4288	4299	4316	4274	4297	4234	4255	4307	4293	4117	4109	4146	4167	4332	4326	4368	4425	4322	4185	4194	4187	4280	4212	4348	4305	4284	4145	4151	4028	4069	3866	4038	4112	4098	4228
4230	4270	4171	4385	4356	4519	4446	4580	4494	4521	4498	4387	4451	4434	4522	4341	4296	4550	4442	4435	4324	4402	4436	4420	4403	4361	4251	4276	4432	4433	4462	4268	4393	4146	4124	4282	4358	4250	4314	4171	4276	4153	4143	4118	4047	3951	4062	4120	4134	4155
4237	4221	4268	4371	4431	4559	4599	4437	4517	4479	4384	4423	4419	4375	4612	4512	4521	4444	4530	4615	4346	4529	4500	4543	4483	4569	4574	4561	4582	4615	4442	4410	4265	4230	4341	4168	4402	4146	4316	4333	4392	4263	4032	4137	4152	4078	4110	4216	4195	4295
4264	4146	4078	4264	4278	4489	4515	4436	4509	4453	4454	4403	4448	4322	4572	4503	4507	4739	4639	4669	4672	4498	4500	4520	4648	4509	4606	4664	4725	4656	4604	4381	4434	4240	4200	4283	4392	4198	4256	4226	4304	4243	4082	4185	4134	4239	4276	4227	4296	4298
4219	4096	4167	4107	4276	4404	4396	4480	4442	4508	4561	4503	4508	4572	4604	4592	4727	4782	4755	4628	4596	4513	4505	4624	4583	4538	4598	4675	4633	4684	4663	4498	4402	4301	4223	4297	4373	4367	4226	4174	4138	4126	4131	4168	4277	4419	4318	4331	4352	4196
4278	4192	4322	4172	4187	4393	4446	4264	4317	4429	4379	4468	4511	4585	4588	4544	4576	4362	4612	4493	4592	4589	4600	4401	4502	4437	4582	4572	4602	4624	4500	4494	4313	4277	4151	4382	4266	4326	4233	4209	4050	4236	4240	4161	4272	4281	4433	4343	4189	4281
4386	4214	4312	4256	4357	4359	4255	4211	4178	4388	4272	4281	4430	4369	4376	4529	4631	4518	4429	4368	4521	4488	4539	4570	4416	4454	4395	4536	4431	4529	4371	4342	4250	4142	4119	4303	4268	4326	4167	4306	4161	4157	4176	4306	4371	4392	4440	4404	4298	4131
4402	4250	4309	4258	4182	4334	4240	4179	4341	4237	4346	4351	4325	4190	4358	4463	4303	4349	4459	4364	4433	4205	4504	4454	4337	4395	4260	4430	4390	4395	4330	4277	4129	4212	4114	4199	4334	4276	4162	4276	4177	4219	4145	4282	4334	4448	4380	4418	4259	4224
4339	4358	4220	4241	4118	4270	4330	4230	4294	4378	4185	4384	4436	4388	4323	4384	4350	4257	4181	4242	4208	4354	4372	4149	4311	4119	4256	4130	4252	4285	4142	4019	4135	4262	4258	4134	4133	4239	4140	4311	4183	4162	4262	4216	4358	4455	4338	4248	4077	4043
4627	4412	4340	4472	4452	4273	4335	4232	4147	4357	4225	4429	4281	4216	4319	4283	4247	4242	4131	4064	4098	4227	4183	4106	4098	4057	4030	4014	4058	4105	3923	3931	4045	4029	4179	4136	4218	4234	4255	4217	4158	4260	4119	4212	4226	4265	4488	4323	4026	4036
4635	4534	4571	4514	4355	4446	4418	4347	4183	4314	4211	4161	4301	4187	4211	4315	4146	4102	4145	3994	4096	4114	3926	4055	4176	4151	4080	4083	4133	4037	4105	4021	4123	4154	3969	4175	4211	4261	4277	4188	4246	4412	4186	4229	4133	4327	4407	4318	4196	3953
4680	4614	4669	4554	4544	4591	4470	4446	4324	4368	4345	4363	4266	4243	4251	4290	4335	4165	4046	3986	4055	4016	3962	4016	4079	4046	4131	4151	4214	3986	4062	4125	4145	4126	4196	4320	4240	4385	4628	4483	4294	4217	4191	4177	4061	4198	4144	4163	4192	3998
4498	4548	4620	4517	4697	4589	4697	4615	4506	4586	4572	4409	4405	4438	4346	4227	4227	4232	4189	4276	4159	4210	4066	4272	4262	4297	4288	4256	4248	4151	4132	4236	4242	4328	4344	4306	4454	4449	4634	4481	4238	4295	4234	4287	4159	4082	4106	4111	4076	4088
4706	4554	4690	4573	4678	4593	4609	4607	4606	4589	4537	4466	4681	4403	4241	4495	4232	4230	4214	4251	4168	4174	4202	4295	4270	4342	4219	4273	4194	4280	4221	4173	4375	4267	4260	4365	4336	4494	4510	4468	4241	4259	4232	4184	4192	4120	4174	4099	4163	4225
4621	4745	4743	4742	4628	4690	4629	4518	4592	4524	4590	4500	4394	4454	4321	4342	4358	4312	4320	4428	4259	4351	4426	4441	4468	4604	4660	4469	4321	4320	4370	4346	4324	4335	4253	4319	4341	4312	4385	4381	4338	4261	4292	4241	4187	4197	4253	4165	4222	4309
4553	4483	4546	4560	4671	4662	4563	4454	4467	4582	4507	4452	4505	4478	4368	4431	4413	4234	4283	4235	4383	4390	4589	4517	4568	4517	4540	4507	4320	4436	4373	4440	4451	4318	4201	4193	4231	4334	4135	4334	4330	4260	4098	4241	4317	4338	4321	4314	4272	4430
4410	4287	4274	4307	4463	4459	4405	4490	4398	4375	4439	4496	4540	4410	4451	4480	4437	4436	4407	4350	4254	4417	4599	4633	4668	4673	4715	4462	4487	4383	4463	4501	4448	4371	4387	4390	4206	4061	3983	4124	4208	4094	4227	4364	4303	4321	4133	4418	4385	4486
4484	4335	4281	4126	4205	4388	4207	4160	4253	4446	4437	4565	4410	4440	4458	4464	4386	4537	4282	4536	4507	4583	4888	4662	4707	4532	4550	4624	4497	4501	4351	4455	4286	4179	4256	4268	4123	4201	4054	3995	4140	4167	4152	4436	4357	4443	4403	4345	4443	4413
4583	4384	4437	4252	4189	4350	4151	4188	4211	4169	4389	4424	4451	4260	4319	4417	4281	4426	4209	4375	4548	4495	4627	4583	4571	4496	4451	4493	4361	4267	4376	4488	4247	4106	4144	3996	4176	4157	4041	4216	4119	4275	4624	4480	4604	4466	4377	4465	4152	4225
4517	4436	4321	4312	4358	4202	4392	4188	4258	4290	4314	4336	4212	4314	4248	4188	4276	4113	4194	4353	4349	4427	4488	4529	4457	4257	4165	4155	4234	4258	4190	4161	4204	4128	4043	3983	4114	3994	4182	4167	4251	4409	4240	4423	4640	4465	4376	4298	4268	4207
4548	4382	4373	4313	4144	4318	4195	4142	4340	4481	4449	4384	4335	4287	4254	4232	4120	4147	4201	4279	4259	4316	4261	4248	4233	4181	4226	4231	4145	4080	4017	4257	4207	4112	4121	4099	4190	4068	4041	4191	4340	4323	4485	4495	4560	4447	4399	4279	4156	4015
4696	4442	4417	4209	4222	4151	4122	4265	4221	4413	4542	4400	4347	4345	4319	4333	4342	4155	4324	4214	4320	4169	4161	4184	4217	4095	4130	4104	4163	4117	4121	4098	4128	4179	4264	4164	4198	4160	4184	4196	4283	4377	4203	4363	4490	4388	4371	4228	4208	4109
4705	4608	4399	4432	4251	4093	4377	4289	4353	4477	4484	4366	4368	4311	4287	4259	4193	4155	4179	4310	4449	4160	4357	4208	4123	4078	4096	4213	4311	4346	4148	4093	4122	4339	4234	4360	4349	4422	4215	4134	4218	4341	4222	4141	4196	4223	4196	4188	4119	4177
4575	4481	4430	4336	4318	4389	4391	4415	4396	4508	4533	4470	4406	4295	4307	4168	4194	4182	4271	4410	4271	4264	4168	4221	4211	4007	4160	4147	4376	4360	4381	4340	4384	4391	4316	4416	4225	4426	4457	4446	4234	4192	4245	4224	4081	4121	4210	4336	4293	4280
4337	4249	4298	4127	4275	4247	4224	4506	4664	4653	4638	4666	4433	4329	4187	4331	4172	4303	4089	4155	4080	4321	4119	4259	4169	4190	4264	4213	4312	4339	4472	4444	4467	4273	4370	4441	4324	4440	4472	4391	4320	4164	4245	4078	4133	4184	4161	4311	4440	4553
4247	4002	4230	4254	4135	4347	4393	4347	4690	4618	4632	4597	4439	4295	4393	4348	4191	4180	4165	4273	4351	4168	4211	4126	4299	4314	4409	4387	4404	4443	4338	4357	4531	4455	4501	4444	4416	4221	4341	4222	4328	4205	4266	4209	4255	4250	4415	4427	4350	4517
4471	4178	4174	4133	4155	4178	4318	4299	4299	4350	4340	4182	4220	4322	4379	4307	4352	4401	4423	4262	4373	4187	4225	4324	4320	4306	4399	4388	4597	4484	4397	4244	4257	4311	4282	4363	4437	4304	4300	4272	4151	4175	4256	4143	4364	4292	4475	4596	4686	4349
4310	4320	4126	4257	4280	4418	4201	4213	4275	4197	4196	4154	4309	4245	4183	4263	4441	4541	4259	4392	4511	4366	4343	4277	4366	4249	4355	4369	4408	4377	4363	4241	4185	4108	4056	4163	4297	4289	4289	4209	4190	4121	4126	4247	4524	4462	4454	4490	4667	4363
4401	4204	4193	4173	4208	4322	4267	4263	4406	4040	4212	4210	4106	4150	4166	4259	4208	4267	4288	4333	4528	4410	4309	4305	4255	4274	4351	4270	4291	4415	4346	4316	4219	4127	4085	4113	4273	4237	4305	4294	4255	4197	4217	4149	4311	4421	4373	4652	4391	4396
4295	4144	4293	4092	4249	4381	4179	4384	4321	4396	4378	4362	4313	4294	4183	4099	4097	4201	4254	4311	4377	4366	4272	4263	4340	4391	4304	4359	4233	4106	4190	4109	4106	4157	4306	4246	4161	4390	4461	4328	4374	4215	4323	4329	4389	4340	4323	4405	4223	4249
4455	4306	4284	4359	4495	4272	4508	4231	4236	4344	4404	4254	4320	4415	4392	4381	4307	4338	4250	4123	4136	4221	4283	4367	4370	4118	4362	4263	4039	4050	4065	4151	4085	4039	4230	4319	4333	4609	4535	4480	4474	4266	4090	4303	4434	4271	4233	4122	4294	4244
4467	4541	4526	4660	4545	4554	4458	4278	4390	4320	4327	4178	4394	4332	4202	4525	4418	4272	4376	4516	4352	4226	4175	4094	4120	4150	4250	4309	4239	4152	4032	4109	4157	4244	4062	4269	4281	4367	4490	4373	4351	4242	4338	4331	4420	4287	4397	4119	4159	4347
4495	4502	4546	4545	4443	4501	4446	4525	4644	4266	4339	4371	4300	4212	4265	4317	4332	4437	4613	4432	4549	4346	4329	4125	4244	4238	4425	4326	4330	4392	4346	4376	4311	4268	4331	4267	4400	4381	4472	4249	4342	4281	4202	4346	4254	4322	4317	4587	4283	4440
4273	4146	4468	4300	4327	4501	4394	4445	4539	4355	4504	4453	4354	4236	4200	4181	4235	4428	4571	4479	4528	4372	4426	4452	4398	4469	4357	4282	4334	4449	4525	4367	4291	4343	4379	4312	4491	4623	4501	4381	4245	4036	4309	4217	4380	4339	4579	4633	4677	4372
4460	4211	4230	4015	4234	4163	4071	4271	4304	4312	4677	4468	4425	4455	4345	4285	4244	4336	4423	4315	4262	4540	4529	4600	4478	4519	4292	4205	4323	4482	4421	4351	4247	4403	4402	4424	4312	4529	4435	4358	4308	4338	4281	4286	4438	4237	4350	4351	4564	4533
4553	4376	4400	4157	4198	4059	4010	4025	4166	4378	4336	4368	4488	4585	4442	4503	4451	4522	4285	4226	4255	4285	4404	4532	4476	4450	4355	4351	4287	4380	4256	4355	4334	4357	4294	4315	4369	4328	4216	4164	4435	4457	4369	4250	4356	4410	4339	4304	4430	4353
4619	4713	4390	4408	4282	4159	4125	4212	4142	4291	4268	4234	4432	4445	4361	4565	4602	4572	4332	4155	4185	4173	4254	4187	4261	4288	4397	4314	4377	4270	4289	4279	4234	4391	4299	4427	4387	4155	4143	4451	4330	4560	4360	4373	4412	4369	4232	4308	4293	4189
4513	4736	4269	4453	4466	4402	4389	4342	4365	4277	4216	4270	4207	4211	4308	4386	4421	4448	4302	4205	4232	4181	4133	4193	4262	4200	4368	4224	4359	4283	4443	4306	4341	4297	4336	4430	4454	4292	4242	4149	4343	4416	4474	4510	4296	4333	4329	4267	4155	4211
4389	4370	4313	4535	4423	4488	4457	4499	4504	4487	4362	4291	4106	4294	4227	4215	4255	4262	4384	4347	4324	4297	4270	4240	4250	4306	4289	4344	4403	4439	4410	4559	4467	4546	4364	4420	4516	4408	4330	4160	4223	4436	4360	4409	4335	4175	4263	4418	4440	4349
4025	4147	4045	4089	4221	4259	4309	4427	4392	4400	4581	4550	4474	4559	4188	4358	4234	4267	4294	4323	4362	4297	4425	4391	4340	4414	4415	4445	4425	4346	4392	4376	4364	4340	4390	4453	4297	4458	4297	4414	4349	4171	4367	4255	4290	4242	4397	4468	4422	4340
4234	4146	4007	4086	4117	3957	4189	4214	4261	4394	4559	4466	4652	4623	4522	4411	4364	4434	4219	4223	4177	4313	4381	4415	4516	4551	4513	4320	4253	4336	4332	4417	4387	4465	4306	4358	4423	4511	4361	4325	4243	4346	4324	4429	4252	4188	4252	4427	4391	4376
4395	4270	4159	4248	4322	4124	4182	4140	4100	4293	4289	4474	4537	4550	4681	4712	4725	4707	4528	4424	4272	4227	4467	4442	4480	4464	4410	4606	4418	4375	4242	4316	4548	4410	4374	4383	4430	4443	4407	4506	4237	4272	4351	4295	4277	4297	4326	4312	4426	4393
4463	4518	4360	4515	4425	4335	4392	4214	4157	4281	4225	4086	4331	4396	4608	4492	4751	4603	4471	4479	4399	4423	4259	4356	4274	4415	4482	4576	4446	4387	4387	4473	4405	4358	4496	4502	4485	4505	4575	4523	4325	4282	4339	4198	4432	4404	4095	4231	4462	4403
4347	4430	4409	4587	4664	4631	4579	4394	4312	4336	4300	4346	4238	4277	4335	4484	4450	4586	4389	4516	4466	4341	4344	4405	4280	4181	4265	4312	4439	4421	4357	4455	4496	4500	4513	4530	4512	4551	4444	4598	4461	4328	4236	4227	4213	4378	4275	4243	4314	4331
4224	4275	4207	4215	4448	4456	4599	4479	4399	4493	4278	4269	4375	4079	4143	4279	4440	4251	4322	4337	4454	4452	4395	4338	4215	4262	4203	4283	4237	4267	4459	4549	4698	4638	4563	4609	4476	4535	4428	4492	4491	4330	4213	4117	4251	4316	4404	4358	4450	4561
4279	4188	4088	4075	4315	4259	4314	4467	4423	4368	4391	4365	4514	4349	4128	4356	4308	4189	4130	4255	4355	4345	4292	4332	4331	4267	4240	4225	4236	4348	4338	4519	4643	4630	4512	4568	4501	4414	4480	4514	4463	4426	4331	4241	4291	4571	4439	4480	4539	4665
4303	4240	4320	4172	4193	4201	4188	4137	4275	4255	4091	4058	4348	4422	4404	4408	4271	4247	4093	4143	4267	4311	4194	4284	4166	4295	4318	4362	4295	4300	4352	4416	4532	4332	4481	4437	4438	4250	4377	4364	4393	4496	4396	4279	4342	4424	4615	4595	4619	4494
4536	4322	4365	4468	4283	4202	4233	4168	4140	4128	3964	4093	4329	4277	4448	4452	4416	4211	4253	4338	4332	4370	4257	4330	4241	4223	4324	4286	4351	4362	4491	4516	4479	4252	4311	4350	4402	4426	4157	4374	4430	4377	4439	4434	4545	4522	4574	4424	4435	4493
4770	4408	4497	4381	4521	4509	4462	4219	4085	4102	3948	4061	4071	4215	4169	4467	4431	4380	4470	4263	4421	4442	4459	4236	4191	4132	4196	4264	4425	4424	4525	4535	4449	4417	4329	4185	4460	4304	4312	4342	4346	4447	4411	4528	4705	4598	4501	4354	4431	4425
4552	4510	4414	4569	4332	4495	4410	4359	4260	4415	4087	4168	4019	4139	4187	4264	4362	4264	4318	4415	4452	4467	4461	4213	4338	4156	4245	4221	4425	4435	4520	4407	4591	4513	4519	4403	4297	4398	4483	4355	4407	4476	4410	4390	4546	4653	4622	4364	4104	4363
4509	4232	4317	4180	4316	4246	4391	4320	4356	4348	4366	4309	4330	4276	4245	4213	4378	4286	4321	4419	4495	4576	4522	4301	4323	4197	4367	4323	4366	4358	4418	4557	4545	4531	4526	4435	4275	4246	4419	4368	4394	4384	4295	4308	4445	4500	4508	4513	4458	4185
4396	4261	4033	4137	3993	4167	4251	4189	4256	4550	4461	4507	4646	4423	4334	4372	4287	4335	4086	4286	4461	4455	4498	4390	4414	4349	4306	4375	4308	4296	4337	4246	4405	4485	4393	4227	4196	4373	4288	4372	4379	4418	4379	4278	4390	4469	4581	4302	4436	4363
4293	4487	4193	4161	3986	4118	4141	4132	4141	4455	4534	4655	4590	4605	4405	4298	4291	4404	4110	4207	4185	4359	4440	4480	4384	4313	4558	4327	4390	4232	4317	4389	4328	4269	4382	4342	4369	4347	4312	4459	4363	4474	4448	4359	4359	4333	4371	4360	4370	4398
4640	4460	4312	4219	4300	4042	4165	4125	4301	4439	4396	4459	4487	4378	4364	4220	4374	4345	4263	4169	4207	4187	4228	4325	4386	4427	4437	4505	4416	4437	4280	4146	4293	4288	4179	4259	4338	4441	4211	4411	4483	4310	4405	4383	4382	4194	4162	4154	4380	4258
4646	4578	4622	4479	4445	4285	4199	4376	4274	4479	4446	4334	4338	4398	4322	4208	4224	4200	4214	4317	4100	4205	4368	4173	4333	4419	4457	4405	4412	4542	4503	4374	4394	4195	4220	4316	4213	4336	4311	4263	4425	4302	4392	4464	4463	4270	4081	4085	4231	4388
4714	4460	4596	4565	4590	4550	4392	4610	4441	4542	4411	4379	4355	4118	4317	4248	4214	4445	4518	4394	4255	4175	4203	4364	4276	4361	4529	4579	4656	4457	4631	4527	4410	4233	4212	4214	4189	4300	4391	4361	4279	4254	4262	4514	4402	4345	4249	4249	4325	4164
4451	4318	4412	4412	4323	4703	4435	4523	4551	4524	4522	4563	4283	4271	4340	4202	4168	4310	4345	4401	4497	4511	4440	4450	4452	4345	4314	4436	4513	4543	4518	4583	4495	4467	4208	4078	4144	4246	4157	4411	4295	4317	4371	4478	4395	4528	4396	4369	4169	4276
4457	4369	4451	4302	4354	4559	4606	4292	4413	4636	4471	4395	4357	4269	4305	4434	4382	4360	4258	4392	4511	4305	4423	4429	4246	4263	4581	4387	4421	4466	4456	4468	4491	4206	4298	4228	4100	4205	4190	4440	4362	4393	4375	4224	4376	4280	4379	4403	4401	4245
4504	4485	4206	4416	4373	4451	4506	4466	4392	4510	4389	4539	4475	4385	4441	4414	4333	4316	4337	4409	4505	4486	4457	4330	4204	4393	4343	4325	4427	4327	4326	4240	4372	4318	4327	4121	4239	4060	4431	4474	4437	4330	4259	4196	4239	4418	4398	4461	4432	4254
4671	4557	4400	4350	4590	4362	4337	4313	4185	4272	4241	4392	4300	4424	4440	4539	4625	4514	4470	4509	4344	4412	4439	4527	4381	4372	4366	4404	4376	4370	4239	4239	4221	4386	4211	4460	4207	4407	4276	4483	4396	4307	4183	4208	4192	4392	4363	4462	4503	4491
4694	4596	4685	4495	4663	4598	4330	4475	4131	4212	4256	4306	4390	4443	4401	4394	4648	4539	4429	4619	4453	4477	4370	4231	4439	4505	4622	4587	4385	4196	4061	4114	4205	4168	4449	4483	4365	4415	4546	4320	4512	4416	4092	4141	4231	4267	4339	4432	4551	4518
4744	4398	4643	4486	4659	4512	4576	4419	4352	4222	4416	4403	4404	4337	4403	4270	4535	4461	4528	4611	4384	4379	4331	4312	4435	4451	4557	4679	4575	4396	4168	4099	4243	4270	4232	4547	4556	4493	4401	4327	4223	4349	4312	4418	4218	4319	4265	4414	4353	4539
4607	4412	4400	4544	4502	4385	4363	4390	4486	4377	4403	4428	4335	4369	4307	4312	4399	4383	4496	4493	4405	4396	4263	4399	4345	4394	4479	4397	4476	4514	4300	4317	4376	4384	4399	4404	4546	4466	4366	4314	4257	4358	4394	4349	4345	4316	4299	4303	4346	4322
4295	4555	4433	4453	4357	4277	4324	4436	4486	4496	4636	4532	4443	4273	4250	4247	4332	4260	4287	4156	4389	4346	4278	4322	4427	4417	4367	4251	4444	4480	4376	4473	4292	4416	4328	4267	4243	4402	4330	4318	4326	4239	4264	4458	4371	4485	4364	4297	4244	4434
4367	4378	4218	4250	4271	4210	4199	4231	4330	4423	4521	4528	4487	4480	4357	4267	4316	4393	4252	4226	4118	4253	4285	4449	4353	4356	4389	4335	4284	4343	4436	4497	4535	4457	4294	4321	4359	4395	4508	4332	4320	4292	4319	4271	4509	4435	4340	4283	4331	4354
4635	4380	4273	4317	4209	4403	4347	4295	4238	4395	4649	4609	4574	4627	4483	4502	4286	4225	4254	4141	4160	4159	4355	4240	4376	4255	4322	4322	4245	4236	4369	4441	4535	4496	4419	4428	4447	4284	4230	4205	4333	4266	4381	4216	4545	4375	4402	4185	4186	4127
4594	4523	4511	4338	4357	4386	4253	4248	4420	4344	4503	4554	4609	4486	4524	4459	4257	4197	4292	4289	4150	4290	4202	4337	4232	4241	4213	4131	4252	4297	4417	4590	4481	4616	4531	4487	4377	4327	4320	4264	4304	4445	4436	4362	4455	4377	4475	4566	4197	4235
4725	4542	4793	4570	4443	4483	4356	4319	4269	4434	4360	4421	4494	4453	4398	4564	4369	4426	4191	4207	4366	4264	4386	4324	4326	4255	4122	4111	4186	4286	4368	4326	4456	4488	4470	4519	4405	4179	4279	4226	4298	4463	4460	4448	4397	4638	4545	4397	4377	4327
4682	4640	4823	4666	4651	4621	4547	4436	4231	4519	4233	4253	4402	4375	4415	4323	4280	4410	4369	4435	4366	4399	4370	4508	4397	4410	4323	4370	4157	4190	4233	4310	4229	4479	4459	4515	4318	4458	4271	4301	4333	4161	4381	4522	4474	4379	4475	4622	4553	4355
4665	4574	4691	4769	4691	4865	4715	4622	4376	4406	4236	4356	4273	4372	4423	4367	4434	4268	4462	4569	4525	4287	4292	4340	4258	4350	4375	4414	4393	4302	4319	4245	4176	4301	4343	4444	4359	4243	4231	4251	4318	4452	4510	4611	4605	4534	4456	4464	4539	4361
4662	4467	4510	4678	4614	4727	4658	4542	4486	4315	4402	4422	4414	4248	4122	4277	4354	4472	4384	4453	4618	4532	4419	4354	4318	4163	4350	4319	4190	4206	4288	4270	4251	4189	4217	4156	4382	4265	4382	4380	4351	4527	4463	4474	4485	4535	4607	4539	4496	4401
4561	4435	4527	4376	4708	4578	4592	4657	4498	4631	4581	4428	4500	4405	4236	4177	4214	4323	4455	4515	4455	4454	4223	4339	4394	4285	4270	4271	4323	4372	4167	4291	4185	4180	4114	4124	4274	4192	4381	4425	4343	4528	4477	4502	4505	4432	4386	4480	4415	4323
4364	4557	4398	4582	4281	4213	4291	4478	4535	4589	4472	4501	4341	4260	4432	4208	4272	4370	4413	4319	4242	4398	4467	4462	4309	4249	4344	4245	4263	4354	4352	4374	4230	4149	4158	4123	4259	4201	4299	4246	4429	4434	4576	4379	4532	4448	4426	4458	4258	4453
4427	4352	4558	4368	4377	4203	4245	4421	4330	4610	4551	4512	4523	4400	4348	4175	4168	4212	4107	4144	4272	4266	4278	4322	4410	4215	4222	4061	4160	4180	4334	4277	4238	4296	4262	4119	4251	4367	4276	4560	4546	4449	4383	4385	4389	4389	4420	4329	4415	4549
4589	4433	4401	4353	4333	4276	4142	4245	4281	4441	4463	4452	4424	4360	4451	4355	4134	4063	4136	4079	4214	4233	4316	4220	4174	4150	4194	4135	4197	4418	4412	4370	4348	4462	4358	4278	4280	4279	4269	4291	4445	4337	4377	4476	4384	4439	4515	4576	4429	4583
4724	4604	4570	4398	4424	4351	4335	4304	4223	4280	4266	4383	4435	4225	4228	4264	4237	4190	4147	4034	4198	4244	4135	4218	4315	4161	4134	4227	4161	4294	4310	4386	4366	4437	4420	4325	4166	4203	4321	4302	4354	4323	4361	4289	4256	4463	4495	4425	4449	4450
4813	4805	4658	4538	4529	4419	4376	4321	4317	4154	4211	4249	4182	4301	4374	4151	4035	4131	4293	4316	4338	4112	4105	4055	4120	4344	4303	4121	4342	4305	4430	4462	4472	4531	4624	4581	4376	4372	4318	4249	4223	4462	4449	4356	4284	4578	4358	4544	4572	4533
4821	4943	4705	4564	4464	4424	4398	4213	4422	4241	4154	4100	4073	4112	4227	4234	4363	4353	4282	4400	4252	4162	4236	4245	4047	4080	4262	4276	4362	4349	4373	4286	4375	4239	4502	4331	4334	4197	4179	4152	4326	4384	4394	4451	4438	4499	4311	4472	4432	4407
4762	4707	4588	4428	4571	4610	4622	4558	4319	4542	4287	4176	4152	4115	4328	4057	4315	4480	4409	4372	4362	4363	4298	4378	4390	4133	4321	4381	4312	4203	4282	4238	4067	4230	4237	4400	4226	4227	4240	4181	4226	4251	4288	4489	4442	4386	4445	4439	4447	4466
4591	4627	4690	4561	4542	4793	4549	4540	4458	4606	4423	4375	4351	4224	4350	4308	4482	4387	4462	4569	4558	4547	4355	4174	4350	4451	4230	4151	4303	4280	4356	4244	4152	4063	4324	4265	4414	4248	4343	4330	4284	4341	4319	4484	4342	4439	4453	4391	4549	4522
4499	4454	4519	4438	4448	4649	4535	4521	4414	4500	4390	4268	4419	4402	4187	4518	4479	4472	4512	4372	4505	4604	4530	4579	4324	4530	4333	4141	4313	4326	4323	4250	4254	4137	4175	4364	4310	4419	4451	4312	4154	4373	4256	4376	4329	4329	4216	4380	4366	4530
4253	4238	4157	4355	4274	4543	4499	4541	4547	4556	4537	4467	4517	4324	4374	4337	4263	4591	4551	4444	4496	4459	4465	4443	4202	4310	4277	4409	4229	4156	4324	4307	4093	4248	4219	4167	4359	4410	4503	4407	4353	4250	4290	4287	4409	4340	4306	4278	4429	4573
4079	4164	4202	4213	4293	4371	4411	4471	4481	4483	4702	4609	4543	4555	4683	4399	4332	4269	4363	4291	4372	4388	4378	4339	4487	4474	4299	4340	4260	4146	4177	4403	4376	4325	4414	4311	4501	4506	4714	4528	4407	4336	4100	4392	4545	4292	4368	4383	4489	4557
4357	4363	4121	4036	4083	4101	4093	4159	4279	4324	4365	4470	4493	4510	4439	4438	4439	4373	4017	4149	4216	4401	4335	4352	4360	4484	4307	4138	4231	4452	4319	4429	4576	4272	4203	4183	4409	4668	4605	4445	4323	4379	4221	4309	4237	4426	4368	4264	4536	4579
4606	4271	4313	4039	3852	3818	3747	3906	4026	4177	4307	4377	4263	4323	4240	4354	4224	4292	4318	4158	4193	4249	4476	4570	4541	4310	4383	4325	4142	4401	4312	4385	4414	4403	4369	4417	4197	4492	4519	4458	4372	4172	4259	4363	4200	4340	4603	4352	4537	4519
4584	4410	4150	4057	4131	4135	3968	4080	4201	4274	4495	4423	4420	4298	4115	4229	4293	4212	4400	4366	4226	4296	4363	4688	4781	4519	4438	4428	4337	4220	4313	4458	4348	4442	4333	4230	4194	4273	4354	4259	4453	4154	4232	4194	4380	4353	4350	4376	4344	4461
4599	4540	4449	4549	4206	4266	4133	4231	4244	4162	4465	4484	4576	4505	4574	4345	4254	4154	4335	4360	4487	4361	4386	4474	4812	4573	4673	4509	4593	4359	4287	4425	4348	4311	4355	4118	4136	4312	4494	4305	4402	4299	4296	4175	4225	4494	4448	4373	4413	4354
4906	4902	4673	4549	4450	4195	3976	3932	3864	3983	4305	4280	4398	4651	4551	4603	4719	4532	4267	4273	4437	4674	4499	4327	4310	4640	4670	4384	4434	4497	4255	4219	4458	4396	4467	4229	4291	4354	4391	4485	4429	4348	4229	4191	4285	4378	4410	4327	4313	4510
5143	4807	4729	4484	4279	4165	3994	3870	3850	3870	3908	4150	4042	4227	4441	4823	4838	4615	4562	4443	4336	4387	4540	4348	4262	4366	4612	4441	4329	4515	4362	4151	4353	4425	4298	4368	4326	4401	4291	4500	4485	4430	4266	4222	4221	4491	4343	4391	4388	4536
5002	4668	4436	4448	4472	4342	4232	4137	3998	4022	4048	4011	3851	4055	4268	4349	4545	4756	4806	4576	4178	3981	4095	4378	4270	4052	4488	4531	4416	4352	4398	4273	4317	4452	4309	4593	4539	4388	4335	4397	4579	4444	4376	4320	4305	4248	4489	4474	4586	4521
4937	4689	4535	4563	4639	4752	4618	4488	4317	4212	4105	3970	4039	4136	4057	4200	4396	4549	4715	4660	4593	3997	3899	4089	4308	4361	4314	4708	4569	4286	4413	4463	4250	4473	4349	4429	4554	4378	4672	4398	4491	4450	4450	4321	4384	4429	4461	4422	4723	4529
4817	4714	4857	5047	4901	5035	4842	4725	4632	4371	4225	4194	4244	4187	4215	4227	4256	4274	4380	4598	4502	4255	3987	4072	4410	4360	4337	4640	4705	4419	4321	4585	4353	4212	4320	4347	4413	4220	4371	4240	4469	4376	4401	4380	4428	4410	4433	4461	4352	4660
4694	4817	5028	5032	5010	4947	4797	4725	4477	4472	4255	4333	4249	4269	4317	4350	4335	4146	4270	4440	4543	4437	4157	4048	4322	4475	4448	4441	4757	4638	4418	4442	4406	4182	4396	4047	4338	4343	4168	4142	4230	4475	4354	4431	4288	4604	4440	4374	4299	4519
4695	5033	5199	5165	5012	4952	4836	4601	4588	4321	4341	4151	4281	4361	4313	4347	4526	4367	4231	4304	4421	4562	4398	4275	4338	4479	4513	4290	4522	4695	4544	4316	4362	4258	4332	4248	4211	4462	4169	4357	4128	4328	4369	4384	4348	4365	4323	4509	4429	4388
4805	4847	4902	5018	5022	4801	4670	4408	4425	4257	4054	4184	4139	4026	4460	4508	4492	4592	4432	4405	4500	4617	4585	4244	4017	4304	4574	4377	4392	4533	4431	4240	4400	4133	4234	4351	4261	4369	4232	4397	4207	4411	4465	4357	4306	4294	4120	4405	4397	4535
4662	4683	4608	4654	4770	4698	4724	4520	4462	4261	4081	3923	3963	3854	4084	4517	4545	4600	4587	4418	4310	4515	4741	4300	3998	4157	4497	4447	4206	4449	4547	4203	4409	4172	4095	4435	4263	4486	4283	4347	4363	4379	4358	4249	4467	4053	4196	4366	4549	4506
4401	4631	4457	4424	4455	4426	4432	4599	4484	4298	4045	3997	3878	3822	4021	3943	4436	4519	4486	4436	4230	4391	4589	4412	4046	4003	4405	4463	4183	4442	4603	4227	4397	4228	4101	4542	4208	4556	4274	4200	4331	4355	4252	4283	4238	4383	4258	4423	4379	4631
4259	4202	4239	4078	4249	4174	4600	4548	4412	4366	4403	4141	4057	3896	3867	3984	4157	4344	4550	4348	4158	4339	4593	4606	4197	4039	4289	4451	4233	4444	4730	4265	4195	4466	4246	4357	4201	4320	4297	4129	4295	4233	4315	4388	4252	4433	4469	4444	4447	4591
4246	4103	4086	4036	4213	4442	4541	4536	4533	4647	4415	4421	4325	4074	3958	3996	4125	4345	4394	4357	4209	4228	4612	4731	4215	3888	4100	4443	4367	4388	4622	4388	4210	4431	3998	4308	4239	4194	4342	4238	4363	4235	4500	4314	4422	4549	4501	4666	4540	4577
4083	4082	3839	3964	4069	4577	4623	4725	4686	4827	4623	4562	4268	4110	3920	3976	4060	4278	4365	4179	4178	4174	4345	4614	4266	3980	4190	4502	4167	4345	4701	4423	4396	4406	4100	4239	4164	4408	4344	4336	4299	4272	4360	4419	4478	4526	4470	4550	4551	4573
3941	3825	3838	3976	4069	4343	4516	4725	4882	4839	4748	4613	4301	3993	3855	3837	3960	4019	4278	4185	4181	4091	4331	4488	4377	3992	4198	4360	4207	4165	4531	4496	4037	4286	4238	4270	4241	4355	4348	4196	4304	4307	4356	4447	4352	4228	4301	4370	4554	4512
3818	3849	3707	3873	3987	4191	4409	4583	4721	4935	4711	4583	4356	3986	3897	3794	3930	4085	4265	4385	4173	4225	4477	4611	4355	4034	3962	4367	4105	4229	4567	4247	4204	4259	4048	4332	4298	4343	4426	4168	4256	4314	4380	4302	4433	4292	4294	4322	4417	4537
4107	3784	3793	3810	3767	4187	4282	4548	4707	4718	4680	4444	4372	3989	4059	3797	4065	4164	4302	4328	4029	4135	4440	4715	4389	4082	4150	4415	4260	4225	4587	4385	4336	4266	4108	4374	4402	4370	4543	4273	4366	4216	4387	4376	4369	4436	4275	4380	4311	4508
4042	3902	3791	3805	3825	3990	4235	4645	4730	4601	4848	4507	4357	4115	3955	3884	3903	4258	4210	4135	3940	4133	4536	4758	4510	4108	4146	4397	4293	4396	4794	4536	4472	4482	4189	4369	4327	4310	4238	4233	4304	4226	4362	4524	4546	4472	4316	4486	4369	4541
4194	3835	3827	3961	3875	4026	4227	4509	4502	4498	4695	4581	4402	4253	4046	4163	4153	4283	4239	4233	4063	4261	4654	4790	4337	4054	4353	4305	4370	4289	4778	4516	4457	4459	4208	4296	4341	4422	4327	4324	4262	4177	4450	4491	4477	4533	4285	4276	4249	4444
4033	3980	3840	3843	3834	3916	4173	4220	4341	4478	4502	4445	4403	4261	4044	4129	4321	4109	4096	3823	3849	4135	4508	4497	4312	4015	4132	3979	4020	4171	4256	4280	4350	4119	4107	4160	4175	4398	4386	4191	4219	4232	4277	4439	4280	4373	4160	4187	4203	4458
4050	3909	3845	3807	3770	3623	4014	4214	4341	4376	4466	4396	4445	4223	4288	4139	4165	3970	3692	3696	3837	4144	4484	4445	4118	4104	4112	3886	3849	4082	4341	4074	4311	4197	3988	4180	4166	4347	4259	4370	4276	4160	4271	4217	4156	4156	3985	4190	4279	4309
3894	3817	3810	3891	3780	3959	4115	4228	4333	4544	4710	4733	4645	4595	4443	4354	4132	3924	3756	3776	3946	4375	4470	4370	4189	4170	4356	3865	4026	4169	4279	4227	4458	4294	4099	4251	4251	4622	4541	4441	4205	4142	4269	4285	4275	4281	4114	4238	4291	4329
3879	3989	4035	3956	3970	3992	4258	4430	4510	4714	4870	5055	5077	4916	4629	4528	4198	4032	3671	3735	4201	4510	4613	4272	4255	4446	4249	4031	4190	4331	4470	4494	4439	4405	4481	4439	4412	4681	4590	4555	4370	4303	4448	4402	4374	4261	4267	4298	4440	4426
3916	3878	3911	3975	4113	4240	4364	4594	4805	4897	4959	5253	5185	5119	4889	4616	4114	3898	3857	4081	4380	4648	4575	4331	4348	4441	4278	4168	4385	4515	4417	4534	4611	4380	4436	4523	4429	4623	4501	4724	4353	4483	4414	4488	4521	4460	4318	4456	4574	4415
3811	3790	3892	3840	4005	4274	4402	4717	5006	5128	5163	5224	5112	4938	4667	4304	4009	4083	3920	4192	4364	4508	4439	4521	4451	4373	4205	4150	4472	4340	4402	4645	4333	4122	4446	4202	4360	4415	4719	4582	4461	4483	4512	4626	4475	4307	4289	4359	4440	4535
3729	3534	3687	3716	3805	4215	4318	4609	4824	5131	5150	5167	4890	4698	4435	4137	3934	4037	4230	4472	4382	4370	4394	4538	4573	4282	4126	4206	4353	4358	4471	4634	4390	4154	4210	4134	4543	4501	4589	4486	4510	4187	4509	4353	4449	4272	4297	4216	4364	4601
3947	3708	3604	3626	3757	4007	4285	4522	4665	4802	4817	4858	4688	4551	4198	4125	4059	4186	4068	4077	4208	4230	4474	4634	4526	4274	4145	4384	4296	4468	4728	4740	4421	4305	4227	4210	4611	4551	4664	4475	4558	4294	4352	4240	4370	4197	4213	4514	4504	4604
4059	3982	3860	3761	3821	3876	3970	4443	4455	4761	4708	4770	4528	4439	4351	4152	4150	4078	4032	4020	4210	4566	4746	4661	4394	4299	4408	4460	4391	4491	4721	4490	4529	4499	4228	4423	4453	4711	4668	4571	4474	4162	4289	4252	4310	4188	4289	4466	4386	4705
3982	4071	4129	4117	4020	4280	4332	4677	4667	4614	4605	4604	4696	4444	4410	4136	4090	3979	3910	4147	4377	4681	4809	4545	4344	4507	4382	4337	4362	4706	4651	4552	4547	4209	4100	4314	4276	4527	4478	4403	4302	4248	4231	4358	4181	4285	4321	4459	4379	4551
3860	3869	4135	4129	4257	4507	4643	4641	4952	4915	5035	4812	4663	4438	4298	4094	3958	4087	4083	4405	4867	4700	4638	4483	4471	4436	4227	4356	4546	4580	4600	4523	4399	4080	4296	4157	4488	4546	4548	4532	4330	4312	4265	4330	4213	4216	4238	4382	4524	4617
3735	3727	3774	3924	4256	4291	4560	4869	4863	4956	4972	4938	4689	4322	3997	3921	3838	3922	4228	4493	4818	4690	4574	4729	4575	4452	4150	4378	4494	4508	4569	4485	4218	4244	4280	4149	4410	4449	4478	4513	4392	4353	4313	4509	4363	4274	4214	4433	4536	4550
3899	3997	3899	3894	4055	4234	4459	4590	4659	4780	4768	4825	4310	4207	3910	3874	3937	4173	4370	4509	4545	4743	4689	4504	4305	4130	4263	4296	4385	4488	4539	4428	4245	4238	4083	4362	4600	4475	4568	4474	4573	4402	4431	4345	4261	4450	4361	4326	4447	4549
4010	4000	4204	4254	4298	4387	4564	4647	4646	4824	4821	4560	4347	4201	4083	3977	4073	3971	4182	4305	4547	4599	4689	4529	4220	4097	4317	4202	4336	4630	4546	4315	4217	4144	4149	4414	4455	4730	4494	4463	4469	4489	4528	4365	4417	4398	4370	4545	4497	4518
3922	4009	4215	4340	4669	4779	4998	4969	5057	4982	4937	4580	4388	4097	4042	4040	4028	4102	4459	4581	4718	4783	4263	4251	4117	4118	4240	4290	4410	4454	4495	4356	4290	4003	4398	4365	4422	4524	4452	4419	4430	4486	4498	4500	4325	4367	4430	4383	4416	4493
3946	3950	4188	4300	4589	4773	5103	5149	5055	5180	4952	4637	4287	4102	3900	4036	4061	4239	4760	4746	4660	4539	4293	4252	4203	3930	4260	4432	4567	4433	4329	4170	4066	4162	4233	4425	4497	4601	4427	4399	4297	4428	4491	4371	4502	4369	4454	4457	4483	4556
4052	4270	4405	4394	4640	4698	4936	4906	4860	4849	4756	4431	4212	3924	3947	4127	4198	4339	4629	4764	4646	4626	4461	4237	4080	3989	4179	4458	4530	4497	4447	4352	4099	4136	4317	4510	4727	4600	4545	4476	4589	4477	4668	4512	4618	4307	4393	4489	4473	4542
4232	4402	4450	4591	4727	4977	4863	4991	4986	4678	4649	4395	4204	4141	3967	4176	4284	4299	4525	4753	4659	4571	4295	4228	4123	4081	4294	4475	4572	4507	4482	4352	4371	4355	4553	4666	4573	4597	4550	4603	4332	4412	4465	4327	4431	4362	4370	4470	4526	4482
4539	4442	4599	4810	4897	4949	4868	4860	4709	4535	4299	4248	4118	3959	4013	4251	4264	4654	4598	4670	4626	4441	4320	4174	4177	4462	4436	4526	4618	4417	4479	4457	4373	4379	4556	4525	4485	4532	4350	4400	4281	4468	4470	4558	4452	4364	4381	4417	4497	4343
4815	4850	5001	5040	5109	4943	4917	4766	4633	4337	4204	4033	4050	4032	4084	4349	4450	4599	4720	4684	4599	4508	4312	4300	4255	4280	4456	4705	4734	4627	4542	4507	4357	4583	4711	4531	4476	4426	4494	4455	4486	4518	4395	4569	4328	4233	4340	4349	4347	4488
5145	5077	5097	5217	5086	5024	4835	4561	4297	4330	4091	4097	3951	3941	4268	4452	4509	4703	4813	4794	4635	4359	4285	4046	4159	4566	4653	4701	4614	4692	4432	4438	4434	4490	4539	4646	4529	4571	4483	4483	4456	4624	4553	4549	4436	4422	4442	4409	4525	4423
5231	5134	5229	4930	5052	4779	4485	4310	4220	4116	3937	3855	3997	3957	4292	4507	4722	4740	4825	4786	4526	4318	4294	4199	4167	4320	4664	4637	4653	4596	4462	4304	4410	4538	4600	4572	4331	4491	4312	4434	4386	4516	4622	4612	4619	4395	4431	4512	4508	4558
5185	5107	5188	5050	5025	4535	4446	4226	4193	3940	3949	4039	4076	4314	4427	4547	4648	4659	4543	4459	4447	4259	4342	4178	4216	4496	4539	4589	4540	4477	4332	4195	4362	4486	4473	4515	4390	4424	4369	4362	4453	4543	4577	4489	4539	4543	4527	4487	4307	4362
5329	5064	5000	4917	4709	4377	4227	4077	4067	3881	4095	4075	4300	4436	4548	4651	4707	4522	4565	4427	4201	4332	4275	4405	4507	4529	4475	4534	4522	4400	4357	4329	4349	4337	4297	4308	4401	4269	4335	4365	4389	4531	4599	4456	4538	4477	4426	4425	4359	4364
5092	5004	4839	4489	4447	4309	3963	4075	3876	3947	4124	4390	4426	4606	4742	4783	4670	4569	4341	4410	4248	4257	4291	4340	4403	4614	4728	4559	4359	4280	4366	4468	4376	4429	4501	4272	4336	4384	4331	4506	4584	4694	4544	4492	4452	4396	4388	4464	4527	4448
4928	4657	4515	4344	4191	3982	3954	3915	3845	4004	4250	4292	4498	4568	4759	4839	4772	4396	4297	4271	4137	4249	4275	4455	4436	4639	4517	4507	4191	4270	4406	4329	4356	4344	4482	4396	4294	4324	4278	4541	4547	4619	4333	4424	4276	4475	4396	4332	4326	4512
4655	4467	4436	4215	4018	3801	3906	3908	4074	4215	4369	4655	4583	4646	4669	4805	4647	4449	4283	4314	4282	4301	4491	4429	4617	4501	4615	4525	4438	4373	4212	4460	4243	4500	4481	4277	4379	4267	4305	4361	4510	4423	4400	4267	4321	4320	4300	4378	4407	4379
4473	4194	3997	4000	3854	3794	3836	4100	4177	4316	4591	4724	4651	4762	4658	4476	4419	4256	4265	4145	4295	4442	4562	4566	4645	4577	4446	4421	4337	4351	4409	4311	4549	4362	4554	4397	4193	4214	4309	4554	4604	4351	4384	4355	4308	4356	4474	4367	4406	4511
4131	3907	3806	3831	3776	4116	4023	4287	4487	4493	4645	4771	4731	4657	4628	4400	4352	4205	4253	4340	4519	4604	4649	4584	4601	4628	4308	4236	4149	4193	4427	4492	4396	4461	4334	4265	4493	4295	4462	4489	4451	4394	4420	4378	4561	4499	4450	4365	4517	4442
3856	3862	3762	3775	3888	3982	4218	4366	4329	4693	4758	4603	4627	4560	4453	4329	4136	4203	4091	4233	4416	4407	4550	4545	4604	4361	4234	4172	4204	4268	4297	4512	4514	4427	4336	4503	4382	4652	4644	4477	4368	4383	4327	4473	4545	4613	4476	4477	4467	4512
4064	3934	4034	3991	4266	4193	4446	4414	4727	4719	4816	4574	4579	4482	4345	4258	4068	4111	4215	4329	4399	4465	4594	4475	4426	4246	4152	4077	4314	4329	4308	4587	4458	4419	4404	4404	4533	4522	4557	4462	4460	4413	4390	4380	4506	4496	4606	4471	4537	4467
4229	4268	4090	4356	4460	4616	4677	4552	4584	4692	4617	4592	4517	4284	4220	4231	4315	4227	4365	4430	4388	4470	4463	4400	4375	4180	4265	4219	4332	4306	4449	4379	4540	4436	4373	4553	4437	4454	4486	4431	4525	4439	4529	4505	4535	4653	4536	4496	4492	4432
4424	4470	4506	4511	4853	4789	4859	4772	4757	4667	4606	4398	4393	4339	4319	4230	4366	4332	4333	4443	4466	4407	4468	4406	4379	4166	4179	4436	4601	4438	4479	4511	4400	4393	4419	4538	4611	4612	4585	4357	4572	4663	4708	4719	4653	4616	4541	4510	4571	4450
4485	4596	4675	4663	4698	4795	4819	4756	4516	4421	4292	4297	4282	4189	4374	4252	4507	4382	4458	4384	4570	4505	4380	4356	4259	4347	4399	4443	4563	4591	4428	4488	4460	4454	4574	4529	4610	4709	4516	4494	4558	4565	4741	4575	4596	4653	4516	4504	4592	4583
4583	4603	4701	4606	4657	4828	4844	4556	4471	4463	4193	4254	4032	4334	4206	4276	4408	4495	4614	4510	4507	4392	4342	4252	4293	4337	4444	4579	4652	4540	4465	4452	4552	4443	4569	4541	4538	4617	4545	4383	4486	4586	4709	4711	4552	4611	4472	4560	4619	4628
4789	4755	4608	4638	4752	4560	4566	4334	4398	4292	4198	4225	4294	4264	4345	4482	4486	4392	4566	4463	4509	4364	4414	4273	4365	4589	4537	4687	4586	4494	4425	4383	4461	4421	4585	4573	4555	4507	4382	4536	4634	4597	4696	4656	4459	4610	4522	4568	4624	4597
4943	4458	4404	4542	4440	4311	4160	4193	4080	4137	4174	4206	4275	4201	4356	4430	4546	4592	4476	4327	4377	4218	4486	4373	4438	4507	4591	4609	4464	4496	4345	4418	4465	4541	4558	4594	4519	4511	4539	4632	4554	4648	4774	4567	4497	4493	4588	4778	4767	4614
4697	4513	4356	4190	4227	4091	4118	4132	4027	4125	4277	4158	4411	4408	4594	4600	4491	4353	4280	4201	4248	4292	4241	4498	4490	4605	4460	4514	4336	4281	4274	4434	4498	4543	4461	4568	4486	4347	4461	4536	4601	4695	4530	4456	4561	4691	4536	4755	4667	4544
4668	4498	4236	4183	4194	4029	3982	4095	4035	4229	4226	4323	4409	4589	4679	4663	4455	4425	4169	4154	4061	4343	4429	4612	4704	4536	4445	4344	4353	4320	4209	4371	4413	4573	4552	4430	4427	4453	4393	4597	4629	4440	4449	4442	4530	4699	4843	4568	4634	4619
4389	4372	4192	4143	4059	4110	4194	4315	4424	4399	4247	4329	4561	4595	4554	4515	4557	4469	4323	4188	4292	4183	4488	4535	4527	4569	4564	4326	4321	4240	4279	4350	4444	4625	4397	4494	4588	4410	4526	4633	4509	4415	4475	4427	4495	4520	4528	4610	4500	4551
4390	4255	4274	4192	4409	4249	4373	4321	4388	4484	4528	4401	4398	4456	4464	4413	4461	4393	4196	4323	4349	4295	4468	4461	4568	4538	4339	4341	4336	4350	4445	4604	4533	4467	4486	4443	4312	4525	4568	4474	4479	4363	4284	4411	4574	4627	4449	4511	4472	4597
4228	4110	4108	4223	4348	4315	4421	4429	4542	4555	4536	4493	4458	4316	4292	4344	4393	4293	4275	4415	4472	4434	4428	4434	4275	4369	4177	4351	4520	4578	4533	4463	4472	4313	4367	4448	4511	4508	4370	4419	4438	4459	4358	4496	4525	4415	4464	4414	4459	4561
4222	4243	4212	4235	4427	4482	4517	4501	4666	4487	4533	4337	4348	4081	4132	4150	4240	4224	4451	4389	4735	4617	4509	4429	4145	4270	4333	4489	4729	4627	4617	4667	4428	4385	4297	4426	4436	4375	4483	4375	4363	4390	4432	4593	4586	4424	4399	4396	4590	4759
4247	4229	4340	4282	4381	4498	4536	4717	4602	4589	4469	4306	4230	4255	4144	4120	4188	4360	4333	4607	4689	4584	4578	4208	4208	4368	4287	4555	4669	4739	4556	4450	4281	4282	4368	4430	4513	4546	4404	4490	4358	4544	4522	4578	4486	4323	4457	4648	4604	4735
4526	4329	4364	4404	4385	4645	4439	4497	4453	4418	4262	4334	4287	4301	4241	4332	4374	4433	4462	4549	4456	4398	4374	4428	4314	4420	4525	4520	4571	4553	4483	4318	4230	4236	4372	4374	4562	4457	4403	4448	4395	4506	4499	4458	4489	4408	4483	4587	4630	4535
4647	4469	4565	4622	4444	4215	4273	4300	4296	4208	4305	4327	4143	4377	4435	4558	4425	4380	4503	4438	4486	4363	4451	4403	4426	4446	4604	4568	4438	4412	4404	4372	4440	4423	4560	4423	4404	4308	4562	4562	4633	4664	4408	4474	4300	4550	4507	4593	4457	4439
4796	4430	4571	4327	4319	4173	4030	3887	4061	4202	4215	4343	4479	4534	4595	4651	4683	4476	4413	4413	4255	4343	4393	4367	4525	4559	4571	4396	4308	4410	4394	4510	4481	4600	4561	4465	4421	4439	4437	4706	4562	4581	4490	4389	4369	4440	4469	4464	4520	4439
4717	4540	4638	4345	4264	4150	4119	4083	4056	4177	4197	4299	4535	4591	4639	4848	4632	4522	4407	4368	4262	4345	4413	4506	4623	4461	4481	4446	4293	4361	4402	4451	4582	4504	4672	4367	4424	4530	4519	4628	4666	4495	4347	4446	4354	4580	4479	4573	4574	4532
4662	4650	4545	4521	4393	4405	4293	4144	4335	4144	4312	4375	4441	4551	4464	4481	4485	4476	4459	4250	4366	4311	4412	4401	4337	4582	4404	4402	4420	4375	4406	4590	4536	4524	4558	4288	4407	4532	4513	4572	4427	4510	4451	4487	4612	4613	4575	4492	4569	4648
4420	4424	4606	4397	4543	4412	4466	4320	4554	4369	4484	4391	4290	4471	4383	4369	4373	4436	4448	4549	4355	4478	4268	4240	4326	4294	4400	4423	4685	4583	4390	4546	4550	4506	4510	4670	4485	4490	4508	4498	4340	4488	4662	4620	4573	4552	4451	4649	4581	4528
4157	4309	4412	4400	4516	4505	4479	4590	4606	4470	4509	4277	4340	4390	4194	4262	4337	4354	4450	4554	4650	4539	4293	4264	4183	4292	4447	4583	4521	4516	4563	4553	4427	4522	4568	4548	4662	4514	4528	4566	4558	4618	4767	4719	4686	4640	4605	4681	4452	4587
4065	4208	4164	4425	4523	4789	4529	4611	4539	4681	4565	4334	4380	4265	4183	4367	4329	4426	4549	4637	4715	4730	4404	4412	4334	4308	4566	4521	4678	4620	4559	4515	4450	4414	4548	4707	4800	4695	4495	4652	4664	4715	4776	4664	4604	4459	4392	4557	4627	4557
4248	4231	4390	4273	4488	4605	4461	4354	4481	4571	4472	4428	4409	4296	4229	4341	4337	4542	4634	4594	4657	4564	4481	4407	4438	4435	4518	4537	4654	4587	4520	4465	4498	4536	4538	4837	4844	4697	4553	4612	4631	4692	4715	4642	4508	4656	4591	4532	4563	4625
4536	4355	4309	4337	4451	4531	4475	4425	4373	4545	4477	4385	4541	4465	4408	4253	4360	4346	4475	4420	4344	4530	4483	4392	4545	4496	4605	4591	4571	4450	4550	4500	4496	4656	4594	4721	4571	4590	4637	4749	4590	4711	4578	4531	4568	4591	4631	4549	4675	4679
4630	4298	4361	4229	4377	4366	4291	4372	4443	4468	4483	4532	4649	4776	4567	4284	4248	4334	4320	4350	4345	4462	4592	4627	4610	4483	4416	4359	4380	4464	4567	4702	4571	4646	4685	4583	4617	4640	4673	4671	4547	4547	4613	4495	4709	4624	4640	4662	4644	4508
4509	4289	4143	4110	4087	4259	4320	4348	4318	4485	4563	4573	4622	4546	4713	4544	4309	4253	4029	4218	4280	4569	4586	4703	4656	4440	4464	4257	4369	4564	4692	4747	4837	4750	4605	4680	4645	4696	4764	4834	4720	4657	4629	4631	4870	4753	4790	4635	4669	4509
4516	4226	4200	4128	4073	4194	4398	4390	4464	4315	4448	4558	4557	4505	4640	4513	4292	4160	4156	4159	4275	4463	4519	4580	4721	4397	4470	4374	4431	4660	4691	4752	4762	4663	4654	4711	4668	4552	4736	4696	4570	4521	4517	4625	4681	4596	4431	4513	4474	4497
4642	4451	4418	4202	4060	4217	4485	4378	4288	4223	4336	4371	4333	4340	4590	4556	4459	4289	4183	4342	4311	4420	4500	4543	4740	4682	4567	4658	4614	4573	4606	4671	4704	4495	4583	4662	4480	4622	4749	4632	4578	4692	4577	4581	4621	4601	4537	4482	4452	4487
4826	4690	4681	4446	4677	4552	4566	4273	4272	4180	4202	4228	4249	4343	4452	4404	4515	4628	4281	4382	4385	4238	4370	4489	4622	4860	4757	4749	4625	4457	4618	4506	4529	4675	4806	4525	4766	4577	4558	4678	4711	4649	4555	4457	4567	4621	4674	4620	4630	4583
4881	4647	4757	4650	4909	4732	4606	4234	4215	4103	4080	4223	4156	4337	4428	4518	4661	4677	4580	4403	4340	4269	4295	4430	4660	4632	4747	4648	4621	4494	4384	4448	4623	4660	4837	4724	4829	4459	4622	4741	4676	4828	4495	4468	4516	4493	4545	4519	4560	4607
4757	4731	4712	4876	4724	4629	4661	4388	4441	4251	4332	4045	4222	4289	4448	4533	4591	4581	4575	4414	4203	4355	4254	4320	4434	4722	4603	4666	4579	4420	4463	4521	4698	4540	4943	4827	4689	4702	4501	4634	4641	4619	4577	4356	4440	4544	4507	4522	4401	4517
4558	4726	4798	4676	4742	4695	4683	4602	4568	4360	4209	4136	4241	4303	4382	4433	4597	4569	4548	4452	4421	4471	4438	4344	4397	4400	4594	4688	4786	4719	4545	4541	4640	4640	4578	4712	4637	4695	4730	4647	4560	4513	4522	4438	4548	4443	4384	4539	4687	4454
4510	4520	4566	4566	4681	4682	4772	4696	4512	4540	4491	4184	4178	4138	4148	4340	4341	4520	4500	4531	4690	4480	4439	4306	4351	4473	4643	4804	4861	4725	4644	4448	4420	4504	4648	4610	4686	4553	4614	4497	4434	4440	4512	4466	4490	4428	4435	4322	4527	4513
4231	4440	4331	4611	4601	4650	4705	4714	4546	4432	4444	4385	4169	3932	4124	4161	4323	4368	4603	4603	4660	4524	4428	4319	4325	4377	4621	4705	4761	4858	4692	4593	4220	4378	4531	4605	4641	4447	4609	4459	4531	4598	4511	4482	4436	4370	4291	4498	4478	4524
4148	4388	4384	4591	4548	4700	4717	4490	4552	4682	4548	4349	4373	4155	4086	4141	4282	4321	4604	4569	4648	4592	4446	4539	4386	4347	4512	4548	4648	4561	4658	4539	4171	4228	4281	4592	4579	4522	4383	4394	4394	4480	4519	4500	4530	4238	4300	4283	4427	4414
4321	4285	4194	4313	4481	4679	4517	4732	4631	4764	4554	4549	4409	4137	4228	4234	4163	4365	4391	4601	4707	4768	4652	4526	4357	4276	4318	4559	4477	4500	4440	4419	4458	4376	4449	4458	4601	4454	4408	4383	4333	4475	4568	4487	4343	4199	4243	4303	4430	4422
4357	4265	4245	4353	4190	4478	4535	4759	4641	4654	4680	4490	4418	4300	4283	4380	4174	4265	4378	4545	4588	4722	4670	4686	4413	4364	4268	4394	4382	4550	4548	4546	4508	4446	4406	4471	4644	4541	4463	4432	4550	4501	4457	4318	4399	4385	4173	4328	4520	4264
4318	4263	4284	4292	4431	4323	4336	4567	4497	4724	4647	4564	4569	4304	4216	4246	4219	4136	4358	4465	4612	4702	4654	4587	4532	4313	4392	4215	4517	4591	4624	4595	4539	4433	4422	4449	4449	4541	4402	4437	4224	4399	4411	4342	4438	4449	4160	4479	4363	4396
4400	4437	4332	4446	4269	4398	4272	4351	4614	4499	4422	4583	4508	4445	4321	4187	4224	4306	4414	4548	4541	4666	4602	4642	4586	4369	4268	4405	4389	4483	4634	4693	4463	4349	4279	4342	4417	4474	4548	4385	4281	4400	4349	4512	4462	4470	4475	4500	4260	4468
4581	4407	4200	4287	4168	4347	4369	4317	4395	4416	4537	4604	4568	4435	4418	4281	4291	4393	4266	4491	4542	4437	4664	4600	4643	4558	4426	4354	4451	4443	4557	4494	4517	4431	4378	4317	4385	4445	4529	4478	4319	4308	4356	4213	4522	4493	4380	4339	4411	4452
4592	4528	4267	4305	4160	4195	4192	4214	4341	4409	4602	4547	4846	4677	4698	4605	4426	4275	4338	4399	4437	4572	4692	4597	4666	4621	4434	4391	4311	4360	4515	4500	4486	4509	4427	4321	4539	4544	4432	4424	4406	4382	4411	4474	4433	4543	4322	4420	4470	4283
4678	4606	4351	4247	4131	4171	4215	4172	4492	4563	4604	4687	4612	4662	4506	4597	4485	4281	4185	4263	4354	4484	4598	4744	4647	4572	4446	4218	4244	4385	4504	4637	4616	4475	4463	4355	4371	4447	4469	4498	4423	4350	4245	4359	4414	4334	4410	4346	4307	4552
4817	4658	4400	4430	4271	4347	4110	4138	4346	4413	4572	4695	4587	4594	4651	4506	4496	4503	4274	4227	4276	4580	4533	4653	4752	4641	4420	4388	4212	4360	4336	4605	4569	4421	4443	4241	4278	4381	4316	4355	4443	4385	4277	4211	4313	4494	4395	4498	4462	4395
4686	4615	4610	4346	4426	4233	4298	4134	4270	4423	4386	4591	4468	4627	4510	4644	4557	4471	4398	4347	4133	4335	4326	4518	4657	4416	4328	4256	4198	4205	4218	4492	4538	4535	4401	4188	4297	4300	4416	4442	4562	4295	4269	4253	4320	4504	4572	4541	4226	4463
4955	4726	4563	4214	4306	4247	4277	4259	4139	4124	4228	4472	4565	4681	4781	4777	4643	4578	4461	4334	4365	4321	4289	4559	4587	4476	4499	4463	4258	4257	4269	4445	4391	4365	4424	4321	4319	4272	4441	4463	4388	4261	4411	4274	4356	4483	4407	4431	4388	4382
4960	4842	4667	4352	4170	4230	4239	4264	4276	4083	4311	4390	4703	4761	4825	4774	4697	4541	4425	4370	4341	4258	4278	4496	4583	4622	4499	4409	4262	4268	4312	4433	4397	4520	4344	4436	4277	4328	4445	4418	4446	4434	4293	4427	4446	4538	4647	4386	4347	4323
4943	4888	4713	4439	4407	4413	4332	4198	4286	4333	4264	4464	4666	4740	4682	4682	4555	4596	4558	4286	4250	4294	4350	4279	4624	4735	4573	4410	4280	4338	4307	4388	4525	4571	4438	4446	4231	4192	4278	4535	4477	4481	4374	4452	4285	4609	4548	4573	4435	4482
4901	5034	4811	4819	4636	4605	4245	4278	4210	4281	4327	4379	4378	4440	4499	4655	4567	4685	4311	4377	4190	4144	4303	4415	4589	4678	4569	4394	4349	4302	4422	4348	4510	4506	4524	4565	4257	4391	4370	4457	4618	4638	4606	4401	4498	4361	4602	4574	4360	4425
4997	4905	4925	4874	4718	4526	4300	4247	4162	4059	4201	4345	4322	4365	4596	4616	4723	4672	4489	4354	4261	4207	4362	4390	4569	4556	4654	4589	4461	4266	4406	4218	4419	4548	4652	4446	4399	4316	4432	4487	4646	4498	4476	4341	4354	4333	4538	4491	4492	4415
5135	4857	4829	4853	4686	4560	4296	4165	4103	3978	4112	4177	4316	4479	4621	4709	4646	4663	4729	4537	4358	4341	4342	4401	4438	4713	4597	4620	4577	4418	4180	4357	4354	4422	4544	4384	4351	4392	4383	4633	4578	4554	4372	4463	4448	4500	4559	4653	4516	4461
4964	4784	4751	4651	4690	4528	4444	4327	4065	4104	4153	4326	4424	4583	4617	4688	4746	4685	4593	4502	4496	4259	4336	4313	4478	4647	4680	4587	4341	4196	4257	4336	4335	4520	4445	4465	4347	4336	4343	4574	4584	4514	4462	4429	4468	4575	4585	4560	4483	4408
4783	4680	4711	4523	4671	4540	4756	4428	4383	4248	4244	4233	4439	4413	4589	4715	4777	4641	4575	4412	4310	4225	4267	4303	4501	4549	4730	4611	4381	4110	4151	4423	4402	4403	4457	4572	4558	4206	4278	4345	4448	4553	4563	4355	4394	4426	4540	4528	4339	4437
4689	4706	4759	4784	4857	4721	4716	4427	4481	4254	4082	4234	4200	4285	4377	4452	4775	4674	4578	4439	4279	4282	4224	4435	4425	4388	4646	4607	4341	4184	4125	4326	4279	4383	4447	4286	4266	4207	4289	4538	4649	4523	4549	4428	4279	4471	4409	4547	4436	4312
4870	4890	4774	4853	4800	4781	4646	4439	4208	4180	4250	3998	4133	4373	4305	4680	4753	4877	4600	4520	4244	4387	4249	4497	4319	4549	4512	4635	4516	4247	4237	4213	4209	4428	4346	4393	4437	4246	4357	4362	4462	4679	4294	4277	4341	4346	4364	4507	4475	4222
4706	4786	4752	4870	4804	4677	4543	4341	4268	4294	4175	4246	4179	4591	4481	4639	4744	4792	4642	4479	4174	4092	4286	4264	4307	4397	4362	4398	4445	4262	4136	4183	4177	4264	4457	4448	4288	4319	4290	4407	4402	4475	4255	4382	4269	4329	4521	4472	4504	4331
4618	4552	4736	4596	4517	4710	4712	4567	4429	4262	4258	4336	4196	4458	4575	4552	4590	4634	4588	4463	4256	4022	4086	4163	4161	4408	4423	4418	4392	4234	4248	4062	4243	4143	4332	4393	4335	4222	4237	4345	4425	4406	4338	4388	4277	4346	4547	4563	4552	4545
4517	4650	4677	4676	4829	4770	4725	4732	4498	4449	4141	4257	4273	4289	4475	4440	4461	4534	4543	4476	4262	4112	3960	4123	4214	4404	4573	4520	4365	4222	4092	4118	4297	4272	4479	4504	4365	4324	4286	4393	4388	4458	4358	4540	4389	4412	4612	4497	4564	4548
4698	4796	4792	4633	4527	4610	4611	4638	4562	4303	4184	4138	4224	4225	4428	4522	4550	4469	4533	4464	4283	4288	4144	4017	4206	4435	4493	4512	4397	4176	4110	4002	4246	4458	4552	4470	4326	4308	4238	4237	4400	4601	4440	4460	4300	4464	4462	4606	4713	4647
4852	4807	4728	4823	4600	4438	4539	4379	4362	4309	4050	4071	4017	4312	4429	4618	4621	4772	4470	4418	4359	4197	4013	4042	4222	4236	4339	4514	4446	4287	4123	4223	4332	4444	4558	4519	4380	4340	4226	4327	4485	4538	4686	4478	4388	4396	4732	4591	4593	4528
4790	4694	4644	4684	4638	4491	4446	4369	4427	4324	4189	4202	4260	4309	4440	4605	4666	4740	4701	4583	4468	4270	4095	4146	4278	4397	4377	4385	4436	4281	4078	4171	4358	4306	4550	4559	4373	4297	4460	4423	4604	4570	4628	4562	4549	4443	4461	4694	4555	4433
4683	4686	4670	4712	4707	4599	4383	4387	4252	4258	4272	4394	4330	4296	4331	4770	4725	4673	4676	4548	4378	4248	4240	4316	4469	4439	4508	4329	4361	4284	4297	4253	4248	4380	4705	4514	4419	4328	4415	4545	4569	4612	4673	4509	4527	4577	4394	4655	4600	4411
4733	4491	4789	4646	4842	4681	4565	4402	4252	4350	4169	4232	4119	4305	4289	4512	4668	4529	4611	4443	4592	4210	4201	4345	4464	4557	4668	4485	4463	4414	4293	4308	4308	4575	4658	4702	4389	4324	4341	4576	4584	4722	4550	4695	4467	4479	4675	4536	4587	4478
4860	4725	4626	4604	4788	4631	4668	4315	4197	4212	4229	4152	4307	4306	4358	4532	4794	4651	4709	4697	4467	4305	4223	4182	4348	4448	4617	4646	4537	4408	4352	4310	4299	4412	4616	4716	4529	4170	4345	4368	4498	4559	4628	4453	4453	4364	4522	4585	4514	4458
4935	4747	4693	4591	4599	4709	4502	4416	4416	4177	4134	4249	4306	4357	4532	4664	4781	4774	4581	4613	4429	4347	4167	4158	4347	4511	4753	4612	4447	4351	4180	4291	4362	4392	4446	4429	4353	4283	4217	4430	4425	4592	4405	4377	4434	4386	4574	4457	4422	4398
4793	4695	4655	4472	4504	4472	4453	4384	4406	4227	4260	4212	4292	4385	4584	4736	4866	4677	4551	4380	4379	4251	4277	4179	4328	4465	4610	4547	4351	4177	4254	4221	4337	4414	4470	4502	4400	4454	4322	4362	4466	4527	4368	4398	4378	4421	4562	4564	4391	4309
4905	4758	4725	4520	4565	4435	4462	4451	4420	4214	4145	4265	4284	4357	4479	4607	4655	4589	4624	4460	4231	4112	4095	4141	4390	4498	4546	4515	4364	4055	4035	3999	4362	4310	4491	4308	4361	4189	4209	4287	4459	4543	4434	4324	4348	4301	4581	4495	4413	4406
4920	4933	4867	4677	4737	4589	4593	4404	4261	4129	4299	4334	4324	4463	4423	4623	4748	4696	4496	4336	4172	4171	4127	4195	4297	4441	4480	4485	4180	4059	4004	3994	4248	4516	4473	4357	4274	4115	4266	4274	4397	4512	4367	4281	4339	4332	4502	4582	4353	4369
4851	4902	4696	4588	4535	4430	4388	4347	4140	4240	4200	4347	4459	4528	4612	4680	4669	4669	4680	4282	4071	4018	4137	4298	4338	4407	4514	4372	4238	4079	4047	4260	4322	4459	4401	4384	4357	4141	4268	4425	4405	4503	4410	4402	4315	4358	4535	4594	4393	4321
4947	4761	4688	4561	4524	4337	4235	4211	4151	4218	4182	4335	4415	4593	4612	4673	4704	4756	4531	4314	4089	4068	4198	4297	4316	4312	4398	4359	4182	4104	4134	4283	4285	4573	4516	4366	4257	4279	4310	4319	4560	4553	4609	4438	4346	4547	4506	4487	4428	4531
4926	4681	4706	4486	4433	4305	4309	4280	4137	4173	4255	4291	4641	4635	4712	4670	4720	4451	4550	4291	4179	4162	4220	4455	4586	4458	4313	4445	4287	4197	4236	4458	4470	4549	4495	4354	4279	4408	4309	4571	4625	4639	4575	4526	4524	4506	4687	4498	4493	4553
5131	4895	4783	4619	4403	4310	4271	4099	4128	4170	4104	4276	4370	4714	4708	4785	4666	4540	4351	4356	4267	4125	4305	4412	4554	4548	4455	4236	4202	4141	4387	4296	4491	4516	4580	4449	4357	4314	4504	4686	4604	4646	4452	4530	4446	4711	4637	4519	4552	4573
5228	5083	4798	4612	4382	4202	4141	4251	4248	4100	4199	4225	4479	4587	4834	4717	4820	4412	4407	4300	4237	4262	4351	4372	4618	4679	4560	4437	4247	4247	4377	4405	4563	4420	4470	4351	4395	4524	4548	4548	4689	4542	4410	4347	4553	4665	4618	4583	4382	4602
4893	4767	4612	4488	4299	4143	4128	4207	4187	4117	4274	4299	4360	4576	4798	4893	4674	4539	4241	4196	4236	4194	4360	4371	4571	4653	4353	4435	4299	4298	4298	4485	4626	4542	4481	4419	4356	4529	4566	4560	4654	4672	4479	4470	4422	4643	4531	4460	4480	4474
4688	4566	4653	4588	4188	4082	3969	4121	4198	4225	4456	4466	4481	4686	4648	4628	4588	4315	4116	4127	4181	4452	4444	4514	4505	4526	4408	4318	4434	4306	4380	4433	4467	4543	4377	4376	4333	4422	4493	4598	4348	4474	4361	4347	4357	4743	4635	4519	4489	4479
4568	4603	4553	4342	4329	4087	3970	4027	4265	4403	4461	4564	4491	4681	4692	4666	4410	4180	4199	4105	4336	4376	4479	4684	4580	4570	4415	4415	4349	4209	4323	4574	4524	4582	4382	4249	4275	4404	4457	4491	4444	4353	4335	4374	4395	4582	4722	4343	4584	4600
4453	4417	4346	4398	4181	4184	4124	4082	4234	4364	4555	4764	4801	4641	4586	4625	4398	4439	4226	4268	4312	4279	4546	4551	4684	4420	4359	4321	4228	4227	4444	4429	4603	4543	4391	4156	4195	4294	4585	4401	4312	4281	4336	4290	4420	4667	4400	4438	4409	4370
4507	4305	4276	4209	4144	4107	4112	4159	4304	4407	4565	4734	4740	4805	4672	4543	4410	4419	4260	4448	4474	4445	4549	4626	4538	4414	4169	4156	4180	4285	4236	4576	4354	4541	4346	4153	4089	4458	4514	4439	4402	4274	4360	4449	4512	4490	4457	4345	4315	4338
4458	4239	4186	4154	4150	4129	4203	4314	4394	4503	4643	4645	4786	4704	4560	4383	4314	4371	4247	4374	4531	4461	4373	4613	4623	4498	4223	4103	4323	4316	4505	4562	4486	4311	4271	4187	4212	4251	4454	4512	4389	4342	4257	4428	4549	4548	4262	4233	4224	4340
4149	4222	4170	4141	4160	4192	4208	4343	4429	4603	4560	4704	4839	4629	4622	4276	4347	4251	4309	4421	4637	4390	4672	4541	4545	4330	4193	4140	4326	4477	4533	4341	4349	4313	4241	4244	4278	4419	4427	4449	4372	4300	4402	4487	4422	4427	4245	4158	4197	4426
4451	4272	4095	4186	4203	4327	4302	4476	4563	4678	4732	4694	4650	4434	4372	4339	4187	4305	4242	4425	4595	4808	4490	4460	4443	4382	4216	4230	4295	4380	4486	4565	4274	4265	4205	4204	4496	4436	4449	4374	4246	4324	4424	4305	4337	4355	4089	4089	4260	4324
4431	4220	4298	4168	4363	4377	4469	4572	4763	4822	4836	4581	4454	4299	4275	4203	4158	4224	4325	4476	4664	4811	4510	4552	4164	4335	4303	4137	4293	4515	4508	4282	4272	4252	4226	4447	4437	4427	4307	4274	4224	4302	4345	4302	4425	4333	4284	4234	4286	4329
4460	4314	4308	4320	4360	4567	4546	4719	4679	4886	4714	4625	4237	4160	4064	4270	4145	4241	4213	4468	4687	4604	4436	4285	4200	4170	4151	4207	4378	4512	4443	4284	4071	4146	4230	4388	4463	4420	4327	4283	4103	4240	4408	4432	4315	4250	4359	4343	4337	4500
4152	4460	4376	4487	4588	4545	4583	4580	4799	4711	4807	4588	4257	4202	4126	4276	4401	4276	4398	4452	4596	4618	4392	4319	4110	4220	4212	4301	4353	4466	4415	4313	4156	4107	4237	4359	4431	4484	4161	4205	4198	4317	4471	4365	4366	4369	4467	4237	4358	4346
4475	4407	4513	4762	4604	4514	4286	4532	4595	4657	4694	4359	4159	3961	4102	4292	4384	4500	4501	4379	4577	4581	4411	4205	4046	4260	4523	4495	4494	4432	4377	4300	4124	4393	4296	4538	4441	4419	4279	4414	4263	4447	4545	4412	4288	4429	4401	4410	4517	4475
4473	4498	4598	4698	4828	4618	4664	4426	4462	4491	4385	4269	4109	4075	4188	4242	4537	4607	4570	4540	4431	4569	4309	4294	4034	4146	4501	4599	4617	4557	4319	4211	4334	4316	4503	4553	4499	4529	4381	4396	4481	4645	4662	4421	4272	4345	4348	4538	4466	4237
4632	4538	4767	4784	4832	4699	4542	4470	4391	4442	4264	4259	4033	3931	4158	4335	4481	4568	4586	4470	4499	4394	4271	4115	4274	4442	4492	4718	4626	4445	4293	4171	4256	4356	4619	4500	4437	4463	4463	4387	4429	4480	4546	4349	4256	4252	4390	4516	4526	4302
4587	4567	4565	4895	4945	4733	4530	4445	4327	4201	4235	4111	4116	4129	4218	4334	4491	4576	4529	4546	4383	4187	4183	4185	4409	4539	4634	4611	4530	4397	4289	4211	4361	4600	4753	4662	4407	4400	4457	4440	4336	4413	4432	4370	4171	4313	4458	4638	4421	4488
4739	4569	4602	4642	4823	4576	4590	4324	4143	4155	4192	4248	4135	4284	4394	4571	4521	4536	4514	4317	4146	4181	4286	4404	4377	4623	4561	4501	4496	4283	4446	4474	4328	4607	4654	4549	4461	4261	4295	4532	4456	4539	4304	4411	4321	4542	4511	4521	4462	4486
4739	4641	4540	4674	4578	4604	4483	4200	4078	4200	4121	4281	4483	4444	4585	4596	4495	4509	4356	4287	4230	4266	4343	4404	4480	4601	4581	4277	4402	4383	4303	4527	4546	4623	4658	4398	4514	4294	4327	4465	4498	4477	4350	4383	4474	4535	4383	4603	4493	4400
4815	4585	4630	4541	4393	4382	4228	4334	4268	4050	4193	4375	4379	4580	4548	4568	4430	4340	4293	4258	4250	4120	4394	4531	4622	4729	4581	4353	4384	4309	4434	4585	4586	4585	4587	4573	4408	4286	4503	4607	4490	4394	4332	4436	4440	4477	4433	4372	4473	4420
4871	4494	4440	4341	4393	4332	4300	4288	4218	4345	4250	4436	4533	4609	4664	4623	4437	4207	4185	4230	4429	4390	4435	4449	4639	4705	4527	4336	4331	4296	4390	4520	4525	4470	4461	4501	4403	4407	4494	4444	4388	4360	4364	4475	4561	4569	4481	4371	4379	4389
4678	4457	4427	4425	4326	4265	4294	4461	4356	4370	4497	4500	4461	4533	4584	4322	4228	4110	4146	4275	4422	4397	4500	4549	4482	4510	4462	4354	4346	4288	4557	4603	4519	4368	4389	4317	4409	4363	4532	4509	4404	4304	4371	4456	4436	4481	4379	4295	4325	4524
4436	4392	4224	4157	4288	4152	4247	4447	4544	4703	4702	4515	4491	4478	4463	4375	4157	3979	4069	4187	4482	4577	4469	4428	4495	4281	4152	4273	4328	4492	4583	4660	4383	4345	4384	4264	4400	4381	4375	4311	4238	4207	4296	4442	4157	4412	4349	4392	4521	4519
4367	4213	4245	4228	4245	4286	4428	4611	4669	4777	4757	4643	4446	4376	4350	4310	4154	3966	4191	4357	4407	4601	4561	4376	4268	4346	4180	4287	4267	4408	4484	4418	4430	4237	4302	4292	4333	4396	4300	4213	4252	4171	4279	4397	4427	4335	4317	4329	4407	4585
4248	4248	4348	4223	4259	4381	4564	4698	4787	4856	4849	4582	4460	4327	4281	4453	4293	4200	4236	4310	4340	4462	4257	4176	4138	4181	4245	4239	4334	4272	4144	4428	4204	4191	4134	4292	4465	4473	4315	4213	4322	4379	4382	4254	4317	4339	4332	4384	4483	4433
4254	4252	4347	4392	4557	4445	4589	4576	4638	4656	4714	4698	4520	4245	4320	4463	4366	4475	4401	4436	4491	4329	4210	4201	3892	4130	4208	4220	4287	4392	4260	4303	4247	4158	4439	4266	4343	4268	4163	4223	4215	4295	4303	4276	4229	4162	4372	4255	4249	4291
4362	4333	4576	4699	4806	4750	4481	4529	4523	4727	4709	4415	4293	4235	4282	4352	4548	4446	4484	4501	4235	4202	4201	4207	4144	4233	4181	4304	4359	4159	4275	4229	4317	4337	4269	4308	4293	4268	4328	4315	4309	4444	4412	4284	4091	4192	4318	4304	4174	4478
4351	4457	4559	4928	4931	4752	4541	4418	4634	4621	4559	4639	4268	4176	4266	4485	4501	4621	4415	4202	4174	4195	4091	4167	4145	4267	4281	4298	4303	4329	4126	4254	4346	4333	4334	4269	4241	4246	4406	4371	4425	4368	4398	4073	4186	4357	4379	4360	4173	4281
4536	4454	4671	4880	4700	4643	4394	4397	4514	4556	4510	4464	4322	4518	4409	4579	4519	4453	4297	4195	4155	3935	4181	4149	4264	4424	4344	4260	4148	4141	4100	4270	4095	4414	4407	4286	4333	4191	4329	4408	4264	4307	4279	4162	4312	4311	4385	4336	4292	4318
4483	4452	4487	4791	4583	4585	4356	4351	4376	4369	4510	4589	4545	4607	4610	4583	4484	4403	4214	4191	3964	3928	4073	4247	4366	4291	4309	4146	4099	4222	4235	4125	4308	4393	4427	4147	4016	4274	4375	4350	4352	4137	4167	4310	4190	4382	4303	4400	4436	4283
4664	4337	4438	4407	4462	4385	4337	4247	4218	4349	4631	4690	4809	4619	4460	4510	4548	4352	4269	4266	4036	4200	4238	4279	4414	4157	4092	3992	4157	4116	4165	4219	4407	4333	4268	4013	4082	4336	4374	4465	4271	4172	4351	4346	4379	4284	4426	4233	4472	4404
4583	4365	4433	4358	4363	4357	4278	4258	4290	4594	4479	4871	4807	4570	4524	4291	4433	4170	4116	4332	4239	4241	4227	4507	4324	4240	3979	4001	4081	4258	4247	4224	4392	4210	4090	4089	4170	4302	4371	4410	4403	4260	4274	4394	4350	4347	4208	4284	4493	4560
4568	4294	4337	4279	4563	4431	4317	4375	4494	4612	4649	4545	4576	4550	4293	4223	4180	4229	4239	4163	4241	4203	4167	4390	4252	4278	3962	4168	4125	4308	4368	4149	4213	4260	4270	4159	4254	4269	4144	4187	4141	4270	4344	4326	4226	4291	4200	4459	4543	4474
4360	4291	4192	4207	4460	4491	4581	4420	4459	4640	4500	4373	4513	4342	4192	4154	4175	4358	4309	4263	4242	4049	4161	4208	4150	4053	3911	4010	4142	4326	4246	4203	4094	4065	4131	4249	4186	4274	4308	4202	4145	4335	4367	4354	4274	4316	4259	4334	4371	4359
4407	4343	4262	4150	4432	4634	4466	4396	4506	4478	4331	4435	4165	4127	4202	4139	4209	4226	4399	4340	4197	4281	4183	4172	4162	4091	4103	4153	4226	4327	4197	4204	3998	4047	4194	4197	4213	4223	4314	4215	4125	4264	4346	4356	4403	4234	4354	4401	4391	4447
4644	4594	4546	4519	4467	4574	4601	4446	4414	4431	4219	4235	4248	4259	4111	4209	4309	4373	4321	4436	4357	4187	4149	4236	4192	4227	4361	4135	4229	4268	4336	4115	4292	4215	4229	4273	4139	4276	4186	4340	4295	4368	4360	4356	4299	4318	4215	4383	4471	4355
4679	4590	4479	4308	4481	4543	4440	4334	4144	4161	4168	4243	4246	4274	4253	4358	4278	4348	4420	4393	4248	4169	4122	4368	4451	4361	4316	4220	4281	4199	4255	4212	4204	4309	4487	4323	4221	4089	4143	4324	4441	4341	4248	4305	4293	4338	4318	4361	4419	4344
4900	4753	4476	4415	4353	4461	4394	4225	4097	4074	3999	4108	4287	4279	4364	4336	4466	4396	4287	4274	4099	4125	4192	4340	4486	4423	4349	4265	4292	4109	4385	4264	4289	4281	4291	4271	4327	4231	4306	4311	4377	4260	4224	4147	4200	4454	4206	4413	4421	4392
4893	4590	4395	4228	4182	4205	4252	4303	4169	4063	4050	4328	4443	4526	4465	4309	4212	4280	4359	4296	4290	4261	4333	4556	4443	4410	4385	4369	4340	4327	4359	4432	4362	4276	4236	4218	4249	4108	4334	4410	4297	4197	4033	4214	4350	4422	4293	4363	4491	4341
4864	4535	4261	4186	4071	4180	4305	4247	4195	4358	4232	4412	4448	4558	4455	4179	4177	4368	4306	4307	4363	4311	4398	4411	4466	4478	4267	4216	4288	4334	4377	4579	4460	4166	4171	4263	4241	4197	4414	4392	4309	4230	4265	4363	4231	4371	4177	4431	4329	4351
4775	4423	4148	4043	4248	4235	4331	4220	4281	4312	4393	4443	4415	4287	4269	4261	4258	4168	4350	4332	4362	4456	4627	4548	4580	4374	4271	4332	4323	4442	4482	4378	4436	4279	4147	4332	4281	4255	4452	4363	4262	4293	4267	4352	4432	4166	4183	4345	4343	4366
4588	4380	4316	4206	4253	4353	4515	4434	4302	4189	4264	4215	4268	4188	4175	4160	4168	4304	4485	4511	4473	4451	4504	4410	4350	4433	4387	4569	4437	4635	4429	4379	4463	4322	4376	4454	4474	4300	4407	4264	4313	4259	4425	4385	4402	4069	4318	4261	4440	4310
4428	4316	4156	4333	4297	4564	4706	4491	4397	4322	4257	4284	4120	4266	4198	4104	4271	4335	4352	4315	4579	4437	4329	4307	4477	4388	4434	4481	4392	4459	4525	4456	4326	4187	4390	4277	4399	4303	4292	4406	4267	4371	4317	4326	4342	4179	4331	4345	4335	4368
4731	4631	4474	4341	4325	4602	4668	4494	4335	4215	4253	4219	4250	4244	4236	4321	4440	4298	4463	4196	4281	4309	4380	4323	4259	4419	4371	4404	4364	4250	4423	4415	4448	4250	4306	4465	4250	4314	4338	4449	4514	4389	4245	4299	4286	4326	4533	4504	4325	4380
4755	4597	4614	4348	4424	4434	4348	4435	4180	4302	4088	4296	4315	4432	4270	4356	4338	4443	4309	4306	4371	4173	4135	4398	4362	4508	4737	4251	4231	4176	4441	4548	4380	4398	4327	4287	4303	4206	4264	4291	4529	4200	4361	4306	4412	4327	4365	4455	4390	4375
4560	4508	4399	4213	4339	4407	4269	4261	4186	4310	4309	4293	4407	4303	4340	4375	4449	4127	4191	4175	4364	4137	4208	4365	4391	4535	4379	4168	4141	4285	4470	4405	4496	4329	4354	4282	4181	4153	4285	4335	4391	4348	4268	4173	4213	4423	4510	4292	4435	4418
4565	4174	4152	4091	4266	4407	4383	4230	4266	4344	4426	4275	4380	4596	4485	4192	4214	4025	4239	4125	4141	4141	4200	4271	4376	4352	4249	4216	4211	4065	4459	4480	4421	4206	4227	4337	4284	4239	4317	4306	4403	4226	4181	4356	4324	4328	4368	4238	4387	4508
4368	4259	4117	4114	4252	4465	4453	4488	4368	4529	4463	4394	4281	4288	4482	4277	4104	4199	4253	4314	4266	4084	4128	4040	4149	4140	4122	4040	4200	4320	4337	4278	4208	4150	4140	4347	4211	4192	4224	4226	4339	4215	4292	4297	4478	4364	4281	4298	4201	4360
4482	4316	4285	4252	4429	4425	4399	4438	4406	4450	4502	4218	4348	4357	4295	4312	4257	4177	4157	4287	4279	4147	4117	4077	4064	4078	4017	4118	4156	4303	4250	4162	4154	4215	4269	4270	4154	4097	4085	4302	4367	4275	4107	4376	4325	4346	4312	4195	4391	4387
4648	4445	4379	4191	4291	4288	4453	4556	4651	4423	4229	4257	4252	4322	4227	4287	4231	4366	4223	4299	4185	4040	3882	4095	4068	4148	4159	4114	3958	4113	4171	4096	4109	4250	4230	4204	4158	4127	4056	4166	4270	4072	4228	4176	4451	4251	4244	4365	4510	4479
4465	4485	4227	4131	4204	4284	4481	4451	4303	4354	4188	4313	4253	4378	4430	4290	4298	4337	4320	4186	4201	3969	4043	4128	4183	4063	4242	4005	3980	3960	3992	4157	4173	4116	4104	4204	4218	4015	4072	4174	4340	4190	4256	4352	4442	4294	4143	4164	4434	4456
4608	4288	4184	4023	4118	4164	4273	4294	4246	4327	4160	4272	4362	4597	4598	4404	4208	4294	4309	4192	4135	4139	3987	4064	4120	4120	4145	4084	3992	3976	4138	4061	4147	4097	4053	4045	4073	4077	4032	4030	4110	4152	4117	4236	4512	4262	4168	4201	4380	4423
4676	4328	4151	4281	4179	4193	4231	4430	4307	4246	4432	4325	4533	4563	4385	4343	4129	4140	4397	4351	4216	4359	4103	4188	4195	4039	3958	3851	4022	4173	4097	4238	4114	4088	4092	4116	4139	4114	4189	4126	4122	4098	4004	4320	4393	4238	4087	4177	4313	4289
4589	4388	4177	4235	4149	4341	4392	4410	4474	4277	4379	4256	4545	4413	4390	4172	4303	4203	4352	4281	4368	4353	4254	4065	4097	4102	4057	4190	4054	4244	4176	4115	4221	4026	4142	4156	4052	3994	4151	3991	4098	4031	4115	4225	4236	4104	4056	4202	4206	4243
4439	4355	4284	4287	4229	4327	4433	4480	4505	4408	4251	4338	4457	4309	4281	4476	4200	4278	4309	4426	4420	4382	4125	4266	4172	4201	4066	4203	3981	3950	4001	4012	4102	4139	4156	4103	4144	4078	4047	4154	3986	4292	4223	4206	4224	4106	4146	4352	4281	4193
4586	4270	4129	4235	4286	4245	4436	4425	4345	4246	4256	4393	4431	4384	4512	4320	4298	4280	4366	4312	4351	4162	4102	4065	4222	4178	4238	4191	4132	4053	4045	4125	4031	4038	4284	4125	4052	3986	4120	4020	4061	4122	4041	4247	4180	4160	4176	4189	4220	4102
4468	4398	4322	4406	4369	4313	4216	4242	4280	4338	4240	4272	4381	4443	4596	4369	4224	4241	4335	4339	4214	4138	4047	4211	4259	4207	4180	4087	4082	4027	4108	3993	4076	4092	4221	4106	4037	4126	3946	4080	4030	4047	4264	4344	4294	4157	4326	4298	4371	4177
4620	4460	4419	4430	4376	4387	4251	4298	4117	4186	4306	4196	4404	4359	4344	4293	4220	4311	4261	4329	4243	4155	4172	4149	4146	4178	4231	4228	4096	4071	4195	4045	4110	4284	4256	4111	4238	4243	4141	4225	4127	4267	4273	4229	4290	4057	4351	4348	4250	4157
4527	4318	4452	4664	4412	4422	4409	4388	4473	4193	4410	4329	4310	4362	4257	4112	3976	4094	4217	4303	4317	4216	4055	4229	4270	4159	4173	4205	4141	4268	4211	4062	4202	4226	4158	4262	4095	4182	4273	4374	4193	4218	4113	4222	4137	4112	4303	4289	4275	4234
4479	4495	4462	4451	4381	4593	4486	4561	4583	4472	4378	4261	4323	4256	4239	4204	4052	4058	4172	4166	4179	4064	4181	4199	4118	4188	4182	4251	4131	4282	4216	4157	4077	4169	4277	4236	4060	4162	4313	4148	4148	4078	4275	4209	4271	4251	4340	4452	4283	4232
4418	4411	4467	4453	4597	4618	4635	4529	4468	4523	4257	4437	4379	4224	4112	4074	4168	4279	4266	4158	3980	3976	3989	4245	4190	4170	4213	4150	4272	4227	4227	4067	4190	4168	4236	4334	4035	4243	4082	4226	4296	4301	4273	4161	4250	4322	4311	4408	4393	4357
4487	4495	4447	4395	4472	4535	4471	4445	4395	4208	4339	4459	4454	4304	4292	4158	4120	4183	4120	4012	3840	3891	4057	4293	4225	4141	4210	4195	4116	4321	4030	4118	4177	4126	4039	4305	4236	4157	4233	4315	4476	4213	4339	4346	4354	4294	4302	4595	4453	4155
4566	4394	4249	4297	4422	4360	4456	4254	4174	4278	4306	4501	4417	4341	4169	4229	4186	4143	4207	3925	4106	3811	4000	4055	4143	4087	4077	4068	4245	4173	4106	4291	4237	4115	4102	4108	4287	4182	4255	4129	4231	4337	4271	4313	4283	4412	4361	4442	4314	4542
4396	4395	4373	4365	4433	4413	4403	4404	4330	4322	4405	4434	4402	4360	4104	4104	4211	4134	4185	4175	3952	3998	4148	4014	3902	3836	3882	4049	4082	4205	4093	4085	4210	3951	4222	4013	4187	4309	4216	4279	4170	4161	4207	4261	4247	4352	4593	4466	4400	4375
4507	4289	4269	4393	4535	4544	4384	4450	4331	4286	4437	4359	4194	4037	4129	4140	4093	4133	4081	4139	4034	4052	4105	3938	4120	3829	4038	3989	4063	4100	4062	4064	4106	4063	4099	4114	4070	4246	4304	4353	4400	4213	4240	4213	4150	4340	4460	4367	4347	4353
4320	4275	4422	4491	4602	4435	4405	4310	4376	4382	4441	4515	4312	4123	4084	4111	4219	4083	4150	3995	3928	3949	4128	4064	4145	3988	3913	3974	3939	4080	3960	4023	3979	4141	4007	4083	4094	4096	4146	4171	4205	4297	4212	4141	4212	4152	4363	4211	4237	4244
4254	4404	4413	4430	4348	4389	4363	4250	4188	4438	4416	4469	4325	4128	4239	4207	4121	4154	4056	3894	3933	4074	4124	4047	4139	4107	3945	3936	4003	3940	4012	3964	4095	4134	3995	4055	3910	4077	4133	4111	4305	4261	4143	4167	4053	4151	4277	4263	4216	4343
4340	4231	4301	4346	4149	4270	4104	4139	4148	4217	4377	4370	4392	4334	4337	4352	4169	4257	3999	3978	3920	3913	4131	4146	3990	4184	4069	4094	4012	4025	4013	3984	4191	4089	4240	4121	4060	4173	4108	4027	4127	4184	4145	4208	4124	4297	4225	4231	4089	4391
4363	4474	4421	4313	4124	4048	4013	3979	4113	4254	4287	4267	4182	4272	4336	4286	4284	4128	4159	4011	4071	3868	4067	4077	4103	4149	4041	4224	4185	4128	4074	4035	4088	4134	4110	4077	4117	4283	4112	3960	4115	4111	4158	4162	4239	4360	4161	4147	4184	4163
4625	4540	4595	4446	4361	4184	4122	4107	4123	4199	4071	4159	3956	4057	4133	4375	4231	4293	4200	4244	4060	4119	4132	4071	3922	4163	4173	4291	4289	4173	4116	4191	4157	4060	4084	4163	4101	4145	4079	4110	4044	4187	4116	4120	4278	4260	4134	4218	4112	4275
4773	4585	4803	4497	4291	4287	4227	4245	4199	4180	4297	4114	4034	4133	3970	4244	4153	4347	4124	4162	4112	4179	4190	4010	4033	4007	4135	4257	4139	4139	4217	4185	4135	4165	3973	4179	4091	4218	4210	3971	4273	4132	4106	4212	4225	4276	4222	4022	4035	4062
4682	4586	4859	4530	4481	4339	4409	4259	4291	4115	4258	4133	4124	4117	4078	4065	4130	4041	4087	4227	4263	4232	4300	4189	4114	4104	4204	4228	4145	4083	4240	4339	4403	4054	4126	4114	4291	4193	4103	4311	4169	4256	4108	4128	4169	4273	4209	4063	4260	4080
4582	4467	4557	4436	4322	4461	4399	4471	4686	4464	4468	4226	4078	4174	4094	4185	4082	4035	3919	4182	4247	4331	4360	4134	4154	4221	4364	4274	4137	4129	4137	4305	4351	4339	4259	4239	4156	4164	4169	4226	4260	4346	4148	4160	4191	4239	4362	4134	4246	4154
4350	4447	4273	4282	4269	4242	4367	4365	4535	4504	4351	4334	4325	4199	4165	4060	4078	3993	4028	3896	4061	4194	4228	4092	4331	4180	4283	4210	4183	4116	4067	4132	4344	4277	4228	4307	4332	4220	4143	4166	4296	4404	4268	4266	4106	4348	4223	4226	4257	4320
4384	4374	4208	4190	4097	4247	4341	4461	4388	4430	4366	4510	4298	4492	4310	4319	4218	3966	4036	4126	4080	4014	4123	4114	4391	4284	4366	4316	4216	4054	4217	4142	4067	4252	4364	4393	4412	4328	4165	4311	4249	4447	4306	4335	4324	4355	4216	4250	4369	4418
4543	4303	4203	4098	4091	4346	4269	4328	4213	4312	4257	4201	4416	4283	4422	4382	4341	4203	4166	4110	3975	3935	4032	3972	4168	4313	4202	4080	4303	4238	4164	4062	4022	4054	4316	4282	4347	4289	4222	4178	4387	4322	4302	4287	4501	4353	4188	4180	4309	4391
4592	4430	4229	4202	4245	4320	4334	4275	4105	4178	4188	4232	4292	4349	4360	4223	4299	4449	4474	4147	4056	3945	3780	3907	3983	4223	4176	4156	4155	4224	4277	4263	3984	3993	4176	4184	4359	4323	4396	4316	4409	4216	4248	4430	4542	4340	4273	4242	4322	4356
4515	4504	4393	4373	4387	4567	4486	4399	4296	4213	4148	4171	4216	4361	4315	4139	4238	4475	4486	4430	4141	4139	4122	3973	4018	3791	3957	4185	4197	4183	4421	4391	4110	4060	4028	4291	4215	4274	4279	4324	4354	4258	4087	4373	4504	4294	4195	4257	4182	4213
4716	4418	4471	4547	4624	4664	4484	4519	4266	4202	4266	4330	4249	4101	3963	3972	4213	4396	4384	4213	4258	4222	4138	3989	3841	3736	3951	3997	4047	4196	4349	4288	4128	4109	4112	4137	4121	4207	4306	4368	4234	4207	4153	4158	4327	4427	4256	4258	4240	4275
4511	4411	4462	4573	4699	4615	4509	4280	4519	4414	4469	4241	4218	4091	4015	4036	4069	4265	4288	4283	4104	4175	4255	4078	3866	3877	4020	3869	4024	4020	4068	4307	4143	4138	4264	4065	4011	4146	4194	4270	4225	4239	4213	4219	4272	4350	4384	4297	4340	4168
4317	4222	4499	4586	4523	4382	4480	4406	4489	4556	4535	4492	4362	4227	4081	3964	3923	4076	4030	4034	4190	4152	4211	4198	4235	4128	4048	3887	3993	3901	4006	4074	4224	4268	4223	4115	4062	4000	4096	4198	4206	4267	4185	4090	4152	4172	4293	4480	4339	4404
4279	4263	4345	4385	4336	4467	4242	4460	4525	4646	4679	4496	4431	4312	4185	4137	3963	3978	3949	4047	4047	4184	4018	4158	4228	4208	4142	4075	3976	3835	3974	4015	4049	4267	4159	4239	4078	4139	3954	4115	4110	4323	4262	4178	4190	4150	4426	4365	4337	4338
4278	4279	4189	4184	4260	4235	4140	4207	4405	4688	4507	4618	4440	4398	4289	4179	4169	4070	3970	3958	4084	4067	4077	4282	4244	4339	4354	4147	4119	3966	3968	3833	4127	4078	4208	4288	4255	4136	4020	4044	3966	4271	4197	4317	4100	4132	4249	4229	4345	4344
4310	4328	4336	4352	4242	4144	4142	4097	4219	4430	4541	4437	4420	4341	4513	4408	4437	4124	4143	3946	3993	3955	3981	4124	4044	4290	4220	4258	4219	4091	3964	3942	3917	4099	4055	4101	4296	4270	4043	4041	4048	4285	4242	4179	4352	4041	4136	4058	4170	4447
4509	4387	4309	4369	4208	4132	4021	4122	4128	4205	4197	4262	4306	4300	4359	4394	4408	4339	4114	4073	3989	3894	3910	3809	3925	4046	4152	4307	4210	4134	4053	4008	4028	3931	4083	4095	4351	4218	4005	4093	4126	4205	4244	4176	4316	4157	4165	4032	4212	4384
4690	4547	4498	4450	4417	4300	4251	4145	4218	4192	4080	4149	4121	4077	4157	4378	4335	4247	4276	4218	4109	3901	3753	3857	3918	3987	4186	4107	4230	4120	4123	4180	4020	3941	3914	4056	4307	4267	4170	4125	4229	4201	4171	4220	4414	4207	4186	4241	4131	4150
4755	4602	4573	4553	4534	4614	4597	4489	4304	4194	3962	4122	3975	3975	3972	4112	4057	4174	4370	4291	4374	3967	3940	3736	3828	3713	3944	3908	3970	4238	4151	4167	3917	3816	4001	4095	4307	4265	4108	4186	4249	4217	4128	4144	4505	4514	4341	4078	4170	4246
4525	4636	4693	4659	4720	4821	4679	4622	4397	4244	4176	4020	4108	3945	3945	3887	4003	4115	4267	4361	4235	4046	4058	3899	3779	3728	3665	3782	4022	4026	4185	4254	3953	3812	3935	3957	3922	4182	4241	4320	4207	4097	4201	4103	4269	4445	4274	4230	4236	4237
4529	4526	4704	4616	4835	4776	4725	4658	4510	4433	4293	4289	4016	3945	3767	3819	3984	3925	4122	4337	4171	4413	4301	4050	3914	3736	3655	3712	3827	3949	4165	4161	4276	4102	3961	3914	3961	3984	4174	4224	4095	4091	4008	4095	4167	4347	4442	4372	4115	4186
4384	4344	4554	4613	4689	4838	4685	4685	4566	4561	4502	4368	4119	4033	3793	3824	3711	3877	4029	4108	4165	4245	4379	4114	4114	3736	3666	3624	3694	3959	4016	4216	4188	4112	3947	3900	3913	3986	4134	4307	4116	4212	3933	3951	4014	4182	4275	4414	4292	4162
4193	4133	4296	4368	4556	4559	4579	4593	4561	4640	4735	4559	4274	4151	3932	3799	3827	3870	3729	3845	4025	4228	4375	4304	4255	3944	3929	3767	3712	3785	3941	4042	4272	4072	4013	3882	3717	3940	3979	4023	4177	4291	4097	3900	4073	4100	4272	4271	4428	4085
4001	4017	4164	4159	4150	4312	4322	4476	4449	4640	4550	4595	4391	4277	4188	4055	3977	3762	3635	3741	3941	4062	4194	4204	4278	4217	3897	3816	3710	3757	3733	3993	4002	4180	4103	3975	3933	3889	3934	4017	4137	4377	4065	4019	3863	4071	4078	4328	4251	4204
3963	3929	3919	4043	4081	4028	4136	4412	4296	4540	4570	4545	4595	4319	4421	4195	4153	3837	3708	3772	3597	3867	3934	4106	4214	4198	3926	3953	3761	3765	3784	3874	4070	4173	4068	4081	4044	3835	3748	3970	4154	4300	4282	4106	4073	3929	4039	4109	4317	4279
4132	3934	3915	3882	4024	3926	4159	4085	4192	4315	4487	4328	4579	4618	4400	4425	4092	4013	3730	3680	3697	3728	3723	3966	4127	4120	4245	3964	3795	3757	3736	3834	3907	4059	4151	4174	4116	3857	3777	3942	4199	4216	4359	4322	4184	4028	3976	4189	4374	4228
4245	3984	3904	3921	3815	3940	3887	3984	4102	4194	4164	4279	4437	4549	4349	4448	4422	4144	4039	3779	3729	3669	3646	3793	4094	4259	4316	4241	4052	3889	3773	3695	3830	3968	4196	4180	4166	4125	3912	3820	4042	4117	4425	4253	4333	4027	4015	4128	4328	4341
4337	4260	4067	3995	3980	3839	3787	3969	3968	4000	4142	4145	4385	4409	4534	4504	4470	4296	4195	3967	3792	3670	3673	3596	3763	4057	4349	4158	4302	4073	3889	3637	3727	3845	4009	4216	4330	4180	3930	3963	3948	4049	4184	4308	4199	4119	4062	4073	4295	4359
4458	4285	4280	4132	4088	4008	3946	3804	3737	3989	3886	4034	4094	4237	4355	4304	4439	4436	4232	4193	3870	3760	3608	3484	3704	3917	4112	4169	4179	4209	3875	3757	3612	3815	4009	4104	4240	4130	4087	3904	3928	3949	4386	4399	4383	4146	3967	4141	4294	4201
4638	4535	4454	4477	4359	4183	4032	3943	3773	3839	3798	3904	3906	3975	4134	4265	4570	4610	4362	4309	4161	3883	3684	3700	3725	3691	3935	4232	4329	4324	4034	3894	3772	3785	4003	3952	4106	4146	4149	4103	3841	3897	4097	4318	4322	4277	4039	4092	4133	4184
4686	4675	4645	4637	4479	4320	4060	4038	4016	3961	3920	3729	3900	3871	4038	4199	4441	4606	4478	4585	4235	4041	3850	3593	3725	3681	3822	3997	4296	4210	4036	3936	3820	3805	3871	3859	3969	4189	4259	4158	3993	3854	3988	4314	4255	4213	4205	4117	4014	4086
4690	4698	4671	4660	4399	4487	4351	4256	3983	3891	3939	3871	3793	3793	3864	4078	4340	4320	4506	4517	4418	4221	4124	3901	3694	3839	3735	3867	4223	4269	4276	4046	3881	3810	3748	3761	3922	4279	4155	4174	4197	3940	3895	4107	4211	4230	4286	4133	3992	3992
4693	4563	4714	4554	4575	4566	4471	4370	4275	4140	3965	3736	3811	3673	3851	3831	3905	4233	4335	4444	4729	4388	4246	3944	3699	3659	3712	3852	3973	4132	4296	4162	3983	3816	3761	3804	3964	4230	4266	4194	4153	3878	3920	4140	4166	4171	4221	4116	4073	3961
4537	4670	4566	4586	4543	4590	4488	4473	4351	4250	4013	3818	3754	3790	3804	3668	3884	3922	4138	4467	4500	4523	4334	4085	3703	3608	3657	3775	3871	4125	4345	4241	4080	3974	3727	3777	3833	4151	4113	4224	4018	4015	3927	3932	4118	4282	4299	4221	3955	3863
4399	4387	4524	4501	4629	4637	4453	4479	4380	4355	4194	4017	3935	3793	3800	3750	3743	3821	3983	4291	4445	4526	4501	4139	4057	3851	3754	3702	3752	4038	4232	4204	4052	4035	3774	3791	3846	4079	4029	4303	4138	4159	3943	3858	3899	4314	4342	4284	4148	4019
4011	4083	4313	4334	4518	4572	4514	4491	4492	4394	4407	4322	4033	3870	3753	3647	3661	3756	3892	4304	4272	4500	4479	4294	4059	3909	3674	3599	3784	3995	4209	4365	4216	4118	4001	3710	3813	4049	4314	4223	4230	4276	3898	3999	4055	4208	4275	4408	4247	4132
3971	3974	4195	4269	4421	4364	4365	4409	4524	4652	4510	4521	4209	4047	3794	3760	3647	3592	3791	3933	4292	4297	4435	4563	4302	4019	3827	3664	3833	3974	4092	4246	4262	4350	4074	3852	3941	3886	4043	4228	4353	4128	4038	3880	3974	4184	4273	4361	4089	4103
3785	3787	3901	4132	4275	4230	4189	4481	4503	4574	4541	4527	4281	4134	4000	3749	3750	3653	3724	3853	4042	4331	4491	4613	4525	4176	3936	3838	3757	3894	3992	4259	4429	4336	4108	3902	3931	3927	4025	4185	4208	4292	4088	4010	3904	4123	4363	4361	4221	4200
3790	3829	3743	3858	3935	3929	4039	4172	4547	4595	4604	4584	4464	4258	4161	4026	3673	3627	3664	3816	3943	4288	4513	4502	4475	4253	4092	3924	3716	3850	3910	4189	4372	4358	4177	4106	4052	3961	3873	4026	4331	4390	4067	3908	3883	4108	4431	4405	4175	4212
3737	3685	3599	3640	3676	3742	3932	4166	4394	4490	4643	4525	4619	4373	4315	4092	3803	3608	3669	3712	3972	4152	4486	4464	4598	4437	4141	4009	3828	3750	3931	4168	4219	4498	4274	4093	3961	3933	3937	4062	4262	4294	4094	4027	4030	4133	4325	4373	4133	4128
3552	3615	3527	3481	3559	3651	3779	3906	4183	4265	4441	4553	4619	4511	4557	4139	3840	3720	3649	3685	3938	4093	4162	4475	4636	4380	4299	4091	3952	3877	3902	4135	4218	4437	4144	4196	3931	3902	4036	4132	4143	4251	4258	4092	4020	3880	4314	4444	4365	4311
3600	3430	3490	3506	3538	3597	3618	3844	3905	4238	4343	4549	4475	4564	4388	4224	3919	3825	3739	3761	3766	4048	4170	4495	4626	4534	4265	4148	3943	3919	3818	4150	4278	4439	4320	4387	4007	4012	4047	4130	4349	4403	4307	4035	3972	4014	4247	4434	4383	4166
3752	3518	3419	3487	3417	3441	3756	3655	3945	4125	4337	4552	4515	4443	4501	4234	4057	3832	3687	3544	3703	3736	4080	4518	4557	4658	4282	4257	4069	3866	3868	4038	4239	4528	4549	4288	4112	3921	4108	4167	4176	4408	4442	4344	4136	4046	4251	4462	4258	4298
3602	3652	3582	3392	3528	3392	3534	3463	3824	4048	4287	4484	4517	4539	4469	4445	4127	3858	3708	3571	3561	3660	3946	4231	4433	4443	4475	4453	4265	3934	3870	4054	4149	4367	4604	4412	4355	4145	4086	4135	4285	4425	4545	4250	4077	4105	4324	4436	4367	4337
3813	3609	3542	3369	3521	3408	3469	3429	3760	3993	4162	4237	4335	4382	4388	4306	4148	4038	3708	3604	3487	3655	3882	4087	4256	4513	4454	4347	4189	4070	3918	4062	4193	4393	4442	4516	4438	4175	4031	4231	4268	4548	4356	4325	4275	4101	4107	4331	4451	4365
3713	3692	3565	3474	3427	3597	3450	3450	3780	3939	4145	4196	4442	4431	4516	4368	4213	4058	3745	3675	3631	3658	3726	3918	4443	4392	4614	4461	4256	4025	3936	3957	4068	4476	4519	4428	4455	4264	4137	4228	4333	4461	4470	4301	4162	4103	4320	4370	4199	4469
3786	3756	3547	3390	3393	3530	3446	3483	3681	3905	3899	4267	4425	4447	4440	4294	4259	4097	3877	3671	3651	3587	3714	3965	4317	4471	4325	4437	4204	4146	3842	3922	3948	4215	4506	4482	4287	4162	4128	3917	4200	4531	4468	4438	4257	4158	4203	4261	4203	4361
3840	3690	3601	3527	3390	3549	3494	3498	3533	3771	3907	4110	4111	4505	4384	4456	4347	4141	4000	3815	3618	3585	3560	3826	4214	4488	4589	4451	4249	4023	3741	3739	3869	4206	4427	4453	4415	4199	3987	4072	4113	4347	4326	4406	4271	4066	4162	4217	4166	4308
4030	3886	3728	3739	3560	3491	3446	3426	3552	3662	3744	3916	4231	4341	4359	4330	4428	4258	3975	3698	3585	3627	3706	3883	4129	4423	4450	4589	4343	3967	3875	3847	4003	4171	4358	4575	4415	4303	3967	3926	4132	4300	4483	4400	4121	4237	4077	4200	4137	4190
4087	3978	3691	3663	3477	3446	3422	3409	3497	3688	3848	4017	4086	4203	4358	4463	4328	4163	4098	3754	3642	3624	3652	3960	4145	4336	4502	4437	4417	4048	3857	3794	3959	4206	4387	4440	4543	4273	3943	3942	4037	4161	4377	4401	4145	4019	4093	4113	4187	4113
4221	4095	3788	3630	3540	3457	3459	3417	3462	3684	3902	3952	4113	4230	4540	4417	4334	4206	4006	3723	3598	3575	3639	3785	4051	4249	4525	4474	4220	4072	3787	3757	3948	4163	4535	4432	4435	4230	4002	3898	4053	4246	4389	4188	4118	3999	4157	4019	4121	4212
4046	3952	3801	3795	3546	3493	3388	3499	3561	3622	3789	4083	4224	4372	4437	4520	4347	4106	3836	3739	3583	3424	3673	3802	4011	4187	4352	4378	4248	4084	3905	3828	4007	4095	4414	4342	4380	4195	3940	3960	4017	4206	4486	4234	4085	4005	4047	4104	4244	4329
4117	3937	3908	3610	3586	3556	3562	3546	3654	3707	3741	4007	4252	4375	4434	4501	4456	4253	4043	3908	3561	3493	3504	3722	3942	4261	4289	4318	4187	4099	3904	3804	3870	3952	4256	4444	4328	4248	3999	3887	4110	4261	4380	4241	4087	4071	4030	4178	4183	4090
4071	3928	3906	3654	3623	3632	3466	3425	3533	3740	3877	4080	4384	4370	4552	4565	4393	4109	3951	3721	3586	3533	3523	3640	3852	4094	4205	4249	4170	4106	3803	3744	3830	4091	4318	4393	4283	4116	3880	4005	3994	4109	4268	4191	4121	3999	4070	4083	4084	4148
3975	3887	3829	3722	3634	3522	3557	3526	3480	3726	3988	4090	4252	4374	4621	4450	4389	4040	3900	3836	3656	3611	3556	3647	3918	4101	4203	4385	4244	3912	3844	3691	3774	4022	4349	4275	4334	4261	3985	3836	3960	4024	4232	4086	3927	3925	3950	4030	4145	4058
4123	3863	3697	3589	3472	3512	3512	3612	3695	3752	4031	4088	4305	4392	4608	4739	4333	4223	3886	3752	3633	3590	3546	3703	4026	4117	4312	4263	4212	4022	3792	3646	3745	3989	4132	4208	4263	4154	3959	3900	3830	4005	4076	4148	3958	3876	4022	3937	4130	3982
4002	3816	3729	3469	3330	3518	3566	3582	3737	3844	3884	4114	4316	4489	4453	4633	4393	4306	3986	3759	3647	3445	3665	3706	4017	4178	4272	4348	4088	3967	3749	3700	3755	3896	4145	4297	4179	4107	3750	3804	3872	4101	4172	4215	4048	3818	3935	3929	4074	4077
3992	3722	3631	3461	3604	3464	3589	3523	3771	3830	4137	4094	4361	4424	4561	4463	4426	4292	3898	3793	3649	3608	3713	3883	4059	4262	4381	4242	4169	3999	3769	3726	3740	4069	4238	4288	4069	4010	3827	3796	3815	3901	4133	4145	3887	3783	3826	3950	4061	4022
3865	3592	3576	3545	3621	3436	3525	3521	3767	3809	3974	4217	4372	4542	4504	4392	4362	4220	4000	3825	3630	3555	3661	3930	4057	4206	4252	4201	4079	3820	3796	3670	3877	3969	4273	4255	4126	3921	3824	3793	3718	4064	4147	4153	3907	3852	3815	3967	4021	3968
3804	3667	3562	3434	3417	3440	3431	3570	3762	3835	4003	4157	4407	4433	4408	4458	4469	4250	3870	3708	3609	3643	3846	3946	4097	4358	4414	4244	4201	3988	3644	3716	3932	4105	4171	4268	4126	3940	3931	3892	3806	4097	4157	4091	3957	3879	3815	4072	4155	3927
3688	3695	3452	3500	3385	3492	3422	3545	3828	3883	4067	4198	4475	4414	4489	4580	4447	4160	3852	3765	3700	3609	3782	4049	4031	4524	4354	4242	4145	3936	3657	3739	3803	4012	4198	4153	4084	3838	3867	3849	3882	4010	4086	4020	3979	3748	4024	4026	4081	4005
3892	3379	3483	3322	3391	3449	3447	3642	3795	3900	4067	4431	4505	4487	4538	4369	4268	4176	3932	3653	3538	3652	3839	3959	4290	4340	4293	4213	4085	3869	3753	3682	3964	4129	4320	4203	4032	3979	3952	3775	4062	4025	4111	4100	3938	3800	3807	4030	4120	4096
3747	3564	3377	3476	3310	3517	3628	3616	3909	4094	4139	4295	4531	4506	4383	4446	4235	4094	3928	3671	3512	3882	3867	4195	4333	4365	4512	4145	4019	3890	3777	3808	3921	4229	4146	4116	4124	3880	3890	3955	4052	4029	4042	4102	3949	3956	3887	4057	4109	4157
3740	3565	3374	3434	3404	3454	3496	3691	3900	4023	4144	4379	4506	4505	4457	4349	4051	3861	3766	3645	3675	3767	3924	4227	4317	4413	4316	4285	3859	3891	3841	3898	4074	4197	4267	4180	3980	3877	3957	3915	4050	4111	4082	4119	3806	3956	3954	4081	4102	4048
3818	3616	3496	3473	3433	3591	3647	3781	3977	4178	4252	4445	4344	4339	4337	4104	3930	3823	3726	3671	3563	3814	4016	4095	4287	4350	4262	4083	3892	3886	3808	4083	4012	4159	4244	4126	3933	3902	3868	3946	4164	4020	4137	3966	4027	3859	4006	4117	4066	4127
3746	3541	3612	3547	3618	3761	3754	3989	4105	4441	4280	4345	4227	4201	4183	4035	3858	3792	3640	3683	3602	3856	3851	4188	4354	4378	4216	4171	3850	3789	3831	4039	4209	4161	4204	4060	4057	4024	4009	4154	4113	4056	4205	4141	3922	4030	4101	3962	4202	4023
3734	3673	3626	3697	3749	3739	3969	4165	4199	4256	4381	4332	4375	4149	4074	3843	3609	3588	3603	3610	3657	3820	4096	4288	4339	4127	4287	3878	3829	3813	3989	4117	4236	4197	4236	4162	4018	3917	4025	4150	4113	4167	4004	3999	4054	3953	4163	4080	4086	4101
3778	3865	3770	3759	3880	3937	4130	4175	4342	4346	4353	4260	4188	3947	3818	3655	3543	3596	3502	3680	3632	3981	4001	4194	4181	4315	4041	3884	3711	3813	3935	4082	4223	4185	4217	4160	4040	3929	4094	4084	4092	4154	4117	4066	4087	4128	4143	4118	4281	4035
3780	3889	3941	3978	4000	4065	4185	4306	4301	4547	4417	4143	4058	3904	3598	3546	3398	3537	3466	3537	3740	3974	4079	4264	4183	4179	4127	3901	3731	3798	3863	4175	4203	4363	4183	3960	3955	3842	4079	4293	4178	4246	3999	3816	4012	4070	4055	4193	4052	3871
4063	4005	3972	4094	4133	4199	4323	4249	4359	4379	4327	4117	4045	3717	3703	3583	3424	3383	3530	3726	3926	4035	4180	4143	4154	4127	3865	3793	3735	3769	3919	4165	4205	4175	4142	3949	3886	4017	3977	4277	4102	4018	3928	3922	3892	4091	4149	4071	4028	3885
4225	4175	4110	4247	4179	4500	4354	4269	4256	4268	4274	4065	3884	3661	3518	3540	3480	3494	3609	3908	3881	4203	4157	4215	4125	3965	3753	3735	3801	3820	4070	4134	4169	4091	3925	3951	3790	3890	4096	4155	4083	3912	3754	3785	3898	3926	4060	3911	3769	3857
4201	4256	4336	4364	4468	4481	4267	4303	4257	4272	4109	3923	3719	3660	3376	3556	3520	3855	3782	4108	4144	4246	4145	4042	3954	3905	3651	3807	3836	3811	3934	3986	4218	3988	3882	3680	3821	3932	4032	4002	3991	3854	3802	3735	3921	4029	3988	3944	3756	3738
4219	4379	4377	4459	4485	4451	4362	4411	4237	4086	3933	3666	3663	3489	3432	3433	3669	3809	4009	4207	4207	4055	4124	3974	3815	3758	3749	3740	3892	3898	4013	4057	4036	3878	3809	3589	3830	4062	3983	3916	3994	3845	3831	3725	3830	3951	4100	3825	3804	3789
4435	4353	4425	4347	4438	4419	4349	4256	4208	4100	3935	3739	3596	3503	3508	3710	3900	4015	4073	4309	4259	4009	4032	4007	3728	3739	3663	3858	3928	3896	4031	4009	3934	3865	3647	3723	3911	4103	4017	3878	3989	3719	3805	3788	3855	3944	3857	3934	3904	4001
4443	4379	4313	4307	4376	4196	4265	4061	4010	3960	3863	3741	3673	3673	3792	3859	3962	4061	4274	4281	4215	4137	4019	3824	3784	3769	3713	3949	4020	4089	3992	3978	3842	3796	3764	3781	3759	4070	4011	4039	3774	3841	3863	3819	3790	3875	3720	3991	3834	3947
4390	4304	4316	4170	4294	4037	4019	3881	3837	3761	3912	3608	3585	3780	3796	3838	4215	4274	4230	4308	4273	4055	3776	3744	3526	3861	3868	3942	4053	4159	4047	3919	3847	3913	3834	3759	3922	3947	4005	3957	3892	3671	3736	3871	3992	3870	3916	3944	3841	3950
4272	4241	4145	4083	4060	3956	3800	3769	3759	3700	3670	3790	3656	3805	3910	3951	4288	4315	4343	4337	4078	3922	3836	3529	3713	3717	3931	3963	4098	3845	3978	3949	3870	3914	3966	3970	4058	3960	3959	3860	3806	3786	3892	4013	4032	4016	3971	4092	4023	4018
4238	4163	4096	4100	4011	3910	3741	3743	3729	3611	3604	3605	3893	3960	4079	4178	4238	4273	4143	4081	4072	3856	3858	3673	3880	3904	4137	4119	4205	4002	3902	3814	3877	3903	4023	3916	4096	4172	4010	3889	3868	3880	3875	3980	3979	4007	4004	4069	4113	4001
4305	3990	3893	3893	3825	3759	3757	3725	3733	3727	3745	3801	3945	4144	4197	4244	4158	4192	4057	4034	3823	3727	3786	3829	3955	3902	4162	4231	4161	4133	3951	3775	3796	3978	4022	4087	4074	4026	4033	4142	4116	3953	4006	4063	4059	3867	3903	3927	4061	4088
4018	3938	3744	3838	3749	3763	3703	3442	3623	3747	3679	3905	4020	4189	4112	4159	4045	3942	3812	3751	3774	3794	3742	3883	4052	4101	4303	4273	4185	4036	4008	3909	4011	4055	4235	4195	4150	3940	3951	4058	4025	4059	4094	4025	4182	4071	3990	4047	4210	4130
3797	3773	3698	3816	3734	3613	3567	3639	3648	3884	3911	3969	4079	4215	4098	4062	3908	3736	3684	3754	3697	3572	3745	4086	4083	4244	4313	4232	4213	4085	3949	4149	4135	4085	4307	4280	4111	4010	3953	4097	4098	4024	4160	4250	4046	4086	4073	4118	4221	4120
3897	3766	3600	3697	3611	3710	3679	3856	3856	3869	3986	4045	4050	4125	4089	4034	3827	3766	3749	3646	3550	3725	3964	3948	4220	3952	4289	4166	4020	3961	4021	3928	4079	4258	4335	4329	4303	3957	4045	4152	4089	3989	3965	4029	3897	4030	4159	4155	4067	4133
3812	3928	3830	3744	3824	3822	3689	3836	3974	4153	4048	4018	4062	4160	4004	3899	3704	3692	3612	3664	3761	4012	3983	4109	4240	4152	4131	4026	4072	3927	3967	4075	4018	4206	4214	4104	4043	4203	4120	4073	4204	4134	3989	3907	3935	3982	4156	4065	4043	4077
3914	3913	3808	4048	3989	4054	3992	4079	4230	4206	4260	4188	4079	3949	3896	3696	3804	3658	3660	3914	3935	4148	4128	4277	4085	4177	4057	3981	3995	4040	3945	3901	4072	3984	4024	4089	3941	3877	4019	4096	4140	4071	3974	3981	3879	4061	3984	3992	4032	3988
4040	4051	4120	4135	4123	4225	3988	4108	4095	4162	4070	4004	3944	3737	3668	3645	3565	3745	3873	3827	3944	4194	4083	4120	4072	3953	3994	3882	3913	3931	4009	3962	4005	4057	3954	3886	3871	3922	3909	3940	3976	4112	3938	3967	3992	3948	3980	3877	3718	3819
4139	4038	4159	4169	4137	4164	4194	4101	4164	4069	3965	3860	3788	3566	3727	3650	3664	3849	3849	4033	3986	3936	3946	3876	3964	3807	3703	3852	3914	4078	3945	4003	4009	3929	3949	3980	3820	3780	3973	3842	3859	3836	3812	3876	3901	3965	3975	3958	3926	3842
4185	4099	4138	4200	4260	4192	4263	4151	4110	4031	3976	4018	3867	3714	3772	3765	3871	4018	3939	4160	3989	4016	3951	3787	3829	3721	3575	3886	3891	3906	3919	3945	3878	3754	3890	3801	3890	3828	3909	3803	3752	3806	3778	3783	3785	3928	3904	3881	3892	3828
4100	4311	4149	4257	4110	4061	4046	3989	4014	3948	3908	3964	3873	3973	3961	4015	4066	4081	4217	4178	4052	3904	3897	3751	3753	3711	3724	3807	3724	3718	3978	3678	3665	3689	3723	3778	3955	3903	3904	3863	3885	3732	3758	3830	3788	3795	3865	3898	3907	3828
4121	3968	4078	3864	3852	3876	3860	3806	3786	3818	3917	3839	3924	4134	3933	4072	4201	4168	4151	4123	4078	3902	3816	3725	3842	3771	3868	3900	3884	3974	3827	3764	3776	3710	3790	3803	3789	3856	3870	3845	3867	3779	3990	3853	3860	3797	3879	3829	3875	3871
3891	3804	3766	3777	3604	3778	3759	3629	3755	3740	3859	3929	4080	4153	4131	4107	4187	4111	4115	4011	3834	3968	3763	3637	3798	3832	4006	3931	4007	3914	3992	3804	3745	3845	3812	3828	3878	3870	3795	3806	3782	3925	3912	3991	3970	3947	3888	3883	3815	3875
3751	3647	3579	3606	3700	3670	3682	3633	3625	3789	3811	4062	4091	4077	4088	4108	4143	4067	3954	3894	3694	3711	3738	3804	3897	3958	4120	4068	4069	4022	3883	3956	3838	3867	3957	3947	3892	3853	3768	3781	3891	4018	3928	3956	3975	3912	3848	3988	3816	3986
3549	3563	3496	3617	3676	3731	3799	3761	3856	3826	4052	4031	4147	4110	4070	3961	4002	3764	3853	3827	3628	3745	3806	3905	3868	3890	3907	4084	3904	3914	3881	3887	3912	3983	4026	3950	3977	3842	3884	3967	3974	3915	3944	3944	3911	4051	4171	3920	4075	4044
3688	3754	3563	3700	3751	3896	3826	3945	3914	3971	4064	4047	4133	4004	4048	4004	3875	3769	3783	3814	3748	3830	3791	3977	4001	3913	4066	3928	3892	3936	3881	3929	4034	4006	4041	3995	3886	4082	4042	3879	3942	3933	3875	3930	3850	3948	3981	4085	4032	4096
3936	3767	3844	3790	3914	4006	3854	4022	4012	4012	3980	3952	3986	4005	3895	3710	3715	3689	3804	3747	3830	4041	3955	4048	4026	4050	4001	3946	3880	4075	3964	4072	4121	4051	3998	3906	3933	3939	3921	4029	4099	3944	3953	3939	3958	4014	4077	3947	4046	3932
4133	3836	3785	3910	3978	4016	4038	3998	3992	4055	3924	3829	3785	3841	3643	3728	3666	3656	3722	3748	3790	3960	3936	3967	4021	3913	4070	4027	4056	4114	4014	4156	4192	3939	3955	3868	3812	3932	3906	4016	3981	4013	3967	4036	4025	4071	3996	3912	3879	4059
4302	4088	4036	4085	4084	4037	3977	3900	3886	3844	3708	3700	3693	3658	3780	3761	3737	3774	3778	3879	3867	3847	3987	3889	3775	3792	3823	4064	4019	4155	4015	4245	4155	4078	4008	4050	3855	3869	3921	3875	3917	3870	4009	4135	3998	3989	4058	3884	3959	3971
4194	4161	4094	4113	3962	4168	3965	3900	3775	3744	3724	3671	3584	3668	3812	3768	3901	3843	3867	3870	3947	3836	3950	3764	3803	3651	3758	3876	3979	4059	4091	4156	3994	4068	4194	3973	3927	3826	3727	3673	3836	3838	3854	3753	3896	3947	3912	4029	3989	3984
4294	4089	4026	4109	4016	4045	3843	3802	3660	3729	3788	3794	3748	3786	3789	3885	3984	3850	4028	3815	4002	3844	3834	3757	3857	3803	3803	3834	3832	3938	3891	3824	3969	3997	3968	4012	3936	4075	3783	3704	3955	3871	3717	3817	3565	3818	3908	4004	4063	3968
4149	3953	3989	3937	3947	3836	3800	3714	3778	3836	3929	3989	3990	4061	4120	4113	4164	4169	3806	3901	3904	3979	3892	3922	3906	3924	3881	3869	3916	3748	3622	3721	3814	3855	3808	3873	3926	3848	3761	3901	3922	3991	3702	3749	3759	3876	3851	3804	3906	3693
3928	3852	3688	3847	3924	3784	3777	3882	3952	3822	3906	3907	3997	4042	4158	4199	4107	3958	3948	3844	3887	3867	3929	3930	3921	4111	3992	4033	3852	3913	3830	3848	3817	3721	3809	3659	3682	3805	3788	4004	4036	3813	3815	3724	3848	3823	3911	3732	3728	3717
3829	3734	3690	3730	3804	3784	3759	3768	3890	3864	3868	3897	4011	3882	3831	4092	3999	4034	3701	3878	3802	3875	3834	3900	3993	3983	3937	3866	3897	3813	3890	4001	3913	3793	3859	3739	3662	3711	3845	3803	3810	3768	3828	3843	3869	3959	3744	3823	3731	3765
3767	3852	3732	3697	3897	3835	3857	3952	3828	3932	4020	4057	3995	3840	3844	3858	3852	3745	3864	3884	3848	3863	3969	3871	3949	3833	3969	3894	3868	3976	3913	4031	3998	3878	3964	3884	3871	3733	3737	3661	3844	3833	3797	3973	3900	3972	3920	3918	3844	3833
3941	3855	3923	3827	3910	3885	4001	3975	4011	4005	3932	3972	3984	3875	3807	3963	3945	4078	3913	3995	3873	3804	3933	3845	3898	3825	3743	3837	3851	3908	3922	3962	3845	4012	4067	3914	3943	3844	3802	3628	3813	3859	3782	3773	3884	3945	3880	4031	4022	3892
4078	4063	3992	4090	3955	4005	3915	3950	4007	3981	4006	3940	3883	3880	3854	4034	3968	4131	4089	3955	3964	3911	3841	3872	3858	3868	3824	3672	3913	3864	3884	3846	3952	3992	3976	3992	4029	4053	3947	3877	3763	3860	3832	3745	3784	3742	4034	3952	4077	4073
4082	4033	4110	3934	4120	3947	4057	3940	3979	3994	3869	3920	3809	4002	3847	4078	4093	4051	4051	4055	3887	3887	3874	3839	3837	3966	3902	3757	3820	3896	3808	3794	3811	3890	3924	4020	3984	3983	3880	4148	3914	3863	3843	3849	3802	3859	3893	3926	3966	3903
4008	3995	3900	3927	3924	3780	3814	3818	3853	3852	3856	3965	3953	3877	4003	3984	4047	4190	4168	4060	3935	3915	3939	4000	3969	4009	3953	4000	3848	3918	3897	3944	3829	3840	3902	3785	3879	3960	3976	4009	4197	4016	3970	3961	4044	3874	3845	3839	3846	3894
3777	3759	3856	3786	3848	3781	3700	3722	3815	3785	3726	3805	3831	3812	3931	3948	3950	3963	3879	3893	3860	3770	3824	3765	3934	3858	4029	4057	3767	4003	3857	3880	3886	3990	3912	3839	3907	4095	3973	3898	4004	4083	4076	4165	3999	4112	3869	3840	3906	3855
3734	3665	3643	3719	3981	3844	3805	3824	3710	3759	3836	3851	3974	3796	3806	3881	3780	3781	3653	3622	3730	3797	3671	3775	3854	3857	3856	3886	3938	3811	3967	4024	4080	3852	3769	3917	3907	3946	3828	3899	3804	4009	4020	4050	4032	4024	3898	3838	3838	3956
3602	3786	3753	3878	3941	3840	3934	3788	3862	4040	3985	3934	3905	3779	3770	3851	3759	3753	3778	3818	3831	3816	3723	3628	3695	3795	3658	3801	3655	3899	3878	3926	4073	3929	3855	4083	3863	3798	3800	3789	3798	3868	3900	3906	3930	3908	4019	3952	4037	3964
3949	3835	3746	3930	4072	4119	3961	3940	3857	3931	3889	3923	3903	3918	3842	3893	3645	3848	3812	3946	3808	3828	3569	3587	3720	3738	3702	3806	3779	3839	3711	3815	3808	3931	3905	3969	4006	3998	3936	3790	3941	3836	3724	3864	3772	3803	3976	4012	3959	3859
4034	3886	3959	4049	4139	4106	3934	3877	4110	3971	3882	3876	3917	3959	3812	3954	3865	3927	3847	4028	4019	3822	3819	3625	3711	3786	3827	3736	3723	3657	3622	3740	3751	3697	3980	3885	3958	4054	4041	3965	3921	4046	3818	3736	3730	3720	3781	4052	4017	4040
4115	4123	3961	4011	4003	3886	3874	3900	3782	3874	3953	3937	4087	4131	3819	3829	3891	3997	3910	3957	3910	3895	3832	3743	3993	3756	3881	3871	3825	3680	3705	3785	3632	3796	3790	3744	3793	3883	3816	4087	4087	3994	3889	3780	3761	3690	3828	3832	4064	3972
3960	4012	3827	3686	3705	3743	3773	3989	3834	3835	3776	3819	3887	3805	3798	3874	3806	3826	3785	3946	3983	3877	3876	3938	3880	3890	3911	3969	3850	3765	3771	3855	3859	3878	3742	3648	3688	3659	3988	4029	3987	3941	3805	3720	3827	3770	3706	3800	3853	3933
3887	3763	3777	3673	3691	3819	3635	3730	3721	3726	3792	3790	3770	3625	3672	3591	3527	3539	3519	3642	3671	3853	3789	3830	3717	3903	3815	4062	4015	3973	3910	3973	3997	3787	3913	3718	3749	3832	3946	3868	3837	3890	3932	4016	3850	3902	3772	3726	3739	3930
3786	3802	3704	3719	3791	3802	3762	3717	3704	3765	3576	3705	3810	3625	3755	3587	3542	3657	3696	3682	3728	3697	3639	3641	3652	3738	3756	3897	3897	3891	3847	3989	4016	4006	3883	3854	3884	3897	3716	3737	3718	3945	3874	4082	4074	4016	3904	3850	3742	3869
3811	3861	3827	3799	3816	3954	3836	3683	3811	3877	3921	3850	3764	3574	3600	3496	3512	3457	3476	3462	3491	3530	3502	3564	3578	3754	3755	3761	3781	3861	3872	4054	3989	4077	4011	4019	4050	3802	3882	3700	3597	3827	3865	3855	3948	3978	3955	3943	3862	3876
3839	3988	3851	3889	4012	3893	4018	3918	4036	3910	3731	3708	3760	3843	3925	3790	3842	3783	3816	3833	3747	3850	3674	3674	3622	3574	3574	3553	3722	3713	3747	3910	3857	3962	3975	4034	3960	4021	3818	3801	3841	3810	3745	3858	3842	3846	3892	4059	3849	3903
4141	4028	4017	4001	4049	4050	4045	4050	4095	3991	3969	4048	4144	3885	3775	3830	3617	3657	3761	3682	3602	3576	3582	3629	3753	3700	3682	3672	3451	3668	3464	3685	3886	3788	3873	3957	3863	3838	3954	3886	3936	3952	3814	3680	3701	3715	3902	4010	3995	3945
4061	4029	3931	4109	4009	4008	4035	4109	4129	4033	3942	3926	3878	3900	3941	3966	3939	3956	4058	3994	4020	4020	3889	3960	3738	3720	3625	3669	3697	3837	3537	3482	3704	3905	3712	3813	3830	3788	3832	4077	4022	3931	3782	3799	3757	3757	3821	3768	3946	3930
4101	3890	3996	3973	3951	3924	4077	4009	3970	3902	3947	4014	3976	3889	3780	3705	3794	3808	3838	3775	3775	3808	3848	3930	3854	3863	3954	3766	3801	3684	3734	3606	3697	3762	3668	3719	3624	3656	3817	3950	3865	4001	3854	3764	3781	3712	3640	3713	3613	3841
3944	4047	4004	3858	3936	3986	3872	3812	3846	3969	3914	3761	3716	3792	3666	3769	3725	3744	3880	3945	3859	3843	3947	3853	3939	3854	3796	3976	4081	3904	3741	3671	3836	3694	3629	3668	3638	3691	3737	3906	3892	3872	3970	3859	3812	3720	3568	3581	3612	3654
3994	3991	3793	3814	3741	3727	3728	3735	3878	3715	3668	3554	3663	3622	3728	3660	3726	3727	3633	3793	3763	3650	3847	3979	3984	3992	4119	4004	3866	3882	3876	3959	3812	3721	3756	3682	3686	3744	3720	3653	3879	3817	3930	3976	3884	3850	3732	3587	3597	3746
3822	3805	3852	3726	3645	3684	3658	3722	3646	3680	3658	3570	3727	3693	3694	3687	3700	3594	3628	3601	3699	3704	3755	3825	3852	3675	3909	4108	3953	3897	3996	3998	4117	4053	3852	3852	3708	3663	3720	3696	3653	3753	3869	4085	3935	3924	3894	3716	3565	3778
3707	3907	3708	3709	3745	3795	3681	3702	3813	3826	3775	3641	3685	3573	3653	3606	3646	3749	3636	3505	3732	3547	3593	3684	3681	3705	3693	3831	3766	4073	4019	4083	4066	3950	4013	4008	3895	3947	3771	3577	3622	3629	3742	3860	3686	3787	3838	3974	3832	3724
3849	3767	3813	3781	3830	3731	3946	3866	3955	3681	3688	3753	3736	3728	3837	3911	3925	3765	3913	3740	3780	3768	3693	3779	3814	3676	3593	3468	3718	3749	3946	4036	4017	4056	3996	4045	4070	3829	3818	3708	3623	3790	3588	3605	3565	3676	3779	3945	3882	3858
3918	3896	3970	3853	3873	4042	4012	3963	3881	3882	4028	4014	3986	3931	3951	3867	3946	3954	3838	3777	3724	3740	3649	3698	3824	3578	3640	3688	3666	3597	3754	3680	3819	3982	3856	4072	4021	3913	3797	3898	3591	3644	3539	3450	3574	3611	3725	3952	3837	3872
3926	4045	3887	4128	4180	3975	3898	3898	4047	4197	4086	3981	3854	3737	3839	3819	3816	3804	3892	3807	3734	3717	3748	3664	3690	3592	3465	3596	3605	3613	3846	3660	3506	3539	3879	3923	3999	3874	3868	3881	3952	3765	3697	3622	3495	3667	3770	3757	3761	3699
4126	3828	4096	4118	3767	3990	4078	4136	4055	3928	3821	3755	3889	3908	3911	4072	4137	4223	4279	4256	4187	4190	4099	4044	3985	3824	3585	3520	3462	3522	3437	3629	3592	3683	3697	3796	3830	3901	3897	3832	3920	3895	3670	3605	3586	3612	3702	3749	3663	3868
4096	3951	3978	3904	3867	4043	4008	3852	3688	3868	3912	4012	4001	3861	4022	3953	3974	4070	3975	4089	4074	4156	4207	4251	4304	4161	4052	3808	3788	3669	3518	3457	3563	3575	3736	3497	3551	3874	3997	3833	3964	3904	3756	3526	3608	3444	3590	3705	3694	3598
4216	3939	3890	3850	4092	3883	3694	3696	3740	3882	3871	3697	3749	3767	3607	3482	3496	3667	3646	3582	3650	3686	3816	3941	3817	3953	3949	4114	4162	3875	3799	3666	3590	3485	3580	3426	3428	3496	3843	3822	3882	3916	3936	3883	3644	3551	3636	3561	3657	3605
4147	3723	3840	3961	3813	3602	3486	3682	3783	3652	3388	3582	3564	3518	3525	3510	3683	3668	3754	3774	4024	3901	3737	3725	3661	3702	3814	3782	3947	4060	3953	3952	3761	3492	3422	3527	3569	3513	3619	3793	3729	3683	3817	3897	3821	3618	3687	3466	3495	3614
4010	3897	3869	3643	3513	3589	3623	3507	3411	3397	3393	3516	3540	3541	3670	3669	3763	3872	3931	3926	4018	4258	4259	4218	4035	3950	3756	3837	3748	3808	3969	3885	4010	3886	3659	3399	3457	3662	3633	3501	3551	3718	3705	4049	4022	3801	3569	3716	3425	3539
4016	3862	3742	3601	3652	3830	3721	3383	3550	3481	3440	3620	3552	3584	3585	3731	3719	3608	3654	3588	3561	3739	3886	3882	3997	4284	4215	4004	3842	3736	4018	4068	3898	3965	3893	3729	3549	3781	3756	3505	3453	3656	3686	3889	3843	3902	3585	3501	3542	3582
3856	3684	3499	3698	3910	3643	3533	3446	3545	3635	3515	3679	3771	3827	3708	3640	3706	3655	3473	3471	3532	3402	3379	3383	3457	3809	3964	4107	3956	3825	3826	3977	3971	3956	4061	3974	3893	3520	3576	3650	3494	3512	3646	3738	3848	3908	3711	3666	3807	3503
3888	3432	3721	3902	3729	3559	3644	3759	3830	3681	3681	3868	4055	3874	3785	3729	3513	3612	3579	3522	3537	3466	3337	3278	3165	3320	3489	3716	3809	3870	3994	3937	3870	3754	3770	4049	3981	3750	3471	3636	3625	3516	3644	3900	3757	3869	3832	3835	3836	3700
3635	3642	3886	3791	3741	3729	3826	3800	3782	3871	3982	4248	4069	3875	3580	3497	3605	3600	3747	3848	3823	3844	3690	3576	3395	3346	3407	3336	3554	3867	4067	3756	3802	3826	3864	3929	4121	3945	3635	3616	3758	3383	3568	3733	3740	3681	3788	3936	3869	3818
3692	4010	3981	3591	3670	3868	4068	3918	3843	4114	4211	3990	3628	3746	3582	3688	4005	4100	4241	4175	4079	4072	4076	3780	3735	3703	3501	3259	3339	3557	3748	3780	3643	3746	3792	3936	3976	3986	3811	3542	3631	3727	3381	3530	3623	3627	3663	3946	3727	3861
4020	4097	3698	3624	3799	3993	3901	4021	3951	4103	3788	3673	3699	3876	4138	4463	4629	4829	4616	4489	4348	4366	4116	4087	4029	3898	3620	3504	3220	3243	3400	3684	3629	3606	3793	3774	3803	3944	3974	3669	3623	3662	3515	3367	3439	3560	3628	3932	3914	3830
4250	4033	3703	3690	3777	3938	3910	4019	4001	3823	3662	3725	3908	4356	4793	4957	5136	4900	4843	4942	4596	4431	4316	4086	4182	4002	3809	3817	3535	3318	3248	3514	3413	3592	3610	3678	3631	3603	3992	3909	3657	3764	3486	3383	3331	3584	3624	3795	3805	3899
4346	4027	3598	3924	3945	3958	3982	3875	3727	3577	3517	3963	4420	4924	5101	5084	4809	4713	4528	4484	4520	4351	4192	4242	4156	4015	3921	3883	3820	3521	3362	3211	3448	3659	3713	3668	3594	3641	3885	3982	3795	3743	3614	3321	3393	3573	3583	3719	3892	3605
4414	3887	3723	4072	4079	3654	3780	3652	3480	3522	3772	4422	4705	5057	4924	4520	4208	3980	3822	3834	3775	3996	3968	4052	4172	4113	3994	3962	3923	3840	3472	3196	3275	3538	3631	3620	3608	3504	3793	3958	3850	3640	3853	3499	3445	3596	3566	3653	3858	3626
4228	3771	3903	4137	3943	3664	3691	3564	3620	3553	4153	4765	4837	4584	4147	3601	3284	3065	3070	2979	3092	3201	3525	3745	4065	4136	4146	4204	4051	3829	3526	3398	3285	3358	3646	3373	3499	3477	3649	4089	3896	3719	3874	3699	3530	3474	3624	3522	3705	3685
3982	3653	3983	4004	3717	3753	3449	3521	3615	3851	4436	4621	4462	3983	3453	2841	2644	2511	2588	2664	2766	2986	3087	3487	3806	4060	4093	4208	3951	3861	3680	3506	3362	3348	3553	3541	3474	3337	3588	4058	3941	3871	3807	3880	3617	3679	3475	3495	3554	3583
3780	3641	4018	3930	3525	3514	3400	3411	3603	4043	4392	4306	4005	3471	2767	2452	2368	2409	2497	2647	2591	2826	2858	3156	3369	3813	4215	4152	4107	3901	3880	3783	3550	3406	3388	3367	3361	3387	3557	3821	3945	3815	3827	3925	3824	3690	3656	3531	3457	3685
3699	3619	3790	3897	3298	3439	3350	3605	3784	3991	4190	3977	3477	2895	2523	2333	2391	2765	2745	2834	2712	2677	2721	2824	3068	3460	3923	4236	4270	3882	4000	3965	3722	3347	3456	3450	3270	3367	3546	3748	3773	3733	3765	3880	3916	3780	3654	3440	3447	3637
3476	3468	3668	3604	3204	3280	3346	3580	3826	4088	4000	3621	3183	2521	2399	2458	2640	2877	2959	3094	2932	2774	2697	2711	3008	3292	3938	4261	4319	3965	4023	4033	3884	3453	3413	3583	3529	3313	3496	3625	3755	3596	3674	3940	3902	3871	3571	3397	3507	3705
3467	3413	3712	3449	3231	3181	3454	3607	3801	3916	3879	3542	2918	2506	2467	2567	2945	3210	3363	3256	3203	2906	2750	2634	2670	3036	3759	4123	4233	4068	3960	4133	3854	3678	3548	3653	3450	3321	3497	3571	3596	3455	3709	4006	3929	3825	3723	3506	3435	3685
3439	3310	3636	3295	3237	3229	3527	3648	3825	3914	3903	3353	2838	2479	2476	2734	3095	3434	3489	3414	3384	3179	2773	2426	2560	2884	3722	4052	4375	4156	3983	4220	3908	3710	3463	3669	3643	3378	3438	3650	3556	3612	3681	3984	3981	3890	3775	3439	3462	3455
3348	3473	3657	3245	3152	3240	3552	3566	3857	3848	3725	3395	2752	2580	2507	2830	3034	3304	3467	3456	3251	2911	2637	2411	2456	2820	3611	3981	4258	4129	3954	4125	3991	3790	3634	3788	3686	3385	3471	3445	3508	3395	3706	3968	3888	3881	3818	3600	3435	3615
3370	3285	3480	3393	3154	3201	3485	3825	3855	3894	3738	3539	3080	2663	2452	2690	3005	3189	3271	3169	3019	2752	2481	2233	2440	2978	3574	4218	4146	4023	4036	3987	4075	3682	3680	3879	3824	3462	3403	3599	3398	3522	3524	3944	3829	3795	3658	3559	3654	3589
3300	3328	3475	3350	3172	3149	3556	3777	3945	4035	3886	3652	3230	2785	2612	2612	2676	2886	2942	2900	2748	2538	2282	2114	2351	2990	3732	4121	4071	3913	3790	3866	3854	3670	3678	4160	3746	3407	3467	3424	3448	3499	3735	3941	3824	3683	3834	3595	3555	3600
3459	3163	3296	3513	3305	3254	3566	3821	4023	4011	3942	3868	3634	3091	2678	2554	2620	2586	2573	2471	2412	2212	2170	2157	2565	3171	3897	4244	4050	3684	3653	3805	3775	3628	3882	4083	3659	3490	3731	3530	3253	3620	3725	3761	3794	3673	3778	3637	3727	3683
3491	3323	3476	3454	3430	3318	3460	3669	3965	4157	4151	3985	3700	3409	3065	2731	2588	2549	2395	2239	2284	2217	2293	2478	3067	3679	4106	4365	3907	3627	3561	3671	3855	3695	3904	3969	3731	3585	3651	3478	3332	3614	3745	3773	3681	3839	3856	3826	3774	3635
3466	3424	3433	3552	3583	3398	3434	3774	4020	3991	4005	3975	4018	3873	3451	3169	2934	2679	2372	2408	2378	2480	2683	3119	3502	4060	4258	4062	3686	3493	3498	3512	3579	3806	4085	3960	3583	3790	3894	3488	3461	3634	3592	3749	3747	3854	3852	3801	3733	3713
3361	3468	3409	3603	3711	3438	3514	3780	3917	3972	4002	4158	4127	4003	3854	3569	3393	3109	2909	2868	2959	3187	3397	3739	4076	4360	4132	3643	3323	3385	3431	3552	3419	3881	4015	3915	3623	3934	3781	3403	3528	3680	3504	3696	3775	3894	3696	3850	3802	3697
3417	3596	3492	3654	3796	3747	3484	3563	3740	4010	4044	4092	4186	4207	4176	4157	4002	3785	3720	3541	3740	4063	4134	4290	4432	4283	3871	3423	3009	3253	3473	3510	3684	3947	4010	3696	3913	4064	3655	3397	3578	3456	3545	3739	3753	3808	3854	3996	3803	3780
3470	3393	3612	3665	3778	3784	3692	3522	3829	3976	4131	4104	4032	4113	4212	4296	4248	4242	4309	4341	4378	4526	4538	4520	4259	3922	3559	3075	3066	3279	3598	3645	3792	4010	3764	3727	3908	4167	3611	3469	3629	3418	3584	3589	3719	3885	3698	3925	3813	3866
3455	3537	3539	3619	3551	3936	3892	3566	3650	3726	4092	4039	4093	4015	4249	4390	4233	4341	4378	4569	4505	4498	4280	4046	3580	3259	3049	2984	3306	3536	3634	3692	3751	3820	3521	3809	4151	3886	3600	3617	3675	3484	3571	3559	3645	3638	3791	3827	3878	3757
3653	3454	3479	3637	3567	3862	3949	3946	3581	3631	3830	3978	4050	4122	4032	3890	4025	3995	3884	4115	3906	3764	3610	3241	3122	2920	3155	3296	3530	3611	3736	3878	3697	3618	3572	4118	4037	3658	3597	3754	3639	3448	3603	3528	3752	3672	3890	3945	4035	3750
3688	3677	3537	3733	3739	3661	3861	3997	3858	3733	3658	3820	3923	4103	3976	4026	3878	3836	3649	3677	3479	3383	3166	3102	3110	3225	3414	3621	3519	3646	3625	3570	3587	3483	3872	4224	3867	3561	3906	3709	3491	3543	3494	3690	3719	3714	3965	3865	4185	3836
3751	3900	3752	3668	3785	3660	3874	4022	4057	3974	3732	3610	3658	3727	3940	3899	3957	3819	3633	3459	3431	3315	3238	3304	3357	3562	3756	3535	3395	3502	3514	3507	3471	3663	3981	3964	3734	3837	3912	3675	3553	3583	3386	3578	3610	3883	3887	4057	4044	3862
3604	3848	3742	3744	3722	3757	3690	3926	4084	4243	4064	3990	3751	3663	3766	3764	3712	3769	3748	3515	3678	3559	3490	3560	3597	3681	3471	3424	3321	3383	3495	3502	3648	3874	3990	3860	3844	3831	3650	3468	3501	3670	3603	3625	3613	3809	3906	4188	3867	4041
3707	3611	3832	3849	3712	3677	3846	3770	3904	4094	4451	4297	4125	3811	3768	3728	3545	3542	3567	3578	3708	3506	3555	3590	3437	3400	3380	3317	3264	3364	3523	3647	3762	3866	3679	3781	4023	3981	3603	3633	3727	3502	3512	3361	3579	3683	3934	3914	3826	3945
3883	3697	3512	3725	3748	3856	3856	3745	3906	3827	4059	4385	4457	4394	4304	4104	3881	3970	3724	3638	3616	3657	3545	3369	3445	3366	3221	3293	3315	3377	3604	3805	3797	3697	3752	4037	4050	3910	3695	3684	3554	3611	3504	3683	3516	3699	3947	3962	4008	3751
3784	3718	3504	3691	3710	3757	3788	4014	3895	3806	3795	3990	4037	4289	4313	4252	4451	4189	4029	3777	4070	3842	3588	3474	3392	3370	3260	3188	3409	3564	3836	3651	3555	3620	3874	4049	3859	3770	3760	3561	3533	3477	3615	3564	3402	3656	3782	3843	4018	3718
3617	3668	3833	3564	3524	3584	3835	3980	4066	4035	3942	3863	3844	3843	3809	3999	4096	3876	3869	3826	3829	3690	3653	3341	3352	3292	3331	3338	3452	3544	3540	3499	3431	3812	3998	3883	3781	3805	3811	3513	3412	3469	3495	3463	3570	3638	3725	3910	3809	3756
3633	3537	3774	3780	3660	3663	3655	3818	3853	3974	4093	4165	4102	3923	3715	3720	3648	3737	3553	3479	3496	3367	3424	3310	3459	3514	3399	3422	3375	3368	3401	3445	3906	3892	3617	3827	3900	3791	3623	3532	3406	3518	3419	3506	3571	3477	3685	3679	3799	3733
3724	3639	3497	3615	3695	3620	3625	3716	3710	3792	3811	3993	4151	4120	4026	4114	3976	3820	3831	3767	3822	3764	3678	3569	3508	3432	3365	3236	3210	3395	3657	3730	3673	3581	3696	4029	4002	3734	3640	3531	3554	3372	3350	3636	3414	3654	3701	3597	3809	3714
3485	3619	3546	3426	3536	3706	3712	3724	3917	3785	3726	3770	3833	3885	4087	3935	4075	4019	3924	3819	3871	3727	3571	3444	3366	3129	3183	3346	3249	3595	3599	3568	3488	3747	4003	3840	3894	3740	3780	3473	3427	3455	3565	3594	3527	3627	3552	3773	3687	3718
3554	3517	3550	3600	3506	3604	3555	3903	3900	3756	3924	3914	3797	3821	3667	3788	3670	3680	3634	3568	3546	3449	3354	3379	3366	3304	3522	3497	3431	3380	3457	3597	3656	3985	3804	3864	3801	3903	3686	3396	3389	3458	3587	3447	3732	3532	3708	3815	3767	3705
3568	3488	3519	3530	3613	3689	3620	3636	3826	3754	3826	3815	3871	3953	3837	3826	3987	3757	3667	3695	3725	3757	3551	3376	3511	3372	3453	3371	3284	3442	3604	3909	3678	3726	3703	4034	3969	3749	3549	3453	3456	3566	3404	3755	3666	3604	3834	3807	3834	3594
3506	3419	3462	3564	3636	3618	3590	3719	3597	3656	3654	3762	3853	3837	3837	3777	3774	3735	3752	3730	3718	3537	3588	3471	3365	3418	3405	3471	3463	3725	3574	3663	3687	3811	4079	4086	3911	3640	3681	3581	3347	3428	3600	3646	3629	3788	3610	3810	3613	3589
3488	3519	3356	3262	3466	3380	3592	3662	3660	3678	3573	3571	3649	3647	3707	3777	3656	3573	3522	3655	3733	3568	3628	3504	3506	3648	3583	3569	3619	3612	3585	3729	3909	3821	3877	3756	3844	3795	3534	3358	3422	3532	3449	3686	3764	3539	3700	3622	3580	3546
3325	3331	3282	3400	3455	3437	3506	3457	3578	3552	3645	3435	3637	3628	3606	3516	3543	3487	3619	3561	3706	3669	3483	3285	3420	3526	3591	3616	3692	3632	3782	3859	3652	3647	3690	3748	3653	3530	3451	3396	3414	3335	3593	3760	3531	3770	3609	3733	3482	3493
3420	3430	3312	3237	3391	3446	3549	3514	3380	3381	3417	3495	3544	3606	3663	3690	3603	3581	3619	3566	3604	3654	3556	3522	3669	3565	3685	3647	3742	3697	3733	3863	3774	3769	3710	3676	3601	3542	3570	3477	3344	3520	3662	3536	3731	3710	3673	3601	3414	3503
3376	3320	3302	3400	3251	3302	3385	3385	3442	3448	3351	3362	3468	3388	3431	3333	3454	3521	3611	3449	3538	3653	3538	3479	3634	3619	3664	3730	3813	3734	3900	3911	3876	3884	3483	3633	3656	3509	3404	3358	3365	3496	3612	3866	3906	3563	3600	3474	3621	3468
3411	3346	3312	3275	3444	3414	3474	3429	3349	3347	3485	3606	3683	3485	3545	3362	3369	3487	3625	3579	3581	3705	3737	3705	3707	3798	4015	3990	3771	3806	3851	3941	3891	3796	3601	3494	3386	3526	3486	3350	3366	3477	3848	3755	3785	3726	3564	3539	3505	3560
3529	3514	3302	3270	3235	3262	3372	3426	3457	3429	3372	3262	3404	3294	3510	3515	3465	3402	3498	3552	3597	3718	3741	3606	3699	3751	3826	3959	3992	3849	3883	4013	3962	3747	3598	3458	3429	3534	3490	3356	3449	3627	3625	3865	4006	3678	3645	3498	3485	3579
3597	3472	3402	3496	3413	3399	3329	3439	3428	3492	3365	3365	3441	3415	3432	3264	3284	3524	3429	3564	3479	3604	3781	3693	3927	3948	4097	4166	3997	3943	3981	3912	3973	3759	3619	3378	3438	3455	3461	3424	3499	3582	3694	3876	3766	3774	3558	3498	3580	3555
3778	3579	3497	3403	3489	3426	3482	3458	3421	3237	3174	3191	3170	3449	3361	3494	3596	3486	3590	3659	3771	3881	3869	3826	3816	3909	3999	4037	4085	4060	3944	4037	3839	3637	3519	3348	3376	3423	3596	3512	3597	3761	3724	3776	3813	3687	3655	3640	3483	3675
3730	3628	3601	3541	3412	3535	3553	3391	3482	3459	3376	3364	3436	3384	3403	3427	3376	3348	3464	3576	3636	3738	3764	3829	3971	4025	4195	4071	4069	3996	3882	3929	3710	3679	3490	3388	3317	3457	3447	3624	3675	3702	3750	3815	3768	3747	3608	3430	3490	3519
3834	3913	3638	3698	3527	3655	3618	3495	3400	3412	3436	3163	3399	3455	3427	3571	3491	3598	3609	3789	3797	3804	3845	3863	3963	3908	4039	3966	3992	3999	4011	3803	3726	3649	3395	3472	3457	3559	3567	3743	3688	3750	3695	3724	3770	3604	3585	3529	3586	3620
3920	3767	3861	3701	3677	3847	3734	3673	3548	3603	3471	3501	3624	3510	3690	3606	3642	3597	3610	3628	3772	3797	3826	3938	4059	4031	4143	4171	3927	3837	3731	3638	3772	3683	3567	3448	3367	3536	3746	3754	3750	3653	3572	3635	3531	3533	3537	3640	3543	3481
4002	3846	3867	3755	3793	3840	3689	3717	3628	3725	3796	3606	3673	3725	3617	3738	3765	3702	3845	4023	3903	3871	3955	3984	3946	3956	3895	4030	4011	3803	3604	3549	3609	3568	3711	3612	3475	3560	3843	3976	3846	3654	3767	3658	3641	3533	3541	3581	3617	3596
3926	3875	3753	3764	3941	3859	3859	3888	3825	3799	3841	3794	3875	3850	3845	3732	3723	3849	3818	3839	3934	3776	3957	3977	4170	3952	3839	3935	3765	3662	3602	3500	3628	3613	3594	3592	3570	3679	3821	3796	3927	3698	3653	3592	3583	3671	3607	3682	3646	3767
3911	3919	3840	3890	4028	3967	4081	3953	3821	3863	3945	3948	3974	4036	3982	3787	3671	3954	3853	3951	3876	3812	3827	3772	3960	3951	3810	3799	3723	3645	3604	3481	3564	3641	3776	3785	3697	3874	3742	3907	3736	3773	3574	3587	3573	3592	3714	3846	3907	3799
4063	3795	3975	4068	3987	4046	4087	3933	3945	3908	4005	3931	3953	4004	3949	3859	3972	3913	3880	3847	3945	3680	3771	3815	3761	3845	3648	3637	3556	3613	3502	3422	3636	3699	3800	3928	3843	3829	3769	3770	3650	3672	3521	3555	3558	3683	3796	3891	3929	3846
3882	3877	3872	3770	4048	4097	3967	3878	3815	3982	3917	3904	3964	3949	4063	4051	4057	3956	3830	3855	3767	3744	3522	3683	3665	3607	3630	3464	3484	3480	3583	3560	3563	3623	3700	3930	4013	3882	3751	3753	3779	3571	3640	3506	3598	3687	3928	3927	4034	3992
3575	3640	3665	3757	3826	3970	3992	3973	3985	3982	4042	4074	4004	4039	3962	3912	3948	3812	3674	3640	3538	3555	3530	3476	3652	3548	3527	3488	3286	3466	3665	3669	3748	3791	3841	3933	3926	3889	3822	3604	3616	3549	3604	3477	3584	3785	3887	4028	3966	3871
3434	3480	3565	3734	3656	3806	3909	3851	3940	4064	3845	3957	3946	3820	3706	3897	3896	3775	3687	3541	3581	3551	3360	3450	3498	3471	3456	3445	3464	3461	3531	3792	3698	3765	3841	3936	3839	3706	3548	3574	3510	3581	3591	3486	3647	3645	3818	3833	3966	3942
3402	3430	3404	3532	3656	3658	3683	3713	3745	3744	3842	3739	3804	3751	3744	3760	3752	3704	3536	3522	3517	3548	3392	3519	3438	3554	3464	3355	3435	3559	3664	3734	3724	3715	3725	3899	3828	3771	3507	3422	3493	3392	3603	3762	3545	3708	3846	3864	3894	3762
3317	3332	3392	3344	3413	3526	3541	3621	3543	3630	3686	3734	3705	3728	3669	3583	3741	3641	3532	3299	3409	3350	3221	3381	3485	3480	3493	3514	3517	3639	3669	3749	3685	3742	3680	3731	3740	3630	3520	3410	3426	3653	3780	3774	3783	3605	3732	3734	3834	3764
3236	3264	3258	3346	3382	3383	3463	3553	3531	3502	3556	3520	3660	3568	3590	3576	3452	3548	3586	3428	3452	3331	3331	3342	3292	3457	3541	3624	3541	3722	3681	3655	3683	3730	3621	3624	3648	3650	3535	3431	3450	3501	3707	3838	3809	3772	3706	3743	3690	3754
3415	3318	3202	3290	3411	3456	3476	3486	3624	3590	3500	3523	3718	3522	3679	3692	3630	3682	3662	3563	3414	3600	3506	3459	3547	3556	3644	3618	3602	3759	3757	3612	3565	3508	3442	3405	3483	3615	3631	3564	3473	3498	3792	3800	3765	3779	3755	3639	3550	3693
3538	3290	3478	3553	3455	3558	3447	3435	3548	3574	3539	3581	3557	3677	3631	3592	3623	3650	3623	3531	3609	3487	3597	3608	3623	3628	3590	3838	3650	3619	3525	3633	3529	3491	3489	3298	3442	3700	3576	3643	3638	3744	3676	3795	3814	3714	3635	3597	3665	3653
3709	3577	3641	3624	3535	3600	3685	3675	3688	3542	3641	3442	3637	3688	3746	3658	3585	3704	3718	3832	3681	3661	3746	3721	3650	3785	3597	3677	3626	3631	3650	3465	3428	3430	3371	3450	3480	3566	3756	3766	3718	3642	3811	3708	3670	3674	3631	3721	3497	3719
3753	3802	3660	3554	3638	3669	3515	3621	3596	3690	3602	3516	3710	3769	3729	3812	3906	3855	3821	3833	3759	3712	3731	3903	3774	3698	3614	3644	3593	3470	3442	3407	3386	3630	3402	3440	3544	3663	3655	3771	3605	3798	3897	3536	3585	3722	3720	3745	3734	3587
3833	3744	3704	3738	3696	3680	3592	3761	3656	3777	3758	3827	3656	3754	3841	3822	3718	3954	3756	3776	3821	3715	3709	3817	3653	3609	3558	3471	3575	3481	3413	3413	3474	3525	3479	3550	3487	3652	3608	3759	3647	3515	3522	3494	3574	3560	3710	3692	3790	3853
3847	3689	3819	3650	3624	3790	3832	3682	3762	3815	3817	3827	3574	3744	3782	3930	3872	3867	3775	4012	3822	3734	3647	3668	3531	3578	3352	3372	3377	3450	3416	3377	3460	3392	3686	3731	3638	3760	3687	3712	3693	3640	3453	3505	3617	3661	3771	3705	3752	3774
3722	3610	3674	3604	3597	3676	3618	3664	3723	3681	3793	3810	3855	3626	3692	3781	3812	3737	3667	3666	3747	3622	3665	3404	3487	3443	3360	3482	3447	3463	3460	3574	3420	3626	3728	3676	3643	3597	3691	3622	3635	3551	3523	3510	3632	3628	3761	3822	3880	3802
3685	3529	3521	3486	3534	3537	3431	3578	3604	3600	3734	3595	3577	3654	3714	3815	3659	3652	3585	3562	3569	3548	3592	3484	3510	3509	3403	3521	3397	3510	3618	3601	3593	3776	3689	3752	3718	3552	3551	3462	3651	3493	3608	3655	3706	3598	3799	3773	3864	3905
3505	3461	3376	3302	3320	3374	3487	3355	3497	3492	3424	3473	3423	3588	3491	3561	3568	3529	3457	3668	3548	3593	3452	3511	3599	3440	3533	3562	3538	3690	3702	3618	3750	3749	3679	3618	3573	3497	3508	3626	3557	3529	3687	3760	3608	3628	3717	3685	3978	3905
3522	3374	3345	3307	3310	3234	3293	3332	3357	3401	3306	3327	3352	3321	3446	3378	3379	3343	3359	3455	3562	3400	3529	3455	3433	3591	3604	3581	3597	3677	3731	3755	3890	3718	3651	3729	3677	3525	3478	3623	3441	3680	3825	3853	3697	3652	3557	3783	3873	3838
3549	3485	3392	3306	3250	3428	3318	3311	3360	3283	3392	3237	3358	3334	3387	3318	3396	3431	3487	3442	3476	3606	3506	3561	3565	3654	3607	3693	3660	3729	3705	3683	3657	3764	3537	3490	3529	3574	3679	3471	3668	3747	3821	3974	3770	3505	3630	3562	3792	3677
3730	3571	3506	3421	3387	3417	3419	3402	3367	3361	3328	3355	3373	3382	3442	3461	3468	3395	3544	3531	3546	3496	3622	3689	3557	3551	3559	3682	3695	3598	3694	3618	3699	3646	3506	3611	3568	3696	3760	3630	3747	3892	3935	3779	3708	3610	3646	3689	3709	3781
3809	3616	3636	3626	3692	3620	3613	3577	3566	3549	3417	3347	3496	3530	3564	3426	3505	3455	3623	3539	3589	3719	3728	3621	3555	3525	3577	3513	3598	3649	3582	3533	3620	3641	3552	3573	3685	3648	3810	3752	3866	3989	3841	3652	3651	3673	3806	3761	3756	3822
3878	3650	3610	3859	3729	3587	3779	3680	3746	3648	3463	3459	3540	3616	3570	3528	3636	3565	3646	3570	3604	3813	3668	3547	3482	3407	3673	3547	3484	3422	3545	3610	3563	3567	3542	3680	3637	3805	3749	3874	3782	3765	3637	3643	3783	3789	3981	3870	3842	3858
3610	3511	3689	3611	3742	3745	3759	3671	3728	3661	3507	3571	3564	3650	3505	3520	3539	3479	3491	3610	3562	3459	3524	3501	3394	3449	3470	3523	3304	3644	3618	3628	3578	3640	3736	3733	3730	3700	3810	3811	3850	3857	3787	3654	3628	3915	3958	3855	3888	3865
3651	3494	3393	3567	3574	3659	3577	3736	3731	3540	3514	3591	3611	3525	3457	3411	3453	3424	3444	3356	3276	3355	3366	3276	3357	3368	3454	3262	3394	3447	3636	3553	3550	3734	3747	3885	3812	3570	3539	3778	3880	3839	3655	3655	3763	3875	3970	3883	3894	3807
3362	3348	3430	3386	3385	3436	3507	3522	3546	3408	3516	3476	3542	3481	3398	3334	3363	3382	3286	3321	3387	3308	3271	3265	3316	3358	3306	3370	3467	3554	3564	3479	3495	3576	3816	3724	3621	3503	3557	3795	3659	3702	3785	3801	3676	3820	3929	3891	3957	3824
3339	3389	3331	3401	3351	3394	3437	3444	3451	3459	3444	3511	3394	3453	3297	3326	3326	3476	3311	3305	3338	3318	3293	3254	3346	3295	3429	3394	3421	3522	3575	3507	3486	3652	3750	3805	3553	3510	3581	3626	3745	3775	3817	3873	3910	3836	3658	3671	3854	3982
3375	3198	3265	3450	3439	3357	3411	3274	3329	3477	3518	3473	3485	3462	3410	3355	3269	3322	3324	3372	3422	3409	3378	3338	3468	3488	3613	3404	3500	3450	3424	3349	3590	3552	3614	3359	3430	3540	3630	3704	3695	3704	3739	3891	3846	3750	3599	3749	3864	4035
3550	3405	3400	3523	3418	3421	3459	3455	3452	3482	3651	3708	3516	3544	3439	3499	3625	3453	3443	3336	3441	3427	3447	3422	3344	3507	3427	3465	3329	3413	3398	3422	3462	3474	3444	3472	3384	3639	3649	3681	3628	3634	3815	3859	3841	3605	3572	3830	3729	3756
3524	3319	3360	3420	3460	3536	3592	3559	3438	3620	3591	3769	3655	3615	3600	3726	3641	3582	3608	3413	3455	3418	3386	3437	3484	3406	3401	3307	3380	3348	3280	3248	3413	3462	3517	3485	3489	3555	3701	3822	3538	3578	3674	3788	3695	3530	3757	3754	3786	3696
3517	3517	3406	3370	3324	3497	3492	3581	3564	3631	3622	3678	3692	3592	3598	3673	3661	3634	3645	3479	3453	3437	3400	3539	3477	3439	3347	3298	3320	3367	3347	3407	3357	3446	3649	3564	3591	3606	3569	3610	3580	3629	3522	3648	3559	3641	3658	3781	3682	3587
3391	3420	3376	3312	3363	3242	3410	3460	3471	3422	3570	3541	3630	3555	3597	3633	3672	3685	3469	3446	3473	3433	3503	3515	3425	3394	3313	3302	3420	3293	3427	3224	3486	3444	3523	3549	3549	3453	3438	3526	3465	3605	3538	3495	3525	3681	3613	3820	3526	3466
3304	3277	3380	3145	3203	3256	3223	3391	3276	3398	3479	3448	3416	3450	3469	3447	3568	3317	3404	3405	3471	3335	3402	3427	3602	3345	3372	3304	3277	3326	3388	3486	3505	3581	3586	3608	3445	3391	3308	3437	3595	3605	3609	3506	3574	3653	3638	3816	3471	3533
3429	3369	3201	3192	3275	3127	3170	3178	3247	3332	3417	3405	3393	3418	3600	3614	3490	3462	3412	3338	3548	3418	3414	3542	3429	3465	3397	3416	3472	3391	3435	3465	3468	3356	3409	3506	3473	3511	3426	3451	3548	3653	3661	3609	3527	3615	3534	3551	3533	3506
3478	3338	3317	3323	3226	3116	3166	3249	3146	3266	3318	3389	3511	3468	3542	3489	3519	3545	3455	3540	3622	3535	3525	3495	3620	3620	3465	3441	3461	3440	3284	3354	3433	3449	3362	3350	3394	3512	3502	3434	3482	3653	3650	3430	3485	3523	3645	3405	3367	3465
3535	3479	3495	3406	3395	3238	3241	3184	3200	3275	3392	3419	3377	3541	3601	3676	3654	3651	3603	3540	3695	3669	3622	3736	3724	3714	3506	3443	3496	3419	3320	3440	3501	3421	3370	3435	3523	3588	3539	3535	3583	3682	3514	3549	3444	3621	3631	3462	3455	3450
3658	3633	3388	3388	3586	3426	3347	3308	3374	3386	3429	3422	3466	3406	3611	3608	3509	3542	3642	3667	3625	3557	3603	3589	3716	3552	3535	3345	3569	3424	3364	3455	3518	3442	3471	3651	3428	3532	3619	3634	3749	3640	3560	3533	3674	3576	3614	3486	3486	3483
3503	3484	3615	3431	3484	3407	3369	3405	3282	3350	3387	3396	3384	3469	3503	3539	3496	3478	3512	3503	3573	3509	3484	3579	3609	3649	3578	3456	3568	3506	3432	3468	3599	3615	3530	3601	3587	3598	3526	3588	3494	3688	3530	3558	3600	3729	3660	3534	3397	3554
3488	3531	3530	3445	3471	3339	3405	3263	3409	3295	3326	3298	3333	3375	3407	3352	3391	3344	3481	3579	3411	3403	3546	3531	3528	3507	3585	3601	3554	3538	3657	3575	3738	3591	3659	3650	3626	3482	3542	3454	3782	3782	3622	3586	3701	3743	3685	3458	3337	3412
3426	3538	3418	3255	3363	3265	3120	3427	3346	3396	3298	3218	3108	3241	3407	3349	3294	3344	3433	3421	3399	3445	3533	3526	3657	3625	3607	3631	3698	3561	3536	3597	3588	3563	3535	3733	3721	3427	3548	3556	3666	3714	3582	3669	3739	3743	3694	3387	3545	3740
3439	3420	3424	3331	3428	3386	3303	3452	3375	3341	3209	3090	3187	3366	3472	3309	3438	3448	3449	3509	3351	3501	3528	3549	3671	3528	3766	3718	3612	3607	3532	3557	3570	3508	3591	3736	3780	3574	3621	3804	3846	3797	3787	3777	3886	3812	3601	3463	3644	3792
3536	3494	3443	3509	3402	3375	3442	3406	3415	3390	3247	3226	3128	3389	3505	3525	3450	3503	3600	3408	3456	3617	3496	3567	3548	3680	3711	3701	3467	3474	3510	3372	3479	3531	3681	3731	3825	3708	3818	3817	3934	3731	3617	3760	3784	3807	3408	3525	3786	4007
3523	3424	3400	3421	3536	3495	3402	3548	3428	3474	3361	3376	3376	3466	3638	3508	3603	3537	3429	3519	3375	3429	3465	3543	3566	3614	3546	3544	3458	3477	3513	3576	3600	3521	3765	3866	3775	3721	3703	3868	3803	3576	3507	3681	3929	3801	3619	3513	3718	3860
3424	3412	3279	3399	3610	3464	3470	3483	3464	3490	3442	3555	3558	3634	3618	3374	3411	3542	3406	3460	3296	3437	3442	3303	3273	3511	3612	3534	3349	3557	3468	3472	3479	3596	3689	3812	3625	3484	3805	3809	3798	3473	3478	3784	3959	3689	3546	3623	3907	3974
3262	3331	3392	3360	3350	3394	3412	3393	3513	3526	3506	3415	3652	3632	3654	3446	3464	3425	3414	3452	3370	3487	3387	3357	3383	3498	3550	3444	3494	3493	3493	3602	3544	3573	3683	3719	3619	3481	3544	3880	3611	3675	3579	3850	3903	3532	3403	3568	3909	3802
3360	3437	3240	3339	3259	3270	3418	3500	3551	3514	3487	3494	3584	3516	3537	3421	3477	3559	3597	3405	3413	3553	3426	3323	3495	3447	3516	3432	3382	3556	3562	3418	3333	3393	3586	3659	3495	3560	3648	3869	3585	3407	3661	3870	3823	3450	3300	3665	3724	3654
3404	3544	3420	3403	3335	3494	3333	3481	3407	3490	3528	3534	3539	3518	3590	3428	3734	3603	3589	3471	3652	3651	3508	3492	3606	3558	3591	3421	3329	3338	3401	3492	3213	3453	3495	3549	3590	3502	3685	3626	3572	3480	3600	3899	3583	3396	3180	3629	3835	3612
3596	3366	3358	3306	3493	3492	3341	3429	3464	3415	3489	3598	3588	3595	3543	3610	3661	3594	3566	3517	3537	3494	3514	3622	3663	3666	3531	3450	3327	3439	3418	3257	3459	3455	3661	3581	3584	3513	3656	3809	3454	3480	3525	3959	3557	3181	3299	3701	3750	3519
3458	3369	3358	3366	3399	3465	3433	3451	3423	3525	3504	3523	3596	3612	3527	3734	3626	3605	3580	3497	3609	3567	3473	3523	3508	3590	3507	3370	3427	3436	3397	3423	3340	3472	3679	3519	3463	3424	3706	3638	3496	3398	3657	3799	3540	3288	3346	3717	3623	3374
3421	3340	3441	3227	3269	3311	3468	3494	3389	3361	3462	3547	3645	3529	3594	3633	3618	3526	3448	3457	3568	3434	3459	3432	3491	3546	3610	3494	3450	3572	3697	3428	3559	3543	3684	3615	3494	3620	3710	3502	3418	3346	3666	3768	3541	3385	3507	3748	3649	3237
3500	3502	3315	3415	3297	3325	3445	3473	3365	3249	3442	3448	3579	3493	3452	3527	3661	3573	3462	3456	3612	3520	3476	3516	3599	3610	3497	3461	3592	3674	3561	3567	3554	3753	3752	3694	3572	3564	3694	3577	3419	3543	3753	3798	3407	3300	3565	3670	3619	3272
3406	3438	3442	3451	3339	3373	3393	3346	3368	3384	3400	3363	3481	3581	3410	3460	3534	3463	3422	3459	3494	3549	3599	3614	3594	3673	3535	3455	3629	3591	3653	3500	3522	3743	3713	3558	3650	3752	3760	3536	3412	3514	3871	3781	3354	3322	3611	3834	3720	3342
3469	3480	3511	3430	3394	3437	3436	3487	3568	3486	3390	3418	3553	3594	3498	3494	3603	3531	3463	3399	3566	3543	3453	3623	3622	3613	3494	3479	3616	3637	3426	3520	3562	3828	3637	3704	3738	3850	3761	3569	3482	3649	3897	3710	3452	3332	3568	3698	3696	3296
3388	3402	3445	3565	3409	3470	3412	3541	3479	3507	3521	3524	3547	3394	3694	3605	3509	3525	3481	3462	3500	3448	3411	3394	3405	3585	3604	3462	3541	3568	3499	3579	3674	3846	3625	3651	3643	3905	3796	3574	3483	3700	3871	3786	3371	3495	3679	3905	3706	3356
3367	3271	3398	3405	3388	3484	3378	3457	3432	3485	3405	3548	3672	3402	3547	3586	3455	3434	3351	3483	3326	3305	3467	3481	3495	3470	3498	3485	3519	3577	3468	3432	3675	3879	3732	3610	3711	3854	3762	3564	3445	3674	3845	3694	3459	3554	3824	3803	3568	3499
3447	3338	3186	3336	3431	3435	3338	3347	3349	3316	3300	3475	3543	3576	3323	3635	3453	3277	3488	3353	3507	3310	3477	3359	3532	3495	3449	3425	3594	3554	3550	3501	3571	3668	3552	3526	3647	3782	3769	3595	3604	3810	3884	3586	3479	3512	3738	3716	3449	3392
3559	3385	3477	3292	3424	3378	3435	3582	3436	3560	3483	3598	3657	3651	3456	3674	3573	3433	3374	3327	3435	3414	3553	3455	3587	3506	3477	3483	3431	3531	3457	3317	3596	3679	3535	3541	3672	3787	3738	3541	3659	3709	3802	3761	3503	3334	3635	3773	3561	3466
3527	3482	3516	3464	3446	3514	3472	3397	3434	3575	3550	3529	3679	3711	3464	3685	3539	3382	3417	3413	3387	3449	3465	3449	3397	3443	3435	3437	3493	3397	3488	3410	3682	3602	3552	3578	3772	3859	3669	3511	3388	3826	3947	3488	3429	3574	3761	3698	3663	3493
3551	3494	3455	3554	3407	3404	3479	3447	3544	3438	3513	3670	3664	3549	3567	3525	3425	3583	3451	3329	3335	3357	3376	3416	3434	3511	3393	3586	3556	3565	3488	3496	3521	3635	3559	3517	3589	3712	3691	3468	3559	3683	3831	3597	3533	3604	3824	3763	3589	3511
3384	3530	3493	3500	3350	3492	3386	3378	3415	3442	3493	3549	3485	3443	3519	3455	3537	3541	3419	3475	3360	3478	3361	3534	3603	3484	3409	3538	3614	3523	3451	3538	3659	3767	3573	3581	3663	3713	3603	3527	3543	3724	3748	3612	3407	3569	3757	3666	3468	3549
3515	3374	3574	3591	3350	3489	3453	3362	3287	3484	3358	3453	3490	3500	3463	3480	3390	3368	3402	3357	3433	3496	3334	3440	3455	3351	3366	3484	3569	3582	3461	3475	3675	3573	3526	3504	3660	3694	3649	3510	3545	3769	3734	3545	3361	3610	3758	3745	3549	3598
3508	3473	3600	3598	3533	3521	3500	3421	3455	3481	3556	3546	3387	3359	3424	3460	3435	3321	3427	3373	3397	3352	3518	3465	3488	3380	3371	3511	3562	3611	3421	3536	3607	3550	3495	3518	3589	3812	3631	3615	3567	3668	3652	3534	3342	3627	3867	3638	3560	3536
3539	3423	3512	3452	3389	3580	3415	3408	3239	3455	3548	3510	3498	3435	3424	3483	3332	3319	3376	3336	3252	3429	3292	3462	3560	3509	3398	3511	3531	3512	3497	3480	3639	3583	3596	3562	3674	3684	3530	3483	3556	3672	3710	3489	3526	3632	3790	3717	3513	3577
3450	3411	3567	3451	3485	3411	3342	3354	3356	3364	3478	3490	3522	3245	3366	3392	3304	3237	3186	3329	3373	3416	3274	3293	3499	3459	3467	3492	3531	3623	3546	3677	3699	3611	3671	3571	3641	3648	3540	3543	3485	3698	3687	3603	3510	3687	3780	3827	3591	3529
3507	3415	3512	3447	3491	3461	3463	3279	3432	3421	3459	3529	3415	3321	3317	3321	3281	3182	3190	3287	3251	3330	3341	3408	3552	3320	3543	3475	3577	3552	3478	3640	3638	3627	3643	3544	3592	3723	3555	3520	3484	3792	3761	3555	3567	3707	3866	3841	3531	3636
3599	3433	3389	3364	3387	3331	3370	3462	3282	3264	3505	3515	3448	3270	3365	3338	3347	3294	3271	3330	3397	3301	3326	3387	3454	3355	3399	3392	3485	3394	3476	3560	3631	3612	3505	3524	3628	3669	3556	3443	3706	3767	3810	3660	3540	3837	3808	3731	3715	3584
3489	3489	3400	3356	3323	3406	3382	3339	3327	3426	3383	3382	3501	3346	3350	3319	3328	3320	3361	3294	3296	3301	3395	3409	3403	3369	3416	3337	3454	3499	3446	3627	3622	3627	3566	3601	3605	3595	3429	3477	3560	3820	3711	3585	3673	3734	3814	3925	3800	3586
3396	3335	3508	3318	3316	3249	3344	3338	3230	3329	3319	3327	3384	3341	3356	3314	3294	3337	3225	3284	3295	3333	3430	3464	3384	3498	3386	3477	3584	3358	3515	3530	3515	3692	3696	3556	3685	3636	3482	3276	3581	3650	3702	3680	3583	3890	3822	3846	3665	3702
3359	3405	3474	3243	3314	3264	3302	3340	3222	3226	3288	3314	3301	3277	3331	3321	3309	3334	3296	3366	3423	3361	3359	3460	3405	3441	3464	3559	3477	3536	3465	3478	3580	3526	3462	3530	3590	3616	3548	3440	3472	3850	3807	3710	3651	3737	3952	3839	3780	3574
3446	3351	3362	3253	3303	3322	3204	3340	3286	3179	3351	3262	3280	3246	3238	3229	3294	3320	3292	3343	3388	3326	3382	3413	3482	3332	3471	3527	3545	3418	3524	3434	3536	3607	3516	3493	3605	3621	3508	3426	3438	3635	3783	3730	3569	3730	3834	3842	3813	3695
3388	3311	3378	3347	3278	3220	3191	3291	3252	3306	3204	3145	3243	3264	3172	3266	3272	3264	3385	3338	3316	3347	3264	3433	3412	3392	3430	3553	3506	3495	3503	3448	3524	3503	3491	3458	3591	3653	3536	3435	3531	3741	3782	3666	3658	3649	3777	3734	3819	3734
3346	3267	3223	3323	3217	3281	3132	3217	3274	3166	3210	3219	3122	3200	3199	3209	3138	3239	3213	3276	3312	3379	3320	3538	3540	3403	3427	3490	3473	3415	3481	3550	3607	3477	3457	3568	3585	3601	3572	3643	3645	3666	3751	3714	3664	3762	3756	3916	3712	3598
3365	3237	3222	3291	3321	3335	3159	3164	3363	3305	3184	3227	3142	3174	3240	3111	3082	3194	3290	3327	3188	3368	3342	3460	3460	3364	3346	3446	3398	3567	3567	3537	3565	3587	3552	3482	3668	3692	3675	3571	3639	3801	3874	3699	3689	3845	3819	3792	3860	3683
3439	3332	3253	3312	3192	3281	3168	3286	3214	3407	3388	3248	3245	3379	3126	3198	3103	3185	3177	3246	3226	3271	3434	3314	3368	3336	3408	3394	3656	3478	3437	3426	3628	3568	3525	3646	3559	3690	3534	3548	3613	3682	3756	3774	3723	3745	3836	3824	3791	3767
3196	3130	3214	3003	3245	3243	3198	3282	3339	3358	3302	3297	3205	3364	3151	3312	3179	3277	3219	3309	3300	3281	3324	3313	3322	3219	3256	3403	3436	3574	3320	3320	3602	3530	3615	3529	3650	3618	3577	3650	3694	3824	3763	3732	3679	3727	3822	3810	3776	3782
3145	3121	3181	3168	3087	3116	3156	3228	3259	3367	3281	3233	3201	3180	3239	3258	3197	3175	3248	3343	3297	3273	3264	3405	3348	3278	3254	3391	3391	3389	3398	3435	3476	3651	3532	3561	3619	3646	3654	3494	3622	3631	3791	3606	3684	3684	3783	3766	3637	3671
3069	3141	3140	3093	3027	3074	3154	3135	3157	3191	3273	3226	3165	3324	3306	3332	3350	3212	3287	3391	3292	3352	3247	3367	3327	3271	3284	3292	3300	3380	3315	3256	3436	3383	3508	3387	3601	3706	3575	3542	3618	3670	3759	3613	3665	3692	3800	3891	3643	3628
3270	3217	3266	3068	3135	3161	3203	3243	3093	3281	3316	3344	3297	3263	3279	3392	3316	3292	3300	3370	3270	3288	3274	3271	3314	3186	3276	3315	3342	3350	3202	3420	3444	3332	3379	3358	3585	3692	3654	3568	3603	3807	3821	3635	3503	3696	3747	3840	3630	3587
3220	3172	3016	3054	3090	3046	3102	3228	3175	3172	3098	3200	3271	3278	3266	3406	3331	3187	3316	3421	3497	3243	3287	3286	3298	3323	3232	3332	3369	3283	3205	3359	3373	3465	3398	3410	3502	3667	3655	3510	3605	3681	3817	3597	3554	3693	3725	3761	3833	3727
3122	3068	3076	3129	3125	3122	3113	3154	3090	3093	3094	3071	3230	3207	3186	3181	3304	3309	3468	3475	3447	3471	3192	3253	3280	3369	3318	3307	3267	3373	3342	3363	3381	3576	3434	3395	3594	3760	3606	3590	3567	3614	3686	3678	3653	3674	3655	3756	3782	3667
3219	3096	3140	3062	3084	3209	3068	3215	3106	3119	3006	3089	3132	3130	3214	3181	3284	3316	3258	3316	3364	3254	3391	3244	3275	3328	3301	3263	3343	3376	3266	3444	3468	3561	3500	3492	3520	3650	3641	3595	3451	3628	3724	3710	3611	3545	3646	3703	3680	3680
3094	3150	3173	3206	3239	3156	3130	3247	3163	3193	3059	3077	3124	3147	3216	3272	3284	3242	3215	3253	3302	3202	3296	3243	3183	3338	3270	3375	3345	3302	3371	3354	3392	3545	3496	3330	3467	3565	3631	3698	3540	3674	3731	3755	3648	3507	3732	3889	3906	3664
3189	3063	3322	3324	3209	3199	3344	3264	3199	3175	3048	3156	3238	3190	3115	3197	3152	3277	3255	3241	3268	3228	3251	3327	3217	3241	3135	3241	3244	3346	3415	3390	3472	3512	3491	3442	3488	3668	3659	3683	3717	3596	3611	3732	3525	3528	3614	3812	3781	3677
3089	3130	3265	3248	3274	3355	3323	3231	3327	3227	3161	3095	3135	3248	3277	3187	3216	3196	3186	3222	3263	3116	3137	3101	3210	3172	3285	3228	3315	3477	3392	3461	3392	3565	3611	3319	3445	3513	3642	3643	3668	3576	3634	3708	3553	3502	3615	3723	3836	3778
3184	2991	3226	3188	3284	3300	3294	3253	3325	3225	3115	3247	3260	3392	3318	3145	3250	3202	3233	3218	3211	3357	3214	3184	3116	3173	3167	3155	3195	3320	3355	3343	3352	3531	3671	3452	3426	3452	3583	3597	3505	3532	3579	3684	3554	3522	3642	3701	3736	3761
3076	3221	3146	3209	3218	3166	3166	3257	3315	3257	3236	3224	3126	3200	3298	3214	3260	3256	3229	3094	3195	3258	3135	3335	3194	3181	3197	3103	3298	3321	3435	3305	3275	3441	3558	3614	3341	3543	3573	3535	3528	3478	3580	3667	3562	3449	3527	3744	3769	3742
3123	3248	3220	3196	3136	3223	3224	3210	3181	3209	3263	3219	3233	3257	3267	3304	3251	3318	3161	3258	3166	3234	3181	3202	3114	3200	3268	3217	3196	3272	3340	3343	3278	3274	3514	3400	3500	3291	3507	3444	3461	3378	3493	3626	3594	3494	3649	3692	3813	3792
3239	3294	3311	3185	3309	3143	3156	3218	3314	3183	3154	3156	3140	3189	3291	3338	3305	3274	3174	3258	3160	3263	3213	3107	3370	3260	3298	3254	3332	3369	3353	3480	3349	3301	3405	3639	3434	3438	3483	3449	3354	3380	3488	3649	3660	3569	3561	3596	3794	3712
3247	3184	3308	3473	3225	3138	3210	3068	3199	3297	3167	3068	3206	3251	3285	3387	3329	3358	3168	3155	3214	3222	3185	3237	3266	3314	3265	3382	3139	3331	3388	3446	3451	3371	3594	3517	3383	3302	3347	3316	3346	3426	3289	3589	3766	3622	3546	3511	3726	3642
3318	3136	3231	3234	3337	3229	3158	3082	3133	3126	3176	3035	3170	3104	3306	3281	3315	3250	3229	3244	3065	3276	3244	3202	3288	3207	3332	3261	3303	3217	3394	3447	3320	3409	3516	3611	3429	3333	3405	3416	3318	3331	3429	3596	3706	3794	3581	3495	3554	3642
3244	3148	3239	3209	3299	3236	3082	3007	3135	3078	3071	3084	3053	3298	3144	3251	3252	3216	3157	3335	3094	3249	3272	3313	3315	3291	3199	3187	3172	3285	3342	3363	3352	3393	3484	3657	3359	3417	3310	3367	3356	3390	3471	3532	3712	3658	3703	3596	3609	3695
3213	3257	3240	3238	3230	3284	3325	3220	3161	3023	3062	3070	3137	3183	3245	3134	3095	3147	3116	3150	3232	3123	3123	3330	3166	3184	3370	3393	3277	3249	3192	3419	3243	3400	3477	3400	3522	3453	3344	3487	3440	3399	3376	3480	3727	3804	3908	3634	3615	3704
3291	3256	3198	3205	3335	3283	3124	3218	3238	3265	3067	3279	3137	3121	3266	3242	3232	3170	3163	3192	3081	3266	3131	3320	3192	3313	3233	3208	3337	3316	3367	3433	3335	3269	3324	3473	3506	3379	3444	3478	3456	3607	3538	3539	3595	3803	3854	3627	3522	3571
3251	3259	3183	3177	3069	3188	3275	3201	3128	3326	3159	3240	3242	3261	3323	3214	3215	3144	3230	3129	3137	3285	3203	3210	3172	3216	3236	3217	3265	3159	3248	3342	3369	3272	3315	3390	3508	3417	3416	3352	3435	3465	3476	3437	3623	3699	3834	3555	3629	3504
3206	3142	3088	3082	3105	3159	3176	3061	3053	3300	3216	3291	3324	3383	3252	3191	3258	3298	3301	3287	3306	3303	3213	3273	3245	3149	3408	3178	3237	3175	3178	3246	3362	3244	3327	3314	3356	3327	3531	3315	3445	3511	3521	3579	3564	3575	3721	3456	3512	3507
3138	3077	3083	2944	3014	2990	3024	3135	3158	3152	3251	3278	3321	3391	3366	3346	3290	3215	3320	3327	3305	3265	3459	3268	3255	3220	3234	3151	3205	3196	3149	3176	3344	3258	3321	3284	3383	3385	3329	3347	3450	3464	3598	3456	3627	3401	3644	3659	3383	3506
3123	3094	3000	3014	2962	3040	3031	2989	3089	3196	3170	3304	3294	3318	3228	3265	3176	3195	3267	3361	3278	3432	3432	3383	3282	3295	3310	3189	3100	3225	3237	3279	3343	3334	3348	3361	3362	3440	3333	3514	3342	3417	3516	3450	3479	3546	3514	3521	3427	3431
3205	3071	3022	3137	3110	3000	2977	3074	2969	3160	3188	3150	3147	3300	3307	3318	3170	3175	3180	3295	3324	3401	3494	3439	3363	3337	3327	3324	3282	3342	3184	3205	3327	3347	3332	3181	3454	3361	3502	3482	3349	3612	3473	3592	3495	3592	3580	3578	3383	3421
3297	3137	3076	3184	3200	3123	3057	2999	3159	3227	3187	3259	3016	3248	3234	3332	3243	3275	3190	3157	3225	3234	3354	3306	3453	3293	3284	3189	3381	3274	3281	3361	3438	3305	3360	3473	3380	3415	3331	3451	3457	3420	3346	3485	3406	3418	3545	3561	3503	3510
3419	3110	3156	3150	3276	3201	3178	3133	3212	3340	3194	3252	3368	3186	3228	3302	3251	3232	3062	3199	3240	3124	3233	3261	3341	3258	3262	3312	3347	3373	3279	3316	3371	3457	3361	3466	3417	3349	3480	3526	3493	3552	3490	3600	3456	3585	3550	3554	3451	3471
3249	3210	3178	3158	3118	3247	3188	3223	3201	3258	3265	3450	3320	3280	3242	3187	3378	3187	3249	3273	3267	3234	3197	3256	3343	3199	3217	3362	3387	3339	3296	3394	3432	3334	3448	3309	3319	3406	3328	3385	3339	3583	3350	3514	3553	3473	3397	3450	3535	3572
3282	3264	3168	3109	3262	3217	3245	3044	3206	3107	3270	3332	3358	3285	3324	3245	3251	3366	3194	3226	3212	3376	3217	3206	3144	3217	3132	3188	3345	3254	3301	3273	3416	3299	3285	3365	3374	3346	3469	3474	3500	3420	3473	3415	3512	3451	3548	3517	3546	3478
3157	3202	3125	3184	3117	3275	3367	3231	3121	3205	3152	3136	3274	3263	3213	3228	3269	3214	3210	3232	3281	3232	3280	3243	3191	3271	3342	3258	3248	3249	3274	3282	3334	3310	3360	3366	3397	3338	3516	3315	3423	3235	3315	3314	3489	3443	3576	3471	3505	3477
3279	3086	3119	3190	3325	3245	3281	3210	3120	3127	3127	3085	3170	3303	3181	3206	3197	3256	3220	3208	3311	3140	3264	3151	3338	3327	3359	3351	3252	3253	3254	3252	3280	3178	3212	3371	3264	3205	3394	3328	3368	3310	3083	3304	3396	3469	3432	3610	3519	3469
3215	3242	3173	3208	3298	3352	3293	3269	3187	3181	3299	3189	3296	3266	3217	3171	3132	3313	3232	3271	3191	3182	3166	3254	3249	3341	3406	3403	3328	3286	3351	3247	3232	3342	3163	3418	3260	3199	3209	3444	3204	3229	3309	3351	3360	3291	3526	3501	3555	3527
3188	3143	3215	3347	3303	3294	3377	3375	3310	3410	3325	3275	3286	3385	3250	3173	3172	3280	3266	3209	3231	3170	3188	3285	3291	3280	3307	3367	3384	3425	3348	3313	3281	3224	3291	3359	3220	3281	3283	3401	3329	3258	3359	3262	3378	3392	3307	3456	3561	3375
3378	3213	3142	3255	3416	3270	3304	3404	3390	3373	3330	3307	3218	3310	3374	3225	3149	3232	3311	3178	3213	3270	3192	3354	3267	3302	3415	3527	3503	3420	3360	3348	3403	3244	3184	3289	3240	3248	3266	3290	3429	3452	3324	3375	3387	3361	3315	3315	3365	3595
3228	3164	3237	3232	3278	3395	3279	3291	3357	3449	3292	3137	3283	3269	3337	3314	3230	3367	3320	3319	3263	3243	3204	3249	3122	3281	3312	3394	3394	3447	3352	3245	3386	3374	3316	3194	3382	3256	3288	3323	3351	3353	3474	3442	3545	3466	3351	3320	3432	3319
3070	2986	3086	3105	3309	3329	3347	3146	3196	3166	3294	3158	3283	3250	3403	3341	3382	3266	3305	3282	3450	3195	3382	3427	3326	3366	3459	3414	3327	3409	3208	3318	3324	3344	3321	3418	3326	3275	3342	3241	3220	3395	3369	3429	3413	3515	3466	3260	3330	3444
3145	3057	2906	3039	3269	3164	3107	3207	3156	3113	3167	3226	3131	3272	3364	3278	3266	3260	3227	3346	3310	3257	3357	3315	3415	3369	3379	3407	3267	3212	3271	3218	3248	3288	3324	3345	3461	3160	3355	3249	3283	3410	3322	3342	3355	3500	3499	3313	3350	3386
3296	3207	3114	2974	3328	3287	3331	3077	3209	3269	3155	3088	3204	3271	3190	3346	3181	3302	3080	3319	3245	3404	3328	3423	3458	3421	3270	3344	3417	3345	3254	3191	3311	3323	3341	3290	3220	3323	3231	3167	3247	3238	3259	3294	3326	3419	3452	3389	3235	3151
3395	3259	3189	3319	3193	3275	3466	3339	3183	3272	3288	3315	3255	3261	3152	3397	3255	3211	3276	3220	3270	3329	3419	3362	3358	3367	3436	3395	3378	3258	3237	3141	3274	3278	3239	3184	3326	3300	3208	3387	3295	3292	3382	3256	3232	3273	3365	3326	3316	3237
3306	3247	3335	3273	3375	3202	3478	3302	3288	3239	3263	3359	3372	3321	3335	3297	3347	3332	3315	3284	3392	3383	3387	3381	3469	3518	3488	3472	3406	3405	3404	3255	3143	3353	3328	3277	3244	3211	3390	3305	3235	3341	3466	3374	3330	3266	3217	3500	3371	3261
3455	3429	3260	3330	3395	3283	3296	3367	3360	3279	3302	3340	3546	3373	3487	3389	3279	3232	3264	3309	3250	3429	3312	3321	3385	3424	3319	3312	3387	3289	3340	3292	3333	3225	3407	3313	3295	3293	3461	3405	3261	3340	3305	3399	3265	3386	3349	3347	3393	3429
3424	3228	3251	3130	3227	3443	3408	3403	3248	3514	3272	3366	3539	3502	3412	3319	3231	3373	3242	3251	3388	3253	3414	3183	3165	3305	3320	3336	3271	3437	3430	3360	3249	3368	3401	3359	3227	3319	3206	3309	3235	3298	3262	3322	3376	3278	3301	3386	3415	3468
3240	3355	3188	3176	3061	3268	3442	3280	3338	3418	3349	3432	3656	3543	3278	3230	3350	3348	3380	3330	3257	3355	3374	3236	3183	3272	3204	3209	3108	3203	3350	3316	3339	3450	3477	3272	3262	3248	3274	3287	3190	3265	3249	3361	3396	3440	3290	3400	3360	3416
2915	3221	3257	3199	3062	3203	3292	3361	3212	3342	3199	3315	3427	3359	3490	3337	3401	3257	3451	3270	3378	3239	3284	3308	3265	3216	3270	3238	3111	3143	3197	3238	3242	3361	3350	3427	3306	3207	3124	3251	3259	3200	3235	3259	3331	3319	3290	3343	3392	3387
2891	2942	3204	3210	3323	3070	3319	3367	3212	3365	3320	3119	3293	3303	3270	3281	3321	3412	3298	3309	3353	3437	3512	3425	3359	3253	3373	3161	3236	3204	3141	3207	3230	3221	3353	3310	3211	3349	3254	3205	3183	3211	3284	3007	3358	3374	3297	3278	3190	3255
3030	3095	3145	3400	3413	3193	3154	3405	3402	3303	3180	3218	3192	3234	3255	3194	3214	3275	3301	3266	3330	3355	3469	3348	3239	3428	3353	3358	3294	3166	3258	3237	3220	3320	3278	3293	3292	3222	3301	3223	3300	3184	3249	3169	3281	3298	3289	3352	3272	3173
3222	3162	3041	3287	3407	3462	3256	3393	3546	3263	3079	3237	3014	3175	3131	3075	3081	3099	3228	3246	3206	3442	3406	3316	3400	3403	3452	3466	3302	3410	3299	3286	3027	3130	3080	3161	3319	3198	3303	3243	3255	3370	3231	3246	3240	3239	3427	3370	3272	3139
3524	3364	3145	3187	3399	3352	3350	3229	3507	3388	3215	3208	3056	3113	3165	3122	3147	3280	3166	3193	3326	3256	3308	3207	3315	3284	3441	3671	3465	3303	3300	3134	3109	3106	3023	3241	3222	3356	3362	3183	3326	3273	3231	3097	3202	3219	3270	3382	3391	3266
3430	3461	3237	3098	3163	3443	3427	3180	3404	3323	3204	3269	3214	3270	3330	3166	3165	3208	3274	3332	3289	3310	3264	3293	3251	3392	3356	3458	3378	3379	3252	3170	3254	3139	3136	3113	3121	3343	3374	3338	3263	3087	3258	3154	3143	3198	3326	3245	3285	3141
3107	3417	3439	3201	3134	3458	3470	3110	3310	3342	3278	3292	3323	3221	3342	3410	3308	3376	3339	3299	3257	3282	3347	3185	3275	3252	3339	3309	3349	3302	3211	3163	3139	3198	3211	3121	3170	3258	3269	3309	3284	3117	3251	3133	3135	3241	3217	3274	3293	3340
3026	3166	3346	3234	3092	3193	3366	3224	3086	3458	3387	3243	3298	3416	3531	3467	3398	3364	3332	3355	3292	3286	3211	3172	3308	3154	3204	3180	3253	3294	3366	3353	3337	3247	3302	3144	3204	3254	3188	3285	3332	3315	3232	3136	3212	3183	3173	3383	3254	3367
2926	2997	3309	3233	3005	2932	3364	3149	3007	3360	3569	3166	3366	3400	3398	3455	3291	3433	3316	3367	3338	3299	3310	3250	3222	3212	3075	3026	3164	3227	3280	3244	3357	3337	3237	3274	3230	3229	3196	3306	3284	3380	3229	3302	3339	3174	3213	3242	3290	3287
2940	2917	3201	3270	3044	2901	3186	3235	3123	3314	3301	3103	3248	3362	3332	3384	3291	3304	3347	3362	3233	3227	3264	3284	3196	3111	2959	3095	3071	3147	3183	3240	3212	3207	3286	3303	3308	3206	3177	3156	3359	3258	3290	3272	3089	3185	3231	3097	3275	3187
3000	2839	3053	3329	2995	2979	3086	3313	3072	3084	3454	3190	3125	3290	3090	3312	3141	3289	3267	3301	3288	3205	3260	3239	3163	3221	3072	3103	3089	3101	3205	3210	3253	3292	3158	3336	3370	3279	3172	3216	3199	3221	3278	3347	3182	3189	3237	3164	3244	3400
3028	2716	3059	3265	3081	2917	3113	3362	2988	3020	3375	3140	3055	3232	3034	3153	3140	3008	3181	3242	3275	3221	3230	3249	3295	3258	3159	3286	3214	3016	3098	3127	3204	3202	3333	3251	3281	3266	3127	2999	3115	3048	3238	3230	3366	3180	3310	3232	3233	3224
3199	2868	3015	3421	3354	2927	3013	3314	3037	3045	3326	3135	3116	3257	3028	3117	2949	3001	3105	3221	3302	3238	3303	3216	3234	3298	3379	3278	3231	3044	2992	3108	3148	3113	3106	3180	3298	3350	3233	3051	3071	3029	3090	3217	3236	3276	3341	3171	3164	3258
3248	2917	3096	3340	3268	2966	3095	3255	3034	3036	3316	3156	3224	3257	3102	3168	3058	3056	3068	3148	3246	3155	3201	3250	3253	3368	3229	3339	3173	3111	3051	3157	3239	3155	3237	3121	3255	3216	3139	3113	3015	3042	3212	3178	3212	3231	3247	3229	3153	3150
3238	2979	3121	3367	3433	2971	3205	3408	3123	3078	3489	3291	2946	3270	3011	3147	3069	2938	3185	3090	3230	3097	3179	3195	3306	3215	3273	3255	3272	3233	3226	3154	3159	3077	3245	3113	3172	3221	3085	3255	3168	3025	3169	3127	3238	3153	3261	3190	3274	3068
3380	2955	3306	3492	3402	3175	3221	3423	3137	3151	3474	3215	3133	3209	2992	3091	3073	3089	3073	3099	3102	3077	3109	3201	3299	3231	3321	3198	3281	3202	3235	3191	3066	3140	3310	3191	3163	3204	3267	3230	3273	3154	3202	3116	3223	3097	3315	3210	3211	3131
3269	3049	3295	3550	3271	3065	3306	3355	3046	3050	3319	3149	3135	3222	3051	3101	3166	3091	3105	3010	3032	3001	2931	3113	3122	3212	3214	3181	3302	3270	3277	3215	3136	3204	3168	3195	3216	3145	3355	3311	3347	3100	3114	3239	3223	3123	3181	3201	3313	3281
3132	3148	3403	3353	3102	3089	3397	3388	3014	3073	3268	3109	3184	3221	3177	3223	3259	3101	3037	2940	3019	2924	3057	3103	3044	3146	3166	3190	3304	3220	3366	3214	3222	3078	3074	3227	3024	3155	3217	3289	3372	3286	3349	3202	3400	3211	3181	3207	3169	3129
3083	3211	3477	3257	2922	3175	3376	3353	3023	3131	3234	3103	3324	3253	3237	3320	3241	3209	3204	3017	2989	3039	2971	3121	3172	3162	3114	3273	3214	3442	3287	3325	3127	3169	3149	3158	3084	3133	3231	3337	3293	3246	3121	3154	3153	3196	3213	3061	3109	3183
3190	3378	3307	3122	2850	3083	3334	3271	3027	3070	3220	3135	3258	3144	3265	3420	3325	3297	3197	3256	3069	3148	2992	3051	3139	3175	3220	3179	3191	3342	3315	3209	3369	3204	3235	3097	3209	3161	3195	3294	3413	3306	3149	3221	3207	3068	3244	2991	3046	3097
3262	3367	3228	3004	2902	3100	3270	3147	3095	3250	3165	3231	3382	3177	3238	3454	3370	3275	3168	3193	3207	3098	2896	3008	3052	3096	3028	3098	3281	3214	3294	3232	3359	3239	3197	3213	3156	3184	3258	3197	3317	3241	3176	3270	3233	3020	3107	3089	2979	3120
3268	3303	3059	2869	3025	3192	3091	2959	2985	3128	3039	3144	3338	3175	3399	3342	3217	3291	3188	3208	3126	3053	3011	3119	3003	3101	2881	3106	3107	3269	3236	3210	3408	3161	3083	3211	3156	3071	3055	3210	3179	3213	3074	3146	3063	3013	2982	3069	3010	3004
3282	3041	2934	2817	3111	3173	2939	2877	2969	2998	3000	3083	3086	2953	3239	3210	3284	3182	3118	3236	3125	3100	2974	3122	3136	3069	3060	2978	3110	3106	3223	3248	3309	3284	3227	3199	3190	3176	3005	3153	3059	3107	3155	3188	3120	3100	3050	3103	3089	3097
3192	2931	2836	2777	3238	3020	2872	2921	3010	2982	2979	3109	2986	2989	3237	3104	3346	3184	3202	3228	3215	3152	3147	3175	3146	3107	3163	3000	3059	3043	3088	3264	3348	3299	3271	3304	3251	3216	2972	3125	3118	3228	3221	3282	3249	3146	2989	3085	3088	3104
2979	2823	2655	2915	3069	2875	2950	2987	3062	2934	3062	3063	3019	3069	3050	3252	3211	3230	3244	3202	3270	3227	3255	3200	3339	3213	3123	3097	3012	3028	3147	3262	3265	3409	3491	3324	3390	3248	3039	3101	3144	3154	3266	3417	3358	3232	3219	3122	3103	3043
3162	2863	2764	2878	2958	2943	2870	3039	2901	2964	3054	3095	2888	3024	3061	3301	3248	3196	3304	3354	3407	3362	3322	3203	3283	3224	3120	3074	3134	3080	3093	3232	3267	3364	3310	3309	3259	3149	3177	3104	3080	3168	3141	3360	3329	3124	3194	3094	3178	3129
3123	3008	3013	2726	2773	2892	2885	2994	2841	2965	3028	2931	2889	2969	2977	3303	3229	3242	3150	3295	3340	3463	3406	3270	3192	3199	3129	3062	3005	3107	3078	3082	3265	3204	3255	3361	3160	3041	3071	3066	3131	3038	3122	3284	3222	3151	3124	3122	3084	3060
[truncated: 920 more columns]
