# Supplementary material for: Spatial Resolution and Refractive Index Contrast of Resonant Photonic Crystal Surfaces for Biosensing
Source: IEEE Photonics J. Author manuscript; Available in PMC 2015 Sep 7. (PMC4561521; doi:10.1109/JPHOT.2015.2435699)
Supplement: fig4_data [file NIHMS64775-supplement-fig4_data.gz › Volumes/graham/MacBook_backup/PhD_folder_2015_06_02/paper_improvements/IEEE_J_Photonics/final_files/data_files/fig4/4a_raw/I12.csv]

4096	3646	3359	3128	3012	3133	3243	3166	3385	3373	3509	3645	3465	3441	3474	3483	3437	3476	3295	3321	3242	3344	3456	3400	3427	3501	3571	3369	3386	3513	3416	3479	3465	3338	3492	3512	3539	3349	3524	3466	3492	3609	3487	3533	3541	3513	3559	3599	3521	3588
3897	3553	3363	3319	3174	3240	3370	3321	3469	3614	3760	3541	3510	3491	3470	3364	3378	3283	3178	3210	3184	3317	3209	3452	3570	3516	3472	3526	3467	3451	3392	3541	3397	3475	3524	3486	3569	3459	3399	3441	3622	3588	3407	3660	3582	3623	3599	3618	3449	3508
3582	3471	3171	3229	3339	3296	3390	3537	3536	3646	3601	3422	3502	3409	3311	3251	3260	3294	3142	3185	3182	3270	3293	3397	3337	3449	3358	3377	3406	3474	3303	3265	3368	3444	3562	3451	3444	3288	3513	3530	3616	3447	3529	3448	3402	3340	3474	3377	3449	3391
3485	3325	3299	3144	3252	3540	3652	3654	3507	3629	3581	3415	3375	3244	3120	3166	3153	3141	3190	3097	3245	3177	3278	3236	3337	3361	3323	3332	3373	3315	3336	3344	3413	3569	3495	3290	3347	3411	3601	3470	3612	3596	3488	3579	3323	3399	3344	3420	3363	3440
3319	3236	3207	3216	3267	3502	3599	3563	3575	3389	3409	3435	3259	3169	3085	3175	3066	3067	3135	3325	3156	3273	3207	3298	3128	3232	3295	3283	3242	3349	3264	3263	3374	3419	3312	3256	3281	3374	3475	3358	3633	3673	3574	3426	3285	3292	3396	3395	3337	3408
3228	3360	3315	3320	3385	3461	3317	3573	3433	3335	3318	3234	3229	3099	3054	3271	3148	3175	3266	3396	3380	3353	3346	3204	3341	3243	3291	3363	3249	3437	3327	3397	3337	3288	3314	3257	3372	3271	3446	3572	3517	3520	3623	3442	3526	3379	3430	3355	3409	3311
3306	3359	3407	3571	3376	3226	3213	3406	3394	3371	3382	3073	3220	3272	3291	3192	3249	3263	3477	3404	3427	3285	3398	3290	3364	3338	3296	3329	3282	3487	3475	3279	3244	3372	3312	3487	3455	3495	3438	3719	3511	3698	3616	3501	3569	3326	3388	3347	3347	3361
3472	3534	3477	3383	3263	3182	3256	3302	3274	3380	3228	3232	3369	3405	3380	3251	3332	3361	3477	3585	3405	3580	3511	3412	3378	3392	3280	3319	3446	3368	3481	3450	3330	3285	3333	3455	3476	3588	3492	3643	3648	3607	3609	3563	3625	3457	3469	3386	3385	3365
3617	3592	3396	3349	3333	3266	3089	3218	3380	3305	3192	3342	3465	3379	3330	3176	3377	3349	3391	3480	3578	3554	3577	3551	3458	3511	3283	3446	3455	3459	3459	3473	3284	3276	3510	3428	3416	3592	3585	3706	3674	3552	3542	3731	3606	3667	3662	3723	3392	3481
3536	3612	3364	3170	3253	3160	3170	3375	3320	3283	3283	3277	3269	3235	3294	3308	3301	3398	3609	3532	3537	3616	3571	3516	3470	3514	3455	3486	3437	3549	3411	3289	3345	3336	3574	3528	3640	3549	3492	3561	3569	3635	3657	3589	3717	3702	3762	3733	3428	3627
3349	3387	3158	3191	3242	3312	3265	3358	3351	3384	3313	3402	3436	3281	3249	3432	3330	3294	3526	3482	3576	3513	3543	3457	3487	3472	3663	3675	3586	3513	3429	3460	3368	3407	3627	3622	3673	3509	3596	3699	3715	3709	3638	3695	3727	3783	3678	3815	3514	3690
3204	3186	3189	3083	3277	3390	3342	3348	3393	3503	3372	3439	3320	3257	3331	3586	3500	3461	3469	3493	3428	3561	3511	3598	3675	3595	3794	3773	3595	3481	3407	3534	3495	3587	3541	3659	3641	3666	3827	3717	3640	3822	3834	3934	3827	3777	3810	3628	3645	3699
3291	3271	3175	3199	3302	3481	3364	3438	3570	3480	3446	3370	3259	3396	3529	3462	3466	3470	3488	3396	3348	3471	3513	3650	3717	3706	3774	3662	3575	3514	3535	3561	3592	3598	3476	3691	3746	3634	3725	3758	3859	3752	3920	3853	3975	3749	3751	3802	3851	3623
3340	3335	3234	3236	3379	3452	3377	3502	3629	3508	3455	3432	3446	3601	3617	3424	3470	3537	3343	3467	3374	3565	3707	3738	3715	3794	3581	3623	3596	3598	3731	3825	3637	3644	3708	3671	3619	3797	3742	3732	3785	3842	3893	4090	3954	3795	3803	3781	3804	3683
3489	3481	3217	3438	3524	3420	3406	3397	3547	3571	3470	3505	3650	3483	3600	3526	3437	3417	3450	3526	3470	3700	3637	3774	3628	3781	3765	3571	3767	3752	3902	3858	3761	3759	3672	3718	3674	3699	3686	3742	3900	3938	3926	3930	3913	3841	3783	3894	3818	3689
3753	3524	3443	3387	3360	3316	3333	3285	3560	3552	3530	3799	3681	3766	3564	3448	3481	3462	3585	3411	3681	3664	3712	3622	3581	3690	3599	3630	3697	3687	3782	3765	3744	3871	3842	3687	3779	3660	3671	3760	3785	3913	3845	3939	3770	3825	3862	3801	3939	3735
3786	3596	3455	3256	3315	3207	3287	3474	3524	3634	3745	3855	3731	3604	3631	3340	3448	3503	3611	3610	3573	3672	3641	3594	3750	3594	3707	3626	3672	3636	3561	3672	3826	3759	3888	3671	3642	3673	3680	3703	3849	3831	3762	3806	3786	3858	3974	3918	3802	3759
3839	3607	3372	3269	3292	3238	3486	3745	3705	3679	3686	3689	3674	3504	3457	3366	3572	3513	3649	3630	3724	3721	3499	3463	3574	3841	3560	3750	3628	3733	3536	3663	3703	3751	3649	3751	3703	3617	3738	3714	3783	3671	3755	3745	3774	3832	3938	3801	3775	3818
3568	3531	3501	3458	3403	3551	3668	3821	3805	3784	3704	3610	3519	3447	3458	3472	3566	3629	3796	3686	3648	3583	3396	3624	3710	3765	3666	3718	3518	3593	3575	3669	3657	3577	3661	3587	3768	3718	3812	3760	3867	3657	3772	3848	3897	4031	3890	3865	3861	3878
3450	3427	3464	3577	3596	3690	3760	3905	3816	3582	3704	3535	3571	3538	3537	3729	3832	3668	3749	3727	3674	3534	3588	3578	3771	3672	3609	3667	3560	3535	3553	3498	3601	3590	3654	3617	3709	3786	3821	3960	3710	3737	3844	3858	3885	3932	4056	3887	3912	4002
3465	3467	3512	3664	3622	3839	3858	3732	3728	3622	3654	3665	3621	3608	3890	3848	3764	3695	3608	3504	3555	3577	3615	3654	3670	3626	3556	3695	3583	3571	3469	3486	3567	3544	3724	3733	3733	3814	3689	3678	3685	3588	3719	3548	3788	3793	3937	4059	4074	4096
3563	3434	3491	3658	3839	3889	3947	3759	3670	3727	3761	3697	3680	3833	3906	3899	3725	3586	3602	3656	3686	3606	3742	3833	3621	3581	3619	3626	3560	3706	3581	3721	3586	3570	3608	3771	3660	3638	3612	3621	3771	3690	3800	3764	3565	3652	3868	3841	3906	4040
3768	3574	3546	3732	3918	3978	3950	3587	3865	3803	3890	3727	3814	3842	3849	3840	3762	3671	3704	3827	3727	3712	3707	3736	3624	3645	3699	3682	3703	3551	3584	3736	3590	3691	3578	3545	3715	3610	3776	3838	3814	3961	3791	3876	3784	3795	3686	3829	3891	3927
3594	3435	3444	3639	3638	3815	3763	3667	3826	4073	3926	3994	3802	3873	3818	3776	3659	3691	3636	3728	3679	3798	3738	3662	3663	3666	3815	3703	3618	3614	3727	3684	3687	3590	3492	3575	3670	3747	3682	3766	3721	3928	3933	3909	3891	3904	3910	4001	3859	3868
3625	3246	3466	3451	3627	3634	3745	3807	3945	3905	3988	3966	3814	3913	3721	3714	3650	3824	3796	3824	3840	3748	3735	3663	3796	3787	3755	3630	3647	3689	3677	3873	3508	3558	3570	3642	3699	3551	3535	3619	3729	3635	3704	3580	3873	3813	4080	3962	3944	3737
3596	3297	3342	3426	3615	3688	3840	3790	3975	3954	3937	3881	3934	3881	3785	3726	3599	3821	3707	3691	3625	3960	3781	3712	3909	3817	3719	3732	3504	3604	3617	3779	3515	3464	3687	3662	3541	3523	3447	3604	3733	3679	3608	3567	3516	3563	3732	3984	4150	3839
3446	3504	3468	3651	3601	3759	3832	3775	3911	3871	3835	3849	3881	3881	3735	3768	3743	3710	3583	3581	3694	3874	3798	3638	3742	3660	3573	3650	3507	3630	3738	3643	3516	3654	3699	3693	3426	3386	3478	3691	3980	3857	3693	3887	3859	3836	3689	3739	3931	3955
3703	3734	3453	3716	3693	3654	3777	3839	3817	3650	3587	3722	3784	3786	3752	3722	3751	3602	3724	3633	3710	3891	3665	3701	3705	3685	3449	3463	3642	3610	3616	3582	3623	3619	3621	3488	3441	3437	3665	3824	3970	3945	4116	4084	4229	4122	3812	3786	3782	3917
3907	3819	3626	3711	3687	3643	3634	3820	3901	3726	3573	3742	3829	3751	3677	3706	3797	3762	3694	3774	3902	3860	3733	3759	3652	3649	3549	3589	3732	3647	3625	3570	3608	3641	3491	3467	3421	3499	3835	3967	3642	3539	3382	3807	4035	4435	4101	3655	3828	4072
3917	3730	3680	3725	3623	3718	3794	3728	3793	3740	3668	3750	3794	3651	3594	3813	3846	3773	3868	3866	3812	3642	3646	3625	3755	3794	3596	3809	3785	3694	3574	3561	3619	3561	3532	3449	3477	3547	3791	3609	3210	2762	2523	2757	3505	4251	4169	3715	3659	3916
3874	3707	3758	3952	3880	3811	3791	3860	3694	3694	3727	3704	3580	3595	3661	3876	3774	3899	3984	3809	3802	3666	3496	3695	3822	3777	3817	3699	3932	3711	3639	3657	3581	3666	3540	3430	3541	3575	3785	3525	2775	2190	1909	2089	2920	3962	4250	3920	3661	3802
3848	3737	3699	3901	3963	3848	3960	3908	3849	3821	3702	3563	3606	3521	3793	3767	3740	3558	3818	3669	3591	3525	3730	3702	3718	3823	3726	3663	3596	3691	3607	3686	3573	3690	3460	3418	3322	3723	3845	3645	2868	2241	1884	2194	2860	4144	4199	3866	3548	3819
3908	3727	3953	4011	3863	3985	3901	3776	3752	3826	3719	3802	3617	3769	3835	3732	3651	3623	3717	3598	3465	3600	3708	3646	3820	3777	3669	3781	3809	3698	3636	3705	3678	3532	3501	3421	3509	3749	3806	3717	3324	2779	2541	2852	3513	4067	4058	3600	3591	3931
3826	3870	3803	3865	3906	3874	3810	3892	3925	3738	3795	3713	3803	3789	3770	3719	3633	3642	3708	3548	3538	3644	3774	3703	3720	3783	3762	3786	3544	3615	3662	3803	3614	3757	3741	3524	3570	3539	3648	3923	3600	3498	3419	3679	3824	3928	3814	3597	3832	4167
3921	3748	3873	3996	3745	3748	3666	3938	3982	4010	3950	3756	3834	3642	3713	3547	3684	3690	3739	3586	3738	3696	3724	3609	3594	3702	3681	3730	3733	3821	3694	3835	3775	3799	3916	3782	3584	3566	3460	3723	3830	4045	3801	3813	3750	3595	3685	3718	4129	4242
3820	3828	3654	3824	3739	3704	3906	3905	3837	3821	3896	3772	3653	3732	3521	3504	3661	3598	3663	3577	3517	3522	3640	3650	3674	3609	3704	3612	3572	3698	3769	3690	3797	3846	3734	3753	3744	3512	3435	3626	3745	3760	3741	3618	3491	3481	3651	4082	4218	4083
3891	3773	3635	3807	3908	3958	3863	3955	3774	3973	3959	3784	3632	3698	3598	3686	3740	3718	3604	3431	3563	3543	3680	3540	3551	3641	3647	3582	3593	3779	3724	3825	3777	3718	3621	3694	3847	3582	3474	3647	3491	3666	3497	3602	3421	3696	3820	3963	4094	4044
3965	3709	3785	3927	3940	4095	3896	3733	3757	3908	3831	3726	3649	3649	3661	3676	3702	3816	3742	3584	3601	3686	3664	3623	3592	3712	3623	3714	3680	3717	3737	3861	3833	3757	3716	3757	3899	3780	3647	3714	3648	3701	3485	3476	3700	3785	3857	3939	3954	3828
3985	3722	3799	3880	3874	3791	3874	3874	3699	3799	3745	3791	3827	3843	3890	3896	3756	3807	3669	3714	3837	3743	3605	3613	3649	3612	3710	3760	3662	3800	3813	3759	3781	3715	3825	3716	3806	3656	3734	3700	3774	3786	3727	3731	3865	3895	3750	3910	3825	4017
3958	3850	3843	3831	3956	3861	3745	3751	3867	3857	3812	3836	3870	3903	3832	3751	3866	3780	3855	3637	3819	3794	3636	3672	3659	3724	3791	3770	3774	3691	3784	3642	3798	3917	3886	3858	3808	3653	3674	3671	3675	3757	3756	3635	3632	3788	3705	3762	3878	3928
4015	4011	4059	3966	4023	3946	4000	3735	3962	3930	3870	3755	3977	3867	3816	3811	3883	4000	3725	3768	3769	3743	3518	3626	3630	3781	3847	3856	3713	3970	3836	3670	3849	3915	3854	3974	3780	3638	3567	3615	3756	3544	3789	3640	3632	3703	3812	3779	3757	3855
4032	4202	4083	3946	3966	3999	3954	3802	3774	3711	3746	3816	3887	3919	3793	3819	3976	3765	3689	3642	3755	3734	3500	3610	3638	3657	3513	3771	3674	3682	3739	3718	3947	3877	4116	3826	3943	3861	3812	3678	3695	3689	3661	3654	3716	3780	3733	3757	3778	3821
4107	3973	4007	3885	3905	3849	3903	3801	3695	3620	3617	3775	3792	3657	3746	3840	3891	3748	3752	3774	3713	3731	3509	3533	3562	3599	3619	3520	3694	3725	3756	3760	3652	3854	3971	4026	3974	3985	3955	3777	3868	3733	3735	3949	3746	3836	3865	3833	3666	3880
4021	3802	3851	3816	3899	3724	3691	3728	3718	3733	3820	3779	3846	3869	3818	3974	3971	3637	3924	3891	3925	3801	3680	3619	3650	3519	3707	3597	3732	3775	3712	3646	3640	3842	4153	3937	3894	3982	3888	3876	3821	3818	3776	3685	3963	3907	3903	3941	3809	3820
3915	3747	3715	3766	3835	3811	3753	3896	3881	3834	3916	3824	3959	3905	3860	3961	3815	3947	3876	4101	4069	3856	3723	3674	3597	3599	3670	3678	3866	3777	3748	3702	3895	4029	4156	4006	3852	3988	3906	3909	3809	3707	3673	3767	3810	3981	3999	3844	3726	3847
3652	3706	3760	3862	3724	4001	3987	3990	4053	3890	3783	3908	3720	3927	3874	3927	3901	3972	4084	4001	3808	3923	3813	3689	3679	3531	3626	3522	3851	3855	3912	3918	3923	4088	4030	3898	4094	4150	4164	3915	3891	3727	3719	3918	3944	3892	4009	3832	3895	3988
3768	3851	3904	3934	3895	3959	4112	4048	3967	3830	3692	3654	3692	3764	3759	3690	3778	3900	3974	3956	3853	3760	3747	3595	3720	3528	3529	3620	3620	3910	3878	3871	3876	3816	3969	3993	4149	4155	4206	4129	3911	3846	3862	3945	4011	4027	3860	3849	3886	3716
3868	3811	3790	3884	3924	3953	3892	3992	3902	3770	3643	3803	3726	3734	3839	3721	3764	3733	3880	3833	3779	3705	3778	3734	3696	3468	3539	3689	3726	3830	3738	3837	3820	3856	3942	3996	3983	4136	4226	4244	4062	4146	4043	4060	4094	4036	3884	3788	3796	3754
3786	3808	3731	3803	3918	3767	3884	3774	3744	3754	3709	3766	3738	3671	3809	3710	3647	3770	3769	3861	3886	3780	3825	3744	3815	3671	3804	3716	3845	3854	3872	3784	3834	3895	3840	3870	3932	4017	4112	4065	4008	4009	4180	4033	4216	4099	3979	3861	3728	3740
3676	3614	3667	3702	3689	3810	3733	3695	3827	3775	3769	3734	3737	3778	3784	3648	3798	3797	3855	3996	3896	3965	3921	3992	3842	3859	3774	3828	3870	3861	3870	3752	3927	3997	3996	4002	3939	4000	4038	4114	4083	3840	3998	4161	4215	4101	4075	3829	3915	3846
3661	3644	3571	3717	3686	3713	3750	3749	3932	3852	3747	3949	3852	3929	3839	3977	3778	3827	3888	3893	3920	3915	3989	3997	3926	3954	3836	3832	3830	3872	3824	3872	3962	4027	3892	3848	3992	4090	4218	4218	3966	3923	4021	4090	4158	4238	4048	3920	3921	4037
3621	3596	3689	3702	3602	3658	3826	3924	3992	3984	3842	3899	3974	4001	4073	3938	3809	3716	3788	3786	3964	3987	4044	4205	3951	3966	3869	3821	3913	3888	3945	3967	3973	3918	3943	3842	3862	4089	4106	4112	4004	3985	3933	4189	4060	4074	3954	3740	3879	3997
3809	3649	3819	3847	3784	3764	3832	3833	3897	3800	4006	3954	3886	3895	3976	3943	3799	3757	3714	3924	3833	3825	4034	4038	4002	3966	3821	3937	3943	3946	3920	3894	4041	3963	4067	3844	4105	3955	4101	3949	4041	4019	4198	4176	4009	3984	3833	3894	3844	3903
3705	3678	3741	3746	3723	3783	3640	3799	3773	3906	3747	3805	3816	3875	3984	3793	3816	3773	3781	3779	3870	3634	3731	3786	3983	3865	3880	3851	3810	3822	4022	3832	3904	3890	4081	4027	3895	4117	4245	4086	4076	4230	4126	4100	4045	3926	3962	3891	3909	3946
3756	3650	3781	3996	3732	3725	3550	3704	3657	3620	3611	3628	3731	3618	3922	3962	3868	3800	3907	3890	3852	3693	3758	3912	3957	3854	3757	3838	3696	3929	3770	3814	3862	3998	3817	3825	4035	4121	4225	4257	4125	4124	4131	4237	4050	4082	4094	3865	3858	3866
3680	3778	3643	3833	3822	3511	3568	3556	3801	3664	3723	3737	3831	3915	3868	4011	3893	3743	3836	3875	3987	3813	3889	3937	4162	4171	3849	3960	3953	3814	3815	3870	3851	3960	3667	3795	3856	3945	4087	3926	4006	4074	4025	4204	4108	4043	3964	3893	3749	3838
3862	3795	3682	3842	3591	3602	3567	3633	3637	3652	3749	3767	3960	4010	4289	4238	4103	3970	3943	3950	3966	3923	3935	3965	4077	4200	3946	4098	4069	4009	4025	3999	4092	3985	3996	3926	3909	4025	3990	3943	4048	3928	3959	3998	4094	3942	3963	3664	3805	3715
3766	3709	3697	3704	3711	3691	3744	3692	3912	3686	3722	3730	3967	3882	4082	4239	4116	4101	3917	4072	3905	3820	3872	3951	3889	3992	4052	3952	4051	3990	3950	4103	4091	4171	4023	3980	3978	4110	4041	4028	3993	3845	4047	3915	3934	4090	3850	3831	3808	3862
3907	3662	3843	3683	3727	3740	3644	3663	3718	3604	3815	3826	3684	3678	3906	4000	3973	4099	4083	4036	3996	4051	3924	3991	3964	3886	3951	3865	3965	3939	3953	4087	4074	4273	4006	3975	4008	4072	4187	4082	3993	3924	4024	3856	3807	4084	3965	3906	3840	3998
3891	3735	3888	3982	3974	3808	3706	3547	3677	3745	3777	3846	3867	3785	3707	3766	3849	3884	3922	3965	3966	3921	3991	4002	3889	3978	4048	3973	3917	4043	3915	3999	4109	4063	4013	3911	3998	4151	3959	4124	4093	3834	3927	3762	3932	4027	4038	3820	3818	3858
3895	3849	3918	4054	4064	3875	3779	3789	3803	3732	3919	3813	3854	3762	3914	3939	3686	3724	3802	3832	3748	3595	3686	3793	3908	3972	3929	3918	3844	3949	4105	4051	4200	4283	4175	4111	4092	4155	4227	4066	4088	4086	4079	4041	4064	3996	3952	3858	3736	3819
3930	3970	3825	4117	4000	3878	3790	3930	3855	3784	3725	3653	3683	4027	4055	4209	4129	3835	3936	3925	3838	3412	3707	3726	3515	3759	3754	3712	3717	3902	3782	3843	3969	4051	3966	3928	4011	4267	4312	4089	4278	4170	4213	4173	4261	4090	3873	3861	3708	3679
3853	3787	3957	4031	4001	3907	3820	3823	3812	3579	3331	3279	3339	3472	3903	4300	4184	3940	4129	4230	4012	3627	3626	3725	3756	3571	3824	3691	3672	3619	3632	3587	3568	3765	3843	3649	3809	3977	4089	4130	4010	4103	4175	4056	4103	4040	3946	3978	3857	3873
3922	3660	3786	3861	3949	3614	3865	3641	3525	3015	2967	2733	2721	2868	3201	3722	3685	3446	3547	3976	3829	3812	3706	3732	3782	3842	3828	4014	3945	3868	3836	3839	3764	3880	3977	3755	3708	3829	3847	3832	3881	3971	3989	3928	3958	3861	3913	3898	3703	3699
3890	3857	3767	3932	3754	3707	3740	3717	3455	3074	2820	2698	2514	2377	2555	2901	2738	2441	2421	2745	3112	3046	3208	3346	3592	3677	3902	3956	4250	4259	4403	4277	4480	4493	4427	4110	4190	4045	4196	3930	3883	4030	3956	3969	3858	3888	3984	3750	3606	3558
4116	4043	4056	3998	3906	4012	3957	3996	3781	3391	2911	2709	2541	2350	2506	2537	2293	1925	1920	2124	2261	2245	2473	2645	3016	3156	3351	3557	3814	4149	4318	4188	4346	4553	4614	4519	4419	4596	4488	4441	4264	4222	4134	4157	4169	4075	4106	3971	3783	3823
4183	4059	4185	4329	4170	4182	4198	4177	4055	3729	3253	3031	2663	2702	2647	2468	2300	1981	1928	2007	1983	1922	1927	2197	2412	2549	2854	2906	3105	3359	3548	3623	3967	4177	4269	4303	4295	4413	4571	4479	4287	4226	4298	4082	4274	4039	4077	4147	4118	4109
4271	4218	4417	4427	4410	4379	4261	4355	4197	4284	3743	3551	3157	3133	2940	2666	2292	1988	1923	1981	1862	1828	1824	1948	2166	2411	2550	2648	2826	2898	3145	3204	3484	3775	3874	3851	3908	4046	4037	4187	4181	4055	4052	3989	3968	3918	4080	4038	4097	4039
4384	4371	4428	4476	4462	4413	4136	4194	4183	4240	3941	3851	3486	3438	3324	3003	2369	2143	2105	1999	1932	1757	1859	1930	1878	2233	2404	2648	2697	3062	3152	3424	3683	4021	3999	3973	3818	3976	3981	4141	3963	3866	3834	3753	3813	3743	3862	3819	3800	3661
4573	4427	4539	4431	4415	4312	4229	4212	4052	4082	3830	3722	3458	3470	3157	2989	2640	2383	2264	2004	1756	1769	1693	1600	1740	1843	2066	2395	2658	3083	3295	3733	3985	4286	4500	4507	4397	4448	4509	4479	4219	4029	3934	3767	3538	3820	3565	3674	3333	3397
4658	4573	4493	4288	4425	4457	4233	4212	4055	4053	3853	3650	3480	3262	3158	2966	2723	2499	2301	2097	1869	1775	1729	1621	1701	1769	1921	2233	2448	3053	3377	3603	3943	4374	4552	4623	4534	4568	4654	4698	4260	4482	4200	3952	3774	3807	3715	3642	3471	3368
4626	4462	4403	4371	4174	4137	4291	4226	4243	4160	3952	3728	3490	3403	3258	2995	2729	2453	2350	2242	2001	1894	1777	1739	1805	1922	1986	2203	2575	2819	3142	3266	3564	3920	4038	4127	4062	3978	4036	4083	4230	4346	4252	3903	3684	3807	3886	3781	3593	3593
4367	4412	4293	4185	4030	4042	4104	4139	4231	4257	4168	4005	3853	3655	3585	3385	3072	2889	2678	2613	2488	2406	2214	2146	2199	2279	2158	2380	2497	2499	2639	2796	2961	3033	3060	3189	2971	3057	3152	3189	3521	3686	3713	3681	3975	3976	4028	4013	4004	4029
4147	4112	4195	4230	3992	4068	4004	4117	4250	4369	4387	4309	4118	4117	3992	3814	3528	3527	3514	3535	3525	3244	2975	2999	3048	2889	2813	2716	2781	2530	2428	2392	2343	2283	2266	2272	2275	2142	2244	2510	2848	2939	3159	3379	3919	4235	4262	4144	4430	4668
4028	4094	4283	4254	4120	4171	4262	4423	4288	4295	4294	4251	4321	4456	4400	4267	4277	4247	4213	4361	4351	4132	4068	3884	3783	3675	3313	3185	3104	2779	2607	2345	2307	2018	1989	1974	1831	1773	1915	1971	2212	2565	2706	3165	3664	3945	4040	4243	4769	4983
4077	4126	4238	4290	4292	4189	4221	4504	4489	4462	4398	4389	4346	4505	4576	4441	4418	4391	4455	4310	4225	4370	4236	4281	4156	4102	3778	3693	3350	3082	2909	2756	2483	2248	2158	2162	2020	1870	1890	2064	2169	2352	2362	2821	3284	3660	3733	3920	4668	5041
4061	4219	4295	4270	4093	4243	4372	4426	4271	4360	4316	4246	4418	4424	4554	4386	4169	4242	4263	4161	4069	4032	4033	4096	3980	4009	3967	3755	3534	3416	3292	3175	2943	2821	2746	2553	2494	2215	2000	2136	2271	2289	2407	2568	3006	3276	3283	3815	4539	4736
4086	4262	4244	4309	4098	4324	4248	4234	4209	4332	4251	4217	4363	4300	4465	4199	4014	4139	4207	4128	3837	3844	3930	3830	3963	4000	3903	3986	3769	3668	3581	3402	3437	3372	3233	3252	3009	2836	2587	2651	2579	2517	2428	2568	2721	2911	2993	3457	4409	4685
4202	4213	4208	4184	4119	4264	4127	4207	4161	4238	4051	4094	4118	4258	4039	4058	3995	4110	4201	4191	4028	3962	3825	4121	3858	3901	3997	3971	4036	3770	3647	3508	3501	3324	3218	3281	3245	3014	2868	2922	2931	2926	2708	2757	2852	2799	2793	3157	3822	4362
4218	4162	4271	4085	4136	4143	4091	4160	4104	4065	4066	4021	3975	4151	3997	4038	4006	4087	4285	4156	4125	4145	4110	4184	3993	4036	4108	4042	3888	3807	3764	3511	3542	3324	3231	3271	3340	3214	3027	3059	3014	2932	2776	2645	2685	2644	2583	2500	3077	3627
4351	4158	4068	4012	3964	3890	3949	4030	3999	3877	4114	4029	3966	4017	4049	3951	3919	4078	4211	4198	3981	4114	4080	4070	4052	3814	3960	4034	3919	3838	3875	3702	3740	3526	3296	3358	3348	3146	3031	3069	2946	2784	2615	2694	2629	2586	2226	2134	2459	3120
4195	3998	3863	3924	3901	3794	3989	3990	3875	3922	3832	4032	4133	4114	4099	4043	4094	4246	4251	4061	4050	4128	4116	4282	4092	4017	3989	4178	3855	3952	3894	3881	3763	3725	3530	3551	3406	3280	3127	3072	2922	2755	2553	2505	2614	2539	2260	2118	2348	2804
4180	4089	3884	3845	3867	3834	3900	3886	3830	3867	3876	4075	4210	4180	4211	4265	4433	4444	4423	4322	4212	4218	4218	4456	4419	4271	4319	4277	4037	3890	3833	3811	3738	3743	3643	3522	3590	3373	3237	3081	2955	2924	2583	2536	2565	2643	2408	2211	2381	2815
4164	3862	3722	3718	3827	3724	4079	3936	3953	3916	4044	4272	4332	4216	4294	4398	4625	4494	4316	4247	4444	4420	4485	4412	4509	4580	4527	4458	4347	4124	4058	3903	3905	3799	3671	3731	3561	3436	3304	3276	3383	3052	2905	2684	2695	2708	2536	2452	2467	2741
4086	3791	3604	3707	3773	3701	3837	3925	3844	3907	4228	4269	4312	4353	4334	4441	4538	4479	4402	4456	4552	4549	4589	4547	4509	4519	4695	4699	4623	4363	4310	4176	4161	3955	3815	3781	3696	3628	3444	3351	3299	3238	2954	2980	2848	2975	2793	2641	2485	2727
3948	3695	3641	3735	3678	3856	3964	3879	3862	3955	4182	4508	4388	4194	4399	4548	4664	4623	4645	4529	4516	4633	4571	4455	4516	4594	4732	4686	4697	4680	4548	4267	4269	4157	3979	3845	3829	3748	3544	3475	3390	3186	2985	2998	2900	2952	3077	2943	2571	2684
3730	3806	3730	3847	3815	4033	4003	4023	4080	4162	4121	4171	4404	4331	4526	4667	4694	4629	4723	4720	4814	4644	4613	4598	4510	4550	4685	4640	4681	4628	4471	4294	4253	4197	4082	3795	3859	3759	3742	3662	3514	3294	3134	2910	3070	3037	3080	3067	2879	2801
3804	3811	3846	3949	3967	4226	3967	4022	4084	4298	4254	4301	4426	4468	4438	4877	4722	4733	4648	4674	4735	4643	4598	4648	4736	4942	4624	4713	4784	4860	4589	4357	4355	4399	4224	4077	3735	3853	3950	3674	3604	3285	3161	3073	3031	3221	3109	3236	3167	2981
3842	3977	3989	4078	4062	4009	3871	4112	4013	4394	4303	4394	4427	4426	4529	4567	4721	4572	4579	4512	4613	4461	4443	4524	4728	4692	4722	4548	4769	4710	4676	4569	4466	4556	4381	4354	3965	3929	3749	3789	3701	3547	3375	3205	3058	3251	3130	3307	3221	3258
4027	3914	4074	3981	3945	4099	3876	4034	4249	4253	4313	4271	4357	4239	4317	4419	4462	4444	4572	4449	4586	4469	4401	4446	4692	4596	4506	4523	4660	4719	4781	4591	4443	4560	4400	4412	4232	4016	3952	3811	3751	3610	3488	3403	3354	3303	3176	3256	3393	3242
3966	3929	3886	4039	4046	4194	4016	4135	4072	4230	4191	4081	4165	4149	4389	4391	4356	4380	4396	4429	4361	4430	4346	4317	4457	4388	4338	4369	4416	4448	4581	4418	4395	4419	4437	4383	4277	4210	4118	3998	3935	3716	3536	3394	3266	3305	3225	3432	3284	3402
3999	3964	4014	4205	4024	4027	4031	4194	4350	4537	4229	4016	4095	4142	4270	4377	4274	4247	4508	4280	4267	4272	4311	4260	4296	4250	4272	4259	4296	4356	4536	4446	4504	4352	4351	4298	4474	4368	4176	4267	4064	3744	3527	3325	3376	3376	3336	3283	3296	3165
4056	4187	4232	4230	4056	4132	4058	4238	4142	4236	4013	4028	4047	4022	4122	4125	4217	4311	4340	4116	4233	4172	4137	4272	4145	4211	4231	4287	4147	4392	4326	4465	4407	4235	4515	4518	4422	4433	4430	4276	4103	4040	3760	3517	3306	3304	3374	3272	3209	3115
4229	4050	4221	4327	4122	4151	4148	4065	4259	4118	3842	3968	3904	4021	4006	4063	4095	4186	4187	3986	4106	3924	4067	4053	4125	4104	4112	4279	4201	4246	4373	4364	4344	4502	4380	4360	4360	4370	4281	4275	4275	4153	3891	3544	3357	3178	3192	3246	3201	3080
4159	4223	4281	4141	3989	3886	4078	4174	4003	4018	3879	4003	3894	3953	3799	3871	3945	4023	3897	4099	3864	4078	4078	4050	4044	3972	4021	4253	4128	4133	4097	4133	4235	4256	4416	4368	4184	4301	4244	4113	4104	4067	3949	3769	3434	3246	3172	3131	3107	3144
4407	4183	4025	4005	4015	4022	4052	4107	4048	3887	3826	3939	3858	3906	3851	3816	3914	3854	3913	3748	3757	3747	3866	3893	3828	3853	3737	4008	4076	3934	4072	3979	4120	4221	4274	4243	4196	4278	4180	4181	4190	4056	4009	3948	3636	3484	3159	3273	3285	3290
4414	4305	4076	3967	4000	4036	4240	4197	4111	4029	3798	3965	3912	3778	3699	3719	3956	3955	3744	3693	3756	3705	3775	3781	3755	3640	3674	3773	3836	3940	3935	3985	4006	4079	4169	4337	4357	4339	4371	4404	4300	4089	4145	4025	3877	3750	3638	3589	3403	3447
4379	4233	4078	4025	4010	4188	4286	4297	3985	4005	3983	3875	3786	3737	3728	3868	3981	3876	3778	3817	3823	3731	3734	3727	3684	3683	3551	3665	3625	3703	3890	3858	3982	4021	4021	4026	4208	4152	4250	4404	4283	4226	4229	4173	4021	4153	3871	3761	3813	3671
4565	4192	4173	4111	4154	4217	4335	4205	4059	4003	4075	3933	3763	3814	3917	3947	4037	3948	3655	3855	3875	3852	3700	3568	3648	3711	3687	3609	3624	3703	3793	3808	3957	4014	4209	4077	4058	4183	4206	4477	4386	4313	4160	4100	4106	4031	3925	3807	3757	3746
4383	4189	4092	4314	4182	4280	4113	4188	4141	3973	3947	3913	3738	3816	3934	3907	4051	3919	3838	3762	3788	3742	3719	3657	3618	3618	3767	3579	3678	3795	3988	3915	4010	3947	3980	4055	4096	4051	4240	4285	4242	4111	4039	4187	4150	4055	3882	3825	3725	3789
4444	4174	4303	4301	4247	4166	3916	4105	4101	4126	4084	4058	3953	3905	4118	3969	3956	3781	3870	3787	3833	3785	3792	3667	3714	3604	3691	3738	3709	3816	3997	4002	3804	4032	4124	4206	4064	4106	4111	4309	4294	4274	4121	4006	3990	4102	3939	3968	3819	3638
4389	4264	4275	4261	4297	4184	4162	4107	4181	4260	4006	4084	3928	4108	4017	4071	3923	3940	4064	3931	3914	3960	3870	3797	3723	3771	3596	3654	3724	3621	3947	3925	3857	3897	3849	4005	4261	4017	4206	4151	4291	4347	4111	4115	4047	4105	4189	4043	3938	3737
4427	4170	4203	4183	4237	4185	4303	4190	4153	4255	4199	4038	4017	4094	4102	4162	4184	3917	3984	4070	4054	3966	3901	3898	3892	3787	3630	3853	3840	3709	3760	3817	3835	3734	3805	3781	3976	4054	4243	4156	4306	4175	4193	4331	4161	4197	4034	4000	4055	4029
4562	4240	4232	4187	4106	4291	4204	4311	4418	4272	4231	4047	4101	4135	4142	4171	4110	4162	4044	4199	4083	4057	4027	4019	3966	3920	3731	3914	3938	3660	3843	3866	3796	3828	3805	3622	3954	4018	4056	4067	4140	4319	4304	4263	4305	4228	4069	4105	4183	4105
4627	4202	4269	3943	4136	4226	4292	4129	4293	4126	4125	4153	4144	4182	4207	4162	4054	4135	4158	4165	4238	4238	4057	4032	4046	3857	3812	3956	3867	3889	3879	3872	3926	3948	3821	3779	3846	3906	4056	4086	4125	4081	4453	4451	4514	4445	4264	4087	4197	4120
4476	4052	4026	3958	3969	4148	4226	4144	4077	4016	3997	4020	4243	4057	4138	4178	4123	4160	4077	4138	4241	4184	4116	4203	3985	3882	3838	3849	4024	3948	3948	4006	3982	3972	3792	3794	3884	3795	4028	4151	4079	4201	4305	4273	4358	4465	4485	4322	4229	4160
4154	4038	3952	3890	3929	4122	4161	3881	3936	3824	3959	4165	4261	4155	4181	4129	4135	4085	3993	4162	4188	4168	4222	4129	4051	3885	4097	3993	3917	4021	4060	4036	3980	3895	3920	3894	3848	3759	4072	3959	4020	4174	4121	4345	4354	4584	4514	4321	4337	4194
4106	3899	3822	3864	3940	3955	3988	3879	3896	3992	4101	4042	4144	4178	4155	4204	4067	4031	4090	4028	4161	4386	4196	4005	4054	4053	4172	3907	3945	3990	4050	3996	4078	3900	4036	4021	3881	3850	3983	3961	4140	4058	4150	4248	4297	4458	4378	4390	4210	4155
4017	3888	3818	4041	3854	3978	3856	3797	3836	3847	4111	4011	4162	4264	4051	4140	4139	4096	4137	4172	4283	4421	4186	4174	4246	4069	4065	4018	4019	4075	4018	4062	3987	3925	3923	3784	3989	3917	4115	3996	4045	4124	4233	4200	4216	4372	4227	4273	4159	4174
3952	3948	3973	3949	3855	3779	3812	3793	3768	3958	3949	3938	4018	3962	4149	4162	4061	4093	4183	4226	4332	4327	4291	4248	4143	4137	4085	4052	4102	4110	4100	4047	4118	3955	3838	3886	3989	4082	4043	3974	3997	4296	4267	4402	4385	4159	4269	4272	4174	3975
4100	3952	3911	3989	3885	3748	3786	3860	3718	3967	3928	3964	3875	3964	4115	4107	3868	3969	4038	4276	4289	4310	4322	4199	4249	4185	4138	4230	4174	4212	4058	4152	4062	3970	3836	3789	3861	3806	3771	3848	4054	4227	4522	4532	4466	4323	4327	4308	4099	4064
4111	4005	3836	3786	3872	3791	3715	3732	3708	3792	3745	3685	3888	3889	3996	3898	4043	4004	4056	4363	4415	4261	4234	4153	4213	4086	4135	4103	4205	4209	4235	4179	4047	4078	3990	3923	3800	3962	3841	3969	4102	4070	4220	4327	4492	4472	4153	4171	4076	4013
4152	3855	4010	3824	3772	3874	3803	3629	3681	3663	3654	3835	3782	3937	3957	3851	4027	4025	4150	4181	4276	4282	4239	4263	4098	4099	4113	4138	4212	4086	4131	4261	4155	4041	4062	3808	3888	3982	3889	4046	4146	4197	4159	4267	4457	4209	4322	4141	4029	4056
4112	3950	3795	3685	3829	3864	3788	3628	3720	3724	3725	3791	3932	4028	3947	3927	4008	3990	4265	4173	4238	4164	4157	4142	4058	3943	4137	4048	4131	4265	4239	4175	4001	4009	3941	4045	3946	3960	4005	4075	4060	4131	4136	4366	4246	4294	4236	4140	4019	3969
4168	4002	4025	3889	4007	4038	3868	3737	3593	3711	3987	4004	3929	3937	3827	4068	3967	4012	4143	4217	4147	4238	4243	4180	3925	4093	4237	4099	4108	4283	4237	4029	3999	3896	3988	3970	3955	3930	3951	4010	4118	4065	4136	4249	4137	4056	4075	4050	3945	3863
4180	4041	3922	3919	3897	3943	3847	3782	3694	3791	3914	4069	3989	4081	4020	4020	4174	4147	4180	4153	4139	4211	4268	4112	4247	4035	4191	4171	4196	4283	4111	4107	4061	3965	3821	3955	3859	3921	3883	3925	4041	4028	4340	4212	4033	4164	4018	3960	3872	3976
4149	4185	3877	4167	3862	3900	3847	3776	3710	3878	3988	3882	4032	3953	4075	4080	4041	4036	4231	4152	4236	4211	4122	4199	4177	4149	4148	4042	4069	4109	4094	4061	4062	3838	3767	3865	3798	3836	3800	3974	4096	4159	4354	4257	4154	3990	3970	3988	3798	3899
4197	4066	3993	3980	3808	4070	3868	3927	3793	3912	4008	4003	4035	3959	3998	4143	4080	4066	4170	4233	4096	4264	4005	4172	4171	4004	4101	4167	4015	4129	3905	4043	3861	3926	3956	3904	3766	3874	3975	4125	4041	4215	4219	4412	4248	4150	4035	4010	3876	3833
4218	4043	4032	3979	3870	3773	3869	3925	3992	3967	4085	4055	4008	3958	4002	3938	3972	4005	4165	4204	4169	4225	4136	3994	4138	4025	4066	4033	4113	4023	3949	3940	3945	3924	4017	4083	3971	3983	4102	4152	4175	4243	4381	4362	4248	4150	4238	3989	3881	3900
4286	3999	3872	3895	3794	3866	3902	4008	3836	3926	4019	3943	3967	3862	3958	3946	4056	4035	4070	4226	4169	4064	4007	4064	4018	3923	3946	3767	3995	3880	3881	3925	3814	4000	4023	4122	4066	4081	4034	4169	4311	4507	4377	4395	4356	4292	4281	4076	3889	3937
4226	4061	3980	3903	3927	3885	4089	3998	3785	3844	3892	3993	3898	3954	3882	4064	4123	4114	4175	4174	4202	3994	3998	3958	3982	3997	3962	3972	3807	3918	3814	3886	3945	4092	4176	4106	4202	4416	4350	4451	4458	4458	4549	4459	4226	4215	4255	4233	4014	3894
4157	3969	3817	3904	4013	3928	3953	3923	3962	4054	4003	4145	3983	3928	4102	3951	4175	4119	4261	4303	4105	4017	4031	3931	3902	4001	3880	3968	3935	3946	3865	4038	4025	3940	4189	4237	4329	4340	4473	4462	4505	4551	4579	4309	4339	4150	4166	4008	3978	4067
4145	3944	3942	4058	4006	4077	4152	4097	4012	4072	3974	4036	4052	4096	4172	4102	4175	4264	4318	4254	4158	4044	3955	3858	3977	4035	3856	3957	3949	3956	3844	4054	4124	4086	4056	4143	4168	4342	4529	4483	4657	4562	4618	4302	4242	3975	3953	3894	3891	3984
4126	4128	4083	4046	3994	4057	4130	4033	3973	4023	4092	3998	4029	3911	4199	4083	4263	4380	4224	4247	4159	4215	3956	3880	3975	3975	3913	3992	4098	3800	3932	4018	4003	4071	4197	4110	4154	4337	4358	4473	4526	4506	4400	4241	4162	4128	3979	3884	3904	3968
4174	4151	4141	4098	4054	4132	4177	4065	4068	4069	4067	3956	4125	3928	4138	4185	4241	4227	4147	4033	4044	4025	4143	4005	4150	4108	4101	4112	4131	4037	4084	4237	4077	4178	4022	4170	4070	4248	4367	4411	4496	4230	4313	4162	4114	3990	3972	3798	3736	3886
4270	4278	4144	4200	4146	4194	4280	4210	4098	4076	4041	4013	4074	4132	4101	4011	4110	4210	4073	4171	4191	4078	4020	4134	4082	4160	4154	4214	4126	4154	4278	4222	4362	4410	4228	4090	4122	4183	4339	4398	4196	4348	4261	4112	4038	3952	3874	3919	3834	3792
4226	4146	3939	4097	4167	4291	4249	4239	4099	4234	4177	4013	3999	4068	4010	4006	4030	4228	4143	4126	4074	4090	4129	4144	4056	4076	4127	4099	4119	4130	4256	4293	4260	4357	4275	4137	4125	4150	4201	4116	4199	4108	4200	4120	3899	3975	3880	3884	3849	3851
4314	4185	4075	4095	4196	4351	4263	4150	4161	4050	4178	4040	3952	3896	3971	3989	4124	4083	3943	4074	4104	4125	3992	4150	3973	4036	3963	4121	4209	4255	4186	4333	4221	4365	4249	4286	4120	3995	4107	4099	4086	4058	3940	3890	4050	3850	3899	4133	3972	3906
4165	4039	4088	4132	4259	4248	4190	4224	4264	4175	4220	4115	4060	4004	3952	4010	4125	4047	4180	3998	4095	4091	4104	4092	4216	4047	4082	4324	4041	4113	4303	4203	4167	4214	4213	4138	4116	4169	4269	4130	4019	4090	3980	4020	3847	3872	3948	3950	4036	4016
4029	3954	4003	4163	4192	4271	4327	4274	4356	4338	4196	4251	4226	4048	4255	4039	4151	4023	4140	4082	4126	4131	3998	4174	4125	4072	4106	4221	4290	4248	4237	4319	4203	4119	4227	4075	4237	4251	4140	4141	4083	4132	3916	3941	3971	3889	3772	4005	3978	4116
3972	4025	4145	4005	4128	4244	4249	4397	4434	4385	4297	4215	4294	4225	4172	4215	4201	4287	4222	4154	4301	4145	4263	4116	4246	4172	4193	4050	4236	4282	4176	4161	4159	4088	4110	4130	4267	4253	4237	4259	4024	3991	4008	3889	3852	3903	3952	4097	4086	4180
4059	4005	4019	4178	4074	4338	4413	4337	4298	4456	4515	4382	4348	4228	4332	4230	4284	4371	4279	4377	4322	4327	4413	4312	4384	4291	4328	4142	4328	4269	4286	4243	4285	4244	4113	4054	4206	4244	4236	4100	4116	4054	4074	3967	3933	3993	3961	3995	4199	4062
4030	3960	3913	3947	4344	4286	4356	4353	4315	4348	4382	4230	4240	4267	4254	4430	4399	4503	4489	4479	4294	4415	4472	4395	4438	4391	4493	4486	4688	4388	4488	4318	4241	4036	4108	4038	4122	4101	4162	4204	4268	4085	4056	3991	3970	4004	4047	4154	4144	4142
3993	3809	4012	4086	4129	4332	4205	4302	4304	4486	4416	4359	4261	4429	4438	4578	4607	4582	4611	4491	4412	4512	4551	4427	4583	4473	4587	4533	4541	4577	4535	4557	4266	4275	4204	4053	4316	4215	4040	4096	4111	4123	3922	4089	4117	4006	4164	4026	3994	4077
3983	3949	3861	4049	4088	4127	4197	4258	4247	4230	4326	4302	4376	4415	4553	4449	4432	4583	4565	4557	4569	4618	4446	4537	4538	4365	4591	4627	4666	4567	4467	4238	4373	4146	4216	4226	4145	4179	4170	4021	4019	3999	4032	4129	4271	4062	4146	4198	4036	4155
3999	3911	3984	4023	4088	3996	4156	4049	4178	4170	4105	4266	4413	4498	4425	4420	4488	4381	4519	4612	4586	4385	4383	4365	4521	4374	4493	4279	4482	4444	4417	4297	4212	4113	4055	4229	4229	4170	4127	4079	3950	4132	4088	4090	4196	4138	4254	4171	4158	4214
4126	4127	4051	4114	4059	4219	4213	4077	3903	4007	4091	4134	4254	4323	4309	4431	4415	4259	4394	4422	4475	4358	4524	4264	4328	4153	4266	4441	4351	4402	4269	4245	4185	3995	4145	4105	4134	4286	4142	4102	4093	4033	4008	4127	4243	4227	4245	4195	4167	3998
4218	4030	4081	3954	4087	4196	4057	4178	4228	4046	4048	4170	4220	4228	4222	4173	4284	4228	4296	4181	4312	4325	4257	4223	4321	4415	4239	4259	4321	4348	4200	4171	4080	4164	4173	4258	4208	4230	4135	4089	4014	3919	4025	4126	4198	4159	4218	4209	4041	3957
4065	4002	4131	4139	4095	4216	4242	4182	4202	4241	4115	4141	4342	4193	4215	4194	4196	4022	4172	4060	4076	4196	4161	3993	4106	4009	4068	4032	4133	4144	4062	4054	4077	4292	4124	4100	4096	4210	4075	4118	4151	3946	4159	3949	4116	4320	4251	4040	4020	3889
4379	4117	4171	4148	4260	4231	4308	4159	4103	4124	4164	4174	4225	4135	4052	4135	4060	3962	3967	4022	3956	4066	3965	4040	3914	3880	3937	3866	4000	4012	3870	3856	4033	3934	4058	4169	4139	4179	4249	4302	4193	4032	4119	4073	4085	4106	4220	4074	3921	3823
4448	4459	4402	4362	4328	4255	4150	4220	4197	4046	4096	4204	4041	4093	4090	4048	3863	3980	3833	3855	4043	3921	3818	3791	4001	3876	3999	3941	4020	4072	3973	3989	4027	4039	4052	4149	4236	4246	4234	4286	4245	4192	4160	4240	4019	3992	4319	4111	4012	3835
4477	4350	4494	4403	4413	4370	4169	4295	4289	4274	4239	4045	4258	4072	4110	3991	4107	4062	3990	4013	3933	3915	3949	3948	3972	4003	3929	4023	3994	4075	4029	4026	3994	4095	4243	4224	4336	4364	4386	4289	4234	4144	4076	4093	3945	4038	4067	4011	3993	3886
4332	4396	4399	4463	4443	4374	4535	4584	4445	4626	4446	4282	4284	4200	4147	4167	4037	4077	4003	4102	4053	3932	4025	4067	4144	4220	4172	4110	4083	4044	4257	4217	4194	4214	4262	4337	4411	4383	4333	4221	4198	4191	4045	4204	4023	3952	4016	4076	3992	3974
4377	4421	4434	4500	4488	4431	4465	4552	4490	4618	4448	4393	4387	4311	4145	4231	4316	4214	4283	4112	4091	4039	4223	4250	4298	4246	4157	4230	4166	4165	4257	4213	4139	4227	4203	4130	4308	4285	4487	4485	4293	3927	4116	4095	4156	4002	3937	4109	4022	4086
4477	4389	4485	4471	4566	4507	4525	4470	4433	4334	4369	4370	4255	4387	4205	4268	4279	4253	4248	4080	4254	4151	4314	4324	4443	4493	4457	4392	4158	4278	4229	4415	4216	4114	4215	4388	4380	4301	4318	4339	4220	4263	4162	4106	4163	4052	4086	4127	4187	4159
4419	4374	4447	4460	4402	4468	4382	4431	4321	4376	4331	4348	4381	4257	4252	4318	4249	4276	4225	4267	4281	4337	4480	4515	4479	4372	4413	4428	4268	4268	4324	4383	4340	4341	4166	4319	4062	4062	4220	4266	4348	4234	3993	4181	4211	4167	4205	4334	4051	4272
4240	4112	4224	4197	4304	4272	4213	4292	4333	4297	4391	4354	4443	4394	4362	4383	4317	4501	4335	4261	4250	4318	4468	4539	4476	4544	4470	4439	4371	4391	4253	4285	4373	4194	4147	4240	4151	4067	4045	4160	4035	4031	4192	4182	4226	4216	4140	4235	4329	4331
4315	4156	4084	4032	4122	4205	4050	4001	4086	4221	4306	4282	4448	4477	4417	4472	4483	4348	4278	4249	4276	4392	4557	4553	4417	4562	4374	4401	4236	4320	4285	4267	4184	4054	4134	4048	4057	3882	3919	3909	4070	3966	4083	4202	4445	4253	4263	4309	4380	4293
4373	4118	4228	4117	4161	4150	3931	4140	4042	4091	4253	4182	4240	4229	4325	4270	4212	4212	4341	4540	4222	4418	4439	4467	4512	4393	4300	4199	4236	4162	4292	4208	4181	4067	4149	3996	3967	4082	3878	3991	4025	4243	4240	4400	4387	4307	4332	4284	4206	4148
4237	4136	4207	4114	4223	4079	4218	4038	3977	4200	4168	4199	4164	4154	4068	3973	4097	4119	4147	4192	4270	4232	4276	4363	4204	4213	4028	4082	4026	4038	4146	4110	4007	4126	3969	3909	3928	3812	3932	4180	4184	4207	4176	4313	4507	4446	4247	4205	4214	4025
4341	4079	4209	4025	4065	4313	4111	4016	4234	4208	4337	4236	4302	4233	4075	4166	4051	4109	4123	4129	4115	4065	4112	4110	4257	4166	4082	4120	4092	4068	3971	4104	4055	4155	4112	3986	3887	3935	3979	4066	4228	4226	4288	4473	4454	4239	4159	4141	3987	4017
4467	4224	4312	3994	4073	3918	4084	4225	4283	4348	4343	4279	4251	4161	4202	4108	3970	4119	4274	4081	4288	4256	4209	4164	4143	4153	4106	4085	4142	4048	3956	4000	4087	4075	4057	4074	3990	3947	3829	4006	4160	4121	4278	4236	4349	4230	4244	4114	3987	3904
4527	4429	4195	4214	4131	4002	4129	4263	4243	4221	4300	4324	4137	4159	4084	4094	4024	4100	4126	4253	4349	4288	4135	4185	4035	3956	4031	4056	4171	4191	4272	4105	4031	4127	3974	4151	4144	4064	4096	4082	4011	4164	4189	4052	4074	4141	4134	4117	4018	4019
4380	4297	4234	4146	4055	4162	4240	4303	4339	4346	4297	4269	4186	4234	4092	4094	4089	4147	4248	4258	4216	4258	4126	4033	4109	4025	4057	4066	4132	4351	4378	4187	4203	4258	4256	4215	4173	4217	4108	4213	4087	4235	3985	4079	3956	3921	4123	4306	4008	4281
4220	4108	4057	4029	4112	4199	4284	4300	4431	4344	4466	4458	4387	4105	4101	4133	4157	4181	3958	4233	4031	4167	4152	4199	4137	4078	4102	4211	4189	4258	4384	4320	4331	4243	4237	4190	4162	4256	4319	4188	4244	4106	4072	4012	3942	4165	4077	4117	4277	4384
4103	4011	4034	4086	4050	4019	4129	4304	4282	4325	4477	4498	4330	4214	4408	4252	4072	4017	4063	4088	4162	4078	4141	4143	4119	4181	4254	4380	4362	4384	4261	4429	4247	4327	4224	4219	4270	4144	4201	4123	4193	4176	4130	4016	4080	4076	4347	4210	4265	4318
4213	4067	4080	4061	4134	4242	4087	4014	4108	4180	4115	3990	4137	4180	4192	4229	4164	4158	4194	4171	4187	4164	4149	4280	4276	4174	4377	4383	4418	4464	4256	4127	4224	4089	4235	4227	4217	4214	4191	4114	3978	4057	4012	4188	4156	4211	4245	4521	4503	4355
4209	4096	4130	4068	4223	4159	4198	4018	4020	4065	3929	3864	3963	4024	4012	4072	4142	4211	4133	4296	4297	4230	4248	4084	4151	4303	4296	4274	4281	4376	4166	4245	4097	4179	4179	4097	4173	4221	4087	4258	4050	4047	3973	4043	4086	4212	4266	4376	4516	4392
4051	4038	4033	4140	4181	4131	4146	4112	4169	4127	4018	4119	3979	3907	4039	4114	4013	4162	4216	4258	4457	4243	4265	4050	4249	4184	4112	4090	4147	4304	4208	4163	4107	4025	3996	4062	4051	4179	4062	4270	4246	4008	4128	3995	4184	4308	4168	4412	4280	4141
4164	3976	4133	4139	4108	4118	4254	4070	4169	4213	4229	4190	4058	4136	4119	3934	4001	3994	4005	4166	4095	4205	4104	4219	4234	4300	4239	4158	4156	4153	4042	4138	4080	4008	4018	4070	4161	4232	4318	4286	4188	4150	4135	4374	4059	4100	4211	4338	4190	4167
4196	4231	4286	4139	4248	4122	4276	4097	4053	4209	4082	4117	4129	4213	4147	4045	4134	4111	4103	4028	4004	3992	4024	4212	4152	4241	4104	4100	4027	3986	4102	3944	3988	4024	4050	4000	4273	4453	4462	4374	4301	4275	4141	4223	4150	4249	4069	4004	4186	4095
4342	4387	4295	4517	4365	4417	4368	4148	4241	4258	4151	4102	4202	4268	4271	4373	4255	4376	4156	4229	4147	4195	3948	4069	4003	4021	4127	4135	4097	3977	3984	4062	4009	4123	4076	4094	4321	4381	4332	4251	4215	4317	4111	4124	4298	4278	4307	3999	3996	4251
4330	4384	4341	4462	4236	4399	4275	4240	4366	4185	4110	4128	4113	4101	4159	4231	4258	4257	4398	4464	4301	4228	4147	4121	4138	4161	4196	4191	4140	4302	4163	4141	4196	4261	4177	4169	4423	4342	4293	4101	4033	4191	4108	4163	4127	4251	4310	4425	4117	4237
4330	4096	4280	4239	4040	4230	4228	4463	4265	4271	4208	4244	4194	4315	4164	3982	4075	4198	4327	4494	4376	4230	4219	4336	4253	4334	4239	4191	4261	4264	4187	4312	4354	4265	4297	4414	4332	4425	4380	4192	4002	4170	4230	4180	4247	4202	4406	4363	4526	4215
4285	4013	4156	4005	4073	3913	4027	4177	4186	4147	4325	4410	4277	4362	4206	4090	4205	4275	4264	4214	4173	4234	4371	4457	4439	4428	4292	4117	4127	4246	4223	4203	4180	4241	4126	4414	4326	4387	4193	4180	4090	4154	4107	4195	4305	4259	4344	4418	4374	4341
4332	4198	4084	4014	4062	3938	3942	4003	4099	4199	4196	4229	4433	4407	4303	4312	4364	4366	4204	4145	4150	4111	4187	4352	4341	4231	4214	4154	4149	4163	4157	4209	4093	4101	4277	4155	4134	4216	4269	4289	4174	4299	4192	4264	4219	4338	4292	4188	4267	4211
4294	4425	4108	4225	4186	4047	4176	3999	4091	4153	4153	4102	4249	4224	4230	4392	4401	4444	4067	4077	4163	4070	4175	4074	4174	4185	4188	4216	4202	4141	4121	4241	4052	4144	4115	4223	4166	4245	4096	4227	4300	4322	4237	4285	4211	4246	4256	4179	4119	4081
4393	4227	4214	4417	4317	4374	4405	4195	4249	4134	4201	4180	4122	4113	4081	4179	4196	4189	4264	4065	4279	4064	3922	3930	4124	3945	4229	4261	4292	4132	4197	4179	4262	4345	4218	4373	4295	4319	4179	4133	4264	4231	4326	4276	4240	4278	4174	4269	3983	4129
4139	4184	4079	4234	4249	4446	4236	4353	4375	4159	4351	4268	4084	4014	4043	4037	3964	4192	4151	4290	4174	4242	4154	4123	4032	4118	4150	4340	4335	4210	4206	4179	4161	4244	4295	4253	4293	4214	4331	4215	4205	4304	4275	4318	4207	4144	4248	4372	4314	4304
4057	3895	3905	4010	4169	4225	4231	4231	4336	4296	4384	4429	4300	4365	4216	4301	4108	4023	4162	4072	4214	4163	4217	4179	4159	4314	4263	4222	4205	4198	4161	4338	4276	4341	4200	4312	4230	4344	4236	4202	4062	4184	4289	4295	4110	4173	4139	4411	4405	4373
4065	3950	3976	4078	3820	3851	4011	4000	4113	4248	4411	4344	4530	4429	4493	4450	4159	4297	4232	4133	4003	4144	4240	4180	4399	4450	4325	4271	4364	4177	4233	4343	4321	4256	4253	4222	4136	4240	4134	4239	4232	4246	4221	4243	4279	4074	4125	4321	4439	4354
4317	4091	4148	4018	3966	3931	3958	3830	3923	4034	4204	4223	4546	4475	4483	4511	4485	4479	4294	4221	4111	4222	4218	4295	4376	4390	4444	4217	4308	4328	4321	4167	4200	4256	4189	4290	4274	4197	4155	4264	4206	4217	4256	4126	4246	4137	4131	4079	4322	4335
4360	4314	4217	4270	4211	4147	4027	4075	4028	3969	4043	3910	4095	4239	4158	4347	4562	4473	4412	4190	4258	4273	4280	4190	4335	4272	4253	4341	4276	4372	4301	4432	4332	4305	4247	4295	4278	4385	4364	4298	4277	4308	4088	4218	4242	4207	4148	4061	4276	4352
4276	4140	4298	4189	4342	4180	4310	4230	4134	4243	4149	3943	4071	4032	4058	4276	4330	4401	4381	4388	4432	4382	4296	4064	4193	4098	4149	4235	4241	4283	4255	4440	4265	4367	4295	4302	4345	4446	4370	4329	4269	4258	4070	4064	4125	4287	4256	4222	4094	4212
4155	4118	4127	4181	4153	4202	4388	4354	4295	4381	4197	4109	4289	3973	4024	4283	4168	4218	4214	4199	4215	4262	4274	4211	4141	4159	4093	4165	3971	4195	4336	4494	4477	4425	4481	4349	4375	4281	4438	4326	4257	4272	4004	3958	4035	4169	4250	4202	4306	4414
3943	4051	4010	3928	3935	4061	4333	4219	4165	4266	4260	4290	4316	4308	4032	4098	4048	3933	4067	4163	4234	4197	4267	4257	4223	4127	4129	4070	4098	4189	4396	4446	4431	4601	4467	4361	4351	4370	4252	4432	4405	4341	4191	4132	4119	4185	4308	4374	4314	4434
4262	4010	3990	4030	4011	4085	4076	4072	4043	4201	3844	4147	4102	4230	4115	4318	4277	4169	4073	4100	4017	4183	4174	4162	4011	4199	4097	4114	4329	4281	4348	4347	4410	4392	4279	4446	4254	4213	4109	4121	4230	4358	4182	4227	4322	4320	4435	4308	4505	4391
4363	4215	4142	4173	4216	4147	4071	4024	3907	3860	3930	3867	4112	4200	4317	4255	4292	4107	4010	4184	4060	4123	4070	4151	4124	4068	4095	4177	4335	4353	4269	4287	4263	4320	4181	4275	4278	4213	4120	4087	4317	4253	4318	4389	4257	4458	4296	4455	4439	4459
4554	4268	4214	3984	4218	4167	4315	4151	4051	3955	3706	3878	4008	4028	4005	4306	4285	4285	4171	4128	4201	4251	4270	4121	4129	4147	4076	4280	4361	4252	4282	4300	4301	4291	4198	4222	4221	4228	4200	4188	4188	4161	4338	4296	4464	4514	4380	4198	4278	4341
4306	4253	4100	4281	4162	4416	4334	4149	4168	4162	4092	3943	4088	3947	3977	4189	4153	4135	4236	4138	4406	4321	4258	4144	4168	4035	4127	4201	4166	4341	4392	4387	4435	4272	4297	4124	4210	4309	4251	4409	4374	4236	4295	4380	4470	4411	4477	4111	4135	4312
4190	4118	4014	3986	4019	4227	4277	4113	4145	4132	4157	4097	4207	4259	4089	4182	4214	4026	4142	4272	4351	4273	4301	4257	4154	4152	4140	4129	4282	4195	4329	4437	4521	4493	4466	4348	4245	4162	4280	4393	4330	4121	4275	4298	4335	4470	4337	4359	4244	4175
4055	4017	3827	4048	3893	3908	4016	4031	4122	4267	4367	4372	4409	4331	4315	4191	4113	4023	4143	4074	4270	4373	4393	4431	4240	4065	4275	4156	4165	4302	4181	4295	4454	4342	4357	4322	4077	4191	4159	4319	4252	4138	4301	4171	4285	4348	4277	4203	4251	4239
4147	4014	3892	3924	4005	3849	4020	3989	3945	4149	4205	4423	4348	4410	4306	4310	4211	4249	4131	4048	4117	4227	4306	4282	4323	4369	4331	4232	4264	4227	4164	4187	4126	4097	4153	4204	4262	4182	4223	4223	4223	4437	4096	4086	4276	4199	4240	4206	4275	4144
4345	4277	4176	4154	4118	3902	3841	3976	4065	4263	4417	4244	4430	4357	4204	4225	4130	4158	4080	3912	4127	4042	4174	4235	4216	4275	4321	4251	4335	4377	4248	4207	4084	4186	4223	4284	4274	4200	4260	4225	4248	4357	4391	4300	4344	4068	3977	4035	4298	4265
4415	4296	4339	4295	4278	3972	4180	4321	4231	4302	4216	4124	4168	4105	4094	4196	4075	4146	4161	4128	4080	4006	4104	4111	4227	4359	4461	4361	4305	4342	4401	4223	4106	4069	4144	4224	4110	4254	4260	4339	4230	4178	4377	4383	4503	4105	4021	4031	4056	4118
4275	4281	4336	4211	4401	4362	4204	4360	4315	4342	4391	4164	4026	4129	4063	3907	4149	4153	4322	4216	4136	4077	4220	4050	4183	4256	4275	4542	4477	4533	4351	4490	4340	4092	4074	4192	4192	4232	4258	4152	4069	4117	4249	4378	4262	4209	4010	4118	4197	4116
4259	4089	4233	4206	4231	4426	4293	4322	4390	4401	4431	4301	4119	4115	4139	4014	4050	4175	4243	4333	4315	4303	4285	4296	4217	4287	4210	4382	4497	4559	4369	4336	4357	4275	4049	4061	4020	4211	4120	4136	4228	4091	4253	4323	4275	4315	4177	4223	4004	4149
4105	4180	4239	4161	4203	4282	4267	4307	4367	4324	4355	4157	4206	4011	4221	4337	4158	4008	4106	4347	4334	4328	4208	4139	4213	4229	4323	4238	4248	4355	4325	4340	4376	4225	4157	4103	3947	4119	4132	4256	4307	4325	4191	4218	4224	4187	4414	4356	4178	4131
4333	4183	4102	4296	4296	4325	4348	4247	4224	4144	4259	4213	4251	4390	4248	4300	4380	4170	4254	4380	4406	4412	4413	4130	4282	4256	4223	4294	4268	4247	4045	4185	4237	4253	4127	4082	4073	4019	4192	4283	4362	4220	4139	4152	4136	4207	4213	4329	4197	4167
4413	4363	4294	4323	4451	4296	4200	4182	4088	4111	4114	4222	4278	4215	4269	4219	4530	4301	4319	4343	4318	4289	4240	4327	4379	4290	4276	4164	4212	4080	4002	3995	4124	4278	4154	4160	4162	4132	4261	4330	4290	4254	4218	4049	4064	4177	4251	4328	4367	4435
4369	4528	4517	4332	4406	4188	4249	4149	4153	4092	4079	4113	4168	4355	4196	4391	4472	4437	4423	4341	4348	4374	4141	4341	4145	4281	4432	4234	4254	4252	4085	4068	4048	4207	4209	4274	4429	4311	4372	4287	4312	4184	3952	4108	4152	4225	4147	4368	4276	4373
4399	4287	4335	4480	4371	4381	4319	4319	4130	4047	4257	4219	4188	4084	4300	4267	4250	4519	4520	4324	4241	4333	4208	4200	4268	4276	4428	4464	4379	4256	4122	4144	4041	4145	4217	4219	4401	4448	4364	4277	4173	4124	4257	4230	4092	4188	4146	4320	4369	4373
4287	4136	4192	4377	4229	4273	4134	4209	4244	4292	4349	4237	4154	4297	4268	4360	4192	4257	4344	4287	4275	4235	4319	4130	4183	4309	4437	4364	4453	4401	4323	4179	4246	4345	4256	4368	4299	4401	4256	4245	4175	4224	4209	4298	4310	4100	4247	4311	4207	4291
4297	4259	4231	4201	4130	4223	4213	4118	4385	4361	4329	4281	4424	4125	4076	4180	4192	4028	4085	4170	4243	4185	4241	4169	4195	4239	4333	4288	4303	4266	4458	4296	4277	4162	4383	4110	4169	4285	4258	4322	4248	4228	4135	4320	4303	4218	4183	4109	4034	4315
4440	4062	4050	3998	3971	3939	4064	4212	4271	4271	4284	4227	4330	4298	4196	4124	4276	4005	4003	4109	4080	4286	4252	4262	4208	4267	4252	4325	4181	4240	4199	4345	4324	4317	4268	4328	4187	4213	4348	4355	4309	4146	4172	4268	4322	4371	4184	4163	4285	4223
4240	4149	4189	4194	4080	4052	4076	3977	4125	4186	4430	4413	4603	4513	4391	4379	4028	4244	4153	4052	4061	4075	4171	4108	4232	4192	4180	4219	4347	4185	4203	4316	4328	4345	4283	4289	4333	4267	4190	4156	4161	4152	4149	4401	4395	4334	4311	4261	4232	4105
4278	4334	4303	4233	4294	4145	4145	3974	4176	4168	4192	4345	4463	4385	4360	4235	4292	4081	4116	4080	4234	4195	4204	4125	4255	4071	4172	4129	4083	4168	4398	4274	4342	4426	4589	4428	4229	4187	4057	4107	4296	4159	4281	4322	4243	4315	4413	4316	4163	4248
4539	4443	4576	4437	4324	4273	4223	4200	4225	4148	4233	4172	4343	4395	4250	4366	4174	4151	4128	4185	4294	4221	4390	4250	4130	4136	4042	4035	4009	4185	4249	4283	4378	4336	4445	4263	4233	4177	3941	4130	4274	4200	4421	4186	4341	4375	4363	4253	4280	4310
4432	4369	4473	4415	4458	4414	4412	4236	4108	4055	4041	4066	4136	4256	4268	4311	4187	4342	4303	4197	4243	4188	4051	4272	4317	4349	4301	4188	4130	4039	4252	4216	4165	4270	4234	4422	4358	4286	4201	4194	4147	4234	4330	4242	4385	4315	4299	4377	4387	4204
4494	4469	4496	4480	4601	4623	4413	4473	4300	4085	4181	4174	4208	4199	4219	4136	4301	4244	4410	4275	4362	4307	4271	4139	4117	4174	4266	4317	4304	4289	4285	4161	4323	4249	4192	4297	4223	4161	4213	4181	4257	4271	4351	4556	4348	4320	4279	4272	4116	4118
4337	4286	4317	4450	4434	4593	4566	4323	4293	4302	4098	4357	4116	3995	4021	4142	4302	4329	4281	4364	4522	4331	4301	4298	4120	4070	4126	4295	4212	4156	4156	4201	4149	4056	3954	4149	4084	4197	4150	4304	4332	4391	4125	4356	4306	4410	4330	4350	4278	4310
4411	4234	4323	4454	4543	4465	4451	4336	4464	4529	4418	4257	4306	4232	4193	4151	4117	4260	4253	4372	4381	4331	4400	4270	4196	4153	4222	4247	4180	4176	4204	4155	4156	4058	3988	4156	4230	4314	4295	4285	4358	4231	4496	4457	4436	4244	4341	4255	4362	4192
4264	4280	4333	4307	4377	4340	4254	4220	4372	4403	4420	4367	4260	4219	4322	4275	4097	4183	4292	4164	4251	4354	4140	4178	4167	4210	4147	4185	4156	4234	4240	4106	4211	4183	4072	4030	4115	4005	4259	4219	4313	4352	4480	4326	4225	4389	4354	4321	4214	4192
4415	4225	4358	4191	4412	4219	4284	4311	4364	4440	4518	4388	4451	4407	4189	4168	4159	4146	4135	4137	4215	4129	4181	4334	4265	4143	4031	4006	4041	4061	4220	4153	4106	4171	4030	4066	4212	4244	4278	4408	4358	4210	4249	4195	4312	4312	4254	4273	4270	4306
4341	4315	4318	4305	4027	4162	4047	4072	4216	4205	4294	4329	4289	4263	4342	4170	3994	4044	3948	4013	4122	4024	4146	4076	4105	4239	4123	4100	4118	4270	4344	4283	4282	4299	4243	4230	4192	4102	4229	4179	4280	4209	4269	4329	4226	4271	4227	4373	4205	4317
4490	4371	4357	4200	4121	4217	4249	4051	4214	4244	4255	4226	4234	4245	4224	4174	4259	4118	3962	4144	4066	3980	4076	4079	4037	4135	4073	4233	4103	4156	4308	4269	4295	4327	4314	4196	4021	4101	4205	4137	4160	4241	4110	4261	4129	4276	4346	4406	4274	4241
4668	4531	4514	4289	4324	4320	4189	4224	4162	4171	4197	4005	4086	4193	4174	4053	3984	4115	4071	4200	4200	4044	4119	4089	4261	4222	4081	4124	4221	4217	4179	4343	4216	4433	4471	4467	4277	4108	4206	4022	4087	4343	4272	4322	4187	4169	4297	4218	4243	4308
4529	4594	4631	4479	4334	4464	4195	4225	4124	4057	4037	4018	4058	4074	3982	4215	4244	4212	4193	4236	4277	4268	4111	4129	3978	4050	4146	4086	4183	4216	4104	4308	4145	4254	4345	4247	4038	4058	3996	4089	4189	4252	4232	4373	4394	4398	4327	4412	4291	4232
4477	4542	4579	4331	4362	4445	4335	4310	4278	4314	4136	4088	4014	4045	3984	3967	4213	4271	4336	4354	4223	4070	4196	4161	4214	4344	4137	4217	4260	3951	4125	4181	4037	4102	4131	4242	4178	4106	4066	4023	3971	4227	4312	4275	4258	4244	4341	4337	4353	4379
4282	4387	4491	4415	4460	4581	4433	4349	4420	4388	4319	4267	4245	4191	4205	4258	4304	4237	4168	4437	4440	4393	4350	4200	4151	4226	4054	4013	4207	4119	4147	4228	4137	4062	4101	4094	4230	4171	4116	4161	4158	4185	4300	4380	4127	4228	4123	4189	4345	4421
4331	4395	4408	4271	4395	4290	4311	4400	4182	4306	4211	4189	4337	4383	4224	4437	4554	4433	4312	4356	4364	4247	4347	4381	4190	4115	4245	4179	4179	4068	4143	4157	4179	3905	4100	4172	4159	4255	4304	4354	4163	4205	4146	4346	4298	4104	4201	4261	4260	4394
4142	4106	3867	4069	4151	4355	4374	4362	4488	4458	4503	4355	4314	4209	4225	4316	4282	4347	4293	4400	4497	4370	4343	4380	4239	4290	4135	4245	4046	4107	4258	4129	4072	4057	4039	4088	4232	4213	4276	4153	4263	4183	4145	4201	4171	4179	4216	4185	4166	4299
4056	4046	4027	4033	4254	4163	4163	4248	4397	4373	4480	4449	4362	4512	4516	4262	4179	4134	4237	4256	4132	4387	4264	4280	4425	4375	4192	4166	4215	4056	4133	4260	4127	4134	4148	4180	4404	4404	4410	4319	4115	4207	4288	4250	4302	4167	4306	4292	4404	4416
4149	4002	4181	4017	3929	3875	4067	4053	4169	4113	4214	4259	4386	4424	4454	4484	4445	4171	3936	4152	4180	4207	4361	4188	4211	4256	4159	4058	4230	4249	4195	4217	4412	4131	4022	4161	4274	4335	4298	4284	4172	4158	3996	4046	4323	4306	4228	4381	4485	4404
4263	4109	4096	3915	3753	3800	3779	3891	4116	4035	4179	4055	3972	4130	4163	4249	4217	4173	4167	4200	4062	4061	4220	4335	4349	4193	4263	4131	4114	4243	4513	4177	4308	4457	4125	4260	4291	4306	4247	4299	4242	4123	4005	4174	4297	4292	4262	4273	4271	4225
4439	4325	4058	4021	3972	3885	3854	3982	4006	4087	4265	4277	4319	4201	4054	4148	3966	4190	4240	4118	4105	4137	4278	4514	4600	4401	4228	4336	4222	4069	4262	4268	4187	4187	4238	3963	4038	4160	4253	4142	4240	4155	4080	4115	4211	4321	4295	4169	4300	4292
4489	4388	4366	4366	4004	4072	4086	4033	3982	4296	4311	4324	4370	4273	4448	4314	4147	4172	4147	4203	4402	4330	4204	4336	4553	4598	4401	4317	4438	4272	4250	4395	4236	4229	4267	3960	4167	4117	4121	4182	4278	4147	4178	4086	4250	4230	4276	4170	4162	4285
4897	4813	4575	4601	4296	4107	3977	3829	3930	3986	4058	4192	4272	4452	4522	4538	4495	4431	4157	4065	4143	4233	4451	4259	4331	4609	4418	4184	4298	4302	4212	4150	4295	4074	4256	4014	4100	4222	4336	4406	4338	4224	4001	4079	4152	4310	4246	4178	4235	4311
4839	4778	4451	4364	4102	3985	3936	3663	3847	3864	3807	3926	3991	4112	4399	4517	4740	4761	4389	4296	4197	4327	4236	4240	4239	4400	4556	4367	4129	4369	4227	4184	4263	4214	4274	4401	4232	4230	4176	4411	4397	4233	4114	3969	4094	4219	4270	4346	4304	4425
4841	4395	4440	4240	4333	4214	4124	4010	3999	3971	3750	3807	3867	3919	4122	4187	4439	4776	4532	4439	4058	4002	4162	4251	4129	4135	4363	4346	4279	4180	4508	4207	4233	4343	4303	4377	4169	4273	4352	4324	4339	4222	4221	4136	4159	4149	4178	4419	4412	4507
4657	4474	4384	4420	4477	4469	4483	4429	4311	4055	4014	3943	3973	3998	4028	4015	4236	4403	4514	4563	4274	3899	3944	4142	4367	4148	4218	4575	4501	4162	4294	4392	4076	4273	4319	4367	4393	4355	4325	4173	4437	4261	4401	4297	4172	4148	4387	4395	4497	4434
4473	4620	4666	4646	4751	4807	4700	4479	4434	4104	4194	3983	4207	3918	4096	4105	4162	4127	4272	4356	4360	4108	3918	4042	4332	4294	4271	4502	4673	4308	4313	4405	4225	4191	4272	4160	4125	4063	4239	4172	4315	4255	4254	4240	4232	4150	4374	4431	4357	4415
4448	4692	4801	4922	4865	4782	4724	4497	4323	4360	4277	4065	4063	4076	4137	4351	4142	4186	4088	4343	4339	4294	4070	4066	4271	4555	4323	4375	4574	4520	4296	4360	4093	4214	4363	4145	4212	4150	4059	4111	4248	4272	4272	4300	4175	4318	4178	4300	4356	4455
4458	4739	4857	5062	4824	4767	4610	4388	4451	4289	4209	4091	4078	4193	4206	4277	4221	4210	4114	4183	4332	4382	4369	4043	4087	4350	4430	4387	4483	4529	4205	4087	4181	4054	4267	4028	4104	4279	4088	4208	4114	4171	4237	4348	4216	4181	4256	4293	4434	4358
4540	4607	4796	4799	4683	4694	4475	4431	4259	4304	4051	3839	3959	3991	4114	4310	4443	4437	4462	4365	4407	4515	4438	4158	3978	4178	4311	4160	4262	4498	4260	4055	4242	3945	4099	4138	4154	4354	4100	4095	4210	4433	4255	4370	4234	4229	4252	4166	4430	4411
4332	4555	4517	4400	4575	4577	4442	4441	4210	4123	4011	3994	3869	3775	3939	4058	4377	4373	4519	4372	4262	4490	4475	4323	3842	4156	4347	4358	4329	4486	4354	4081	4265	4172	4079	4248	4123	4238	4351	4074	4109	4208	4257	4281	4082	4145	4163	4146	4320	4450
4423	4475	4363	4247	4152	4348	4443	4456	4312	4138	3907	3849	3657	3773	3892	4106	4196	4336	4316	4176	4185	4190	4472	4289	3972	3876	4241	4184	3982	4329	4461	4263	4257	4095	4170	4336	4214	4365	4375	4101	4209	4167	4164	4240	4022	4091	4210	4367	4264	4401
4107	4112	4091	4052	4074	4160	4398	4355	4258	4381	4093	3972	3961	3755	3838	3868	4149	4280	4315	4220	4243	4182	4432	4267	4025	3809	3932	4304	4123	4459	4488	4082	4216	4155	4063	4076	4010	4255	4171	3992	4213	3976	4301	4264	4233	4328	4226	4449	4272	4436
4002	3959	3736	3907	4011	4276	4346	4456	4480	4473	4443	4260	4069	3946	3852	3917	4138	4227	4298	4167	4099	4171	4372	4317	4114	3911	4230	4336	4277	4257	4496	4331	4153	4320	3923	4109	4132	4335	4251	4154	4275	4059	4312	4204	4561	4280	4470	4390	4282	4440
4021	3827	3779	3900	3964	4247	4430	4789	4620	4713	4454	4423	4257	4005	3859	3872	4123	4233	4316	4290	4023	4222	4260	4399	4312	3855	4103	4272	4228	4191	4482	4345	4219	4289	3941	4190	4192	4093	4387	4131	4182	4240	4137	4246	4396	4446	4541	4422	4418	4499
3911	3681	3650	3796	3829	4312	4452	4744	4754	4786	4599	4390	4130	4028	3695	3726	3903	4028	4227	4130	4101	4043	4254	4425	4289	4083	4135	4151	4050	4031	4387	4315	4103	4153	4051	4161	4072	4179	4219	4111	4095	4210	4213	4276	4305	4280	4252	4290	4233	4407
3856	3686	3483	3820	3903	4062	4448	4416	4652	4623	4590	4341	4141	3877	3786	3771	3749	3931	4225	4196	4123	3933	4205	4518	4298	3866	3843	4278	4153	4211	4344	4076	4075	4157	3900	4159	4139	4107	4222	4184	4163	4085	4244	4248	4405	4234	4193	4348	4249	4398
3790	3655	3699	3679	3827	4043	4315	4345	4505	4449	4559	4376	4091	3879	3925	3798	3890	4158	4265	4089	3898	4058	4420	4449	4311	4029	4060	4247	4167	4129	4383	4344	4251	4238	3950	4320	4173	4233	4512	4259	4173	4178	4423	4398	4399	4266	4280	4266	4384	4459
3887	3760	3693	3697	3772	3921	4110	4475	4376	4611	4595	4310	4279	4083	3960	3885	3881	4026	4139	4164	3866	4027	4337	4631	4350	4020	4072	4355	4129	4374	4692	4433	4348	4504	4200	4247	4312	4283	4311	4209	4325	4237	4328	4285	4375	4325	4325	4334	4217	4448
3948	3722	3804	3830	3829	3953	4090	4265	4354	4321	4522	4435	4355	4122	4039	4119	4214	4242	4219	4001	3998	4168	4532	4670	4315	4065	4239	4303	4204	4208	4788	4372	4362	4398	4133	4288	4154	4354	4171	4267	4245	4176	4335	4427	4339	4434	4375	4303	4286	4402
3974	3909	3786	3792	3717	3936	4097	4229	4229	4350	4276	4420	4297	4216	4199	4113	4107	4146	4033	3848	3796	4184	4376	4634	4289	3972	4037	4089	3929	4076	4315	4160	4380	4167	3926	4091	4098	4207	4203	4045	4192	4078	4265	4427	4198	4158	3891	4081	4154	4234
3772	3730	3673	3697	3669	3704	3823	4077	4310	4333	4430	4357	4385	4269	4105	4269	4173	3993	3826	3806	3900	4191	4396	4255	4015	4026	4059	3906	3724	4170	4222	3991	4231	4123	3976	3959	4092	4197	4302	4323	4071	4065	3951	4165	3972	4081	3812	3952	4084	4115
3877	3853	3804	3792	3738	3845	4046	4038	4233	4298	4513	4574	4438	4453	4318	4303	4210	4062	3616	3553	3908	4321	4317	4239	4032	4279	4103	3883	3795	4198	4149	4176	4299	4057	4000	4295	4218	4395	4281	4339	4328	4188	4129	4097	4159	4143	4136	4150	4332	4130
3805	3858	3921	3776	3846	3958	4140	4196	4334	4525	4708	4693	4738	4718	4599	4350	4172	3778	3627	3831	4088	4466	4390	4239	4206	4265	4035	3849	4032	4360	4285	4345	4483	4186	4257	4281	4314	4542	4497	4438	4294	4271	4197	4254	4228	4266	4218	4244	4334	4425
3710	3635	3758	3888	3922	4095	4295	4383	4577	4899	4825	4970	4972	4709	4768	4270	3913	3678	3696	3979	4328	4449	4442	4193	4259	4354	4120	3888	4319	4385	4249	4444	4448	4275	4304	4201	4410	4523	4487	4623	4322	4303	4253	4371	4264	4355	4374	4283	4422	4538
3554	3705	3560	3740	3931	4157	4386	4490	4759	4814	5045	5073	4950	4738	4565	4186	3840	3766	3850	4215	4331	4222	4287	4326	4442	4302	4020	4025	4174	4239	4318	4452	4334	4115	4298	4252	4389	4353	4492	4414	4506	4286	4230	4427	4272	4251	4146	4194	4465	4337
3602	3387	3471	3571	3698	3935	4261	4495	4593	4842	5054	4967	4758	4626	4231	4082	3774	3946	4080	4213	4310	4258	4265	4421	4370	4133	4062	4134	4356	4218	4362	4590	4260	4239	4163	4090	4362	4328	4444	4470	4331	4267	4259	4282	4206	4160	3946	4111	4333	4385
3720	3544	3571	3489	3593	3796	4166	4265	4472	4636	4667	4763	4474	4336	4203	3999	3995	3918	4075	4130	4059	4181	4481	4500	4531	4278	4026	4245	4157	4286	4578	4646	4411	4259	4125	4280	4298	4396	4701	4466	4357	4298	4275	4216	4266	4173	4144	4185	4386	4410
3833	3681	3686	3732	3756	3863	4004	4071	4350	4564	4577	4637	4550	4427	4091	4136	4088	4068	3955	3828	4067	4367	4534	4440	4208	4262	4230	4176	4171	4412	4710	4460	4391	4312	4138	4348	4332	4543	4489	4462	4458	4116	4224	4085	4279	4270	4173	4308	4376	4531
3787	3965	3810	4045	3841	4195	4350	4480	4282	4604	4601	4572	4592	4409	4287	4144	3917	3791	3895	4034	4236	4638	4654	4526	4378	4302	4344	4163	4346	4596	4479	4411	4337	4127	4094	4284	4243	4348	4322	4362	4292	4212	4149	4172	4203	4243	4161	4373	4471	4518
3725	3815	3818	4067	4134	4374	4528	4628	4781	4721	4740	4846	4637	4323	4086	4012	3746	3805	3942	4226	4611	4674	4538	4566	4417	4344	4188	4162	4530	4529	4545	4566	4363	3971	4225	4238	4320	4295	4425	4367	4265	4269	4190	4204	3986	4106	4226	4154	4399	4425
3584	3690	3871	3905	3979	4160	4532	4638	4774	4669	4963	4743	4517	4257	3926	3745	3814	3820	4247	4429	4617	4597	4444	4461	4495	4135	4034	4289	4437	4338	4503	4259	4063	4182	4116	4097	4443	4450	4346	4409	4337	4181	4185	4287	4312	4052	4223	4361	4340	4377
3901	3782	3805	3828	3911	4068	4272	4433	4519	4658	4491	4473	4275	4082	3915	3777	3844	3980	4212	4346	4513	4515	4546	4461	4067	4037	4084	4328	4318	4422	4417	4192	4075	4110	4094	4218	4338	4530	4488	4357	4367	4267	4279	4281	4351	4229	4286	4331	4441	4403
3886	3831	3973	4086	4217	4332	4364	4538	4590	4509	4587	4453	4348	4168	3842	3922	4012	4010	4059	4178	4526	4609	4504	4331	3989	3966	4078	4236	4381	4447	4351	4193	4123	4149	4038	4284	4236	4544	4321	4454	4262	4316	4547	4300	4249	4262	4273	4416	4363	4325
3889	3873	3977	4163	4466	4596	4762	4737	4916	4822	4698	4543	4198	4170	3804	3879	4004	3952	4351	4409	4583	4505	4290	4152	4079	3990	4077	4234	4357	4433	4342	4233	4272	4112	4172	4166	4552	4366	4308	4391	4435	4450	4245	4447	4340	4269	4301	4438	4379	4253
3894	3878	3901	4205	4449	4688	4731	4969	4909	4925	4663	4302	4119	3933	3890	3918	3877	4414	4424	4702	4530	4407	4290	4286	4130	3986	4154	4345	4529	4325	4260	4064	3989	4230	4170	4301	4476	4438	4361	4308	4180	4321	4294	4196	4357	4293	4241	4330	4371	4359
3879	4080	4080	4274	4509	4458	4667	4926	4781	4825	4542	4339	3955	3899	3885	4007	4146	4268	4456	4716	4625	4424	4327	4073	3993	4030	4039	4287	4412	4456	4441	4165	4266	4172	4308	4301	4514	4437	4567	4334	4387	4387	4416	4461	4355	4196	4263	4199	4390	4431
3995	4181	4364	4457	4571	4893	4875	4772	4876	4607	4547	4169	4039	4002	3930	3982	4081	4290	4457	4581	4580	4504	4410	4174	4086	4044	4276	4296	4331	4358	4300	4278	4386	4137	4523	4520	4703	4470	4328	4346	4439	4331	4198	4261	4232	4275	4315	4262	4553	4350
4305	4277	4435	4743	4912	4729	4746	4698	4617	4396	4251	4082	3778	3929	3833	4208	4251	4339	4606	4679	4441	4361	4311	4184	4032	4161	4294	4494	4489	4530	4312	4349	4319	4336	4375	4341	4380	4478	4318	4371	4270	4280	4354	4248	4340	4340	4341	4262	4260	4371
4738	4741	4859	4863	4913	4691	4624	4470	4314	4236	4037	4012	3929	3892	4004	4280	4540	4660	4705	4673	4566	4291	4293	4149	4257	4306	4551	4536	4580	4493	4584	4421	4352	4462	4444	4618	4392	4465	4317	4278	4475	4405	4570	4522	4376	4300	4352	4352	4207	4388
4780	4858	4974	4975	5015	4874	4606	4406	4194	4093	3971	3907	3921	3896	4135	4355	4550	4617	4809	4771	4461	4358	4202	4087	4244	4342	4626	4559	4624	4418	4422	4208	4284	4332	4559	4476	4465	4355	4268	4310	4369	4336	4403	4413	4463	4300	4283	4313	4366	4189
4989	4847	5008	4944	4735	4649	4437	4279	4078	3979	3957	3763	3721	3952	4063	4449	4659	4754	4645	4592	4375	4314	4094	4115	4161	4178	4516	4602	4573	4486	4337	4316	4214	4271	4371	4402	4479	4288	4235	4332	4243	4346	4429	4454	4324	4415	4557	4392	4323	4397
4967	4904	5001	4874	4849	4457	4329	4043	3973	3946	3828	4001	3903	4151	4331	4377	4540	4488	4454	4285	4248	4202	4155	4132	4233	4427	4492	4454	4386	4427	4399	4297	4187	4254	4333	4368	4308	4256	4246	4222	4324	4487	4552	4323	4387	4455	4332	4344	4306	4292
4949	4787	4758	4806	4442	4451	4140	4076	3792	3869	3881	4045	4118	4283	4476	4453	4550	4456	4383	4252	4066	4216	4149	4295	4420	4556	4490	4387	4367	4409	4284	4265	4232	4265	4265	4258	4343	4194	4124	4237	4336	4534	4545	4424	4393	4387	4415	4163	4202	4154
4967	4757	4639	4444	4342	4083	3889	3711	3777	3794	4138	4223	4194	4468	4627	4598	4572	4535	4386	4188	4152	4059	4207	4278	4458	4581	4410	4464	4302	4242	4181	4273	4158	4365	4333	4309	4229	4242	4275	4302	4554	4501	4411	4368	4444	4216	4385	4258	4219	4218
4670	4316	4552	4117	3916	3794	3792	3917	3793	3921	4128	4203	4505	4438	4628	4637	4553	4450	4307	4187	4213	4323	4230	4239	4395	4553	4490	4390	4199	4138	4165	4246	4271	4310	4298	4121	4152	4205	4185	4433	4300	4419	4397	4304	4267	4242	4191	4250	4149	4353
4593	4280	4218	3973	3903	3745	3680	3758	4078	4082	4151	4467	4370	4544	4622	4522	4449	4199	4236	4187	4140	4144	4390	4426	4511	4505	4449	4504	4224	4205	4260	4245	4355	4380	4271	4112	4277	4161	4300	4319	4490	4310	4221	4255	4310	4177	4422	4179	4255	4375
4364	3954	3921	3786	3790	3844	3863	3835	4121	4300	4388	4376	4677	4532	4592	4419	4325	4308	4221	4111	4272	4373	4399	4520	4583	4457	4364	4405	4260	4278	4260	4265	4291	4313	4249	4293	4286	4188	4367	4352	4248	4365	4372	4357	4359	4377	4186	4295	4413	4396
3928	3806	3738	3660	3844	3882	3935	4018	4227	4432	4584	4578	4726	4611	4527	4384	4325	4187	4073	4161	4269	4499	4469	4498	4507	4343	4381	4248	4148	4271	4291	4375	4236	4294	4308	4212	4161	4318	4354	4432	4364	4265	4451	4295	4255	4300	4299	4211	4319	4478
3748	3628	3775	3691	3838	3950	4011	4268	4308	4561	4643	4557	4492	4458	4303	4211	4044	4148	4160	4192	4351	4453	4521	4461	4333	4334	4197	4157	4098	4169	4377	4297	4370	4367	4186	4269	4111	4340	4410	4408	4392	4209	4187	4305	4362	4334	4293	4367	4260	4399
3872	3705	3840	3995	4030	4197	4229	4372	4653	4593	4639	4528	4456	4226	4222	4133	4015	4064	4103	4316	4358	4455	4419	4279	4330	4051	4113	4107	4172	4118	4310	4238	4294	4454	4291	4122	4255	4367	4402	4311	4224	4184	4345	4469	4481	4463	4424	4435	4499	4357
4205	4102	4026	4184	4349	4369	4401	4469	4541	4512	4433	4400	4402	4123	4067	4092	4227	4084	4297	4079	4332	4397	4504	4467	4261	4020	4090	4125	4264	4300	4432	4285	4324	4339	4240	4284	4376	4415	4423	4351	4364	4351	4393	4516	4506	4628	4378	4475	4285	4389
4269	4481	4254	4354	4529	4662	4679	4609	4562	4621	4520	4293	4240	4270	4167	4178	4159	4269	4276	4379	4295	4339	4330	4373	4103	4135	4176	4261	4352	4417	4341	4376	4288	4186	4514	4290	4456	4291	4416	4367	4416	4365	4519	4520	4568	4525	4457	4365	4321	4389
4415	4410	4457	4535	4677	4549	4495	4531	4533	4260	4215	4263	4117	4056	4162	4154	4320	4283	4368	4495	4271	4338	4205	4221	4212	4113	4137	4337	4381	4454	4413	4271	4373	4307	4441	4559	4479	4475	4336	4396	4317	4424	4612	4618	4555	4637	4406	4503	4527	4378
4477	4531	4594	4543	4672	4572	4641	4530	4350	4261	4242	4145	4159	4073	4064	4123	4231	4375	4578	4443	4446	4107	4179	4269	4161	4244	4443	4447	4469	4542	4572	4427	4247	4321	4515	4483	4491	4415	4263	4220	4438	4484	4507	4527	4482	4310	4470	4402	4400	4537
4604	4391	4596	4597	4527	4425	4210	4293	4208	4169	4128	4183	4041	4135	4254	4245	4302	4368	4398	4342	4315	4377	4175	4253	4220	4387	4572	4381	4632	4437	4245	4332	4277	4322	4509	4402	4463	4423	4271	4479	4515	4452	4433	4503	4458	4314	4534	4477	4603	4446
4694	4448	4381	4300	4237	4200	4004	4147	3966	4189	4093	4092	4069	4136	4196	4302	4355	4389	4352	4280	4301	4222	4293	4219	4284	4453	4557	4433	4308	4416	4257	4234	4329	4295	4326	4400	4319	4290	4329	4330	4558	4471	4512	4449	4330	4403	4584	4542	4558	4476
4515	4324	4160	4122	4089	3999	4005	3872	4062	4058	4068	4226	4224	4351	4463	4393	4298	4328	4126	4060	4140	4175	4298	4436	4499	4469	4499	4311	4227	4217	4150	4280	4356	4442	4389	4355	4149	4270	4269	4541	4418	4435	4436	4324	4431	4529	4682	4532	4495	4495
4512	4213	4214	3930	4079	3891	3953	3831	4000	3987	3993	4156	4293	4468	4352	4339	4267	4232	4060	4025	3966	4155	4253	4273	4509	4525	4430	4333	4280	4146	3985	4140	4337	4391	4338	4233	4303	4288	4372	4497	4542	4416	4355	4178	4362	4482	4719	4431	4446	4360
4228	4242	4058	4056	4023	3914	4062	4115	3959	4293	4186	4150	4398	4489	4522	4421	4197	4280	4162	4032	4062	4192	4290	4297	4541	4522	4388	4203	4155	4146	4238	4323	4265	4545	4303	4352	4392	4425	4392	4521	4457	4325	4182	4324	4341	4541	4474	4451	4275	4360
4093	4020	3940	4246	4157	4188	4226	4104	4187	4241	4387	4267	4315	4374	4241	4354	4242	4261	4299	4139	4236	4245	4335	4258	4388	4433	4185	4206	4108	4239	4333	4312	4399	4275	4235	4323	4275	4327	4256	4305	4323	4253	4216	4234	4297	4342	4301	4416	4461	4483
3993	3943	4014	4089	4330	4259	4250	4473	4373	4528	4291	4396	4242	4179	4096	4252	4257	4098	4231	4186	4331	4332	4357	4411	4241	4312	4229	4323	4309	4305	4391	4408	4326	4194	4294	4363	4387	4359	4281	4213	4208	4222	4283	4343	4423	4406	4373	4378	4437	4491
4097	4119	3984	4141	4271	4322	4295	4387	4459	4393	4389	4172	4162	3956	3898	3972	4044	4312	4308	4389	4412	4290	4355	4366	4176	4061	4240	4534	4450	4456	4330	4306	4257	4125	4211	4325	4387	4316	4272	4273	4288	4295	4358	4462	4423	4294	4211	4324	4445	4393
4210	4085	4065	4225	4325	4341	4403	4444	4560	4399	4330	4256	3995	4072	3946	4028	3989	4066	4345	4462	4361	4366	4321	4112	4142	4100	4309	4465	4585	4538	4601	4239	4195	4122	4342	4166	4369	4412	4242	4281	4233	4351	4436	4543	4346	4284	4258	4425	4489	4565
4222	4192	4099	4317	4185	4202	4198	4357	4229	4213	4388	4082	4092	3992	4042	4042	4087	4333	4321	4403	4374	4369	4238	4240	4159	4276	4324	4417	4442	4429	4341	4287	4157	4237	4306	4281	4295	4279	4490	4416	4417	4583	4462	4439	4342	4309	4340	4458	4426	4398
4560	4395	4328	4251	4287	4005	4200	4090	3982	4130	4154	4225	4178	4270	4231	4298	4382	4369	4353	4371	4201	4336	4318	4287	4260	4396	4411	4358	4297	4296	4122	4291	4342	4232	4351	4223	4317	4220	4418	4408	4522	4437	4377	4327	4262	4352	4364	4291	4357	4346
4620	4382	4381	4261	4123	4074	3949	3921	4042	4028	4074	4177	4316	4435	4479	4403	4355	4536	4273	4322	4154	4242	4450	4387	4454	4386	4615	4306	4193	4213	4179	4373	4457	4458	4343	4341	4255	4215	4337	4435	4443	4440	4281	4376	4314	4327	4403	4299	4295	4388
4588	4410	4265	4196	4117	4088	4022	4063	3945	3955	4168	4229	4413	4475	4595	4514	4455	4317	4304	4172	4141	4337	4371	4270	4368	4366	4339	4236	4262	4155	4407	4397	4521	4400	4304	4301	4341	4263	4318	4304	4494	4435	4300	4250	4339	4399	4429	4442	4322	4437
4427	4449	4270	4345	4147	4201	4129	4156	4081	4197	4050	4111	4351	4496	4448	4367	4323	4369	4403	4175	4177	4195	4349	4336	4352	4215	4292	4275	4105	4190	4304	4321	4395	4406	4333	4427	4307	4436	4438	4569	4509	4416	4292	4371	4320	4513	4473	4413	4345	4480
4210	4283	4383	4380	4178	4298	4125	4193	4267	4136	4305	4291	4393	4264	4175	4203	4231	4215	4162	4434	4325	4266	4227	4208	4290	4204	4057	4322	4307	4302	4349	4363	4398	4432	4339	4426	4365	4426	4433	4527	4299	4342	4347	4523	4367	4555	4446	4523	4434	4418
4129	4137	4295	4422	4451	4344	4431	4349	4426	4499	4275	4244	4079	4128	4032	4143	4263	4300	4349	4286	4365	4371	4224	4129	4152	4099	4201	4421	4423	4436	4486	4267	4270	4264	4375	4406	4503	4444	4228	4381	4316	4483	4578	4544	4433	4469	4394	4390	4554	4421
4011	4013	4071	4197	4324	4603	4589	4310	4386	4436	4331	4255	4204	4004	3965	4195	4041	4144	4493	4462	4434	4493	4324	4147	4250	4169	4450	4427	4544	4476	4516	4473	4354	4395	4394	4637	4506	4400	4395	4266	4375	4627	4599	4737	4449	4365	4371	4365	4471	4453
4063	3947	4071	4084	4109	4376	4541	4359	4305	4226	4278	4222	4101	4066	4146	4148	4289	4377	4455	4351	4556	4510	4383	4336	4305	4371	4464	4444	4427	4426	4344	4476	4391	4414	4447	4491	4725	4488	4406	4502	4532	4634	4680	4500	4485	4398	4455	4490	4593	4508
4183	4028	4127	3916	4162	4192	4345	4191	4279	4269	4376	4396	4395	4311	4158	4400	4362	4300	4261	4369	4329	4491	4518	4461	4398	4319	4323	4324	4482	4366	4390	4414	4416	4571	4433	4583	4538	4471	4401	4583	4490	4538	4497	4401	4324	4409	4568	4541	4527	4607
4312	4069	4058	4038	3999	4024	4011	4266	4206	4212	4350	4416	4495	4461	4450	4240	4246	4140	4272	4175	4332	4398	4532	4646	4456	4365	4436	4175	4229	4408	4554	4454	4576	4607	4505	4555	4476	4414	4668	4556	4561	4505	4352	4604	4543	4506	4509	4484	4443	4419
4260	4199	4075	4033	3994	3986	3997	4214	4186	4294	4296	4435	4577	4408	4370	4384	4284	4028	4112	4095	4230	4219	4469	4385	4424	4437	4258	4079	4181	4507	4422	4472	4620	4470	4608	4347	4487	4537	4662	4498	4531	4463	4440	4491	4579	4542	4455	4510	4410	4368
4335	4212	4239	4257	3966	4143	4192	4279	4130	4202	4451	4345	4372	4396	4554	4388	4141	4103	4105	4061	4304	4366	4393	4457	4441	4386	4288	4419	4329	4493	4510	4659	4551	4569	4440	4479	4467	4502	4627	4603	4602	4403	4423	4527	4460	4586	4520	4498	4302	4350
4539	4380	4270	4177	4178	4079	4099	4124	4132	4251	4227	4146	4228	4348	4210	4434	4273	4205	4185	4053	4259	4300	4332	4396	4481	4470	4470	4501	4462	4415	4507	4570	4611	4539	4556	4546	4449	4466	4459	4542	4524	4425	4493	4565	4453	4596	4353	4395	4328	4398
4543	4512	4518	4354	4399	4383	4336	4027	4145	3992	4103	4142	4095	4128	4248	4264	4356	4464	4302	4281	4190	4130	4245	4274	4433	4429	4654	4568	4523	4312	4301	4439	4420	4484	4506	4485	4480	4344	4528	4533	4473	4612	4445	4425	4443	4388	4398	4427	4430	4579
4648	4514	4581	4455	4513	4380	4377	4254	4130	4090	3943	4008	4156	4263	4336	4330	4417	4569	4368	4265	4067	4116	4109	4300	4490	4684	4567	4596	4534	4324	4358	4395	4534	4748	4737	4618	4473	4512	4399	4641	4634	4636	4478	4420	4237	4376	4443	4504	4550	4541
4584	4434	4524	4495	4572	4649	4443	4408	4312	4081	4011	4027	4036	4220	4347	4452	4445	4463	4324	4368	4133	4173	4211	4245	4370	4421	4731	4521	4393	4409	4324	4371	4423	4657	4581	4588	4441	4407	4552	4438	4638	4550	4465	4329	4440	4452	4597	4505	4496	4542
4574	4429	4483	4441	4484	4570	4488	4320	4411	4293	4173	3980	3998	4216	4207	4260	4403	4344	4395	4467	4339	4307	4218	4236	4220	4389	4646	4483	4426	4581	4497	4453	4562	4582	4595	4605	4491	4423	4472	4473	4446	4490	4314	4358	4228	4338	4302	4453	4409	4300
4354	4447	4264	4591	4568	4422	4457	4460	4398	4361	4213	4015	4007	4054	4085	4112	4262	4469	4427	4482	4441	4269	4161	4232	4174	4381	4461	4577	4712	4723	4525	4461	4370	4414	4492	4338	4506	4400	4465	4335	4478	4411	4340	4472	4315	4254	4377	4285	4491	4356
4106	4335	4227	4482	4275	4488	4528	4468	4380	4441	4367	4095	4012	4010	3951	4032	4132	4241	4346	4607	4482	4364	4275	4216	4340	4285	4368	4471	4755	4825	4517	4327	4282	4270	4485	4484	4448	4481	4381	4145	4371	4425	4386	4391	4350	4301	4166	4341	4295	4281
4061	4055	4148	4352	4370	4487	4473	4526	4477	4469	4295	4198	4124	3891	3971	3926	4192	4216	4531	4390	4420	4502	4347	4272	4254	4308	4263	4382	4640	4487	4560	4311	4208	4095	4330	4410	4362	4442	4283	4364	4288	4267	4437	4409	4259	4254	4227	4257	4325	4277
4194	4133	4171	4101	4338	4560	4312	4590	4434	4446	4479	4310	4430	4304	4144	4155	4252	4285	4495	4573	4514	4569	4457	4411	4349	4124	4361	4415	4557	4494	4436	4468	4290	4213	4348	4337	4516	4474	4300	4166	4427	4278	4342	4353	4199	4168	4076	4240	4259	4331
4144	4052	3954	4173	4057	4249	4374	4561	4514	4516	4586	4505	4322	4292	4294	4294	4115	4107	4295	4401	4482	4624	4615	4636	4366	4278	4211	4204	4396	4318	4585	4395	4362	4323	4257	4295	4538	4333	4371	4248	4168	4297	4306	4268	4234	4102	4079	4025	4352	4264
4272	4195	4076	4193	4190	4202	4233	4419	4469	4436	4335	4439	4360	4146	4060	4067	3988	4038	4395	4253	4597	4569	4361	4514	4333	4267	4096	4230	4392	4534	4608	4492	4413	4350	4242	4179	4379	4334	4326	4268	4119	4235	4275	4185	4350	4173	4227	4226	4325	4333
4176	4134	3994	4094	4213	4201	4087	4270	4293	4447	4415	4411	4341	4306	4145	4186	4030	4127	4197	4370	4394	4489	4512	4492	4382	4487	4222	4241	4380	4429	4519	4425	4347	4297	4270	4322	4415	4390	4268	4231	4054	4273	4113	4361	4442	4277	4356	4294	4192	4357
4330	4047	4075	4081	4050	3956	4156	4251	4189	4403	4373	4462	4438	4412	4375	4276	4162	4280	4226	4322	4307	4408	4461	4586	4516	4460	4336	4258	4297	4460	4517	4482	4369	4260	4166	4372	4213	4339	4455	4358	4232	4177	4277	4287	4401	4455	4288	4141	4232	4351
4316	4092	4090	4049	4065	4054	4107	4273	4200	4432	4350	4550	4570	4600	4508	4352	4423	4142	4110	4212	4376	4466	4539	4442	4530	4369	4316	4200	4057	4240	4313	4405	4443	4475	4275	4312	4342	4303	4379	4393	4256	4240	4320	4343	4363	4307	4319	4225	4185	4331
4491	4422	4266	4083	4043	4107	4009	4179	4046	4392	4488	4575	4573	4660	4500	4403	4428	4240	4070	4144	4319	4445	4605	4643	4572	4539	4382	4243	4213	4223	4363	4490	4457	4395	4220	4168	4228	4466	4411	4274	4394	4253	4193	4374	4321	4273	4353	4220	4273	4344
4523	4299	4239	4239	4111	4116	3962	3952	4206	4297	4452	4477	4421	4467	4377	4421	4389	4242	4141	4102	4134	4281	4442	4477	4486	4471	4350	4215	4126	4121	4203	4522	4511	4471	4141	4061	4203	4180	4403	4446	4388	4180	4198	4208	4299	4248	4424	4271	4423	4475
4624	4453	4290	4247	4188	4147	4103	4062	4109	4165	4286	4342	4448	4482	4423	4374	4336	4543	4214	4167	4123	4162	4263	4465	4324	4326	4309	4313	4183	4083	4209	4435	4265	4379	4245	4219	4191	4187	4388	4329	4307	4261	4133	4154	4178	4400	4333	4284	4201	4450
4875	4414	4325	4269	4325	4017	4119	4016	3989	4104	4146	4242	4432	4520	4599	4402	4503	4472	4371	4339	4232	4174	4198	4315	4559	4389	4373	4308	4260	4153	4270	4220	4307	4293	4234	4284	4311	4158	4217	4269	4263	4232	4133	4171	4188	4492	4284	4285	4302	4149
4618	4501	4386	4170	4227	4126	4141	4001	4009	3981	4161	4295	4481	4910	4710	4644	4498	4471	4363	4260	4055	4243	4231	4288	4388	4525	4563	4279	4222	4104	4118	4216	4309	4369	4295	4253	4211	4304	4260	4322	4395	4293	4210	4256	4307	4351	4353	4361	4207	4313
4759	4683	4604	4486	4093	4167	4104	4137	4111	4251	4237	4331	4428	4586	4715	4554	4578	4328	4302	4251	4139	4103	4129	4302	4349	4460	4499	4306	4134	4153	4300	4169	4370	4427	4299	4298	4234	4176	4292	4358	4516	4425	4270	4406	4168	4329	4420	4414	4228	4290
4589	4648	4645	4511	4499	4167	4182	4272	4291	4346	4179	4310	4187	4357	4399	4378	4454	4543	4260	4303	4162	4305	4255	4198	4389	4467	4384	4333	4194	4207	4254	4182	4382	4471	4385	4280	4178	4202	4209	4407	4391	4504	4373	4251	4304	4409	4375	4489	4425	4250
4672	4756	4740	4703	4544	4480	4109	4104	3973	4057	4048	4221	4172	4193	4406	4540	4647	4453	4404	4388	4260	4266	4224	4388	4432	4438	4346	4355	4342	4163	4233	4361	4306	4511	4446	4421	4196	4280	4504	4528	4604	4507	4366	4351	4233	4381	4468	4417	4298	4254
4640	4588	4578	4761	4495	4460	4264	4037	3883	3915	4010	4226	4276	4306	4625	4610	4570	4483	4534	4316	4190	4115	4130	4252	4417	4565	4622	4462	4401	4190	4273	4195	4276	4289	4418	4301	4294	4251	4277	4358	4561	4453	4301	4272	4346	4379	4506	4499	4302	4231
4667	4483	4476	4560	4469	4456	4338	4123	4001	3977	4075	4155	4219	4427	4599	4659	4650	4595	4543	4384	4275	4193	4182	4194	4383	4430	4582	4537	4420	4222	4172	4204	4259	4443	4386	4358	4235	4130	4197	4425	4389	4448	4399	4374	4326	4408	4510	4405	4328	4238
4643	4510	4441	4515	4503	4516	4462	4400	4137	4133	4093	4085	4317	4302	4445	4445	4671	4499	4478	4317	4193	4134	4189	4242	4230	4602	4552	4491	4287	4145	4107	4075	4302	4322	4433	4423	4260	4097	4173	4103	4375	4396	4336	4248	4261	4344	4406	4344	4193	4193
4606	4515	4674	4567	4568	4667	4545	4435	4285	4254	4179	4153	4118	4238	4261	4418	4615	4504	4483	4277	4199	4232	4046	4219	4182	4394	4400	4492	4424	4086	4104	4222	4399	4309	4324	4311	4306	4095	4072	4257	4493	4537	4325	4295	4081	4188	4423	4401	4279	4238
4544	4683	4515	4767	4589	4593	4395	4448	4117	3996	4194	3898	3975	4163	4251	4531	4580	4713	4433	4308	4184	4235	4224	4251	4118	4451	4464	4473	4441	4213	4119	3993	4287	4423	4170	4286	4322	4098	4233	4206	4339	4334	4131	4237	4020	4396	4313	4471	4410	4126
4678	4590	4558	4518	4525	4580	4452	4196	4224	4157	4053	4110	4157	4182	4230	4459	4652	4694	4609	4416	4322	4008	4073	4100	4238	4370	4443	4338	4445	4221	4173	4038	4054	4205	4230	4370	4178	4265	4184	4188	4243	4292	4213	4050	4208	4212	4414	4221	4261	4310
4436	4529	4459	4450	4474	4536	4435	4416	4157	4148	4157	4152	4173	4370	4536	4529	4589	4503	4499	4238	4192	3977	3932	4138	4251	4315	4467	4286	4258	4151	4001	4019	4101	4300	4342	4250	4256	4111	4090	4188	4409	4311	4181	4184	4323	4183	4266	4495	4390	4358
4527	4466	4415	4474	4453	4371	4566	4401	4457	4334	3968	3981	4185	4286	4457	4337	4429	4373	4362	4355	4133	4037	3892	4123	4152	4175	4329	4401	4253	4182	4176	4040	4103	4220	4321	4361	4281	4253	4231	4236	4282	4253	4291	4301	4166	4283	4427	4459	4496	4400
4492	4486	4552	4593	4452	4444	4483	4500	4298	4232	4059	4001	3981	4121	4290	4286	4439	4385	4460	4313	4287	3988	3875	3842	4122	4186	4374	4405	4435	4040	4053	4017	4060	4296	4523	4417	4438	4058	4166	4178	4305	4394	4424	4248	4112	4451	4304	4506	4402	4454
4675	4582	4669	4665	4524	4470	4360	4212	4258	4121	4111	4091	4017	4054	4369	4582	4438	4511	4457	4338	4215	4134	3982	4008	4035	4283	4412	4344	4347	4085	4111	4083	4291	4308	4417	4306	4369	4114	4209	4234	4315	4468	4437	4378	4250	4319	4344	4547	4585	4413
4519	4541	4667	4550	4552	4230	4238	4056	4258	4248	4204	4101	4175	4188	4434	4567	4451	4624	4399	4410	4412	4074	4014	4101	4141	4348	4308	4435	4234	4202	4122	4042	4195	4356	4494	4373	4085	4183	4180	4351	4389	4549	4425	4364	4252	4346	4551	4441	4404	4385
4339	4291	4367	4562	4559	4536	4354	4225	4131	4166	4190	4151	4204	4297	4317	4554	4583	4453	4564	4347	4380	4124	4070	4133	4329	4281	4352	4295	4342	4247	4065	4238	4177	4410	4517	4453	4289	4135	4273	4255	4409	4430	4361	4618	4308	4366	4352	4546	4390	4315
4442	4462	4466	4502	4676	4554	4496	4185	4058	4132	4254	4267	4059	4156	4179	4514	4514	4642	4641	4424	4311	4250	4123	4127	4403	4334	4515	4368	4438	4274	4216	4127	4214	4356	4417	4469	4163	4159	4310	4193	4380	4446	4479	4289	4368	4353	4359	4614	4335	4375
4613	4505	4657	4679	4568	4594	4331	4185	4085	3949	4090	4023	4194	4242	4388	4462	4631	4541	4452	4402	4240	4157	4044	4102	4365	4398	4597	4461	4273	4248	4240	4067	4165	4231	4350	4442	4288	4119	4152	4351	4389	4497	4403	4308	4259	4299	4352	4373	4377	4347
4605	4502	4508	4528	4459	4443	4344	4208	4237	4022	4062	3972	4169	4276	4570	4616	4521	4580	4514	4432	4264	4055	4012	4096	4249	4375	4471	4371	4363	4150	3999	4085	4029	4213	4322	4479	4302	4209	4051	4254	4287	4438	4438	4292	4255	4327	4563	4423	4416	4295
4567	4543	4383	4275	4355	4362	4365	4294	4333	4151	4066	4136	4157	4321	4563	4565	4558	4455	4447	4343	4243	4087	4086	4105	4206	4338	4376	4474	4274	4099	4020	4035	4138	4210	4236	4464	4243	4244	4177	4200	4402	4415	4307	4287	4273	4210	4447	4383	4414	4284
4632	4661	4479	4417	4342	4444	4379	4246	4266	4116	4073	4162	4102	4174	4522	4606	4570	4464	4436	4365	4031	3961	4111	4100	4168	4377	4203	4532	4226	3903	3823	4021	4060	4201	4345	4286	4176	4104	4106	4296	4231	4384	4435	4147	4227	4258	4363	4404	4334	4290
4618	4621	4770	4538	4458	4379	4462	4143	4189	4074	4096	4027	4099	4262	4266	4433	4526	4538	4311	4255	3940	3909	3896	4119	4137	4124	4227	4263	4165	3954	3914	4043	4158	4402	4355	4146	4152	4172	4076	4155	4318	4220	4238	4291	4116	4279	4349	4398	4273	4293
4719	4560	4521	4493	4460	4232	4248	4035	4066	4053	4041	4194	4333	4432	4558	4580	4611	4598	4463	4153	3994	3953	3858	4098	4086	4298	4223	4242	4189	3936	3958	4034	4176	4293	4315	4156	4149	4067	4054	4281	4451	4463	4330	4248	4294	4282	4383	4476	4379	4204
4741	4538	4495	4438	4310	4359	4202	4126	3996	4093	4089	4213	4288	4462	4440	4456	4558	4683	4549	4228	3994	3895	4098	4144	4181	4294	4155	4193	4168	3990	3963	4188	4342	4309	4344	4224	4193	4090	4158	4462	4412	4413	4441	4382	4306	4340	4437	4340	4302	4294
4654	4574	4454	4421	4244	4324	4256	4195	4041	3964	4105	4179	4216	4444	4464	4459	4370	4360	4397	4247	3949	4063	4013	4197	4219	4416	4382	4157	4084	3960	4155	4108	4349	4407	4407	4323	4100	4230	4180	4519	4534	4536	4348	4280	4338	4566	4447	4446	4392	4348
4945	4804	4555	4454	4335	4299	4158	3991	4001	3942	4088	4208	4238	4463	4638	4528	4585	4518	4335	4226	4066	4065	4070	4292	4349	4447	4289	4266	4148	4175	4152	4322	4305	4370	4395	4373	4190	4185	4361	4458	4559	4457	4414	4230	4563	4584	4489	4481	4444	4357
4753	4630	4629	4435	4161	4046	4057	3979	4011	3946	3982	4153	4267	4439	4685	4651	4525	4297	4263	4107	4154	4073	4128	4280	4441	4431	4270	4150	4190	4093	4105	4228	4396	4419	4475	4177	4205	4236	4283	4371	4545	4535	4321	4230	4431	4511	4503	4378	4323	4377
4704	4544	4395	4413	4086	4048	3896	3923	4175	4049	4093	4191	4360	4482	4738	4398	4308	4158	4158	4233	4127	4157	4323	4439	4458	4329	4401	4278	4082	4136	4110	4335	4444	4305	4371	4198	4282	4275	4405	4459	4544	4355	4209	4253	4337	4503	4401	4365	4290	4278
4515	4328	4411	4329	4170	3881	3880	3977	3997	4227	4270	4274	4261	4538	4640	4483	4357	4103	4135	4091	4149	4171	4278	4496	4413	4332	4398	4156	4089	4116	4117	4277	4545	4408	4210	4200	4231	4267	4443	4315	4315	4221	4144	4326	4416	4499	4494	4370	4279	4453
4429	4229	4408	4206	4040	3967	3835	3970	4023	4210	4253	4307	4364	4463	4540	4460	4310	4110	4085	4058	4157	4241	4383	4467	4515	4493	4199	4214	4139	4178	4228	4337	4419	4413	4152	4249	4124	4332	4295	4308	4069	4225	4207	4232	4413	4450	4344	4440	4183	4447
4422	4191	4315	4196	4057	3935	3968	3938	4025	4186	4333	4402	4574	4636	4656	4361	4202	4166	4120	4188	4258	4342	4357	4409	4454	4306	4149	4116	4060	4192	4186	4279	4292	4419	4194	4095	4072	4253	4389	4377	4295	4121	4259	4259	4427	4330	4320	4304	4214	4282
4235	4179	4092	4065	3899	3966	3988	3978	4214	4335	4354	4591	4546	4552	4364	4222	4214	4185	4266	4317	4346	4400	4387	4436	4347	4326	4254	4084	4171	4286	4277	4335	4275	4389	4221	4124	4092	4154	4348	4426	4326	4245	4189	4319	4369	4322	4307	4166	4137	4389
4170	4020	4065	4025	4023	3958	4127	4062	4322	4312	4358	4690	4648	4545	4327	4322	4006	4217	4201	4339	4408	4355	4388	4472	4345	4296	4086	3910	4180	4208	4351	4301	4288	4257	4136	4273	4282	4254	4254	4402	4268	4123	4184	4338	4341	4431	4218	4069	4190	4251
4232	4104	3969	3951	3895	4107	4187	4322	4380	4374	4508	4516	4600	4350	4441	4186	4065	4105	4255	4293	4399	4296	4349	4385	4442	4253	4078	3994	4152	4297	4299	4381	4246	4229	4222	4171	4234	4257	4288	4306	4138	4083	4177	4375	4405	4173	4132	4170	4175	4306
4217	4026	4053	4048	4134	4203	4222	4352	4433	4446	4568	4480	4333	4318	4250	4289	4077	4160	4144	4354	4540	4550	4518	4389	4230	4128	4142	4075	4130	4226	4340	4136	4238	4078	4072	4137	4239	4292	4243	4153	4320	4195	4279	4298	4185	4101	4157	4131	4279	4259
4096	3977	4096	4091	4105	4172	4451	4447	4564	4550	4560	4441	4280	4264	4176	4121	4120	4087	4216	4330	4521	4437	4427	4171	4078	4065	4124	4041	4114	4363	4335	4207	4244	4168	4076	4260	4168	4289	4257	4297	4088	4298	4226	4175	4235	4141	4161	4126	4411	4305
4279	4088	4152	4100	4291	4407	4381	4455	4567	4687	4509	4397	4208	4024	4027	4080	4143	4139	4067	4278	4559	4356	4275	4308	3995	4031	4127	4115	4180	4349	4291	4255	4057	3949	4177	4343	4202	4262	4253	4168	4115	4236	4349	4215	4181	4284	4126	4192	4289	4394
4131	4191	4284	4302	4297	4415	4352	4412	4443	4544	4543	4423	4090	4061	4025	4188	4161	4168	4141	4399	4469	4513	4247	4130	3986	4097	3962	4274	4273	4383	4198	4115	3955	4120	4163	4234	4361	4181	4230	4050	4029	4226	4458	4334	4167	4252	4152	4212	4222	4374
4361	4208	4424	4498	4418	4366	4409	4399	4477	4451	4410	4183	4071	4051	3927	4125	4286	4243	4344	4347	4440	4398	4291	4033	4046	4181	4253	4313	4438	4240	4282	4037	4125	4133	4216	4310	4262	4359	4173	4248	4244	4274	4458	4311	4192	4259	4130	4394	4181	4267
4302	4399	4357	4502	4498	4562	4459	4374	4377	4294	4253	4198	3917	3959	3916	4155	4370	4333	4356	4274	4321	4293	4217	4013	4114	4247	4361	4365	4461	4339	4240	4249	4187	4288	4245	4458	4532	4308	4281	4304	4296	4406	4469	4212	4204	4194	4197	4191	4347	4235
4395	4418	4489	4617	4533	4610	4404	4262	4106	4165	3988	4083	4013	3886	3974	4138	4308	4470	4355	4362	4141	4263	4043	3924	4128	4391	4369	4433	4413	4379	4200	4019	4266	4366	4444	4527	4386	4290	4267	4315	4353	4257	4350	4225	4206	4281	4374	4439	4461	4267
4512	4363	4418	4583	4636	4580	4440	4341	4111	3987	4032	4039	3974	4126	4142	4161	4507	4418	4366	4309	4233	4056	3994	4127	4249	4484	4589	4475	4431	4234	4237	4107	4226	4384	4521	4480	4394	4149	4309	4264	4179	4362	4261	4265	4249	4332	4327	4471	4365	4280
4564	4419	4400	4411	4614	4404	4386	4134	3998	4049	3970	4003	4102	4249	4261	4361	4386	4393	4365	4290	4059	4124	4099	4241	4418	4365	4368	4402	4375	4290	4306	4234	4446	4421	4562	4432	4339	4278	4328	4388	4406	4253	4163	4315	4156	4281	4453	4455	4211	4467
4502	4531	4301	4398	4357	4319	4260	4109	4015	3889	3995	4214	4285	4248	4570	4515	4362	4223	4189	4138	4110	4106	4072	4242	4446	4492	4401	4334	4270	4331	4355	4248	4342	4479	4499	4489	4174	4063	4391	4385	4389	4386	4369	4247	4309	4325	4213	4339	4357	4279
4740	4292	4297	4371	4301	4252	4169	4172	4033	4024	4255	4141	4341	4388	4486	4349	4336	4193	4110	4042	3984	4203	4212	4193	4469	4655	4510	4199	4163	4235	4454	4613	4466	4530	4529	4412	4169	4358	4295	4417	4488	4235	4243	4359	4388	4366	4382	4300	4251	4191
4542	4384	4254	4113	4210	4162	4099	4193	4213	4098	4101	4203	4379	4449	4382	4519	4380	4056	3946	4074	4255	4266	4240	4345	4488	4645	4581	4308	4150	4193	4352	4432	4444	4400	4371	4435	4303	4250	4433	4380	4389	4256	4339	4397	4256	4486	4289	4123	4212	4323
4522	4287	4191	4068	4147	4070	4163	4141	4253	4360	4290	4314	4283	4357	4350	4392	4145	4052	4072	4148	4315	4246	4347	4300	4330	4419	4399	4271	4201	4302	4446	4504	4445	4545	4287	4312	4286	4346	4426	4326	4172	4178	4276	4243	4446	4356	4306	4255	4208	4424
4360	4226	4243	4099	4167	4145	4186	4315	4376	4516	4531	4415	4253	4261	4416	4204	4169	3910	3964	4091	4339	4395	4319	4176	4318	4258	4079	4191	4239	4407	4318	4436	4343	4196	4101	4203	4275	4224	4364	4132	4323	4199	4311	4266	4365	4284	4263	4256	4337	4422
4026	4045	3909	4035	4054	4123	4292	4398	4632	4609	4554	4422	4381	4333	4183	4116	4025	4088	4046	4199	4360	4450	4239	4149	4245	4180	4134	4154	4284	4300	4339	4296	4194	4225	4153	4276	4167	4359	4330	4034	4150	4198	4261	4314	4297	4205	4133	4254	4431	4364
4014	4159	4145	4267	4215	4161	4402	4310	4629	4553	4598	4465	4301	4079	4191	4230	4248	4214	4015	4289	4405	4296	4203	4191	4075	3987	4112	4061	4263	4257	4227	4156	4139	4046	4132	4128	4296	4257	4152	4141	4036	4205	4213	4306	4203	4230	4208	4186	4088	4284
4116	4138	4170	4315	4349	4380	4307	4445	4555	4599	4546	4388	4338	4150	4170	4214	4358	4308	4300	4300	4337	4267	4230	3937	3883	3966	4124	4316	4200	4150	4265	4080	4059	4194	4175	4339	4330	4252	4152	4029	4176	4225	4321	4135	4160	4232	4371	4278	4232	4250
4078	4141	4335	4457	4459	4384	4430	4404	4438	4448	4514	4308	4230	4106	4125	4242	4277	4437	4378	4315	4288	4216	4074	4020	4078	4122	4174	4124	4248	4073	4070	4165	4251	4278	4317	4273	4111	4118	4115	4117	4298	4243	4322	4170	4050	4123	4195	4095	4166	4094
4242	4210	4427	4524	4526	4504	4358	4388	4197	4475	4326	4208	4171	4205	4360	4250	4290	4312	4385	4269	4089	4090	4008	4137	4186	4199	4201	4199	4178	4089	4063	4059	4163	4188	4280	4210	4224	4079	4281	4259	4166	4226	4252	4176	4110	4149	4115	4238	4054	4152
4383	4270	4454	4709	4631	4576	4246	4232	4109	4261	4484	4365	4319	4360	4439	4447	4579	4314	4190	4037	3906	3895	4093	4051	4052	4122	4269	4117	4134	4012	4047	4064	4177	4219	4215	4197	4214	4176	4220	4259	4310	4197	4062	4233	4197	4335	4362	4195	4064	4188
4325	4259	4296	4446	4383	4254	4333	4157	4183	4166	4403	4536	4541	4531	4367	4532	4497	4282	4120	4047	3941	3922	3974	4156	4161	4237	4233	3998	3962	4098	4111	4112	4155	4403	4189	3940	3994	4177	4194	4272	4125	4222	4081	4124	4288	4341	4283	4169	4299	4168
4379	4233	4279	4316	4301	4304	4081	4107	4229	4403	4360	4496	4606	4383	4472	4341	4253	4109	4191	4051	4054	4048	4169	4246	4262	4187	3894	3812	4026	4166	4206	4199	4119	4185	4104	4019	3963	4228	4312	4194	4130	4303	4125	4038	4253	4354	4251	4211	4256	4344
4377	4104	4230	4096	4268	4318	4074	4236	4322	4404	4435	4512	4543	4430	4428	4179	4232	4004	4081	4103	4028	4075	4328	4276	4252	4176	3935	3944	4007	4224	4278	4200	4255	4306	4035	3887	4055	4254	4209	4193	4052	4202	4318	4144	4169	4171	4009	4216	4317	4331
4248	4074	4165	4219	4241	4312	4272	4214	4331	4498	4486	4484	4566	4378	4335	4130	4194	3994	3993	4159	4218	4082	4164	4285	4120	4084	3898	4107	4118	4176	4214	4123	4102	4099	4086	4179	4127	4125	4152	4132	4140	4125	4252	4322	4191	3963	4011	4184	4303	4390
4186	4080	4044	4147	4226	4355	4470	4348	4357	4456	4441	4411	4396	4281	4138	4137	4099	4210	4365	4246	4150	4101	4021	4278	4149	4123	3971	4037	4087	4170	4223	4114	3934	4204	4126	4104	4218	4208	4182	4065	4104	4167	4371	4213	4106	4083	4153	4139	4326	4342
4225	4182	4049	4064	4287	4387	4615	4387	4369	4347	4289	4192	4165	4198	4100	4083	4082	4162	4222	4370	4191	4043	3971	4062	4156	3968	4014	3942	4158	4189	4242	4052	4057	3988	4053	4081	4161	4057	4021	4211	4008	4168	4068	4152	4103	4140	4203	4295	4266	4206
4616	4303	4271	4269	4254	4281	4448	4247	4302	4249	4089	4214	4195	4154	4015	4088	4102	4398	4351	4442	4309	4118	3988	4099	4080	4159	4127	4110	4182	4176	4119	4093	4048	4223	4299	4291	4075	3998	4083	4201	4128	4297	4201	4151	4206	4083	4233	4326	4365	4283
4611	4475	4309	4320	4362	4404	4398	4275	4238	4023	4071	4160	4147	4145	4139	4242	4141	4355	4345	4232	4176	3900	4130	4190	4224	4235	4242	4135	4206	4233	4083	4033	4127	4315	4246	4157	4130	4036	4215	4128	4313	4227	4009	4240	4244	4281	4091	4344	4331	4234
4693	4470	4307	4115	4168	4247	4318	4127	4108	3950	3925	4084	4216	4250	4291	4231	4315	4317	4209	4273	4101	4100	4193	4344	4378	4257	4241	4318	4134	4097	4101	4166	4241	4181	4249	4242	4157	4157	4103	4302	4301	4096	3960	4049	4288	4296	4191	4144	4251	4302
4605	4594	4153	4198	4053	4125	4183	4161	4094	3979	4072	4178	4328	4444	4239	4310	4324	4153	4346	4207	4249	4120	4343	4332	4377	4344	4143	4126	4111	4254	4338	4270	4288	4039	4164	4165	4085	4181	4208	4236	4204	4080	3988	4096	4263	4269	4246	4128	4377	4343
4670	4428	4152	3957	4030	4014	4178	4169	4124	4131	4075	4203	4446	4485	4317	4086	4088	4134	4136	4221	4315	4339	4432	4377	4371	4399	4087	4165	4159	4278	4395	4432	4298	4214	4157	4101	4156	4193	4342	4230	4173	4057	4129	4148	4216	4192	4135	4302	4410	4362
4634	4282	4147	3955	3882	4236	4273	4057	4227	4165	4223	4213	4223	4324	4090	4075	4136	4148	4240	4443	4446	4336	4574	4472	4379	4381	4210	4151	4253	4320	4483	4378	4405	4217	4131	4109	4250	4163	4221	4241	4223	4197	4329	4322	4221	4050	4113	4300	4359	4370
4464	4221	4050	4039	4278	4334	4512	4357	4194	4150	4173	4186	4278	4165	4066	4110	4020	4165	4350	4357	4376	4483	4332	4377	4224	4271	4379	4357	4410	4314	4487	4234	4227	4244	4181	4373	4240	4128	4220	4078	4214	4277	4225	4357	4231	4045	4096	4233	4333	4210
4308	4093	4088	4071	4164	4516	4461	4326	4271	4197	4060	4132	4116	4164	4172	4140	4234	4284	4379	4375	4474	4175	4225	4224	4388	4386	4429	4442	4298	4388	4281	4259	4167	4172	4292	4311	4333	4136	4117	4215	4275	4175	4163	4323	4255	4292	4162	4366	4257	4258
4488	4449	4239	4167	4378	4341	4422	4266	4093	3993	4208	4076	4111	4123	4170	4156	4292	4298	4377	4152	4197	4175	4263	4073	4306	4290	4331	4284	4295	4261	4416	4417	4326	4302	4209	4283	4153	4102	4124	4372	4268	4301	4204	4158	4263	4148	4402	4294	4250	4267
4484	4536	4432	4265	4276	4362	4410	4105	4123	4093	4113	4200	4225	4274	4258	4297	4213	4235	4180	4271	4079	4198	4178	4263	4388	4265	4375	4291	4112	4183	4222	4380	4308	4210	4240	4145	4216	4066	4139	4403	4382	4313	4235	4198	4268	4304	4318	4257	4228	4209
4555	4359	4227	4185	4098	4248	4262	4003	4194	4285	4136	4247	4220	4353	4270	4216	4220	4089	4159	4091	3938	4186	4192	4061	4226	4381	4242	4109	4012	4075	4271	4304	4331	4211	4200	4061	4142	4035	4095	4361	4202	4186	4110	4255	4208	4326	4222	4260	4232	4231
4356	4031	4063	3922	4099	4455	4509	4216	4279	4340	4267	4236	4265	4323	4357	4232	4030	3935	3947	4110	4141	4135	4077	4127	4189	4202	4139	4085	4092	3994	4172	4403	4071	4066	4144	4150	4140	4132	4047	4045	4196	4143	4104	4258	4094	4245	4265	4246	4220	4272
4201	4097	4015	4058	4081	4326	4347	4320	4297	4382	4285	4159	4355	4244	4186	4104	4172	3981	4090	4134	4051	4053	4036	4101	3999	4110	4058	4069	4021	4149	4180	4226	4159	4039	4146	4095	4234	4121	4168	4160	4190	4123	4213	4155	4221	4222	4072	4165	4244	4359
4476	4447	4194	4135	4168	4349	4406	4251	4472	4419	4278	4193	4194	4399	4175	4220	4099	4138	4068	4147	4100	4041	4043	3967	3959	4063	3974	4079	4195	4055	4182	4145	4017	4057	4031	4193	4113	3988	4132	4163	4185	4100	4133	4100	4208	4269	4121	4181	4363	4350
4240	4381	4273	4112	4064	4048	4398	4370	4317	4253	4159	4050	4236	4227	4381	4234	4194	4295	4166	4070	4053	3945	3903	3986	4049	4031	4091	3953	3902	3965	3999	4121	4098	4032	4264	4136	4114	4038	3958	4122	4107	4141	3993	3997	4270	4061	4052	4126	4211	4331
4368	4338	4169	4037	3981	4210	4332	4309	4233	4171	4206	4036	4332	4239	4353	4340	4153	4191	4179	4016	4115	3963	3872	3994	4091	4096	4034	3905	3872	3829	4084	4014	3964	4007	4028	4006	3982	3833	3942	4127	4074	4103	4070	4139	4208	4203	3975	4072	4296	4252
4374	4106	4215	3925	4008	4009	4242	4209	4289	4102	4181	4225	4204	4325	4192	4184	4080	4089	4167	4137	3973	4006	4068	3989	3916	4009	4088	3909	3818	3962	3883	3994	3939	3969	3942	3947	3994	3872	3986	4074	4095	3961	4048	4140	4313	4120	4153	4066	4274	4319
4480	4246	4086	3976	4030	4001	4312	4277	4309	4250	4102	4184	4381	4411	4302	4014	4114	4141	4383	4143	4212	4098	3982	4039	3945	3948	3944	3926	3933	3956	4068	3931	3926	3942	3967	4028	3899	3864	3872	4005	3967	4131	4160	4169	4198	4055	4142	4062	4265	4170
4375	4359	4081	4063	4084	4151	4178	4266	4307	4191	4313	4360	4353	4254	4263	4160	4143	4153	4180	4300	4308	4110	4099	3927	3889	3967	4050	3996	4045	3969	4039	4038	3931	3953	4087	3927	3981	3866	3985	3921	4097	4152	4019	4164	4114	4136	3996	4043	4184	4086
4216	4260	4101	4106	4081	4256	4257	4446	4358	4179	4173	4310	4272	4227	4267	4126	4138	4133	4300	4342	4367	4231	4046	3911	3957	4043	3986	4118	3952	3912	3998	3940	3988	4003	3976	4036	3928	3868	3878	4048	3917	3925	3999	4170	4200	3978	4034	4154	4138	3969
4311	4126	3995	4138	4171	4337	4423	4246	4231	4134	4021	4200	4368	4250	4272	4285	4274	4194	4227	4195	4130	4083	3953	4128	4159	4120	4113	3933	3886	3844	3814	3894	3937	3891	4070	3996	3895	3950	3864	3954	4053	3870	4184	4052	4175	4127	3981	4301	4146	4018
4383	4136	4235	4273	4385	4177	4252	4130	4112	4112	4007	4104	4275	4250	4352	4284	4188	4025	4198	4110	4222	4098	4089	4025	4148	4217	4070	4062	4063	3928	4001	3967	3990	3940	4076	4094	4068	3878	3902	3911	4013	4046	4044	4092	4169	3970	4109	3987	4115	4044
4477	4386	4183	4176	4254	4264	4146	4281	4077	4199	4059	4189	4399	4233	4290	4167	4096	4023	4152	4120	4224	4075	4033	4016	4012	4043	4147	4051	3991	4014	4028	4040	4009	4048	4086	4070	3990	4096	4058	4080	4169	4015	4169	4165	4119	4036	4203	4177	4221	4087
4371	4355	4376	4333	4493	4309	4239	4259	4312	4201	4161	4229	4092	4237	4174	4050	3983	4097	4211	4226	4227	4077	4102	4034	3967	4172	3988	3949	4042	4176	4197	4118	3986	4102	4000	4013	4058	4025	4205	4122	4026	4194	4193	4038	4069	4112	4189	4170	4012	4144
4287	4201	4317	4426	4396	4411	4531	4428	4393	4262	4233	4099	4201	4123	4153	4045	3932	3947	4154	4262	3992	4041	3954	4058	4178	4101	4102	4009	4057	4173	4123	4125	3985	4032	4071	4098	3979	3985	4104	3973	3992	4083	4078	4181	4259	4190	4338	4364	4215	4142
4321	4175	4281	4349	4420	4419	4456	4470	4284	4320	4222	4057	4176	4164	4061	4073	4007	4121	4081	4061	3975	3933	3878	4081	4065	4059	4070	4067	4198	4142	3901	3994	4053	4037	4189	4189	3957	3957	4164	3976	4214	4172	4052	4082	4087	4271	4324	4437	4331	4225
4303	4229	4229	4269	4299	4398	4195	4325	4288	4212	4358	4248	4230	4209	4092	4066	4065	4061	4124	3906	3934	3863	3943	4021	3976	3987	4009	4043	4024	4007	3921	4115	3971	4046	4122	4097	4102	4110	4098	4175	4238	4127	4146	4221	4158	4200	4310	4464	4234	4132
4321	4246	4187	4287	4269	4246	4201	4152	4122	4032	4330	4415	4302	4278	4111	4047	4162	4238	4052	3859	3870	3767	3925	4005	4028	3919	3827	4076	4030	4147	4090	3938	4027	4010	4135	3928	4052	4094	4144	4087	4092	4000	4101	4194	4125	4250	4331	4353	4353	4408
4175	4103	4199	4158	4410	4456	4339	4138	4075	4208	4264	4345	4276	4114	3980	4098	4045	3986	4070	3937	3995	3923	4031	3950	3825	3774	3955	3885	4134	4088	4070	4105	3980	4005	4009	3904	4035	4179	4330	4093	4166	4060	4058	4141	4224	4327	4432	4286	4331	4288
4320	4220	4231	4330	4466	4468	4364	4208	4036	4234	4264	4355	4196	4135	3940	3996	3991	4061	4104	4001	4067	3884	3879	3962	3938	3745	3911	3879	3902	3983	4041	3984	4027	3878	4014	4042	4035	4021	4153	4239	4224	4091	4260	4068	4212	4284	4276	4346	4190	4350
4144	4234	4320	4554	4395	4441	4203	4244	4222	4174	4422	4344	4152	4059	4013	3959	4034	4014	3982	3922	3849	4044	3900	4062	3960	3869	3816	3871	3839	3865	3970	3940	4009	3971	3909	4036	3904	3988	4004	4145	4158	4102	4193	4016	4124	4212	4354	4309	4291	4274
4059	4153	4175	4360	4410	4316	4192	4058	4195	4301	4184	4192	4261	4157	4148	4121	4056	3930	3882	3830	3889	3946	3938	4108	4055	3876	3940	3968	3897	3784	3939	4037	3931	3975	3978	3949	3934	4005	3973	4009	4104	4170	4155	3981	4108	4261	4254	4136	4169	4176
4083	4187	4174	4177	4149	4083	4011	4185	3938	4180	4233	4239	4348	4138	4193	4193	4132	4068	3928	3875	3805	3831	4007	4190	4137	4081	3935	4065	3946	3909	3971	3894	3910	3979	3968	3947	4066	4007	4125	4016	3986	4227	4157	4221	4061	4154	4108	4065	3935	4213
4254	4226	4299	4141	4060	3983	3856	4056	4110	4122	4209	4146	4051	4119	4244	4076	4291	4205	4017	4076	3999	3853	3949	4099	3897	4004	4100	4177	4089	4061	3987	3869	3965	3906	3866	4024	4112	3985	4089	4058	4037	4028	4105	4259	4261	4228	4059	4061	4048	4126
4408	4366	4388	4291	4141	4099	3985	4016	3897	3913	4070	3870	4097	3981	4145	4073	4201	4203	4199	4133	4135	4064	4001	4029	3980	4056	4089	4114	4123	4137	3886	4011	4024	3963	3939	4081	4056	4067	3984	3959	3962	4153	4172	4056	4241	4286	4131	3922	4013	4258
4458	4431	4542	4405	4164	4177	4144	4125	4042	4040	4017	3961	3956	3985	3980	4105	4118	4271	4154	4135	4215	4034	4127	3934	4012	3992	4154	4152	4034	4061	4027	4226	4140	4008	3995	3976	4191	4120	4041	4054	4219	4184	4038	4056	4214	4143	4173	3986	4108	3940
4492	4407	4524	4339	4380	4150	4247	4253	4291	4198	4101	4001	3962	3970	3963	4033	4061	4060	3969	3969	4130	4186	4114	4047	4075	4083	4200	4188	4068	4037	3964	4172	4000	4065	4118	4062	4016	4055	4056	4209	4155	4063	4066	4164	4149	4312	4079	4011	4056	4019
4324	4298	4311	4244	4269	4293	4317	4304	4327	4360	4255	4010	4099	4106	4053	4015	3875	3756	3823	3974	4142	4230	4169	4137	4165	4109	4088	4020	4087	3870	4096	4162	4295	4014	4266	4226	4196	4165	4200	4090	4240	4118	4090	4023	4058	4201	4141	4147	4183	4279
4206	4115	4190	4234	4279	4242	4237	4279	4345	4363	4295	4272	4217	4300	4212	3963	3913	3907	3846	3957	4047	3982	4195	4138	4070	4134	4133	4096	4029	4087	4104	4081	4125	4185	4189	4299	4129	3949	4022	4312	4298	4362	4136	4079	4221	4205	4107	4146	4115	4306
4041	4145	3993	4070	4042	4240	4190	4432	4287	4409	4369	4118	4336	4236	4222	4235	3993	4016	3982	3929	3958	3931	3880	4033	4231	4168	4310	4128	4132	3958	4044	3991	3936	4148	4122	4353	4333	4127	3897	4229	4171	4219	4142	4238	4300	4128	4151	4244	4197	4347
4210	4209	4087	3972	3989	4203	4194	4182	4147	4050	4017	4201	4138	4225	4259	4205	4152	4105	4052	4002	3767	3748	3858	3920	4002	4141	4219	4121	4083	4209	4042	4046	4076	4117	4126	4308	4391	4123	4072	4152	4333	4333	4156	4320	4354	4206	4192	4205	4333	4313
4466	4177	4119	4058	4129	4341	4147	4082	4058	4023	4064	4042	4255	4210	4176	4233	4354	4310	4275	4087	3852	3931	3792	3744	3870	4061	4140	4041	4273	4336	4259	4067	4022	3971	4137	4321	4227	4267	4210	4298	4267	4242	4167	4237	4450	4288	4015	4162	4157	4296
4485	4475	4298	4234	4276	4215	4258	4312	4049	4103	4053	4060	4042	4094	4036	4064	4226	4383	4270	4257	4115	4050	3852	3805	3783	3814	3959	3942	4052	4186	4286	4229	3938	3936	4031	4036	4221	4198	4230	4269	4230	4085	4096	4282	4364	4251	4349	4181	4187	4129
4560	4442	4348	4473	4499	4366	4428	4395	4250	4079	4084	4117	4092	3976	3905	3916	4149	4200	4175	4166	4232	4090	3920	3941	3818	3913	3909	3948	3960	4148	4199	4252	3952	4037	3974	4025	4032	4032	4219	4343	4239	4271	4092	4136	4280	4126	4297	4222	4175	4184
4416	4136	4380	4439	4601	4381	4396	4541	4193	4352	4270	4207	4044	4053	3949	3906	3881	4121	4022	3947	4066	4210	4131	4021	4002	3984	3857	3766	3868	3873	4002	4218	4204	4039	4060	4020	3985	3955	4162	4055	4177	3995	4076	4196	4174	4160	4168	4255	4214	4232
4165	4100	4376	4507	4576	4301	4345	4344	4434	4530	4355	4401	4245	4268	3934	3873	3868	3831	3943	3986	3993	4184	4228	4125	4132	4190	3933	3903	3875	3951	3863	4044	4026	4123	4075	4008	4006	4005	4103	4199	4342	4115	4114	4054	4113	4113	4260	4378	4297	4190
4200	4115	4236	4115	4284	4276	4226	4240	4396	4610	4447	4442	4306	4303	4177	4068	3998	3885	3845	3912	3904	4056	4108	4229	4307	4111	4067	4133	3898	3854	4076	3908	3929	4195	4156	4007	4056	4152	3957	4037	4203	4106	4247	4163	3898	4275	4088	4307	4406	4203
4154	4100	4146	4270	4188	4126	4054	4160	4304	4459	4457	4405	4401	4256	4243	4120	4040	4005	3885	3964	3922	3888	4038	4082	4050	4021	4188	4054	4116	3762	3809	3832	4036	3968	3966	4185	4230	3991	3980	3873	3983	4276	4185	4146	4062	4217	4226	4307	4258	4272
4316	4212	4148	4065	4006	4080	4023	4010	4215	4234	4290	4310	4273	4375	4324	4209	4228	4132	3968	3869	3903	3927	3889	3968	3918	4180	4248	4219	4128	4079	3931	3919	3990	3916	4038	4144	4161	4104	3958	3907	3987	4155	4183	4215	4102	4030	4059	4028	4157	4277
4331	4226	4222	4298	4165	4084	4146	3983	4144	4177	4100	4132	4241	4269	4309	4427	4307	4312	4109	4026	3876	3900	3780	3781	3805	3916	4221	4271	4071	4005	3866	3913	3973	3838	4077	4171	4186	4312	4015	3837	4033	4161	4179	4183	4202	4248	4103	4075	4170	4288
4446	4275	4481	4279	4268	4280	4212	3995	4218	4014	3974	4057	4056	4159	4324	4245	4317	4221	4224	4065	4097	3725	3889	3830	3701	3920	3834	4049	4070	4047	4023	4069	3861	3780	3807	4101	4213	4210	4046	4069	4165	4141	4022	4239	4213	4256	4093	4085	3994	4210
4563	4523	4497	4385	4466	4460	4319	4258	4146	4172	3941	3977	3804	4032	4150	3980	4148	4209	4379	4404	4077	4036	3747	3810	3684	3708	3819	3839	3970	4235	4239	4019	4089	3947	3852	4085	4069	4133	4126	4106	4075	4029	4120	4061	4151	4308	4244	4089	4137	4111
4396	4562	4564	4636	4683	4693	4564	4446	4440	4132	4003	3877	3925	3851	3996	3833	3989	4133	4243	4194	4080	4044	3982	3790	3801	3647	3708	3705	3900	3980	4132	4090	3867	3840	3741	4021	3907	3983	4133	4152	4147	3903	4064	4066	4216	4281	4309	4046	4064	4115
4447	4344	4544	4625	4638	4583	4729	4488	4547	4166	4097	4181	4001	3997	3758	3757	3893	3950	4102	4254	4179	4181	4199	4089	3967	3657	3526	3752	3736	3892	4010	4056	4028	3971	3915	3783	3905	3990	4049	4252	4093	4127	4041	3959	3991	4266	4294	4252	4220	4034
4323	4097	4376	4498	4727	4657	4556	4532	4604	4472	4395	4150	4149	3956	3722	3586	3734	3810	3934	3923	4121	4216	4315	4301	3879	3837	3711	3574	3613	3830	4017	4133	3958	4020	3841	3743	3902	3820	4005	4270	4168	4011	3940	4021	3919	4175	4408	4322	4320	3969
4098	4111	4155	4261	4435	4570	4457	4445	4534	4576	4487	4358	4220	4090	3855	3870	3763	3768	3703	3775	4078	4128	4193	4207	3984	3965	3722	3676	3712	3621	3798	3891	4173	4102	3935	3785	3770	3774	3870	4159	4135	4037	4008	3882	3809	3962	4229	4231	4270	4125
3884	3953	4055	4047	4128	4207	4395	4405	4511	4549	4535	4488	4343	4171	4126	3992	3935	3812	3572	3571	3767	3977	4182	4267	4257	4041	3968	3758	3635	3565	3695	3859	4134	4095	3925	3841	3764	3705	3764	3929	4019	4155	4043	3922	3741	3877	4021	4159	4172	4112
4033	3785	3882	3965	3986	3963	4227	4244	4289	4474	4483	4502	4478	4368	4352	4307	3990	3896	3673	3704	3580	3753	3878	4056	4189	4169	4177	3912	3753	3710	3676	3719	3885	4156	4017	3916	3862	3793	3732	3853	4048	4194	4066	3992	3831	3779	3963	4105	4214	4159
3971	3963	3861	3758	3859	3922	4065	4142	4187	4240	4348	4372	4367	4445	4384	4389	4099	3935	3701	3656	3674	3575	3693	3824	3972	4322	4210	4036	3845	3637	3594	3711	3843	3938	4034	4075	3871	3841	3720	3874	3922	4190	4334	4169	4101	3864	3896	4126	4169	4235
4120	3962	3674	3833	3830	3851	3965	4065	4134	4124	4166	4277	4397	4474	4334	4361	4259	4083	3831	3797	3720	3489	3645	3697	3910	4190	4287	4104	3906	3877	3742	3653	3725	3967	4097	4089	4067	3870	3913	3781	4005	3962	4373	4162	4206	4002	4027	4120	4248	4316
4201	4151	4030	3946	4011	3858	3911	3884	3809	3848	4028	3994	4093	4414	4357	4434	4378	4242	3977	4009	3870	3578	3573	3668	3715	3883	4062	4091	4062	4047	3703	3581	3620	3725	4065	4227	4033	3996	4002	3860	3886	4052	4110	4261	4297	4083	3935	4143	4116	4341
4289	4137	4229	4150	3938	3952	3922	3851	3683	3644	3831	3995	4143	4173	4312	4203	4204	4314	4266	4025	3861	3807	3507	3591	3662	3780	3873	4148	4117	4185	3802	3686	3521	3739	3877	4079	4069	4054	4007	3824	3864	3886	4080	4336	4186	4055	3949	4213	4140	4288
4421	4295	4227	4312	4347	4169	3948	3808	3832	3707	3770	3851	4042	3968	4105	4318	4372	4392	4320	4217	4004	3865	3677	3545	3607	3832	3814	4087	4156	4214	3931	3762	3546	3730	3882	3960	3930	4067	3998	4040	3712	3846	4076	4088	4124	4187	4064	4004	4020	4074
4657	4546	4448	4445	4436	4300	3942	3969	3800	3804	3858	3883	3818	3859	3941	4051	4378	4391	4588	4318	4132	4125	3837	3788	3664	3595	3684	3979	4073	4130	3988	3881	3713	3602	3628	3618	3919	4180	4091	3986	3937	3717	3943	4117	4083	4168	4055	3892	3919	3993
4755	4529	4577	4599	4382	4455	4222	4151	4044	4000	3841	3700	3612	3891	3840	3879	4149	4351	4309	4382	4338	4250	4062	3744	3548	3569	3671	3817	4009	4170	4034	4034	3816	3701	3611	3625	3863	3983	4088	3978	3746	3865	3891	4002	4062	4012	4098	3978	4075	4022
4556	4492	4609	4604	4624	4360	4342	4262	4141	4085	3758	3771	3664	3725	3665	3821	3825	4186	4369	4614	4372	4367	4033	3930	3792	3492	3599	3598	3910	4015	3993	4076	3957	3810	3575	3770	3832	4102	4136	4042	4030	3780	3849	3834	4056	4035	4098	4066	3964	4015
4588	4471	4452	4527	4512	4317	4555	4380	4326	4157	4024	3768	3768	3743	3650	3638	3677	3922	4233	4324	4448	4407	4093	3965	3730	3707	3613	3721	3805	4022	3990	4201	4005	3751	3721	3658	3777	3888	4145	4006	3960	3961	3855	3849	4180	4276	4166	4129	4085	3999
4253	4213	4297	4449	4494	4504	4490	4483	4359	4173	4163	3914	3872	3610	3659	3609	3617	3797	3919	4263	4353	4522	4372	4132	3923	3756	3634	3600	3808	3988	4107	4157	4101	3850	3817	3789	3768	3803	4138	4098	4069	4040	3692	3790	3981	4088	4344	4188	3977	4145
4014	4025	4104	4280	4482	4489	4478	4408	4349	4387	4212	4135	3943	3837	3614	3634	3591	3572	3794	3983	4272	4342	4438	4339	3986	3832	3584	3540	3801	3914	3938	4182	4049	4060	3965	3853	3614	3947	4011	4274	4208	4178	3873	3856	3968	4284	4398	4279	4091	4015
3849	3883	4045	4134	4233	4241	4288	4383	4310	4494	4389	4326	4124	3879	3699	3526	3683	3619	3675	3825	4104	4263	4448	4484	4247	4029	3726	3652	3712	3934	4048	4167	4230	4228	3934	3838	3664	3829	4091	4134	4060	4080	3985	3910	3840	4188	4287	4345	4087	4034
3708	3765	3781	4070	4027	4082	4181	4291	4382	4478	4485	4419	4161	4066	3948	3882	3662	3515	3590	3737	3930	4139	4329	4445	4311	4082	3795	3780	3733	3772	4052	4084	4305	4312	4043	3777	3770	3853	4102	4019	4176	4209	4043	3868	3935	4012	4420	4216	4237	4132
3547	3615	3606	3782	3898	3964	4098	4228	4427	4607	4518	4447	4463	4359	4027	3848	3669	3647	3452	3682	3856	4187	4386	4377	4368	4211	4142	3779	3723	3773	3851	4024	4296	4194	4101	3914	3816	3918	3869	3958	4177	4264	4056	3906	3935	4098	4235	4371	4084	3966
3620	3687	3600	3610	3634	3868	4026	4047	4329	4396	4337	4412	4505	4445	4206	3916	3713	3589	3542	3690	3961	4038	4364	4309	4504	4291	4102	3927	3814	3793	3718	3975	4251	4293	4181	4066	3875	3993	3887	4025	4160	4262	4155	3982	3872	4006	4202	4315	4255	4126
3620	3555	3480	3344	3530	3714	3799	3960	4070	4305	4327	4359	4507	4417	4279	3991	3770	3681	3626	3622	3845	3971	4355	4379	4533	4392	4125	3938	3794	3846	3868	4031	4342	4286	4105	3996	3971	3847	3752	3978	4060	4149	4181	3946	3895	4020	4185	4283	4221	4074
3566	3432	3277	3503	3476	3456	3603	3702	3798	4172	4410	4385	4501	4465	4368	4095	4002	3742	3541	3599	3706	3753	4184	4395	4574	4507	4222	3970	4027	3798	3936	3987	4128	4340	4386	4144	4025	3793	3835	4015	4201	4260	4208	4071	3854	3970	4199	4257	4289	4085
3558	3442	3400	3358	3535	3459	3514	3587	3943	3986	4158	4482	4423	4343	4426	4230	3893	3845	3701	3449	3540	3695	4061	4381	4455	4469	4503	4089	3969	3792	3790	3928	4123	4438	4400	4137	4092	3900	3906	4060	4142	4456	4408	4154	3952	4107	4001	4279	4311	4242
3640	3462	3367	3380	3419	3363	3378	3705	3705	3810	4203	4355	4430	4560	4349	4282	4015	3876	3606	3433	3444	3653	3970	4180	4376	4489	4514	4248	4053	3889	3756	3850	4252	4299	4354	4311	4257	3972	3936	4008	4099	4377	4402	4283	3993	4161	4065	4383	4323	4213
3623	3503	3499	3523	3384	3358	3401	3531	3747	3802	4056	4252	4294	4471	4314	4242	4052	3923	3638	3549	3533	3601	3848	4017	4358	4388	4380	4253	4054	3923	3820	3880	4086	4256	4322	4296	4274	4088	4043	4015	4215	4322	4413	4433	4132	4099	4147	4250	4271	4254
3690	3637	3546	3558	3349	3367	3344	3401	3539	3893	4121	4178	4319	4253	4309	4451	4156	3811	3678	3658	3548	3606	3675	3847	4262	4298	4375	4426	4081	4062	3746	3925	4015	4266	4374	4373	4267	4143	3940	4040	4165	4331	4331	4224	4027	4247	4201	4304	4198	4280
3768	3537	3401	3515	3365	3361	3330	3532	3644	3764	3834	4095	4181	4393	4349	4324	4222	3975	3671	3457	3549	3566	3557	3904	4103	4420	4485	4299	3992	3870	3811	3740	4035	4146	4277	4432	4415	4089	4015	4027	4191	4308	4468	4282	4104	4040	4074	4255	4171	4235
3817	3538	3499	3610	3403	3468	3303	3416	3465	3673	3801	3899	4171	4215	4266	4265	4232	3962	3859	3698	3511	3501	3609	3844	4265	4509	4313	4376	4020	3934	3852	3773	3940	4186	4324	4351	4240	3934	4024	4084	4027	4347	4357	4267	4105	4106	4100	4130	4183	4226
3943	3687	3529	3495	3467	3346	3450	3367	3364	3614	3737	4003	4108	4146	4219	4255	4235	4056	3836	3679	3535	3539	3614	3816	4101	4154	4376	4441	4235	3914	3689	3776	3895	4194	4371	4409	4224	4062	3898	3882	3980	4249	4431	4206	4051	4121	3981	4225	4131	4092
3912	3871	3745	3417	3497	3470	3273	3390	3412	3689	3763	3936	4017	4102	4250	4364	4271	4086	3962	3818	3456	3388	3606	3635	4066	4165	4350	4385	4216	3962	3721	3829	4100	4157	4383	4347	4379	4019	3924	3800	3946	4211	4225	4150	4014	4053	4057	4149	4097	4068
3995	3847	3785	3590	3444	3275	3291	3452	3443	3515	3658	3831	4029	4126	4413	4366	4193	4152	3906	3703	3466	3496	3629	3792	3938	4135	4324	4389	4323	3865	3754	3845	3825	4045	4249	4448	4275	4170	3915	3833	3985	4298	4420	4186	4009	3926	3985	4081	4193	4049
4075	3888	3691	3613	3483	3463	3452	3516	3446	3702	3644	3857	4067	4297	4406	4454	4174	4026	3802	3747	3491	3485	3526	3510	3978	4212	4435	4294	4046	3982	3775	3687	3983	4174	4195	4304	4320	4161	3950	3867	3913	4072	4292	4048	4018	4001	3944	4002	4095	3991
4037	3768	3727	3585	3596	3493	3437	3323	3486	3553	3680	3979	4135	4286	4400	4360	4399	3975	3880	3706	3499	3518	3442	3712	3928	4034	4146	4243	4103	4001	3711	3682	3779	3964	4296	4314	4201	4185	3956	3880	3966	4081	4104	4246	3969	3993	3834	4081	3917	4025
4013	3738	3551	3465	3449	3480	3485	3375	3361	3677	3810	3918	4231	4185	4431	4480	4347	4237	3979	3608	3419	3386	3478	3659	3898	4077	4297	4081	4118	3939	3637	3706	3711	4012	4162	4277	4202	4185	3972	3871	3793	4066	3986	4071	3907	3989	3879	3990	4150	4152
3799	3634	3736	3507	3543	3400	3540	3430	3535	3712	3866	4122	4176	4230	4442	4418	4337	4287	3817	3821	3514	3481	3416	3672	3907	4087	4170	4257	4110	3991	3580	3647	3765	3976	4215	4140	4195	3982	3964	3738	3806	4062	4125	4125	3907	3887	3818	3981	4142	4060
3930	3543	3472	3576	3488	3368	3493	3472	3679	3813	3865	4064	4172	4330	4464	4538	4368	4215	3944	3713	3605	3508	3488	3715	3865	4149	4269	4296	4132	3931	3716	3628	3826	3946	4211	4305	4172	3985	3900	3821	3864	3972	4036	3996	3935	3851	3898	3876	4049	3945
3816	3761	3406	3595	3401	3499	3418	3557	3628	3685	3784	3966	4183	4379	4502	4405	4254	4164	3902	3677	3591	3528	3599	3753	3898	4105	4269	4239	4091	3976	3588	3635	3695	3912	4142	4262	4202	3982	3839	3757	3750	3943	4189	3983	3774	3817	3874	3909	3860	3973
3676	3658	3484	3527	3443	3391	3485	3440	3806	3749	3884	4161	4383	4282	4554	4353	4341	4093	3819	3657	3610	3547	3608	3715	4048	4142	4302	4353	4102	3901	3623	3687	3796	4003	4141	4208	4139	3888	3927	3695	3777	3937	4153	4032	3823	3837	3728	3901	3991	3999
3726	3584	3559	3523	3340	3408	3486	3600	3639	3754	3952	4183	4342	4455	4362	4517	4351	4021	3974	3658	3589	3448	3607	3813	4071	4204	4172	4133	4136	3899	3796	3705	3772	3938	4134	4162	4083	3904	3892	3741	3855	3961	4249	3999	3772	3828	3710	3860	4015	3981
3754	3594	3434	3349	3241	3343	3428	3441	3744	3786	3996	4076	4317	4410	4490	4442	4303	4113	3875	3710	3522	3558	3658	3918	3982	4203	4335	4198	4073	3794	3737	3563	3802	4064	4223	4093	4068	3867	3758	3863	3884	4075	4001	4008	3877	3735	3795	3946	4001	3799
3650	3424	3398	3374	3431	3324	3437	3580	3589	3788	3890	4155	4315	4369	4547	4442	4289	4049	3806	3670	3474	3606	3767	3794	4181	4305	4264	4181	3930	3880	3700	3830	3880	4056	4227	4152	4056	3887	3867	3792	3905	3890	4073	4091	3874	3683	3850	4002	3994	4042
3706	3373	3312	3277	3228	3306	3351	3554	3661	3817	4066	4132	4221	4453	4582	4453	4291	4042	3860	3711	3714	3626	3796	3937	4153	4324	4242	4111	4021	3857	3669	3696	3863	4118	4021	4050	3967	3909	3815	3848	3936	4007	3956	3936	3745	3848	3838	4012	3941	4035
3522	3463	3296	3240	3358	3327	3361	3658	3758	4038	4025	4303	4418	4409	4305	4347	4100	3878	3829	3677	3541	3615	3816	4096	4308	4393	4321	4217	3948	3818	3770	3711	3860	4052	4256	4008	4015	3896	3843	3926	4024	4018	4025	4053	3847	3840	3914	4078	4108	4031
3611	3416	3329	3427	3298	3338	3384	3646	3857	3953	4083	4394	4364	4315	4259	4146	4028	3876	3708	3597	3691	3689	4105	4099	4372	4444	4448	4095	3975	3717	3812	3803	3953	4179	4211	4075	3898	3829	3769	3815	4017	4134	4020	4025	3929	3993	3945	4126	4041	3941
3662	3506	3387	3395	3403	3506	3577	3788	3949	4090	4200	4273	4232	4302	4203	3948	3896	3714	3655	3522	3560	3676	4058	4145	4212	4404	4274	3891	4030	3733	3821	3898	4046	4186	4282	4064	4023	3871	3864	3944	4018	3996	4068	3907	3965	3886	3839	4047	3962	3925
3501	3573	3506	3331	3609	3616	3794	3933	3963	4126	4314	4181	4133	4341	4167	3799	3829	3551	3585	3570	3787	3765	4036	4196	4288	4226	4137	3887	3809	3787	3680	3999	4193	4201	4183	4106	3972	3884	3859	3959	4007	4120	4117	4051	3864	3907	3976	3998	3999	4091
3568	3529	3497	3556	3593	3835	3934	3984	4023	4295	4237	4291	4180	4064	3904	3750	3604	3427	3507	3434	3566	3871	3964	4130	4238	4250	4105	4003	3771	3769	3756	4084	4233	4090	4240	4034	3977	4013	4013	4150	4168	4042	3991	3906	3831	3994	3899	3978	4047	3950
3676	3761	3631	3799	3709	3860	4025	4020	4288	4237	4329	4320	4191	3927	3721	3620	3492	3466	3427	3546	3615	3923	4105	4017	4293	4205	4022	3823	3598	3714	3855	4077	4143	4281	4145	4136	4037	3801	3830	4112	4067	4153	3958	4056	3837	3956	3994	4011	4008	3848
3721	3807	3863	3845	3933	4018	4139	4096	4254	4335	4259	4243	3843	3858	3633	3533	3320	3429	3543	3550	3720	3875	4116	4181	4123	4125	3975	3742	3779	3813	3923	4140	4054	4193	4037	3934	3868	3818	3888	4149	4191	4040	3851	3847	3899	3813	4048	4039	3991	3972
3925	3987	3977	4084	4023	4145	4232	4253	4326	4273	4225	3993	3992	3710	3509	3440	3350	3449	3466	3708	3784	4092	4081	4209	4078	4055	3952	3754	3732	3713	3943	4095	4096	4261	4086	4096	3808	3927	4008	4099	4081	4000	3909	3953	3745	3990	3986	3946	3900	3930
3902	4138	4009	4083	4191	4245	4225	4259	4137	4158	4104	3898	3773	3629	3539	3444	3390	3515	3531	3752	3998	4193	4314	4075	4095	3887	3813	3812	3829	3771	3945	4016	4011	4041	3897	3580	3845	3820	4026	4092	4031	3880	3811	3778	3872	3789	4076	3848	3807	3711
4076	4133	4172	4304	4297	4345	4319	4174	4112	4138	4060	3789	3638	3401	3497	3417	3467	3690	3785	3874	4006	4052	4128	3979	4032	3801	3721	3668	3848	3780	3906	4197	4134	3923	3768	3766	3819	3885	3868	3997	3867	3814	3626	3784	3771	3927	4039	3778	3740	3782
4100	3979	4178	4383	4454	4274	4283	4214	4109	4140	3895	3783	3593	3390	3479	3442	3665	3792	3994	4078	4153	4081	4001	3858	3733	3784	3695	3644	3681	3820	3868	3945	4015	3836	3771	3735	3836	3904	3974	3918	3862	3778	3640	3705	3950	3787	3896	3776	3647	3655
4237	4096	4197	4287	4345	4304	4288	4230	4062	4024	3852	3633	3566	3502	3512	3620	3823	4017	4144	4218	4252	3973	3971	3862	3776	3620	3753	3785	3848	3959	3919	3926	3956	3792	3531	3767	4000	3932	3990	3843	3900	3736	3688	3710	3840	3850	3826	3757	3844	3750
4222	4156	4190	4223	4176	4307	4059	4030	3951	3835	3720	3624	3533	3639	3680	3815	3809	4095	4321	4188	4168	4135	3983	3752	3809	3697	3697	3757	3868	3978	3924	3954	3828	3790	3657	3721	3827	3957	3880	3834	3772	3775	3782	3742	3811	3887	3828	3785	3853	3958
4326	4242	4027	4128	4091	3960	3898	3822	3847	3628	3714	3532	3655	3575	3798	3798	4048	4237	4333	4342	4112	4047	3846	3834	3746	3768	3889	3902	3923	3988	3976	3732	3897	3767	3707	3719	3799	3908	3906	3740	3789	3733	3833	3793	3809	3848	3887	3873	3844	3803
4304	4239	4087	4094	3936	4002	3887	3711	3648	3563	3560	3552	3768	3808	3816	4088	4079	4313	4324	4281	3964	3994	3660	3705	3675	3806	4025	3917	3968	4052	3879	3821	3835	3816	3792	3940	3903	3961	3876	3749	3700	3857	3803	3906	3873	3903	3790	3848	3828	3853
4057	4066	4055	3891	3808	3691	3702	3754	3634	3505	3559	3666	3896	3940	4052	4126	4132	4234	4247	4106	4111	3779	3775	3700	3831	3787	4012	4087	4055	3928	3864	3897	3802	3830	3989	3941	3909	4032	3981	3817	3756	3869	3802	3947	3857	3849	3879	3913	4009	3925
4027	3980	3871	3819	3822	3712	3705	3583	3627	3632	3621	3657	3783	3964	4075	4159	4172	4256	4095	3900	3950	3841	3803	3755	3964	4120	4188	4250	4182	3967	3805	3758	3829	3741	3956	4147	3935	3973	3990	3958	3768	3939	4040	4058	4146	3914	3896	3985	3907	4077
3833	3755	3729	3755	3571	3615	3616	3542	3571	3602	3800	3820	3950	3983	4072	4122	4032	4015	3829	3888	3711	3659	3706	3850	3907	4089	4184	4258	4089	3933	3814	3946	3910	3992	4131	4166	4105	3956	3872	3942	3886	3985	4078	4060	3971	3911	3914	3912	4132	4065
3840	3617	3614	3553	3520	3601	3593	3624	3734	3690	3819	3811	4101	4045	4100	4002	3929	3732	3706	3630	3730	3655	3690	3957	4080	4233	4215	4226	4065	3950	3924	3986	4080	4054	4160	4192	4068	3996	3857	3861	4039	3997	4060	4046	3952	3882	4041	3983	4179	4025
3874	3682	3630	3628	3708	3592	3744	3863	3744	3863	3976	3942	4018	4114	4097	3906	3912	3695	3593	3647	3554	3623	3815	3859	4050	4078	4104	4125	3930	3846	3888	3989	4087	4287	4117	4184	4076	4057	3840	4043	4056	4034	3902	3854	3929	3880	3965	4307	4182	4145
3844	3652	3698	3678	3724	3700	3907	3878	3904	3994	4037	4067	4093	4045	3961	3831	3759	3590	3687	3628	3628	3708	4000	4035	4344	4089	4048	4003	3893	3855	3795	4043	3954	4108	4236	4089	3912	3966	3925	4029	4043	4099	3932	3887	3817	3845	3962	4020	3936	4014
3867	3814	3851	3974	3845	3792	4018	3981	4066	4099	4072	3903	3911	3833	3784	3683	3560	3543	3646	3675	3685	3971	4152	4183	4222	3969	3936	3962	3924	3833	3893	3939	3998	4027	3963	3846	3789	3834	3929	4002	3985	4176	3893	3859	3798	3867	3868	3849	3964	3897
3985	3754	3927	3938	3934	4118	4035	4087	4180	4003	4138	3931	3911	3634	3581	3591	3651	3521	3742	3760	3878	3976	4069	4169	4053	3860	3977	3847	3987	3979	3944	3944	3937	3935	4005	3924	3792	3833	3771	3832	3947	3931	3829	3952	3764	3889	3837	3914	3777	3824
4019	4016	3962	4063	4084	4079	4106	4055	4086	4060	3945	3841	3712	3730	3575	3709	3619	3751	3923	3919	3972	4128	4055	3944	3807	3671	3766	3867	3889	3942	3961	3910	3945	3778	3913	3767	3842	3800	3941	3870	3766	3768	3730	3835	3882	3914	3830	3832	3815	3719
4015	4142	3902	4267	4103	4135	4157	4123	4100	3955	3832	3856	3829	3672	3892	3773	3735	3916	3885	4186	3937	3957	3873	3714	3651	3616	3621	3630	3744	3839	3928	3770	3827	3706	3788	3829	3774	3829	3801	3722	3678	3702	3747	3664	3746	3798	3741	3739	3790	3787
4194	4132	4099	4078	4054	3903	4029	3795	3947	3911	3895	3828	3789	3848	3866	3877	3957	4128	4037	4132	4096	3779	3677	3655	3731	3707	3727	3735	3816	3833	3794	3694	3791	3536	3612	3784	3770	3771	3800	3817	3805	3732	3697	3734	3726	3844	3685	3832	3860	3810
4005	3915	3759	3851	3874	3850	3748	3625	3780	3746	3705	3866	3811	3857	3989	4018	3988	4106	4106	4036	3885	3744	3813	3759	3709	3767	3655	3897	3760	3838	3787	3693	3591	3643	3643	3669	3790	3808	3840	3891	3801	3861	3830	3746	3665	3660	3732	3724	3667	3820
3834	3675	3614	3557	3598	3605	3625	3652	3671	3665	3742	3763	3964	4077	4193	4261	4137	4122	3956	3911	3799	3797	3722	3741	3732	3778	3852	3771	3820	3893	3791	3740	3623	3673	3711	3773	3680	3862	3693	3812	3716	3821	3862	3833	3774	3826	3735	3814	3780	3817
3686	3491	3443	3564	3528	3542	3497	3598	3669	3708	3896	3843	4005	4001	4138	4093	4079	4024	3943	3786	3624	3643	3696	3759	3730	3841	3889	3909	3938	3856	3843	3738	3769	3852	3979	3872	3818	3787	3724	3627	3793	3916	3918	3914	3877	3707	3746	3806	3979	3898
3595	3407	3431	3564	3630	3651	3695	3638	3768	3821	3894	3933	4111	4122	4119	3950	3952	3803	3687	3707	3652	3721	3711	3849	3826	3857	3931	3893	3803	3888	3816	3707	3975	3981	3909	3877	3913	3753	3766	3719	3819	3895	3743	3951	3843	3803	4008	3931	3878	3923
3557	3505	3574	3703	3725	3642	3843	3813	3897	3965	3958	3988	4093	4046	3915	3927	3781	3721	3601	3839	3681	3788	3802	3812	3903	4024	3904	3913	3806	3739	3679	3823	3872	4008	3923	4006	3866	3941	3897	4012	3814	3857	3919	3777	3904	3849	3913	3915	3967	3975
3686	3751	3728	3776	3880	3848	3912	3850	3902	3893	3981	3912	3869	3859	3772	3720	3781	3567	3771	3603	3898	3879	3958	3959	3948	3888	3903	3921	3924	3763	3851	3853	3979	4110	3868	3806	3838	4007	4018	3906	3948	3992	3969	3914	3801	3908	4098	3848	3796	3853
3944	3849	3882	3880	3991	3988	4004	3923	3966	3974	3934	3729	3722	3695	3698	3607	3630	3559	3579	3772	3855	3931	3945	4013	3884	3843	3932	3814	4030	3944	3942	4112	4006	3992	3848	3876	3748	3814	3903	3809	3845	4025	3921	3911	3929	4015	3837	3923	3825	3895
4013	3988	3975	3915	3974	4013	3988	3928	3718	3798	3670	3554	3662	3585	3588	3556	3594	3670	3754	3778	3747	3840	3800	3810	3803	3779	3685	3897	3839	3862	4068	4020	4096	3941	4009	3917	3887	3767	3854	3617	3809	3882	3901	4028	3781	3867	3850	3857	3959	3775
4079	4009	3967	4164	3875	4096	3888	3803	3763	3567	3668	3612	3553	3514	3486	3660	3809	3695	3814	3771	3805	3780	3678	3699	3746	3686	3737	3848	3898	3939	3951	3937	3856	3986	4116	3973	3830	3828	3621	3738	3766	3939	3876	3715	3785	3773	3892	3851	3915	3960
4027	4022	3935	4003	3971	3875	3910	3702	3681	3669	3625	3727	3664	3751	3660	3862	3786	3740	3905	3832	3951	3808	3696	3666	3770	3599	3791	3682	3835	3691	3832	3721	3804	3803	3977	3836	3874	3791	3791	3767	3820	3831	3724	3608	3679	3836	3715	4020	4014	3898
3982	3821	3747	3827	3856	3818	3714	3768	3784	3669	3867	3804	3886	3871	3978	3958	3978	3930	3921	3662	3761	3767	3849	3867	3788	3872	3811	3881	3718	3725	3690	3622	3740	3794	3826	3750	3647	3829	3670	3930	3973	3830	3655	3651	3712	3716	3759	3837	3816	3671
3904	3780	3691	3662	3712	3756	3616	3731	3808	3864	3911	3805	3926	3883	3922	4030	3989	3887	3821	3900	3794	3834	3823	3885	3824	3909	3861	3727	3825	3723	3736	3855	3670	3770	3669	3675	3686	3559	3791	3762	3842	3738	3846	3645	3753	3713	3810	3630	3605	3615
3742	3693	3616	3689	3760	3865	3766	3681	3784	3841	3847	3761	3856	3735	3875	3904	3951	3881	3761	3759	3823	3855	3888	3851	4039	3792	3743	3792	3948	3807	3791	3879	3705	3638	3619	3715	3685	3549	3739	3669	3638	3782	3741	3762	3760	3851	3824	3684	3714	3654
3580	3768	3684	3680	3842	3741	3746	3835	3743	3963	3979	3753	3801	3782	3631	3774	3587	3819	3637	3680	3816	3728	3914	3692	3887	3869	3783	3738	3787	3829	3858	3938	3811	3879	3823	3738	3686	3741	3636	3624	3750	3695	3789	3813	3796	3860	3868	3841	3712	3714
3829	3769	3770	3763	3794	3730	3824	3868	3766	3799	3855	3788	3740	3770	3754	3832	3854	3740	3835	3781	3834	3757	3897	3702	3775	3748	3684	3654	3763	3845	3811	3766	3728	3899	3815	3822	3870	3822	3798	3590	3662	3720	3782	3809	3771	3759	3921	3969	3830	3810
3937	3896	3882	3886	3903	3965	3824	3876	3876	3845	3869	3823	3828	3807	3709	3946	3903	4056	4023	3964	3832	3884	3796	3814	3702	3702	3706	3610	3643	3723	3769	3890	3816	3881	3986	3901	3931	3991	3857	3801	3773	3726	3741	3715	3595	3757	3928	3954	3988	3856
3959	3920	3942	4042	3873	3953	3832	3687	3771	3888	3807	3799	3803	3788	3815	3841	3882	4024	3977	3860	3864	3773	3818	3755	3746	3764	3717	3846	3723	3680	3701	3717	3689	3890	3870	3908	3858	3958	4036	4058	3914	3923	3820	3759	3819	3857	3857	3818	3854	3921
3996	3865	3837	3758	3819	3873	3726	3676	3808	3742	3701	3673	3799	3784	3852	3971	4100	3964	3916	3969	3850	3877	3800	3855	3880	3905	3883	3898	3769	3824	3864	3678	3862	3795	3783	3766	3860	3880	3960	3897	4018	3991	3934	3969	3844	3854	3841	3814	3823	3779
3761	3634	3774	3638	3696	3681	3645	3663	3786	3676	3676	3749	3636	3761	3810	3618	3829	3768	3813	3738	3690	3683	3683	3882	3872	3878	3803	3868	3940	3822	3834	3835	3907	3827	3777	3710	3826	3897	3863	3926	3914	3989	4025	4095	3980	3960	3908	3805	3732	3765
3652	3658	3587	3748	3749	3793	3660	3802	3764	3675	3789	3726	3676	3621	3669	3678	3540	3718	3675	3469	3557	3604	3577	3662	3710	3756	3796	3809	3874	3818	3765	3938	3802	3861	3797	3903	3890	3730	3915	3692	3800	3860	4080	4006	3994	3979	3951	3863	3737	3798
3666	3500	3645	3667	3815	3856	3679	3909	3809	3745	3870	3800	3684	3706	3785	3656	3674	3715	3649	3636	3692	3620	3662	3615	3605	3664	3653	3744	3698	3873	3860	3914	3856	3806	3850	3906	3947	3966	3795	3702	3773	3750	3929	3899	3891	3854	3886	3913	3813	3836
3725	3749	3740	3836	3976	3952	3954	3811	3895	3816	3716	3764	3873	3926	3719	3765	3654	3683	3801	3682	3640	3621	3459	3628	3526	3617	3720	3667	3726	3667	3564	3741	3800	3907	3815	3910	3927	3885	3853	3864	3713	3837	3783	3896	3683	3822	3996	4029	3873	3895
3880	3892	3865	3920	3952	3977	3818	3783	3988	3891	3810	3766	3863	3804	3843	3756	3925	3815	3893	3809	3763	3842	3656	3642	3824	3706	3627	3772	3649	3686	3624	3558	3697	3720	3802	3817	3798	3913	3933	3878	3850	3831	3708	3689	3775	3677	3947	3897	3823	4160
3970	3694	3885	3801	3771	3828	3803	3720	3675	3888	3681	3781	3834	3759	3693	3713	3596	3710	3686	3832	3724	3648	3719	3649	3638	3724	3850	3729	3793	3686	3625	3671	3687	3729	3832	3667	3791	3862	3955	4047	3995	3855	3861	3651	3717	3678	3778	3868	3889	3832
3907	3823	3681	3645	3671	3698	3693	3633	3681	3722	3678	3675	3773	3779	3667	3742	3639	3825	3713	3804	3744	3917	3792	3750	3847	3632	3879	3852	3898	3738	3688	3755	3731	3823	3719	3574	3638	3753	3911	4024	3903	3859	3900	3844	3771	3882	3714	3842	3764	3802
3745	3657	3660	3624	3562	3600	3590	3597	3499	3626	3656	3748	3635	3657	3534	3437	3303	3550	3396	3544	3650	3537	3706	3665	3781	3732	3767	3783	3915	3964	3810	3919	3908	3820	3755	3676	3519	3704	3936	3834	3891	3805	3865	4006	3910	3878	3922	3732	3701	3783
3594	3710	3647	3681	3627	3684	3642	3743	3577	3680	3562	3617	3556	3466	3592	3642	3542	3519	3483	3603	3541	3572	3474	3600	3558	3638	3727	3784	3775	3761	3805	4000	4029	3949	3893	3764	3882	3775	3769	3745	3729	3669	4011	3999	4041	3971	3714	3712	3742	3724
3799	3720	3650	3736	3798	3783	3711	3721	3693	3741	3653	3699	3791	3576	3476	3453	3340	3498	3318	3537	3428	3367	3410	3385	3435	3513	3665	3694	3691	3730	3827	3878	3865	3841	3995	3848	3932	3822	3699	3681	3664	3738	3789	3773	3854	3842	3961	3964	3775	3822
3775	3858	3786	3751	3776	3783	3821	3896	3827	3881	3735	3691	3832	3655	3827	3815	3705	3704	3685	3684	3683	3683	3593	3549	3368	3464	3447	3439	3574	3633	3711	3634	3858	3833	4021	4001	3928	3879	3740	3671	3805	3760	3758	3669	3675	3884	3805	3950	3916	3945
3973	3886	3835	3819	3876	3920	3949	3853	3937	3715	3942	3900	3909	3856	3823	3762	3501	3687	3579	3527	3505	3538	3544	3465	3551	3609	3578	3626	3575	3540	3551	3620	3590	3752	3958	3961	3859	3783	3845	3878	3786	3890	3804	3539	3679	3734	3822	3943	3889	3781
3991	3882	3805	3871	3894	3913	3906	3998	4102	3905	3771	3830	3766	3818	3810	3696	3707	3804	3945	3961	3884	3867	3766	3796	3650	3613	3517	3677	3548	3607	3501	3496	3591	3789	3774	3726	3878	3759	3684	4020	3983	3817	3825	3721	3591	3639	3610	3796	3770	3815
3991	3930	3817	3716	3857	3814	3945	3910	3971	3786	3762	3834	3875	3894	3613	3854	3708	3698	3631	3726	3670	3839	3726	3944	3867	3874	3770	3718	3701	3604	3587	3613	3526	3685	3506	3648	3472	3659	3851	4054	3908	3943	3742	3651	3640	3613	3754	3549	3696	3701
3908	3861	3852	3849	3754	3853	3841	3812	3798	3750	3765	3654	3618	3650	3681	3699	3690	3755	3801	3713	3751	3781	3765	3770	3750	3823	3718	3994	4027	3899	3565	3664	3726	3607	3676	3510	3606	3615	3624	3829	3898	3794	3817	3745	3775	3716	3489	3563	3486	3675
3785	3749	3611	3677	3742	3491	3675	3583	3682	3670	3546	3455	3486	3509	3526	3597	3672	3759	3611	3728	3718	3612	3965	3939	3997	3954	3904	3904	3838	3904	3961	4002	3954	3775	3800	3671	3521	3645	3798	3560	3701	3754	3786	4077	3847	3785	3743	3582	3505	3621
3721	3730	3720	3674	3522	3656	3530	3540	3423	3605	3521	3569	3587	3512	3569	3500	3715	3471	3534	3508	3663	3522	3499	3643	3667	3734	3815	4027	3898	3880	3933	4005	4060	3897	3912	3807	3766	3593	3533	3630	3449	3804	3867	3860	3846	3923	3693	3646	3566	3655
3680	3640	3608	3484	3569	3659	3498	3453	3733	3640	3574	3551	3478	3501	3474	3580	3565	3609	3549	3578	3611	3460	3679	3619	3639	3551	3715	3686	3844	3885	4042	4058	4049	3846	3804	4021	3914	3782	3662	3491	3609	3727	3594	3718	3781	3775	3756	3804	3765	3715
3739	3728	3769	3679	3615	3490	3772	3714	3856	3653	3599	3580	3657	3633	3731	3907	3722	3910	3752	3687	3656	3801	3618	3666	3668	3673	3601	3599	3506	3706	3815	3953	4076	3855	3939	4063	4076	3807	3783	3509	3552	3647	3538	3618	3547	3601	3787	3908	3782	3770
3601	3658	3802	3820	3937	3905	3928	3749	3767	3703	3839	3791	3843	3826	3824	3922	3943	3724	3776	3600	3689	3711	3612	3753	3705	3562	3589	3603	3582	3524	3647	3686	3655	3824	3937	3955	4002	3891	3887	3723	3585	3588	3498	3390	3496	3632	3715	3873	3829	3614
3776	3747	3721	3921	4043	3799	3753	3829	4001	3946	4000	3817	3835	3607	3641	3660	3805	3805	3767	3700	3666	3533	3623	3658	3686	3574	3654	3452	3454	3669	3554	3428	3410	3574	3859	3873	3809	3821	3782	3742	3840	3665	3504	3594	3457	3508	3714	3781	3662	3666
3965	3901	3862	3970	3887	3820	3880	4010	3874	3878	3629	3659	3664	3814	3911	4118	4075	4112	4138	4244	4128	4037	4012	4003	4029	3720	3587	3470	3554	3529	3373	3536	3581	3462	3510	3553	3787	3789	3691	3732	3953	3734	3563	3516	3578	3463	3671	3692	3724	3748
4001	3904	3950	3754	3765	3834	3922	3610	3621	3734	3894	3775	3796	4064	3830	3926	3825	3990	4040	3957	4056	4085	4120	4062	4144	3897	4020	3796	3575	3774	3423	3480	3442	3591	3532	3470	3590	3727	3895	3782	3730	3834	3746	3492	3476	3451	3589	3705	3662	3577
3965	3802	3675	3800	3848	3865	3679	3624	3728	3718	3688	3723	3630	3627	3564	3375	3455	3577	3624	3558	3447	3637	3641	3816	3899	3962	3819	3963	3991	3813	3736	3649	3456	3520	3387	3572	3328	3397	3756	3913	3715	3658	3738	3721	3496	3515	3468	3566	3548	3449
4108	3580	3725	3810	3674	3521	3572	3509	3557	3650	3441	3472	3450	3464	3383	3549	3605	3849	3752	3801	3852	3853	3911	3708	3702	3533	3724	3916	4010	3999	3841	3829	3676	3517	3350	3284	3448	3526	3509	3644	3647	3769	3756	3745	3762	3516	3470	3357	3521	3536
3852	3763	3716	3654	3415	3563	3581	3492	3298	3380	3294	3668	3498	3531	3523	3508	3622	3775	3819	3974	4004	4216	4209	4024	4022	3819	3805	3716	3740	3806	3896	3873	3875	3792	3548	3337	3462	3656	3496	3552	3576	3550	3746	3857	3938	3670	3522	3466	3316	3478
3774	3782	3637	3439	3599	3638	3495	3363	3236	3464	3481	3452	3453	3568	3551	3571	3488	3699	3475	3654	3528	3804	3749	3803	4090	4237	4161	3968	3708	3723	3849	3999	3858	3829	3789	3579	3521	3529	3709	3415	3504	3547	3625	3778	3850	3780	3496	3385	3564	3427
3784	3687	3433	3652	3701	3587	3393	3520	3425	3472	3490	3520	3520	3646	3655	3439	3679	3439	3498	3287	3276	3312	3348	3373	3465	3862	3945	4036	3848	3860	3714	3896	3774	3777	3895	3976	3684	3538	3668	3559	3395	3550	3587	3746	3743	3693	3551	3544	3507	3484
3799	3297	3585	3712	3705	3507	3632	3623	3651	3722	3639	3826	3899	3816	3745	3536	3506	3569	3461	3557	3524	3561	3258	3274	3150	3265	3480	3657	3805	3967	3912	3871	3788	3779	3855	3804	3925	3650	3418	3569	3433	3438	3622	3662	3622	3757	3764	3655	3727	3613
3523	3449	3854	3658	3482	3561	3678	3724	3742	3795	3869	4104	3961	3685	3640	3500	3429	3678	3650	3760	3729	3719	3713	3514	3440	3341	3249	3294	3474	3889	3901	3709	3715	3625	3712	3791	4082	3858	3452	3604	3578	3383	3574	3556	3639	3672	3763	3730	3807	3666
3600	3847	3951	3545	3511	3764	3926	3750	3790	3951	4106	3818	3663	3539	3567	3742	3872	3962	4083	4001	4092	4030	3853	3843	3815	3679	3521	3237	3225	3393	3684	3858	3683	3714	3696	3770	3952	3890	3726	3439	3614	3514	3331	3355	3429	3578	3652	3821	3770	3742
3799	3986	3688	3422	3687	3926	3825	3924	3953	3989	3717	3623	3583	3726	4075	4253	4480	4573	4618	4612	4371	4234	4158	3961	3951	3876	3669	3554	3172	3208	3463	3545	3577	3647	3606	3855	3760	3868	3983	3560	3565	3701	3268	3359	3318	3493	3567	3797	3614	3640
4109	3927	3486	3491	3861	3812	3765	3831	3964	3674	3562	3512	3753	4275	4723	5146	4951	4826	4812	4800	4441	4284	4200	4101	4060	3977	3858	3661	3529	3263	3254	3367	3469	3645	3609	3632	3602	3644	3852	3705	3559	3642	3435	3121	3271	3333	3495	3674	3855	3746
4276	3888	3490	3777	3963	3876	3859	3776	3611	3564	3498	3897	4460	4785	5105	4929	4741	4599	4458	4478	4295	4328	4192	4160	4005	3963	3792	3866	3707	3490	3210	3103	3286	3491	3482	3594	3583	3574	3909	3883	3617	3619	3597	3246	3377	3383	3482	3613	3660	3678
4320	3717	3647	4043	3908	3750	3636	3636	3503	3378	3630	4331	4702	4874	4797	4419	4028	3743	3709	3790	3837	3742	3874	4108	4045	4050	3927	4041	3871	3772	3384	3233	3163	3398	3459	3554	3471	3437	3625	3989	3713	3571	3672	3495	3418	3393	3544	3502	3724	3593
4077	3621	3806	4071	3760	3658	3584	3494	3279	3603	4126	4576	4628	4481	4010	3582	3207	2992	2950	2998	3215	3263	3498	3689	3921	4028	4049	3924	3904	3854	3539	3293	3163	3256	3490	3507	3373	3391	3521	3868	3863	3583	3668	3483	3499	3551	3458	3505	3571	3530
3908	3501	3778	3977	3672	3479	3548	3408	3401	3878	4150	4605	4374	3842	3348	2820	2556	2571	2489	2585	2594	2946	3044	3486	3661	3945	3942	3935	3874	3794	3672	3412	3247	3246	3339	3387	3361	3348	3514	3906	3803	3502	3801	3717	3572	3645	3631	3534	3512	3489
3695	3459	3763	3881	3440	3371	3408	3404	3588	3947	4217	4189	3861	3143	2767	2385	2346	2379	2511	2593	2631	2670	2823	3085	3431	3710	3959	4189	3963	3963	3706	3674	3424	3263	3359	3243	3342	3278	3539	3684	3683	3621	3698	3749	3660	3660	3544	3470	3438	3565
3592	3448	3724	3675	3322	3339	3351	3511	3617	3928	4088	3916	3354	2686	2462	2296	2502	2657	2644	2690	2635	2567	2681	2781	3038	3475	3988	4148	4128	3908	3836	3801	3566	3448	3307	3379	3278	3243	3327	3523	3732	3582	3647	3819	3743	3724	3625	3412	3380	3567
3413	3472	3602	3514	3126	3159	3229	3472	3751	3999	3856	3603	3116	2506	2350	2446	2559	2904	3032	3035	2801	2641	2620	2583	2854	3230	3911	4074	4126	3975	3876	3738	3779	3424	3416	3410	3493	3262	3417	3584	3642	3684	3614	3891	3839	3757	3565	3479	3224	3539
3267	3393	3430	3429	3119	3157	3284	3534	3708	3998	3783	3327	2880	2399	2326	2601	2884	3183	3360	3278	3097	2905	2656	2637	2566	3159	3746	4135	4142	4068	3968	3958	3727	3547	3447	3565	3488	3271	3374	3302	3526	3577	3688	3848	3920	3749	3579	3440	3378	3564
3332	3284	3339	3243	3119	3210	3429	3532	3864	3954	3704	3255	2731	2542	2422	2633	2962	3258	3387	3377	3249	2983	2648	2405	2476	2861	3440	4209	4194	4109	3979	4148	3880	3657	3507	3483	3655	3332	3302	3428	3430	3476	3677	3975	3888	3799	3577	3421	3399	3466
3248	3283	3540	3204	3121	3098	3437	3576	3832	3911	3662	3269	2880	2522	2511	2635	2934	3179	3351	3275	3121	2860	2558	2410	2392	2868	3467	3938	4007	3979	3844	3987	3904	3597	3465	3649	3679	3378	3451	3483	3301	3466	3630	3724	3723	3806	3584	3488	3449	3485
3333	3283	3340	3402	3073	3057	3465	3745	3772	3840	3754	3425	2972	2642	2508	2634	2825	3117	3168	3101	3050	2748	2395	2281	2331	2765	3507	4062	3954	3968	3866	3940	3876	3661	3593	3762	3687	3352	3328	3458	3293	3467	3573	3814	3780	3594	3592	3482	3391	3480
3297	3162	3304	3414	3046	3142	3409	3627	3817	3857	3833	3569	3196	2782	2545	2586	2841	2887	2857	2763	2738	2510	2267	2149	2383	2936	3591	3893	3936	3716	3747	3703	3800	3592	3703	4004	3649	3331	3412	3430	3357	3390	3530	3671	3698	3696	3631	3401	3482	3594
3436	3220	3387	3329	3138	3216	3450	3653	3850	3945	3826	3720	3437	2964	2757	2555	2616	2593	2580	2436	2406	2148	2094	2131	2512	3154	3732	4009	3854	3743	3560	3704	3594	3605	3853	4001	3495	3319	3617	3316	3202	3426	3637	3658	3721	3729	3641	3571	3597	3664
3454	3201	3261	3452	3316	3229	3378	3639	3899	3941	3964	3766	3758	3273	2999	2792	2516	2307	2281	2252	2267	2189	2245	2456	2913	3634	4178	4000	3890	3666	3466	3515	3528	3594	3847	3938	3532	3431	3666	3294	3226	3485	3594	3726	3586	3769	3713	3561	3579	3568
3287	3378	3301	3566	3481	3224	3376	3597	3853	3970	3926	4041	3761	3675	3438	3052	2943	2569	2455	2212	2347	2405	2686	2963	3382	3841	4146	3936	3469	3398	3440	3533	3523	3601	4043	3908	3582	3609	3695	3439	3317	3522	3495	3607	3638	3762	3780	3752	3719	3627
3408	3317	3366	3559	3639	3398	3347	3618	3899	3995	3988	3991	3966	3976	3740	3489	3293	3112	2918	2823	2972	3131	3264	3598	3986	4291	4206	3641	3362	3270	3424	3407	3556	3681	4156	3770	3583	3793	3778	3299	3449	3554	3490	3633	3684	3863	3708	3891	3523	3673
3326	3383	3291	3464	3654	3566	3453	3457	3700	3899	3991	3995	3948	3952	4065	4073	3774	3634	3478	3627	3809	3789	4067	4249	4376	4171	3836	3333	3080	3272	3298	3558	3705	3849	3945	3619	3692	4006	3641	3361	3478	3458	3473	3789	3502	3879	3679	3800	3641	3761
3331	3425	3452	3474	3674	3794	3539	3420	3621	3901	4009	3955	3861	4105	4044	4237	4188	4200	4241	4187	4301	4446	4442	4307	4107	3783	3248	3123	2980	3343	3505	3599	3689	3896	3708	3602	3821	3980	3415	3447	3459	3340	3518	3514	3726	3746	3847	3799	3776	3726
3384	3261	3449	3458	3528	3819	3800	3540	3418	3580	3852	3953	4046	3883	3935	4007	4164	4238	4195	4368	4300	4315	4085	3952	3580	3273	3073	3005	3144	3348	3527	3551	3751	3620	3504	3624	4086	3737	3419	3443	3607	3404	3522	3488	3546	3692	3884	3976	3837	3776
3503	3412	3426	3645	3581	3618	3891	3818	3587	3556	3660	3950	3990	3914	3952	3775	3850	3947	3905	4015	3852	3801	3502	3174	2976	2958	3022	3288	3479	3486	3550	3519	3628	3366	3425	4083	4036	3590	3502	3691	3421	3447	3527	3393	3566	3632	3749	3847	3941	3639
3588	3485	3371	3592	3565	3666	3886	4018	3749	3504	3484	3661	3836	3888	3885	3788	3783	3666	3579	3528	3419	3188	3100	2966	3031	3145	3373	3393	3570	3409	3531	3517	3358	3298	3597	4035	3823	3573	3781	3662	3360	3491	3421	3514	3512	3667	3897	3778	3925	3768
3568	3717	3584	3516	3637	3610	3703	3936	4028	3936	3691	3493	3611	3689	3793	3729	3786	3528	3565	3348	3316	3224	3195	3136	3320	3471	3424	3429	3429	3441	3483	3545	3355	3626	4056	3881	3743	3728	3788	3583	3453	3475	3365	3369	3472	3722	3832	3865	3962	3792
3573	3642	3756	3564	3613	3590	3643	3764	3987	4176	3999	3661	3684	3412	3563	3598	3797	3687	3523	3462	3418	3398	3340	3488	3384	3395	3465	3177	3230	3422	3341	3374	3564	3850	3936	3694	3686	3857	3704	3402	3455	3425	3398	3564	3535	3671	3673	3998	3787	3836
3564	3546	3791	3774	3583	3611	3631	3751	3837	4161	4248	4082	4043	3703	3720	3657	3616	3526	3463	3440	3668	3489	3467	3337	3349	3355	3319	3080	3230	3255	3290	3464	3688	3768	3668	3741	3925	3921	3592	3476	3568	3478	3424	3394	3581	3530	3727	3787	3877	3735
3708	3576	3477	3613	3659	3686	3631	3748	3676	3705	3970	4269	4255	4169	4015	3971	3826	3630	3643	3606	3559	3562	3492	3248	3326	3225	3264	3168	3190	3355	3499	3622	3583	3572	3619	3838	4010	3625	3557	3648	3625	3415	3476	3484	3546	3483	3910	3881	4022	3649
3600	3540	3462	3434	3539	3687	3714	3849	3917	3691	3683	3805	3937	4019	4076	4190	4247	3992	3825	3896	3798	3722	3512	3397	3332	3256	3179	3173	3322	3417	3641	3673	3570	3491	3850	3987	3860	3632	3686	3519	3451	3371	3544	3447	3409	3684	3702	3889	3910	3736
3513	3499	3531	3473	3479	3533	3663	3841	3855	3886	3796	3745	3586	3540	3669	3840	3809	3772	3762	3690	3612	3678	3423	3354	3192	3233	3268	3313	3369	3402	3518	3368	3488	3776	3877	3693	3741	3770	3672	3406	3393	3529	3494	3442	3478	3588	3635	3937	3777	3743
3494	3326	3517	3632	3558	3558	3638	3763	3819	3812	3912	4071	4013	3787	3568	3578	3646	3449	3378	3585	3418	3428	3311	3204	3327	3241	3367	3299	3339	3272	3308	3498	3662	3683	3739	3745	3823	3818	3561	3511	3334	3373	3374	3417	3515	3535	3696	3816	3697	3620
3498	3421	3278	3563	3575	3596	3556	3528	3653	3512	3611	3792	4010	4069	4031	3887	3889	3734	3593	3649	3789	3593	3628	3505	3442	3406	3285	3139	3191	3295	3542	3645	3669	3572	3712	3893	3981	3524	3613	3539	3443	3325	3449	3413	3402	3550	3629	3602	3824	3707
3454	3470	3414	3449	3421	3617	3730	3558	3636	3627	3593	3539	3780	3797	3863	3970	3972	3852	3814	3810	3841	3735	3467	3353	3231	3146	3229	3148	3405	3414	3580	3628	3423	3567	3916	3817	3706	3584	3641	3389	3299	3372	3494	3387	3550	3580	3522	3774	3627	3596
3414	3402	3459	3482	3490	3537	3661	3728	3689	3819	3751	3671	3587	3724	3625	3667	3559	3587	3436	3479	3453	3344	3254	3245	3276	3345	3532	3351	3404	3379	3413	3448	3757	3790	3731	3722	3674	3778	3426	3339	3376	3537	3457	3437	3453	3561	3573	3638	3690	3675
3334	3318	3420	3462	3372	3550	3490	3475	3555	3648	3718	3876	3662	3841	3786	3747	3710	3688	3649	3561	3621	3589	3555	3470	3359	3404	3477	3301	3262	3360	3510	3626	3708	3519	3602	3855	3859	3654	3382	3257	3429	3302	3524	3667	3519	3485	3665	3646	3691	3555
3488	3143	3322	3327	3413	3558	3549	3580	3534	3603	3648	3769	3713	3771	3748	3726	3735	3713	3573	3657	3620	3581	3501	3367	3377	3496	3401	3463	3501	3522	3548	3585	3572	3745	3818	3782	3729	3630	3542	3381	3321	3254	3582	3587	3577	3515	3547	3605	3542	3558
3303	3312	3198	3333	3372	3423	3406	3481	3731	3658	3509	3392	3566	3603	3515	3646	3637	3584	3526	3515	3582	3451	3451	3357	3512	3495	3577	3471	3522	3548	3566	3621	3736	3678	3638	3663	3627	3596	3470	3248	3384	3482	3299	3566	3679	3517	3673	3512	3564	3565
3325	3228	3216	3293	3381	3420	3335	3382	3485	3286	3511	3423	3591	3548	3404	3523	3534	3445	3499	3535	3653	3536	3589	3493	3415	3651	3550	3558	3460	3640	3593	3569	3653	3637	3663	3631	3685	3428	3361	3357	3330	3298	3419	3678	3334	3680	3512	3513	3466	3390
3340	3177	3134	3262	3244	3355	3327	3347	3233	3376	3278	3361	3488	3523	3395	3524	3518	3512	3616	3597	3673	3590	3525	3668	3457	3698	3666	3626	3631	3641	3607	3693	3746	3677	3698	3537	3415	3525	3453	3299	3181	3343	3524	3396	3730	3566	3443	3441	3358	3553
3214	3320	3249	3272	3225	3308	3332	3294	3372	3474	3340	3388	3427	3487	3336	3325	3388	3408	3429	3460	3610	3571	3387	3422	3539	3573	3730	3746	3663	3761	3792	3777	3701	3583	3568	3457	3371	3489	3200	3317	3340	3410	3426	3757	3757	3618	3557	3405	3445	3403
3352	3223	3141	3183	3289	3204	3272	3161	3188	3210	3218	3349	3480	3408	3410	3378	3257	3472	3406	3369	3505	3559	3681	3608	3670	3686	4012	3897	3850	3698	3822	3905	3872	3761	3562	3423	3354	3361	3511	3370	3319	3346	3604	3690	3760	3485	3556	3440	3342	3472
3432	3289	3155	3147	3212	3169	3292	3245	3427	3257	3226	3244	3319	3283	3252	3236	3502	3529	3507	3512	3639	3632	3515	3619	3512	3728	3742	3872	3787	3932	3886	4025	3795	3598	3363	3413	3479	3399	3358	3264	3374	3553	3398	3759	3751	3518	3543	3390	3390	3425
3514	3329	3227	3208	3316	3165	3227	3265	3349	3326	3280	3320	3233	3377	3361	3270	3226	3421	3331	3458	3455	3522	3580	3520	3691	3950	3947	4036	4065	3771	3775	3897	3849	3677	3434	3364	3298	3310	3371	3377	3189	3438	3580	3850	3714	3672	3484	3539	3520	3494
3618	3375	3353	3253	3288	3394	3291	3380	3335	3259	3197	3134	3209	3467	3364	3275	3464	3483	3539	3579	3610	3892	3686	3649	3812	3706	3864	4056	4039	3984	3935	3901	3646	3608	3269	3240	3399	3382	3518	3376	3590	3662	3579	3654	3727	3508	3446	3527	3424	3508
3579	3393	3456	3430	3421	3438	3355	3374	3434	3321	3128	3210	3373	3260	3276	3204	3267	3412	3412	3562	3529	3629	3637	3654	3827	3974	4044	4025	4138	3967	3861	3814	3718	3385	3414	3188	3274	3453	3493	3627	3565	3740	3749	3722	3595	3630	3456	3383	3429	3476
3774	3548	3393	3458	3488	3441	3514	3401	3414	3387	3445	3291	3274	3353	3271	3324	3414	3526	3581	3814	3684	3686	3769	3932	3826	3769	3929	3967	4068	3982	3895	3660	3625	3563	3410	3326	3349	3439	3513	3635	3590	3632	3566	3637	3628	3559	3578	3365	3359	3492
3802	3618	3643	3545	3575	3499	3589	3453	3510	3656	3585	3518	3425	3496	3572	3378	3379	3586	3438	3701	3708	3974	3628	3853	3949	3836	4037	3882	3994	3683	3722	3542	3587	3608	3412	3449	3331	3540	3657	3717	3680	3580	3604	3669	3457	3501	3581	3410	3488	3626
4010	3685	3602	3660	3685	3771	3633	3593	3757	3556	3703	3456	3624	3615	3581	3629	3558	3657	3808	3722	3912	3926	3757	3913	3928	3933	3885	4017	3874	3782	3733	3503	3441	3539	3556	3327	3495	3519	3702	3764	3737	3612	3665	3518	3615	3468	3549	3472	3642	3526
3935	3688	3720	3754	3811	3917	3815	3758	3613	3704	3771	3807	3749	3735	3684	3576	3662	3722	3789	3776	3991	3806	3882	3891	3894	3894	3886	3813	3661	3610	3553	3597	3545	3635	3577	3535	3448	3687	3836	3758	3673	3663	3531	3512	3573	3467	3586	3574	3585	3684
3853	3821	3716	3739	3912	3900	4017	3801	3709	3678	3812	3867	3806	3889	3911	3845	3756	3791	3720	3733	3791	3815	3846	3836	3792	3722	3859	3709	3655	3654	3624	3489	3622	3516	3690	3689	3752	3685	3755	3779	3717	3687	3579	3550	3544	3599	3650	3737	3844	3700
3801	3766	3844	3878	3841	3890	3846	3890	3869	3883	3853	3768	3992	3950	3822	3775	3688	3798	3765	3823	3688	3725	3683	3713	3831	3680	3500	3557	3542	3416	3501	3578	3469	3679	3813	3805	3902	3644	3719	3693	3670	3676	3513	3523	3647	3667	3635	3777	3730	3909
3737	3686	3750	3786	3761	3867	3895	3828	3910	3841	3851	3935	3866	3825	3888	3942	3888	3860	3740	3709	3608	3674	3546	3595	3656	3582	3521	3407	3408	3464	3514	3523	3565	3598	3689	3938	3920	3787	3683	3721	3635	3546	3486	3483	3596	3699	3685	3798	3833	3768
3556	3489	3653	3721	3708	3811	3836	3859	3858	3750	3909	4005	3980	3938	3876	3879	3788	3744	3640	3459	3430	3433	3327	3538	3492	3501	3540	3347	3382	3438	3455	3628	3603	3690	3869	3786	3962	3870	3655	3509	3499	3532	3504	3493	3592	3758	3654	3841	3871	3793
3345	3439	3448	3661	3591	3762	3708	3802	3634	3830	3835	3763	3816	3759	3676	3800	3636	3765	3670	3558	3397	3468	3328	3349	3382	3454	3347	3328	3513	3456	3543	3557	3585	3700	3745	3839	3868	3623	3549	3478	3496	3564	3517	3416	3567	3618	3715	3788	3859	3780
3237	3263	3355	3426	3521	3683	3632	3587	3744	3698	3605	3725	3768	3771	3632	3797	3660	3635	3535	3605	3435	3346	3240	3394	3246	3469	3353	3337	3301	3525	3630	3740	3712	3545	3758	3720	3735	3627	3378	3310	3362	3388	3543	3597	3595	3517	3685	3722	3777	3723
3302	3113	3224	3241	3338	3463	3498	3530	3565	3516	3648	3628	3649	3605	3616	3691	3552	3503	3423	3314	3279	3316	3194	3405	3239	3428	3448	3519	3426	3602	3719	3681	3659	3566	3692	3699	3627	3586	3321	3321	3476	3443	3590	3640	3620	3637	3627	3769	3674	3676
3149	3178	3152	3199	3281	3398	3431	3366	3376	3418	3514	3436	3617	3459	3562	3641	3560	3466	3490	3360	3217	3242	3232	3364	3358	3384	3390	3537	3591	3653	3616	3696	3567	3445	3603	3498	3550	3453	3464	3399	3415	3498	3559	3566	3675	3705	3619	3564	3653	3541
3236	3168	3180	3291	3264	3512	3458	3280	3463	3465	3423	3484	3552	3513	3486	3467	3594	3523	3458	3524	3453	3350	3380	3513	3517	3473	3562	3563	3575	3562	3651	3489	3619	3509	3483	3523	3446	3464	3532	3479	3374	3489	3612	3623	3611	3682	3603	3611	3457	3572
3379	3219	3351	3334	3402	3361	3228	3427	3410	3485	3556	3563	3478	3496	3553	3595	3634	3624	3573	3480	3575	3525	3539	3502	3592	3479	3575	3638	3711	3591	3499	3431	3551	3442	3352	3492	3302	3447	3571	3464	3622	3720	3541	3679	3693	3643	3503	3500	3475	3515
3503	3397	3414	3384	3439	3336	3447	3394	3617	3579	3655	3561	3550	3526	3684	3472	3678	3730	3648	3711	3612	3527	3728	3692	3631	3664	3581	3595	3674	3546	3303	3492	3387	3476	3328	3415	3439	3550	3710	3544	3719	3573	3594	3592	3592	3596	3551	3477	3536	3675
3599	3573	3371	3538	3575	3545	3505	3499	3545	3609	3560	3682	3517	3610	3803	3688	3690	3651	3816	3631	3763	3671	3659	3640	3706	3478	3745	3514	3548	3473	3266	3361	3306	3349	3291	3331	3380	3512	3607	3507	3653	3632	3622	3436	3572	3618	3552	3621	3583	3609
3713	3512	3673	3577	3580	3719	3591	3738	3665	3673	3696	3697	3582	3605	3624	3734	3823	3771	3715	3765	3654	3629	3626	3561	3567	3352	3520	3404	3430	3410	3362	3227	3275	3317	3467	3412	3490	3653	3594	3598	3559	3459	3471	3383	3368	3574	3633	3674	3626	3679
3650	3690	3689	3549	3465	3614	3695	3639	3729	3641	3612	3752	3492	3521	3679	3785	3792	3746	3675	3726	3661	3544	3690	3471	3516	3507	3360	3335	3365	3322	3198	3384	3435	3532	3512	3666	3549	3507	3508	3530	3586	3475	3398	3453	3484	3613	3671	3724	3805	3653
3508	3574	3647	3491	3566	3479	3632	3538	3583	3539	3539	3602	3645	3468	3679	3805	3686	3721	3617	3655	3548	3638	3599	3451	3373	3511	3357	3353	3333	3328	3397	3477	3434	3524	3642	3644	3624	3423	3502	3524	3650	3614	3498	3376	3520	3598	3700	3683	3739	3672
3381	3325	3397	3446	3407	3439	3593	3436	3513	3472	3513	3467	3480	3528	3529	3602	3584	3603	3577	3470	3509	3415	3339	3457	3428	3394	3344	3452	3424	3467	3502	3404	3543	3583	3585	3573	3569	3425	3535	3437	3460	3504	3485	3518	3519	3542	3664	3724	3750	3652
3461	3294	3279	3190	3331	3338	3480	3293	3407	3508	3250	3384	3354	3330	3461	3337	3436	3466	3387	3483	3454	3444	3460	3427	3428	3401	3388	3483	3542	3701	3584	3684	3542	3518	3582	3595	3479	3429	3463	3510	3473	3522	3570	3629	3652	3592	3508	3682	3716	3772
3403	3352	3298	3129	3293	3247	3272	3391	3253	3252	3220	3354	3174	3291	3335	3325	3323	3330	3331	3349	3406	3448	3519	3477	3485	3544	3478	3558	3584	3588	3547	3572	3615	3614	3564	3453	3481	3483	3488	3615	3527	3540	3660	3774	3700	3491	3451	3594	3649	3758
3431	3337	3223	3310	3207	3267	3176	3334	3287	3252	3356	3100	3224	3221	3306	3274	3414	3383	3300	3400	3364	3403	3483	3529	3478	3494	3659	3487	3553	3569	3558	3613	3736	3595	3436	3379	3497	3538	3489	3451	3541	3684	3655	3761	3612	3506	3562	3617	3576	3667
3575	3418	3428	3393	3257	3271	3335	3351	3214	3402	3288	3221	3373	3354	3306	3349	3206	3294	3469	3545	3456	3620	3579	3555	3599	3583	3619	3590	3568	3554	3572	3560	3530	3400	3381	3424	3500	3616	3555	3633	3555	3761	3685	3704	3517	3548	3575	3605	3756	3665
3641	3597	3479	3498	3547	3487	3534	3524	3499	3320	3460	3346	3492	3421	3361	3315	3257	3329	3469	3546	3489	3498	3681	3488	3496	3525	3513	3501	3449	3395	3473	3521	3456	3401	3436	3421	3571	3688	3626	3683	3738	3795	3676	3539	3518	3594	3681	3752	3677	3596
3681	3622	3483	3546	3629	3626	3620	3586	3546	3665	3357	3408	3448	3569	3387	3401	3393	3533	3585	3549	3457	3483	3679	3482	3420	3462	3399	3460	3383	3420	3412	3478	3435	3473	3463	3621	3615	3736	3686	3729	3872	3670	3667	3588	3475	3675	3927	3784	3702	3641
3476	3555	3454	3447	3656	3603	3673	3565	3663	3583	3469	3545	3551	3423	3392	3471	3430	3431	3411	3452	3301	3465	3374	3359	3440	3305	3298	3264	3266	3379	3456	3480	3437	3358	3643	3642	3565	3646	3616	3788	3859	3735	3564	3393	3667	3783	3823	3747	3758	3817
3549	3509	3429	3334	3436	3465	3500	3477	3618	3513	3612	3365	3460	3492	3354	3332	3421	3419	3267	3278	3197	3391	3246	3194	3247	3229	3292	3314	3329	3359	3479	3506	3478	3512	3761	3679	3645	3592	3568	3708	3593	3641	3625	3616	3539	3655	3850	3814	3802	3736
3365	3310	3153	3354	3396	3378	3448	3492	3439	3454	3313	3275	3564	3237	3264	3368	3320	3278	3177	3276	3191	3286	3160	3314	3322	3244	3226	3286	3299	3447	3503	3504	3435	3481	3610	3678	3554	3441	3472	3526	3529	3535	3618	3773	3702	3883	3667	3721	3750	3897
3171	3184	3217	3188	3136	3269	3329	3449	3335	3388	3299	3367	3491	3285	3286	3359	3214	3274	3123	3343	3178	3246	3377	3262	3243	3280	3305	3246	3397	3461	3400	3410	3477	3429	3540	3524	3397	3519	3557	3667	3637	3527	3634	3765	3794	3627	3656	3572	3719	3968
3203	3188	3204	3280	3448	3246	3313	3406	3311	3372	3268	3419	3303	3343	3285	3142	3308	3394	3261	3199	3292	3193	3326	3186	3324	3382	3290	3264	3344	3347	3450	3287	3389	3367	3526	3428	3376	3298	3602	3647	3582	3529	3663	3544	3619	3603	3499	3692	3677	3711
3364	3187	3344	3215	3410	3299	3414	3410	3323	3496	3458	3544	3457	3392	3413	3603	3436	3492	3300	3268	3372	3414	3278	3222	3412	3409	3290	3235	3324	3397	3277	3261	3304	3397	3306	3353	3352	3435	3660	3597	3592	3598	3657	3607	3726	3514	3634	3686	3693	3806
3340	3361	3307	3353	3318	3317	3325	3431	3495	3515	3471	3590	3581	3608	3569	3543	3575	3436	3450	3469	3443	3474	3362	3238	3321	3298	3236	3247	3248	3185	3241	3096	3323	3343	3324	3359	3329	3459	3507	3404	3538	3591	3627	3641	3528	3517	3587	3651	3593	3497
3364	3228	3322	3377	3248	3362	3439	3562	3516	3536	3514	3586	3563	3534	3409	3664	3604	3549	3489	3343	3402	3286	3382	3335	3270	3359	3296	3246	3226	3128	3139	3244	3353	3435	3547	3442	3291	3466	3346	3436	3528	3463	3523	3548	3541	3541	3578	3592	3516	3415
3264	3087	3160	3212	3148	3237	3290	3342	3274	3372	3615	3446	3405	3532	3565	3442	3551	3499	3433	3395	3500	3326	3355	3449	3286	3199	3138	3222	3128	3241	3192	3293	3283	3366	3311	3365	3410	3417	3443	3353	3311	3457	3449	3448	3486	3546	3508	3776	3597	3492
3215	3190	3034	3093	3016	3191	3149	3303	3269	3281	3478	3337	3380	3368	3334	3516	3409	3414	3291	3314	3287	3257	3367	3410	3397	3421	3185	3325	3184	3262	3224	3263	3325	3371	3386	3464	3275	3305	3341	3367	3336	3461	3491	3366	3550	3482	3647	3660	3440	3402
3229	3143	3179	3060	3107	3102	3076	3144	3078	3198	3288	3260	3242	3433	3341	3422	3558	3255	3245	3415	3349	3422	3369	3356	3424	3371	3270	3232	3383	3306	3285	3312	3293	3464	3396	3273	3356	3297	3348	3258	3411	3704	3478	3466	3397	3457	3515	3454	3483	3394
3279	3241	3137	3184	3062	3079	3129	3130	3038	3312	3281	3238	3283	3235	3317	3478	3406	3452	3412	3518	3415	3426	3525	3501	3548	3457	3400	3501	3347	3446	3266	3359	3249	3443	3331	3162	3396	3411	3393	3409	3547	3527	3478	3435	3353	3562	3557	3291	3345	3442
3533	3295	3267	3208	3261	3136	3131	3118	3249	3232	3273	3364	3359	3213	3480	3431	3466	3491	3636	3523	3612	3504	3561	3657	3569	3424	3473	3480	3375	3366	3285	3345	3416	3306	3378	3292	3318	3439	3500	3392	3491	3605	3508	3408	3457	3491	3484	3411	3231	3376
3477	3356	3399	3359	3211	3300	3217	3243	3148	3224	3331	3291	3314	3357	3342	3453	3419	3495	3524	3576	3578	3559	3447	3538	3537	3464	3496	3290	3316	3380	3241	3338	3351	3347	3364	3371	3614	3476	3447	3372	3553	3464	3477	3354	3433	3624	3590	3343	3256	3369
3426	3470	3318	3323	3323	3387	3302	3343	3275	3223	3204	3241	3293	3290	3321	3366	3299	3474	3501	3456	3424	3410	3477	3493	3474	3489	3436	3421	3454	3384	3328	3475	3550	3446	3553	3505	3568	3516	3449	3560	3573	3653	3452	3448	3575	3722	3748	3484	3364	3561
3365	3349	3368	3260	3321	3391	3267	3057	3175	3077	3131	3136	3302	3250	3226	3283	3229	3245	3559	3444	3427	3436	3440	3503	3443	3400	3456	3539	3598	3390	3557	3456	3529	3558	3534	3557	3524	3536	3521	3580	3708	3562	3557	3439	3542	3823	3558	3430	3295	3506
3294	3342	3241	3248	3175	3294	3158	3200	3177	3167	3111	3155	3186	3230	3188	3251	3190	3273	3371	3401	3412	3338	3422	3531	3621	3454	3627	3529	3597	3497	3462	3622	3537	3464	3475	3708	3673	3590	3450	3502	3524	3616	3598	3580	3629	3747	3612	3250	3449	3502
3412	3229	3250	3295	3292	3144	3182	3228	3270	3291	3262	3282	3170	3224	3132	3295	3359	3255	3322	3390	3262	3383	3380	3525	3591	3491	3705	3569	3538	3512	3522	3509	3509	3372	3557	3751	3751	3495	3559	3663	3619	3657	3601	3687	3706	3712	3472	3367	3467	3743
3322	3392	3405	3375	3279	3249	3219	3345	3275	3289	3396	3328	3365	3326	3249	3169	3288	3343	3344	3370	3403	3393	3482	3479	3440	3471	3655	3470	3502	3419	3392	3474	3415	3428	3492	3594	3685	3612	3591	3757	3765	3588	3509	3628	3857	3651	3469	3468	3650	3778
3407	3319	3191	3260	3261	3226	3313	3387	3401	3337	3278	3469	3566	3478	3250	3367	3376	3261	3440	3344	3327	3460	3422	3417	3416	3421	3509	3348	3250	3311	3350	3394	3598	3440	3619	3839	3672	3626	3743	3840	3835	3561	3508	3535	3855	3665	3430	3349	3665	3799
3390	3294	3245	3187	3260	3347	3381	3286	3419	3303	3218	3327	3475	3518	3539	3417	3477	3371	3540	3285	3201	3410	3416	3398	3359	3369	3439	3343	3226	3352	3332	3425	3449	3561	3803	3643	3593	3522	3596	3799	3696	3582	3432	3677	3830	3571	3437	3534	3547	3766
3255	3127	3058	3196	3260	3256	3354	3306	3379	3237	3180	3242	3305	3463	3382	3284	3364	3426	3393	3296	3272	3348	3308	3317	3467	3439	3503	3332	3373	3480	3429	3439	3456	3425	3564	3594	3404	3358	3619	3696	3551	3438	3434	3738	3742	3611	3360	3610	3783	3647
3299	3249	3146	3218	3174	3183	3340	3261	3253	3350	3094	3181	3291	3459	3456	3380	3371	3327	3431	3212	3287	3487	3374	3256	3418	3524	3424	3492	3467	3418	3452	3348	3235	3469	3544	3528	3447	3417	3614	3661	3520	3419	3535	3813	3665	3362	3236	3385	3669	3639
3278	3293	3324	3260	3273	3235	3222	3371	3248	3217	3330	3240	3455	3457	3414	3441	3366	3544	3484	3527	3461	3469	3496	3428	3422	3492	3492	3407	3316	3311	3433	3310	3201	3383	3429	3515	3394	3452	3710	3678	3599	3439	3600	3612	3590	3266	3171	3509	3688	3508
3374	3329	3220	3252	3438	3247	3279	3399	3323	3395	3352	3407	3497	3482	3397	3432	3576	3463	3531	3439	3471	3501	3588	3476	3409	3560	3474	3301	3213	3454	3365	3383	3195	3363	3591	3435	3437	3510	3642	3612	3363	3505	3599	3600	3592	3237	3280	3552	3598	3328
3357	3145	3226	3240	3140	3221	3386	3332	3499	3349	3422	3494	3589	3498	3466	3596	3527	3700	3464	3350	3488	3386	3457	3356	3534	3459	3490	3364	3247	3429	3486	3280	3304	3345	3715	3601	3325	3527	3539	3624	3295	3267	3536	3695	3438	3264	3341	3617	3577	3188
3334	3232	3208	3230	3135	3280	3329	3327	3255	3314	3367	3454	3607	3475	3442	3429	3554	3490	3283	3408	3477	3399	3292	3360	3516	3462	3533	3366	3458	3503	3560	3283	3359	3455	3523	3567	3445	3567	3643	3505	3254	3270	3581	3654	3437	3084	3468	3622	3558	3190
3393	3266	3275	3350	3322	3171	3210	3195	3230	3252	3218	3407	3493	3391	3448	3498	3414	3391	3378	3280	3401	3407	3410	3442	3553	3551	3452	3347	3475	3612	3564	3447	3368	3619	3590	3539	3315	3468	3659	3307	3308	3408	3700	3760	3358	3250	3405	3573	3517	3217
3278	3376	3360	3317	3233	3171	3333	3242	3315	3170	3233	3279	3463	3398	3404	3416	3458	3410	3431	3496	3352	3527	3461	3419	3540	3682	3369	3499	3462	3607	3512	3439	3460	3588	3641	3514	3587	3612	3635	3537	3380	3488	3741	3645	3314	3222	3389	3662	3451	3168
3286	3279	3379	3449	3354	3363	3360	3407	3436	3408	3378	3409	3393	3416	3392	3464	3537	3403	3509	3440	3419	3439	3484	3442	3552	3457	3511	3312	3484	3516	3387	3442	3524	3704	3731	3532	3644	3713	3845	3459	3425	3547	3804	3550	3292	3221	3529	3846	3580	3323
3254	3309	3283	3364	3332	3299	3223	3276	3353	3483	3423	3468	3516	3391	3424	3521	3436	3426	3329	3490	3283	3455	3275	3472	3426	3481	3410	3387	3483	3399	3349	3353	3496	3729	3774	3636	3584	3854	3674	3455	3429	3613	3678	3618	3271	3374	3455	3826	3535	3449
3176	3233	3138	3219	3275	3255	3262	3252	3214	3361	3438	3359	3434	3415	3318	3377	3444	3186	3189	3367	3407	3294	3371	3437	3435	3336	3412	3454	3471	3419	3384	3403	3644	3752	3616	3646	3731	3806	3589	3401	3390	3681	3807	3570	3292	3428	3642	3687	3547	3296
3251	3270	3157	3207	3197	3289	3178	3272	3305	3194	3341	3478	3470	3415	3441	3251	3456	3334	3248	3369	3368	3258	3349	3248	3435	3357	3349	3385	3471	3524	3435	3342	3670	3691	3569	3436	3484	3700	3666	3533	3365	3820	3628	3489	3420	3387	3616	3556	3459	3403
3306	3292	3211	3384	3231	3257	3363	3288	3213	3379	3379	3544	3480	3482	3385	3456	3372	3263	3273	3247	3425	3310	3372	3428	3359	3445	3264	3454	3472	3436	3260	3247	3557	3588	3489	3405	3600	3650	3654	3463	3616	3665	3607	3426	3333	3361	3629	3721	3505	3433
3403	3331	3384	3280	3386	3275	3451	3252	3308	3459	3383	3498	3629	3473	3520	3474	3386	3386	3302	3314	3338	3320	3245	3411	3470	3394	3238	3317	3389	3401	3344	3256	3624	3600	3434	3321	3560	3739	3580	3444	3453	3633	3663	3545	3187	3446	3635	3554	3487	3422
3274	3276	3406	3384	3231	3291	3345	3385	3368	3349	3389	3461	3586	3473	3512	3481	3357	3338	3270	3405	3340	3300	3254	3545	3394	3331	3321	3417	3484	3343	3241	3360	3553	3623	3540	3556	3616	3667	3646	3295	3429	3603	3633	3442	3408	3631	3791	3515	3497	3409
3239	3305	3334	3303	3340	3349	3339	3245	3359	3270	3369	3310	3504	3403	3285	3321	3243	3348	3353	3283	3292	3338	3275	3403	3496	3404	3356	3484	3547	3507	3279	3410	3584	3541	3414	3427	3550	3695	3586	3469	3394	3550	3655	3559	3277	3383	3625	3611	3329	3436
3209	3357	3407	3473	3290	3430	3262	3271	3399	3231	3305	3202	3291	3316	3344	3330	3350	3181	3351	3264	3389	3382	3312	3354	3343	3447	3527	3546	3611	3576	3462	3441	3655	3510	3461	3398	3605	3591	3567	3339	3444	3668	3613	3488	3366	3635	3553	3592	3481	3457
3315	3224	3371	3465	3364	3349	3418	3366	3386	3403	3407	3332	3451	3265	3380	3448	3298	3239	3225	3304	3325	3323	3387	3289	3407	3208	3437	3434	3440	3450	3417	3463	3576	3526	3440	3373	3425	3472	3520	3413	3442	3670	3640	3405	3309	3452	3630	3404	3418	3341
3209	3295	3251	3251	3346	3386	3338	3224	3275	3386	3363	3403	3384	3277	3368	3307	3268	3353	3371	3323	3285	3267	3283	3409	3525	3328	3302	3373	3450	3321	3507	3407	3635	3471	3586	3460	3590	3538	3488	3412	3335	3616	3599	3419	3419	3539	3666	3647	3503	3398
3337	3210	3277	3300	3341	3275	3209	3255	3337	3293	3390	3341	3391	3237	3319	3277	3173	3147	3274	3272	3369	3242	3221	3295	3470	3381	3378	3372	3514	3372	3450	3516	3598	3434	3422	3517	3529	3546	3375	3362	3407	3641	3520	3522	3494	3556	3670	3626	3426	3503
3440	3258	3271	3300	3208	3322	3285	3272	3113	3282	3284	3313	3372	3170	3278	3343	3215	3121	3166	3385	3472	3350	3259	3307	3433	3441	3225	3495	3597	3439	3422	3528	3543	3651	3422	3478	3451	3501	3442	3421	3451	3597	3604	3594	3434	3611	3665	3723	3462	3510
3299	3423	3207	3225	3262	3240	3388	3272	3319	3302	3421	3352	3409	3162	3361	3284	3142	3208	3226	3343	3233	3306	3270	3370	3314	3478	3278	3265	3458	3448	3469	3568	3518	3552	3566	3431	3436	3564	3437	3386	3645	3642	3621	3489	3437	3543	3765	3624	3501	3601
3393	3399	3282	3198	3266	3177	3211	3281	3251	3273	3292	3304	3280	3307	3273	3267	3268	3260	3215	3217	3164	3363	3212	3351	3308	3434	3369	3312	3345	3343	3411	3536	3528	3566	3517	3418	3454	3476	3421	3399	3502	3586	3709	3534	3516	3518	3814	3758	3504	3451
3329	3327	3120	3220	3120	3306	3191	3246	3108	3128	3246	3324	3330	3186	3270	3346	3193	3229	3174	3208	3280	3286	3260	3376	3414	3330	3221	3357	3334	3276	3360	3371	3519	3470	3541	3502	3632	3657	3358	3197	3360	3531	3595	3517	3493	3620	3791	3730	3608	3614
3274	3185	3204	3343	3192	3171	3297	3075	3262	3268	3196	3228	3276	3315	3197	3218	3253	3167	3272	3127	3202	3286	3344	3390	3332	3315	3431	3395	3413	3256	3355	3473	3499	3456	3436	3462	3487	3522	3447	3286	3527	3581	3656	3506	3609	3692	3756	3753	3539	3479
3343	3112	3296	3255	3149	3257	3071	3214	3140	3197	3240	3171	3115	3149	3368	3231	3093	3279	3252	3316	3370	3292	3315	3398	3465	3393	3368	3336	3421	3376	3426	3356	3403	3404	3381	3402	3552	3478	3436	3363	3413	3611	3655	3562	3451	3670	3710	3715	3677	3456
3170	3189	3172	3170	3079	3111	3020	3070	3080	3222	3115	3082	3134	3184	3107	3153	3208	3143	3286	3339	3178	3326	3349	3358	3449	3207	3368	3321	3415	3310	3344	3383	3494	3401	3377	3419	3626	3566	3498	3374	3402	3630	3543	3595	3541	3619	3726	3705	3620	3636
3287	3199	3120	3063	3101	3155	3214	3162	3174	3155	3055	3222	2972	3261	3077	3126	3085	3164	3232	3185	3261	3199	3275	3365	3400	3248	3294	3222	3446	3238	3320	3478	3551	3510	3449	3493	3521	3558	3386	3395	3597	3560	3738	3519	3536	3589	3697	3869	3593	3523
3163	3130	3086	3082	3133	3236	3197	3146	3166	3226	3155	3139	2923	3094	3067	3110	3052	3050	3146	3202	3167	3376	3174	3299	3372	3332	3241	3291	3366	3425	3326	3356	3431	3420	3429	3414	3605	3525	3432	3535	3460	3580	3759	3560	3593	3686	3750	3627	3591	3543
3199	3189	3000	3079	3102	3051	3233	3217	3216	3223	3125	3098	3090	3145	3144	3205	2989	3047	3050	3210	3151	3112	3179	3306	3257	3242	3366	3308	3311	3331	3373	3393	3380	3452	3303	3393	3415	3543	3449	3436	3532	3634	3723	3616	3550	3622	3735	3628	3585	3571
3166	3038	3028	3111	3036	3157	3112	3082	3204	3221	3205	3200	3172	3222	3160	3054	3055	3121	3170	3154	3183	3088	3220	3249	3277	3193	3200	3277	3298	3276	3351	3357	3403	3394	3355	3478	3578	3489	3440	3487	3527	3627	3678	3516	3579	3654	3835	3695	3560	3645
3103	3002	2886	3069	2934	3153	3147	3114	3001	3191	3042	3095	3090	3121	3104	3312	3033	3058	3150	3272	3211	3134	3140	3147	3222	3271	3061	3201	3367	3310	3152	3233	3510	3440	3462	3435	3500	3588	3505	3475	3435	3647	3736	3617	3457	3741	3770	3606	3581	3567
3034	3062	2936	2892	3028	3108	3108	3084	3010	3096	3071	3160	3131	3106	3149	3136	3105	3095	3196	3168	3234	3118	3145	3238	3207	3136	3145	3083	3328	3350	3095	3218	3360	3285	3444	3343	3607	3511	3487	3450	3597	3665	3705	3541	3447	3620	3603	3719	3550	3598
3108	3011	3033	2892	3003	3134	3189	3154	3041	3135	3103	3207	3196	3184	3142	3308	3171	3196	3181	3229	3241	3145	3038	3148	3210	3264	3238	3222	3311	3246	3254	3269	3285	3247	3250	3336	3421	3514	3608	3379	3483	3619	3664	3458	3436	3570	3810	3724	3566	3538
3131	3079	2919	2838	3010	3003	3005	3168	3083	3019	3050	2909	3214	3192	3224	3120	3197	3224	3242	3276	3255	3243	3174	3286	3265	3176	3080	3281	3315	3314	3209	3105	3293	3304	3297	3260	3597	3587	3543	3418	3448	3622	3660	3444	3406	3481	3616	3761	3618	3556
2948	3079	2972	3002	2976	2972	3034	2912	3055	2966	2907	3148	3148	3078	2920	3090	3123	3158	3221	3160	3297	3213	3295	3188	3254	3221	3278	3102	3225	3422	3347	3254	3235	3462	3319	3340	3385	3567	3486	3371	3424	3649	3610	3462	3294	3436	3545	3628	3680	3614
3062	3010	3145	3030	3105	2965	2987	3041	2997	3019	2847	2951	3013	3067	3012	3061	3193	3140	3207	3353	3305	3221	3239	3276	3173	3170	3200	3152	3294	3214	3201	3293	3364	3579	3370	3332	3431	3500	3716	3405	3280	3520	3769	3561	3474	3493	3493	3700	3696	3555
2933	2991	3061	3219	3036	3102	3048	3035	3060	3041	3020	2933	3036	2926	3114	2984	3179	3132	3113	3223	3185	3161	3283	3139	3092	3299	3245	3167	3259	3249	3260	3247	3361	3241	3359	3352	3450	3446	3595	3511	3453	3635	3459	3627	3498	3439	3609	3645	3518	3558
3006	3036	3170	3206	3021	3120	3080	3177	3083	3141	2971	3047	3061	3076	3077	3009	3125	3176	3106	3106	3093	3128	3197	3037	3225	3121	3111	3184	3239	3429	3397	3365	3323	3342	3364	3418	3299	3609	3719	3556	3569	3474	3577	3529	3472	3436	3649	3676	3628	3715
3080	2997	3112	3180	3090	3095	3141	3147	3189	3191	3113	3063	3087	3148	3168	3157	3021	3056	3002	3050	3029	3069	3046	3038	3139	3171	3114	3166	3246	3360	3324	3468	3313	3500	3410	3414	3419	3406	3653	3517	3623	3553	3518	3590	3557	3464	3567	3762	3651	3656
3111	3057	3182	3128	3013	3027	3138	3128	3269	3076	3059	3140	3093	3039	3138	3132	3149	3075	3033	3056	3113	3070	3041	2999	3066	3100	3084	3150	3096	3260	3229	3170	3321	3403	3486	3334	3420	3447	3475	3520	3565	3419	3537	3665	3561	3403	3567	3750	3752	3600
2993	3051	2913	3005	3131	3069	3063	3115	3143	3179	3057	3127	3194	3039	3182	3214	3170	3153	3122	3101	3156	3013	3044	3004	2992	3096	3055	3076	3147	3238	3195	3244	3183	3406	3467	3351	3257	3373	3332	3516	3396	3405	3422	3534	3451	3396	3461	3668	3655	3657
3032	3055	3171	3132	3144	3090	3139	3168	3152	3204	3106	2991	3032	3148	3151	3219	3209	3245	3090	3042	3101	3082	3046	3014	3131	3101	3194	2964	3123	3249	3144	3291	3094	3396	3374	3321	3279	3284	3368	3377	3284	3434	3400	3539	3465	3356	3484	3493	3620	3749
3140	3119	3152	3135	3165	3135	3047	2998	3203	3068	2965	3053	3083	3170	3085	3200	3173	3172	3103	3131	3033	3074	3059	3074	3074	3177	3284	3121	3201	3301	3279	3282	3223	3233	3375	3441	3261	3243	3405	3377	3210	3278	3404	3395	3554	3434	3375	3530	3531	3733
3179	3068	3136	3216	3147	3090	2940	3108	3024	3070	2981	2991	2994	3101	3201	3156	3145	3135	3173	3052	3021	3053	3034	3081	3124	3213	3221	3135	3152	3119	3334	3239	3356	3269	3439	3313	3437	3296	3232	3290	3164	3272	3291	3488	3647	3582	3444	3403	3566	3548
3201	3105	3155	3217	3146	3016	3015	3036	3070	3043	3033	2969	3047	3033	3178	3169	3135	3202	3132	3160	3034	3125	3138	3201	3198	3218	3125	3110	3283	3141	3170	3235	3146	3299	3403	3423	3347	3214	3293	3236	3127	3131	3295	3499	3675	3566	3548	3415	3543	3718
3194	3169	3043	3171	3235	3180	2954	3087	2985	3021	2939	3034	2879	2956	3072	3077	3036	3067	3092	3003	3057	3098	3153	3120	3140	3138	3217	3354	3187	3179	3340	3257	3395	3232	3369	3504	3356	3367	3346	3271	3202	3470	3336	3421	3513	3734	3488	3465	3518	3608
3045	3168	3020	3059	3201	3179	3144	3018	3084	3020	3042	2958	2986	2987	2968	3219	3092	3046	3034	2975	3004	3145	3084	3235	3185	3237	3183	3259	3234	3177	3257	3229	3308	3272	3231	3438	3421	3306	3297	3278	3350	3472	3396	3455	3554	3652	3814	3513	3490	3624
3139	3194	2920	3137	3293	3149	3142	3040	3112	3039	3062	2999	2963	3028	3086	3052	3010	3090	3035	3027	3055	2942	3123	3118	3147	3074	3335	3241	3358	3190	3290	3288	3283	3292	3248	3361	3511	3301	3417	3443	3432	3444	3405	3484	3450	3611	3734	3565	3512	3648
3022	2975	3074	3064	3102	3051	3073	3037	3099	3056	3069	3117	3149	3099	3170	3195	3044	3041	2995	3066	3154	3046	3142	3125	3129	3114	3150	3224	3128	3162	3208	3312	3358	3221	3263	3268	3530	3321	3266	3250	3414	3436	3412	3436	3550	3587	3807	3566	3430	3612
2977	3043	2987	3018	3049	2996	2959	3063	3074	2958	3149	3182	3101	3199	3250	3054	3085	3299	3079	3094	3118	3283	3241	3183	3117	3121	3092	3088	3052	2995	3205	3158	3216	3243	3213	3214	3211	3237	3356	3316	3230	3422	3512	3505	3554	3550	3609	3534	3367	3491
3092	3010	2870	2974	2924	2912	2961	3082	2974	3043	3126	3096	3139	3275	3074	3254	3208	3177	3135	3262	3144	3144	3304	3279	3227	3232	3012	3227	3097	3175	3097	3174	3340	3186	3153	3165	3269	3315	3327	3254	3351	3390	3504	3442	3426	3475	3510	3451	3377	3379
3035	2945	2914	2857	2843	2891	2953	2816	2871	3050	3003	2973	3122	3034	3141	3045	3096	3083	3195	3200	3131	3265	3240	3314	3327	3115	3149	3035	2998	3110	3165	3257	3208	3208	3124	3189	3352	3442	3268	3326	3295	3396	3401	3377	3416	3302	3454	3439	3453	3251
3041	3066	2813	2953	2935	2900	2895	2918	2945	2978	2948	3089	3018	3096	3183	3128	3062	3071	3103	3158	3150	3166	3276	3327	3364	3253	3192	3296	3088	3185	3283	3292	3314	3199	3181	3335	3404	3361	3227	3312	3386	3316	3538	3429	3376	3515	3432	3431	3430	3363
3133	3046	2908	2931	3095	3022	2962	3001	3052	3187	3097	3150	3089	3111	3098	3184	3043	2976	3081	3092	3131	3099	3123	3380	3216	3196	3130	3171	3235	3135	3315	3278	3231	3230	3225	3230	3290	3413	3347	3350	3342	3390	3333	3363	3348	3415	3475	3459	3408	3328
3223	3029	2928	2996	3051	3179	3034	3068	3136	3134	3141	3208	3033	3137	3164	3134	3067	3045	3012	3073	3123	3058	3210	3157	3306	3198	3078	3242	3268	3196	3214	3164	3390	3342	3307	3240	3402	3304	3378	3305	3430	3430	3552	3431	3355	3400	3452	3504	3440	3346
3077	3052	2960	3011	3079	3054	3301	2960	3058	3160	3201	3277	3076	3120	3227	3199	3128	3119	3148	3151	3113	3144	3172	3109	3187	3145	3101	3105	3203	3216	3177	3284	3194	3271	3369	3179	3328	3264	3340	3432	3350	3385	3500	3431	3461	3322	3371	3464	3466	3524
3013	2912	2957	2946	3021	3049	3072	3141	3069	2982	3219	3190	3279	3143	3195	3201	3168	3264	3128	3193	3119	3275	3158	3113	3112	3078	3115	3172	3152	3132	3211	3168	3159	3292	3299	3225	3312	3233	3376	3455	3370	3373	3387	3371	3311	3332	3489	3463	3435	3347
2968	3022	2963	2940	3045	3168	3146	3089	3052	3090	3044	3135	3261	3125	3121	3052	3185	3244	3163	3150	3254	3173	3230	3105	3187	3053	3181	3228	3216	3111	3148	3185	3168	3199	3300	3220	3236	3190	3277	3315	3387	3255	3171	3385	3344	3462	3460	3449	3423	3473
3015	2934	3062	3145	3113	3173	3067	3146	3116	3101	3034	2960	3056	3096	3061	2993	3014	3050	3017	3214	3088	3176	3167	3083	3098	3123	3272	3256	3215	3161	3182	3149	3161	3138	3245	3091	3240	3139	3321	3306	3232	3205	3249	3213	3190	3443	3423	3471	3464	3324
3066	3184	3035	3178	3084	3153	3172	3101	3150	3187	3086	3002	3233	3096	3076	3051	3038	3143	3123	3066	3003	3120	3101	3225	3012	3175	3223	3309	3278	3238	3115	3142	3160	3194	3142	3176	3120	3194	3212	3409	3118	3148	3156	3143	3235	3205	3451	3363	3566	3520
3065	2961	3083	3240	3189	3131	3246	3176	3056	3209	3128	3089	3103	3145	3090	3157	3081	3008	3212	3186	3130	2917	3212	3112	3143	3265	3334	3220	3273	3318	3291	3324	3181	3282	3121	3217	3249	3101	3199	3262	3196	3168	3156	3255	3298	3287	3258	3471	3404	3398
3063	3043	2925	3168	3247	3242	3012	3222	3152	3305	3185	3112	3104	3107	3175	3080	3082	3141	3096	3212	3080	3117	3085	3142	3153	3130	3306	3453	3231	3320	3298	3390	3172	3159	3140	3277	3143	3048	3237	3256	3240	3315	3292	3246	3349	3222	3301	3320	3388	3397
3042	3095	2916	3036	3253	3176	3194	3115	3140	3284	3183	3056	3152	3214	3191	3221	3178	3112	3246	3217	3051	3070	3173	3204	3289	3165	3315	3248	3288	3292	3369	3345	3225	3140	3157	3323	3299	3152	3279	3331	3327	3201	3254	3377	3385	3369	3356	3219	3130	3467
2959	2853	2954	2986	3148	3029	3123	3084	3038	3089	3108	3028	3099	3146	3211	3196	3220	3113	3206	3154	3243	3086	3255	3227	3324	3208	3307	3264	3248	3140	3201	3226	3246	3265	3167	3395	3379	3139	3281	3170	3276	3264	3263	3392	3326	3446	3498	3220	3309	3317
3049	2878	2743	2842	3097	3178	3106	3014	3126	3162	3057	3104	3014	3024	3141	3104	3069	3207	3065	3214	3265	3166	3305	3226	3266	3195	3208	3339	3059	3042	3072	3236	3235	3239	3242	3185	3282	3255	3128	3108	3237	3199	3266	3280	3358	3394	3435	3260	3210	3328
3189	2963	2901	2956	3007	3138	3115	2963	3039	3159	3194	3091	3077	3104	3155	3223	3033	3233	3185	3140	3146	3334	3153	3342	3298	3328	3261	3309	3251	3194	3147	3129	3065	3260	3211	3112	3298	3245	3200	3231	3148	3322	3261	3201	3241	3367	3379	3178	3215	3111
3119	3130	2981	3061	3101	3091	3142	3147	3049	3148	3201	3036	3277	3104	3080	3197	3249	3262	3150	3087	3142	3216	3355	3345	3288	3200	3321	3312	3118	3203	3157	3012	3223	3151	3202	3202	3196	3180	3212	3180	3146	3269	3327	3178	3171	3289	3469	3233	3374	3180
3180	3171	3124	3277	3139	3122	3177	3093	3159	3294	3194	3256	3226	3216	3232	3185	3265	3157	3176	3198	3199	3209	3402	3399	3384	3272	3286	3296	3219	3168	3242	3220	3080	3079	3053	3111	3181	3305	3215	3062	3282	3140	3237	3197	3136	3137	3187	3255	3221	3206
3232	3195	3155	3176	3191	3293	3101	3116	3299	3191	3062	3394	3343	3262	3219	3264	3300	3314	3173	3140	3092	3283	3192	3194	3122	3279	3307	3156	3257	3304	3242	3333	3173	3225	3228	3165	3163	3095	3247	3321	3223	3225	3164	3288	3133	3088	3159	3255	3210	3258
3249	3228	3148	2950	3148	3202	3181	3128	3326	3218	3198	3245	3344	3298	3317	3285	3307	3228	3160	3210	3217	3158	3212	3194	3232	3183	3178	3144	3261	3177	3201	3231	3226	3289	3362	3184	3082	3230	3297	3189	3277	3239	3159	3250	3228	3296	3204	3234	3253	3318
3075	3220	3127	2966	3077	3109	3283	3170	3205	3253	3092	3176	3318	3345	3170	3317	3231	3152	3212	3244	3252	3150	3175	3071	3209	3156	3190	3110	3189	3192	3183	3129	3173	3256	3431	3220	3216	3153	3198	3173	3114	3131	3038	3305	3249	3212	3153	3273	3280	3299
2948	2955	3138	3052	2980	3028	3292	3191	3136	3237	3142	3167	3270	3322	3180	3352	3311	3223	3145	3132	3239	3269	3348	3253	3182	3077	3180	3101	3065	3206	3169	3167	3073	3221	3333	3240	3246	3157	3072	3080	3245	3244	3104	3160	3159	3289	3267	3225	3113	3293
2765	2871	3001	3243	3083	3007	3128	3166	3145	3112	3229	3020	3294	3143	3100	3216	3159	3308	3176	3269	3248	3324	3244	3233	3150	3223	3209	3130	3059	3136	3148	3210	3176	3169	3223	3165	3124	3149	3144	2988	3093	3089	3100	3174	3286	3202	3271	3124	3092	3100
3008	2851	3029	3261	3343	2942	2957	3182	3196	3075	2997	3090	3182	3124	3155	3034	3156	3236	3128	3218	3186	3199	3266	3190	3246	3251	3255	3192	3171	3169	3224	3100	3106	3141	3127	3148	3107	3138	3116	3145	3118	3108	3116	3136	3111	3136	3302	3220	3119	3101
3139	2997	2997	3046	3199	3118	2993	3197	3315	3112	3098	3041	2980	3028	3174	3013	3018	3161	3121	3071	3131	3153	3286	3154	3296	3342	3347	3309	3244	3102	3133	3094	3018	3005	2839	3029	3180	3145	3196	3189	3177	3084	3161	3109	3050	3083	3247	3295	3145	3107
3328	3259	3062	3075	3233	3292	3139	3148	3215	3266	3091	3067	3064	3066	3032	3008	2961	3024	3113	3106	3161	3276	3139	3198	3234	3257	3193	3387	3358	3195	3130	3067	2990	3094	2937	3088	3256	3266	3176	3159	3175	3138	3130	3001	3064	3020	3150	3206	3204	3016
3161	3430	3257	3067	3067	3430	3211	2876	3258	3275	3095	3026	3169	3088	3273	3027	3086	3197	3216	3228	3230	3165	3159	3080	3200	3108	3164	3271	3275	3227	3098	3071	3129	2994	3111	2972	3105	3200	3189	3247	3196	3140	3091	3026	3131	3081	3093	3198	3285	3213
3097	3276	3223	2991	3083	3203	3178	3043	3120	3268	3091	3177	3256	3239	3178	3143	3106	3275	3130	3130	3186	3162	3141	3126	3082	3083	3094	3225	3156	3267	3169	3187	3027	3145	3126	3116	3031	3150	3224	3252	3102	3030	3142	3151	3058	3302	3141	3193	3075	3079
2889	3006	3203	3134	3086	3185	3280	2997	2948	3277	3220	3109	3246	3223	3258	3338	3143	3135	3097	3215	3135	3261	3091	3158	3155	3106	3057	3096	3135	3107	3217	3053	3199	3121	3203	3024	3012	3198	3131	3039	3201	3082	3061	3132	3204	3138	3113	3145	3263	3184
2806	2867	3103	3115	2921	2861	3170	3020	2913	3207	3166	2970	3213	3155	3203	3366	3184	3262	3088	3175	3163	3105	3098	3085	3037	3000	3016	2898	2968	3049	3144	3135	3106	3106	3069	3188	3127	3068	3183	3162	3223	3137	3124	3058	3188	3075	2989	3185	3025	3040
2840	2749	3171	3191	2956	2914	3229	3039	2916	3070	3233	3010	3088	3111	3167	3324	3135	3185	3170	3232	3074	3027	3111	3169	2998	2958	2893	2928	2992	2992	3103	3227	3055	3118	3212	3227	3190	3059	3103	3092	3050	3096	3190	3090	3046	3045	3102	3056	3146	3158
2996	2658	3003	3152	2971	2783	3041	3162	2861	3056	3230	3016	3050	3096	2954	3152	2999	3094	3092	3032	3229	3057	3060	3048	3249	2985	3034	2913	2944	2999	3024	3046	3058	3025	3184	3173	3275	3138	2979	2839	2970	3139	3125	3119	3118	3108	3071	3091	3008	3233
3073	2749	2943	3275	2933	2804	2980	3207	2939	2945	3204	2953	2943	3049	2864	2884	3090	2933	3003	3072	3045	3193	3156	3079	3095	3057	2953	3081	2937	2925	2868	2948	3035	3054	3128	3150	3189	3086	3079	2910	2897	2946	3013	3047	3161	3079	3161	3220	3011	3300
3084	2718	2925	3183	3053	2789	2924	3189	2880	2972	3293	2972	2862	3121	2880	3073	2927	2754	3082	3109	3145	3140	3137	3139	3166	3105	3104	3146	3068	2961	2987	3071	3066	3004	3041	3095	3075	3050	2965	2908	2935	2936	2887	3036	3189	3062	3168	3150	3117	2993
3221	2772	2976	3275	3248	2897	3107	3149	2940	2967	3260	2997	2942	3135	2996	2936	2863	2837	2996	2938	3059	3054	3086	3061	3175	3150	3098	3051	3010	2943	2909	2928	2990	2973	3039	3003	3172	3065	3149	2894	2958	2948	2892	3049	3053	3037	3221	3070	3121	2996
3236	2864	2992	3377	3119	2897	3101	3143	2978	2924	3284	3045	2954	3105	2917	2826	2855	2944	2983	2965	3042	2986	3120	3136	3120	3141	3216	3273	3132	2976	2987	3049	3010	2998	3024	3088	3038	3101	3114	2989	3037	2942	2978	3058	3036	3117	3081	3036	3068	3098
3062	2941	3132	3428	3178	3105	3122	3201	2959	2950	3311	3086	2966	3186	2881	3062	2972	2874	2956	2868	2962	2831	2915	2988	3161	3060	3119	3112	3178	3076	3077	2964	3042	3015	3044	3116	3093	3063	3093	3126	3110	3040	3073	3087	3081	3010	3130	3053	2952	3030
3098	2807	3184	3264	3087	2957	3213	3123	2918	2942	3266	2966	3063	3044	2873	3080	3015	2988	2867	2806	2872	2987	2897	2854	3065	2979	3120	3034	3085	3159	3074	3054	3097	2938	3009	3096	3110	3046	3171	3137	3141	3063	2965	2924	2997	3001	3046	3002	3087	3018
2926	2972	3283	3251	2972	3107	3294	3185	3009	3032	3316	2984	2992	3135	2931	3013	3089	3003	2942	2860	2921	2788	2950	2895	3050	3036	2978	3141	3154	3004	3131	3086	3024	3056	3030	3079	3023	3016	3105	3126	3147	3107	3129	3165	3068	3060	3145	3086	3080	3069
3016	2972	3089	3105	2825	2941	3137	3184	3026	3169	3226	2966	3091	3059	2993	3276	3076	3014	2939	3001	2923	2986	2888	2737	2900	3082	3049	3164	3076	3125	3172	3061	3080	2886	2989	3000	3027	2992	3064	3158	3082	3018	3152	3114	3056	2997	3097	2947	3006	3019
3048	3294	3214	3094	2796	2872	3144	3258	2825	3146	3085	3104	3186	3170	3210	3301	3113	3238	3046	2981	3001	2852	2894	2843	2985	2941	2958	3147	3144	3259	3122	3117	3165	3078	3057	3017	3067	3009	3090	3238	3197	3187	3062	3053	3067	2862	2925	2937	2927	2917
3130	3343	3085	2877	2772	3107	3052	2898	2938	3129	2947	2998	3174	3127	3232	3323	3215	3225	3050	3006	2978	2966	2858	2833	2817	2909	2889	3090	3054	3045	3069	3105	3115	3204	3121	3188	3072	3086	3137	3038	3087	3210	2990	3054	2973	2950	2977	2929	2933	2861
3232	3141	3033	2801	2845	3058	3051	2819	2975	2840	2894	3062	3078	3039	3235	3218	3167	3059	3096	3058	2998	3051	2833	3077	2891	3010	2985	2935	2982	3186	3097	3053	3106	3129	2971	3092	3097	2993	2955	3013	2986	3068	3088	3115	2957	2956	2980	2877	2931	3018
3097	3020	2792	2682	3001	3069	2851	2821	2956	2856	2955	3039	2994	2959	3187	3095	3084	3056	3062	3099	3014	3076	2912	3057	2942	2965	2884	2840	2998	2952	3032	3149	3159	3295	3148	3120	3094	2929	3031	3002	3127	3215	3056	3061	3041	2918	2926	2957	2806	3069
3159	2722	2632	2674	2941	2906	2880	2867	2895	2842	2908	2958	2825	2866	3035	3078	3153	3045	3016	3132	3073	3155	3073	2998	3034	3027	2956	2861	3006	3037	2917	3137	3214	3216	3215	3178	3082	3040	2976	3050	3084	3043	3104	3182	3196	3073	2958	2958	2982	3073
2991	2666	2670	2756	2782	2846	2843	2858	2848	2833	2894	2924	3020	2862	3015	3043	3176	3143	3219	3179	3318	3106	3022	3174	3162	3038	2912	3083	2997	2986	3011	3060	3224	3210	3243	3233	3129	3003	2991	2952	3065	3178	3102	3135	3184	3087	3118	2920	3037	2894
2964	2772	2726	2800	2654	2758	2853	2821	2674	2868	3050	2920	2782	2893	2912	3090	3263	3119	3131	3076	3309	3198	3171	3116	3134	3064	3092	2919	2951	2837	3011	2994	3189	3170	3345	3225	3082	2958	2946	2984	2962	3082	3029	3040	3066	3054	3103	3020	2879	3039
2941	2859	2726	2680	2821	2715	2725	2791	2872	2871	2939	2827	2884	2805	2814	3061	3087	3177	3159	3191	3276	3212	3241	3277	3183	3045	2944	2905	2889	2889	2919	2914	3026	3112	3159	3230	3139	2907	2998	2925	3084	3031	3041	3048	3052	3024	2968	2978	2962	2815
[truncated: 920 more columns]
