# Supplementary material for: Spatial Resolution and Refractive Index Contrast of Resonant Photonic Crystal Surfaces for Biosensing
Source: IEEE Photonics J. Author manuscript; Available in PMC 2015 Sep 7. (PMC4561521; doi:10.1109/JPHOT.2015.2435699)
Supplement: fig4_data [file NIHMS64775-supplement-fig4_data.gz › Volumes/graham/MacBook_backup/PhD_folder_2015_06_02/paper_improvements/IEEE_J_Photonics/final_files/data_files/fig4/4a_raw/I13.csv]

4018	3684	3350	3045	3062	3036	3052	3180	3132	3257	3420	3419	3395	3312	3305	3265	3371	3235	3280	3213	3254	3221	3316	3248	3346	3459	3433	3378	3341	3283	3358	3374	3341	3167	3340	3371	3310	3193	3340	3300	3390	3511	3539	3408	3473	3423	3569	3473	3556	3385
3852	3417	3240	3148	3072	3034	3338	3260	3502	3506	3530	3465	3527	3378	3324	3249	3293	3297	3145	3202	3240	3363	3388	3331	3428	3513	3446	3353	3319	3298	3360	3369	3335	3414	3364	3491	3418	3369	3403	3392	3580	3776	3444	3430	3428	3529	3450	3592	3462	3289
3616	3299	3010	3024	2945	3119	3373	3426	3465	3662	3474	3483	3332	3241	3245	3249	3218	3153	3117	3227	3114	3116	3368	3336	3275	3455	3269	3328	3346	3462	3341	3288	3288	3428	3269	3416	3263	3362	3447	3461	3475	3529	3428	3332	3397	3392	3325	3391	3350	3289
3430	3240	2982	3085	3197	3283	3391	3435	3487	3546	3393	3444	3201	3157	3152	3067	3147	3152	3093	3163	3178	3151	3198	3232	3233	3294	3372	3311	3274	3222	3215	3265	3326	3400	3296	3318	3127	3373	3446	3447	3662	3488	3436	3545	3301	3302	3282	3276	3367	3341
3186	3279	3228	3289	3494	3500	3414	3560	3313	3332	3301	3217	3180	3098	3105	3030	3009	3126	3072	3259	3195	3247	3127	3167	3138	3247	3119	3244	3185	3213	3187	3256	3267	3269	3192	3173	3208	3361	3382	3453	3506	3475	3423	3313	3190	3297	3347	3345	3258	3497
3085	3209	3369	3402	3474	3373	3400	3462	3295	3364	3259	3102	3111	3143	3152	3083	3115	3134	3175	3174	3227	3254	3165	2988	3142	3082	3281	3111	3253	3189	3223	3172	3209	3220	3090	3180	3233	3297	3284	3372	3327	3371	3389	3316	3349	3242	3268	3226	3270	3107
3235	3205	3388	3273	3399	3441	3472	3330	3008	3362	3125	2984	3110	3051	3240	3101	3140	3306	3328	3299	3295	3280	3227	3272	3223	3277	3109	3156	3270	3300	3315	3248	3306	3156	3192	3247	3212	3310	3441	3506	3506	3467	3443	3333	3278	3386	3324	3341	3223	3269
3242	3200	3471	3259	3198	3289	3240	3255	3283	3142	3063	3124	3107	3243	3261	3099	3177	3313	3210	3257	3344	3306	3271	3302	3242	3194	3213	3290	3264	3280	3307	3238	3238	3151	3175	3334	3348	3481	3509	3480	3603	3392	3479	3471	3535	3280	3382	3309	3308	3240
3295	3281	3203	3229	3102	3187	3097	3179	3183	3118	3057	3199	3193	3196	3214	3184	3159	3161	3319	3328	3276	3392	3428	3296	3332	3344	3277	3264	3278	3335	3262	3283	3266	3319	3364	3345	3451	3352	3553	3552	3451	3447	3319	3545	3477	3469	3511	3546	3318	3363
3293	3270	3111	3155	3082	3041	3115	3165	3164	3244	3156	3183	3182	3245	3139	3210	3255	3269	3345	3384	3309	3401	3334	3190	3361	3437	3371	3312	3322	3400	3135	3182	3233	3307	3415	3536	3349	3463	3478	3440	3589	3493	3475	3544	3595	3603	3593	3433	3448	3334
3200	3165	3025	2909	2972	3217	3388	3004	3200	3111	3222	3330	3243	3186	3225	3307	3294	3211	3239	3353	3274	3356	3365	3382	3272	3446	3424	3470	3556	3425	3297	3222	3289	3376	3522	3428	3489	3434	3477	3553	3549	3541	3679	3726	3643	3624	3683	3441	3451	3498
3256	3212	3028	3091	3165	3261	3159	3303	3287	3268	3325	3187	3179	3121	3226	3124	3360	3344	3350	3291	3344	3267	3356	3351	3482	3497	3607	3435	3485	3372	3388	3372	3360	3445	3487	3574	3494	3559	3661	3843	3581	3638	3718	3790	3738	3640	3572	3695	3521	3640
3189	3209	3146	3156	3286	3430	3213	3249	3379	3292	3232	3202	3243	3293	3288	3359	3305	3322	3329	3249	3232	3279	3406	3418	3417	3613	3740	3607	3456	3483	3406	3465	3504	3414	3511	3414	3582	3762	3726	3564	3665	3669	3802	3755	3815	3685	3711	3687	3528	3549
3148	3267	3170	3204	3317	3370	3362	3278	3344	3263	3272	3183	3136	3397	3380	3410	3268	3304	3304	3284	3251	3394	3550	3614	3644	3731	3606	3466	3664	3589	3574	3527	3598	3550	3560	3492	3656	3621	3658	3625	3651	3704	3806	3673	3732	3679	3618	3632	3762	3606
3388	3161	3283	3252	3258	3308	3208	3300	3380	3387	3390	3404	3341	3540	3538	3506	3379	3213	3369	3348	3319	3511	3604	3643	3617	3733	3539	3550	3670	3567	3704	3607	3575	3602	3536	3548	3650	3557	3608	3691	3771	3705	3789	3771	3752	3750	3728	3764	3550	3669
3549	3529	3270	3210	3200	3076	3118	3202	3409	3533	3526	3593	3588	3419	3516	3267	3271	3212	3326	3348	3376	3560	3679	3593	3513	3573	3452	3494	3662	3642	3569	3737	3656	3576	3715	3617	3555	3502	3542	3810	3740	3730	3776	3767	3732	3677	3752	3707	3677	3633
3822	3483	3242	3209	3108	3027	3147	3331	3415	3633	3577	3489	3526	3443	3511	3295	3300	3421	3404	3489	3654	3653	3590	3525	3467	3545	3484	3684	3596	3555	3545	3567	3711	3582	3608	3660	3545	3529	3526	3667	3656	3698	3563	3632	3695	3587	3766	3725	3730	3534
3628	3451	3324	3172	3081	3199	3303	3609	3488	3505	3623	3733	3458	3400	3343	3297	3322	3527	3631	3670	3661	3492	3404	3523	3587	3586	3511	3554	3494	3591	3561	3452	3648	3746	3663	3544	3549	3406	3500	3669	3565	3504	3595	3733	3675	3787	3748	3865	3574	3810
3410	3360	3326	3152	3277	3428	3517	3587	3580	3503	3500	3615	3366	3319	3386	3425	3384	3614	3630	3595	3502	3416	3506	3489	3581	3779	3555	3487	3576	3512	3547	3483	3512	3491	3551	3483	3617	3650	3659	3701	3647	3682	3637	3645	3823	3870	3901	3746	3655	3599
3358	3222	3384	3438	3545	3621	3709	3612	3662	3522	3467	3426	3490	3493	3570	3481	3558	3631	3645	3524	3559	3343	3439	3501	3541	3541	3536	3521	3547	3513	3382	3571	3463	3501	3380	3591	3662	3712	3613	3671	3569	3641	3604	3705	3675	3670	3986	3964	3862	3907
3403	3512	3371	3417	3645	3716	3622	3821	3510	3448	3472	3679	3464	3636	3705	3627	3641	3586	3575	3555	3589	3510	3554	3638	3575	3537	3475	3577	3531	3467	3493	3440	3576	3403	3501	3600	3588	3696	3689	3621	3555	3423	3558	3582	3525	3721	3831	3909	3987	3923
3554	3522	3413	3646	3663	3847	3660	3597	3401	3572	3484	3710	3802	3738	3744	3719	3555	3597	3565	3578	3512	3457	3596	3678	3620	3644	3507	3541	3483	3591	3450	3606	3583	3561	3522	3561	3517	3564	3661	3551	3647	3605	3618	3686	3595	3461	3729	3764	3802	3970
3410	3453	3324	3526	3737	3732	3637	3546	3695	3827	3641	3807	3668	3914	3835	3691	3534	3542	3572	3567	3629	3620	3613	3710	3590	3587	3490	3555	3555	3433	3431	3548	3583	3600	3483	3469	3627	3526	3651	3795	3634	3733	3796	3782	3769	3760	3663	3772	3786	3837
3537	3385	3351	3371	3513	3621	3705	3573	3682	3846	3877	3709	3836	3864	3869	3553	3443	3638	3507	3647	3595	3668	3668	3463	3418	3474	3552	3615	3563	3576	3542	3654	3576	3491	3433	3379	3538	3538	3671	3644	3687	3890	3852	3782	3760	3740	3891	3828	3769	3707
3541	3298	3360	3313	3539	3544	3487	3713	3787	3876	3902	3771	3738	3827	3718	3428	3581	3550	3681	3504	3709	3708	3704	3607	3560	3653	3666	3494	3554	3500	3656	3629	3397	3432	3422	3602	3494	3505	3456	3523	3520	3617	3508	3565	3571	3666	3782	3740	3940	3699
3343	3231	3372	3223	3505	3607	3742	3778	3845	3893	3820	3845	3872	3831	3645	3610	3585	3684	3548	3537	3553	3604	3673	3691	3707	3746	3627	3577	3556	3598	3609	3645	3563	3423	3570	3483	3464	3345	3471	3468	3524	3546	3495	3460	3413	3650	3679	3827	3917	3769
3400	3391	3363	3350	3412	3668	3732	3659	3694	3733	3686	3682	3685	3714	3587	3680	3642	3628	3456	3370	3687	3667	3712	3604	3645	3512	3665	3437	3459	3581	3588	3507	3510	3432	3585	3459	3413	3344	3401	3731	3746	3823	3759	3762	3735	3787	3580	3703	3787	3811
3474	3530	3453	3454	3590	3595	3503	3774	3724	3614	3535	3578	3671	3666	3528	3488	3645	3643	3477	3500	3790	3627	3638	3592	3662	3625	3430	3410	3534	3609	3517	3498	3473	3477	3418	3369	3337	3385	3686	3804	3893	3809	3861	4105	4130	3970	3628	3638	3772	3922
3672	3628	3602	3514	3561	3520	3507	3668	3666	3607	3562	3705	3546	3534	3498	3632	3662	3651	3526	3772	3729	3674	3604	3547	3599	3414	3427	3601	3551	3657	3588	3393	3382	3467	3416	3335	3283	3355	3787	3761	3626	3340	3330	3550	3935	4359	3907	3506	3662	3876
3804	3762	3631	3486	3622	3515	3690	3747	3560	3606	3554	3640	3633	3538	3603	3697	3640	3640	3794	3707	3807	3499	3618	3560	3695	3663	3555	3690	3651	3806	3557	3471	3471	3447	3401	3305	3281	3549	3604	3518	3032	2505	2441	2721	3237	4039	4032	3708	3409	3726
3683	3592	3587	3662	3786	3642	3821	3801	3617	3660	3560	3646	3580	3555	3536	3731	3704	3648	3640	3738	3555	3499	3514	3543	3697	3630	3566	3738	3660	3571	3462	3453	3532	3521	3502	3232	3372	3506	3606	3424	2539	2077	1916	2174	2784	3711	4179	3660	3440	3588
3595	3768	3664	3791	3789	3688	3816	3633	3709	3634	3568	3573	3404	3632	3609	3564	3665	3522	3795	3561	3514	3461	3539	3650	3738	3597	3689	3690	3604	3529	3565	3536	3533	3425	3375	3345	3308	3415	3749	3479	2532	2177	1964	2048	2878	3860	4025	3677	3417	3679
3852	3735	3677	3874	3842	3761	3624	3741	3701	3604	3706	3567	3448	3656	3755	3578	3588	3593	3577	3404	3455	3462	3514	3809	3739	3657	3677	3658	3714	3600	3572	3510	3498	3474	3485	3370	3372	3471	3698	3604	3163	2666	2475	2774	3481	3894	3811	3543	3556	3821
3793	3770	3817	3814	3763	3629	3746	3713	3664	3783	3668	3631	3646	3686	3729	3528	3600	3710	3538	3496	3519	3583	3669	3644	3655	3677	3670	3625	3540	3662	3614	3567	3489	3586	3503	3353	3450	3511	3617	3706	3506	3438	3245	3503	3799	3878	3818	3532	3655	3973
3699	3638	3657	3742	3602	3663	3681	3822	3698	3780	3862	3791	3659	3708	3690	3538	3455	3544	3605	3545	3513	3705	3527	3511	3473	3516	3615	3695	3571	3658	3702	3685	3630	3622	3634	3706	3515	3459	3482	3566	3686	3813	3903	3669	3727	3588	3506	3660	4065	3982
3855	3639	3658	3651	3682	3616	3804	3791	3705	3799	3839	3733	3619	3529	3594	3582	3542	3692	3550	3600	3643	3581	3614	3516	3608	3560	3583	3478	3422	3664	3682	3607	3532	3616	3671	3722	3660	3408	3338	3503	3728	3789	3710	3567	3414	3362	3611	3732	4157	4098
3723	3569	3661	3667	3672	3698	3983	3756	3719	3801	3814	3631	3577	3559	3497	3616	3558	3620	3555	3521	3546	3507	3491	3434	3567	3528	3576	3526	3557	3533	3627	3783	3654	3637	3533	3555	3648	3563	3463	3414	3412	3580	3458	3470	3317	3581	3776	3998	3963	3895
3713	3669	3777	3673	3807	3803	3710	3715	3612	3846	3606	3688	3662	3682	3636	3621	3800	3644	3610	3517	3581	3615	3526	3551	3470	3444	3660	3605	3614	3519	3725	3709	3551	3612	3632	3611	3653	3520	3634	3600	3492	3532	3422	3493	3581	3691	3862	3897	3938	3744
3773	3619	3748	3719	3749	3742	3728	3574	3689	3650	3736	3647	3658	3883	3751	3769	3592	3775	3776	3674	3571	3749	3595	3390	3435	3570	3521	3658	3758	3602	3670	3695	3673	3727	3588	3628	3812	3552	3661	3641	3685	3770	3623	3689	3714	3737	3666	3913	3704	3909
3613	3745	3740	3758	3839	3808	3691	3667	3720	3784	3681	3736	3824	3847	3816	3690	3794	3682	3614	3699	3593	3607	3501	3411	3469	3516	3677	3663	3714	3664	3645	3639	3697	3658	3885	3733	3692	3503	3513	3507	3551	3801	3692	3614	3530	3634	3779	3737	3804	3872
3747	3827	3861	3851	3849	3818	3877	3819	3714	3847	3784	3827	3780	3883	3859	3894	3892	3783	3645	3588	3674	3467	3468	3526	3644	3541	3622	3663	3709	3678	3674	3660	3826	3685	3940	3869	3756	3560	3526	3499	3482	3583	3585	3665	3564	3748	3677	3762	3847	3743
3877	4018	3940	3856	3877	4042	3885	3783	3664	3686	3708	3676	3659	3738	3805	3712	3746	3794	3680	3565	3603	3615	3484	3623	3484	3468	3549	3681	3564	3641	3727	3798	3806	3948	3905	3942	3734	3737	3687	3622	3673	3577	3617	3563	3593	3681	3686	3708	3638	3662
3958	3982	3772	3889	3897	3826	3804	3584	3572	3645	3597	3654	3667	3637	3677	3698	3678	3619	3719	3579	3653	3638	3529	3562	3542	3575	3427	3522	3602	3635	3681	3643	3635	3831	3945	3964	3778	3860	3854	3874	3811	3837	3678	3808	3642	3856	3680	3829	3657	3761
3860	3766	3727	3734	3621	3715	3603	3716	3744	3673	3679	3803	3765	3796	3804	3754	3851	3625	3740	3800	3777	3661	3701	3613	3506	3460	3551	3680	3572	3594	3650	3696	3703	3877	3948	3824	3753	3791	3775	3562	3870	3787	3721	3722	3881	3914	3789	3778	3739	3620
3669	3619	3642	3761	3633	3802	3730	3714	3846	3894	3753	3750	3720	3741	3646	3765	3877	3834	3859	3996	3778	3754	3630	3680	3587	3623	3651	3658	3666	3856	3681	3728	3757	3798	3943	3869	3813	3802	3924	3759	3769	3612	3574	3677	3741	3907	3847	3843	3677	3740
3700	3709	3613	3831	3718	3760	3815	3847	3940	3749	3673	3670	3738	3846	3592	3658	3741	3819	3936	3800	3907	3890	3636	3640	3571	3540	3625	3616	3806	3741	3859	3852	3938	3981	3879	3988	3941	4166	4073	3894	3785	3624	3738	3742	3819	3889	3984	3830	3796	3754
3665	3768	3684	3675	3795	3770	3909	4083	3866	3678	3627	3615	3613	3668	3652	3643	3731	3788	3766	3859	3779	3793	3634	3538	3494	3510	3556	3599	3755	3783	3840	3764	3804	3792	3841	3909	4002	4047	4168	4164	3969	3842	3755	3884	3973	3879	3839	3680	3806	3681
3696	3716	3738	3693	3800	3853	3823	3857	3741	3583	3597	3721	3538	3700	3701	3645	3765	3671	3813	3729	3688	3639	3656	3891	3591	3657	3530	3569	3658	3804	3626	3748	3742	3808	3731	3780	3935	3960	4009	4105	3939	3844	3869	3944	3876	3881	3899	3639	3699	3787
3676	3586	3572	3717	3767	3667	3711	3663	3660	3685	3713	3578	3692	3604	3700	3578	3610	3520	3678	3832	3752	3799	3761	3715	3844	3661	3680	3798	3858	3731	3737	3785	3796	3649	3759	3816	3954	3905	4044	3869	3781	3881	3926	3875	4025	3938	3933	3756	3634	3771
3664	3570	3504	3511	3512	3608	3585	3522	3776	3725	3585	3660	3599	3639	3709	3718	3729	3862	3699	3819	3713	3795	3747	3713	3851	3816	3696	3789	3896	3814	3681	3683	3767	3784	3859	3794	3788	3963	4042	4027	3963	3877	3871	3930	4039	4050	3789	3915	3780	3775
3637	3503	3580	3680	3575	3539	3574	3764	3691	3743	3799	3766	3711	3802	3935	3700	3676	3681	3705	3832	3798	3826	3934	3910	3806	3782	3680	3713	3709	3701	3678	3763	3786	3835	3905	3766	3857	3993	3960	4190	3855	3859	4061	4034	4080	3977	3884	3740	3860	3989
3664	3562	3568	3588	3479	3692	3782	3783	3743	3834	3847	3930	3852	3816	4008	3785	3756	3575	3688	3817	3787	3904	4003	4007	3976	3891	3748	3725	3700	3789	3777	3792	3921	3849	3804	3849	3853	3918	3974	4019	4017	3916	3927	4067	3986	3981	3747	3760	3768	3934
3615	3515	3671	3737	3695	3578	3764	3600	3890	3817	3808	3807	3764	3713	3862	3892	3703	3658	3707	3816	3925	3844	3879	3946	3854	3731	3841	3947	3942	3831	3905	3956	4028	3896	3908	3873	3835	4005	4098	3964	3844	3936	4016	4065	3973	3804	3788	3749	3930	3826
3608	3546	3580	3635	3633	3724	3737	3712	3820	3777	3776	3717	3612	3647	3772	3770	3718	3732	3841	3664	3787	3569	3703	3807	3859	3703	3819	3721	3816	3813	3921	3858	3916	4007	3849	3856	3991	4094	4174	4083	4103	4049	4054	4077	4128	3875	3850	3772	3843	3843
3762	3568	3609	3700	3696	3774	3442	3651	3689	3622	3528	3557	3624	3710	3712	3773	3748	3734	3823	3807	3742	3565	3698	3807	3843	3944	3772	3631	3719	3781	3744	3750	3699	3822	3762	3744	3918	4081	4046	4106	4067	4013	3933	3976	4023	3938	4045	3815	3798	3888
3675	3601	3664	3679	3598	3354	3354	3557	3576	3457	3611	3773	3721	3890	3895	3966	3745	3749	3627	3836	3882	3701	3745	3952	4104	4129	3850	3875	3781	3837	3876	3921	3765	3815	3754	3847	3856	3927	3966	3973	3983	3949	3866	4118	3961	4155	3851	3796	3691	3732
3676	3494	3699	3637	3591	3535	3606	3497	3640	3616	3769	3830	3825	3787	4162	4063	3907	3838	3820	3839	3898	3800	3913	3923	4062	4242	3911	3967	3948	3901	3942	3866	4022	3989	3880	3754	3933	3874	3866	3899	3857	3834	3857	3843	4104	3912	3778	3584	3708	3726
3646	3653	3730	3588	3585	3524	3672	3585	3695	3671	3787	3722	3649	3777	4054	4155	4153	3962	3982	3876	3764	3723	3802	3920	3945	3918	3935	3967	4039	3942	3774	3916	4052	4163	3974	3799	3977	3946	4012	3892	3891	3983	3900	3810	3905	4049	3988	3912	3735	4051
3518	3484	3607	3680	3716	3627	3602	3656	3570	3559	3555	3686	3706	3753	3776	3977	3899	4060	4082	3992	3979	3885	3864	3829	3945	3861	3731	3847	3721	3768	3786	3910	3969	4022	3877	3765	3961	3990	4064	3933	3906	3908	3763	3937	3825	3924	3888	3863	3769	3947
3651	3612	3732	3776	3821	3664	3565	3464	3578	3690	3679	3633	3655	3605	3641	3823	3860	3774	3971	3941	3932	3938	3956	3979	3922	3905	3930	3907	3839	3977	3917	3997	4030	4024	3942	3742	4034	3956	4076	3936	3852	3780	3842	3709	3819	3932	3818	3758	3670	3708
3771	3787	3735	3949	3779	3770	3624	3580	3690	3768	3660	3581	3695	3874	3777	3796	3542	3515	3731	3678	3765	3629	3669	3976	3968	3869	3797	3928	4084	4049	4052	4075	4131	4056	3972	3926	3977	4136	4015	4048	3964	3916	3888	3882	3983	3862	3815	3611	3603	3541
3774	3762	3849	4045	3904	3847	3775	3898	3732	3605	3546	3426	3590	3668	3891	4076	3725	3627	3737	3679	3425	3333	3494	3596	3509	3632	3685	3669	3770	3802	3797	3940	4009	3978	4010	3939	3955	4193	4163	4255	4270	4157	4125	4001	4131	3952	3880	3691	3640	3839
3710	3755	3859	3836	3822	3760	3630	3675	3601	3439	3079	3130	3023	3337	3749	3989	3870	3712	3777	3885	3792	3505	3376	3585	3502	3436	3602	3623	3565	3560	3532	3617	3637	3827	3689	3720	3710	3820	4008	4002	3983	4076	4002	4131	3892	3809	4006	3739	3730	3732
3666	3543	3583	3689	3657	3439	3622	3571	3380	3003	2659	2729	2701	2629	3041	3547	3483	3342	3451	3802	3842	3480	3748	3784	3814	3901	4128	4114	3887	3974	3976	3808	3732	3841	3742	3740	3690	3744	3791	3777	3647	3727	3830	3665	3741	3740	3783	3746	3633	3583
3677	3686	3597	3674	3535	3363	3525	3407	3030	2716	2357	2290	2232	2182	2365	2619	2490	2429	2632	3054	3277	3345	3485	3830	4004	4097	4231	4424	4512	4592	4665	4446	4420	4515	4238	4242	3904	3881	3986	3802	3877	3690	3788	3748	3656	3700	3642	3722	3498	3403
3849	3693	3793	3679	3704	3530	3524	3392	3125	2826	2405	2265	2097	1938	1958	2034	1980	1845	2035	2292	2452	2616	2880	3378	3549	3795	4101	4338	4474	4549	4758	4687	4766	4891	4930	4622	4496	4473	4483	4194	4198	4046	4203	4185	3826	3772	3742	3691	3661	3573
3977	3908	3698	3893	3847	3785	3674	3719	3486	3184	2794	2479	2162	2124	2032	1890	1721	1757	1827	1967	2055	2116	2477	2743	2991	3069	3409	3454	3583	3644	3909	3905	4190	4438	4428	4316	4285	4364	4561	4412	4193	4108	4069	4224	4023	4038	3922	3893	4014	3999
4041	4030	3993	4195	3891	4061	3766	3801	3804	3568	3246	2881	2581	2507	2319	2082	1802	1666	1762	1858	1848	1861	1964	2147	2325	2471	2586	2685	2890	3019	2977	3036	3219	3486	3586	3730	3701	3796	3895	3992	3879	3923	3761	3845	3803	3853	3956	3979	3891	3896
4044	4212	4279	4213	4141	4101	3870	3896	3866	3675	3578	3155	3036	2869	2753	2384	2095	1830	1755	1759	1813	1723	1831	1936	2022	2167	2371	2594	2641	2982	2964	2971	3197	3256	3356	3379	3318	3324	3388	3569	3505	3374	3416	3351	3440	3491	3607	3651	3579	3599
4318	4357	4248	4332	4164	4094	4039	3903	3748	3735	3457	3282	2973	2953	2764	2449	2126	2061	1832	1659	1720	1693	1728	1811	1818	2033	2149	2429	2734	3071	3253	3403	3521	3843	3883	3789	3596	3738	3672	3574	3509	3376	3252	3123	3294	3232	3297	3297	3154	3241
4467	4344	4337	4321	4085	4107	4018	3940	3828	3735	3411	3081	2948	2713	2674	2460	2196	1951	1931	1736	1733	1708	1671	1833	1916	2136	2257	2679	3002	3250	3592	3653	3998	4191	4400	4160	3948	3973	3858	3865	3788	3613	3563	3291	3255	3204	3329	3116	3062	3123
4456	4165	4168	4224	3992	3950	3817	3990	3899	3780	3440	3239	2939	2890	2681	2501	2193	1990	1924	1714	1724	1687	1717	1827	2113	2293	2506	2784	3125	3390	3594	3759	3945	4090	4134	3913	3845	3686	3794	3584	3726	3783	3697	3417	3312	3352	3468	3283	3326	3220
4174	4149	4076	4098	3847	3877	3788	3954	4039	3951	3625	3412	3348	3152	3035	2740	2468	2400	2127	2140	2121	2041	1917	2021	2196	2237	2401	2697	2812	2935	3048	3076	3050	3171	3128	3073	2972	2883	2984	3162	3337	3599	3737	3528	3754	3865	3967	3831	3927	3916
3993	3934	4063	3984	3971	3905	4026	3937	4082	4028	4081	3951	3741	3713	3639	3417	3111	3189	3147	3196	3061	2835	2642	2662	2753	2583	2624	2598	2529	2518	2503	2325	2308	2237	2100	2141	2181	2145	2364	2689	3059	3395	3531	3854	4363	4518	4476	4387	4662	4911
3993	3843	4101	4010	4053	4012	4200	4132	4226	4165	4178	4074	4136	4103	3978	4000	3905	3838	3781	3994	3953	3768	3474	3341	3219	3057	2904	2626	2572	2346	2199	2174	1971	1930	1974	1940	1963	1964	2186	2548	2946	3179	3571	3895	4468	4669	4656	4690	5301	5588
4053	4093	4062	4195	3926	4160	4364	4309	4410	4364	4336	4291	4270	4387	4458	4190	4122	4042	4120	3869	4015	3833	3788	3703	3651	3352	3122	3032	2756	2633	2547	2298	2166	2137	2073	2109	2019	2086	2171	2363	2593	2870	2866	3466	3989	4327	4127	4408	5158	5424
3965	4007	4161	4005	4044	4037	4396	4320	4317	4377	4282	4200	4202	4366	4293	4223	3963	4035	3934	3883	3751	3821	3829	3832	3689	3530	3489	3203	3182	2949	2909	2829	2754	2704	2620	2617	2443	2383	2322	2284	2469	2531	2620	2893	3238	3494	3511	3891	4752	4928
4061	4089	4238	4183	3948	4166	4103	4235	4050	4049	4113	4217	4103	4212	4123	4141	3986	4137	4043	3974	3757	3798	3700	3764	3793	3765	3817	3736	3578	3409	3256	3191	3136	3036	3025	2945	2869	2686	2546	2528	2637	2616	2529	2654	2944	3002	3101	3532	4576	4814
3942	4079	4126	4052	4064	4139	4012	4048	4040	4071	4031	3978	4067	4110	4060	3985	3951	4101	4104	4003	3900	3793	3840	3828	3890	3793	3914	3909	3664	3452	3442	3267	3205	3019	2950	3056	2947	2872	2640	2728	2819	2754	2541	2684	2798	2796	2795	3188	3937	4465
4153	3976	3992	3990	4003	3885	4071	4090	4078	3974	3983	3934	3954	4014	4023	3889	3961	4018	4156	3995	4012	3960	3929	3741	3957	3884	3873	3814	3780	3555	3420	3429	3121	3052	3047	2874	2963	2883	2726	2678	2789	2660	2683	2584	2793	2676	2534	2561	3232	3847
4158	4042	3959	3835	3822	3867	4174	4082	3894	3932	3905	3864	3993	4005	3931	3981	3934	4079	4111	4058	4034	3924	4024	3980	3831	3934	3721	3807	3649	3614	3548	3569	3410	3201	3022	3009	3010	2932	2795	2750	2596	2463	2516	2337	2543	2550	2304	2324	2699	3317
4059	4000	3861	3788	3795	3725	3925	4025	3864	3700	3811	3900	4059	4019	4109	4030	4125	4085	4266	4144	4121	3975	3994	4169	4015	3994	3895	3921	3721	3686	3662	3702	3570	3133	3179	3210	3180	2924	2725	2819	2450	2413	2201	2248	2402	2473	2287	2138	2528	3249
4156	3970	3847	3837	3784	3818	3857	3901	3954	3781	3935	4082	4086	4173	4040	4311	4276	4375	4226	4073	4144	4097	4197	4270	4209	4131	4131	3932	3872	3607	3532	3504	3409	3262	3017	3205	3101	2865	2736	2621	2580	2494	2274	2221	2303	2386	2290	2153	2580	3083
3863	3720	3763	3761	3663	3693	3873	3824	3826	3785	3943	4282	4214	4319	4159	4304	4410	4512	4336	4377	4282	4246	4408	4443	4412	4434	4447	4440	4139	3938	3762	3636	3551	3302	3221	3266	3052	2935	2730	2834	2637	2549	2440	2272	2366	2413	2275	2295	2500	2896
3875	3694	3674	3702	3596	3722	3771	3790	3790	4048	4089	4267	4297	4247	4217	4427	4593	4411	4430	4502	4379	4373	4567	4430	4338	4531	4439	4604	4336	4198	4061	3931	3764	3692	3429	3501	3317	3220	2896	2889	2800	2617	2474	2385	2475	2367	2423	2291	2264	2587
3809	3646	3647	3602	3675	3726	3735	3891	3833	4031	4209	4206	4398	4172	4343	4613	4609	4571	4487	4492	4441	4652	4516	4523	4479	4443	4578	4603	4547	4478	4174	4113	3943	3717	3653	3509	3457	3365	3127	2996	2810	2745	2493	2384	2479	2519	2551	2431	2377	2419
3730	3686	3620	3716	3713	3936	3923	3808	3789	4269	4085	4255	4296	4283	4516	4579	4714	4714	4546	4687	4760	4557	4334	4456	4403	4473	4375	4369	4490	4463	4276	4234	4077	3941	3691	3485	3480	3470	3330	3213	2909	2720	2603	2399	2372	2513	2496	2511	2423	2534
3737	3721	3585	4012	3900	4046	4080	3901	3986	4155	4226	4354	4303	4403	4509	4648	4744	4656	4619	4713	4642	4507	4643	4480	4696	4640	4494	4580	4525	4529	4384	4319	4204	4235	3968	3756	3618	3362	3333	3217	3137	2829	2686	2624	2486	2570	2594	2751	2596	2676
3677	3798	3880	3877	3981	4012	4013	4026	3983	4199	4346	4343	4364	4322	4479	4577	4572	4579	4623	4469	4563	4440	4405	4457	4629	4614	4590	4647	4786	4662	4623	4317	4449	4372	4336	4076	3739	3589	3452	3440	3246	3031	2907	2739	2624	2745	2673	2723	2783	2794
3762	3820	3735	3959	3776	3905	3940	4009	4151	4078	4167	4236	4277	4224	4389	4366	4428	4502	4429	4487	4579	4325	4417	4474	4525	4548	4544	4512	4609	4565	4617	4365	4310	4232	4360	4138	4014	3909	3649	3450	3353	3178	3020	2998	2861	2881	2805	2848	2934	2920
3811	3811	3781	3950	4012	3877	3885	3970	4135	4240	4130	4132	4047	4114	4374	4331	4327	4353	4397	4437	4515	4383	4407	4323	4325	4345	4372	4298	4378	4425	4379	4398	4180	4130	4151	4021	3943	3971	3917	3602	3440	3304	3142	2887	2852	2881	2766	2755	2989	2843
3818	3850	3885	3932	3795	3979	4086	4067	4235	4246	4118	4069	4005	4176	4145	4243	4270	4290	4379	4388	4322	4362	4416	4196	4184	4272	4219	4327	4240	4310	4341	4454	4140	4127	4114	4142	4335	4119	3900	3815	3527	3315	3101	2915	2811	2762	2854	2843	2700	2785
3966	3972	3955	4063	4007	3931	3960	4129	4111	4161	3936	3904	4062	4029	4217	4053	4167	4177	4270	4204	4206	4091	4278	4193	4197	4116	4374	4270	4201	4414	4291	4481	4217	4291	4138	4315	4253	4269	4078	3766	3815	3706	3348	2969	2796	2852	2729	2827	2793	2570
4099	4020	4010	4060	4003	3929	3883	4015	4041	3909	3803	3982	3942	3880	3974	3916	3981	4199	4093	4041	3974	4106	3998	3992	4114	4087	4227	4254	4368	4273	4285	4307	4419	4229	4268	4300	4125	4141	4072	3832	3703	3674	3470	3202	2900	2729	2684	2705	2651	2607
4109	4081	4016	3903	3937	3860	3925	4062	3956	3875	3707	3806	3834	3826	3826	3783	3809	4138	3844	3892	3850	3997	3961	4032	3986	3950	4176	4129	4116	4166	4033	4209	4051	4221	4199	4200	4125	4063	4215	3818	3852	3748	3570	3436	3066	2806	2684	2670	2705	2709
4225	4185	3851	3890	3723	3934	4048	4090	3892	3889	3709	3893	3847	3885	3769	3774	3826	3872	3788	3793	3783	3867	3763	3961	3844	3817	3881	3957	4073	3906	3865	3886	4080	4159	4037	4073	4149	4226	4196	4001	3975	3718	3826	3478	3316	3093	2855	2972	2859	2908
4290	4022	3960	3995	3847	3846	3932	4062	4015	3948	3822	3833	3817	3612	3599	3676	3717	3895	3724	3761	3931	3864	3701	3808	3799	3857	3792	3639	3829	3893	3863	3932	3879	4060	3982	3990	4096	4270	4188	4313	4017	4035	3975	3809	3629	3570	3395	3371	3257	3161
4320	4126	3972	3969	3844	4015	4070	4084	3839	3860	3750	3796	3642	3643	3575	3700	3880	3827	3897	3688	3806	3804	3660	3669	3710	3633	3670	3673	3820	3811	3851	3939	3883	3937	4142	4146	4156	4206	4243	4315	4130	4118	4080	4081	3959	3877	3655	3661	3417	3414
4429	4269	3969	4069	4094	4115	4176	4057	3900	3889	3815	3746	3646	3630	3667	3747	3825	3795	3680	3620	3711	3735	3600	3532	3660	3633	3603	3595	3659	3804	3859	3786	3777	3848	3970	4103	4107	3994	4128	4167	4108	4155	4030	3893	3899	3875	3804	3721	3598	3486
4319	4153	4008	4176	4102	4161	4046	3994	3946	3916	3919	3867	3714	3689	3906	3814	3808	3608	3678	3850	3782	3601	3625	3593	3546	3739	3651	3656	3638	3754	3922	3913	4008	4066	4055	4127	4022	3991	4033	4185	4226	4167	4187	4080	4013	3931	3753	3680	3555	3571
4345	4050	4123	4138	4134	3983	3993	3871	3932	3959	3907	3797	3584	3899	3901	3943	3754	3629	3619	3726	3722	3684	3737	3639	3496	3692	3702	3616	3752	3815	3926	3942	3790	3979	4049	3912	4105	3975	4137	4037	4057	4124	4018	3960	3950	3900	3806	3863	3650	3644
4251	4123	3986	4225	4039	4033	4005	3941	4130	4184	3997	3811	3744	3933	4001	3881	3831	3736	3790	3881	3786	3845	3823	3761	3660	3610	3546	3620	3698	3798	3885	3848	3872	3871	3918	4089	4099	4057	4059	4116	4175	4175	4020	4070	4085	3965	3953	3802	3764	3711
4310	4211	4067	4149	4042	4064	4125	4284	4154	4199	4126	3855	3923	3991	4022	3966	3905	3798	3988	3964	3922	3859	3959	3813	3700	3673	3596	3592	3799	3652	3677	3825	3951	3799	3811	3794	3938	3996	4141	4141	4214	4187	4193	4005	4130	4100	3934	3965	3873	3839
4213	4258	4104	4096	4086	4070	4223	4289	4185	4144	3997	3983	4082	3916	4035	3999	3919	3956	4027	3930	4065	3927	3838	3909	3863	3653	3760	3876	3807	3732	3747	3800	3800	3721	3843	3770	3814	3849	3922	4150	4144	4182	4173	4363	4279	3999	3991	3905	3847	3887
4283	4087	4048	4043	4033	4180	4142	4216	4210	4136	4001	3988	3957	4009	3998	3969	3941	3938	3904	3999	4039	3940	3969	3874	3910	3785	3716	3722	3787	3847	3827	3769	3904	3874	3753	3752	3847	3935	4110	4138	4091	4053	4278	4422	4382	4381	4206	4146	4070	4045
4390	3966	3905	3817	3901	4019	4057	4041	3942	3833	3927	3945	3989	4001	3990	4054	3942	3939	4152	4003	3989	4092	4043	3985	3860	3732	3752	3706	3777	3930	3890	3887	3860	3909	3827	3819	3754	3830	3863	4093	4030	4191	4290	4288	4553	4395	4309	4276	4163	4159
4064	3926	3721	3863	3788	4054	4123	3903	3899	3905	4016	3951	4016	4124	3944	4103	3966	3903	3897	3981	4047	4097	4198	4000	3945	3775	3770	3799	3864	3934	3886	3935	3896	3874	3895	3736	3718	3813	3885	3952	4084	4068	4079	4383	4452	4377	4443	4381	4113	4015
4026	3824	3831	3804	3818	3938	4001	3858	3731	3894	4069	4023	4303	4064	4126	4104	4119	3931	4105	3966	4050	4072	3948	3944	4042	3789	3975	3850	3852	3919	4006	3851	3975	3793	3889	3892	3825	3876	3829	3907	4012	4120	4095	4149	4238	4291	4348	4351	4210	4230
3897	3681	3896	3880	3874	3855	3876	3852	3768	3927	3970	3943	4075	4106	3997	4052	4016	4003	4000	4101	4050	4110	4167	4007	4098	3976	3906	4065	3871	4022	3848	3951	3936	3808	3852	3926	3779	3857	4029	4104	4046	4192	4207	4226	4239	4246	4288	4263	4272	4121
3922	3807	3624	3754	3720	3674	3652	3782	3863	3835	3865	3806	3872	3992	4021	4126	4028	4037	4083	4139	4297	4119	4070	4168	4043	3947	3916	4089	4002	3949	3832	3846	3951	3774	3791	3867	3854	3908	3935	4007	3927	4218	4340	4350	4260	4361	4346	4348	4131	3994
3887	3714	3863	3711	3626	3566	3523	3693	3810	3818	3724	3856	3904	3898	3892	4042	3882	3971	4061	4264	4178	4159	4200	4209	4121	4017	4047	4071	4025	3987	3974	4015	3812	3705	3916	3645	3789	3904	3919	3856	4008	4144	4213	4401	4403	4295	4292	4152	4052	3958
3980	3862	3669	3598	3639	3698	3595	3641	3702	3609	3530	3602	3858	3876	3996	3850	3875	4079	4066	4210	4232	4195	4235	4077	4137	4053	4058	4094	3970	4082	4111	3956	3821	4143	3844	3809	3665	3805	3805	3901	4060	3996	4213	4333	4267	4285	4183	4122	4135	3952
3950	3699	3615	3561	3553	3671	3630	3522	3590	3505	3743	3660	3783	3796	3888	3829	4024	4047	4091	4068	4278	4034	4100	4100	3872	3906	4053	3940	4195	4155	4109	4066	4001	3981	3940	3775	3863	3794	3894	4082	4041	4174	4247	4236	4387	4336	4231	4195	4112	4060
3865	3649	3579	3518	3593	3701	3742	3581	3609	3610	3568	3795	3886	3940	3744	3846	3940	4054	4133	4249	4212	4053	4145	3944	4042	3901	3983	3999	3972	4098	4167	4022	3877	3817	3871	3965	3794	3906	3760	3994	3992	4129	4155	4200	4269	4274	4297	4017	4078	3839
4007	3836	3659	3756	3820	3616	3737	3575	3426	3635	3726	3836	3875	3960	3867	3792	3912	3980	4262	4006	4140	4168	4080	4231	4054	4112	4069	4164	4008	4145	4027	4005	3936	3830	3890	3880	3788	3848	3835	3869	3956	4131	4104	4187	4072	4005	3978	4014	3992	3944
3921	3806	3790	3872	3809	3787	3636	3553	3539	3782	3854	3973	3985	3924	4054	4005	4021	4053	4139	4105	4224	4327	4121	4161	3933	4033	4045	4110	4082	4145	4025	4002	3950	3847	3845	3825	3748	3736	3906	3738	3980	3930	4006	4060	4165	3859	3876	3881	3801	3895
3937	3890	3765	3844	3830	3766	3669	3575	3693	3746	3832	3838	3858	3870	4007	3996	4081	3964	4103	4107	4095	4114	4103	4152	4226	4175	4136	4079	4004	4111	4055	3831	3844	3931	3725	3831	3752	3783	3851	3845	3864	4118	4142	4078	4091	3931	3962	3752	3786	3763
3945	3864	3781	3896	3718	3724	3679	3706	3734	3905	3861	3871	3918	3894	3929	3942	4086	3870	4078	4110	4157	4039	4044	4096	3999	4171	4057	4030	4147	3967	4067	3805	4045	3930	3725	3799	3701	3802	3795	3971	3941	4085	4244	4121	4148	4045	3992	3790	3707	3628
4017	3930	3901	3812	3774	3690	3742	3644	3829	3843	3851	3805	3823	3739	3766	3929	3927	3878	4073	4043	4094	4028	4062	3942	3832	4043	4128	3955	3927	3974	3906	3889	3822	3817	3999	3866	3877	4007	3899	4107	4051	4085	4242	4220	4118	4142	4039	3964	3832	3658
4088	3908	3726	3812	3597	3753	3752	3705	3794	3726	3739	3975	3821	3845	3821	3884	3953	4116	3975	4178	3963	3887	4039	3917	3930	3973	3951	3862	3979	3937	3988	3978	3885	3891	4051	4192	4035	4059	4197	4090	4203	4356	4401	4125	4098	4189	4177	4048	3805	3845
4023	3763	3658	3536	3649	3757	3877	3884	3810	3713	3764	3773	3649	3839	3808	3923	3879	4095	4051	4113	3974	3942	3965	3921	3919	3955	3895	3948	3985	3764	3913	3886	3851	4005	4096	4170	4245	4209	4206	4363	4419	4356	4385	4223	4224	4152	4191	3973	3900	3920
3938	3781	3651	3751	3813	3786	3932	3869	3907	3835	3828	3905	3747	3829	3895	3835	4022	4078	3979	4102	3969	3900	3910	3859	3960	3865	3804	3899	3784	3870	3794	3908	4040	4024	4033	4063	4141	4243	4427	4443	4533	4609	4451	4328	4176	4095	3947	3885	3870	3879
3968	3856	3802	3888	3840	3899	4006	3879	3955	3765	3873	3822	3913	3837	3943	3832	4031	4117	4164	4169	4059	3889	3726	3696	3832	3890	3907	3972	3875	3888	3907	3883	4192	4147	4174	4197	4300	4224	4547	4512	4542	4574	4475	4226	4112	4034	4032	3749	3745	3898
4061	3870	3785	3903	3973	4000	3883	3884	3864	3919	4024	3837	3740	3896	3875	3896	4032	4067	4207	4055	4108	4046	3949	3859	3886	4014	3827	3991	3912	3854	3935	3911	3920	4042	4155	4288	4040	4382	4486	4350	4550	4348	4361	4307	4011	3927	3886	3837	3635	3850
3927	3934	3844	3914	3966	3906	4075	3858	3927	3919	3852	3805	3983	3967	4043	4000	4013	4166	4028	3885	3908	4039	3878	3929	3901	3985	4015	3984	4050	4047	3960	4038	4211	4059	4111	4103	4127	4082	4315	4252	4290	4349	4249	4047	4016	3895	3806	3698	3748	3716
3963	4016	3875	3932	4014	4071	3944	4025	3888	3953	3986	3909	3935	3959	3900	4067	4053	4029	4121	4118	3927	3972	3942	4008	3945	3953	3975	4023	4004	4011	4229	4163	4241	4198	4260	4102	4135	4141	4383	4282	4182	4263	4137	4061	3941	3826	3683	3822	3666	3688
4084	3956	3874	3917	3998	4037	4138	4112	4018	3952	3994	3828	3929	3958	3987	3796	3923	3963	4031	3840	3896	3930	3935	3989	4049	3962	3903	3906	3968	4017	4132	4183	4176	4160	4169	4249	4147	4043	4102	4299	4078	4115	3963	3955	3952	3824	3709	3780	3831	3820
4021	3994	3880	4018	3983	4075	4031	4077	3946	4048	4018	4056	4019	3876	3904	3943	3891	4091	3944	3936	3900	3831	3874	3932	3919	4120	3936	4113	3904	4071	4030	4202	4147	4134	4148	3975	4137	4027	4181	4070	3976	4057	3952	4032	4045	3843	3926	3854	3872	3834
3897	3866	3858	3981	3991	4132	3973	4125	4171	4131	4094	3973	4007	3901	3824	3981	4001	4059	4095	3882	3993	3945	4061	4020	3998	3999	4034	3961	4083	3996	4029	4151	4158	3992	3999	3991	4163	4221	3996	4131	4083	3964	3941	3825	3825	3870	3894	3867	4048	4045
3730	3797	3879	4038	4085	4107	4154	4121	4301	4314	4113	4205	4053	4072	4105	3970	4125	4066	4079	4032	3917	4139	4067	4169	3971	4011	3918	4025	4071	4243	4158	3988	4107	3940	4052	4068	4122	4143	4063	4093	3988	4082	3887	3985	3724	3945	3887	3870	4049	3875
3762	3810	3805	3915	4005	4015	4125	4251	4195	4291	4150	4283	4158	4267	4117	4095	4079	4108	4142	4181	4057	4251	4162	4171	4129	4136	4066	4038	4161	4186	4174	4230	4061	4070	3997	3885	4234	4102	4245	4051	4090	4049	4061	4035	3757	3922	3739	3907	4106	4219
3805	3869	3832	3932	3958	4035	4116	4327	4224	4392	4317	4089	4171	4175	4175	4209	4090	4211	4433	4244	4173	4276	4319	4225	4112	4121	4273	4127	4305	4213	4123	4156	4011	3953	3960	4015	4159	4018	4132	4152	4085	4010	3912	3996	3915	3864	3950	4045	4207	4132
3607	3816	3751	3873	3984	3996	4227	4275	4149	4165	4381	4198	4136	4262	4352	4345	4326	4326	4381	4334	4310	4367	4594	4256	4296	4241	4369	4412	4484	4409	4195	4177	4003	3875	4001	4067	4022	4086	4082	4101	4032	4017	3983	4170	4032	3923	3936	4089	4148	4214
3740	3765	3751	3821	3914	4104	4164	4224	4329	4241	4366	4236	4241	4239	4380	4307	4379	4532	4540	4548	4572	4498	4441	4388	4390	4379	4435	4442	4584	4288	4296	4198	4099	4040	4032	4178	4098	4039	4037	4038	3925	4012	3949	4067	4102	4052	4044	4115	4110	4166
3769	3726	3660	3774	3904	4028	4073	4204	4232	4275	4228	4356	4213	4442	4456	4331	4389	4543	4566	4472	4470	4475	4328	4252	4312	4254	4319	4560	4438	4595	4321	4158	4037	4167	3902	4118	3979	4099	4057	3852	4010	3993	4008	4190	4019	4081	4131	4059	4083	3971
3844	3650	3923	3784	3831	3924	4094	3949	4021	3993	4225	4235	4319	4334	4363	4395	4397	4369	4467	4447	4320	4427	4318	4288	4246	4193	4339	4519	4554	4359	4367	4206	3988	4044	4029	3949	4094	4092	3991	3849	3902	3897	3927	4037	4152	4069	4237	4191	4027	4116
3958	3862	3875	3797	3891	3886	4060	3957	3922	3987	4024	4038	3976	4247	4253	4254	4350	4311	4249	4325	4284	4326	4452	4278	4312	4153	4256	4341	4270	4259	4114	4044	3907	3866	3928	4029	3945	4109	4031	3990	3929	4093	3967	3965	4157	4182	4304	4133	4165	4066
3921	3806	3889	4016	3818	4055	4047	3868	4067	3998	3977	4100	4115	4055	3977	4106	4145	4211	4057	4115	4185	4103	4240	4172	4118	4157	4187	4261	4254	4014	4034	3881	4109	4062	4072	4033	4150	4021	4038	4076	3913	3986	3974	3992	4137	4091	4079	4193	4010	3914
3978	3864	3891	3997	3819	4026	4008	3984	4057	4080	3924	3973	4153	4110	4102	3981	4028	3995	3954	4035	4099	4089	4004	4031	3880	3993	3966	4140	3931	4023	4044	4010	3942	3958	4042	4107	4047	4103	3996	3936	3966	4006	3963	3966	4053	4081	4224	4020	3908	3749
4128	4084	3976	4110	4024	4028	4025	3907	3814	4019	4056	3929	4066	4022	4062	3989	3989	3878	3972	3830	3889	3803	3989	3885	4022	3949	3820	3935	3998	3882	3814	3933	3957	3900	3921	4010	4100	4202	4057	4058	4053	4097	3971	4055	3968	4133	4118	3888	3866	3754
4273	4213	4145	4154	4134	4196	4072	3986	4011	3922	3864	3893	3879	3962	3984	3916	3842	3909	3800	3792	3977	3904	3963	3835	3815	3949	3898	4019	3939	3957	3929	3896	4050	4067	4038	4074	4221	4277	4126	4166	4133	4085	3963	4008	3805	3814	4057	4059	3841	3711
4184	4075	4315	4274	4355	4303	4165	4225	4124	4075	4023	3937	3962	4034	3949	3898	4013	4028	3852	3902	3799	3766	3939	4004	3876	3974	4051	3961	4013	3955	3930	4025	4016	4048	4187	4223	4257	4157	4185	4267	4264	4025	3992	4048	3814	3963	3950	3869	3959	3841
4069	4108	4163	4289	4218	4297	4373	4303	4341	4348	4281	4111	4107	4109	4136	4062	4043	4013	4123	3934	4069	3824	4150	3952	4003	4089	4115	4052	3973	4153	4128	4068	4034	4336	4275	4236	4371	4380	4214	4211	4145	4093	4009	4022	3989	3857	3924	3843	3946	3796
4199	4337	4255	4319	4252	4230	4331	4255	4345	4427	4338	4177	4379	4159	4047	4096	4108	4042	4037	3954	4052	4199	4187	4153	4189	4029	4126	4128	4120	4149	4114	4064	4108	4217	4111	4298	4135	4370	4314	4190	4236	4103	3992	4049	3962	3906	3868	3860	3958	3999
4282	4243	4267	4261	4261	4272	4379	4154	4275	4127	4308	4239	4212	4188	4126	3881	4149	4133	4140	3978	3991	4124	4092	4185	4326	4387	4237	4125	4101	4264	4213	4124	4090	4158	4249	4153	4323	4297	4289	4353	4186	4093	4027	4115	4059	3895	3874	3937	3963	4046
4165	4243	4274	4334	4292	4430	4300	4299	4264	4280	4250	4344	4187	4085	4100	4225	4046	4102	3977	4042	4196	4183	4321	4266	4350	4273	4377	4349	4197	4147	4270	4195	4243	4155	4149	4029	4040	4159	3997	4119	4187	4229	4086	4101	4023	4293	4197	4142	4002	4163
4118	3980	3976	3989	4048	4154	4184	4240	4132	4208	4257	4353	4283	4367	4278	4176	4084	4224	4147	4307	4189	4236	4370	4392	4325	4399	4466	4343	4319	4235	4118	4108	4118	4090	4131	4128	3883	3991	3837	3938	3966	4062	4089	4216	4167	4174	4119	4290	4177	4171
4018	4003	4008	4013	4014	3910	3930	3846	3926	4130	4091	4324	4098	4272	4326	4337	4227	4196	4148	4277	4170	4283	4414	4449	4374	4192	4212	4165	4024	4279	3991	4212	4087	4007	3931	3983	3880	3874	3882	4079	3955	3972	4084	4282	4325	4312	4250	4105	4246	4098
4205	4018	4043	3912	3990	4010	3859	3883	3909	4032	4078	4104	4194	4123	4219	4134	4144	4216	4292	4330	4326	4144	4240	4312	4359	4288	4065	4183	4198	4159	4184	4134	4124	3837	3903	3859	3843	3963	3901	3929	4121	4014	4143	4414	4356	4379	4041	4238	4147	4058
4200	4086	3873	3966	3988	3969	4058	3932	3919	4188	4117	4079	4006	4056	3937	4059	4080	3960	3907	4070	4025	4159	4127	4192	4057	4129	4017	3882	3948	4049	3918	3971	3977	3869	3778	3736	3790	3831	4034	3919	4269	4110	4309	4246	4357	4462	4187	4009	4078	4063
4160	3983	4069	3937	3894	3931	3940	3982	3994	4154	4244	4303	4169	4066	4021	3950	3975	4000	4005	4163	4131	4186	4012	4205	4028	3899	3908	3832	3989	3845	3919	3962	3901	3910	3848	3867	3818	3784	3772	3944	4131	4174	4319	4339	4246	4365	4204	4078	3978	3878
4207	4142	4146	3899	4012	3860	3822	4126	3984	4032	4375	4246	4109	4080	4088	3956	3992	3999	4045	4091	4212	3996	3945	4090	3950	3925	3903	3984	3823	3841	3905	3828	3906	3970	3840	3905	3968	3878	3901	3854	4048	4122	4023	4239	4276	4276	4052	3970	3870	3826
4190	4362	4049	4107	3972	3849	3994	4176	4119	4193	4188	4250	4095	4111	4165	4055	4115	3879	4023	4208	4229	4079	4070	4004	3923	3909	3896	3940	3978	4084	4017	4029	3967	4010	3874	3975	3882	4092	3885	4014	3963	4116	3953	3998	4072	4200	4024	3998	4086	3982
4286	4195	3925	4010	4010	4058	4043	4215	4319	4077	4157	4264	4194	4051	4174	3861	4018	4064	4110	4063	4154	4028	3928	4031	3996	3971	3966	4105	4126	4205	4182	4224	4152	4064	3946	4055	3972	4188	4135	4018	3976	4000	4094	3927	3877	4052	4132	3999	4088	4202
4034	3905	4001	3770	3882	4050	4187	4370	4164	4283	4319	4359	4307	3945	4047	3977	4134	4050	4046	3975	3993	4152	4091	4052	4058	3950	3954	3984	4116	4145	4127	4205	4162	4082	4001	3994	3962	4148	4126	3988	4119	4020	3938	3916	3923	4045	4077	4159	4337	4276
3916	3956	3843	3965	3889	3878	3960	4217	4384	4133	4407	4314	4166	4167	4117	4047	4070	4049	4073	4142	4164	4111	4033	3976	4100	4085	4165	4422	4306	4203	4184	4199	4177	4208	4188	4228	3972	3972	3974	3923	3993	3912	4107	3954	3994	4066	4225	4207	4234	4254
3950	3942	3989	4017	4027	4027	3845	3818	4061	4011	4003	3888	4028	4132	3988	3995	4055	4150	4117	4030	4159	4066	4119	4084	4128	4160	4240	4223	4374	4213	4251	4106	3994	4000	3999	4135	4004	4094	3847	3956	3755	3812	4020	4002	4159	4099	4319	4409	4352	4196
4011	4020	3907	3862	3979	3980	3977	4011	4052	3896	3844	3846	3956	4021	3956	4040	4045	4149	4190	4159	4188	4266	4082	4196	4136	4160	4110	4135	4275	4181	4078	4010	3992	3967	3926	4030	4001	4035	4062	4022	4080	3902	3871	4048	4071	4256	4212	4217	4335	4262
3913	3930	3796	3922	4016	4022	3905	4077	4056	3995	3909	3940	3881	3903	3859	3959	3930	4031	4178	4147	4264	4252	4105	4077	4172	3998	4124	4102	4213	4095	3962	3936	3851	4025	3943	3912	3900	3972	4006	4038	4009	3921	3904	3887	3975	3951	4158	4191	4063	4183
3862	3874	3795	3956	3992	3822	3906	4080	4233	4017	4030	4031	3995	3991	4045	3902	4026	4071	4025	4135	3958	3991	4091	4015	4067	4093	4093	4068	4110	3860	4038	4012	4020	3902	3954	4056	4025	4219	4181	4096	4145	3889	3995	4055	3939	3910	3999	4160	4097	3987
3921	4034	4043	4045	3945	4007	4087	3941	4110	3970	4064	4118	4050	4160	4014	4068	4076	4006	3946	3978	4078	3978	4180	4076	4175	4083	4202	3998	3956	3878	3852	3963	3862	3894	3918	4051	4123	4234	4217	4312	3983	4012	3911	3945	3999	4073	3932	3970	4059	3927
4089	4240	4181	4325	4181	4257	4201	4071	4141	4076	4006	3994	4203	4142	4026	4173	4239	4203	4136	4193	4155	4023	4012	3986	3941	3959	4094	4057	4064	3892	3979	3933	3948	4100	3966	4096	4137	4219	4195	4175	4168	3904	3895	3966	4005	4053	4020	3982	3936	4100
4239	4102	4121	4246	4138	4340	4225	4159	4144	4035	4032	4085	4009	3842	4019	4222	4015	4119	4237	4238	4181	4126	4054	4020	4000	4176	4210	4220	4096	4147	4089	4134	4088	4060	4116	4169	4261	4185	4187	4021	3951	3872	3990	4046	3972	4199	4186	4196	4154	4203
4130	3880	4166	4085	4137	4136	4213	4295	4128	4364	4306	4025	4105	4120	4062	3999	3935	4092	4335	4221	4150	4118	4231	4290	4357	4189	4118	4233	4090	4052	4272	4282	4076	4191	4185	4370	4172	4357	4158	4146	3918	3915	4028	4057	4078	4140	4202	4184	4246	4131
4035	3862	3903	3848	3841	3856	3952	4007	4097	4091	4324	4272	4247	4154	4119	4067	4072	4179	4056	4154	3947	4166	4324	4239	4342	4191	4111	4053	4171	4205	4154	4182	4156	4224	4112	4264	4163	4196	4167	4100	4187	4012	4109	4140	4153	4055	4095	4285	4225	4196
4234	4041	4033	3847	3903	3778	3939	3888	4132	4105	3981	4217	4236	4203	4262	4051	4357	4194	4021	3991	3949	4103	4097	4212	4211	4112	4076	4115	3949	4000	4087	4032	4071	4158	4048	4162	4097	4034	4259	4101	4245	4094	4105	4214	4184	4188	4028	4084	4268	4067
4285	4220	4104	4100	4005	3956	3966	3919	4038	3979	4004	4084	4123	4205	4136	4251	4218	4130	4056	3966	4064	3902	3978	3957	4010	3941	4098	4082	4115	3978	4087	4167	4017	3995	4054	4358	4182	4013	4114	4153	4123	4229	4201	4136	4076	4181	4171	3992	3971	3903
4094	4091	4074	4189	4211	4123	4195	4163	4171	4070	3968	4057	4044	3893	4039	4203	4182	3957	4161	4057	4052	3956	3778	3930	3958	4064	3855	4030	4124	4144	4063	4059	4012	4081	4120	4219	4189	4103	4040	4202	4216	4194	4237	4123	4119	4213	4059	4109	3964	4060
3965	3988	3881	4090	4096	4311	4289	4179	4210	4160	4210	4046	3945	3978	4095	3948	3967	3936	4011	4035	4155	3986	4120	3973	3982	3875	4063	4054	4195	4038	4113	4080	4142	4155	4220	4170	4144	4223	4082	4180	4151	4220	4118	4121	4168	3932	4125	4124	4116	4035
3889	3882	3684	3855	3932	4066	4119	4206	4222	4252	4224	4227	4158	4129	4176	3965	3955	3953	4048	4017	3972	4017	4176	4062	4253	4241	4098	4152	4020	4097	4059	4185	4111	4189	4039	4181	4144	4277	4107	4142	4221	4078	4157	4153	3978	4084	4068	4247	4398	4203
3884	3854	3782	3812	3820	3722	3889	4030	4042	4101	4244	4296	4301	4355	4197	4146	4134	4158	4125	3932	3954	4096	4208	4168	4288	4228	4316	4152	4139	4210	4106	4056	4192	4109	4210	4131	4045	4235	4028	4087	4222	4105	4006	4149	4134	4009	3963	4270	4267	4359
4078	4056	3992	3864	3937	3804	3860	3830	3823	3937	4013	4047	4216	4369	4316	4276	4360	4326	4128	4065	4078	4209	4101	4125	4166	4309	4148	4305	4214	4149	4093	4107	4216	4205	4125	4186	4192	4054	4262	4168	4207	4112	4126	4197	4288	4003	4104	4195	4239	4267
4114	4109	4097	4105	4172	4075	4113	3935	4023	3928	3907	3977	4028	4085	4239	4171	4353	4383	4082	4087	4155	4244	4036	4076	4143	4176	4015	4032	4152	4201	4167	4245	4208	4000	4266	4224	4151	4112	4202	4142	4083	4195	4133	4136	4154	4138	3968	3997	4086	4268
4099	4148	3977	4122	4202	4232	4261	4111	3988	4072	3996	3922	3993	3939	3978	4105	4220	4188	4342	4237	4172	4015	4113	4136	3945	4095	4080	4022	4156	4131	4214	4222	4226	4157	4314	4232	4301	4281	4299	4281	4298	4062	4044	4038	4222	4127	4267	4114	4146	4117
3857	3894	3833	3869	4048	4152	4327	4193	4190	4144	4030	4024	4093	4077	3911	3922	4142	4032	4147	4104	4133	4138	4187	4106	4102	4003	4064	3922	4054	3915	4183	4172	4383	4345	4269	4191	4330	4177	4175	4314	4209	4092	3948	3950	3967	4142	4195	4089	4250	4288
3930	3817	3769	3894	3864	4078	4081	3974	4113	4203	4140	4029	4119	3984	3952	4006	3983	3992	3961	3933	4098	4185	4066	4099	4124	4001	4079	4041	3966	4109	4125	4272	4251	4249	4244	4247	4126	4216	4165	4127	4351	4205	4074	3923	3997	4243	4152	4299	4221	4416
4081	3905	3831	3892	3868	3875	3977	3917	3861	4013	3843	3944	4025	3879	4027	4178	4084	3904	3917	3916	4023	3910	4046	4097	4105	4117	4170	4080	4157	4013	4157	4186	4171	4187	4237	4341	4037	4128	4077	4146	4062	4183	4207	4042	4168	4219	4444	4301	4452	4356
4223	4008	4033	4074	3958	3954	3969	3921	3825	3797	3757	3783	4011	4028	4044	4138	4144	4079	4022	3972	3966	3977	3961	4052	4048	4016	4099	4065	4162	4222	4180	4184	4058	4158	4161	4218	4133	4065	3936	3982	4061	4155	4205	4355	4133	4308	4258	4295	4252	4271
4339	4197	4162	4098	4169	4061	4087	4014	3947	3802	3843	3676	3749	3878	3947	4170	4152	4106	4102	3988	4061	4147	4152	3988	3927	3894	4030	4191	4150	4334	4242	4245	4234	4137	4095	4086	4097	4064	4086	4002	4137	3988	4177	4224	4334	4338	4302	4287	4129	4181
4130	4123	4030	4156	4047	4120	4110	4060	3953	4033	3867	3851	3923	3921	3927	4045	3918	3980	4074	4112	4179	4291	4065	4119	3936	3958	3894	4124	4200	4253	4297	4402	4338	4275	4280	4153	4256	4097	4144	4219	4164	4074	4213	4240	4385	4371	4334	4079	4099	4203
4089	4049	3859	3946	3960	4114	4075	4002	4033	4073	4120	4015	4146	4034	4042	4001	4114	3931	4010	4173	4227	4253	4159	4189	3976	3982	4004	4138	3968	4129	4332	4509	4378	4234	4237	4227	4002	4063	4144	4219	4149	4129	4080	4156	4229	4193	4270	4153	4034	4145
3827	3839	3820	3827	3776	3737	3878	3907	3970	4151	4293	4337	4277	4256	4036	4173	3916	3949	4006	4027	4184	4340	4377	4084	4126	4084	4244	4195	4178	4040	4140	4204	4198	4309	4091	4222	4176	4124	4087	4248	4121	4161	4094	3969	4149	4284	4271	4146	4231	4124
4039	3963	3954	3723	3839	3659	3896	3815	3924	4126	4233	4303	4424	4303	4113	4093	4083	4008	3914	3951	4008	4032	4179	4070	4181	4294	4142	4202	4162	4076	4130	4084	4023	4048	4055	4189	4215	3985	4147	4213	4097	4197	3973	4049	4154	4050	4171	4165	4341	4168
4181	4101	4090	3997	4087	3796	3882	3906	3828	4078	4066	4179	4130	4205	4056	4183	4080	4110	4058	3996	4030	3835	4101	4215	4222	4125	4243	4181	4268	4207	4187	3846	3922	4092	3945	4125	4103	4109	4102	4183	4172	4202	4003	4188	4001	3956	3870	3904	4115	4214
4209	4202	4369	4143	4104	3999	4022	4208	4031	4115	4286	3915	3934	4104	3927	3912	4007	4011	4009	3860	4026	4069	3930	4089	4152	4257	4272	4262	4227	4345	4169	4248	4032	4195	3970	4020	4068	4151	4126	4156	4082	4101	4258	4244	4274	4156	3882	3898	4058	4142
4352	4038	4300	4097	4211	4172	4155	4275	4182	4105	4188	3997	3860	3997	4005	3976	3975	4134	4169	4150	4175	4041	4143	3995	4186	4210	4288	4420	4296	4217	4286	4340	4199	4162	3911	4036	4028	4045	4213	4088	4048	4096	4067	4274	4295	4079	4055	4025	4064	4021
4029	3952	4171	4179	4049	4115	4111	4374	4315	4290	4262	4067	3919	4020	4047	4065	4045	4153	4124	4166	4205	4260	4189	4166	4117	4269	4225	4301	4461	4351	4293	4376	4244	4058	4067	3965	4021	3949	4244	3969	4256	3965	4065	4165	4192	4166	4135	4254	4015	4051
4049	3963	3967	4164	3971	4183	4238	4158	4371	4152	4193	4099	4091	3986	4059	4067	3967	4048	4051	4284	4213	4108	4116	4077	4145	4146	4194	4112	4263	4340	4140	4186	4136	4173	4108	4035	3935	4086	4198	4085	4188	4031	4121	4020	4089	4131	4174	4092	4180	4047
4060	4002	3885	4241	3993	4241	4252	4074	4046	4047	4209	4095	4274	4100	4174	4181	4197	4096	4137	4109	4225	4251	4132	4133	4072	4178	4182	4297	4075	4203	3972	4081	4202	4093	4210	4080	3911	4035	4112	4102	4212	4070	4058	3857	4034	4251	4098	4120	3938	4156
4179	4133	4106	4210	4237	4028	4204	4056	4019	4135	3913	4033	4055	4255	4096	4261	4328	4260	4212	4231	4214	4302	4296	4275	4207	4174	4167	4082	4294	4011	4169	4047	4139	4098	4207	4088	4054	4179	4159	4317	4193	4243	3986	3970	4055	4214	4190	4145	4179	4183
4322	4064	4209	4231	4223	4064	4180	4019	3974	3939	4034	3924	3998	4167	4010	4221	4201	4442	4285	4252	4009	4153	4090	4120	4233	4395	4275	4248	4125	4059	3986	3963	3925	4075	4169	4171	4305	4268	4213	4203	4093	4151	3880	3951	3963	4116	4093	4241	4384	4273
4230	4240	4251	4354	4256	4210	4216	4231	4092	4042	4033	4050	4018	4063	4200	4053	4139	4286	4470	4277	4319	4080	4072	4097	4111	4360	4335	4361	4274	3984	3994	3993	3995	4078	4266	4201	4380	4269	4349	4243	4087	4177	4013	4156	4159	4035	4046	4211	4287	4194
4195	4140	4076	4167	4146	4092	4086	4051	4180	4173	4160	4099	4071	3991	4060	4008	3986	4139	4130	4051	4059	4235	4138	4020	4042	4140	4423	4222	4314	4226	4099	4127	4154	4200	4280	4253	4221	4269	4172	4059	4119	4132	4127	4138	4212	4091	4038	4142	4201	4252
4076	3906	4080	4008	4000	3976	3982	4051	4157	4203	4267	4242	4105	4052	3866	4009	4004	3997	4008	4092	4039	4131	4223	4156	4158	4208	4135	4203	4284	4131	4270	4288	4146	4174	4299	4219	4031	4076	4183	4146	4185	4153	4039	4271	4262	4268	4090	3932	4117	4167
4160	4022	3900	3890	3821	3979	3890	3932	3985	4163	4194	4245	4181	4080	4035	4038	4093	4112	4088	3903	4076	4195	4129	4091	4158	4168	4171	4144	4149	4174	4177	4247	4146	4178	4206	4287	4327	4194	4168	4157	4083	4103	4059	4101	4173	4345	4223	3996	4163	4029
4187	4068	3894	3956	3962	4021	3859	3868	3958	4069	4236	4338	4379	4319	4294	4045	4003	4089	3865	4023	3930	3979	4102	4013	4179	4059	4072	4035	4038	4198	4062	4216	4324	4508	4343	4269	4299	4001	4111	4068	4073	4136	4102	4148	4252	4144	4183	4102	4002	4129
4200	4140	3939	4120	3983	4043	3937	3825	4069	4071	4184	4259	4341	4251	4322	4231	4096	4095	4091	4090	4054	4123	4176	4146	3998	3958	4012	3995	4035	4130	4138	4200	4252	4371	4386	4268	4206	4023	4003	4025	4123	4177	4136	4187	4272	4225	4365	4218	4142	4135
4160	4314	4310	4384	4201	4108	4195	3848	3968	4110	3966	4069	4185	4082	4065	4193	4166	4094	3999	4092	4167	4193	4103	4088	4176	3968	4055	4016	4058	4161	4143	4085	4139	4279	4153	4219	4148	4065	4056	4027	4005	4252	4180	4173	4240	4200	4342	4376	4199	4053
4280	4274	4234	4300	4375	4297	4262	4072	4052	4043	3973	4018	4029	4120	4182	4057	4135	4266	4179	4050	4175	4158	4260	4101	4198	4190	4155	4099	4038	3812	4098	4043	4017	4085	4234	4295	4126	4091	4199	4147	4135	4285	4318	4277	4247	4218	4327	4181	4258	4116
4327	4355	4290	4313	4428	4436	4288	4236	4222	3996	4006	4100	4165	4038	4085	4103	4118	4044	4225	4325	4296	4216	4162	4119	3963	4109	4220	4213	4159	4093	4107	4080	4096	4097	4119	4137	4112	4043	4122	4021	4136	4369	4299	4343	4302	4272	4145	4190	4205	4361
4157	4368	4140	4297	4268	4377	4252	4337	4162	4173	4016	4112	4054	4089	3869	4149	4056	4187	4068	4260	4354	4227	4205	4166	4013	4113	4147	4128	4187	4010	4043	3930	3968	3882	3981	3908	4042	4037	4081	4122	4260	4284	4063	4182	4317	4244	4273	4017	4189	4096
4123	3987	4216	4258	4402	4260	4307	4357	4309	4244	4258	4182	4145	4209	4114	3902	4150	4167	4234	4192	4335	4201	4072	4359	4284	4198	4024	4064	4160	4100	3980	4117	3992	4024	3836	3868	4080	4043	4087	4145	4243	4152	4140	4334	4224	4167	4107	4124	4147	4144
4016	4047	4178	4057	4167	4059	4079	4225	4188	4287	4205	4246	4118	4088	4060	4105	3910	3966	4111	4106	4061	4239	4189	4166	4136	4103	4085	4049	4015	4151	4105	3937	4126	3972	3936	3974	4062	4027	4057	4138	4236	4086	4359	4215	4199	4135	4203	4126	4071	4122
4279	3985	3954	4112	4290	4139	4004	4008	4160	4323	4242	4371	4277	4278	4105	4068	3930	4034	3914	3993	4087	4051	4088	4030	4163	4092	3875	3859	4048	4098	4026	4085	3987	4105	3953	3946	4056	4068	4181	4264	4429	4331	4323	4171	4189	4275	4134	4185	4044	4242
4234	4159	4123	4145	4040	3989	3916	3947	4017	4104	4176	4159	4302	4188	4163	4149	3859	3986	3956	3957	4024	4083	3958	3973	4042	4039	4023	3867	4085	4068	4277	4238	4234	4197	4019	4045	3873	4093	4063	4080	4202	4222	4234	4122	4121	4228	4135	4290	4135	4142
4316	4192	4199	4150	3994	3904	4010	4071	4038	4037	3976	4026	4051	4181	4104	3984	4067	3916	3957	3946	3977	4112	3957	4018	3887	4038	4106	4151	3992	4027	4110	4148	4160	4198	4131	4214	4092	4130	3959	4054	3934	4150	4005	4136	3987	4192	4217	4145	4307	4220
4421	4239	4304	4156	4120	4071	4199	4025	3863	3983	3961	3972	4178	4156	4106	3980	4022	3905	3948	4095	4183	3891	3948	3925	4084	4216	4025	4156	3992	4121	4135	4196	4071	4362	4275	4185	4113	4069	3900	4036	4125	4226	4174	4187	4114	4198	4150	4368	4237	4229
4386	4438	4449	4260	4096	4129	4170	4052	3943	4044	3855	3985	3917	3938	3923	4241	4028	4236	4032	4187	4349	3917	4090	4095	3884	4045	3992	4007	3984	4177	4067	4145	4022	4169	4222	4077	3988	3886	3877	3943	4111	4112	4119	4120	4262	4243	4138	4225	4107	4287
4331	4348	4279	4173	4289	4281	4412	4219	4121	4129	4003	4009	4005	4056	3888	4000	4098	4237	4285	4241	4228	4099	4036	4067	4149	4085	4106	4052	3983	3915	4075	4056	3936	4026	4006	4032	4015	4027	4035	3889	4003	4034	4117	4236	4091	4172	4281	4193	4152	4245
4245	4244	4356	4248	4264	4470	4444	4339	4308	4183	4232	4275	4086	4094	4108	4157	4180	4179	4179	4279	4477	4432	4051	4070	4051	4025	3969	3908	4026	3967	3929	4006	4115	3912	4160	4021	4042	4022	4011	3978	4072	3978	4084	4162	4058	4131	4030	4176	4244	4170
4176	4163	4238	4004	4145	4340	4338	4329	4065	4126	4086	4092	4066	4147	4126	4232	4217	4286	4246	4221	4245	4258	4347	4252	4135	4087	4067	3980	4072	4030	3987	4014	4070	3774	3811	4134	4033	4127	4270	4061	3967	4067	4042	4226	4269	4069	3988	4009	4199	4189
3963	3945	3981	4067	4020	4253	4293	4278	4203	4311	4229	4234	4201	4207	4091	4203	4070	4324	4239	4217	4306	4221	4252	4220	4132	4038	4073	4097	4188	3931	4133	4086	3948	3966	3970	4121	4069	4133	4228	3952	4135	4031	4081	4025	4142	4143	4027	4101	4122	4342
3870	3830	3894	3970	4048	4044	4237	4387	4244	4220	4439	4353	4411	4272	4368	4092	4077	4118	4121	4112	4185	4201	4221	4108	4124	4261	3997	4067	4149	3896	4087	4069	4015	3998	4040	4090	4312	4259	4288	4138	4219	4005	4012	4125	4196	4154	4019	4206	4217	4314
4022	3957	3803	3983	3933	3820	3921	3931	3912	4035	4183	4180	4190	4309	4242	4324	4177	4145	3981	3994	4064	4289	4213	4208	4122	4159	4139	3968	3949	4071	4016	4122	4118	4051	4094	4075	4095	4199	4169	4218	4085	3994	3904	4010	3997	4261	4170	4179	4209	4288
4154	3873	3998	3732	3802	3625	3648	3907	3891	3892	4126	4037	3927	4084	3995	4090	4065	4192	4115	4051	3898	4057	4226	4353	4227	4261	4229	4118	4015	4092	4177	4192	4246	4289	4065	4229	3997	4286	4309	4094	4000	4029	3899	4129	4077	4261	4214	4194	4229	4237
4259	4160	3876	3954	3755	3889	3852	3990	4006	4181	4106	4136	4136	4115	3928	4005	3929	4167	4155	4077	4136	4012	4198	4243	4430	4270	4200	4194	4079	4092	4167	4166	4047	4088	4001	4019	3932	4060	4105	4038	4160	4096	3860	4062	4127	4200	4064	4364	4176	4250
4376	4183	4121	4231	3847	4061	3914	3916	3931	4102	4053	4329	4256	4218	4375	4145	4038	4105	4066	4167	4284	4206	4096	4241	4392	4437	4332	4185	4345	4232	4110	4286	4156	4078	4068	3943	4049	3998	3931	4118	4170	3980	3941	4024	4119	4315	4188	4211	4039	4163
4695	4627	4486	4395	4143	3854	3853	3712	3902	3847	3943	4159	4053	4364	4455	4446	4392	4325	4073	4006	4108	4221	4355	4180	4302	4499	4348	4053	4215	4218	4086	4069	4111	4067	4152	4048	4035	4193	4186	4238	4189	4100	3992	4045	4109	4123	4101	4201	4105	4246
4816	4583	4413	4197	4014	3932	3998	3566	3753	3674	3701	3920	3961	3975	4251	4387	4533	4564	4315	4183	4066	4124	4222	4216	3933	4226	4237	4291	4035	4257	4102	4093	4262	4120	4024	4144	4204	4166	4074	4382	4307	4200	4123	4022	4222	4131	4155	4345	4208	4221
4823	4326	4189	4164	4216	4157	3932	3982	3880	3738	3646	3817	3730	3761	3953	4198	4390	4422	4547	4305	4058	3832	4064	4204	4108	3976	4198	4383	4287	4041	4167	3972	4144	4256	4069	4121	4245	4244	4149	4297	4414	4134	4205	4037	4080	4104	4223	4208	4338	4471
4434	4249	4118	4162	4377	4406	4258	4244	4068	4000	3839	3869	3868	3853	3829	4061	4189	4414	4556	4421	4215	3805	3855	4006	4033	3968	4048	4452	4412	4132	4182	4278	3998	4270	4128	4206	4204	4163	4375	4136	4279	4234	4264	4176	4151	4031	4231	4266	4381	4445
4208	4444	4489	4623	4561	4618	4564	4306	4308	4127	3987	4033	4079	3891	4013	4059	4035	4053	4138	4299	4431	4058	3724	3880	4175	4300	4134	4398	4416	4216	4144	4382	4043	4069	4202	4010	4251	4013	4183	4009	4165	4196	4154	4097	4157	4252	4332	4339	4262	4402
4301	4559	4652	4773	4633	4684	4450	4426	4274	4145	4027	3985	4014	3954	4068	3997	4045	4059	4150	4133	4244	4176	4028	3836	4090	4238	4099	4359	4346	4467	4219	4363	4063	4123	4158	4007	3971	4086	3995	4181	4077	4121	4157	4138	4210	4206	4095	4121	4150	4222
4229	4509	4616	4892	4624	4531	4448	4282	4179	4162	4105	3943	4041	4034	4107	4120	4239	4080	4145	4067	4217	4298	4079	3971	4071	4201	4245	4149	4368	4437	4313	4046	4055	3994	4124	4040	4152	4280	3902	4066	3928	4152	4061	4092	4101	4134	3939	4315	4123	4287
4401	4400	4634	4701	4678	4474	4423	4216	4123	4079	3899	3923	3816	3800	4013	4206	4163	4314	4075	4011	4120	4448	4275	3913	3831	4092	4300	4192	4297	4409	4200	4112	4123	4006	4009	4114	4005	4124	3978	4117	4018	4257	4250	4157	4118	4100	4180	4150	4435	4378
4328	4448	4245	4351	4368	4402	4434	4449	4172	4059	3974	3747	3661	3804	3845	4112	4333	4314	4346	4225	4084	4321	4444	4031	3932	3925	4368	4174	4056	4360	4202	4037	4177	4074	3884	4170	4077	4220	3995	4132	4008	4039	4140	4194	4072	3988	4040	4105	4337	4270
4180	4227	4184	4058	4058	4182	4262	4415	4194	4126	3827	3914	3740	3614	3729	3972	4059	4282	4340	4141	3967	4140	4263	4310	3823	3668	4101	4116	4108	4275	4436	4036	4076	4042	3983	4218	4004	4236	4170	3994	3998	4109	4050	4068	4043	4080	4119	4158	4103	4236
4054	3962	3966	4001	4066	4115	4151	4366	4256	4207	3922	3867	3808	3705	3706	3787	4132	4126	4135	4072	3918	4109	4222	4325	4000	3766	3986	4219	3939	4256	4523	3988	4107	4047	4039	4119	3998	4176	4155	3943	3985	3951	4086	4062	4167	4254	4154	4394	4261	4442
4030	3937	3724	3881	4011	4118	4380	4362	4210	4417	4215	4124	3922	3761	3902	3849	3965	4082	4194	4053	4038	3972	4202	4173	3939	3896	4019	4289	4071	4219	4345	4203	4079	4217	3861	3969	4003	4082	4089	4064	4174	3995	4255	4110	4284	4229	4295	4438	4377	4357
3907	3651	3628	3793	3873	4183	4398	4481	4568	4518	4405	4409	4123	3833	3785	3726	3959	4142	4163	4000	4061	4044	4097	4258	4096	3821	3967	4385	4133	4087	4427	4297	4166	4237	3946	4156	4064	4183	4202	4032	4143	4119	4221	4242	4343	4365	4319	4330	4432	4499
3816	3730	3578	3625	3917	4143	4332	4496	4629	4713	4524	4282	3974	3817	3698	3705	3730	3951	4166	4075	4004	3908	4139	4317	4190	3751	3904	4207	4038	3993	4312	4129	4066	4178	3886	4061	3961	4063	4287	4058	4235	4080	4105	4122	4284	4160	4198	4275	4166	4409
3688	3586	3512	3612	3711	3949	4182	4335	4507	4456	4438	4260	4144	3800	3739	3610	3765	3827	4103	4128	3902	3982	4069	4341	4063	3852	3919	4150	3909	3956	4332	4029	4018	4136	3860	4043	4058	4071	4090	4098	4128	3999	4199	4243	4319	4158	4108	4133	4197	4305
3712	3630	3438	3516	3670	3794	4109	4345	4357	4411	4300	4199	4083	3877	3739	3644	3737	3914	4043	4057	3888	3811	4089	4273	4093	3747	3957	4240	4104	4049	4318	4250	4153	4152	4003	4167	4159	4153	4399	4150	4121	4137	4178	4306	4185	4089	4113	4184	4223	4274
3790	3534	3661	3583	3581	3722	4056	4334	4361	4424	4319	4169	4172	3903	3722	3641	3771	3957	4042	3862	3886	3964	4241	4573	4137	4008	3911	4194	3958	4285	4423	4328	4265	4321	4106	4149	4134	4188	4305	4144	4195	4030	4290	4362	4292	4388	4224	4332	4247	4359
3964	3625	3744	3688	3683	3721	3958	4192	4398	4337	4359	4278	4148	4014	3803	4033	3995	4120	3923	4016	3938	4174	4441	4547	4105	4028	4143	4143	4041	4112	4505	4336	4276	4361	3978	4209	4044	4167	4302	4154	4185	4167	4425	4293	4426	4311	4073	4260	4147	4440
3923	3701	3717	3728	3659	3834	3904	4085	4218	4281	4345	4333	4185	4157	4030	4074	4067	4067	4049	3820	3935	3996	4403	4369	4154	3877	4133	4133	3863	4008	4312	4057	4238	4064	3939	4131	3979	4185	4183	4156	4086	4081	4172	4203	4135	4192	4098	4070	4117	4249
3742	3700	3574	3729	3665	3671	3748	3907	4145	4240	4262	4310	4310	4304	4091	4144	4114	3855	3718	3703	3888	4172	4340	4295	4119	4028	3969	3823	3782	4159	4159	3988	4125	3958	3863	3995	3960	4213	4232	4147	4108	4058	3952	4020	3971	4135	3813	3982	4017	4191
3750	3622	3729	3708	3716	3860	3938	4037	4151	4252	4447	4431	4421	4361	4391	4239	4073	3826	3618	3636	3891	4296	4277	4309	3977	4028	4051	3787	3735	4216	3978	3964	4236	4074	4028	4114	4093	4265	4322	4277	4092	4177	4214	4161	3968	3987	3996	4117	4246	4192
3595	3742	3751	3850	3712	3886	4004	4276	4359	4366	4578	4611	4706	4547	4352	4468	3979	3833	3720	3687	4071	4316	4290	4118	4035	4167	4068	3796	3978	4221	4124	4228	4331	4040	4247	4115	4316	4396	4427	4474	4173	4158	4191	4186	4023	4123	4159	4185	4247	4223
3630	3607	3671	3800	3823	4095	4112	4366	4448	4631	4678	4795	4893	4676	4480	4132	3928	3720	3709	3943	4126	4419	4218	4146	4095	4323	3989	4011	4106	4313	4161	4433	4452	4118	4147	4084	4166	4356	4428	4359	4308	4175	4076	4258	4285	4146	4184	4132	4232	4278
3582	3435	3616	3580	3916	3960	4185	4348	4630	4827	4849	4900	4729	4584	4356	4055	3899	3792	3916	4170	4177	4215	4208	4362	4302	4212	3867	3921	4185	4211	4273	4366	4147	4018	4103	4085	4327	4239	4417	4289	4190	4291	4362	4372	4228	4207	4208	4152	4148	4292
3454	3373	3222	3523	3585	3957	4081	4412	4618	4762	4887	4883	4703	4404	4225	3947	3817	3863	4000	4083	4148	4069	4242	4291	4328	4090	3829	4004	4239	4159	4248	4465	4169	4140	4103	4045	4391	4318	4401	4333	4207	4213	4247	4158	4172	4103	4117	4031	4275	4423
3629	3442	3388	3453	3487	3753	4040	4251	4481	4388	4597	4592	4389	4255	4109	3903	3912	3909	3895	4115	4043	4077	4356	4343	4308	4074	3936	4033	4058	4179	4382	4453	4194	4269	4021	4196	4323	4407	4625	4371	4405	4254	4187	4077	4134	4070	4063	4222	4384	4355
3787	3685	3578	3511	3646	3758	3837	4022	4371	4351	4375	4373	4346	4264	4194	4042	3951	3924	3811	3870	4027	4324	4444	4418	4241	4066	4010	4132	4139	4327	4575	4316	4410	4336	4113	4371	4310	4513	4409	4318	4132	4121	4048	4146	4127	4100	4100	4256	4351	4361
3710	3785	3785	3853	3810	4086	4106	4286	4201	4418	4432	4450	4390	4168	4196	4022	3758	3857	3607	3856	4226	4535	4647	4271	4400	4214	4164	4023	4063	4431	4417	4368	4300	3945	4016	4165	4198	4349	4437	4252	4185	4071	4063	4116	4142	4112	4116	4300	4297	4416
3607	3656	3822	3982	4030	4177	4423	4477	4539	4550	4638	4644	4566	4350	4022	3861	3813	3788	3750	4221	4340	4689	4404	4408	4284	4214	3967	4147	4458	4439	4188	4288	4252	4041	4123	4083	4181	4365	4271	4339	4148	4239	4317	4235	4129	4096	4058	4245	4326	4367
3662	3497	3667	3764	4003	4239	4299	4517	4659	4632	4699	4576	4336	4071	3848	3726	3601	3807	4006	4298	4450	4442	4438	4406	4379	4210	4053	4193	4285	4269	4418	4344	4028	3991	4081	4097	4363	4428	4380	4502	4255	4245	4211	4207	4001	4082	4056	4150	4410	4268
3727	3716	3715	3736	3843	3998	4132	4405	4324	4470	4501	4391	4150	3863	3894	3760	3741	3919	4168	4151	4333	4536	4429	4396	4126	4003	3957	4174	4159	4129	4322	4123	4049	4076	3941	4311	4402	4262	4421	4201	4360	4317	4298	4169	4133	4192	4236	4322	4232	4343
3619	3691	3869	3937	3985	4113	4218	4421	4384	4392	4365	4334	4186	4019	3824	3749	3834	3881	3990	4183	4386	4580	4332	4299	4043	4011	4033	3998	4182	4309	4279	4052	4138	3943	4016	4148	4243	4453	4237	4399	4232	4217	4254	4265	4218	4149	4130	4265	4212	4221
3652	3740	3878	4179	4407	4472	4714	4710	4641	4746	4534	4361	4173	4203	3821	3762	3772	3880	4059	4346	4581	4425	4110	4026	4029	4113	4031	4146	4262	4322	4144	4218	4118	3869	4224	4094	4278	4436	4300	4399	4297	4310	4351	4250	4267	4290	4137	4243	4347	4250
3772	3751	3815	3975	4251	4596	4617	4636	4790	4784	4396	4255	4045	3784	3771	3764	3844	4205	4496	4447	4506	4355	4109	4152	3954	3854	4201	4248	4316	4356	4139	4135	3946	3992	4046	4155	4325	4327	4270	4310	4315	4367	4196	4184	4194	4139	4190	4300	4189	4179
3860	3846	3998	4167	4252	4603	4576	4637	4605	4556	4409	4144	4048	3808	3726	4049	4114	4182	4340	4463	4413	4324	4233	3938	3762	3744	4101	4331	4412	4308	4286	4137	4024	4126	4162	4362	4396	4393	4411	4285	4248	4354	4326	4202	4230	4112	4208	4242	4194	4266
3867	3935	4209	4397	4435	4625	4703	4612	4670	4529	4362	4253	3821	3789	3773	3847	4082	4099	4295	4608	4406	4328	4194	3921	3886	4117	4126	4299	4390	4372	4254	4289	4158	4119	4249	4478	4499	4429	4352	4330	4153	4254	4234	4117	4142	4164	4165	4208	4402	4216
4138	4146	4254	4382	4640	4587	4547	4674	4400	4128	4188	4064	3871	3754	3932	4096	4172	4317	4465	4526	4420	4242	4201	4073	4079	4095	4310	4483	4430	4383	4369	4257	4171	4210	4220	4272	4393	4314	4216	4177	4121	4250	4267	4185	4443	4217	4196	4172	4218	4179
4582	4506	4639	4654	4666	4664	4535	4424	4248	4090	3886	3724	3844	3723	4083	4170	4399	4420	4611	4464	4360	4223	4165	4085	4177	4162	4392	4373	4493	4254	4255	4199	4225	4351	4328	4440	4344	4271	4211	4128	4177	4279	4343	4235	4191	4241	4195	4221	4216	4404
4520	4743	4628	4721	4847	4585	4415	4377	4151	3968	3835	3619	3735	3920	3944	4316	4214	4615	4684	4467	4448	4301	4060	4087	4109	4226	4518	4432	4467	4456	4263	4409	4256	4208	4332	4497	4365	4194	4223	4296	4307	4531	4276	4299	4321	4139	4196	4243	4211	4170
4711	4628	4783	4766	4582	4508	4297	4127	4054	3841	3727	3667	3722	3901	3962	4291	4361	4493	4607	4520	4248	4167	3988	4062	4096	4233	4372	4457	4439	4432	4260	4260	4168	4263	4334	4351	4370	4283	4079	4109	4307	4295	4329	4301	4307	4238	4226	4161	4394	4255
4702	4630	4643	4754	4623	4320	4151	3991	3956	3794	3785	3819	3811	4036	4143	4314	4395	4532	4387	4199	4281	4128	4092	4071	4137	4330	4286	4267	4350	4344	4340	4196	4191	4179	4225	4194	4183	4175	4191	4107	4337	4126	4410	4292	4299	4300	4371	4267	4250	4141
4803	4623	4538	4581	4317	4140	4027	3916	3719	3755	3930	3860	4199	4216	4341	4389	4495	4374	4324	4321	4107	4182	4042	4255	4222	4318	4463	4205	4285	4165	4216	4272	4143	4140	4161	4102	4019	4035	4172	4292	4363	4307	4248	4438	4309	4217	4238	4096	4224	4140
4694	4534	4448	4280	4040	3960	3791	3773	3868	3775	3859	4046	4124	4483	4542	4487	4505	4391	4235	4169	4116	4013	4084	4124	4480	4456	4281	4274	4148	4153	4079	4257	4246	4276	4123	4064	4162	4095	4198	4328	4425	4313	4273	4252	4054	4353	4086	4293	4220	4090
4485	4273	4162	4078	3831	3739	3624	3685	3690	3832	4031	4106	4457	4357	4501	4504	4368	4311	4142	4194	4072	4102	4200	4227	4197	4340	4389	4286	4069	4197	4216	4061	4180	4215	4255	4196	4041	4044	4172	4280	4392	4315	4256	4107	4067	4241	4141	4116	4173	4091
4183	4211	4077	3908	3827	3636	3669	3783	3845	3980	4260	4382	4386	4503	4391	4335	4395	4142	4177	4082	4254	4181	4117	4291	4341	4332	4369	4251	4053	4054	4091	4115	4196	4304	4209	4049	3996	4104	4233	4237	4158	4141	4200	4066	4054	4150	4194	4317	4163	4243
3995	3899	3763	3718	3809	3773	3738	3882	3943	4160	4245	4377	4444	4403	4427	4355	4260	4146	4157	4081	4146	4210	4402	4377	4386	4232	4285	4136	4139	4112	4131	4191	4303	4229	4231	4000	4028	4122	4124	4191	4221	4267	4240	4154	4124	4104	4234	4254	4370	4235
3821	3628	3624	3691	3626	3744	3766	4088	4149	4407	4305	4553	4525	4399	4436	4197	4121	4055	4080	4158	4319	4237	4410	4399	4326	4389	4161	4126	4068	4100	4219	4130	4175	4150	4199	4131	4169	4240	4200	4225	4339	4132	4188	4125	4231	4155	4166	4174	4309	4226
3772	3677	3499	3696	3740	3748	3953	4051	4343	4414	4413	4561	4413	4442	4180	4190	4098	4050	4123	4103	4298	4186	4425	4422	4267	4214	4032	4016	4060	4208	4167	4229	4211	4264	4215	4138	4079	4213	4325	4209	4083	4199	4116	4285	4308	4324	4212	4305	4209	4294
3738	3684	3683	3815	3960	4068	4179	4378	4434	4517	4568	4384	4475	4192	4066	3946	4024	3855	4001	4175	4254	4318	4330	4239	4195	4035	4016	3996	3965	4116	4156	4426	4205	4265	4178	4154	4212	4318	4368	4136	4134	4060	4259	4233	4319	4418	4426	4340	4307	4232
4077	3955	3979	4051	4226	4196	4359	4403	4450	4503	4311	4269	4203	4124	4109	4068	4056	3975	4139	4140	4197	4243	4442	4114	4124	4030	4073	3956	3969	4178	4268	4245	4307	4193	4178	4327	4261	4295	4270	4258	4085	4294	4282	4358	4383	4473	4283	4364	4254	4148
4076	4114	4253	4228	4381	4517	4569	4500	4506	4400	4394	4292	4136	4229	3984	4175	4015	4153	4148	4192	4187	4276	4249	4177	4055	4124	3945	4146	4199	4218	4316	4205	4114	4186	4198	4391	4234	4178	4340	4211	4223	4265	4492	4500	4427	4349	4280	4243	4285	4219
4202	4217	4349	4360	4505	4455	4518	4489	4183	4231	4019	4058	3991	4021	4110	4172	4150	4259	4212	4266	4261	4257	4069	4176	4020	4178	4044	4214	4209	4339	4408	4157	4279	4144	4478	4378	4270	4321	4148	4140	4250	4306	4480	4447	4401	4256	4339	4485	4356	4239
4362	4342	4355	4464	4504	4513	4489	4368	4186	4218	4026	3895	3848	3841	4110	3986	4213	4325	4361	4371	4217	4125	4186	4013	3995	4128	4255	4298	4419	4307	4377	4168	4227	4255	4373	4421	4453	4303	4353	4192	4142	4368	4482	4274	4264	4240	4327	4214	4411	4398
4434	4399	4236	4388	4459	4223	4162	4233	4042	4022	3932	3954	3893	4016	4103	4235	4101	4230	4300	4258	4227	4071	4144	3994	4107	4276	4360	4333	4486	4170	4106	4241	4049	4119	4351	4283	4224	4202	4143	4350	4252	4435	4337	4262	4314	4208	4432	4388	4403	4431
4478	4111	4302	4200	4245	4049	3944	3929	3901	3842	3986	4039	4011	3899	4121	4247	4319	4204	4183	4098	4036	4122	4013	4100	4126	4278	4321	4215	4242	4124	3979	4048	4180	4132	4167	4309	4236	4254	4218	4359	4339	4423	4250	4312	4345	4330	4526	4583	4349	4455
4362	4111	4134	4070	3898	3895	3863	3888	3885	3902	3899	4075	4214	4259	4202	4107	4133	4117	4085	4048	4013	4038	4117	4177	4372	4320	4368	4255	4090	3953	3978	4228	4193	4206	4271	4190	4191	4165	4331	4404	4310	4245	4181	4249	4261	4327	4545	4431	4281	4364
4385	4095	3941	3940	3871	3762	3802	3802	3851	3861	4078	4070	4104	4167	4360	4318	4231	4110	3878	3998	3993	4068	4120	4147	4381	4306	4351	4103	4106	3964	4112	4014	4253	4277	4230	4067	4271	4074	4355	4410	4313	4271	4115	4208	4230	4390	4413	4467	4360	4212
4208	4060	3910	3976	3922	3778	3817	3919	4070	4033	4088	4096	4197	4368	4343	4277	4145	4228	4059	3858	4107	3921	4080	4373	4377	4352	4141	4169	3889	4090	4155	4269	4284	4303	4130	3970	4261	4183	4303	4489	4204	4161	4253	4122	4397	4363	4356	4326	4333	4352
4106	3874	4008	3968	3969	4056	4076	3967	4079	4223	4156	4184	4315	4252	4213	4257	4182	4190	4247	4144	4038	4189	4095	4220	4242	4273	4165	3941	4035	3976	4235	4194	4272	4133	4157	4220	4249	4171	4284	4270	4193	4278	4229	4056	4213	4377	4276	4165	4303	4296
3862	3918	3927	3973	3950	4167	4158	4226	4340	4260	4333	4142	4131	4056	4019	4030	4078	4023	4089	4097	4320	4320	4146	4202	4129	4089	4124	4106	4178	4200	4259	4226	4181	4074	4152	4137	4300	4215	4159	4137	4071	4211	4278	4183	4226	4195	4182	4123	4360	4305
4015	3957	3892	3935	4137	4344	4375	4237	4412	4278	4162	4156	3992	3932	3911	3961	3991	4251	4234	4291	4285	4239	4273	4174	4040	4016	4078	4270	4388	4359	4172	4115	4088	4058	4248	4268	4354	4258	4141	4064	4162	4262	4255	4266	4210	4188	4174	4212	4310	4496
4037	3862	3967	3996	4134	4257	4366	4335	4237	4199	4154	4161	3970	3965	3965	3896	3944	4118	4174	4282	4392	4206	4221	4241	4099	4015	4084	4347	4316	4391	4226	4220	4115	3939	4103	4266	4246	4183	4176	4171	4143	4371	4298	4273	4271	4246	4192	4249	4293	4444
4099	3931	4045	4093	4134	4165	4205	4137	4111	4167	4131	4058	3919	3938	3895	3990	4073	4087	4148	4214	4346	4078	4017	4136	4009	4217	4233	4341	4264	4317	4223	4034	3966	3954	4148	4312	4144	4304	4101	4235	4280	4315	4349	4300	4267	4238	4260	4208	4358	4500
4316	4100	4053	4106	4117	3996	4054	3955	3976	3990	4101	4051	4048	4008	4092	4227	4224	4237	4191	4295	4068	4169	4162	4180	4206	4143	4303	4186	4161	4119	4077	4101	4044	4139	4156	4141	4179	4344	4337	4290	4360	4391	4328	4258	4202	4227	4242	4246	4352	4200
4480	4258	4119	4016	4021	4020	3786	3823	3878	3856	3936	4169	4109	4381	4378	4385	4304	4275	4092	4115	4072	4257	4249	4302	4331	4219	4379	4235	4136	4162	4136	4126	4276	4294	4282	4087	4295	4049	4286	4463	4460	4337	4315	4154	4173	4272	4249	4265	4299	4267
4397	4203	4125	3992	3979	3906	3811	3779	3836	3830	3881	4102	4186	4347	4460	4329	4350	4261	4068	4169	4191	3992	4247	4126	4217	4358	4320	4090	4033	4139	4303	4255	4336	4240	4260	4164	4099	4250	4234	4322	4294	4146	4142	4113	4192	4287	4440	4271	4272	4205
4303	4072	4300	4087	4018	4079	4108	4022	3885	4063	3983	3899	4199	4368	4341	4256	4192	4256	4332	4091	4167	4241	4193	4361	4263	4052	4070	4184	4083	4279	4109	4248	4185	4255	4213	4056	4146	4281	4346	4282	4176	4139	4082	4255	4321	4302	4394	4396	4213	4255
4127	4025	4189	4236	4168	4090	4056	4097	4082	4174	4045	4167	4111	4172	4074	4152	4128	4121	4131	4061	4236	4069	4117	4072	4147	4073	4158	4181	4231	4280	4152	4308	4215	4208	4280	4259	4244	4271	4308	4314	4254	4352	4240	4453	4399	4390	4380	4301	4351	4324
3999	4122	4271	4237	4244	4295	4281	4365	4255	4239	4266	3931	4094	3928	3929	3943	4029	4141	4160	4361	4305	4328	4140	4080	4071	4091	4115	4145	4182	4348	4316	4250	4242	4225	4216	4297	4346	4302	4230	4240	4264	4406	4524	4547	4478	4299	4332	4207	4237	4357
3918	3959	3987	4164	4191	4240	4400	4343	4200	4304	4095	4090	3987	3862	3963	4068	4048	4258	4380	4255	4422	4283	4176	4050	3983	4141	4327	4259	4402	4455	4215	4264	4101	4215	4254	4568	4550	4561	4312	4335	4345	4406	4424	4466	4261	4353	4323	4378	4305	4310
4014	3977	3802	3952	4184	4248	4247	4199	4285	4200	4151	4117	4183	4098	4100	4115	4260	4145	4462	4336	4419	4366	4311	4102	4175	4192	4278	4382	4322	4344	4275	4327	4206	4330	4393	4490	4347	4523	4463	4335	4434	4521	4350	4285	4418	4358	4298	4393	4434	4323
4092	3822	3901	4026	3949	4087	4189	4147	4098	4221	4198	4163	4294	4271	4229	4158	4010	4341	4097	4243	4251	4272	4406	4300	4270	4305	4249	4307	4265	4273	4337	4335	4242	4503	4483	4502	4198	4342	4330	4418	4397	4412	4310	4455	4486	4430	4376	4453	4408	4418
4186	3861	4073	3950	3888	3932	3989	4013	4098	4196	4062	4463	4448	4296	4162	4059	4115	3978	4039	4070	4262	4199	4329	4279	4362	4177	4146	4135	4203	4185	4354	4370	4466	4373	4363	4274	4429	4441	4355	4463	4467	4310	4288	4436	4473	4406	4456	4317	4390	4371
4182	3943	3870	3906	3817	3894	3904	3976	4060	4097	4255	4177	4477	4266	4318	4156	4025	3984	3791	4080	4082	4268	4273	4338	4262	4204	4157	4218	4076	4194	4370	4499	4515	4374	4375	4204	4264	4322	4516	4517	4288	4323	4388	4530	4418	4619	4342	4198	4248	4274
4115	4109	3821	4003	3939	3806	4015	4151	4044	4141	4177	4140	4264	4352	4343	4224	4116	3915	3917	3968	4094	4163	4261	4349	4332	4187	4119	4134	4158	4389	4559	4435	4397	4439	4269	4304	4378	4304	4371	4603	4429	4238	4344	4353	4413	4492	4437	4282	4442	4294
4193	4204	4095	4034	4005	4024	4019	4203	4094	4023	4081	4141	4267	4166	4209	4197	4291	4146	4062	4089	4029	4250	4133	4332	4256	4411	4247	4300	4303	4266	4498	4460	4339	4363	4400	4293	4344	4355	4445	4390	4309	4264	4333	4445	4362	4464	4353	4250	4358	4313
4410	4435	4348	4240	4203	4156	4268	4115	3949	3999	3949	3927	4146	3980	4200	4176	4324	4430	4249	4148	4093	3988	4168	4363	4290	4408	4436	4508	4356	4219	4412	4272	4373	4354	4479	4439	4441	4482	4416	4389	4564	4330	4269	4413	4411	4385	4366	4368	4268	4370
4396	4195	4477	4293	4398	4343	4157	3926	3988	3871	3839	3859	3993	3875	4235	4331	4267	4429	4265	4143	4104	3957	4077	4110	4318	4501	4495	4423	4380	4264	4203	4270	4392	4613	4488	4540	4411	4340	4349	4506	4649	4456	4225	4175	4241	4291	4428	4354	4426	4328
4332	4336	4302	4451	4408	4374	4262	4227	4074	4031	3799	4032	4075	4148	4172	4207	4285	4212	4237	4089	4003	4092	4153	4201	4302	4307	4396	4370	4284	4300	4226	4309	4405	4389	4468	4448	4536	4371	4297	4458	4316	4529	4483	4355	4387	4264	4448	4393	4347	4271
4261	4340	4329	4383	4280	4355	4460	4302	4226	4153	4015	3904	4016	4050	4160	4099	4262	4330	4311	4200	4213	4195	4132	4086	4114	4454	4292	4472	4430	4404	4459	4279	4382	4490	4544	4484	4309	4438	4425	4355	4391	4480	4288	4284	4207	4270	4226	4299	4247	4311
4242	4259	4183	4286	4300	4299	4256	4451	4248	4268	4039	3947	3884	3921	3827	3999	4172	4198	4317	4277	4399	4141	4080	4178	4146	4215	4391	4403	4521	4468	4532	4301	4338	4289	4449	4378	4460	4320	4286	4262	4382	4323	4306	4171	4282	4093	4233	4296	4347	4240
3942	4094	4103	4269	4252	4321	4235	4268	4224	4048	4149	3993	4027	3871	3890	3983	4083	4211	4210	4300	4269	4330	4081	4188	4063	4138	4311	4632	4543	4551	4523	4315	4155	4224	4342	4414	4304	4329	4318	4252	4348	4382	4301	4403	4040	4214	4253	4264	4235	4205
3996	3871	4029	4133	4222	4488	4291	4248	4307	4328	4243	4108	4053	3796	3863	3889	4079	4244	4292	4354	4380	4314	4252	4163	4183	4192	4336	4266	4417	4397	4396	4249	4210	4139	4219	4265	4381	4284	4219	4205	4209	4268	4313	4088	4234	4207	4099	4175	4216	4222
3868	3856	3781	3956	4084	4438	4373	4387	4357	4310	4377	4306	4299	4158	4036	3975	4015	4102	4213	4415	4474	4442	4460	4307	4188	4249	4209	4186	4334	4449	4240	4334	4297	4301	4304	4282	4523	4291	4238	4156	4127	4326	4309	4132	4218	3984	3976	3994	4173	4248
4027	3918	3773	3939	3995	4239	4295	4229	4400	4460	4389	4241	4256	4175	4120	4023	4040	4256	4166	4285	4390	4450	4485	4202	4352	4159	4109	4170	4307	4473	4308	4292	4309	4304	4284	4200	4332	4245	4317	4179	4196	4156	4244	4224	4174	4071	3970	4036	4248	4181
4164	4016	3872	4004	3957	4206	4152	4331	4396	4399	4311	4271	4186	4159	4007	3974	4035	3996	4179	4289	4333	4440	4449	4302	4196	4076	4235	4147	4344	4254	4467	4333	4457	4121	4153	4241	4293	4310	4176	4155	4093	4069	4092	4185	4204	4211	4228	4204	4126	4225
4076	3949	3884	3930	3889	4053	4025	4107	4312	4277	4227	4143	4260	4171	4097	3958	3945	4056	4158	4377	4477	4301	4495	4346	4220	4157	4212	4203	4297	4312	4478	4344	4318	4157	4054	4156	4135	4218	4217	4108	4060	4051	4218	4273	4350	4147	4254	4157	4181	4170
4167	3979	3920	3936	3852	3953	4032	4110	4090	4166	4213	4409	4295	4387	4325	4150	4060	3972	4247	4244	4255	4257	4346	4340	4307	4385	4298	4204	4280	4294	4403	4348	4248	4089	4189	4129	4180	4239	4230	4276	4170	4225	4175	4187	4272	4213	4196	4112	4204	4251
4211	4114	3923	3947	3743	3867	3877	4050	4129	4223	4444	4417	4636	4518	4356	4309	4255	4157	4078	4221	4123	4202	4443	4433	4444	4410	4196	4164	4122	4104	4337	4332	4255	4287	4286	3962	4149	4214	4348	4176	4113	4160	4210	4395	4304	4232	4146	4240	4139	4256
4280	4189	3908	3986	3915	3992	3957	3854	4182	4220	4328	4449	4368	4409	4533	4397	4098	4138	3989	4124	4322	4310	4379	4566	4453	4496	4177	4087	4084	4098	4346	4354	4417	4286	4164	4046	4189	4175	4155	4202	4296	4181	4226	4162	4304	4249	4175	4197	4139	4289
4429	4155	4188	4100	4046	3908	3989	3901	4008	4190	4299	4343	4417	4196	4361	4342	4323	4243	4078	4011	4102	4231	4271	4481	4302	4343	4158	4083	3969	4065	4190	4365	4215	4076	4161	4099	4028	4125	4213	4178	4193	4108	4140	4139	4198	4329	4284	4261	4141	4178
4580	4219	4247	4038	4004	4060	3825	3966	3994	3960	4222	4239	4353	4278	4389	4407	4219	4348	4238	4114	4102	4054	4181	4338	4290	4250	4244	4002	4058	3994	4172	4225	4266	4223	4082	4024	3964	4026	4203	4197	4230	4013	4096	4089	4223	4305	4305	4125	4214	4156
4528	4261	4234	4096	4022	3930	3910	3913	3947	3866	3925	4206	4292	4422	4507	4364	4358	4330	4389	4317	4156	3979	4288	4294	4464	4252	4202	4162	4092	4015	4156	4127	4197	4040	4119	4072	4124	4049	4195	4275	4242	4125	3987	4055	4215	4376	4286	4096	4204	4159
4459	4371	4293	4037	4050	3954	4107	4021	3986	3862	4073	4173	4362	4607	4530	4658	4282	4355	4175	4196	4188	4075	4070	4231	4342	4397	4483	4237	4077	4123	4117	4138	4288	4172	4085	4073	3990	4106	4147	4178	4216	4231	4222	4159	4256	4241	4268	4309	4028	4134
4581	4512	4339	4102	4126	4042	4113	3965	4035	4064	4088	4257	4329	4572	4469	4390	4354	4372	4259	4085	4022	4051	4208	4164	4392	4345	4408	4223	3967	4049	4088	4024	4208	4269	4192	4041	4049	4146	4154	4357	4183	4256	4298	4059	4318	4272	4416	4281	4245	4167
4362	4560	4360	4539	4360	4167	4074	4107	4097	4086	4038	4256	4312	4243	4325	4485	4305	4263	4215	4116	3970	4072	4168	4163	4312	4344	4396	4104	4083	4051	4199	4106	4337	4268	4284	4151	4100	4008	4214	4283	4410	4392	4255	4345	4257	4205	4255	4147	4159	4105
4565	4510	4519	4540	4415	4344	4161	4025	3980	3917	3967	3948	4087	4145	4292	4458	4432	4465	4286	4325	4186	4163	4074	4042	4264	4300	4355	4163	4181	4175	4023	4181	4238	4453	4142	4224	4006	4137	4229	4302	4343	4324	4240	4180	4195	4205	4354	4328	4318	4138
4496	4530	4436	4595	4396	4308	4065	3954	3836	3811	3871	4036	4041	4233	4470	4436	4455	4422	4329	4243	4114	4137	3962	4085	4284	4437	4315	4414	4277	4081	4093	4064	4172	4303	4414	4210	4145	4159	4211	4437	4386	4286	4151	4306	4223	4350	4353	4313	4209	4284
4521	4462	4409	4430	4545	4298	4204	4005	3924	3832	3850	4018	4147	4325	4480	4612	4484	4549	4291	4269	4200	4141	4157	4239	4239	4323	4663	4341	4147	4121	4070	4113	4370	4303	4319	4100	4163	3985	4220	4194	4423	4246	4234	4171	4254	4311	4371	4345	4184	4086
4472	4245	4313	4342	4291	4447	4328	4262	4074	4044	3964	3971	4061	4290	4477	4498	4348	4535	4317	4067	4148	4143	4008	4204	4231	4364	4499	4386	4240	4065	3981	4107	4040	4294	4363	4251	4107	3940	3979	4264	4243	4331	4291	4213	4197	4199	4327	4220	4242	4103
4449	4495	4330	4547	4428	4417	4344	4343	4108	4016	3946	3974	3959	4133	4223	4307	4419	4571	4412	4245	4112	4215	4190	4162	4164	4217	4407	4411	4171	3993	4009	4095	4269	4197	4223	4319	3980	3989	4021	4262	4332	4307	4287	4290	4110	4063	4289	4362	4219	4042
4419	4603	4581	4616	4466	4379	4210	4244	4019	4030	3962	3893	3863	4057	4221	4307	4538	4479	4339	4234	4162	4019	4007	4206	4202	4344	4272	4297	4284	4261	4029	4109	4212	4303	4204	4165	3967	3886	4046	4175	4229	4258	4222	4038	4065	4242	4281	4273	4358	4027
4540	4445	4575	4442	4290	4370	4201	4141	4058	3939	3933	4097	4045	4164	4247	4210	4464	4500	4420	4195	3988	4008	4004	4030	4207	4253	4264	4310	4293	4200	4001	4014	4083	4110	4148	4236	4123	3981	4045	4145	4136	4198	4109	3952	4075	4072	4253	4140	4309	4080
4351	4322	4196	4512	4330	4210	4323	4301	4129	4111	4027	4057	4061	4208	4413	4414	4495	4524	4357	4325	4031	3913	3948	4015	4124	4220	4240	4188	4257	4090	4053	3904	3918	4119	3995	4129	4156	4025	4004	4167	4098	4020	4117	3933	4095	4149	4138	4234	4231	4225
4252	4309	4241	4363	4320	4375	4465	4433	4200	4157	3960	3963	4038	4121	4220	4240	4316	4381	4275	4184	4033	3890	3926	3897	4076	4178	4260	4170	4090	4171	4052	3972	3880	4076	4177	4255	4169	4084	4019	3996	4134	4213	4272	4110	4130	4106	4209	4262	4351	4125
4423	4461	4438	4352	4233	4320	4411	4283	4184	4024	3961	3899	3840	4139	4289	4254	4252	4282	4366	4259	4069	3928	3802	3886	3997	4267	4252	4348	4222	4129	3917	3873	4052	4216	4337	4265	4163	4078	3777	4071	4248	4306	4227	4142	4289	4291	4419	4364	4249	4226
4569	4447	4608	4428	4446	4240	4308	4158	4200	4062	3958	3862	3883	4111	4256	4357	4386	4466	4367	4421	4092	3898	4072	3875	4009	4094	4282	4269	4198	4040	4053	4014	4160	4318	4268	4214	4085	3937	4043	4197	4275	4307	4231	4224	4202	4346	4307	4410	4463	4216
4421	4396	4489	4519	4224	4233	4137	4097	4209	4021	4066	3971	3897	4167	4323	4464	4449	4465	4349	4269	4121	3993	4034	3945	4031	4150	4239	4350	4219	4133	3940	4016	4125	4248	4383	4166	4135	4069	4141	4213	4317	4415	4376	4232	4254	4133	4373	4384	4343	4288
4400	4208	4247	4301	4382	4315	4246	4074	4148	4066	4092	4019	4116	4141	4277	4367	4521	4439	4385	4245	4047	4059	4129	4034	4196	4333	4384	4347	4250	4138	4016	4005	3960	4271	4301	4338	4016	4032	4099	4103	4278	4360	4318	4326	4190	4195	4215	4474	4208	4229
4413	4271	4354	4348	4599	4436	4184	4133	3940	4029	4122	4052	4039	4076	4257	4476	4487	4438	4378	4292	4081	4142	4076	4048	4178	4298	4179	4250	4176	4170	4095	3961	4231	4328	4328	4271	4140	4025	4170	4212	4359	4436	4296	4112	4216	4102	4273	4326	4436	4215
4508	4380	4404	4298	4458	4607	4325	4095	3940	3944	3895	3856	3996	4121	4250	4416	4453	4508	4551	4402	4208	4195	4081	4055	4208	4346	4340	4321	4164	4013	3939	4025	4037	4222	4466	4356	4250	4053	4063	4182	4360	4291	4298	4070	4122	4184	4444	4378	4291	4091
4534	4401	4461	4296	4269	4403	4203	4119	4112	4049	3935	4010	3988	4197	4427	4535	4538	4285	4452	4396	4129	4085	3925	4017	4245	4370	4420	4269	4080	4025	3995	4055	3936	4109	4269	4286	4090	4035	4021	4282	4251	4231	4160	3998	4220	4114	4231	4275	4190	4183
4461	4326	4388	4182	4107	4290	4260	4170	4115	3927	4007	4172	4119	4233	4285	4458	4499	4439	4326	4226	4066	4062	4052	4057	4019	4142	4279	4284	4137	3955	3964	3937	4047	4091	4185	4288	4112	4069	3947	4142	4147	4155	4157	4023	3984	4260	4254	4184	4155	4178
4501	4517	4328	4287	4195	4267	4123	4276	4164	3949	4007	3936	4094	4134	4265	4345	4531	4374	4229	4194	3940	3979	3923	3905	4049	4141	4188	4186	4023	3905	3851	3929	3999	4083	4145	4028	4099	3929	4024	4119	4160	4106	4119	3976	3991	4173	4175	4256	4160	4124
4532	4554	4631	4208	4325	4164	4188	4107	3946	4088	3876	3977	4157	4194	4174	4361	4311	4401	4384	4032	3956	3775	3948	3863	3944	4107	4007	4119	3989	3942	3802	3992	3985	4229	4199	3996	4048	3873	3912	4085	4025	4129	4211	4077	4085	4123	4353	4292	4333	4165
4557	4495	4425	4227	4288	4224	4098	4112	3910	3942	4047	4117	4152	4161	4245	4365	4507	4320	4276	4074	3881	3793	3811	4081	4116	4180	4155	4195	3950	3868	3868	3892	4098	4234	4267	4037	3958	3953	3992	4026	4405	4324	4155	4136	4257	4218	4230	4257	4179	4071
4514	4345	4279	4322	4050	4204	4035	3982	3892	3939	3962	4153	4283	4351	4444	4373	4487	4444	4271	4114	3849	3762	4000	4165	4173	4169	4061	4055	4016	3874	3911	3972	4151	4228	4155	4066	4024	3912	4178	4196	4359	4289	4263	4295	4349	4332	4404	4248	4323	4200
4432	4451	4304	4298	4187	4176	4126	3865	3886	3920	3849	4188	4241	4336	4373	4340	4291	4403	4219	4054	3971	3756	3901	4132	4299	4187	4076	4022	3974	3872	3876	4013	4189	4231	4181	4049	4060	4004	4177	4239	4470	4324	4266	4202	4230	4353	4272	4285	4170	4277
4750	4624	4389	4240	4195	4091	4014	4049	4133	3917	3774	4012	4250	4409	4512	4418	4244	4153	4237	4083	4024	4035	3946	4213	4399	4258	4171	4012	4038	4055	4045	4042	4280	4274	4218	4152	4045	4095	4251	4353	4415	4246	4171	4147	4392	4374	4346	4278	4304	4338
4724	4591	4330	4271	4136	3959	3884	3815	3996	4036	3906	3973	4187	4419	4298	4499	4320	4236	4215	3989	4005	4118	4099	4245	4293	4302	4224	4179	4007	4051	4047	4194	4233	4259	4101	4087	4128	4127	4326	4210	4386	4212	4188	4093	4354	4407	4377	4295	4286	4268
4501	4368	4348	4087	4004	3943	3851	3874	4005	4065	4061	4028	4282	4325	4465	4476	4389	3938	4112	4078	4146	4184	4264	4208	4260	4339	4191	4165	4028	4063	4060	4209	4397	4219	4266	4087	4058	4210	4316	4200	4332	4148	4194	4162	4233	4440	4353	4221	4305	4252
4363	4179	4145	4155	4031	3781	3854	3844	3964	4171	4243	4149	4245	4459	4451	4338	4349	4012	3896	4029	4085	4205	4258	4292	4204	4337	4228	4155	4044	3927	3996	4118	4115	4278	4178	3993	4064	4269	4310	4243	4131	4167	4154	4099	4173	4338	4337	4331	4165	4306
4191	4268	4128	4214	3935	3837	3669	3814	3942	4101	4269	4205	4254	4497	4509	4365	4110	4003	4063	4002	4115	4199	4286	4321	4379	4212	3929	4152	4075	3911	4035	4159	4281	4333	4126	4048	4098	4043	4295	4190	4221	4217	4192	4128	4286	4308	4493	4312	4268	4294
4179	4013	4076	4010	3918	3923	3643	3839	4043	4083	4199	4294	4368	4363	4238	4303	4084	4129	4003	4136	4096	4143	4145	4399	4257	4183	4069	4033	3997	4014	4225	4309	4154	4179	4119	4035	4009	4098	4280	4262	3947	4108	4117	4106	4213	4270	4350	4079	4098	4080
4187	4045	4020	3895	3862	3818	3768	3835	4052	4289	4327	4411	4408	4365	4358	4229	3958	4082	4121	4072	4266	4248	4303	4319	4374	4157	3919	3971	3943	4059	4114	4160	4176	4171	4112	3983	3947	4132	4425	4188	4114	4119	4065	4286	4318	4187	4208	4029	4191	4111
4135	4021	3854	3931	3848	3936	4004	4171	4178	4145	4403	4389	4351	4396	4224	4254	4085	4015	3989	4115	4175	4218	4233	4378	4315	4141	3923	3836	3991	4117	4251	4325	3999	4128	4058	3932	3976	4051	4256	4256	4246	3913	4126	4170	4334	4161	4085	4116	4104	4107
4138	3968	3770	3954	3855	4015	4053	4132	4251	4312	4355	4484	4412	4304	4306	4078	3988	4069	3984	4253	4414	4384	4391	4219	4214	4241	3992	3970	4004	4262	4357	4364	4083	4124	4105	3972	4203	4202	4231	4018	4185	4007	3983	4072	4352	4167	3934	3958	4066	4198
4082	3902	3866	3873	3977	4065	4168	4286	4291	4364	4484	4396	4376	4151	4165	4119	4031	4033	3998	4231	4365	4280	4289	4208	4123	4058	4106	4077	4065	4172	4279	4065	4142	4045	4023	4073	4167	4069	4137	4166	4084	4122	4168	4200	4196	4048	3922	4139	3999	4101
4018	3955	3850	3871	4133	4053	4311	4206	4572	4347	4515	4287	4177	4064	4083	3999	4028	3954	4157	4221	4366	4463	4354	3977	4126	4026	4003	3954	4081	4252	4227	4233	3959	3988	3969	4084	4155	4223	4069	3968	3994	4126	4097	4175	4201	4081	4078	3965	4070	4202
4002	3932	3963	4171	4177	4228	4330	4226	4400	4510	4483	4115	4150	4002	3929	3947	4067	3938	4089	4080	4426	4428	4211	4095	3942	4034	4020	3987	4305	4238	4188	4093	3922	4039	4032	4218	4178	4222	4025	3884	4010	4178	4307	4083	4061	3971	4094	3972	4214	4199
4046	4030	4154	4317	4227	4178	4296	4273	4333	4412	4418	4241	4004	3883	3945	4015	4014	4178	4139	4179	4283	4289	4145	3958	3834	3913	3997	4072	4081	4159	4172	3999	3908	3961	4000	4108	4199	4160	4142	4017	3991	4187	4199	4207	4046	4004	4126	4179	4199	4167
4206	4113	4104	4378	4297	4346	4268	4314	4317	4262	4394	4031	3922	3806	3911	4006	4221	4185	4209	4198	4369	4217	4195	4054	3840	4097	4134	4200	4293	4273	4127	4006	3963	4053	4023	4147	4309	4201	4064	4136	4127	4193	4163	4205	4038	4002	4178	4321	4119	4226
4101	4146	4204	4424	4396	4377	4264	4186	4224	4047	4188	4066	3893	3739	3940	4134	4168	4390	4243	4279	4159	4179	4095	3902	3937	4105	4206	4434	4334	4287	4022	3986	4059	4178	4286	4306	4332	4213	4221	4137	4140	4258	4272	4113	4133	4067	4231	4314	4149	4031
4234	4277	4347	4467	4529	4417	4324	4220	4035	4025	3842	3974	3844	3839	3888	4060	4108	4272	4166	4271	4147	3956	4051	4056	4007	4312	4203	4382	4386	4189	4075	3951	4026	4246	4401	4388	4248	4258	4043	4253	4292	4226	4316	4213	4182	4100	4192	4242	4211	4173
4305	4099	4264	4405	4461	4435	4237	4132	4038	3934	3866	4101	3900	3942	4001	4145	4214	4321	4270	4075	4051	3868	3933	3906	4165	4338	4395	4327	4230	4179	4187	4018	4130	4322	4320	4312	4284	4100	4118	4076	4210	4291	4185	4220	4138	4083	4179	4308	4193	4258
4450	4183	4262	4354	4342	4237	4235	4064	3928	3867	3918	3913	4023	4156	4154	4288	4213	4371	4156	4175	4028	3991	3982	4034	4258	4264	4314	4217	4121	4108	4018	4144	4125	4340	4391	4418	4098	4116	4156	4317	4310	4173	4083	4095	4237	4215	4208	4446	4225	4097
4386	4096	4241	4299	4316	4301	4140	4050	3970	3771	3861	3951	4151	4287	4301	4261	4398	4176	4147	3992	4029	4023	3969	4274	4253	4433	4338	4160	4183	4074	4290	4258	4221	4327	4444	4399	4054	4148	4173	4341	4273	4138	3944	4174	4276	4218	4169	4181	4153	4193
4427	4185	4071	4147	4085	4073	4035	4113	3972	3921	4003	4206	4201	4330	4317	4270	4203	4167	3968	4041	4013	4135	4079	4194	4425	4516	4366	4137	4139	4111	4304	4396	4366	4405	4368	4208	4234	4226	4178	4575	4357	4116	4090	4138	4218	4446	4209	4114	4307	4243
4494	4075	4105	4061	4011	4017	4004	4050	3977	4008	4048	4138	4255	4382	4359	4391	4122	4077	4015	3999	4042	4117	4224	4219	4379	4304	4247	4226	4018	4206	4250	4355	4387	4332	4224	4392	4218	4204	4305	4314	4167	4100	4170	4266	4295	4214	4169	4079	4009	4153
4295	4031	4072	3895	3938	3998	4063	4113	4182	4145	4104	4154	4307	4184	4346	4280	4152	3920	3799	4182	4302	4188	4313	4140	4377	4149	4140	4041	4250	4269	4298	4448	4302	4159	4155	4138	4263	4265	4345	4207	4134	4020	4236	4105	4264	4289	4139	4091	4191	4318
4048	4009	3903	3894	4064	4048	4156	4210	4145	4403	4534	4366	4140	4268	4165	4157	3919	3790	3951	4014	4229	4306	4266	4225	4140	4228	4136	4087	4119	4223	4303	4288	4286	4162	4077	4215	4245	4288	4264	3948	4029	4088	4241	4192	4134	4181	3989	3994	4125	4137
3987	3914	4056	4001	3990	4108	4109	4201	4335	4441	4443	4336	4133	4183	4068	4028	3974	3769	3960	4072	4398	4239	4270	4055	4128	3988	4055	4124	4228	4234	4356	4097	4150	3995	3964	4248	4161	4155	4228	4129	4088	4127	4190	4137	4154	4125	4150	4032	4083	4195
3867	4006	3997	4061	4048	4127	4152	4366	4376	4465	4532	4302	4085	4079	4142	4067	4081	4098	3920	4075	4255	4213	4168	3886	4001	3961	4138	4098	4199	4229	4119	4172	4068	3990	4088	4193	4275	4240	4078	4021	4017	4179	4088	4065	4077	4101	4180	4109	4226	4259
3915	3918	4151	4184	4214	4173	4253	4331	4440	4454	4352	4211	4045	4056	4042	4073	4270	4224	4126	4208	4208	4089	4140	3896	3813	4052	4155	4121	4177	4068	4086	4039	4006	4092	4066	4152	4092	4114	4038	3989	3982	4179	4112	4111	4093	3892	4152	4110	4044	3933
3958	4058	4228	4382	4401	4164	4283	4319	4361	4435	4281	4209	4051	4068	3953	4156	4141	4429	4235	4131	4198	4073	4082	3738	3849	4087	4127	4122	4166	4077	4081	4086	4125	4216	4226	3972	4039	4118	4063	4096	4124	4133	4096	4007	3909	4068	4313	4065	4020	3966
4228	4127	4404	4430	4483	4334	4326	4334	4234	4294	4348	4289	4216	4145	3957	4227	4249	4224	4113	4112	4067	3955	3982	3947	4075	4089	4121	4153	4074	3974	4001	4079	4106	4187	4164	4080	4073	3947	4065	4202	4019	4088	3926	3963	3988	4181	4102	4089	4052	4015
4075	4179	4352	4438	4388	4304	4169	4016	4104	4222	4314	4202	4263	4186	4128	4349	4352	4178	4079	3961	3814	3787	3897	3984	4070	4227	4158	4121	4099	3956	3990	3931	3977	4179	4327	3978	3978	4087	3991	4100	4078	4168	3982	3999	4062	4131	4140	4052	4149	4108
4202	4059	4206	4416	4284	4226	4142	4022	4039	4300	4304	4444	4379	4386	4363	4261	4407	4179	4162	3877	3878	3728	3906	4003	4186	4114	4005	3945	3921	4016	4028	4007	4077	4161	4037	3931	3977	4089	4248	4128	3956	4041	4049	3921	4180	4172	4005	4107	4063	4062
4323	4053	4210	4367	4261	4021	4012	4037	4166	4204	4394	4438	4424	4399	4300	4327	4115	4166	4043	4097	3892	3953	3986	4358	4236	3972	3935	3792	4026	4110	4119	4149	4088	4187	3986	3881	3953	3942	4166	4204	4031	4088	4094	3980	4077	4022	4109	4168	4133	4345
4298	4054	3919	4302	4011	4195	4082	3945	4075	4312	4356	4442	4397	4329	4369	4086	4161	4050	3931	4021	4066	4007	4166	4262	4129	3984	3778	3912	4075	4119	4145	4097	4073	4055	4024	3910	3832	3945	4187	4137	4016	4019	4172	4131	4101	4004	4013	4045	4099	4207
4060	3920	3913	4069	4046	4215	4229	4134	4212	4362	4493	4319	4421	4308	4255	4121	3993	4017	4049	4026	3931	4097	4141	4114	4126	3873	3811	3804	3856	4144	4086	3999	4027	3976	4017	3977	3972	4149	4110	4069	4037	3936	4201	4206	3947	4003	3817	3907	4181	4230
3968	3879	3947	3930	4162	4345	4354	4309	4330	4366	4301	4239	4325	4172	4034	3963	3943	4158	4154	4166	4024	3995	4053	4064	4108	4027	3830	3923	4008	4177	4099	3951	3912	4010	3971	4042	3996	4095	3954	3843	3978	4057	4138	4097	4093	4022	3880	4045	4066	4039
4140	4083	4050	4021	4235	4365	4379	4359	4306	4207	4293	4047	4068	4076	3893	4010	4014	4199	4245	4308	4251	4057	4066	4049	4048	3837	3927	3946	4183	4096	4048	3919	4040	4001	4004	3949	4029	4018	4031	4112	3936	4081	4206	3941	4069	3955	3995	4059	4202	4019
4318	4208	4208	4070	4254	4338	4369	4285	4233	4052	4058	4079	4054	4027	3954	4070	4231	4293	4318	4145	4169	3970	4057	4132	4072	3992	4076	3963	4043	4010	4013	3944	3964	3959	4054	4011	3895	3945	3922	4035	4209	4109	4151	4060	3999	4074	3921	4129	4199	4168
4444	4331	4150	4179	4335	4169	4282	4152	4033	4025	4039	4109	4164	4031	4183	4157	4315	4173	4166	4128	3982	4000	3920	4088	4230	4186	4039	3969	4102	4112	4041	3914	4087	4249	4283	4129	4028	3915	4140	4043	4201	4023	3925	4017	4076	4179	4246	4047	4135	4238
4482	4239	3957	4096	4091	4221	4096	3944	3900	3901	3909	3975	4201	4240	4259	4218	4107	4259	4028	4026	3988	3989	4003	4247	4210	4219	4146	4146	4249	4076	3963	4159	4102	3922	4125	4106	3908	4120	4055	4107	4120	3986	3976	4019	4083	4074	4162	4048	4237	4223
4473	4231	4107	3889	3925	3964	4092	3974	3979	3832	4034	4114	4221	4299	4172	4198	4145	4104	4126	4117	4218	4078	4145	4329	4330	4155	4091	4035	4051	4024	4268	4060	4013	4046	4050	4011	3998	4024	4146	4151	3991	3841	3931	3988	4080	4052	4119	4149	4103	4196
4537	4321	3952	4002	3867	3945	3928	4141	4072	4018	4073	4180	4190	4320	4132	4016	4015	3907	4095	4216	4188	4377	4246	4249	4306	4307	4068	4059	4221	4133	4313	4283	4219	4174	4048	4013	4014	4092	4149	4233	4063	3882	3920	4106	3990	3981	4030	4076	4078	4172
4374	4044	4129	3916	4039	4079	4176	4115	4118	3957	4187	4055	4164	4109	4128	3981	4092	4031	4146	4181	4438	4365	4263	4311	4246	4157	4216	4124	4228	4186	4361	4292	4134	4087	4092	4087	4080	3992	3945	4084	4091	3947	4041	4224	4069	3961	3967	4069	4236	4239
4252	4147	3935	3795	4130	4166	4300	4283	4163	4112	4086	4207	4120	4024	4006	3985	4123	4057	4229	4352	4218	4236	4161	4158	4195	4105	4190	4254	4217	4278	4211	4079	4136	4221	4177	4193	4292	3943	3984	3996	4017	4005	4034	4209	3990	3941	4110	4193	4221	4091
4186	4097	4041	3884	4157	4315	4416	4367	4033	4170	3901	4041	4003	4058	4045	4044	4096	4229	4356	4275	4318	4088	4196	4044	4128	4257	4271	4241	4242	4329	4167	4066	4142	4094	4091	4023	4128	3968	4155	3992	4063	4100	4197	4180	3991	4151	4065	4133	4017	4108
4403	4263	4138	4125	4093	4234	4400	4232	4033	3803	4017	4008	4076	4037	4052	4150	4165	4298	4210	4056	4105	4047	4132	4079	4124	4039	4274	4113	3956	4198	4171	4174	4137	4021	4089	4149	4033	3973	4027	4174	4196	4161	4036	4074	4049	4157	4115	4235	4130	4092
4325	4271	4284	4197	4071	4243	4208	4149	4012	3974	4092	4023	4252	4078	4265	4202	4103	4114	4094	4124	4027	4124	4085	4273	4263	4275	4208	4102	3956	4127	4196	4214	4249	4058	3999	4071	4140	4047	4111	4157	4173	4004	4176	4150	4010	4173	4181	4204	4022	4083
4313	4240	4125	4042	3929	4162	4177	4193	4030	4044	4214	4155	4083	4335	4146	4087	4072	3943	3976	3917	4012	4088	4085	3969	4142	4248	4112	4000	3986	4052	4126	4200	4151	4185	4027	4137	3914	3980	4126	4213	4084	4081	4055	3996	4059	4140	4015	4222	4158	4262
4025	3887	3908	3961	4041	4268	4202	4119	4166	4149	4239	4243	4110	4278	4214	4160	4043	3902	3932	3997	4101	4000	4038	4019	3951	4013	4092	3934	3967	4061	4244	4145	4117	4106	4087	4121	4085	4041	3957	4053	4169	4090	4004	3988	4201	4032	3990	4002	4071	4234
4181	3964	3911	3942	4031	4186	4270	4302	4265	4271	4266	4082	4114	4262	4294	4041	4052	3922	4110	4100	4076	4139	3937	3821	3819	3897	3977	3936	4035	4089	4089	3995	3966	4049	4013	4157	4026	3916	4083	4019	4132	3976	4091	4090	4228	4066	4090	4105	4143	4226
4257	4158	4123	4073	4063	4224	4312	4315	4350	4205	4137	4025	4142	4164	4299	4065	4026	3956	4065	4002	4034	3977	3927	3797	3865	3957	3958	3914	4014	3922	4059	3942	3958	3851	4050	4111	3995	3866	3949	4025	4231	4036	4007	3992	4122	4024	4074	4026	4240	4161
4227	4338	4193	4031	4010	4124	4280	4214	4200	4177	4055	3965	4085	4174	4198	4171	3970	4151	4068	4050	4013	3933	3803	3725	3930	4008	3825	3931	3935	3888	3877	3929	4062	3989	4027	4079	3916	3875	3879	4047	4080	4010	3977	3919	4062	4035	4061	4071	4234	4055
4249	4153	3935	3804	3909	3938	4240	4235	4178	4125	4030	3939	4206	4177	4203	4014	4136	4042	4085	3940	3943	3724	3745	3928	3912	3999	3912	3848	3900	3738	3866	3926	3915	4015	3876	3922	3894	3868	3815	3903	4005	3990	3895	4106	4104	4034	3969	4054	4153	4111
4245	4081	3910	3771	3800	3963	4111	4083	4099	4007	4016	4167	4243	4281	4332	4180	4102	4104	4000	4102	4002	3826	3949	3933	4085	3944	3862	3828	3725	3784	3865	3881	3950	3770	3975	3885	3972	3791	3937	3912	3894	3942	3928	4026	4104	4040	3994	4029	4195	4133
4355	4013	3831	3845	3940	3910	4164	4170	4269	4029	4131	4109	4263	4204	4081	4069	4024	4099	4146	4114	3894	3987	4061	3905	4017	3879	3840	3810	3796	3884	3878	3817	3919	3767	3840	3828	3837	3833	3964	3887	3896	3898	3892	4089	4156	4016	3889	3928	4116	4064
4356	4053	4071	3981	4026	4078	4114	4230	4335	4043	4118	4109	4175	4166	4204	4082	3978	4097	4161	4213	4198	4115	3859	3803	3808	3812	3859	3826	3917	4000	3851	3942	3901	3806	3878	3839	3904	3764	3772	3810	3845	3958	3941	3928	4120	3966	3933	3999	4002	3962
4352	3962	3894	3965	4065	4120	4192	4287	4203	4096	3998	4188	4141	4100	4070	4009	4003	4162	4104	4078	4066	4062	4019	3895	3865	3900	3933	3884	3813	3805	3869	3917	3794	3872	3992	3877	3859	3688	3836	3954	3948	4008	3885	3989	3909	3910	4030	4104	4028	3944
4134	4015	3988	3999	4187	4240	4282	4140	4210	4037	4052	3940	4098	4209	4230	4182	4092	3998	4105	4113	4011	3970	4042	4016	4025	3994	3937	3866	3703	3876	3860	3813	3825	3945	3908	3857	3863	3807	3747	3760	3892	3820	4078	3836	4057	3967	4007	3955	4017	4054
4250	3966	3965	3973	4162	4185	4215	4066	3963	4007	3894	4119	4113	4148	4169	4123	4141	4066	3969	3951	3981	3819	3814	3993	3925	3954	3977	3803	3860	3869	3847	3867	3879	3785	3991	3868	3827	3799	3980	3865	3942	3931	3972	4126	4009	3991	4137	4128	4044	3874
4192	4210	4099	4352	4158	4210	4061	4015	4046	3965	4083	4014	3997	4123	4204	4051	4012	3933	4069	4033	4012	3820	3870	3884	4006	3988	3856	3960	3927	3972	3969	3938	3960	4002	4038	3878	3877	3984	3952	3928	3900	3983	3932	4109	3982	3935	4054	4092	4011	3911
4100	4239	4078	4291	4140	4169	4208	4257	4221	4137	4115	4025	4184	4001	4120	3992	3733	3939	3983	4031	4188	3956	3968	4091	3957	3899	3831	3807	3971	3970	4035	3858	3767	4021	4014	3851	4000	3914	4067	3937	3817	3882	4117	3921	4038	3920	4155	4208	4066	4011
4117	4106	4054	4193	4324	4160	4340	4318	4219	4200	4024	4073	3976	3964	4152	3912	3998	3803	3893	4077	3951	3865	3900	3891	4008	4007	4000	3934	3947	3984	3871	3962	4005	3885	3856	3841	4036	4098	3992	3969	4029	4025	4015	3992	4064	4107	4214	4246	4065	4100
4078	4027	4047	4208	4365	4266	4208	4336	4167	4185	4198	4171	4081	4069	3956	4007	3903	4043	3895	3981	3780	3798	4031	3889	4020	3968	3908	3908	3990	3957	3893	3940	3997	3963	3995	4063	3988	4023	3920	4050	4041	3962	3991	4079	4140	4197	4279	4200	4163	4133
4217	3958	4135	4237	4236	4233	4173	4183	4143	4071	4098	4193	4265	4129	4024	4015	3918	3953	3973	3941	3760	3700	3872	3967	3946	3962	3794	3845	3953	3895	3993	3953	3977	3969	4022	4162	3971	4006	3957	4097	3976	4004	4117	4112	4053	4037	4160	4266	4295	4175
4183	3932	4026	3967	4133	4194	4130	4150	4007	4086	4108	4211	4237	4159	4008	3939	3925	3946	4060	3865	3663	3800	3923	4017	3883	3791	3883	3837	3917	3966	3887	3961	3899	3908	3863	3996	4013	3877	3995	4044	3982	3904	4025	4091	4093	4067	4230	4211	4258	4183
4238	3964	3968	4162	4194	4254	4156	3961	4121	4097	4165	4070	4141	4095	3842	3979	3879	4084	3915	3845	3786	4011	3817	3876	3854	3661	3791	3858	3894	3963	3839	3936	3844	3882	3825	3846	3953	4077	4070	3988	4030	3980	4097	4089	4085	4088	4290	4219	4099	4239
4185	4007	4023	4241	4401	4358	4223	4135	4107	4035	4228	4169	4051	4041	3692	3892	3965	3882	4006	3883	3736	3861	3863	3826	3872	3596	3713	3848	3992	3832	3866	3855	3878	3877	3848	3761	3960	4035	4172	4101	4004	4087	4042	4031	3996	4244	4196	4200	4245	4167
3963	4039	4065	4237	4365	4235	4265	4114	4083	4077	4265	4213	4186	3904	3921	3847	3944	3982	4003	3746	3826	3893	3889	3942	3868	3821	3687	3826	3861	3833	3850	3963	3782	3927	3842	3884	3890	3930	3976	4037	4034	4090	3941	3959	3928	4200	4156	4070	4066	4361
4006	4051	4049	4093	4184	4065	4003	4086	4085	4214	4249	4175	4043	4129	4075	4042	3931	3849	3818	3825	3716	3852	3878	3925	3933	3898	3796	3797	3725	3802	3748	3942	3926	3984	4019	3844	3922	3839	4003	3973	4075	4051	4005	4004	4044	3920	4048	4004	3952	4104
4076	3999	3985	3973	3963	3969	3827	3934	4064	4132	4099	4350	4051	4154	4066	4191	3974	3895	3955	3751	3840	3842	3933	3934	3911	3841	3845	3812	3839	3885	3857	3883	3773	3938	3777	4005	4036	3891	3968	3835	4007	4062	4077	4068	4042	4136	4093	3895	3910	4184
4139	4144	4101	4064	3940	3909	3924	3861	3840	3986	4084	3913	3925	4147	3999	4156	4091	4095	3993	3881	3726	3811	3894	3940	3888	3851	4002	3926	4048	3891	3820	3935	3821	3819	3743	4042	3889	3943	3916	3853	3837	3910	4074	4094	4106	4117	4050	3959	3914	4115
4247	4226	4251	4179	4052	3916	4074	3914	4064	3900	3900	3965	3913	3928	4062	4021	4080	4137	4000	3945	3904	3946	3958	3869	3912	3862	4078	4075	4032	3859	3954	3938	3919	3758	3847	3918	3939	3910	3917	3998	3931	3934	3929	4009	4079	4082	4147	3903	3848	4070
4406	4367	4330	4369	4110	3951	4051	3970	4016	4031	3871	3905	3835	3806	3869	3956	3990	4021	4048	4007	3953	4030	4046	3953	3951	3910	4010	4000	4056	4067	3843	4132	3965	3827	3935	3880	3954	3895	3882	4020	3909	3976	3911	4066	4127	4135	4083	3856	3997	4061
4277	4360	4285	4557	4058	4148	4073	4101	4192	4007	3900	3942	3909	3841	3840	3925	3803	3955	3864	3818	4018	4029	4095	3921	3817	4042	4025	4053	4030	3932	3925	4097	3976	3955	3975	3968	4114	3992	4046	3968	4047	4007	3975	3933	3947	4025	4063	4012	3959	3986
4118	4256	4290	4134	4144	4257	4082	4216	4320	4170	4068	4022	3919	3919	3964	3998	3876	3737	3757	3794	3971	4136	4044	4034	3869	3983	3940	4012	3936	3941	3925	4000	4087	4202	4076	4046	4040	4057	3935	4053	4051	4064	4101	3923	3980	4022	4053	4090	3902	4053
4029	4033	4026	4098	4019	4198	4067	4237	4144	4401	4128	4016	4043	4083	4178	4033	3902	3785	3718	3824	3881	3902	3958	4044	4026	4042	4170	3929	3905	3966	3930	4066	4038	4148	4173	4085	4140	4020	3995	4024	4199	4234	4202	4096	4106	4103	4150	4012	3996	4155
4121	4059	3971	4094	3993	4098	3940	4076	4188	4228	4192	4106	4109	4285	4047	4094	3959	3847	3896	3867	3952	3787	3791	3868	4071	4196	4130	4082	4090	3796	3984	3912	3893	4012	4141	4416	4177	4078	3989	3945	4109	4138	4068	4143	4075	4121	4035	4155	4183	4277
4037	4060	3999	3884	3955	3873	4106	4000	4056	4018	4016	4152	4203	4191	4373	4076	4016	4103	3946	3860	3846	3765	3805	3877	3976	4138	4071	4026	4005	4000	3992	4041	3942	3872	4037	4203	4243	4118	4006	4104	4102	4125	4185	4143	4219	4097	4075	4082	4064	4277
4252	4070	3885	3962	3990	4184	4014	3994	4024	3954	3774	4028	4116	4056	4169	4079	4104	4260	4004	4138	3910	3780	3686	3777	3873	3927	3943	4128	4154	4032	4030	4078	3875	3864	3981	4140	4068	4097	4050	4237	4134	4059	4165	4187	4247	4145	4136	4078	4257	4180
4439	4130	4127	4141	4193	4205	4115	4133	3874	3958	3907	3855	4038	3949	4000	4095	4031	4158	4255	4203	4030	3837	3719	3862	3706	3781	3890	3906	4024	4173	4046	3964	3940	3871	3835	3892	4071	4060	4166	4205	4116	4022	4052	4065	4237	4194	4093	4033	4082	4134
4315	4224	4150	4332	4336	4424	4371	4258	4058	4059	4089	4067	4085	3971	3756	3887	3981	4061	4301	4089	3974	3965	3994	3970	3841	3627	3642	3846	3898	4001	3975	4173	4011	3839	3877	3861	3874	4034	4217	4176	3970	3981	4086	4129	4113	4048	4050	4109	4069	4050
4113	4223	4255	4371	4371	4462	4227	4227	4231	4275	4162	4192	4060	3847	3931	3802	3841	3979	4099	4103	3910	4025	4146	4010	3926	3816	3587	3793	3908	3951	3889	3886	3985	4059	3886	3808	3839	3844	4133	4095	4045	4082	3998	4025	4059	4131	4067	4279	4126	4139
3995	4007	4247	4265	4294	4259	4316	4348	4290	4428	4323	4225	4086	4047	3983	3842	3826	3737	3996	3865	3981	4018	4079	4006	3988	3894	3855	3796	3812	3833	3817	3966	4019	4095	4111	4019	3792	3853	3885	3993	4116	4112	4039	4003	3993	4127	4167	4115	4079	4225
3907	3943	4148	4113	4204	4203	4005	4255	4250	4384	4302	4206	4252	4138	4096	3936	3804	3753	3734	3838	4013	3834	3965	4007	3988	3995	3950	3903	3857	3747	3770	3830	4080	3996	3985	3994	4042	3850	3825	4102	3996	4076	3995	3995	4029	3988	4112	4243	4209	4202
3895	3977	4072	3992	4013	3985	3893	4078	4209	4311	4251	4272	4215	4374	4075	4095	3968	3737	3785	3747	3799	3883	3931	3858	4028	4167	4093	4120	3886	3780	3883	3745	3836	3945	4000	4127	4132	3893	3901	3748	3963	4090	3992	4113	3998	4036	4016	4083	3984	4196
4069	3973	4027	3940	3997	3970	3901	3935	3957	4205	4081	4198	4215	4272	4130	4195	4273	4033	3884	3754	3718	3856	3876	3925	3909	4047	4112	4182	3854	3922	3789	3830	3919	3883	4037	3966	4080	4023	3772	3876	3815	4031	4135	3968	4000	4013	3895	3916	4125	4141
4253	4073	4059	4065	4059	3956	3928	3996	3869	4054	4035	4113	4180	4175	4205	4224	4190	4127	4065	3931	3779	3768	3793	3759	3794	3885	3960	4178	4095	3843	3917	3833	3836	3759	3955	4036	4114	4091	3845	3852	3932	4014	4049	4061	4182	4017	4060	3923	4002	4147
4296	4261	4027	4332	4089	4020	4154	4034	3965	3942	3836	4006	4051	3969	4033	4051	4257	4187	4148	4033	4102	3815	3694	3676	3756	3711	3768	3934	4033	4051	3947	3887	3884	3783	3938	4017	4055	3939	4034	4005	3937	3865	3924	3929	4100	4228	4043	3949	3960	4080
4409	4300	4301	4243	4282	4248	4312	4261	4081	3970	3813	3860	3796	3845	3861	3959	3972	4280	4190	4244	3951	3902	3763	3633	3722	3597	3678	3698	4008	4006	4082	3954	3880	3596	3864	3956	3924	3942	4043	4044	4018	3908	3839	3914	4234	4094	4187	3929	3901	3993
4263	4181	4341	4518	4492	4453	4514	4359	4351	3934	4106	3818	3835	3812	3788	3817	3800	3973	4134	4194	4095	4038	3946	3797	3691	3595	3452	3596	3839	3943	3946	3989	3863	3800	3686	3816	3863	3992	4013	4111	4139	3958	3890	3922	3953	4141	4279	4012	3983	4013
4287	4158	4347	4292	4408	4520	4563	4428	4309	4180	4103	3969	3871	3811	3616	3597	3719	3749	4099	4009	4101	4160	4021	3968	3776	3544	3466	3557	3631	3921	3956	3976	4048	3956	3674	3616	3789	3787	3938	4048	4063	3900	3907	3878	3990	4077	4234	4149	3944	4069
4065	4046	4159	4363	4596	4568	4545	4339	4465	4453	4182	4132	4000	3708	3724	3710	3665	3725	3789	3892	3937	4027	4178	4057	3850	3723	3525	3500	3692	3738	3805	4033	3853	3939	3713	3637	3838	3776	3914	3977	4068	3955	3763	3675	3906	3887	4237	4263	4100	3935
3875	3886	3974	4239	4242	4297	4425	4430	4455	4453	4497	4367	4189	3981	3713	3740	3806	3731	3539	3744	3803	4095	4186	4072	4009	3821	3677	3575	3586	3655	3803	3844	4025	3898	3826	3643	3630	3629	3697	3959	4078	3947	3839	3776	3839	3802	4145	4053	4046	3972
3744	3713	3911	3897	4077	3991	4222	4335	4515	4597	4473	4327	4273	4022	4206	3885	3831	3497	3489	3570	3786	3820	4050	4180	4055	4015	3679	3785	3503	3582	3721	3799	3939	4083	3881	3764	3677	3685	3623	3769	4021	3942	3951	3863	3716	3791	3930	3986	4049	3995
3899	3674	3703	3840	3962	3871	4039	4176	4221	4379	4484	4318	4282	4304	4230	4083	3963	3729	3621	3531	3661	3824	3937	3998	4020	4105	3882	3818	3534	3541	3421	3647	3852	3842	3875	3835	3622	3679	3712	3659	3916	4220	3880	3871	3826	3877	3867	4123	4058	4084
3727	3827	3791	3732	3759	3817	4001	3995	4151	4230	4318	4430	4457	4410	4364	4098	4085	3866	3581	3640	3485	3589	3660	3685	3898	4047	4043	3926	3617	3628	3596	3709	3780	3854	3980	4025	3929	3725	3534	3720	3872	4094	4053	3997	3785	3860	3707	4065	4142	4164
3971	3834	3665	3831	3699	3668	3845	4035	4022	4026	4167	4210	4226	4450	4235	4195	4177	3981	3831	3600	3579	3636	3480	3511	3828	3920	4102	4060	3811	3660	3635	3584	3589	3861	4001	4036	3991	3805	3684	3725	3819	4008	4176	4218	4073	3928	3820	4007	4233	4133
4195	3948	3722	3881	3771	3889	3730	3763	3899	3688	4025	3990	4280	4203	4363	4235	4293	4156	4052	3799	3697	3522	3377	3473	3634	3920	4050	3910	4032	3795	3644	3488	3474	3606	3884	4128	4011	3831	3849	3812	3792	3859	4059	4184	4052	3848	3919	4068	4136	4148
4184	4071	4093	4073	3916	3902	3793	3822	3708	3761	3789	3958	3972	4048	4206	4335	4221	4235	4123	3931	3803	3615	3445	3425	3603	3690	3863	3987	3950	3976	3671	3534	3488	3571	3728	3939	3921	3959	3874	3819	3661	3846	4059	4146	3979	3970	3858	4038	4057	4109
4300	4173	4176	4315	4162	4034	3941	3838	3634	3699	3830	3702	3881	3855	3885	4142	4306	4333	4239	4123	4036	3665	3448	3549	3457	3623	3698	3979	3907	3937	3846	3611	3514	3597	3727	3754	3982	4088	4048	3831	3622	3711	3943	4089	4077	4043	3881	3909	3936	3986
4353	4393	4317	4358	4319	4088	3940	3877	3825	3810	3640	3765	3683	3739	3853	3905	4312	4378	4380	4194	4102	3892	3776	3640	3513	3488	3628	3838	3910	4033	3860	3742	3601	3561	3526	3522	3774	4005	3988	3828	3738	3841	3826	3900	4006	4052	3933	3813	3869	3821
4422	4397	4502	4436	4315	4257	4202	3984	3865	3863	3745	3725	3540	3506	3664	3932	4023	4192	4219	4299	4244	4119	3924	3668	3569	3500	3619	3767	4049	4020	3933	3729	3643	3593	3545	3417	3800	3994	3993	3876	3753	3775	3735	3790	3923	3960	4043	3855	3929	3780
4407	4436	4451	4473	4332	4287	4123	4172	4119	4071	3746	3686	3518	3601	3615	3755	3890	3930	4078	4283	4291	4195	3961	3717	3482	3539	3512	3648	3794	3948	3972	3906	3861	3730	3432	3616	3694	3930	3991	3951	3802	3664	3741	3787	3868	3937	4101	3968	3952	3778
4323	4340	4360	4454	4359	4311	4286	4356	4274	4034	3824	3749	3604	3589	3636	3590	3580	3767	4067	4298	4265	4372	3974	3874	3670	3523	3582	3649	3702	3997	4026	4069	3883	3729	3600	3613	3757	3888	3948	4092	3971	3852	3722	3737	3837	4045	4040	4138	3928	3831
4154	4109	4281	4293	4324	4319	4433	4241	4283	4103	3973	3819	3836	3631	3605	3486	3593	3803	3832	4040	4227	4312	4149	4023	3743	3642	3600	3519	3737	3912	4013	3998	4032	3757	3555	3550	3570	3843	3945	3981	4135	3869	3613	3690	3847	4070	4190	4038	3893	3788
3904	3829	4005	4239	4274	4366	4429	4436	4175	4430	4175	4060	3923	3713	3611	3503	3455	3673	3789	3963	4182	4245	4238	4090	3940	3793	3507	3472	3645	3896	3979	4021	4110	3936	3775	3601	3616	3741	4001	4166	4149	3895	3853	3648	3799	4134	4128	4088	4117	3886
3724	3770	3712	4035	4136	4220	4177	4213	4279	4386	4323	4151	4027	3865	3730	3641	3469	3582	3584	3745	3926	4203	4234	4252	4073	3896	3639	3556	3691	3804	3942	4018	4169	4074	3868	3678	3699	3786	3914	3957	4159	3944	3992	3853	3654	3967	4146	4234	3997	3803
3664	3616	3820	3825	4012	4046	4163	4219	4271	4484	4421	4303	4096	4077	3761	3667	3491	3431	3499	3645	3875	4305	4330	4401	4083	3948	3787	3684	3532	3689	3848	4121	4251	4226	3853	3684	3706	3837	3851	3889	4112	4042	3899	3682	3792	4091	4083	4191	3969	3738
3577	3604	3501	3586	3753	3838	3902	4127	4204	4477	4383	4437	4246	4094	3846	3835	3759	3512	3539	3665	3728	4123	4252	4364	4146	4099	3833	3646	3651	3636	3746	3939	4201	4314	3924	3842	3679	3703	3836	3859	3972	4103	3960	3814	3861	3996	4151	4120	4019	3845
3660	3489	3412	3491	3541	3649	3794	4016	4135	4144	4216	4461	4293	4262	4083	3818	3766	3492	3568	3607	3825	3874	4231	4204	4284	4257	4051	3692	3725	3477	3804	3898	4134	4013	3990	3917	3737	3748	3763	3894	4100	4117	4032	3729	3794	4002	4169	4377	4183	3938
3536	3360	3409	3338	3456	3465	3655	3913	3924	4202	4226	4383	4384	4219	4184	4098	3708	3584	3448	3583	3740	3862	4107	4235	4285	4396	4039	3786	3651	3709	3766	3884	3977	4106	4039	3841	3946	3748	3732	3865	4102	4238	4068	3773	3741	3912	4027	4170	4184	4053
3404	3363	3237	3146	3396	3521	3612	3736	3906	3984	4203	4254	4222	4475	4189	4001	3762	3563	3415	3579	3525	3711	4028	4234	4420	4261	4188	3853	3747	3635	3783	3881	4179	4236	4028	4069	3878	3827	3694	3995	3913	4206	4109	4002	3778	3853	4096	4230	4153	3968
3408	3312	3375	3360	3390	3403	3461	3600	3837	3841	4156	4211	4266	4334	4293	4003	3836	3755	3503	3498	3497	3566	3894	4286	4324	4327	4195	4020	3876	3796	3708	3865	4051	4296	4307	4202	3913	3903	3803	3960	4033	4255	4213	4128	3923	3878	4035	4316	4125	4137
3464	3341	3293	3360	3272	3301	3310	3513	3697	3892	4106	4193	4144	4289	4117	4180	3828	3700	3462	3389	3436	3624	3732	4070	4390	4311	4258	4200	3941	3676	3641	3922	3973	4197	4330	4216	4084	3902	3863	3863	4078	4388	4339	4021	3922	4116	4066	4242	4175	4182
3597	3456	3356	3306	3351	3323	3352	3453	3703	3802	3971	4054	4119	4107	4174	3997	3944	3732	3427	3263	3338	3549	3596	3718	4070	4336	4273	4124	3981	3838	3671	3912	4020	4153	4300	4199	4091	3969	3915	3887	4141	4327	4275	4154	4110	4019	4128	4251	4187	4134
3634	3494	3416	3426	3217	3177	3234	3415	3506	3873	3879	4025	4141	4094	4173	4233	4022	3777	3606	3431	3425	3420	3558	3884	4032	4223	4355	4110	4108	3854	3661	3792	3866	4114	4293	4185	4313	3974	3801	3974	4115	4295	4262	4181	4012	3989	4001	4148	4097	4161
3689	3478	3344	3460	3196	3405	3327	3459	3416	3628	3656	3913	4091	4146	4279	4187	4006	3810	3570	3607	3419	3482	3506	3693	4101	4241	4264	4166	4018	3889	3766	3781	3767	4025	4255	4187	4234	3981	3779	3838	4119	4244	4331	4172	3952	4010	3799	4180	4117	4082
3767	3521	3352	3407	3376	3338	3287	3287	3433	3600	3611	3843	4017	4201	4092	4223	4098	3885	3611	3635	3371	3392	3536	3866	4170	4180	4326	4299	3984	3970	3687	3586	3809	4063	4220	4250	4324	4030	3897	3867	3870	4232	4300	4055	4007	4001	4019	4003	4087	4143
3845	3648	3571	3491	3405	3334	3179	3325	3357	3590	3640	3662	4094	4098	4131	4102	4128	3984	3698	3532	3470	3389	3510	3728	3860	4189	4198	4195	4084	3713	3692	3736	3780	3962	4299	4278	4054	3999	3868	3675	3912	4059	4231	4121	4029	3918	3865	4031	4100	3882
3858	3543	3616	3428	3432	3282	3272	3231	3420	3413	3706	3767	3876	4051	4207	4157	4123	3992	3797	3630	3363	3485	3501	3598	3941	4130	4248	4231	3997	3969	3636	3590	3829	4088	4238	4177	4323	4028	3948	3776	3892	4043	4266	4078	3860	3869	3918	4064	4013	3814
4007	3599	3600	3510	3380	3239	3259	3302	3470	3526	3528	3753	3927	3983	4160	4247	4087	3968	3683	3583	3583	3320	3436	3512	3752	4120	4194	4186	4096	3843	3612	3681	3827	3973	4244	4273	4162	4102	3757	3735	3779	4067	4298	4027	3916	3820	3893	3929	4102	4004
3868	3736	3549	3453	3305	3343	3276	3397	3425	3530	3670	3796	3938	4064	4221	4315	4165	3885	3716	3504	3338	3411	3382	3530	3781	3987	4130	4165	4061	3815	3653	3718	3815	3987	4139	4286	4172	4075	3846	3716	3872	4121	4147	4043	3907	3900	3808	3955	3980	3971
3950	3741	3514	3591	3402	3283	3270	3333	3428	3489	3684	3858	4086	4183	4211	4283	4280	4046	3776	3605	3394	3347	3394	3527	3790	4023	4083	4208	4004	3779	3693	3564	3724	4018	4116	4244	4099	3956	3894	3762	3689	4087	4071	3994	3902	3829	3860	4094	3981	4030
3867	3748	3577	3427	3351	3321	3250	3256	3459	3674	3685	3862	4121	4076	4170	4417	4290	4086	3818	3556	3495	3281	3363	3481	3767	3914	4108	4052	4139	3763	3703	3504	3757	3863	4126	4042	4053	4060	3736	3787	3731	3968	4027	4017	3824	3842	3812	3954	3955	3908
3617	3599	3504	3429	3375	3334	3450	3418	3448	3695	3738	3955	4110	4154	4459	4288	4283	4020	3790	3537	3405	3303	3424	3560	3918	3995	4113	4144	4046	3837	3559	3555	3659	3873	4004	4025	4097	4000	3778	3726	3737	3825	3983	3897	3883	3729	3703	3835	3828	3965
3751	3631	3410	3414	3379	3351	3345	3399	3547	3639	3839	3935	4138	4271	4388	4351	4150	4124	3763	3628	3477	3487	3356	3612	3821	3871	4122	4027	4084	3845	3503	3565	3583	3882	3981	4046	4063	4043	3774	3701	3726	3938	4010	3865	3856	3675	3786	3772	3909	3915
3724	3660	3355	3429	3278	3367	3400	3427	3626	3793	3778	3930	4056	4369	4417	4278	4181	3830	3691	3656	3453	3440	3392	3563	3957	4021	4113	4120	4064	3702	3648	3521	3770	3911	4028	4083	4020	3890	3679	3647	3736	3928	3972	3968	3795	3708	3794	3859	3925	3871
3733	3565	3322	3410	3307	3324	3405	3451	3526	3582	3853	3994	4125	4220	4292	4279	4186	4082	3744	3644	3396	3339	3382	3643	3909	4089	4076	4231	3894	3802	3650	3661	3673	3916	4028	3959	3969	3908	3895	3565	3765	3921	3899	3984	3691	3790	3675	3906	3882	3851
3774	3501	3419	3362	3258	3458	3397	3391	3535	3766	3847	4055	3995	4203	4199	4092	4314	4010	3727	3549	3471	3433	3546	3718	3872	4183	4162	4254	4097	3802	3548	3557	3685	3843	4094	4067	3910	3866	3656	3616	3776	3926	3918	3856	3857	3685	3718	3770	3981	3777
3653	3448	3341	3340	3232	3260	3318	3466	3505	3676	3934	4033	4182	4159	4281	4361	4089	3946	3838	3522	3499	3404	3677	3723	4083	4159	4254	4028	3980	3814	3695	3602	3751	3910	4014	3965	3909	3822	3645	3789	3725	3917	3954	3864	3772	3683	3713	3932	3991	3781
3575	3395	3287	3245	3202	3154	3400	3390	3586	3735	3868	4040	4096	4308	4232	4327	4126	4056	3737	3616	3496	3440	3628	3924	3998	4176	4261	4101	3967	3603	3587	3532	3828	3953	3995	4132	3953	3814	3684	3656	3680	3939	3931	3761	3711	3683	3666	3852	3861	3769
3530	3303	3185	3205	3106	3075	3256	3395	3703	3776	4070	4114	4258	4176	4433	4308	4235	3800	3707	3547	3531	3508	3770	3951	4059	4209	4277	4040	3911	3702	3611	3770	3703	4014	4009	3869	3923	3684	3765	3712	3858	3897	4103	3719	3692	3732	3703	3859	3866	3945
3330	3271	3113	3168	3126	3246	3408	3408	3568	3812	3985	4244	4298	4403	4350	4130	4062	3898	3642	3565	3491	3532	3817	4064	4164	4232	4171	4115	3789	3703	3664	3662	3773	4065	4063	4082	3770	3635	3696	3601	3799	3877	4010	3815	3642	3724	3752	3912	4002	3706
3536	3254	3279	3255	3169	3262	3268	3584	3808	3966	3920	4219	4309	4244	4137	3981	3867	3786	3634	3404	3437	3566	3838	4103	4171	4268	4080	3987	3778	3714	3705	3681	3914	4025	4141	4154	3871	3761	3682	3844	3908	3957	3889	3999	3838	3784	3906	3982	3892	3873
3455	3318	3291	3220	3212	3434	3438	3646	3724	4012	4166	4040	4276	4159	4088	3941	3757	3621	3528	3494	3484	3723	3936	4118	4232	4215	4165	3911	3761	3661	3642	3758	3933	4000	4185	4042	3880	3837	3735	3852	4046	3914	4030	3821	3869	3813	3914	4015	3978	3783
3506	3351	3331	3306	3425	3621	3578	3902	3899	4019	4131	4233	4233	4096	3873	3844	3774	3461	3389	3583	3603	3689	3964	3951	4157	4272	4100	3838	3795	3578	3695	4015	4106	4133	4094	4028	3824	3887	3736	3911	4061	3982	3824	3835	3792	3794	3903	3879	3988	3916
3467	3359	3303	3518	3616	3641	3839	3878	3947	4183	4027	4092	4165	4013	3741	3766	3499	3386	3462	3303	3575	3752	3932	4107	4206	4131	4024	3890	3669	3680	3788	4016	4117	4191	4119	4012	3834	3819	3739	3985	4066	4006	3909	3892	3705	3887	3800	3960	3915	3877
3561	3554	3607	3646	3679	3808	3956	4013	4136	4058	4087	4171	3943	3693	3604	3452	3486	3407	3335	3463	3604	3611	3884	4032	4130	4113	3949	3721	3675	3676	3845	3966	3938	4067	4162	3911	3873	3791	3847	3953	3932	3995	3955	3839	3853	3840	3890	3886	3928	3884
3739	3659	3604	3796	3663	3871	4017	3959	4141	4196	4072	3954	3834	3661	3572	3451	3329	3365	3519	3389	3625	3816	3970	3992	3995	4024	3909	3755	3677	3661	3935	3911	4064	4010	4107	3848	3710	3725	3985	3993	4113	4033	3793	3696	3651	3761	3971	3982	3816	3794
3755	3859	3786	3894	3853	4049	4160	4134	4327	4124	4068	3707	3736	3640	3427	3361	3238	3322	3343	3550	3770	3940	4003	4000	4129	3939	3831	3722	3705	3757	3924	3965	4116	4002	3913	3843	3625	3732	3917	4076	3930	3897	3812	3791	3795	3851	3885	3797	3831	3727
3878	3818	3888	3969	3973	4130	4235	4131	4094	4013	3974	3757	3553	3501	3337	3348	3305	3358	3499	3661	3908	3800	4054	4104	3937	3813	3728	3643	3692	3726	3865	3895	3985	3890	3871	3707	3821	3726	3903	4053	3931	3771	3629	3640	3737	3781	3912	3783	3582	3660
3998	3970	4008	4138	4213	4223	4068	4043	4107	4100	4029	3763	3583	3441	3242	3286	3438	3487	3743	3883	3870	4016	4121	3965	3785	3781	3711	3683	3715	3830	3913	4047	3943	3831	3680	3720	3625	3818	3839	3795	3782	3782	3627	3667	3630	3891	3815	3686	3695	3712
4035	3950	4108	4157	4038	4171	4071	4067	4054	4006	3647	3578	3383	3320	3276	3342	3560	3655	3809	3879	3887	3969	3876	3916	3691	3511	3702	3647	3702	3756	3838	3923	3887	3798	3598	3619	3818	3795	3785	3727	3820	3715	3601	3524	3643	3900	3846	3754	3568	3612
3976	4111	4191	4053	4071	4155	4084	4224	3986	3881	3729	3667	3504	3466	3444	3549	3777	3878	4008	4195	4143	3956	3780	3736	3717	3504	3532	3712	3757	3802	3902	3908	3720	3734	3606	3735	3677	3878	3808	3850	3690	3567	3569	3712	3671	3777	3703	3584	3672	3562
4093	4106	4084	4042	4088	3973	3921	3859	3852	3780	3735	3610	3355	3505	3648	3652	3847	4137	4105	4060	4130	3942	3887	3606	3674	3568	3562	3830	3873	3955	3923	3905	3599	3629	3658	3682	3727	3825	3833	3660	3591	3654	3753	3660	3651	3651	3675	3744	3768	3694
4033	3964	4034	3892	3797	3821	3820	3713	3613	3591	3636	3422	3428	3603	3760	3817	3935	4222	4254	4209	3968	3847	3740	3692	3601	3623	3690	3852	3895	3858	3904	3831	3604	3693	3654	3625	3645	3729	3815	3785	3739	3641	3745	3734	3833	3802	3698	3710	3616	3626
4003	3934	3993	3911	3791	3764	3773	3610	3584	3585	3508	3532	3661	3659	3741	3952	4088	4212	4085	4162	4085	3789	3628	3679	3659	3783	3800	3882	3841	3817	3843	3704	3610	3736	3807	3771	3824	3799	3698	3714	3699	3671	3684	3666	3747	3787	3738	3828	3720	3788
3891	3808	3772	3905	3764	3660	3641	3533	3442	3581	3497	3615	3722	3870	3841	4049	4060	4075	4085	4028	3870	3721	3519	3540	3715	3917	3875	3956	3903	3759	3875	3756	3745	3718	3812	3844	3848	3934	3807	3680	3709	3793	3788	3788	3721	3759	3778	3875	3951	3769
3869	3687	3784	3769	3606	3498	3496	3528	3470	3455	3524	3572	3876	3924	3826	4054	3905	4026	4025	3901	3721	3527	3546	3571	3678	3789	4059	4031	3971	3866	3731	3644	3786	3747	3879	3977	3970	3902	3787	3815	3709	3800	3805	3924	3869	3762	3668	3879	3814	3779
3739	3569	3602	3573	3632	3578	3497	3484	3534	3607	3503	3774	3784	3842	4008	4138	3838	3880	3881	3770	3570	3574	3582	3671	3767	3933	4048	4136	4020	3850	3757	3690	3750	3939	4064	3945	3920	3746	3742	3842	3877	3870	4029	3829	3862	3775	3722	3801	3873	3936
3696	3535	3442	3548	3400	3500	3485	3564	3716	3675	3646	3803	3924	3929	3930	3943	3769	3828	3817	3602	3403	3377	3650	3780	3929	3933	4018	4165	4072	3996	3716	3838	3906	4057	4239	4045	3814	3796	3727	3877	3878	3836	3882	3917	3736	3928	3874	3834	4089	3937
3641	3526	3476	3527	3388	3649	3527	3630	3666	3786	3940	4098	3916	3901	3847	3923	3735	3565	3697	3630	3568	3560	3783	3695	3808	3911	4097	4037	3802	3732	3804	3964	3804	4046	4046	4123	3883	3858	3951	3948	3942	3898	3801	3848	3788	3803	3842	3962	3924	3934
3559	3673	3486	3668	3569	3670	3668	3850	3800	4016	3893	3972	3965	3875	3883	3723	3701	3568	3494	3684	3703	3759	3898	3927	3889	4056	3948	4047	3821	3746	3677	3808	4043	3996	4029	3985	3743	3978	3900	3989	3906	3934	3856	3739	3758	3739	3848	3962	3841	3935
3745	3725	3688	3707	3818	3753	3896	3889	3959	3982	3965	3972	3894	3899	3770	3563	3411	3441	3558	3654	3857	4048	4113	4103	4093	3916	3835	3813	3764	3733	3829	3928	3876	3910	3892	3815	3737	3787	3880	3857	3850	3833	3927	3716	3672	3874	3649	3720	3791	3776
3772	3845	3744	3936	3920	3997	3882	3963	3928	3917	3869	3772	3706	3609	3527	3581	3490	3588	3619	3645	3780	3940	4043	3900	3885	3941	3849	3748	3767	3798	3844	3973	3775	3644	3791	3788	3625	3691	3654	3841	3669	3868	3770	3814	3731	3812	3728	3682	3623	3650
3860	3883	3856	3949	3931	3926	4055	4127	4032	3924	3950	3809	3694	3640	3442	3432	3575	3640	3718	3822	3794	3845	3876	3846	3722	3666	3620	3714	3840	3886	3977	3821	3683	3744	3771	3705	3650	3656	3660	3673	3792	3727	3711	3650	3707	3777	3672	3743	3652	3614
3903	3894	3855	4067	3954	3945	4018	4030	3861	3958	3790	3781	3603	3616	3600	3644	3614	3891	3947	3836	3743	3833	3700	3687	3523	3490	3492	3608	3621	3803	3767	3661	3780	3703	3676	3785	3739	3727	3602	3818	3614	3691	3629	3747	3658	3606	3716	3890	3721	3672
4016	3848	4044	3846	3878	3904	3931	3955	3840	3687	3744	3855	3634	3780	3751	3812	3977	3920	4048	4054	3881	3870	3664	3624	3534	3566	3626	3539	3758	3754	3596	3573	3594	3550	3640	3559	3667	3781	3607	3651	3775	3717	3565	3714	3561	3566	3594	3634	3698	3686
3879	3794	3694	3737	3710	3734	3689	3621	3659	3722	3706	3714	3911	3811	3993	4026	3955	4060	3836	3934	3823	3717	3605	3651	3598	3573	3738	3651	3684	3649	3759	3694	3552	3529	3558	3576	3562	3611	3602	3695	3797	3665	3746	3702	3617	3560	3489	3674	3756	3693
3655	3564	3614	3461	3552	3608	3564	3663	3587	3653	3728	3766	3784	3905	3902	4069	3945	3950	3900	3644	3795	3592	3659	3580	3666	3609	3690	3785	3734	3871	3759	3590	3577	3610	3554	3764	3665	3682	3658	3542	3722	3728	3717	3754	3612	3725	3588	3683	3704	3656
3488	3540	3318	3416	3481	3420	3472	3686	3674	3610	3771	3871	3966	4004	4048	3990	3954	3851	3811	3659	3565	3665	3569	3495	3649	3740	3825	3796	3749	3840	3715	3665	3696	3717	3700	3782	3660	3759	3768	3734	3630	3710	3669	3738	3768	3737	3756	3821	3678	3770
3575	3394	3337	3523	3522	3551	3652	3699	3665	3843	3745	3846	3904	4056	3990	3837	3848	3627	3695	3760	3590	3620	3606	3672	3711	3733	3748	3713	3745	3770	3823	3634	3740	3775	3789	3799	3882	3700	3639	3655	3734	3664	3669	3772	3703	3776	3854	3841	3856	3863
3540	3507	3467	3512	3608	3702	3875	3825	3636	3821	3984	3971	3811	3848	3825	3815	3750	3577	3569	3630	3626	3607	3700	3712	3782	3792	3738	3699	3657	3709	3633	3661	3863	3870	3772	3723	3880	3852	3845	3678	3798	3753	3791	3755	3614	3848	3767	3802	3943	3785
3645	3593	3595	3794	3714	3824	3891	3939	3768	3925	3871	3823	3669	3789	3741	3680	3609	3549	3474	3565	3626	3642	3745	3778	3917	3982	3736	3778	3765	3720	3725	3865	3910	3679	3704	3749	3749	3810	3782	3817	3838	3917	3880	3745	3764	3738	3896	3761	3746	3805
3757	3669	3772	3875	3897	3741	3903	3873	3826	3811	3765	3661	3549	3671	3531	3388	3406	3552	3557	3549	3636	3721	3707	3731	3786	3708	3648	3820	3791	3810	3810	3934	3951	3893	3613	3704	3705	3840	3739	3755	3735	3924	3891	3769	3936	3950	3876	3825	3703	3824
4016	3916	3873	3943	3904	3768	3952	3788	3735	3577	3535	3476	3565	3542	3517	3447	3451	3534	3459	3717	3627	3727	3681	3688	3640	3660	3611	3743	3789	3852	3824	3902	3932	3805	3852	3808	3754	3735	3679	3653	3684	3774	3825	3906	3781	3781	3859	3799	3835	3791
3921	3904	4058	3891	3962	3927	3760	3656	3662	3648	3506	3451	3514	3419	3583	3576	3603	3656	3647	3586	3627	3588	3551	3596	3583	3570	3551	3673	3800	3828	3757	3848	3815	3836	3810	3863	3882	3674	3732	3630	3731	3642	3825	3669	3719	3758	3802	3763	3726	3926
3979	3873	3789	3807	3842	3860	3736	3627	3554	3648	3597	3588	3583	3773	3673	3681	3731	3771	3762	3672	3677	3616	3744	3504	3491	3685	3647	3674	3655	3683	3568	3723	3731	3820	3727	3750	3794	3733	3671	3651	3580	3701	3711	3598	3623	3622	3667	3680	3809	3752
3887	3828	3630	3712	3730	3779	3710	3759	3556	3718	3629	3703	3744	3785	3871	3812	4017	3804	3825	3718	3662	3652	3605	3751	3629	3611	3679	3639	3545	3531	3503	3541	3711	3711	3696	3623	3649	3640	3686	3731	3875	3715	3655	3563	3485	3597	3731	3576	3698	3828
3766	3596	3544	3656	3658	3650	3656	3710	3753	3710	3690	3676	3745	3688	3832	3952	3935	3723	3730	3574	3613	3749	3666	3754	3853	3747	3679	3745	3665	3651	3635	3573	3511	3643	3451	3653	3605	3590	3587	3750	3699	3690	3631	3662	3593	3639	3572	3660	3608	3553
3587	3542	3466	3511	3555	3673	3570	3808	3708	3813	3785	3636	3710	3721	3824	3831	3717	3676	3726	3684	3656	3523	3755	3705	3693	3587	3610	3721	3701	3722	3625	3785	3684	3512	3610	3521	3570	3599	3584	3552	3684	3612	3633	3614	3804	3660	3807	3526	3507	3548
3659	3591	3536	3566	3509	3691	3665	3652	3723	3781	3725	3738	3740	3747	3524	3710	3646	3552	3688	3545	3598	3692	3706	3649	3669	3712	3742	3643	3768	3670	3798	3804	3774	3751	3752	3608	3644	3767	3586	3489	3452	3691	3555	3680	3649	3759	3746	3680	3575	3579
3765	3633	3709	3640	3691	3706	3843	3789	3769	3766	3713	3671	3632	3641	3654	3589	3697	3669	3743	3651	3756	3545	3619	3751	3658	3579	3654	3563	3675	3745	3745	3820	3776	3815	3712	3813	3717	3757	3661	3555	3606	3616	3642	3590	3576	3846	3984	3918	3852	3759
3788	3703	3707	3843	3774	3655	3763	3722	3743	3737	3706	3688	3740	3620	3734	3696	3825	3907	3797	3864	3699	3600	3618	3727	3645	3452	3511	3542	3654	3734	3638	3627	3689	3755	3985	3911	3810	3833	3768	3667	3652	3627	3673	3525	3525	3703	3772	3912	3941	3818
3767	3801	3698	3859	3854	3672	3817	3675	3651	3727	3658	3745	3569	3745	3666	3727	3849	3732	3916	3721	3640	3761	3610	3625	3625	3605	3735	3572	3580	3701	3583	3667	3562	3651	3761	3674	3746	3717	3928	3871	3862	3679	3816	3642	3651	3681	3739	3775	3867	3849
3633	3503	3776	3811	3811	3693	3691	3665	3602	3541	3642	3666	3735	3632	3730	3801	3774	3694	3750	3762	3745	3725	3705	3697	3713	3841	3801	3706	3686	3825	3698	3595	3681	3725	3795	3617	3852	3891	3844	3744	3828	3722	3761	3857	3790	3763	3758	3632	3755	3781
3479	3468	3560	3728	3657	3621	3599	3490	3598	3577	3552	3634	3666	3597	3522	3747	3560	3573	3606	3554	3646	3740	3452	3626	3622	3682	3790	3787	3775	3848	3667	3778	3778	3784	3669	3744	3671	3688	3812	3781	3861	3870	3940	3893	3858	3823	3702	3791	3741	3700
3597	3470	3508	3658	3572	3576	3636	3509	3669	3619	3548	3621	3600	3552	3599	3650	3508	3487	3416	3617	3503	3519	3512	3560	3644	3679	3677	3824	3647	3701	3868	3831	3806	3675	3830	3752	3731	3640	3739	3654	3583	3715	3950	3776	3850	3847	3878	3713	3759	3555
3501	3481	3582	3697	3648	3789	3719	3675	3746	3800	3698	3731	3573	3616	3546	3520	3547	3613	3538	3501	3519	3551	3478	3490	3421	3548	3551	3606	3535	3597	3697	3744	3615	3683	3806	3823	3788	3851	3752	3572	3735	3579	3625	3792	3722	3753	3794	3857	3920	3841
3661	3582	3658	3866	3746	3826	3722	3712	3723	3839	3638	3622	3583	3642	3575	3548	3401	3596	3462	3469	3480	3580	3386	3403	3593	3552	3542	3446	3515	3581	3637	3641	3642	3722	3763	3766	3820	3730	3683	3717	3661	3682	3639	3675	3648	3684	3830	4020	3770	3748
3646	3759	3710	3748	3861	3906	3812	3772	3913	3827	3627	3715	3729	3688	3613	3668	3671	3690	3726	3664	3611	3603	3593	3537	3666	3569	3576	3606	3561	3590	3557	3498	3553	3608	3691	3679	3744	3796	3797	3709	3800	3744	3641	3593	3637	3606	3810	3758	3983	3881
3691	3605	3665	3723	3676	3753	3621	3646	3599	3646	3703	3594	3758	3683	3642	3591	3475	3600	3736	3599	3513	3556	3598	3586	3619	3719	3556	3675	3683	3558	3513	3528	3608	3518	3614	3475	3743	3672	3826	3871	3847	3785	3771	3678	3559	3640	3678	3783	3761	3753
3671	3709	3567	3579	3573	3565	3623	3660	3632	3578	3540	3514	3507	3709	3648	3601	3532	3597	3542	3636	3645	3564	3641	3664	3690	3719	3773	3745	3750	3665	3593	3713	3687	3650	3702	3446	3628	3622	3750	3824	3833	3899	3715	3817	3613	3603	3750	3614	3737	3807
3561	3573	3620	3541	3456	3548	3527	3521	3429	3482	3581	3648	3503	3515	3355	3344	3305	3354	3239	3359	3294	3451	3550	3462	3488	3688	3653	3732	3741	3818	3872	3751	3819	3686	3775	3617	3538	3586	3772	3715	3721	3808	3775	3900	3944	3788	3755	3667	3676	3602
3614	3546	3541	3485	3382	3543	3486	3527	3505	3492	3448	3399	3378	3362	3489	3399	3339	3458	3442	3523	3422	3526	3446	3443	3429	3425	3626	3660	3638	3731	3795	3839	3970	3685	3669	3684	3758	3728	3713	3606	3666	3714	3847	3893	3957	3912	3700	3657	3638	3798
3600	3577	3517	3620	3602	3675	3723	3688	3448	3704	3633	3578	3528	3478	3312	3333	3334	3314	3221	3435	3367	3393	3267	3286	3335	3331	3448	3505	3577	3508	3686	3722	3802	3770	3770	3790	3743	3626	3804	3564	3613	3733	3693	3829	3837	3879	3823	3845	3849	3753
3635	3701	3633	3564	3639	3866	3702	3790	3767	3720	3591	3511	3694	3520	3746	3588	3588	3685	3617	3545	3561	3486	3382	3380	3383	3251	3374	3351	3488	3609	3567	3512	3608	3753	3891	3917	3851	3949	3759	3687	3712	3640	3568	3644	3687	3693	3823	3881	3801	3829
3741	3576	3671	3652	3748	3903	3879	3743	3817	3792	3847	3828	3681	3738	3742	3574	3472	3565	3310	3599	3509	3433	3367	3402	3349	3413	3456	3544	3415	3424	3438	3468	3611	3621	3865	3830	3726	3827	3729	3809	3836	3811	3653	3514	3633	3656	3720	3886	3797	3869
3656	3813	3723	3756	3739	3954	3714	3769	3914	3896	3734	3666	3712	3651	3855	3763	3615	3767	3872	3627	3609	3810	3680	3666	3718	3596	3399	3416	3568	3531	3535	3473	3529	3650	3792	3568	3745	3663	3650	3870	3893	3694	3706	3559	3521	3675	3573	3713	3788	3626
3757	3654	3618	3669	3690	3620	3871	3745	3909	3699	3646	3629	3740	3735	3578	3632	3626	3495	3676	3575	3589	3503	3715	3865	3749	3721	3718	3589	3603	3517	3537	3555	3490	3684	3566	3526	3341	3581	3814	3852	3871	3817	3648	3572	3655	3572	3614	3560	3553	3617
3774	3688	3605	3643	3593	3695	3628	3620	3726	3595	3693	3475	3439	3555	3466	3650	3638	3619	3554	3601	3544	3876	3735	3708	3790	3587	3794	3718	3917	3749	3554	3537	3643	3532	3564	3517	3389	3575	3650	3681	3755	3748	3881	3718	3702	3625	3484	3489	3383	3531
3586	3565	3575	3535	3540	3472	3583	3542	3544	3554	3369	3317	3426	3536	3575	3583	3621	3574	3437	3532	3568	3469	3610	3843	3830	3769	3678	3823	3835	3842	3857	3879	3841	3617	3688	3480	3543	3692	3593	3522	3594	3816	3856	3857	3742	3767	3560	3419	3298	3610
3550	3629	3571	3416	3414	3393	3518	3451	3343	3435	3564	3388	3587	3371	3386	3464	3470	3539	3485	3331	3508	3428	3341	3486	3599	3676	3822	3905	3844	3873	3843	3904	3826	3810	3651	3679	3793	3537	3593	3543	3406	3598	3819	3811	3810	3780	3600	3508	3485	3364
3661	3475	3485	3503	3548	3502	3526	3309	3544	3618	3508	3429	3435	3300	3424	3425	3511	3454	3383	3369	3413	3374	3486	3436	3525	3623	3591	3607	3724	3774	3950	3915	3923	3901	3973	3964	3761	3812	3505	3268	3577	3550	3684	3593	3570	3668	3759	3675	3701	3542
3472	3562	3502	3582	3583	3375	3564	3680	3654	3613	3494	3579	3636	3581	3701	3640	3760	3852	3637	3628	3588	3547	3497	3515	3556	3554	3500	3588	3496	3490	3737	3806	3951	3806	3933	3905	3893	3777	3683	3453	3497	3542	3531	3414	3496	3684	3595	3745	3620	3745
3658	3633	3632	3644	3727	3746	3823	3677	3542	3646	3795	3705	3629	3603	3860	3731	3723	3667	3547	3544	3582	3520	3627	3633	3596	3475	3589	3441	3488	3540	3564	3515	3588	3733	3802	3898	3854	3672	3713	3725	3560	3442	3417	3431	3452	3587	3622	3683	3627	3621
3742	3745	3582	3832	3867	3736	3563	3736	3840	3838	3819	3677	3575	3551	3581	3652	3676	3627	3688	3680	3609	3597	3525	3525	3477	3496	3333	3346	3393	3562	3464	3438	3390	3437	3727	3758	3811	3779	3735	3856	3817	3626	3394	3368	3303	3544	3696	3655	3688	3561
3825	3647	3730	3904	3794	3717	3754	3829	3785	3648	3620	3631	3610	3640	3799	3869	3952	3998	4000	3948	3969	3982	3855	3751	3844	3587	3503	3403	3423	3527	3426	3384	3559	3475	3448	3633	3687	3673	3765	3677	3745	3622	3469	3312	3347	3369	3514	3629	3607	3619
3875	3773	3716	3574	3705	3832	3813	3657	3535	3527	3636	3729	3808	3916	3795	3781	3817	3784	3693	3831	3805	3967	4148	4082	4103	3936	3758	3612	3526	3543	3381	3364	3421	3486	3437	3323	3454	3578	3631	3862	3655	3809	3474	3375	3429	3324	3421	3538	3585	3446
3804	3656	3488	3626	3792	3692	3457	3439	3563	3557	3622	3652	3526	3435	3399	3439	3322	3417	3491	3432	3483	3515	3575	3912	3724	3681	3871	3888	3834	3565	3670	3531	3392	3333	3394	3356	3297	3352	3558	3695	3699	3566	3716	3588	3529	3307	3407	3361	3496	3358
3772	3450	3558	3698	3613	3296	3375	3518	3384	3544	3293	3390	3417	3389	3464	3358	3523	3589	3745	3670	3747	3591	3660	3795	3471	3535	3730	3781	3819	3871	3677	3743	3607	3440	3278	3294	3376	3445	3500	3453	3641	3648	3666	3808	3665	3405	3405	3352	3351	3391
3694	3684	3646	3365	3345	3430	3484	3386	3293	3279	3234	3284	3380	3375	3419	3461	3573	3718	3808	3847	3792	3972	3984	3927	3941	3797	3646	3641	3499	3677	3803	3955	3776	3737	3445	3265	3442	3482	3390	3347	3460	3463	3620	3824	3843	3505	3467	3428	3342	3366
3661	3684	3453	3399	3377	3465	3455	3269	3324	3256	3346	3314	3322	3545	3441	3375	3444	3560	3547	3524	3542	3678	3698	3748	3906	4129	3986	3815	3642	3507	3722	3841	3649	3768	3743	3513	3449	3409	3544	3387	3398	3399	3621	3817	3687	3706	3436	3329	3374	3519
3685	3403	3301	3600	3681	3465	3324	3399	3402	3355	3411	3422	3467	3498	3548	3430	3406	3365	3306	3237	3322	3177	3275	3315	3457	3654	3818	3836	3790	3624	3776	3905	3740	3680	3850	3828	3611	3491	3569	3486	3253	3439	3645	3532	3774	3651	3525	3493	3546	3412
3763	3276	3359	3600	3532	3414	3464	3572	3508	3471	3549	3753	3728	3711	3502	3578	3491	3463	3359	3410	3480	3285	3242	3004	3231	3152	3440	3544	3678	3848	3788	3880	3770	3497	3666	3845	3844	3408	3373	3522	3440	3259	3614	3701	3648	3609	3583	3559	3635	3470
3450	3388	3563	3676	3509	3472	3707	3570	3638	3610	3861	3847	3768	3607	3430	3393	3513	3555	3514	3684	3741	3574	3560	3532	3361	3280	3163	3166	3378	3622	3856	3749	3597	3729	3551	3606	3896	3815	3448	3444	3504	3301	3522	3392	3508	3443	3544	3618	3667	3636
3474	3646	3703	3461	3458	3626	3685	3681	3772	3894	4038	3774	3583	3448	3473	3558	3771	3810	3941	4035	3998	3904	3821	3719	3672	3640	3410	3141	3154	3392	3540	3650	3532	3515	3678	3678	3737	3915	3547	3286	3432	3373	3309	3281	3434	3334	3606	3727	3580	3694
3675	3695	3655	3384	3499	3859	3663	3794	3930	4007	3732	3511	3393	3539	3934	4099	4378	4392	4414	4377	4281	4042	4003	3926	3866	3661	3596	3352	3140	3238	3284	3410	3510	3531	3556	3627	3607	3722	3711	3493	3539	3573	3184	3229	3227	3289	3510	3657	3624	3549
3907	3837	3433	3516	3721	3732	3691	3780	3858	3688	3494	3420	3662	3993	4455	4785	4760	4776	4618	4592	4411	4257	4051	4079	3926	3846	3749	3637	3379	3215	3165	3251	3355	3550	3525	3408	3570	3512	3769	3621	3441	3479	3336	3134	3148	3314	3300	3682	3618	3573
3991	3761	3542	3630	3856	3818	3699	3658	3642	3403	3520	3784	4172	4569	4780	4843	4582	4407	4283	4416	4230	4277	4047	4043	3969	3952	3791	3686	3726	3432	3113	3048	3235	3399	3484	3471	3343	3582	3707	3801	3566	3552	3600	3240	3158	3372	3432	3518	3535	3580
4075	3619	3528	3750	3729	3583	3637	3638	3283	3347	3546	3995	4454	4698	4581	4368	3982	3727	3693	3759	3596	3749	3761	4021	3846	3883	3970	3737	3726	3639	3282	2984	3143	3367	3438	3398	3451	3353	3586	3809	3590	3582	3597	3290	3279	3409	3369	3436	3550	3555
3979	3423	3584	3869	3642	3383	3514	3425	3291	3499	3979	4454	4575	4330	4001	3592	3051	2855	2959	2913	2981	3198	3456	3745	3883	3867	3840	3809	3873	3661	3453	3231	3108	3200	3422	3363	3389	3346	3488	3811	3711	3495	3580	3460	3352	3384	3378	3408	3471	3533
3855	3381	3633	3788	3538	3413	3405	3311	3430	3667	4146	4413	4132	3724	3249	2853	2582	2403	2478	2476	2592	2780	2917	3424	3628	3708	3857	3805	3783	3637	3587	3352	3099	3238	3392	3332	3154	3274	3308	3768	3677	3549	3554	3581	3571	3570	3447	3405	3484	3390
3546	3274	3635	3694	3336	3339	3309	3284	3447	3905	4030	4080	3683	3239	2676	2385	2299	2357	2487	2406	2515	2653	2639	3040	3344	3651	3910	3933	3787	3654	3543	3539	3382	3192	3260	3288	3199	3094	3324	3644	3639	3536	3509	3606	3719	3442	3445	3342	3330	3482
3459	3447	3565	3643	3346	3254	3230	3360	3549	3817	4109	3897	3309	2817	2280	2326	2371	2440	2670	2674	2657	2584	2616	2763	2966	3424	3693	3946	4034	3721	3648	3527	3458	3199	3310	3228	3265	3288	3310	3510	3509	3584	3600	3806	3636	3512	3490	3425	3388	3482
3347	3438	3502	3401	3128	3063	3306	3416	3622	3856	3897	3481	3004	2517	2330	2388	2565	2785	2840	2905	2721	2756	2566	2534	2838	3111	3820	4136	4012	3813	3782	3878	3684	3370	3220	3422	3277	3220	3349	3481	3613	3566	3567	3763	3712	3716	3579	3309	3164	3471
3296	3232	3441	3226	3037	3045	3207	3332	3580	3853	3650	3288	2730	2338	2267	2498	2776	3002	3173	3118	3138	2910	2550	2383	2589	2996	3563	4039	3972	3844	3773	3895	3819	3373	3340	3476	3452	3203	3285	3352	3415	3415	3459	3784	3789	3625	3525	3336	3196	3336
3203	3142	3281	3337	2942	3097	3309	3443	3661	3766	3591	3215	2631	2434	2468	2597	2941	3071	3285	3329	3146	2892	2621	2368	2377	2812	3358	3989	3986	3822	3804	3875	3815	3519	3467	3413	3423	3235	3273	3300	3431	3337	3469	3779	3761	3715	3549	3342	3187	3477
3271	3124	3325	3169	2994	3095	3309	3516	3725	3711	3520	3260	2728	2474	2503	2665	2930	3150	3354	3301	3041	2894	2481	2208	2266	2704	3329	3690	3924	3733	3919	3840	3723	3380	3455	3543	3490	3176	3325	3342	3317	3429	3504	3647	3688	3594	3630	3359	3331	3425
3166	3122	3309	3275	2916	2974	3259	3481	3649	3655	3573	3331	2980	2522	2400	2633	2887	3007	3070	3028	2889	2665	2391	2223	2313	2763	3392	3798	3914	3729	3735	3772	3679	3504	3569	3612	3590	3258	3294	3384	3291	3264	3498	3661	3583	3646	3552	3372	3473	3404
3078	3075	3212	3335	3033	2976	3272	3699	3706	3748	3726	3518	3027	2722	2615	2482	2605	2801	2908	2802	2649	2379	2183	2089	2313	2863	3480	3861	3905	3648	3733	3685	3584	3446	3581	3867	3531	3266	3241	3308	3151	3296	3434	3770	3629	3620	3381	3293	3508	3453
3170	2992	3159	3287	3079	3092	3332	3711	3753	3867	3740	3701	3320	2977	2632	2496	2440	2557	2572	2423	2344	2183	2112	2195	2380	3041	3652	3962	3744	3601	3435	3675	3565	3507	3622	3773	3542	3267	3469	3343	3140	3419	3327	3591	3375	3623	3494	3616	3541	3474
3279	3085	3152	3335	3198	3083	3317	3724	3724	3777	3843	3776	3493	3234	2872	2521	2521	2419	2291	2103	2063	2122	2220	2432	2865	3429	4001	3960	3675	3349	3417	3517	3405	3430	3668	3909	3548	3372	3550	3213	3161	3364	3450	3525	3547	3735	3601	3621	3651	3421
3297	3126	3259	3477	3360	3172	3266	3472	3704	3727	3799	3833	3753	3576	3351	2917	2681	2421	2381	2277	2238	2411	2649	2940	3310	3743	4139	3891	3437	3220	3307	3460	3442	3580	3901	3647	3507	3493	3627	3233	3215	3428	3374	3623	3589	3555	3726	3619	3598	3557
3213	3290	3152	3369	3438	3211	3250	3400	3775	3841	3790	3659	3902	3932	3766	3390	3263	2903	2857	2754	2816	3016	3236	3522	3876	4225	3991	3519	3227	3155	3333	3399	3449	3647	3923	3682	3390	3818	3665	3262	3326	3542	3458	3610	3508	3726	3710	3577	3509	3629
3255	3131	3411	3289	3475	3553	3299	3395	3698	3921	3900	3925	3944	3991	3942	3900	3690	3505	3539	3487	3583	3819	3953	4077	4263	4047	3680	3247	3126	3149	3341	3324	3457	3772	3688	3451	3550	3657	3401	3144	3563	3325	3414	3515	3559	3712	3636	3810	3521	3638
3193	3227	3324	3341	3566	3670	3537	3349	3502	3649	3751	3938	3680	3805	3938	3933	4060	4060	4029	4063	4267	4339	4315	4240	4086	3711	3270	2982	2963	3203	3419	3401	3590	3671	3580	3425	3765	3856	3378	3283	3477	3248	3435	3447	3461	3567	3643	3768	3536	3779
3251	3213	3266	3337	3486	3646	3517	3441	3370	3491	3790	3859	3861	3808	3817	3851	4085	4041	4128	4205	4256	4265	4057	3738	3480	3107	2902	2837	3074	3396	3473	3477	3563	3607	3374	3556	4011	3807	3258	3457	3357	3279	3428	3351	3517	3552	3732	3684	3680	3562
3413	3252	3335	3459	3455	3573	3793	3600	3421	3521	3578	3661	3759	3780	3836	3795	3611	3759	3760	3770	3695	3670	3321	3084	2909	2810	2954	3059	3387	3431	3446	3586	3562	3318	3484	3793	3974	3379	3470	3557	3314	3421	3490	3437	3518	3529	3697	3658	3803	3527
3454	3381	3421	3457	3471	3552	3646	3865	3735	3370	3530	3486	3771	3775	3694	3733	3538	3537	3359	3319	3286	3099	2985	2826	2951	3113	3339	3459	3367	3486	3326	3401	3336	3404	3642	3978	3690	3405	3582	3444	3359	3384	3325	3357	3521	3758	3839	3701	3851	3513
3507	3571	3406	3400	3471	3561	3635	3847	3923	3677	3567	3501	3490	3555	3746	3695	3632	3476	3443	3259	3216	3168	3011	3156	3173	3373	3473	3317	3298	3318	3406	3429	3359	3554	3830	3834	3419	3704	3595	3359	3259	3326	3273	3418	3418	3574	3727	3863	3854	3701
3390	3623	3545	3411	3426	3456	3649	3693	3870	3906	3853	3674	3481	3341	3420	3517	3579	3465	3438	3395	3318	3335	3259	3305	3386	3457	3303	3195	3207	3274	3444	3369	3442	3686	3840	3527	3579	3748	3601	3295	3565	3297	3376	3239	3377	3592	3634	3902	3791	3824
3449	3331	3451	3519	3493	3592	3534	3508	3731	3890	4241	4126	3856	3607	3508	3370	3395	3292	3400	3407	3435	3223	3243	3417	3320	3300	3105	3121	3122	3219	3245	3373	3692	3613	3549	3577	3758	3822	3465	3326	3541	3470	3368	3304	3390	3533	3697	3800	3815	3749
3630	3438	3305	3555	3507	3593	3548	3605	3647	3589	3748	4092	4025	4159	3868	3872	3699	3473	3478	3478	3480	3480	3394	3258	3340	3295	3224	3148	3164	3201	3468	3525	3529	3490	3417	3651	3887	3484	3388	3500	3435	3353	3222	3352	3365	3366	3634	3695	3822	3614
3421	3483	3368	3303	3569	3511	3633	3730	3686	3421	3579	3712	3851	3912	3969	4161	3997	3846	3818	3779	3701	3541	3463	3261	3163	3324	3173	3148	3228	3339	3655	3537	3402	3360	3716	3935	3649	3567	3624	3420	3380	3351	3392	3306	3269	3561	3541	3741	3781	3573
3333	3384	3369	3395	3315	3402	3538	3648	3857	3866	3723	3533	3527	3489	3599	3742	3626	3737	3627	3559	3473	3532	3188	3181	3243	3057	3216	3147	3320	3422	3311	3312	3427	3611	3801	3638	3508	3734	3576	3292	3390	3299	3415	3317	3413	3508	3549	3807	3733	3517
3466	3361	3387	3438	3465	3416	3451	3525	3567	3779	3786	3748	3882	3678	3450	3604	3426	3354	3266	3224	3333	3169	3178	3250	3252	3277	3372	3217	3206	3260	3300	3389	3690	3620	3492	3445	3610	3715	3464	3222	3439	3244	3228	3280	3404	3357	3654	3578	3676	3634
3393	3321	3345	3376	3509	3465	3459	3481	3471	3451	3501	3836	3918	3870	3931	3808	3677	3681	3593	3526	3504	3481	3473	3472	3369	3280	3230	3035	3181	3175	3503	3588	3497	3461	3529	3800	3717	3510	3451	3388	3314	3175	3280	3280	3327	3432	3484	3585	3685	3509
3394	3364	3292	3335	3283	3420	3608	3551	3510	3516	3509	3609	3655	3646	3729	3771	3747	3702	3692	3644	3677	3517	3446	3233	3150	3159	3217	3134	3204	3447	3462	3463	3436	3578	3752	3750	3604	3648	3460	3426	3121	3301	3426	3384	3451	3570	3341	3686	3551	3524
3314	3297	3244	3383	3266	3394	3376	3622	3717	3593	3664	3614	3700	3472	3517	3546	3446	3381	3365	3206	3368	3467	3182	3242	3237	3160	3428	3310	3237	3227	3239	3461	3555	3658	3585	3589	3613	3693	3430	3332	3218	3407	3318	3312	3423	3350	3546	3592	3543	3534
3145	3228	3236	3406	3393	3406	3384	3445	3450	3492	3676	3656	3552	3756	3700	3647	3574	3410	3510	3375	3407	3472	3384	3440	3340	3228	3275	3209	3147	3283	3404	3593	3576	3514	3475	3657	3707	3543	3287	3342	3269	3240	3244	3497	3481	3405	3534	3419	3621	3387
3227	3170	3159	3246	3293	3432	3375	3418	3390	3419	3558	3461	3614	3599	3680	3592	3601	3671	3489	3478	3512	3502	3477	3260	3349	3247	3364	3436	3437	3415	3391	3496	3498	3518	3669	3763	3659	3453	3528	3286	3185	3306	3565	3525	3507	3529	3494	3632	3468	3547
3208	3015	3223	3088	3252	3333	3374	3348	3334	3399	3295	3482	3390	3455	3531	3539	3485	3415	3444	3613	3528	3448	3423	3311	3378	3372	3389	3342	3398	3488	3391	3468	3665	3537	3616	3622	3591	3496	3276	3136	3191	3266	3339	3370	3634	3588	3542	3453	3544	3388
3137	3008	3152	3143	3219	3163	3341	3253	3374	3193	3317	3449	3386	3468	3420	3496	3345	3413	3269	3431	3398	3460	3483	3299	3280	3356	3495	3398	3485	3475	3572	3510	3406	3491	3535	3541	3597	3361	3365	3293	3228	3269	3408	3515	3480	3587	3467	3351	3459	3301
3257	3094	3051	3048	3120	3245	3288	3391	3251	3251	3263	3206	3394	3507	3302	3476	3315	3429	3493	3475	3529	3462	3507	3424	3413	3408	3511	3519	3550	3583	3520	3630	3622	3662	3625	3561	3462	3472	3381	3318	3123	3212	3444	3449	3640	3628	3416	3335	3275	3364
3095	3058	3196	3148	3066	3180	3203	3289	3406	3260	3295	3135	3207	3183	3254	3251	3274	3311	3417	3338	3243	3325	3434	3407	3384	3462	3553	3694	3619	3755	3696	3654	3632	3602	3397	3444	3419	3336	3311	3241	3282	3295	3441	3635	3500	3451	3523	3218	3233	3330
3198	3085	3001	3093	3241	3082	3152	3105	3173	3180	3280	3273	3366	3403	3319	3218	3242	3327	3378	3252	3365	3385	3585	3470	3510	3599	3775	3813	3752	3562	3605	3783	3662	3596	3536	3398	3414	3304	3276	3243	3131	3271	3560	3606	3619	3559	3418	3350	3283	3424
3268	3172	3154	3046	3144	3147	3135	3245	3218	3181	3168	3052	3219	3232	3261	3181	3120	3370	3407	3415	3507	3571	3485	3499	3441	3563	3634	3800	3880	3846	3810	3928	3690	3483	3489	3298	3277	3379	3291	3163	3356	3422	3504	3633	3643	3517	3422	3358	3278	3337
3292	3196	3132	3279	3103	3123	3253	3186	3107	3147	3242	3195	3318	3308	3305	3133	3201	3219	3415	3360	3510	3417	3512	3540	3606	3737	3809	4031	3822	3771	3764	3774	3775	3595	3316	3211	3313	3376	3334	3343	3287	3378	3588	3496	3584	3565	3301	3315	3364	3422
3354	3274	3252	3089	3223	3310	3212	3208	3290	3122	3096	3101	3190	3208	3208	3363	3349	3371	3424	3638	3612	3598	3594	3595	3719	3790	3828	3877	3840	3817	3831	3730	3527	3530	3248	3319	3295	3271	3447	3313	3445	3628	3466	3514	3657	3497	3485	3314	3277	3498
3469	3275	3275	3204	3318	3233	3304	3301	3179	3298	3230	3321	3212	3256	3281	3102	3223	3342	3247	3436	3482	3511	3651	3701	3824	3714	4022	4028	4008	3690	3596	3705	3617	3531	3266	3208	3318	3268	3451	3438	3471	3480	3584	3522	3561	3630	3368	3350	3215	3348
3626	3483	3347	3218	3370	3395	3577	3352	3287	3300	3343	3231	3275	3350	3237	3192	3316	3383	3527	3569	3641	3714	3707	3828	3844	3651	3793	3772	3887	3871	3649	3614	3549	3360	3327	3184	3263	3377	3584	3680	3427	3395	3598	3502	3596	3369	3489	3259	3451	3508
3642	3611	3440	3452	3532	3529	3458	3442	3457	3273	3419	3379	3330	3513	3226	3329	3249	3423	3428	3592	3586	3551	3612	3798	3839	3863	3848	3730	3777	3628	3536	3515	3521	3453	3325	3259	3359	3331	3443	3517	3541	3481	3557	3494	3516	3330	3461	3382	3300	3475
3695	3658	3584	3553	3466	3626	3660	3493	3523	3490	3356	3386	3457	3509	3527	3414	3413	3478	3725	3773	3671	3755	3812	3726	3752	3817	3763	3697	3730	3626	3388	3426	3452	3392	3375	3383	3318	3443	3657	3623	3727	3582	3488	3367	3384	3382	3443	3345	3532	3530
3705	3647	3595	3662	3677	3698	3579	3621	3589	3540	3617	3620	3692	3611	3582	3420	3555	3566	3606	3709	3652	3688	3736	3643	3844	3757	3748	3685	3654	3692	3272	3321	3450	3479	3390	3486	3337	3594	3616	3649	3608	3548	3483	3426	3420	3424	3383	3562	3573	3513
3645	3674	3661	3764	3753	3767	3697	3780	3664	3578	3716	3612	3664	3764	3678	3740	3563	3675	3575	3603	3599	3682	3677	3697	3733	3684	3615	3661	3501	3358	3423	3351	3405	3463	3612	3614	3570	3745	3836	3634	3675	3473	3460	3374	3484	3528	3579	3657	3663	3515
3623	3555	3758	3729	3737	3840	3701	3808	3752	3715	3714	3737	3683	3715	3628	3696	3696	3737	3588	3600	3610	3546	3587	3557	3530	3518	3484	3552	3496	3360	3473	3433	3409	3521	3628	3631	3630	3754	3712	3622	3512	3457	3384	3290	3318	3435	3493	3678	3751	3659
3512	3517	3621	3749	3779	3712	3786	3774	3671	3784	3655	3918	3823	3715	3828	3777	3721	3688	3659	3527	3566	3494	3540	3505	3547	3490	3385	3356	3444	3358	3324	3439	3502	3585	3658	3731	3685	3689	3594	3578	3499	3545	3430	3347	3343	3664	3664	3656	3884	3700
3405	3415	3433	3579	3729	3693	3622	3731	3694	3721	3772	3792	3811	3865	3718	3807	3709	3582	3614	3443	3428	3483	3254	3355	3339	3418	3322	3289	3240	3227	3406	3657	3603	3574	3661	3719	3760	3620	3536	3541	3445	3446	3453	3333	3503	3548	3691	3827	3772	3853
3143	3298	3392	3364	3458	3506	3599	3627	3670	3714	3753	3771	3677	3645	3607	3671	3512	3575	3459	3449	3301	3409	3174	3275	3285	3236	3335	3344	3372	3378	3445	3482	3596	3567	3733	3712	3545	3512	3456	3451	3395	3349	3416	3447	3475	3549	3508	3631	3818	3728
3226	3125	3213	3326	3368	3383	3562	3507	3572	3452	3551	3584	3574	3684	3661	3625	3642	3642	3313	3318	3442	3255	3288	3340	3242	3373	3332	3271	3337	3475	3568	3679	3553	3543	3544	3642	3618	3462	3360	3246	3225	3433	3366	3477	3556	3410	3521	3641	3663	3544
3121	3094	3101	3162	3208	3289	3372	3409	3510	3479	3538	3577	3574	3460	3428	3470	3510	3294	3380	3108	3177	3132	3170	3109	3257	3319	3319	3343	3315	3419	3657	3671	3587	3571	3578	3499	3608	3373	3323	3119	3295	3302	3415	3520	3571	3553	3484	3546	3498	3497
3029	3115	3076	3276	3286	3234	3303	3330	3392	3321	3390	3347	3392	3478	3408	3413	3465	3425	3288	3362	3197	3181	3206	3190	3259	3280	3346	3377	3438	3446	3633	3565	3542	3434	3551	3423	3349	3346	3329	3262	3346	3430	3417	3560	3577	3464	3680	3604	3542	3407
3145	3038	3141	3172	3274	3383	3262	3279	3441	3445	3339	3389	3393	3404	3478	3481	3479	3525	3420	3465	3337	3423	3346	3325	3408	3393	3441	3406	3452	3527	3428	3577	3422	3501	3423	3429	3373	3329	3332	3341	3303	3317	3496	3546	3615	3618	3438	3407	3350	3515
3266	3120	3324	3333	3277	3272	3284	3236	3352	3500	3465	3482	3345	3347	3521	3479	3474	3462	3423	3512	3550	3447	3548	3492	3467	3463	3518	3484	3539	3488	3412	3425	3388	3331	3339	3188	3341	3519	3430	3531	3443	3463	3484	3613	3578	3440	3467	3534	3262	3550
3412	3314	3252	3444	3298	3334	3256	3370	3484	3493	3422	3429	3377	3611	3439	3490	3567	3613	3611	3501	3583	3522	3623	3482	3596	3523	3535	3554	3395	3527	3228	3342	3305	3322	3283	3253	3288	3443	3549	3564	3479	3604	3544	3516	3400	3455	3524	3441	3376	3547
3522	3439	3416	3432	3408	3469	3396	3514	3580	3492	3460	3533	3446	3553	3550	3596	3601	3749	3663	3500	3648	3562	3631	3595	3557	3486	3508	3368	3409	3324	3264	3285	3238	3253	3413	3264	3454	3423	3556	3560	3549	3449	3524	3479	3331	3516	3559	3493	3485	3582
3570	3621	3423	3460	3356	3464	3485	3558	3502	3594	3539	3563	3594	3551	3589	3564	3692	3536	3662	3702	3588	3489	3567	3461	3487	3393	3489	3387	3289	3318	3274	3230	3298	3337	3430	3343	3501	3491	3525	3584	3579	3508	3360	3344	3392	3363	3503	3529	3488	3529
3544	3550	3425	3507	3513	3494	3513	3554	3470	3738	3503	3651	3504	3568	3574	3642	3522	3685	3550	3611	3647	3500	3359	3434	3406	3304	3326	3281	3282	3163	3157	3043	3292	3399	3610	3463	3551	3437	3447	3465	3615	3536	3313	3372	3236	3490	3596	3575	3660	3535
3470	3394	3314	3418	3336	3604	3499	3523	3422	3475	3614	3522	3627	3487	3601	3608	3691	3637	3575	3516	3521	3520	3450	3560	3334	3363	3253	3312	3253	3211	3204	3326	3325	3307	3420	3494	3504	3452	3337	3442	3611	3391	3312	3219	3504	3483	3630	3526	3747	3574
3255	3411	3273	3341	3328	3301	3368	3499	3524	3466	3436	3483	3391	3408	3518	3446	3463	3486	3332	3444	3478	3396	3338	3356	3229	3268	3224	3292	3218	3344	3418	3412	3528	3541	3518	3585	3603	3505	3258	3294	3373	3383	3473	3302	3444	3515	3579	3540	3737	3663
3211	3233	3175	3125	3175	3271	3213	3311	3377	3301	3278	3221	3226	3233	3332	3371	3317	3295	3310	3422	3231	3213	3335	3341	3369	3420	3357	3352	3576	3403	3613	3618	3531	3547	3524	3331	3471	3234	3400	3348	3394	3405	3392	3490	3487	3555	3556	3589	3666	3742
3135	3220	3129	3124	3153	3271	3193	3151	3329	3119	3190	3072	3063	3104	3307	3280	3256	3263	3251	3258	3356	3327	3242	3349	3333	3442	3386	3528	3486	3459	3606	3639	3567	3508	3375	3445	3374	3374	3365	3399	3310	3464	3628	3502	3512	3511	3514	3423	3554	3766
3260	3212	3147	3146	3245	3248	3248	3304	3123	3081	3175	3196	3218	3173	3297	3287	3186	3297	3194	3285	3334	3433	3375	3450	3375	3465	3473	3479	3512	3478	3499	3461	3536	3483	3379	3320	3457	3422	3457	3503	3404	3526	3541	3598	3553	3352	3388	3458	3580	3560
3363	3297	3245	3290	3269	3204	3327	3336	3251	3305	3224	3215	3189	3232	3225	3229	3234	3295	3268	3316	3306	3537	3387	3380	3432	3511	3517	3499	3395	3367	3456	3455	3447	3340	3257	3393	3360	3399	3524	3367	3614	3570	3664	3671	3363	3452	3380	3581	3626	3536
3493	3397	3390	3389	3502	3409	3458	3545	3338	3400	3218	3344	3344	3311	3319	3329	3428	3356	3359	3403	3443	3546	3458	3572	3435	3411	3458	3388	3463	3388	3485	3413	3372	3299	3318	3288	3432	3537	3567	3610	3615	3619	3667	3484	3391	3474	3576	3593	3551	3612
3676	3454	3540	3402	3473	3534	3500	3503	3560	3332	3381	3320	3376	3357	3488	3426	3414	3401	3369	3409	3487	3460	3448	3333	3410	3290	3371	3295	3158	3311	3396	3273	3463	3426	3312	3541	3556	3495	3533	3597	3630	3731	3513	3337	3621	3740	3697	3671	3549	3555
3444	3238	3398	3457	3403	3441	3475	3563	3575	3518	3433	3390	3422	3421	3571	3396	3350	3319	3394	3388	3351	3311	3308	3360	3201	3258	3155	3167	3233	3365	3546	3245	3452	3503	3599	3613	3465	3554	3604	3651	3667	3565	3460	3401	3631	3542	3683	3736	3695	3581
3257	3328	3188	3350	3495	3359	3441	3415	3433	3313	3494	3367	3321	3338	3394	3300	3330	3240	3214	3256	3256	3254	3108	3230	3045	3302	3105	3100	3199	3338	3359	3384	3348	3674	3516	3565	3460	3439	3526	3461	3611	3507	3555	3655	3552	3575	3867	3749	3583	3690
3170	3115	3103	3161	3181	3229	3238	3414	3328	3356	3325	3453	3300	3323	3295	3192	3139	3255	3195	3226	3161	3107	3119	3221	3172	3147	3101	3162	3253	3357	3392	3266	3478	3586	3539	3533	3377	3467	3366	3409	3419	3467	3543	3633	3714	3666	3666	3656	3685	3960
3107	3085	3087	3057	3183	3114	3195	3271	3274	3279	3245	3281	3320	3189	3245	3194	3240	3112	3162	3231	3176	3069	3180	3257	3220	3120	3110	3180	3290	3381	3354	3332	3311	3442	3500	3385	3392	3346	3465	3357	3499	3442	3672	3726	3734	3595	3490	3616	3669	3825
3111	3031	3100	3213	3105	3106	3242	3342	3177	3155	3368	3354	3217	3277	3266	3237	3227	3239	3185	3219	3140	3245	3118	3202	3287	3217	3287	3171	3224	3258	3255	3147	3237	3318	3459	3207	3328	3260	3363	3492	3446	3501	3532	3768	3675	3410	3426	3462	3678	3658
3274	3084	3196	3211	3299	3171	3227	3270	3348	3534	3307	3396	3405	3347	3237	3402	3326	3377	3212	3309	3337	3212	3208	3252	3261	3277	3163	3080	3028	3195	3099	3153	3235	3282	3223	3171	3320	3340	3521	3477	3453	3502	3678	3670	3494	3473	3437	3589	3552	3656
3287	3309	3204	3251	3199	3218	3407	3284	3350	3483	3525	3449	3540	3405	3517	3496	3533	3399	3487	3299	3278	3304	3245	3317	3327	3255	3324	3220	3093	3174	3179	3067	3084	3249	3255	3307	3223	3356	3396	3360	3455	3480	3469	3583	3416	3528	3466	3531	3538	3475
3174	3086	3277	3172	3227	3365	3324	3359	3309	3340	3508	3474	3448	3458	3464	3510	3591	3402	3405	3294	3377	3332	3266	3218	3334	3208	3144	3052	3017	3126	3128	3127	3303	3365	3359	3309	3306	3348	3315	3342	3333	3378	3491	3316	3321	3461	3494	3539	3529	3475
3019	3058	3087	3152	3083	3190	3280	3280	3303	3350	3462	3427	3443	3458	3337	3560	3456	3328	3341	3296	3255	3224	3299	3283	3218	3185	3024	3059	3071	3112	3108	3171	3184	3325	3359	3239	3295	3302	3260	3325	3280	3364	3402	3373	3290	3480	3598	3644	3379	3333
3068	2950	3029	2966	2977	3052	3082	3058	3155	3258	3338	3180	3293	3282	3298	3419	3412	3267	3232	3269	3214	3220	3320	3257	3363	3039	3271	3238	3086	3181	3117	3122	3292	3180	3261	3200	3322	3317	3276	3257	3242	3338	3312	3402	3421	3409	3478	3530	3407	3391
3077	3156	3014	3001	2952	3094	3046	3002	3003	3154	3178	3180	3181	3253	3310	3337	3380	3328	3212	3245	3211	3262	3343	3387	3532	3295	3208	3195	3219	3205	3307	3302	3266	3282	3157	3266	3087	3241	3230	3244	3322	3378	3521	3343	3265	3436	3432	3423	3357	3378
3305	3133	3044	3058	3097	3000	3076	2913	3055	3219	3259	3274	3250	3321	3268	3361	3317	3310	3312	3413	3351	3409	3365	3337	3436	3328	3361	3264	3327	3315	3136	3135	3232	3263	3326	3271	3252	3273	3225	3337	3452	3470	3362	3384	3371	3530	3497	3382	3260	3336
3489	3317	3156	3078	3099	3002	3109	3128	3078	3126	3222	3248	3216	3267	3311	3407	3416	3397	3315	3485	3490	3466	3405	3441	3490	3399	3282	3295	3326	3192	3175	3259	3242	3302	3149	3181	3404	3344	3342	3289	3282	3339	3325	3323	3431	3446	3392	3327	3287	3393
3333	3349	3334	3238	3208	3301	3142	3089	3027	3182	3185	3238	3246	3272	3334	3403	3307	3448	3291	3413	3421	3440	3440	3431	3484	3280	3389	3293	3305	3252	3134	3231	3353	3350	3332	3357	3404	3442	3347	3377	3443	3298	3416	3278	3355	3481	3473	3426	3337	3393
3345	3337	3326	3269	3166	3173	3267	3199	3136	3094	3127	3132	3212	3219	3169	3245	3340	3375	3308	3432	3254	3323	3365	3445	3433	3358	3442	3332	3360	3314	3257	3343	3353	3346	3468	3503	3391	3416	3488	3394	3447	3461	3380	3299	3448	3655	3517	3222	3211	3371
3337	3159	3173	3158	3178	3133	3234	3134	3072	3066	3119	3144	3086	3125	3216	3297	3117	3199	3259	3356	3293	3226	3370	3381	3451	3408	3426	3429	3374	3562	3403	3448	3409	3312	3473	3524	3499	3327	3439	3478	3540	3478	3361	3436	3611	3648	3400	3316	3304	3471
3244	3194	3261	3155	3106	3121	3157	3226	3106	3062	3080	3059	3113	3100	3191	3038	3184	3166	3196	3353	3174	3227	3390	3358	3437	3409	3406	3467	3513	3433	3383	3374	3417	3429	3444	3550	3651	3453	3293	3355	3638	3543	3499	3493	3715	3732	3503	3348	3420	3569
3292	3055	3199	3165	3103	3178	3154	3216	3141	3190	3168	3122	3073	3171	3022	3210	3228	3151	3183	3276	3197	3174	3351	3444	3359	3440	3407	3502	3532	3452	3558	3514	3339	3288	3384	3498	3615	3389	3499	3460	3709	3713	3489	3487	3690	3638	3423	3141	3531	3636
3298	3234	3155	3177	3182	3134	3183	3156	3224	3219	3333	3199	3231	3134	3233	3240	3231	3247	3307	3215	3246	3301	3402	3471	3304	3509	3534	3415	3354	3328	3286	3300	3346	3381	3499	3595	3671	3413	3540	3659	3729	3619	3430	3533	3642	3657	3438	3226	3634	3922
3237	3180	3156	3176	3113	3325	3288	3350	3129	3233	3300	3393	3354	3357	3209	3289	3374	3188	3304	3260	3195	3234	3341	3421	3356	3475	3429	3338	3229	3181	3407	3424	3391	3508	3527	3667	3657	3519	3531	3760	3692	3460	3362	3598	3724	3595	3322	3382	3634	3841
3091	3196	3120	3099	3294	3282	3265	3253	3147	3146	3159	3252	3408	3433	3250	3238	3325	3299	3270	3120	3255	3295	3288	3310	3340	3328	3364	3310	3232	3300	3355	3446	3350	3429	3636	3611	3555	3457	3555	3731	3562	3373	3332	3566	3714	3529	3344	3483	3822	3744
3111	3148	3155	3094	3111	3208	3141	3120	3152	3087	3066	3256	3326	3319	3302	3139	3335	3363	3273	3171	3208	3231	3267	3178	3247	3403	3282	3336	3297	3305	3385	3417	3333	3422	3495	3678	3491	3245	3613	3733	3461	3428	3464	3664	3692	3407	3307	3353	3687	3575
3135	3033	3098	3067	3164	3199	3194	3101	3224	3081	3081	3129	3281	3396	3239	3381	3241	3330	3165	3272	3228	3343	3327	3396	3352	3359	3402	3300	3341	3359	3345	3328	3158	3320	3598	3431	3408	3370	3502	3637	3530	3406	3530	3622	3566	3356	3123	3340	3715	3444
3214	3175	3076	3135	3183	3171	3201	3186	3190	3214	3300	3253	3292	3390	3293	3497	3329	3424	3324	3270	3362	3444	3399	3259	3382	3468	3409	3289	3291	3270	3323	3193	3116	3346	3442	3513	3312	3480	3644	3522	3514	3338	3490	3627	3508	3283	3156	3532	3595	3410
3332	3171	3277	3183	3198	3254	3264	3256	3266	3250	3399	3358	3399	3294	3411	3492	3433	3446	3188	3512	3369	3467	3463	3303	3269	3431	3427	3223	3061	3197	3331	3124	3050	3339	3390	3514	3303	3353	3626	3571	3246	3255	3451	3633	3449	3197	3264	3475	3629	3278
3064	3200	3173	3210	3194	3199	3180	3294	3238	3307	3272	3475	3514	3356	3430	3361	3448	3345	3361	3362	3325	3360	3239	3309	3392	3453	3336	3108	3242	3492	3361	3219	3334	3426	3566	3288	3187	3400	3671	3407	3230	3184	3400	3698	3253	3072	3288	3585	3624	3165
3257	3198	3057	3083	3087	3116	3203	3189	3092	3194	3243	3308	3296	3325	3352	3418	3330	3403	3312	3323	3308	3373	3396	3307	3355	3461	3271	3418	3433	3408	3481	3410	3393	3511	3487	3439	3385	3431	3419	3310	3205	3314	3445	3578	3338	3207	3322	3538	3449	3141
3214	3137	3193	3136	3212	3044	3200	3187	3187	3100	3133	3276	3347	3301	3401	3483	3449	3418	3295	3149	3368	3200	3290	3293	3406	3572	3379	3368	3470	3496	3494	3388	3411	3555	3601	3411	3381	3490	3541	3466	3295	3419	3562	3578	3263	3110	3273	3567	3398	3065
3241	3221	3160	3314	3225	3184	3105	3248	3307	3198	3148	3181	3324	3406	3331	3272	3305	3383	3314	3441	3271	3505	3364	3306	3423	3407	3304	3280	3459	3406	3487	3314	3427	3566	3567	3505	3488	3623	3626	3463	3361	3488	3691	3606	3311	3128	3441	3598	3421	3125
3192	3238	3196	3110	3236	3182	3307	3318	3312	3332	3197	3258	3310	3350	3324	3401	3403	3333	3342	3365	3295	3454	3297	3350	3440	3548	3316	3456	3366	3371	3321	3328	3471	3681	3570	3528	3558	3715	3695	3524	3307	3538	3788	3564	3331	3235	3601	3584	3469	3166
3114	3215	3212	3261	3079	3221	3289	3270	3348	3351	3330	3212	3367	3308	3306	3387	3289	3269	3272	3274	3269	3335	3279	3244	3327	3321	3253	3336	3320	3471	3340	3389	3498	3582	3565	3446	3618	3783	3555	3425	3337	3504	3556	3505	3314	3233	3506	3699	3500	3182
3113	3010	3065	3202	3304	3101	3122	3251	3279	3293	3337	3344	3391	3289	3307	3455	3319	3228	3184	3438	3261	3167	3355	3328	3387	3282	3372	3308	3422	3476	3341	3317	3627	3599	3517	3373	3527	3608	3534	3351	3305	3539	3611	3615	3191	3403	3636	3655	3301	3300
3163	3046	3123	3194	3092	3269	3073	3245	3174	3280	3327	3295	3378	3333	3287	3271	3278	3211	3182	3234	3238	3184	3297	3366	3279	3321	3215	3291	3378	3354	3344	3396	3484	3573	3423	3327	3431	3647	3426	3396	3328	3615	3665	3421	3243	3244	3551	3484	3335	3203
3206	3126	3114	3179	3227	3195	3305	3253	3101	3315	3392	3331	3431	3400	3281	3290	3355	3205	3240	3281	3243	3291	3276	3284	3497	3291	3251	3305	3460	3338	3184	3241	3535	3467	3363	3365	3520	3562	3558	3411	3405	3586	3619	3417	3177	3228	3466	3547	3492	3440
3244	3298	3219	3314	3313	3194	3194	3266	3276	3290	3447	3350	3506	3514	3437	3462	3410	3222	3305	3289	3230	3307	3217	3254	3464	3182	3254	3215	3420	3245	3304	3428	3431	3489	3346	3264	3388	3617	3495	3352	3411	3567	3709	3375	3205	3401	3526	3531	3392	3351
3188	3243	3288	3336	3230	3217	3192	3291	3312	3322	3344	3377	3420	3316	3316	3282	3413	3393	3298	3253	3280	3171	3304	3274	3368	3242	3161	3405	3342	3311	3415	3322	3428	3526	3443	3269	3561	3600	3452	3396	3274	3602	3469	3335	3209	3437	3546	3397	3429	3197
3286	3263	3131	3289	3211	3161	3176	3233	3332	3312	3231	3215	3316	3319	3314	3274	3209	3269	3227	3234	3317	3218	3224	3336	3317	3338	3320	3405	3557	3397	3429	3377	3445	3511	3368	3248	3445	3559	3494	3288	3306	3505	3646	3346	3194	3455	3654	3481	3255	3276
3123	3221	3237	3279	3162	3207	3195	3158	3249	3230	3253	3350	3200	3357	3272	3346	3248	3213	3281	3191	3277	3258	3311	3430	3254	3302	3336	3405	3463	3404	3354	3475	3389	3342	3278	3424	3428	3623	3549	3367	3380	3573	3503	3363	3435	3551	3624	3502	3341	3287
3235	3258	3292	3307	3244	3273	3331	3167	3316	3352	3390	3302	3308	3297	3321	3325	3213	3216	3212	3258	3250	3164	3289	3315	3351	3367	3169	3257	3455	3295	3324	3476	3486	3476	3329	3358	3312	3616	3480	3328	3311	3537	3472	3324	3280	3434	3572	3490	3269	3286
3255	3221	3213	3206	3344	3180	3256	3212	3188	3267	3277	3265	3285	3207	3147	3323	3377	3134	3252	3217	3183	3302	3231	3283	3447	3295	3184	3309	3395	3337	3390	3313	3523	3430	3451	3349	3401	3372	3382	3170	3302	3586	3536	3374	3346	3463	3512	3431	3346	3301
3240	3230	3040	3285	3253	3219	3262	3179	3228	3297	3207	3228	3276	3216	3283	3281	3201	3223	3092	3293	3253	3169	3199	3296	3277	3235	3214	3400	3499	3419	3302	3397	3568	3409	3492	3402	3456	3463	3237	3367	3382	3400	3621	3408	3337	3568	3547	3463	3234	3274
3268	3224	3217	3285	3198	3205	3337	3128	3232	3277	3335	3176	3150	3094	3150	3192	3075	3148	3081	3225	3286	3176	3261	3207	3462	3310	3261	3422	3447	3306	3400	3530	3577	3469	3422	3343	3440	3438	3375	3278	3488	3535	3452	3446	3438	3492	3729	3536	3401	3353
3235	3298	3227	3172	3090	3179	3266	3242	3209	3163	3290	3318	3174	3120	3186	3285	3046	3201	3112	3258	3240	3338	3309	3301	3329	3372	3326	3215	3285	3331	3384	3364	3501	3500	3484	3352	3463	3465	3310	3282	3335	3632	3568	3459	3432	3513	3667	3600	3501	3441
3228	3234	3134	3097	3103	3076	3192	3286	3150	3282	3241	3311	3263	3193	3161	3324	3208	3136	3162	3166	3128	3261	3240	3149	3242	3258	3218	3186	3192	3348	3373	3374	3437	3373	3420	3413	3445	3412	3378	3162	3325	3511	3564	3313	3445	3483	3645	3768	3564	3444
3203	3285	3181	3143	3079	3088	3131	3123	3109	3138	3269	3268	3126	3087	3208	3231	3253	3017	2993	3155	3184	3202	3284	3225	3226	3296	3168	3276	3315	3310	3296	3412	3375	3444	3396	3371	3546	3466	3301	3320	3471	3535	3339	3491	3417	3607	3819	3555	3573	3486
3171	3311	3168	3129	3025	3156	3096	3214	3244	3191	3234	3095	3131	3264	3173	3206	3088	3124	3140	3232	3182	3058	3344	3321	3386	3284	3195	3349	3303	3288	3314	3277	3340	3322	3463	3344	3448	3312	3356	3190	3261	3599	3498	3499	3517	3557	3627	3596	3354	3472
3191	3129	3141	3091	3055	3050	3036	3185	3249	3072	3091	3043	3235	3248	3212	3151	3056	3160	3072	3220	3252	3224	3211	3345	3284	3193	3275	3303	3329	3259	3214	3331	3358	3365	3335	3255	3579	3419	3311	3284	3373	3443	3624	3566	3390	3543	3471	3693	3527	3540
3176	3101	3086	3108	3051	3110	3068	3111	3029	3147	3009	3064	2996	3190	3034	3126	3101	3211	3197	3223	3178	3214	3272	3259	3301	3251	3268	3306	3285	3281	3181	3408	3404	3391	3409	3310	3449	3500	3390	3252	3259	3505	3566	3598	3459	3588	3560	3609	3517	3603
3135	3133	3036	2942	3064	3106	3102	3038	2975	3036	2989	3010	3007	2956	3044	3044	3055	3133	3036	3062	3149	3101	3151	3223	3213	3216	3283	3250	3233	3259	3344	3336	3319	3299	3309	3297	3428	3498	3341	3390	3387	3604	3562	3520	3587	3508	3667	3697	3582	3589
3130	3045	3032	3042	3127	3057	3176	3074	3070	3093	3023	2996	3002	3096	2971	3004	2968	3000	3147	3117	3203	3131	3141	3153	3239	3310	3216	3266	3338	3244	3309	3355	3507	3320	3385	3290	3402	3485	3307	3436	3475	3569	3586	3604	3519	3495	3605	3612	3491	3578
3162	3100	3076	3128	3096	3017	3215	3143	3114	3175	3125	3062	3000	3202	3041	3088	2915	2968	3057	3111	3119	3036	3088	3084	3293	3110	3199	3231	3211	3313	3081	3469	3294	3215	3281	3322	3415	3381	3417	3502	3507	3547	3600	3577	3428	3578	3663	3559	3437	3494
3042	2963	2836	2902	3065	3086	3095	3068	3114	3096	3166	3170	3015	3124	3138	3033	3008	2987	3033	3062	3137	3029	3009	3141	3069	3118	3184	3181	3237	3230	3222	3346	3332	3441	3384	3368	3448	3507	3388	3407	3488	3662	3570	3468	3466	3617	3509	3653	3550	3527
2935	2924	2897	2835	2977	3044	3003	3039	3074	3128	3128	3038	3029	2948	3158	3066	2989	3041	3088	3165	3113	3145	3077	3187	3073	3138	3107	3176	3226	3248	3240	3316	3290	3343	3234	3484	3445	3431	3499	3345	3485	3513	3546	3328	3374	3587	3574	3544	3498	3530
3022	2921	2924	2772	2949	2862	3066	3016	3046	3056	2997	3069	3102	3017	3148	3149	3104	3045	3151	3143	3133	3069	2982	3110	3111	3068	3253	3182	3206	3204	3212	3138	3222	3345	3366	3340	3340	3444	3321	3333	3404	3489	3443	3452	3480	3572	3530	3671	3560	3509
2994	2961	2826	2974	2937	2997	2999	2987	2955	3066	3138	3000	3021	3142	3181	3152	3063	3132	3130	3257	3251	3103	3047	3101	3158	3109	3256	3169	3167	3130	3105	3195	3309	3164	3246	3264	3406	3495	3584	3424	3361	3495	3457	3389	3366	3592	3729	3650	3541	3396
3003	3002	2956	2848	2871	2952	2960	2881	2962	2982	2993	3084	3013	3062	3117	3099	3058	3176	3159	3322	3266	3116	3193	3144	3241	3202	3126	3213	3192	3155	3133	3198	3343	3268	3256	3278	3416	3498	3382	3313	3433	3648	3518	3570	3217	3468	3589	3598	3623	3413
2862	2929	2909	3005	2874	2850	3039	3047	2966	2988	2890	2992	2910	3041	3031	3001	3095	3142	3154	3222	3278	3214	3048	3046	3191	3065	3105	3187	3186	3360	3230	3232	3196	3353	3273	3291	3332	3515	3349	3290	3329	3567	3464	3549	3400	3260	3401	3688	3552	3509
2977	2898	3034	2966	2950	2859	2891	2980	2964	2926	2830	2867	2907	2839	2948	2952	3227	3117	3066	3156	3076	3143	3007	3107	3110	3186	3114	3217	3151	3299	3309	3076	3223	3318	3276	3382	3342	3438	3563	3325	3406	3314	3630	3491	3395	3318	3476	3685	3560	3387
3007	2871	2992	3131	2966	2999	2991	3018	3025	3020	2950	2862	2946	2888	2906	2953	3041	3013	3119	3061	3151	3087	3041	3141	3053	3123	3203	3143	3208	3187	3183	3274	3280	3308	3280	3211	3354	3379	3568	3417	3322	3485	3549	3524	3407	3452	3554	3610	3562	3441
3041	2951	3077	3010	3067	2973	3095	3009	3011	3009	2926	2914	2969	3043	3055	2918	3082	3044	2943	2938	3007	3144	3024	3016	3058	3111	3147	3052	3158	3248	3271	3260	3314	3329	3337	3294	3253	3516	3521	3483	3562	3437	3491	3539	3432	3268	3401	3621	3550	3581
2990	2983	3077	3032	3060	3038	3128	3168	3122	2992	2889	3013	2987	3045	2987	3064	3082	3076	2937	3005	2974	3058	3048	2950	3018	2963	3088	3115	3082	3297	3311	3173	3274	3441	3294	3306	3315	3365	3491	3596	3357	3449	3387	3529	3427	3393	3416	3697	3644	3439
2992	2953	2974	3047	2958	3143	3063	3084	3133	3044	3041	2954	2946	3092	2974	2979	3084	2978	3033	2952	3049	2994	2928	2949	2985	3036	3033	2974	3027	3193	3306	3112	3162	3350	3522	3402	3097	3294	3441	3403	3308	3312	3440	3440	3412	3308	3449	3671	3631	3554
2911	2944	2973	2958	3010	3037	3021	3077	3077	3017	3109	2950	3017	2955	2930	3014	3024	3107	3028	3158	3004	3067	2902	2937	3049	3110	3065	2951	3000	3186	3109	3088	3173	3290	3401	3333	3263	3328	3327	3371	3236	3322	3382	3511	3400	3346	3349	3542	3643	3690
3001	2979	2948	2937	3039	3028	3054	3012	3048	3049	2938	2999	3001	3031	3084	3089	2976	3126	2984	3007	3006	3053	2998	3063	2964	3128	3018	2991	3002	3143	3116	3295	3165	3316	3325	3393	3225	3262	3324	3451	3229	3328	3260	3426	3241	3356	3468	3478	3593	3731
3029	3051	3051	3090	3095	2996	3055	3091	3073	3066	3041	3074	3006	2927	3025	3009	3051	2933	2999	2954	2888	2965	3073	2979	3077	3140	3203	3058	3074	3190	3211	3204	3094	3174	3289	3325	3283	3129	3279	3384	3262	3255	3302	3401	3485	3326	3411	3448	3620	3589
2995	2993	3089	3149	3088	2965	2937	2983	3021	2985	2887	2932	2938	3062	3124	3085	3013	3048	3067	3012	2830	3062	3023	3044	3073	3092	3077	3095	3225	3105	3190	3244	3111	3186	3323	3240	3375	3175	3243	3121	3200	3211	3278	3456	3519	3490	3345	3332	3630	3635
3018	2894	3065	3041	3108	3012	2866	2855	2909	2916	2898	2713	2936	2975	3008	3005	3030	3034	3086	2990	3042	3082	3086	3110	2980	3125	3059	3081	3195	3219	3305	3153	3279	3305	3286	3362	3403	3303	3228	3337	3284	3151	3239	3369	3636	3630	3404	3353	3426	3629
3073	2934	2960	3026	2931	2998	2935	3031	2872	2963	2878	2866	2849	2916	2996	3007	3120	2940	2948	2978	2923	3050	3023	3026	3122	3113	3015	3117	3097	3083	3146	3157	3332	3216	3324	3461	3264	3197	3250	3258	3275	3243	3264	3453	3506	3634	3557	3387	3575	3689
3049	2982	3077	3078	2967	3041	3118	2934	2898	2978	2957	2876	2750	2845	2872	3009	2875	2817	2933	3063	3014	2943	3002	3077	3089	3111	3122	3243	3162	3132	3212	3270	3229	3202	3245	3343	3391	3271	3306	3272	3296	3375	3399	3416	3576	3728	3660	3472	3542	3642
3067	3090	3032	2937	2999	3094	3060	3075	2933	3005	2915	2901	3072	2979	3069	2858	3013	2881	2946	2925	3050	2947	3041	2957	3140	3045	3208	3132	3098	3209	3105	3170	3167	3133	3258	3397	3272	3265	3265	3305	3445	3451	3266	3388	3487	3711	3662	3481	3510	3597
2927	2944	2932	2966	2907	2839	2934	3071	2945	2947	2998	3007	3084	3100	3015	3040	3010	2966	2910	3033	3046	3021	2995	3016	3134	3017	3128	3177	3036	2931	3259	3211	3215	3228	3187	3168	3264	3235	3237	3299	3168	3363	3440	3434	3582	3558	3646	3574	3559	3530
2931	2851	2864	2898	2814	2918	2859	2882	3017	3010	3024	3041	3180	3081	3006	3015	2948	3017	3130	3029	3110	3071	3020	3073	3179	3121	3053	3051	3005	2976	3118	3046	3212	3153	3133	3179	3289	3244	3284	3209	3335	3402	3382	3449	3343	3373	3563	3341	3370	3321
2948	2782	2770	2870	2846	2788	2734	2987	2963	2868	3051	3051	2959	3151	3108	3004	2981	3042	3070	3183	3111	3235	3138	3193	3176	3093	3077	3099	3041	3025	3010	3118	3279	3241	3140	3169	3172	3264	3198	3178	3344	3388	3528	3427	3448	3468	3386	3471	3354	3319
2938	2833	2723	2859	2792	2775	2809	2888	2840	2874	2952	3006	2886	3034	3120	3085	3077	3003	3063	3152	3059	3183	3234	3212	3190	3029	3116	3095	3091	3002	3052	3142	3180	3066	3080	3248	3260	3233	3322	3201	3303	3317	3377	3339	3329	3384	3362	3334	3269	3292
2896	2882	2892	2847	2924	2807	2736	2787	2767	2905	2972	2904	2988	2989	3021	3137	2819	2956	2977	3044	3123	3103	3244	3223	3174	3125	3002	3312	3070	3235	3144	3161	3157	3103	3161	3177	3315	3270	3197	3266	3281	3360	3381	3372	3405	3324	3415	3382	3384	3311
3048	2841	2893	2885	2889	2884	2987	2789	2888	2981	2928	2949	3035	2979	3087	3150	2984	2915	2917	3049	2963	3074	3075	3116	3243	3179	3113	3143	3141	3074	3157	3193	3092	3225	3169	3319	3256	3265	3262	3262	3251	3409	3310	3418	3266	3368	3386	3451	3438	3437
2993	2849	2902	2947	2939	2882	2981	3045	2992	3092	3078	3087	2969	3073	3043	2997	3086	2966	3002	3030	2981	3095	3064	3150	3095	3025	3016	3118	3283	3103	3127	3110	3171	3193	3163	3176	3239	3240	3317	3269	3275	3283	3375	3315	3339	3249	3444	3359	3384	3211
2957	2912	2962	2896	2886	3044	3096	2926	2943	3120	3064	3099	3036	3046	3114	3149	3116	3073	3067	2973	3114	2996	3119	3111	3013	3005	2947	3083	3064	3038	3138	3189	3202	3139	3178	3184	3298	3238	3313	3393	3195	3436	3248	3385	3432	3278	3350	3302	3318	3365
2971	2974	2948	2784	2901	2917	3101	3025	2940	3092	2992	2934	3045	3035	3116	3138	3033	3116	3064	3061	3112	3252	3040	3107	3008	3062	3141	3117	3034	3080	3066	3108	3152	3166	3160	3277	3087	3196	3273	3349	3359	3331	3239	3288	3322	3353	3372	3388	3448	3465
2934	2877	3076	2864	2914	2929	3093	2878	2909	2858	2992	2908	3045	3032	2919	3101	3113	3072	3083	3011	3029	3032	3103	3060	3012	3024	3133	3090	3137	3052	3133	3103	3203	3099	3115	3230	3148	3177	3213	3194	3212	3104	3170	3195	3218	3418	3283	3446	3396	3365
2886	2872	2821	2959	3020	2889	3070	2989	3007	2955	2932	2910	2909	2982	2945	2987	3072	3015	3117	2896	3013	3080	3135	3132	3109	3162	3158	3140	3153	3145	3107	3103	3130	3032	3141	3251	3058	3314	3316	3229	3019	3110	3184	3024	3142	3266	3283	3311	3549	3316
2987	2964	2875	2994	3011	2969	2991	2957	3135	2941	3048	3010	3007	2981	2983	2975	2877	3038	3000	2960	2986	3007	3104	3121	3029	3107	3332	3199	3196	3120	3243	3138	2990	3079	3111	3138	3176	3091	3103	3148	3183	3231	3054	3230	3111	3156	3259	3434	3420	3361
2943	2949	3032	3115	3055	3056	3129	3029	3137	3010	3086	2913	3027	3049	3025	2993	3019	3085	3169	3049	2946	2860	3016	3030	3249	3048	3191	3211	3137	3166	3148	3240	3147	3089	3099	3169	3125	3087	3194	3343	3094	3146	3125	3237	3252	3242	3270	3244	3364	3388
3036	2871	2963	3069	3008	3076	3048	3018	3185	3196	3104	2985	2981	3082	3206	3015	3003	3130	3023	3093	2978	3090	3039	3114	3115	3119	3238	3279	3268	3241	3316	3305	3188	3144	3224	3115	3181	3084	3131	3185	3188	3111	3081	3164	3160	3216	3289	3245	3290	3437
2877	2917	2956	2877	2953	3153	3014	2987	3099	3283	3004	2943	2966	3042	3110	3199	3061	3099	3125	3107	3079	3193	2934	3079	3101	3125	3148	3169	3272	3147	3274	3217	3213	3175	3191	3089	3209	3081	3133	3259	3161	3255	3252	3266	3215	3337	3345	3243	3220	3433
2825	2755	2817	2873	2960	3062	2956	2955	3000	3075	3053	2939	3008	3100	3050	3160	3035	2980	3192	3090	3294	3053	3122	3211	3247	3152	3119	3162	3018	3096	3193	3144	3143	3056	3240	3267	3281	3223	3157	3161	3204	3131	3259	3271	3276	3343	3297	3195	3239	3182
2969	2855	2801	2848	2925	2910	2864	2978	3044	2951	3119	2895	2953	2920	3278	3050	3037	3027	3089	3079	3100	3052	3164	3276	3126	3252	3255	3233	3107	2988	3104	3093	3132	3129	3333	3248	3200	3150	3083	3024	3055	3272	3198	3260	3247	3257	3315	3159	3140	3243
2987	2976	2793	2734	3004	3024	3078	2902	2918	3046	2901	2952	2970	2858	3071	3046	3043	3095	3014	3138	3062	3240	3198	3166	3317	3190	3149	3161	3094	3111	3133	2996	3111	3043	3066	3159	3246	3127	3205	3125	3048	3147	3158	3231	3223	3217	3249	3245	3173	3093
3103	3040	3024	2869	2950	3037	3123	2979	3015	3061	3150	2992	3266	3067	2969	3218	3226	3080	3100	3060	3128	3082	3158	3215	3221	3207	3194	3197	3220	3065	3026	3103	3072	3081	3077	3109	3083	3239	3134	3140	3113	3193	3227	3182	3060	3075	3235	3252	3211	2986
3081	3042	3099	2955	3018	3027	3086	3089	3235	2973	3084	3288	3213	3156	3170	3074	3260	3056	3041	3067	3148	3101	3119	3215	3207	3220	3211	3211	3205	3244	3076	3143	3155	3065	3097	3016	3121	3213	3088	3168	3079	3180	3193	3211	3143	3111	3097	3204	3220	3143
3152	3156	2921	2959	3057	3131	3063	3111	3196	3086	3188	3243	3236	3251	3279	3232	3207	3136	3143	3156	3227	3164	3156	3142	3148	3183	3228	3185	3171	3179	3222	3078	2987	3117	3152	3137	3083	3179	3160	3345	3119	3139	3176	3161	3026	3189	3078	3155	3247	3157
3169	3014	3044	2830	3002	3011	3075	3006	3177	3186	3071	3128	3290	3344	3173	3223	3233	3249	3104	3097	3174	3107	3139	3086	3057	3154	3132	3047	3148	3186	3187	2980	3081	3144	3275	3017	2985	3159	3159	3143	3086	3040	3043	3080	3248	3217	3029	3120	3238	3340
2959	3145	2981	2828	2884	3023	3172	3036	3105	3172	3051	3086	3265	3169	3174	3140	3107	3207	3116	3054	3120	3139	3127	3152	2978	2991	2987	3076	2967	3107	3067	3069	3068	3276	3294	3249	3062	3036	3020	3173	2979	3018	3143	3093	3185	3220	3138	3090	3198	3274
2773	2924	3044	2973	2898	2958	3110	3196	3040	3045	3049	3052	3178	3054	3164	3090	3134	3245	3164	3133	3165	3113	3102	3152	3019	2956	3051	2966	2913	3087	2991	3070	3092	3114	3256	3277	3093	3121	3038	3027	3166	3031	3058	3095	3024	3169	3180	3123	3131	3190
2656	2764	2997	3074	2906	2760	3059	3090	2982	3009	2993	3077	3009	3116	3080	2999	3051	3151	3160	3101	3185	3183	3183	3156	3099	3019	3134	2964	2989	2992	3099	3114	3042	3115	3189	3272	3091	3144	2974	2932	2857	3022	3041	3059	3095	3088	3046	2969	3102	3070
2878	2783	2777	3067	3104	2982	2970	3103	3121	2943	2982	2930	2944	2983	2899	3006	3113	3100	3104	3030	3080	3197	3074	3306	3097	3091	3085	3191	2963	2956	3077	3023	2956	3125	2970	3073	3094	3078	3099	3132	3031	3015	3054	2909	3074	3043	3046	3140	3039	3088
3086	2925	2822	3064	3105	3086	2953	3071	3168	2970	2979	3045	2914	3053	2938	2983	3001	3050	3061	3015	2980	3069	3049	3290	3102	3216	3297	3145	3027	3041	3063	3008	2939	2964	3009	2984	3034	3090	3128	3154	3061	3145	2998	2892	3018	3114	3117	3101	3136	2996
3259	3217	3003	2975	3098	3142	3049	2979	3216	3008	2940	3010	2915	2973	3004	2931	2866	2957	3145	2999	3081	3036	3095	3026	3007	3260	3093	3186	3146	3259	3074	2885	2801	2791	2828	2889	3098	3109	3031	3145	3039	2965	3059	2961	2976	3030	3033	3073	3072	3075
3132	3199	3209	2855	2998	3168	3110	2863	2990	3139	3016	2959	3082	3042	3005	2903	2905	3005	3064	3229	3020	3026	3054	3029	3115	3068	3028	3131	3221	3160	3102	3041	3060	3002	2952	2995	2939	3074	3045	3145	3129	3033	3013	3036	3041	3058	3023	3083	3056	3006
2938	3203	3128	2932	2939	3162	3160	2886	2971	3101	3089	3033	3161	2941	3100	3113	2916	3016	3105	3088	3012	3073	2981	3081	2945	3030	3071	3089	3061	3180	3057	3007	2975	3047	2952	3087	3120	2949	3205	3160	3086	3078	2969	3137	2987	3074	3079	3089	3105	3057
2880	3015	3076	2963	2884	2923	3105	2891	2820	3239	2984	2935	3130	3109	3152	3215	3032	3064	3070	3089	2975	3085	2946	2908	3004	2988	2876	2988	2992	3008	2960	3008	3116	3008	3070	2984	2904	2922	2972	3118	3077	2958	3042	3036	2992	3008	2981	3096	3069	3063
2773	2791	3065	3083	2891	2783	3041	2966	2809	3165	3132	2905	3049	3130	3088	3179	3007	3077	3099	3120	3076	2942	2972	2884	2974	2819	2818	2840	2888	2971	2998	3031	3008	3096	2985	2925	2922	3098	3037	3041	3051	3070	3040	3113	2968	2962	2988	2968	3074	3166
2774	2665	3070	3112	2875	2707	3012	3016	2817	3021	3084	2807	3015	3074	3101	3098	2969	3024	2985	3083	3015	2956	2859	2945	2938	2792	2906	2815	2859	2915	2937	3133	2978	3031	3012	3155	3060	2941	2985	2919	3101	3101	3096	2951	2885	2885	3039	2948	3033	3042
2803	2681	2998	2959	2844	2765	2913	3188	2868	2883	3082	2870	2916	2964	2770	3017	2975	2972	2915	2896	3006	2938	2940	2960	2926	2767	2791	2812	2879	2852	2805	3086	3012	2982	2961	3122	3018	3043	2948	2932	2847	2962	2945	3027	2850	2923	3022	2838	2925	3012
2920	2583	2901	3142	2964	2818	2984	3067	2736	2936	3021	2842	2775	3057	2817	3050	2840	2896	2914	2889	3062	2997	3120	2960	3105	3017	2753	3023	2889	2896	2952	2894	2892	2962	3031	3030	3077	3035	2843	2861	2858	2932	2846	2965	3039	2998	3003	2860	2873	2986
3061	2729	2894	3136	2987	2713	2868	3089	2855	2937	3160	2989	2895	3020	2846	2858	2802	2818	2920	2828	3022	3029	2966	2985	3049	2934	2835	2977	3059	2850	2926	2776	2888	2921	2980	3022	3071	3046	2909	2863	2809	2924	2870	2984	2925	3058	3019	3107	2944	2864
3016	2655	2823	3177	2977	2742	2942	3100	2898	2928	3178	2946	2878	3027	2827	2825	2982	2758	2858	2850	2878	2956	3021	3045	3079	2959	3068	3131	2923	2879	2826	2846	2913	2904	2859	2940	2946	2864	2978	2836	2702	2807	2910	2772	2942	2952	2946	2944	2938	2957
3302	2814	2883	3253	3141	2887	2838	3063	2937	2918	3188	3018	2873	3103	2804	2930	2721	2745	2947	2857	2946	2861	3015	3087	3021	2932	2980	3054	2950	2818	2940	2859	2868	2928	2884	2925	2953	3022	2961	2876	2991	2844	2908	2925	2897	2892	2903	2938	2995	2864
3163	2858	3002	3277	3178	2934	2970	3059	2928	2889	3307	3005	2996	2888	2775	2969	2749	2780	2830	2706	2885	2829	2940	2940	2988	3076	3010	3032	2924	3009	2980	2840	2946	2960	3024	2910	2928	2976	2952	3063	2959	2869	2924	2945	2927	2912	2988	2913	3015	2970
2971	2869	3087	3258	3045	2896	3109	3040	2921	2749	3209	3030	2981	2964	2785	2960	2859	2839	2813	2728	2776	2757	2772	2846	2902	3014	3024	2978	3041	2966	2957	3083	2884	3030	2822	3031	2938	2925	3038	2918	3056	2935	3034	3109	2868	2856	2936	2985	3016	3012
2996	2889	3049	3129	2846	2990	3140	3093	2819	2960	3158	2898	2963	3025	2891	3042	2997	2900	2829	2741	2771	2708	2840	2822	2879	2900	2946	3026	2957	3000	3051	2974	2926	2897	2977	2829	2957	3032	2997	3091	3139	3019	3020	2920	2830	2971	2888	2829	3021	2961
2921	3004	3151	3106	2815	2967	3137	2979	2885	3004	3107	2855	3076	3015	2859	3223	2938	2994	2882	2820	2825	2745	2807	2852	2865	2897	2966	2991	3020	3027	2996	2987	3042	2932	2888	2911	2993	2841	2988	3001	3010	2958	2974	2928	2938	2852	2856	2886	2879	2866
2991	3139	3066	2872	2844	2924	3088	2996	2880	2982	3044	3066	3069	3072	3119	3198	3140	3080	2774	2940	2838	2764	2904	2825	2803	2883	2877	2993	2975	2980	2973	3039	2952	2960	2958	2850	3079	3059	2963	2922	3060	2955	2917	2980	2876	2887	2863	2815	2822	2830
3068	3313	3154	2836	2735	2986	3023	2844	2874	3017	2966	2998	3108	2981	3079	3147	3137	3046	2911	2973	2978	2854	2813	2766	2729	2745	2749	3000	2934	3051	2973	3044	3013	3021	2944	3016	2861	3003	2999	2958	2979	2974	2996	2975	2853	2825	2965	2782	2796	2919
2965	3160	2821	2760	2896	2927	2918	2789	2846	2989	2889	2891	3052	3032	3063	3099	3032	2990	2973	3082	3002	2884	2802	2856	2839	2884	2802	2896	2936	2974	2998	3016	3133	3041	2954	3019	2940	2968	2865	3008	2913	2998	3029	2984	2933	2878	2835	2828	2777	2857
3076	2895	2751	2750	2897	3053	2853	2828	2807	2829	2749	3012	2871	2831	3037	3018	3131	3006	3018	2933	2863	2983	2915	2936	2968	2942	2900	2791	2859	2949	2881	3048	3086	3096	3069	2963	3006	2816	2788	2928	2922	3052	3019	3041	3002	2859	2839	2737	2921	2898
2947	2760	2534	2614	2937	2785	2797	2755	2881	2730	2899	3005	2759	2857	2999	2990	2999	2958	3000	3026	3016	3096	3019	2922	3147	2912	2898	2905	2920	2881	3106	3004	3096	3148	3064	3070	2992	2955	2935	2976	2987	2944	3056	3161	3046	2962	3001	2916	2928	2960
2877	2653	2637	2650	2695	2792	2771	2875	2884	2706	2958	2834	2755	2749	2958	2998	3060	3005	3025	2985	3051	3086	3093	3039	3169	2980	2866	2869	2896	2819	2944	2954	3024	3155	3133	3124	3170	2911	2906	2931	3025	2942	3036	3202	3030	3088	2957	2873	2847	3030
2854	2740	2714	2659	2693	2797	2727	2922	2652	2690	2876	2810	2714	2855	2907	3046	3066	3024	3105	2999	3203	3056	3039	2999	3088	2971	2887	2872	2815	2811	2797	2978	3040	3117	3098	3249	3037	2898	2838	2829	2926	2842	2942	3017	3050	3020	2952	2902	2899	2888
2965	2955	2698	2605	2792	2719	2716	2717	2664	2736	2774	2733	2738	2685	2806	3051	2999	3019	2976	3128	3133	3042	3128	2946	3025	3055	2809	2848	2856	2719	2857	2853	2934	3007	3118	3113	2987	2788	2862	2961	2872	2824	2926	3097	2945	2990	2926	2873	2874	2781
[truncated: 920 more columns]
