# Supplementary material for: Spatial Resolution and Refractive Index Contrast of Resonant Photonic Crystal Surfaces for Biosensing
Source: IEEE Photonics J. Author manuscript; Available in PMC 2015 Sep 7. (PMC4561521; doi:10.1109/JPHOT.2015.2435699)
Supplement: fig4_data [file NIHMS64775-supplement-fig4_data.gz › Volumes/graham/MacBook_backup/PhD_folder_2015_06_02/paper_improvements/IEEE_J_Photonics/final_files/data_files/fig4/4a_raw/I14.csv]

3915	3467	3327	2953	2963	3023	3102	3048	2990	3227	3257	3315	3333	3201	3214	3119	3173	3253	3105	2969	3155	3105	3183	3172	3243	3333	3200	3314	3141	3181	3206	3279	3231	3212	3276	3232	3238	3196	3146	3159	3353	3355	3332	3312	3287	3323	3422	3319	3378	3294
3839	3318	3203	2996	2964	3148	3179	3213	3332	3499	3523	3371	3442	3316	3275	3043	3221	3161	3101	3052	3121	3083	3178	3183	3474	3293	3292	3274	3188	3319	3331	3160	3198	3288	3249	3323	3283	3184	3380	3205	3440	3398	3512	3300	3357	3443	3442	3430	3346	3404
3410	3203	2845	2897	2871	3118	3136	3278	3558	3451	3447	3350	3431	3210	3172	3135	3063	3071	3162	3036	2952	3067	3192	3252	3182	3320	3328	3203	3214	3299	3173	3185	3194	3272	3227	3177	3194	3264	3382	3412	3381	3405	3401	3312	3368	3256	3287	3325	3258	3300
3264	3048	3071	2926	3199	3268	3284	3395	3552	3467	3419	3252	3311	3083	3128	3106	2980	3014	2944	2971	3184	3012	3080	3233	3117	3122	3218	3232	3087	3255	3255	3181	3210	3272	3242	3205	3192	3252	3337	3391	3437	3358	3384	3440	3294	3277	3292	3207	3255	3212
3133	3160	3110	3125	3232	3291	3390	3438	3397	3319	3204	3127	3177	3030	3062	3105	3044	3071	3078	3137	3078	3191	3070	3065	3047	3068	3104	3158	3205	3142	3077	3134	3181	3214	3158	3077	3157	3204	3275	3301	3440	3236	3219	3300	3300	3094	3253	3274	3276	3324
3037	3289	3302	3223	3388	3397	3492	3303	3309	3197	3119	3014	3041	3035	2939	3024	3010	3019	3100	3175	3177	3095	3179	2989	3053	3028	3126	3026	3012	3177	3065	3121	3132	3097	3148	3121	3088	3129	3259	3302	3274	3279	3324	3232	3216	3192	3141	3191	3088	3112
3160	3305	3429	3377	3360	3431	3343	3283	3186	3151	3134	2986	2983	3053	3035	3064	3064	3105	3221	3312	3239	3047	3115	3161	3023	3164	3164	3030	3074	3165	3178	3130	3162	3148	3085	3085	3165	3214	3326	3325	3447	3322	3364	3184	3145	3223	3113	3234	3238	3096
3228	3281	3313	3322	3224	3237	3145	3138	3184	3061	3026	3122	2949	3105	3102	3122	3022	3143	3251	3151	3220	3271	3187	3269	3167	3223	3143	3035	3153	3192	3196	3128	3220	3141	3075	3114	3142	3305	3332	3358	3374	3268	3347	3281	3270	3198	3207	3196	3257	3177
3331	3255	3335	3345	3124	3056	2999	3134	3079	3026	3021	3080	3186	3115	3066	3138	3025	3178	3189	3190	3174	3211	3197	3301	3121	3182	3173	3121	3223	3126	3107	3154	3166	3181	3164	3292	3230	3392	3242	3323	3351	3360	3332	3381	3365	3425	3377	3375	3255	3148
3148	3180	3151	3137	2994	2973	3004	3024	3124	3071	3064	3099	3044	3175	2963	3119	3082	3225	3176	3162	3107	3257	3269	3181	3178	3215	3209	3165	3385	3296	3088	3123	3106	3327	3255	3240	3378	3310	3291	3397	3285	3546	3360	3374	3385	3418	3529	3505	3337	3299
3177	3058	2958	2895	2967	3075	3044	2984	3150	3127	3086	3111	3092	3048	3000	3057	3138	3153	3302	3159	3297	3252	3278	3179	3268	3217	3346	3514	3315	3266	3209	3195	3057	3291	3322	3336	3275	3435	3401	3521	3453	3417	3507	3526	3585	3472	3429	3385	3333	3249
3089	3246	2925	2843	3062	3252	3177	3242	3295	3186	3170	3226	3028	3111	3137	3128	3228	3167	3242	3133	3117	3287	3358	3208	3384	3412	3354	3470	3296	3202	3197	3249	3318	3295	3405	3394	3476	3400	3436	3496	3538	3516	3529	3540	3585	3614	3597	3456	3389	3469
3058	3171	3123	3023	3212	3207	3263	3174	3148	3233	3131	3039	3106	3047	3234	3274	3188	3183	3171	3192	3203	3203	3278	3359	3383	3536	3495	3409	3402	3341	3367	3327	3418	3374	3467	3392	3554	3559	3519	3456	3514	3590	3621	3569	3695	3561	3478	3504	3583	3539
3160	3175	3125	3210	3135	3252	3269	3142	3329	3304	3093	3265	3261	3237	3246	3272	3205	3274	3256	3222	3232	3355	3326	3345	3491	3504	3477	3513	3286	3489	3491	3609	3485	3267	3498	3371	3477	3473	3555	3416	3504	3498	3661	3561	3561	3565	3610	3502	3511	3576
3196	3238	3197	3270	3313	3229	3104	3278	3174	3275	3128	3268	3354	3272	3288	3334	3193	3177	3067	3284	3256	3455	3509	3495	3469	3588	3399	3371	3519	3469	3563	3496	3485	3467	3479	3445	3449	3379	3504	3558	3699	3674	3708	3587	3611	3668	3543	3531	3526	3543
3452	3375	3112	3269	3232	3163	2995	3110	3241	3373	3381	3383	3488	3288	3314	3252	3184	3190	3285	3201	3441	3521	3541	3433	3446	3476	3410	3353	3499	3501	3535	3637	3542	3548	3472	3445	3538	3350	3504	3579	3646	3660	3653	3701	3634	3577	3688	3626	3620	3602
3599	3319	3272	3088	3039	3079	3010	3180	3360	3447	3409	3567	3451	3388	3307	3217	3240	3332	3369	3445	3504	3427	3376	3387	3501	3395	3423	3306	3565	3587	3520	3477	3561	3509	3527	3504	3387	3321	3473	3478	3590	3584	3548	3585	3522	3615	3831	3639	3541	3619
3582	3457	3262	3182	3126	3024	3323	3374	3449	3436	3473	3449	3310	3392	3314	3263	3238	3443	3406	3405	3584	3458	3477	3283	3424	3475	3425	3444	3451	3417	3419	3502	3325	3497	3391	3428	3482	3343	3524	3576	3513	3423	3539	3741	3561	3669	3545	3720	3681	3625
3372	3355	3177	3235	3281	3252	3230	3588	3495	3454	3478	3412	3230	3206	3274	3267	3414	3493	3516	3516	3532	3385	3398	3381	3549	3530	3466	3423	3401	3532	3378	3410	3433	3358	3367	3420	3464	3545	3626	3540	3634	3471	3683	3560	3725	3729	3719	3759	3544	3681
3341	3138	3217	3303	3436	3455	3541	3568	3489	3368	3424	3356	3324	3290	3553	3466	3589	3567	3574	3587	3379	3404	3264	3355	3431	3495	3534	3505	3424	3327	3214	3347	3414	3403	3387	3505	3572	3533	3604	3605	3519	3492	3606	3457	3749	3732	3846	3624	3735	3667
3330	3387	3373	3420	3612	3492	3553	3588	3462	3436	3442	3468	3456	3518	3526	3683	3604	3616	3540	3421	3402	3386	3470	3589	3505	3403	3389	3340	3376	3351	3306	3331	3433	3458	3397	3466	3571	3633	3628	3480	3340	3451	3522	3465	3529	3691	3797	3852	3907	3777
3345	3448	3443	3601	3561	3634	3689	3490	3439	3412	3538	3599	3550	3699	3578	3644	3379	3393	3450	3454	3479	3464	3523	3476	3578	3450	3532	3429	3395	3366	3292	3371	3386	3445	3468	3532	3425	3476	3401	3444	3460	3525	3522	3601	3577	3509	3542	3779	3671	3801
3395	3441	3320	3495	3571	3620	3485	3401	3506	3657	3678	3744	3655	3569	3733	3557	3367	3452	3504	3460	3565	3502	3532	3440	3503	3544	3407	3564	3411	3414	3464	3450	3419	3428	3436	3388	3488	3526	3559	3415	3524	3657	3664	3725	3719	3646	3544	3726	3651	3674
3406	3270	3265	3427	3480	3507	3463	3444	3535	3692	3804	3645	3782	3641	3663	3439	3527	3446	3494	3459	3536	3548	3637	3464	3296	3389	3443	3507	3450	3358	3632	3580	3405	3464	3443	3379	3473	3588	3473	3541	3616	3670	3667	3735	3683	3674	3742	3736	3707	3658
3415	3280	3244	3257	3336	3440	3472	3532	3692	3846	3702	3633	3633	3643	3602	3464	3533	3519	3462	3489	3390	3482	3459	3527	3426	3581	3519	3443	3322	3511	3476	3518	3418	3439	3383	3490	3499	3462	3410	3315	3450	3553	3490	3384	3552	3627	3754	3855	3726	3627
3329	3271	3140	3226	3337	3427	3443	3565	3701	3789	3751	3576	3718	3570	3490	3440	3598	3489	3578	3404	3373	3499	3606	3615	3620	3632	3548	3431	3369	3404	3498	3566	3386	3376	3400	3451	3456	3311	3171	3317	3359	3410	3461	3245	3262	3403	3443	3683	3837	3656
3192	3236	3215	3244	3413	3388	3561	3496	3614	3569	3615	3535	3432	3510	3485	3523	3498	3541	3301	3352	3525	3596	3666	3506	3462	3422	3433	3393	3464	3484	3560	3373	3450	3337	3519	3471	3282	3284	3369	3484	3657	3793	3719	3678	3633	3555	3501	3585	3784	3627
3505	3429	3332	3333	3527	3459	3511	3516	3390	3626	3431	3497	3572	3538	3498	3538	3621	3488	3310	3431	3627	3660	3513	3469	3505	3525	3249	3459	3489	3499	3485	3387	3302	3382	3454	3270	3332	3447	3491	3686	3798	3619	3724	3973	4007	3897	3551	3500	3572	3855
3638	3624	3512	3404	3442	3344	3565	3459	3563	3507	3434	3535	3653	3452	3509	3551	3589	3533	3441	3634	3681	3628	3466	3536	3474	3435	3438	3508	3526	3482	3538	3453	3440	3239	3345	3247	3233	3301	3658	3741	3381	3164	3164	3581	3919	4130	3790	3533	3506	3665
3628	3529	3475	3425	3550	3473	3342	3568	3527	3455	3421	3528	3538	3493	3511	3589	3602	3542	3613	3693	3565	3575	3458	3479	3722	3573	3560	3585	3597	3586	3518	3313	3310	3465	3355	3472	3182	3192	3622	3302	2894	2452	2320	2452	3166	3889	3919	3552	3423	3685
3736	3444	3319	3567	3639	3614	3540	3641	3607	3514	3457	3537	3438	3381	3582	3618	3736	3640	3692	3650	3592	3426	3527	3578	3630	3513	3634	3532	3666	3488	3328	3421	3331	3414	3330	3185	3164	3321	3495	3174	2485	2030	1759	1956	2693	3706	3887	3559	3299	3537
3597	3520	3474	3548	3574	3646	3654	3640	3641	3601	3590	3421	3355	3560	3556	3588	3623	3432	3607	3461	3423	3375	3507	3523	3574	3482	3498	3646	3484	3517	3522	3528	3338	3293	3323	3050	3116	3368	3425	3356	2711	2026	1887	2014	2804	3645	3926	3682	3270	3540
3664	3578	3446	3826	3660	3692	3527	3716	3544	3605	3622	3513	3456	3522	3571	3570	3438	3506	3565	3454	3266	3474	3452	3657	3590	3530	3524	3577	3541	3497	3554	3430	3455	3175	3286	3155	3155	3446	3619	3430	3065	2516	2477	2686	3288	3823	3827	3493	3534	3714
3743	3613	3605	3697	3640	3659	3544	3564	3568	3580	3704	3580	3634	3590	3553	3486	3348	3537	3507	3386	3439	3614	3527	3586	3486	3681	3573	3465	3495	3525	3441	3469	3446	3360	3346	3366	3317	3381	3540	3559	3511	3249	3271	3419	3574	3768	3588	3413	3570	4005
3568	3596	3582	3699	3558	3488	3571	3726	3659	3647	3712	3671	3658	3527	3529	3575	3420	3488	3493	3451	3496	3652	3734	3450	3464	3499	3583	3406	3479	3395	3507	3483	3578	3637	3468	3623	3411	3378	3344	3442	3712	3692	3533	3610	3734	3512	3407	3552	3826	3887
3565	3502	3534	3571	3505	3559	3699	3715	3708	3563	3717	3719	3452	3362	3550	3577	3462	3513	3572	3348	3466	3456	3476	3401	3543	3357	3450	3422	3401	3481	3558	3411	3529	3605	3625	3551	3479	3299	3200	3351	3500	3576	3631	3488	3476	3334	3491	3900	3950	3847
3664	3557	3506	3606	3553	3676	3727	3624	3697	3739	3680	3583	3495	3535	3553	3463	3586	3497	3531	3433	3490	3513	3462	3455	3367	3585	3412	3424	3446	3504	3589	3562	3413	3492	3542	3554	3670	3433	3373	3338	3419	3435	3392	3399	3402	3450	3661	3909	3788	3723
3679	3479	3644	3639	3753	3760	3584	3592	3481	3617	3681	3669	3495	3531	3543	3543	3598	3617	3509	3452	3475	3563	3437	3440	3409	3453	3529	3490	3562	3647	3798	3518	3571	3601	3535	3472	3571	3605	3481	3483	3478	3454	3365	3450	3483	3560	3750	3741	3907	3896
3741	3547	3597	3746	3529	3607	3710	3547	3574	3756	3571	3722	3605	3684	3714	3692	3581	3630	3633	3593	3565	3423	3494	3341	3323	3348	3381	3501	3605	3555	3555	3637	3521	3667	3624	3564	3586	3503	3481	3568	3555	3637	3587	3596	3546	3592	3721	3768	3648	3818
3614	3742	3624	3759	3659	3719	3581	3613	3708	3685	3765	3806	3698	3751	3588	3724	3685	3641	3603	3534	3584	3492	3314	3363	3425	3416	3540	3646	3495	3565	3462	3514	3534	3647	3614	3573	3623	3370	3375	3513	3509	3620	3525	3594	3590	3474	3514	3540	3602	3743
3687	3918	3787	3743	3760	3690	3750	3754	3799	3714	3608	3691	3677	3712	3686	3732	3656	3614	3599	3474	3542	3424	3354	3434	3444	3521	3592	3525	3560	3662	3516	3660	3748	3720	3750	3868	3557	3439	3433	3369	3462	3577	3459	3444	3378	3510	3506	3559	3566	3682
3827	3923	3837	3825	3832	3749	3806	3648	3460	3565	3591	3571	3566	3627	3590	3602	3702	3651	3549	3549	3495	3526	3417	3375	3494	3473	3470	3489	3512	3536	3748	3701	3727	3620	3806	3828	3757	3612	3592	3519	3528	3523	3490	3592	3459	3551	3699	3678	3602	3629
3959	3848	3702	3649	3717	3633	3657	3606	3408	3476	3604	3532	3666	3553	3586	3660	3617	3521	3447	3594	3609	3515	3382	3409	3409	3479	3408	3380	3568	3640	3504	3611	3482	3797	3867	3893	3680	3737	3746	3635	3582	3587	3629	3620	3634	3629	3621	3518	3557	3633
3788	3654	3595	3601	3698	3711	3615	3578	3658	3558	3588	3641	3593	3650	3628	3686	3642	3654	3653	3663	3758	3540	3447	3524	3497	3475	3391	3367	3515	3608	3524	3437	3557	3703	3835	3720	3790	3635	3702	3582	3677	3609	3671	3523	3662	3649	3600	3601	3619	3619
3693	3616	3404	3568	3695	3550	3678	3535	3596	3615	3693	3611	3781	3620	3685	3605	3700	3671	3672	3770	3803	3732	3554	3580	3439	3297	3447	3534	3666	3666	3664	3620	3743	3811	3785	3680	3773	3705	3590	3651	3568	3545	3480	3532	3522	3758	3746	3577	3579	3656
3519	3499	3598	3587	3597	3681	3670	3777	3812	3827	3657	3560	3584	3678	3661	3632	3619	3668	3835	3752	3735	3604	3566	3501	3547	3526	3523	3581	3714	3793	3773	3792	3824	3710	3810	3720	3914	3871	3716	3848	3677	3611	3521	3715	3646	3759	3732	3674	3699	3595
3513	3703	3592	3667	3700	3709	3870	3919	3706	3653	3437	3540	3545	3581	3533	3546	3662	3618	3619	3662	3712	3515	3638	3483	3467	3394	3378	3475	3590	3795	3647	3694	3656	3755	3724	3785	3859	3934	3951	3906	3749	3709	3710	3810	3796	3825	3772	3652	3747	3636
3637	3692	3569	3583	3707	3688	3687	3741	3626	3516	3569	3542	3514	3637	3575	3649	3619	3615	3640	3746	3772	3651	3573	3510	3555	3507	3416	3540	3622	3612	3721	3677	3550	3620	3536	3675	3719	3866	3884	3847	3869	3801	3695	3809	3923	3788	3723	3618	3741	3627
3614	3570	3528	3593	3512	3620	3495	3622	3435	3617	3564	3525	3575	3549	3671	3625	3682	3619	3669	3731	3685	3664	3758	3688	3690	3640	3550	3619	3628	3717	3649	3570	3619	3705	3646	3794	3705	3760	3944	3820	3825	3783	3850	3818	3804	3968	3769	3677	3669	3641
3523	3534	3493	3511	3489	3511	3503	3538	3615	3684	3510	3556	3553	3634	3586	3604	3608	3627	3696	3746	3594	3721	3770	3735	3721	3628	3634	3826	3658	3631	3641	3718	3716	3683	3795	3647	3661	3932	3813	4002	3758	3757	3768	3939	3989	3898	3715	3748	3768	3671
3589	3513	3404	3512	3552	3577	3542	3628	3708	3652	3703	3688	3788	3789	3766	3801	3650	3626	3765	3730	3820	3808	3889	3884	3814	3559	3550	3622	3631	3693	3556	3756	3663	3875	3760	3750	3823	3770	3927	4024	3912	3791	3884	3928	4047	3925	3939	3706	3731	3815
3557	3589	3585	3451	3560	3506	3643	3690	3602	3660	3699	3865	3827	3903	3800	3792	3679	3407	3631	3811	3734	3734	3856	3953	3813	3684	3642	3582	3707	3597	3626	3772	3772	3848	3676	3758	3776	3805	3842	3844	3808	3707	3828	4094	3890	3915	3676	3713	3613	3792
3533	3402	3457	3619	3602	3579	3628	3739	3642	3810	3716	3731	3761	3812	3804	3759	3661	3676	3575	3649	3599	3793	3834	3867	3813	3783	3685	3865	3784	3725	3823	3838	3909	3885	3866	3686	3817	3883	3923	3843	3783	3793	3982	3950	3929	3839	3665	3685	3727	3693
3601	3489	3410	3580	3559	3639	3578	3761	3732	3737	3629	3670	3531	3652	3789	3681	3655	3610	3537	3712	3596	3496	3635	3736	3673	3672	3754	3646	3713	3704	3677	3822	3831	3978	3899	3748	3831	3963	4014	4073	3937	3837	3857	3877	3994	3777	3676	3691	3743	3668
3564	3483	3619	3622	3589	3573	3515	3533	3442	3592	3410	3562	3535	3638	3807	3785	3659	3688	3734	3802	3640	3576	3487	3601	3752	3709	3608	3662	3556	3593	3667	3713	3816	3674	3706	3693	3877	3921	4026	4058	4026	4022	3939	3870	3974	3845	4018	3791	3746	3623
3546	3588	3584	3623	3600	3490	3353	3492	3452	3573	3543	3661	3728	3913	3852	3850	3798	3596	3804	3932	3775	3598	3771	3824	4016	3903	3712	3698	3774	3699	3589	3747	3772	3690	3615	3648	3781	3806	3969	3873	3814	3892	3857	3927	3870	3917	3840	3741	3661	3656
3691	3537	3486	3590	3422	3386	3322	3505	3603	3531	3610	3789	3750	3802	3910	4032	3912	3813	3619	3722	3736	3782	3719	3940	3969	3991	3907	3872	3982	3835	3717	3959	3901	3870	3886	3795	3652	3795	3860	3694	3682	3884	3832	3806	3900	3782	3747	3568	3472	3567
3588	3504	3476	3526	3483	3445	3525	3468	3450	3576	3571	3741	3660	3676	3888	4005	3956	3848	3827	3723	3709	3690	3732	3750	3870	3880	3807	3965	3889	3880	3853	4023	4060	3953	3928	3827	3871	4030	3845	4014	3805	3870	3755	3727	3881	3833	3879	3716	3631	3832
3456	3446	3556	3663	3664	3456	3469	3548	3465	3620	3575	3616	3646	3602	3746	3977	3946	4003	3919	3938	3832	3626	3593	3786	3806	3701	3830	3730	3620	3800	3846	3691	3859	3957	3907	3808	3799	3948	4029	3870	3869	3868	3812	3793	3688	3854	3807	3660	3677	3790
3666	3560	3623	3653	3646	3511	3604	3470	3540	3559	3627	3667	3558	3678	3691	3672	3715	3828	3769	3981	3920	3879	3714	3888	3829	3842	3738	3736	3643	4021	3823	3931	3851	4013	3852	3682	3680	3844	3977	3799	3781	3690	3661	3676	3605	3697	3773	3714	3598	3655
3590	3631	3617	3769	3866	3520	3575	3665	3601	3576	3625	3583	3535	3524	3731	3671	3489	3422	3684	3659	3674	3674	3684	3856	3954	3914	3878	3951	3865	3927	4034	4054	4083	4101	3991	3862	3860	3907	3930	3980	3817	3815	3779	3878	3816	3819	3738	3671	3410	3521
3552	3705	3704	3861	3847	3678	3558	3738	3678	3488	3480	3278	3355	3564	3686	3814	3566	3322	3500	3464	3443	3150	3278	3529	3558	3625	3636	3749	3799	3753	3810	3933	3988	4057	3961	3974	3950	4145	4286	4087	3925	3938	4031	3961	3971	3935	3784	3586	3512	3606
3591	3627	3703	3822	3664	3573	3653	3559	3513	3274	3087	3094	3027	3165	3580	3852	3664	3536	3565	3616	3530	3273	3302	3526	3546	3521	3523	3515	3545	3631	3453	3570	3644	3680	3659	3693	3747	3742	3794	3839	3942	4000	3801	3872	3847	3670	3770	3799	3709	3669
3617	3487	3548	3510	3440	3374	3515	3342	3148	2856	2526	2635	2584	2528	3067	3442	3591	3370	3602	3979	3805	3718	3746	3820	3961	3783	3994	3945	3932	3732	3574	3567	3579	3648	3659	3419	3472	3438	3617	3602	3523	3474	3635	3625	3642	3612	3629	3695	3485	3550
3580	3378	3386	3429	3349	3158	3171	3143	2840	2490	2277	2060	2014	2057	2352	2706	2729	2762	2998	3517	3726	3767	4026	4250	4369	4472	4600	4658	4594	4861	4520	4584	4332	4334	4104	3930	3795	3754	3639	3581	3604	3499	3538	3503	3515	3597	3525	3470	3214	3321
3485	3574	3452	3357	3288	3218	3146	3047	2869	2462	2009	1902	1806	1696	1858	2015	2009	2095	2481	2883	3153	3269	3807	4089	4158	4371	4621	4604	4882	4888	4943	4871	4875	4921	4505	4471	4325	4306	4179	4152	3855	3702	3799	3670	3814	3688	3536	3549	3505	3504
3645	3552	3635	3387	3522	3398	3307	3202	3047	2685	2251	2058	1838	1744	1714	1750	1729	1843	2131	2364	2453	2689	2801	3330	3479	3703	3744	3711	3834	3910	3984	4077	4242	4435	4307	4283	4230	4053	4148	4267	4089	4084	3830	3870	3814	3740	3783	3730	3958	3823
3823	3853	3805	3743	3626	3446	3459	3394	3286	3061	2688	2451	2110	2031	1891	1885	1667	1595	1829	1983	2034	2181	2203	2431	2524	2722	2793	2724	2684	2825	2700	2817	3020	3081	3297	3219	3372	3489	3642	3678	3921	3736	3732	3813	3739	3704	3812	3875	3980	3932
3955	3932	4120	4009	3860	3579	3565	3518	3260	3169	3037	2641	2524	2444	2244	1930	1724	1709	1851	1835	1914	1848	1945	2029	2050	2218	2396	2492	2420	2541	2514	2465	2562	2750	2709	2746	2819	2851	2978	3152	3133	3218	3190	3368	3502	3598	3553	3692	3666	3484
4226	4213	4064	4058	3911	3725	3625	3417	3279	3212	2949	2791	2562	2361	2247	2027	1818	1825	1735	1732	1902	1998	2007	2124	2211	2405	2299	2502	2645	2659	2828	2850	2925	3069	3073	3046	2864	2965	2999	3007	3034	3022	3102	3119	3085	3264	3230	3300	3277	3209
4391	4195	4066	3982	3734	3832	3530	3436	3418	3149	2940	2568	2428	2232	2157	1896	1816	1797	1806	1858	2007	2133	2196	2299	2593	2725	2880	2954	3233	3355	3425	3378	3456	3625	3587	3488	3226	3201	3078	3070	3123	3081	3005	2948	2858	2887	3126	2996	3118	2969
4364	4075	4028	4100	3708	3683	3623	3477	3402	3233	2988	2616	2535	2279	2238	1922	1761	1690	1756	1730	1876	1966	2104	2320	2675	2921	2998	3249	3698	3694	3642	3558	3648	3677	3821	3469	3228	3183	2981	3046	3258	3271	3196	3007	3038	3207	3322	3231	3138	3157
4102	4029	4018	3947	3689	3706	3526	3612	3573	3553	3442	3083	2950	2779	2653	2344	2104	1938	1866	1903	1952	1899	1893	2143	2444	2503	2793	2824	3023	2982	2978	2989	2864	2851	2774	2765	2640	2551	2781	3026	3398	3484	3537	3590	3729	3904	3901	3814	3780	3778
3911	3938	3954	3894	3715	3733	3779	3793	3870	3870	3757	3609	3504	3339	3173	2995	2690	2708	2639	2752	2701	2534	2404	2244	2433	2479	2425	2467	2373	2406	2255	2312	2218	2146	2061	2239	2280	2278	2499	3014	3545	3792	4012	4281	4666	4781	4736	4579	4729	4834
3871	3942	4052	3921	3850	3841	4117	4148	4031	4033	4031	3842	3846	3881	3767	3582	3487	3413	3638	3406	3449	3166	2964	2850	2663	2627	2545	2365	2254	2121	2047	2024	2039	1991	2089	2138	2211	2204	2482	2881	3380	3700	3845	4446	4962	5250	4941	4942	5498	5432
3903	3904	4047	4093	4040	4078	4073	4303	4265	4156	4102	4035	4178	4152	4193	4012	3853	3658	3762	3680	3518	3457	3368	3227	3125	2895	2783	2672	2461	2324	2345	2249	2240	2175	2165	2326	2310	2341	2386	2744	2943	3176	3144	3630	4264	4579	4194	4579	5092	5121
3918	3927	4029	4076	3937	4125	4079	4147	4221	4396	4095	4052	4067	4233	4110	3997	3840	3869	3765	3663	3606	3558	3457	3498	3277	3231	3148	3007	2966	2746	2750	2661	2635	2554	2492	2569	2424	2325	2329	2422	2571	2546	2573	2933	3274	3343	3384	3906	4678	4771
3855	3951	4077	3979	3931	4106	4108	3975	4077	4155	4060	4149	4066	4136	4144	3899	3843	3892	3958	3836	3636	3507	3576	3560	3487	3546	3537	3568	3350	3203	3005	2934	2871	2789	2876	2776	2646	2435	2323	2422	2538	2515	2453	2644	2840	2913	2988	3325	4388	4773
3957	4047	4067	4028	3982	3872	4166	3966	3961	3932	3893	3981	3895	3971	3947	3808	3907	4137	4032	3993	3750	3622	3741	3654	3538	3624	3645	3580	3461	3187	3163	2931	2876	2631	2738	2684	2762	2665	2601	2483	2676	2619	2589	2518	2733	2772	2809	3183	3896	4438
4112	3902	3945	3879	3986	3983	3850	3982	4008	3884	3858	3864	3955	3908	3700	3818	3806	3928	4206	4022	3921	3897	3891	3805	3717	3570	3578	3583	3490	3364	3105	3066	2925	2669	2657	2661	2787	2632	2577	2601	2601	2670	2490	2476	2720	2792	2643	2681	3191	3876
4144	4102	3918	3789	3825	3770	3962	4063	3861	3734	3892	3898	3903	3889	3827	3846	3757	3925	4047	3920	3912	3850	3918	3841	3829	3624	3686	3669	3587	3298	3319	3272	3174	2984	2770	2730	2750	2678	2471	2426	2470	2397	2308	2362	2587	2589	2384	2328	2807	3551
4028	4016	3642	3760	3649	3729	3801	3862	3858	3637	3702	3818	3973	3890	3807	4028	3913	3916	3966	4001	3837	3965	3954	3946	3857	3731	3850	3709	3724	3402	3367	3396	3144	2998	2868	2796	2785	2590	2451	2326	2386	2223	2101	2218	2361	2538	2469	2451	2872	3567
3924	3829	3731	3580	3661	3827	3807	3783	3960	3818	3738	3919	3920	4008	3965	4233	4167	4142	4142	4141	3888	4011	4121	3975	4095	3892	3902	3840	3672	3374	3356	3326	3172	2928	2943	2795	2744	2565	2423	2383	2355	2322	2119	2137	2327	2465	2602	2495	3014	3669
3890	3753	3670	3527	3631	3721	3787	3847	3822	3846	3912	4184	4086	4164	4026	4187	4480	4343	4387	4216	4359	4140	4317	4307	4261	4226	4039	4084	3777	3679	3535	3431	3263	3106	2987	2876	2805	2654	2513	2474	2505	2394	2218	2250	2287	2238	2438	2388	2727	3171
3887	3729	3653	3535	3619	3739	3758	3761	3888	3946	4127	4167	4241	4118	4203	4261	4417	4283	4386	4283	4330	4438	4283	4330	4175	4306	4324	4317	4173	3984	3908	3644	3527	3368	3231	3153	2880	2837	2730	2460	2650	2396	2186	2131	2255	2257	2404	2313	2346	2654
3667	3591	3573	3584	3587	3798	3661	3717	3807	4069	4055	4119	4198	4280	4246	4363	4660	4384	4393	4448	4338	4452	4359	4293	4212	4329	4401	4350	4337	4316	4058	3912	3739	3521	3391	3223	3030	2881	2733	2647	2526	2352	2106	2074	2138	2134	2303	2329	2278	2576
3688	3486	3536	3670	3780	3871	3890	3896	3888	4148	4104	4270	4218	4275	4422	4571	4778	4650	4391	4652	4563	4452	4450	4364	4331	4437	4393	4244	4374	4284	4029	3906	3768	3561	3378	3203	3088	3039	2978	2818	2536	2256	2210	2001	2039	2146	2281	2399	2322	2619
3602	3645	3576	3795	3759	3996	3892	3895	3875	4121	4152	4232	4163	4464	4376	4767	4681	4748	4596	4632	4585	4498	4453	4532	4494	4487	4361	4393	4462	4409	4280	4040	4016	3886	3623	3471	3369	2992	3016	2852	2788	2546	2269	2124	2222	2238	2361	2370	2536	2561
3717	3638	3753	3786	3942	3982	3806	3914	4027	4339	4274	4253	4265	4380	4512	4477	4620	4555	4552	4443	4495	4402	4260	4474	4514	4493	4583	4355	4626	4685	4433	4179	4008	4253	4015	3804	3532	3275	3190	3013	2812	2614	2522	2402	2353	2368	2383	2493	2524	2647
3560	3655	3738	3775	3787	3842	3946	3934	4165	4143	4283	4193	4224	4306	4436	4534	4460	4465	4494	4398	4574	4501	4334	4379	4396	4517	4350	4381	4342	4495	4460	4157	4141	4059	3912	3754	3855	3455	3258	3105	3071	2806	2682	2566	2472	2439	2422	2541	2610	2813
3596	3720	3620	3699	3873	3833	3959	3941	4114	4130	4166	3968	4072	4211	4375	4544	4306	4325	4389	4426	4302	4355	4293	4222	4229	4289	4279	4148	4250	4295	4217	4086	4058	3927	3936	3921	3742	3647	3492	3265	3089	2920	2826	2624	2378	2416	2557	2454	2654	2803
3664	3739	3691	3851	3821	4012	3922	4041	4141	4102	3963	4044	3997	4192	4382	4352	4443	4320	4361	4449	4245	4242	4323	4264	4172	4062	4121	4188	4165	4298	4269	4087	4129	3861	3931	3987	3975	3880	3624	3374	3171	3037	2666	2471	2359	2411	2410	2449	2529	2498
3860	3780	3899	3830	3942	3956	3867	4059	4082	4066	3977	3943	4049	4087	4132	4152	4234	4242	4297	4211	4243	4259	4329	4175	4112	4252	4079	4239	4171	4134	4351	4259	4184	3995	4077	3956	3938	3842	3696	3549	3381	3163	2826	2578	2341	2272	2309	2336	2224	2166
3794	3842	4058	3902	3722	3773	3800	3837	3916	3977	3941	3742	3920	4041	3840	3929	4022	4087	4077	4166	3987	4177	4169	4120	4101	4061	4214	4203	4168	4153	4268	4249	4136	4153	4127	4040	3899	3855	3656	3476	3466	3344	3029	2712	2420	2323	2261	2248	2206	2336
3976	3963	3821	3900	3650	3845	3857	4039	3995	3820	3744	3832	3882	3858	3879	3874	3913	4101	3930	3840	3951	3926	4142	4144	4032	3932	4078	4092	4125	3960	4036	4020	3981	4109	3960	3965	3839	3780	3798	3559	3418	3283	3245	2953	2742	2440	2212	2188	2350	2398
4101	3937	3750	3923	3634	3718	3880	3892	3931	3610	3583	3778	3777	3728	3794	3659	3858	3827	3832	3698	3813	3869	3963	3891	3885	3855	3844	3867	4034	3989	4023	3916	3975	3936	4069	3966	3868	4037	3943	3817	3665	3553	3433	3235	2953	2797	2628	2595	2607	2681
4115	3877	3842	3687	3674	3803	3952	3776	3768	3708	3756	3668	3606	3749	3501	3699	3707	3880	3752	3710	3919	3787	3748	3705	3732	3829	3674	3684	3863	3906	3914	3840	3880	4054	4079	3974	3973	4107	4078	4057	3868	3813	3742	3705	3543	3369	3129	3223	3139	3034
4211	3898	3805	3711	3741	3871	4026	3871	3729	3734	3682	3754	3634	3542	3584	3730	3802	3852	3862	3594	3808	3682	3604	3624	3678	3641	3628	3616	3824	3781	3870	4028	3968	3920	3929	3969	4122	3976	4144	4141	4155	3908	3873	3887	3747	3696	3496	3444	3352	3280
4099	3905	3893	3787	3968	3871	3878	3824	3691	3703	3739	3669	3473	3504	3682	3790	3747	3781	3731	3626	3785	3763	3592	3489	3602	3617	3745	3574	3592	3701	3862	3807	3876	3957	4030	3976	3997	4014	4129	4173	4114	4022	4072	3978	3818	3732	3785	3665	3464	3253
4174	3992	3992	3964	4128	4021	3828	3832	3811	3759	3641	3568	3637	3585	3660	3789	3772	3660	3510	3678	3696	3642	3696	3524	3570	3693	3692	3681	3749	3743	3938	3973	3956	3827	3988	4080	3993	4062	3991	4115	4214	4166	3952	3891	3931	3758	3633	3466	3448	3368
4229	3953	3981	4063	4009	3987	3844	4062	3869	3898	3783	3701	3457	3536	3652	3776	3707	3704	3606	3695	3602	3686	3732	3611	3609	3622	3617	3620	3823	3862	3852	3906	3899	3955	3872	4079	4008	3977	4017	4168	4165	4030	3897	3754	3866	3721	3777	3720	3607	3481
4111	4094	4000	4099	3973	3870	3950	4010	3931	3957	3794	3663	3485	3875	3855	3818	3579	3634	3744	3692	3814	3699	3724	3712	3680	3466	3556	3625	3831	3798	3920	3820	4061	3914	3941	4020	3982	3943	4111	4112	4191	4083	4012	3936	3867	3901	3847	3706	3684	3562
4168	4143	4076	4137	3887	3907	4030	4098	4098	4075	3896	3734	3731	3832	3728	3868	3850	3694	3819	3876	3791	3823	3825	3802	3564	3614	3592	3559	3691	3616	3707	3749	3880	3743	3646	3816	4027	4060	3933	4025	4141	4083	3991	4078	3917	3965	3878	3728	3774	3683
4222	4269	4022	3945	3843	4047	4143	4227	4166	4082	3839	3914	3837	3779	3795	3875	3828	3902	3828	4032	3939	3911	3829	3852	3778	3732	3583	3776	3799	3793	3883	3822	3707	3804	3772	3680	3964	3807	4126	4154	3985	4252	3961	4218	4088	4005	3902	3772	3708	3724
4346	4027	3987	3781	4007	4060	4054	4258	4051	3980	3840	3809	3902	3804	3956	3863	3877	3817	3816	3798	3871	3909	3876	3877	3686	3831	3670	3607	3797	3759	3741	3863	3830	3914	3720	3870	3898	3890	4076	4123	4212	4051	4182	4228	4192	4271	4032	3948	3967	3912
4220	4130	3819	3706	3799	4034	4048	4050	3872	4039	3740	3884	3921	3876	3992	3837	3895	3830	3889	3818	3874	4010	3899	3761	3790	3677	3733	3660	3652	3890	3798	3835	3879	3810	3812	3815	3899	3852	3895	3958	4088	4126	4195	4151	4360	4271	4273	4031	4147	3920
4077	3821	3851	3752	3788	3914	3948	3871	3795	3844	3919	3926	3860	3933	4034	3980	3791	3763	3780	3753	3988	3931	3946	3898	3684	3803	3807	3776	3770	3836	3917	3862	3717	3805	3917	3840	3804	3841	3880	4017	3976	4020	4101	4169	4141	4386	4607	4201	4073	3932
3834	3726	3668	3725	3751	3679	3994	3713	3858	3954	3991	4029	3960	3912	4058	3998	3885	3847	3849	3963	4032	3904	3911	3830	3807	3857	3897	3743	3745	3861	3831	3774	3958	3710	3846	3832	3879	3798	4069	3976	4099	4034	4117	4252	4143	4216	4266	4223	4060	4062
3827	3600	3778	3650	3706	3806	3677	3660	3820	3877	3950	4048	3940	3858	3937	4055	4037	3944	3957	3904	3984	4084	3900	3882	3807	3760	3872	3792	3795	3687	3703	3810	3781	3599	3684	3704	3770	3975	3982	3976	4097	4110	4269	4239	4213	4189	4237	4220	4120	4067
3857	3724	3568	3705	3692	3723	3603	3601	3778	3733	3776	3976	3723	4045	3984	3907	3903	3851	3964	4204	4033	4098	3920	3980	3891	3781	3886	3873	3826	3885	3893	3776	3737	3741	3615	3584	3741	3801	3911	3890	3964	4151	4215	4364	4388	4184	4321	4187	4138	4097
3733	3788	3644	3656	3680	3575	3597	3654	3684	3669	3714	3753	3802	3771	3991	3990	3878	3955	3968	3974	4182	4160	4067	4032	4153	3881	3865	3937	3880	3930	4009	3909	3757	3777	3694	3692	3719	3760	3829	3845	3904	4210	4282	4405	4383	4339	4236	4166	4155	4026
3875	3729	3657	3632	3678	3527	3555	3615	3566	3608	3638	3678	3760	3919	3801	3867	3775	3902	4070	4016	4096	4113	4083	4027	4021	3890	4022	3829	3912	3873	3913	3881	4013	3918	3609	3670	3685	3742	3826	3840	4089	4167	4226	4404	4487	4338	4259	4088	4036	4003
3820	3626	3615	3509	3576	3638	3496	3470	3561	3480	3636	3748	3722	3928	3835	3864	3814	3881	4070	4081	4120	4031	4087	4028	3850	3829	3908	4006	3907	3954	3882	3871	3854	3770	3806	3742	3751	3747	3889	3984	3959	4118	4293	4264	4343	4285	4338	4169	4005	3921
3729	3651	3514	3440	3669	3630	3520	3605	3419	3550	3585	3826	3917	3797	3820	3916	4013	4164	3998	3890	4073	4136	4078	4020	3850	3911	3843	3924	3863	4089	3958	3970	3745	3586	3735	3897	3751	3715	3771	3872	4041	4044	4146	4217	4334	4103	4103	4041	4000	3916
3744	3723	3555	3522	3675	3681	3610	3626	3591	3737	3723	3872	3808	3918	3897	3977	3956	4016	4092	4114	4064	4012	4065	4026	3817	3857	4098	4052	4006	3997	3905	3904	3830	3575	3683	3852	3684	3746	3721	3757	3976	3987	3968	4162	4037	3888	3782	4002	3947	3945
3624	3571	3601	3620	3645	3623	3519	3455	3498	3595	3764	3866	3842	3849	4013	3971	3955	3961	3918	4089	4066	4113	4122	4027	3977	4004	4046	4013	4041	4036	3973	3795	3744	3866	3713	3573	3756	3722	3583	3772	3942	3977	4052	4191	3934	3816	3846	3946	3822	3857
3742	3705	3611	3711	3634	3505	3509	3508	3667	3706	3850	3721	3795	3769	3995	4000	3913	3994	4048	4204	4086	4105	3984	4049	4090	4075	4048	4028	3896	4046	3906	3862	3845	3761	3599	3751	3660	3612	3843	3800	3874	4016	4046	4192	3971	3908	3875	3763	3762	3799
3828	3694	3760	3574	3641	3446	3614	3507	3782	3839	3725	3683	3720	3883	3717	3918	3897	3948	4025	4197	4091	4066	3986	4070	3993	3969	4024	4117	3971	3857	3930	3834	3746	3823	3828	3793	3626	3627	3801	3833	3849	3993	4225	4130	3997	4032	4005	3815	3825	3702
3756	3766	3668	3766	3558	3520	3448	3560	3753	3703	3753	3746	3735	3713	3768	3763	3939	3798	4024	4192	4034	4040	3992	4032	3945	3921	4074	3987	3848	3937	3913	3775	3733	3711	3822	3951	3804	3735	3781	3934	4113	4064	4172	4088	3922	4050	4030	3870	3731	3740
3798	3719	3591	3581	3514	3507	3461	3551	3625	3652	3514	3657	3560	3751	3763	3749	3787	3938	4029	4024	4003	3935	3979	3822	3883	3862	3911	3816	3951	4044	3821	3868	3789	3963	4021	3929	3972	3869	3879	4075	4140	4216	4150	4104	4083	4044	4041	3883	3717	3862
3717	3708	3528	3501	3394	3599	3587	3682	3576	3635	3637	3679	3714	3732	3787	3817	3834	4035	4143	3999	3880	3909	3867	3882	3856	3874	3909	3816	3897	3825	3776	3867	3919	4002	3863	3953	4036	3997	4100	4106	4245	4344	4267	4093	4001	3990	4016	3856	3797	3769
3794	3675	3589	3577	3568	3689	3661	3649	3662	3778	3726	3688	3729	3642	3815	3903	3912	4045	4055	4115	4028	3957	3809	3838	3749	3883	3793	3821	3858	3855	3810	3923	4051	3958	4078	4088	4017	4055	4430	4384	4401	4465	4358	4216	4007	3889	3883	3835	3787	3855
3763	3614	3570	3599	3581	3664	3744	3739	3847	3788	3710	3723	3610	3705	3824	3997	3927	4070	4022	4095	3936	3881	3727	3811	3711	3835	3847	3928	3923	3994	3819	3878	4043	4191	4071	4057	4153	4234	4274	4298	4463	4362	4402	4157	4011	3994	3736	3729	3685	3877
3738	3644	3601	3746	3738	3620	3770	3772	3755	3837	3725	3734	3659	3784	3667	3847	3985	3981	4081	4002	3983	3929	3778	3757	3868	3820	3940	3942	3912	3876	3955	4089	3977	4120	3988	4168	4046	4268	4313	4302	4454	4291	4235	4072	3904	3883	3810	3694	3684	3595
3793	3801	3705	3749	3773	3803	3766	3768	3836	3769	3698	3673	3842	3810	3848	3878	3951	3999	3981	3822	3942	3933	3886	3925	3923	3996	3961	4009	4018	3820	3942	4139	4205	3989	4084	4084	4034	4206	4278	4279	4285	4185	4167	3891	3904	3826	3726	3697	3617	3688
3978	3860	3735	3779	3808	3841	3961	4026	3937	3867	3703	3719	3758	3759	3863	3832	3940	4062	3823	3927	3735	3872	3839	3886	3934	3923	3877	4020	3972	3997	4095	4069	4178	4175	4112	4149	4112	4126	4236	4278	4239	4215	4073	4039	3880	3794	3720	3724	3645	3655
3724	3913	3749	3814	3872	3895	3949	3840	3785	3959	3771	3766	3672	3812	3819	3863	3804	3793	3957	3792	3835	3916	3823	3937	3894	3867	3901	3866	3866	4123	4028	4067	4215	4064	4248	4068	4139	4177	4146	4056	4129	4060	4036	4001	4003	3774	3669	3775	3816	3587
3781	3690	3728	3788	3979	3893	3956	4013	3897	4005	3908	3796	3876	3811	3734	3894	3913	3774	3788	3785	3752	3852	3742	3987	3899	3918	3752	3941	3883	4030	4038	4036	4188	4139	4064	3937	4062	4084	4208	4054	4094	3861	3977	3805	3807	3713	3837	3859	3855	3786
3764	3678	3653	3850	3998	4036	3795	3929	3967	4061	4046	3829	3943	3785	3878	3886	3934	3862	3903	3850	3907	3915	3796	3863	3892	3926	3891	3876	3956	4032	4031	3990	3950	3995	3986	4082	3988	4110	4145	4139	3933	3910	3860	3829	3889	3832	3787	3841	3830	3811
3525	3664	3648	3854	3895	3952	4104	4005	4165	4110	3994	4006	4021	3940	3947	3913	3978	3923	3946	3876	3994	3899	4018	3943	3965	3867	3794	3901	3779	3885	4090	4051	3979	4121	3951	3900	4013	4122	4070	4208	4062	3970	3959	3916	3792	3715	3989	3963	4048	3987
3586	3673	3647	3721	3911	3984	4101	4153	4261	4190	4163	4157	4158	4175	4108	4047	4010	4097	4075	4043	4101	4008	4091	4080	3924	4067	3857	3983	4007	4181	4063	4047	3971	3962	4002	4082	4065	4159	4137	4105	3933	3950	3961	3881	3901	3800	3946	3913	4093	4066
3585	3622	3587	3748	3877	3919	4042	4207	4229	4287	4202	4094	4084	4168	4206	4072	4141	4106	4272	4217	4062	4241	4098	4040	4055	4027	4020	3951	4083	4100	4180	3848	4004	3831	3933	3891	4156	4146	4044	4055	3992	4025	3901	4005	4030	3984	3934	4125	4201	4203
3486	3680	3531	3742	3836	4042	4069	4246	4164	4238	4134	4337	4189	4207	4411	4232	4246	4226	4294	4326	4429	4279	4141	4205	4136	4146	4167	4208	4249	4313	4182	3970	3888	3977	3902	3949	3907	3967	4151	4076	4079	4031	3973	3986	3860	4036	3964	4172	4140	4089
3552	3553	3612	3739	3911	4016	4003	4136	4172	4178	4270	4168	4287	4357	4222	4414	4281	4335	4413	4399	4398	4425	4437	4206	4244	4300	4245	4294	4343	4316	4179	4160	3948	3935	3956	3806	3981	4028	3912	4039	4033	3973	3894	4038	3988	3986	4150	3956	4103	4061
3569	3535	3559	3797	3813	3933	4107	4002	4073	4169	4279	4339	4231	4336	4318	4399	4412	4413	4447	4298	4411	4397	4328	4356	4251	4244	4256	4368	4401	4419	4244	4084	4135	3994	3944	3957	3938	3953	4000	3852	3949	3934	3996	4107	4123	4074	4124	4099	4093	4160
3745	3783	3784	3730	3736	3767	4030	3911	4002	4053	4003	4271	4165	4362	4329	4365	4335	4346	4231	4386	4417	4297	4247	4194	4174	4128	4247	4207	4259	4182	4147	3953	4002	3916	3836	3896	4069	3881	3872	3842	3822	3986	3884	3979	4133	4045	4141	4155	3976	4083
3868	3752	3629	3780	3891	3947	3933	3974	3832	4024	3862	3988	4081	4245	4134	4214	4141	4164	4178	4286	4215	4247	4084	4161	3968	4205	4065	4120	4061	4210	4046	3908	3960	3931	3849	3917	3912	3960	3876	3936	3882	3825	3852	4048	4048	4132	4129	4224	4222	4093
3852	3769	3805	3898	3853	3902	3973	3906	3794	3806	3987	4042	4048	3947	4016	4070	4101	4155	3995	4055	4184	4216	4021	4112	4069	3986	3901	4095	3995	3973	3955	3889	3873	3892	4057	4054	3916	3933	3891	3905	3940	3830	3880	3999	4071	4091	4181	4179	3940	3920
3687	3862	3656	3753	3837	3798	3888	3850	4058	4022	4003	4010	4005	4198	4026	4086	4018	3891	3982	4068	4059	4029	3959	3992	3949	3967	3862	3896	3826	3940	3691	3890	3837	4010	3879	3987	3940	3867	3842	3851	3870	3903	4045	3864	4033	4151	4149	3919	3813	3790
3980	3957	3964	3924	3976	3871	3863	3910	3822	3955	3900	3919	4011	3998	4071	3960	4084	3883	3816	3844	3873	4071	3918	3975	3826	3833	3723	3779	3783	3835	3686	3739	3798	3911	3926	3968	4006	4095	4099	3989	4020	3861	4008	3923	3924	4080	4153	4000	3701	3847
4088	3991	4091	4162	4078	4011	3886	3951	3975	3922	3922	3901	3896	3856	3939	3903	3828	3869	3774	3726	3752	3825	3844	3735	3859	3885	3859	3843	3911	3901	3980	3822	3888	3977	3870	4004	4036	4002	4058	4070	3996	4016	3900	3884	3747	3795	4024	3991	3779	3705
4040	4082	3968	4113	4239	4022	3975	4012	4014	3960	3955	3962	3947	3929	3790	3910	3971	3940	3842	3820	3762	3860	3997	3821	3906	4033	3890	3964	4052	3878	3895	4007	3909	3894	4090	4017	4102	4241	4211	4110	4035	4097	3812	3890	3756	3860	3958	3808	3874	3794
4055	4005	4044	3939	4079	4096	4198	4167	4182	4168	4153	4231	4029	4065	4030	3918	3951	3979	3879	4009	3958	3903	4031	3943	4017	3956	4191	4071	4031	4043	4138	3887	4086	4156	4151	4223	4195	4241	4177	4209	3930	3969	3850	3983	3899	3779	3786	3869	3810	3739
4097	4055	4174	4150	4184	4138	4238	4147	4136	4104	4154	4176	4146	4113	4012	4141	4113	4072	4051	3915	4028	3994	4162	4141	4144	4206	4103	4121	3991	4045	4148	4079	4125	4061	4158	4291	4197	4198	4254	4153	4044	3859	3914	3863	3798	3854	3758	3700	3785	3886
4220	4349	4112	4308	4126	4231	4226	4200	4148	4064	4133	4021	4091	3992	4019	3976	4070	4094	4049	3936	4041	4068	4322	4276	4319	4338	4369	4183	4174	4085	4166	4172	4144	4192	4133	4200	4179	4276	4224	4095	4073	3962	3928	4001	3867	3839	3855	3899	3845	4061
4086	3830	4039	4156	4128	4021	4140	4021	4169	4061	4101	4190	4203	4039	4011	4158	3931	3914	3986	4038	4120	4112	4184	4240	4257	4385	4398	4241	4065	4028	4138	4141	4162	4085	4120	4031	3903	4045	3966	4070	4128	4002	3892	3957	3974	4098	3903	4035	3939	4036
3943	3965	3774	3858	4076	4107	3952	4055	4045	3966	4129	4242	4096	4103	4201	3993	4074	4089	4061	4122	4090	4204	4286	4348	4321	4288	4286	4276	4401	4129	4209	4158	4173	4092	4118	4002	3970	3819	3845	3883	3963	3888	3994	4086	3995	4116	4025	4133	3983	4045
4083	3742	3793	3806	3832	3791	3883	3942	3979	4060	4010	3960	4099	4158	4188	4172	4084	4036	4075	4123	4218	4254	4341	4420	4280	4164	4203	4141	4105	4110	4184	4119	3912	3853	4013	3802	4002	3948	3827	3824	3902	3934	3966	4114	4224	4059	4112	4038	4070	4017
4198	3865	4015	3825	4004	3941	3855	3871	3934	3804	3957	4020	4081	3886	4089	4054	3989	4017	4185	4157	4078	4134	4162	4237	4202	4143	4089	3969	4035	4031	4059	3995	3999	3905	3922	3984	3909	3837	3931	3961	3994	4032	4164	4153	4329	4140	4098	4065	3941	3871
4051	3904	3883	3813	3926	3719	3905	3830	4049	3957	4025	3903	3927	3977	3923	3811	3978	3996	3928	4035	4085	4083	4096	4063	3979	3932	3823	3928	4023	3873	3847	4083	3923	3892	3763	3802	3855	3845	3871	3938	4124	4128	4097	4202	4317	4236	4113	3984	3990	3761
3947	3903	3969	3802	3682	3767	3903	3860	3948	4004	4217	4108	3918	3922	3811	3825	3803	3879	3889	4011	4019	3950	3831	3973	3897	3941	3879	3727	3959	3881	3823	3803	3949	3961	3916	3865	3841	3822	3787	3899	4260	4155	4250	4244	4336	4060	4144	3993	3888	3794
4152	4084	4018	3886	3849	3818	3833	4101	3903	4077	4151	4187	4199	3991	3926	3949	3858	3990	3981	4055	4000	4052	3871	3969	3778	3891	3790	3806	3934	3797	3740	3779	3806	3893	3830	3915	3894	3850	3882	3951	3995	3995	4108	4058	4232	4216	3906	3814	3982	3877
4052	4065	3952	3980	3859	3841	3951	3962	4032	4100	4154	4097	4023	4012	3947	3975	4038	3908	3878	4060	4016	4013	3781	3944	3843	3775	3855	3786	3894	4029	3974	3849	3904	3957	3842	3905	3932	4039	4045	3905	3971	4099	4023	3942	3901	4064	3989	3977	3886	4001
4059	3964	3879	3887	3851	3958	3984	4132	4216	4236	4145	4068	4107	3996	4041	4024	3868	4033	3986	3954	4080	4093	3902	3914	3926	3777	3847	4021	3995	4051	4087	3836	3996	3925	3956	3962	3972	4139	4085	3977	4001	4017	4060	3873	3842	3962	3959	3979	4109	4053
3921	3857	3822	3713	3824	3912	3966	4306	4346	4314	4163	4308	4059	4032	3891	3921	4024	4055	3846	3913	3970	4052	4063	3811	3871	3937	3945	3937	3996	4104	4054	3985	4066	3978	4036	3822	4044	4042	4048	3976	4198	3967	3983	3862	3755	4019	3946	4139	4108	4318
3775	3808	3608	3840	3820	3772	3782	4123	4137	4109	4160	4167	4063	3997	4087	4054	3976	4018	3916	4002	4006	3904	3908	3890	4006	4062	4020	4073	3961	4182	4075	4084	4056	3918	4060	4005	3850	3819	3954	3916	3943	3976	3931	3977	3782	3939	4189	4131	4191	4137
3943	3840	3886	3845	3952	3898	3823	3939	3963	3993	4017	4014	4020	4045	4097	4014	4050	3986	4119	4018	4069	3991	3957	4008	3998	4118	4148	4183	4291	4126	3973	3882	4061	3958	3911	3981	4053	3854	3927	3804	3777	3760	3929	3970	4127	4116	4144	4266	4451	4195
4018	3942	3882	3835	3978	4005	3902	3839	3837	3878	3747	3759	3739	3764	3885	4039	3987	4080	4104	4091	4067	4160	4173	3997	4036	3998	4015	4095	4026	4177	3962	3960	3781	3829	3786	3850	3827	3794	4052	3968	3788	3859	3838	3911	4046	4042	4206	4125	4283	4166
3870	3909	3794	3828	3821	3885	3843	3969	3973	3903	3834	4025	3893	3747	3841	3956	3882	3962	3997	4080	4187	4036	3919	4109	3971	4055	4075	4072	4028	3969	4021	3899	3887	3796	3794	3831	3907	3918	3971	3970	3917	3873	3782	3909	3955	4025	3967	4159	4085	3997
3888	3803	3792	3810	3924	3931	3875	4104	3925	3942	4007	4048	3939	4013	3815	3798	3881	3868	4109	4095	3994	4062	4051	4013	4087	4191	4052	4068	4009	3886	3820	3943	3849	3758	3798	3876	3936	3980	3940	4007	3961	3979	3779	3909	3874	3949	3886	3967	3913	4133
3938	3882	4008	4003	4062	3908	3986	3957	3983	4001	4069	3846	4128	4055	3963	3986	4105	3962	4047	3904	3950	3895	3784	4018	4123	4041	4026	3963	3895	3799	3822	3776	3739	3775	3793	3822	4074	4086	3929	4063	3892	3869	3779	3825	4028	3995	3942	3894	3999	4019
3858	4091	4088	4152	4173	4067	4129	3979	4078	4019	3960	3990	4229	4091	3912	4173	4246	4157	4155	3951	4122	3910	3963	3893	3932	3899	3841	3980	3960	3886	3840	3906	3952	3806	3880	3982	3958	4034	3927	4001	3859	3816	3874	3810	3897	4044	4108	3928	4036	4079
4001	4051	4107	4161	4010	4268	4072	4134	4204	4043	4146	3960	4031	3806	3986	4001	4178	4096	4250	4294	4172	4020	3907	4032	4063	3938	3988	4133	4059	3990	3962	4115	3921	3929	3910	3947	4151	4030	4125	3934	3889	3823	3881	3789	3950	3973	4105	4197	3943	4182
3952	3848	3966	3888	4037	4019	4051	4082	4131	3982	4079	4065	3978	3915	3874	3875	4017	4062	4050	4199	4232	4015	4108	4170	4049	4044	4053	4006	4157	4009	4093	4096	4113	4036	4110	4115	4107	4100	4078	3917	3919	3769	3937	4047	3974	4069	4125	4149	4310	4069
4107	3768	3895	3815	3961	3807	3757	3987	3892	4006	4178	4213	4113	3975	3958	4000	3862	4057	4056	4027	4031	4098	4205	4239	4160	4144	4078	4036	3930	4054	4061	4060	4087	4085	4002	4170	4068	4037	3956	3969	3935	3916	4011	3914	4081	3968	4093	4056	4126	4169
4059	3970	3942	3649	3934	3757	3883	3882	3820	3968	3919	4022	4190	4145	4146	4122	4162	3936	3969	3867	3945	3846	4134	4026	4156	4046	4081	4060	3931	4078	3966	4054	3944	4051	3996	4035	4005	3970	4020	4009	4082	4231	4070	4080	4066	4009	4075	3958	4041	4023
4152	4079	3960	3976	3995	3815	4008	3848	3887	3878	4068	3942	4053	3947	4118	4195	4232	4066	3999	3882	3914	3883	3831	3932	3971	3953	3962	4052	3971	3940	3896	4083	4085	4178	3930	4070	4033	3911	3952	3951	4007	4207	4056	3973	3946	3993	3904	3812	3956	3903
4119	4100	4102	4161	4076	4096	4120	4105	4160	3846	3853	4002	3823	3882	3924	4011	4170	3918	4053	3919	3996	3888	3771	3805	3714	3887	3794	4026	4059	3968	4117	4181	4066	4059	4067	4246	4169	4206	3961	4042	3897	4103	4050	3993	3992	4016	3931	3941	3860	3953
3811	3944	3826	4127	4046	4044	4094	4143	4050	4062	3999	3982	3885	3832	4018	3924	3820	3914	3919	4004	3985	3993	3903	3938	3886	3987	4005	3944	4146	4144	4094	4138	4167	4091	4141	3975	4161	4127	4042	4133	4030	4011	4215	4118	3956	4016	3976	4048	4091	4011
3727	3778	3673	3785	3866	3982	3976	4111	4126	4088	4045	4114	4023	4111	4063	3915	3940	3839	3885	3928	3904	3918	4084	4135	4192	4192	4171	4243	4120	4110	4112	4114	3986	4107	4167	4004	4098	4178	4110	4155	4173	4076	4152	4067	3949	3924	3944	4100	4144	4082
3852	3724	3782	3671	3742	3683	3704	3856	3910	4021	4102	4091	4309	4159	4046	4054	4034	3893	3915	3871	3879	4052	4035	4019	4121	4250	4052	4140	4041	4004	4101	4079	4084	4142	4124	3989	4168	4191	4134	4066	4206	4072	3965	4012	3998	3980	3885	4117	4224	4202
3956	3923	3827	3834	3928	3878	3822	3695	3813	3785	3938	3903	4133	4215	4124	4075	4225	4235	4102	4102	3929	3956	3988	4052	4094	4118	4223	4064	4041	3973	3999	4157	3993	4124	4155	4063	4090	4053	4209	4116	4088	4071	4036	4075	3958	4207	3880	3906	4165	4216
4068	4105	3965	4036	4033	4050	3833	3915	3824	3885	3869	3775	3976	3944	4108	4099	4256	4311	4222	4125	3913	4060	4009	3919	4003	4112	4022	4082	3964	4060	4061	3989	4157	4121	4092	4178	4213	4219	4214	4140	4068	3989	3972	3905	4048	4009	3992	3823	4157	4162
3989	3982	3870	4078	4188	4003	4048	4025	3912	4032	3965	3892	3896	3902	3801	4030	4190	4097	4073	4108	4034	4092	4008	3990	4007	4026	3801	3866	3930	4057	4053	4067	4199	4161	4160	4186	4205	4129	4503	4031	4167	3970	3884	3908	4075	4055	4165	4030	4032	4100
3798	3757	3848	3792	3965	4061	4021	4082	4077	4101	3897	3991	3959	3950	3912	3911	3959	3858	3963	3996	4140	4036	4006	3850	4013	3970	3969	3977	3886	3908	4099	4115	4188	4216	4146	4131	4196	4117	4227	4171	4151	4165	4018	3952	3938	4119	4163	4101	4137	4220
3741	3666	3773	3617	3845	3855	3993	4037	3941	4079	4030	3922	3989	3907	3829	3972	3813	3911	3795	3969	3931	4017	3999	4007	4033	3878	3967	3948	3925	4090	4052	4165	4239	4158	4178	4179	4159	4169	4075	4157	4159	4095	4134	3975	4020	4051	4200	4220	4163	4154
4054	3814	3780	3828	3841	3780	3875	3940	3740	3801	3806	3868	3926	4053	3934	4122	4004	3905	3788	3725	3868	3943	4022	3873	4107	4015	4004	4021	3975	4077	3914	4170	4149	4174	4067	4214	4105	4055	4014	4042	4182	4110	4065	4032	4244	4321	4396	4270	4312	4334
4061	3787	4005	3947	3990	3813	3914	3775	3769	3768	3724	3707	3823	3972	3988	4175	4032	4070	3860	3870	4023	4013	3989	3855	3973	3917	3968	4026	4079	3943	4187	4012	4064	3977	4043	4201	3937	4124	3919	3996	4046	4300	4214	4160	4184	4316	4259	4172	4386	4198
4150	4082	4085	3981	3961	4006	3965	3858	3711	3730	3700	3606	3843	3879	3951	4112	3985	3899	3983	3900	4047	4028	4016	4005	3938	3801	3977	4035	4117	4038	4170	4244	4129	4063	3896	3987	4049	4146	4188	4020	4063	4136	4232	4113	4237	4315	4237	4039	4170	4134
4045	4068	3913	4087	4073	3923	3890	3992	3947	3860	3782	3810	3801	3847	3841	3968	4000	3919	4065	4044	4172	4158	4144	3964	3973	3829	3849	4095	3959	4229	4090	4237	4331	4236	4105	3994	4036	4053	4073	4169	4269	3976	4233	4140	4450	4275	4300	4059	4030	4137
3901	3867	3791	3896	3845	3909	4194	3797	3938	3992	4009	3889	4124	3969	3898	3908	3989	4052	3889	3999	4188	4129	4098	4090	4037	3908	4031	3910	3971	4107	4226	4199	4284	4228	4252	3998	4163	3947	4050	4117	4123	4018	3946	4159	4250	4187	4179	4167	4031	4083
3835	3819	3724	3763	3679	3663	3778	3880	3949	4123	4144	4221	4145	4081	4019	3976	3790	3863	3814	3886	4053	4113	4069	4085	4067	4009	4015	3999	3923	4028	3968	3976	4157	4071	4167	3898	4106	4036	4075	4062	4044	4033	3847	4056	4074	4160	4193	4135	4209	4139
3969	3988	3659	3717	3716	3639	3771	3753	3891	4007	3933	4153	4128	4024	4004	3909	4080	4005	3830	3961	3965	4113	4116	4025	4097	4089	3991	4003	3909	3961	3993	3902	3976	4044	4090	4178	3923	3959	4061	4038	4118	3960	4034	3987	4083	4117	4041	4010	4090	4150
4141	3894	3977	3827	3935	3710	3873	3835	3893	4035	4010	4056	3975	4110	4023	4061	3972	3951	4003	3829	3956	3980	3918	4091	4125	4068	4108	4271	4048	4162	3984	3890	4043	4029	4072	4037	3988	4085	4037	4095	4136	4078	4117	4157	4096	4092	3852	3823	4041	4063
4212	4034	4090	3933	4071	3841	3837	4010	4050	4001	4153	4023	3807	3989	3847	3897	3913	4039	3962	3816	3790	4003	3937	3846	4090	4252	4135	4157	4105	4207	4280	4182	4087	4006	4099	3933	3988	3994	3982	4060	4076	4023	4174	4373	4181	3992	3830	3929	4129	3923
4085	3841	4079	3953	4065	4021	4074	4232	4103	4012	4168	3890	3884	3913	3867	3860	3897	4008	4073	4084	3975	3956	3999	4008	3943	4091	4133	4335	4297	4207	4147	4282	4073	4058	3919	4040	3900	3941	4036	4003	3889	3906	4012	4148	4300	4103	3876	3848	4061	4109
3976	3860	3915	4003	4160	4108	4058	4117	4130	4147	4113	4014	3972	3840	3829	3898	3929	4066	3996	4195	4182	4206	4108	4072	4000	3990	4042	4314	4221	4269	4218	4079	4168	3979	3942	3878	3971	4002	4042	4102	3979	4006	4128	4194	4189	4153	4096	4059	4025	4017
4013	3876	3810	3959	3980	4046	4047	4112	4070	4209	4073	4044	3869	3969	3969	4063	3958	3987	4055	4164	4094	4147	4132	3993	4075	4196	4127	4022	4102	4145	4206	4140	4137	3972	3988	4040	3917	3969	3995	4037	3980	4014	3950	3987	3956	4205	4176	4042	3972	4036
3938	3999	3803	3969	4104	3968	4023	4017	3995	4110	3987	4217	4052	3988	4171	4124	4048	4013	4094	4120	4166	4073	3977	4118	4101	4079	4093	4195	4167	3988	4005	3992	4105	4103	3905	4130	3966	3867	4044	4153	4057	3935	3846	3862	3861	4077	4042	4103	4047	4105
4160	3904	4036	3964	3998	3981	4036	3943	3955	4029	3831	4033	4121	4066	4004	4222	4135	4182	4189	4285	4100	4233	4131	4089	4112	4145	4224	4171	4032	4054	3902	4024	3934	4059	3955	4158	4032	4046	4062	4250	4032	4014	3771	3715	3907	4031	4021	4053	4159	4040
4151	4150	4159	4127	4207	4149	3931	4012	3901	3808	3871	3861	4043	4037	4081	4139	4234	4153	4203	4150	4141	4196	4200	4026	4159	4228	4173	4171	3972	3955	3848	3835	3948	3986	4033	4158	4230	4223	4217	4015	3972	4055	3834	3835	4061	4023	4027	4150	4255	4157
4175	3990	3942	4074	4177	4051	3993	4036	3990	4011	3945	3994	4000	3927	4011	4008	4073	4095	4127	4110	4024	4089	3944	4044	4058	4102	4243	4228	4173	4040	4037	3960	3925	4047	4121	4181	4310	4120	4210	4123	4127	4007	4168	4023	4063	3971	3981	4042	4220	4057
4115	3933	3961	4090	4122	3995	3975	3968	4111	4175	4009	4039	3928	3851	4007	3948	4056	4079	4184	3993	4230	3899	4132	4033	4007	4090	4219	4197	4236	4241	4089	4055	4121	4159	4204	4261	4246	4252	4177	3973	4107	3977	4098	4039	4073	3950	3979	4103	4020	4109
3890	3988	3994	3938	3977	3860	4088	4101	4142	4182	4086	4227	4111	3984	3993	3989	4016	3873	3906	3801	4045	3986	4111	4077	3999	4201	4087	4130	4211	4193	4267	4146	4116	4160	3960	4183	4133	4173	4108	4068	4067	4018	4049	4005	4186	4279	3999	3798	3892	4030
4173	3900	3897	3687	3718	3831	3777	4017	3979	4004	4136	4020	4181	4046	4045	3834	3954	3956	3966	3730	3966	4092	4063	4128	4080	4064	4149	3982	3890	4037	4259	4187	4260	4003	4266	4202	4065	4109	4106	4091	3961	4064	4076	4081	4157	4136	4201	3951	4087	4021
3957	4027	3802	3954	3831	3829	3824	3822	3981	3984	4104	4189	4218	4225	4176	3937	3936	3906	3819	3844	3893	3870	3985	4067	4046	4161	4147	4125	4083	3989	4182	4164	4284	4139	4131	4058	4140	4069	4169	4069	3917	3957	4123	3908	4195	4203	4034	4157	3931	4065
4040	3964	4009	3826	4048	3849	3758	3755	3931	3906	4077	4104	4094	4081	4074	4167	4011	4082	3913	3996	4081	3943	4052	4049	4118	4031	3886	3997	3839	4126	4239	4217	4299	4367	4213	4288	4108	4066	4014	3979	4061	4179	4163	4032	4141	4041	4307	4165	4101	4028
4207	4133	4079	4096	4132	4069	3937	3951	3870	4008	3929	3967	4093	4147	4098	4102	4034	4003	3918	3996	4049	4069	4096	4141	4007	3948	3798	3947	3973	4138	4148	4195	4132	4067	4199	4130	3944	3920	3856	3954	4100	4083	4184	4208	4097	4161	4308	4075	4063	3976
4068	4153	4238	4164	4262	4246	4185	4026	3969	4035	4019	3956	3871	4000	4102	4093	4129	4180	4027	4055	3971	4124	4059	4160	4163	4117	4136	4054	3923	4063	4051	4140	3988	4079	4063	4189	4082	4146	4035	4075	3969	4033	4035	4219	4175	4158	4299	4214	4288	4008
4097	4399	4194	4225	4220	4219	4315	4104	4167	3977	3924	3996	4016	3834	4054	4083	4082	4012	4151	4187	4089	4120	3966	3999	4163	4191	4255	4028	4120	3989	4058	4108	4093	4110	3862	4157	4089	4055	3998	3946	4089	4223	4180	4359	4160	4215	4274	4171	4085	3979
4095	4039	3934	4113	4232	4302	4182	4212	3999	4113	3994	3988	3907	3923	3914	3976	3930	4120	4037	4131	4330	4164	4065	4155	4012	4157	4088	4018	4003	3863	3902	3889	3983	3876	3792	3858	4028	4046	4087	4111	4272	4200	4128	4043	4227	4219	4216	4069	4184	4028
4129	4095	3983	4109	4196	4182	4198	4328	4278	4260	4156	4182	4075	4105	4021	3992	4025	4134	4069	4089	4117	4159	4023	4080	4249	4159	4006	4081	4019	4059	3981	3960	3944	3941	3727	3801	4062	4076	3987	4240	4050	4125	4218	4195	4435	4182	4008	4037	4025	4130
3994	4014	3999	4089	4017	3924	3962	4162	4080	4100	4137	4213	4094	3959	4070	4019	3981	3931	3929	4026	4097	4134	4136	4014	4098	3970	3949	4057	4010	4185	4037	3971	3850	4079	3811	3848	4014	3976	4034	4091	4148	4104	4298	4211	4111	4105	4115	4086	3953	4019
4021	3818	3964	4013	3961	3877	3913	4116	4167	4164	4184	4186	4221	4183	4101	3979	3954	3941	3887	3896	3935	4026	4032	3949	4084	3939	4003	3909	3935	3967	3892	4021	3915	3902	3826	4055	3934	4008	4049	4231	4192	4161	4268	4127	4120	4143	4149	4017	4194	4177
4167	4036	4002	4015	3913	3878	3880	3906	4079	4019	4154	4108	4094	4075	4135	4099	3974	3843	3810	3866	3869	3892	3992	3944	3948	3999	3989	3911	4042	4173	4208	4122	4173	4091	4173	4087	3903	3932	3908	4006	4185	4135	4026	4084	4012	4093	4167	4276	4141	4190
4152	4166	4089	4106	3821	4065	3932	3914	3940	3931	3842	3960	4087	4065	3989	3907	3872	3786	3939	3958	3937	3950	3879	3952	3998	3882	3964	4032	3981	3955	4034	4079	4138	4157	4232	4208	3954	3905	3906	3893	3981	4011	3974	4000	3980	4086	4133	4214	4237	4068
4245	4254	4086	4084	4043	3938	4002	4051	4007	4025	3938	3954	4107	4073	3809	3931	3887	3935	3938	3937	4062	3865	3888	3991	4003	4109	3968	3941	4055	4036	4122	4225	4159	4145	4311	4268	4064	3902	3931	3904	3952	4140	4127	4036	4174	4159	4126	4254	4194	4081
4292	4344	4347	4151	4017	4156	4081	4073	4038	3949	3809	3911	3861	3883	4013	4031	4042	4209	4075	4123	4008	3963	3987	3844	3890	3914	3994	4005	3973	4047	4107	4112	3999	3971	4135	4121	3924	3949	3832	3961	3953	4051	4130	4054	4070	4189	4059	4100	4191	4110
4334	4252	4270	4061	4325	4226	4229	4084	4024	4120	3979	3944	3891	3868	3808	4044	3981	4022	4090	4247	4134	4021	3921	3909	4027	4010	3970	4098	3894	3873	3949	3921	3846	3946	3992	4045	3988	4012	3995	3786	3896	3848	3959	4243	4149	4212	4073	4266	4193	4102
4114	4169	4280	4143	4245	4374	4354	4255	4181	4221	4132	4101	3971	4021	4149	4041	4135	4037	4076	4227	4322	4303	4031	3948	4098	3982	3969	3975	3977	3952	3855	4029	3890	3914	4011	3996	3990	4014	4053	3928	4025	4037	4048	4059	4075	3957	4003	4045	4145	4055
3956	4129	4156	4010	4192	4116	4195	4179	4138	4082	4157	4015	3915	4182	4059	4140	4184	4204	4198	4137	4112	4216	4216	4165	4094	4006	4049	4062	3919	4066	3969	3979	3944	3705	3819	4085	3932	4075	4112	4044	4038	4016	4050	4193	4167	4026	3925	3943	4159	4135
3792	3908	3870	3990	3871	4104	4168	4208	4333	4263	4226	4138	4240	4061	4051	4052	4062	4040	4134	4015	4222	3998	4147	4150	4116	4048	3985	4011	4096	4040	3972	3999	3840	3923	3744	3964	4050	4081	4051	4083	3858	4033	4012	4099	4091	4073	3954	4007	4041	4289
3720	3745	3812	3863	3908	4039	4095	4226	4279	4219	4285	4396	4272	4389	4249	4177	4064	3975	3967	4046	4138	4081	4096	4007	4149	4072	4022	3873	4069	3876	4016	4152	4003	3980	4069	4065	4115	4121	4294	4140	4079	3979	3930	4057	4100	4058	4070	4299	4238	4248
3933	3914	3829	3759	3902	3841	3739	3861	3899	4085	4132	4236	4257	4291	4151	4125	4040	3952	3886	3867	4012	4113	4122	3938	4112	4170	3985	3852	3847	3937	4011	4069	4065	3998	3994	3970	4071	4165	4148	4105	4101	3930	3891	3935	3968	4084	4153	4099	4296	4293
4095	3876	3776	3667	3620	3635	3575	3705	3945	3881	3970	3923	3925	3903	3934	4080	4041	3952	4022	3940	3831	3882	4176	4153	4173	4020	4008	4056	4000	4063	4201	4016	4036	4046	3878	3976	3947	4135	4186	4019	4069	4030	3897	4013	4084	4156	3952	4219	4262	4127
4279	3918	3842	3770	3813	3633	3718	3761	3852	4023	4160	3980	4099	4001	3974	3966	3917	3925	4150	4089	4064	3920	4050	4261	4357	4235	4044	4177	3964	3983	4244	4047	3870	3999	4163	3977	3921	3862	3905	3945	4047	3866	3844	3963	4116	4127	3978	4050	4028	4133
4375	4243	4047	4211	4023	3819	3701	3883	4022	4115	4066	4248	4192	4235	4138	4145	3983	3993	3977	3992	4151	4191	4134	4122	4307	4444	4312	4142	4142	4017	4160	4080	4178	4069	4106	3901	3901	3890	3895	4042	4020	4034	3865	4043	3912	4145	4116	4115	4100	4112
4505	4362	4348	4283	4034	3940	3876	3572	3697	3891	3874	4113	4050	4167	4312	4417	4198	4296	3986	3880	4051	4174	4169	4041	4198	4392	4385	4000	4183	4167	3964	4023	4083	4031	4125	4007	3912	4095	3923	4260	4100	4067	4027	3957	3845	4037	4126	4198	4179	4136
4732	4415	4417	4199	3914	3902	3662	3660	3660	3643	3694	3817	3847	3952	4043	4462	4492	4396	4336	4029	3870	4277	4050	4047	4018	4080	4264	4177	4106	4133	4147	3823	4162	4126	3883	4097	4039	4021	4057	4173	4142	4135	3986	3914	3999	4019	4140	4199	4228	4184
4722	4215	4284	4132	3975	4135	3893	3757	3831	3712	3677	3720	3745	3647	4015	4108	4202	4300	4411	4254	3891	3898	3967	4032	3988	3881	4077	4362	4211	3987	4056	3991	3972	4193	4059	4070	4180	4082	4087	4084	4092	4154	4124	4105	4095	4027	4109	4293	4230	4252
4500	4125	4179	4189	4194	4249	4157	4262	4024	3806	3808	3757	3764	3770	3797	3997	4116	4138	4417	4394	4141	3723	3792	3993	4071	4084	4073	4357	4303	4018	4130	4107	3904	4258	3950	4094	4113	4059	4176	4109	4236	4096	4260	4108	4086	3945	4182	4227	4327	4395
4255	4223	4255	4341	4511	4515	4538	4182	4145	4056	3986	3769	4005	3855	3812	3946	4003	3975	4214	4377	4247	3999	3771	3755	3997	4166	4018	4157	4481	3996	4146	4220	4004	3968	4139	4015	4139	3818	4085	4055	4139	4221	4163	4091	4109	4233	4131	4356	4247	4381
4207	4397	4453	4510	4515	4505	4398	4257	4250	4083	4010	3898	3952	3910	4028	4134	3944	3938	3992	4225	4149	4107	3914	3898	4038	4339	4217	4173	4428	4299	4121	4168	4020	3929	4111	4055	3988	4014	4068	3849	4036	3984	4086	4096	4045	4142	4141	4091	4083	4193
4110	4425	4501	4651	4673	4442	4365	4369	4042	4085	3969	3937	3855	3915	3966	4087	4124	4085	3991	4078	4249	4255	4100	3862	3973	4130	4225	4184	4307	4385	4024	3999	4056	3852	4207	3951	4064	4035	3916	4021	3975	4004	4113	4158	4011	4061	3942	4148	4220	4161
4219	4301	4452	4737	4453	4433	4292	4258	4085	4031	3842	3763	3749	3709	3943	3969	4283	4235	4242	4003	4070	4385	4408	3972	3785	3915	4206	4025	4085	4362	4030	3980	4134	3873	3999	4084	3950	4052	4074	4095	4018	4136	4130	4257	3966	4125	4127	4129	4263	4291
4117	4305	4224	4168	4334	4265	4293	4190	4059	4073	3761	3688	3501	3695	3797	3998	4087	4397	4235	4143	4093	4121	4384	4034	3747	3870	4144	4144	3984	4230	4211	3874	4043	3848	4010	4132	4032	4124	3973	4043	4013	4191	4179	4003	4022	4064	4136	4172	4288	4179
4091	4207	4067	3981	4123	4172	4156	4369	4226	3972	3921	3773	3653	3583	3662	3818	4030	4158	4210	4003	4016	4030	4397	4232	3817	3685	4104	4026	3918	4089	4210	3904	4075	4041	4009	4139	3994	4101	4074	3883	3907	4042	4019	4087	3851	4098	4006	4045	4229	4225
3951	3827	3881	3948	3875	3935	4102	4315	4038	4169	4031	3953	3754	3565	3565	3651	3808	4120	4135	3980	3902	4043	4151	4270	3872	3641	3982	4050	4019	4164	4347	3957	3868	4161	3855	3983	3926	4123	4158	4006	4012	3846	4067	3963	4002	4110	4148	4175	4218	4311
3871	3800	3684	3790	3853	4069	4122	4259	4254	4166	4258	4141	3786	3659	3688	3673	3797	4218	4124	3959	3927	3992	4028	4181	3870	3707	3947	4116	4026	4043	4210	3994	4000	4080	3789	4106	3926	3970	4017	4016	4061	4045	4141	4199	4137	4211	4284	4299	4377	4335
3835	3667	3569	3670	3925	4148	4254	4420	4380	4528	4313	4248	3914	3779	3761	3719	3853	3930	4085	3982	3961	3874	4097	4281	3934	3766	3891	4229	4067	4055	4319	4192	4034	4130	3704	4051	3955	3982	4255	4010	4083	4025	4206	4190	4320	4239	4309	4329	4378	4380
3738	3650	3533	3635	3686	4005	4275	4372	4514	4423	4356	4214	4145	3687	3576	3712	3646	3960	3906	4040	3861	3876	4077	4175	3955	3750	3754	3924	3914	3977	4213	4085	4022	4092	3880	3968	3918	4045	4114	3998	4087	3978	4027	4137	4151	4125	4127	4181	4280	4417
3468	3526	3391	3557	3639	3882	4064	4303	4447	4476	4338	4237	3940	3912	3620	3523	3652	3907	3929	3939	3722	3752	4061	4230	4016	3719	3843	4059	3920	4052	4253	4046	3942	4013	3821	4081	4091	4046	4000	3953	3991	3961	4180	4039	4201	4104	4202	3959	4167	4234
3586	3572	3332	3453	3698	3717	4125	4246	4297	4274	4185	4099	3936	3908	3590	3688	3648	3821	4010	3884	3743	3789	4110	4206	4023	3823	3815	3983	3847	4057	4367	4215	4049	4122	3894	4026	4034	4007	4127	3999	4246	4159	4182	4178	4267	4100	4108	4193	4274	4336
3736	3622	3534	3506	3503	3723	3934	4106	4185	4340	4212	4168	4122	3860	3676	3624	3728	3704	3922	3880	3681	3968	4190	4219	4152	3937	3919	4129	3904	4177	4556	4122	4076	4181	3971	4156	3946	4151	4226	4084	4218	4068	4223	4264	4372	4452	4081	4194	4271	4458
3883	3513	3594	3610	3502	3777	3791	4078	4172	4229	4288	4176	4105	3846	3794	3867	3928	3957	3959	3904	3884	3973	4450	4441	4146	3797	3930	4201	3920	4255	4310	4400	4255	4237	3973	4072	4067	4126	4177	4239	4228	4124	4402	4273	4424	4225	4040	3995	4219	4246
3861	3742	3663	3508	3633	3682	3829	4137	4157	4117	4219	4053	4105	3970	3988	3937	4054	3835	3751	3650	3812	4046	4250	4329	4134	3854	4059	4027	3909	3884	4203	4207	4220	4127	3838	4029	3966	4090	4129	4249	4188	4229	4343	4353	4236	4101	4084	3978	4132	4196
3788	3618	3626	3609	3478	3532	3732	3971	4162	4283	4178	4228	4114	4158	4121	3941	3920	3891	3776	3661	3874	4119	4409	4186	4089	3984	4078	3763	3683	3965	4137	3987	4026	3964	3921	3914	4017	4213	4117	4241	4009	4080	4058	4021	4008	4046	3995	4112	4032	4180
3619	3619	3674	3651	3504	3539	3833	4069	4196	4310	4318	4372	4365	4376	4308	4163	4084	3753	3601	3611	3922	4131	4252	4096	4020	4077	4116	3748	3878	4193	4165	4051	4286	3950	3996	4061	4109	4292	4180	4303	4146	3998	3844	4215	4011	4058	4011	4023	4106	4177
3642	3576	3656	3664	3751	3896	3924	4097	4214	4391	4417	4659	4675	4433	4360	4220	4128	3703	3596	3565	3866	4224	4197	4063	4006	4215	4049	3813	3892	4156	4107	4246	4212	4055	4144	4207	4191	4426	4278	4341	4155	4144	4091	4223	4154	4071	4035	4066	4129	4291
3556	3590	3444	3702	3736	3956	4097	4250	4206	4660	4673	4684	4759	4646	4326	4252	3752	3683	3755	3847	4137	4219	4234	4064	4221	4129	3921	3931	4237	4210	4191	4217	4329	4049	4136	3965	4167	4402	4265	4336	4139	4205	4061	4352	4062	4172	4157	4125	4266	4176
3428	3368	3433	3488	3677	3971	4124	4227	4545	4598	4812	4842	4867	4545	4205	3871	3801	3703	3825	4116	4154	4245	4097	4306	4281	4095	3879	3941	4285	4086	4106	4327	4123	4002	4125	4028	4178	4217	4337	4338	4099	4238	4111	4352	4117	4216	4118	3898	4201	4234
3391	3261	3218	3412	3616	3810	4139	4212	4470	4624	4721	4696	4610	4445	4187	3841	3665	3845	3983	4079	4097	3925	4094	4267	4313	3993	3904	4065	4081	4089	4318	4378	4236	4253	3941	4008	4236	4200	4406	4288	4270	4248	4218	4107	4192	3964	4026	3927	4172	4426
3453	3387	3438	3372	3436	3678	4012	4110	4272	4370	4463	4433	4375	4262	3964	3875	3765	3830	3899	3938	4162	3890	4240	4222	4332	4047	3889	4142	4126	4159	4412	4440	4154	4112	4010	4181	4350	4349	4499	4272	4259	4020	4258	4042	4274	4040	4061	4074	4391	4426
3632	3455	3501	3455	3511	3640	3887	3989	4097	4267	4265	4376	4320	4175	3992	3880	3856	3808	3736	3829	3965	4237	4331	4344	4055	3969	4065	4087	4089	4304	4469	4276	4315	4233	4033	4215	4321	4330	4344	4436	4056	4050	3997	4077	4124	4155	4111	4149	4308	4387
3694	3670	3706	3857	3686	3891	4034	4123	4175	4282	4359	4370	4270	4145	3981	3960	3922	3767	3659	3951	4178	4318	4489	4335	4120	4222	4092	4050	4094	4337	4276	4381	4229	4008	4080	4187	4192	4238	4255	4295	4085	4047	4126	4069	3993	4136	4124	4245	4112	4263
3498	3563	3754	3897	4170	4114	4376	4307	4377	4516	4466	4487	4323	4233	3975	3807	3632	3712	3769	4088	4310	4348	4293	4354	4255	4155	3888	4033	4342	4410	4265	4253	4170	4014	3934	3985	4272	4320	4215	4253	4088	4231	4097	4211	4086	3948	4054	4092	4274	4240
3458	3472	3599	3683	3931	3944	4312	4295	4578	4562	4473	4454	4226	4145	3801	3595	3619	3589	3981	4270	4304	4394	4341	4424	4339	4009	3939	4115	4325	4142	4339	4145	4148	4051	4014	3977	4247	4486	4424	4236	4335	4134	4196	4152	4204	4030	4075	4143	4257	4293
3638	3626	3508	3630	3692	3819	4156	4097	4221	4413	4313	4191	4157	3894	3730	3630	3756	3930	4081	4086	4231	4373	4334	4343	4067	3832	4059	4132	4249	4105	4357	4133	4021	4014	3944	4004	4348	4160	4430	4174	4279	4106	4378	4078	4069	4168	4197	4145	4231	4242
3644	3710	3782	3864	3886	4134	4084	4265	4313	4299	4302	4168	4033	3868	3826	3698	3763	3709	3971	4023	4306	4339	4406	4069	3832	3881	3969	4040	4133	4336	4228	4053	4053	3903	3969	4062	4164	4351	4258	4277	4217	4150	4434	4266	4217	4234	4186	4228	4197	4342
3602	3656	3830	3963	4283	4271	4387	4566	4539	4670	4419	4256	4121	3909	3689	3810	3757	3797	4105	4238	4243	4245	4146	3925	4024	3940	3831	3986	4120	4223	4070	4082	4083	3914	4015	4058	4276	4170	4187	4305	4223	4303	4134	4177	4186	4253	4154	4187	4312	4210
3753	3588	3807	3935	4048	4352	4481	4638	4573	4542	4349	4152	4008	3857	3643	3722	3854	4042	4356	4536	4377	4247	4154	3975	3909	3860	3985	4177	4231	4340	4085	4002	3862	3986	3990	4145	4354	4323	4348	4127	4203	4007	4353	4250	4260	4067	4202	4158	4364	4205
3726	3697	3936	4062	4275	4258	4504	4597	4559	4574	4283	4076	3812	3691	3717	3879	3919	4164	4340	4350	4154	4216	4146	3967	3817	3852	4086	4269	4103	4287	4276	4090	3947	4082	4063	4309	4435	4214	4253	4257	4226	4311	4333	4302	4227	4225	4151	4104	4149	4180
3942	3908	3937	4138	4308	4588	4512	4404	4581	4395	4204	4089	3927	3730	3824	3850	4024	4091	4207	4414	4520	4180	4122	3820	3879	4088	4022	4238	4344	4271	4074	4224	4166	4127	4150	4307	4262	4415	4335	4212	4118	4249	4200	4091	4129	4269	4242	4208	4237	4392
4050	4132	4263	4327	4465	4508	4465	4513	4290	4191	3981	3776	3861	3778	3742	3872	4058	4155	4400	4419	4351	4263	4147	4119	3996	4048	4242	4225	4412	4291	4289	4157	4200	4113	4242	4316	4322	4209	4161	4192	4160	4100	4234	4320	4326	3998	4155	4011	4160	3985
4384	4418	4463	4533	4653	4478	4374	4297	4066	3936	3835	3713	3813	3778	3883	3981	4377	4408	4481	4434	4281	4095	4164	4086	4166	4166	4218	4437	4306	4438	4446	4170	4040	4267	4301	4336	4347	4243	4158	4091	4278	4237	4301	4230	4251	4142	4265	4102	4049	4095
4408	4577	4539	4601	4618	4519	4357	4155	3945	3889	3792	3700	3760	3783	3848	4208	4303	4528	4519	4447	4375	4255	4098	3986	4005	4369	4462	4449	4375	4233	4244	4169	4180	4285	4331	4319	4277	4227	4217	4136	4193	4221	4241	4245	4202	4241	4158	4296	4186	4053
4666	4645	4749	4521	4460	4378	4137	4031	3856	3649	3613	3579	3703	3752	3989	4224	4421	4534	4466	4401	4132	4030	3935	3993	4016	4089	4349	4456	4457	4356	4143	4178	4106	4248	4101	4373	4254	4091	4057	4084	4123	4227	4309	4236	4265	4212	4166	4287	4181	4016
4749	4468	4566	4483	4475	4207	4198	3883	3845	3792	3650	3641	3823	3904	4182	4173	4295	4318	4229	4197	4069	3956	4120	4004	4152	4176	4361	4325	4247	4211	4160	4171	4085	4235	4218	4178	4213	4113	3954	4011	4290	4214	4338	4213	4297	4170	4228	4055	4163	4022
4707	4344	4380	4493	4196	4091	3958	3913	3734	3688	3651	3739	3948	4191	4212	4420	4420	4262	4270	4031	3949	4105	4124	4088	4192	4285	4344	4286	4273	4214	4189	4088	4118	4104	4004	4007	3935	4052	4020	4021	4450	4338	4214	4336	4226	4253	4295	4039	4040	3979
4593	4423	4232	4130	4009	3865	3765	3611	3759	3714	3754	4069	4049	4310	4350	4465	4276	4246	4209	4028	4082	4056	4058	4143	4290	4245	4344	4248	4212	4024	4087	4044	4145	4081	4018	4052	3938	3945	4197	4209	4316	4276	4222	4119	4197	4148	4046	4111	4117	3986
4317	4163	4044	3899	3889	3742	3519	3639	3622	3847	3882	4165	4273	4461	4415	4555	4201	4243	4080	4116	3999	4037	4067	4013	4369	4284	4237	4041	4172	4008	4096	4027	4208	4069	4101	4087	4014	3955	4026	4317	4203	4327	4107	4138	3965	4086	4028	3914	4082	4080
4185	4004	3803	3785	3717	3748	3599	3673	3706	4001	4113	4195	4424	4436	4429	4339	4250	4161	4071	3959	4216	4125	4109	4176	4359	4284	4258	4249	4212	4083	3908	4069	4161	4220	4183	3990	4022	4188	4228	4081	4164	4076	4003	4021	3959	4072	4213	4134	4057	4139
3989	3819	3745	3587	3532	3658	3608	3788	3991	4104	4176	4283	4452	4387	4434	4282	4273	4064	4076	4092	4127	4216	4395	4442	4339	4232	4223	4142	4069	4150	4110	4007	4236	4168	4035	3931	4061	3981	4072	4149	4167	4301	4125	4098	4026	4080	4189	4088	4190	4184
3685	3500	3544	3660	3602	3632	3796	3879	4140	4203	4426	4454	4437	4341	4280	4085	4001	3885	3984	4108	4072	4239	4270	4230	4373	4305	4057	3957	4058	3953	4201	4122	4126	4053	4042	4062	4094	4107	4197	4056	4147	4119	4059	4057	4206	4178	4157	4096	4265	4291
3542	3474	3607	3622	3683	3690	3959	4006	4247	4346	4427	4331	4358	4279	4079	3989	3922	3919	3879	3943	4089	4179	4177	4306	4306	4173	4201	3893	3877	4125	4029	4129	4201	4144	4104	4055	4087	4116	4158	4199	4228	3986	3912	4126	4248	4118	4229	4130	4107	4258
3653	3579	3710	3808	3856	4075	3988	4184	4397	4471	4416	4437	4344	4144	4038	4084	3834	3933	4081	4071	4056	4294	4185	4197	4141	4073	3834	3941	3949	3995	4174	4132	4203	4179	4105	4000	4162	4155	4214	4198	4101	4027	4117	4023	4413	4276	4362	4200	4319	4282
3847	3858	3873	4065	4116	4187	4331	4242	4379	4414	4283	4259	4211	4023	3946	4018	3974	3969	4020	4138	4218	4181	4182	4216	4055	3898	3891	4012	4153	4093	4166	4135	4143	4134	4156	4166	4163	4215	4222	4116	4023	4240	4138	4287	4291	4297	4150	4175	4229	4101
3882	4022	4043	4120	4275	4339	4412	4395	4425	4385	4327	4112	3980	3961	3937	3953	3942	3973	4051	4144	4088	4202	4200	4077	4058	3909	3834	3984	4087	4172	4164	4196	4095	4229	4103	4112	4332	4147	4211	4139	4074	4181	4322	4404	4329	4305	4262	4343	4093	4169
4183	4243	4263	4267	4356	4488	4419	4326	4192	4173	3965	3980	3916	3944	4039	3952	4020	4188	4176	4247	4125	4220	4143	3985	4008	3987	4143	4023	4118	4245	4184	4064	4186	4187	4195	4367	4215	4199	4058	4148	4113	4365	4338	4360	4274	4355	4264	4368	4212	4214
4295	4265	4322	4227	4369	4421	4386	4246	4187	4138	3968	3821	3848	3837	3968	4012	4088	4176	4291	4298	4086	4008	3920	4067	4025	4023	4089	4214	4310	4263	4243	4079	4038	4138	4171	4322	4234	4173	4077	4180	4167	4265	4368	4196	4084	4228	4278	4267	4287	4225
4365	4306	4197	4380	4339	4208	4158	4097	4068	4136	3938	3850	3804	3819	3964	4017	4062	4136	4363	4128	4090	4103	4069	3971	3926	4111	4101	4283	4263	4241	4112	3959	3959	4095	4155	4219	4110	4146	4206	4216	4165	4342	4337	4242	4196	4217	4330	4460	4394	4234
4325	4000	4172	4205	3891	4028	3902	3989	3821	3833	3824	3896	3954	3942	4022	4133	4132	4151	4114	4112	4022	4068	4028	4053	4106	4211	4314	4185	4146	4169	4076	4019	4083	4217	4180	4179	4166	4169	4129	4224	4239	4283	4254	4313	4258	4277	4252	4429	4423	4283
4334	4113	3982	3989	3979	3777	3845	3780	3752	3906	3917	3784	4091	4108	4142	4340	4155	3959	4150	3923	3850	4082	4136	4198	4310	4340	4242	4092	4027	4046	3968	4061	4105	4118	4144	4183	3957	4173	4181	4165	4267	4302	4102	4171	4283	4318	4468	4412	4419	4363
4293	3920	4073	3884	3787	3688	3813	3634	3772	3795	3977	3972	4151	4186	4226	4159	4124	4019	4040	3788	3879	4052	4100	4164	4208	4370	4184	4118	3938	3946	3855	3933	4146	4151	4079	4108	4051	4205	4204	4340	4313	4227	4038	4165	4236	4325	4446	4329	4268	4161
4036	3842	3936	3881	3962	3749	3725	3849	3834	3896	3911	4097	4195	4269	4274	4123	4163	4100	3925	3792	4025	3966	4178	4145	4218	4250	4144	3944	3929	3755	3965	3891	4131	4271	4031	4141	4146	3995	4108	4213	4106	4250	3936	4128	4141	4283	4229	4207	4250	4217
3948	3918	3835	3917	4035	3831	3988	3970	4077	4066	4134	4186	4165	4190	4232	4064	4174	4082	3931	4048	4118	4109	4029	4361	4256	4269	3938	4097	4107	4021	4111	4110	4280	3974	4044	4004	4014	4148	4309	4095	4233	4103	4098	4246	4213	4150	4332	4195	4171	4252
3841	3841	3840	3920	3905	4059	4118	4054	4240	4143	4083	4128	4179	4094	4071	4072	4134	4047	4041	4211	4183	4141	4138	4116	4130	3989	4076	4114	4112	4268	4123	4216	4119	4052	4183	4140	4089	4118	4091	4071	4066	4064	4235	4217	4159	4208	4121	4146	4317	4294
3850	3764	3805	4059	3906	4270	4165	4227	4204	4281	4152	4094	4057	3754	3713	3865	3906	3953	4113	4131	4252	4191	4111	4006	3959	4002	4029	4155	4301	4351	4296	4178	3995	3913	3900	4127	4200	4140	4009	3937	3994	4012	4217	4224	4246	4042	4114	4157	4319	4216
3969	3807	3825	4051	4104	4090	4171	4147	4241	4187	4075	4003	4009	3835	3777	3841	3811	4034	4143	4213	4149	4210	4038	4141	3857	3949	4058	4317	4301	4324	4148	4045	3931	3993	4080	4056	4106	4120	4069	4038	4188	4164	4195	4272	4161	4201	4064	4143	4275	4241
4114	4133	3947	4035	3935	4147	4161	4067	4144	4011	3901	3957	3957	3919	3857	3963	4054	4168	4104	4193	4155	4286	3933	3980	3972	4066	4092	4205	4087	4145	4110	4124	3972	4087	4027	4177	4172	4189	4079	4262	4123	4186	4210	4262	4084	4208	4160	4291	4235	4295
4195	4165	4143	3954	3965	3928	3849	3930	3942	4029	4089	4041	3983	4056	4026	4035	3986	4230	4133	4010	4123	3962	4173	4104	4148	4183	4180	4256	4119	4071	3987	4012	3940	4016	4174	4032	4054	4168	4271	4222	4301	4304	4291	4161	4077	4211	4089	4156	4287	4239
4191	4100	4023	3906	3937	3969	3818	3842	3764	3776	3919	4048	4065	4220	4169	4187	4267	4260	4132	4095	3855	4047	4170	4105	4197	4142	4296	4089	3999	4041	4006	4152	4233	4001	4115	4177	4149	4145	4159	4359	4383	4237	4183	4147	4146	4189	4253	4167	4220	4170
4360	4123	4005	4086	3892	3777	3765	3731	3728	3793	3972	3955	4189	4312	4418	4306	4248	4184	4065	4020	3969	4057	4100	4118	4176	4263	4027	4212	4031	4006	4045	4102	4282	4210	4190	3978	4159	4180	4156	4319	4336	4167	4139	4106	4091	4201	4309	4145	4249	4268
4180	4110	3973	4062	3999	4021	3874	3930	3933	3913	3913	4041	4219	4177	4199	4214	4118	4194	4014	4038	4003	4016	4151	4176	4063	4021	3996	3934	4092	4091	4042	4013	4159	4160	4226	4005	4114	4224	4112	4227	4059	4302	4099	4069	4323	4433	4229	4269	4133	4151
4061	3988	4081	4103	4186	4139	4236	4075	4157	3978	4084	3986	4047	4062	3961	4031	4069	4083	4149	4079	4179	3975	3952	3986	4045	3979	4087	3966	4057	4165	4272	4229	4098	4060	4115	4182	4219	4249	4223	4163	4208	4192	4331	4294	4338	4386	4275	4318	4290	4155
3797	3851	4054	4022	4185	4089	4138	4189	4067	4225	4123	4096	4062	3940	3875	3922	3992	3954	4190	4239	4288	4127	4150	3964	3941	3835	4111	4259	4261	4181	4303	4143	4091	4106	4260	4220	4264	4250	4297	4080	4294	4313	4298	4268	4392	4309	4158	4344	4275	4232
3716	3819	3808	3873	4112	4176	4331	4210	4068	4209	4061	4000	3993	3734	3871	3842	3989	4091	4176	4293	4323	4339	4112	3837	3957	3918	4195	4333	4202	4247	4178	4230	4131	4168	4155	4371	4299	4451	4311	4283	4359	4296	4296	4316	4387	4106	4163	4339	4274	4297
3744	3704	3864	3955	4138	4047	4293	4006	4098	4032	3998	4097	4059	3942	3918	4071	4140	4239	4250	4398	4206	4277	4168	4041	4010	4069	4096	4294	4168	4281	4101	4252	4270	4173	4345	4318	4352	4320	4319	4217	4330	4473	4423	4397	4180	4226	4303	4332	4396	4289
3901	3830	3965	3974	4062	4145	4091	3909	4135	4038	4061	4117	4083	4150	4019	4093	4057	4092	4041	4114	4242	4169	4209	4064	4146	4193	4230	4185	4204	4224	4242	4178	4186	4253	4288	4187	4282	4242	4329	4357	4205	4415	4248	4135	4327	4340	4348	4390	4252	4246
4161	3842	3830	3974	3925	3943	3864	3886	4182	4141	4132	4208	4281	4269	4109	3901	3991	3971	3995	4029	4086	4190	4170	4260	4352	4349	4018	4070	4064	4149	4289	4291	4383	4289	4248	4343	4309	4407	4283	4267	4463	4328	4253	4263	4399	4303	4285	4342	4297	4200
4022	3875	3910	3965	3765	3745	3676	3928	4014	4077	4213	4199	4246	4248	4066	4023	3943	3737	3833	3869	3915	4129	4182	4316	4186	4157	3977	3873	4145	4180	4377	4408	4275	4452	4272	4198	4234	4313	4330	4368	4253	4198	4247	4403	4355	4519	4415	4407	4243	4249
3834	3958	3970	3825	3833	3768	3937	3985	3928	4036	4141	4056	4273	4209	4195	4040	4007	3785	3929	3913	3932	4138	4240	4098	4258	4126	4085	4063	4113	4173	4325	4474	4332	4310	4211	4319	4298	4274	4405	4324	4371	4202	4250	4282	4398	4489	4248	4185	4206	4231
4040	4055	4052	3883	3753	3976	3841	3914	3832	3943	3921	4107	4055	4213	4150	4224	3931	4048	4044	3955	3909	4118	4127	4163	4274	4190	4271	4175	4393	4237	4317	4331	4244	4287	4352	4183	4341	4297	4423	4482	4284	4308	4129	4285	4346	4412	4261	4179	4321	4046
4269	4187	4101	4080	4005	3987	3920	3900	3771	3748	3863	3956	3902	4068	4095	3974	4187	4213	4078	3920	4078	4044	4152	4138	4330	4380	4404	4326	4336	4219	4144	4275	4285	4423	4401	4309	4295	4267	4468	4363	4364	4395	4203	4193	4157	4285	4158	4279	4288	4322
4156	4191	4384	4201	4270	4217	4097	3868	3847	3780	3788	3787	3778	3906	3986	4070	4130	4193	4210	4007	3814	3911	3914	4039	4265	4369	4441	4379	4283	4219	4249	4221	4175	4418	4529	4238	4431	4262	4285	4452	4348	4439	4329	4276	4258	4185	4350	4351	4195	4274
4349	4131	4279	4239	4431	4190	4233	4189	4050	3911	3894	3932	3758	3994	3983	4292	4060	4187	4186	4158	4103	3853	4010	4059	4198	4248	4309	4260	4288	4311	4103	4201	4269	4401	4481	4429	4294	4293	4285	4468	4388	4371	4270	4330	4131	4160	4262	4301	4168	4239
4139	4230	4256	4187	4283	4347	4308	4146	4278	4055	3940	3710	3944	4054	4105	4168	4189	4209	4162	4099	4085	4021	4001	3998	4100	4304	4248	4375	4388	4342	4246	4230	4372	4503	4326	4453	4343	4145	4279	4411	4290	4256	4261	4190	4077	4142	4288	4158	4131	4124
3953	4042	4036	4223	4179	4152	4268	4372	4305	4112	3923	3836	3730	3849	3873	4041	4172	4150	4240	4059	4249	4224	3992	4143	4131	4084	4242	4340	4431	4352	4267	4285	4302	4205	4240	4338	4285	4215	4274	4251	4427	4194	4130	4244	4183	4096	4124	4216	4250	4165
3909	3950	4045	4126	4089	4007	4344	4120	4081	4019	3989	3897	3929	3809	3786	3964	4078	4167	4302	4274	4199	4146	4085	4065	4082	4109	4390	4392	4547	4494	4473	4145	4070	4180	4196	4061	4245	4272	4267	4140	4233	4188	4317	4228	4004	4191	4157	4221	4065	4036
3758	3875	3921	4097	4109	4302	4258	4160	4172	4297	4186	4068	3986	3825	3755	3835	3918	4087	4073	4360	4295	4311	4204	4124	3988	4098	4156	4265	4379	4269	4377	4133	4198	3876	4106	4298	4229	4111	4182	4032	4112	4236	4128	4153	4091	4061	3962	4118	4139	4105
3893	3832	3847	4077	3995	4157	4194	4219	4314	4299	4254	4180	4148	4040	3894	3968	3964	4045	4142	4230	4221	4322	4255	4134	4147	4054	4120	4152	4214	4283	4193	4163	4200	4056	4159	4204	4266	4216	4154	4121	4177	4170	4151	4196	4076	4053	3923	4041	4080	4125
3912	3856	3926	3824	3941	4036	4153	4360	4315	4323	4233	4313	4170	4042	3895	3932	3878	3956	4215	4187	4162	4416	4332	4291	4129	4012	4078	4127	4280	4250	4282	4256	4255	4091	4203	4205	4143	4256	4268	4047	4116	4058	4267	4145	3931	4059	3914	4243	4114	4118
3879	4005	3748	3843	3900	3903	3965	4129	4291	4322	4184	4074	4042	4042	3948	3754	3917	3913	4138	4233	4283	4440	4306	4434	4132	4017	3952	4047	4379	4413	4416	4322	4244	4118	4122	4115	4142	4239	4174	4149	4074	3994	4010	4179	4202	4069	4059	4151	4068	4199
3931	3946	3934	3839	4043	3962	3860	4028	4027	4170	4127	4071	4187	4180	4054	4019	3781	4011	4138	4077	4376	4272	4273	4391	4316	4158	4001	4187	4236	4447	4281	4361	4277	4138	3980	4017	4084	4234	4100	4124	3998	3946	4083	4159	4291	4267	4064	4069	4119	4156
4004	4020	3774	3845	3759	3944	3897	4092	4035	4098	4151	4212	4233	4163	4195	4061	3917	4006	4022	4109	4299	4318	4303	4334	4286	4206	4203	4140	4127	4277	4319	4250	4171	4109	4227	3996	4140	4055	4193	4179	4072	4006	4050	4140	4218	4214	4204	4020	4096	4133
4099	3918	3827	3717	3815	3838	3867	3967	4094	4151	4225	4398	4380	4406	4328	4291	4210	3998	4046	4088	4237	4269	4271	4296	4396	4213	4163	4061	3995	4164	4262	4362	4212	4084	4020	4222	3990	4273	4213	4159	4106	4028	4013	4102	4192	4209	4033	4050	4050	4232
4196	4139	3824	3747	3824	3851	3803	3902	4014	4188	4213	4335	4297	4382	4241	4292	4216	4038	3801	3942	4183	4240	4349	4297	4452	4278	4099	4004	4011	3968	4247	4308	4344	4124	4075	4097	3982	4222	4177	4021	4099	4160	4114	4171	4146	4088	4173	4016	4123	4212
4247	4055	4042	3945	3982	3906	3850	3885	3902	4045	4278	4333	4148	4302	4315	4244	4134	4105	4057	3932	3931	4312	4205	4340	4265	4170	3991	3994	4003	4039	4176	4184	4153	4145	4010	3841	3997	4023	4343	4168	4213	4085	4009	3969	4204	4151	4078	4238	4090	4189
4352	4132	3982	4022	4110	3973	3869	3818	3887	3949	4003	4222	4028	4213	4111	4346	4267	4211	4075	4107	4012	4089	4176	4276	4180	4116	4050	4071	4050	3978	4102	4072	4121	4155	3967	3910	4017	3980	4034	4158	4138	4035	3998	4064	4053	4208	4122	4015	4075	4086
4389	4165	4017	4077	4005	3948	3978	3819	3788	3958	3905	4092	4331	4408	4274	4381	4353	4328	4209	4062	3999	4002	4007	4313	4144	4300	4147	4125	4071	3874	4127	4151	4052	4103	4002	3897	3884	4093	4178	4077	4157	4069	3839	4018	4056	4160	3998	4016	3894	4129
4305	4264	4268	4047	3864	3787	4023	3872	3838	3850	3964	4195	4366	4426	4570	4506	4356	4233	4220	4193	3998	3969	4130	4227	4309	4344	4250	4223	3979	4033	4029	4132	4163	4172	4119	4111	4082	4054	4055	4144	4198	4033	4091	4139	4089	4079	4250	4243	4197	4165
4398	4271	4292	4136	3931	3854	4019	3987	3929	3971	4032	4101	4284	4313	4447	4433	4334	4272	4039	3977	3911	4044	4101	4231	4209	4393	4232	4050	3968	3918	4086	4100	4168	4277	4186	4030	4053	4019	4127	4185	4267	4013	4236	4030	4141	4232	4309	4085	4039	4134
4306	4451	4351	4323	4244	4082	3944	4000	3910	4053	3897	4041	4209	4105	4398	4300	4277	4302	4188	4049	4037	4009	4075	4053	4207	4176	4348	4034	3998	4009	3994	4056	4134	4353	4093	4121	3945	4137	4071	4187	4237	4258	4190	4170	4184	4187	4300	4168	4184	4038
4531	4360	4380	4343	4321	4241	3966	3895	3808	3787	3856	3866	3918	4122	4216	4420	4343	4287	4181	4255	4061	4086	4024	4259	4117	4221	4241	4050	4212	4085	4056	4019	4155	4289	4181	4142	4030	3985	4139	4263	4204	4252	4112	4089	3991	4056	4273	4326	4049	4160
4434	4343	4346	4245	4249	4120	4094	3860	3748	3781	3923	3886	3977	4127	4299	4399	4218	4350	4285	4101	4005	3841	3925	4023	4189	4328	4348	4318	4168	4153	3932	3961	4105	4232	4170	4147	3979	3985	4097	4154	4151	4255	4046	4164	4076	4361	4369	4227	4037	4075
4552	4203	4295	4279	4392	4142	3970	4038	3832	3697	3958	3910	4094	4180	4465	4475	4403	4285	4200	4088	4052	3969	4020	4031	4109	4309	4441	4229	4144	3885	4016	4135	4044	4281	4182	4145	3962	4033	4029	4117	4183	4037	4149	4040	4116	4313	4308	4295	4097	3883
4331	4339	4186	4237	4156	4256	4192	4083	4007	3919	4044	3890	3949	4215	4318	4299	4373	4353	4217	4205	4168	4027	4024	4073	4157	4281	4393	4306	4054	3963	3926	4024	4044	4190	4229	4152	4055	3929	3901	4058	4212	4212	4166	4036	4146	4147	4257	4051	4095	4104
4252	4287	4373	4402	4346	4358	4275	4118	4065	3963	3906	3871	3768	3920	4149	4250	4446	4458	4420	4176	4169	4058	3932	4051	4004	4153	4220	4333	4063	4054	3951	3968	4104	4086	4179	4164	4072	3905	4010	4157	4207	4284	4110	4041	4060	4114	4158	4175	4126	3991
4210	4448	4346	4414	4321	4429	4240	4045	3840	3780	3779	3759	3770	4048	4083	4273	4482	4507	4441	4204	4070	3937	3974	4039	4064	4180	4198	4198	4121	4001	4010	3877	4048	4283	4097	4052	4027	3927	3961	4014	4105	4158	4111	4033	4005	4108	4068	4154	4158	3984
4329	4337	4413	4290	4351	4305	4125	4181	4049	3921	3843	3945	3876	4155	4154	4377	4430	4452	4358	4139	3943	3968	3921	3995	3992	4102	4258	4226	4159	4007	3884	3967	3937	4047	4081	4081	3909	3917	4105	4015	3966	4088	4031	3922	3934	4069	4059	4118	4135	4065
4206	4168	4193	4240	4221	4279	4232	4253	4014	4051	4017	3909	3947	4109	4280	4388	4364	4366	4215	4090	4019	3849	3855	3993	4088	4095	4098	4206	4091	3961	3933	3834	3854	3992	4059	3972	3943	3922	4020	3943	4070	4079	3920	3877	3976	4206	4001	4058	4206	4146
4243	4179	4166	4213	4206	4320	4242	4223	4143	4050	3892	3858	4120	4143	4044	4231	4190	4088	4233	4180	3940	3814	3766	3892	3954	4046	4231	4153	3927	3921	3853	3920	3912	4033	4112	4110	4053	3891	4000	3908	4084	4026	4101	4067	3992	4060	4168	4133	4131	4098
4268	4269	4337	4397	4346	4275	4120	4259	4277	3982	3912	3773	3862	3988	4126	4196	4187	4186	4163	4133	4006	3933	3806	3758	3999	4124	4230	4217	4220	3930	3879	3917	3915	4120	4233	4185	4001	3784	3794	4016	4164	4049	4160	4080	4059	4153	4178	4281	4268	4238
4524	4364	4408	4357	4257	4059	4164	3978	4004	4013	3919	3819	3881	3925	4086	4246	4259	4269	4217	4167	4006	3948	3785	3934	4012	4134	4048	4244	4087	3975	3847	3912	3916	4131	4150	3967	4048	3800	3838	4008	4145	4247	4202	4005	4091	4135	4259	4267	4258	4055
4190	4269	4399	4377	4286	4144	4083	3944	3962	4033	3997	3908	3939	4010	4293	4232	4344	4217	4279	4147	4069	3995	3880	3799	3963	4136	4196	4148	4003	3931	3872	3933	3888	4062	4132	4155	4053	4009	4027	4065	4143	4206	4138	4007	4145	4115	4256	4324	4214	4045
4272	4137	4159	4410	4270	4301	4105	3944	3942	3957	3933	3901	3888	4158	4077	4189	4286	4278	4269	4271	4086	3938	3994	4005	4048	4059	4129	4095	4154	3990	3875	3983	4026	4161	4319	4206	3986	3989	4058	4119	4198	4225	4213	4214	4155	4085	4262	4378	4188	4105
4355	4198	4328	4231	4351	4239	4055	3976	4072	3907	3963	3917	3993	3988	4083	4266	4363	4422	4308	4170	4086	4079	4053	4059	4060	4108	4273	4307	4174	4087	3953	3972	4072	4068	4125	4241	4019	3960	3865	4086	4254	4207	4175	4182	4061	4204	4166	4326	4210	4105
4367	4234	4314	4286	4240	4346	4205	3998	3920	3880	3895	3994	3766	3940	4178	4339	4407	4331	4508	4333	4174	4038	4011	3992	4073	4197	4303	4290	4055	3958	3952	3975	3891	4168	4129	4277	4012	3988	4033	4101	4245	4063	4129	4077	4141	4087	4184	4271	4190	4083
4416	4246	4213	4275	4237	4153	4128	4146	3848	3822	3754	3919	4015	4067	4187	4362	4529	4266	4306	4234	4137	3856	4043	3864	4000	4107	4215	4299	4022	4019	3958	4026	3915	4028	4084	4099	3979	3946	4021	4048	4152	4158	4195	4106	4025	3984	4177	4219	4058	4166
4349	4258	4112	4138	4156	4156	4126	4050	4076	4056	3872	3807	3834	4094	4404	4398	4360	4301	4117	4153	3959	4011	3976	3875	4052	4065	4168	4141	3936	3803	3908	3835	3925	4098	4053	4062	3978	3940	3985	3926	4136	3982	4138	3963	3980	4114	4108	4089	4107	4089
4405	4421	4280	4290	4141	4148	4043	3976	4028	3949	4014	3854	3919	4020	4186	4210	4389	4179	4237	4050	3862	3839	3883	3934	3848	4002	4216	4179	3933	3774	3766	3841	3979	4061	4043	3940	3902	3799	3805	4035	4075	4134	4090	3996	3879	4175	4088	4118	4058	4142
4360	4322	4401	4316	4283	4151	4172	4026	4033	3781	3928	3947	4014	4046	4004	4291	4265	4327	4267	3953	3801	3857	3760	3828	3920	4087	3988	4082	3850	3704	3666	3785	3998	3987	4116	3934	3996	3869	3858	4037	4203	4071	4211	3861	3969	4096	4236	4225	4069	3950
4463	4398	4436	4210	4130	3934	4118	3934	3812	3947	3938	3840	4099	4147	4251	4326	4293	4380	4145	3912	3728	3731	3797	4003	3898	4017	4045	4039	3924	3767	3619	3861	3965	4119	3969	3879	3879	3795	3847	4057	4130	4235	4040	3984	4180	4125	4150	4267	4045	4031
4409	4275	4190	4153	3975	4190	3938	3890	3902	3877	3805	4017	4201	4167	4246	4296	4319	4249	4170	4025	3759	3734	3790	4073	4087	4103	3999	3888	3908	3799	3831	3973	4107	4112	4090	3935	3836	3791	3978	4197	4270	4090	4128	3966	4186	4059	4160	4041	4180	4140
4370	4348	4260	4117	4130	4075	3894	3889	3767	3812	3818	3964	4156	4304	4292	4268	4220	4126	4225	4066	3856	3812	3788	4080	4169	4085	4034	3923	3875	3752	3830	3996	4071	4114	4038	4009	3883	3885	4143	4027	4234	4100	4118	3969	4145	4085	4298	4233	4077	4163
4606	4443	4267	4223	4099	3930	3920	3880	3835	3785	3824	3821	4043	4246	4380	4280	4249	4234	4254	3965	3999	3808	3877	4010	4234	4154	4153	3990	3782	3974	3892	4115	4223	4031	3960	4008	3994	3932	4022	4224	4243	4288	4002	4000	4154	4263	4333	4181	4283	4198
4483	4528	4217	4126	3978	3849	3760	3742	3981	3879	3904	3855	4114	4130	4387	4297	4260	4149	4019	4017	3882	3933	4014	4180	4248	4237	4086	4008	3927	3957	3894	4147	4144	4018	4102	4008	3898	3902	4151	4133	4233	4144	4060	4030	4204	4330	4251	4194	4081	4317
4405	4304	4224	4122	3832	3735	3774	3907	3856	4013	3989	4091	4002	4362	4509	4365	4155	4055	4022	3901	3997	3939	3983	4060	4271	4223	4164	4014	4008	3891	4018	3972	4046	4115	4043	4048	4022	4026	4125	4176	4167	4169	3956	4071	4082	4311	4189	4100	4166	4103
4263	4056	4038	3994	3829	3758	3628	3705	3919	4065	4114	3971	4111	4257	4326	4177	4139	3970	3889	3805	4050	4108	3981	4198	4299	4208	4005	4037	3920	3928	3936	3985	4216	4099	4103	3991	3912	4108	4148	4256	4120	4017	3965	3975	4218	4442	4268	4093	4278	4180
4181	4053	4072	4141	3843	3717	3654	3721	3796	3987	4124	4064	4219	4243	4216	4117	4088	3881	3861	3938	3918	4167	4134	4290	4181	4113	3880	3910	3896	3995	4075	3992	4056	4100	4049	3854	3784	4136	4083	4103	3980	3919	4096	4068	4131	4269	4175	4135	4179	4121
4008	4046	3906	4012	3846	3753	3704	3738	3867	4011	4139	4232	4211	4160	4266	4151	3995	4053	3911	3823	3903	4116	4162	4146	4210	4105	3970	3667	3909	3895	4173	4069	4089	4062	3938	3909	3849	4025	4089	4115	4038	3964	4044	4081	4120	4240	4300	4052	4053	4213
3947	3808	3853	3804	3738	3763	3745	3726	3992	4099	4221	4271	4277	4243	4192	4077	3969	3999	3984	3959	4055	4125	4203	4234	4119	4025	3873	3778	3929	4043	4083	4223	4125	4071	4062	3917	3884	3890	4079	4125	4108	3927	4036	4233	4167	3985	4109	3965	4043	4032
4059	3746	3656	3783	3853	3726	3835	3986	3938	4057	4272	4131	4279	4185	4155	4165	3950	3938	3920	4031	4235	4111	4171	4070	4119	3963	3821	3718	3871	3977	4086	4291	3997	3997	4015	3929	3962	4033	4110	4145	4189	4075	4019	4208	4173	4128	3992	3939	3996	4069
3957	3829	3820	3656	3780	3807	4066	3977	4017	4208	4248	4325	4263	4150	4041	4093	3883	3882	3925	3994	4187	4140	4199	4128	4037	4032	3859	3767	3893	4014	4157	4080	4062	3996	3961	3965	4026	4030	4184	3975	3910	4024	4020	4066	3964	4121	3811	3818	4007	4054
3986	3705	3659	3891	3877	3882	4051	4071	4188	4294	4350	4320	4165	4031	4052	3896	3907	3885	3940	4116	4132	4135	4167	4024	4051	3922	3922	3886	4001	4131	4073	3990	3993	3812	3894	3969	4116	4061	4159	3933	3947	4001	3992	4008	3978	3930	3906	3852	4022	4080
3955	3919	3913	3853	3887	4053	4133	4172	4407	4354	4196	4245	4215	4001	3905	3967	3936	3849	3933	4076	4219	4327	4039	3976	3889	3893	3829	4001	4081	3968	4161	4009	3866	3826	3818	3943	4155	4154	3996	3943	3888	4122	4010	4012	4011	3826	4118	3894	4137	4188
3898	3907	3849	3926	4021	4054	4159	4158	4244	4386	4253	4072	3983	3822	3805	3855	3871	3914	4020	4059	4319	4285	3970	3881	3769	3901	3940	3820	4099	4125	4110	3935	3804	3807	3928	3974	4115	4025	3923	3841	3991	4175	4084	3939	4024	4085	3952	3931	4063	4133
3980	3926	3976	4233	4162	4091	4161	4315	4288	4340	4358	4149	3924	3802	3860	4053	3928	4008	4038	4050	4057	4286	3985	3791	3800	3786	3902	3855	4078	4134	4028	3944	3808	3893	3977	4012	4050	4061	4015	3817	3970	4050	4114	4061	4000	3971	4044	4080	4024	4096
4028	4001	4164	4159	4125	4220	4124	4229	4257	4210	4205	4128	3688	3730	3759	4035	4038	4162	3995	4129	4122	4136	3985	3766	3716	3891	4033	4059	4089	4116	4021	3756	3950	3847	4078	3978	4040	4021	4069	3974	4069	4126	4228	4184	3903	4057	4094	4144	4120	4083
4163	3999	4170	4307	4310	4155	4096	4109	4175	3995	4080	3838	3820	3638	3833	3882	4110	4193	4151	3966	4137	4075	3930	3865	3835	3879	4108	4168	4175	4246	3886	3903	3863	4020	4357	4129	4090	4120	4188	4091	4127	4207	4238	4080	4028	3920	4178	4053	4028	3943
4108	4049	4232	4505	4433	4246	4112	4050	3975	3869	3888	3828	3674	3798	3811	3906	4019	4214	4105	4169	4021	3939	4064	3963	3941	4077	4359	4190	4090	4125	4012	3883	3986	4180	4233	4260	4109	4116	4082	4129	4220	4148	4221	3987	3934	4028	4070	4168	4088	4015
4166	4212	4151	4367	4445	4301	4138	3941	3819	3810	3783	3883	3799	3840	3865	4054	4173	4101	4108	4106	4060	3913	3849	3883	3965	4263	4052	4197	4233	4036	4063	3884	4015	4136	4257	4195	4029	3911	4113	4134	4133	4143	4051	4009	3961	4108	4050	4233	4212	4091
4206	4059	4142	4155	4274	4186	4103	3857	3795	3930	3812	3790	3812	4033	3998	4083	4159	4167	4069	3944	3865	3847	3831	3869	4208	4211	4278	4149	4080	4129	3819	4029	4055	4136	4250	4187	4110	4013	3998	4080	4226	4088	4172	3960	4066	4051	4169	4214	4138	4214
4305	4161	4001	4113	4038	4112	4062	3882	3879	3757	3754	3987	3901	4064	4153	4236	4004	4097	3948	3880	3829	3824	4022	3962	4181	4055	4242	4154	3953	3999	4107	4106	4081	4297	4321	4258	3918	4099	4188	4189	4261	4005	4159	4050	4254	4210	4117	4276	4234	4128
4263	4074	3976	3905	4043	3953	3868	3828	3738	3831	3921	3900	4078	4198	4218	4132	4048	3976	3852	3841	3893	3937	3933	4129	4248	4220	4248	4011	3983	3972	4131	4256	4217	4158	4256	4212	4008	4118	4229	4220	4162	4043	4040	4247	4110	4273	4129	4103	4109	4062
4281	4156	3985	3883	3789	3867	3965	3972	3779	3975	3860	4170	4105	4028	4285	4104	4069	3855	3830	3818	3990	4036	3995	4189	4346	4322	4178	4024	3923	4088	4182	4254	4236	4164	4168	4245	4079	4092	4208	4241	4123	3977	3966	4104	4210	4240	4243	4022	4013	4139
4098	3961	3917	3903	3825	3797	3900	3970	4083	4123	4071	4128	4024	4152	4122	4093	3997	3825	3795	3972	4112	4051	4153	4141	4184	4160	4151	4018	3910	4026	4238	4231	4139	4159	4106	4088	4054	4160	4136	4103	4061	4140	3993	4136	4145	4130	4029	3969	4069	4106
3977	3859	3752	3807	3798	3934	3938	3880	4255	4238	4331	4171	4174	4047	4011	3893	3784	3766	3690	3841	4317	4183	4078	4064	3994	3897	3891	3977	3980	4075	4269	4181	4230	4029	4027	4049	4102	4069	4090	3992	3966	4019	4150	4133	4038	4061	3966	3912	4104	4159
3870	3883	3811	3864	3843	3940	4033	4151	4286	4396	4237	4182	4142	4020	3947	3889	3983	3752	3829	4115	4020	4190	4152	3944	3971	3955	3979	3904	3963	4060	4101	4073	4110	4067	4026	4167	4175	4060	3994	3928	4015	3963	4078	4139	3982	3975	3961	4042	4100	4175
3733	3718	3765	3975	3968	3960	4064	4182	4332	4391	4410	4165	3904	3911	4043	3951	3959	4081	3947	3991	3969	4052	4101	3880	3807	3898	3986	4053	4056	4062	4109	3958	3986	3916	4009	4048	4136	3980	4030	3938	3903	4020	4054	3925	3945	3936	3992	4071	3953	3931
3769	3876	3930	4177	4171	4139	4091	4219	4208	4298	4258	4173	3933	3944	4059	4064	4163	4197	4014	4036	4044	4096	3995	3768	3680	3941	3991	3993	4027	4112	3999	3958	3927	3986	4030	4125	4007	4007	3881	3904	4012	4102	4103	3979	3917	3921	4057	4002	3973	3919
3943	3939	4229	4180	4250	4171	4191	4207	4085	4292	4155	4128	3870	3906	3944	4069	4140	4151	4243	3963	3962	3957	3846	3819	3829	3929	3923	4080	4106	3873	3992	3931	4053	4150	4048	4053	4036	3937	3903	3930	4035	4141	4104	3944	3818	3914	4022	3910	3897	3933
3950	4055	4290	4153	4333	4190	4157	4256	3988	4224	4188	4062	4035	3927	3920	4099	4142	4156	4053	4003	3825	3873	3880	3775	3835	3998	3926	3994	3983	3922	3860	4046	4008	4146	4017	4111	3900	3905	3943	3942	3874	4008	3968	3837	3786	4025	3918	3897	3935	3896
4018	3993	4181	4222	4275	4149	4048	3987	3992	4052	4093	4086	4113	4112	4147	4164	4228	4097	3933	3888	3756	3692	3885	3943	4030	4121	4075	3948	3852	3972	3952	3866	3900	3949	4040	3929	3930	4118	3974	4083	4025	4017	3981	3914	3970	4153	4047	3903	3954	3985
4085	4118	3982	4278	4178	4145	4062	3995	4069	4017	4232	4181	4313	4136	4181	4160	4228	4213	3918	3832	3785	3731	3839	4117	4115	4074	3954	3788	3979	3867	4000	3696	3922	3924	4041	3894	3827	3813	3970	4027	4027	3946	3811	3974	4046	3928	4097	4119	4111	4042
3941	3912	3950	4115	4066	4109	3898	3950	3988	4188	4361	4403	4343	4184	4202	4162	4083	4098	3883	3821	3775	3870	4015	4050	4136	3875	3862	3703	3840	3965	4001	3937	4145	3892	3940	3802	3729	4053	4089	4066	4016	4007	3956	3975	3904	3907	4008	4014	3970	4067
4091	3833	4009	3991	4102	3983	4008	3908	4066	4242	4279	4269	4241	4294	4147	4078	4102	3890	3893	3996	3884	3910	4005	4155	4179	3967	3710	3747	3936	4059	4044	3991	3863	4106	3940	3910	3887	3864	4042	3954	3800	3887	3851	3962	3923	3844	3841	3925	4021	4082
3927	3770	3834	4043	3902	4076	3959	4048	4135	4329	4155	4255	4397	4174	4039	3986	3979	4089	3916	3919	3921	3897	3930	4067	4023	3825	3801	3845	3902	4090	3995	3941	3891	4026	3837	3809	3936	3984	3940	3917	3824	3912	4026	3938	3912	3800	3931	3948	4021	4070
3913	3896	3758	3787	4091	4049	4157	4206	4235	4235	4105	4064	4212	3980	3970	3871	4004	4064	4088	4179	3866	3934	4074	3982	4051	3746	3654	3984	4033	4068	4071	4128	3777	3872	3869	3960	3923	3861	3818	3794	3917	3905	4079	3832	3858	3975	3726	3941	3865	3955
4019	3893	3808	3841	3945	4194	4117	4217	4356	4178	3976	3967	4009	3964	3891	3838	3910	4042	4024	4164	4088	3884	3899	3898	3924	3846	3772	3815	3886	4023	4075	3731	3827	3841	3850	3914	3878	3904	3883	3823	3806	3853	3951	3898	3752	3756	3855	3918	4028	3892
4089	4160	4039	4110	4129	4246	4239	4173	4188	3977	4031	3914	4020	3958	4003	3864	3951	4062	4131	4125	4106	3856	4015	4003	4040	3947	3927	3904	3986	3888	3825	3812	3887	3945	3836	3986	3903	3936	3827	3856	4035	4129	3968	3806	4000	3877	4002	3941	4069	4037
4283	4089	4010	4052	4099	4088	4178	3898	4053	3944	3850	3993	4037	4067	4027	4095	3932	4030	4298	4057	3897	3766	3982	4021	4110	4129	4013	4043	3987	3963	3930	3884	3909	4041	3980	3999	3855	3887	3862	4171	3975	3970	3886	3853	3990	3979	3989	3782	3966	4061
4307	4158	3998	4026	3890	4141	3975	3950	3899	3810	3738	3975	4125	4231	4034	4028	4044	4114	3958	4056	3930	3913	3896	4078	4129	4098	4013	3905	3980	3929	3999	3948	3986	3898	4037	4015	3908	3894	4006	4084	3993	3935	3836	3970	3881	3991	3921	3919	4025	4096
4358	4153	3821	3789	3726	3883	3816	3836	3920	3776	3856	3855	4117	4252	4263	4056	4028	3978	4024	4033	4010	4038	4071	4164	4127	4024	3953	4055	3936	3923	4041	3930	3944	3971	3849	4019	3815	4002	4118	4104	4082	3711	3656	3789	4010	3958	3834	3893	3956	4031
4367	4080	3926	3732	3727	3787	4021	4025	4044	3978	3925	4004	4100	4231	4050	3972	3899	3961	4144	4117	4177	4221	4068	4260	4111	3994	3947	3749	3859	4028	4169	4167	3930	3947	3899	3845	3916	3987	3948	4021	3946	3864	3906	3909	3939	3699	3812	4066	4122	4135
4430	4009	3816	3899	3896	3866	4019	3924	4045	3924	3940	3924	4009	4099	3955	3943	3934	3855	4214	4110	4161	4256	4388	4275	4209	4054	3985	4048	4049	4026	4182	4254	4103	3944	4025	4050	4018	4068	3955	3913	3934	3863	4005	4054	3882	3787	3866	4131	4053	4087
4087	3975	3819	3923	3952	4064	4235	4158	4026	3921	4032	3916	3980	3984	3946	3916	4067	4034	4176	4177	4108	4107	4100	4057	4023	3969	4095	4077	4003	4153	4154	3929	3960	3970	4097	4146	4066	3917	3909	3924	3957	3912	4034	4073	3916	3922	3852	4088	4114	4036
4061	3997	3693	3911	3918	4168	4297	4100	4025	4011	4012	3904	3968	3942	4034	3948	3964	4164	4183	4179	4078	4042	3997	3891	4031	4067	4018	4147	4028	4113	4117	4062	3969	4009	4078	4183	4044	3984	3999	3940	3946	3986	3965	4084	3872	3847	3956	4076	4048	3923
4152	4187	3929	4030	4022	4209	4376	4044	3985	3901	3967	3933	3966	4015	3923	4092	4120	4291	4065	4032	4000	3946	4003	4010	4087	4215	3905	4052	4058	4043	4167	4128	4231	3979	3979	4102	3920	3900	3872	4072	4193	3952	4080	3914	4032	4023	4019	4051	3832	3968
4325	4184	4237	3895	3931	4042	4114	4002	3964	3994	3983	3999	4058	4068	4167	4090	4012	4043	3906	3884	3928	3898	3963	3918	4048	4091	4035	4064	3810	3929	4151	4212	4124	4016	4044	3936	3953	3928	3882	4130	4181	3930	3984	3922	3776	3988	4033	4057	3939	4062
4074	4140	3953	3961	3990	4037	4006	3961	3988	4008	4173	4029	4053	4254	4133	4043	4017	3815	3929	3944	3802	3894	3933	3978	4079	4085	3973	3747	3835	3778	4079	4127	4022	3954	4066	3932	3906	3869	3907	4014	3958	4024	3928	3998	4005	4080	3992	3951	4118	4101
4038	3861	3793	3851	3806	4059	4177	3984	4105	4064	4126	4070	4039	4292	4108	4088	3920	3894	3827	3938	3972	3964	3766	3835	3995	4046	3897	3875	3763	3937	4000	3961	3922	3829	4002	4017	3883	3935	3912	3850	3922	3949	3812	3945	3984	4041	3829	3799	4077	4082
3999	3989	3820	3767	3971	4125	4208	4160	4150	4172	4069	4073	4051	3909	4021	3972	3805	3879	3825	3994	4062	3867	3869	3776	3783	3889	3874	3876	3879	3999	4003	3846	3924	3789	3858	4043	3918	3837	3818	3873	4034	3789	3964	3913	3949	3885	3757	3983	4114	4190
4000	4154	3929	3912	4006	4067	4233	4074	4208	4135	3995	3937	4005	3982	4055	3832	4073	3957	4004	3890	4007	3807	3760	3797	3723	3883	3831	3734	3785	3845	3898	3783	3875	3795	3898	3983	3869	3807	3825	3845	3968	3943	3954	3856	4015	4002	3984	3835	3937	3956
4138	4119	4046	3839	3809	4020	4139	4139	4207	4065	4023	3837	3867	4067	4136	3891	3918	3986	3904	4007	3792	3787	3714	3754	3861	3903	3680	3715	3738	3830	3785	3736	3791	3817	3971	3923	3683	3863	3808	3925	3908	3942	3890	3878	4015	3919	3924	3971	4091	4139
3991	3983	3929	3756	3779	3878	4042	4119	3946	4094	3993	3975	4037	4129	4161	4097	3970	3929	4057	3977	3935	3692	3594	3785	3831	3766	3778	3680	3701	3724	3714	3793	3734	3786	3699	3867	3766	3744	3723	3876	3849	3773	3957	3944	4063	3978	3784	3883	4086	4108
4067	3807	3836	3581	3633	3767	3970	4044	4107	3934	3900	3966	4127	4201	4030	3992	3918	3924	3931	3821	3866	3822	3727	3723	3867	3860	3717	3714	3671	3771	3752	3825	3752	3643	3698	3793	3788	3856	3838	3819	3886	3745	3838	3922	4062	3891	3825	3864	4009	4192
4299	3826	3808	3759	3903	3885	4015	4047	4055	3967	3988	4031	4077	4066	4088	3906	3827	3929	4003	4030	3908	3861	3789	3804	3817	3743	3790	3676	3692	3793	3891	3686	3809	3690	3789	3752	3873	3766	3628	3786	3819	3786	3817	3902	3968	3954	3821	3870	3994	3829
4106	3908	4018	3821	3849	3860	4029	4028	4165	4060	4044	4008	4154	4052	4060	3860	3825	3987	4059	3993	4108	4025	3804	3729	3767	3767	3641	3658	3782	3687	3730	3821	3581	3662	3814	3801	3692	3654	3731	3728	3718	3728	3900	3874	3956	3875	3786	3926	3851	3927
4059	3978	3953	3884	3939	3972	4124	4178	4129	4015	4100	3936	4064	3997	4041	3863	3900	3851	4077	4022	3832	3941	3769	3796	3715	3734	3807	3875	3732	3641	3688	3747	3721	3778	3996	3819	3808	3730	3751	3689	3884	3970	3888	4013	3851	3737	3857	4055	3991	3925
4139	3938	3743	3875	3821	3875	3997	4054	4098	3960	3987	3957	4054	3990	4074	3906	3936	3952	3965	3924	3771	3824	3815	3701	3795	3843	3863	3853	3685	3591	3738	3636	3774	3790	3799	3747	3787	3587	3684	3680	3874	3729	3892	3778	3809	3921	4029	4065	3938	3861
4134	4010	3981	4033	3973	4114	4072	4024	3908	3837	3801	3972	4069	4057	4117	4141	3937	3889	3912	3898	3801	3789	3734	3830	3858	3944	3773	3809	3759	3887	3791	3710	3674	3740	3785	3812	3744	3756	3763	3822	3784	3878	3973	3934	3828	3780	3970	3944	3944	3950
4204	3959	4126	4031	3979	4017	4030	4019	3876	3837	3900	3993	4019	4084	4086	3887	3839	3817	3984	4005	3860	3876	3817	3866	3758	3841	3801	3643	3903	3835	3849	3799	3727	3851	3905	3743	3860	3898	3818	3732	3796	3828	3915	3920	3983	3870	3880	4061	3944	3909
4137	4055	4013	4080	4091	4077	4037	4086	4008	3985	3926	3946	3936	3807	3915	3962	3740	3923	3927	3883	4031	3887	3788	3746	3688	3843	3787	3907	3843	3827	3952	3755	3687	3742	3818	3830	3866	3915	3834	3794	3790	3925	3888	3952	3918	4024	3930	4127	3908	3913
3969	3970	4028	4135	4095	4179	4154	4171	4137	4202	4074	4056	4016	3892	3895	3773	3645	3839	4005	3860	3760	3808	3799	3663	3790	3882	3801	3757	3842	3875	3950	3802	3888	3816	3850	3900	3764	3892	3928	3963	3859	3895	3942	3956	3908	3940	4079	4011	4035	3993
3965	3861	3989	4063	4179	4104	4138	4217	4069	3946	4024	3952	4014	4040	3883	3811	3739	3754	3843	3801	3707	3711	3762	3804	3840	3762	3816	3779	3812	3926	3803	3745	3752	3948	3928	3884	3878	3838	3833	3838	3934	3801	4012	3903	3903	3989	3971	4223	4159	4007
4066	4047	3991	3975	4105	4086	4042	4014	4024	4036	4083	4106	4025	4034	4035	3966	3892	3971	3912	3638	3713	3671	3754	3794	3779	3934	3812	3774	3830	3773	3738	3693	3659	3837	3816	3864	3952	3967	3941	3805	3921	3917	3869	4004	3975	4039	4052	4052	3992	3992
4063	3854	3884	3985	4000	4063	4009	3961	3986	3942	4065	4204	4094	3955	3898	3830	3781	3861	3852	3834	3565	3570	3774	3862	3646	3725	3749	3742	3826	3936	3896	3808	3862	3729	3856	3817	3933	3946	3975	3885	3997	3924	4003	4019	3963	4097	4191	4267	4077	4152
3983	3884	3876	4028	3916	4237	4045	3886	3994	3890	4050	4007	4014	3890	3784	3730	3891	3839	3772	3726	3814	3579	3681	3686	3632	3617	3499	3714	3800	3811	3837	3845	3736	3623	3813	3853	3849	3957	3954	3903	4055	3818	3960	3895	3951	4009	4079	4132	4013	4131
3952	3768	3993	4082	4126	4227	3956	4000	3989	3988	4003	4039	3946	3865	3667	3827	3788	3910	3846	3865	3790	3681	3750	3637	3707	3653	3652	3689	3676	3724	3715	3852	3798	3722	3725	3827	3756	3852	3939	3914	3957	3867	3988	3979	3968	4079	4050	4157	3994	3939
3867	3862	3917	4192	4290	4049	4189	3876	3987	3947	4137	3912	3873	3794	3836	3724	3836	3856	3707	3749	3636	3767	3748	3772	3634	3683	3674	3619	3638	3780	3625	3740	3799	3897	3715	3779	3757	3842	3760	3923	3801	3939	3983	3783	3870	3943	3980	3969	3975	3997
3866	3810	3890	4073	3966	3942	3976	3895	3881	4024	4043	4066	3938	3964	3817	3827	3846	3709	3695	3713	3711	3770	3716	3870	3818	3818	3700	3649	3703	3689	3737	3623	3783	3829	3900	3690	3816	3809	3778	3854	3896	3949	3874	3908	3912	3999	3991	3996	3988	4124
3929	3783	4071	3923	3889	3943	3902	3705	3957	4131	3993	4103	4005	4013	4014	3964	3860	3789	3828	3726	3694	3583	3773	3892	3789	3841	3790	3744	3724	3767	3726	3676	3812	3797	3791	3743	3865	3907	3852	3860	3859	3854	3939	3833	3943	3991	3960	3875	3753	4023
4021	3972	3916	3834	3760	3819	3721	3812	3839	3865	4048	3884	3867	3849	3875	3983	3929	3983	3856	3835	3690	3721	3687	3822	3739	3794	3724	3787	3730	3697	3828	3759	3848	3670	3747	3796	3845	3849	3933	3809	3700	3847	3910	3886	3997	3979	3934	3763	3767	3869
4199	4084	4111	3926	3960	3769	3923	3667	3625	3774	3701	3779	3705	3758	3838	3930	3985	4068	3920	3690	3933	3821	3789	3803	3670	3784	3800	3926	3841	3771	3799	3682	3824	3742	3628	3824	3795	3968	3764	3855	3863	3841	3909	4047	4127	4022	3945	3810	3849	3941
4201	4174	4226	4110	4050	3893	3855	3847	3861	3931	3729	3775	3777	3709	3738	3872	3888	3869	3999	3920	3908	3958	3857	3881	3730	3733	3859	3967	3878	3816	3761	3946	3990	3801	3813	3850	3799	3953	3904	3887	3937	3735	3826	3933	3864	4151	4033	3865	3819	3945
4231	4116	4169	4211	3936	4005	3968	4117	4067	4001	3969	3851	3635	3846	3775	3659	3804	3831	3879	3865	3991	3960	3979	3738	3862	3941	3875	3982	3988	3970	3981	3959	3908	3882	4005	3842	3863	3880	3855	3874	3913	3925	3844	3961	3863	4021	3866	3972	3893	3806
4105	4030	3981	4060	4051	3950	4013	4068	4046	4091	4047	3841	3876	3900	3808	3778	3847	3798	3659	3816	3801	4008	3828	3891	3830	3924	3826	3861	3831	3877	3841	3948	3896	4007	3959	4015	4020	3828	3933	4085	3998	3996	3847	3882	3925	4097	3924	3906	3919	3894
3989	3891	3867	3972	3899	3904	4004	4143	4281	4138	4029	4071	3921	3939	4044	3877	3745	3744	3616	3697	3773	3852	3861	3867	3865	4018	3911	3970	3746	3809	3919	3835	3859	4003	4007	4127	3993	3872	3755	3953	4023	4028	3914	3926	3913	4021	4015	3926	4009	4136
3890	3893	3776	3747	3873	3910	3890	4048	4037	4018	4006	3960	4027	4203	4085	4069	3907	3742	3769	3735	3700	3626	3768	3818	3934	3972	4056	3989	3896	3831	3832	3815	3799	3909	3852	4096	4189	3987	3771	3925	4052	4071	4053	4051	4072	3974	3970	3952	4034	4152
3954	3917	3878	3836	3759	3715	3891	3933	3972	3893	3984	3963	4062	4071	4113	4074	3899	3902	3909	3795	3732	3743	3691	3746	3760	3961	4057	4053	3925	4031	3965	3797	3771	3844	3905	4001	4124	4016	3950	4057	4122	4056	3936	4085	4109	4043	3911	3995	4045	4225
4036	3916	3759	3862	3893	3957	4065	3906	3829	3789	3844	3903	4009	3937	4023	4008	3963	3977	4019	3851	3839	3740	3696	3599	3772	3784	3796	3825	3974	4054	3941	3843	3705	3848	3865	4031	4093	4008	3977	4005	3896	3961	4044	4052	4227	4132	4040	3919	3883	4044
4276	4020	3947	3954	3913	4010	4129	3907	3875	3724	3694	3837	3839	3789	3927	3852	3860	3992	4093	3999	4022	3766	3766	3706	3502	3622	3674	3753	3788	4030	4066	3782	3731	3788	3831	3871	4014	4007	3994	3985	4063	3853	3969	4113	4160	4100	4059	3919	4070	3912
4219	4065	4028	4198	4121	4239	4177	4039	4016	3925	3869	3874	3866	3676	3681	3914	3862	3940	4227	4076	4029	3999	3936	3834	3614	3667	3577	3640	3719	4027	3930	3964	3858	3828	3773	3697	3844	3922	3981	3947	4034	3994	3925	4126	4150	4027	3953	3869	3991	4035
4131	3933	4036	4170	4252	4223	4139	4157	4157	4193	4174	3924	3891	3793	3711	3863	3852	3748	3974	4046	4091	3915	4031	3830	3945	3841	3658	3579	3723	3880	3847	3904	3753	3994	3839	3734	3778	3849	3940	3935	3990	3796	3869	3792	4015	4018	4083	3993	4007	3819
3837	3871	4101	4197	4019	4126	4114	4138	4202	4188	4162	4112	4063	3814	3865	3685	3711	3633	3659	3820	3885	4067	4026	3768	3886	3961	3673	3762	3663	3785	3849	3827	3810	3916	3934	3818	3785	3825	3846	3906	3975	3920	3896	3959	3917	3914	3994	4161	4065	4015
3865	3770	3961	3879	3959	3960	4046	4027	4165	4241	4258	4189	4084	3979	3948	3828	3756	3693	3701	3687	3759	3733	3863	3962	3865	3971	3717	3756	3649	3762	3661	3729	3760	3989	3790	3863	3898	3751	3712	3845	3843	3985	4004	3967	3879	3941	3940	4030	4043	3952
3706	3844	3830	3866	3901	3739	3986	3889	4108	4197	4122	4245	4107	4105	4224	3874	4027	3603	3735	3669	3721	3815	3691	3818	3904	3928	3956	3998	3789	3708	3669	3735	3882	3853	3865	4054	4036	3833	3710	3692	3846	3950	3995	3971	3907	3825	3905	4033	3904	4055
3885	3941	3871	3853	3836	3700	3859	3846	3932	4039	4113	4058	4282	4132	4154	4259	3967	3938	3880	3676	3761	3667	3662	3819	3890	3909	4102	3943	3899	3785	3757	3722	3672	3803	3749	3984	4029	3935	3691	3738	3833	3951	3980	4023	3973	4020	3865	3926	3960	4105
4024	3899	3941	3929	3899	3799	3903	3887	3759	4042	3912	3837	3884	4102	4086	4098	4118	4093	4058	3722	3687	3737	3572	3536	3779	3929	4050	4038	3925	3923	3754	3798	3704	3619	3831	3879	4058	4006	3793	3772	3849	3878	4118	3979	4126	3977	3858	3883	3952	4188
4227	4021	3988	4044	4102	3920	3982	3857	3905	3830	3851	3835	3945	3907	4019	4068	3951	4024	4105	3969	3800	3631	3617	3605	3646	3685	3674	3763	3909	3863	3833	3770	3599	3552	3839	3764	3997	3928	3965	3848	3798	3853	3796	3992	4028	3993	3861	3811	3917	3995
4313	4172	4193	4116	4049	4281	4148	4013	3923	3912	3685	3710	3705	3835	3861	3776	3766	3999	4070	4042	4086	3765	3620	3510	3541	3689	3583	3746	3768	3882	3880	3913	3780	3616	3715	3693	4013	3957	3879	3967	3699	3839	3825	3897	4164	4099	3955	3758	3777	3888
4244	4268	4223	4302	4269	4256	4376	4295	4093	3925	3736	3763	3781	3686	3634	3640	3791	3827	4043	4031	4085	3908	3848	3628	3488	3491	3449	3587	3621	3894	4011	3950	3636	3620	3613	3636	3633	3861	3854	3941	3763	3816	3738	3839	4022	4016	3998	3882	3771	3896
4063	4019	4276	4111	4272	4402	4441	4305	4184	4250	3973	3952	3691	3787	3652	3603	3654	3739	3912	3991	4010	3983	4004	3864	3731	3454	3378	3406	3614	3781	3828	3955	3789	3677	3670	3666	3664	3709	3828	3967	3890	3927	3770	3715	3832	4067	4066	4022	3843	3865
3883	3852	4120	4180	4409	4529	4347	4217	4207	4195	4174	4088	3992	3745	3676	3516	3604	3726	3719	3806	3734	4024	3975	3919	3831	3667	3472	3506	3606	3633	3702	3871	3884	3839	3689	3495	3570	3686	3770	3933	3991	3875	3728	3726	3822	3897	4069	4093	4044	3941
3801	3793	4037	4146	4133	4102	4273	4184	4346	4393	4401	4184	4127	3894	3662	3626	3681	3633	3608	3638	3824	3843	4127	4073	3842	3690	3581	3489	3457	3559	3587	3777	3802	3772	3686	3605	3447	3719	3678	3780	3973	3806	3805	3642	3682	3704	4005	4039	3977	3916
3759	3719	3913	3899	3953	3988	4090	4202	4395	4386	4483	4276	4224	3983	4007	3771	3676	3565	3496	3455	3575	3768	3918	4014	3983	3838	3627	3568	3339	3433	3596	3602	3857	3811	3739	3702	3600	3582	3702	3742	3887	3900	3814	3684	3640	3623	3826	3954	4079	3985
3809	3598	3568	3798	3757	3814	3968	4283	4188	4233	4399	4288	4288	4122	4043	3932	3751	3610	3384	3379	3562	3599	3647	3946	3902	3980	3778	3618	3508	3463	3461	3605	3830	3794	3735	3755	3714	3524	3605	3605	3940	4075	3834	3728	3735	3676	3720	3932	4051	3944
3694	3660	3646	3652	3652	3691	3768	3936	3985	3996	4073	4185	4146	4294	4223	4010	3823	3812	3482	3449	3394	3490	3469	3655	3872	3946	3744	3787	3621	3459	3427	3633	3581	3808	3754	3862	3681	3628	3397	3539	3748	3779	3894	3855	3955	3578	3610	3923	3955	4083
3940	3726	3605	3600	3614	3790	3725	3834	3882	3933	3942	4198	4273	4220	4332	4144	4003	3849	3829	3528	3364	3363	3260	3486	3639	3896	3916	3840	3918	3668	3452	3469	3570	3589	3819	3851	3855	3674	3598	3517	3769	3773	4094	4070	4047	3696	3768	3901	4000	4073
3938	3797	3705	3679	3716	3767	3761	3644	3801	3876	3881	4010	4068	4127	4225	4192	4174	4122	3833	3645	3679	3427	3405	3458	3460	3731	3873	3875	3900	3737	3557	3407	3455	3330	3797	3867	3868	3726	3849	3551	3688	3834	3819	3934	3971	3766	3715	3938	4118	4003
4094	4028	3884	3938	3967	3750	3634	3603	3689	3723	3685	3824	3926	4029	4010	4197	4181	4249	4056	3834	3649	3482	3385	3366	3508	3555	3861	3828	3890	3887	3700	3422	3325	3450	3741	3715	3775	3886	3758	3742	3599	3747	3988	4042	4021	3827	3885	3795	3963	4055
4148	4060	4095	4062	3998	3917	3852	3695	3680	3637	3646	3728	3712	3731	3825	4058	4287	4270	4197	3901	3832	3643	3560	3430	3354	3567	3689	3806	3897	4038	3642	3446	3413	3392	3574	3784	3688	3840	3751	3767	3643	3724	3815	3914	4014	3884	3845	3767	3966	3918
4295	4265	4270	4099	4259	4070	3882	3590	3686	3787	3625	3699	3575	3727	3795	3919	4210	4240	4215	4152	3911	3874	3710	3495	3424	3405	3544	3642	3903	3969	3948	3553	3519	3424	3460	3416	3694	3939	3908	3790	3626	3617	3728	3947	3925	3948	3811	3815	3725	3781
4313	4294	4235	4304	4309	4085	3997	4027	3929	3744	3670	3549	3556	3653	3639	3781	3859	4035	4063	4121	4161	3956	3808	3540	3396	3461	3454	3704	3913	3923	3889	3850	3668	3524	3423	3450	3619	3917	3939	3898	3736	3636	3587	3705	3839	3919	3970	3931	3715	3739
4175	4234	4267	4294	4206	4216	4193	3964	3972	3960	3807	3690	3488	3496	3521	3688	3673	3947	4067	4067	4302	4122	3859	3757	3459	3500	3413	3504	3731	3790	3850	3662	3774	3504	3519	3538	3622	3731	3825	3815	3588	3587	3683	3644	3872	3986	3944	3972	3794	3774
4148	4109	4217	4195	4241	4243	4182	4286	3940	3924	3772	3622	3633	3497	3450	3627	3578	3637	3919	4112	4287	4121	3864	3782	3645	3567	3479	3475	3624	3826	3945	3827	3798	3539	3543	3487	3596	3678	3911	3789	3800	3712	3622	3708	3768	3976	4080	4015	3733	3821
3957	4032	4173	4173	4153	4124	4209	4156	4137	4105	3903	3862	3693	3587	3494	3461	3430	3584	3710	3949	4121	4159	4128	3749	3757	3580	3373	3418	3659	3811	3827	3915	3844	3630	3590	3456	3523	3781	3870	3972	3823	3740	3583	3654	3751	3878	3896	4101	3812	3793
3751	3788	3889	4040	4133	4145	4201	4159	4103	4195	3986	4009	3731	3713	3454	3376	3383	3502	3635	3883	3990	4101	4121	3982	4024	3609	3513	3501	3522	3652	3796	3889	3894	3805	3667	3583	3518	3695	3763	4025	3964	3897	3669	3569	3786	3921	4007	3952	3975	3859
3595	3671	3720	3822	3952	4008	4055	4093	4136	4220	4074	4169	3969	3745	3553	3479	3400	3418	3542	3618	3830	3940	4162	4122	4038	3809	3499	3402	3415	3606	3864	3885	4088	3947	3747	3527	3525	3732	3841	3999	3996	3913	3750	3667	3691	3946	4070	4091	3906	3817
3456	3436	3493	3732	3830	3929	3956	4098	4076	4309	4260	4183	4010	3954	3691	3668	3460	3412	3545	3587	3803	3915	4042	4189	3952	3872	3595	3435	3504	3574	3667	3907	4068	4099	3899	3717	3572	3673	3785	3928	3994	4018	3795	3589	3492	3881	4137	4127	3853	3962
3464	3497	3528	3512	3645	3683	3791	3980	4185	4187	4279	4273	4039	3985	3849	3633	3460	3311	3389	3583	3786	3916	4173	4148	4004	3912	3780	3552	3440	3473	3599	3777	4083	4055	3886	3692	3575	3568	3758	3829	3986	3938	3815	3690	3727	3880	4027	4032	3933	3982
3380	3237	3303	3373	3460	3523	3709	3920	4147	4130	4081	4230	4233	4102	4010	3748	3636	3386	3414	3440	3717	3919	4064	4259	4080	4050	3842	3645	3498	3411	3710	3765	3937	3928	3883	3751	3671	3625	3569	3923	3931	4086	3971	3745	3560	3793	4067	4049	3887	3888
3300	3348	3234	3286	3387	3512	3553	3701	3902	4003	4237	4183	4302	4048	4039	3842	3678	3436	3429	3405	3594	3772	3983	4143	4216	4061	3875	3704	3665	3562	3725	3807	4034	3968	3942	3878	3805	3626	3538	3835	3929	3992	4012	3780	3686	3732	4024	4004	4202	3905
3335	3273	3241	3305	3234	3328	3403	3449	3702	3830	4055	4039	4124	4186	4080	3925	3671	3528	3324	3507	3450	3551	3811	4113	4321	4256	3992	3769	3643	3639	3605	3766	3985	4042	4190	3826	3813	3783	3690	3756	4013	4131	3957	3786	3720	3875	3876	4021	4040	3837
3270	3218	3309	3296	3219	3301	3340	3528	3791	3744	4015	4042	4236	4096	4220	3772	3715	3717	3364	3310	3421	3512	3869	4051	4256	4221	4023	4085	3805	3578	3468	3856	3844	4187	4087	4018	3931	3803	3589	3809	4009	4017	4149	3978	3872	3798	3933	4096	3954	4088
3577	3322	3189	3234	3217	3350	3160	3335	3568	3744	3950	4018	4065	4083	3999	4079	3798	3662	3495	3255	3423	3398	3693	3839	4080	4202	4171	3959	3830	3688	3576	3558	3923	4148	4170	4011	3996	3892	3639	3916	3934	4206	4194	3961	3863	3964	3988	4023	4014	4073
3571	3331	3233	3224	3132	3160	3270	3355	3435	3660	3885	3900	3992	4109	4018	3901	3822	3600	3488	3271	3312	3461	3506	3664	3952	4031	4178	4063	3783	3748	3486	3640	3837	4000	4025	4228	4187	4101	3805	3738	3997	4115	4235	4070	3867	3902	3928	3954	4044	4179
3601	3418	3285	3319	3256	3256	3313	3359	3413	3512	3728	4019	3990	4048	4002	4061	3919	3647	3514	3406	3343	3413	3457	3591	4002	4153	4176	4184	3957	3697	3654	3758	3842	4016	4048	4191	4030	3992	3776	3750	3973	4069	4114	4115	3972	3814	3916	4079	4020	4180
3578	3309	3255	3296	3210	3150	3237	3242	3312	3530	3615	3762	3939	3985	4022	4050	3928	3649	3496	3414	3376	3270	3435	3579	3934	4087	4028	4072	3953	3769	3648	3535	3773	4051	4070	4278	4054	4002	3684	3808	3933	4096	4123	3868	3968	3854	3854	4045	3971	4067
3602	3482	3276	3238	3209	3186	3127	3242	3302	3407	3530	3738	3953	4012	3997	4070	3955	3861	3635	3413	3329	3356	3369	3652	4101	4190	4084	4145	3957	3861	3621	3613	3578	3880	4135	4055	4008	3881	3725	3691	3855	4064	4030	3972	3956	3876	3770	3908	3920	4061
3688	3481	3378	3276	3334	3234	3129	3343	3216	3251	3550	3710	3924	3924	4072	3908	4082	3860	3625	3567	3376	3331	3357	3656	3796	4085	4038	4089	3955	3720	3590	3441	3784	3930	4039	4209	4031	3894	3622	3646	3798	3976	4110	3973	3846	3828	3913	3903	3860	3882
3619	3575	3468	3335	3225	3168	3168	3139	3321	3296	3519	3712	3656	3936	3940	4064	4073	3827	3720	3441	3230	3351	3381	3630	3773	3916	4057	4079	4012	3720	3530	3446	3689	3975	4003	4179	4144	3965	3734	3640	3689	3960	4052	4030	3884	3744	3768	3956	3838	3767
3767	3725	3413	3471	3116	3203	3119	3208	3317	3402	3524	3559	3830	3954	3946	4055	4050	3787	3700	3512	3354	3317	3337	3377	3853	3932	4092	4127	3981	3802	3544	3645	3706	3854	3993	4085	4108	3867	3669	3531	3807	4048	4054	3942	3788	3775	3805	3783	3949	3850
3786	3613	3382	3410	3225	3289	3150	3267	3331	3395	3494	3613	3871	3914	4124	4111	3885	3928	3582	3446	3304	3359	3344	3420	3594	3804	3983	4030	3893	3851	3510	3512	3729	3891	4130	4040	4117	3928	3754	3585	3733	3950	3979	3948	3819	3792	3755	3805	3889	3833
3755	3522	3410	3511	3273	3252	3250	3227	3414	3448	3651	3764	3879	4061	4067	4024	4096	3746	3773	3485	3328	3091	3418	3505	3641	3768	3944	3952	3816	3713	3664	3547	3661	3817	4050	4114	3947	3945	3700	3650	3659	3949	3919	3888	3859	3746	3823	3772	3800	3909
3752	3546	3467	3451	3188	3224	3162	3117	3274	3497	3671	3805	3977	4082	4214	4095	4197	3819	3701	3411	3369	3322	3155	3403	3613	3900	3866	3949	3821	3616	3625	3451	3522	3745	3965	4186	3964	3807	3697	3738	3613	3806	3949	3751	3817	3830	3646	3902	3750	3799
3675	3451	3425	3348	3298	3398	3132	3362	3353	3468	3686	3695	4014	4007	4259	4130	4084	3936	3638	3551	3298	3270	3314	3382	3588	3719	3982	3888	3983	3769	3432	3516	3595	3905	3967	4017	3928	3880	3729	3653	3669	3739	3944	3825	3841	3656	3576	3782	3824	3771
3533	3524	3446	3309	3316	3250	3223	3345	3423	3501	3680	3907	3947	4116	4193	4188	4206	4012	3644	3553	3552	3300	3389	3382	3589	3984	4010	3918	3922	3667	3437	3503	3516	3764	3896	4030	3952	3810	3609	3584	3600	3744	3806	3831	3779	3587	3607	3761	3744	3624
3571	3477	3285	3201	3196	3400	3276	3417	3479	3640	3733	3902	4003	4025	4200	4251	4080	3906	3647	3553	3399	3293	3307	3424	3613	3993	3996	3960	3900	3613	3503	3401	3515	3759	3992	3956	3903	3805	3633	3550	3625	3743	3862	3906	3702	3580	3659	3629	3711	3756
3533	3427	3289	3238	3233	3210	3230	3251	3336	3542	3703	3979	4045	4140	4295	4106	4102	3923	3788	3544	3380	3318	3395	3565	3770	3894	3931	3938	3798	3747	3507	3499	3532	3701	3918	4054	3857	3741	3532	3497	3686	3766	3987	3891	3604	3674	3540	3708	3840	3698
3451	3462	3304	3268	3262	3218	3289	3438	3441	3534	3794	3949	4063	4109	4209	4196	4243	3807	3689	3440	3415	3342	3441	3697	3894	3858	4061	4044	3899	3700	3549	3421	3585	3781	3865	3917	3878	3786	3658	3589	3618	3864	3944	3896	3694	3703	3511	3735	3803	3700
3502	3223	3243	3219	3078	3254	3232	3265	3548	3622	3657	3873	4068	4037	4144	4276	4024	3858	3722	3469	3338	3409	3439	3606	3784	3993	4022	3918	3887	3664	3561	3536	3618	3718	4008	3969	3935	3762	3654	3660	3683	3822	3925	3726	3577	3602	3650	3713	3837	3716
3434	3258	3196	3146	3071	3122	3261	3381	3584	3671	3858	3829	4046	4090	4309	4295	4091	3843	3678	3402	3388	3442	3541	3690	3937	4038	4056	3871	3794	3548	3442	3659	3734	3832	3994	3892	3797	3613	3639	3593	3638	3706	3890	3671	3580	3562	3697	3873	3731	3735
3384	3273	3216	3097	3120	3156	3302	3347	3535	3593	3839	4019	4246	4228	4186	4182	4018	3724	3754	3529	3395	3549	3585	3742	3934	4114	4121	4032	3752	3661	3601	3546	3704	3929	4041	3900	3843	3653	3613	3641	3703	3709	3875	3789	3579	3594	3649	3670	3838	3791
3365	3161	3099	3162	3073	3079	3200	3534	3495	3661	3968	4020	4253	4139	4271	4044	3955	3777	3656	3548	3403	3593	3628	3847	4021	4117	4067	3896	3729	3625	3525	3560	3770	3770	4023	3905	3788	3698	3553	3507	3783	3778	3829	3716	3656	3646	3671	3680	3818	3787
3512	3343	3109	3100	3181	3252	3288	3429	3569	3870	3791	4018	4017	4195	4064	3828	3815	3621	3453	3368	3425	3534	3746	3967	4033	4112	3961	3881	3649	3662	3550	3669	3770	3910	4103	3865	3825	3614	3702	3737	3693	3840	3756	3788	3780	3583	3695	3700	3811	3789
3385	3251	3193	3201	3095	3363	3446	3470	3701	3845	4034	3941	4057	4108	3992	3839	3652	3467	3441	3354	3449	3554	3900	3928	4120	4198	4142	3949	3688	3527	3582	3831	3832	3889	3914	3824	3842	3732	3560	3745	3802	3937	3748	3840	3695	3731	3817	3910	3886	3881
3381	3359	3120	3139	3253	3410	3513	3613	3762	3919	4017	3892	4083	3978	3838	3664	3564	3320	3348	3318	3317	3660	3647	3969	4110	4133	3988	3765	3617	3502	3772	3849	3963	4024	4054	3891	3802	3631	3858	3791	3867	3796	3782	3855	3657	3683	3703	3846	3856	3863
3352	3420	3239	3369	3426	3609	3625	3761	3852	4049	4084	4027	3951	3842	3640	3582	3376	3399	3283	3377	3410	3602	3755	3827	3995	4012	3889	3777	3671	3584	3726	3763	3993	4140	3894	3950	3687	3609	3744	3839	3824	3787	3858	3746	3721	3700	3699	3869	3838	3749
3412	3412	3405	3558	3504	3681	3748	3880	3970	4008	3880	4036	3807	3673	3627	3413	3326	3365	3297	3449	3474	3544	3866	3980	4053	4036	3776	3627	3563	3735	3740	3938	3873	4047	3888	3851	3701	3648	3708	3797	3859	3829	3708	3689	3710	3660	3767	3758	3716	3640
3474	3528	3592	3600	3747	3744	3841	3859	3959	4022	4022	3930	3781	3520	3463	3215	3263	3246	3331	3355	3448	3652	3921	3898	3971	3901	3698	3522	3577	3561	3825	3723	3902	3933	3783	3766	3789	3630	3878	3793	3909	3907	3747	3691	3668	3668	3808	3753	3776	3630
3686	3729	3637	3699	3848	3888	3942	3879	4136	3962	3940	3850	3599	3363	3355	3282	3225	3341	3298	3426	3665	3655	4013	3954	3863	3939	3781	3690	3624	3654	3809	3888	3856	3916	3768	3779	3646	3634	3845	3805	3862	3751	3787	3588	3617	3618	3798	3644	3650	3642
3836	3729	3859	3887	3879	4044	4018	4052	4008	3975	3872	3598	3399	3329	3276	3295	3340	3212	3383	3535	3721	3856	3851	3892	3841	3772	3693	3508	3697	3564	3735	3961	3963	3769	3700	3595	3591	3740	3858	3842	3781	3696	3530	3550	3688	3755	3616	3720	3608	3569
3902	3805	3900	3960	4014	4111	4065	4043	3901	3849	3743	3613	3444	3290	3195	3186	3239	3296	3494	3771	3828	3930	3892	3848	3715	3653	3616	3678	3570	3749	3774	3908	3916	3621	3638	3584	3529	3629	3811	3705	3665	3649	3519	3597	3580	3708	3638	3555	3577	3638
3900	3915	3903	4122	4087	4079	3966	3950	3909	4020	3687	3485	3404	3240	3284	3188	3301	3435	3726	3990	3874	3962	4060	3904	3692	3508	3498	3551	3759	3712	3825	4008	3844	3640	3541	3524	3644	3632	3782	3676	3665	3560	3511	3501	3528	3644	3723	3642	3600	3472
3942	3997	3914	3930	4064	4135	3916	3915	3783	3731	3641	3464	3356	3311	3198	3368	3543	3770	3990	4146	4054	4056	3715	3867	3629	3607	3465	3435	3713	3707	3727	3684	3591	3572	3573	3492	3662	3771	3741	3628	3707	3451	3492	3453	3601	3686	3593	3558	3424	3509
3922	3907	3855	3943	3934	3776	3804	3719	3763	3626	3535	3518	3352	3376	3354	3496	3851	3926	4127	4077	3941	3924	3610	3643	3557	3622	3514	3728	3655	3867	3801	3615	3611	3567	3479	3558	3675	3655	3620	3573	3565	3572	3563	3533	3585	3617	3571	3586	3544	3626
3888	3849	3810	3896	3776	3732	3717	3703	3497	3523	3504	3505	3499	3443	3627	3663	4108	4136	4278	3997	3803	3649	3546	3436	3502	3537	3644	3546	3757	3722	3742	3620	3502	3530	3525	3498	3683	3626	3657	3569	3572	3546	3613	3580	3742	3675	3659	3578	3504	3491
3906	3818	3880	3714	3675	3620	3600	3438	3461	3536	3473	3425	3479	3539	3647	3722	4061	4196	4093	3852	3678	3574	3427	3256	3515	3421	3759	3722	3778	3865	3804	3576	3670	3625	3788	3597	3735	3728	3649	3594	3589	3545	3609	3614	3698	3561	3627	3714	3655	3635
3852	3727	3750	3598	3566	3536	3502	3522	3413	3413	3498	3566	3694	3689	3792	3831	4046	4147	4112	3842	3539	3435	3211	3181	3522	3618	3788	3686	3735	3775	3713	3629	3630	3672	3692	3712	3726	3778	3700	3649	3582	3665	3643	3626	3719	3574	3556	3662	3761	3729
3792	3700	3568	3672	3482	3501	3483	3333	3292	3473	3536	3664	3760	3884	3899	3803	4087	3985	3906	3824	3545	3346	3373	3458	3832	3850	3863	3884	3777	3762	3616	3544	3595	3754	3852	3817	3877	3833	3712	3736	3726	3678	3730	3706	3701	3676	3626	3696	3809	3711
3607	3591	3469	3471	3516	3404	3414	3396	3493	3580	3520	3623	3736	3792	3735	3767	3794	3905	3875	3700	3583	3465	3543	3591	3696	3977	3985	3811	3737	3695	3699	3661	3820	3760	3938	3914	3800	3735	3764	3714	3750	3716	3778	3900	3792	3783	3635	3744	3860	3893
3615	3568	3389	3487	3514	3378	3413	3531	3535	3556	3717	3676	3871	3780	3744	3867	3790	3589	3632	3578	3511	3616	3638	3585	3695	3929	3916	3839	3758	3820	3760	3798	3745	3980	3980	3952	3827	3727	3624	3822	3704	3778	3697	3809	3704	3697	3732	3902	3848	3857
3575	3549	3405	3328	3453	3483	3499	3552	3691	3675	3785	3873	3842	3703	3883	3742	3672	3709	3499	3503	3461	3583	3718	3682	3718	3869	3783	3732	3715	3702	3689	3799	3846	4074	4077	4068	3878	3786	3769	3808	3856	3728	3746	3731	3708	3743	3687	3757	3993	3882
3566	3496	3564	3471	3453	3604	3655	3632	3785	3839	3900	3853	3711	3919	3774	3584	3591	3467	3467	3468	3540	3592	3733	3847	3961	3900	3809	3723	3620	3613	3591	3644	3944	3889	3848	3816	3678	3672	3651	3860	3974	3789	3790	3670	3532	3679	3693	3663	3721	3775
3628	3515	3652	3673	3762	3693	3803	3876	3837	3827	3806	3848	3720	3645	3493	3459	3505	3433	3501	3510	3652	3758	3736	3810	3931	3783	3835	3502	3546	3552	3570	3656	3723	3772	3751	3688	3676	3639	3615	3730	3776	3786	3701	3679	3579	3725	3681	3668	3683	3729
3713	3683	3701	3749	3839	3811	3840	3831	3739	3938	3713	3775	3671	3432	3408	3336	3514	3419	3587	3521	3804	3824	3848	3816	3748	3601	3604	3587	3628	3677	3708	3669	3625	3625	3624	3740	3644	3605	3593	3769	3634	3696	3749	3654	3688	3653	3630	3620	3523	3545
3669	3715	3646	3858	3820	3899	3892	3974	3855	3834	3840	3764	3506	3601	3485	3374	3388	3549	3648	3750	3778	3910	3666	3726	3550	3575	3420	3411	3659	3673	3796	3627	3649	3727	3742	3622	3565	3594	3623	3634	3644	3626	3666	3611	3599	3634	3777	3665	3616	3497
3928	3692	3845	3892	3869	3887	3851	3860	3830	3848	3667	3653	3576	3588	3610	3593	3631	3641	3827	3810	3765	3737	3673	3496	3461	3465	3410	3592	3560	3705	3610	3532	3694	3545	3568	3470	3473	3562	3670	3583	3552	3569	3604	3598	3471	3552	3609	3640	3664	3618
3880	3717	3712	3758	3823	3690	3785	3784	3760	3688	3605	3662	3670	3711	3696	3715	3902	3856	3901	3807	3752	3598	3611	3584	3449	3429	3537	3466	3523	3658	3484	3530	3617	3438	3490	3560	3493	3502	3564	3543	3603	3543	3603	3430	3474	3535	3535	3647	3567	3781
3707	3621	3618	3594	3730	3692	3707	3592	3616	3519	3683	3632	3711	3731	3936	3825	3972	4021	3865	4001	3695	3657	3649	3602	3515	3563	3557	3701	3678	3647	3491	3520	3412	3484	3399	3421	3448	3696	3719	3499	3592	3564	3636	3631	3526	3546	3453	3526	3607	3610
3557	3443	3368	3445	3538	3359	3368	3520	3405	3583	3690	3790	3795	3868	3937	3811	3844	3743	3755	3645	3714	3510	3600	3545	3551	3528	3575	3772	3715	3686	3659	3611	3427	3381	3329	3480	3623	3593	3533	3475	3576	3551	3611	3669	3593	3444	3509	3645	3520	3569
3444	3304	3280	3287	3334	3336	3375	3511	3489	3619	3701	3712	3826	3937	3887	3870	3871	3788	3587	3477	3449	3461	3473	3583	3665	3606	3733	3747	3574	3688	3703	3644	3592	3461	3683	3619	3548	3645	3589	3536	3514	3583	3591	3712	3671	3610	3520	3694	3589	3611
3388	3343	3274	3277	3409	3617	3453	3529	3573	3728	3864	3832	3838	3917	3865	3771	3664	3609	3472	3391	3418	3562	3446	3375	3525	3711	3746	3631	3537	3563	3502	3464	3571	3603	3758	3679	3719	3764	3634	3643	3509	3550	3662	3739	3648	3739	3777	3786	3715	3688
3363	3393	3308	3518	3578	3677	3643	3620	3703	3813	3776	3785	3861	3708	3652	3610	3617	3502	3488	3469	3513	3562	3627	3535	3569	3593	3619	3597	3566	3616	3529	3594	3739	3698	3705	3642	3604	3694	3748	3724	3738	3718	3658	3623	3696	3563	3649	3660	3821	3815
3584	3546	3601	3577	3689	3603	3658	3728	3741	3682	3834	3683	3654	3698	3540	3559	3452	3380	3442	3394	3455	3591	3622	3692	3643	3576	3564	3581	3620	3519	3495	3651	3759	3685	3525	3660	3590	3666	3760	3744	3751	3784	3873	3641	3759	3668	3659	3704	3696	3751
3634	3534	3648	3724	3832	3739	3747	3816	3786	3705	3683	3593	3478	3454	3543	3371	3379	3321	3420	3404	3515	3576	3598	3641	3727	3555	3548	3651	3555	3713	3732	3800	3813	3633	3608	3685	3641	3643	3710	3688	3824	3651	3862	3715	3833	3697	3682	3597	3753	3785
3913	3666	3675	3918	3777	3839	3736	3530	3518	3598	3426	3450	3438	3299	3337	3302	3425	3493	3456	3450	3521	3717	3684	3487	3591	3538	3489	3722	3691	3886	3701	3891	3877	3741	3629	3660	3598	3624	3606	3655	3701	3713	3789	3745	3673	3752	3699	3669	3720	3715
3807	3828	3856	3677	3828	3773	3683	3697	3597	3484	3264	3370	3386	3410	3415	3575	3431	3585	3476	3477	3539	3528	3535	3494	3480	3434	3524	3609	3594	3548	3557	3707	3712	3725	3759	3613	3642	3638	3581	3585	3583	3578	3748	3638	3630	3703	3837	3679	3819	3766
3840	3818	3681	3798	3730	3797	3616	3542	3541	3628	3529	3461	3446	3414	3488	3609	3615	3602	3586	3589	3621	3505	3568	3421	3432	3494	3539	3481	3466	3515	3461	3518	3556	3713	3646	3812	3680	3642	3576	3619	3690	3551	3560	3510	3437	3529	3631	3682	3802	3768
3713	3691	3598	3673	3608	3675	3602	3578	3430	3646	3407	3738	3650	3738	3638	3688	3807	3661	3602	3558	3481	3456	3505	3486	3606	3512	3475	3503	3531	3560	3287	3394	3520	3572	3580	3518	3514	3557	3615	3691	3655	3577	3547	3466	3447	3598	3568	3573	3635	3624
3657	3589	3384	3548	3618	3496	3519	3644	3599	3569	3694	3500	3615	3768	3728	3754	3649	3655	3517	3510	3558	3651	3557	3585	3584	3598	3539	3583	3490	3579	3377	3461	3460	3561	3390	3522	3605	3528	3564	3524	3641	3703	3669	3524	3599	3502	3573	3537	3428	3566
3468	3480	3383	3467	3522	3694	3497	3599	3614	3663	3593	3671	3607	3416	3569	3557	3529	3526	3446	3388	3621	3526	3558	3564	3571	3635	3541	3607	3532	3607	3559	3715	3661	3484	3345	3384	3426	3463	3506	3566	3626	3598	3597	3569	3560	3681	3589	3500	3483	3527
3517	3468	3362	3536	3688	3602	3667	3614	3683	3753	3680	3566	3491	3393	3534	3465	3583	3395	3432	3310	3563	3525	3471	3522	3530	3477	3704	3488	3525	3641	3622	3605	3487	3634	3689	3662	3564	3456	3450	3432	3471	3529	3515	3519	3592	3705	3612	3540	3497	3574
3622	3626	3510	3575	3695	3714	3575	3737	3655	3613	3705	3496	3630	3532	3477	3504	3597	3554	3534	3453	3489	3372	3509	3454	3559	3513	3472	3417	3627	3656	3550	3511	3634	3645	3622	3699	3728	3603	3602	3466	3534	3500	3574	3518	3507	3687	3699	3758	3648	3603
3622	3617	3731	3806	3735	3595	3683	3639	3749	3599	3627	3551	3564	3577	3494	3654	3683	3603	3641	3628	3619	3624	3495	3420	3427	3419	3488	3379	3481	3657	3454	3547	3600	3633	3736	3773	3688	3841	3770	3705	3728	3651	3568	3511	3435	3614	3729	3734	3746	3712
3816	3706	3704	3750	3723	3569	3646	3614	3736	3467	3569	3673	3497	3489	3420	3595	3587	3618	3702	3567	3522	3537	3565	3386	3462	3457	3497	3599	3728	3498	3457	3433	3583	3473	3625	3707	3706	3775	3823	3720	3683	3760	3727	3519	3694	3631	3598	3733	3800	3732
3655	3528	3627	3635	3604	3670	3475	3571	3499	3489	3480	3553	3530	3533	3566	3618	3623	3635	3555	3621	3624	3600	3423	3570	3573	3553	3659	3597	3662	3646	3509	3563	3595	3629	3573	3626	3668	3698	3712	3803	3875	3709	3704	3718	3719	3674	3729	3583	3654	3683
3612	3568	3477	3618	3587	3612	3487	3490	3460	3414	3481	3588	3454	3343	3465	3480	3492	3570	3452	3408	3383	3405	3417	3438	3636	3665	3679	3673	3621	3657	3667	3663	3612	3543	3590	3627	3644	3610	3735	3808	3634	3787	3838	3777	3801	3937	3686	3654	3557	3514
3515	3439	3461	3411	3514	3431	3583	3535	3446	3445	3626	3561	3568	3413	3377	3365	3425	3376	3336	3244	3349	3367	3368	3392	3510	3492	3657	3508	3604	3521	3720	3668	3677	3605	3592	3659	3595	3751	3599	3606	3490	3653	3710	3720	3832	3758	3754	3575	3633	3642
3319	3391	3521	3522	3710	3645	3593	3609	3548	3612	3577	3584	3483	3394	3353	3341	3332	3437	3338	3305	3404	3395	3292	3359	3375	3374	3464	3387	3423	3487	3638	3629	3784	3804	3598	3607	3739	3817	3724	3542	3637	3549	3653	3758	3760	3713	3759	3710	3609	3719
3397	3592	3451	3860	3663	3694	3674	3696	3637	3708	3707	3434	3474	3416	3370	3440	3430	3371	3446	3396	3324	3257	3318	3288	3474	3328	3393	3364	3481	3474	3544	3493	3586	3475	3615	3644	3743	3669	3665	3690	3693	3623	3566	3601	3591	3687	3632	3682	3749	3731
3661	3555	3597	3741	3627	3649	3683	3680	3685	3678	3516	3517	3430	3387	3495	3465	3476	3532	3609	3488	3445	3446	3453	3416	3427	3431	3470	3558	3509	3524	3552	3496	3491	3496	3555	3678	3654	3642	3799	3701	3715	3617	3537	3415	3478	3589	3612	3734	3722	3860
3752	3616	3453	3650	3590	3524	3520	3481	3493	3532	3600	3551	3684	3651	3429	3429	3434	3505	3523	3409	3515	3490	3503	3432	3520	3476	3527	3614	3525	3342	3400	3501	3386	3469	3614	3442	3554	3543	3686	3765	3714	3766	3647	3545	3513	3538	3453	3609	3758	3785
3721	3517	3330	3429	3611	3288	3343	3324	3452	3510	3334	3289	3397	3474	3416	3329	3408	3368	3391	3419	3478	3558	3517	3445	3471	3541	3617	3574	3630	3426	3508	3607	3572	3469	3542	3507	3586	3529	3649	3741	3846	3760	3728	3578	3721	3699	3480	3536	3624	3708
3495	3452	3471	3417	3391	3417	3381	3465	3484	3346	3406	3461	3428	3310	3163	3097	3126	3162	3218	3157	3216	3267	3442	3369	3494	3559	3492	3589	3516	3645	3611	3775	3779	3613	3650	3443	3406	3490	3724	3654	3666	3874	3780	3811	3763	3740	3588	3493	3370	3588
3473	3564	3350	3414	3481	3418	3423	3432	3587	3439	3324	3281	3348	3338	3303	3170	3232	3230	3182	3211	3317	3272	3259	3189	3309	3302	3369	3525	3457	3609	3664	3645	3796	3742	3715	3492	3521	3595	3591	3687	3602	3626	3869	3887	3852	3712	3668	3639	3685	3581
3477	3514	3458	3477	3455	3496	3618	3510	3466	3454	3601	3438	3413	3325	3187	3153	3071	3172	3095	3149	3131	3090	3128	3167	3070	3225	3430	3392	3339	3430	3576	3655	3755	3774	3793	3816	3772	3598	3564	3509	3434	3587	3747	3676	3693	3744	3628	3848	3687	3733
3602	3594	3540	3595	3541	3637	3640	3642	3657	3583	3441	3301	3589	3549	3466	3434	3502	3299	3391	3386	3449	3255	3311	3283	3263	3165	3125	3314	3343	3468	3461	3444	3617	3684	3847	3885	3725	3719	3646	3565	3549	3551	3490	3573	3637	3653	3737	3794	3728	3704
3626	3704	3575	3752	3614	3633	3728	3730	3721	3641	3696	3615	3669	3602	3582	3401	3239	3200	3286	3301	3222	3359	3259	3197	3287	3427	3452	3235	3306	3345	3414	3346	3470	3546	3789	3770	3543	3645	3763	3772	3728	3661	3652	3415	3420	3516	3628	3818	3758	3691
3661	3698	3676	3581	3630	3709	3622	3787	3761	3687	3652	3478	3520	3551	3781	3525	3613	3616	3639	3662	3496	3648	3502	3604	3449	3333	3312	3419	3425	3363	3438	3267	3484	3510	3579	3554	3612	3529	3641	3789	3854	3719	3563	3541	3427	3609	3518	3464	3798	3680
3604	3586	3468	3640	3591	3546	3714	3629	3688	3553	3652	3589	3685	3566	3627	3461	3480	3350	3443	3505	3351	3484	3529	3599	3487	3615	3537	3527	3644	3375	3542	3424	3383	3440	3569	3432	3440	3480	3739	3868	3873	3685	3644	3586	3607	3507	3587	3495	3487	3569
3547	3609	3381	3359	3372	3537	3526	3557	3611	3535	3545	3419	3261	3364	3288	3459	3543	3444	3471	3523	3538	3601	3531	3565	3595	3587	3660	3725	3728	3691	3520	3474	3536	3597	3408	3480	3338	3551	3693	3646	3771	3712	3606	3703	3472	3536	3299	3378	3279	3398
3520	3589	3277	3406	3442	3339	3413	3478	3445	3408	3387	3303	3251	3272	3318	3456	3440	3440	3416	3364	3295	3506	3640	3585	3583	3625	3778	3631	3608	3613	3786	3731	3718	3585	3501	3474	3409	3445	3616	3472	3653	3645	3661	3849	3778	3659	3625	3334	3310	3384
3566	3399	3455	3358	3318	3280	3349	3303	3235	3394	3389	3326	3249	3219	3305	3305	3448	3437	3432	3369	3340	3360	3375	3387	3558	3618	3763	3654	3738	3792	3740	3826	3845	3769	3594	3669	3579	3432	3462	3469	3281	3630	3707	3723	3728	3790	3523	3549	3436	3494
3422	3427	3380	3325	3367	3417	3323	3355	3323	3414	3313	3288	3215	3266	3276	3368	3362	3347	3502	3228	3234	3257	3271	3300	3420	3452	3534	3457	3605	3654	3795	3888	3737	3767	3891	3793	3752	3617	3320	3460	3520	3482	3501	3597	3516	3498	3619	3592	3606	3552
3482	3299	3344	3464	3423	3346	3426	3674	3377	3457	3349	3533	3378	3396	3506	3500	3516	3592	3494	3473	3462	3566	3415	3506	3421	3392	3343	3437	3430	3470	3667	3743	3771	3805	3795	3824	3866	3738	3687	3356	3426	3540	3309	3397	3326	3478	3580	3662	3624	3568
3475	3532	3543	3389	3423	3538	3616	3631	3528	3546	3668	3668	3554	3572	3636	3437	3685	3618	3520	3480	3371	3519	3401	3573	3518	3471	3424	3256	3266	3490	3444	3451	3401	3817	3727	3770	3641	3735	3529	3532	3415	3451	3376	3231	3330	3469	3519	3652	3670	3461
3645	3497	3529	3529	3759	3661	3539	3578	3674	3838	3835	3564	3467	3571	3608	3550	3450	3601	3589	3442	3444	3410	3469	3358	3421	3492	3320	3268	3344	3398	3472	3468	3302	3377	3616	3800	3777	3683	3612	3683	3639	3362	3446	3319	3287	3425	3528	3644	3439	3455
3534	3547	3631	3673	3570	3506	3689	3798	3694	3623	3476	3367	3491	3584	3666	3766	3728	3902	3858	3892	3830	3915	3786	3659	3759	3522	3285	3373	3280	3264	3366	3350	3436	3394	3340	3318	3488	3611	3610	3662	3697	3518	3445	3319	3382	3294	3547	3433	3472	3428
3656	3623	3616	3513	3499	3680	3751	3528	3486	3486	3510	3589	3608	3610	3708	3607	3721	3719	3711	3707	3692	3815	3902	3947	4002	3851	3623	3477	3390	3425	3352	3268	3260	3354	3343	3248	3352	3516	3644	3760	3644	3675	3514	3296	3356	3304	3265	3501	3499	3360
3680	3563	3307	3555	3572	3602	3419	3308	3390	3431	3559	3540	3345	3382	3385	3307	3508	3350	3401	3307	3339	3473	3515	3643	3680	3751	3727	3772	3693	3527	3466	3506	3444	3203	3266	3258	3173	3253	3551	3569	3598	3649	3639	3602	3329	3360	3245	3403	3532	3428
3650	3394	3394	3601	3352	3283	3179	3294	3479	3308	3305	3219	3313	3304	3143	3373	3386	3580	3544	3581	3788	3557	3672	3532	3513	3321	3514	3691	3800	3624	3655	3677	3590	3359	3267	3159	3317	3356	3364	3514	3540	3470	3573	3883	3636	3413	3270	3380	3466	3373
3478	3470	3466	3363	3290	3309	3418	3325	3193	3166	3287	3141	3464	3303	3287	3587	3523	3728	3619	3715	3779	3787	3967	3875	3689	3621	3494	3592	3477	3501	3705	3760	3754	3472	3351	3150	3320	3386	3381	3305	3415	3326	3442	3624	3660	3492	3307	3292	3173	3321
3479	3465	3407	3265	3362	3471	3296	3208	3057	3299	3155	3366	3375	3276	3296	3404	3362	3376	3366	3394	3402	3548	3646	3741	3809	3901	3928	3674	3593	3447	3677	3661	3625	3627	3644	3407	3340	3354	3406	3251	3110	3395	3445	3587	3754	3565	3476	3260	3238	3293
3659	3395	3118	3264	3528	3329	3162	3305	3338	3322	3221	3301	3392	3498	3458	3291	3341	3241	3192	3151	3175	3196	3157	3175	3338	3626	3723	3738	3680	3460	3701	3694	3686	3729	3580	3829	3542	3353	3434	3347	3136	3345	3549	3528	3524	3587	3316	3436	3436	3296
3466	3254	3281	3376	3451	3298	3400	3523	3389	3476	3390	3691	3566	3543	3532	3338	3418	3327	3251	3257	3333	3145	3202	2964	3085	3245	3276	3525	3606	3594	3736	3687	3715	3489	3563	3669	3846	3404	3335	3411	3342	3248	3405	3474	3487	3391	3581	3617	3601	3383
3319	3198	3530	3529	3293	3371	3553	3531	3477	3520	3646	3731	3649	3480	3366	3353	3334	3391	3473	3547	3526	3605	3427	3452	3291	3157	3013	3030	3168	3562	3624	3629	3508	3551	3555	3606	3822	3571	3269	3334	3420	3289	3396	3478	3338	3453	3551	3599	3557	3619
3315	3573	3487	3273	3233	3462	3718	3559	3647	3808	3798	3757	3541	3253	3462	3430	3699	3746	3806	3710	3873	3806	3571	3700	3538	3487	3313	2996	2991	3310	3483	3563	3393	3517	3421	3455	3746	3750	3471	3267	3360	3285	3147	3292	3262	3329	3423	3671	3535	3663
3620	3673	3483	3223	3483	3658	3668	3527	3819	3663	3620	3438	3304	3596	3780	4077	4189	4265	4117	4232	3998	3991	3865	3724	3770	3684	3546	3263	3043	3009	3206	3446	3350	3400	3434	3595	3632	3669	3667	3353	3354	3489	3254	3063	3241	3291	3371	3674	3525	3628
3834	3686	3224	3352	3620	3563	3563	3718	3681	3536	3339	3365	3499	4028	4391	4449	4580	4461	4427	4440	4219	4102	3916	3854	3865	3784	3677	3543	3307	3199	3050	3181	3310	3318	3444	3366	3337	3451	3669	3547	3292	3406	3290	3078	3123	3189	3470	3535	3582	3465
4013	3646	3268	3607	3598	3622	3565	3606	3374	3230	3399	3650	4258	4405	4609	4723	4516	4257	4239	4091	4098	3900	4041	3980	3793	3663	3588	3588	3456	3284	2980	3065	3068	3143	3250	3341	3347	3257	3659	3606	3454	3467	3365	3193	3097	3239	3405	3363	3399	3399
4033	3484	3476	3675	3681	3412	3442	3520	3274	3296	3447	4065	4365	4597	4620	4207	3986	3677	3654	3586	3630	3652	3773	3875	3728	3853	3737	3607	3628	3459	3147	3106	3093	3150	3224	3229	3276	3272	3417	3754	3543	3380	3442	3313	3182	3231	3345	3344	3456	3376
3828	3396	3555	3756	3572	3433	3407	3275	3197	3339	3863	4216	4378	4269	3867	3448	3042	2848	2959	2924	2998	2972	3287	3462	3747	3834	3868	3663	3607	3547	3317	3099	3091	3181	3322	3219	3238	3199	3456	3697	3598	3399	3639	3419	3250	3367	3340	3188	3446	3365
3719	3251	3500	3499	3421	3284	3314	3358	3233	3635	4036	4287	4040	3694	3224	2756	2515	2388	2375	2501	2489	2741	2887	3168	3405	3677	3666	3790	3713	3589	3347	3146	3019	3076	3160	3201	3157	3298	3362	3675	3724	3463	3612	3568	3519	3432	3360	3307	3348	3308
3611	3282	3610	3463	3421	3179	3195	3160	3310	3698	4137	3909	3627	3197	2678	2338	2266	2365	2368	2361	2447	2613	2571	2916	3213	3313	3707	3723	3648	3608	3565	3520	3235	3084	3138	3103	3010	3095	3289	3548	3685	3445	3520	3624	3482	3519	3301	3232	3250	3464
3355	3297	3431	3576	3163	3189	3176	3246	3513	3655	3975	3641	3082	2676	2304	2264	2360	2498	2661	2662	2536	2412	2500	2600	2867	3364	3686	3836	3723	3623	3650	3585	3328	3136	3119	3144	3114	3085	3172	3337	3455	3405	3507	3705	3656	3483	3352	3118	3175	3381
3247	3180	3437	3261	3055	3068	3139	3311	3359	3767	3848	3393	2852	2508	2281	2283	2474	2743	2895	2772	2688	2616	2517	2459	2782	3001	3631	3811	3828	3693	3523	3681	3533	3282	3091	3258	3160	3182	3174	3297	3297	3387	3355	3613	3655	3525	3344	3267	3146	3348
3226	3187	3378	3100	3051	3011	3213	3243	3546	3795	3553	3167	2754	2441	2260	2471	2755	2890	3066	3060	2891	2840	2571	2462	2517	2876	3357	3826	3911	3697	3656	3832	3567	3377	3116	3320	3277	3061	3160	3260	3240	3362	3574	3582	3624	3482	3357	3309	3181	3388
3101	3182	3317	3087	2928	2977	3240	3350	3459	3632	3523	3154	2668	2334	2274	2460	2802	3028	3198	3254	3073	2753	2586	2323	2314	2780	3253	3705	3868	3818	3650	3855	3640	3312	3189	3338	3366	3060	3178	3355	3221	3344	3285	3670	3481	3548	3474	3225	3242	3319
3099	3051	3154	3208	2961	3037	3157	3360	3645	3651	3474	3128	2677	2439	2354	2569	2902	3067	3112	3205	2967	2761	2460	2272	2199	2662	3323	3683	3733	3748	3716	3759	3663	3340	3282	3363	3296	3072	3203	3284	3178	3276	3423	3561	3555	3548	3437	3372	3245	3363
3051	2945	3055	3040	2970	2922	3190	3524	3633	3607	3608	3188	2947	2497	2364	2587	2712	2981	2942	2994	2867	2604	2261	2091	2246	2711	3294	3723	3738	3732	3612	3739	3632	3355	3381	3548	3415	3112	3290	3219	3114	3176	3370	3484	3538	3442	3446	3222	3415	3358
3001	3013	3109	3186	2979	2902	3196	3549	3630	3696	3629	3391	3019	2629	2360	2404	2589	2619	2732	2737	2652	2374	2142	2074	2298	2709	3392	3614	3681	3515	3540	3554	3584	3321	3438	3610	3543	3147	3269	3203	3021	3266	3444	3538	3563	3497	3390	3395	3332	3427
3111	3028	3088	3121	3055	2963	3210	3417	3670	3742	3630	3528	3186	2844	2602	2362	2525	2428	2510	2356	2241	2234	2006	2020	2375	2997	3438	3939	3667	3478	3328	3481	3459	3376	3458	3622	3396	3166	3299	3225	3049	3154	3420	3523	3437	3502	3531	3409	3431	3418
3191	3009	3088	3343	3145	3071	3200	3472	3639	3816	3625	3600	3408	3130	2755	2685	2524	2285	2221	2182	2068	2057	2070	2379	2792	3307	3708	3850	3530	3409	3385	3418	3292	3463	3643	3844	3286	3292	3467	3111	2996	3226	3336	3416	3598	3595	3526	3459	3473	3479
3164	3082	3138	3399	3264	3065	3213	3403	3585	3646	3643	3722	3553	3491	3199	2919	2619	2477	2279	2302	2244	2288	2548	2824	3264	3770	3922	3838	3407	3157	3124	3221	3316	3411	3588	3571	3300	3387	3431	3139	3296	3379	3313	3636	3421	3687	3469	3609	3567	3342
3373	3184	3158	3178	3372	3268	3131	3341	3512	3766	3659	3803	3631	3820	3565	3292	3195	2981	2664	2700	2786	2913	3091	3493	3760	4047	3976	3342	3139	3008	3135	3280	3294	3556	3830	3509	3318	3655	3470	3135	3286	3253	3317	3439	3257	3584	3563	3732	3410	3453
3162	3221	3182	3173	3465	3393	3280	3252	3553	3561	3746	3708	3842	3893	3858	3793	3598	3485	3375	3237	3555	3758	3778	4036	4077	3939	3547	3041	2868	2965	3235	3273	3341	3600	3573	3433	3459	3693	3326	3078	3286	3309	3427	3515	3529	3485	3524	3574	3487	3640
3111	3135	3228	3220	3330	3497	3376	3291	3404	3521	3828	3710	3709	3792	3921	3919	3968	3918	3889	3996	4082	4163	4128	4052	3980	3653	3212	2903	2860	2997	3324	3376	3320	3500	3460	3346	3595	3809	3277	3261	3355	3134	3353	3361	3476	3548	3535	3612	3561	3577
3229	3110	3188	3305	3454	3504	3498	3357	3336	3418	3520	3675	3788	3656	3728	3804	3989	3920	3990	4072	4187	4094	3867	3588	3360	3110	2793	2869	2999	3111	3369	3424	3470	3450	3383	3467	3860	3600	3290	3315	3287	3172	3279	3267	3406	3314	3580	3596	3623	3574
3315	3213	3223	3236	3311	3370	3558	3522	3280	3204	3586	3591	3699	3689	3643	3641	3696	3507	3696	3667	3600	3519	3254	3090	2824	2904	2863	3067	3256	3332	3385	3451	3424	3271	3431	3747	3788	3444	3409	3556	3163	3295	3340	3361	3379	3365	3603	3623	3614	3467
3390	3359	3258	3306	3365	3366	3510	3603	3571	3374	3339	3453	3500	3682	3700	3580	3569	3381	3402	3334	3141	3040	2782	2818	2858	3072	3173	3308	3235	3245	3203	3328	3328	3255	3632	3761	3647	3350	3585	3356	3110	3380	3272	3290	3417	3504	3731	3706	3716	3532
3282	3441	3342	3383	3394	3394	3417	3754	3677	3628	3407	3377	3427	3428	3571	3611	3522	3450	3252	3317	3302	3012	2955	3032	3182	3275	3340	3228	3188	3163	3320	3278	3183	3392	3584	3640	3346	3479	3569	3196	3207	3314	3129	3359	3290	3517	3619	3820	3685	3671
3303	3351	3395	3337	3289	3272	3455	3596	3747	3889	3758	3650	3337	3228	3268	3451	3400	3459	3394	3296	3333	3246	3339	3220	3242	3282	3236	3127	3142	3276	3198	3177	3299	3613	3633	3492	3516	3679	3396	3280	3345	3321	3229	3272	3318	3443	3740	3830	3600	3686
3385	3229	3390	3401	3352	3417	3466	3386	3503	3793	4043	3829	3636	3429	3361	3312	3408	3230	3281	3273	3397	3271	3190	3255	3117	3151	3152	3088	3100	3232	3147	3390	3508	3488	3392	3445	3602	3700	3297	3269	3305	3234	3213	3248	3298	3444	3615	3710	3591	3605
3374	3246	3166	3440	3467	3408	3510	3412	3449	3440	3596	3850	3906	3939	3672	3733	3613	3378	3424	3389	3361	3391	3277	3045	3092	3165	3136	3065	3038	3169	3352	3514	3452	3293	3321	3728	3754	3488	3269	3260	3258	3209	3259	3190	3343	3360	3603	3598	3701	3625
3432	3410	3177	3244	3336	3413	3610	3705	3534	3465	3464	3487	3640	3768	3846	3971	3844	3765	3638	3581	3641	3376	3286	3101	3087	3230	3021	3072	2992	3272	3519	3448	3275	3312	3634	3751	3622	3467	3507	3375	3324	3257	3261	3288	3133	3427	3478	3710	3661	3612
3289	3242	3340	3287	3299	3261	3364	3558	3608	3644	3633	3444	3384	3373	3472	3637	3516	3591	3502	3518	3446	3319	3201	3125	3043	3107	3078	3115	3162	3319	3225	3132	3305	3440	3706	3660	3592	3579	3379	3238	3271	3260	3283	3185	3225	3431	3508	3690	3593	3518
3208	3154	3302	3338	3184	3234	3271	3409	3447	3494	3575	3705	3699	3614	3399	3325	3426	3276	3157	3234	3176	3136	3130	3173	3218	3329	3206	3140	3187	3180	3105	3288	3556	3507	3430	3419	3600	3460	3398	3239	3304	3181	3200	3236	3438	3320	3562	3516	3536	3561
3217	3302	3204	3260	3278	3416	3381	3404	3322	3404	3488	3655	3803	3810	3756	3615	3693	3536	3402	3441	3459	3411	3390	3338	3320	3309	3145	3015	3020	3141	3255	3516	3393	3253	3319	3652	3629	3393	3253	3404	3161	3204	3165	3365	3232	3468	3494	3485	3518	3481
3209	3153	3224	3142	3179	3319	3440	3328	3464	3360	3249	3459	3319	3579	3631	3634	3627	3517	3541	3472	3515	3461	3288	3180	3021	3003	3110	2981	3164	3336	3544	3349	3253	3441	3680	3656	3584	3425	3463	3269	3255	3154	3366	3260	3294	3428	3341	3513	3413	3574
3209	3160	3245	3204	3262	3297	3442	3409	3485	3462	3434	3578	3405	3463	3415	3356	3370	3292	3367	3176	3392	3280	3109	3112	3127	3299	3327	3159	3148	3064	3175	3360	3522	3570	3481	3388	3575	3497	3421	3122	3077	3248	3160	3259	3341	3242	3559	3519	3558	3459
3081	3024	3084	3109	3319	3231	3286	3346	3334	3477	3552	3578	3518	3591	3477	3574	3569	3392	3426	3475	3303	3433	3260	3220	3161	3227	3113	3140	3121	3250	3284	3431	3504	3336	3365	3647	3550	3429	3311	3146	3239	3163	3317	3460	3332	3350	3436	3429	3500	3443
3126	3185	3046	3124	3226	3299	3392	3328	3309	3400	3426	3475	3501	3551	3510	3499	3499	3505	3439	3390	3435	3496	3284	3271	3269	3226	3202	3285	3242	3374	3342	3336	3241	3315	3556	3674	3494	3391	3339	3249	3166	3165	3343	3392	3410	3443	3399	3590	3412	3422
3123	2960	3160	3110	3153	3124	3293	3253	3465	3312	3306	3396	3316	3366	3387	3400	3394	3366	3427	3328	3422	3369	3264	3296	3324	3355	3253	3275	3255	3266	3321	3322	3520	3394	3423	3489	3439	3333	3331	3027	3192	3190	3166	3400	3508	3441	3580	3276	3314	3433
3067	2982	3064	3044	3030	3141	3078	3224	3211	3296	3474	3384	3247	3319	3400	3308	3283	3371	3349	3387	3326	3278	3179	3193	3172	3227	3319	3384	3280	3247	3461	3400	3500	3343	3454	3523	3402	3305	3302	3179	3116	3128	3337	3319	3387	3530	3312	3395	3317	3299
3144	2909	3032	2973	3030	3156	3189	3238	3240	3105	3150	3121	3358	3288	3368	3297	3308	3372	3321	3381	3355	3347	3381	3289	3225	3466	3401	3484	3405	3497	3346	3452	3476	3480	3396	3286	3249	3282	3220	3132	3108	3318	3389	3333	3532	3504	3292	3371	3185	3131
3033	3002	3010	2982	2890	2974	3141	3226	3207	3144	3276	3173	3099	3173	3123	3132	3167	3234	3187	3122	3233	3368	3327	3238	3232	3452	3455	3558	3532	3607	3610	3682	3537	3309	3434	3276	3265	3235	3106	3177	3087	3192	3376	3427	3479	3351	3408	3145	3305	3209
3083	2972	2949	3033	2965	3110	3088	3049	3166	3043	3038	3274	3359	3138	3198	3202	3137	3279	3250	3239	3241	3301	3402	3354	3424	3582	3608	3623	3625	3569	3573	3699	3601	3412	3246	3300	3268	3225	3139	3145	3144	3192	3485	3413	3505	3381	3265	3276	3226	3379
3165	3081	2972	3039	3057	3040	3105	3213	3159	3065	2983	2999	3220	3183	3117	3157	3233	3313	3367	3408	3450	3332	3291	3407	3469	3332	3699	3781	3695	3712	3690	3748	3532	3504	3266	3190	3303	3333	3151	3032	3232	3326	3367	3564	3585	3420	3353	3181	3298	3363
3161	3101	3026	3159	2981	3008	3073	3116	3150	3069	3187	3047	3117	3285	3131	3150	3137	3320	3220	3289	3261	3289	3314	3300	3688	3562	3841	3814	3685	3806	3700	3642	3521	3523	3162	3251	3197	3259	3233	3213	3246	3292	3385	3494	3515	3462	3290	3360	3322	3322
3295	3238	3189	3117	3016	3100	3202	3030	3157	3035	3149	3002	3186	3178	3272	3200	3308	3351	3412	3510	3396	3596	3513	3438	3553	3686	3779	3621	3735	3761	3746	3784	3621	3245	3170	3145	3203	3207	3288	3181	3307	3446	3320	3490	3453	3303	3423	3120	3227	3383
3364	3147	3162	3163	3181	3164	3164	3205	3186	3141	3156	3227	3202	3152	3219	2992	3098	3089	3107	3386	3450	3445	3538	3555	3773	3792	3816	3784	3782	3733	3537	3493	3566	3332	3207	3075	3225	3136	3273	3355	3476	3367	3513	3438	3496	3427	3427	3236	3225	3337
3441	3335	3286	3330	3163	3267	3281	3332	3169	3245	3220	3234	3217	3203	3221	3216	3343	3357	3464	3515	3478	3590	3662	3577	3731	3642	3754	3751	3604	3772	3696	3567	3506	3357	3201	3120	3143	3194	3421	3532	3327	3457	3352	3468	3617	3369	3343	3151	3175	3302
3492	3411	3429	3332	3370	3408	3359	3368	3192	3382	3327	3301	3327	3343	3280	3170	3182	3403	3325	3343	3469	3635	3641	3712	3656	3813	3669	3779	3759	3502	3396	3371	3549	3407	3351	3143	3246	3290	3510	3540	3545	3382	3381	3364	3353	3301	3311	3279	3344	3403
3566	3374	3468	3381	3518	3558	3441	3439	3336	3437	3357	3351	3502	3497	3475	3331	3309	3358	3492	3585	3745	3658	3731	3716	3708	3720	3662	3700	3772	3585	3410	3468	3404	3298	3370	3168	3234	3323	3540	3543	3557	3442	3404	3358	3332	3253	3356	3289	3356	3344
3558	3463	3356	3599	3581	3524	3591	3501	3461	3484	3459	3501	3459	3527	3547	3483	3378	3527	3432	3470	3626	3582	3693	3666	3743	3681	3649	3610	3521	3363	3285	3257	3365	3382	3449	3293	3317	3506	3492	3596	3479	3358	3391	3373	3313	3247	3366	3399	3368	3540
3654	3565	3568	3365	3583	3606	3553	3622	3489	3666	3540	3704	3577	3565	3677	3538	3474	3597	3610	3574	3546	3589	3624	3653	3659	3740	3534	3477	3431	3463	3390	3298	3364	3413	3469	3518	3612	3548	3589	3485	3595	3420	3318	3343	3346	3337	3364	3594	3400	3661
3565	3407	3578	3610	3632	3742	3588	3769	3627	3772	3795	3644	3626	3624	3642	3622	3638	3525	3623	3576	3470	3533	3405	3433	3532	3475	3383	3337	3384	3294	3381	3336	3334	3308	3613	3591	3736	3561	3587	3491	3461	3531	3302	3300	3374	3405	3427	3683	3571	3672
3498	3481	3417	3553	3615	3559	3693	3700	3548	3698	3656	3605	3762	3716	3636	3763	3590	3538	3640	3558	3282	3423	3350	3432	3442	3401	3347	3381	3285	3320	3343	3338	3331	3551	3622	3751	3776	3708	3482	3455	3420	3332	3354	3266	3229	3321	3580	3711	3715	3531
3381	3322	3352	3495	3582	3600	3561	3574	3696	3650	3659	3701	3613	3711	3585	3580	3664	3460	3447	3348	3329	3287	3189	3376	3307	3301	3299	3217	3198	3174	3449	3420	3478	3526	3761	3615	3618	3607	3411	3404	3448	3363	3265	3224	3359	3456	3405	3532	3685	3502
3080	3227	3234	3406	3441	3447	3576	3584	3473	3545	3602	3660	3564	3608	3561	3567	3472	3349	3460	3351	3226	3237	3254	3092	3219	3293	3318	3178	3201	3342	3387	3524	3444	3505	3521	3700	3685	3511	3359	3343	3389	3290	3380	3359	3369	3468	3523	3584	3542	3531
3093	3170	3093	3268	3348	3352	3403	3348	3400	3484	3479	3528	3640	3475	3472	3491	3475	3469	3386	3316	3274	3383	3184	3266	3235	3238	3182	3256	3180	3358	3549	3549	3440	3458	3537	3544	3479	3352	3330	3196	3213	3243	3391	3290	3303	3280	3432	3492	3543	3583
3063	3099	3061	3004	3135	3224	3227	3323	3330	3433	3408	3346	3442	3363	3347	3300	3372	3336	3219	3220	3203	3092	3118	3118	3192	3232	3246	3132	3253	3389	3428	3442	3425	3460	3427	3450	3489	3376	3176	3179	3246	3308	3312	3519	3364	3354	3516	3396	3500	3504
3064	2999	2971	3178	3093	3146	3246	3242	3202	3363	3401	3329	3284	3288	3356	3363	3402	3393	3262	3096	3149	3129	3120	3222	3250	3214	3332	3163	3369	3422	3442	3322	3372	3385	3429	3434	3393	3280	3350	3190	3160	3421	3340	3491	3473	3354	3451	3370	3428	3410
2937	2963	3005	2972	3157	3259	3242	3335	3268	3241	3279	3202	3259	3300	3299	3369	3458	3348	3312	3286	3241	3305	3341	3242	3212	3307	3204	3311	3281	3416	3372	3499	3409	3399	3240	3300	3324	3281	3333	3277	3335	3348	3457	3458	3476	3470	3366	3296	3362	3297
3348	3126	3135	3259	3258	3011	3248	3371	3281	3244	3309	3371	3365	3448	3417	3385	3385	3367	3480	3416	3447	3249	3236	3371	3344	3424	3356	3384	3338	3280	3223	3260	3307	3248	3250	3175	3188	3358	3394	3350	3479	3323	3435	3559	3498	3343	3343	3436	3199	3403
3267	3133	3200	3380	3236	3248	3343	3278	3351	3431	3403	3416	3349	3364	3396	3510	3495	3432	3533	3423	3409	3381	3465	3337	3365	3435	3406	3431	3503	3331	3197	3220	3258	3190	3108	3211	3233	3315	3432	3380	3470	3393	3393	3353	3500	3503	3324	3381	3391	3483
3467	3327	3282	3395	3313	3334	3382	3326	3390	3457	3443	3346	3450	3369	3469	3574	3585	3554	3568	3528	3395	3487	3491	3530	3372	3319	3389	3386	3338	3379	3147	3160	3220	3267	3190	3371	3286	3315	3474	3509	3406	3383	3409	3324	3314	3404	3389	3428	3461	3421
3569	3571	3367	3534	3466	3303	3363	3407	3571	3580	3500	3481	3406	3438	3523	3579	3647	3473	3627	3549	3399	3419	3517	3429	3394	3271	3332	3228	3249	3329	3098	3126	3175	3261	3251	3311	3321	3481	3408	3427	3476	3341	3355	3228	3361	3339	3336	3521	3404	3459
3360	3461	3421	3409	3340	3354	3409	3484	3620	3697	3501	3539	3528	3400	3571	3574	3578	3549	3617	3597	3340	3433	3369	3357	3235	3293	3232	3316	3169	3169	3172	3233	3169	3201	3389	3407	3462	3446	3367	3468	3470	3348	3257	3180	3303	3542	3451	3505	3557	3457
3200	3359	3352	3312	3329	3408	3505	3443	3527	3444	3358	3533	3409	3423	3573	3602	3491	3556	3563	3416	3459	3408	3374	3255	3397	3256	3146	3182	3228	3210	3181	3284	3192	3426	3469	3417	3446	3510	3384	3420	3387	3335	3171	3178	3310	3443	3511	3618	3561	3422
3262	3226	3211	3154	3273	3271	3363	3204	3408	3319	3450	3383	3386	3320	3356	3475	3555	3281	3407	3392	3385	3477	3423	3221	3257	3214	3319	3250	3269	3355	3473	3420	3312	3458	3392	3373	3421	3252	3279	3334	3363	3313	3293	3294	3441	3432	3469	3462	3522	3469
3281	3130	3102	3001	2984	3227	3049	3103	3221	3306	3276	3213	3153	3150	3243	3222	3351	3257	3233	3401	3287	3399	3127	3256	3290	3342	3248	3215	3364	3357	3404	3488	3399	3436	3404	3408	3343	3228	3307	3159	3308	3345	3329	3525	3368	3453	3430	3332	3403	3532
3194	3104	3113	3067	3064	3066	3033	3238	3062	3173	3077	3105	3090	3094	3125	3277	3179	3191	3221	3223	3295	3338	3318	3285	3206	3294	3385	3277	3367	3313	3368	3452	3440	3360	3347	3324	3280	3296	3162	3363	3288	3403	3538	3509	3513	3416	3339	3495	3610	3569
3226	3182	3064	3142	3040	3102	3100	3151	3110	3096	3163	3069	3149	3152	3153	3116	3128	3150	3265	3230	3256	3340	3363	3290	3283	3374	3418	3469	3327	3421	3379	3397	3484	3312	3350	3238	3235	3296	3254	3368	3292	3548	3531	3505	3437	3321	3322	3376	3415	3432
3453	3243	3188	3304	3247	3245	3144	3228	3285	3215	3159	3128	3196	3232	3156	3068	3229	3241	3151	3263	3273	3309	3375	3241	3409	3409	3444	3396	3421	3412	3298	3375	3415	3248	3224	3262	3305	3432	3412	3483	3433	3506	3547	3558	3416	3368	3354	3480	3526	3593
3489	3305	3232	3324	3267	3327	3326	3414	3319	3383	3348	3240	3350	3305	3268	3196	3232	3325	3411	3273	3392	3369	3386	3291	3324	3264	3348	3285	3256	3253	3246	3322	3404	3255	3248	3191	3324	3390	3448	3456	3443	3572	3505	3484	3385	3490	3565	3526	3438	3482
3537	3312	3353	3391	3410	3510	3424	3463	3210	3444	3284	3283	3353	3467	3301	3319	3330	3357	3389	3325	3418	3408	3321	3307	3294	3292	3223	3194	3279	3210	3154	3209	3157	3279	3296	3353	3370	3402	3473	3512	3793	3569	3491	3394	3364	3578	3539	3568	3477	3477
3447	3277	3305	3424	3393	3345	3315	3517	3388	3297	3338	3366	3370	3316	3332	3312	3352	3297	3238	3286	3210	3302	3297	3227	3140	3154	3074	3085	3190	3141	3186	3320	3286	3377	3258	3482	3453	3348	3363	3478	3571	3462	3591	3397	3434	3500	3695	3651	3574	3547
3205	3112	3056	3218	3364	3159	3247	3409	3459	3317	3391	3348	3330	3358	3258	3200	3254	3290	3291	3170	3213	3078	3114	3146	3073	3088	3134	3013	3183	3178	3240	3140	3187	3323	3384	3460	3427	3272	3363	3436	3395	3438	3415	3325	3535	3629	3639	3520	3591	3606
3006	3074	2967	3114	3099	3154	3176	3233	3365	3233	3361	3207	3260	3199	3194	3179	3118	3101	3100	3093	3096	3087	3001	3127	3138	3061	3047	3066	3166	3214	3153	3246	3254	3430	3426	3472	3285	3239	3237	3379	3404	3387	3501	3552	3594	3458	3436	3625	3668	3634
3005	2943	2949	2964	3115	3094	3189	3267	3195	3221	3214	3304	3146	3269	3199	3112	3208	3192	3078	3128	2993	3087	3086	3006	3042	3166	3034	3113	3169	3248	3174	3305	3140	3208	3339	3186	3252	3187	3244	3298	3331	3402	3605	3714	3607	3471	3381	3509	3552	3658
3009	2993	2981	3147	3048	3084	3232	3149	3227	3273	3215	3352	3256	3130	3110	3181	3206	3179	3150	3088	3177	3193	3197	3066	3105	3158	3094	3150	3012	3122	3200	3215	3148	3220	3290	3185	3178	3296	3250	3409	3362	3544	3427	3542	3627	3410	3243	3476	3612	3736
3150	3038	3120	3087	3246	3131	3167	3206	3292	3284	3379	3357	3331	3251	3307	3300	3254	3204	3224	3153	3185	3204	3172	3157	3210	3146	3050	3035	3048	3104	3069	3117	3189	3141	3139	3157	3108	3232	3337	3334	3314	3391	3494	3603	3458	3432	3426	3474	3605	3517
3177	3193	3103	3129	3203	3174	3293	3287	3230	3310	3447	3531	3463	3374	3350	3369	3361	3360	3248	3254	3206	3240	3126	3145	3178	3293	3029	3087	3002	3008	2990	2943	3136	3094	3094	3229	3119	3314	3362	3387	3288	3440	3416	3393	3347	3355	3449	3531	3541	3401
3278	2994	3076	3205	3081	3169	3178	3139	3330	3228	3342	3415	3497	3409	3406	3593	3491	3394	3252	3261	3244	3264	3205	3178	3305	3038	3027	3004	3067	3010	2907	3036	2962	3144	3236	3159	3194	3135	3253	3210	3210	3325	3312	3386	3298	3293	3392	3522	3408	3323
3030	3099	2951	3040	3052	3023	3118	3240	3145	3292	3259	3329	3294	3330	3326	3319	3352	3325	3198	3262	3169	3157	3207	3381	3062	2961	3024	3013	3029	3008	3042	2946	3224	3259	3245	3210	3222	3219	3156	3209	3240	3334	3240	3287	3274	3359	3593	3454	3424	3337
3059	2992	2898	3035	2931	3047	3058	3126	3053	3203	3185	3230	3218	3302	3354	3303	3195	3169	3235	3208	3158	3125	3183	3206	3169	3061	3043	3044	3111	3079	3010	3121	3200	3296	3178	3128	3172	3105	3129	3226	3357	3263	3291	3290	3274	3332	3432	3503	3438	3318
3070	3097	2948	2954	2785	2946	2888	2955	3022	2998	3139	3145	3221	3173	3227	3198	3162	3185	3104	3203	3342	3165	3244	3142	3144	3186	3095	3110	3153	3031	3143	3141	3203	3187	3129	3201	3126	3284	3131	3039	3292	3365	3392	3336	3250	3298	3347	3285	3417	3304
3124	3128	3003	2982	3075	2949	2916	2855	3093	3108	3119	3246	3153	3231	3208	3198	3244	3228	3058	3313	3268	3326	3346	3377	3252	3246	3184	3170	3208	3192	3100	3190	3120	3095	3117	3217	3204	3266	3277	3312	3386	3549	3416	3277	3363	3489	3396	3323	3229	3229
3237	3120	3106	3072	3058	2986	3043	3002	3020	3087	3041	3160	3184	3118	3235	3252	3337	3356	3323	3318	3374	3370	3341	3376	3323	3271	3313	3293	3283	3140	3021	3148	3138	3285	3248	3123	3362	3279	3380	3274	3297	3337	3334	3267	3291	3408	3404	3429	3139	3384
3160	3259	3120	3105	3245	3217	3139	3094	3009	3141	3091	3215	3209	3163	3253	3229	3261	3320	3218	3289	3430	3336	3287	3321	3373	3240	3223	3216	3149	3173	3121	3223	3309	3154	3256	3286	3369	3303	3338	3283	3373	3474	3319	3179	3341	3507	3399	3334	3188	3362
3252	3197	3155	3132	3019	3141	3067	2972	3074	3120	2968	3171	3154	3140	3103	3151	3243	3195	3160	3322	3389	3269	3261	3313	3265	3261	3209	3269	3218	3285	3184	3237	3269	3410	3271	3381	3425	3323	3344	3416	3438	3350	3333	3305	3451	3541	3433	3363	3174	3342
3203	3221	3145	3138	3100	3111	3048	3036	3067	3006	2973	3021	3106	2999	3163	2990	3136	3081	3297	3183	3324	3166	3276	3376	3312	3322	3221	3248	3398	3356	3355	3243	3422	3316	3280	3404	3339	3338	3366	3314	3459	3526	3381	3505	3521	3604	3376	3289	3242	3375
3051	3106	3084	2967	2905	3048	2955	3041	3095	3068	3025	3017	2975	3033	3167	3061	3143	3176	3118	3190	3143	3049	3328	3295	3315	3339	3317	3320	3284	3304	3322	3432	3262	3351	3465	3475	3425	3275	3360	3348	3620	3597	3404	3453	3585	3643	3438	3175	3345	3491
3245	3076	3082	2999	2999	3090	2982	3088	3131	3137	3045	3004	2953	3066	3106	3014	3130	3148	3142	3231	3201	3166	3176	3434	3287	3345	3322	3346	3358	3287	3390	3323	3351	3335	3372	3464	3496	3364	3375	3509	3594	3460	3398	3507	3625	3564	3300	3301	3420	3570
3212	3102	3131	3022	3149	3112	3068	3175	3166	3132	3234	3157	3162	3113	3218	3245	3093	3181	3243	3287	3227	3240	3345	3405	3292	3415	3321	3330	3320	3241	3274	3344	3268	3308	3427	3600	3557	3353	3578	3507	3672	3365	3329	3547	3605	3545	3283	3218	3548	3583
3075	3059	3021	3178	3171	3100	3248	3090	3186	3048	3217	3319	3215	3198	3240	3206	3157	3195	3303	3179	3201	3278	3285	3372	3268	3308	3287	3296	3191	3212	3292	3300	3336	3367	3575	3617	3497	3519	3509	3698	3674	3304	3426	3501	3694	3416	3238	3248	3497	3724
3076	3085	3011	3007	3077	3152	3103	3152	3210	3136	3029	3181	3338	3339	3199	3286	3338	3242	3277	3107	3210	3322	3197	3095	3199	3253	3211	3196	3138	3162	3184	3492	3361	3404	3453	3504	3435	3382	3480	3702	3468	3321	3277	3574	3681	3522	3286	3457	3435	3713
3011	2956	2907	3011	3020	3231	3052	3144	3071	3043	3008	3252	3261	3343	3301	3207	3280	3331	3249	3108	3167	3157	3163	3146	3135	3293	3281	3242	3231	3199	3393	3249	3264	3340	3460	3471	3304	3306	3462	3602	3451	3277	3361	3608	3489	3396	3276	3318	3716	3537
3001	3005	2976	2983	3103	3151	3069	3104	3117	3110	3184	3183	3321	3309	3227	3274	3284	3257	3309	3244	3166	3254	3196	3221	3353	3359	3366	3322	3246	3309	3381	3220	3234	3282	3422	3408	3199	3251	3317	3608	3478	3253	3394	3682	3510	3262	3104	3267	3657	3427
3214	3076	3079	3117	3142	3035	3137	3261	3144	3190	3245	3169	3291	3286	3299	3310	3328	3400	3268	3377	3267	3239	3318	3164	3298	3495	3242	3194	3210	3248	3251	3183	3209	3058	3370	3418	3251	3316	3583	3536	3345	3295	3439	3583	3435	3120	3046	3249	3507	3202
3157	3205	3044	3001	3148	3048	3136	3240	3142	3134	3346	3289	3418	3312	3253	3355	3387	3404	3420	3287	3260	3333	3203	3230	3285	3429	3314	3215	3128	3208	3226	3081	3108	3349	3335	3377	3249	3402	3540	3379	3345	3217	3485	3595	3389	3088	3255	3456	3544	3260
3257	3110	3020	3050	3120	3079	3184	3163	3208	3302	3173	3353	3315	3254	3352	3409	3336	3330	3227	3280	3335	3378	3214	3163	3296	3457	3265	3197	3300	3228	3342	3162	3182	3336	3439	3327	3273	3485	3497	3333	3142	3296	3540	3472	3338	3065	3321	3447	3403	3133
3116	3044	3070	3138	3114	3037	3085	3140	3089	3098	3016	3285	3245	3412	3304	3419	3314	3323	3138	3310	3284	3170	3206	3251	3318	3332	3246	3185	3284	3469	3380	3268	3255	3340	3436	3346	3356	3412	3518	3494	3233	3222	3464	3482	3349	3043	3310	3607	3451	3029
3141	3027	3035	3036	2984	2995	3180	3162	3128	3047	3117	3159	3270	3206	3255	3316	3308	3300	3232	3202	3178	3235	3293	3197	3338	3325	3324	3208	3412	3425	3387	3357	3319	3494	3527	3335	3334	3465	3536	3435	3274	3352	3506	3565	3333	3058	3375	3525	3395	3087
3187	3130	3167	3072	3079	3154	3072	3178	3082	3048	3101	3194	3124	3177	3182	3323	3285	3191	3186	3283	3262	3254	3280	3272	3390	3324	3243	3253	3365	3345	3447	3174	3350	3506	3487	3257	3375	3535	3513	3329	3138	3412	3570	3654	3087	3144	3382	3633	3382	3080
3067	3181	3126	3134	3051	3106	3188	3153	3229	3142	3198	3195	3172	3294	3313	3227	3273	3324	3377	3224	3365	3289	3330	3228	3433	3310	3288	3281	3386	3357	3314	3279	3365	3491	3539	3448	3527	3558	3531	3358	3211	3375	3664	3507	3234	3156	3523	3557	3442	3038
3073	3018	3034	3099	3197	3159	3198	3221	3231	3293	3215	3267	3182	3335	3303	3396	3231	3268	3185	3305	3249	3211	3144	3244	3336	3247	3228	3265	3326	3382	3330	3265	3398	3605	3640	3433	3580	3646	3623	3405	3315	3468	3597	3510	3147	3219	3590	3508	3357	3218
2963	3041	3046	3015	3064	3098	3043	3162	3209	3266	3162	3185	3216	3268	3205	3259	3238	3228	3257	3179	3252	3175	2967	3325	3289	3410	3106	3263	3346	3310	3232	3333	3443	3590	3412	3429	3494	3466	3514	3388	3263	3546	3713	3453	3197	3286	3493	3582	3336	3155
3043	2993	2859	3040	3046	3096	3161	3075	3158	3212	3203	3233	3197	3255	3169	3233	3157	3221	3069	3094	3140	3144	3127	3190	3263	3183	3207	3241	3307	3269	3353	3327	3294	3580	3399	3334	3463	3592	3462	3302	3275	3566	3618	3376	3185	3356	3555	3404	3316	3189
3097	3244	3093	3189	3030	3114	3247	3116	3204	3118	3243	3421	3434	3287	3212	3325	3285	3229	3141	3165	3127	3156	3245	3251	3209	3276	3160	3291	3181	3229	3150	3222	3421	3517	3341	3344	3389	3592	3398	3284	3327	3480	3540	3347	3045	3244	3313	3356	3327	3226
3192	3096	3271	3167	3156	3128	3080	3239	3201	3224	3287	3370	3434	3319	3355	3247	3320	3232	3282	3284	3207	3172	3281	3181	3266	3207	3237	3251	3294	3152	3183	3287	3396	3437	3287	3197	3400	3488	3496	3224	3276	3574	3532	3392	3155	3386	3530	3404	3312	3310
3113	3102	3187	3156	3084	3155	3119	3235	3236	3270	3223	3283	3368	3363	3183	3429	3230	3251	3208	3251	3103	3247	3145	3138	3271	3196	3127	3223	3263	3303	3237	3336	3386	3442	3376	3335	3366	3525	3550	3239	3249	3430	3376	3281	3105	3452	3507	3546	3227	3179
3069	3205	3163	3134	3165	3119	3202	3158	3162	3117	3165	3191	3322	3254	3247	3173	3269	3294	3237	3255	3210	3210	3131	3202	3330	3271	3187	3393	3411	3229	3191	3341	3509	3512	3333	3359	3397	3493	3388	3370	3298	3427	3432	3217	3194	3401	3480	3455	3249	3152
3074	3112	3120	3141	3229	3161	3190	3055	3265	3272	3215	3196	3207	3224	3238	3350	3235	3196	3134	3201	3204	3192	3301	3272	3263	3274	3194	3319	3461	3431	3257	3344	3324	3328	3290	3099	3410	3514	3343	3250	3286	3430	3451	3321	3346	3370	3549	3505	3271	3221
3142	3106	3102	3360	3164	3148	3171	3165	3226	3374	3281	3240	3236	3214	3263	3239	3179	3225	3164	3311	3227	3193	3166	3159	3219	3223	3229	3256	3411	3333	3314	3274	3415	3435	3226	3219	3323	3476	3550	3290	3384	3456	3436	3263	3270	3444	3524	3434	3324	3353
3149	3056	3167	3290	3052	3039	3185	3165	3119	3180	3178	3310	3126	3273	3183	3129	3280	3167	3120	3105	3181	3211	3192	3184	3388	3161	3254	3285	3411	3449	3340	3333	3355	3429	3376	3258	3452	3381	3416	3342	3298	3395	3392	3275	3280	3473	3510	3355	3285	3296
3142	3062	3014	3059	3142	3179	3167	3101	3068	3128	3298	3310	3210	3138	3020	3115	3054	3039	3053	3141	3254	3092	3156	3196	3250	3259	3251	3347	3511	3248	3274	3386	3398	3410	3358	3227	3352	3368	3365	3212	3280	3468	3469	3324	3385	3405	3508	3424	3331	3268
3086	3147	2992	3052	3084	3155	3109	3204	3023	3041	3201	3115	3055	3222	3098	3081	3045	3004	3058	3145	3240	3135	3244	3214	3309	3199	3289	3322	3460	3391	3216	3409	3393	3390	3341	3254	3399	3375	3288	3254	3430	3433	3415	3325	3426	3461	3573	3588	3318	3230
3214	3118	3006	3020	3204	3080	3156	3170	3212	3128	3175	3293	3194	3131	3272	3161	3114	3108	3206	3207	3263	3068	3139	3182	3197	3218	3152	3143	3284	3288	3264	3311	3474	3345	3305	3413	3391	3391	3335	3125	3255	3425	3517	3327	3219	3415	3557	3530	3324	3308
3192	3135	3150	3143	2930	3063	3164	3126	3194	3133	3159	3207	3214	3152	3232	3263	3079	3079	3083	3110	3081	3194	3210	3271	3213	3206	3158	3203	3156	3309	3258	3305	3333	3424	3290	3350	3411	3557	3266	3247	3315	3353	3531	3327	3402	3312	3608	3548	3483	3328
3007	3133	3104	2991	2988	3026	3087	3125	2997	3067	3036	3155	3250	3182	3104	3055	3035	3136	3028	3151	3096	3286	3144	3151	3208	3217	3267	3111	3203	3295	3129	3330	3304	3294	3390	3386	3373	3287	3269	3182	3277	3447	3478	3377	3369	3450	3676	3587	3427	3365
3036	3106	3083	2992	2990	3004	3117	3156	3154	2982	3106	3169	3144	3243	3117	3177	3102	3054	3068	3075	3103	3134	3016	3307	3171	3242	3248	3308	3257	3154	3285	3259	3288	3283	3296	3378	3320	3367	3297	3195	3290	3484	3470	3401	3455	3447	3470	3627	3480	3319
3106	3063	2981	3000	2987	2984	3071	3111	3021	3023	3075	3106	3149	3106	3163	3085	3078	3178	3244	3123	3159	2972	3183	3246	3320	3204	3117	3292	3192	3396	3264	3324	3272	3327	3207	3207	3362	3410	3282	3276	3241	3503	3453	3486	3339	3470	3406	3543	3491	3391
3087	3047	2963	2999	2952	2979	3003	3088	3111	3042	3111	2994	3111	2960	3164	3109	3076	3011	3150	3226	3044	3214	3118	3245	3279	3188	3239	3268	3315	3199	3280	3252	3350	3303	3255	3337	3391	3295	3411	3263	3353	3360	3402	3369	3273	3548	3497	3587	3445	3400
3109	3031	2980	2938	3081	3045	2959	2971	3025	3014	2995	2970	2949	2975	2964	2977	3052	2998	3018	3099	3088	3164	3119	3253	3190	3114	3246	3267	3205	3231	3349	3307	3261	3171	3239	3305	3445	3459	3339	3238	3272	3527	3437	3454	3414	3477	3487	3630	3410	3541
3046	3074	2944	3006	3012	3115	3092	3006	3015	3044	3099	2921	2941	2809	2915	2914	3003	2949	2939	3044	3050	3116	3138	3097	3189	3150	3219	3165	3246	3154	3324	3215	3258	3333	3346	3314	3276	3433	3389	3341	3392	3506	3629	3574	3493	3581	3632	3515	3586	3448
3063	2947	2959	2993	2940	3018	3030	3057	3057	3046	3096	3035	2908	2997	3030	2967	2943	2907	2985	3097	3040	3053	3081	3117	3022	3139	3247	3103	3210	3126	3150	3321	3270	3355	3345	3270	3422	3370	3377	3402	3305	3439	3521	3430	3333	3448	3611	3647	3567	3506
3056	2946	2779	2922	2866	2860	3065	2922	3008	3044	3128	3146	2974	3088	3106	2973	2989	2987	2992	2931	3088	2968	3013	3064	3187	2952	3089	3177	3118	3162	3100	3171	3292	3359	3286	3202	3408	3341	3346	3429	3434	3514	3442	3441	3458	3416	3481	3600	3403	3472
2920	2853	2778	2763	2918	2922	3063	2937	2983	2958	2937	2915	3036	3135	2937	3041	2981	2936	3058	3068	3105	3068	3051	3115	3130	3061	3048	3112	3141	3153	3153	3109	3245	3319	3330	3255	3379	3466	3342	3252	3327	3415	3466	3454	3310	3433	3412	3447	3441	3497
2945	2863	2913	2794	2835	2961	2949	2987	2844	2996	3004	3063	2967	2957	2997	3025	3056	3016	2990	3056	3130	3193	3082	3006	3066	3086	3014	3149	2988	3006	3139	3188	3218	3179	3159	3277	3371	3434	3350	3320	3383	3590	3446	3416	3364	3494	3472	3607	3454	3407
2975	2820	2868	2922	2872	2880	2998	3002	2933	2876	2952	3028	3110	2987	3053	3080	3064	3110	3064	3061	3190	3084	2926	3087	3061	3028	2997	3136	3138	3118	3101	3133	3251	3175	3210	3195	3252	3437	3463	3328	3365	3531	3430	3382	3236	3324	3508	3515	3441	3468
3005	2910	2898	2755	2768	2893	2973	2973	2774	2759	2965	2905	2957	2988	2952	3069	3069	3186	2967	3084	3210	3099	3060	3090	3093	3145	3079	3023	3280	3173	3148	3173	3249	3272	3184	3177	3314	3441	3325	3322	3287	3480	3476	3369	3322	3321	3449	3611	3509	3393
2983	2883	2971	2886	2799	2902	2918	2952	2801	2859	2762	2848	2938	2962	2924	2932	2903	3105	3034	3112	3156	3146	3081	3163	3254	3049	3129	3165	3128	3114	3111	3064	3142	3347	3307	3284	3305	3368	3255	3305	3344	3479	3497	3378	3272	3337	3440	3620	3502	3499
2945	2967	2919	2946	2966	2851	2910	3025	2906	2874	2852	2796	2867	2833	2832	2984	2932	3007	3111	3052	3137	3000	2905	3082	3103	3091	3165	3085	3212	3157	3135	3082	3237	3255	3324	3340	3357	3463	3407	3385	3230	3392	3579	3423	3384	3233	3355	3543	3533	3412
2859	2833	3008	3013	2824	2867	2894	2956	2998	2898	2823	2819	2751	2805	2901	2889	2894	2944	2990	2846	2952	3005	3025	3041	3018	3163	3085	3016	3161	3148	3107	3136	3208	3207	3407	3239	3259	3330	3432	3444	3262	3361	3453	3472	3254	3348	3482	3454	3661	3520
2952	2920	2983	3020	3011	3078	2964	2974	2903	2886	2899	2858	2813	2815	2889	2949	2973	2891	2880	2971	2915	2967	3047	2910	3143	2997	2912	3002	3086	3178	3066	3339	3289	3359	3322	3359	3321	3318	3426	3574	3397	3317	3514	3465	3332	3318	3354	3462	3673	3504
2943	2941	2898	3086	3033	2982	3043	3006	3006	2980	2896	2808	2927	3055	2932	3000	2855	2914	2946	2889	2958	2997	2939	2868	2915	2988	3015	3032	3037	3280	3165	3245	3127	3338	3324	3230	3179	3310	3423	3435	3384	3401	3485	3291	3323	3497	3520	3545	3604	3473
2923	2940	2910	2895	3012	2883	2918	3025	3047	2876	2944	2913	2827	2879	2870	2987	3061	2902	2939	2985	2904	2939	2859	2796	2953	3012	2975	2877	3015	3172	3137	3172	3235	3305	3358	3220	3222	3329	3290	3287	3346	3247	3279	3487	3284	3210	3370	3584	3558	3638
2812	2902	2864	2992	2840	2941	3007	3003	3070	2976	3036	2837	2978	2994	2917	3011	2871	3011	2917	2926	2843	3038	2863	2985	2947	2919	2913	2818	2942	3086	3081	3074	3113	3248	3252	3319	3155	3283	3389	3203	3298	3251	3456	3445	3465	3327	3378	3481	3608	3396
2887	2958	2950	2948	2920	2984	2919	3006	2889	2938	2897	2950	2895	2997	3022	3039	3030	2958	2869	2879	2856	2913	3032	2909	2904	3037	3110	3039	2969	3119	2992	3072	3167	3083	3309	3192	3292	3198	3185	3158	3149	3311	3353	3422	3356	3270	3218	3370	3469	3519
3001	2960	3022	3038	2936	2829	2981	2953	3027	2952	2847	2908	2792	2903	2996	2850	2942	2916	2992	2913	2974	2912	2908	2976	3102	3062	3054	3000	2953	3179	3150	3212	3175	3121	3244	3234	3212	3245	3238	3184	3203	3221	3359	3340	3388	3366	3308	3418	3586	3564
3087	2931	3002	3094	2934	2861	2806	2936	2909	2887	2882	2806	2872	2967	2924	2949	2979	2912	2915	2944	2896	3002	2944	2992	3016	3112	3153	3144	3081	3217	3243	3236	3127	3211	3329	3278	3174	3231	3124	3166	3092	3136	3212	3295	3525	3431	3392	3341	3438	3617
2996	2852	2998	2986	2926	2919	2807	2740	2855	2912	2791	2744	2768	2851	2971	2910	2870	2913	2862	2909	2860	2816	2943	3107	2978	3044	3097	3100	3159	3211	3153	3122	3040	3108	3285	3266	3264	3110	3232	3026	3194	3193	3238	3371	3497	3546	3425	3255	3476	3427
2938	2903	2919	2919	2941	2994	2799	2874	2788	2798	2806	2756	2793	2864	2920	2875	2944	2835	2935	2893	2856	2797	2984	3012	3092	3074	3030	3128	3091	3027	3169	3162	3037	3177	3323	3376	3306	3210	3220	3254	3301	3235	3402	3329	3513	3548	3478	3321	3436	3462
2869	2852	2979	3074	2969	2954	2923	2992	2762	2881	2772	2756	2771	2793	2829	2923	2784	2803	2725	2793	2850	2926	2947	3100	2965	3094	3034	3124	3033	3111	3111	3145	3139	3142	3262	3327	3223	3269	3303	3246	3283	3259	3247	3481	3531	3635	3580	3481	3517	3675
2947	2928	2839	2882	2948	2907	2831	2913	2921	2989	2909	2904	2932	2967	2930	3004	2850	2723	2880	2859	2910	2873	3058	2883	2959	3061	3115	3040	2983	3088	3035	3266	3200	3131	3228	3337	3347	3159	3185	3415	3405	3300	3364	3510	3588	3682	3728	3508	3531	3642
2827	2866	2859	2978	2752	2804	2880	2936	2817	2863	2942	2922	2954	2918	2910	3111	2942	2891	2925	2975	2975	2912	2995	3039	2993	3022	2863	3008	2912	3056	3134	3268	3148	3237	3127	3247	3346	3211	3283	3116	3193	3433	3406	3396	3596	3556	3635	3470	3418	3396
2855	2724	2842	2803	2767	2750	2786	2782	2787	2811	2862	3014	2879	2964	2978	2986	3015	2961	3090	3046	2995	3062	3071	3084	3065	2974	2983	2981	3019	2994	3038	3059	3265	3164	3158	3129	3339	3265	3229	3250	3252	3373	3435	3393	3437	3472	3391	3435	3286	3362
2868	2660	2781	2812	2808	2702	2714	2750	2798	2784	2880	2863	3089	2968	3036	2985	2973	2874	2989	3098	3004	3041	3130	3004	3047	3029	3048	2990	2898	3021	3103	3052	3087	3003	3155	3068	3236	3203	3181	3231	3315	3293	3422	3269	3285	3310	3414	3270	3257	3348
2917	2806	2719	2774	2677	2643	2700	2730	2746	2803	2792	2913	2901	2906	2890	3016	2995	2893	3077	3054	2930	3106	3135	3166	3046	3020	3036	3062	3108	3040	3030	3077	3045	3093	3085	3168	3209	3314	3244	3240	3196	3406	3321	3373	3342	3403	3442	3242	3140	3324
2945	2825	2789	2736	2772	2683	2689	2633	2726	2708	2799	2790	2797	2940	2985	3085	3050	2843	2912	2992	3095	3061	3222	3250	3204	3069	3007	3154	3064	3008	3049	3161	3111	3147	3101	3120	3134	3256	3283	3216	3332	3281	3191	3356	3287	3223	3289	3362	3339	3161
2914	2831	2737	2790	2833	2838	2795	2798	2801	2847	2951	2887	2965	2932	2999	2942	3012	2723	2835	2955	2871	2983	3043	3071	3090	3060	3027	3005	3051	3157	3050	3201	3151	3051	3190	3103	3250	3214	3212	3223	3250	3214	3266	3340	3311	3354	3407	3511	3294	3280
3027	2846	2834	2860	2798	2865	2845	2898	3027	2900	2933	3058	3020	3030	2950	2981	2938	2949	2808	2960	2917	3020	3038	3114	3045	3016	2988	2915	3130	2990	3130	3101	3220	3017	3174	3085	3121	3183	3143	3201	3283	3284	3301	3314	3249	3337	3342	3321	3269	3228
2906	2892	2827	2827	2859	2887	2919	2848	2926	3015	3025	3032	3192	2943	3118	3014	3045	2966	2974	2994	2896	3020	2975	3017	2969	2935	3029	2999	3017	3054	3019	3170	3231	3161	3102	3120	3198	3124	3316	3349	3208	3169	3305	3226	3253	3275	3347	3390	3368	3387
2983	2847	2749	2829	2817	2901	2824	2883	2844	2851	3000	2955	2907	2988	2968	3084	3091	3085	2881	2998	2941	3021	3013	2877	3018	3002	3028	3039	3034	3028	3038	3023	3104	3135	3052	3032	3195	3088	3273	3247	3274	3146	3187	3224	3294	3294	3209	3319	3387	3316
2902	2946	2789	2871	2820	2904	2887	2967	2849	2855	2869	3011	3041	2977	2848	2934	3006	2988	3031	2942	3085	3029	3050	2942	3034	3046	3028	3045	2923	3044	3011	3103	2969	3133	3221	3025	3094	2991	3139	3160	3183	3219	3121	3265	3159	3219	3399	3397	3334	3230
2829	2785	2854	2857	2813	2884	3018	2933	2910	2912	2910	2902	2887	2913	2919	2836	3004	2951	2958	3032	3025	3059	3027	3029	3048	3053	3047	3102	2996	3053	3043	3147	3076	3082	3107	3109	3156	3037	3139	3217	3149	3012	3081	3138	3115	3235	3217	3448	3381	3387
2963	2863	2770	2891	2884	2967	3018	2924	3028	3028	2835	2916	2917	2933	2893	2959	2969	2949	2964	2807	2915	2977	3000	3047	2950	3061	3166	3198	3080	3088	2996	2975	2969	3076	3023	3002	3037	3022	2993	3067	3189	2949	3047	3181	3040	3132	3295	3283	3387	3244
2813	2850	3011	2975	2979	2871	2994	2982	2986	3021	3041	2862	2995	2984	2980	2941	2886	2954	3006	2897	2888	2853	3058	3064	2947	3107	3079	3100	3113	3153	3131	3100	3071	3167	2985	3081	3053	3017	3067	3161	3133	3105	3046	3053	3133	3165	3133	3201	3285	3274
2967	2861	2839	3000	2988	2974	2897	3052	3067	3025	2993	2964	2906	2970	3089	3071	2993	2977	3034	2892	2907	3086	2961	3008	2982	3004	3121	3205	3249	3076	3184	3159	3068	3046	3009	3184	3090	3067	3167	3084	3289	3227	3245	3074	3116	3170	3124	3130	3198	3303
2837	2712	2854	2847	2884	2989	3042	2824	3022	3029	2881	2864	2903	3009	3006	3060	2876	2982	2985	2961	3121	3070	2957	2987	3038	2995	2987	3137	3052	3136	3149	3152	3042	2996	3124	3183	3109	3042	3127	3161	3237	3131	3140	3142	3238	3297	3124	3130	3238	3206
2695	2720	2772	2845	2942	2885	2941	2844	2912	2948	2962	2827	2926	2980	3019	3020	3086	2902	3109	2935	3052	2937	3144	3095	3073	3017	3026	3215	3170	3057	3019	3093	3065	2968	3123	3162	3188	3123	3054	2973	3087	3134	3176	3200	3246	3219	3137	3091	3131	3181
2908	2760	2629	2744	2900	2949	2839	2871	2819	2913	2865	2938	2827	3014	3012	2935	2965	2920	3154	3059	3056	3137	2996	3132	3106	3116	3086	3095	2978	2969	3053	3030	3053	3143	3127	3075	3158	3180	3067	3081	3062	3094	3061	3045	3137	3220	3224	3226	3043	3196
2964	2822	2659	2706	2852	3019	2909	2791	2738	2930	2883	2933	2868	2974	3027	2981	2961	2972	2963	3010	2949	3245	3024	3188	3243	3153	3190	3112	3072	3005	2993	3010	3034	3043	3107	3098	3017	3054	3100	3037	2975	3041	3124	3073	3081	3162	3191	3190	3033	3167
2981	2880	2882	2939	2841	2919	2991	2877	2886	3039	2976	2984	2963	2931	3013	3124	3122	3051	3042	2959	2999	2955	3165	3259	3170	3066	3223	3074	3086	3112	3032	3014	3058	3035	3029	3123	3056	3062	3055	3042	2991	3170	3159	3069	3015	2905	3010	3214	3006	3047
2972	2967	2946	2953	3022	2786	3103	3000	2932	2856	3048	3156	3077	3129	3113	3064	3108	3018	3016	3130	3190	3090	3171	3242	3191	3034	3192	3145	3167	3008	3086	3066	3077	2951	3023	2951	2870	3143	3040	3160	3161	3045	3206	3139	2977	2977	3065	3203	3171	2993
3098	2957	2841	2904	2861	2917	2964	3040	3009	2974	3133	3187	3183	3166	3109	3086	3123	3062	3096	3087	2985	3181	3040	3111	3131	3093	2936	3098	3033	3093	3076	3119	3056	3070	3126	2991	3016	3173	3177	3030	2988	3026	3077	3202	3095	3009	3057	3116	3088	3062
3004	3008	3010	2788	2855	3003	2988	2942	3128	3031	3073	3135	3234	3186	3165	3072	2979	3005	2980	3064	2958	3080	3043	2963	3000	3105	3059	3124	3081	3145	3087	2980	3045	3194	3194	3121	3057	3021	3009	3112	2990	3001	2991	3135	3081	2978	2995	3075	3206	3120
2923	2947	2988	2855	2801	2946	3105	2975	3004	3020	2969	2974	3166	3204	3093	2992	3131	3121	3090	3081	3096	2984	3142	2999	2943	3019	2902	2952	2956	3030	3048	2857	2984	3163	3166	3152	3024	3006	2956	3021	2970	3028	2930	3003	3055	3170	3011	3061	3115	3154
2673	2843	3060	2898	2820	2857	2904	2964	2917	3006	3003	3024	3139	3131	2995	3094	3086	3095	3045	3039	3137	2994	3132	3090	3099	2987	2937	2939	2895	2929	3044	3025	2972	3159	3155	3095	3009	3006	2947	2951	3013	3032	2907	2925	3033	3110	3030	2948	2953	3085
2690	2636	2889	2986	2938	2761	2816	3033	3012	2913	3015	3020	2999	3043	3033	2992	3007	3069	3027	2974	3086	3109	3221	3036	3119	3018	3082	2904	2946	2966	2941	2922	2888	2984	3059	3034	3024	3003	2936	2993	2959	2851	3050	2862	3000	3105	2994	2960	3033	3031
2750	2733	2793	3014	3057	2801	2950	3027	3073	2868	2920	2925	2892	2823	2950	2963	3004	3089	3068	3020	2988	3043	3121	3267	3081	3157	3024	2941	2937	2832	3000	3004	2886	2929	3149	2888	3109	3073	2924	2831	2969	2979	2975	2976	2881	2991	3083	2926	3044	2851
2986	2863	2856	2955	2968	2936	2887	2983	3051	2853	2851	2989	2780	2823	2875	2815	2954	2987	2937	2962	2986	2944	3066	3115	3129	3099	3043	3163	3074	2927	3027	2889	2945	2898	2827	2835	3041	3060	2954	2985	3000	3000	2941	2903	2880	2994	3100	3068	3015	3041
3188	3161	2772	2920	3012	2938	2851	2919	2992	2895	2940	2910	2832	2964	2948	2881	2783	2808	2873	3074	3007	2959	2998	2959	3063	3042	3125	3182	3105	3001	2980	2906	2787	2758	2816	2911	2985	3159	2937	3160	2952	2953	2931	2773	2874	2904	3130	3056	3101	3019
3109	3023	2916	2924	2834	3028	3006	2788	2924	2964	2823	2906	2940	2876	2917	2806	2854	2844	3039	2788	2965	2890	2962	2991	2979	2946	3143	3086	3031	3023	3101	3031	2959	2863	2914	2916	2880	2991	2990	2942	2978	2989	3037	2951	2933	2864	2993	2918	3089	2947
2883	3012	3099	2823	2793	3003	2930	2704	2818	3016	2848	2917	3068	2990	2935	3053	2869	2966	2860	2934	2851	2960	2935	2803	2932	2882	2950	2966	3072	3029	2956	2928	2881	2928	2990	2878	2943	2909	2897	3046	2974	2923	2952	2836	2979	2830	2837	2932	3005	2943
2638	2865	2993	2935	2804	2898	2986	2837	2690	3034	3138	2898	3025	3058	3090	3123	2966	3037	2914	3014	2976	2908	2927	2867	2824	2898	2833	2984	2923	2887	2799	2964	2954	2973	2946	3031	2932	2888	2878	2948	3051	2980	2972	2920	2871	2923	2905	2921	2963	3063
2666	2649	2985	2992	2716	2652	2989	2826	2709	2989	3115	2850	2941	3058	2906	3178	2897	2897	2939	2867	2870	2889	2765	2912	2831	2825	2794	2794	2779	2846	2894	2955	3097	2919	2895	2913	2886	2898	2856	2874	2941	2951	2940	3023	2921	2857	2901	2857	2914	3001
2732	2636	3056	2991	2788	2649	2874	2988	2735	2924	2999	2899	2884	2981	2973	2962	2882	2885	2792	2835	2806	2910	2853	2734	2901	2789	2716	2744	2788	2826	2819	2952	2833	2868	3024	2928	2944	2874	2853	2843	2948	2986	2929	2897	2842	2903	2868	2926	2946	2881
2847	2539	2832	3012	2874	2631	2927	3067	2793	2736	2956	2793	2795	2765	2785	2925	2838	2775	2773	2829	2765	2807	2812	2835	2812	2777	2661	2645	2810	2702	2799	2820	2867	3014	2903	3018	3065	2888	2737	2867	2851	2850	2940	2999	2906	2984	2811	2855	2963	2993
2863	2688	2816	3084	2869	2678	2898	3039	2736	2784	3019	2743	2764	2877	2777	2821	2723	2819	2770	2874	2873	2828	2788	2980	2949	2886	2758	2837	2797	2759	2786	2816	2769	2772	2919	2999	2996	2915	2893	2761	2887	2789	2886	2838	2940	2921	2890	2867	2835	2962
2947	2675	2724	3043	2963	2693	2753	2987	2668	2710	3046	2850	2717	2867	2797	2776	2600	2644	2753	2859	2942	2919	3050	2871	2909	2870	2871	2872	2858	2769	2770	2756	2865	2806	2838	2896	3045	2899	2930	2698	2732	2770	2788	2772	2829	2906	2864	2848	2853	2857
3123	2546	2929	3139	3046	2789	2794	3035	2772	2791	3113	2918	2848	2874	2800	2733	2767	2681	2737	2776	2889	2764	2923	2928	3029	2954	2872	2900	2885	2800	2805	2785	2871	2732	2826	2810	2812	2985	2866	2831	2695	2665	2772	2730	2801	2928	2876	2901	2895	2770
3003	2739	2878	3166	3046	2714	2919	2974	2917	2850	3195	2986	2919	2876	2779	2857	2740	2657	2736	2743	2881	2762	2967	2901	2944	2807	2906	2927	2869	2853	2829	2884	2801	2849	2769	2869	2840	2981	2861	2960	2851	2769	2817	2699	2835	2822	2880	2893	2844	2809
3100	2850	2990	3154	3143	2793	3019	3006	2792	2862	2942	2898	2848	2850	2704	2848	2721	2670	2726	2718	2744	2682	2922	2920	2899	2944	2904	2902	2974	2811	2870	2933	2829	2909	2966	2855	2973	2904	2965	2958	2850	2899	2875	2865	2859	2902	2896	2933	2981	2785
2970	2817	3101	3134	2914	2899	3028	3083	2728	2772	3150	2901	2806	2918	2714	2969	2831	2660	2737	2747	2836	2712	2791	2879	2819	2805	2965	2968	2851	2917	2829	2953	2882	2804	2878	2923	2869	2877	3034	3021	2940	2944	2869	2806	2950	2895	2978	2915	3021	2926
2946	2883	3108	3071	2918	2876	3061	3089	2847	2784	2982	2808	2910	2973	2809	2885	2908	2828	2756	2640	2769	2728	2754	2632	2831	2790	2858	2925	2903	2817	3031	2939	2942	2826	2880	2866	2801	2820	2931	2951	3085	2903	2844	2827	2826	2767	2871	2810	2831	2868
2895	3044	3151	2908	2795	2904	3155	3040	2817	2960	3078	2823	3012	2977	2865	3096	2926	2959	2793	2711	2795	2716	2755	2743	2689	2908	2872	2988	2969	2917	3061	2936	2919	2916	2773	2873	2853	2943	2851	3030	2973	2919	2934	2862	2798	2662	2823	2792	2716	2811
2907	3130	3012	2845	2599	2818	3022	3047	2745	2974	2893	2910	3067	2976	2954	3123	2962	2912	2798	2831	2812	2814	2811	2684	2710	2773	2823	3021	2980	2938	2998	2948	2903	2871	2885	2797	3013	2959	2839	2946	3031	2945	2921	2905	2838	2863	2859	2724	2796	2775
3036	3154	2991	2704	2726	2915	3005	2859	2823	2961	2864	2879	3078	2909	2972	3119	3008	2963	2830	2942	2777	2805	2714	2778	2745	2845	2767	2845	2902	2941	2916	2948	2923	2884	2940	2861	2850	2860	2855	2991	2955	2947	2880	2948	3021	2739	2830	2841	2702	2784
2986	3077	2887	2647	2746	3032	2959	2776	2855	2834	2696	2943	2957	2835	3053	3080	2929	2958	2892	2896	2799	2820	2650	2702	2780	2787	2732	2713	2920	2868	3000	2953	3098	3068	3006	2871	2871	2969	2763	2844	2993	2938	3003	2973	2754	2744	2821	2741	2786	2679
3111	2843	2655	2685	2847	2856	2855	2798	2786	2825	2815	2825	2813	2869	3030	2995	2958	3012	2862	2931	2873	2988	2791	2844	2818	2834	2764	2761	2873	2815	2922	3039	3003	3000	2983	3000	2956	2890	2764	2793	2963	2966	2921	3004	2841	2687	2682	2820	2781	2825
2944	2702	2609	2661	2842	2814	2733	2725	2838	2689	2837	2905	2736	2733	2890	2948	3052	2832	2920	2944	3021	2943	2839	2907	2854	2866	2880	2748	2926	2868	2964	2904	2985	3039	3096	3009	2967	2894	2741	2856	2966	2959	3078	2984	2841	2769	2858	2843	2755	2810
2857	2515	2558	2683	2809	2676	2656	2823	2879	2708	2838	2797	2655	2793	2898	2886	2960	2840	3012	3005	2926	3018	2964	2857	2970	2798	2838	2811	2779	2798	2855	2886	3088	3023	3020	3085	2887	2969	2852	2692	2864	2892	2990	2992	2929	2918	2856	2839	2856	2873
2791	2607	2626	2621	2656	2668	2653	2805	2659	2716	2845	2698	2707	2793	2757	2928	2957	2921	3008	2914	3055	2911	2991	2875	2903	2783	2821	2849	2773	2772	2687	2780	2944	2948	2934	3064	2968	2861	2787	2791	2779	2914	2947	3019	2963	2824	2899	2901	2873	2888
2827	2962	2700	2666	2752	2669	2709	2614	2569	2691	2868	2627	2654	2670	2739	2964	2797	2993	2931	2941	3013	3037	2962	2967	2875	2771	2854	2761	2702	2769	2782	2721	2958	2981	3004	2879	2957	2818	2764	2763	2783	2858	2915	3004	2956	2805	2906	2773	2751	2803
[truncated: 920 more columns]
