# Supplementary material for: Spatial Resolution and Refractive Index Contrast of Resonant Photonic Crystal Surfaces for Biosensing
Source: IEEE Photonics J. Author manuscript; Available in PMC 2015 Sep 7. (PMC4561521; doi:10.1109/JPHOT.2015.2435699)
Supplement: fig4_data [file NIHMS64775-supplement-fig4_data.gz › Volumes/graham/MacBook_backup/PhD_folder_2015_06_02/paper_improvements/IEEE_J_Photonics/final_files/data_files/fig4/4a_raw/I15.csv]

3663	3418	3285	3000	2920	2924	2952	2934	2859	3077	3061	3159	3095	3124	3029	3036	2972	3040	2956	2885	2923	2900	3057	2937	3066	3071	3022	2936	2909	2970	3013	3142	2943	2877	2957	3052	3003	2816	2985	2995	3123	3122	3142	3097	3183	3125	3199	3234	3169	3158
3671	3349	3029	2929	2846	2877	2886	3061	3153	3287	3297	3150	3171	3140	3064	3018	3030	3023	2921	2927	2865	2908	2986	3080	3049	3117	3145	3004	2924	2953	3113	3046	3033	3090	3109	3044	3045	2974	3072	3079	3152	3094	3067	3132	3120	3366	3130	3316	3169	3196
3369	3056	2893	2847	2923	2955	3021	3126	3257	3302	3256	3233	3060	3111	2922	2916	2974	2810	2957	2940	2843	2965	2904	3054	3026	3194	2977	2969	2974	2913	3000	3030	2880	3001	2987	3008	2990	2947	3167	3256	3206	3124	3230	3148	3154	3193	3182	3124	3031	3139
3213	3082	2895	2893	2985	3131	3143	3302	3270	3302	3211	3037	3042	2908	2961	2826	2786	2905	2880	2869	2886	2854	2897	2889	3003	2957	3019	2943	2808	3082	2892	2959	2944	2979	2969	2893	2972	2928	3188	3266	3228	3244	3150	3150	3115	3183	3153	3094	3182	3189
3064	2987	2987	2889	3132	3210	3370	3287	3191	3145	3244	3056	2840	2897	2941	2852	2788	2816	2896	2929	2906	3055	2782	2881	2854	2884	2901	2899	2937	3045	2981	2847	2958	2981	2955	2987	3000	2911	3077	3171	3125	3142	3145	3070	3140	3215	3000	3207	3114	3124
2976	2919	3053	3086	3151	3185	3225	3201	3115	3144	2947	2952	2827	2834	2807	2841	2890	2830	3012	2887	2986	2892	2819	2820	2841	2837	2765	2835	2871	2933	2862	2908	2882	2898	2857	2940	2938	2997	3104	3131	3020	3198	3140	3051	3040	3024	3085	2925	3008	3046
2981	2917	3118	3251	3168	3140	3088	3138	2970	2995	2858	2866	2750	2846	2875	2795	2794	2918	3024	2977	3006	2817	2851	2847	2914	2922	2920	2915	2836	3031	2861	2762	3016	2771	2838	2900	2988	2992	3149	3077	3223	3081	3151	3005	3010	2985	3018	3070	3001	2985
3040	3098	3114	3072	3111	3004	2863	2943	2894	2811	2703	2829	2839	2837	2937	2844	2813	2778	2951	2979	2932	2890	2994	2882	2841	2949	2948	2884	2863	2900	2978	2876	2861	2824	2839	2899	2990	3056	3080	3061	3061	3137	3128	3108	3252	2980	3098	3116	3107	3059
3021	3094	3040	3116	2865	2847	2936	2835	2892	2685	2781	2845	2871	2859	2847	2808	2773	2923	3090	2874	2868	3028	3075	2912	2963	2916	2984	2902	2941	2968	2919	2962	3023	2863	2920	2996	3084	3022	3044	2964	3141	3086	3039	3043	3191	3104	3162	3260	3143	3043
3132	3070	2993	2861	2812	2827	2933	2760	2815	2798	2796	3069	2969	2872	2800	2833	2897	3011	2833	2865	3013	3056	3121	3032	2958	3071	3092	3026	2981	3015	2930	2911	2938	2898	2934	3111	3020	3101	3031	3088	2991	3078	3103	3000	3270	3106	3189	3162	3210	3075
3104	2978	2846	2869	2836	2953	2952	2932	2907	2830	2867	2940	2951	2795	2884	2941	2966	2904	2940	3045	3095	3076	3091	3026	3002	3093	3119	3081	3032	3032	2946	2919	2855	2896	3099	2990	2999	3175	3079	3172	3112	3170	3149	3211	3144	3195	3256	3173	3189	3069
3055	2942	2777	2719	2900	2945	2927	2951	2984	3036	2897	2887	2823	2872	2856	2958	2920	2969	3061	2957	2985	3045	3046	2995	3200	3028	3201	3221	3133	2990	2935	2969	3107	3100	2967	3081	3099	3120	3185	3299	3192	3225	3258	3406	3290	3509	3290	3249	3258	3130
2915	2776	2755	2832	2899	3066	2989	3060	2969	3060	2834	2913	2811	2909	2865	3049	2966	3092	3008	2967	2967	3107	3004	3087	3168	3188	3226	3284	3083	3008	3086	3054	3071	3059	3058	3149	3145	3296	3337	3214	3231	3380	3423	3380	3289	3307	3349	3324	3278	3425
2850	2814	2789	2882	2933	2904	2988	2982	2902	3129	2983	2996	2934	3081	3035	3051	3080	3023	3059	3058	2966	2991	3111	3163	3189	3179	3226	3157	3123	3099	3149	3119	3099	3185	3183	3159	3235	3256	3242	3235	3284	3337	3514	3397	3470	3431	3302	3265	3339	3402
2974	2960	2891	3100	2963	3008	2954	3057	3036	3088	2998	3063	3023	2999	3146	3007	3072	3027	2957	3029	3044	3128	3182	3301	3123	3222	3274	3149	3199	3165	3364	3226	3242	3205	3145	3128	3167	3244	3272	3320	3430	3545	3536	3469	3421	3404	3456	3477	3331	3433
3240	3160	3024	2989	2983	2907	2941	2974	2999	3119	3107	3261	3161	3182	3072	3040	3074	3001	3037	3034	3127	3276	3304	3228	3094	3104	3122	3244	3143	3245	3195	3378	3189	3184	3249	3257	3213	3251	3162	3341	3413	3487	3418	3426	3462	3378	3569	3303	3401	3369
3376	3196	3023	2932	2847	2945	2896	3009	3133	3269	3235	3334	3267	3172	3096	2996	3029	3131	3277	3199	3041	3226	3222	3100	3080	3043	3209	3153	3299	3189	3286	3185	3256	3191	3109	3273	3230	3218	3283	3320	3495	3452	3337	3349	3288	3395	3511	3474	3597	3421
3241	3160	2994	2898	2897	2931	3033	3089	3135	3343	3278	3286	3308	3045	3119	2995	3096	3102	3183	3179	3373	3251	3152	3078	3190	3275	3173	3231	3271	3154	3224	3209	3127	3253	3090	3214	3148	3244	3322	3425	3245	3280	3225	3423	3357	3590	3419	3488	3350	3438
3142	3130	3002	3162	3098	3087	3151	3259	3283	3139	3209	3191	3188	2984	3045	3143	3225	3337	3289	3207	3260	3195	3134	3091	3251	3263	3128	3191	3156	3181	3097	3192	3149	3125	3178	3284	3274	3330	3379	3437	3333	3331	3435	3420	3515	3636	3551	3542	3448	3449
3205	3070	2999	3176	3252	3290	3290	3335	3149	3143	3093	3162	3150	3200	3191	3298	3346	3277	3257	3230	3078	3059	3169	3117	3301	3186	3267	3137	3256	3241	3107	3129	3122	3102	3171	3170	3299	3357	3334	3356	3235	3376	3303	3432	3455	3534	3664	3587	3581	3555
3154	3199	3142	3271	3443	3338	3320	3215	3234	3103	3214	3243	3215	3291	3346	3377	3409	3358	3273	3194	3243	3126	3127	3197	3331	3277	3155	3199	3148	3154	2988	3177	3193	3152	3200	3133	3331	3219	3315	3242	3236	3173	3276	3153	3386	3488	3504	3586	3656	3683
3263	3284	3092	3303	3435	3411	3285	3243	3183	3207	3232	3355	3392	3467	3425	3317	3236	3335	3139	3196	3405	3256	3231	3229	3337	3148	3364	3172	3181	3224	3172	3206	3208	3232	3171	3276	3172	3237	3211	3214	3204	3384	3325	3400	3283	3249	3342	3462	3550	3645
3296	3240	3190	3327	3380	3243	3205	3257	3294	3379	3409	3377	3370	3567	3407	3354	3196	3198	3244	3316	3293	3319	3336	3344	3422	3294	3266	3293	3200	3251	3162	3327	3249	3199	3234	3122	3214	3347	3288	3425	3337	3477	3525	3557	3376	3366	3392	3521	3405	3452
3284	3105	3058	3264	3286	3204	3212	3220	3216	3517	3512	3484	3391	3403	3363	3236	3141	3293	3317	3309	3315	3386	3324	3374	3292	3131	3415	3357	3311	3246	3424	3388	3392	3178	3187	3201	3264	3316	3374	3335	3425	3528	3513	3406	3483	3510	3694	3500	3568	3483
3191	3082	3013	3100	3156	3073	3311	3274	3400	3544	3479	3470	3368	3293	3197	3130	3194	3431	3249	3242	3243	3353	3313	3346	3293	3334	3414	3327	3281	3317	3304	3268	3186	3182	3221	3284	3247	3349	3085	3195	3176	3252	3236	3158	3349	3312	3516	3489	3650	3543
3105	2909	2931	3002	3095	3172	3246	3322	3413	3491	3378	3324	3437	3395	3282	3326	3231	3361	3233	3131	3310	3402	3420	3389	3445	3430	3253	3251	3192	3332	3242	3166	3192	3160	3255	3291	3115	3043	2922	3129	3224	3312	3202	3143	3333	3218	3257	3522	3548	3496
3072	3000	3014	3102	3032	3137	3202	3215	3385	3310	3219	3199	3375	3264	3273	3362	3316	3317	3195	3216	3403	3414	3332	3183	3372	3393	3260	3271	3204	3256	3405	3208	3241	3218	3331	3248	3220	3086	3137	3459	3477	3540	3490	3532	3468	3362	3313	3373	3521	3453
3264	3112	3150	3081	3174	3223	3179	3244	3259	3181	3135	3168	3422	3316	3156	3138	3271	3277	3215	3215	3403	3397	3424	3354	3336	3362	3253	3180	3329	3421	3442	3254	3275	3168	3222	3180	3087	3225	3403	3521	3603	3498	3395	3703	3745	3645	3409	3404	3523	3630
3368	3325	3190	3206	3072	3129	3198	3219	3215	3227	3208	3333	3331	3381	3325	3258	3299	3290	3284	3359	3349	3274	3398	3306	3381	3264	3153	3261	3316	3300	3274	3195	3271	3109	3086	3077	3038	3197	3360	3419	3263	3054	2906	3198	3652	3860	3710	3348	3323	3594
3444	3424	3118	3176	3156	3195	3278	3254	3248	3213	3351	3293	3293	3235	3315	3443	3325	3392	3485	3565	3512	3382	3312	3357	3452	3382	3466	3259	3471	3308	3144	3117	3046	3149	3032	3068	3017	3165	3330	2959	2635	2247	2135	2394	2983	3589	3747	3367	3146	3512
3426	3233	3175	3198	3293	3224	3308	3319	3346	3356	3330	3312	3445	3196	3415	3504	3367	3538	3449	3499	3394	3375	3197	3393	3534	3421	3388	3321	3266	3325	3273	3150	3141	3159	3071	2974	3000	3084	3144	2973	2276	1910	1840	1974	2478	3283	3661	3320	3077	3431
3428	3277	3332	3390	3442	3380	3304	3398	3249	3319	3375	3299	3297	3480	3488	3452	3463	3389	3407	3386	3317	3181	3262	3327	3341	3377	3389	3391	3196	3132	3200	3134	3187	3170	3042	2919	2874	3143	3239	3062	2360	1902	1806	1958	2651	3470	3765	3413	3267	3445
3335	3250	3333	3417	3416	3483	3376	3443	3314	3420	3469	3482	3384	3525	3504	3304	3400	3353	3342	3204	3194	3344	3363	3555	3277	3380	3228	3342	3367	3333	3246	3131	3109	3095	3130	2872	3075	3240	3462	3199	2791	2346	2283	2506	3080	3666	3710	3347	3287	3491
3470	3408	3360	3410	3390	3295	3273	3565	3377	3513	3410	3563	3585	3575	3479	3453	3381	3353	3371	3315	3334	3442	3410	3386	3365	3315	3337	3289	3273	3354	3217	3364	3195	3174	3236	3106	3137	3130	3316	3521	3170	3140	3121	3138	3424	3472	3537	3365	3473	3691
3454	3415	3355	3346	3354	3387	3422	3473	3456	3728	3599	3529	3548	3382	3423	3386	3269	3342	3452	3373	3285	3363	3297	3268	3279	3277	3290	3397	3342	3264	3232	3369	3365	3322	3356	3420	3243	3137	3122	3491	3427	3581	3479	3486	3497	3333	3281	3306	3565	3676
3472	3287	3349	3377	3257	3457	3499	3582	3603	3617	3620	3521	3308	3336	3384	3352	3266	3408	3301	3256	3297	3323	3209	3125	3227	3308	3389	3249	3246	3343	3313	3457	3381	3365	3374	3376	3387	3160	3038	3306	3403	3472	3533	3447	3227	3170	3338	3533	3752	3659
3436	3328	3273	3430	3477	3598	3574	3451	3525	3681	3652	3402	3289	3350	3360	3398	3337	3432	3327	3284	3288	3202	3310	3156	3256	3330	3257	3203	3258	3355	3344	3428	3334	3352	3251	3289	3307	3203	3081	3300	3341	3259	3137	3190	3295	3165	3379	3518	3712	3532
3556	3321	3379	3472	3523	3464	3516	3353	3386	3482	3514	3363	3350	3297	3375	3363	3299	3475	3361	3409	3252	3321	3246	3146	3229	3366	3481	3321	3432	3359	3330	3470	3389	3386	3296	3333	3414	3280	3333	3253	3198	3035	3106	3117	3124	3331	3385	3416	3588	3562
3465	3319	3425	3527	3400	3468	3395	3450	3410	3538	3400	3347	3383	3535	3387	3465	3346	3386	3215	3288	3316	3345	3193	3073	3175	3249	3310	3354	3436	3371	3491	3444	3488	3348	3442	3401	3286	3223	3309	3358	3393	3316	3349	3141	3324	3333	3427	3271	3391	3534
3531	3520	3538	3511	3433	3367	3360	3477	3567	3516	3390	3424	3483	3489	3315	3484	3392	3428	3301	3219	3247	3307	3221	3120	3175	3288	3361	3408	3378	3278	3320	3304	3346	3452	3435	3470	3385	3312	3232	3283	3372	3383	3304	3355	3224	3422	3293	3364	3364	3451
3593	3530	3532	3466	3557	3411	3473	3513	3415	3442	3404	3408	3514	3502	3365	3395	3444	3464	3405	3342	3288	3365	3247	3193	3205	3358	3305	3350	3253	3311	3284	3302	3389	3337	3572	3463	3402	3169	3239	3220	3215	3359	3399	3168	3138	3275	3241	3362	3431	3302
3771	3561	3519	3505	3567	3516	3496	3469	3280	3409	3324	3357	3352	3360	3296	3385	3403	3394	3242	3298	3216	3246	3220	3414	3316	3291	3350	3331	3402	3342	3388	3433	3384	3543	3547	3610	3477	3350	3325	3322	3442	3227	3167	3206	3171	3318	3349	3286	3303	3417
3721	3635	3481	3437	3405	3425	3362	3426	3349	3204	3425	3376	3278	3314	3283	3363	3409	3367	3261	3273	3376	3363	3157	3226	3126	3315	3265	3224	3364	3347	3417	3309	3387	3468	3553	3528	3448	3523	3334	3460	3433	3334	3444	3261	3318	3379	3332	3354	3273	3366
3541	3462	3386	3324	3301	3282	3394	3340	3249	3365	3352	3430	3316	3348	3393	3329	3415	3361	3417	3470	3446	3444	3215	3254	3206	3254	3231	3243	3409	3230	3389	3304	3409	3509	3453	3582	3562	3508	3474	3272	3466	3400	3341	3401	3414	3438	3485	3254	3301	3358
3376	3306	3236	3261	3321	3329	3244	3359	3376	3524	3353	3407	3387	3311	3407	3398	3448	3536	3541	3641	3572	3518	3300	3375	3354	3349	3403	3317	3351	3378	3441	3280	3431	3459	3428	3340	3364	3238	3354	3396	3371	3352	3364	3247	3542	3414	3474	3399	3454	3280
3374	3286	3345	3365	3217	3337	3360	3430	3463	3475	3345	3386	3357	3350	3383	3451	3428	3633	3421	3607	3634	3474	3401	3320	3474	3311	3317	3397	3616	3560	3539	3504	3424	3396	3515	3525	3522	3576	3618	3513	3419	3384	3346	3378	3442	3447	3532	3490	3452	3479
3311	3327	3364	3251	3387	3404	3511	3614	3456	3298	3403	3350	3288	3319	3367	3356	3516	3485	3465	3509	3451	3428	3337	3375	3305	3293	3249	3368	3483	3632	3464	3379	3507	3477	3438	3509	3708	3581	3745	3707	3589	3499	3403	3516	3535	3699	3634	3535	3445	3595
3355	3244	3396	3305	3347	3427	3528	3432	3424	3467	3267	3332	3346	3367	3505	3443	3554	3344	3571	3452	3543	3437	3500	3422	3487	3150	3239	3211	3419	3489	3253	3328	3379	3464	3366	3452	3562	3643	3768	3638	3548	3441	3542	3595	3635	3667	3471	3524	3450	3465
3351	3353	3274	3304	3418	3177	3318	3259	3392	3481	3298	3351	3437	3357	3372	3440	3538	3456	3556	3663	3508	3530	3494	3502	3476	3363	3386	3383	3302	3408	3417	3339	3364	3420	3477	3389	3488	3466	3649	3631	3524	3474	3603	3607	3762	3543	3567	3443	3429	3486
3311	3256	3193	3292	3316	3278	3272	3326	3477	3434	3329	3408	3524	3573	3432	3564	3363	3438	3475	3520	3485	3543	3529	3523	3495	3477	3465	3478	3541	3300	3479	3452	3488	3454	3555	3495	3561	3538	3653	3523	3588	3443	3567	3664	3834	3489	3543	3476	3430	3408
3313	3219	3274	3279	3219	3316	3200	3437	3594	3470	3482	3526	3469	3666	3535	3591	3427	3465	3474	3404	3553	3517	3543	3644	3638	3456	3357	3367	3369	3412	3477	3317	3461	3534	3467	3531	3490	3546	3693	3754	3688	3550	3559	3715	3587	3741	3551	3432	3495	3536
3272	3278	3119	3281	3272	3334	3372	3455	3533	3600	3529	3713	3678	3716	3654	3563	3517	3462	3524	3554	3608	3589	3663	3751	3598	3438	3429	3470	3480	3404	3485	3419	3544	3516	3514	3513	3390	3564	3609	3693	3481	3539	3587	3735	3709	3552	3523	3466	3499	3635
3394	3231	3261	3375	3294	3525	3454	3643	3668	3656	3731	3638	3755	3722	3731	3575	3441	3517	3440	3563	3548	3554	3681	3630	3711	3545	3536	3558	3601	3593	3699	3543	3672	3614	3593	3480	3653	3585	3689	3632	3501	3541	3507	3601	3626	3522	3428	3458	3490	3407
3363	3286	3278	3369	3380	3455	3457	3490	3513	3436	3502	3512	3526	3500	3545	3650	3520	3450	3632	3560	3367	3259	3370	3580	3675	3479	3529	3565	3556	3582	3582	3665	3761	3654	3771	3714	3636	3751	3673	3753	3647	3539	3623	3759	3595	3458	3521	3557	3530	3357
3389	3415	3454	3475	3488	3326	3322	3477	3361	3407	3501	3448	3535	3448	3659	3524	3489	3423	3506	3389	3385	3359	3259	3449	3484	3486	3449	3520	3521	3681	3571	3648	3492	3685	3600	3485	3610	3679	3906	3733	3722	3612	3555	3571	3513	3637	3655	3504	3422	3445
3355	3361	3363	3438	3494	3296	3241	3379	3376	3454	3427	3588	3453	3667	3705	3669	3471	3440	3501	3553	3529	3542	3499	3522	3704	3686	3522	3502	3565	3592	3391	3495	3429	3436	3505	3427	3479	3593	3686	3510	3557	3555	3638	3595	3736	3596	3461	3252	3361	3265
3469	3363	3464	3286	3322	3167	3252	3435	3515	3383	3470	3557	3472	3575	3715	3820	3634	3705	3619	3637	3569	3686	3614	3742	3880	3787	3561	3673	3635	3598	3646	3693	3694	3773	3489	3439	3660	3602	3578	3507	3453	3515	3509	3600	3486	3510	3347	3240	3229	3374
3480	3424	3204	3417	3488	3304	3297	3329	3343	3257	3323	3589	3404	3437	3512	3682	3684	3615	3557	3480	3487	3430	3589	3543	3730	3684	3675	3664	3770	3793	3682	3831	3829	3877	3726	3680	3654	3573	3669	3610	3519	3609	3494	3472	3467	3508	3487	3459	3304	3369
3383	3205	3290	3421	3444	3353	3195	3260	3292	3395	3401	3401	3365	3441	3480	3604	3550	3813	3702	3598	3435	3431	3376	3531	3493	3604	3562	3497	3537	3529	3627	3576	3683	3838	3653	3585	3642	3650	3623	3739	3652	3600	3512	3504	3484	3477	3617	3462	3482	3575
3473	3404	3390	3478	3426	3342	3270	3226	3349	3400	3337	3432	3438	3566	3562	3641	3552	3726	3780	3900	3718	3559	3571	3653	3622	3681	3622	3543	3471	3585	3476	3427	3658	3508	3435	3494	3451	3531	3643	3431	3528	3466	3297	3291	3374	3517	3525	3419	3392	3367
3407	3405	3509	3613	3524	3378	3246	3437	3403	3415	3253	3375	3326	3374	3575	3475	3474	3468	3713	3899	3765	3613	3670	3828	3921	3827	3716	3801	3721	3897	3819	3669	3894	3747	3488	3555	3534	3624	3614	3607	3420	3354	3380	3407	3519	3587	3388	3372	3230	3309
3353	3467	3418	3549	3538	3326	3319	3479	3428	3201	3011	3151	2975	3174	3371	3559	3350	3148	3415	3356	3403	3172	3433	3551	3703	3766	3667	3621	3651	3702	3812	3906	3877	3715	3670	3618	3670	3816	3789	3720	3731	3560	3664	3602	3620	3540	3500	3417	3323	3457
3504	3412	3347	3506	3298	3292	3305	3314	3128	2946	2806	2746	2765	2936	3274	3488	3464	3190	3225	3236	3219	3152	3151	3320	3439	3365	3446	3333	3271	3253	3302	3402	3532	3622	3501	3501	3446	3433	3600	3590	3565	3622	3660	3643	3446	3723	3585	3490	3591	3456
3348	3177	3095	3165	3179	3030	3025	2962	2741	2552	2363	2531	2577	2534	2964	3303	3397	3342	3319	3612	3741	3402	3473	3672	3657	3509	3554	3501	3376	3076	3087	2874	3045	3171	3009	3023	3046	3132	3165	3138	3326	3311	3520	3538	3353	3461	3511	3453	3285	3196
3156	2949	2862	2938	2868	2766	2630	2628	2405	2159	2122	2083	1973	2170	2505	3112	3037	3145	3513	3938	4152	4195	4298	4391	4387	4214	4224	4205	4167	3993	3684	3398	3360	3293	3095	2929	2894	2994	3118	3042	3030	3194	3279	3233	3373	3299	3269	3280	3062	3098
3047	2906	2799	2746	2653	2626	2426	2412	2162	1920	1719	1658	1628	1773	2213	2497	2543	2761	3227	3810	4039	4203	4328	4703	4627	4650	4528	4429	4511	4409	4479	4181	3998	3864	3696	3550	3366	3443	3369	3331	3324	3313	3283	3352	3441	3351	3256	3429	3213	3444
3125	3058	2984	2783	2600	2496	2433	2376	2211	1970	1712	1567	1479	1643	1823	1979	2132	2531	2974	3346	3451	3487	3667	3938	3863	3728	3705	3610	3635	3731	3743	3753	3734	3829	3800	3690	3651	3739	3765	3755	3876	3585	3733	3672	3684	3574	3618	3681	3661	3677
3199	3091	2968	2893	2755	2573	2529	2348	2327	2090	1881	1636	1610	1635	1714	1773	1975	2441	2742	3017	2920	2885	3002	2991	2947	2871	2656	2469	2433	2363	2426	2436	2570	2849	2995	3252	3326	3604	3690	3815	3865	3757	3796	3789	3801	3719	3909	3864	3931	4024
3199	3151	3152	2914	2940	2637	2429	2414	2303	2136	1938	1820	1689	1695	1745	1742	2063	2482	2905	3060	3122	3141	3137	2894	2870	2632	2489	2236	2030	1879	1774	1712	1897	2072	2311	2431	2747	2884	3117	3484	3529	3594	3650	3747	3768	3826	3803	3797	3641	3555
3438	3346	3265	3042	2821	2717	2410	2359	2190	2043	1922	1796	1749	1688	1744	1872	2135	2497	3041	3416	3663	3716	3947	3706	3686	3279	3001	2673	2497	2190	1967	1764	1807	1914	2006	2107	2230	2425	2698	2884	3193	3323	3317	3524	3442	3647	3549	3605	3300	3291
3731	3365	3143	3134	2972	2655	2459	2320	2181	1991	1882	1704	1580	1663	1684	1863	2120	2443	2919	3479	3937	4243	4237	4436	4450	4165	3849	3561	3470	2965	2562	2365	2161	2130	2072	2120	2017	2097	2278	2497	2570	2815	2955	3093	3099	3183	3288	3305	3037	3104
3779	3411	3327	3106	2987	2805	2651	2481	2289	2155	1955	1668	1696	1659	1743	1744	1930	2050	2420	2721	3165	3258	3310	3837	4231	4133	3966	3665	3504	3247	2849	2519	2278	2167	2185	2083	1971	2065	2232	2507	2686	2758	2888	2833	2963	3134	3227	3038	3021	2935
3638	3540	3263	3173	2995	2937	2766	2724	2536	2554	2329	2109	2009	1853	1795	1675	1617	1688	1743	2072	2198	2240	2318	2650	2985	3171	2997	2868	2764	2576	2452	2256	2068	1988	1986	2001	1991	2173	2474	2825	3129	3295	3315	3399	3508	3468	3512	3427	3354	3353
3546	3521	3466	3471	3306	3205	3025	3143	3165	3032	2887	2637	2528	2381	2164	2101	1912	1843	1805	1886	1963	1880	1880	1957	2300	2353	2269	2284	2330	2121	2098	1988	1978	1865	1980	2237	2254	2593	2752	3279	3636	3939	4042	4148	4454	4482	4277	4017	4183	4027
3742	3603	3850	3569	3575	3402	3546	3534	3580	3481	3309	3122	3117	3039	2801	2585	2407	2373	2439	2390	2165	2102	1988	1984	1995	2016	2106	2089	2074	2133	2071	2130	2204	2230	2242	2559	2647	2599	2751	3308	3688	3841	4021	4434	4668	4709	4379	4392	4569	4595
3768	3649	3828	3814	3669	3740	3800	3905	3768	3710	3591	3445	3377	3537	3446	3136	2891	2807	2782	2670	2485	2430	2389	2255	2159	2066	2028	1997	2089	2202	2283	2256	2293	2372	2335	2345	2473	2480	2411	2716	2942	2929	3072	3511	3947	3907	3791	4074	4549	4389
3690	3666	3867	3712	3729	3764	3913	3909	4010	3786	3827	3716	3636	3690	3729	3478	3266	3051	3016	2904	2714	2676	2717	2674	2419	2333	2470	2245	2216	2088	2115	2286	2185	2205	2272	2268	2317	2112	2231	2247	2462	2478	2482	2757	3169	3244	3203	3749	4417	4273
3752	3852	3841	3809	3679	3790	3898	3846	3914	3764	3778	3740	3831	3744	3644	3753	3430	3477	3410	3053	2966	2967	2823	2838	2647	2684	2624	2565	2457	2244	2067	2217	2169	2145	2176	2246	2284	2218	2280	2329	2472	2454	2516	2562	2937	3054	3030	3467	4230	4344
3907	3910	3870	3796	3824	3694	3881	3866	3791	3681	3679	3658	3600	3501	3687	3481	3565	3601	3593	3415	3174	3012	3060	2955	2848	2770	2726	2826	2384	2407	2235	2298	2220	2053	2194	2337	2271	2308	2356	2445	2627	2804	2604	2735	2947	2923	2882	3068	3946	4288
3835	3868	3731	3706	3703	3741	3764	3731	3801	3640	3767	3633	3638	3622	3454	3354	3430	3551	3507	3604	3428	3324	3345	3279	3098	2989	3032	2891	2809	2677	2544	2437	2310	2173	2090	2204	2276	2300	2280	2315	2409	2484	2389	2515	2742	2811	2593	2645	3315	4057
3948	3929	3678	3678	3609	3705	3661	3700	3675	3554	3620	3637	3639	3553	3505	3560	3571	3493	3609	3678	3421	3424	3473	3446	3257	3133	3154	2902	2976	2721	2673	2576	2336	2268	2100	2197	2164	2159	2038	2097	2163	2241	2187	2382	2575	2674	2625	2555	2981	3819
3938	3681	3644	3475	3534	3583	3655	3632	3563	3472	3501	3652	3615	3563	3554	3629	3580	3619	3633	3728	3636	3534	3515	3443	3375	3194	3058	3040	2952	2787	2762	2519	2439	2246	2144	2094	2065	2026	2000	2040	2152	2209	2137	2282	2682	2814	2916	2880	3383	4085
3907	3664	3737	3498	3596	3648	3597	3631	3448	3582	3506	3648	3648	3623	3643	3846	3844	3748	3893	3663	3552	3615	3723	3595	3550	3427	3308	3137	3036	2893	2602	2609	2469	2353	2254	2132	2146	2043	2095	2034	2193	2365	2255	2434	2633	2899	3002	3004	3668	4300
3757	3725	3564	3537	3528	3504	3627	3649	3620	3701	3739	3866	3868	3675	3739	3919	4010	3968	3853	3772	3849	3806	3819	3811	3871	3759	3744	3600	3368	3025	2965	2934	2852	2626	2523	2395	2317	2207	2183	2133	2169	2225	2283	2217	2355	2541	2741	2851	3033	3672
3801	3645	3488	3485	3512	3482	3686	3770	3632	3769	3944	3932	3963	3889	3848	3988	4051	3951	4046	3963	3843	3954	3935	3894	3745	3817	3801	3815	3714	3443	3276	2972	3053	2831	2622	2519	2310	2260	2043	1977	2055	2006	2046	1870	1911	2153	2390	2361	2487	2970
3775	3503	3405	3523	3545	3625	3696	3707	3700	3736	4031	3919	3919	3832	4046	4113	4159	4140	4126	4042	4094	4080	3880	3813	3830	3792	3929	3765	3849	3616	3416	3090	2996	2955	2617	2502	2391	2191	2195	1957	1937	1864	1753	1716	1875	2002	2239	2435	2613	2934
3551	3595	3490	3619	3667	3734	3709	3734	3706	3957	4108	4039	4078	3914	4129	4241	4338	4265	4207	4185	4190	4157	3942	3885	3811	3896	3820	3764	3815	3760	3427	3221	3064	2873	2666	2580	2293	2333	2193	2027	1867	1781	1670	1739	1832	1958	2294	2500	2693	3105
3378	3523	3663	3707	3808	3933	3943	3875	3981	4183	4182	4195	4204	4179	4231	4413	4506	4316	4246	4287	4266	4098	4061	4052	4188	4121	3769	3979	3960	3879	3704	3416	3283	3140	2899	2804	2591	2441	2403	2188	2050	1915	1792	1725	1880	1888	1982	2282	2605	2891
3559	3677	3642	3730	3726	3847	3938	3949	4007	4186	4351	4173	4000	4212	4376	4452	4442	4247	4273	4256	4252	4025	4080	4124	4225	4240	4048	3986	4121	4035	3860	3678	3587	3556	3283	3130	2781	2664	2621	2347	2157	1958	1903	1880	1955	1931	1991	2117	2307	2595
3623	3584	3624	3775	3742	3861	3845	3912	4144	4142	4373	4377	4265	4265	4348	4261	4302	4371	4261	4254	4253	4040	4020	4122	4127	4071	4151	3920	3868	3867	3839	3640	3570	3495	3322	3411	2989	2762	2664	2493	2391	2240	2103	2055	2031	1971	2075	2183	2257	2780
3663	3642	3608	3789	3845	3920	3794	4124	4100	4183	4204	4094	4094	4317	4344	4341	4318	4233	4288	4198	4240	4178	4099	4088	3961	3903	3725	3913	3721	3825	3680	3593	3523	3315	3255	3214	3047	2980	2725	2656	2411	2327	2191	2036	1932	1979	2123	2215	2415	2755
3703	3560	3609	3759	3677	3871	3826	4059	4166	4173	4104	4037	4132	4154	4359	4266	4161	4289	4283	4348	4184	4120	3985	4153	3932	3930	3802	3877	3804	3835	3607	3647	3451	3242	3171	3135	3196	3125	2759	2578	2351	2281	2058	1920	1862	1856	2048	2176	2315	2537
3634	3580	3862	3720	3788	3807	3917	4044	4266	4110	4023	4033	4244	4183	4142	4279	4229	4184	4300	4179	4055	4187	4163	4136	3889	4031	3950	4017	3727	3730	3698	3711	3520	3376	3207	3122	3205	3036	2720	2542	2348	2392	2008	1835	1764	1743	1814	1985	2057	2222
3602	3632	3644	3778	3690	3745	3871	3943	4120	3987	3931	3878	4000	4038	3979	3970	4189	4228	4155	4062	4052	3974	4035	3926	3893	3872	3968	3818	3942	3809	3679	3621	3649	3557	3310	3168	3149	3165	2802	2583	2459	2368	2237	2028	1770	1710	1766	1811	1853	2167
3829	3639	3589	3722	3600	3729	3718	3912	3928	3878	3811	3824	3986	3962	3793	3876	3976	4146	3844	3980	3826	3958	4019	3971	3893	3836	3932	3738	3869	3771	3616	3561	3617	3563	3484	3348	3231	3110	3134	2895	2618	2632	2449	2274	2121	1924	1875	1882	1923	2114
3761	3675	3582	3585	3350	3546	3686	3875	3738	3664	3668	3775	3783	3811	3795	3749	3922	3997	3762	3744	3840	3839	3862	3805	3852	3780	3682	3770	3908	3735	3725	3704	3677	3663	3588	3469	3436	3487	3334	3197	3103	2950	2901	2823	2540	2305	2243	2244	2217	2418
3899	3722	3536	3514	3482	3476	3600	3542	3713	3745	3554	3647	3709	3498	3524	3721	3729	3909	3728	3780	3697	3832	3716	3623	3718	3677	3769	3604	3704	3903	3695	3603	3619	3678	3764	3791	3722	3742	3747	3547	3526	3289	3331	3276	2940	2930	2761	2802	2748	2729
3778	3592	3610	3402	3520	3578	3610	3691	3606	3668	3729	3364	3475	3362	3479	3731	3738	3666	3788	3819	3793	3774	3668	3683	3534	3648	3676	3624	3703	3678	3787	3848	3666	3918	3798	3796	3733	3812	3778	3859	3771	3621	3599	3447	3430	3290	3191	3229	3055	3056
3868	3589	3625	3646	3644	3664	3520	3690	3618	3651	3464	3393	3331	3356	3476	3536	3764	3768	3727	3689	3748	3662	3629	3572	3577	3692	3650	3554	3641	3720	3843	3844	3941	3832	3873	3794	3900	3670	3693	3851	3746	3829	3743	3522	3612	3496	3340	3351	3171	3094
3803	3721	3608	3570	3686	3610	3456	3442	3472	3524	3410	3487	3330	3484	3549	3683	3550	3702	3604	3665	3589	3779	3597	3680	3653	3682	3626	3644	3567	3660	3838	3891	3899	3850	3912	3917	3779	3742	3790	3717	3817	3685	3676	3571	3441	3564	3401	3221	3276	3212
3853	3621	3529	3714	3625	3446	3409	3526	3487	3584	3363	3397	3373	3342	3535	3563	3553	3457	3508	3619	3591	3664	3699	3524	3580	3662	3707	3559	3862	3838	3899	3920	3893	3823	4019	3875	3845	3868	3878	3868	3851	3882	3610	3558	3498	3556	3506	3391	3399	3292
3691	3789	3561	3612	3546	3510	3543	3479	3644	3442	3402	3394	3258	3396	3588	3562	3406	3635	3649	3739	3750	3639	3807	3683	3633	3634	3609	3715	3756	3732	3931	3831	3883	3848	3819	3939	3991	3769	4033	3762	3882	3875	3681	3638	3607	3498	3580	3387	3453	3385
3943	3788	3697	3693	3415	3533	3620	3610	3584	3499	3304	3383	3307	3504	3476	3543	3568	3434	3707	3837	3785	3618	3643	3794	3847	3654	3624	3677	3855	3802	3897	3906	3940	3693	3681	3707	3851	3882	3951	3792	3958	3870	3867	3736	3557	3582	3437	3465	3482	3395
4115	3904	3716	3586	3547	3522	3645	3665	3565	3433	3250	3341	3335	3406	3485	3451	3545	3608	3661	3760	3892	3723	3661	3833	3900	3681	3701	3802	3920	3810	3837	3837	3934	3937	3759	3675	3819	3780	3862	3872	3882	3928	3882	3920	3744	3716	3533	3475	3454	3495
4198	3752	3559	3491	3514	3623	3623	3628	3535	3370	3440	3345	3501	3449	3398	3444	3474	3459	3590	3570	3774	3763	3701	3704	3797	3666	3584	3769	3785	3769	3799	3807	3867	3833	3819	3733	3672	3878	3844	3901	3901	3934	3881	4050	3976	3887	3810	3686	3534	3592
3935	3635	3571	3506	3473	3493	3580	3529	3383	3425	3389	3414	3386	3461	3444	3427	3391	3479	3454	3557	3698	3746	3693	3624	3606	3556	3607	3644	3720	3865	3871	3861	3935	3893	3801	3889	3798	3798	3821	3886	3983	3870	4019	4068	4189	3905	3881	3821	3652	3735
3790	3648	3480	3578	3541	3587	3578	3418	3383	3467	3465	3322	3458	3596	3481	3467	3460	3522	3450	3579	3688	3726	3618	3608	3564	3475	3628	3687	3769	3765	3818	3926	3769	3836	3951	3846	3770	3749	3796	3901	3934	4079	4000	3962	3952	4092	4027	3849	3767	3663
3805	3557	3443	3502	3533	3516	3513	3471	3364	3460	3570	3530	3556	3568	3542	3532	3530	3500	3524	3656	3624	3653	3555	3570	3556	3556	3657	3769	3715	3770	3707	3787	3757	3750	3683	3814	3867	3756	3948	4023	3947	3990	3955	4011	4077	4039	3985	3871	3892	3734
3691	3421	3532	3605	3559	3506	3452	3467	3618	3635	3622	3668	3474	3509	3483	3492	3548	3578	3538	3691	3708	3613	3487	3745	3580	3687	3615	3604	3580	3629	3734	3665	3680	3721	3731	3801	3605	3909	3959	3979	3947	4060	4120	4129	4072	3955	4030	3850	3929	3635
3641	3478	3559	3475	3532	3534	3335	3463	3409	3483	3593	3558	3598	3558	3583	3495	3515	3593	3584	3648	3718	3702	3620	3663	3642	3452	3582	3547	3523	3682	3679	3524	3621	3625	3667	3634	3801	3925	3917	3949	3921	4177	4251	4239	4312	4167	4103	4037	3820	3682
3782	3549	3453	3491	3330	3536	3422	3466	3519	3431	3398	3455	3532	3501	3649	3515	3519	3472	3692	3810	3798	3732	3783	3716	3652	3542	3546	3617	3551	3651	3646	3619	3665	3673	3659	3554	3681	3763	3793	3755	3887	4113	4187	4369	4307	4268	4188	3996	3770	3653
3753	3383	3435	3312	3477	3299	3447	3504	3444	3288	3461	3482	3614	3599	3636	3629	3593	3555	3616	3689	3816	3748	3589	3692	3608	3557	3565	3611	3651	3574	3617	3610	3657	3549	3559	3525	3617	3728	3706	3834	3930	4067	4139	4216	4303	4255	4143	4007	3851	3684
3607	3455	3383	3355	3393	3321	3436	3454	3507	3396	3513	3630	3559	3538	3723	3678	3656	3648	3649	3674	3780	3769	3741	3648	3601	3495	3470	3585	3586	3598	3590	3594	3662	3575	3565	3562	3591	3579	3805	3824	3854	3979	4079	4254	4233	4213	4108	3932	3772	3630
3466	3364	3250	3349	3357	3353	3395	3444	3381	3517	3539	3615	3639	3796	3738	3604	3623	3642	3877	3715	3802	3624	3694	3736	3598	3520	3533	3522	3643	3644	3618	3595	3442	3491	3531	3487	3675	3595	3679	3822	3982	4065	3928	4124	4131	4092	4081	3802	3872	3661
3398	3421	3451	3339	3494	3504	3476	3396	3472	3547	3563	3646	3705	3751	3765	3751	3699	3770	3817	3840	3891	3759	3766	3724	3644	3629	3659	3637	3629	3601	3643	3434	3363	3445	3483	3419	3645	3531	3604	3793	3750	3900	3963	3928	4010	3874	3960	3853	3862	3668
3396	3438	3290	3541	3516	3481	3366	3403	3451	3478	3862	3785	3759	3857	3928	3901	3836	3819	3825	3978	3884	3847	3851	3748	3709	3584	3710	3643	3610	3628	3666	3534	3533	3392	3441	3371	3509	3449	3572	3641	3645	3813	3981	3909	3866	3828	3715	3758	3787	3630
3366	3347	3434	3513	3501	3467	3518	3460	3586	3684	3833	3681	3837	3816	3814	3824	3802	3673	3904	3918	3884	3840	3840	3746	3796	3781	3708	3823	3721	3676	3599	3499	3409	3370	3393	3361	3350	3482	3537	3616	3707	3956	3835	4106	3849	3961	3805	3830	3769	3774
3436	3424	3407	3413	3354	3411	3397	3568	3473	3617	3700	3716	3692	3785	3900	3678	3807	3880	4132	4015	3878	3884	3863	3901	3718	3753	3741	3641	3723	3710	3590	3420	3513	3347	3389	3360	3405	3413	3610	3607	3722	3862	3951	4008	3878	3889	3900	3763	3589	3674
3387	3352	3313	3362	3281	3339	3314	3471	3559	3565	3726	3657	3718	3705	3757	3830	3778	3840	3951	4040	3880	3932	3768	3737	3736	3589	3676	3770	3826	3640	3544	3478	3530	3614	3539	3496	3551	3573	3580	3580	3859	3819	3982	3903	4011	3859	4045	3749	3733	3634
3394	3343	3242	3141	3214	3370	3291	3425	3502	3705	3528	3688	3648	3595	3655	3648	3777	3874	4023	3904	3934	3857	3889	3701	3713	3619	3812	3665	3686	3568	3581	3642	3519	3624	3631	3659	3714	3663	3605	3820	3867	3863	3945	3998	3872	3871	3931	3816	3694	3734
3232	3293	3086	3100	3218	3319	3414	3422	3442	3469	3592	3538	3609	3625	3763	3796	3759	3897	4088	3990	3868	3850	3661	3785	3645	3817	3763	3668	3597	3633	3649	3666	3674	3796	3588	3687	3878	3687	3842	4020	3869	3935	3917	4018	3896	3687	3897	3734	3699	3734
3229	3159	3121	3118	3257	3381	3344	3373	3473	3613	3582	3699	3666	3710	3672	3868	3959	4045	4023	4133	3916	3796	3763	3770	3699	3788	3735	3719	3671	3703	3634	3625	3792	3758	3794	3683	3771	3796	3935	3915	4115	4095	3959	3920	3852	3761	3725	3685	3648	3785
3345	3133	3113	3232	3265	3245	3408	3339	3560	3584	3532	3599	3645	3676	3873	3803	3910	4089	3940	4160	3898	3903	3727	3786	3675	3756	3721	3800	3747	3744	3796	3669	3829	3914	3838	3794	3821	3784	3911	4122	4176	4073	4037	3911	3838	3691	3737	3486	3509	3634
3276	3134	3117	3214	3343	3304	3318	3450	3426	3586	3537	3455	3606	3633	3851	3863	3902	4008	3969	3889	3895	4039	3785	3839	3765	3745	3909	3767	3884	3977	3707	3860	3869	3914	3847	3790	3797	3961	3956	3994	3973	4023	3836	3794	3735	3594	3700	3495	3440	3571
3303	3319	3136	3203	3344	3349	3494	3335	3618	3439	3430	3561	3511	3615	3629	3813	3896	3943	4037	3832	3826	3793	3908	3830	3910	3902	3943	3871	3867	3927	4020	3993	3942	3871	3949	3889	3902	3978	3941	3930	3988	4000	3983	3760	3627	3629	3586	3443	3445	3462
3260	3295	3222	3194	3414	3517	3424	3502	3518	3573	3647	3486	3622	3669	3608	3686	3787	3949	3826	3768	3744	3752	3871	3841	3884	3878	3857	3834	3952	3867	4124	3971	4094	4011	4001	3935	3918	3972	3932	3964	3915	3921	3832	3735	3694	3487	3431	3465	3449	3472
3261	3309	3211	3142	3490	3539	3577	3522	3569	3610	3701	3577	3645	3575	3547	3669	3718	3778	3871	3705	3670	3763	3806	3798	3746	3816	3840	3822	3879	3890	3968	3994	4029	4017	3935	4083	3926	3929	3921	3905	3932	3720	3821	3741	3588	3512	3467	3448	3493	3441
3246	3252	3252	3345	3473	3531	3453	3538	3482	3548	3671	3669	3542	3575	3642	3646	3748	3750	3742	3646	3661	3561	3717	3766	3656	3831	3738	3905	3863	3969	3996	4069	3937	3958	4049	3983	3944	3994	3895	3922	3902	3664	3628	3565	3561	3642	3517	3612	3701	3450
3238	3271	3347	3359	3577	3581	3465	3530	3775	3694	3539	3668	3632	3696	3680	3604	3763	3750	3706	3669	3685	3762	3726	3724	3610	3735	3760	3768	3828	3824	3920	3964	3892	3932	4019	3887	3933	4014	3956	3895	3855	3768	3639	3640	3539	3560	3586	3595	3660	3521
3138	3300	3311	3246	3521	3550	3704	3631	3756	3919	3811	3727	3670	3761	3854	3790	3702	3729	3710	3681	3719	3721	3820	3812	3744	3718	3726	3811	3858	3872	3928	3945	3994	3902	3821	3974	4059	3904	3910	3988	3778	3750	3671	3688	3558	3566	3706	3719	3759	3704
3153	3131	3275	3477	3573	3677	3684	3842	3936	3942	3889	3819	3880	3774	3919	3776	3767	3724	3881	3784	3730	3916	3809	3774	3763	3743	3745	3772	3889	3918	3982	3926	3954	3864	3929	3920	4040	4117	4093	4014	3998	3944	3817	3774	3677	3657	3595	3646	3828	3774
3129	3205	3326	3543	3513	3693	3794	3969	3854	3976	3882	3799	3928	3917	3947	3796	3896	3769	3862	3931	3854	3740	3793	3866	3859	3808	3854	3821	3886	3951	3960	3786	3854	3957	3942	3866	4044	4014	4020	4043	4033	3874	3860	3712	3814	3537	3767	3851	3907	3787
3310	3431	3409	3494	3604	3735	3891	3849	3927	4017	4050	3926	4082	3978	3968	4000	3925	3970	4005	4026	3972	3892	3880	3777	3753	3833	3962	3930	3963	3968	3864	3791	3793	3792	3807	3948	3893	3986	3930	4131	3983	3948	3921	3962	3727	3893	3772	3808	3948	4024
3239	3200	3483	3557	3608	3794	3964	3856	4163	4059	4079	4068	4137	3956	4071	4057	3965	4066	4025	4070	3935	3924	3920	3822	3744	3994	3971	3902	3977	4059	3937	3867	3786	3762	3776	3761	3903	3876	3978	3940	3860	3891	3772	4016	3932	3958	3883	3860	3913	3952
3416	3424	3452	3570	3621	3816	3853	3933	3934	4143	4149	4055	4100	3965	4131	4053	4143	4056	4084	3934	4123	3974	3848	3865	3798	3787	4045	4084	4087	4096	3873	3906	3713	3778	3823	3950	3878	3814	3916	3849	3838	3818	3872	3995	3988	4096	3986	3953	3852	3864
3455	3443	3471	3599	3712	3773	3784	3803	3903	3994	3909	4189	4200	4045	3997	4058	4039	4077	3907	3925	4051	3943	3912	3663	3678	3721	3720	3971	3961	3966	3821	3650	3757	3718	3693	3791	3981	3880	3985	3678	3884	3892	3894	4023	4019	3975	3980	4062	3996	3942
3452	3518	3617	3644	3753	3771	3877	3920	3871	3722	3964	4035	3891	3953	3867	3852	3874	3860	3729	3832	3899	3770	3816	3804	3712	3682	3733	3634	3772	3797	3692	3511	3674	3727	3726	3750	3807	3771	3924	3920	3763	3886	3878	4005	4171	4096	4161	4060	4005	3940
3614	3553	3573	3586	3642	3899	3715	3815	3850	3804	3879	3913	3982	3836	4008	3955	3826	3772	3770	3750	3815	3710	3634	3568	3585	3551	3450	3569	3677	3618	3460	3600	3721	3730	3626	3704	3747	3706	3730	3812	3898	3877	3961	3956	3967	4163	4081	3984	3935	3856
3545	3549	3519	3586	3657	3722	3904	3841	3937	3935	3981	3897	3981	3990	3880	3957	3807	3677	3704	3747	3734	3610	3565	3600	3633	3382	3384	3487	3423	3562	3450	3445	3563	3561	3618	3770	3780	3795	3854	3993	3978	3819	4011	3957	3937	4151	4048	4007	3835	3918
3772	3662	3703	3801	3832	3767	3835	3729	3839	3842	3857	3829	3887	3927	3767	3727	3650	3547	3549	3515	3542	3531	3621	3547	3565	3395	3264	3367	3434	3488	3460	3396	3543	3639	3685	3783	3844	3896	3805	3839	3917	3861	3939	3936	3940	3932	4032	3996	3736	3801
3861	3760	3871	3837	3793	3772	3721	3658	3644	3757	3759	3787	3705	3721	3811	3667	3721	3608	3570	3392	3606	3568	3555	3572	3489	3487	3487	3557	3592	3582	3628	3451	3617	3692	3716	3718	3807	3911	3888	3923	3818	3855	3830	3909	3808	3825	4091	3939	3704	3757
3790	3749	3830	3815	3857	3828	3785	3766	3728	3886	3773	3768	3777	3777	3824	3705	3665	3780	3567	3536	3637	3666	3699	3658	3661	3595	3596	3589	3724	3587	3642	3669	3650	3675	3740	3847	3869	3911	3955	3942	3943	3765	3734	3776	3744	3742	3758	3825	3777	3787
3746	3691	3744	3826	3901	3812	3862	3919	3965	4063	4025	3896	3833	3933	3876	3759	3765	3984	3901	3752	3732	3679	3745	3878	3900	3760	3923	3816	3650	3693	3785	3889	3789	4011	4015	3903	3950	3826	3892	3823	3831	3886	3723	3764	3758	3722	3639	3807	3648	3777
3785	3810	3765	3958	3839	3890	3869	4034	4027	4001	4088	4009	3998	3983	3959	3940	3843	3960	3900	3820	3858	3859	3816	4013	3933	3893	3835	3830	3811	3678	3786	3803	3803	3706	4011	3943	3905	3951	3935	3936	3817	3799	3828	3746	3718	3707	3596	3767	3689	3787
3898	3845	3842	3932	3868	4078	3979	3908	3958	3999	3940	3996	4010	3888	3797	3951	3727	3851	3899	3875	3883	3916	3929	4015	4093	4067	4129	4038	3956	3826	3921	4014	3876	3868	3832	3918	3791	3966	3967	3823	3755	3711	3780	3787	3658	3790	3935	3725	3921	3831
3754	3792	3825	3989	3836	3864	3881	3832	3907	3867	3862	3956	3971	3804	3850	3886	3815	3939	3784	3829	4006	3968	4108	4123	4052	4094	4119	4112	3975	3849	3970	3996	3873	4034	3814	3933	3722	3827	3829	3767	3869	3842	3692	3710	3813	3695	3769	3762	3720	3976
3638	3645	3701	3614	3594	3600	3795	3772	3765	4010	4059	3853	3912	3905	3934	3936	3877	3822	4061	3892	3923	4136	4135	4122	4209	4215	4244	4240	4004	3910	4103	3947	4003	3898	3783	3830	3675	3763	3643	3755	3654	3713	3709	3715	3868	3842	3861	3913	3822	3861
3714	3723	3493	3726	3549	3715	3658	3587	3779	3778	3995	3925	3942	4085	3993	3981	3982	3921	3980	3927	4008	4053	4107	4158	4261	4141	4033	4094	4036	3892	3922	3987	3964	3734	3744	3842	3616	3672	3485	3553	3707	3618	3711	3860	3874	3905	3787	3904	3929	3756
3779	3622	3695	3529	3598	3560	3597	3563	3730	3648	3744	3715	3882	3803	3820	3824	3851	3729	3960	3984	3903	4015	4035	4116	4088	3958	3891	3918	3828	3855	3944	3827	3928	3839	3550	3643	3655	3663	3693	3697	3643	3743	3758	3986	3883	3980	3832	3934	3695	3632
3744	3700	3546	3496	3732	3502	3567	3629	3615	3825	3703	3700	3855	3659	3627	3686	3730	3715	3759	3844	3821	3933	3849	3952	3920	3923	3641	3708	3749	3729	3729	3718	3838	3667	3606	3718	3696	3628	3701	3641	3852	3845	3885	3893	3952	3906	3855	3791	3731	3543
3691	3653	3605	3625	3476	3636	3646	3685	3783	3839	3846	3876	3810	3697	3723	3713	3644	3758	3660	3777	3838	3773	3816	3822	3780	3802	3645	3702	3724	3694	3754	3767	3804	3818	3676	3793	3603	3594	3602	3731	3825	3914	3904	3948	3953	3794	3696	3618	3670	3578
3817	3584	3704	3602	3675	3540	3471	3844	3853	3827	4010	3858	3821	3711	3708	3841	3792	3775	3798	3838	3780	3761	3762	3714	3674	3729	3613	3664	3595	3662	3669	3724	3676	3703	3798	3747	3805	3666	3669	3871	3798	3748	3925	3716	3816	3749	3664	3587	3611	3578
3855	3905	3627	3754	3600	3547	3699	3847	3672	3905	3875	3849	3816	3670	3694	3904	3874	3772	3809	3708	3778	3809	3721	3764	3629	3637	3698	3734	3828	3843	3741	3732	3882	3759	3767	3806	3962	3781	3793	3754	3902	3863	3816	3675	3534	3678	3818	3528	3493	3634
3860	3628	3615	3689	3605	3636	3613	3837	3994	3797	3935	3847	3933	3797	3779	3670	3799	3801	3845	3733	3916	3800	3684	3663	3821	3704	3696	3843	3908	3927	3848	3861	3856	3961	3954	3891	3880	3963	3893	3857	3847	3837	3747	3745	3557	3674	3618	3754	3683	3811
3607	3517	3492	3405	3548	3630	3808	4014	3937	4012	3989	3966	3982	3811	3630	3652	3765	3810	3637	3702	3772	3775	3837	3746	3745	3682	3754	3671	3952	3956	3964	3995	3888	3855	3820	3850	3759	3800	3861	3914	3748	3670	3647	3645	3656	3636	3775	3913	3915	3882
3564	3551	3529	3458	3533	3577	3603	3844	3837	3917	3855	3824	3879	3746	3708	3754	3715	3789	3738	3780	3742	3675	3861	3699	3776	3692	3831	3948	4033	3814	3800	3866	3958	3900	3890	3860	3836	3754	3799	3771	3844	3764	3816	3628	3671	3714	3900	3899	3859	3888
3776	3684	3708	3596	3510	3552	3689	3695	3578	3663	3743	3544	3598	3837	3849	3674	3544	3875	3751	3833	3797	3699	3843	3748	3714	3934	3981	3964	3891	3893	3749	3827	3729	3708	3837	3923	3724	3872	3645	3887	3708	3646	3797	3985	3868	3786	3940	4097	4096	3839
3647	3631	3702	3783	3698	3686	3710	3621	3631	3719	3550	3504	3630	3576	3679	3630	3738	3773	3849	3813	3763	3782	3789	3825	3689	3741	3819	3749	3793	3872	3855	3700	3674	3620	3637	3654	3667	3785	3943	3680	3855	3723	3649	3858	3988	3915	3881	3901	4023	3902
3741	3679	3526	3589	3716	3738	3722	3707	3790	3652	3751	3791	3602	3716	3660	3680	3739	3726	3851	3766	3891	3794	3788	3786	3719	3740	3731	3656	3787	3711	3786	3695	3657	3590	3592	3611	3633	3742	3722	3794	3659	3730	3683	3786	3819	3891	3917	3931	3921	3935
3771	3685	3776	3542	3661	3760	3659	3804	3772	3744	3863	3863	3727	3756	3724	3684	3668	3659	3885	3683	3672	3861	3797	3735	3800	3835	3821	3681	3721	3589	3488	3594	3536	3563	3451	3658	3685	3826	3798	3732	3757	3685	3598	3637	3742	3614	3702	3766	3753	3863
3918	3806	3899	3688	3869	3685	3856	3851	3742	3916	3812	3836	3948	3898	3741	3691	3787	3788	3719	3786	3621	3770	3693	3692	3895	3919	3703	3633	3646	3459	3604	3589	3600	3555	3583	3562	3797	3818	3836	3708	3756	3628	3412	3624	3735	3803	3770	3632	3783	3852
3927	3970	3919	4095	3915	3879	3914	3866	3856	3862	3782	3781	3869	3750	3797	3892	3887	3875	3900	3825	3853	3701	3683	3702	3809	3630	3736	3766	3862	3713	3632	3571	3690	3568	3514	3598	3906	3645	3731	3689	3647	3675	3577	3613	3657	3790	3839	3684	3733	3995
3799	3901	3884	3968	3901	4087	3942	3983	3934	3958	3800	3936	3672	3647	3749	3856	3854	3787	3890	4002	4096	3777	3774	3842	3700	3797	3786	3730	3756	3686	3733	3685	3721	3560	3649	3705	3738	3838	3608	3705	3631	3491	3603	3633	3593	3855	3988	3893	3879	3985
3867	3705	3919	3753	3886	3817	3646	4047	3921	3973	4014	3983	3821	3590	3852	3624	3784	3924	3938	3899	4021	3778	3900	3773	3858	3856	3810	3762	3763	3818	3751	3844	3742	3791	3733	3705	3863	3851	3712	3633	3685	3519	3709	3797	3808	3830	3961	4097	3971	3949
3912	3574	3755	3652	3567	3586	3700	3830	3703	3913	3935	4080	3846	4029	3791	3698	3805	3792	3739	3783	3767	3874	3872	3886	3975	3894	3673	3730	3767	3752	3729	3735	3753	3752	3738	3772	3761	3834	3714	3703	3870	3750	3695	4026	3927	3889	4006	4092	4151	3999
3859	3772	3578	3708	3592	3587	3619	3683	3693	3870	3766	3911	3942	3930	3849	3915	3983	3898	3709	3669	3793	3818	3759	3818	3962	3832	3762	3653	3580	3695	3771	3726	3699	3758	3694	3783	3776	3706	3749	3859	3806	3889	3887	3897	3978	3873	3892	3785	3829	3745
4011	3949	3898	3855	3843	3650	3773	3636	3811	3761	3758	3695	3870	3874	3978	4034	3832	3815	3770	3658	3743	3663	3612	3751	3789	3658	3765	3619	3716	3660	3754	3598	3750	3719	3707	3732	3722	3573	3648	3838	3822	3863	3794	3759	3778	3793	3737	3680	3740	3758
3903	3940	3822	3861	3886	3945	3974	3831	3928	3740	3753	3739	3698	3656	3773	3806	3834	3768	3746	3814	3917	3687	3596	3616	3565	3708	3674	3627	3911	3851	3775	3751	3733	3673	3804	3849	3776	3738	3775	3699	3713	3860	3723	3812	3840	3812	3776	3731	3631	3845
3678	3651	3672	3895	3869	3894	3853	3878	3766	3876	3903	3751	3796	3727	3766	3636	3536	3670	3770	3698	3939	3689	3707	3799	3699	3750	3747	3786	3786	3865	3924	3925	3852	3777	3784	3746	3755	3736	3858	3771	3787	3725	3729	3867	3742	3693	3827	3948	3847	3879
3587	3518	3469	3618	3634	3656	3821	3821	3888	3851	3892	3907	3835	3935	3834	3867	3589	3660	3738	3808	3629	3885	3801	3865	3806	3869	3879	3826	3728	3966	3851	3893	3741	3909	3865	3849	3796	3881	3764	3755	3614	3697	3796	3796	3715	3661	3789	3912	4060	3894
3635	3574	3459	3508	3599	3581	3573	3738	3722	3922	3979	3997	3976	4024	3920	3794	3742	3777	3697	3700	3682	3694	3758	3863	3832	3868	3926	3907	3828	3784	3801	3819	3840	3788	3727	3835	3797	3686	3766	3680	3784	3860	3731	3850	3783	3544	3662	3863	3950	3931
3830	3707	3565	3689	3678	3594	3623	3555	3513	3636	3686	3633	3936	3984	3982	3900	3988	4035	3776	3856	3656	3790	3851	3851	3791	4000	3849	4032	3931	3795	3795	3811	3898	3835	3802	3937	3883	3818	3718	3852	3753	3722	3816	3826	3766	3713	3568	3847	3863	3834
3878	3935	3789	3727	3685	3640	3818	3613	3520	3690	3695	3630	3810	3642	3826	3979	3896	3847	3823	3925	3840	3710	3704	3821	3703	3935	3846	3806	3808	3904	3858	3878	3933	3812	3882	3897	3779	3917	3892	3786	3744	3758	3674	3641	3741	3827	3644	3741	3801	3868
3827	3778	3776	3830	3836	3772	3906	3694	3683	3674	3730	3588	3591	3814	3740	3739	3879	3748	3890	4000	3756	3798	3885	3822	3811	3852	3766	3690	3813	3870	3853	3982	3867	3996	3896	3875	3842	4003	3798	3931	3866	3714	3672	3504	3639	3763	3771	3746	3918	3905
3523	3525	3628	3717	3683	3721	3964	3912	3917	3967	3759	3799	3697	3645	3515	3722	3720	3779	3705	3786	3735	3817	3935	3778	3855	3663	3749	3785	3636	3755	3819	3957	3942	4045	4049	3929	3883	3863	3932	3889	3885	3692	3565	3616	3524	3798	3738	3841	3928	3875
3433	3570	3561	3513	3552	3667	3768	3702	3745	3906	3795	3760	3744	3760	3689	3736	3744	3637	3695	3677	3793	3838	3811	3820	3752	3793	3793	3717	3696	3690	3982	3944	3919	3926	3882	3907	3924	3789	3800	3829	3843	3820	3684	3689	3662	3827	3930	3972	4079	4031
3654	3590	3649	3476	3507	3517	3732	3594	3688	3655	3563	3662	3662	3726	3675	3823	3697	3710	3702	3522	3592	3731	3762	3749	3826	3851	3677	3801	3673	3797	3837	3945	3858	3870	3882	4019	3768	3832	3820	3769	3797	3772	3746	3817	3789	3890	3936	3971	4034	4013
3910	3621	3685	3707	3699	3519	3493	3566	3586	3465	3414	3434	3650	3611	3694	3751	3865	3744	3630	3653	3840	3832	3818	3635	3817	3706	3782	3649	3688	3883	3789	3920	3806	3897	3824	3796	3835	3827	3688	3851	3719	3841	3929	3972	3994	3975	4149	3805	3980	3917
4030	3785	3727	3698	3750	3785	3688	3608	3566	3588	3409	3516	3476	3554	3628	3829	3825	3852	3729	3630	3768	3776	3721	3587	3664	3669	3772	3789	3904	3910	3979	3899	3854	3847	3797	3861	3851	3848	3885	3827	3847	3806	3931	3928	3971	3920	3953	3824	3703	3926
3843	3849	3736	3705	3789	3780	3694	3705	3621	3707	3488	3682	3581	3478	3657	3608	3702	3665	3834	3777	3813	3915	3915	3767	3707	3632	3690	3878	3875	3895	3825	3980	4022	4021	3886	3737	3942	3885	3897	3893	3858	3841	3888	3926	4051	4037	4153	3827	3764	3921
3766	3813	3489	3613	3627	3631	3819	3690	3717	3837	3700	3707	3855	3687	3700	3733	3790	3617	3667	3765	3860	3891	3968	3776	3772	3773	3754	3662	3581	3829	3795	3985	4035	3998	4010	3917	3624	3779	3900	3893	3817	3831	3851	3847	3829	4051	4069	4028	3717	3888
3703	3592	3477	3582	3526	3541	3631	3577	3689	3839	3832	3953	4019	3701	3702	3795	3672	3643	3611	3612	3847	3865	4028	3858	3844	3659	3702	3772	3724	3731	3788	3863	3918	4020	3883	3846	3676	3728	3839	3901	3873	3817	3761	3752	3830	3899	3991	3771	3917	3817
3636	3703	3700	3434	3530	3338	3556	3715	3571	3870	3804	3838	3985	3868	3781	3667	3651	3806	3533	3576	3761	3839	3720	3808	3857	3739	3815	3846	3735	3749	3734	3657	3699	3764	3825	3806	3796	3802	3966	3879	3857	3994	3782	3929	3897	3774	3827	3908	3964	3929
3903	3956	3729	3665	3625	3525	3508	3674	3657	3752	3798	3743	3859	3952	3776	3760	3858	3757	3763	3483	3639	3632	3693	3886	3801	3875	3818	3898	3951	3863	3785	3736	3738	3692	3769	3797	3913	3847	3937	3897	3913	3967	3931	3892	3910	3828	3683	3775	3909	3960
3946	3821	3892	3733	3870	3668	3780	3781	3690	3849	3837	3823	3653	3667	3581	3505	3651	3677	3718	3808	3676	3734	3724	3785	3846	3819	3892	4006	4021	3903	3934	3806	3737	3753	3765	3788	3868	3799	3942	3895	3781	3921	4002	4034	3995	3972	3712	3826	3762	3876
3846	3726	3815	3747	3845	3872	3801	3951	3864	3957	3915	3707	3629	3575	3802	3616	3606	3824	3818	3773	3797	3708	3761	3841	3733	3713	3861	4088	3906	3980	3899	4048	3854	3676	3767	3768	3727	3773	3813	3860	3756	3790	3923	3970	4032	3868	3860	3801	3808	3725
3720	3628	3621	3808	3692	3856	3749	3785	3975	3939	3951	3799	3726	3705	3759	3735	3704	3668	3880	3926	3859	3902	3846	3822	3713	3878	3766	3939	3887	4040	3986	3918	3828	3827	3693	3648	3771	3823	3867	3883	3849	3802	3949	3852	3961	3900	3896	3824	3870	3860
3756	3685	3776	3848	3611	3826	3807	3739	3890	3846	3917	3999	3736	3703	3892	3791	3739	3752	3895	3822	3826	3802	3848	3804	3824	3897	3960	3847	3883	3833	3933	3866	3854	3765	3821	3771	3717	3623	3737	3806	3796	3857	3804	3848	3738	3895	3898	3876	3874	3781
3776	3588	3723	3853	3668	3797	3870	3848	3819	3948	3777	3793	3947	3895	3846	3950	3852	3746	3914	3815	3886	3944	3857	3789	3800	3692	3761	3802	3980	3855	3803	3856	3758	3817	3696	3718	3746	3649	3656	3754	3915	3741	3665	3515	3514	3807	3849	3915	3769	3905
3856	3918	3814	3714	3887	3595	3631	3775	3666	3886	3669	3906	3795	3808	3768	4019	3996	3961	3848	3903	3892	3895	3876	3931	3908	3903	3876	3789	3846	3918	3759	3645	3754	3849	3832	3792	3793	3798	3701	3873	3861	3714	3701	3682	3612	3754	3813	3821	3840	3877
3879	3809	4020	3911	3819	3749	3753	3767	3649	3671	3642	3713	3850	3789	3756	3986	3981	3979	3994	3925	3854	3884	3830	3781	3876	3991	3937	4066	3840	3905	3700	3676	3741	3719	3667	3963	3879	3957	3846	3709	3785	3790	3701	3614	3607	3892	3803	3863	3973	3858
3894	3815	3762	3895	3887	3831	3864	3822	3704	3632	3736	3716	3725	3830	3704	3822	3855	4001	3928	3941	3811	3690	3791	3734	3900	3923	3965	4006	3992	3758	3687	3757	3758	3661	3793	3898	3952	3998	3893	3724	3776	3745	3839	3874	3719	3835	3719	3822	3888	4024
3843	3823	3709	3852	3715	3664	3752	3694	3759	3794	3769	3846	3614	3663	3629	3488	3724	3681	3805	3857	3687	3780	3866	3665	3740	3832	4018	4097	3951	3999	3983	3873	3815	3949	3848	3900	3980	3896	3956	3926	3735	3707	3970	3806	3907	3850	3749	3892	3876	3886
3723	3807	3707	3696	3606	3634	3602	3675	3818	3886	3764	3707	3694	3642	3551	3355	3618	3635	3686	3672	3685	3799	3820	3834	3812	3866	3800	3941	3958	3993	3888	3905	3938	3886	3900	3796	3738	3833	3904	3750	3835	3692	3772	3895	3824	4014	3782	3700	3685	3952
3773	3773	3570	3511	3489	3437	3635	3567	3662	3850	3733	3779	3877	3716	3589	3577	3684	3681	3493	3610	3521	3714	3853	3857	3933	3955	3883	3850	3757	3834	3966	3831	3990	3873	3915	3928	3974	3925	3881	3867	3779	3654	3693	3789	3875	3979	3851	3745	3902	3795
3762	3700	3596	3690	3483	3628	3597	3525	3521	3833	3941	3797	4025	3918	3860	3917	3600	3613	3620	3728	3551	3727	3618	3910	3856	3842	3834	3950	3875	3829	4003	4071	3985	3976	4006	4038	4003	3847	3803	3878	3752	3798	3862	3923	3725	3866	3853	3724	3850	3702
3821	3699	3606	3832	3683	3596	3713	3588	3744	3676	3818	3967	3872	3900	3901	3862	3765	3693	3673	3814	3842	3802	3860	3813	3869	3724	3834	3779	3845	3859	3919	3998	4033	3954	4028	4127	3822	3842	3838	3679	3783	3825	3951	3758	3849	3809	3895	3995	3774	3660
3772	3873	3826	3982	3874	3717	3753	3838	3731	3735	3746	3773	3831	3827	3952	3931	3799	3724	3762	3808	3820	3913	3943	3904	3862	3943	3809	3767	3838	3820	3896	3819	3880	3971	3991	4019	3864	3791	3698	3745	3815	3974	3972	3884	3872	3950	3967	3964	3866	3770
3928	3922	3992	4043	3999	3848	4069	3741	3717	3697	3715	3653	3738	3882	3875	3827	3944	3937	3959	3855	3751	3784	3790	3934	3940	3993	3816	3871	3895	3789	3828	3880	3778	3951	3986	3929	4058	3798	3908	3712	3684	3803	3888	3965	3985	3933	3824	4067	3987	3790
3950	3904	3861	3950	3975	4103	3984	3995	3908	3772	3669	3741	3702	3805	3713	3826	3792	3882	3965	3975	4037	3944	3878	3784	3803	3739	3990	3925	3868	3854	3915	3835	3827	3863	3782	3813	3803	3767	3844	3847	3931	4016	4073	4059	3881	3999	4030	3842	3951	3890
3724	3915	3811	3862	3812	3928	4025	4022	3818	3905	3848	3830	3771	3679	3671	3685	3890	3907	3895	3927	4005	4040	4017	3957	3834	3833	3870	3897	3808	3703	3905	3743	3823	3771	3532	3698	3718	3809	3883	4001	3888	3999	3763	3959	4044	3884	3920	3797	3917	3923
3826	3763	3874	3878	3941	3996	3925	4004	3909	4016	3945	3908	3788	3963	3893	3768	3756	3825	3874	3891	3871	4005	3895	3966	4036	3783	3759	3770	3891	3934	3907	3833	3819	3746	3582	3740	3854	3806	3798	4100	3855	3908	3997	4069	4062	4005	3831	3759	3873	3792
3864	3787	3677	3733	3728	3741	3794	3877	4018	3962	3957	3963	3940	3755	3833	3714	3737	3783	3755	3834	3805	3871	3922	3848	3925	3921	3990	3792	3836	3884	3836	3796	3815	3868	3734	3741	3846	3746	3710	3915	3917	3890	3903	3876	3793	3888	3978	3919	3736	3833
3749	3683	3797	3717	3622	3688	3699	4070	3892	4072	3866	3971	4017	4012	3901	3705	3721	3781	3729	3741	3707	3799	3816	3901	3873	3734	3727	3852	3781	3692	3791	3851	3630	3892	3787	3732	3759	3779	3807	4026	3997	3904	3912	3791	3891	3932	3899	3913	3888	3878
3903	3628	3766	3706	3715	3596	3740	3714	3745	3849	3802	3849	3907	3888	3962	3809	3737	3604	3667	3726	3735	3636	3763	3711	3844	3838	3632	3700	3872	3961	3924	3957	3887	3833	3886	3883	3783	3696	3741	3770	3858	3889	3919	3940	3963	3950	3867	3922	3941	3863
3904	3906	3836	3825	3744	3788	3836	3753	3759	3821	3679	3833	3943	3868	3883	3807	3721	3747	3769	3663	3684	3816	3770	3762	3670	3778	3746	3788	3783	3924	3936	3915	4011	3932	4006	3800	3787	3776	3731	3864	3906	3909	3815	3764	3769	3845	4035	3855	3825	3884
3976	3948	3843	3809	3796	3772	3806	3806	3819	3669	3645	3812	3736	3821	3820	3839	3852	3743	3628	3832	3739	3632	3676	3690	3769	3750	3811	3750	3729	3858	3876	3940	4046	4015	4131	3878	3772	3926	3690	3605	3730	3910	3882	3881	3864	3904	3870	4105	3870	3974
4156	4305	4043	3976	3800	3881	3736	3836	3700	3769	3633	3639	3719	3628	3689	3811	3840	3775	3802	3840	3745	3740	3676	3686	3658	3652	3689	3768	3740	3823	3893	3827	3838	3827	3855	3869	3912	3790	3619	3701	3731	3887	3942	3810	3784	4035	3977	3928	3923	3936
4035	4047	4065	3969	3963	3979	3995	3905	3924	3773	3836	3697	3735	3685	3728	3692	3722	3747	3967	3904	3965	3764	3853	3654	3761	3688	3768	3784	3686	3674	3777	3723	3726	3736	3826	3876	3812	3787	3828	3502	3651	3739	3748	3884	3850	3903	3855	3997	3831	3751
3886	3837	3940	4029	4059	4016	3940	3953	4034	3997	4004	3948	3772	3826	3806	3767	3818	3841	3864	3946	3991	3989	3883	3654	3732	3870	3739	3620	3775	3813	3827	3751	3712	3723	3832	3845	3695	3633	3810	3654	3761	3795	3850	3810	3806	3822	3816	3855	3856	3868
3808	4023	3976	3796	3986	4022	3840	3906	3997	3948	3901	3823	3843	3831	3864	3978	3869	3859	3762	3917	3901	3867	3949	3811	3821	3704	3820	3750	3730	3781	3826	3696	3747	3570	3776	3721	3742	3796	3787	3763	3680	3881	3764	4087	3935	3747	3765	3747	3877	3940
3836	3924	3652	3684	3844	3840	3981	3914	3988	3965	4012	3977	3886	3768	3866	3697	3898	3865	3914	3870	3819	3770	3804	3983	3791	3757	3813	3787	3761	3778	3715	3721	3620	3583	3716	3709	3792	3810	3932	3671	3636	3862	3770	3914	3865	3879	3787	3797	3876	4066
3667	3626	3785	3718	3687	3908	3905	4032	3993	4061	4076	4089	4013	4161	4032	3842	3654	3778	3796	3807	3916	3820	3816	3756	3896	3866	3707	3677	3818	3685	3691	3815	3704	3733	3647	3767	3947	3892	3956	3837	3775	3801	3726	3792	3796	3839	3866	4004	3998	3917
3699	3704	3783	3656	3680	3561	3646	3807	3843	3870	3880	3919	4035	4059	3988	3924	3878	3667	3609	3528	3770	3780	3797	3798	3827	3791	3743	3629	3722	3728	3750	3929	3834	3719	3880	3674	3802	3868	3972	3995	3805	3711	3702	3778	3838	3811	3935	3980	3999	4103
3842	3730	3694	3590	3504	3397	3457	3561	3629	3737	3779	3825	3698	3705	3802	3884	3854	3810	3807	3690	3610	3718	3828	4135	3869	3896	3895	3788	3662	3821	3933	3763	3873	3765	3743	3735	3731	3825	3781	3805	3835	3824	3773	3808	3776	3910	3776	3993	3903	3999
3905	3753	3726	3634	3512	3512	3529	3686	3657	3779	4026	3929	3875	3697	3661	3738	3789	3841	3847	3866	3722	3717	3771	4126	3998	3995	3870	3769	3882	3695	3905	3815	3762	3720	3646	3642	3649	3878	3764	3874	3923	3690	3684	3741	3980	3800	3818	3896	3638	3935
4002	3991	3974	4094	3769	3712	3755	3765	3659	3817	3929	3931	3957	4073	4005	3797	3744	3765	3800	3856	3866	3943	3853	3955	3988	4131	4073	3994	3969	3896	3685	3846	3797	3788	3742	3638	3646	3660	3717	3872	3753	3747	3742	3702	3822	3877	3916	3971	3911	3985
4184	4038	3997	3983	3808	3757	3613	3537	3566	3678	3784	3849	3752	4073	4099	4087	3939	3970	3780	3864	3926	4084	3952	3840	3713	4230	3981	3775	3862	3910	3734	3642	3783	3746	3769	3717	3704	3843	3781	3737	3814	3832	3794	3883	3891	3889	3983	3962	3928	3948
4363	4263	4159	3867	3897	3693	3518	3419	3439	3477	3543	3669	3611	3801	3969	4044	4277	4213	3976	3804	3824	3898	3910	3787	3666	3838	3889	3863	3674	3868	3900	3550	3939	3804	3715	3867	3750	3800	3827	3986	3923	3874	3622	3740	3766	3849	3896	3940	4103	3980
4461	4107	3898	3760	3902	3743	3666	3490	3583	3611	3525	3556	3577	3590	3573	3843	4001	4171	4212	3885	3766	3581	3680	3802	3705	3613	3840	3941	3702	3759	3792	3651	3667	3835	3725	3872	3782	3762	3904	3846	3920	3970	3845	3788	3643	3819	3908	4058	4087	4174
4223	4019	3789	3895	3997	4063	4047	3873	3730	3649	3765	3671	3614	3713	3692	3703	4020	3963	4126	4212	3969	3573	3587	3820	3792	3757	3797	4000	4099	3724	3824	3777	3740	3945	3712	3793	3910	3853	3958	3742	3887	3913	3951	3848	3827	3957	3896	3953	4129	4164
4003	3985	4219	4237	4216	4379	4073	3911	4007	3888	3818	3767	3760	3674	3682	3807	3743	3791	3993	4054	3972	3831	3559	3560	3902	3803	3806	4069	4123	3842	3831	4076	3806	3755	3885	3767	3827	3780	3833	3708	3780	3854	3915	3839	3978	3888	4033	4043	4053	4119
3915	4109	4307	4375	4289	4175	4118	4128	3968	3799	3639	3747	3911	3821	3642	3879	3713	3608	3869	3891	4043	3880	3718	3575	3780	3988	3961	3811	4122	4093	3940	3938	3774	3655	3895	3691	3830	3818	3796	3644	3916	3841	3997	3896	3868	3878	3826	3939	3978	4010
4021	4117	4265	4468	4364	4166	4080	3988	3897	3890	3637	3615	3666	3761	3750	3785	3895	3766	3736	3850	4000	4024	3843	3639	3643	3909	3930	3823	3980	4173	3714	3844	3811	3621	3763	3585	3740	3960	3701	3741	3734	3761	3937	3838	3823	3846	3870	3962	4049	3978
3985	4196	4122	4238	4356	4258	4090	4032	3921	3810	3525	3588	3662	3657	3634	3828	4031	3988	3853	3758	3829	4035	4068	3630	3457	3815	3861	3795	3830	3961	3661	3759	3782	3645	3671	3943	3694	3798	3727	3738	3708	3921	3851	3894	3776	3752	3823	3843	4100	4040
3895	4047	3937	4019	4193	4034	4141	3949	3874	3794	3684	3559	3408	3444	3560	3878	3928	3985	3915	3775	3859	4037	4046	3734	3341	3615	3976	3846	3805	3932	3863	3637	3906	3694	3642	3882	3804	3885	3733	3734	3778	3785	3811	3835	3774	3801	3913	3959	3992	3965
3927	4013	3939	3772	3709	3829	3941	4032	3801	3825	3596	3491	3497	3278	3389	3588	3825	3893	3948	3691	3632	3867	3937	3757	3710	3558	3897	3928	3818	3822	4054	3697	3692	3716	3681	3807	3692	3790	3733	3628	3716	3698	3659	3814	3780	3810	3790	3885	3874	4045
3787	3785	3745	3724	3745	3562	3817	3831	3888	3955	3783	3572	3433	3314	3394	3418	3491	3707	3809	3637	3643	3704	3932	3821	3640	3560	3702	3869	3649	3909	4060	3707	3709	3700	3609	3762	3744	3770	3687	3641	3678	3664	3773	3746	3724	3807	3873	4044	4030	4044
3615	3560	3458	3511	3569	3713	3801	4127	3955	3888	3926	3789	3678	3544	3540	3469	3548	3770	3810	3686	3597	3718	3924	3862	3611	3355	3682	3955	3717	3860	4118	3851	3867	3712	3609	3674	3665	3775	3682	3742	3753	3718	3725	3778	4017	3851	3957	4044	4051	4053
3598	3667	3364	3434	3560	3904	3970	4184	4116	4155	3873	3704	3730	3491	3398	3404	3605	3656	3788	3755	3729	3602	3830	3936	3634	3438	3752	3918	3817	3830	4045	3995	3921	3708	3582	3771	3726	3810	3947	3785	3719	3794	3834	3890	3938	4065	4038	4049	4037	4155
3417	3489	3356	3482	3550	3757	3873	4094	4275	4324	3943	3921	3792	3634	3293	3402	3319	3663	3690	3634	3615	3618	3870	3974	3823	3571	3621	3800	3627	3715	3898	3871	3707	3863	3687	3685	3798	3793	3892	3738	3771	3813	3924	3825	3964	4010	3885	3967	3911	4169
3464	3402	3219	3294	3477	3644	3791	4015	4105	4171	4132	3895	3729	3495	3336	3204	3322	3606	3661	3505	3520	3630	3728	4011	3873	3443	3655	3828	3577	3847	4043	3704	3755	3823	3586	3687	3741	3783	3915	3740	3746	3807	3941	3800	3896	3822	3839	3866	3989	3998
3454	3383	3266	3335	3373	3449	3825	3851	4038	4054	3950	3953	3713	3462	3317	3280	3425	3602	3666	3571	3535	3627	3757	3878	3712	3583	3601	3778	3709	3740	4010	3805	3760	3789	3704	3813	3844	3873	3896	3810	3866	3799	3894	4048	3998	3822	3918	3904	3985	4051
3616	3475	3330	3264	3375	3435	3611	3909	3906	4039	3986	3857	3671	3532	3486	3372	3446	3536	3737	3631	3558	3507	3870	4038	3930	3593	3693	3852	3771	3851	4070	3976	3943	4040	3796	3847	3826	3889	4023	3863	3917	3792	3993	4029	4024	4096	3964	4028	3991	4110
3618	3516	3429	3362	3394	3466	3611	3780	3953	3942	4011	3936	3779	3696	3539	3599	3553	3613	3697	3564	3606	3773	3944	4093	3814	3650	3759	3886	3777	3916	4194	4106	4045	4075	3785	3890	3827	3980	3938	4066	3941	3949	4033	4175	4106	4129	4117	4048	4006	4265
3682	3539	3446	3354	3448	3400	3531	3865	3910	3911	3856	3816	3903	3762	3677	3705	3744	3724	3591	3402	3640	3714	4292	4046	3818	3773	3869	3753	3614	3855	4083	3777	3976	3873	3651	3926	3754	3999	3908	4041	3984	4040	3862	4077	4080	4086	3814	3852	3988	4010
3643	3425	3352	3356	3424	3396	3560	3731	3910	3907	4081	3929	3997	3891	3796	3720	3751	3628	3389	3581	3545	3883	4088	3968	3920	3777	3873	3635	3628	3833	3846	3804	3895	3878	3634	3795	3800	4119	4007	4037	3914	3891	3949	3984	3909	3907	3751	3925	4025	3915
3502	3496	3370	3505	3509	3555	3560	3768	3842	3895	4217	4066	4163	4165	4009	3804	3927	3612	3421	3314	3477	4006	3903	3981	3719	3759	3708	3571	3536	3847	3834	3815	4021	3713	3784	3873	3978	4087	4083	4123	3808	4012	3962	3893	3861	3757	3992	3831	3974	4066
3398	3531	3516	3414	3508	3644	3721	3875	3822	4117	4310	4326	4334	4187	3969	3917	3657	3440	3322	3461	3667	4027	4000	3902	3829	3891	3801	3597	3814	3996	3925	3969	4045	3858	3996	3889	4058	4159	4134	4152	3911	3963	3966	3941	3804	3976	3933	3913	3923	4005
3484	3333	3519	3578	3659	3624	3840	3930	4116	4320	4399	4536	4470	4284	4086	3903	3587	3447	3371	3561	3967	4054	3943	3806	3811	3808	3785	3703	3898	3962	3957	4101	4153	3950	3847	3831	3891	4088	4059	4149	4046	3948	3959	4093	3982	3867	3904	4059	4093	4018
3236	3227	3272	3341	3405	3765	3899	4082	4211	4435	4571	4510	4491	4277	4078	3661	3535	3468	3496	3818	3900	3949	3851	3929	3971	3997	3654	3722	3908	3779	3944	4063	3783	3849	3830	3923	4009	4041	4219	4016	4106	4090	3925	4019	3948	4047	4042	3828	3958	4157
3307	3155	3213	3121	3369	3623	3783	4024	4206	4351	4521	4467	4393	4140	3820	3610	3552	3615	3731	3888	3773	3834	3744	4075	4015	3852	3559	3715	3859	3854	3923	4202	3917	3924	3742	3789	4108	4039	4140	4214	4067	3972	4145	4016	4080	3940	3836	3879	4103	4113
3378	3206	3175	3180	3347	3303	3663	3842	4150	4141	4288	4079	4149	3981	3726	3555	3610	3589	3551	3669	3645	3750	3993	4085	4052	3738	3694	3808	3835	3948	4188	4079	3974	3903	3866	3978	3985	4230	4266	4134	4093	3881	3982	3902	3903	3835	3945	4085	3993	4199
3418	3316	3245	3230	3340	3468	3462	3657	3962	3869	4075	3949	3928	3836	3705	3695	3668	3691	3531	3581	3654	4009	4128	4072	3972	3773	3849	3874	3946	4092	4154	4076	3992	4084	3792	3909	3912	4180	4149	4159	3958	3989	3864	3921	3861	3846	3893	3955	4073	4130
3394	3469	3506	3482	3386	3620	3818	3884	3962	4146	4125	4009	4077	3885	3866	3711	3576	3420	3492	3576	3868	4115	4175	4183	3788	3904	3755	3737	3968	4164	4003	4091	4044	3698	3797	3960	3905	4068	4141	4087	3944	3876	3875	3978	3875	3880	4014	3981	4033	4228
3220	3370	3476	3524	3759	3857	3906	3962	4108	4259	4225	4174	4145	4061	3858	3504	3441	3425	3526	3838	4157	4282	4219	4151	4041	3924	3813	3872	4127	4132	4034	4101	4043	3805	3822	3931	4082	4209	4168	4074	4017	4001	3846	3987	3791	3838	3872	3939	4063	4202
3368	3268	3431	3467	3585	3669	3765	4051	4224	4195	4171	4085	3896	3673	3557	3395	3371	3493	3592	3997	4020	4039	4122	4176	4095	3902	3773	3897	4031	4060	4025	4042	3869	3876	3768	3876	4120	4170	4112	3957	4103	4011	4160	3950	3959	3850	3862	3971	4104	3976
3417	3352	3416	3348	3529	3603	3700	3791	3844	4047	3891	3742	3713	3456	3475	3493	3298	3681	3746	3839	3993	4085	4074	4018	3760	3720	3712	3726	3977	4079	4011	3992	3886	3811	3740	3991	4078	4068	4227	4108	3937	4033	4151	3913	3999	4066	3937	4049	4033	4069
3376	3495	3459	3448	3552	3771	3673	3805	3987	3949	4064	3815	3682	3690	3456	3411	3393	3491	3774	3889	4087	4258	4044	3998	3759	3658	3746	3871	3917	4097	4001	3843	3911	3800	3788	3870	3976	4053	4081	4089	3993	3953	4056	3933	4081	3986	3950	4021	4023	4058
3306	3385	3434	3639	3859	3939	4088	4129	4146	4216	4040	3949	3859	3535	3407	3407	3396	3568	3752	3981	4263	4032	3993	3751	3755	3681	3710	3807	3954	4018	4058	3978	3905	3700	3865	3923	3989	4115	4038	4132	3962	4098	4013	4013	3942	4058	4066	4025	4055	3910
3419	3420	3443	3626	3864	3986	3909	4130	4091	4227	4027	3801	3664	3579	3518	3473	3627	3943	4091	4060	4095	4076	3870	3953	3739	3609	3800	3936	4045	4031	3989	3948	3779	3762	3841	3973	4069	4170	3956	4118	3959	4004	4009	3960	3998	4062	3946	3915	3980	4001
3516	3638	3659	3695	3885	3964	4030	4054	4269	4059	3931	3717	3525	3431	3376	3545	3615	3855	4135	4087	3988	3975	3944	3806	3635	3609	3876	3965	4020	4090	4021	3834	3702	3917	3912	4097	4164	4108	4261	4026	4067	3931	4200	4094	3934	3953	4060	3927	4085	4048
3476	3638	3713	3857	4033	4013	4138	4257	4253	4110	3999	3773	3605	3488	3582	3500	3692	3775	4092	4119	4227	4003	3719	3727	3651	3787	3813	4032	4157	4008	4058	4057	3820	3867	3927	4136	4219	4150	3937	4011	3960	4028	3928	4131	3860	3982	3956	4081	4007	3998
3801	3793	3799	4010	4036	4108	4017	4146	3969	3937	3654	3603	3463	3415	3432	3641	3847	3940	4120	4192	4116	4012	3989	3786	3668	3843	3804	4109	4144	3972	4170	4104	3874	3918	3841	4016	4131	4040	3919	3981	3987	4040	3877	4005	3985	4039	4009	3807	4002	3944
4089	4073	4148	4271	4143	4101	4237	3947	3788	3673	3578	3492	3365	3509	3768	3791	4013	4018	4085	4192	4212	3988	3852	3956	3837	4064	4107	4101	4194	4170	4130	3952	3996	4107	3989	3977	4132	4043	3973	3969	4038	4013	4102	4046	4073	3991	3901	4033	3892	3910
4129	4203	4331	4349	4246	4086	3974	3833	3765	3728	3527	3428	3515	3577	3750	3878	4043	4216	4227	4144	4217	3995	3888	3754	3948	4135	4244	4229	4032	4034	3885	3932	4103	4002	4179	4060	4127	3916	3991	4035	4013	4100	3952	4080	4065	3969	4038	3993	4002	3996
4348	4324	4302	4251	4188	4051	3861	3764	3677	3466	3356	3368	3340	3569	3713	3891	4049	4202	4203	4083	3979	3908	3855	3793	3834	3952	4154	4184	4290	4067	4010	3969	3932	4065	4009	4096	3988	3827	3843	3939	3874	4071	3973	4073	4105	3882	4047	3940	3932	3954
4251	4299	4311	4290	4127	4033	3853	3640	3544	3438	3481	3514	3566	3737	3895	3998	4027	4117	4031	3997	3925	3923	3848	3896	3943	3965	4223	4032	4064	4067	3954	3942	3912	4041	3912	4043	3917	3873	3767	3890	3809	3903	3992	4166	3999	3963	4062	3995	3948	3831
4359	4225	4131	4224	3974	3852	3733	3607	3491	3569	3556	3700	3757	3833	3988	4093	4142	4020	4111	3941	3830	3865	3890	3902	3874	4026	3932	4003	4000	3980	4018	3897	3861	3795	3951	3752	3701	3820	3790	3923	4037	4084	4014	4030	3905	3995	3926	3845	3845	3944
4152	3978	4077	3917	3775	3588	3466	3551	3584	3532	3640	3827	3962	4132	4186	4189	4193	4124	4068	3972	3841	3849	3836	3970	4016	4111	4049	3997	3924	3920	3788	3791	3928	3938	3830	3765	3746	3734	3866	3946	4197	3981	4006	4013	3962	4009	3770	4007	3872	3929
4146	3871	3728	3729	3705	3458	3364	3448	3430	3543	3784	3834	4131	4172	4228	4252	4203	4176	3878	3880	3824	3677	3889	3957	4109	4275	4096	3977	3971	3966	3824	3843	3946	3810	3978	3747	3845	3781	3853	3981	3915	3915	3874	3930	3837	3890	3906	3832	3944	3897
3876	3823	3587	3507	3580	3421	3406	3428	3588	3781	3956	4146	4081	4267	4205	4207	4117	3954	3833	3876	3796	3891	3922	3943	4182	4122	4049	4029	3949	3837	3875	3888	3861	3912	3839	3779	3790	3851	3740	3859	3951	3817	3845	3884	3743	3851	3778	3920	3865	3861
3809	3582	3601	3508	3465	3521	3615	3570	3776	3927	4126	4194	4208	4223	4195	4119	4069	3902	3903	3877	3757	4064	4125	4165	4076	4068	3949	3925	3831	3872	3899	3805	4005	3791	3867	3711	3801	3797	3754	3859	3824	3920	3861	3849	3832	3827	3899	3764	3947	3943
3459	3461	3461	3440	3453	3612	3734	3869	3927	4107	4164	4210	4219	4176	4129	3991	3827	3923	3738	3835	4020	4046	4000	4038	4049	3996	3896	3826	3757	3781	3886	3899	3828	3929	3828	3769	3890	3921	3856	3914	3779	3850	3685	3883	3902	3817	3962	3969	3923	3949
3537	3445	3360	3458	3471	3654	3897	3952	4048	4179	4327	4184	4075	4076	3990	3709	3734	3784	3850	3846	3935	4015	4039	4059	4079	3876	3842	3605	3618	3788	3859	3996	3982	3912	3806	3962	3763	3986	3831	3955	3860	3911	3746	3747	3962	3954	3880	3929	4070	4034
3569	3566	3583	3698	3759	3863	3881	4081	4223	4186	4172	4271	4205	3974	3874	3808	3736	3596	3638	3856	4001	4108	4009	4090	3975	3898	3785	3843	3773	3731	3897	3999	3963	3972	3777	3769	4034	3833	3838	3896	3805	3776	3799	3846	3965	4123	3994	3996	3976	4048
3749	3784	3645	3937	3929	4058	4154	4103	4181	4180	4117	4079	4045	3766	3851	3862	3763	3762	3829	3748	3857	4016	3925	4019	3848	3799	3758	3666	3729	3904	3794	3902	4048	3787	3815	3815	3870	3905	3905	3926	3933	3785	3951	3976	4116	4036	3977	4088	3972	3954
3941	3879	4002	3911	4072	4064	4179	4175	4175	4156	4040	4142	3886	3816	3832	3828	3864	3771	3909	3938	3988	3918	3979	3897	3920	3863	3706	3754	3795	3856	3823	3907	3898	3885	3912	4067	3908	3911	3923	3877	3871	4022	4167	4026	4093	4167	4014	4106	4013	3976
4001	3843	4093	3990	4244	4226	4171	4023	3872	3967	3788	3802	3719	3690	3934	3794	3962	3990	4005	3954	3939	3927	3905	3771	3744	3824	3847	3885	3905	4083	3980	3803	3885	3928	4005	4004	4002	3947	3912	3920	3919	3941	4079	4121	4121	4084	4023	3961	4027	3975
4016	4013	4112	4065	4231	4097	4188	3881	4027	3749	3798	3652	3662	3735	3710	3719	3988	3980	4066	4021	3961	3831	3811	3786	3760	3717	3898	4033	3978	4051	4031	3913	3788	3797	3920	3985	4012	4062	3931	3881	3877	4020	4176	4036	3900	3920	4111	4141	4061	4189
4155	4073	4010	4002	4055	3943	3900	3799	3829	3821	3673	3677	3718	3699	3797	3855	3908	3842	4002	4089	3985	3929	3787	3768	3802	3901	3870	4067	4055	3869	3875	3757	3842	3828	3932	3905	3814	3852	3879	3838	4000	3999	4135	4024	3977	4033	4095	4044	4070	4077
4097	3903	3914	3724	3842	3707	3825	3692	3688	3693	3709	3666	3636	3650	3681	3981	3886	3872	3958	3810	3785	3775	3869	3838	3955	3989	4003	3937	3842	3841	3800	3821	3873	3869	3897	3984	3914	3885	3945	3976	3912	4055	3997	4082	3926	3985	4063	4190	4167	4054
3987	3816	3704	3647	3658	3593	3513	3586	3627	3618	3822	3777	3792	3889	3889	3796	3948	3801	3716	3719	3695	3809	3814	3918	4006	4009	3959	3849	3719	3682	3747	3719	3840	3915	3885	3790	3734	3878	4038	3956	4125	3951	3856	3907	4000	3998	4193	4154	4101	3941
3998	3654	3797	3665	3702	3381	3528	3513	3601	3729	3662	3698	3910	3945	4139	3936	3979	3884	3653	3686	3648	3862	3804	3917	4017	3998	3955	3851	3821	3714	3681	3786	3869	3937	3799	3797	3815	3837	3847	3825	3975	3828	3851	3855	4008	4021	4037	3952	3941	4011
3939	3641	3692	3733	3571	3546	3528	3654	3672	3636	3889	3738	3893	3992	4090	4059	3798	3778	3697	3680	3768	3788	3820	3988	4016	3940	3831	3751	3535	3658	3719	3702	3935	3928	3827	3799	3877	3869	3975	3939	3980	3886	3863	3818	3877	4126	4021	4012	3835	3933
3753	3727	3697	3685	3807	3703	3665	3729	3894	3909	3894	3826	4029	3965	3938	3904	3747	3851	3787	3869	3770	3745	3869	3971	3899	3809	3931	3677	3751	3741	3739	3798	3928	3908	3971	3892	3861	3839	3995	3982	3804	3762	3865	3816	4003	4085	4055	3903	3975	4021
3562	3661	3615	3692	3828	3811	3834	3912	3926	3922	3928	3960	3805	3742	3791	3816	3768	3767	3782	3889	3826	3787	3906	3838	3890	3712	3770	3782	3888	3819	3971	3973	3894	3755	3754	3881	3901	3912	3809	3970	3825	3867	3857	3893	3895	3821	3847	3987	4018	4058
3687	3765	3584	3830	3784	3878	3995	3875	3978	4038	3837	3819	3863	3637	3628	3552	3800	3778	3903	3858	4055	3869	3888	3793	3689	3687	3719	3867	4029	3872	3990	3838	3731	3698	3736	3748	3868	3851	3811	3717	3870	3860	4018	4002	3833	3936	3799	3982	3943	4090
3858	3618	3710	3700	3851	3928	3941	3896	3975	3846	3900	3807	3678	3594	3611	3575	3650	3749	3994	3927	4086	3904	3817	3769	3669	3663	3792	3925	3988	3958	3940	3772	3730	3674	3775	3816	3873	3866	3891	3789	3834	3976	4044	4165	4068	4035	3920	4068	4006	4103
3876	3769	3791	3727	3827	3771	3791	3915	3931	3946	3884	3739	3619	3612	3717	3724	3757	3741	3911	3889	3934	3807	3817	3740	3733	3890	3918	4050	4012	3973	3887	3740	3769	3738	3951	3853	3978	3821	3904	3910	4059	4025	4081	4055	4104	3890	4020	3978	4121	4075
4056	3930	3753	3858	3794	3734	3640	3779	3624	3894	3793	3704	3666	3775	3768	3877	3734	3938	3825	3888	3738	3728	3765	3955	3953	3898	4008	3885	3871	3892	3878	3736	3950	3859	3886	3946	3830	3883	3912	4025	4059	4044	4149	3999	3954	3942	3942	4046	4058	4028
4087	3796	3852	3721	3698	3646	3662	3572	3603	3630	3810	3765	3904	3973	3968	3964	3969	3979	3729	3774	3846	3678	4005	3993	3877	3918	3939	3839	3869	3726	3821	3775	3901	3781	3839	3882	3936	3786	4025	3928	4035	4055	3845	3987	3960	4040	3903	3921	4023	4089
4131	4003	3851	3770	3734	3615	3513	3689	3550	3566	3613	3833	3932	4023	4159	4002	3972	3746	3873	3788	3814	3825	3937	3963	3908	3927	3880	3842	3723	3839	3806	3923	3957	3964	3843	3790	3892	3842	4035	4005	4071	3942	3948	3902	4015	4082	4168	4023	4011	4036
4027	4021	3950	3850	3806	3665	3694	3681	3638	3689	3799	3807	3953	3997	3960	3876	3894	3894	3768	3787	3766	3899	3910	3819	3813	3774	3742	3738	3697	3848	3873	3782	3989	3996	3837	3753	3837	3977	3965	3991	3939	3947	3969	3940	4037	4089	4149	4060	4069	4023
3942	3828	4064	3949	3911	3949	3945	3800	3887	3834	3863	3844	3792	3782	3849	3842	3902	3833	3832	3895	3867	3904	3784	3816	3779	3769	3798	3864	3830	3654	3854	4026	3773	4062	3973	4057	3993	3937	3958	3962	3975	3915	4030	4146	4128	4138	4013	4021	4225	4068
3826	3676	3766	3967	3902	4054	3847	4042	3971	3842	3907	3757	3813	3673	3596	3642	3764	3758	3894	3919	3969	3875	3831	3734	3699	3722	3826	3881	3895	3875	3836	3990	3741	3960	3877	3923	3988	3989	3915	3951	4056	4084	4137	4237	4112	4188	3991	4072	4092	4112
3593	3677	3699	3863	3778	4023	4009	3986	3884	3906	3767	3844	3738	3600	3717	3622	3750	3884	4019	4003	3986	4033	3890	3694	3718	3709	3965	3914	4054	4073	3854	3857	3800	3968	3980	3992	4074	4100	4089	3994	4103	4144	4200	4213	4114	4076	4067	4017	4108	4079
3731	3589	3677	3732	3815	3851	4015	3862	3763	3888	3882	3806	3808	3758	3853	3724	3794	3988	3924	3999	4086	3996	3903	3755	3913	3836	3994	3952	3992	4018	3899	3821	3880	3941	4094	4093	4191	4046	4027	4054	4146	4025	4134	4015	4140	4036	4116	4088	4110	4137
3807	3697	3670	3600	3742	3795	3927	3926	3910	3822	3907	3876	3800	3877	3748	3799	3865	3958	3951	3932	3934	3966	3871	3872	3779	3942	3883	3819	3939	3934	3889	3829	4016	3996	4006	3944	3989	4123	4030	4099	4074	4089	4134	4125	4094	4206	4127	4001	4121	4034
3880	3814	3656	3687	3745	3724	3734	3697	3894	3877	3876	3941	4009	4011	3980	3883	3731	3748	3742	3709	3801	3776	3971	4046	3972	3889	3803	3803	3738	3836	3931	4036	4084	4027	4132	3949	4091	4136	4139	4116	4093	4044	4144	4152	4152	4278	4096	4173	4240	4043
3820	3624	3571	3716	3747	3587	3552	3705	3763	3814	3898	3902	4038	3946	4010	3831	3673	3620	3595	3672	3780	3876	3998	3974	3966	3842	3902	3669	3791	3979	4061	4075	4192	3968	3935	3983	4037	4105	4128	4162	4147	4135	4041	4083	4209	4181	4150	4084	4046	4081
3752	3734	3666	3593	3667	3615	3587	3613	3739	3795	3764	3879	3909	3874	3900	3901	3780	3615	3690	3689	3801	3783	3895	3911	3961	3889	3744	3798	3880	3970	4070	4037	3995	4002	3972	4016	3964	4236	4254	4136	4012	4059	4018	4099	4271	4210	4148	3881	4089	3936
3859	3781	3865	3640	3621	3632	3567	3636	3717	3676	3737	3935	3910	3704	3881	3875	3838	3776	3638	3719	3737	3746	3861	4021	3944	4038	3938	4027	3949	4096	4062	4133	4027	4142	4062	4032	4036	4149	4036	4058	4314	4038	3990	4108	4090	4089	4029	4066	4042	4147
4033	3975	4040	3817	3809	3652	3678	3601	3519	3527	3507	3731	3712	3871	3701	3894	3777	3973	3894	3635	3787	3767	3824	3875	3930	3972	4130	4089	3962	4029	3995	4022	3936	4173	4133	4008	4149	4109	4118	4245	4206	4117	4034	4084	4126	4151	4137	3941	3976	4195
4077	3902	4031	3920	3989	3947	3735	3567	3529	3619	3550	3573	3704	3696	3733	4022	3920	4062	3754	3804	3636	3650	3718	3858	3960	4139	4021	4000	4033	3840	3917	4007	4067	4216	4224	4054	4075	4001	4199	4182	4202	4184	4130	4024	4031	4089	4192	4057	3985	4036
4031	3974	4084	4059	4144	3713	3984	3714	3678	3578	3656	3591	3635	3853	3754	3951	3961	3959	3838	3837	3775	3698	3785	3811	3917	4099	4041	4201	4054	4027	3874	4094	4083	4155	4134	4133	4124	4026	4122	4085	4123	4167	4153	4030	3993	4036	4042	3964	4035	3998
3805	4030	3959	3887	3970	4058	4054	3816	3876	3794	3703	3672	3607	3644	3823	3881	3923	4057	3975	3824	3831	3919	3816	3866	3845	3891	4090	4063	4185	4033	4051	4061	4085	4171	4077	4082	4047	4028	4182	4069	4039	4032	4089	4012	3973	3993	4024	3990	3934	3998
3747	3745	3857	4026	3939	3913	3890	4094	3988	3821	3717	3615	3594	3593	3697	3840	3755	3856	3928	4052	3945	3934	3778	3745	3912	4064	4142	4127	4327	4048	4061	4000	3990	4167	4200	4185	3937	4036	4070	3988	4071	4084	4043	4048	3929	3853	3996	4027	3938	3864
3635	3740	3787	3935	3855	3823	3921	4011	3846	3745	3623	3642	3590	3528	3728	3699	3846	3933	3979	4031	4051	3962	3933	3791	3907	4029	4135	4271	4233	4198	4105	3940	3960	3922	4125	4079	4041	3994	3963	3976	3947	4017	3984	3947	3835	3906	3841	3945	3850	3845
3603	3622	3622	3757	3825	3900	3980	3991	3885	3867	3803	3786	3843	3619	3597	3539	3823	3911	4080	4050	4028	4109	3885	3909	3770	3896	4042	4119	4147	3986	4084	3903	3925	4017	4008	3925	3953	4008	3945	3871	4001	4024	4061	4015	3888	3822	3902	3861	4012	3897
3646	3673	3624	3711	3865	3867	3876	4097	3930	4021	3977	3957	3876	3730	3713	3693	3799	3879	4000	4073	4050	4067	3940	3954	3819	3862	3936	4057	4097	3993	3931	4045	3953	3969	3959	4011	4004	4017	3934	3895	4040	3928	4018	3932	3910	3832	3797	3965	3948	3837
3622	3631	3665	3591	3727	3916	4084	4062	4064	3983	4113	3896	3839	3783	3666	3613	3835	3728	3853	3942	3961	4157	3990	4049	3867	3960	3770	3977	4004	3926	4111	4057	3965	4125	4061	4013	4067	4041	4041	3803	3915	3987	3989	3820	3859	3742	3723	3769	3916	3906
3675	3726	3612	3506	3759	3673	3868	3843	3966	3990	3953	3946	3872	3787	3713	3717	3621	3733	3875	3931	4122	4077	4185	4043	3906	3798	3919	3913	4123	3900	4020	4162	3888	4001	3848	3966	3987	3951	3899	3863	3841	3755	3924	3952	3958	3876	3929	3988	3999	3941
3696	3596	3580	3600	3632	3739	3774	3824	3831	4008	3923	3915	3890	3867	3825	3674	3586	3809	3852	4029	4029	4073	4092	4038	4077	3812	3826	4015	3902	4117	4058	4071	4117	3886	3793	3727	3945	3931	3876	3773	3827	3824	3763	3994	4065	4129	3925	4026	3934	3996
3867	3682	3684	3717	3530	3661	3678	3752	3762	3946	3934	3950	4073	4081	3954	3817	3761	3713	3807	3985	3888	4045	4040	4080	4081	4008	3939	3890	3971	3952	4089	4098	3835	3968	3906	3887	3850	4002	4009	3969	3977	3916	3884	4012	4134	3945	3978	3843	3959	4003
3910	3758	3670	3622	3542	3680	3632	3738	3894	3976	4063	4066	4200	4035	4050	3988	4054	3768	3716	3931	3893	3976	3973	4063	4078	4128	3918	3832	3864	3829	3940	3996	3984	3927	3801	3767	3921	3903	3987	4076	3937	3948	3751	3967	3878	4014	3967	3960	3910	3975
3904	3821	3751	3645	3649	3578	3747	3641	3819	3970	4093	4033	3978	4175	4131	3972	3860	3765	3680	3784	3906	3980	4209	4116	4070	4024	3943	3925	3802	3809	4097	4055	4067	3932	3891	3939	3824	3978	3868	4023	3851	3957	3930	3966	3877	3957	4033	3968	3971	4091
4055	3927	3786	3676	3678	3687	3636	3667	3711	3833	4020	4009	4095	4042	4002	3981	3928	3835	3822	3694	3786	4015	4097	4116	4107	4043	3933	3845	3759	3788	3898	4050	3890	3865	3849	3628	3718	3861	4070	4004	4057	3936	3775	3807	3925	3946	3924	3949	4016	3940
4094	3956	3745	3765	3709	3747	3640	3705	3714	3674	3973	3919	4020	4191	3869	4046	3962	3934	3971	3739	3817	3834	3930	3982	3988	3948	3939	3844	3832	3731	3822	3970	3983	3852	3895	3860	3821	3996	3931	4060	3888	3829	3768	3845	3858	3995	3951	3953	3973	3929
4276	3970	3764	3644	3769	3813	3774	3672	3637	3674	3816	3966	4094	4399	4139	4089	4100	3969	4032	3819	3862	3833	3791	3998	3961	3986	3784	3897	3996	3822	3867	3974	3925	3835	3818	3811	3798	3880	3952	4061	3924	3835	3795	3881	3992	3937	3965	3897	3898	3808
4172	4041	3963	3790	3807	3596	3748	3720	3737	3716	3696	3833	4214	4204	4271	4167	4065	4092	4043	3837	3831	3787	3788	3849	3996	4032	4143	3928	3830	3775	3796	3891	4040	3929	3788	3783	3792	3837	3883	3911	4047	3929	3823	3943	3916	4059	3947	3883	3905	3844
4144	4104	4047	3905	3872	3771	3746	3770	3831	3731	3843	3977	4147	4224	4174	4190	4005	4031	3917	3818	3751	3823	3788	3918	3995	4067	4117	3863	3817	3735	3821	3974	3974	4105	3957	3958	3824	3904	3985	3952	3989	3998	3947	3878	3936	3968	4079	3965	3876	3934
4169	4209	4265	3988	4018	3945	3809	3781	3806	3809	3949	3816	3878	3864	4045	4075	4060	4044	3846	3768	3802	3775	3837	3997	3937	4104	3980	3913	3871	3821	3838	4022	3970	4030	3912	3862	3752	3732	4069	4044	3967	4016	3970	3881	3963	3895	4087	3937	3832	3871
4120	4118	4135	4067	4121	3936	3801	3739	3606	3734	3789	3640	3823	3932	3959	4136	3957	4107	3952	3896	3867	3706	3894	3948	3986	4007	3991	3928	3985	3896	3893	4035	3870	4011	4010	3912	3781	3865	4061	3962	4040	3920	3957	3877	3743	4084	4028	4083	3858	3860
4133	4105	4135	4163	4079	3969	3819	3641	3634	3642	3593	3623	3943	3857	4183	4093	4075	4036	4026	3913	3804	3798	3854	3872	3890	4170	4162	4014	3786	3990	3785	3840	3945	3904	4073	3945	3891	3828	3794	3943	4172	4035	3905	3977	3928	4053	4067	3946	3795	3980
4154	3960	4107	4023	3985	4055	3828	3681	3651	3756	3717	3876	3897	3970	4062	4201	4223	4166	3899	3907	3943	3832	3789	3943	4007	4048	4261	4060	3973	3802	3720	3868	4014	4079	4007	3960	3885	3758	3948	3998	3920	4006	3996	4016	4009	3995	3995	4025	3814	3819
4073	4097	3977	3959	4052	3992	4089	3800	3682	3700	3753	3745	3923	3840	3953	4073	4123	4139	3992	3925	3917	3902	3794	3850	4008	4059	4058	4016	3917	3812	3843	3903	3979	4012	3994	3880	3849	3672	3759	3889	3995	3982	4033	3908	3859	3799	3949	3907	3826	3755
4029	4020	4093	4136	4141	4080	4128	3867	3935	3672	3810	3740	3794	3817	3891	3958	4163	4149	4130	3957	3984	3954	3889	3873	3922	4121	4044	4067	3868	3820	3706	3698	3893	4123	3956	3948	3813	3749	3845	3800	4078	4061	3852	3827	3772	3840	3836	3959	3848	3842
4116	4098	4041	4174	4100	4110	3940	3787	3714	3695	3640	3616	3712	3781	3865	4090	4124	4224	4169	4033	3826	3736	3726	3842	3875	4067	4079	4036	3931	3679	3771	3770	3854	3949	3842	3752	3741	3714	3754	3832	3887	3865	3871	3700	3774	3924	3917	3869	3832	3723
4030	4169	3937	4139	4073	4055	3934	3859	3802	3731	3780	3694	3756	3823	3960	3947	4266	4321	4057	3929	3735	3696	3655	3896	3895	3922	3937	3933	3855	3800	3677	3697	3829	3823	3914	3765	3605	3659	3794	3790	3834	3710	3737	3640	3814	3850	3957	4023	3779	3814
4160	3961	3926	3882	4173	4075	3988	3906	3890	3836	3760	3776	3820	3807	4033	3988	4087	4110	4048	3837	3781	3522	3617	3831	3835	3854	3834	3983	3772	3819	3673	3604	3604	3835	3805	3787	3812	3628	3693	3776	3728	3692	3744	3722	3834	3696	3885	3982	3927	3872
3993	4058	3956	4053	3949	4042	4150	4017	3930	3950	3620	3614	3783	3839	3934	3876	3988	3991	4087	4002	4011	3758	3604	3756	3706	3858	4029	3957	3903	3762	3614	3623	3696	3705	3950	3759	3807	3732	3585	3679	3864	3757	3808	3741	3716	3876	4057	3997	4070	3887
4106	4095	4162	4073	3983	4017	3950	4095	3867	3816	3679	3597	3654	3816	3801	4024	3967	4063	4020	3986	3858	3725	3620	3622	3829	3875	4010	3985	3878	3684	3672	3634	3651	3842	3879	3863	3741	3607	3783	3693	3826	3860	3727	3781	3734	3851	3888	4044	3946	4062
4179	4143	4270	4250	3985	3866	3931	3959	3821	3742	3715	3648	3763	3799	3895	4040	4031	4152	3936	3951	3858	3688	3651	3706	3591	3928	3967	3875	3853	3754	3632	3605	3826	3835	3889	3730	3740	3657	3667	3725	3878	3917	3945	3712	3947	3795	4069	4014	3997	3905
4076	4111	4110	4090	4017	3991	3845	3754	3824	3831	3817	3722	3652	3764	3975	4191	4057	4131	4029	3990	3901	3718	3668	3764	3782	3839	3975	3932	3803	3761	3666	3709	3799	3865	3908	3819	3706	3708	3839	3782	3969	4003	3954	3874	3764	3953	4007	3920	3925	3996
4045	3940	4088	4096	4006	3914	3767	3853	3858	3706	3834	3788	3789	3754	3750	4162	4147	4047	3920	3910	3867	3664	3697	3817	3846	3996	3992	3928	3919	3822	3700	3702	3790	3826	4050	3973	3665	3679	3751	3768	3876	3964	4016	3783	3819	3945	3997	3901	3914	3769
4146	4000	3977	4032	4148	4067	3875	3794	3725	3702	3781	3821	3797	3856	3857	4113	4280	4039	4041	3907	3761	3815	3786	3845	3857	3944	4005	3952	3891	3905	3776	3745	3760	3879	3925	3909	3703	3615	3693	3887	3849	3928	3946	3708	3752	3862	3945	3986	3947	3858
4101	4098	4070	4044	4150	4011	3977	3762	3715	3581	3765	3763	3760	3795	3898	4049	4172	4202	4092	3990	3857	3776	3763	3673	3739	3971	4026	4081	3823	3848	3804	3692	3678	3731	3845	3886	3851	3725	3785	3714	4004	3836	3789	3841	3900	3916	3964	3951	4002	3998
4269	4091	3986	3993	4007	4045	3896	3866	3752	3738	3707	3703	3690	3895	4067	4136	4127	4124	4034	3899	3853	3675	3594	3807	3686	3914	4029	3943	3820	3710	3661	3618	3674	3729	3847	3781	3806	3629	3639	3861	3927	3815	3832	3818	3841	3889	3963	3832	3973	3911
4043	4086	3873	4000	3931	4054	3817	3871	3818	3840	3696	3728	3690	3861	4211	4053	4034	3973	3925	3831	3725	3760	3727	3618	3779	3768	3925	3932	3759	3588	3580	3617	3692	3748	3768	3886	3733	3729	3641	3812	3901	3893	3748	3700	3867	3828	4063	3838	3828	3900
4114	4197	4030	4073	3963	3940	4000	3913	3793	3705	3733	3670	3788	3904	3937	3966	3953	4000	4002	3819	3605	3653	3594	3541	3721	3853	3929	3881	3762	3576	3483	3640	3788	3849	3755	3760	3640	3713	3639	3762	3821	3809	3745	3806	3701	3800	3896	3811	3951	3926
4207	4174	4151	4085	4036	3949	3818	3844	3736	3642	3718	3759	3777	3850	3939	3924	4107	4072	4014	3735	3629	3547	3685	3649	3743	3819	3842	3795	3673	3557	3542	3640	3710	3778	3832	3551	3612	3654	3673	3843	3748	3790	3799	3875	3603	3774	3845	3951	3912	3902
4204	4200	4111	3951	3943	3906	3807	3662	3542	3619	3738	3889	3972	4084	3969	4082	4032	4075	3999	3643	3553	3519	3619	3774	3560	3765	3702	3943	3671	3486	3581	3566	3654	3868	3791	3642	3634	3637	3795	3903	3802	3893	3844	3798	3778	3934	3904	3946	3927	3915
4130	3959	3951	4033	3779	3833	3796	3723	3575	3715	3609	3797	3908	3895	4059	3955	3844	3896	3923	3591	3500	3565	3575	3745	3777	3784	3715	3774	3616	3598	3424	3863	3843	3825	3643	3634	3597	3805	3736	4100	3787	3933	4020	3932	3811	3927	4007	3978	3972	3953
4192	4061	4002	3965	3842	3821	3772	3627	3650	3586	3699	3811	4022	4139	4091	3925	3929	3932	3888	3784	3654	3557	3659	3844	3902	3813	3714	3686	3610	3643	3620	3752	3918	3848	3853	3654	3633	3639	3804	4021	4015	3943	3885	3785	3891	4035	4164	3902	3909	3972
4296	4163	4131	3964	3913	3879	3730	3759	3607	3635	3624	3712	3763	3941	4173	4037	3887	3844	3714	3757	3831	3686	3714	3970	3934	4001	3979	3755	3540	3664	3735	3769	3793	3800	3820	3699	3595	3748	3905	4067	3993	3964	3794	3865	4068	4006	4086	3884	4023	4012
4273	4180	4062	3914	3816	3625	3637	3672	3617	3652	3700	3669	3893	4111	4049	4063	3943	4030	3736	3679	3685	3763	3628	3766	3950	3960	3720	3868	3665	3756	3777	3813	3796	3911	3750	3886	3686	3860	3866	3987	4044	4119	3790	3818	3945	4077	3999	3812	4063	3999
4246	4133	4043	3743	3640	3599	3587	3594	3747	3740	3684	3867	3899	4055	4077	4101	3963	3724	3604	3634	3667	3811	3810	3893	3988	3886	3901	3831	3732	3678	3711	3812	3927	3896	3740	3632	3746	3708	3896	3968	3926	3854	3911	3783	3982	4123	3975	4028	4014	4101
4117	3972	3853	3850	3598	3652	3477	3537	3625	3654	3754	3876	3910	4065	3982	3943	3939	3674	3537	3528	3659	3723	3917	3976	3920	3927	3848	3653	3741	3683	3784	3751	3870	3939	3814	3696	3682	3865	3886	3828	3729	3726	3808	3882	3986	4013	4047	3855	4008	4056
3931	3832	3809	3852	3689	3503	3431	3468	3561	3728	3866	3780	3993	3978	4072	4004	3863	3638	3632	3664	3697	3836	3853	3978	3865	3869	3798	3664	3606	3709	3763	3834	3878	3854	3670	3663	3599	3847	3844	3837	3728	3745	3709	3842	3840	3925	3874	4006	3820	3991
3912	3784	3894	3738	3644	3503	3423	3483	3659	3810	3937	3915	4090	3953	3939	3801	3773	3663	3595	3708	3626	3673	3878	3964	3914	3835	3699	3615	3578	3673	3839	3869	3851	3848	3789	3691	3677	3729	3905	3878	3651	3710	3773	3793	3886	3913	3890	3805	3886	3973
3839	3702	3677	3649	3559	3457	3615	3445	3676	3770	3995	3887	3945	3940	3881	3771	3646	3681	3608	3814	3847	3860	4055	3828	3831	3759	3616	3664	3620	3832	3842	3770	3813	3839	3769	3611	3677	3812	3837	3919	3683	3656	3812	3934	3841	3834	3790	3900	3900	3848
3861	3776	3549	3431	3637	3512	3644	3672	3892	3883	3877	4074	4194	3950	3766	3692	3528	3625	3686	3883	3799	3777	3934	4010	3873	3682	3599	3568	3640	3807	3829	3865	3729	3769	3722	3682	3733	3768	3781	3825	3717	3772	3775	3927	3928	3834	3622	3690	3860	3945
3739	3688	3588	3497	3659	3633	3573	3727	3781	3986	4017	4089	4083	3862	3748	3660	3593	3582	3644	3803	3936	3896	3942	3983	3794	3788	3624	3603	3681	3749	3961	3839	3778	3705	3696	3701	3799	3900	3831	3828	3784	3741	3759	3829	3996	3824	3603	3650	3828	3807
3871	3664	3530	3596	3728	3664	3702	3822	3882	3946	4096	3945	3766	3806	3694	3766	3639	3683	3769	3843	3914	4135	3874	3798	3877	3720	3622	3701	3870	3786	3917	3809	3751	3772	3739	3646	3752	3818	3734	3841	3744	3788	3786	3839	3781	3825	3607	3823	3737	4139
3699	3605	3755	3689	3808	3797	3866	3959	3964	4117	3928	3923	3794	3662	3703	3636	3503	3551	3566	3749	3946	3890	3860	3740	3675	3599	3576	3658	3773	3823	3926	3725	3625	3755	3774	3784	3938	3748	3736	3630	3682	3771	3878	3779	3874	3770	3693	3838	3803	3974
3595	3758	3760	3827	3841	3848	3862	3831	3957	4129	3988	3970	3763	3616	3537	3599	3656	3666	3731	3802	3933	3856	3799	3662	3513	3621	3593	3701	3754	3864	3769	3715	3721	3480	3733	3799	3973	3841	3752	3691	3786	3791	3815	3968	3916	3846	3893	3893	3939	3959
3850	3715	3903	4006	3796	3875	3894	3827	4057	4068	3959	3837	3570	3584	3653	3521	3737	3755	3711	3858	3857	3923	3729	3574	3448	3517	3646	3776	3825	3830	3827	3549	3550	3643	3763	3746	3857	3924	3724	3688	3624	3779	4008	3842	3765	3895	4027	4041	3808	3927
3714	3815	3884	3942	3880	3918	3950	3715	3951	3976	3788	3695	3453	3457	3581	3584	3757	3785	3735	3802	3814	3843	3743	3560	3519	3651	3781	3800	3818	3852	3688	3611	3651	3744	3927	3849	3812	3929	3840	3826	3828	3992	3896	3878	3869	3925	3902	3887	3907	3950
3766	3857	3991	4099	4109	4038	3617	3683	3703	3861	3602	3701	3607	3423	3489	3660	3746	3712	3740	3730	3767	3631	3548	3527	3505	3711	3684	3910	3790	3886	3735	3620	3688	3732	3872	3906	3880	3915	3931	3958	3957	3964	4040	3987	3808	3806	3843	3993	3968	3906
3816	3883	3903	4106	4139	4072	3802	3799	3581	3614	3573	3383	3459	3457	3580	3692	3752	3762	3791	3849	3617	3595	3622	3521	3620	3870	3877	3917	3836	3781	3758	3767	3785	3975	4104	3914	4013	3961	3888	3939	3892	4015	3905	3893	3777	3893	3985	4001	3907	3886
3952	3989	3942	4088	4129	4043	3745	3716	3595	3518	3597	3642	3527	3599	3479	3593	3758	3796	3773	3747	3576	3568	3596	3565	3798	3900	3839	3900	3892	3920	3717	3726	3944	3920	4009	4133	3929	3910	3828	4049	4028	3911	4016	3857	3803	3877	3868	4037	3980	3760
4052	3965	3850	3934	4079	3902	3683	3726	3463	3527	3452	3566	3625	3619	3828	3855	3823	3749	3626	3680	3680	3581	3557	3669	3685	3957	3918	3888	3872	3842	3883	3921	3889	3990	4101	4033	3883	3799	3871	4025	4008	3897	3829	3876	3801	3969	3928	4066	3943	3898
3979	3927	3868	3880	3855	3890	3727	3515	3556	3471	3501	3627	3764	3705	3758	3816	3805	3703	3566	3428	3620	3620	3570	3777	3855	3962	3936	3698	3731	3815	4000	4016	3956	3958	4059	4075	3830	3744	3805	4022	3970	3858	3970	4044	4092	3867	4040	3972	3928	3924
4055	3791	3712	3715	3792	3739	3699	3638	3599	3562	3603	3813	3835	3860	3872	3716	3760	3622	3644	3524	3530	3859	3758	3898	3984	3952	3864	3808	3718	3851	3957	4021	3970	4154	4041	3966	3842	3847	3981	4115	4063	3736	3968	3965	4130	3968	3988	3854	3867	3908
4127	3821	3828	3606	3561	3645	3610	3718	3652	3647	3676	3700	3756	3776	3910	3940	3691	3585	3525	3620	3716	3752	3745	3891	3942	4081	3972	3816	3798	3916	3988	3942	3992	4085	3956	3946	3946	3849	4154	3988	3967	3867	4007	3915	3963	3995	3941	3766	3897	3876
3958	3779	3752	3554	3671	3701	3559	3694	3738	3809	3850	3814	3770	3776	3747	3778	3449	3588	3511	3681	3708	3864	3917	3903	3905	3872	3954	3786	3846	3899	4129	3929	4018	4042	3785	4019	3897	3946	4027	3949	3787	3833	3789	4066	3875	3897	3819	3816	3809	3897
3781	3527	3600	3640	3524	3713	3729	3754	3858	3948	3936	3809	3789	3743	3753	3604	3514	3461	3460	3737	3807	3890	3935	3936	3776	3830	3859	3770	3973	3860	3990	4093	4068	3768	3846	3883	3985	3917	3954	3797	3755	3907	3956	3979	3740	3823	3814	3741	3900	3879
3679	3596	3596	3604	3604	3737	3732	3826	3910	4028	4024	3866	3733	3603	3715	3708	3557	3590	3535	3707	3804	3903	3792	3781	3578	3801	3750	3768	3803	3801	3960	3906	3942	3718	3854	3887	3981	3924	3965	3716	3702	3811	3769	3742	3795	3747	3724	3658	3857	3756
3520	3603	3599	3612	3795	3797	3813	3835	3976	3921	4012	3787	3825	3717	3612	3672	3788	3693	3567	3800	3830	3793	3712	3506	3649	3645	3794	3823	3934	3860	3843	3853	3764	3738	3848	3899	3902	3829	3780	3684	3850	3804	3789	3882	3747	3769	3794	3774	3857	3720
3535	3736	3695	3710	3809	3742	3739	3830	3864	3982	4053	3842	3583	3618	3696	3647	3833	3881	3777	3731	3753	3769	3752	3552	3557	3678	3689	3824	3845	3701	3788	3861	3713	3785	3754	3873	3818	3791	3742	3756	3706	3885	3817	3708	3711	3695	3862	3724	3821	3678
3625	3719	3760	3877	3904	3856	3820	3828	3786	3882	4005	3715	3730	3566	3673	3714	3956	3923	3922	3898	3717	3604	3629	3727	3695	3725	3969	3825	3835	3922	3822	3759	3968	3845	3893	3649	3763	3698	3732	3794	3829	3843	3790	3740	3585	3626	3795	3652	3632	3780
3754	3789	3891	3937	4001	3800	3767	3609	3716	3866	3831	3805	3711	3715	3794	3867	3845	3896	3692	3819	3587	3587	3681	3818	3763	3890	3763	3769	3765	3671	3636	3721	3858	4004	3785	3809	3713	3846	3777	3778	3782	3707	3843	3564	3657	3816	3759	3739	3627	3685
3814	3802	3896	3996	3937	3938	3619	3725	3775	3770	3956	3843	3750	3888	3908	3886	3940	3842	3762	3594	3488	3459	3578	3725	3728	3756	3802	3758	3640	3667	3718	3796	3833	3753	3805	3742	3747	3855	3873	3819	3729	3697	3730	3718	3701	3883	3862	3693	3657	3791
3752	3891	3727	3920	3966	3728	3707	3641	3660	3712	3891	3887	3937	3863	3931	4010	3899	3928	3699	3662	3651	3469	3530	3924	3673	3696	3658	3584	3617	3743	3733	3716	3769	3779	3635	3597	3666	3792	3805	3863	3709	3699	3709	3822	3711	3790	3782	3774	3855	3784
3852	3782	3737	3798	3777	3749	3682	3710	3740	3793	3962	3969	4121	4043	3921	3836	3808	3739	3698	3694	3668	3645	3645	3905	3694	3660	3511	3512	3664	3765	3691	3722	3735	3707	3590	3514	3550	3756	3877	3739	3683	3692	3661	3769	3593	3606	3690	3785	3755	3849
3855	3622	3621	3839	3855	3722	3693	3743	3711	3828	3968	4054	4103	4174	4004	3801	3736	3756	3655	3779	3706	3749	3758	3883	3875	3666	3644	3566	3640	3767	3696	3815	3827	3682	3633	3484	3482	3694	3623	3745	3601	3696	3601	3731	3652	3580	3598	3568	3819	3730
3618	3678	3562	3601	3729	3718	3769	3703	3792	3891	4016	4104	4031	3979	3894	3821	3759	3634	3810	3802	3710	3680	3711	3869	3776	3634	3629	3599	3785	3815	3764	3694	3545	3608	3692	3604	3626	3657	3703	3663	3445	3559	3675	3624	3526	3501	3488	3648	3680	3681
3714	3707	3493	3688	3871	3815	3915	3940	3834	3958	3898	3893	4008	3787	3660	3576	3805	3843	3853	3980	3776	3737	3731	3675	3675	3605	3587	3613	3631	3774	3651	3707	3619	3605	3564	3679	3616	3594	3524	3513	3614	3608	3652	3585	3576	3431	3422	3631	3650	3698
3787	3719	3654	3708	3782	3884	3989	3834	3865	3873	3803	3672	3860	3821	3756	3691	3736	3904	3792	3946	3875	3766	3710	3669	3728	3665	3596	3690	3700	3867	3688	3554	3589	3582	3556	3605	3556	3514	3506	3615	3479	3763	3718	3723	3454	3452	3520	3620	3677	3722
3980	3969	3904	3785	3801	3881	3972	3803	3797	3775	3786	3746	3814	3732	3760	3658	3833	3919	3917	3836	3778	3660	3583	3746	3874	3763	3677	3698	3644	3498	3686	3540	3545	3661	3664	3638	3619	3524	3543	3652	3706	3756	3724	3519	3755	3678	3722	3637	3686	3814
4090	4013	3957	3810	3750	3805	3706	3698	3735	3737	3578	3806	3875	3748	3877	3840	3669	3965	3902	3881	3685	3583	3740	3795	3808	3903	3849	3681	3794	3653	3754	3690	3682	3686	3749	3742	3631	3638	3612	3811	3733	3744	3654	3637	3724	3703	3742	3627	3773	3786
4083	4027	3675	3651	3596	3711	3661	3728	3533	3556	3641	3741	3796	3868	3886	3908	3825	3931	3849	3682	3792	3778	3802	3830	3949	3935	3940	3714	3704	3665	3631	3698	3639	3778	3708	3762	3636	3739	3703	3803	3709	3666	3542	3635	3845	3776	3729	3787	3742	3801
4094	3951	3755	3494	3588	3607	3721	3701	3595	3569	3688	3661	3767	3958	3760	3811	3945	3799	3834	3749	3910	3769	3775	3832	3918	3842	3848	3661	3692	3675	3811	3828	3818	3672	3674	3700	3733	3750	3635	3878	3758	3585	3617	3605	3747	3750	3711	3843	3779	3788
4039	3994	3656	3525	3656	3565	3708	3625	3783	3707	3799	3757	4042	3959	3745	3738	3637	3731	3772	3981	3967	3964	3915	3905	3833	3843	3673	3594	3726	3765	3960	3879	3762	3550	3662	3600	3669	3776	3688	3741	3729	3646	3720	3699	3656	3517	3711	3773	3775	3785
3965	3798	3662	3639	3512	3678	3811	3692	3644	3782	3819	3686	3854	3879	3828	3807	3678	3739	3853	3966	3946	4017	3952	3781	3867	3865	3753	3737	3836	3848	3876	3834	3804	3731	3745	3765	3834	3687	3745	3667	3671	3721	3665	3720	3751	3598	3671	3833	3856	3893
3920	3721	3775	3705	3764	3786	4016	3833	3844	3753	3757	3742	3744	3724	3591	3795	3714	3881	3866	3867	3871	3919	3854	3839	3747	3839	3740	3872	3864	3869	3885	3695	3783	3723	3779	3828	3751	3659	3555	3692	3700	3714	3700	3796	3791	3582	3655	3745	3754	3693
3880	3861	3681	3716	3718	3937	4059	3958	3725	3611	3729	3753	3746	3809	3747	3665	3721	3775	3861	3822	3808	3879	3813	3587	3713	3767	3796	3821	3832	3851	3778	3779	3690	3684	3787	3779	3742	3633	3676	3743	3767	3634	3740	3674	3628	3647	3770	3857	3757	3702
4093	4016	3845	3754	3752	3820	3911	4047	3758	3682	3780	3745	3750	3869	3786	3900	3837	3819	3759	3695	3831	3728	3873	3799	3755	3764	3881	3769	3624	3643	3844	3800	3758	3711	3747	3719	3719	3677	3584	3810	3683	3719	3703	3731	3726	3802	3690	3841	3646	3770
4046	3945	3904	3710	3634	3678	3886	3781	3796	3724	3727	3817	3850	3785	3829	3870	3793	3715	3714	3719	3714	3703	3716	3773	3737	3814	3928	3729	3666	3728	3783	3808	3910	3792	3732	3652	3658	3677	3740	3718	3644	3720	3849	3624	3608	3684	3745	3819	3767	3825
3945	3885	3688	3685	3634	3816	3836	3743	3655	3720	3818	3837	3863	3997	3769	3853	3668	3688	3537	3616	3756	3732	3582	3723	3863	3756	3775	3501	3626	3604	3762	3796	3775	3820	3729	3649	3703	3565	3660	3764	3861	3754	3728	3736	3664	3809	3622	3717	3607	3846
3768	3621	3633	3569	3683	3837	3865	3819	3761	3806	3960	3806	3837	3862	3976	3776	3589	3487	3546	3686	3665	3686	3577	3615	3650	3747	3760	3538	3556	3722	3805	3793	3673	3670	3684	3838	3707	3686	3717	3711	3723	3731	3714	3684	3794	3753	3617	3674	3741	3980
3593	3704	3673	3633	3621	3789	3906	3839	3842	3827	3804	3750	3718	3897	3770	3745	3644	3713	3536	3775	3564	3552	3605	3536	3608	3525	3448	3558	3667	3706	3716	3628	3591	3525	3731	3619	3614	3676	3625	3703	3680	3663	3710	3750	3779	3625	3625	3687	3762	3874
3738	3849	3828	3654	3686	3749	3867	3793	3896	3920	3862	3704	3677	3686	3740	3850	3707	3664	3685	3642	3578	3564	3415	3441	3636	3598	3563	3579	3522	3593	3630	3630	3586	3649	3594	3819	3659	3566	3537	3696	3709	3638	3723	3596	3806	3790	3712	3661	3833	3763
3885	3945	3810	3835	3583	3763	3895	3860	3733	3739	3621	3613	3571	3672	3804	3685	3683	3591	3635	3650	3521	3388	3555	3466	3504	3733	3535	3502	3413	3469	3464	3590	3550	3667	3706	3778	3484	3582	3567	3705	3650	3506	3669	3686	3718	3754	3634	3695	3773	3786
3909	3858	3734	3570	3495	3666	3826	3734	3950	3787	3670	3681	3726	3730	3817	3696	3691	3562	3662	3555	3575	3391	3432	3505	3498	3483	3514	3409	3324	3473	3569	3551	3594	3603	3564	3599	3647	3527	3496	3620	3744	3668	3685	3637	3697	3642	3641	3578	3839	3851
3802	3648	3582	3463	3526	3569	3670	3875	3751	3645	3619	3796	3848	3834	3853	3748	3589	3612	3625	3530	3544	3504	3515	3630	3525	3471	3381	3324	3387	3429	3585	3511	3591	3570	3459	3509	3491	3401	3451	3675	3538	3473	3712	3694	3781	3673	3610	3674	3781	3903
3976	3794	3609	3543	3430	3633	3694	3807	3692	3744	3673	3758	3715	3822	3805	3648	3558	3592	3753	3706	3636	3517	3437	3465	3471	3511	3430	3376	3385	3517	3420	3497	3562	3437	3602	3518	3521	3620	3655	3531	3560	3543	3578	3722	3722	3720	3604	3756	3696	3870
3882	3690	3669	3550	3557	3672	3636	3647	3860	3712	3628	3741	3704	3720	3732	3636	3545	3623	3723	3652	3706	3663	3505	3507	3414	3481	3401	3527	3490	3666	3460	3475	3432	3493	3580	3695	3505	3614	3440	3506	3552	3545	3692	3742	3568	3674	3529	3743	3683	3619
3834	3754	3738	3678	3709	3742	3828	3893	3683	3700	3763	3657	3780	3681	3531	3578	3552	3617	3633	3683	3664	3556	3489	3422	3511	3475	3381	3565	3469	3466	3438	3494	3422	3548	3592	3575	3500	3427	3541	3543	3589	3607	3680	3689	3710	3667	3742	3739	3710	3713
3756	3684	3607	3698	3710	3836	3853	3697	3861	3859	3665	3681	3678	3741	3664	3652	3652	3632	3462	3612	3636	3549	3453	3465	3541	3586	3577	3378	3365	3328	3473	3430	3441	3537	3699	3570	3549	3450	3480	3577	3568	3735	3736	3702	3733	3751	3737	3761	3819	3806
3823	3792	3686	3690	3783	3690	3695	3759	3628	3522	3640	3571	3817	3809	3798	3789	3568	3567	3496	3590	3505	3635	3444	3589	3504	3523	3533	3498	3393	3529	3364	3358	3380	3543	3600	3607	3549	3519	3527	3561	3716	3607	3727	3821	3650	3676	3701	3671	3715	3758
3996	3843	3742	3923	3775	3861	3720	3749	3583	3597	3526	3685	3602	3744	3623	3570	3611	3571	3563	3571	3613	3480	3473	3424	3411	3530	3418	3486	3483	3619	3496	3533	3543	3489	3597	3579	3672	3567	3590	3560	3681	3660	3682	3680	3777	3762	3748	3839	3745	3721
3950	3823	3828	3853	3777	3953	3765	3722	3842	3630	3657	3630	3569	3583	3553	3535	3454	3426	3572	3615	3709	3486	3408	3411	3497	3447	3457	3403	3454	3668	3604	3371	3619	3640	3566	3614	3684	3705	3637	3713	3637	3761	3763	3769	3817	3683	3791	3688	3758	3748
3885	3788	3753	3840	3788	3880	3893	3969	4005	3699	3738	3590	3553	3700	3626	3412	3499	3380	3578	3541	3575	3402	3439	3410	3479	3477	3528	3567	3421	3606	3531	3478	3646	3578	3694	3669	3679	3592	3770	3785	3743	3608	3768	3755	3704	3701	3864	3915	3966	3835
3874	3763	3795	3762	3848	3837	3884	3874	3871	3802	3723	3660	3658	3639	3675	3528	3554	3525	3493	3532	3415	3388	3411	3581	3545	3531	3482	3516	3466	3503	3490	3455	3599	3712	3708	3533	3711	3592	3626	3764	3745	3675	3704	3734	3714	3836	3910	3767	3785	3835
3779	3805	3604	3816	3710	3753	3719	3817	3722	3758	3701	3771	3770	3744	3867	3617	3605	3618	3491	3393	3456	3439	3375	3526	3526	3553	3500	3514	3658	3489	3513	3576	3525	3587	3469	3678	3624	3627	3698	3721	3629	3643	3757	3778	3784	3830	3805	3885	3767	3848
3799	3674	3665	3690	3746	3690	3768	3626	3573	3730	3766	3835	3925	3695	3681	3678	3564	3572	3505	3403	3425	3429	3396	3311	3346	3223	3380	3399	3437	3501	3510	3389	3541	3604	3498	3545	3627	3610	3651	3713	3722	3682	3723	3739	3756	3782	3946	3937	3933	3894
3744	3561	3561	3581	3744	3955	3715	3697	3615	3716	3721	3855	3757	3598	3497	3434	3720	3625	3529	3479	3320	3470	3487	3434	3346	3324	3380	3445	3382	3393	3516	3497	3558	3528	3593	3521	3582	3746	3656	3591	3698	3601	3733	3767	3721	3975	3888	3963	3951	3813
3825	3666	3633	3812	3790	3869	3731	3703	3566	3726	3777	3734	3555	3554	3462	3349	3589	3616	3658	3410	3393	3342	3483	3478	3460	3296	3308	3331	3528	3351	3558	3479	3548	3426	3508	3476	3588	3701	3726	3682	3666	3706	3640	3704	3723	3737	3838	3771	3704	3838
3737	3688	3652	3932	3837	3991	3784	3576	3627	3783	3805	3669	3728	3648	3620	3514	3552	3524	3535	3440	3433	3501	3501	3515	3489	3322	3408	3288	3397	3414	3499	3500	3518	3503	3362	3501	3505	3563	3529	3693	3762	3726	3564	3678	3669	3821	3833	3774	3770	3876
3646	3626	3699	3674	3807	3618	3602	3553	3710	3770	3722	3812	3792	3596	3621	3607	3654	3512	3484	3408	3476	3434	3493	3660	3594	3479	3405	3404	3469	3574	3381	3458	3592	3546	3528	3535	3549	3518	3531	3565	3649	3735	3695	3514	3754	3718	3768	3791	3805	3937
3586	3669	3763	3660	3580	3603	3509	3618	3642	3546	3749	3769	3822	3722	3788	3630	3639	3534	3503	3393	3466	3569	3504	3541	3480	3496	3457	3491	3524	3530	3475	3500	3528	3578	3577	3568	3673	3554	3524	3637	3563	3637	3751	3747	3635	3813	3645	3716	3685	3793
3784	3834	3773	3665	3548	3378	3453	3521	3510	3462	3718	3573	3492	3532	3667	3622	3683	3624	3535	3473	3499	3487	3476	3578	3458	3515	3585	3614	3487	3436	3501	3483	3435	3522	3393	3549	3627	3560	3461	3537	3507	3739	3651	3883	3841	3907	3679	3617	3630	3833
3869	3832	3911	3772	3635	3586	3666	3561	3519	3426	3585	3517	3467	3567	3592	3623	3698	3685	3622	3547	3598	3593	3611	3433	3504	3646	3675	3684	3640	3619	3610	3528	3560	3518	3421	3568	3570	3656	3489	3650	3518	3682	3590	3730	3743	3773	3607	3668	3693	3686
3934	4018	3928	3844	3722	3614	3657	3666	3620	3588	3461	3514	3539	3534	3536	3640	3603	3712	3566	3596	3538	3598	3621	3626	3540	3533	3690	3593	3668	3518	3609	3712	3643	3620	3610	3529	3664	3753	3624	3657	3581	3664	3512	3673	3731	3881	3763	3634	3636	3739
3917	3948	3852	3889	3792	3670	3613	3826	3701	3632	3723	3478	3560	3481	3441	3442	3466	3493	3400	3574	3629	3624	3682	3625	3456	3616	3536	3657	3543	3628	3527	3650	3769	3648	3717	3663	3617	3724	3570	3533	3741	3712	3673	3549	3800	3767	3773	3789	3680	3814
3730	3914	3809	3728	3806	3605	3817	3709	3770	3824	3764	3620	3557	3566	3537	3512	3491	3416	3326	3401	3671	3646	3722	3596	3560	3613	3575	3651	3574	3489	3625	3747	3761	3735	3687	3721	3722	3681	3568	3617	3748	3793	3577	3633	3612	3814	3709	3748	3670	3739
3626	3651	3699	3746	3596	3632	3745	3684	3870	3777	3863	3638	3781	3741	3690	3527	3420	3362	3435	3486	3501	3425	3750	3602	3688	3627	3799	3680	3647	3649	3523	3556	3672	3770	3812	3774	3846	3641	3697	3720	3822	3827	3834	3778	3759	3823	3711	3724	3834	3766
3602	3620	3516	3478	3556	3563	3691	3662	3707	3774	3871	3732	3777	3866	3778	3657	3498	3449	3524	3530	3438	3450	3437	3455	3661	3736	3771	3629	3668	3658	3565	3489	3670	3638	3730	3770	3836	3831	3791	3681	3794	3828	3774	3812	3782	3799	3709	3766	3786	3957
3710	3684	3601	3578	3502	3518	3640	3658	3547	3576	3591	3581	3740	3859	3862	3836	3637	3639	3539	3531	3448	3419	3500	3371	3617	3561	3475	3703	3621	3612	3639	3704	3657	3655	3743	3990	3891	3777	3687	3798	3846	3895	3741	3882	3887	3852	3837	3742	3720	3863
3864	3690	3645	3519	3540	3612	3602	3622	3445	3477	3468	3580	3672	3848	3795	3766	3657	3736	3787	3692	3593	3479	3414	3495	3428	3497	3578	3616	3738	3645	3671	3677	3585	3532	3581	3745	3813	3754	3701	3860	3754	3702	3706	3871	3907	3926	3815	3657	3804	3733
3908	3835	3643	3724	3692	3818	3744	3681	3516	3563	3532	3467	3679	3612	3647	3488	3730	3889	3792	3804	3644	3520	3538	3382	3364	3364	3539	3676	3687	3668	3711	3722	3525	3558	3485	3668	3634	3736	3767	3834	3804	3801	3801	3792	3929	3878	3776	3721	3820	3840
3797	3850	3757	3795	3976	3864	3761	3741	3638	3682	3575	3685	3567	3586	3447	3477	3601	3707	3868	3720	3746	3744	3659	3557	3489	3365	3497	3484	3620	3560	3648	3717	3649	3588	3531	3706	3594	3688	3615	3727	3784	3710	3631	3816	3839	3842	3882	3770	3623	3650
3655	3754	3738	3841	3987	3877	3936	3812	3750	3852	3791	3657	3546	3511	3483	3405	3550	3628	3630	3748	3734	3604	3751	3604	3668	3447	3521	3374	3389	3483	3647	3754	3708	3678	3602	3566	3593	3610	3664	3733	3777	3641	3630	3679	3673	3836	3812	3784	3811	3761
3629	3654	3724	3888	3887	3784	3811	3737	3860	3914	3928	3993	3627	3655	3596	3429	3483	3488	3547	3598	3659	3650	3725	3771	3719	3586	3482	3425	3399	3495	3430	3675	3791	3635	3661	3593	3617	3513	3593	3842	3829	3847	3648	3719	3579	3709	3774	3762	3730	3631
3620	3659	3712	3695	3626	3717	3759	3863	3945	4052	3892	3952	3931	3874	3659	3579	3499	3560	3365	3388	3513	3603	3720	3704	3729	3751	3690	3495	3456	3480	3543	3533	3450	3607	3747	3597	3731	3565	3548	3571	3798	3812	3770	3678	3599	3654	3725	3818	3854	3828
3627	3576	3624	3660	3585	3610	3592	3585	3853	3910	3927	3984	3820	3970	3718	3797	3718	3523	3543	3490	3361	3409	3528	3651	3716	3651	3669	3768	3580	3465	3610	3533	3598	3658	3637	3699	3795	3656	3504	3394	3615	3615	3847	3625	3691	3750	3638	3613	3768	3751
3649	3562	3626	3668	3555	3607	3518	3572	3688	3758	3791	3915	3814	3906	3926	3837	3713	3618	3587	3453	3451	3445	3502	3471	3662	3629	3714	3726	3704	3543	3503	3413	3445	3515	3631	3761	3762	3709	3661	3448	3498	3797	3738	3731	3756	3527	3569	3669	3719	3742
3729	3677	3762	3601	3680	3614	3530	3552	3691	3655	3777	3719	3710	3836	3902	3803	3844	3746	3642	3515	3424	3493	3387	3494	3436	3575	3607	3665	3727	3498	3526	3509	3430	3448	3516	3671	3760	3685	3526	3533	3611	3666	3773	3653	3804	3696	3681	3572	3717	3882
3815	3788	3748	3696	3761	3794	3746	3595	3555	3642	3609	3648	3575	3718	3765	3908	3841	3733	3856	3735	3672	3438	3420	3242	3363	3396	3465	3600	3456	3762	3539	3556	3542	3469	3460	3619	3697	3760	3611	3657	3480	3568	3518	3747	3811	3858	3667	3610	3733	3844
3974	3883	3804	3789	3895	3855	3928	3876	3693	3551	3684	3558	3354	3541	3590	3634	3597	3790	3736	3736	3691	3620	3313	3264	3285	3302	3387	3474	3575	3605	3680	3643	3575	3480	3424	3512	3657	3716	3623	3739	3577	3571	3489	3543	3734	3720	3724	3646	3673	3652
3892	4001	3877	4006	3944	4074	4043	3849	3834	3622	3575	3532	3529	3539	3527	3381	3506	3616	3792	3665	3724	3614	3541	3418	3313	3255	3283	3264	3545	3556	3659	3634	3524	3432	3396	3461	3500	3491	3597	3688	3696	3578	3551	3588	3669	3915	3925	3775	3669	3590
3816	3909	4028	4061	4078	4153	4204	3882	3889	3933	3743	3745	3614	3504	3438	3286	3411	3442	3596	3592	3722	3712	3773	3591	3437	3285	3164	3219	3339	3426	3609	3755	3615	3535	3329	3495	3317	3527	3596	3763	3832	3609	3585	3480	3546	3811	3864	3704	3851	3656
3678	3746	3783	3935	4122	4222	3967	3982	4042	3935	3980	3829	3714	3634	3313	3286	3234	3251	3446	3513	3656	3669	3659	3681	3612	3283	3217	3294	3360	3384	3534	3643	3639	3546	3427	3363	3434	3466	3545	3627	3641	3678	3515	3427	3544	3643	3902	3822	3708	3648
3621	3519	3732	3827	3970	4035	3944	3949	4097	4043	4004	3950	3776	3686	3528	3381	3291	3258	3237	3353	3369	3587	3821	3675	3562	3420	3269	3285	3230	3271	3375	3518	3628	3546	3457	3311	3307	3376	3524	3506	3646	3715	3708	3416	3469	3574	3711	3796	3822	3670
3640	3611	3611	3719	3788	3854	3850	3751	4147	4089	3853	4054	3815	3733	3631	3523	3390	3243	3132	3127	3365	3530	3562	3588	3678	3615	3430	3332	3313	3277	3289	3447	3587	3588	3559	3532	3529	3341	3329	3469	3599	3674	3660	3484	3527	3481	3703	3780	3779	3751
3713	3460	3465	3634	3515	3587	3603	3812	3928	3895	4096	4033	3952	3944	3907	3506	3567	3435	3225	3163	3276	3399	3426	3517	3642	3755	3673	3422	3266	3223	3244	3402	3501	3520	3516	3510	3407	3314	3313	3535	3589	3707	3636	3566	3425	3456	3487	3663	3831	3805
3529	3529	3421	3429	3531	3392	3618	3762	3753	3883	3851	3840	4032	4027	3873	3835	3632	3444	3291	3214	3241	3207	3208	3309	3583	3707	3613	3486	3368	3266	3289	3366	3359	3406	3633	3642	3494	3411	3238	3364	3592	3590	3787	3714	3686	3486	3526	3733	3843	3888
3665	3650	3485	3543	3424	3614	3528	3639	3714	3571	3753	3852	3897	3909	4004	3959	3731	3556	3569	3340	3248	3030	3252	3097	3430	3591	3609	3564	3465	3344	3217	3187	3218	3369	3588	3586	3525	3546	3473	3318	3624	3635	3840	3817	3715	3676	3441	3675	3823	3893
3764	3671	3554	3695	3518	3486	3411	3557	3591	3560	3477	3641	3805	3901	3882	3866	3901	3700	3683	3524	3348	3181	2976	3086	3282	3406	3749	3585	3481	3384	3337	3219	3213	3336	3542	3642	3663	3593	3696	3513	3477	3627	3735	3663	3767	3592	3590	3729	3929	3791
3858	3789	3783	3776	3699	3609	3610	3347	3501	3420	3536	3570	3637	3902	3827	3903	3792	3874	3752	3618	3438	3239	3042	3111	3267	3333	3316	3572	3679	3590	3441	3162	3120	3256	3368	3590	3625	3487	3637	3422	3419	3504	3622	3827	3832	3630	3641	3779	3711	3777
3909	3865	3831	3759	3811	3659	3610	3581	3466	3381	3404	3473	3545	3502	3705	3789	3959	3961	3774	3789	3660	3373	3287	3219	3090	3307	3218	3490	3675	3530	3507	3330	3221	3263	3224	3445	3513	3563	3731	3609	3288	3520	3640	3756	3730	3772	3643	3654	3622	3698
4024	4011	4018	4037	3899	3798	3544	3602	3544	3537	3474	3544	3412	3524	3486	3699	3799	3925	3908	3836	3776	3544	3381	3224	3163	3212	3170	3435	3506	3704	3534	3389	3355	3095	3220	3261	3483	3646	3759	3580	3552	3318	3570	3717	3618	3707	3603	3594	3557	3577
4029	3996	4029	4060	3930	3736	3768	3557	3573	3724	3456	3396	3347	3388	3420	3481	3742	3832	3921	3924	3832	3705	3580	3349	3302	3186	3177	3471	3366	3541	3543	3445	3272	3281	3278	3176	3333	3722	3696	3579	3431	3404	3594	3643	3650	3706	3650	3751	3474	3594
4045	4066	4058	3965	3928	4026	3768	3836	3810	3650	3512	3488	3259	3300	3236	3436	3472	3726	3888	3775	3786	3899	3616	3448	3225	3205	3233	3349	3436	3499	3508	3514	3514	3175	3132	3177	3325	3577	3616	3548	3541	3508	3400	3525	3596	3794	3804	3622	3653	3619
3942	3923	4016	4000	3865	3960	3944	3889	3822	3656	3557	3428	3358	3307	3202	3311	3297	3434	3685	3726	3948	3898	3628	3579	3280	3219	3217	3178	3357	3472	3573	3642	3548	3294	3202	3298	3264	3647	3552	3668	3709	3505	3455	3555	3608	3757	3604	3723	3769	3552
3778	3745	3899	3888	3988	3924	4043	3884	3755	3803	3609	3566	3495	3355	3268	3246	3293	3260	3480	3703	3917	3942	3806	3682	3483	3333	3395	3164	3361	3464	3547	3704	3535	3397	3283	3229	3306	3455	3635	3732	3721	3566	3457	3400	3480	3764	3733	3862	3676	3679
3616	3676	3743	3864	3896	3775	4012	3995	3879	4042	3875	3729	3571	3495	3253	3229	3237	3259	3390	3470	3778	3816	3871	3843	3764	3458	3214	3251	3320	3504	3521	3567	3727	3499	3480	3246	3359	3453	3504	3716	3615	3629	3439	3484	3462	3804	3817	3888	3771	3548
3387	3391	3488	3635	3819	3691	3895	3864	3918	3964	3882	3745	3694	3532	3333	3238	3188	3110	3260	3432	3525	3734	3833	3860	3750	3580	3235	3135	3243	3455	3454	3656	3754	3672	3496	3358	3433	3439	3643	3788	3683	3696	3569	3391	3530	3673	3816	3836	3786	3595
3156	3351	3413	3537	3653	3648	3633	3805	3938	3862	4024	3969	3727	3693	3484	3365	3227	3098	3279	3237	3426	3723	3933	3821	3803	3546	3506	3272	3301	3309	3517	3525	3712	3697	3547	3390	3388	3236	3570	3508	3700	3768	3577	3405	3503	3629	3948	3831	3665	3646
3286	3308	3252	3300	3469	3387	3600	3694	3844	4007	3993	3943	3877	3767	3636	3417	3280	3085	3224	3292	3415	3627	3655	3891	3845	3726	3503	3334	3319	3263	3299	3531	3745	3726	3509	3384	3471	3286	3390	3502	3724	3783	3552	3426	3455	3642	3912	3849	3668	3637
3272	3321	3117	3184	3201	3262	3351	3568	3631	3878	3803	3967	3871	3775	3756	3650	3368	3227	3125	3295	3443	3609	3748	3968	3881	3862	3631	3418	3262	3220	3343	3517	3764	3732	3655	3476	3451	3338	3294	3517	3570	3702	3532	3444	3483	3648	3694	3900	3747	3665
3227	3215	3083	3109	3137	3209	3268	3491	3518	3592	3764	3971	3825	3851	3772	3547	3396	3208	3147	3055	3329	3568	3685	3784	3959	3851	3766	3541	3345	3320	3336	3558	3645	3740	3553	3580	3510	3421	3387	3522	3630	3743	3526	3656	3508	3531	3721	3725	3811	3604
3373	3077	3107	3064	3194	3051	3208	3282	3458	3544	3702	3812	3822	3940	3755	3646	3390	3173	3102	3076	3242	3358	3604	3822	3992	3958	3781	3549	3363	3390	3399	3520	3709	3792	3735	3665	3518	3460	3559	3588	3618	3693	3886	3617	3595	3437	3652	3828	3803	3631
3247	3258	3034	3052	3015	3085	3088	3166	3340	3406	3694	3844	3897	3849	3764	3560	3492	3340	3213	3142	3161	3319	3396	3683	3907	3968	3830	3747	3455	3403	3455	3513	3706	3862	3850	3680	3611	3521	3444	3490	3626	3801	3876	3692	3504	3442	3615	3893	3852	3744
3297	3154	3173	2995	3012	2944	2976	3018	3239	3387	3564	3644	3766	3944	3712	3699	3593	3354	3293	3122	3102	3215	3398	3642	3728	3859	3751	3796	3646	3387	3420	3430	3728	3769	3825	3746	3759	3599	3419	3484	3636	3787	3917	3668	3602	3618	3684	3830	3787	3843
3309	3211	3124	3134	2957	3009	3041	3037	3240	3388	3506	3578	3651	3731	3769	3658	3615	3312	3226	3092	3114	3119	3311	3542	3782	3871	3835	3880	3610	3479	3389	3431	3736	3773	3943	3979	3727	3495	3534	3505	3718	3742	3833	3729	3602	3659	3638	3747	3906	3861
3397	3268	3202	3058	2991	2894	2988	3081	3089	3206	3426	3454	3568	3685	3852	3720	3619	3357	3298	3100	3083	3148	3289	3437	3721	3891	3805	3937	3691	3540	3457	3386	3497	3638	3815	3820	3819	3634	3495	3433	3628	3835	3825	3870	3677	3509	3612	3717	3887	3867
3298	3275	3117	3092	2978	2947	2974	3013	2992	3188	3197	3415	3585	3788	3718	3736	3596	3459	3363	3201	3068	3202	3124	3293	3698	3883	3912	3901	3640	3496	3417	3458	3650	3746	3810	3860	3822	3632	3494	3486	3690	3729	3829	3785	3690	3674	3713	3651	3724	3715
3455	3244	3182	3079	3018	2978	2917	2854	2993	3128	3183	3487	3627	3651	3710	3707	3651	3526	3347	3147	3060	3022	3168	3448	3634	3924	3831	3790	3758	3557	3380	3417	3520	3788	3714	3945	3819	3579	3594	3420	3590	3726	3867	3694	3620	3604	3542	3622	3633	3679
3442	3280	3255	3210	3009	2911	2896	2790	2925	3065	3261	3411	3577	3656	3739	3715	3649	3622	3463	3231	3197	3060	3074	3340	3700	3828	3874	3880	3737	3519	3432	3467	3377	3644	3858	3735	3751	3590	3530	3397	3555	3675	3768	3703	3553	3630	3553	3499	3798	3460
3498	3517	3325	3207	2989	2898	2876	2814	2957	3138	3217	3349	3516	3515	3614	3651	3783	3536	3470	3187	3130	3060	3220	3298	3554	3685	3844	3861	3831	3525	3373	3458	3514	3682	3822	3710	3791	3639	3444	3355	3528	3615	3827	3740	3476	3530	3543	3701	3587	3615
3627	3285	3297	3241	3001	2954	2888	2931	3031	3068	3206	3243	3447	3564	3745	3741	3726	3662	3382	3192	3209	3076	3096	3348	3562	3691	3863	3862	3796	3527	3333	3346	3543	3505	3778	3919	3856	3696	3486	3387	3502	3796	3712	3626	3604	3556	3546	3610	3717	3510
3608	3423	3288	3167	3049	3091	2897	2922	3014	3216	3295	3306	3537	3761	3782	3776	3613	3590	3401	3196	3191	2971	3073	3198	3509	3595	3764	3750	3723	3600	3439	3493	3397	3618	3774	3753	3834	3659	3372	3410	3520	3695	3671	3758	3609	3514	3514	3583	3584	3610
3621	3328	3209	3193	3113	2991	3007	3065	3096	3086	3330	3466	3575	3680	3867	3806	3750	3547	3518	3219	3100	3014	3105	3221	3388	3536	3700	3704	3651	3525	3366	3331	3325	3552	3848	3797	3808	3597	3475	3305	3500	3538	3755	3767	3474	3524	3412	3621	3483	3638
3560	3440	3155	3109	3183	3043	2995	2849	3060	3289	3380	3496	3729	3726	3854	3781	3687	3742	3564	3275	3099	2913	2974	3203	3284	3654	3637	3635	3616	3503	3324	3312	3333	3608	3677	3783	3648	3644	3504	3403	3490	3573	3613	3659	3543	3422	3420	3600	3645	3582
3565	3359	3189	3133	3202	3161	3013	3138	3198	3280	3555	3562	3644	3869	3985	3826	3796	3712	3495	3244	3116	2941	2990	3075	3317	3446	3655	3753	3706	3450	3213	3264	3337	3589	3703	3649	3691	3603	3439	3433	3422	3428	3660	3572	3586	3432	3412	3427	3624	3606
3415	3301	3237	3175	3096	3084	3044	3184	3148	3308	3361	3570	3715	3809	3889	3962	3800	3634	3493	3192	3123	3078	3091	3256	3420	3574	3660	3723	3580	3362	3345	3276	3362	3406	3668	3695	3637	3634	3457	3237	3394	3402	3572	3586	3503	3375	3423	3401	3468	3452
3534	3209	3214	3127	3255	3024	3106	3238	3291	3440	3473	3564	3760	3900	3909	3917	3796	3512	3447	3315	3023	3029	3082	3280	3507	3562	3650	3720	3548	3447	3300	3229	3376	3465	3632	3711	3813	3655	3455	3339	3419	3655	3675	3597	3370	3373	3381	3261	3503	3424
3358	3343	3067	3080	3174	3078	3130	3110	3201	3234	3568	3652	3849	3792	3946	3763	3739	3642	3384	3280	3176	3090	3186	3336	3493	3701	3694	3708	3598	3456	3367	3219	3370	3562	3605	3687	3672	3543	3252	3269	3496	3515	3665	3585	3460	3247	3365	3435	3492	3561
3343	3260	3246	3177	3136	3048	3134	3154	3157	3350	3531	3697	3804	3764	3842	3859	3755	3667	3463	3115	3204	2954	3219	3299	3495	3766	3633	3676	3639	3348	3331	3175	3449	3670	3640	3749	3627	3481	3355	3377	3386	3544	3673	3485	3421	3284	3456	3468	3494	3449
3297	3206	3036	3064	2990	3037	3158	3180	3300	3393	3468	3734	3854	3947	3773	3926	3765	3621	3440	3169	3118	3117	3272	3385	3552	3648	3661	3687	3579	3532	3192	3356	3406	3623	3631	3687	3600	3433	3274	3409	3386	3617	3544	3566	3417	3271	3432	3525	3542	3588
3386	3161	3008	2934	2872	2983	2977	3079	3448	3356	3479	3552	3821	3905	3860	3829	3760	3528	3255	3091	3194	3153	3267	3391	3652	3658	3827	3718	3584	3404	3162	3346	3380	3624	3613	3747	3634	3442	3317	3321	3390	3622	3712	3485	3442	3363	3389	3519	3508	3371
3372	3079	2993	2990	2918	2977	3060	3208	3355	3341	3396	3689	3791	3910	3998	3838	3790	3468	3321	3280	3137	3211	3236	3518	3818	3851	3933	3668	3510	3323	3400	3273	3433	3597	3697	3751	3612	3454	3375	3468	3571	3704	3694	3516	3324	3422	3405	3472	3479	3477
3157	3126	2946	2962	2893	3012	3100	3187	3201	3506	3626	3782	3976	3912	3869	3733	3723	3545	3349	3255	3129	3300	3255	3580	3793	3902	3932	3705	3533	3425	3329	3382	3540	3677	3838	3682	3505	3426	3412	3468	3490	3608	3650	3652	3608	3355	3303	3468	3650	3391
3174	3163	2957	3015	2874	3008	2978	3049	3450	3547	3687	3768	3746	3772	3796	3504	3357	3455	3205	3143	3312	3289	3580	3670	3703	3839	3796	3618	3489	3460	3486	3459	3533	3731	3735	3657	3492	3321	3438	3425	3584	3597	3667	3636	3374	3497	3456	3545	3588	3528
3125	3134	3029	3002	2943	2950	3037	3298	3325	3561	3646	3834	3691	3682	3629	3561	3420	3120	3233	3223	3153	3276	3615	3640	3790	3894	3787	3570	3453	3396	3444	3469	3617	3687	3635	3835	3480	3477	3425	3451	3543	3485	3589	3547	3492	3489	3562	3597	3518	3618
3175	3051	3055	2996	3099	3123	3202	3227	3518	3569	3604	3755	3835	3722	3562	3497	3400	3092	3222	3115	3207	3351	3553	3630	3860	3805	3818	3574	3450	3387	3557	3577	3686	3767	3812	3694	3547	3428	3444	3483	3592	3658	3537	3652	3397	3453	3494	3596	3533	3517
3038	3054	2938	3097	3197	3233	3256	3525	3531	3717	3698	3662	3645	3493	3575	3395	3206	3184	3141	3101	3303	3547	3514	3665	3826	3762	3740	3476	3380	3477	3448	3639	3733	3606	3730	3703	3488	3438	3529	3512	3623	3498	3507	3478	3300	3372	3459	3517	3609	3442
3238	3295	3210	3124	3135	3380	3383	3590	3700	3686	3625	3695	3679	3387	3313	3143	3126	3130	3180	3157	3362	3447	3626	3718	3656	3771	3509	3386	3292	3394	3423	3591	3714	3750	3729	3665	3397	3437	3459	3712	3649	3477	3522	3481	3509	3543	3575	3524	3528	3585
3215	3183	3258	3347	3417	3451	3512	3573	3596	3716	3641	3644	3471	3196	3234	3084	3085	3114	3237	3210	3402	3490	3634	3671	3762	3633	3397	3408	3373	3300	3447	3592	3697	3748	3701	3565	3411	3341	3470	3547	3618	3516	3330	3429	3314	3533	3581	3526	3447	3497
3429	3360	3394	3421	3564	3559	3573	3613	3677	3684	3711	3492	3388	3181	3195	3089	2999	3038	3082	3225	3459	3557	3577	3692	3741	3555	3463	3444	3313	3360	3444	3578	3653	3650	3568	3413	3330	3426	3577	3537	3510	3455	3441	3376	3364	3496	3486	3507	3558	3313
3502	3506	3457	3495	3672	3615	3555	3675	3596	3635	3607	3448	3244	3238	3160	3065	2999	3081	3185	3361	3590	3724	3874	3642	3831	3666	3524	3422	3492	3480	3556	3514	3618	3656	3441	3203	3390	3299	3562	3413	3444	3437	3360	3334	3332	3462	3572	3456	3376	3325
3599	3508	3616	3589	3647	3702	3718	3528	3636	3674	3410	3338	3038	3148	2978	2970	3082	3178	3278	3637	3691	3936	3853	3738	3669	3562	3421	3429	3465	3581	3593	3710	3618	3586	3358	3299	3343	3374	3424	3379	3462	3423	3300	3175	3327	3418	3391	3334	3305	3294
3514	3575	3737	3607	3676	3662	3666	3619	3590	3543	3441	3222	3140	3089	3005	3084	3197	3399	3622	3645	3642	3821	3807	3592	3512	3392	3386	3329	3368	3533	3587	3707	3613	3364	3341	3160	3295	3439	3521	3427	3364	3322	3215	3193	3200	3454	3476	3305	3216	3308
3541	3583	3707	3608	3582	3615	3647	3604	3519	3439	3351	3166	3170	3054	3144	3177	3264	3561	3655	3819	3687	3632	3558	3516	3305	3365	3341	3350	3426	3586	3584	3712	3414	3329	3184	3238	3340	3417	3407	3403	3450	3261	3237	3348	3240	3414	3326	3313	3162	3390
3712	3727	3581	3669	3529	3527	3500	3457	3359	3392	3323	3235	3187	3231	3291	3387	3615	3567	4030	3932	3809	3595	3486	3309	3271	3359	3401	3511	3502	3593	3588	3401	3372	3309	3320	3235	3304	3317	3417	3436	3345	3310	3268	3221	3220	3289	3422	3269	3289	3357
3713	3628	3588	3634	3597	3433	3311	3381	3353	3221	3257	3182	3307	3280	3352	3431	3536	3801	4016	3820	3739	3517	3397	3214	3211	3266	3382	3566	3526	3537	3533	3538	3402	3314	3332	3236	3352	3461	3408	3310	3284	3257	3207	3394	3322	3416	3365	3240	3303	3282
3643	3574	3505	3601	3534	3379	3146	3235	3249	3204	3202	3113	3238	3314	3397	3599	3821	3864	3789	3723	3595	3370	3308	3196	3244	3363	3553	3527	3510	3479	3421	3393	3372	3392	3420	3350	3468	3404	3501	3302	3221	3338	3394	3424	3324	3357	3355	3358	3381	3386
3693	3445	3348	3509	3344	3141	3237	3160	3254	3223	3214	3318	3350	3483	3629	3725	3635	3802	3782	3763	3572	3363	3314	3189	3383	3486	3469	3527	3498	3507	3446	3409	3239	3422	3535	3594	3601	3497	3504	3547	3436	3311	3434	3397	3386	3331	3450	3488	3437	3544
3609	3434	3383	3286	3267	3360	3311	3163	3237	3393	3413	3542	3482	3598	3640	3668	3743	3727	3715	3504	3534	3372	3328	3276	3398	3546	3672	3503	3521	3611	3379	3484	3416	3475	3589	3698	3552	3471	3347	3526	3468	3509	3585	3432	3448	3315	3325	3426	3463	3426
3483	3376	3270	3219	3179	3290	3210	3199	3340	3281	3391	3640	3490	3581	3620	3820	3533	3605	3504	3489	3397	3308	3475	3421	3470	3570	3733	3704	3615	3541	3417	3495	3466	3541	3594	3733	3605	3467	3425	3483	3434	3484	3541	3458	3474	3271	3543	3356	3574	3523
3345	3409	3093	3262	3238	3195	3180	3352	3254	3374	3606	3493	3602	3525	3681	3665	3468	3443	3428	3290	3254	3342	3291	3399	3510	3547	3717	3625	3596	3516	3493	3483	3603	3676	3747	3647	3546	3516	3426	3535	3482	3555	3500	3491	3430	3465	3442	3447	3603	3449
3369	3372	3314	3262	3183	3320	3274	3404	3329	3580	3566	3681	3599	3520	3593	3606	3570	3436	3313	3306	3302	3209	3375	3454	3587	3556	3762	3661	3504	3383	3442	3581	3749	3672	3734	3746	3715	3534	3420	3509	3501	3600	3465	3481	3441	3449	3373	3466	3613	3511
3355	3333	3333	3294	3397	3418	3498	3530	3524	3663	3618	3721	3537	3561	3494	3396	3392	3288	3304	3104	3357	3454	3511	3436	3604	3640	3591	3571	3406	3358	3300	3503	3580	3630	3590	3704	3509	3573	3584	3565	3562	3651	3539	3381	3421	3496	3478	3481	3521	3585
3459	3306	3428	3592	3528	3551	3458	3617	3640	3713	3609	3526	3593	3328	3360	3198	3156	3234	3111	3318	3373	3466	3526	3662	3608	3419	3472	3429	3310	3304	3266	3473	3439	3555	3577	3536	3545	3419	3490	3522	3572	3549	3431	3451	3292	3354	3526	3466	3383	3382
3491	3475	3481	3472	3504	3613	3661	3561	3697	3811	3608	3523	3455	3369	3182	3244	3295	3248	3222	3413	3407	3508	3579	3527	3527	3283	3378	3311	3326	3408	3476	3575	3527	3567	3513	3516	3413	3396	3378	3382	3537	3539	3414	3577	3462	3482	3447	3292	3279	3336
3490	3558	3566	3749	3629	3596	3663	3688	3688	3707	3551	3432	3346	3191	3200	3270	3245	3238	3385	3378	3467	3473	3522	3338	3232	3225	3103	3235	3325	3429	3387	3453	3466	3323	3466	3388	3285	3486	3348	3261	3317	3438	3340	3350	3301	3517	3446	3429	3329	3252
3481	3531	3513	3608	3636	3645	3657	3685	3650	3714	3565	3351	3450	3208	3266	3436	3507	3465	3539	3510	3463	3373	3389	3275	3168	3104	3173	3175	3369	3317	3456	3374	3300	3238	3312	3358	3324	3365	3382	3431	3311	3309	3396	3430	3303	3296	3481	3359	3471	3391
3599	3631	3564	3551	3624	3577	3498	3489	3455	3480	3388	3591	3576	3510	3465	3517	3523	3679	3611	3571	3509	3258	3317	3215	3148	3104	3108	3195	3195	3345	3267	3312	3206	3225	3401	3420	3281	3357	3416	3407	3353	3339	3288	3338	3343	3254	3467	3393	3203	3257
3477	3483	3399	3470	3423	3402	3431	3255	3307	3496	3426	3454	3529	3411	3566	3511	3585	3649	3616	3573	3346	3276	3139	3224	3123	3192	3227	3221	3374	3338	3315	3227	3231	3234	3226	3326	3317	3306	3331	3274	3380	3360	3467	3320	3315	3421	3377	3328	3357	3388
3389	3323	3332	3347	3300	3241	3164	3227	3227	3352	3335	3451	3513	3549	3647	3656	3570	3648	3573	3490	3280	3251	3188	3087	3214	3318	3305	3369	3396	3363	3416	3373	3317	3309	3294	3316	3313	3397	3390	3400	3354	3383	3448	3412	3504	3319	3277	3326	3311	3384
3342	3130	3117	3114	3370	3251	3302	3356	3295	3429	3438	3514	3559	3687	3564	3494	3287	3505	3309	3320	3248	3147	3151	3179	3190	3268	3377	3308	3395	3348	3473	3459	3443	3320	3404	3430	3346	3465	3414	3386	3415	3456	3608	3498	3401	3444	3363	3473	3512	3413
3230	3106	3136	3225	3241	3371	3311	3285	3399	3437	3447	3625	3610	3676	3628	3545	3326	3306	3176	3242	3229	3144	3257	3274	3331	3344	3388	3360	3288	3368	3333	3455	3296	3496	3492	3573	3554	3558	3393	3411	3448	3404	3519	3473	3501	3511	3549	3563	3467	3466
3436	3219	3253	3241	3305	3410	3389	3438	3433	3617	3525	3474	3501	3514	3417	3461	3323	3144	3044	3134	3123	3146	3247	3220	3419	3385	3396	3389	3369	3308	3413	3392	3408	3383	3387	3493	3437	3574	3468	3467	3557	3514	3583	3464	3309	3447	3519	3419	3490	3495
3322	3308	3275	3514	3410	3520	3483	3478	3438	3486	3424	3489	3339	3344	3299	3255	3380	3119	3044	3054	3139	3210	3286	3319	3382	3385	3413	3359	3306	3271	3371	3504	3433	3528	3438	3453	3458	3532	3525	3572	3623	3712	3451	3529	3494	3453	3406	3517	3557	3399
3608	3421	3403	3547	3504	3564	3581	3578	3518	3316	3398	3340	3231	3281	3180	3092	3191	3086	3078	3030	3261	3282	3230	3345	3258	3351	3332	3329	3422	3377	3563	3550	3490	3539	3446	3387	3408	3372	3506	3542	3547	3578	3601	3557	3561	3579	3592	3464	3421	3409
3576	3548	3487	3656	3676	3462	3356	3600	3364	3344	3265	3192	3107	3118	3034	3091	2985	3253	3159	3174	3200	3322	3413	3098	3185	3219	3242	3398	3315	3547	3479	3532	3610	3480	3595	3469	3387	3476	3455	3462	3544	3365	3585	3482	3535	3405	3578	3532	3474	3496
3604	3652	3771	3592	3469	3681	3508	3501	3324	3313	3077	3120	3189	2933	3132	3175	3146	3204	3206	3179	3224	3184	3197	3125	3175	3158	3181	3382	3335	3434	3377	3392	3514	3474	3687	3439	3439	3435	3493	3350	3549	3416	3387	3373	3307	3431	3401	3511	3551	3564
3659	3554	3596	3536	3587	3456	3475	3400	3264	3331	3112	3252	3165	3230	3211	3194	3321	3227	3225	3129	3333	3216	3246	3212	3219	3228	3246	3187	3378	3334	3441	3357	3457	3419	3521	3491	3426	3593	3400	3352	3470	3388	3412	3340	3296	3334	3461	3401	3541	3414
3645	3531	3401	3407	3306	3390	3481	3318	3385	3277	3331	3357	3345	3319	3368	3333	3455	3383	3278	3170	3187	3203	3240	3319	3223	3269	3303	3265	3326	3272	3263	3304	3329	3337	3301	3338	3335	3343	3445	3400	3554	3505	3361	3228	3227	3363	3401	3365	3330	3363
3553	3322	3330	3297	3347	3305	3266	3294	3391	3253	3447	3322	3310	3374	3262	3392	3436	3208	3198	3212	3099	3277	3230	3191	3320	3371	3361	3344	3296	3310	3223	3434	3412	3310	3269	3295	3352	3289	3400	3410	3392	3534	3508	3363	3281	3271	3347	3400	3277	3330
3381	3307	3333	3272	3226	3251	3385	3285	3427	3366	3376	3334	3219	3177	3193	3378	3095	3026	3089	3140	3147	3225	3345	3294	3285	3368	3318	3252	3357	3307	3348	3532	3454	3385	3207	3331	3354	3255	3161	3278	3273	3342	3508	3371	3432	3459	3416	3341	3256	3275
3374	3322	3353	3259	3337	3458	3288	3409	3358	3354	3413	3366	3151	3175	3137	3131	3142	3041	3041	3115	3117	3189	3210	3291	3370	3377	3292	3333	3368	3478	3430	3523	3378	3489	3355	3356	3321	3340	3192	3192	3252	3414	3459	3358	3436	3485	3501	3292	3368	3347
3530	3406	3439	3471	3377	3383	3522	3370	3306	3423	3243	3338	3258	3185	3127	3125	3097	3117	3120	3176	3049	3156	3113	3268	3344	3117	3321	3269	3428	3340	3265	3358	3407	3553	3529	3549	3437	3543	3381	3348	3247	3390	3435	3366	3295	3423	3436	3455	3497	3425
3453	3691	3566	3597	3505	3439	3465	3337	3335	3354	3268	3285	3187	3104	3076	3171	3128	3230	3152	3289	3088	3185	3163	3247	3175	3263	3159	3334	3268	3285	3395	3316	3353	3487	3443	3483	3498	3562	3477	3474	3405	3471	3427	3295	3455	3521	3465	3609	3548	3610
3641	3572	3526	3647	3570	3517	3443	3372	3362	3287	3249	3193	3145	3179	3082	2960	3145	3146	3121	3098	3087	3196	3140	3155	3222	3280	3309	3248	3385	3344	3367	3488	3376	3354	3375	3416	3470	3627	3557	3545	3596	3437	3496	3416	3387	3368	3482	3397	3533	3608
3606	3442	3394	3451	3397	3367	3277	3292	3221	3086	3083	3115	3056	3134	3203	3136	3158	3122	3208	3225	3087	3139	3139	3199	3328	3372	3429	3443	3339	3384	3416	3310	3335	3482	3460	3399	3495	3572	3527	3518	3429	3659	3548	3486	3532	3508	3459	3480	3354	3414
3415	3366	3372	3417	3363	3268	3262	3313	3165	3122	3144	3079	3020	2979	2915	2987	3031	3023	3008	2962	3071	3035	3111	3213	3276	3449	3420	3354	3465	3419	3535	3390	3456	3553	3443	3398	3547	3507	3556	3568	3510	3517	3590	3632	3556	3414	3449	3354	3414	3306
3235	3297	3270	3540	3220	3316	3149	3111	3097	3163	3129	3080	2989	3091	2994	2931	2977	2856	2840	2868	3031	3048	3097	3222	3347	3309	3360	3376	3213	3415	3436	3511	3549	3409	3572	3422	3521	3486	3497	3424	3408	3493	3613	3566	3626	3541	3538	3578	3462	3440
3265	3295	3311	3440	3362	3350	3361	3208	3125	3278	3167	3153	3125	2949	2971	2920	2881	2968	3024	2958	3060	3038	3044	3156	3180	3303	3249	3328	3249	3454	3452	3443	3551	3526	3542	3489	3600	3535	3493	3379	3378	3442	3506	3480	3454	3484	3588	3516	3598	3393
3340	3359	3365	3427	3451	3463	3326	3258	3273	3306	3019	3140	3178	3042	2967	2793	2961	2905	3121	3014	3014	3044	2961	3129	3132	3200	3181	3243	3368	3338	3239	3427	3483	3454	3504	3595	3576	3551	3473	3399	3351	3478	3427	3247	3374	3408	3440	3551	3382	3567
3330	3531	3386	3364	3470	3443	3338	3294	3245	3238	3155	3101	3091	3118	3109	2960	3028	3013	3079	3046	3043	3177	3074	3200	3145	3222	3299	3317	3320	3327	3354	3336	3265	3483	3381	3416	3469	3472	3508	3542	3511	3411	3360	3403	3325	3352	3490	3481	3503	3400
3492	3343	3268	3244	3400	3297	3326	3140	3098	3182	3161	3245	3116	3066	3122	2984	3080	2999	3005	2970	3081	3155	3195	3129	3164	3362	3265	3390	3391	3371	3206	3342	3356	3413	3318	3244	3349	3471	3601	3646	3585	3489	3513	3318	3285	3352	3451	3337	3518	3512
3489	3430	3141	3201	3068	3067	3073	3111	3140	3051	3058	2985	2924	2967	2899	2898	2896	2989	2944	2993	3032	3041	3161	3189	3235	3203	3402	3323	3457	3420	3293	3495	3348	3569	3360	3275	3350	3381	3522	3721	3572	3544	3484	3515	3397	3465	3392	3280	3234	3368
3215	3205	3273	3192	3192	3169	3110	2945	2960	3004	3000	2950	3040	2888	2742	2648	2652	2642	2729	2891	2850	2954	3041	3060	3049	3227	3334	3438	3406	3514	3402	3608	3656	3474	3400	3435	3362	3433	3496	3643	3383	3416	3544	3564	3621	3454	3408	3280	3212	3469
3300	3222	3140	3192	3192	3189	3098	3231	3080	3047	2938	2903	2782	2889	2895	2701	2796	2784	2757	2867	2927	2840	2904	2917	2931	3132	3122	3219	3378	3476	3377	3435	3717	3607	3509	3425	3577	3484	3323	3415	3601	3408	3468	3647	3584	3494	3528	3257	3532	3347
3258	3221	3211	3264	3116	3227	3159	3211	3044	3215	3110	3031	2968	2923	2834	2905	2653	2727	2618	2758	2786	2759	2710	2712	2809	2948	3060	3213	3197	3285	3379	3466	3532	3509	3719	3629	3615	3442	3430	3515	3317	3464	3427	3602	3595	3540	3460	3539	3441	3480
3338	3244	3302	3352	3277	3257	3304	3308	3307	3231	3201	2926	3110	3120	3089	3042	3025	2864	2891	2920	2974	2964	2828	2968	2915	2824	2845	3056	3212	3261	3301	3406	3506	3488	3636	3747	3757	3580	3498	3535	3521	3609	3363	3414	3376	3346	3430	3538	3485	3452
3406	3478	3303	3365	3276	3590	3375	3378	3316	3243	3431	3319	3294	3114	3069	2959	2922	2729	2801	2956	2895	2866	2971	2950	3017	3144	3182	3079	3094	3193	3185	3290	3319	3581	3634	3607	3495	3397	3757	3597	3604	3534	3459	3267	3327	3324	3402	3525	3539	3419
3363	3418	3325	3418	3283	3374	3244	3344	3516	3366	3213	3163	3159	3239	3182	3252	3121	3143	3127	3137	3159	3173	3086	3044	3062	3088	3149	3208	3217	3268	3231	3231	3238	3419	3499	3487	3457	3459	3483	3683	3615	3510	3511	3334	3310	3387	3321	3332	3462	3444
3367	3326	3312	3257	3360	3348	3284	3278	3250	3380	3300	3265	3266	3219	3132	3282	3143	3134	3057	3108	3106	3194	3134	3313	3382	3236	3293	3260	3316	3275	3320	3303	3280	3360	3293	3335	3201	3418	3576	3626	3603	3598	3354	3296	3477	3371	3228	3306	3351	3336
3247	3290	3259	3200	3225	3175	3233	3323	3233	3269	3254	3256	3085	3063	3040	3071	3200	3240	3151	3170	3219	3277	3203	3187	3252	3258	3225	3475	3477	3415	3350	3319	3390	3447	3380	3211	3344	3371	3390	3477	3556	3485	3512	3416	3388	3426	3226	3163	3073	3142
3349	3349	3078	3154	3247	3053	3066	3131	3160	3185	3139	3046	3006	3007	3052	3108	3119	3073	3169	3066	3124	3143	3197	3375	3355	3391	3353	3475	3494	3549	3527	3549	3535	3435	3350	3321	3432	3445	3435	3420	3489	3451	3441	3568	3574	3398	3366	3104	3152	3214
3248	3092	3154	3103	2997	3124	3137	3132	3067	3112	3012	3062	3060	3082	3142	3104	2933	3160	3084	2916	3049	3186	3070	3206	3158	3390	3498	3456	3534	3400	3495	3561	3735	3595	3398	3514	3493	3381	3311	3320	3189	3385	3502	3431	3416	3487	3348	3182	3259	3324
3306	3131	3189	3066	3156	3148	3020	3184	3107	3170	3188	3104	3015	3062	3045	3108	3095	3048	2951	3072	3116	3080	3052	3089	3171	3211	3282	3269	3376	3520	3565	3534	3594	3545	3621	3701	3642	3526	3217	3223	3154	3365	3456	3447	3376	3425	3426	3470	3487	3361
3278	3083	3277	3201	3158	3089	3224	3121	3248	3246	3213	3121	3237	3259	3295	3205	3325	3286	3254	3171	3162	3215	3181	3249	3129	3270	3177	3118	3269	3210	3448	3506	3483	3455	3600	3632	3549	3428	3414	3299	3249	3248	3030	3196	3062	3265	3362	3455	3403	3338
3183	3224	3263	3174	3220	3298	3245	3296	3266	3243	3444	3212	3285	3294	3351	3390	3255	3315	3230	3197	3322	3185	3224	3287	3287	3163	3182	3155	3176	3310	3342	3337	3232	3423	3474	3502	3537	3455	3430	3307	3307	3232	3139	3074	3190	3237	3295	3429	3384	3228
3379	3437	3198	3333	3417	3338	3262	3318	3339	3394	3497	3317	3281	3094	3302	3148	3307	3223	3294	3251	3199	3160	3269	3264	3226	3105	3217	3123	3139	3216	3275	3219	3180	3130	3496	3478	3493	3463	3390	3448	3490	3426	3148	3121	3048	3108	3418	3410	3426	3440
3491	3325	3405	3428	3244	3260	3295	3328	3428	3406	3274	3312	3292	3358	3414	3428	3322	3505	3631	3509	3540	3500	3506	3312	3398	3153	3215	3138	3138	3145	3199	3265	3220	3218	3280	3286	3465	3285	3511	3515	3568	3441	3372	3228	3176	3145	3365	3394	3291	3082
3347	3459	3355	3304	3256	3388	3283	3241	3107	3151	3235	3339	3435	3409	3441	3403	3523	3544	3372	3530	3515	3572	3543	3612	3619	3534	3453	3289	3235	3313	3157	3087	3136	3229	3124	3020	3098	3383	3462	3436	3420	3500	3355	3285	3243	3152	3232	3348	3313	3242
3392	3379	3143	3233	3380	3242	3088	3171	3180	3233	3240	3227	3028	3162	3133	2968	3140	3172	3150	3148	3208	3212	3409	3301	3424	3384	3526	3520	3378	3367	3361	3169	3065	3059	3164	3056	2923	3032	3388	3457	3376	3474	3452	3493	3301	3243	3088	3125	3288	3213
3470	3210	3267	3265	3276	3018	3116	3076	3025	3223	3050	3086	3065	2952	3059	3167	3131	3216	3304	3251	3277	3374	3429	3260	3253	3077	3283	3411	3477	3515	3372	3433	3348	3068	3108	3047	3148	3117	3142	3427	3298	3315	3429	3592	3497	3293	3194	3139	3131	3236
3127	3160	3287	3129	3008	3024	3093	3017	2937	2985	2984	2954	3116	3068	3073	3281	3219	3404	3463	3514	3638	3594	3651	3538	3478	3267	3379	3301	3265	3408	3445	3518	3378	3366	3150	2974	3011	3296	3156	3087	3236	3262	3339	3615	3650	3454	3161	3160	2959	3121
3205	3243	3053	3079	3004	3126	3078	3035	2918	3060	3063	3070	3003	3112	3262	3192	3155	3266	3278	3244	3248	3296	3407	3487	3535	3594	3576	3539	3353	3241	3282	3512	3434	3403	3377	3290	3099	3259	3151	3006	2927	3142	3281	3352	3532	3453	3232	3210	3087	3006
3339	3221	3005	3094	3240	3101	2902	3117	3026	3123	3021	3193	3282	3244	3224	3215	3004	3050	3062	2910	3002	2924	2874	3040	3165	3379	3431	3543	3453	3288	3223	3422	3357	3382	3445	3421	3263	3194	3233	3229	3018	3169	3295	3345	3315	3413	3195	3334	3220	3217
3208	2842	3015	3280	3139	2943	3126	3250	3136	3095	3180	3314	3354	3333	3343	3278	3099	3064	3080	3094	3177	3069	2961	2943	2845	2921	3246	3348	3268	3435	3425	3479	3411	3312	3433	3460	3583	3183	3204	3278	3073	2997	3209	3367	3319	3206	3383	3217	3281	3249
3044	3080	3320	3200	3059	3042	3196	3185	3196	3221	3378	3568	3354	3306	3173	3178	3158	3149	3249	3293	3361	3346	3285	3163	3090	3015	2968	2916	3156	3353	3398	3338	3288	3360	3242	3466	3486	3324	3103	3159	3141	3130	3063	3144	3164	3217	3351	3289	3362	3252
3099	3369	3378	3178	3123	3264	3361	3166	3262	3519	3521	3428	3129	3100	3115	3198	3510	3523	3574	3540	3569	3561	3464	3576	3412	3198	3029	2916	2876	3179	3209	3310	3224	3338	3347	3325	3450	3534	3289	3160	3250	3058	3006	3070	3008	3098	3299	3339	3336	3315
3378	3457	3240	2936	3078	3238	3385	3185	3467	3476	3312	3231	3017	3170	3559	3655	3916	4014	4023	3931	3710	3713	3667	3532	3517	3412	3340	2904	2970	2835	3012	3134	3130	3170	3330	3196	3348	3456	3429	3118	3242	3120	2992	2839	3026	3013	3162	3329	3240	3325
3448	3458	3098	3097	3320	3422	3400	3225	3387	3233	3109	3081	3412	3715	3896	4214	4329	4335	4156	4085	3978	3870	3717	3668	3613	3459	3346	3340	3154	2892	2781	2945	3068	3129	3240	3187	3182	3246	3431	3367	3251	3239	3146	2834	2875	3067	3005	3380	3230	3194
3713	3433	3070	3365	3466	3272	3358	3242	3129	3079	3070	3358	3778	4123	4223	4232	4181	4068	3912	3873	3834	3720	3625	3646	3626	3390	3413	3392	3242	3195	2849	2761	2913	3126	3177	3060	3061	3136	3308	3454	3218	3319	3141	2967	2885	3034	3142	3172	3313	3128
3633	3337	3142	3449	3528	3281	3278	3226	3112	3017	3174	3702	4002	4289	4023	3881	3702	3440	3374	3346	3247	3537	3436	3621	3644	3605	3554	3430	3340	3261	2995	2794	2878	3062	3055	3124	3059	3007	3285	3522	3337	3294	3300	2921	2946	2965	3119	3062	3246	3054
3591	3219	3309	3546	3481	3113	3206	2949	2955	3195	3517	4021	4132	3950	3585	3177	2814	2693	2666	2547	2874	2904	3114	3362	3498	3456	3458	3332	3413	3239	3081	2824	2863	3017	3016	3144	3060	2936	3095	3452	3361	3219	3252	3169	3099	3056	3159	3044	3236	3097
3293	3187	3366	3477	3314	3104	3009	2989	3001	3427	3749	3890	3837	3397	2923	2524	2402	2247	2307	2397	2419	2647	2735	3046	3313	3475	3399	3604	3378	3465	3203	3064	2897	2915	2970	2957	3036	2982	3038	3386	3394	3271	3273	3293	3264	3181	3106	3005	3036	3127
3220	2984	3300	3338	3011	3059	3036	3083	3085	3486	3797	3746	3412	2776	2433	2189	2203	2187	2215	2260	2283	2271	2561	2734	3045	3280	3437	3499	3479	3356	3310	3092	3045	2877	2956	2853	2911	2948	3093	3231	3395	3386	3256	3369	3279	3172	3100	2860	3067	3109
3098	3018	3247	3271	2970	3005	2846	3030	3274	3586	3503	3324	3059	2538	2249	2157	2124	2396	2379	2461	2342	2312	2311	2487	2694	3087	3403	3636	3583	3398	3351	3286	3256	2979	2784	2946	2938	2916	3125	3138	3244	3131	3209	3495	3331	3286	3236	2994	2918	3049
3104	3073	3162	3042	2893	2854	2959	2991	3228	3431	3396	3167	2746	2383	2092	2209	2339	2583	2744	2721	2581	2422	2335	2321	2570	2900	3340	3545	3555	3451	3345	3439	3292	3043	2941	3047	2975	2924	2990	2969	3217	3176	3156	3517	3395	3262	3206	3014	2968	3152
3058	3016	3199	2937	2851	2806	2952	3044	3308	3530	3404	2959	2593	2298	2180	2281	2390	2783	2982	2967	2728	2633	2388	2281	2405	2663	3145	3519	3613	3529	3470	3405	3282	3071	2830	3074	2999	3027	3000	2941	3083	3124	3224	3382	3490	3368	3316	3023	2953	3113
2949	2976	3159	2979	2718	2828	3058	3136	3413	3372	3237	2933	2482	2217	2172	2279	2668	2921	2929	2946	2872	2638	2396	2140	2235	2524	2996	3511	3570	3446	3521	3422	3377	3049	2974	3012	3073	2838	2901	3080	2963	3138	3169	3453	3367	3302	3201	3058	2938	3022
2930	2973	3000	2882	2750	2770	3002	3073	3242	3454	3233	2895	2529	2288	2354	2454	2680	2879	3024	3044	2783	2639	2325	2042	2045	2492	3021	3403	3542	3407	3310	3471	3342	3187	3010	3144	3237	2859	2861	2986	2907	2925	3083	3280	3223	3298	3160	3197	3096	3022
2919	2841	2940	2924	2774	2865	3023	3245	3297	3304	3255	3037	2692	2315	2255	2331	2576	2743	2812	2803	2783	2451	2183	2044	2102	2470	2976	3494	3407	3258	3335	3432	3269	3187	3159	3318	3129	2872	2970	2894	2932	3065	3076	3375	3362	3239	3188	3177	3184	3125
2826	2833	2959	2959	2846	2877	2930	3219	3336	3447	3450	3171	2873	2504	2376	2494	2477	2544	2610	2599	2396	2150	2036	1910	2147	2580	3262	3407	3416	3294	3111	3229	3278	3156	3181	3439	3160	3017	3061	3028	2838	3056	3111	3255	3344	3259	3152	3140	3227	3109
2882	2816	2952	2999	2943	2856	3025	3297	3466	3435	3421	3357	3140	2592	2494	2336	2291	2389	2273	2339	2273	2060	1919	1950	2233	2741	3251	3510	3380	3199	3175	3232	3147	3112	3167	3402	3118	2929	3086	2954	2832	3141	3072	3291	3275	3293	3330	3211	3282	3207
2896	2866	2909	3028	2877	2768	2873	3238	3398	3448	3453	3374	3257	3008	2753	2462	2375	2153	2210	2100	1981	1911	2008	2112	2553	3084	3578	3557	3189	3121	3024	3100	3029	3135	3346	3402	3119	2946	3177	2969	2876	2972	3147	3231	3129	3308	3329	3295	3252	3270
2936	3026	2824	3051	3092	2920	2976	3286	3417	3471	3565	3574	3466	3249	3045	2715	2463	2270	2309	2205	2159	2176	2284	2614	3060	3483	3648	3477	3068	2954	3016	2970	3056	3199	3424	3225	3022	3084	3225	2997	2913	2974	3122	3172	3255	3379	3297	3322	3314	3219
2959	3001	2852	3053	3095	3058	2969	3122	3397	3378	3466	3574	3455	3452	3311	3130	2909	2753	2632	2553	2537	2695	2727	3202	3470	3645	3682	3172	2928	2813	2979	2963	3011	3139	3348	3307	3157	3301	3213	2862	2960	3022	3097	3145	3263	3460	3335	3498	3369	3311
2957	2954	2920	3043	3262	3102	3019	3053	3348	3418	3489	3424	3651	3577	3606	3440	3424	3293	3068	3055	3241	3483	3474	3682	3792	3674	3307	2911	2677	2758	2857	3080	3112	3335	3258	3200	3159	3339	3120	2965	3080	2980	3142	3147	3241	3216	3267	3375	3283	3340
2840	2904	2974	3151	3156	3190	3147	2924	3148	3336	3504	3373	3544	3614	3585	3621	3644	3605	3562	3735	3798	3918	3798	3687	3571	3335	2993	2664	2647	2882	3044	3009	3042	3231	3235	3172	3340	3417	3026	2973	2974	2922	3039	3139	3264	3238	3345	3404	3415	3267
2942	2955	2953	2976	3156	3299	3287	3145	3094	3140	3323	3467	3590	3530	3415	3683	3483	3712	3703	3875	3759	3868	3555	3391	3150	2864	2692	2623	2756	3064	3062	3239	3186	3171	2986	3308	3551	3382	3015	3097	3135	2916	3052	3083	3231	3250	3392	3389	3443	3335
3148	3071	2934	3197	3272	3213	3324	3330	3075	3166	3157	3402	3429	3493	3340	3303	3515	3356	3461	3371	3430	3270	3115	2931	2756	2612	2659	2906	2922	3078	3107	3059	3230	3104	3016	3505	3479	3225	3084	3223	3039	3076	3081	3051	3266	3144	3493	3394	3543	3180
3226	3083	3056	3096	3107	3103	3138	3402	3286	3052	3100	3213	3255	3363	3427	3354	3250	3221	3081	3085	3010	2881	2819	2577	2686	2802	3024	3123	3113	3132	3053	3128	3145	2999	3289	3447	3232	3137	3252	3110	2934	3062	2994	3160	3061	3290	3349	3430	3529	3262
3134	3276	3115	3059	3043	2992	3290	3518	3463	3358	3161	2998	3184	3201	3376	3316	3299	3208	3085	2902	3082	2898	2729	2829	2957	3083	3193	3033	3065	2968	3091	3069	2990	3187	3456	3464	3167	3107	3297	2924	2984	3152	3024	3076	3025	3260	3328	3601	3490	3457
3022	3340	3221	3112	3079	3008	3236	3263	3335	3585	3351	3273	3121	3018	3054	3080	3225	3116	3027	3049	3078	3092	3100	3085	3157	3095	3140	3007	3057	2892	2960	2926	3064	3339	3409	3169	3199	3379	3131	2978	3043	2976	3022	3023	3060	3142	3396	3527	3328	3432
3071	3119	3070	3163	3158	3038	3193	3177	3268	3481	3621	3557	3465	3187	3133	3026	3161	3061	2984	3094	3182	3068	3058	3082	3002	2957	2996	2907	2888	2968	2978	3121	3245	3286	3197	3170	3397	3432	3060	2987	3107	2945	3007	2934	3124	3140	3393	3383	3391	3323
3147	3098	3061	3088	3054	3032	3126	3208	3191	3199	3375	3575	3731	3515	3573	3361	3394	3161	3196	3191	3136	3164	2967	2941	3077	2991	2956	2854	2986	3021	3075	3290	3189	3111	3153	3400	3487	3147	3040	3151	3030	3016	2911	2964	3023	3173	3381	3469	3427	3305
3089	3151	2978	2920	3073	3203	3099	3277	3299	3071	3207	3172	3151	3421	3605	3575	3585	3485	3350	3459	3241	3278	3107	3054	2978	2945	2957	2912	2970	2968	3257	3146	3148	3051	3427	3411	3286	3102	3200	3109	3003	3023	3029	3013	2966	3207	3234	3383	3412	3253
2995	3057	3027	2933	2987	3086	3186	3149	3231	3315	3320	3177	3068	3105	3106	3337	3316	3357	3239	3152	3211	3162	2961	2956	2939	2940	2930	3053	3095	2985	3207	2975	3193	3340	3362	3353	3238	3341	3160	3026	3044	2948	3036	2948	3155	3057	3177	3468	3351	3426
3056	3083	3074	3087	3091	2970	3013	3080	3297	3180	3344	3362	3401	3339	3200	3019	3042	3066	2875	3013	2965	3045	2984	2943	2972	3121	3001	3020	3035	2836	2983	3171	3223	3174	3182	3033	3335	3356	3004	3004	3014	2952	2921	3077	3113	3174	3325	3319	3331	3316
3064	3018	2935	2965	3095	3033	3121	3028	3227	3196	3187	3247	3340	3518	3366	3331	3371	3234	3116	3123	3215	3236	3163	3148	3140	3084	2925	2806	2812	2961	3041	3214	3168	3074	3113	3368	3289	3066	3104	3030	2997	2953	3031	3042	3098	3148	3167	3291	3353	3379
2989	3053	2931	2982	2961	3103	3113	3087	3095	3131	3132	3101	3262	3180	3287	3367	3510	3438	3232	3260	3295	3283	3083	2951	2892	2844	2925	2899	2998	3087	3157	3000	3043	3163	3325	3390	3309	3185	3212	3097	2951	2971	3040	3033	3169	3271	3172	3409	3262	3294
2976	2973	2964	2925	2875	2890	3001	3207	3157	3233	3218	3263	3258	3234	3122	3056	3034	3063	3001	3042	3113	3072	2946	2950	2996	2927	2965	2951	2951	2932	2979	3083	3223	3271	3251	3259	3281	3341	3064	2965	2896	3044	3037	3072	3273	3125	3447	3282	3389	3265
3060	2932	2913	3044	2934	3111	3042	3078	3005	3176	3194	3213	3265	3270	3260	3324	3288	3262	3186	3238	3135	3215	3104	3080	2989	3082	2931	2873	2908	2980	3001	3126	3183	3109	3198	3345	3424	3091	3028	2971	2927	2904	3134	3229	3200	3291	3325	3294	3401	3195
2905	2857	2972	2972	3008	3048	3059	3061	3104	3037	3208	3273	3274	3281	3140	3260	3247	3221	3134	3188	3168	3026	3012	2959	2923	3113	3086	3084	3092	3094	3106	3102	2993	3200	3294	3312	3267	3114	2986	3011	2904	2898	3140	3145	3257	3275	3311	3254	3260	3258
2907	2833	2875	2903	2933	3009	3007	3039	3149	3170	2991	3086	3151	3063	3257	3164	3224	3026	3079	3053	3115	3110	3057	2991	3037	3060	3112	3147	2971	3072	3081	3135	3215	3185	3263	3073	3310	3163	2964	2922	2904	3049	3037	3142	3251	3165	3320	3241	3144	3094
2857	2925	2880	2915	2882	2879	2907	2933	2988	3074	3100	3008	3041	3157	3156	3010	3053	3022	3134	3126	3098	3097	3096	3014	2972	3083	3124	3129	3052	3149	3165	3182	3131	3084	3115	3167	3064	3121	2978	2962	2878	2875	3069	3257	3216	3321	3281	3264	3220	3111
2951	2919	2831	2752	2900	2842	2999	2978	2835	2854	2980	3052	3076	2981	3109	3181	3214	3065	3069	3026	3201	3205	3109	3036	2994	3145	3255	3220	3328	3102	3214	3225	3340	3251	3043	3109	3078	3040	3044	2793	2854	3041	3085	3145	3326	3221	3130	3185	3027	3184
2887	2811	2935	2827	2836	2768	2797	2926	3019	2912	2998	3006	2894	2969	2807	3058	2997	2938	3018	2979	3002	3171	2957	2974	3091	3197	3271	3251	3338	3213	3382	3299	3313	3150	3150	3072	3082	2983	2825	2942	2987	2961	3131	3234	3264	3247	3221	3196	3029	3109
2939	2826	2806	2842	2867	2898	2961	2901	2909	2901	2838	3113	3019	3006	3039	3052	3065	2980	3047	3067	2969	3040	3166	3070	3166	3405	3332	3356	3365	3440	3318	3473	3303	3216	3072	3044	3117	3025	3020	2966	2855	2999	3148	3256	3398	3247	3112	3148	3089	3143
2881	2865	2803	2740	2777	2787	2910	2913	2972	2904	2848	2940	2909	3000	2987	2994	3032	3108	3067	3121	3212	3162	3200	3144	3220	3290	3381	3359	3444	3275	3480	3493	3261	3160	3078	2862	3033	3040	2884	2977	2998	3138	3221	3257	3336	3196	3249	2915	3159	3252
3083	2896	2881	2912	2950	2930	2850	2806	2819	2983	2978	2967	2947	3100	3025	3080	2945	3060	3012	2993	3022	3192	3147	3169	3342	3321	3404	3579	3390	3566	3389	3380	3281	3214	3079	2900	2884	3036	3014	2898	3016	3232	3236	3248	3316	3181	3166	3118	2974	3174
3117	3097	2879	2938	2814	2935	2914	3010	2949	2917	2906	2940	2999	2965	3064	3013	2970	3062	3084	3229	3242	3334	3328	3279	3272	3229	3485	3447	3600	3546	3393	3393	3226	3242	3027	3015	2894	3055	3041	3115	3121	3160	3156	3297	3346	3283	3111	3088	3076	3158
3246	3056	3024	2985	2982	2893	3104	3027	2896	2961	3027	2960	3096	2990	3020	2939	2875	3098	2991	3029	3085	3273	3221	3364	3452	3538	3492	3577	3443	3520	3285	3243	3272	3124	3034	2935	2961	3037	3112	3051	3172	3153	3152	3357	3242	3351	3061	3090	2964	3153
3190	3095	3035	2982	3074	2988	3119	2990	3043	2969	2925	2969	3013	3085	2978	3048	2962	3110	3166	3228	3178	3342	3386	3347	3364	3419	3431	3593	3444	3502	3317	3326	3207	3116	2981	2960	2922	3086	3198	3243	3202	3211	3178	3224	3284	3258	3017	3003	3046	3252
3264	3170	3244	3096	3092	3158	3109	3061	3084	3069	3022	3019	3056	3159	3139	2999	3045	3153	3134	3130	3161	3344	3407	3354	3478	3458	3531	3462	3354	3360	3164	3112	3266	3161	3070	2987	3001	3153	3221	3298	3279	3241	3267	3229	3205	3171	3024	3185	3137	3100
3460	3291	3110	3224	3297	3286	3137	3179	3157	3048	3163	3045	3155	3218	3165	3094	3070	3070	3271	3248	3360	3384	3426	3370	3398	3439	3393	3560	3393	3399	3215	3172	3148	3134	3104	3142	3104	3106	3366	3297	3347	3207	3219	3218	3196	3094	3049	3024	3117	3189
3368	3275	3292	3309	3387	3218	3287	3307	3248	3310	3278	3315	3336	3295	3217	3241	3224	3101	3275	3405	3303	3426	3370	3470	3343	3426	3337	3349	3204	3103	3103	3171	3066	3212	3242	3179	3134	3314	3385	3427	3266	3245	3175	3169	3157	3126	3171	3176	3182	3178
3378	3440	3238	3409	3296	3322	3311	3269	3285	3460	3328	3327	3389	3371	3299	3329	3258	3189	3249	3342	3431	3438	3405	3488	3315	3317	3430	3398	3223	3237	3084	3130	3165	3201	3238	3311	3430	3179	3408	3324	3299	3244	3230	3128	3092	3137	3182	3241	3339	3267
3244	3283	3333	3271	3378	3277	3346	3364	3404	3506	3470	3389	3432	3365	3268	3337	3303	3329	3282	3189	3297	3268	3237	3256	3303	3269	3199	3240	3125	3120	3104	3147	3213	3249	3375	3357	3422	3422	3307	3349	3287	3216	3188	3092	2975	3124	3268	3308	3320	3356
3173	3255	3148	3278	3406	3271	3401	3271	3445	3350	3409	3420	3397	3440	3523	3507	3381	3428	3349	3144	3216	3198	3068	3182	3238	3215	3118	3086	3093	3123	3073	3138	3191	3370	3329	3465	3476	3448	3290	3292	3268	3294	3193	3122	3024	3097	3324	3356	3444	3289
3108	3146	3116	3295	3235	3243	3233	3288	3334	3351	3261	3515	3497	3394	3372	3361	3326	3271	3179	3031	3126	3082	3018	3161	3132	3246	3054	3005	2983	3061	3073	3143	3261	3312	3369	3401	3394	3340	3193	3279	3188	3225	3099	3153	3023	3174	3309	3496	3401	3301
2882	2956	3148	3150	3161	3257	3366	3255	3258	3369	3410	3396	3329	3291	3274	3207	3310	3248	3029	3075	3151	3104	2923	2910	3015	3054	3008	2983	3159	3101	3126	3283	3375	3393	3395	3513	3343	3263	3089	3074	3172	3092	3079	3209	3092	3146	3293	3432	3376	3230
3021	2824	2892	3058	3030	3070	3189	3156	3260	3188	3257	3359	3175	3223	3157	3262	3198	3380	3136	3096	3049	2966	3015	3000	3005	3104	3024	3002	3016	3204	3254	3364	3231	3337	3208	3449	3420	3207	2972	2958	3045	3069	3165	3074	3234	3240	3262	3386	3304	3330
2875	2813	2850	2981	2877	3128	3198	3148	3150	3077	3272	3197	3224	3167	3137	3151	3133	3007	2954	2999	2978	2911	2882	3032	2940	3016	3081	3059	2976	3245	3282	3425	3187	3282	3204	3392	3205	3126	3022	2826	3016	3132	3118	3229	3211	3190	3186	3184	3242	3250
2756	2888	2903	2829	2820	3035	3042	3029	2950	3131	3143	3177	2998	3235	3100	3217	3173	3077	3106	2936	2834	2913	2996	2911	2932	2989	3132	3065	3155	3267	3054	3233	3191	3255	3180	3168	3129	3061	3006	3124	3083	3107	3231	3308	3198	3182	3292	3225	3236	3050
2884	2856	2804	2939	3004	2928	3006	3017	2981	3074	3047	3113	3246	3095	3126	3130	3136	3065	3089	3011	3091	3093	3101	3046	3026	3174	3143	3140	3132	3185	3153	3188	3297	3121	3116	3120	3113	3002	3252	3090	3178	3169	3264	3222	3290	3225	3106	3237	3105	3263
2980	2902	2844	3036	3029	2873	3075	2954	3051	3087	2987	3057	3085	3061	3145	3223	3127	3122	3214	3105	3104	3048	3180	3168	3182	3105	3097	3163	3213	3143	3042	3227	3040	3121	3050	3063	3098	3266	3264	3201	3195	3206	3144	3332	3339	3160	3175	3022	3168	3226
3164	3150	3182	3079	3076	3023	3032	3096	3070	3137	3073	3113	3175	3086	3216	3245	3091	3108	3217	3212	3092	3062	3200	3210	3115	3184	3163	3202	3104	3253	3042	3071	3041	3130	3061	2946	2939	3195	3253	3154	3281	3208	3237	3288	3211	3251	3156	3099	3118	3229
3247	3324	3172	3083	3228	3098	3146	3157	3206	3227	3179	3081	3199	3221	3186	3293	3270	3115	3281	3195	3122	3163	3205	3212	3172	3146	3175	3300	3162	3219	2937	3020	2994	3056	3052	3225	3191	3301	3156	3335	3277	3176	3208	3118	3223	3164	3265	3162	3163	3314
3238	3292	3246	3170	3203	3126	3154	3192	3161	3203	3254	3192	3172	3193	3177	3279	3262	3243	3259	3352	3251	3167	3238	3225	3121	3050	3021	3142	3104	2979	2939	2989	3009	3188	3099	3210	3235	3178	3235	3310	3254	3249	3189	3084	3061	3288	3323	3242	3298	3276
3249	3277	3299	3276	3081	3230	3242	3315	3316	3239	3261	3296	3271	3262	3278	3359	3358	3385	3236	3263	3209	3171	3148	3139	2953	3008	3006	3094	2940	2934	3014	2875	2912	3158	3226	3200	3208	3145	3241	3274	3318	3207	3109	3060	3078	3197	3368	3249	3338	3278
3129	3148	3177	3155	3058	3161	3124	3261	3234	3169	3229	3155	3203	3203	3266	3206	3177	3247	3177	3172	3195	3128	3175	3136	3007	3005	3098	2929	2985	2941	3078	3030	3120	3148	3311	3280	3235	3297	3032	3187	3205	3109	3126	3129	3170	3227	3316	3331	3382	3180
3095	3087	3066	3021	3067	3166	3126	3067	3100	3180	3134	3139	3151	3207	3184	3175	3205	3204	3149	3092	3139	3091	3022	3077	3000	3034	3081	3010	3013	3181	3150	3195	3151	3171	3176	3323	3197	3203	3081	2982	3075	3015	3231	3107	3094	3240	3193	3183	3284	3278
3088	2973	2924	2963	3051	3048	3063	3049	3112	2970	3049	3056	3069	2972	3132	3038	3116	2987	3030	3121	2987	3036	3078	3077	3076	3052	3118	3039	3082	3211	3138	3219	3168	3186	3120	3160	3059	3051	3049	3098	3103	3087	3264	3232	3249	3194	3160	3244	3341	3284
2963	3072	2888	2922	2945	2939	2987	3010	2977	2995	3012	2951	2907	2933	3005	3031	2966	2996	3019	3039	3057	3143	3115	3055	2976	3144	3157	3072	3214	3249	3187	3165	3315	3159	3198	3030	3176	3020	3072	3017	3012	3247	3201	3283	3230	3270	3091	3298	3231	3336
3030	3038	2912	2828	2883	2938	3049	3130	2936	3112	3025	2955	3029	2987	2944	2941	2929	3092	3010	2964	3036	3051	3212	3098	3097	3076	3095	3146	3135	3116	3181	3221	3117	3069	3033	3009	3131	3057	3119	3095	3211	3253	3376	3372	3277	3172	3297	3352	3324	3279
3147	2999	3072	3091	2988	3081	3055	3077	3069	3164	3038	3087	3101	3060	3024	3095	3033	3012	3164	3185	2995	3154	3220	3191	3112	3139	3163	3083	3019	3048	3086	3105	3107	3031	3034	3058	3031	3111	3131	3141	3153	3300	3333	3384	3221	3150	3195	3229	3260	3247
3390	3109	3068	3184	3137	3223	3209	3124	3121	3177	3100	3148	3183	3202	3190	3159	3102	3219	3175	3116	3278	3152	3255	3192	3128	2953	3034	3032	3045	3026	3047	3015	3034	3029	3039	2984	3123	3197	3166	3261	3370	3396	3232	3210	3251	3300	3205	3322	3273	3267
3367	3213	3229	3283	3243	3226	3242	3302	3225	3299	3202	3148	3273	3309	3310	3185	3184	3191	3195	3166	3180	3171	3084	3067	3017	3002	2978	2930	2895	2840	2913	2885	3026	3058	2889	3098	3114	3117	3152	3354	3372	3423	3214	3184	3285	3370	3403	3401	3287	3249
3160	3111	3084	3187	3321	3269	3382	3222	3287	3340	3223	3247	3261	3352	3243	3228	3191	3166	3119	3136	3142	3153	3056	2953	2930	2933	2906	2813	2787	2814	2912	2918	2894	2897	3010	3063	3080	3242	3252	3183	3281	3315	3189	3128	3342	3401	3449	3337	3281	3401
3017	3098	2920	3091	2995	3160	3186	3223	3200	3285	3272	3210	3282	3191	3187	3170	3068	3116	3055	2982	2965	2929	2933	2859	2721	2811	2811	2687	2809	2874	2997	2938	2935	2991	3122	3190	3097	3069	3156	3267	3201	3188	3216	3148	3282	3387	3408	3439	3425	3445
2958	2898	2891	3017	2996	3083	3101	3116	3091	3258	3165	3114	3181	3085	3111	3056	3009	3086	3003	2932	2899	2902	2857	2740	2771	2848	2797	2820	2840	3028	2977	3018	2905	3008	3036	3114	3152	3061	3029	3150	3216	3194	3147	3264	3353	3358	3405	3399	3381	3499
2820	2906	2834	2809	2884	2984	2972	3146	3043	3129	3103	3212	3014	3089	2981	2978	3080	2973	2922	2784	2971	2866	2919	2765	2870	2853	2689	2829	2808	2896	2918	2908	2950	2921	3053	2938	2916	2963	3092	3144	3270	3061	3317	3345	3332	3295	3197	3274	3430	3602
2802	2912	2838	3094	2989	2991	2956	3065	3117	3158	3099	3160	2996	3131	3025	2919	3057	2984	2911	2950	2837	2916	2887	2782	2880	2911	2861	2820	2710	2835	2806	2763	2807	2919	2955	2897	2877	2915	3093	3154	3192	3362	3307	3307	3381	3214	3147	3295	3421	3402
2974	2927	2927	3008	3092	3037	2891	3040	3086	3120	3162	3174	3258	3099	3109	3135	3165	3067	2943	3039	2909	3012	2956	2877	2800	2897	2736	2701	2664	2748	2679	2739	2731	2865	2945	2962	2858	2968	3132	3194	3110	3225	3235	3383	3295	3287	3193	3316	3494	3338
3054	2983	2965	2959	2992	2992	3053	3055	3178	3175	3269	3291	3286	3229	3153	3317	3152	3185	3140	3068	3018	2966	2996	2925	2901	2838	2668	2841	2699	2722	2625	2702	2766	2857	2865	2867	2794	3043	3103	3080	3150	3226	3220	3336	3255	3272	3269	3316	3165	3285
2943	2908	3006	2884	3024	2994	3133	3087	3049	3074	3221	3262	3226	3164	3163	3323	3207	3227	3011	3110	3058	2957	2936	2944	2914	2847	2706	2770	2708	2765	2675	2631	2797	2881	3012	2919	3037	2958	2947	2994	3141	3041	3154	3208	3101	3210	3379	3283	3187	3077
2849	2878	2866	2878	2886	2877	2902	2951	3104	2992	3158	3131	3236	3027	3256	3213	3137	3066	2984	2968	2976	2871	2934	2982	2909	2928	2728	2685	2749	2732	2705	2681	2821	2993	2998	2938	2940	2940	3000	3044	3030	3073	3203	3063	3221	3238	3296	3544	3296	3094
2851	2801	2830	2791	2847	2784	2870	2935	2907	2975	2992	3056	3125	3067	3206	3154	3026	2995	3031	3070	2882	2905	2927	2975	2837	2960	2780	2777	2789	2768	2779	2811	2915	2959	2926	2896	3033	3002	2952	3079	3019	3017	3148	3156	3109	3269	3340	3334	3215	3145
2912	2899	2820	2737	2766	2808	2809	2738	2917	2867	2929	2920	3012	3010	3060	3042	2960	2894	2879	2924	2894	2845	2974	3027	2952	2860	2863	2747	2859	2754	2817	2866	2904	2987	2942	3037	2891	2982	2945	3081	3072	3229	3148	3144	3130	3217	3284	3149	3164	3119
2935	2893	2814	2712	2786	2808	2786	2770	2657	2899	2843	3002	3017	3003	3004	3028	2930	3064	3023	3097	3001	3087	3036	3090	2953	2831	2937	2952	2991	2840	2870	2877	3023	2999	2924	3059	2909	3037	3031	3119	3168	3255	3238	3222	3229	3181	3247	3142	3139	2990
3114	2999	2925	2840	2867	2849	2745	2879	2862	2801	2924	2988	2958	2975	3062	3060	3053	3062	3024	3118	3070	3151	3051	3089	3124	3044	3076	3005	2951	2966	3000	2955	2966	2991	3029	2999	3123	3257	3168	3162	3181	3176	3226	3103	3270	3201	3278	3128	3051	3223
3053	3041	3027	2868	2907	2892	2841	2883	2914	2753	2968	2812	2971	2956	2978	2911	3039	3036	3166	3152	3226	3121	3119	3159	3070	3048	3019	3098	2967	2964	2918	3013	3038	3076	3112	3175	3092	3085	3207	3132	3175	3274	3222	3069	3121	3263	3299	3062	3054	3325
3018	2987	2965	2857	2925	2835	2848	2923	2846	2777	2775	2875	2957	2877	2963	2958	2961	3029	3085	3054	3200	3200	3041	3031	3126	3018	2960	2987	2997	3006	2953	2980	3170	3187	3102	3179	3027	3241	3187	3165	3371	3288	3140	3163	3304	3475	3357	3146	3058	3139
2968	2958	2901	2880	2853	2846	2818	2872	2752	2888	2831	2890	2761	2890	2924	2943	2861	2834	2964	3051	3072	2946	3054	3164	3082	3124	3093	2987	3145	3115	2975	3158	3234	3168	3109	3229	3219	3186	3153	3308	3417	3277	3162	3190	3334	3482	3335	3102	3232	3147
2877	2879	2783	2889	2833	2869	2734	2824	2838	2781	2792	2856	2782	2837	2895	2885	2839	2873	2782	2997	2994	3056	3084	3074	3021	3149	3132	3113	3035	3036	3232	3178	3110	3182	3234	3251	3221	3211	3031	3125	3303	3298	3153	3328	3508	3468	3328	3046	3129	3347
2977	2898	2831	2749	2816	2852	2857	2778	2833	2951	3010	2983	2800	2963	2909	2868	2982	2876	3057	3035	2934	3070	3033	3138	3092	3141	3089	3109	3181	3113	3048	3180	3146	3063	3277	3197	3252	3152	3173	3370	3321	3326	3136	3342	3317	3523	3144	3112	3184	3334
2934	2873	2798	2721	2791	2714	2894	2816	2871	2986	3051	2961	3041	2978	2890	3065	2993	3083	3037	3035	2955	3105	3120	3126	3031	3170	3180	3164	2991	3051	3004	3162	3082	3003	3243	3314	3257	3323	3260	3579	3426	3332	3164	3390	3444	3454	3161	3092	3321	3529
2844	2927	2825	2783	2803	2967	2993	2866	3012	3030	2982	3170	3091	3149	3118	2986	3029	3096	3034	3006	2960	3003	3103	3101	3025	3136	3120	3055	3002	2908	2976	3156	3112	3177	3235	3338	3400	3233	3384	3451	3507	3224	3301	3303	3429	3438	3161	3167	3328	3380
2725	2885	2850	2847	2795	2843	2921	2979	3018	3012	2945	3050	3077	3117	3074	3077	3018	3067	3002	3045	3127	2999	3102	2916	2858	3081	3157	3083	3016	3150	3095	3118	3085	3178	3253	3317	3130	3128	3264	3481	3373	3215	3094	3356	3432	3295	3089	3210	3246	3473
2876	2762	2777	2829	2808	2797	2803	2874	2978	3007	2896	2910	3032	3081	3088	3060	3096	3137	2998	3075	2990	3012	3110	3001	3013	3152	3149	3079	2979	3070	3233	3012	3100	3082	3252	3229	3078	3109	3296	3395	3323	3204	3132	3578	3246	3247	3071	3228	3350	3265
2822	2736	2770	2830	2659	2834	2808	2996	2903	2916	2763	2780	2854	3086	3080	3117	3107	3034	3028	3037	2991	3067	3127	2941	3182	3100	3161	3052	2961	3142	3162	3052	2953	3020	3305	3330	3122	3090	3211	3501	3259	3152	3197	3430	3364	3195	2856	3142	3449	3048
2938	2852	2833	2855	2797	2957	2848	2899	2919	2883	2895	2874	2910	3059	3202	3075	3046	3036	3071	3079	3025	3101	3137	3084	2981	3224	3146	2971	3005	3081	3005	3007	3001	3075	3240	3209	2978	3114	3393	3407	3070	3100	3174	3406	3305	2886	2958	3188	3318	3210
2905	2931	2884	2878	2876	2762	2871	3089	3058	2916	3096	3018	3007	3019	3070	3100	3196	3142	3093	3021	3170	3163	3041	3091	3126	3059	3106	2966	2975	3027	3120	2898	3019	3089	3123	3198	3197	3130	3354	3244	3111	2985	3168	3200	3050	2899	2902	3216	3247	3024
2954	2855	2936	2721	2861	2863	2868	2902	3008	3120	3054	3083	3068	3195	3103	3188	3085	3153	3107	3111	3148	3056	3027	3094	3080	3112	3164	3029	3012	3201	3208	3018	2946	3255	3167	3257	3041	3198	3349	3221	3080	3093	3264	3364	3050	2789	2979	3306	3218	2917
2882	2833	2734	2929	2782	2821	2921	2905	2889	2860	2966	3043	3128	3070	3044	2968	3116	3150	2940	2943	3135	3056	3087	3088	3069	3083	3140	3154	3159	3177	3120	3141	3106	3371	3349	3185	3088	3190	3402	3193	3040	3043	3325	3298	3032	2908	3054	3162	3146	2833
2891	2929	2931	2855	2869	2832	2928	2857	2836	2895	2866	2983	2966	3007	3014	2980	3080	3106	2985	3055	3016	2999	3061	3028	3179	3289	3146	3124	3178	3298	3264	3098	3095	3352	3342	3170	3215	3301	3329	3139	3128	3183	3349	3280	2966	2876	3216	3286	3018	2867
3004	2849	2839	2902	2862	3038	2915	3028	2965	2907	2953	2950	2979	3043	3086	3033	3007	3107	2982	3107	3018	3157	3030	3083	3104	3180	3133	2998	3225	3291	3213	3022	3188	3290	3355	3303	3195	3366	3182	3133	3135	3163	3459	3259	2993	2933	3171	3330	2984	2780
2936	2918	2984	2942	2866	2944	2910	3033	2928	3011	3087	2942	3030	3140	3018	3051	3063	3106	3000	3109	2937	3057	3099	3186	3246	3240	3081	3150	3220	3257	3255	3090	3130	3367	3334	3258	3232	3364	3383	3197	3074	3331	3389	3232	3021	2888	3191	3241	3129	2805
2862	2907	2902	2948	2984	3080	2957	3058	3017	3011	3068	2997	3089	3111	3063	3146	3085	3008	2951	3039	3072	2875	2991	3130	3082	3173	3111	3123	3164	3223	3104	3158	3289	3385	3358	3251	3392	3399	3221	3218	2963	3287	3414	3308	2924	3002	3262	3333	3101	2956
2820	2873	2765	2898	2785	2902	2934	3047	2961	2920	3061	3003	2998	2950	3062	3065	2971	3077	2876	3055	2989	2892	2998	3041	3053	3097	3053	3155	3192	3113	3165	3241	3256	3401	3374	3221	3335	3358	3377	3066	3029	3297	3375	3096	3016	3097	3266	3201	3099	2886
2956	2859	2764	3027	2830	2833	2845	2886	2791	2951	3066	2999	3042	3005	3003	3043	3047	3047	2980	3044	2978	2969	2952	3054	3177	3007	3131	3042	3075	3176	2960	3200	3164	3183	3272	3090	3159	3301	3157	3010	3041	3406	3461	3066	2944	3085	3290	3228	3025	2980
2997	2901	2900	2901	3005	2914	2804	2990	2898	2937	3088	3053	3123	3116	2962	3104	3100	3040	2986	3049	3071	2998	3069	3036	3164	3144	3151	3113	3091	3146	3100	3015	3302	3266	3124	3235	3258	3308	3263	3181	3161	3312	3361	3118	2929	3088	3196	3204	3216	3096
2933	2961	3001	2975	2955	2953	2995	2979	2966	3039	3090	3181	3242	3128	3091	3058	3206	2998	3024	3013	3083	3050	2960	2974	3179	3176	3010	3054	3078	3034	2977	3022	3286	3336	3107	3068	3245	3417	3166	3246	3083	3267	3331	3086	3024	3023	3169	3253	3123	3053
2961	3033	2977	2870	2880	2968	2980	2898	3092	3021	2996	3173	3265	3003	3048	3042	3037	3054	3011	3141	2993	3063	2984	3056	3040	3071	3070	3133	3084	3098	3097	3148	3230	3274	3042	3164	3347	3332	3225	2937	3258	3228	3281	3024	3042	3084	3276	3239	3056	3064
2854	2913	2905	2934	2949	2799	2900	2924	2991	2976	3011	3033	3118	3100	3041	2959	2954	3042	3036	3047	2974	2960	2942	3090	3069	3078	3099	3126	3148	3193	3108	3164	3357	3206	3074	3089	3144	3293	3246	3132	3164	3322	3301	3121	2983	3204	3383	3290	3148	3135
2810	3000	2990	2908	2854	2864	2841	2913	2909	2972	2952	2988	3054	2986	3044	3031	2981	2963	2915	2958	2987	2987	3070	3007	3060	3160	2946	3158	3171	3179	3068	3146	3179	3178	3047	3124	3278	3296	3340	3051	3206	3292	3211	3131	2993	3199	3266	3224	2998	3149
2955	2956	2988	2892	3064	2997	2972	3055	3068	3113	3053	3025	2933	3042	3097	2974	3035	2949	2978	2960	3060	3013	3078	3119	3156	3070	2922	3124	3227	3035	3062	3204	3309	3235	3081	3123	3111	3282	3224	3137	3108	3238	3245	3131	3111	3215	3355	3183	3139	3072
2902	2898	2927	2863	2860	3009	2958	2931	3005	2957	3070	3036	3030	2998	3013	2958	3004	2978	3041	3006	3094	2942	3087	2998	3138	3037	3013	3070	3086	3203	3155	3060	3275	3135	3034	3055	3207	3254	3134	3063	3253	3278	3257	3218	3167	3256	3304	3331	3126	3028
2882	2934	2754	2923	2870	2889	2868	2929	2881	3046	2955	3112	2954	3002	2959	3047	2937	2876	2950	3020	3046	2933	2977	2954	3169	2997	3061	3116	3101	3146	3041	3268	3198	3186	3101	3067	3113	3203	3175	3062	3126	3240	3233	3144	3249	3292	3330	3263	3256	3061
2989	2880	2940	2895	2879	2883	3028	3034	2940	2912	3003	3054	2963	3008	2928	2995	2929	2852	2864	3047	3019	2967	2990	3047	3103	3152	2924	3201	3140	3138	3158	3192	3207	3225	3169	3200	3228	3154	3080	3075	3188	3334	3233	3216	3146	3346	3437	3454	3105	3171
2927	2982	2879	2821	2871	2876	2996	2924	3002	3023	2973	2983	3004	2882	2908	2882	2873	2952	2947	2920	3005	3015	2916	3000	3053	2976	3047	3013	3083	3135	3038	3120	3183	3191	3096	3133	3158	3242	3054	3151	3150	3387	3357	3171	3124	3318	3428	3374	3149	3249
2942	2862	2963	2835	2893	2930	2886	2875	2900	2985	3084	2943	3020	2950	2992	3011	2946	2872	2931	3041	2915	2941	3026	2975	2937	2982	2983	3017	2985	3075	3142	3107	3119	3194	3138	3198	3212	3138	3052	3096	2995	3194	3293	3192	3123	3234	3487	3362	3283	3141
2926	3068	2767	2931	2793	2938	2919	2946	2910	2916	3015	2960	3018	3007	2857	2971	2868	2863	2883	2987	3005	3015	2993	2940	2976	3005	2892	3098	3068	3021	2966	3101	3133	3105	3081	3155	3089	3289	3063	3055	3090	3238	3313	3287	3139	3217	3388	3389	3251	3106
2871	2940	2871	2868	2756	2753	2962	2804	2935	2982	2900	2961	3036	3030	2921	2971	2867	2905	2886	2926	3028	2971	2906	3120	3036	3021	2952	3026	3083	3068	3084	3014	3128	3094	3086	3184	3283	3164	3062	3054	3041	3303	3263	3237	3214	3207	3349	3383	3211	3104
2838	2808	2917	2789	2806	2878	2794	2832	2862	2796	2925	2988	2830	2886	2937	2918	2944	2875	2919	2989	3063	2968	3110	2986	3150	3030	3070	3093	3091	3212	3067	3048	3190	3091	3023	3080	3192	3142	3116	3039	3146	3337	3298	3219	3217	3286	3381	3347	3311	3218
2840	2815	2915	2798	2748	2765	2834	2824	2774	2808	2833	2695	2858	2919	2995	2919	2942	2923	2917	2981	2858	2936	3083	3011	3011	3109	3014	3067	3098	3032	3001	3120	3130	3137	2979	3170	3294	3212	3029	3068	3150	3187	3265	3189	3290	3386	3324	3275	3308	3257
2848	2824	2766	2753	2838	2817	2848	2816	2759	2853	2886	2822	2815	2782	2827	2858	2741	2830	2904	2948	2877	2927	2977	3090	3142	2996	3005	3153	3066	3043	3091	3092	3153	3226	3071	3045	3299	3327	3175	3072	3161	3294	3354	3094	3192	3263	3414	3438	3262	3278
2835	2845	2744	2824	2850	2830	2832	2752	2814	2899	2831	2781	2684	2753	2678	2738	2738	2677	2779	2875	2835	2980	2935	2956	3108	3056	2984	3061	3042	3065	2967	3000	3215	3135	3080	2981	3181	3225	3206	3099	3239	3199	3287	3210	3130	3320	3375	3367	3203	3244
2882	2868	2752	2772	2811	2833	2855	2767	2803	2852	2969	2794	2761	2795	2804	2884	2653	2803	2704	2906	2826	2904	2836	3042	2947	2871	3059	3004	3073	3025	2938	3071	3223	3098	3143	3066	3290	3207	3202	3222	3194	3320	3292	3204	3173	3356	3406	3279	3224	3245
2840	2825	2662	2752	2778	2746	2742	2771	2827	2795	2869	2859	2749	2809	2808	2770	2677	2828	2733	2849	2866	2839	2850	2916	2868	2946	2913	3011	3081	3029	3049	3093	3184	3080	3096	3131	3204	3220	3087	3258	3233	3239	3326	3317	3299	3215	3356	3282	3327	3371
2888	2773	2609	2584	2742	2668	2698	2795	2747	2793	2656	2637	2832	2864	2822	2792	2832	2753	2725	2940	2793	2891	2884	3022	2904	2823	2887	3036	3176	2933	2950	3034	3049	3124	3091	3137	3194	3303	3107	2995	3122	3256	3331	3289	3160	3280	3435	3333	3169	3261
2901	2791	2779	2634	2687	2769	2717	2825	2663	2787	2732	2798	2733	2833	2778	2854	2776	2734	2805	2845	2901	2842	2821	2968	2995	2904	2852	2922	3091	2994	2830	2942	2960	3127	3010	3057	3171	3262	3147	3256	3209	3311	3228	3245	3095	3213	3291	3378	3141	3326
2813	2779	2698	2716	2703	2776	2776	2619	2747	2644	2770	2661	2675	2664	2751	2826	2712	2880	2794	2909	2850	2900	2816	2824	2939	2836	2829	2881	3027	2932	2893	2988	3087	2936	3058	3101	3042	3368	3187	3082	3220	3208	3455	3201	3047	3068	3353	3301	3256	3132
2865	2871	2736	2614	2707	2747	2679	2798	2539	2635	2717	2683	2683	2640	2709	2813	2782	2867	2785	2936	2890	2845	2874	2820	2980	2933	3041	2908	3129	2979	2978	2924	3012	3097	3046	2998	3177	3252	3261	3188	3210	3238	3321	3246	3044	3064	3289	3379	3341	3179
2816	2761	2784	2656	2629	2735	2738	2697	2626	2678	2605	2615	2636	2793	2729	2761	2753	2817	2818	2779	2927	2888	2870	2949	2907	3025	2918	3000	3083	3048	2972	3049	3118	3078	3091	3052	3004	3308	3162	3105	2996	3193	3316	3227	3085	3121	3390	3333	3349	3231
2797	2870	2811	2766	2700	2724	2678	2681	2608	2558	2477	2499	2643	2467	2496	2555	2746	2693	2734	2789	2859	2934	2803	3020	2892	3035	3013	2985	3044	3054	3094	2958	2942	3227	3221	3145	3198	3356	3269	3139	3188	3234	3305	3325	3113	3035	3275	3329	3345	3206
2858	2777	2705	2933	2692	2753	2729	2764	2673	2659	2575	2541	2586	2561	2551	2668	2607	2671	2728	2792	2796	2812	2776	2833	3013	2853	2965	2928	3008	3075	3025	2987	3132	3063	3211	3032	3101	3192	3253	3294	3150	3174	3283	3128	3175	3224	3133	3399	3320	3355
2734	2729	2813	2852	2831	2752	2671	2867	2705	2588	2590	2595	2539	2585	2557	2562	2579	2698	2613	2645	2633	2790	2816	2809	2860	2843	2796	2929	3005	3031	3090	3139	2936	3156	3073	3107	3140	3198	3264	3329	3236	3272	3247	3332	3173	3136	3183	3371	3397	3296
2820	2787	2861	2743	2819	2824	2775	2712	2765	2660	2667	2649	2593	2553	2772	2628	2733	2621	2694	2710	2751	2719	2712	2777	2919	2743	2948	2848	2909	2958	3032	2995	3000	3227	3263	2964	3156	3224	3284	3255	3242	3340	3258	3228	3241	3032	3355	3474	3457	3266
2789	2795	2683	2767	2785	2681	2778	2689	2879	2690	2648	2625	2677	2709	2640	2644	2683	2665	2671	2628	2631	2664	2716	2746	2772	2821	2815	2715	2900	2990	3114	3072	3003	3075	3148	3135	3059	3095	3147	3155	3108	3119	3254	3225	3316	3132	3125	3370	3444	3297
2938	2753	2756	2749	2792	2615	2625	2695	2711	2704	2656	2599	2583	2597	2561	2662	2643	2695	2829	2708	2742	2673	2849	2777	2833	2859	2870	2778	2836	2901	2948	2951	2948	3018	3230	3098	3067	3155	3210	3089	3022	3098	3174	3319	3176	3083	3189	3248	3300	3239
2741	2822	2744	2742	2707	2710	2730	2774	2705	2753	2550	2616	2675	2668	2623	2729	2674	2760	2684	2698	2732	2827	2812	2785	2848	2825	2862	2819	2774	2979	2947	2985	3094	3037	3099	3191	3166	3009	3132	3186	3008	3074	3080	3255	3127	3148	3068	3309	3408	3300
2913	2791	2846	2762	2849	2736	2657	2738	2781	2626	2619	2531	2590	2627	2735	2701	2735	2617	2802	2677	2756	2676	2749	2778	2976	3001	2890	2887	2917	3000	2987	3019	2997	3026	3069	3093	3160	3127	3164	3173	2917	3002	3153	3279	3375	3270	3157	3225	3263	3299
2788	2800	2808	2819	2665	2663	2693	2636	2628	2557	2563	2527	2494	2704	2682	2778	2616	2661	2771	2746	2606	2862	2757	2833	2841	2920	2887	2997	2985	3010	3118	3109	3132	3008	3200	3165	3058	3069	3007	3086	2909	3015	3083	3139	3195	3278	3234	3201	3310	3359
2805	2766	2641	2778	2654	2705	2550	2614	2603	2613	2516	2411	2475	2522	2602	2718	2707	2598	2718	2635	2603	2720	2760	2850	2876	2839	2970	2972	2987	2923	2917	3060	3021	3143	3148	3219	3075	3114	2984	3014	3077	3034	3014	3252	3285	3263	3206	2945	3101	3301
2774	2690	2768	2764	2719	2679	2484	2713	2676	2625	2618	2551	2415	2574	2694	2782	2725	2731	2702	2714	2699	2757	2838	2932	2984	2931	2922	2939	2924	3023	3003	3060	3015	3130	3075	3170	3175	3100	3036	3159	3108	2950	3082	3082	3269	3310	3286	3033	3119	3221
2749	2785	2735	2726	2792	2699	2647	2632	2529	2709	2584	2555	2558	2648	2552	2615	2689	2635	2635	2817	2702	2862	2763	2884	2861	2903	3091	2984	2912	3049	2960	2979	3045	3091	3051	3092	3225	3156	3097	3235	3104	3169	3085	3252	3356	3484	3421	3193	3258	3386
2798	2801	2704	2622	2817	2749	2569	2723	2665	2641	2579	2603	2590	2666	2582	2703	2652	2621	2645	2613	2672	2774	2854	2813	2979	2830	2874	2928	3031	3087	3113	3085	3078	2960	3231	3088	3193	3109	3173	3162	3227	3242	3142	3180	3548	3545	3425	3234	3245	3357
2779	2709	2760	2685	2545	2549	2734	2631	2613	2597	2606	2719	2663	2706	2706	2718	2641	2755	2726	2688	2759	2779	2768	2872	2770	2884	2866	2984	2865	2865	3132	3093	3027	2996	3013	3157	3257	3250	3007	2972	3189	3255	3155	3225	3191	3468	3288	3112	3091	3246
2675	2660	2552	2665	2621	2548	2568	2647	2596	2570	2805	2676	2800	2789	2742	2665	2732	2779	2870	2746	2882	2908	2896	2775	2918	2829	2798	2879	2853	2972	2971	3011	3025	2896	3098	3096	3043	3101	3073	3015	3125	3199	3234	3229	3194	3243	3211	3095	3010	3055
2680	2609	2540	2572	2534	2577	2464	2554	2547	2606	2561	2570	2625	2727	2728	2744	2753	2835	2851	2892	3002	3001	2878	2911	2910	2931	2769	2884	2776	2834	2901	2922	2973	3137	2888	2969	3103	3061	2982	2897	3012	3114	3267	3084	3074	3085	3158	3003	2907	2986
2653	2608	2607	2568	2516	2517	2499	2496	2519	2613	2572	2615	2677	2656	2893	2739	2759	2796	2830	2842	2828	2980	3012	3006	2917	2922	2848	2772	2852	2897	2916	2847	2988	2943	2942	2873	2961	3051	3052	3091	3090	3137	3207	3067	3114	3136	3141	3091	3033	2972
2740	2675	2614	2551	2622	2528	2532	2509	2468	2668	2671	2563	2590	2766	2629	2729	2687	2585	2708	2686	2872	2923	2944	3042	2938	2875	2881	2834	2781	2824	2891	2922	3039	2994	2866	2997	3066	2988	3104	3058	3217	3049	3202	3073	3073	3075	3106	3212	3103	3085
2846	2605	2589	2629	2592	2640	2571	2538	2618	2703	2705	2796	2665	2660	2843	2855	2657	2634	2727	2771	2817	2837	2862	2929	2932	2791	2906	2959	2916	2839	2911	2976	2959	2888	3041	3066	3055	3069	3051	2975	3171	3069	3145	3137	3191	3158	3247	3076	3115	3052
2790	2641	2593	2618	2728	2634	2637	2626	2627	2657	2686	2885	2751	2788	2732	2813	2902	2714	2754	2832	2760	2800	2837	2825	2936	2914	2833	2826	2881	2891	2941	2967	3000	3060	2864	3009	3060	3125	3049	3075	3151	3108	3080	3206	3064	3035	3182	3182	3178	3018
2740	2635	2556	2581	2604	2728	2570	2726	2657	2712	2741	2703	2693	2851	2742	2882	2675	2808	2811	2682	2913	2741	2777	2857	2737	2710	2772	2864	2866	2861	2979	2880	2972	2849	2992	2993	2935	3071	3016	3096	3084	3096	3035	3135	3177	3071	3134	3221	3194	3134
2822	2582	2536	2518	2649	2593	2640	2570	2632	2653	2836	2731	2736	2830	2777	2774	2905	2793	2697	2780	2808	2943	2779	2863	2816	2885	2797	2846	2885	2793	2920	2969	2934	2864	3004	2851	3017	2986	3013	3169	3083	3013	3045	3062	3195	3101	3161	3187	3164	3143
2721	2718	2587	2710	2560	2659	2698	2571	2632	2640	2678	2771	2724	2734	2755	2781	2736	2733	2819	2797	2888	2862	2800	2754	2787	2846	2875	2803	2789	2900	2820	2979	2841	3001	3031	2971	2936	3036	3016	3033	2957	2990	2833	3004	2943	3178	3172	3221	3124	3199
2621	2658	2693	2714	2727	2673	2727	2655	2764	2688	2622	2685	2690	2644	2680	2686	2658	2718	2824	2792	2719	2852	2742	2963	2817	2765	2995	2889	2853	2848	2921	2888	2966	2825	2924	2941	2934	2983	3039	2915	2994	2940	2934	2920	3003	3043	3158	3169	3144	3131
2721	2671	2604	2744	2692	2766	2704	2703	2783	2758	2693	2650	2762	2702	2748	2789	2758	2755	2749	2677	2754	2811	2723	2787	2867	2888	2939	2866	2927	2876	2864	2856	2842	2989	2955	2937	2915	2890	2900	2889	2958	2915	2844	3034	2964	3095	3111	3137	3224	3038
2629	2603	2704	2776	2752	2735	2713	2806	2772	2787	2775	2666	2759	2813	2770	2747	2761	2767	2973	2697	2680	2631	2820	2796	2911	2776	2879	3068	2832	2972	2917	2955	2897	2820	2911	2923	2870	2983	3018	3054	3038	3000	2965	2956	3022	2836	3067	3121	3205	3116
2771	2726	2614	2754	2840	2683	2628	2746	2773	2756	2703	2802	2647	2872	2921	2798	2753	2768	2785	2797	2754	2767	2834	2879	2849	2879	2950	3027	3024	3053	3016	2926	2875	2848	2844	2945	2881	2905	2967	3017	2945	3049	3018	2968	2966	2961	3013	3066	3067	3247
2703	2627	2620	2682	2755	2853	2692	2718	2894	2795	2716	2819	2784	2850	2858	2804	2852	2855	2835	2819	2811	2758	2824	2850	2812	2875	2906	2936	2917	2906	2982	2932	2924	2890	2913	2950	3095	2906	2928	3064	3016	3018	2973	3045	3052	3118	2947	3012	2893	3091
2508	2513	2675	2700	2652	2642	2623	2616	2626	2810	2653	2753	2760	2715	2804	2890	2818	2883	2862	2804	3000	2920	2864	2966	3019	2888	2862	2904	2974	2821	2874	2980	2862	2941	2914	3031	3117	2812	2841	2937	2922	2923	2951	2989	2887	3064	3081	2953	2878	3104
2678	2561	2457	2583	2730	2833	2655	2588	2713	2795	2790	2758	2751	2923	2869	2834	2863	2824	2912	2930	2851	2835	2908	2938	2980	2970	2959	2849	2844	2834	2721	2763	2894	2898	2881	3024	2985	2932	2863	2927	2882	2890	3001	2918	2958	3063	3084	3067	2795	2977
2819	2632	2557	2579	2720	2798	2729	2719	2683	2789	2773	2648	2737	2776	2847	2925	2782	2826	2772	2867	2966	2973	2905	3089	3017	3066	2964	2939	2962	2929	2809	2840	2781	2756	2862	2899	2886	2891	2826	2812	2860	2957	2966	3020	2792	2980	3028	3034	2897	2885
2752	2696	2698	2597	2716	2729	2826	2729	2748	2827	2840	2808	2794	2796	2791	2935	2894	2826	2925	2794	2814	2845	2996	3086	2987	3013	2861	2995	2987	2828	2868	2791	2828	2758	2778	2852	2862	2919	2867	2832	2860	2974	3053	2864	2896	2844	2939	3010	2902	2939
2740	2759	2883	2753	2670	2722	2862	2845	2735	2896	2975	3002	2809	2873	2872	2888	3070	2905	2875	2789	2928	2947	2883	3037	3012	2906	2981	2911	2979	3013	2805	2884	2789	2806	2816	2869	2895	2918	2919	2903	2908	2974	2981	2932	2847	2855	2896	2968	2930	2847
2781	2733	2682	2816	2724	2797	2741	2823	2917	3035	2988	3099	2995	3035	2923	2997	2809	2986	2824	2869	2801	2947	2920	2924	2964	2898	2927	2865	2763	3079	2813	2831	2835	2876	2946	2819	2861	2786	2905	2906	2914	2893	2956	2857	2843	2839	2795	2889	2980	2870
2887	2755	2715	2607	2745	2741	2739	2921	2871	2934	2895	2860	3036	2985	2964	2887	2832	3039	2748	2922	2814	2890	2878	2785	2840	2944	2802	2842	2880	2848	2819	2766	2913	2867	2934	2900	2932	2845	2916	2847	2905	2880	2954	2803	2873	2885	2770	2907	3072	2978
2798	2775	2741	2677	2694	2687	2874	2760	2914	2835	2836	2840	2864	2903	2803	2961	2883	3011	2923	2780	2793	2875	2876	2811	2796	2788	2692	2780	2739	2710	2831	2829	2901	2873	2945	2982	2835	2852	2774	2872	2849	2806	2776	2779	2883	3004	2726	2811	3038	2944
2572	2681	2864	2801	2675	2792	2806	2861	2823	2888	2739	2909	2830	2913	2747	2876	2809	2911	2925	2806	2887	2802	2998	2771	2838	2772	2817	2791	2631	2813	2653	2766	2777	2853	3045	2946	2842	2832	2755	2805	2853	2794	2788	2680	2904	2936	2812	2640	2804	2857
2494	2409	2778	2972	2793	2685	2747	2902	2660	2844	2924	2797	2852	2823	2905	2877	2846	2831	2860	2831	2905	2926	3032	2912	2857	2838	2784	2727	2625	2754	2685	2854	2712	2760	2917	2882	2879	2867	2704	2704	2745	2746	2735	2726	2845	2812	2914	2661	2713	2768
2508	2435	2589	2845	2717	2662	2677	2842	2719	2791	2708	2672	2780	2718	2817	2789	2826	2805	2833	2883	2803	2896	2864	2933	2898	2844	2814	2828	2830	2788	2749	2800	2785	2719	2728	2837	2869	2790	2705	2726	2724	2821	2751	2738	2702	2901	2789	2857	2633	2672
2764	2603	2616	2831	2778	2716	2572	2681	2753	2640	2594	2650	2617	2702	2732	2692	2714	2750	2717	2769	2688	2926	2929	2901	2850	2968	2845	2921	2884	2898	2700	2716	2680	2652	2685	2781	2853	2888	2776	2841	2715	2830	2821	2710	2668	2699	2873	2801	2810	2688
2900	2882	2632	2548	2592	2776	2527	2547	2710	2673	2569	2541	2574	2632	2597	2633	2703	2752	2876	2763	2784	2801	2888	2844	2855	2866	2888	2957	3093	2748	2831	2716	2664	2727	2625	2645	2737	2859	2925	2908	2858	2772	2755	2709	2680	2703	2757	2794	2787	2715
2902	2850	2675	2517	2514	2702	2606	2446	2519	2614	2521	2625	2689	2532	2773	2559	2697	2655	2831	2752	2800	2806	2732	2888	2862	2783	2801	2919	2873	2847	2736	2750	2751	2693	2770	2748	2638	2769	2797	2831	2816	2782	2826	2757	2738	2702	2707	2878	2797	2716
2647	2662	2874	2586	2537	2799	2644	2413	2468	2679	2594	2579	2584	2757	2778	2682	2768	2806	2789	2768	2750	2723	2737	2716	2600	2737	2822	2902	2793	2739	2790	2727	2717	2752	2835	2812	2713	2717	2818	2798	2869	2715	2652	2716	2661	2648	2707	2777	2729	2831
2485	2600	2830	2789	2588	2681	2703	2423	2427	2800	2708	2578	2688	2585	2798	2867	2663	2800	2692	2614	2587	2664	2641	2571	2637	2651	2560	2675	2731	2681	2849	2722	2931	2735	2845	2802	2790	2665	2816	2803	2770	2783	2719	2777	2669	2763	2729	2747	2669	2920
2417	2494	2769	2756	2580	2519	2742	2616	2447	2710	2782	2565	2659	2643	2717	2813	2761	2688	2608	2708	2623	2602	2699	2648	2629	2482	2495	2536	2697	2723	2703	2846	2664	2788	2807	2809	2783	2670	2827	2748	2773	2797	2791	2740	2742	2832	2793	2673	2714	2714
2634	2598	2752	2776	2602	2400	2647	2753	2478	2710	2710	2552	2535	2634	2631	2706	2493	2578	2608	2535	2622	2600	2518	2608	2596	2522	2407	2570	2634	2653	2668	2708	2799	2905	2952	2889	2882	2776	2753	2848	2742	2766	2789	2723	2688	2692	2715	2741	2747	2763
2634	2493	2680	2894	2599	2499	2538	2790	2515	2502	2675	2447	2474	2592	2370	2648	2540	2576	2548	2548	2525	2559	2578	2599	2551	2479	2598	2496	2485	2598	2653	2798	2724	2769	2820	2937	2886	2808	2715	2717	2807	2752	2758	2832	2672	2865	2773	2653	2729	2741
2777	2501	2591	2795	2692	2459	2661	2779	2566	2563	2775	2675	2484	2632	2331	2597	2611	2434	2407	2524	2625	2621	2658	2571	2682	2636	2598	2550	2647	2590	2570	2619	2651	2718	2699	2802	2827	2793	2658	2737	2600	2627	2667	2776	2754	2671	2792	2784	2683	2793
2918	2486	2622	2821	2823	2515	2584	2713	2584	2588	2809	2624	2502	2606	2492	2561	2493	2407	2483	2534	2721	2584	2715	2730	2696	2671	2668	2692	2739	2580	2635	2619	2593	2654	2740	2920	2780	2763	2671	2684	2676	2613	2740	2636	2710	2747	2841	2653	2681	2689
2905	2623	2714	3053	2888	2578	2681	2803	2583	2634	2877	2723	2533	2656	2492	2509	2579	2459	2511	2575	2702	2643	2771	2661	2695	2756	2806	2817	2609	2565	2580	2618	2716	2737	2653	2779	2747	2727	2745	2627	2585	2577	2688	2775	2665	2723	2681	2722	2693	2577
2987	2683	2799	2928	2876	2700	2847	2703	2662	2599	2952	2577	2654	2775	2591	2640	2450	2489	2537	2529	2730	2608	2694	2763	2701	2803	2753	2682	2802	2620	2676	2724	2730	2781	2747	2607	2653	2727	2706	2758	2730	2757	2682	2678	2729	2703	2741	2743	2656	2643
2846	2758	2861	3071	2901	2723	2787	2872	2674	2700	2859	2750	2665	2739	2544	2598	2584	2499	2629	2501	2642	2606	2710	2687	2753	2765	2810	2795	2747	2731	2744	2788	2792	2665	2790	2797	2731	2750	2834	2851	2701	2753	2697	2763	2698	2723	2738	2683	2803	2774
2807	2684	2841	2962	2809	2715	2917	2851	2573	2562	2898	2617	2665	2696	2589	2717	2586	2637	2596	2461	2549	2563	2641	2660	2753	2762	2747	2756	2785	2793	2734	2742	2702	2756	2725	2822	2581	2793	2850	2721	2745	2737	2693	2823	2709	2783	2659	2794	2738	2799
2618	2658	2913	2961	2717	2685	2890	2893	2624	2699	2838	2698	2724	2810	2672	2766	2697	2749	2501	2467	2648	2525	2651	2661	2686	2687	2708	2848	2823	2816	2798	2737	2846	2781	2734	2656	2742	2706	2871	2844	2913	2756	2785	2697	2634	2800	2706	2650	2725	2682
2665	2885	2967	2782	2611	2762	2903	2801	2664	2703	2758	2662	2795	2776	2712	2979	2722	2803	2682	2553	2678	2587	2615	2502	2579	2762	2778	2767	2808	2825	2853	2804	2829	2749	2712	2748	2756	2724	2823	2837	2831	2824	2719	2764	2732	2652	2626	2540	2558	2575
2701	2981	3056	2649	2521	2827	2969	2680	2653	2799	2752	2678	2926	2825	2783	2978	2875	2942	2629	2650	2629	2536	2550	2556	2673	2645	2649	2817	2743	2823	2953	2937	2849	2725	2808	2755	2822	2740	2840	2763	2833	2754	2683	2697	2674	2672	2638	2654	2479	2567
2815	3069	2834	2681	2542	2948	2870	2636	2699	2782	2713	2769	2907	2787	2810	2941	2766	2798	2704	2726	2639	2637	2677	2628	2698	2728	2697	2701	2685	2821	2775	2813	2890	2782	2943	2810	2943	2749	2816	2855	2797	2845	2789	2760	2644	2608	2619	2632	2530	2532
2873	2970	2734	2465	2629	2842	2789	2594	2755	2728	2594	2727	2792	2684	2777	2865	2815	2755	2758	2714	2710	2695	2615	2619	2640	2595	2691	2623	2739	2806	2933	2834	2943	2825	2864	2840	2808	2766	2628	2829	2834	2835	2823	2623	2620	2605	2582	2528	2481	2500
2885	2804	2567	2482	2759	2796	2653	2623	2719	2626	2576	2697	2676	2601	2837	2694	2863	2776	2672	2780	2734	2679	2628	2636	2713	2608	2649	2557	2624	2753	2687	2892	2832	2918	2857	2762	2802	2758	2735	2684	2785	2860	2801	2794	2741	2563	2680	2480	2555	2596
2946	2643	2489	2619	2705	2729	2514	2613	2644	2546	2629	2775	2560	2609	2703	2730	2739	2585	2734	2784	2760	2796	2648	2820	2726	2701	2604	2649	2697	2562	2586	2691	2804	2855	2870	2828	2731	2739	2721	2702	2838	2756	2872	2827	2665	2687	2707	2578	2587	2613
2768	2500	2432	2624	2697	2624	2607	2588	2616	2647	2664	2766	2559	2618	2679	2704	2801	2568	2657	2702	2862	2691	2689	2779	2676	2680	2629	2613	2538	2585	2511	2790	2732	2762	2780	2766	2706	2678	2626	2555	2795	2673	2752	2772	2740	2643	2677	2668	2579	2654
2693	2706	2517	2536	2451	2586	2624	2702	2511	2622	2660	2640	2507	2571	2595	2711	2707	2694	2858	2800	2811	2700	2800	2748	2679	2689	2635	2622	2503	2570	2588	2598	2678	2790	2886	2880	2715	2562	2660	2606	2650	2724	2757	2848	2792	2697	2767	2617	2679	2683
2769	2722	2678	2657	2597	2578	2649	2587	2492	2574	2742	2539	2539	2594	2500	2780	2763	2733	2785	2699	2793	2821	2748	2638	2700	2590	2542	2640	2587	2516	2517	2608	2661	2773	2766	2763	2660	2637	2649	2652	2786	2543	2692	2622	2747	2674	2607	2607	2565	2615
[truncated: 920 more columns]
