# Supplementary material for: Spatial Resolution and Refractive Index Contrast of Resonant Photonic Crystal Surfaces for Biosensing
Source: IEEE Photonics J. Author manuscript; Available in PMC 2015 Sep 7. (PMC4561521; doi:10.1109/JPHOT.2015.2435699)
Supplement: fig4_data [file NIHMS64775-supplement-fig4_data.gz › Volumes/graham/MacBook_backup/PhD_folder_2015_06_02/paper_improvements/IEEE_J_Photonics/final_files/data_files/fig4/4a_raw/I16.csv]

3657	3433	3278	2943	2833	2846	2892	2775	2809	2879	2921	2980	2865	2880	2727	2838	2827	2794	2748	2678	2748	2803	2812	2809	2866	2777	2802	2814	2748	2790	2813	2844	2697	2772	2829	2777	2974	2813	2773	2873	2950	2938	2920	3026	3032	3069	3011	3139	3062	3054
3412	3172	2967	2811	2741	2800	2799	2786	3048	3072	3037	3116	3010	2935	2845	2847	2842	2771	2763	2665	2740	2734	2891	2851	2862	2953	2890	2817	2759	2753	2992	2895	2900	2784	2952	3032	2885	2784	2948	2966	3050	2985	3014	3051	2971	3154	3066	3182	3150	3164
3339	3039	2752	2758	2807	2845	2930	3094	3145	3048	3162	3061	2946	2808	2830	2819	2781	2742	2674	2808	2701	2818	2764	2812	2792	2881	2813	2836	2869	2842	2780	2746	2835	2902	2880	2840	2799	2862	3055	3157	3041	3091	2959	3025	3052	3133	3108	3011	3070	3068
3143	2894	2766	2727	2848	3011	3214	3286	3164	3097	3024	2964	2815	2816	2709	2812	2672	2641	2657	2631	2702	2679	2738	2802	2799	2789	2822	2716	2741	2798	2818	2705	2795	2917	2869	2836	2711	2895	3035	3074	3095	3078	2956	2947	3020	2998	3106	3039	3114	3080
2993	2912	2812	2846	2881	3010	3148	3128	3085	2980	2884	2755	2784	2752	2612	2694	2727	2672	2663	2753	2794	2689	2717	2737	2731	2660	2725	2761	2746	2772	2690	2678	2787	2824	2816	2797	2878	2829	2926	2949	3091	2986	3066	3082	2945	2989	3030	3021	3020	3221
2863	2866	2824	2896	2931	3062	3023	3059	2965	2893	2762	2834	2670	2636	2766	2645	2768	2683	2712	2872	2854	2666	2649	2610	2712	2658	2795	2735	2761	2740	2712	2668	2892	2778	2727	2751	2731	2931	2895	2891	3085	2940	2970	2977	2952	2943	2977	2974	3113	2984
2916	2873	2856	2920	3137	2995	2747	2907	2896	2780	2671	2616	2805	2645	2823	2768	2788	2798	2940	2881	2787	2738	2703	2688	2730	2743	2786	2639	2796	2737	2716	2692	2702	2764	2757	2735	2892	2838	3017	2882	3063	2998	2990	3073	2919	2934	2949	3027	2991	2960
2939	3000	2884	3063	3023	2800	2755	2906	2768	2680	2636	2695	2696	2755	2759	2736	2648	2766	2730	2885	2733	2778	2850	2701	2727	2764	2795	2715	2743	2786	2807	2666	2720	2693	2663	2770	2763	2989	2849	2905	3022	3004	3028	2990	3045	2877	3068	3030	2928	2896
3085	2930	2971	2832	2724	2784	2646	2723	2609	2607	2627	2748	2739	2790	2717	2805	2677	2718	2811	2871	2718	2851	2805	2911	2856	2754	2763	2729	2786	2917	2843	2779	2760	2695	2802	2915	2781	2885	2840	2971	2947	2979	2983	3100	3157	3017	3013	3072	3065	3095
3060	2962	2844	2784	2662	2684	2668	2715	2755	2732	2734	2714	2867	2843	2786	2661	2725	2758	2774	2777	2814	2761	2836	2768	2674	2892	2809	2899	2796	2814	2687	2827	2742	2772	2801	2827	2871	2900	2916	2993	2962	2981	3061	3058	3074	3090	3124	3096	3021	3113
2968	2965	2720	2805	2768	2886	2699	2828	2754	2840	2766	2861	2825	2737	2709	2810	2695	2779	2789	2867	2869	2899	2878	2777	2839	2935	2865	2961	2835	2808	2704	2731	2695	2668	2905	2925	2950	2881	2960	3065	2884	3127	3057	3159	3123	3236	3210	3029	3071	3121
2780	2922	2763	2718	2842	2720	2835	2900	2873	2798	2888	2759	2764	2748	2777	2831	2870	2943	2886	2778	2797	2782	2897	2902	2788	2982	3040	2865	2848	2877	2646	2798	2801	2842	2903	2936	2920	3044	3158	3154	3009	3080	3142	3268	3177	3309	3184	3089	3149	3328
2698	2683	2717	2605	2803	2913	2828	2932	2879	2925	2818	2764	2741	2785	2862	2981	2766	2917	2887	2850	2850	2816	2891	2873	2887	2978	3035	2954	2796	2799	2887	2915	2969	2939	2910	3012	2987	3076	3061	3150	3175	3050	3157	3253	3207	3212	3138	3190	3291	3296
2741	2708	2779	2823	2856	2909	2778	2800	2944	2945	2810	2791	2862	2948	2882	2946	2892	2882	2777	2769	2738	2866	2981	2939	3024	3069	2986	2997	2871	2993	3011	2966	2977	2985	2979	3021	3043	3112	3170	3064	3222	3239	3262	3304	3249	3290	3344	3170	3173	3361
2921	2924	2843	2769	2844	2823	2905	2820	2809	2905	2778	2842	2965	3043	2902	2868	2866	2890	2825	2830	2839	2912	2985	3056	3022	2896	2915	3015	2937	3083	3130	3088	2973	3068	2994	2978	3004	3064	3104	3207	3267	3376	3388	3388	3259	3232	3306	3326	3095	3294
3006	3019	2905	2887	2884	2781	2814	2885	2836	2924	3111	3025	3034	2993	2921	2885	2812	2786	2916	2946	2946	3041	3050	3129	2798	3041	2994	2974	3021	3180	3031	3194	3087	3008	2976	2981	3023	3085	2955	3287	3232	3384	3304	3280	3281	3389	3329	3316	3421	3290
3163	3033	2855	2769	2748	2657	2684	2823	2943	3034	3122	3002	3012	2994	2991	2810	2873	3019	2975	2972	2942	3056	3041	2877	2950	2895	3064	2949	2989	2969	3095	3106	3081	3086	3099	3077	3067	3031	3108	3123	3152	3231	3121	3200	3253	3389	3399	3350	3380	3395
3015	3117	2853	2802	2795	2753	2827	3011	3102	3021	2968	3027	2915	2885	2806	2898	3032	3056	2964	3000	3129	3059	2947	2925	3082	2938	3095	2915	3125	3053	2904	2997	2960	2928	2934	3039	3014	2948	3054	3249	3113	3216	3147	3160	3311	3407	3418	3393	3395	3497
2985	3011	2893	2779	2924	2966	2938	3090	3115	3081	3037	3071	2937	2941	2873	2909	2987	2996	3093	3070	3032	2956	2980	2998	3073	3143	2959	2986	3002	2976	2971	2959	2978	3021	2937	2971	3066	3121	3251	3123	3150	3235	3281	3296	3367	3420	3467	3395	3287	3449
2937	2965	2980	3010	3024	3007	3145	3182	3157	2972	3010	2859	2879	2887	3035	3124	3060	3073	3076	2988	2954	2968	2908	3049	3091	2996	2984	3033	3059	2890	2932	2941	2991	2886	3041	3106	3114	3110	3149	3159	3241	3195	3211	3202	3451	3462	3616	3523	3610	3455
3087	3135	3018	3170	3212	3185	3039	3047	2962	3060	3069	2991	2989	3073	3109	3213	3058	3210	3022	2986	2950	2912	2954	3051	3132	3007	3071	2980	3009	2863	2874	2918	2958	3001	3159	2967	3110	3110	3153	3092	3031	2955	3156	3197	3238	3362	3334	3507	3586	3490
3066	3064	2947	3180	3203	3164	3090	3019	2989	3129	3143	3049	3083	3154	3265	3153	3109	3054	3081	3054	3103	3090	3116	3198	3181	3014	2996	3139	2937	2949	2930	3010	3063	2960	2997	3067	2931	3121	3175	3075	3042	3173	3275	3383	3257	3186	3286	3397	3558	3641
3164	3037	3020	3041	3159	3089	3092	3061	3046	3128	3240	3204	3283	3196	3291	3114	3124	3126	3043	3054	3088	3124	3082	3264	3199	3170	3153	3168	3150	3055	3040	3151	3044	3071	3074	2956	3110	3162	3176	3289	3120	3321	3349	3355	3242	3355	3318	3338	3377	3422
3061	3049	2858	2917	3006	2837	3054	2983	3170	3270	3262	3131	3307	3344	3205	3086	3054	3027	3121	3105	3065	3138	3147	3148	3040	3134	3231	3259	3138	3160	3115	3116	3079	3096	3072	3012	3149	3158	3231	3180	3109	3257	3243	3339	3298	3340	3511	3542	3424	3376
2961	2882	2880	2996	2857	2861	2967	3053	3249	3390	3194	3313	3245	3247	3019	3067	3155	3112	3218	3091	3178	3253	3204	3094	3226	3256	3186	3191	3131	3178	3232	3200	3050	3127	2994	3110	3215	3086	2979	2974	3031	3161	3185	3095	3142	3175	3482	3450	3478	3357
2948	2848	2818	2820	2950	3004	3053	3118	3166	3304	3181	3036	3153	3313	3208	3204	3224	3264	3174	3115	3182	3225	3179	3241	3260	3276	3254	3136	3173	3102	3123	3223	3157	3018	3072	3122	3078	2938	2970	3046	3131	3180	3185	3019	3051	3066	3123	3264	3469	3350
2786	2948	2915	2897	3023	3041	3076	3119	3157	3143	3097	3163	3173	3154	3130	3136	3226	3297	3055	3068	3317	3239	3289	3240	3212	3293	3206	3114	3164	3088	3332	3111	3095	3144	3119	3176	2942	2932	3011	3231	3438	3373	3433	3460	3419	3273	3039	3199	3326	3354
2973	2963	3059	3029	3025	3046	2957	3126	3146	3040	3004	3157	3174	3127	3166	3058	3178	3101	3079	3027	3284	3247	3246	3211	3323	3280	2975	3172	3092	3330	3263	3119	3071	3106	3090	3090	3124	3045	3295	3467	3547	3360	3329	3502	3616	3550	3317	3126	3339	3426
3272	3153	3083	3011	3002	3003	3072	3109	3235	3098	3200	3117	3285	3265	3175	3227	3270	3208	3214	3267	3315	3320	3155	3194	3212	3179	3143	3074	3300	3249	3139	3090	3092	3071	3080	2996	2984	3034	3253	3268	3009	2827	2827	3114	3449	3724	3373	3235	3205	3403
3283	3136	3176	3176	3027	3131	3219	3106	3270	3266	3155	3187	3172	3187	3268	3281	3399	3322	3283	3344	3290	3200	3223	3196	3268	3167	3058	3236	3219	3212	3027	2882	3093	2911	2909	2960	2746	3041	3106	2859	2550	2038	2042	2330	2818	3500	3491	3224	2977	3390
3245	3147	3035	3172	3257	3207	3198	3270	3311	3182	3256	3388	3128	3222	3273	3371	3362	3372	3327	3264	3147	3126	3269	3395	3335	3142	3260	3165	3148	3024	2996	2917	2849	2992	2860	2804	2823	2885	2907	2566	2099	1843	1781	1837	2396	3311	3595	3243	3000	3250
3206	3254	3097	3159	3370	3414	3317	3334	3307	3328	3266	3256	3276	3222	3416	3446	3319	3159	3224	3121	3089	3053	3216	3348	3372	3245	3216	3105	3147	3072	3056	3044	2992	2963	2920	2745	2869	2800	3030	2758	2182	1878	1726	1912	2491	3313	3569	3205	3121	3325
3289	3201	3251	3402	3395	3346	3272	3356	3442	3211	3291	3257	3457	3356	3381	3297	3280	3121	3168	3139	3102	3143	3391	3239	3263	3133	3068	3144	3030	3214	3074	2956	3120	2974	2934	2882	2923	3015	3204	2990	2559	2237	2261	2387	3039	3467	3576	3259	3162	3426
3215	3257	3255	3429	3301	3320	3303	3288	3284	3438	3287	3320	3323	3375	3360	3259	3156	3165	3284	3201	3132	3128	3226	3200	3134	3182	3145	3230	3188	3212	3042	2983	3089	3210	3141	3095	2972	3071	3268	3297	3077	2910	2963	3013	3303	3535	3313	3116	3302	3517
3357	3306	3267	3211	3076	3349	3403	3324	3304	3436	3458	3369	3336	3311	3231	3207	3214	3234	3287	3215	3187	3175	3231	3170	3112	3224	3200	3193	3218	3141	3149	3223	3172	3198	3338	3152	3083	3136	3191	3276	3257	3351	3306	3337	3302	3259	3281	3264	3474	3530
3205	3234	3291	3289	3176	3405	3325	3467	3387	3454	3441	3423	3174	3281	3309	3238	3144	3111	3184	3171	3144	3090	3072	3072	3171	3176	3219	3147	3223	3209	3253	3194	3222	3269	3252	3245	3195	3101	3017	3168	3266	3382	3399	3241	3194	2964	3221	3301	3444	3475
3334	3325	3276	3267	3326	3299	3396	3417	3391	3446	3393	3353	3250	3099	3224	3320	3157	3260	3224	3146	3126	3165	3154	3065	2995	3141	3143	2984	3106	3151	3193	3167	3211	3111	3101	3200	3252	3307	2926	3011	2990	3046	2998	3020	3043	3095	3178	3482	3488	3330
3351	3270	3342	3276	3322	3302	3228	3316	3258	3405	3318	3177	3219	3165	3280	3160	3167	3299	3137	3187	3236	3110	3104	3114	3117	3141	3163	3203	3223	3127	3296	3267	3266	3139	3145	3194	3198	3205	3098	3131	3032	3064	2892	3000	2966	3126	3280	3494	3474	3319
3308	3130	3260	3258	3279	3250	3207	3194	3257	3368	3232	3243	3206	3269	3232	3196	3251	3199	3249	3221	3146	3207	3094	3127	3017	3057	3185	3288	3078	3144	3279	3272	3089	3236	3087	3259	3170	3140	3204	3215	3247	3236	3183	3134	3175	3230	3207	3241	3259	3297
3292	3323	3362	3326	3311	3164	3265	3185	3337	3229	3276	3186	3262	3325	3165	3163	3249	3284	3155	3325	3118	3220	3040	3049	3091	3263	3252	3222	3175	3150	3216	3082	3400	3247	3221	3225	3106	3004	3168	3186	3168	3224	3240	3155	3057	3230	3146	3273	3253	3231
3396	3311	3326	3413	3270	3236	3285	3432	3326	3130	3238	3237	3222	3313	3289	3170	3319	3224	3321	3172	3192	3146	3123	3080	3158	3166	3184	3250	3159	3157	3137	3121	3205	3200	3384	3220	3108	3002	2972	3148	3033	3121	3122	2939	3096	3098	3207	3149	3111	3367
3424	3418	3352	3358	3292	3259	3302	3256	3158	3121	3240	3209	3361	3300	3244	3325	3291	3236	3241	3224	3150	3244	3078	3147	3115	3159	3077	3095	3251	3225	3170	3141	3213	3255	3436	3360	3210	3136	3149	3142	3162	3069	3152	3041	3063	3225	3139	3256	3283	3236
3458	3305	3260	3258	3238	3338	3100	3082	3154	3077	3132	3076	3128	3250	3192	3220	3143	3297	3177	3315	3336	3214	3197	3104	3160	3142	3114	3196	3212	3320	3166	3199	3401	3234	3295	3326	3371	3262	3318	3226	3242	3231	3334	3207	3238	3246	3195	3160	3277	3237
3294	3271	3161	3177	3100	3113	3048	3042	3030	3256	3216	3187	3144	3187	3126	3278	3489	3303	3255	3192	3323	3369	3175	3119	3095	3147	3226	3152	3232	3249	3156	3288	3182	3416	3360	3321	3277	3331	3238	3213	3240	3299	3255	3238	3246	3245	3269	3246	3190	3131
3215	3052	3088	3111	3158	3103	3226	3253	3199	3178	3117	3149	3319	3279	3156	3353	3424	3535	3531	3511	3470	3471	3322	3291	3224	3175	3232	3268	3239	3321	3309	3167	3144	3314	3202	3296	3391	3261	3275	3376	3221	3145	3224	3133	3404	3453	3354	3180	3173	3163
3243	3018	3049	3017	3112	3212	3269	3271	3398	3339	3210	3217	3434	3297	3228	3363	3459	3486	3563	3449	3524	3509	3242	3390	3381	3342	3215	3256	3514	3493	3392	3331	3300	3397	3333	3338	3334	3318	3350	3323	3369	3253	3264	3307	3322	3384	3405	3303	3284	3454
3197	3148	3175	3203	3175	3243	3392	3275	3335	3266	3164	3203	3286	3346	3251	3449	3366	3463	3500	3493	3392	3323	3382	3312	3288	3110	3189	3311	3408	3413	3427	3314	3381	3354	3400	3336	3402	3456	3475	3586	3481	3372	3264	3385	3412	3473	3542	3409	3442	3275
3246	3148	3161	3200	3190	3290	3293	3371	3324	3277	3312	3251	3369	3423	3392	3399	3390	3272	3404	3348	3445	3409	3444	3357	3167	3176	3215	3271	3309	3309	3272	3207	3326	3267	3399	3463	3516	3545	3364	3581	3375	3399	3370	3396	3443	3511	3321	3369	3257	3388
3104	3157	3212	3220	3265	3269	3186	3296	3340	3223	3301	3372	3418	3348	3386	3440	3332	3431	3351	3439	3506	3387	3499	3325	3441	3335	3124	3315	3319	3223	3200	3245	3344	3435	3264	3249	3298	3350	3406	3336	3326	3383	3378	3430	3517	3443	3306	3374	3246	3275
3166	3178	3022	3252	3186	3302	3150	3223	3425	3368	3285	3475	3382	3449	3481	3354	3354	3355	3374	3413	3369	3490	3382	3480	3385	3407	3354	3374	3400	3226	3313	3344	3342	3395	3437	3337	3465	3475	3478	3410	3432	3421	3392	3327	3443	3291	3329	3452	3125	3258
3261	3043	3179	3247	3196	3374	3288	3413	3497	3462	3538	3431	3453	3566	3450	3306	3348	3317	3361	3396	3450	3485	3344	3501	3367	3473	3244	3280	3247	3402	3459	3355	3356	3507	3262	3251	3391	3427	3564	3528	3416	3446	3533	3360	3528	3416	3336	3404	3339	3387
3314	3220	3083	3277	3344	3317	3349	3510	3481	3545	3613	3598	3698	3599	3606	3624	3411	3287	3479	3420	3470	3445	3579	3490	3460	3233	3277	3469	3385	3297	3409	3291	3468	3386	3369	3369	3285	3393	3593	3469	3356	3286	3296	3528	3467	3467	3363	3326	3288	3413
3261	3117	3287	3344	3344	3270	3448	3534	3583	3634	3555	3453	3612	3598	3572	3576	3508	3503	3495	3383	3530	3486	3488	3555	3613	3427	3462	3549	3546	3438	3499	3560	3525	3371	3478	3362	3388	3356	3364	3417	3256	3133	3308	3389	3412	3321	3248	3232	3308	3333
3228	3244	3349	3464	3443	3480	3370	3556	3397	3487	3448	3466	3488	3352	3377	3498	3466	3321	3407	3384	3369	3230	3370	3519	3434	3477	3372	3545	3381	3420	3420	3589	3643	3588	3534	3271	3360	3469	3505	3495	3426	3279	3341	3442	3417	3355	3277	3282	3335	3338
3204	3399	3375	3494	3314	3329	3292	3368	3296	3282	3300	3338	3403	3368	3395	3450	3362	3322	3386	3375	3165	3147	3252	3407	3357	3396	3228	3332	3434	3345	3318	3345	3519	3421	3411	3486	3462	3477	3541	3501	3455	3387	3534	3394	3425	3507	3446	3252	3315	3299
3315	3313	3257	3364	3119	3096	3266	3225	3316	3340	3272	3381	3429	3389	3554	3627	3451	3378	3354	3412	3354	3368	3318	3528	3518	3378	3414	3398	3456	3253	3368	3256	3308	3314	3288	3327	3252	3344	3296	3369	3235	3296	3333	3414	3394	3337	3297	3201	3127	3287
3478	3247	3201	3258	3162	3206	3224	3295	3311	3310	3321	3507	3265	3550	3569	3594	3512	3602	3456	3369	3602	3478	3535	3526	3626	3620	3569	3590	3674	3474	3467	3379	3532	3346	3359	3284	3341	3317	3344	3267	3204	3242	3319	3258	3349	3269	3150	2976	2998	3122
3450	3142	3214	3264	3244	3087	3114	3185	3255	3240	3322	3350	3378	3457	3427	3541	3604	3550	3531	3459	3296	3451	3502	3598	3623	3619	3617	3571	3511	3651	3476	3648	3642	3673	3430	3348	3388	3450	3413	3368	3305	3330	3306	3422	3471	3398	3163	3218	3164	3349
3298	3178	3150	3372	3219	3115	3083	3132	3129	3117	3242	3169	3322	3249	3398	3488	3551	3588	3443	3333	3321	3194	3292	3438	3425	3423	3420	3321	3370	3418	3492	3524	3590	3669	3437	3410	3424	3539	3479	3394	3438	3293	3426	3262	3373	3391	3462	3328	3246	3313
3258	3249	3246	3416	3346	3122	3080	3210	3162	3274	3270	3310	3379	3369	3432	3520	3437	3519	3583	3688	3528	3400	3504	3519	3473	3411	3489	3377	3356	3401	3307	3302	3342	3465	3248	3231	3183	3399	3442	3447	3325	3204	2995	3153	3342	3440	3414	3205	3290	3364
3181	3168	3274	3396	3377	3270	3161	3227	3324	3266	3339	3295	3322	3355	3497	3437	3530	3551	3757	3842	3651	3609	3596	3710	3836	3603	3637	3553	3561	3649	3561	3519	3425	3463	3337	3207	3264	3359	3401	3318	3205	3211	3044	3244	3395	3283	3225	3188	3128	3180
3246	3185	3157	3348	3312	3292	3203	3348	3228	3208	2878	3040	2975	3138	3318	3425	3327	3280	3327	3431	3497	3288	3381	3643	3716	3647	3490	3647	3607	3571	3485	3690	3676	3531	3482	3453	3489	3596	3511	3589	3387	3428	3571	3414	3448	3364	3372	3266	3271	3253
3175	3081	3178	3216	3112	3100	3067	3239	2972	2597	2594	2650	2641	2719	3094	3248	3237	3131	2884	3231	3210	2957	2967	3202	3321	3119	3272	3234	3220	3108	3194	3220	3300	3378	3422	3322	3494	3367	3593	3411	3371	3633	3547	3554	3483	3440	3486	3497	3366	3368
2963	2832	2930	2875	2980	2812	2761	2663	2568	2340	2237	2208	2269	2370	2776	3095	3230	3070	3082	3464	3428	3122	3273	3248	3240	3063	3128	3038	2805	2727	2726	2652	2664	2804	2870	2825	2758	3084	3071	3230	3245	3268	3258	3290	3408	3319	3329	3409	3089	3091
2830	2734	2571	2643	2449	2459	2432	2372	2134	2026	1922	1951	1877	2046	2374	2874	3112	2943	3191	3680	4021	3763	3740	3910	3667	3677	3502	3633	3359	3227	2873	2787	2698	2584	2693	2681	2545	2678	2888	2864	2919	3021	3042	3154	3099	3083	3127	3084	2925	2861
2708	2528	2507	2309	2219	2180	2145	2095	2028	1757	1622	1490	1583	1757	2106	2447	2683	2848	3185	3662	3792	3864	4005	4013	4106	3903	3762	3816	3798	3645	3614	3370	3340	3144	3069	3039	2948	3115	3041	3107	3200	3183	3250	3376	3327	3158	3322	3158	3054	3113
2660	2602	2376	2280	2100	2115	2019	1998	1888	1791	1633	1555	1625	1804	2092	2360	2609	2811	3205	3504	3554	3423	3544	3611	3688	3372	3251	3239	3162	3283	3267	3324	3484	3599	3496	3575	3551	3545	3615	3655	3663	3683	3471	3625	3568	3587	3507	3495	3517	3554
2751	2558	2478	2384	2183	2089	1933	1994	1905	1742	1766	1746	1775	1996	2156	2379	2716	3131	3668	3718	3542	3160	3131	3039	2854	2660	2477	2358	2292	2311	2424	2531	2894	3152	3537	3608	3575	3835	3987	4074	3967	3921	3699	3739	3663	3523	3615	3625	3478	3497
2593	2622	2488	2425	2164	2026	1959	1904	1868	1942	1834	1835	1903	2035	2195	2417	2877	3547	3941	4335	4165	3814	3464	3169	2937	2595	2236	2085	1864	1837	1859	1980	2219	2522	2879	3179	3359	3561	3708	3851	3938	3791	3631	3533	3424	3465	3309	3256	3119	3061
2783	2721	2539	2443	2262	2108	1957	1812	1830	1788	1807	1911	1999	2125	2330	2669	3168	3779	4446	4946	5019	4987	4614	4336	3914	3362	2847	2456	2246	2053	1820	1745	1844	1940	2186	2373	2672	2871	3127	3258	3559	3421	3446	3356	3305	3195	3109	3056	2929	2626
2956	2844	2536	2432	2174	2079	1965	1803	1795	1832	1781	1861	1973	2101	2458	2861	3341	3970	4493	5287	5673	5679	5522	5310	5048	4355	3733	3321	2797	2511	2010	1840	1699	1763	1793	1893	2039	2278	2468	2733	2819	2886	3080	2917	2896	2881	2819	2651	2598	2466
3172	2830	2525	2405	2208	2056	1974	1920	1876	1782	1786	1812	1904	2135	2424	2651	3104	3535	3899	4687	4909	4680	4642	4985	4919	4398	3836	3333	2987	2497	2115	1901	1821	1762	1663	1730	1773	1917	2136	2288	2576	2669	2747	2547	2550	2649	2694	2616	2372	2345
3197	3096	2801	2547	2371	2332	2188	2192	2072	2040	1918	1810	1816	1864	1998	2103	2271	2551	2911	3137	3245	3215	3200	3569	3873	3629	3253	2825	2680	2175	1999	1835	1732	1763	1769	1897	1886	2065	2365	2636	2994	3067	3063	2967	2996	2970	3064	2798	2628	2582
3190	3195	3011	2859	2659	2693	2598	2316	2383	2380	2271	2116	2009	1971	1908	1882	1758	1916	1928	2125	2179	2088	2298	2417	2701	2733	2617	2495	2354	2304	2053	2026	2101	2085	2222	2316	2479	2495	2753	3134	3349	3463	3655	3807	3931	3785	3614	3422	3265	3334
3366	3335	3307	3203	3035	2936	3005	2998	2779	2628	2565	2552	2371	2337	2060	2038	1895	1725	1825	1824	1846	1803	1769	1957	2043	2037	2205	2282	2454	2354	2377	2391	2348	2366	2346	2569	2635	2561	2670	2916	3123	3439	3530	3958	4156	4111	3881	3797	3985	3883
3593	3525	3433	3375	3368	3352	3382	3342	3238	3116	2949	2838	2760	2784	2668	2441	2263	2144	2034	1989	1825	1849	1798	1870	1825	1917	1933	2004	2049	2136	2153	2273	2266	2243	2320	2410	2375	2379	2367	2444	2669	2699	2864	3248	3701	3721	3577	3743	4085	3954
3606	3582	3517	3509	3518	3447	3582	3525	3475	3361	3327	3152	3111	3122	3031	2733	2520	2396	2351	2118	2074	2017	2033	1930	1929	1832	1854	1901	1904	1881	1956	2106	2064	2122	2190	2279	2363	2235	2300	2413	2730	2611	2607	2847	3130	3331	3166	3554	4043	3943
3646	3544	3560	3573	3500	3505	3671	3554	3408	3464	3366	3376	3292	3240	3138	3038	2882	2682	2696	2355	2326	2149	2112	2079	2000	1992	2014	2036	1892	1795	1876	1914	1939	2162	2303	2415	2406	2407	2554	2605	2832	2904	2835	2876	3030	2985	2992	3370	4170	4037
3717	3591	3616	3560	3565	3485	3529	3538	3383	3261	3342	3261	3231	3272	3118	3072	3126	3042	2954	2683	2543	2501	2346	2350	2211	2192	2250	2102	1976	1881	1846	1904	1952	2033	2089	2294	2322	2382	2487	2694	2840	2898	2783	2875	3015	3010	2779	3169	3658	4092
3756	3669	3690	3620	3370	3431	3489	3449	3459	3346	3345	3368	3223	3231	3130	3114	3063	3208	3150	3070	2774	2763	2705	2570	2422	2318	2361	2346	2188	2035	1967	1945	1859	1844	1861	1903	2092	2180	2122	2278	2512	2564	2521	2532	2732	2833	2733	2749	3288	3815
3859	3655	3561	3349	3442	3456	3524	3382	3322	3259	3334	3289	3275	3228	3127	3125	3216	3303	3330	3261	2992	3036	2942	2904	2699	2491	2427	2407	2283	2197	2002	2023	1861	1760	1675	1738	1818	1897	1887	2134	2295	2345	2327	2530	2742	3053	2780	2643	3068	3761
3779	3612	3438	3290	3234	3384	3374	3419	3418	3277	3199	3304	3286	3367	3219	3241	3359	3326	3256	3297	3165	3192	3153	3040	2810	2792	2650	2555	2415	2205	2099	1986	1907	1788	1764	1771	1780	1816	1869	2001	2204	2389	2494	2506	2899	3079	3085	2904	3485	4175
3737	3544	3450	3409	3336	3297	3402	3308	3363	3172	3207	3321	3419	3308	3410	3446	3455	3547	3434	3419	3259	3366	3329	3152	3115	3086	2923	2649	2527	2367	2209	2130	2124	1961	1866	1844	1899	1907	1871	1909	2039	2281	2213	2398	2567	2749	2860	3028	3404	4089
3833	3509	3473	3271	3374	3412	3333	3356	3303	3471	3388	3557	3562	3436	3503	3588	3752	3694	3551	3596	3413	3448	3489	3551	3473	3386	3227	3105	2901	2541	2560	2406	2321	2159	2122	1997	2012	1846	1879	1828	1977	1979	2049	2083	2097	2294	2405	2533	2883	3302
3784	3591	3297	3335	3378	3414	3532	3242	3477	3573	3561	3620	3642	3492	3517	3596	3796	3801	3733	3625	3566	3587	3493	3492	3490	3535	3413	3342	3201	3016	2782	2480	2483	2300	2139	1994	1870	1822	1746	1736	1703	1704	1856	1803	1820	2059	2223	2242	2429	2807
3659	3344	3284	3385	3404	3387	3563	3486	3506	3518	3764	3752	3617	3573	3623	3792	3863	3778	3803	3888	3752	3703	3581	3600	3371	3469	3453	3372	3228	3070	2884	2606	2470	2397	2120	2022	1891	1854	1722	1644	1621	1641	1747	1746	1923	2102	2349	2455	2674	3079
3641	3428	3487	3633	3690	3681	3675	3654	3654	3803	3897	3796	3662	3588	3956	3966	3957	3874	3865	3896	3789	3773	3584	3431	3535	3410	3352	3208	3190	3166	2936	2723	2592	2442	2187	2139	2019	1764	1837	1723	1704	1644	1708	1849	1883	2014	2368	2705	3063	3431
3610	3485	3795	3816	3825	3845	3824	3830	3866	4087	3989	3844	3845	3927	4033	4095	4052	4085	3907	3937	3851	3695	3677	3785	3729	3692	3494	3392	3360	3345	3038	2936	2717	2671	2471	2290	2119	1996	1908	1855	1703	1641	1623	1641	1721	1825	2009	2235	2599	2898
3508	3627	3732	3804	3796	3899	3894	3853	3961	4145	4250	4080	3962	3928	4188	4075	3937	3987	3882	3909	3964	3753	3655	3724	3715	3774	3603	3573	3541	3511	3307	3160	3029	2988	2779	2476	2392	2179	2026	1948	1882	1708	1719	1607	1741	1690	1763	1918	2200	2390
3669	3671	3639	3821	3882	3960	3815	3840	4023	4128	4154	4104	4110	4035	4059	4126	4040	3932	3941	3954	3663	3719	3739	3652	3707	3661	3473	3490	3304	3386	3479	3228	3111	3005	2974	2656	2549	2271	2223	2099	1938	1926	1784	1691	1716	1708	1834	1952	2114	2433
3773	3721	3754	3860	3782	3853	3842	4029	4170	4214	4089	4096	4078	4107	4206	4058	3913	4047	3909	4065	3926	3671	3779	3671	3591	3453	3413	3349	3358	3259	3319	3223	3080	2855	2791	2797	2662	2570	2322	2261	2069	1980	1838	1779	1770	1798	1943	2188	2361	2757
3717	3723	3827	3847	3840	3941	4052	4081	4118	4209	4186	4106	4078	4301	4155	4128	4127	4111	4092	3803	3917	3869	3896	3769	3461	3312	3468	3519	3247	3094	3217	2984	2903	2858	2685	2746	2634	2625	2297	2209	2086	2016	1891	1681	1772	1758	2033	2266	2481	2776
3771	3707	3747	3924	3993	3961	4016	4145	4322	4198	4119	4072	4251	4092	4073	4172	4025	3988	4081	4019	3798	3822	3611	3656	3585	3467	3502	3481	3345	3207	3153	3104	2847	2825	2753	2604	2533	2495	2211	2053	2074	1966	1870	1742	1759	1752	1827	2051	2313	2563
3711	3788	3716	3856	3959	3870	3894	4124	4208	4227	3891	3995	4166	4010	4072	3973	4004	3966	4056	3864	3733	3699	3652	3685	3695	3417	3490	3459	3264	3182	3200	3292	3019	2941	2826	2785	2612	2530	2396	2230	2086	2044	2016	1755	1782	1720	1830	1847	2023	2317
3842	3770	3778	3797	3689	3824	3802	4001	3926	3892	3898	3902	3879	4014	3875	3838	3921	3966	3819	3630	3725	3730	3728	3658	3584	3510	3508	3437	3387	3329	3205	3134	3179	3212	2956	2862	2825	2586	2605	2370	2300	2206	2083	1994	1913	1772	1773	1830	1868	1953
3909	3683	3653	3674	3599	3756	3733	3923	3763	3931	3801	3788	4033	3673	3722	3761	3756	3674	3756	3674	3666	3665	3641	3673	3623	3555	3480	3552	3394	3327	3381	3312	3297	3267	3146	3155	3003	3066	2934	2842	2627	2527	2500	2278	2227	2007	1954	1985	2026	2091
3844	3597	3518	3359	3459	3609	3714	3750	3649	3767	3684	3628	3530	3672	3655	3855	3837	3815	3614	3735	3721	3806	3661	3741	3464	3592	3402	3415	3545	3492	3477	3543	3314	3438	3393	3325	3317	3368	3289	3252	3123	2998	2923	2883	2758	2576	2341	2384	2314	2372
3609	3438	3404	3436	3342	3516	3588	3602	3591	3590	3600	3700	3426	3680	3601	3791	3911	3795	3818	3766	3908	3854	3644	3604	3554	3560	3570	3338	3498	3494	3519	3473	3387	3485	3576	3451	3511	3473	3432	3392	3486	3182	3256	3163	3087	2881	2799	2732	2697	2764
3698	3406	3423	3450	3496	3589	3523	3579	3636	3564	3583	3552	3609	3458	3639	3822	3905	3846	3769	3817	3825	3716	3660	3578	3751	3729	3633	3431	3561	3493	3734	3626	3683	3613	3636	3688	3603	3480	3584	3566	3499	3464	3357	3248	3072	3226	3076	2941	2916	2844
3663	3483	3375	3476	3530	3388	3375	3455	3583	3496	3459	3480	3464	3564	3666	3759	3761	3713	3650	3778	3807	3684	3705	3716	3673	3674	3621	3524	3601	3601	3739	3669	3679	3672	3691	3617	3555	3467	3467	3550	3536	3417	3530	3261	3230	3265	3166	3027	2998	2890
3584	3391	3399	3557	3392	3365	3331	3439	3496	3498	3447	3350	3469	3415	3628	3701	3647	3633	3650	3902	3819	3767	3795	3703	3753	3582	3753	3642	3713	3815	3753	3821	3784	3672	3680	3660	3555	3566	3546	3587	3466	3496	3364	3285	3179	3260	3120	3197	3170	2985
3492	3441	3394	3215	3289	3196	3184	3249	3503	3502	3318	3277	3337	3547	3651	3639	3667	3656	3780	3866	3896	3815	3803	3800	3778	3700	3742	3728	3773	3663	3817	3852	3768	3646	3622	3695	3742	3620	3792	3511	3695	3596	3419	3359	3304	3326	3148	3278	3197	3229
3609	3426	3398	3361	3234	3252	3273	3394	3477	3448	3328	3273	3337	3546	3581	3585	3592	3734	3788	3907	3942	3858	3895	3964	3909	3786	3882	3817	3903	3833	3767	3788	3774	3738	3532	3654	3603	3656	3676	3549	3584	3593	3485	3459	3406	3180	3199	3236	3099	3057
3627	3550	3283	3226	3248	3374	3231	3341	3397	3191	3147	3363	3276	3439	3491	3608	3530	3761	3821	3922	3898	3848	4009	3920	3906	3764	3749	3824	3920	3917	3886	3731	3780	3793	3700	3628	3564	3717	3647	3679	3752	3546	3614	3514	3534	3286	3222	3089	3092	3209
3663	3413	3159	3213	3252	3268	3324	3248	3200	3282	3182	3128	3254	3317	3483	3560	3578	3752	3648	3746	3900	3867	3872	3910	3798	3764	3833	3815	3875	3977	3914	4035	3992	3879	3724	3819	3674	3633	3712	3837	3696	3704	3705	3728	3624	3534	3415	3219	3312	3341
3516	3399	3151	3134	3177	3273	3313	3271	2992	3093	3097	3209	3213	3497	3348	3376	3462	3560	3582	3661	3819	3748	3835	3795	3592	3733	3751	3804	3990	4087	3948	3970	3887	3949	3837	3911	3758	3674	3672	3941	3792	3747	3778	3675	3750	3733	3636	3378	3495	3317
3440	3161	3102	3143	3152	3186	3127	3092	3078	3104	3159	3229	3380	3329	3322	3416	3311	3382	3505	3571	3828	3792	3732	3659	3517	3606	3589	3764	3752	3753	4011	3920	3839	3864	3764	3670	3783	3696	3788	3715	3797	3787	3724	3711	3788	3684	3731	3498	3469	3300
3442	3244	3304	3226	3141	3211	3092	3109	3121	3235	3301	3204	3301	3278	3259	3302	3302	3465	3446	3512	3634	3594	3637	3536	3478	3666	3666	3801	3728	3794	3879	3873	3855	3760	3792	3844	3693	3841	3857	3719	3900	3814	3795	3708	3758	3744	3652	3536	3404	3332
3305	3143	3215	3068	3288	3091	2994	3032	3130	3255	3215	3349	3286	3341	3374	3396	3415	3389	3447	3561	3545	3650	3679	3634	3670	3604	3722	3760	3690	3632	3880	3822	3800	3790	3915	3839	3828	3885	3931	3910	3946	3946	4087	3837	3734	3749	3587	3653	3448	3424
3390	3196	3136	3244	3276	3079	3049	3153	3018	3115	3314	3133	3212	3246	3223	3287	3335	3295	3416	3478	3566	3546	3604	3542	3577	3579	3619	3540	3767	3734	3721	3705	3758	3809	3715	3816	3842	3906	3991	3806	3854	4087	4122	4116	4054	3788	3829	3622	3556	3325
3370	3290	3176	3249	3128	3082	3066	3172	3070	3115	3122	3182	3213	3272	3158	3258	3351	3378	3343	3508	3640	3663	3589	3686	3588	3512	3463	3624	3580	3618	3708	3569	3721	3724	3757	3698	3771	3932	3800	3796	3730	3977	4074	4091	4157	3901	3791	3723	3527	3389
3455	3316	3177	3112	3136	3199	3106	3193	3106	3220	3103	3123	3113	3199	3213	3189	3275	3336	3441	3439	3460	3576	3494	3557	3446	3511	3573	3468	3572	3517	3596	3529	3485	3620	3594	3691	3645	3723	3798	3860	3966	3992	4040	4048	4133	3947	3740	3619	3703	3386
3366	3179	3140	3043	3125	3202	3227	3149	3193	3162	3349	3319	3388	3373	3336	3292	3275	3369	3424	3435	3437	3502	3601	3413	3319	3407	3389	3341	3599	3645	3712	3638	3407	3707	3652	3640	3696	3747	3787	4022	3861	4041	4094	3993	4074	4034	3887	3796	3645	3439
3255	3054	3145	3151	3247	3365	3276	3224	3152	3233	3430	3341	3454	3444	3366	3292	3507	3394	3500	3522	3421	3417	3457	3526	3395	3415	3400	3425	3411	3552	3619	3478	3548	3315	3507	3728	3820	3712	3751	3742	3917	4059	3911	4065	4076	3977	3895	3645	3741	3502
3183	3088	3137	3127	3307	3250	3279	3310	3294	3559	3532	3517	3535	3601	3382	3566	3441	3430	3523	3553	3492	3480	3427	3567	3424	3366	3526	3403	3415	3507	3614	3455	3499	3427	3452	3478	3610	3587	3780	3702	3871	4004	3831	3994	3997	3860	3709	3722	3694	3520
3278	3116	3164	3307	3424	3360	3323	3358	3382	3465	3612	3575	3644	3590	3659	3489	3490	3456	3527	3552	3522	3731	3538	3492	3358	3405	3438	3437	3406	3448	3501	3478	3374	3332	3359	3465	3412	3553	3575	3688	3748	3879	3861	3860	3895	3801	3636	3590	3522	3518
3317	3228	3357	3277	3526	3349	3323	3353	3473	3416	3602	3627	3660	3699	3681	3631	3647	3655	3589	3649	3598	3626	3493	3490	3412	3510	3494	3426	3383	3445	3421	3298	3448	3450	3294	3386	3413	3459	3403	3582	3819	3808	3924	4019	3872	3784	3774	3672	3524	3420
3293	3250	3262	3368	3242	3423	3369	3505	3631	3722	3620	3690	3642	3671	3770	3594	3657	3523	3717	3690	3507	3615	3562	3504	3390	3527	3450	3436	3429	3376	3291	3308	3338	3384	3293	3260	3277	3410	3615	3634	3704	3724	3946	3921	4000	3802	3861	3613	3597	3469
3317	3186	3141	3207	3208	3310	3416	3473	3582	3815	3582	3547	3629	3685	3587	3563	3555	3600	3761	3696	3749	3633	3468	3561	3438	3439	3547	3458	3498	3300	3311	3266	3252	3344	3290	3536	3427	3487	3437	3713	3703	3851	3937	3907	4052	3864	3918	3784	3485	3635
3207	3117	3031	3032	3110	3290	3298	3476	3545	3569	3626	3585	3617	3684	3572	3699	3653	3625	3707	3843	3641	3513	3509	3514	3421	3425	3415	3475	3444	3321	3225	3322	3295	3363	3497	3496	3596	3552	3677	3703	3759	3939	3907	3832	3975	3874	3778	3801	3671	3586
3138	3070	3093	3028	3295	3302	3389	3500	3436	3491	3615	3577	3649	3669	3591	3787	3829	3779	3790	3756	3592	3545	3587	3463	3456	3554	3397	3438	3539	3362	3338	3301	3363	3452	3452	3556	3623	3498	3640	3719	3777	3891	3974	3787	3836	3813	3835	3623	3750	3663
3092	3000	3014	3162	3265	3318	3428	3432	3417	3572	3590	3698	3623	3741	3767	3794	3909	4030	3993	3867	3717	3726	3568	3466	3498	3517	3483	3480	3414	3432	3438	3491	3600	3397	3514	3508	3501	3538	3613	3778	3887	3923	3935	3859	3610	3726	3549	3566	3691	3666
3055	2929	3044	3166	3131	3356	3383	3547	3532	3716	3662	3642	3730	3847	3798	3810	3823	3949	3849	3853	3725	3793	3487	3633	3522	3640	3631	3423	3444	3504	3401	3563	3510	3455	3498	3503	3547	3597	3821	3683	3791	3894	3819	3823	3762	3609	3694	3508	3547	3661
2938	2938	3050	3100	3338	3332	3316	3564	3601	3576	3703	3673	3607	3765	3871	3864	3872	4006	3931	3841	3700	3764	3680	3743	3725	3716	3714	3726	3576	3642	3632	3615	3680	3566	3591	3642	3595	3665	3703	3764	3808	3773	3805	3707	3600	3476	3452	3368	3379	3577
3009	3047	2982	3143	3228	3318	3443	3439	3498	3635	3606	3640	3767	3780	3818	3859	3935	4027	3927	3791	3757	3750	3638	3677	3751	3802	3739	3860	3623	3644	3699	3788	3754	3531	3630	3534	3534	3537	3681	3622	3715	3652	3658	3564	3481	3366	3460	3427	3303	3385
3078	3100	3063	3134	3343	3464	3562	3451	3645	3572	3605	3668	3727	3774	3841	3768	3835	3932	4055	3864	3768	3670	3663	3767	3589	3842	3732	3854	3731	3803	3835	3879	3842	3743	3655	3647	3581	3651	3685	3820	3633	3641	3724	3464	3479	3428	3421	3328	3362	3310
3084	2925	3055	3080	3316	3452	3510	3569	3607	3666	3695	3736	3528	3698	3700	3726	3826	3859	3708	3733	3826	3717	3844	3804	3724	3741	3631	3771	3724	3768	3872	3916	3847	3732	3794	3708	3734	3701	3648	3657	3623	3442	3445	3402	3460	3375	3391	3348	3273	3398
2975	2923	3068	3220	3349	3375	3450	3524	3653	3721	3640	3701	3780	3614	3681	3617	3786	3709	3693	3619	3706	3721	3640	3788	3685	3627	3738	3675	3737	3680	3733	3865	3741	3796	3830	3702	3817	3702	3767	3596	3634	3457	3444	3453	3360	3309	3357	3335	3370	3320
3057	3114	3026	3241	3393	3472	3409	3517	3754	3806	3778	3662	3757	3661	3685	3702	3722	3807	3609	3632	3628	3653	3667	3621	3704	3686	3637	3683	3739	3730	3798	3789	3869	3806	3879	3745	3709	3740	3670	3659	3712	3481	3324	3353	3372	3283	3488	3494	3433	3529
2855	3046	3192	3326	3448	3511	3599	3649	3780	3882	3773	3832	3893	3623	3810	3738	3725	3837	3766	3690	3758	3715	3639	3773	3580	3582	3697	3836	3741	3817	3914	3826	3859	3884	3788	3849	3873	3782	3681	3707	3563	3658	3532	3407	3311	3425	3409	3450	3447	3470
2842	3115	3164	3208	3514	3565	3643	3762	3895	3906	3821	3825	3817	3799	3739	3681	3780	3693	3689	3707	3747	3798	3828	3789	3652	3643	3692	3807	3910	3868	3938	3857	3906	3799	3722	3924	3897	3838	3867	3747	3694	3620	3640	3655	3541	3337	3431	3541	3615	3617
3058	3061	3077	3343	3527	3573	3641	3796	3850	3762	3833	3774	3818	3879	3794	3615	3688	3775	3788	3712	3684	3807	3687	3687	3726	3700	3738	3808	3932	3879	3779	3850	3729	3795	3798	3847	3866	3998	3830	3744	3731	3674	3578	3778	3565	3402	3514	3673	3718	3669
3099	3170	3202	3412	3605	3701	3806	3722	3762	3851	3914	3864	3926	3783	3836	3883	3758	3770	3719	3702	3699	3763	3803	3712	3711	3643	3831	3824	3974	3873	3849	3723	3808	3666	3818	3840	3928	3886	3922	3832	3855	3776	3640	3750	3636	3645	3719	3633	3577	3703
3150	3223	3273	3458	3666	3667	3746	3903	3858	3912	4001	3993	3912	3901	3968	3835	3674	3942	3873	3881	3838	3759	3728	3760	3581	3705	3851	3960	3739	3925	3715	3783	3662	3776	3665	3766	3835	3802	3896	3798	3781	3708	3566	3827	3643	3790	3738	3648	3632	3573
3290	3302	3438	3505	3664	3831	3727	3857	3944	3930	4094	3896	3898	3935	3769	3775	3898	3783	3780	3648	3766	3693	3587	3622	3612	3691	3740	3996	3911	4017	3874	3844	3761	3755	3698	3934	3873	3899	3744	3745	3745	3795	3728	3817	3825	3820	3739	3868	3635	3598
3413	3305	3421	3488	3627	3643	3685	3649	3706	3791	3761	3802	3795	3791	3829	3681	3669	3605	3485	3510	3671	3516	3533	3493	3502	3541	3651	3780	3776	3811	3770	3764	3693	3665	3684	3770	3895	3946	3824	3834	3789	3912	3754	3814	3908	3921	3937	3765	3746	3646
3463	3287	3464	3593	3698	3664	3643	3595	3565	3543	3602	3580	3665	3602	3636	3623	3647	3379	3317	3436	3405	3558	3399	3494	3351	3268	3401	3547	3674	3734	3725	3659	3703	3647	3704	3794	3879	3955	3871	3876	3876	3711	3826	3952	3944	3860	4007	3842	3721	3683
3454	3471	3431	3539	3545	3686	3657	3695	3591	3510	3711	3689	3579	3628	3667	3511	3370	3374	3306	3365	3401	3344	3376	3275	3259	3271	3235	3346	3563	3537	3585	3532	3563	3760	3793	3813	3857	3930	3870	3834	3815	3870	3879	3993	4040	3870	3991	3880	3826	3460
3432	3303	3381	3562	3603	3611	3558	3648	3747	3629	3797	3735	3763	3654	3659	3420	3499	3241	3287	3316	3326	3273	3278	3229	3181	3260	2985	3267	3311	3340	3314	3415	3557	3665	3663	3813	3873	3741	3962	4017	3842	4018	4032	4002	4018	3930	3844	3858	3690	3486
3507	3497	3570	3682	3621	3598	3563	3626	3567	3757	3594	3547	3639	3504	3471	3491	3404	3293	3174	3255	3132	3298	3312	3279	3193	3187	3098	3191	3266	3360	3379	3467	3619	3669	3760	3920	3851	3948	3884	3923	3944	3870	3942	4001	3933	3885	3977	3754	3582	3440
3713	3640	3642	3680	3553	3789	3516	3606	3608	3627	3548	3608	3412	3480	3429	3371	3411	3247	3197	3213	3193	3205	3294	3239	3219	3242	3210	3262	3515	3427	3439	3478	3626	3591	3782	3806	3821	3917	3968	3908	4090	3922	3921	3991	3814	3850	3931	3868	3601	3660
3676	3579	3749	3703	3721	3685	3643	3693	3599	3675	3638	3578	3601	3576	3487	3568	3575	3523	3397	3362	3421	3381	3438	3516	3467	3366	3525	3583	3541	3395	3507	3525	3616	3716	3731	3776	3870	3955	3932	4125	3880	3958	3951	3901	3750	3717	3730	3757	3613	3454
3654	3669	3578	3772	3739	3829	3688	3808	3838	3929	3792	3879	3777	3736	3695	3595	3737	3614	3590	3596	3501	3558	3484	3536	3539	3614	3711	3720	3547	3620	3542	3655	3706	3815	3836	3837	3935	4002	3887	3882	3806	3903	3876	3775	3680	3711	3610	3683	3702	3591
3660	3697	3716	3804	3745	3801	3726	3776	3843	3858	3813	3828	3766	3841	3631	3711	3747	3689	3763	3495	3496	3473	3660	3581	3733	3761	3596	3666	3647	3615	3522	3615	3726	3687	3664	3734	3801	3947	4093	3939	3838	3621	3777	3705	3794	3754	3713	3624	3714	3765
3740	3752	3863	3965	3998	3735	3726	3920	3766	3809	3834	3765	3704	3708	3740	3547	3607	3609	3591	3591	3645	3603	3620	3737	3718	3790	3769	3842	3601	3586	3753	3611	3646	3789	3779	3774	3828	3849	3870	3796	3898	3882	3878	3819	3726	3766	3743	3715	3764	3825
3632	3589	3749	3703	3726	3797	3767	3801	3815	3853	3625	3876	3745	3691	3639	3699	3528	3589	3577	3508	3641	3691	3799	3824	3816	3837	3810	3672	3775	3651	3721	3808	3721	3701	3638	3729	3572	3725	3653	3680	3847	3702	3638	3721	3751	3783	3818	3846	3858	3901
3611	3450	3553	3529	3608	3605	3557	3668	3695	3806	3817	3843	3862	3704	3803	3824	3712	3672	3721	3769	3671	3751	3831	3775	3883	3869	3765	3823	3818	3710	3648	3819	3734	3694	3645	3633	3606	3533	3512	3501	3497	3599	3670	3737	3808	3717	3691	3782	3780	3587
3653	3475	3438	3433	3599	3393	3632	3553	3532	3671	3704	3775	3798	3758	3864	3913	3637	3777	3665	3774	3778	3824	3856	3841	3849	3860	3791	3778	3732	3634	3656	3798	3618	3498	3472	3566	3567	3487	3494	3347	3423	3493	3671	3835	3836	3843	3803	3680	3706	3666
3675	3597	3509	3640	3453	3459	3377	3534	3607	3609	3614	3639	3753	3733	3780	3654	3655	3647	3762	3773	3704	3785	3717	3763	3834	3815	3755	3667	3720	3535	3660	3639	3616	3634	3400	3479	3383	3429	3359	3457	3498	3627	3665	3863	3951	3912	3673	3776	3658	3664
3583	3477	3409	3481	3573	3415	3480	3483	3478	3614	3625	3581	3697	3607	3552	3519	3700	3625	3684	3634	3777	3757	3832	3839	3712	3771	3586	3592	3558	3416	3468	3512	3477	3580	3458	3372	3349	3498	3475	3459	3534	3617	3666	3760	3950	3743	3683	3651	3708	3472
3598	3527	3491	3472	3397	3528	3447	3423	3623	3744	3888	3805	3746	3736	3587	3714	3685	3709	3580	3849	3627	3663	3658	3630	3710	3525	3657	3528	3568	3557	3400	3560	3405	3597	3581	3362	3373	3414	3438	3449	3532	3656	3763	3807	3745	3703	3653	3388	3437	3467
3673	3543	3570	3350	3418	3457	3491	3552	3650	3714	3765	3789	3754	3624	3755	3615	3777	3660	3725	3684	3603	3625	3615	3722	3574	3534	3527	3482	3575	3600	3374	3455	3500	3467	3499	3548	3513	3409	3527	3411	3446	3394	3480	3718	3620	3560	3526	3379	3456	3372
3689	3665	3478	3503	3437	3461	3652	3584	3698	3757	3772	3776	3749	3820	3678	3801	3688	3638	3728	3758	3914	3676	3546	3695	3559	3510	3439	3585	3557	3676	3563	3610	3559	3495	3548	3505	3544	3461	3607	3518	3486	3432	3436	3483	3408	3513	3504	3506	3437	3522
3592	3523	3352	3452	3461	3525	3504	3735	3738	3703	3849	3763	3651	3702	3662	3642	3640	3615	3803	3728	3669	3762	3703	3696	3641	3631	3527	3588	3648	3688	3655	3637	3728	3674	3574	3583	3647	3716	3670	3505	3595	3472	3508	3345	3471	3391	3391	3423	3522	3614
3345	3307	3389	3245	3403	3488	3609	3782	3902	3867	3856	3822	3768	3693	3679	3683	3703	3662	3652	3684	3603	3749	3793	3781	3594	3535	3671	3646	3729	3689	3709	3642	3741	3655	3573	3534	3495	3707	3613	3486	3509	3515	3519	3242	3399	3618	3522	3575	3723	3750
3391	3320	3199	3386	3408	3505	3637	3749	3701	3685	3853	3724	3755	3581	3762	3654	3674	3631	3547	3700	3707	3604	3758	3639	3691	3688	3776	3722	3897	3807	3792	3673	3858	3744	3722	3754	3552	3583	3514	3493	3385	3462	3512	3448	3341	3394	3602	3702	3717	3592
3677	3336	3459	3371	3542	3437	3359	3552	3659	3599	3548	3494	3539	3627	3710	3655	3622	3748	3757	3625	3699	3615	3715	3611	3708	3618	3612	3878	3788	3963	3717	3819	3675	3710	3685	3754	3582	3662	3521	3528	3480	3453	3441	3564	3688	3666	3558	3817	3762	3599
3500	3727	3429	3612	3416	3535	3391	3488	3400	3403	3377	3400	3483	3542	3371	3544	3677	3689	3777	3767	3618	3710	3712	3629	3547	3598	3690	3637	3593	3727	3482	3661	3576	3489	3366	3446	3572	3548	3503	3656	3570	3488	3456	3662	3654	3667	3574	3753	3827	3661
3553	3413	3373	3431	3436	3513	3517	3636	3685	3587	3664	3515	3533	3447	3500	3514	3464	3557	3759	3622	3656	3663	3626	3565	3622	3622	3549	3650	3561	3533	3441	3470	3482	3452	3422	3423	3443	3503	3606	3582	3612	3448	3315	3346	3541	3539	3565	3662	3664	3637
3560	3445	3569	3493	3584	3583	3529	3680	3646	3647	3687	3782	3564	3520	3691	3589	3447	3648	3718	3556	3504	3672	3613	3614	3814	3653	3550	3536	3481	3498	3515	3410	3383	3259	3381	3317	3578	3505	3456	3564	3483	3285	3244	3454	3461	3430	3376	3425	3670	3548
3636	3594	3694	3784	3603	3563	3607	3554	3623	3732	3676	3684	3668	3809	3611	3508	3625	3676	3593	3513	3664	3549	3506	3675	3693	3633	3683	3568	3282	3455	3474	3382	3408	3319	3427	3325	3610	3557	3429	3437	3213	3282	3159	3354	3397	3376	3364	3474	3638	3572
3721	3855	3837	3915	3749	3699	3784	3589	3670	3580	3511	3632	3689	3621	3608	3682	3752	3814	3659	3680	3661	3591	3659	3599	3489	3625	3597	3602	3464	3268	3503	3441	3539	3442	3393	3553	3585	3427	3570	3446	3425	3216	3158	3162	3387	3487	3501	3556	3583	3663
3665	3808	3700	3826	3671	3772	3794	3640	3626	3695	3601	3711	3535	3516	3484	3601	3627	3754	3808	3655	3811	3725	3670	3549	3603	3504	3662	3506	3636	3523	3575	3554	3442	3488	3430	3422	3510	3544	3404	3503	3317	3338	3418	3345	3416	3663	3748	3710	3704	3896
3677	3550	3614	3784	3572	3656	3675	3679	3771	3721	3722	3710	3468	3515	3444	3503	3478	3640	3735	3548	3762	3508	3634	3683	3688	3683	3652	3626	3615	3517	3621	3647	3462	3528	3549	3564	3545	3640	3642	3486	3357	3450	3513	3579	3657	3635	3641	3915	3974	3767
3770	3565	3581	3399	3554	3558	3372	3631	3516	3702	3744	3762	3686	3646	3600	3537	3525	3501	3582	3503	3555	3691	3744	3731	3635	3628	3660	3493	3710	3581	3575	3520	3689	3718	3668	3636	3773	3750	3740	3694	3546	3466	3652	3829	3771	3749	3607	3906	3700	3765
3872	3610	3656	3519	3628	3471	3400	3406	3441	3575	3562	3603	3691	3775	3556	3596	3619	3628	3570	3334	3413	3548	3741	3680	3557	3503	3526	3527	3504	3556	3572	3618	3721	3578	3517	3634	3575	3639	3572	3621	3667	3799	3715	3684	3639	3633	3617	3710	3588	3726
3830	3799	3722	3742	3683	3448	3535	3540	3451	3569	3556	3404	3540	3597	3632	3679	3738	3542	3624	3524	3471	3492	3375	3580	3482	3582	3659	3512	3448	3493	3542	3456	3504	3537	3616	3607	3610	3525	3489	3662	3758	3778	3730	3556	3536	3634	3659	3471	3641	3627
3719	3662	3671	3751	3756	3721	3666	3783	3631	3537	3364	3517	3581	3457	3525	3529	3445	3491	3501	3460	3504	3404	3371	3464	3421	3417	3589	3516	3559	3581	3602	3553	3537	3446	3672	3694	3697	3521	3669	3650	3589	3718	3572	3575	3638	3702	3718	3673	3653	3750
3612	3597	3547	3691	3755	3659	3690	3735	3615	3652	3699	3589	3397	3478	3613	3315	3300	3462	3549	3559	3591	3598	3507	3522	3573	3642	3575	3494	3608	3476	3582	3603	3670	3482	3506	3578	3700	3718	3600	3632	3584	3606	3761	3704	3679	3588	3788	3702	3674	3709
3371	3392	3392	3568	3333	3656	3530	3612	3706	3706	3664	3703	3704	3643	3587	3407	3340	3330	3445	3408	3541	3549	3578	3562	3654	3787	3700	3646	3506	3479	3756	3602	3588	3669	3584	3554	3685	3544	3554	3639	3534	3615	3517	3628	3628	3528	3713	3830	3877	3868
3462	3496	3467	3368	3542	3309	3369	3415	3472	3547	3697	3639	3772	3595	3752	3723	3482	3635	3502	3434	3465	3626	3634	3656	3726	3664	3692	3678	3658	3487	3546	3494	3493	3544	3487	3479	3468	3558	3542	3518	3540	3553	3626	3604	3590	3459	3465	3710	3865	3835
3620	3601	3523	3569	3529	3389	3378	3408	3427	3532	3518	3567	3649	3673	3639	3553	3698	3748	3583	3527	3464	3494	3572	3692	3670	3724	3613	3769	3796	3584	3658	3544	3576	3483	3492	3426	3558	3656	3539	3565	3668	3605	3574	3736	3662	3576	3672	3609	3695	3796
3755	3629	3621	3812	3511	3549	3472	3540	3409	3470	3393	3437	3417	3502	3624	3593	3668	3734	3680	3526	3561	3575	3597	3604	3567	3624	3691	3713	3582	3631	3649	3648	3646	3562	3575	3562	3567	3517	3597	3558	3596	3542	3533	3556	3727	3708	3616	3531	3582	3726
3527	3493	3526	3601	3757	3641	3783	3671	3515	3629	3542	3486	3456	3400	3440	3561	3714	3780	3710	3620	3597	3563	3597	3601	3510	3555	3653	3618	3565	3587	3658	3662	3738	3457	3708	3561	3775	3537	3606	3732	3475	3515	3432	3396	3687	3552	3604	3632	3647	3750
3466	3521	3437	3598	3516	3559	3765	3625	3707	3822	3565	3575	3629	3381	3439	3506	3501	3500	3605	3565	3445	3674	3647	3590	3593	3513	3572	3478	3514	3654	3599	3757	3816	3615	3592	3636	3712	3776	3653	3720	3605	3664	3434	3488	3494	3651	3668	3664	3686	3793
3284	3341	3341	3374	3446	3464	3621	3687	3563	3653	3640	3641	3632	3584	3570	3521	3586	3393	3546	3235	3648	3535	3606	3639	3698	3578	3673	3601	3507	3584	3619	3750	3687	3666	3607	3568	3591	3519	3570	3627	3681	3591	3423	3465	3502	3720	3642	3821	3836	3812
3666	3382	3385	3421	3319	3417	3502	3426	3432	3447	3386	3511	3538	3490	3767	3630	3635	3403	3431	3460	3566	3540	3532	3579	3700	3626	3732	3708	3563	3639	3621	3625	3723	3782	3688	3593	3582	3572	3608	3678	3630	3569	3661	3583	3670	3792	3833	3848	4008	3876
3686	3502	3567	3662	3552	3424	3271	3453	3319	3323	3323	3284	3377	3584	3527	3642	3697	3550	3531	3474	3589	3563	3604	3611	3538	3488	3524	3557	3697	3664	3691	3693	3632	3655	3654	3611	3582	3563	3599	3620	3668	3677	3655	3700	3637	3771	3871	3717	3791	3926
3728	3796	3579	3684	3734	3695	3579	3517	3425	3432	3309	3296	3462	3409	3470	3598	3584	3519	3644	3587	3627	3522	3565	3487	3420	3531	3418	3595	3591	3687	3546	3865	3674	3548	3692	3696	3612	3700	3619	3579	3546	3529	3692	3733	3788	3821	3839	3694	3642	3696
3641	3619	3519	3602	3600	3594	3558	3525	3544	3557	3453	3396	3544	3518	3468	3508	3491	3673	3484	3679	3707	3583	3669	3472	3606	3451	3523	3679	3717	3725	3843	3767	3802	3773	3730	3606	3770	3645	3764	3681	3625	3609	3682	3673	3746	3735	3724	3549	3602	3739
3676	3520	3423	3497	3379	3581	3581	3525	3493	3681	3466	3621	3660	3641	3664	3600	3541	3404	3391	3613	3621	3795	3790	3619	3551	3548	3510	3585	3598	3574	3749	3798	3929	3885	3783	3704	3546	3617	3640	3680	3573	3477	3603	3572	3692	3842	3793	3854	3641	3741
3478	3415	3437	3364	3404	3313	3404	3357	3572	3711	3723	3848	3773	3677	3561	3457	3596	3550	3462	3404	3662	3647	3683	3645	3603	3475	3558	3576	3577	3626	3649	3593	3778	3772	3767	3660	3485	3626	3541	3705	3656	3545	3620	3552	3662	3805	3690	3728	3785	3624
3537	3646	3436	3363	3384	3226	3270	3407	3388	3638	3617	3569	3662	3718	3590	3594	3507	3533	3538	3448	3501	3613	3569	3622	3627	3602	3650	3615	3558	3560	3558	3527	3591	3517	3617	3564	3590	3448	3640	3652	3650	3680	3839	3614	3597	3557	3675	3701	3640	3771
3746	3668	3637	3515	3566	3447	3371	3344	3499	3566	3691	3600	3696	3732	3634	3602	3578	3480	3452	3448	3369	3527	3346	3658	3575	3574	3665	3691	3697	3776	3542	3603	3582	3639	3757	3623	3636	3644	3686	3736	3657	3730	3727	3733	3645	3599	3466	3586	3676	3650
3889	3676	3738	3641	3717	3488	3622	3717	3595	3636	3621	3614	3554	3474	3477	3557	3560	3519	3551	3491	3573	3544	3603	3525	3610	3754	3813	3751	3702	3721	3835	3628	3576	3612	3642	3524	3529	3791	3771	3773	3630	3672	3807	3866	3820	3586	3442	3507	3630	3556
3738	3591	3722	3529	3701	3764	3567	3555	3715	3565	3689	3477	3496	3576	3479	3399	3439	3529	3749	3628	3628	3583	3687	3670	3640	3661	3715	3737	3773	3764	3772	3892	3787	3613	3439	3465	3594	3566	3761	3712	3686	3611	3677	3674	3863	3644	3662	3650	3521	3488
3721	3569	3611	3591	3599	3725	3608	3614	3736	3569	3759	3656	3456	3556	3489	3424	3449	3534	3699	3741	3657	3604	3640	3635	3668	3577	3697	3638	3772	3842	3718	3742	3766	3538	3457	3439	3587	3473	3574	3599	3552	3553	3569	3531	3627	3656	3672	3595	3554	3504
3669	3499	3497	3690	3525	3723	3638	3594	3728	3684	3716	3615	3444	3563	3504	3515	3553	3587	3612	3722	3660	3709	3692	3654	3592	3611	3675	3533	3715	3754	3707	3776	3684	3505	3567	3571	3460	3446	3583	3612	3572	3665	3550	3460	3474	3553	3607	3649	3543	3671
3610	3612	3409	3667	3593	3606	3688	3593	3473	3646	3685	3681	3662	3802	3685	3842	3632	3737	3746	3710	3638	3743	3743	3686	3663	3551	3782	3624	3691	3717	3629	3584	3541	3468	3673	3518	3654	3433	3495	3593	3551	3454	3366	3335	3472	3610	3598	3574	3583	3619
3670	3584	3578	3600	3710	3538	3516	3457	3475	3547	3396	3560	3663	3722	3758	3759	3799	3699	3829	3682	3727	3784	3784	3676	3757	3656	3716	3736	3636	3549	3568	3594	3464	3572	3500	3555	3580	3553	3509	3536	3502	3392	3407	3301	3355	3507	3526	3693	3724	3634
3735	3637	3715	3708	3657	3655	3422	3436	3383	3425	3377	3491	3477	3620	3548	3689	3832	3814	3690	3701	3642	3663	3567	3741	3779	3697	3854	3774	3619	3661	3459	3519	3534	3400	3455	3655	3692	3628	3679	3630	3489	3462	3418	3511	3514	3522	3389	3511	3697	3548
3711	3588	3517	3681	3597	3567	3479	3451	3447	3483	3457	3453	3327	3404	3397	3430	3626	3759	3801	3798	3715	3702	3697	3745	3801	3748	3887	3944	3783	3667	3687	3620	3613	3435	3564	3645	3814	3718	3658	3729	3442	3648	3615	3694	3651	3444	3533	3618	3697	3702
3642	3549	3564	3488	3500	3408	3481	3422	3462	3390	3623	3492	3314	3240	3241	3398	3438	3617	3557	3649	3745	3705	3599	3523	3598	3712	3783	3923	3938	3820	3682	3760	3723	3868	3681	3693	3824	3651	3685	3615	3602	3596	3599	3686	3652	3644	3593	3650	3686	3716
3584	3535	3552	3425	3365	3316	3402	3379	3532	3546	3497	3499	3392	3290	3171	3174	3341	3479	3316	3320	3554	3607	3593	3748	3682	3832	3807	3844	3868	3709	3874	3852	3746	3740	3782	3641	3669	3717	3668	3718	3685	3662	3656	3602	3641	3757	3673	3491	3580	3738
3532	3469	3443	3373	3249	3240	3258	3316	3338	3592	3450	3472	3409	3410	3326	3295	3351	3456	3395	3418	3477	3559	3725	3633	3756	3796	3790	3773	3436	3654	3807	3835	3750	3655	3834	3746	3740	3771	3661	3671	3685	3653	3567	3656	3570	3770	3697	3693	3593	3663
3449	3466	3412	3373	3381	3341	3264	3350	3340	3399	3731	3593	3645	3687	3562	3448	3475	3523	3495	3530	3491	3545	3646	3836	3765	3737	3723	3761	3681	3694	3754	3928	3916	4022	3762	3748	3812	3718	3568	3527	3561	3679	3559	3674	3778	3704	3672	3615	3663	3537
3581	3537	3475	3521	3602	3444	3318	3469	3540	3467	3537	3744	3607	3551	3664	3789	3587	3562	3619	3691	3715	3677	3682	3664	3632	3714	3603	3709	3761	3735	3705	3787	3780	3828	3804	3829	3642	3681	3633	3529	3674	3668	3688	3666	3688	3786	3844	3820	3687	3751
3784	3846	3733	3737	3756	3603	3557	3588	3477	3517	3474	3601	3708	3758	3757	3726	3827	3541	3667	3577	3592	3745	3870	3724	3622	3444	3636	3514	3584	3668	3612	3697	3653	3766	3821	3854	3690	3710	3604	3581	3691	3688	3754	3784	3745	3953	3794	3910	3746	3741
3766	3828	3778	3841	3818	3701	3875	3736	3628	3548	3659	3492	3462	3662	3722	3667	3760	3721	3702	3639	3651	3698	3811	3802	3775	3829	3785	3817	3620	3664	3582	3685	3689	3688	3862	3760	3719	3697	3668	3673	3657	3734	3792	3862	3863	3842	3850	3786	3824	3721
3825	3820	3639	3792	3900	3812	3901	3698	3692	3556	3617	3510	3565	3688	3684	3644	3641	3605	3732	3908	3808	3778	3767	3687	3740	3772	3802	3695	3694	3640	3708	3787	3712	3548	3579	3660	3615	3571	3706	3536	3633	3779	3783	3864	3800	3823	3840	3762	3723	3797
3661	3773	3734	3813	3882	3848	3978	3895	3787	3807	3633	3605	3527	3526	3586	3528	3788	3660	3815	3745	3732	3842	3845	3845	3608	3742	3701	3670	3659	3654	3640	3662	3527	3593	3426	3515	3628	3696	3709	3674	3710	3736	3770	3715	3743	3886	3606	3818	3739	3681
3766	3652	3672	3676	3734	3838	3750	3887	3747	3857	3837	3744	3692	3761	3592	3461	3681	3712	3662	3825	3822	3814	3704	3841	3688	3647	3630	3561	3691	3776	3647	3598	3548	3581	3475	3474	3634	3667	3659	3774	3766	3741	3750	3772	3775	3770	3706	3618	3634	3719
3592	3597	3580	3672	3741	3691	3751	3725	3802	3689	3720	3766	3810	3705	3684	3662	3552	3673	3572	3539	3676	3801	3748	3779	3724	3662	3559	3692	3687	3705	3771	3602	3623	3643	3541	3557	3515	3569	3769	3576	3684	3718	3710	3744	3655	3662	3719	3674	3606	3662
3599	3551	3533	3545	3568	3484	3691	3679	3626	3894	3746	3677	3731	3865	3724	3548	3561	3581	3519	3637	3628	3702	3639	3874	3751	3649	3558	3596	3668	3789	3712	3707	3578	3692	3614	3577	3454	3631	3795	3792	3884	3665	3672	3650	3648	3720	3704	3720	3689	3571
3822	3504	3625	3650	3546	3629	3558	3430	3656	3707	3712	3692	3765	3696	3755	3539	3506	3530	3396	3432	3524	3580	3680	3614	3628	3688	3695	3648	3677	3800	3809	3868	3760	3598	3624	3581	3606	3609	3558	3602	3705	3791	3738	3697	3680	3629	3697	3638	3741	3665
3894	3789	3715	3623	3570	3450	3562	3491	3562	3530	3420	3529	3604	3615	3538	3604	3571	3525	3562	3519	3500	3591	3614	3648	3540	3512	3640	3690	3636	3650	3791	3823	3656	3910	3732	3709	3571	3583	3557	3606	3708	3611	3622	3574	3522	3641	3725	3608	3540	3569
3887	3824	3763	3785	3645	3593	3676	3603	3633	3592	3494	3465	3475	3432	3526	3520	3469	3582	3480	3565	3750	3579	3471	3611	3522	3692	3643	3614	3661	3668	3617	3842	3792	3807	3862	3905	3739	3661	3665	3545	3635	3582	3617	3698	3594	3553	3705	3661	3725	3680
3957	3843	3953	3760	3658	3693	3563	3674	3387	3567	3536	3437	3478	3360	3515	3522	3626	3510	3565	3587	3471	3575	3564	3609	3499	3557	3532	3593	3573	3677	3737	3764	3588	3604	3811	3778	3579	3559	3516	3468	3723	3612	3691	3715	3655	3731	3693	3699	3761	3719
4002	3917	4075	3852	3840	3746	3756	3761	3600	3707	3609	3495	3428	3345	3378	3526	3504	3645	3704	3739	3600	3565	3566	3665	3581	3530	3611	3665	3540	3518	3711	3702	3686	3597	3576	3749	3587	3614	3674	3539	3479	3604	3561	3759	3533	3719	3746	3699	3657	3648
3704	3743	3827	3944	3857	3912	3833	3846	3832	3870	3717	3723	3614	3408	3697	3649	3554	3516	3640	3758	3702	3775	3522	3515	3608	3735	3470	3570	3571	3473	3635	3571	3421	3403	3555	3625	3634	3556	3639	3511	3615	3580	3532	3716	3649	3572	3608	3563	3671	3739
3811	3799	3810	3781	3772	3817	3784	3738	3735	3751	3774	3643	3670	3651	3618	3574	3704	3692	3670	3653	3585	3688	3860	3758	3665	3658	3605	3639	3619	3783	3631	3587	3443	3436	3619	3683	3659	3637	3659	3577	3651	3517	3607	3851	3692	3650	3501	3677	3585	3840
3786	3613	3617	3777	3657	3772	3774	3773	3696	3799	3828	3724	3794	3624	3753	3563	3707	3572	3742	3671	3696	3656	3638	3690	3585	3569	3622	3547	3591	3546	3659	3616	3535	3443	3529	3522	3513	3673	3828	3654	3535	3692	3651	3672	3624	3681	3640	3733	3763	3726
3557	3452	3606	3626	3755	3698	3794	3843	3851	3903	3860	3791	3727	3934	3807	3618	3569	3470	3467	3567	3650	3578	3466	3571	3770	3683	3583	3583	3535	3391	3524	3705	3661	3503	3487	3640	3691	3794	3815	3745	3633	3697	3602	3711	3568	3536	3628	3706	3701	3826
3667	3615	3679	3602	3598	3511	3615	3580	3640	3691	3712	3795	3816	3770	3894	3791	3653	3496	3343	3515	3461	3727	3580	3533	3589	3670	3601	3554	3525	3578	3623	3632	3731	3531	3590	3599	3609	3731	3718	3794	3659	3640	3558	3587	3782	3763	3747	3798	3873	3929
3743	3587	3636	3468	3396	3273	3431	3424	3551	3601	3693	3643	3610	3679	3598	3624	3608	3660	3561	3498	3388	3570	3778	3773	3681	3576	3792	3655	3553	3613	3627	3643	3624	3661	3538	3568	3505	3738	3719	3603	3625	3673	3586	3681	3615	3660	3723	3723	3713	3813
3738	3677	3581	3544	3367	3453	3328	3488	3562	3603	3767	3749	3724	3589	3553	3717	3542	3601	3712	3628	3450	3455	3535	3833	3885	3720	3581	3682	3590	3610	3700	3443	3617	3589	3613	3533	3557	3545	3625	3689	3609	3491	3550	3685	3657	3821	3680	3640	3660	3820
3964	3612	3764	3727	3610	3514	3436	3555	3729	3751	3635	3804	3863	3742	3689	3823	3530	3583	3795	3742	3708	3720	3697	3533	3979	3869	3653	3665	3799	3581	3543	3759	3548	3566	3552	3380	3496	3554	3472	3672	3730	3547	3620	3588	3631	3772	3803	3722	3691	3817
3977	3922	3906	3959	3780	3584	3402	3464	3448	3500	3553	3732	3670	3868	3901	3855	3836	3793	3704	3757	3679	3704	3639	3554	3591	3797	3797	3610	3642	3719	3535	3554	3597	3548	3512	3558	3509	3609	3589	3749	3777	3724	3549	3610	3611	3798	3660	3813	3753	3930
4127	3920	3839	3782	3759	3507	3258	3333	3327	3405	3439	3443	3649	3653	3808	3875	4126	3919	3904	3651	3636	3643	3674	3519	3438	3594	3672	3632	3571	3679	3534	3429	3623	3652	3593	3574	3566	3820	3597	3846	3813	3728	3620	3556	3771	3819	3874	3835	3906	3872
4115	3892	3748	3802	3706	3737	3549	3528	3513	3392	3525	3362	3375	3430	3574	3808	3907	3868	3896	4005	3543	3361	3512	3597	3496	3447	3709	3828	3595	3543	3601	3526	3601	3803	3532	3611	3701	3678	3721	3712	3896	3829	3684	3552	3620	3701	3737	3893	3903	3981
4016	3818	3797	3726	3854	3873	3844	3792	3637	3521	3551	3464	3423	3445	3523	3553	3615	3765	4013	3946	3685	3372	3339	3598	3575	3495	3631	3807	3771	3447	3568	3606	3488	3623	3561	3714	3652	3567	3771	3595	3814	3810	3731	3627	3668	3719	3854	3974	4000	3946
3915	3871	3860	3949	3912	4018	4136	3840	3807	3674	3547	3469	3542	3449	3455	3536	3550	3566	3763	3759	3780	3586	3423	3522	3684	3621	3547	3747	3790	3547	3587	3579	3489	3640	3611	3549	3678	3503	3719	3617	3801	3773	3654	3754	3667	3794	3736	3750	3840	3925
3685	4018	4083	4021	3983	4202	3959	3965	3825	3642	3601	3571	3598	3571	3617	3667	3454	3425	3542	3732	3834	3641	3453	3351	3518	3681	3594	3589	3909	3810	3610	3613	3493	3585	3625	3540	3571	3630	3652	3596	3585	3711	3689	3754	3554	3703	3814	3658	3700	3928
3817	3978	4140	4307	4193	4072	3925	3809	3818	3643	3719	3541	3476	3485	3547	3649	3581	3635	3503	3511	3792	3732	3575	3407	3552	3647	3699	3555	3752	3796	3650	3622	3580	3500	3557	3515	3493	3728	3576	3555	3548	3764	3834	3744	3623	3664	3757	3734	3794	3782
3831	4020	4000	4074	4006	4054	3805	3689	3637	3550	3545	3448	3364	3360	3513	3583	3756	3592	3629	3492	3710	3701	3696	3465	3355	3598	3697	3608	3633	3826	3614	3442	3530	3453	3490	3666	3470	3601	3507	3685	3527	3735	3663	3626	3651	3659	3706	3814	3993	3964
3853	3946	3981	3936	3832	3723	3847	3763	3692	3652	3380	3290	3259	3306	3349	3563	3733	3761	3728	3639	3541	3781	3714	3591	3339	3506	3710	3621	3535	3758	3692	3548	3615	3456	3452	3609	3500	3616	3602	3619	3524	3635	3539	3651	3582	3650	3652	3680	3815	3956
3825	3843	3648	3645	3757	3688	3789	3633	3490	3565	3289	3353	3100	3187	3272	3362	3519	3678	3701	3463	3411	3629	3843	3629	3582	3385	3645	3685	3609	3643	3752	3546	3548	3507	3412	3653	3520	3572	3524	3549	3549	3594	3444	3535	3639	3672	3495	3764	3764	3820
3583	3660	3511	3478	3544	3478	3604	3674	3657	3683	3427	3408	3303	3198	3216	3257	3370	3591	3654	3371	3392	3451	3837	3669	3461	3388	3492	3578	3489	3617	3785	3637	3521	3573	3462	3511	3532	3550	3471	3482	3575	3493	3551	3587	3486	3704	3541	3780	3846	3811
3587	3427	3439	3418	3385	3622	3604	3735	3786	3761	3689	3657	3399	3213	3206	3256	3370	3438	3653	3444	3425	3594	3717	3766	3513	3321	3405	3729	3559	3630	3774	3573	3684	3643	3361	3541	3550	3603	3624	3549	3544	3665	3583	3694	3611	3679	3814	3835	3911	3953
3496	3397	3271	3349	3394	3678	3812	4002	4022	3824	3771	3720	3585	3375	3148	3217	3283	3530	3661	3478	3559	3434	3587	3682	3498	3380	3591	3778	3509	3620	3860	3563	3601	3559	3447	3611	3590	3610	3646	3477	3627	3673	3615	3732	3812	3890	3830	3878	3965	3948
3464	3251	3283	3181	3338	3558	3704	3767	3997	3914	3702	3723	3501	3308	3305	3141	3166	3437	3485	3518	3355	3495	3686	3716	3684	3340	3529	3466	3509	3609	3817	3663	3462	3681	3430	3472	3433	3662	3594	3412	3602	3522	3670	3712	3723	3828	3747	3877	3821	3968
3312	3196	3038	3244	3231	3362	3560	3836	3865	3761	3707	3680	3425	3313	3154	3112	3073	3367	3462	3358	3380	3367	3621	3682	3555	3361	3531	3688	3390	3553	3803	3544	3564	3580	3417	3605	3420	3563	3580	3475	3592	3577	3720	3588	3805	3741	3606	3761	3713	3896
3438	3260	3126	3146	3108	3226	3540	3621	3689	3790	3740	3533	3473	3296	3207	3237	3256	3242	3426	3355	3332	3415	3636	3743	3612	3420	3424	3658	3542	3553	3816	3739	3637	3714	3392	3614	3527	3703	3708	3549	3713	3684	3659	3704	3836	3806	3812	3759	3934	3832
3474	3328	3301	3155	3166	3316	3398	3694	3580	3756	3612	3783	3531	3290	3242	3217	3247	3372	3460	3423	3277	3413	3733	3851	3665	3475	3470	3749	3504	3850	4078	3804	3826	3844	3622	3770	3619	3740	3679	3683	3856	3681	3788	3908	3954	4008	3923	3894	3844	4072
3571	3428	3330	3242	3400	3327	3470	3654	3674	3686	3769	3628	3600	3570	3414	3403	3529	3421	3476	3417	3451	3653	3867	3946	3699	3516	3557	3769	3720	3768	4062	3816	3984	3893	3588	3797	3685	3858	3788	3755	3706	3825	3841	3953	3896	4032	3846	3829	3883	3993
3459	3433	3312	3248	3254	3333	3462	3440	3757	3774	3679	3740	3672	3630	3629	3518	3449	3513	3501	3436	3399	3649	3753	3891	3687	3624	3735	3503	3490	3648	3959	3738	3900	3801	3580	3704	3694	3855	3835	3828	3796	3830	3948	3883	3897	3804	3771	3666	3795	3847
3303	3370	3323	3240	3322	3309	3551	3582	3700	3722	3833	3736	3854	3760	3671	3573	3463	3483	3323	3266	3406	3659	3930	3824	3580	3580	3631	3452	3488	3590	3727	3668	3784	3826	3617	3674	3704	4021	3763	3924	3752	3898	3810	3824	3760	3777	3738	3663	3647	3883
3299	3363	3346	3296	3356	3417	3502	3757	3675	3872	4017	4018	3931	3897	3974	3677	3655	3432	3227	3382	3535	3718	3821	3707	3598	3608	3604	3409	3386	3657	3753	3702	3925	3646	3637	3820	3697	3928	3840	3847	3854	3865	3852	3857	3732	3781	3764	3700	3935	3897
3286	3281	3457	3487	3525	3508	3648	3673	3872	4068	4132	4082	4009	4176	3903	3864	3484	3288	3209	3212	3576	3827	3709	3643	3646	3652	3613	3449	3579	3819	3889	3774	3936	3769	3781	3790	3999	4127	3836	4033	3708	3766	3778	3695	3774	3764	3736	3712	3843	4009
3172	3270	3334	3530	3577	3510	3694	3745	3924	4038	4154	4392	4405	4084	4019	3756	3489	3198	3152	3469	3647	3771	3755	3561	3764	3677	3467	3465	3659	3914	3742	3900	3883	3754	3717	3691	3808	3972	4022	4017	3880	3925	3982	3924	3985	3873	3758	3776	3887	3951
3186	3160	3176	3292	3360	3592	3768	3962	3979	4173	4424	4149	4229	4048	3897	3658	3395	3371	3341	3566	3670	3688	3695	3663	3811	3832	3404	3455	3583	3634	3762	3910	3755	3657	3604	3695	3901	3960	4011	3829	3890	3823	3934	3949	3871	3856	3842	3812	3778	4017
3101	3001	2979	3110	3195	3441	3580	3964	4003	4160	4312	4277	4206	3813	3685	3524	3392	3433	3453	3499	3697	3582	3579	3789	3916	3628	3536	3737	3733	3734	3797	3838	3821	3749	3612	3630	4078	3836	4004	4015	3900	3918	3907	3843	3914	3788	3769	3808	3888	4056
3127	3039	3113	3010	3171	3244	3513	3730	3837	4032	3950	3955	3935	3739	3556	3473	3462	3481	3437	3536	3631	3627	3752	3839	3758	3660	3603	3643	3647	3733	3962	3915	3834	3862	3679	3840	3874	4089	4056	4013	4017	3621	3928	3811	3762	3815	3664	3799	3902	4145
3296	3161	3160	3240	3259	3180	3400	3580	3636	3668	3836	3876	3860	3593	3577	3408	3400	3485	3380	3372	3534	3752	3925	3863	3718	3658	3618	3613	3723	3858	4074	3877	3989	3723	3589	3851	3986	4090	4161	3787	3876	3801	3714	3682	3871	3610	3838	3994	3940	4118
3219	3368	3337	3396	3308	3536	3542	3623	3664	3770	3932	3766	3772	3807	3629	3479	3451	3222	3294	3492	3593	3772	4030	3940	3695	3829	3649	3507	3813	4013	3954	3895	3907	3604	3663	3745	3767	4050	3957	3853	3766	3795	3750	3841	3764	3866	3685	3892	3818	3921
3169	3229	3412	3444	3489	3504	3713	3651	3876	3936	3958	3842	3905	3844	3481	3377	3202	3360	3420	3639	3956	3983	3897	3986	3932	3855	3733	3618	3944	3995	3964	3993	3704	3628	3653	3759	3864	3843	4017	4125	3800	3898	3762	3911	3696	3709	3774	3746	3912	4016
3208	3164	3174	3262	3388	3415	3818	3704	3920	3905	4020	3880	3625	3594	3322	3336	3288	3313	3597	3799	3989	3972	3988	3907	3879	3752	3625	3720	3814	3924	4045	3817	3690	3782	3604	3707	3971	3984	3974	3802	3871	3762	3801	3881	3748	3669	3841	3805	4001	3923
3165	3198	3185	3143	3340	3360	3466	3623	3691	3767	3736	3652	3604	3380	3224	3247	3301	3438	3579	3773	3717	4068	4021	4050	3587	3561	3733	3839	3846	3910	3971	3725	3736	3613	3646	3842	3961	3975	3989	3936	3807	3787	3683	3937	3879	3833	3870	3900	3984	3860
3161	3232	3366	3403	3321	3446	3517	3646	3734	3656	3655	3570	3509	3452	3319	3291	3314	3386	3548	3664	3910	4072	3922	3674	3654	3562	3635	3698	3815	3863	3821	3746	3658	3537	3629	3721	3811	4030	3958	3887	3861	3841	3898	3890	3756	3802	3862	3861	3890	3900
3195	3058	3273	3376	3605	3681	3748	3837	3884	3803	3812	3721	3564	3366	3387	3280	3431	3498	3625	3974	3956	4038	3799	3566	3620	3627	3652	3829	3768	3748	3714	3791	3735	3529	3792	3830	3779	3939	3851	3901	3846	3840	3828	3791	3865	3894	3882	3948	3908	3821
3155	3179	3164	3310	3540	3630	3672	3935	3822	4015	3735	3825	3510	3412	3237	3457	3444	3703	3947	3969	3972	3863	3857	3698	3530	3520	3720	3821	3878	3704	3760	3664	3666	3662	3740	3789	3932	4004	3907	3895	3863	3839	3914	3802	3893	3827	3911	3736	4000	3907
3231	3248	3420	3427	3616	3747	3776	3788	3962	3869	3673	3511	3429	3351	3309	3518	3552	3729	3806	4053	3995	3899	3817	3651	3564	3543	3686	3768	3821	3912	3838	3703	3731	3570	3802	3884	3880	4035	3872	3905	3860	3828	3880	3934	3893	3729	3869	3802	3855	3914
3330	3250	3438	3575	3763	3772	3898	3933	3920	3872	3665	3590	3410	3184	3248	3412	3583	3592	3755	4005	3895	3902	3647	3532	3524	3502	3675	3926	3942	3851	3749	3758	3689	3751	3872	3962	3863	3928	3920	3853	3803	3871	3785	3824	3640	3831	3699	3825	3947	3832
3558	3580	3572	3800	3768	3841	3751	3684	3753	3743	3490	3398	3417	3274	3367	3518	3596	3796	3889	4127	4014	3873	3770	3724	3594	3674	3857	4038	4121	3987	3898	3716	3752	3900	3755	3815	3883	3887	3751	3801	3787	3791	3916	3871	4012	3884	3797	3677	3846	3735
3874	3797	3889	4010	3874	3896	3745	3635	3595	3547	3444	3424	3342	3423	3374	3640	3826	3882	4035	3944	3957	3859	3664	3785	3662	3922	3919	3921	4011	3987	3976	3973	3790	3863	3895	3907	3911	3804	3777	3817	3738	3782	3858	3955	3846	3776	3961	3733	3786	3818
3858	3892	4107	4086	4000	3773	3727	3699	3600	3457	3284	3311	3322	3337	3463	3657	3788	4030	4010	4031	3967	3898	3684	3772	3758	3974	4081	4031	3954	3912	3831	3714	3723	3855	4000	3965	3781	3664	3827	3755	3772	3799	3839	3789	3820	3862	3876	3802	3830	3868
4063	3950	4050	4099	3965	3759	3686	3562	3504	3297	3315	3203	3212	3355	3498	3647	3842	4016	4052	3991	3906	3749	3691	3787	3772	3712	4031	4007	3991	3928	3860	3689	3677	3798	3813	3733	3964	3628	3706	3802	3849	3920	3908	3785	3789	3784	3856	3776	3752	3850
4040	4017	3964	4031	3860	3779	3557	3582	3405	3347	3335	3386	3470	3646	3764	3941	3924	4141	4069	3894	3618	3746	3617	3706	3730	3851	4044	3982	3920	3822	3847	3616	3799	3811	3812	3845	3732	3669	3609	3635	3751	3844	3913	3851	3901	3821	3801	3832	3728	3781
4028	3888	3884	3919	3756	3668	3620	3333	3360	3344	3500	3393	3585	3763	3915	3925	3952	3848	3820	3789	3703	3667	3842	3874	3792	3853	3919	4012	3937	3833	3722	3681	3732	3802	3722	3539	3632	3729	3661	3755	3766	3759	3854	3811	3821	3681	3766	3811	3619	3897
3982	3908	3891	3788	3734	3477	3403	3401	3401	3305	3448	3620	3801	3905	4029	4108	4028	3916	3791	3792	3574	3632	3728	3813	3900	3962	3851	3987	3735	3799	3783	3638	3683	3726	3715	3659	3578	3635	3772	3849	3864	3791	3804	3817	3765	3806	3598	3722	3621	3783
3680	3767	3542	3615	3580	3403	3273	3365	3409	3615	3560	3824	3840	3981	4014	4006	3976	3904	3679	3775	3536	3694	3786	3831	3864	3960	3915	3795	3780	3661	3588	3729	3737	3637	3748	3732	3614	3543	3565	3784	3639	3690	3750	3692	3595	3730	3580	3751	3650	3704
3746	3623	3542	3603	3415	3455	3310	3378	3435	3599	3865	3888	4051	4067	4155	3996	3932	3826	3703	3627	3608	3679	3799	3752	3787	3877	3826	3824	3731	3623	3615	3775	3693	3737	3728	3641	3542	3584	3614	3656	3850	3653	3587	3598	3646	3693	3641	3649	3679	3807
3595	3589	3388	3479	3337	3389	3482	3459	3640	3797	3855	3980	4094	4059	3949	3957	3857	3700	3599	3606	3747	3617	3814	3944	3942	3820	3643	3828	3601	3674	3606	3742	3814	3727	3610	3628	3689	3684	3558	3808	3750	3829	3622	3660	3552	3661	3719	3582	3893	3848
3455	3396	3388	3465	3333	3535	3610	3636	3872	4010	3913	3931	4023	3964	3913	3737	3709	3628	3579	3646	3608	3878	3921	3859	3848	3858	3753	3656	3783	3736	3578	3749	3666	3680	3688	3530	3701	3723	3694	3819	3618	3693	3663	3610	3713	3778	3798	3732	3722	3715
3314	3380	3387	3379	3527	3500	3622	3880	3970	4007	4050	3945	3897	3974	3653	3728	3662	3499	3522	3531	3568	3746	3798	3911	3756	3724	3644	3480	3488	3624	3586	3771	3784	3814	3698	3640	3659	3718	3675	3873	3593	3621	3637	3773	3733	3827	3780	3702	3806	3846
3581	3536	3603	3637	3691	3765	3856	3963	3863	4138	4164	4033	3995	3802	3644	3602	3586	3539	3504	3510	3763	3679	3860	3757	3699	3827	3575	3467	3610	3690	3897	3791	3790	3787	3752	3570	3571	3738	3724	3663	3659	3611	3719	3686	3857	3852	3983	3771	3769	3797
3646	3633	3630	3782	3768	3804	3919	3911	4106	4104	4083	3819	3787	3736	3577	3600	3566	3630	3499	3516	3772	3718	3881	3795	3525	3619	3683	3551	3662	3779	3647	3703	3769	3664	3732	3742	3667	3656	3707	3779	3710	3643	3729	3795	3925	3906	3780	3765	3859	3714
3790	3827	3848	3772	3877	4033	4108	3976	3920	3922	3932	3708	3712	3617	3544	3651	3556	3677	3627	3828	3856	3915	3652	3739	3581	3557	3495	3714	3666	3823	3660	3827	3631	3764	3621	3739	3733	3778	3701	3678	3684	3722	3845	3916	3852	3841	3848	3888	3832	3803
3880	3817	3827	3886	3937	4004	3916	3957	3764	3756	3719	3599	3620	3565	3568	3667	3594	3765	3723	3702	3802	3801	3705	3540	3602	3638	3677	3694	3842	3854	3835	3683	3571	3643	3726	3856	3748	3657	3662	3773	3705	3796	3911	3862	3867	3809	3811	3902	3899	3798
3933	3829	3967	3887	3984	3999	3880	3894	3909	3753	3580	3559	3480	3534	3507	3616	3730	3755	3816	3805	3744	3745	3738	3710	3602	3724	3709	3804	3888	3720	3711	3636	3653	3752	3796	3824	3777	3671	3609	3634	3831	3726	3799	3931	3772	3785	3724	3865	3789	3830
3925	3927	3764	3916	3854	3694	3638	3758	3572	3610	3577	3450	3504	3450	3572	3618	3739	3658	3799	3797	3845	3689	3636	3616	3720	3763	3804	3754	3808	3685	3658	3607	3622	3726	3664	3655	3652	3736	3652	3567	3711	3810	3823	3770	3739	3756	3856	3902	3996	3834
4002	3796	3756	3685	3583	3551	3488	3427	3494	3443	3509	3591	3446	3651	3679	3710	3762	3803	3738	3665	3758	3689	3701	3651	3671	3739	3688	3773	3609	3694	3546	3535	3687	3690	3774	3750	3693	3709	3749	3736	3829	3793	3819	3731	3806	3813	3834	3896	3969	3866
3865	3760	3495	3490	3500	3465	3388	3360	3355	3412	3544	3648	3648	3610	3727	3692	3769	3606	3631	3445	3487	3595	3662	3793	3781	3839	3844	3697	3567	3629	3633	3620	3743	3723	3698	3644	3634	3731	3790	3875	3831	3868	3743	3650	3815	3803	3969	3977	3849	3812
3766	3558	3553	3499	3472	3350	3437	3374	3553	3535	3561	3613	3654	3738	3854	3723	3824	3609	3540	3513	3439	3698	3646	3693	3747	3829	3605	3652	3505	3498	3495	3539	3690	3612	3721	3577	3570	3687	3795	3863	3780	3659	3709	3687	3730	3955	3879	3849	3821	3754
3797	3691	3439	3549	3433	3468	3352	3483	3514	3624	3657	3637	3946	3878	3782	3773	3728	3717	3559	3420	3465	3514	3780	3707	3767	3896	3643	3620	3510	3525	3493	3645	3633	3788	3693	3587	3715	3617	3873	3823	3724	3683	3515	3753	3697	3863	3725	3854	3857	3627
3596	3529	3603	3535	3570	3576	3549	3572	3589	3735	3747	3755	3701	3763	3820	3748	3707	3668	3662	3652	3663	3529	3586	3662	3625	3645	3699	3513	3596	3545	3647	3641	3628	3727	3570	3685	3682	3757	3689	3763	3757	3787	3706	3735	3794	3776	3830	3780	3707	3830
3500	3482	3411	3655	3613	3613	3681	3619	3748	3728	3729	3786	3722	3635	3597	3653	3575	3535	3687	3632	3666	3696	3644	3661	3645	3609	3566	3656	3545	3706	3663	3638	3796	3568	3568	3577	3587	3670	3736	3675	3660	3681	3729	3820	3723	3747	3786	3734	3804	3927
3425	3570	3440	3476	3564	3694	3735	3651	3837	3793	3689	3577	3459	3351	3399	3550	3561	3625	3673	3854	3775	3773	3631	3636	3442	3548	3588	3604	3735	3748	3668	3573	3563	3527	3612	3640	3755	3757	3688	3588	3630	3774	3763	3849	3887	3758	3736	3740	3838	3834
3512	3488	3432	3533	3778	3572	3766	3809	3686	3711	3699	3543	3365	3420	3436	3482	3523	3653	3675	3707	3766	3723	3634	3565	3466	3625	3682	3711	3756	3638	3755	3673	3550	3415	3500	3581	3661	3734	3557	3727	3583	3867	3783	3761	3724	3637	3762	3846	3959	3829
3587	3630	3575	3564	3638	3667	3572	3681	3686	3735	3636	3597	3546	3576	3439	3576	3455	3572	3661	3779	3733	3512	3518	3514	3603	3571	3652	3673	3720	3739	3686	3587	3565	3637	3595	3744	3671	3580	3730	3728	3750	3836	3805	3871	3779	3829	3866	3873	3976	3992
3739	3649	3717	3681	3665	3581	3405	3474	3516	3674	3499	3604	3537	3564	3603	3750	3647	3632	3605	3593	3628	3558	3575	3710	3626	3711	3669	3625	3663	3637	3577	3594	3622	3633	3582	3674	3718	3701	3711	3731	3867	3899	3825	3774	3719	3747	3852	3865	3928	3868
3944	3732	3584	3591	3623	3548	3357	3474	3344	3385	3458	3596	3616	3711	3746	3691	3763	3818	3567	3494	3672	3548	3702	3583	3713	3871	3716	3529	3711	3557	3591	3746	3799	3770	3612	3560	3570	3664	3738	4003	3866	3783	3873	3847	3753	3654	3862	3893	3701	3958
3869	3747	3738	3596	3494	3461	3357	3274	3324	3313	3549	3620	3752	3744	3771	3712	3771	3639	3633	3547	3506	3648	3713	3701	3728	3719	3722	3581	3634	3523	3673	3700	3822	3770	3816	3694	3594	3784	3755	3864	3837	3750	3670	3844	3838	3972	3889	3905	3803	3798
3777	3792	3753	3760	3601	3635	3504	3506	3421	3493	3538	3658	3576	3775	3626	3619	3646	3557	3673	3590	3486	3538	3816	3713	3618	3654	3614	3537	3593	3546	3591	3728	3895	3791	3792	3707	3755	3814	3763	3937	3801	3865	3730	3780	3819	4044	4011	3937	3854	3959
3703	3650	3828	3769	3620	3534	3602	3539	3732	3550	3612	3531	3508	3574	3611	3634	3636	3566	3513	3544	3683	3596	3541	3502	3508	3599	3600	3670	3665	3570	3646	3697	3756	3709	3765	3820	3798	3858	3755	3766	3837	3834	3892	3900	4010	4000	3905	3965	3968	3939
3527	3544	3682	3758	3692	3711	3726	3763	3694	3594	3640	3514	3424	3435	3483	3586	3552	3541	3676	3676	3712	3645	3675	3581	3573	3530	3718	3725	3715	3641	3698	3828	3736	3702	3799	3787	4017	3894	3911	3869	3945	3997	4027	4133	4032	3933	3883	3895	3960	4081
3571	3541	3622	3668	3761	3820	3788	3553	3683	3727	3636	3473	3455	3482	3493	3564	3502	3727	3702	3721	3627	3806	3630	3583	3569	3618	3611	3738	3717	3755	3809	3569	3579	3749	3851	3980	3947	3880	3764	4018	3879	3997	4020	4071	3807	3801	3988	3856	4035	4065
3577	3539	3486	3507	3752	3758	3756	3688	3686	3636	3603	3623	3684	3554	3493	3578	3620	3817	3681	3843	3819	3775	3656	3493	3555	3559	3793	3735	3746	3713	3837	3671	3797	3734	3818	3887	3991	3834	3784	3836	3848	4012	4093	3935	3959	3877	3896	3869	4114	3990
3729	3574	3603	3574	3598	3624	3737	3436	3629	3617	3569	3652	3601	3743	3568	3563	3581	3721	3607	3587	3709	3895	3650	3759	3670	3745	3682	3812	3761	3616	3737	3737	3911	3844	3845	3894	3960	3934	3841	3921	3832	3940	3894	3935	3933	3958	4047	3956	3954	3948
3666	3549	3554	3636	3647	3498	3526	3610	3646	3709	3620	3686	3718	3707	3636	3510	3374	3554	3534	3520	3572	3722	3623	3769	3811	3683	3761	3665	3583	3678	3859	3896	3949	3917	3904	3703	3858	4030	3986	3893	3908	3869	3974	4033	3940	4095	4014	3934	3925	3909
3627	3547	3508	3537	3492	3495	3405	3456	3684	3688	3668	3709	3692	3793	3682	3687	3393	3483	3541	3449	3483	3690	3753	3803	3918	3749	3509	3656	3590	3790	3993	3939	3945	3932	3966	3759	3841	3950	3931	4042	3943	3834	4027	3916	4063	3981	3986	3995	3937	3844
3555	3451	3461	3443	3438	3469	3345	3607	3607	3674	3714	3769	3727	3830	3708	3648	3581	3476	3497	3472	3549	3756	3811	3785	3735	3736	3695	3681	3756	3774	3955	3963	3920	3879	3833	3836	3951	3962	3922	3969	3914	3905	3895	4051	3950	3928	3892	3932	3812	3927
3585	3711	3631	3549	3527	3458	3335	3462	3451	3492	3577	3533	3630	3596	3625	3722	3708	3516	3522	3605	3591	3697	3661	3752	3775	3804	3782	3753	3844	3883	3838	3927	3907	3837	3901	3921	3914	4001	3948	3967	3939	3869	3826	3906	3899	3874	3872	3850	3921	3980
3786	3751	3793	3694	3584	3422	3394	3372	3395	3412	3430	3518	3456	3595	3698	3663	3730	3779	3611	3574	3569	3488	3702	3700	3823	3753	3782	3765	3849	3842	3690	3748	3873	3932	3950	3848	3901	3858	3950	3855	3865	3931	3954	3889	3936	3960	3894	3872	3889	3786
3866	3932	3766	3867	3785	3683	3589	3369	3351	3363	3366	3445	3485	3493	3565	3676	3728	3750	3605	3530	3543	3626	3468	3651	3745	3863	4065	3854	3916	3651	3678	3913	3867	3979	4025	4040	3949	3875	3890	3914	4154	3976	3919	4006	3841	3923	4019	3851	3886	3739
3732	3853	3779	3801	3775	3670	3702	3567	3597	3376	3401	3450	3501	3532	3538	3871	3668	3635	3727	3536	3524	3554	3511	3713	3740	3789	3959	3818	3819	3727	3682	3830	4014	3924	3981	4112	3841	3872	3963	3907	3929	4072	3970	3874	3871	3828	3883	3846	3947	3827
3672	3731	3706	3853	3680	3806	3743	3716	3608	3427	3440	3493	3419	3606	3613	3718	3706	3755	3683	3548	3555	3681	3628	3641	3687	3786	3799	4001	3901	3918	3810	3805	3906	4016	3866	3912	3883	3915	3816	3908	3881	4096	3844	3796	3756	3744	3856	3726	3760	3739
3616	3773	3612	3765	3845	3766	3817	3773	3802	3651	3580	3497	3403	3531	3417	3599	3715	3714	3753	3814	3816	3738	3673	3702	3715	3764	3874	3957	3893	4008	3788	3945	3756	3862	3892	3844	3945	3888	3772	3844	3879	3839	3910	3712	3708	3760	3712	3770	3734	3829
3428	3509	3482	3754	3707	3722	3769	3771	3601	3694	3631	3511	3507	3407	3410	3479	3731	3791	3690	3788	3858	3734	3685	3582	3716	3676	3873	3987	4030	4054	3957	3837	3800	3866	3921	3808	3907	3798	3760	3862	3789	3824	3811	3773	3683	3776	3860	3701	3722	3783
3385	3428	3639	3666	3739	3823	3755	3750	3773	3671	3747	3555	3634	3401	3458	3467	3559	3726	3828	3769	4059	3822	3771	3717	3674	3754	3810	3766	3912	3829	3929	3828	3707	3842	3808	3849	3922	3736	3704	3813	3807	3929	3871	3760	3764	3704	3722	3661	3658	3680
3489	3436	3474	3512	3768	3687	3745	3899	3704	3760	3839	3805	3612	3643	3569	3663	3631	3475	3708	3734	3969	3939	3785	3827	3711	3742	3746	3872	3870	3752	3785	3770	3757	3814	3839	3894	3949	3723	3739	3710	3774	3736	3717	3760	3633	3567	3606	3720	3695	3564
3419	3459	3399	3554	3535	3834	3810	3787	3940	3890	3773	3705	3731	3661	3522	3515	3495	3581	3684	3876	3799	3864	3846	3851	3713	3680	3568	3701	3780	3843	3856	3848	3809	3816	3793	3695	3882	3730	3787	3777	3806	3725	3793	3839	3676	3711	3580	3648	3668	3632
3615	3442	3429	3561	3496	3577	3773	3715	3804	3810	3745	3708	3691	3503	3481	3592	3589	3581	3713	3726	3739	3910	3930	3816	3760	3652	3597	3664	3855	3854	3729	3756	3772	3698	3617	3787	3781	3850	3807	3833	3715	3652	3662	3782	3767	3727	3804	3865	3719	3897
3603	3517	3525	3656	3537	3532	3637	3589	3640	3757	3765	3616	3859	3750	3682	3574	3608	3516	3531	3776	3718	3861	3826	3970	3701	3777	3637	3758	3732	3838	3889	3889	3748	3543	3626	3581	3697	3798	3565	3756	3714	3695	3583	3781	3824	3841	3764	3821	3761	3953
3614	3472	3507	3576	3420	3506	3551	3759	3565	3708	3830	3836	3878	3748	3730	3585	3513	3628	3669	3719	3807	3743	3919	3869	3824	3701	3732	3644	3654	3757	3857	3835	3806	3582	3580	3702	3748	3794	3852	3924	3724	3734	3641	3836	3867	3809	3830	3746	3900	3911
3643	3532	3487	3507	3407	3608	3581	3582	3623	3743	3743	3864	3902	3946	3857	3755	3666	3585	3688	3652	3819	3901	3809	3917	3745	3984	3698	3752	3651	3659	3907	3820	3875	3812	3670	3576	3701	3799	3908	3847	3597	3763	3743	3870	3963	3838	3755	3717	3835	3901
3721	3637	3476	3510	3484	3584	3540	3692	3689	3715	3821	3973	3828	3837	3844	3808	3804	3556	3592	3567	3695	3782	3896	3971	3875	3771	3625	3641	3625	3669	3778	4000	3764	3882	3691	3611	3760	3731	3849	3876	3758	3657	3694	3925	3899	3836	3857	3670	3906	3916
3919	3831	3687	3590	3421	3508	3555	3516	3674	3732	3867	3777	3756	3778	3742	3820	3757	3599	3560	3656	3542	3670	3918	3934	3794	3707	3648	3724	3538	3767	3749	3752	3859	3840	3693	3619	3601	3624	3926	3937	3844	3702	3668	3764	3809	3904	3843	3697	3840	3848
3944	3704	3783	3532	3752	3451	3529	3438	3513	3694	3675	3769	3731	3769	3765	3869	3814	3698	3653	3687	3523	3660	3809	3694	3828	3668	3743	3661	3601	3709	3823	3808	3863	3704	3762	3567	3644	3740	3793	3841	3941	3734	3721	3813	3731	3925	3643	3703	3772	3916
4096	3784	3628	3726	3700	3426	3591	3407	3516	3645	3539	3734	3918	3972	3909	3812	3782	3772	3772	3644	3582	3519	3672	3688	3904	3720	3910	3653	3651	3658	3708	3858	3900	3692	3642	3693	3675	3762	3898	3935	3820	3750	3608	3723	3787	3823	3878	3818	3727	3660
3977	3832	3843	3564	3619	3399	3495	3412	3406	3469	3631	3771	3972	4020	3976	3827	3888	3781	3650	3606	3599	3640	3613	3847	3758	3804	3870	3724	3663	3610	3763	3715	3822	3707	3761	3743	3711	3672	3688	3785	3752	3760	3655	3716	3890	3820	3850	3807	3744	3721
4089	3956	3932	3688	3717	3659	3577	3596	3612	3538	3624	3797	3815	3918	3898	3921	3771	3763	3695	3598	3523	3574	3536	3746	3787	3850	3845	3639	3636	3634	3591	3755	3908	3821	3761	3803	3680	3719	3833	3825	3780	3784	3781	3806	3883	3890	3790	3511	3761	3731
4031	4099	4036	3916	3778	3647	3597	3651	3558	3619	3638	3646	3834	3825	3857	3832	3796	3756	3660	3521	3649	3691	3688	3765	3740	3881	3739	3718	3782	3713	3769	3771	3804	3842	3766	3734	3708	3766	3717	3906	3891	3884	3815	3729	3714	3811	3778	3720	3701	3626
4084	4095	4124	4037	3937	3802	3695	3546	3486	3586	3503	3650	3640	3673	3830	3841	3786	3812	3755	3662	3705	3778	3675	3707	3812	3851	3785	3795	3756	3650	3705	3772	3798	3900	3896	3740	3650	3713	3876	3942	3901	3854	3670	3756	3695	3699	3866	3830	3699	3610
4164	4218	4047	4027	3849	3760	3578	3458	3296	3345	3432	3563	3686	3637	3799	3993	3865	3810	3832	3674	3551	3695	3674	3642	3791	3822	4009	3902	3675	3706	3684	3760	3801	3745	3938	3795	3606	3812	3710	3903	3935	3837	3658	3786	3847	3863	3823	3717	3665	3706
4086	3884	3942	3977	3828	3846	3604	3507	3536	3321	3606	3523	3739	3825	3922	3879	3933	3981	3866	3716	3681	3665	3679	3669	3840	3919	3891	3906	3750	3686	3667	3810	3711	3831	3866	3770	3591	3769	3655	3779	3805	3796	3696	3786	3766	3847	3868	3863	3769	3618
3868	3895	4038	3811	3811	3807	3733	3667	3639	3558	3603	3735	3712	3662	3731	3901	3847	3825	3820	3726	3678	3700	3763	3620	3825	3858	4050	3873	3600	3735	3611	3688	3859	3775	3815	3705	3679	3526	3582	3796	3692	3779	3772	3718	3734	3671	3750	3744	3640	3637
3941	3924	3902	3886	3961	3979	3799	3712	3535	3632	3554	3527	3677	3588	3728	3924	3925	3904	3783	3670	3600	3655	3746	3701	3784	3854	4003	3846	3801	3610	3571	3637	3739	3681	3775	3709	3570	3504	3527	3705	3710	3717	3709	3718	3561	3558	3774	3826	3648	3644
3920	4007	4028	3938	3937	3873	3532	3676	3539	3496	3395	3392	3532	3573	3733	3857	3935	3973	3969	3830	3576	3625	3678	3664	3739	3958	3903	3881	3779	3523	3510	3560	3624	3744	3740	3518	3622	3429	3585	3608	3694	3695	3578	3545	3668	3628	3722	3734	3664	3629
4025	3993	4010	3955	3984	3888	3855	3574	3575	3507	3434	3585	3605	3660	3765	3898	3955	4123	3880	3830	3604	3587	3491	3682	3708	3739	3935	3890	3804	3652	3458	3484	3552	3662	3583	3566	3419	3495	3587	3413	3627	3679	3404	3517	3510	3731	3829	3848	3696	3660
3796	3878	3796	3908	3929	3767	3881	3909	3668	3621	3570	3574	3589	3812	3852	3802	3867	3836	3859	3752	3574	3393	3518	3583	3631	3725	3742	3765	3722	3635	3421	3442	3584	3456	3648	3655	3530	3446	3442	3512	3570	3503	3575	3468	3657	3683	3691	3747	3785	3787
3758	3811	3734	3867	3853	3913	3945	3780	3693	3683	3484	3593	3595	3785	3776	3684	3768	3716	3805	3837	3606	3570	3420	3612	3532	3636	3777	3852	3719	3585	3386	3420	3496	3474	3584	3516	3536	3472	3433	3554	3673	3634	3668	3559	3583	3628	3812	3794	3913	3788
3967	4017	4002	4064	3761	3933	3831	3696	3673	3610	3529	3472	3461	3550	3712	3747	3796	3815	3814	3737	3654	3551	3509	3480	3516	3825	3753	3654	3628	3574	3372	3494	3532	3612	3572	3637	3433	3395	3556	3526	3638	3738	3589	3645	3615	3680	3720	3863	3880	3890
3985	4046	4125	3886	3899	3680	3791	3652	3615	3606	3467	3458	3372	3692	3692	3850	3913	3871	3864	3642	3620	3488	3438	3472	3571	3781	3847	3855	3648	3456	3434	3606	3531	3679	3635	3501	3541	3470	3425	3592	3787	3737	3634	3631	3580	3735	3859	3769	3969	3660
3895	4002	3887	3972	3856	3744	3741	3662	3557	3584	3507	3566	3601	3584	3780	3816	4049	3881	3831	3756	3667	3555	3424	3564	3523	3644	3715	3820	3689	3521	3505	3503	3496	3630	3776	3638	3535	3466	3584	3612	3586	3795	3752	3664	3607	3811	3867	3770	3768	3710
3840	3817	3879	3993	3837	3813	3614	3581	3529	3596	3585	3724	3516	3562	3685	3884	3909	3899	3806	3610	3714	3529	3652	3538	3586	3735	3786	3715	3600	3513	3478	3514	3482	3725	3785	3513	3571	3495	3536	3599	3810	3795	3637	3729	3587	3739	3787	3868	3790	3806
3906	3786	3737	3923	3839	3848	3756	3562	3557	3647	3465	3644	3537	3678	3698	3749	3911	3888	3765	3783	3613	3577	3542	3596	3524	3811	3753	3743	3740	3587	3567	3609	3583	3748	3759	3707	3567	3486	3641	3736	3716	3701	3805	3535	3698	3576	3811	3887	3785	3724
4017	3870	3922	3811	4001	3849	3724	3592	3499	3493	3546	3398	3570	3660	3664	3898	3951	3885	3842	3758	3697	3552	3575	3580	3605	3745	3818	3837	3537	3593	3477	3478	3690	3671	3802	3752	3609	3517	3522	3777	3610	3664	3671	3638	3602	3675	3618	3717	3821	3857
4052	3932	3779	3917	3824	3807	3743	3640	3518	3415	3484	3463	3544	3698	3844	3923	3842	3841	3870	3683	3593	3572	3555	3589	3535	3744	3744	3634	3555	3476	3507	3490	3543	3551	3597	3636	3438	3481	3500	3710	3621	3662	3650	3645	3499	3695	3887	3733	3798	3723
3954	3864	3786	3730	3707	3724	3576	3696	3558	3539	3488	3494	3571	3607	3780	3742	3803	3815	3833	3673	3458	3531	3528	3532	3609	3711	3823	3745	3581	3379	3412	3479	3458	3486	3578	3668	3577	3500	3459	3483	3666	3621	3582	3608	3639	3638	3794	3916	3791	3790
3951	4144	3847	3832	3657	3734	3794	3666	3582	3502	3503	3415	3566	3581	3622	3775	3868	3840	3755	3679	3359	3410	3427	3454	3518	3641	3699	3622	3532	3371	3329	3400	3573	3639	3610	3536	3575	3512	3475	3584	3588	3660	3715	3552	3584	3547	3813	3673	3748	3778
3987	3870	4044	3781	3883	3641	3707	3684	3572	3536	3555	3640	3594	3514	3664	3658	3865	3808	3714	3577	3344	3380	3320	3510	3511	3565	3520	3515	3533	3314	3245	3449	3562	3677	3683	3538	3432	3449	3427	3647	3611	3679	3605	3615	3673	3722	3793	3785	3635	3795
3983	4043	3866	3817	3743	3611	3539	3493	3518	3523	3571	3584	3643	3638	3668	3753	3910	3942	3766	3463	3395	3288	3426	3370	3547	3523	3572	3579	3413	3367	3379	3459	3516	3595	3472	3494	3480	3497	3547	3665	3761	3691	3703	3664	3669	3765	3782	3766	3757	3776
4016	3862	3846	3637	3729	3712	3692	3518	3494	3488	3424	3535	3732	3743	3668	3672	3770	3753	3696	3471	3437	3368	3458	3581	3676	3620	3539	3453	3407	3378	3365	3420	3644	3677	3665	3476	3492	3529	3540	3720	3709	3704	3702	3660	3734	3717	3795	3832	3750	3888
3977	3953	3784	3716	3708	3630	3470	3457	3500	3390	3454	3590	3663	3849	3801	3700	3766	3719	3663	3447	3350	3391	3555	3648	3584	3658	3580	3562	3470	3406	3391	3592	3634	3617	3644	3532	3404	3397	3721	3722	3880	3815	3705	3677	3770	3892	3875	3854	3906	3943
4212	4147	3953	3742	3757	3568	3482	3520	3588	3425	3442	3449	3605	3825	3829	3791	3763	3671	3593	3539	3520	3413	3575	3574	3758	3677	3574	3559	3570	3558	3409	3657	3697	3680	3750	3585	3495	3539	3675	3762	3792	3756	3545	3647	3887	3915	3784	3932	3770	3795
4221	4079	3878	3722	3556	3556	3418	3499	3465	3376	3551	3495	3651	3729	3973	3889	3764	3589	3557	3509	3545	3535	3561	3674	3782	3757	3693	3582	3647	3521	3570	3701	3571	3518	3553	3515	3605	3706	3706	3841	3826	3837	3653	3600	3800	3913	3861	3691	3894	3999
3934	3854	3759	3691	3515	3321	3482	3371	3576	3489	3562	3415	3626	3818	3813	3886	3682	3545	3427	3330	3606	3467	3540	3713	3724	3725	3643	3573	3521	3599	3452	3649	3663	3659	3671	3604	3637	3772	3694	3728	3681	3752	3592	3632	3787	3888	3912	3805	3782	4066
3829	3683	3651	3661	3594	3337	3360	3406	3412	3573	3674	3629	3601	3748	3788	3714	3587	3447	3355	3398	3457	3630	3654	3676	3783	3666	3499	3486	3504	3481	3443	3663	3716	3805	3512	3475	3613	3675	3677	3697	3596	3580	3567	3576	3787	3903	3869	3685	3778	3867
3605	3754	3644	3715	3407	3442	3242	3346	3340	3506	3504	3746	3717	3597	3785	3648	3614	3531	3389	3404	3552	3484	3743	3756	3743	3633	3628	3509	3485	3446	3534	3667	3610	3648	3584	3487	3639	3577	3755	3661	3481	3490	3664	3705	3875	3852	3872	3709	3694	3840
3749	3604	3610	3581	3515	3347	3400	3267	3490	3518	3673	3776	3774	3800	3737	3623	3606	3655	3557	3428	3661	3588	3674	3776	3632	3617	3427	3494	3584	3543	3638	3581	3636	3564	3521	3457	3442	3568	3714	3649	3595	3526	3615	3678	3692	3744	3845	3756	3639	3730
3573	3590	3588	3544	3468	3492	3324	3421	3556	3528	3660	3721	3864	3839	3681	3469	3407	3451	3540	3484	3625	3593	3599	3664	3628	3555	3398	3357	3419	3606	3602	3591	3669	3576	3567	3533	3528	3608	3615	3791	3562	3551	3663	3870	3795	3684	3788	3613	3714	3773
3662	3510	3600	3379	3392	3331	3418	3418	3607	3648	3651	3760	3793	3685	3551	3602	3407	3355	3461	3463	3731	3522	3627	3570	3716	3501	3480	3368	3505	3641	3714	3662	3549	3607	3485	3480	3623	3605	3706	3576	3562	3561	3644	3850	3743	3693	3534	3556	3751	3859
3675	3653	3492	3499	3425	3477	3404	3590	3617	3677	3791	3707	3684	3556	3505	3543	3322	3322	3424	3543	3634	3607	3630	3632	3803	3595	3489	3376	3506	3639	3717	3629	3662	3487	3541	3460	3489	3759	3556	3619	3530	3641	3689	3673	3785	3651	3547	3658	3750	3892
3693	3489	3518	3470	3513	3435	3506	3639	3758	3744	3844	3607	3588	3438	3473	3414	3341	3459	3428	3649	3656	3711	3730	3521	3551	3394	3418	3458	3532	3747	3616	3618	3547	3567	3638	3557	3661	3578	3630	3588	3565	3641	3757	3845	3634	3556	3610	3635	3600	3819
3553	3418	3496	3561	3529	3592	3630	3694	3741	3725	3624	3514	3561	3376	3353	3423	3398	3368	3522	3600	3628	3742	3594	3421	3487	3360	3508	3515	3499	3677	3702	3561	3612	3507	3603	3700	3705	3644	3582	3508	3580	3595	3720	3672	3586	3634	3788	3617	3701	3733
3571	3467	3475	3673	3610	3608	3645	3657	3631	3884	3753	3480	3360	3393	3302	3336	3359	3425	3459	3413	3624	3653	3576	3532	3517	3416	3494	3571	3592	3655	3597	3505	3428	3514	3529	3652	3776	3584	3667	3571	3524	3655	3600	3749	3556	3578	3707	3776	3793	3893
3537	3468	3614	3703	3655	3645	3695	3549	3732	3612	3647	3524	3339	3292	3352	3461	3439	3368	3496	3516	3628	3665	3382	3309	3374	3375	3453	3594	3608	3632	3559	3451	3455	3426	3569	3741	3700	3681	3719	3568	3534	3750	3734	3695	3658	3777	3744	3850	3790	3747
3666	3620	3596	3709	3809	3708	3546	3643	3469	3661	3651	3481	3143	3242	3289	3354	3473	3494	3467	3671	3671	3527	3437	3428	3345	3416	3595	3650	3654	3722	3626	3483	3588	3540	3590	3776	3630	3661	3673	3673	3674	3750	3830	3711	3674	3746	3890	3871	3883	3789
3556	3743	3700	3750	3834	3754	3586	3412	3425	3406	3542	3243	3171	3137	3280	3332	3490	3522	3634	3481	3561	3387	3427	3231	3409	3430	3632	3690	3730	3671	3522	3528	3573	3632	3760	3851	3725	3814	3638	3770	3812	3870	3883	3788	3686	3794	3786	3802	3737	3741
3674	3775	3696	3879	3901	3754	3586	3492	3354	3427	3259	3253	3231	3199	3324	3500	3427	3579	3528	3459	3381	3413	3365	3353	3483	3540	3668	3730	3671	3549	3662	3579	3753	3833	3871	3766	3774	3723	3776	3802	3873	3841	3814	3791	3722	3834	3684	3839	3672	3773
3676	3766	3776	3915	3912	3740	3541	3498	3292	3227	3271	3237	3331	3265	3344	3485	3583	3491	3611	3462	3317	3412	3290	3420	3533	3591	3712	3632	3886	3585	3577	3616	3658	3796	3792	3941	3795	3758	3843	3770	3803	3844	3799	3751	3704	3741	3811	3797	3823	3743
3799	3645	3736	3683	3706	3535	3470	3312	3406	3186	3258	3368	3358	3486	3371	3478	3407	3581	3492	3484	3419	3351	3283	3383	3608	3672	3796	3647	3632	3672	3549	3639	3722	3919	3863	3823	3738	3678	3816	3959	3829	3739	3697	3739	3757	3674	3777	3740	3692	3720
3871	3591	3644	3598	3654	3477	3485	3430	3293	3269	3278	3427	3425	3525	3574	3655	3516	3463	3406	3423	3366	3280	3447	3583	3684	3803	3783	3576	3637	3695	3789	3783	3891	3833	3816	3922	3648	3708	3707	3857	3811	3751	3616	3696	3821	3840	3761	3824	3685	3589
3738	3611	3525	3535	3410	3537	3447	3365	3201	3274	3287	3418	3466	3592	3515	3622	3408	3449	3278	3396	3334	3492	3511	3591	3655	3867	3703	3657	3576	3701	3815	3958	3911	3805	3885	3957	3874	3669	3781	3803	3900	3694	3754	3675	3696	3782	3654	3633	3638	3785
3793	3626	3500	3479	3407	3387	3488	3490	3429	3400	3392	3448	3539	3497	3517	3587	3362	3369	3253	3462	3480	3607	3581	3592	3772	3842	3647	3716	3627	3743	3915	3976	3799	3827	3860	3827	3802	3789	3855	3805	3679	3704	3656	3785	3693	3856	3759	3445	3613	3594
3646	3544	3451	3442	3269	3437	3556	3404	3450	3503	3466	3495	3540	3601	3519	3458	3362	3268	3290	3520	3541	3648	3721	3625	3752	3787	3688	3623	3749	3810	3872	3917	3802	3843	3785	3803	3849	3754	3887	3732	3643	3752	3623	3761	3642	3755	3678	3733	3660	3664
3596	3404	3369	3341	3405	3377	3455	3469	3568	3761	3703	3607	3442	3421	3474	3400	3313	3304	3345	3526	3733	3669	3711	3608	3612	3603	3651	3661	3645	3763	3820	3840	3784	3689	3623	3627	3756	3791	3735	3623	3474	3546	3705	3670	3618	3585	3612	3494	3762	3682
3423	3422	3422	3343	3423	3520	3553	3619	3678	3756	3748	3656	3582	3332	3427	3362	3375	3305	3515	3515	3679	3719	3654	3507	3463	3529	3574	3532	3650	3752	3846	3769	3799	3650	3538	3693	3707	3753	3665	3429	3475	3469	3544	3626	3531	3555	3521	3624	3518	3639
3350	3437	3438	3541	3474	3619	3695	3553	3755	3746	3697	3581	3312	3406	3440	3508	3486	3415	3466	3495	3543	3734	3572	3361	3519	3517	3715	3678	3609	3695	3691	3593	3767	3531	3706	3711	3598	3730	3624	3582	3494	3532	3590	3524	3583	3578	3600	3577	3642	3674
3289	3537	3548	3714	3611	3619	3527	3670	3571	3662	3621	3642	3423	3359	3468	3449	3628	3603	3577	3472	3741	3590	3547	3435	3370	3466	3555	3672	3733	3667	3647	3605	3647	3613	3644	3609	3573	3516	3515	3545	3726	3561	3574	3570	3581	3482	3559	3562	3581	3647
3392	3594	3674	3695	3543	3608	3412	3608	3609	3717	3647	3540	3391	3337	3519	3600	3841	3677	3693	3623	3532	3570	3339	3339	3557	3534	3639	3639	3687	3470	3530	3602	3682	3647	3626	3583	3509	3516	3397	3618	3595	3531	3660	3440	3396	3401	3560	3556	3514	3521
3476	3573	3673	3786	3774	3691	3482	3544	3474	3524	3589	3557	3411	3446	3622	3662	3534	3655	3640	3518	3423	3531	3490	3552	3570	3644	3685	3521	3633	3565	3440	3484	3724	3783	3649	3558	3455	3634	3473	3559	3498	3498	3506	3494	3483	3693	3733	3631	3599	3646
3623	3636	3750	3735	3867	3640	3447	3440	3505	3502	3712	3753	3577	3590	3580	3652	3579	3729	3563	3484	3415	3381	3430	3657	3574	3581	3629	3605	3572	3533	3463	3493	3673	3619	3664	3473	3581	3619	3730	3682	3556	3607	3490	3614	3518	3594	3610	3606	3650	3630
3487	3758	3532	3678	3619	3534	3426	3478	3552	3485	3774	3599	3763	3705	3642	3782	3588	3593	3554	3473	3359	3369	3343	3672	3633	3587	3468	3403	3426	3420	3518	3395	3560	3511	3503	3435	3371	3518	3574	3632	3548	3565	3426	3548	3511	3599	3508	3755	3709	3773
3493	3571	3643	3607	3643	3494	3480	3498	3589	3690	3738	3823	3869	3760	3759	3701	3627	3546	3594	3518	3417	3493	3544	3548	3726	3539	3313	3279	3463	3448	3423	3503	3447	3356	3363	3358	3246	3401	3472	3532	3439	3432	3467	3461	3425	3400	3562	3550	3665	3717
3608	3582	3510	3562	3536	3500	3565	3497	3564	3703	3715	3885	3774	3674	3704	3694	3563	3522	3629	3622	3558	3585	3659	3553	3680	3538	3380	3292	3364	3581	3639	3342	3455	3319	3333	3234	3248	3376	3351	3342	3302	3316	3411	3369	3307	3350	3376	3453	3597	3526
3535	3476	3431	3479	3606	3572	3686	3623	3667	3812	3996	3866	3834	3737	3567	3629	3498	3570	3512	3531	3613	3428	3677	3630	3574	3279	3331	3409	3540	3611	3545	3456	3412	3371	3383	3308	3273	3505	3332	3271	3259	3328	3382	3355	3330	3186	3393	3341	3450	3471
3486	3476	3438	3463	3626	3686	3599	3715	3857	3798	3707	3671	3678	3776	3579	3559	3518	3623	3684	3613	3645	3452	3540	3491	3529	3296	3328	3438	3467	3544	3470	3426	3399	3368	3369	3364	3364	3360	3248	3315	3185	3393	3283	3338	3251	3274	3227	3454	3473	3556
3701	3655	3597	3522	3530	3728	3635	3616	3721	3755	3585	3479	3617	3576	3467	3558	3581	3562	3706	3722	3682	3585	3398	3428	3465	3528	3386	3292	3416	3455	3503	3354	3312	3393	3314	3270	3229	3154	3257	3239	3368	3385	3440	3392	3373	3266	3477	3456	3676	3550
3728	3765	3636	3646	3552	3676	3701	3643	3697	3525	3507	3497	3504	3554	3542	3562	3614	3704	3660	3520	3600	3437	3362	3489	3567	3521	3391	3336	3412	3467	3334	3425	3266	3331	3431	3376	3384	3273	3361	3351	3526	3555	3478	3462	3451	3424	3509	3554	3691	3610
3884	3873	3669	3661	3580	3690	3714	3526	3398	3426	3418	3522	3672	3669	3590	3555	3595	3527	3665	3647	3493	3462	3423	3594	3555	3584	3545	3368	3467	3424	3451	3314	3462	3548	3612	3482	3412	3482	3540	3555	3627	3634	3499	3429	3567	3668	3592	3759	3672	3675
3790	3796	3594	3395	3480	3464	3533	3529	3390	3373	3444	3483	3574	3809	3635	3665	3681	3623	3683	3626	3499	3441	3390	3573	3666	3528	3450	3581	3522	3418	3576	3576	3490	3459	3480	3610	3514	3500	3629	3602	3597	3456	3447	3528	3646	3565	3624	3517	3609	3704
3853	3654	3429	3354	3395	3525	3586	3516	3473	3524	3453	3545	3683	3838	3627	3497	3574	3589	3605	3547	3550	3604	3588	3738	3756	3571	3493	3471	3527	3586	3720	3569	3620	3521	3573	3393	3467	3532	3624	3557	3555	3467	3410	3549	3584	3488	3513	3559	3513	3572
3900	3671	3578	3445	3358	3383	3679	3500	3540	3541	3519	3640	3685	3714	3631	3426	3443	3578	3589	3683	3578	3636	3646	3680	3620	3531	3468	3445	3538	3591	3683	3656	3605	3403	3445	3440	3435	3586	3598	3591	3488	3604	3528	3582	3586	3436	3544	3599	3693	3609
3816	3639	3561	3522	3391	3668	3633	3605	3626	3647	3655	3574	3555	3635	3499	3540	3549	3624	3516	3659	3683	3741	3668	3732	3570	3556	3484	3439	3699	3769	3620	3555	3582	3517	3720	3546	3538	3539	3515	3524	3508	3638	3511	3651	3476	3462	3505	3620	3709	3708
3739	3603	3506	3476	3630	3708	3797	3654	3640	3597	3584	3511	3475	3569	3469	3449	3487	3671	3609	3697	3692	3649	3584	3463	3534	3540	3668	3646	3570	3664	3616	3540	3545	3588	3741	3773	3663	3553	3423	3528	3526	3535	3606	3552	3567	3456	3555	3604	3646	3577
3712	3541	3507	3429	3599	3789	3805	3685	3520	3502	3539	3511	3458	3620	3657	3518	3610	3588	3622	3668	3621	3646	3573	3482	3626	3563	3640	3618	3541	3589	3540	3679	3589	3506	3560	3678	3603	3532	3527	3513	3554	3530	3491	3550	3539	3462	3479	3503	3642	3424
3828	3880	3693	3597	3563	3734	3666	3647	3468	3522	3417	3527	3513	3587	3503	3490	3658	3588	3604	3465	3559	3601	3415	3434	3485	3558	3527	3420	3528	3515	3643	3636	3629	3523	3495	3517	3409	3389	3495	3696	3541	3576	3391	3394	3606	3629	3704	3547	3541	3570
3826	3853	3821	3684	3592	3539	3659	3571	3484	3563	3620	3549	3645	3579	3670	3690	3536	3387	3547	3472	3428	3532	3505	3564	3637	3600	3557	3485	3341	3490	3719	3747	3586	3451	3612	3420	3409	3476	3498	3659	3593	3581	3500	3581	3461	3565	3609	3652	3525	3605
3810	3642	3585	3521	3497	3550	3544	3568	3462	3541	3571	3673	3674	3651	3662	3503	3415	3461	3405	3483	3476	3357	3438	3501	3460	3485	3369	3387	3293	3415	3404	3609	3532	3570	3501	3580	3510	3456	3547	3664	3584	3609	3510	3483	3564	3465	3597	3568	3602	3595
3547	3505	3494	3473	3488	3592	3653	3648	3484	3552	3578	3624	3592	3643	3659	3527	3411	3458	3485	3402	3402	3409	3472	3469	3489	3492	3321	3411	3410	3419	3543	3544	3558	3546	3371	3546	3561	3436	3458	3586	3552	3522	3410	3509	3579	3485	3531	3474	3637	3635
3488	3592	3361	3362	3605	3684	3678	3852	3604	3528	3498	3505	3500	3573	3569	3565	3493	3393	3475	3513	3520	3369	3449	3261	3334	3261	3320	3304	3375	3525	3436	3437	3394	3304	3416	3501	3585	3413	3446	3529	3495	3640	3540	3532	3572	3608	3505	3533	3610	3676
3716	3687	3541	3461	3528	3651	3697	3680	3590	3661	3320	3404	3424	3555	3583	3466	3402	3313	3367	3467	3326	3316	3269	3348	3360	3367	3422	3386	3323	3409	3573	3516	3348	3458	3521	3595	3558	3515	3418	3499	3541	3516	3497	3525	3514	3527	3565	3563	3551	3726
3727	3757	3546	3374	3393	3610	3598	3608	3458	3567	3438	3284	3418	3466	3527	3466	3527	3503	3425	3421	3368	3281	3218	3206	3453	3528	3332	3401	3196	3245	3457	3426	3373	3462	3503	3503	3377	3349	3450	3546	3584	3489	3315	3581	3550	3486	3456	3566	3735	3616
3661	3594	3500	3319	3390	3324	3488	3542	3555	3498	3464	3464	3604	3415	3523	3570	3390	3471	3468	3431	3314	3248	3245	3292	3445	3370	3357	3222	3308	3355	3420	3465	3460	3310	3359	3407	3457	3321	3303	3418	3512	3505	3558	3471	3479	3436	3490	3522	3587	3722
3530	3513	3351	3320	3184	3391	3497	3487	3458	3423	3437	3379	3547	3552	3592	3457	3354	3387	3353	3490	3406	3230	3338	3343	3350	3363	3258	3211	3395	3442	3412	3412	3286	3332	3369	3408	3407	3507	3438	3449	3385	3416	3409	3549	3656	3581	3414	3627	3555	3627
3619	3560	3395	3325	3383	3474	3458	3490	3471	3512	3377	3387	3553	3520	3458	3332	3355	3457	3454	3363	3338	3424	3337	3362	3236	3248	3277	3207	3402	3299	3424	3331	3366	3407	3329	3485	3433	3347	3487	3332	3503	3490	3443	3465	3609	3450	3451	3544	3563	3507
3604	3568	3413	3468	3507	3468	3614	3573	3550	3432	3468	3532	3421	3581	3384	3371	3301	3376	3445	3401	3461	3332	3307	3191	3234	3289	3257	3380	3325	3294	3291	3270	3362	3461	3433	3496	3383	3333	3332	3449	3415	3427	3476	3588	3576	3557	3495	3559	3497	3638
3716	3688	3508	3469	3501	3599	3581	3731	3451	3564	3370	3414	3485	3481	3420	3389	3338	3466	3491	3492	3313	3452	3236	3319	3358	3336	3340	3367	3300	3320	3370	3366	3372	3472	3471	3399	3409	3364	3321	3434	3559	3421	3382	3609	3643	3499	3542	3582	3504	3471
3509	3568	3369	3400	3521	3468	3605	3494	3434	3390	3431	3458	3532	3464	3468	3462	3454	3296	3376	3414	3400	3118	3176	3360	3232	3365	3380	3220	3289	3168	3248	3338	3337	3464	3467	3525	3432	3344	3432	3483	3485	3426	3584	3465	3542	3516	3664	3648	3563	3459
3814	3707	3549	3569	3483	3521	3532	3415	3526	3342	3276	3468	3387	3476	3456	3449	3355	3312	3357	3332	3238	3244	3202	3206	3349	3382	3403	3290	3378	3324	3331	3299	3385	3418	3487	3531	3498	3420	3473	3458	3504	3528	3507	3531	3654	3627	3501	3646	3590	3531
3799	3577	3681	3616	3611	3494	3520	3414	3420	3329	3411	3364	3419	3281	3378	3353	3331	3209	3433	3300	3330	3288	3272	3315	3277	3267	3219	3241	3326	3361	3312	3449	3342	3475	3506	3441	3504	3507	3522	3407	3494	3518	3679	3559	3335	3625	3550	3622	3586	3683
3701	3537	3584	3788	3599	3523	3599	3534	3488	3533	3402	3363	3297	3362	3395	3355	3166	3110	3299	3388	3301	3153	3237	3190	3318	3302	3214	3248	3165	3493	3479	3300	3395	3338	3556	3583	3412	3441	3569	3628	3480	3544	3615	3638	3501	3582	3691	3770	3600	3582
3718	3565	3551	3616	3498	3729	3714	3694	3665	3578	3326	3490	3398	3354	3436	3260	3259	3294	3281	3417	3323	3202	3196	3266	3366	3240	3181	3331	3358	3354	3342	3375	3398	3481	3407	3513	3440	3505	3642	3593	3715	3515	3632	3598	3694	3609	3818	3739	3718	3634
3677	3657	3570	3558	3665	3552	3591	3572	3668	3468	3344	3381	3464	3513	3428	3342	3186	3272	3223	3197	3186	3168	3210	3340	3304	3362	3268	3399	3339	3296	3294	3434	3332	3455	3454	3372	3497	3494	3581	3643	3716	3633	3565	3586	3674	3732	3815	3705	3774	3647
3622	3410	3463	3483	3526	3494	3493	3426	3428	3470	3472	3474	3683	3439	3442	3356	3221	3314	3324	3174	3220	3209	3182	3392	3318	3282	3329	3295	3224	3316	3332	3406	3284	3504	3404	3494	3482	3465	3631	3522	3554	3465	3673	3531	3751	3665	3663	3733	3720	3783
3548	3478	3354	3307	3503	3426	3449	3382	3369	3471	3573	3577	3470	3393	3272	3353	3388	3377	3357	3303	3136	3207	3261	3376	3278	3211	3203	3350	3317	3294	3367	3295	3425	3306	3392	3352	3606	3555	3543	3560	3599	3667	3519	3652	3559	3634	3686	3700	3736	3799
3483	3480	3381	3430	3549	3595	3487	3532	3389	3430	3496	3460	3487	3333	3300	3400	3263	3364	3307	3200	3269	3180	3095	3261	3142	3199	3176	3215	3235	3397	3373	3417	3306	3354	3402	3409	3495	3523	3542	3567	3612	3627	3561	3646	3651	3769	3784	3748	3731	3763
3564	3609	3425	3626	3648	3666	3512	3489	3543	3372	3438	3495	3398	3283	3265	3216	3318	3311	3304	3153	3180	3238	3208	3277	3176	3195	3176	3307	3245	3374	3322	3430	3275	3384	3197	3404	3425	3491	3526	3554	3649	3533	3652	3602	3607	3706	3757	3663	3713	3762
3460	3431	3535	3654	3672	3600	3482	3432	3388	3616	3586	3541	3420	3403	3299	3380	3271	3249	3249	3157	3173	3278	3174	3394	3190	3199	3140	3213	3192	3237	3269	3349	3363	3316	3328	3311	3414	3389	3523	3511	3580	3462	3504	3605	3497	3705	3621	3642	3661	3805
3400	3430	3534	3583	3425	3611	3486	3326	3444	3391	3512	3479	3509	3423	3349	3453	3240	3289	3234	3214	3132	3162	3222	3222	3279	3228	3234	3219	3150	3236	3189	3183	3312	3396	3278	3309	3373	3508	3361	3441	3630	3562	3710	3496	3566	3506	3618	3546	3591	3686
3494	3572	3514	3473	3393	3279	3324	3384	3364	3320	3476	3501	3530	3574	3430	3344	3379	3372	3199	3282	3207	3268	3291	3288	3367	3221	3355	3246	3421	3251	3314	3336	3362	3392	3341	3433	3430	3388	3457	3507	3550	3446	3615	3578	3486	3616	3651	3534	3461	3731
3627	3519	3570	3440	3344	3306	3302	3269	3294	3294	3409	3349	3321	3438	3353	3413	3472	3381	3315	3202	3210	3326	3256	3279	3172	3322	3301	3497	3369	3338	3296	3339	3300	3429	3378	3421	3522	3346	3444	3348	3453	3606	3503	3684	3552	3639	3463	3430	3581	3637
3599	3751	3749	3597	3560	3373	3398	3344	3160	3290	3327	3367	3367	3245	3389	3333	3297	3377	3488	3396	3336	3378	3390	3330	3205	3341	3419	3474	3455	3293	3340	3408	3304	3389	3331	3416	3426	3506	3508	3380	3469	3394	3419	3530	3611	3714	3536	3569	3620	3499
3684	3760	3778	3880	3672	3621	3534	3438	3308	3252	3366	3295	3192	3293	3353	3311	3368	3388	3347	3457	3288	3329	3334	3278	3293	3324	3369	3443	3418	3358	3375	3520	3504	3352	3336	3334	3486	3450	3444	3433	3524	3380	3459	3605	3601	3694	3692	3538	3507	3553
3646	3684	3734	3726	3662	3482	3454	3441	3602	3383	3341	3179	3312	3280	3263	3302	3253	3257	3316	3481	3349	3544	3505	3478	3368	3298	3419	3500	3432	3394	3398	3609	3548	3411	3339	3462	3507	3490	3481	3617	3558	3639	3316	3520	3555	3639	3559	3540	3499	3598
3588	3653	3708	3496	3662	3572	3369	3565	3524	3534	3569	3304	3380	3365	3317	3369	3189	3209	3217	3322	3402	3372	3450	3402	3583	3491	3446	3450	3420	3371	3351	3505	3456	3557	3425	3461	3547	3479	3382	3532	3647	3604	3613	3617	3581	3615	3586	3558	3520	3568
3555	3505	3526	3497	3392	3447	3570	3589	3541	3565	3500	3371	3559	3569	3516	3422	3272	3273	3245	3253	3305	3435	3296	3388	3552	3596	3579	3660	3419	3384	3437	3396	3426	3600	3636	3554	3693	3546	3470	3522	3725	3601	3634	3525	3606	3689	3539	3686	3557	3706
3360	3397	3369	3402	3392	3358	3516	3495	3503	3515	3461	3493	3553	3593	3551	3603	3469	3312	3295	3274	3253	3268	3222	3362	3574	3564	3634	3587	3496	3410	3419	3440	3453	3411	3453	3689	3686	3627	3530	3594	3635	3676	3705	3624	3649	3681	3562	3586	3797	3732
3619	3447	3466	3334	3443	3392	3477	3343	3417	3344	3439	3488	3497	3646	3642	3634	3552	3546	3406	3308	3330	3398	3267	3277	3322	3482	3363	3441	3450	3665	3552	3528	3365	3382	3543	3557	3563	3608	3540	3652	3648	3680	3561	3615	3785	3722	3506	3698	3637	3631
3609	3451	3399	3436	3428	3438	3467	3400	3457	3443	3360	3456	3463	3576	3578	3545	3576	3625	3610	3459	3396	3338	3361	3260	3288	3236	3330	3202	3607	3553	3460	3402	3320	3431	3562	3568	3671	3675	3714	3790	3646	3590	3647	3592	3718	3753	3626	3595	3606	3647
3610	3554	3482	3423	3466	3518	3651	3460	3403	3343	3325	3431	3408	3491	3456	3462	3533	3587	3602	3718	3621	3485	3299	3401	3151	3258	3243	3331	3415	3444	3731	3483	3339	3403	3485	3439	3530	3568	3677	3680	3520	3474	3528	3593	3765	3668	3674	3648	3485	3577
3695	3623	3575	3604	3554	3672	3680	3531	3580	3546	3451	3494	3517	3407	3370	3589	3500	3594	3656	3701	3569	3509	3477	3402	3248	3473	3322	3248	3224	3445	3614	3492	3376	3429	3441	3497	3492	3587	3605	3714	3660	3607	3494	3642	3648	3645	3559	3678	3570	3487
3449	3647	3461	3639	3590	3712	3683	3608	3531	3705	3540	3485	3514	3519	3423	3313	3398	3458	3499	3559	3604	3472	3503	3376	3358	3324	3288	3147	3218	3408	3448	3439	3472	3466	3607	3392	3345	3440	3484	3638	3654	3454	3542	3605	3611	3514	3635	3627	3708	3511
3474	3447	3547	3637	3652	3561	3581	3649	3594	3836	3666	3691	3590	3668	3424	3441	3407	3384	3396	3412	3436	3434	3453	3541	3373	3291	3272	3245	3288	3275	3444	3519	3525	3555	3626	3481	3426	3364	3461	3575	3567	3641	3629	3684	3582	3578	3684	3693	3612	3585
3392	3454	3554	3576	3621	3424	3512	3544	3747	3757	3704	3764	3800	3725	3522	3502	3321	3347	3277	3329	3340	3477	3513	3482	3463	3463	3443	3369	3283	3339	3319	3375	3450	3531	3645	3604	3440	3362	3379	3557	3473	3642	3602	3614	3501	3438	3510	3516	3723	3590
3413	3494	3637	3507	3464	3414	3452	3599	3696	3729	3742	3792	3747	3709	3615	3521	3472	3350	3221	3242	3186	3290	3382	3480	3391	3558	3550	3535	3455	3388	3286	3341	3468	3440	3672	3585	3668	3464	3468	3487	3522	3584	3634	3529	3502	3507	3521	3590	3682	3623
3537	3422	3590	3525	3503	3407	3457	3460	3665	3636	3625	3544	3686	3710	3659	3625	3594	3418	3386	3378	3194	3130	3294	3326	3370	3442	3560	3611	3479	3449	3257	3295	3390	3387	3629	3646	3650	3526	3467	3451	3529	3651	3662	3539	3494	3601	3548	3498	3685	3635
3553	3609	3600	3646	3651	3563	3466	3526	3361	3463	3581	3497	3532	3602	3588	3583	3632	3685	3405	3414	3337	3133	3205	3142	3273	3356	3588	3532	3402	3493	3451	3477	3385	3251	3420	3558	3611	3707	3459	3469	3491	3622	3676	3611	3646	3600	3621	3445	3637	3721
3847	3826	3773	3694	3639	3607	3562	3492	3445	3438	3285	3363	3447	3408	3506	3519	3516	3599	3671	3666	3419	3220	3187	3178	3206	3183	3461	3353	3490	3503	3475	3451	3375	3373	3384	3510	3585	3574	3549	3568	3473	3437	3486	3626	3681	3670	3528	3495	3488	3650
3780	3832	3805	3788	3806	3673	3637	3653	3456	3467	3267	3198	3264	3288	3357	3421	3436	3542	3617	3636	3460	3332	3289	3136	3212	3210	3223	3311	3410	3538	3492	3408	3428	3173	3369	3329	3569	3610	3549	3513	3554	3533	3533	3475	3610	3741	3583	3393	3543	3537
3862	3780	3874	3849	3895	3832	3811	3723	3705	3572	3377	3224	3288	3279	3352	3267	3287	3455	3589	3643	3535	3458	3385	3318	3264	3143	3095	3259	3291	3491	3631	3505	3372	3276	3289	3290	3461	3380	3354	3569	3490	3459	3468	3476	3667	3637	3725	3722	3605	3381
3811	3845	3855	3779	3965	3996	3910	3834	3598	3496	3458	3391	3375	3175	3156	3030	3254	3224	3271	3502	3472	3495	3425	3461	3331	3055	3125	3152	3195	3368	3595	3570	3571	3438	3307	3359	3237	3479	3470	3478	3549	3514	3461	3418	3578	3580	3717	3638	3508	3530
3619	3683	3755	3960	3802	3924	3838	3776	3792	3851	3656	3645	3479	3191	3049	3095	3093	3199	3137	3221	3417	3414	3568	3538	3263	3262	3073	3139	3195	3265	3312	3620	3525	3399	3362	3317	3110	3440	3383	3609	3536	3518	3387	3376	3446	3483	3620	3716	3627	3541
3618	3531	3606	3757	3858	3756	3763	3655	3787	3818	3808	3781	3470	3276	3055	3132	3172	3057	3126	3150	3245	3473	3555	3572	3391	3236	3189	3133	3144	3194	3290	3404	3454	3663	3384	3338	3401	3329	3438	3394	3544	3501	3419	3287	3400	3470	3672	3604	3712	3546
3532	3439	3635	3659	3607	3748	3599	3776	3696	3889	3761	3726	3552	3506	3305	3361	3219	3147	2980	3024	3118	3288	3258	3564	3422	3430	3391	3292	3134	3180	3174	3445	3679	3558	3409	3400	3317	3308	3292	3382	3453	3526	3608	3349	3376	3345	3536	3533	3622	3597
3568	3438	3447	3558	3319	3537	3655	3628	3699	3659	3906	3888	3634	3628	3570	3429	3263	3184	2999	2967	3049	3145	3243	3393	3503	3384	3542	3188	3177	3132	3142	3361	3400	3514	3496	3432	3340	3277	3279	3302	3496	3636	3535	3451	3390	3466	3451	3580	3771	3566
3657	3557	3379	3348	3482	3468	3505	3621	3517	3557	3690	3696	3672	3636	3634	3598	3400	3298	3053	3053	3050	2935	3048	3199	3238	3520	3343	3346	3323	3108	3130	3176	3307	3311	3553	3492	3409	3382	3284	3350	3440	3560	3613	3656	3582	3464	3525	3637	3807	3651
3603	3482	3540	3400	3423	3461	3483	3404	3539	3520	3498	3656	3649	3754	3761	3700	3562	3350	3258	3046	3029	2870	2909	3113	3108	3338	3480	3469	3394	3291	3139	3075	3134	3322	3509	3459	3533	3387	3308	3226	3440	3568	3703	3617	3697	3370	3469	3620	3719	3702
3645	3641	3589	3502	3443	3443	3428	3332	3405	3322	3496	3385	3661	3672	3734	3705	3542	3509	3408	3325	3173	3007	2858	2938	3157	3297	3371	3407	3362	3402	3260	3073	3016	3152	3548	3517	3513	3546	3352	3342	3477	3595	3668	3684	3617	3408	3518	3477	3735	3803
3829	3809	3703	3720	3510	3610	3357	3348	3199	3319	3315	3434	3538	3450	3571	3647	3720	3562	3550	3453	3270	3167	2938	2907	2984	3151	3343	3302	3457	3501	3259	2980	3059	3151	3274	3422	3637	3487	3480	3341	3272	3441	3656	3620	3660	3551	3607	3647	3643	3757
4016	3756	3730	3885	3671	3649	3499	3248	3400	3213	3333	3369	3342	3482	3446	3477	3774	3730	3716	3440	3339	3296	3135	2982	2960	2995	3165	3325	3458	3517	3360	3115	3197	3197	3176	3344	3438	3506	3524	3408	3257	3434	3569	3725	3722	3486	3619	3573	3589	3619
3874	3945	3771	3914	3710	3680	3546	3484	3386	3362	3271	3291	3274	3305	3253	3386	3718	3704	3841	3516	3499	3435	3269	3023	3030	3055	3087	3348	3314	3483	3465	3246	3168	3198	3045	3136	3288	3487	3600	3551	3364	3392	3429	3563	3590	3628	3623	3611	3507	3555
3950	3874	4005	3897	3787	3741	3636	3549	3473	3380	3363	3385	3259	3216	3225	3317	3511	3587	3762	3669	3593	3523	3524	3189	3079	3097	3054	3101	3392	3416	3353	3323	3326	3159	3076	3052	3328	3624	3585	3558	3225	3479	3396	3509	3625	3560	3586	3572	3453	3545
3850	3848	3833	3801	3780	3686	3641	3696	3651	3403	3295	3164	3263	3176	3175	3187	3260	3453	3679	3783	3617	3721	3418	3250	3140	3015	3067	3144	3210	3291	3438	3375	3332	3213	3036	3134	3259	3490	3467	3521	3445	3311	3351	3437	3634	3525	3677	3555	3440	3423
3782	3790	3784	3795	3840	3822	3809	3727	3716	3626	3397	3317	3255	3179	3206	3293	3142	3266	3363	3629	3805	3721	3598	3352	3162	3142	3112	3118	3081	3310	3513	3509	3348	3267	3127	3147	3185	3384	3603	3558	3568	3445	3364	3333	3432	3650	3748	3648	3578	3359
3607	3531	3603	3655	3787	3798	3927	3775	3595	3579	3370	3373	3290	3230	3085	2994	3061	3298	3293	3440	3628	3716	3448	3384	3402	3178	3116	3090	3092	3407	3506	3546	3498	3295	3202	3098	3170	3411	3426	3476	3605	3546	3234	3338	3487	3610	3728	3719	3484	3507
3393	3447	3474	3610	3728	3702	3782	3742	3790	3522	3689	3445	3465	3239	3083	2988	3005	3001	3167	3378	3528	3713	3709	3777	3524	3234	3088	3085	3089	3379	3463	3562	3663	3349	3337	3191	3126	3215	3434	3636	3639	3525	3363	3240	3366	3567	3673	3791	3414	3497
3266	3280	3393	3466	3659	3626	3550	3660	3598	3692	3617	3521	3537	3191	3256	3080	3062	3033	2949	3216	3396	3554	3647	3630	3586	3460	3214	3128	3132	3241	3337	3466	3479	3551	3287	3217	3304	3335	3397	3489	3570	3622	3398	3308	3420	3498	3711	3836	3499	3425
3275	3168	3266	3297	3416	3348	3537	3585	3574	3742	3753	3676	3554	3440	3253	3142	3062	2959	2999	3124	3334	3586	3667	3776	3689	3382	3356	3230	3174	3230	3330	3444	3553	3627	3420	3312	3214	3240	3340	3446	3549	3641	3463	3394	3371	3559	3597	3630	3650	3539
3174	3119	3101	3192	3169	3260	3345	3492	3671	3682	3728	3753	3502	3367	3249	3245	3058	3042	2960	3127	3425	3553	3701	3833	3619	3533	3413	3289	3183	3187	3214	3406	3543	3638	3316	3412	3198	3341	3239	3310	3489	3590	3402	3396	3402	3587	3725	3529	3558	3564
3089	3006	3068	2989	3050	3182	3180	3329	3433	3472	3728	3710	3580	3716	3546	3356	3154	3074	3044	3089	3350	3499	3604	3774	3634	3660	3451	3404	3239	3050	3271	3374	3535	3643	3481	3423	3335	3234	3248	3458	3360	3530	3565	3363	3282	3519	3612	3629	3640	3592
3108	2946	2825	2898	2882	2933	3026	3209	3431	3362	3585	3572	3678	3721	3538	3349	3202	3070	3075	3054	3107	3299	3524	3715	3737	3707	3582	3397	3221	3279	3103	3312	3508	3594	3460	3358	3310	3298	3167	3404	3471	3486	3671	3365	3344	3413	3426	3651	3749	3660
3094	2993	2858	2922	2982	2845	2962	2982	3151	3371	3367	3645	3570	3743	3565	3495	3369	3109	3029	2975	3003	3173	3389	3807	3802	3783	3555	3468	3317	3248	3234	3265	3444	3607	3549	3420	3349	3250	3149	3477	3342	3609	3527	3471	3365	3462	3512	3699	3644	3571
3079	3022	2943	2899	2963	2806	2846	2995	3120	3187	3507	3534	3595	3686	3512	3477	3243	3121	3006	2996	3010	3140	3335	3623	3705	3776	3647	3574	3490	3287	3212	3243	3561	3602	3617	3379	3426	3377	3310	3440	3507	3590	3650	3652	3462	3457	3455	3701	3666	3709
3123	2983	2917	2961	2839	2869	2777	2909	2981	3083	3284	3496	3491	3512	3515	3459	3363	3223	3003	2956	2954	3065	3206	3498	3654	3795	3724	3576	3376	3331	3225	3327	3470	3528	3710	3568	3522	3377	3325	3350	3641	3596	3638	3663	3484	3492	3605	3667	3657	3662
3100	3021	2911	2962	2805	2760	2621	2877	2917	3088	3238	3463	3457	3598	3501	3476	3335	3294	3074	3008	3032	3084	3210	3435	3493	3618	3799	3619	3459	3303	3143	3239	3404	3511	3605	3708	3653	3388	3301	3419	3459	3702	3585	3628	3510	3552	3528	3650	3658	3582
3138	3134	2850	2849	2870	2699	2760	2813	2879	3020	3183	3259	3503	3523	3561	3556	3348	3252	3108	2920	3043	2985	3028	3333	3549	3614	3689	3648	3488	3369	3263	3221	3304	3559	3468	3630	3614	3355	3369	3444	3477	3629	3575	3466	3508	3534	3576	3494	3632	3722
3231	3049	2973	2938	2904	2792	2795	2846	2938	3030	3021	3244	3365	3427	3587	3560	3430	3350	3061	3141	2989	3040	3150	3233	3507	3727	3733	3616	3588	3320	3191	3235	3326	3468	3569	3625	3578	3480	3343	3340	3348	3546	3692	3598	3418	3388	3521	3592	3560	3623
3122	2989	3038	2889	2798	2774	2797	2750	2715	2850	3019	3293	3344	3497	3548	3464	3432	3435	3156	3069	2951	2973	3084	3296	3610	3683	3676	3789	3568	3491	3166	3187	3294	3349	3586	3742	3605	3523	3441	3220	3432	3522	3671	3596	3472	3340	3368	3502	3439	3437
3281	3229	2951	3003	2865	2784	2721	2708	2756	2867	3099	3182	3391	3393	3475	3617	3545	3395	3273	3147	2975	2935	3077	3174	3439	3732	3600	3708	3508	3466	3299	3156	3281	3493	3642	3493	3602	3547	3294	3143	3379	3463	3655	3456	3489	3413	3407	3500	3341	3426
3218	3257	3129	2961	2839	2741	2781	2628	2777	2863	2986	3146	3304	3429	3645	3729	3503	3517	3274	3095	2981	2943	3114	3207	3346	3490	3739	3727	3648	3459	3211	3360	3320	3408	3667	3628	3602	3486	3280	3340	3326	3452	3536	3555	3382	3363	3449	3431	3360	3428
3397	3248	3193	3030	2858	2791	2847	2745	2876	3048	3076	3187	3337	3376	3487	3595	3500	3507	3233	3143	2997	2872	3080	3256	3287	3610	3570	3647	3615	3372	3147	3271	3281	3505	3506	3571	3619	3548	3248	3196	3321	3472	3700	3590	3445	3349	3456	3338	3484	3270
3377	3213	3107	3043	2941	2888	2820	2928	2892	2994	3085	3214	3417	3394	3643	3641	3551	3478	3203	3119	3021	2857	2981	3088	3303	3489	3653	3584	3426	3330	3357	3145	3284	3456	3624	3690	3550	3480	3240	3293	3396	3526	3548	3531	3369	3281	3328	3300	3392	3394
3339	3279	3081	3051	2917	2955	2843	2859	2902	2926	3218	3290	3461	3617	3505	3509	3619	3536	3295	3138	2957	2998	2965	3093	3264	3430	3543	3666	3505	3373	3321	3250	3221	3296	3555	3663	3672	3563	3355	3289	3281	3371	3435	3481	3432	3239	3243	3309	3432	3330
3375	3295	3084	3100	3088	3006	2879	2947	2994	3096	3160	3348	3513	3618	3581	3791	3781	3389	3262	3075	3032	2908	2911	3060	3225	3441	3505	3508	3551	3424	3273	3216	3234	3316	3577	3535	3573	3477	3339	3185	3300	3395	3386	3455	3331	3259	3218	3347	3468	3452
3294	3224	3140	3120	3096	2954	2991	2977	3012	3169	3390	3381	3449	3602	3724	3671	3728	3524	3231	3155	2892	2900	2901	2997	3158	3425	3454	3495	3512	3396	3282	3156	3230	3408	3518	3635	3501	3467	3330	3229	3232	3320	3443	3428	3393	3257	3235	3267	3273	3320
3434	3430	3190	3014	3067	3038	3014	3067	3135	3141	3184	3256	3399	3592	3635	3752	3502	3470	3349	3115	2937	2891	2931	3016	3180	3456	3529	3632	3558	3270	3162	3221	3241	3394	3512	3593	3563	3414	3341	3215	3182	3351	3436	3356	3208	3134	3244	3271	3285	3226
3368	3228	3102	3000	3012	3036	3047	3030	3057	3158	3272	3285	3447	3548	3701	3676	3565	3419	3289	3101	2998	2913	2955	3153	3357	3504	3587	3610	3440	3372	3168	3169	3327	3432	3620	3626	3476	3482	3220	3267	3218	3351	3462	3419	3236	3196	3246	3242	3279	3361
3324	3127	3000	2970	3020	3002	2996	3092	3124	3210	3199	3323	3445	3655	3508	3595	3547	3427	3254	3061	2932	3016	2932	3253	3280	3583	3571	3596	3580	3319	3263	3137	3354	3453	3504	3599	3511	3450	3253	3089	3382	3338	3313	3337	3161	3063	3194	3304	3309	3268
3172	3201	3086	3023	2992	2979	2997	3040	3116	3175	3206	3452	3544	3640	3487	3748	3634	3418	3238	3111	3036	2942	3132	3207	3390	3452	3622	3512	3543	3443	3213	3206	3285	3451	3618	3695	3555	3361	3300	3142	3180	3278	3355	3314	3236	3084	3224	3303	3388	3320
3219	3201	3022	2943	2863	3065	2913	2953	3034	3122	3280	3377	3580	3691	3569	3554	3455	3421	3130	2995	2954	2845	3119	3227	3398	3574	3724	3530	3446	3321	3200	3210	3411	3366	3649	3524	3483	3428	3320	3203	3262	3441	3383	3394	3170	3206	3228	3406	3454	3202
3405	3033	3049	3019	2772	2900	2977	3018	3107	3199	3328	3469	3484	3674	3731	3607	3537	3408	3099	3115	3061	2929	3175	3367	3425	3693	3611	3625	3456	3230	3252	3325	3363	3513	3510	3572	3380	3342	3258	3277	3251	3376	3451	3290	3259	3108	3268	3288	3321	3321
3203	3086	2910	2855	2828	2853	2979	3022	3059	3212	3268	3561	3524	3729	3823	3615	3561	3401	3195	3173	3083	3049	3121	3336	3511	3561	3667	3618	3421	3287	3282	3158	3410	3509	3684	3541	3530	3378	3232	3248	3319	3253	3391	3245	3302	3121	3305	3342	3366	3314
3128	3036	2886	2790	2800	2887	2848	3037	3071	3333	3340	3469	3609	3729	3649	3396	3436	3409	3234	3065	3037	3104	3285	3480	3627	3668	3776	3580	3530	3379	3214	3237	3341	3537	3572	3470	3459	3317	3110	3277	3431	3416	3341	3467	3293	3238	3223	3318	3334	3394
3192	2987	3012	2897	2905	2898	2850	3075	3158	3228	3297	3453	3520	3579	3500	3454	3397	3225	3153	3063	2970	3208	3421	3613	3671	3710	3705	3709	3507	3312	3352	3340	3448	3572	3595	3573	3480	3291	3370	3414	3354	3336	3416	3420	3254	3308	3389	3415	3375	3345
3057	2925	2870	3005	2821	2909	2981	3155	3199	3427	3521	3565	3430	3469	3436	3451	3246	3138	3125	2956	3033	3272	3351	3505	3759	3773	3601	3487	3395	3339	3220	3434	3556	3520	3573	3464	3312	3318	3300	3362	3316	3352	3433	3371	3368	3242	3242	3326	3484	3309
3082	3040	2854	2909	2931	3011	3032	3241	3261	3453	3427	3460	3573	3472	3464	3375	3205	3102	2964	3072	2998	3272	3398	3547	3663	3744	3596	3404	3274	3226	3388	3378	3462	3520	3442	3460	3305	3309	3153	3407	3452	3371	3466	3437	3234	3264	3280	3376	3589	3344
3079	2926	2976	2939	3151	3056	3227	3247	3446	3465	3576	3539	3431	3393	3346	3175	3134	3001	2962	3070	3122	3414	3421	3406	3714	3481	3532	3316	3197	3331	3285	3397	3621	3661	3631	3439	3313	3350	3289	3236	3449	3307	3308	3322	3204	3332	3249	3408	3445	3416
2917	3019	2929	3054	3017	3118	3277	3395	3434	3554	3594	3496	3402	3211	3292	3061	3025	3058	3024	3054	3181	3332	3531	3672	3615	3538	3529	3384	3321	3243	3276	3418	3565	3619	3607	3490	3338	3248	3348	3288	3366	3401	3357	3276	3473	3278	3300	3431	3363	3379
3076	3177	3145	3039	3177	3212	3283	3354	3437	3600	3497	3585	3314	3306	3083	2906	2868	2998	3162	2995	3268	3282	3510	3537	3664	3571	3567	3354	3239	3219	3288	3430	3464	3514	3468	3510	3270	3220	3279	3312	3450	3429	3215	3226	3315	3471	3419	3223	3513	3334
3341	3091	3197	3334	3400	3340	3395	3427	3557	3478	3529	3322	3271	3154	3125	2940	2978	2991	3093	3152	3265	3386	3405	3514	3490	3598	3514	3431	3270	3111	3316	3467	3470	3358	3332	3256	3348	3195	3340	3394	3369	3238	3236	3217	3281	3333	3393	3389	3259	3273
3211	3272	3310	3328	3512	3496	3549	3487	3633	3421	3375	3374	3198	3068	3023	3001	2985	2937	3143	3384	3396	3551	3623	3676	3499	3501	3288	3181	3283	3383	3392	3362	3366	3271	3188	3155	3098	3234	3435	3382	3301	3112	3184	3142	3297	3205	3425	3191	3187	3219
3280	3324	3386	3435	3503	3500	3500	3427	3469	3410	3252	3265	2964	2985	2955	2892	3018	3112	3275	3401	3543	3551	3613	3678	3534	3464	3272	3240	3178	3388	3469	3373	3388	3306	3224	3010	3132	3242	3274	3287	3285	3153	3147	2989	3249	3242	3267	3206	3244	3124
3390	3386	3476	3459	3516	3592	3332	3391	3320	3318	3305	3127	3033	2900	2979	3027	3036	3379	3427	3562	3483	3485	3654	3568	3396	3462	3157	3248	3259	3359	3307	3367	3340	3240	3123	3123	3231	3279	3289	3211	3253	3198	3010	3109	3134	3303	3294	3244	3164	3233
3373	3417	3313	3546	3365	3490	3463	3469	3414	3304	3222	3089	3005	2947	3027	3155	3347	3505	3630	3742	3530	3539	3476	3378	3303	3354	3214	3303	3214	3376	3359	3251	3125	3089	2972	3036	3053	3154	3337	3211	3300	3038	3047	3048	3188	3236	3272	3165	3160	3142
3350	3429	3381	3395	3424	3450	3450	3352	3343	3148	3194	2997	3107	3168	3172	3294	3433	3597	3708	3738	3602	3538	3449	3250	3303	3238	3225	3319	3348	3385	3358	3339	3116	3031	3081	3038	3111	3248	3218	3220	3247	3168	3080	3160	3083	3260	3164	3168	3154	3230
3405	3328	3335	3365	3326	3299	3257	3148	3214	2994	3166	3052	3094	3105	3223	3469	3523	3643	3653	3618	3528	3492	3216	3163	3303	3337	3311	3337	3418	3283	3339	3214	3165	3107	3093	3122	3074	3143	3171	3182	3286	3027	3277	3206	3233	3242	3187	3207	3072	3125
3500	3391	3261	3308	3391	3151	3187	3174	3081	3059	3102	3044	3139	3233	3241	3527	3561	3714	3686	3559	3395	3249	3192	3072	3184	3273	3365	3352	3335	3295	3385	3211	3225	3103	3180	3171	3095	3279	3210	3139	3142	3132	3150	3238	3217	3202	3185	3286	3058	3179
3503	3472	3388	3493	3213	3224	3181	3140	3027	3049	3057	3117	3273	3324	3416	3479	3508	3742	3527	3507	3236	3196	3199	3095	3196	3348	3419	3485	3367	3407	3279	3236	3249	3189	3322	3263	3278	3285	3214	3227	3129	3194	3194	3228	3209	3212	3172	3290	3332	3196
3432	3329	3289	3343	3211	3219	3201	3097	3113	3211	3208	3315	3256	3290	3474	3419	3546	3504	3542	3323	3302	3137	3102	3256	3404	3500	3466	3509	3494	3348	3210	3246	3308	3321	3387	3360	3249	3409	3184	3298	3273	3286	3269	3320	3264	3237	3091	3271	3253	3380
3367	3280	3268	3057	3143	3110	3121	3123	3129	3134	3239	3312	3408	3475	3474	3410	3436	3365	3258	3327	3310	3140	3188	3298	3457	3550	3614	3623	3406	3520	3352	3360	3282	3343	3451	3477	3395	3357	3334	3179	3396	3278	3275	3345	3358	3154	3123	3255	3489	3340
3200	3308	3197	3228	3198	2960	3079	3054	3066	3237	3212	3195	3544	3473	3321	3345	3289	3268	3198	3141	3193	3203	3205	3443	3555	3518	3567	3597	3494	3411	3395	3337	3364	3561	3559	3461	3340	3385	3315	3373	3193	3302	3362	3221	3322	3204	3226	3338	3423	3311
3297	3360	3077	3205	3178	3177	3063	3159	3207	3302	3416	3439	3330	3534	3446	3311	3275	3113	3209	3175	3062	3221	3159	3333	3451	3528	3668	3541	3359	3372	3307	3325	3361	3535	3555	3491	3379	3433	3278	3294	3391	3315	3125	3216	3339	3257	3326	3199	3262	3377
3285	3244	3281	3249	3248	3204	3305	3301	3335	3440	3351	3412	3390	3423	3238	3297	3143	3068	3067	3152	3141	3272	3400	3292	3436	3596	3539	3485	3387	3292	3387	3310	3374	3600	3539	3480	3489	3327	3370	3547	3401	3172	3238	3232	3204	3241	3339	3398	3360	3398
3288	3311	3361	3371	3346	3408	3399	3435	3352	3431	3514	3372	3313	3226	3091	3046	2963	3091	3012	3223	3332	3306	3415	3387	3490	3513	3254	3379	3302	3312	3323	3452	3459	3484	3440	3442	3305	3342	3495	3382	3361	3330	3250	3284	3126	3273	3250	3120	3159	3257
3353	3378	3286	3520	3427	3492	3450	3479	3577	3469	3446	3322	3247	3189	3082	2993	2934	3072	3121	3258	3305	3282	3225	3388	3345	3282	3279	3231	3322	3363	3426	3412	3324	3446	3367	3268	3291	3358	3227	3304	3281	3287	3287	3194	3210	3278	3341	3188	3182	3267
3470	3537	3519	3477	3343	3562	3537	3451	3365	3415	3341	3200	3240	3070	3036	2980	3049	3045	3122	3179	3269	3247	3284	3200	3100	3058	3112	3134	3230	3334	3374	3391	3418	3280	3293	3294	3186	3332	3241	3248	3167	3225	3297	3154	3193	3370	3273	3212	3233	3058
3517	3524	3475	3424	3435	3490	3501	3471	3440	3425	3289	3254	3201	3173	3131	3176	3250	3212	3284	3227	3272	3251	3155	3079	3062	2886	3043	3169	3216	3204	3237	3230	3302	3127	3197	3152	3226	3342	3216	3234	3204	3245	3114	3171	3173	3131	3246	3265	3224	3181
3592	3564	3385	3402	3526	3372	3453	3449	3300	3234	3289	3124	3234	3152	3232	3179	3314	3489	3298	3268	3297	3165	3053	2981	2964	3012	3145	3105	3083	3140	3207	3103	3112	3142	3175	3080	3300	3321	3334	3233	3253	3220	3188	3131	3095	3215	3201	3195	3134	3157
3373	3351	3338	3234	3286	3329	3275	3336	3157	3260	3262	3387	3291	3340	3314	3265	3420	3388	3397	3305	3183	3110	3022	2958	2987	3020	3057	3112	3192	3239	3096	3159	3088	3148	3185	3292	3251	3330	3288	3296	3075	3380	3274	3267	3090	3157	3185	3126	3183	3213
3246	3184	3214	3194	3085	3052	3248	3135	3253	3156	3338	3275	3372	3323	3328	3528	3271	3381	3184	3157	3092	2945	2955	2909	2998	3087	3135	3188	3229	3286	3132	3327	3231	3323	3249	3314	3288	3290	3228	3125	3281	3247	3303	3305	3279	3170	3118	3120	3224	3090
3097	3015	3004	3171	3010	3109	3076	3183	3073	3168	3318	3280	3374	3367	3461	3356	3148	3232	3035	2989	2973	2914	2970	2963	3049	3194	3224	3271	3337	3201	3309	3303	3284	3410	3363	3391	3370	3215	3225	3342	3329	3305	3299	3335	3244	3290	3252	3222	3240	3245
3038	3030	3123	3155	3269	3181	3131	3251	3198	3231	3412	3260	3198	3354	3263	3249	3107	3001	2972	2966	2863	2913	2894	2923	3054	3168	3150	3300	3219	3179	3263	3401	3429	3395	3272	3405	3420	3408	3359	3399	3390	3410	3381	3368	3319	3346	3281	3365	3343	3233
3201	3235	3157	3114	3270	3266	3261	3301	3297	3417	3243	3347	3383	3222	3120	2909	2965	2961	2898	2989	2891	3021	3086	3041	3112	3230	3302	3203	3193	3258	3162	3377	3417	3507	3350	3410	3400	3484	3300	3446	3420	3425	3456	3347	3261	3353	3222	3350	3335	3385
3302	3235	3271	3350	3375	3285	3323	3295	3279	3199	3242	3221	3095	3091	3053	2963	2951	2913	2776	2847	2945	3001	3053	3147	3250	3189	3310	3260	3285	3328	3197	3418	3627	3443	3302	3355	3345	3399	3541	3530	3405	3418	3458	3471	3323	3398	3319	3339	3185	3254
3349	3252	3394	3414	3347	3295	3319	3238	3224	3174	3121	2999	2934	2848	2974	2831	2933	2760	2940	2998	2979	3103	3045	3156	3191	3279	3245	3277	3304	3383	3372	3593	3586	3531	3375	3298	3397	3364	3431	3409	3402	3401	3526	3484	3527	3423	3478	3301	3264	3205
3443	3436	3464	3427	3379	3472	3331	3149	3229	3017	3010	2903	2934	2861	2861	2922	2756	2950	2901	2963	3052	3008	3069	3078	3199	2999	3195	3222	3475	3466	3442	3546	3547	3454	3480	3461	3367	3345	3390	3353	3346	3303	3434	3388	3400	3396	3406	3398	3323	3340
3490	3445	3401	3504	3306	3445	3368	3319	3136	3036	2972	2857	2847	2760	2877	2872	2999	3048	2926	3014	2953	3078	3177	2940	3054	3076	3096	3349	3371	3389	3365	3363	3362	3519	3610	3438	3427	3392	3322	3291	3291	3408	3342	3342	3389	3269	3326	3326	3328	3254
3391	3338	3479	3436	3441	3375	3267	3141	3079	3036	3072	2873	3002	2937	3069	3043	3133	2969	2992	2892	2945	3049	3032	3141	3107	3128	3162	3184	3272	3322	3404	3327	3363	3389	3407	3337	3369	3398	3383	3383	3362	3454	3226	3241	3216	3272	3309	3255	3368	3304
3463	3350	3291	3402	3362	3261	3200	3166	3066	3117	3085	3154	3147	3020	3052	3075	3180	3084	3113	2983	2991	3080	3115	3091	3102	3194	3208	3329	3276	3324	3188	3222	3307	3301	3372	3350	3293	3357	3316	3361	3291	3373	3313	3201	3226	3238	3262	3243	3273	3248
3355	3328	3247	3257	3177	3132	3049	3094	3072	3004	3069	3107	3047	2958	3069	3066	3008	2997	2993	3042	3089	3066	3109	3156	3191	3256	3202	3236	3348	3275	3273	3259	3327	3369	3336	3247	3290	3271	3273	3429	3428	3452	3379	3205	3235	3197	3235	3140	3098	3154
3279	3161	3187	3139	3238	3189	3114	3048	3059	3223	3007	3037	2904	2858	2865	2888	2895	2927	2885	2909	2892	3059	3137	3143	3272	3188	3311	3227	3397	3358	3289	3329	3276	3313	3213	3203	3176	3223	3140	3237	3229	3269	3371	3282	3423	3389	3238	3244	3148	3163
3294	3213	3222	3182	3098	3284	3153	3157	3145	3020	3084	2900	2818	2850	2797	2735	2695	2733	2773	2912	2862	3021	3012	3140	3266	3204	3336	3272	3404	3461	3348	3416	3391	3556	3273	3297	3381	3339	3221	3138	3186	3410	3367	3326	3291	3392	3509	3373	3354	3179
3376	3327	3331	3230	3362	3263	3181	3122	3181	3037	3085	2940	2755	2742	2800	2793	2846	2893	2855	2896	3050	3128	3018	3102	3126	3068	3232	3330	3362	3316	3225	3378	3491	3406	3386	3434	3391	3381	3258	3185	3231	3238	3314	3265	3316	3315	3532	3506	3447	3227
3369	3286	3356	3456	3313	3175	3147	3200	3059	2912	2961	2936	2799	2769	2711	2687	2824	2855	2950	2982	2766	2892	3057	3201	3105	3215	3284	3204	3250	3275	3359	3318	3403	3497	3439	3502	3465	3482	3363	3405	3306	3382	3257	3233	3305	3457	3441	3437	3508	3434
3398	3447	3327	3406	3465	3112	3219	3017	2997	3008	2888	2952	2802	2666	2803	2748	2693	2841	2904	2948	2951	3043	3054	3127	3176	3282	3237	3320	3461	3289	3402	3349	3365	3368	3414	3475	3448	3588	3606	3427	3446	3375	3397	3361	3253	3223	3395	3324	3299	3428
3342	3219	3319	3264	3334	3113	3099	3032	2966	2843	2755	2753	2826	2684	2866	2780	2812	2930	2924	2941	2991	3115	3012	3184	3238	3400	3372	3366	3365	3434	3387	3351	3413	3400	3365	3303	3435	3462	3481	3389	3596	3456	3411	3360	3369	3424	3346	3296	3269	3237
3227	3213	3127	3112	3090	3091	2914	2825	2838	2812	2678	2681	2664	2558	2632	2690	2726	2689	2803	2882	2883	2956	2945	3217	3265	3376	3365	3556	3416	3303	3433	3467	3407	3342	3422	3341	3471	3393	3415	3369	3267	3378	3551	3621	3359	3363	3338	3192	3329	3248
3069	3113	3120	3018	3081	3022	2933	2837	2712	2766	2670	2740	2646	2621	2727	2707	2559	2683	2708	2842	2872	2898	2998	3212	3220	3328	3382	3308	3403	3517	3516	3530	3445	3347	3374	3283	3265	3384	3409	3337	3274	3345	3502	3420	3419	3373	3356	3329	3360	3225
3048	3044	3127	3038	3218	3046	3041	2920	2853	2794	2768	2644	2676	2697	2520	2642	2714	2661	2849	2892	2877	3041	2955	3039	3151	3207	3147	3228	3330	3429	3427	3499	3586	3436	3470	3404	3433	3525	3328	3480	3299	3168	3408	3417	3381	3226	3334	3264	3414	3260
3235	3167	3155	3164	3282	3081	3073	2894	2975	2909	2745	2714	2705	2688	2565	2582	2663	2715	2841	2853	2865	2945	2920	3019	3054	3143	3188	3216	3297	3294	3393	3255	3414	3512	3507	3579	3617	3488	3437	3446	3302	3429	3246	3288	3325	3317	3320	3371	3465	3340
3114	3129	3242	3153	3022	3057	2839	2949	2822	2838	2798	2609	2704	2737	2704	2687	2758	2869	2941	2874	2975	3038	3089	3035	3106	3273	3190	3317	3190	3213	3258	3337	3302	3400	3352	3408	3378	3422	3459	3345	3397	3390	3228	3138	3168	3300	3216	3326	3389	3382
3241	3208	3071	3090	3000	2930	3036	2794	2787	2839	2774	2730	2774	2670	2697	2717	2730	2756	2805	2886	3033	2974	3080	3147	3247	3319	3298	3343	3386	3279	3402	3292	3336	3424	3319	3406	3330	3382	3508	3431	3478	3379	3377	3298	3306	3225	3312	3331	3350	3320
3163	3112	2981	2885	2950	2880	2821	2759	2745	2754	2585	2618	2698	2609	2588	2646	2693	2726	2820	2805	2980	2907	3112	3167	3143	3284	3382	3485	3388	3327	3373	3458	3356	3426	3404	3383	3314	3338	3445	3566	3472	3475	3468	3321	3314	3289	3184	3276	3235	3234
3114	3058	2807	2809	2765	2910	2755	2694	2677	2627	2711	2647	2586	2582	2571	2425	2351	2340	2483	2664	2672	2831	2960	2953	3179	3156	3331	3481	3479	3435	3473	3480	3636	3457	3420	3432	3332	3378	3557	3386	3350	3452	3435	3464	3494	3358	3188	3077	3173	3250
3020	3002	2894	2844	2872	2811	2825	2739	2762	2678	2603	2582	2503	2575	2452	2548	2424	2436	2651	2542	2803	2763	2938	2894	2823	2998	3224	3199	3436	3490	3477	3584	3688	3480	3563	3449	3387	3408	3445	3345	3309	3284	3441	3464	3539	3419	3290	3257	3242	3220
3040	2951	2958	2864	3042	2923	2953	2855	2811	2846	2864	2752	2790	2618	2564	2499	2383	2368	2512	2479	2604	2637	2750	2737	2856	2910	3186	3218	3227	3278	3541	3608	3574	3597	3639	3692	3534	3512	3527	3270	3386	3353	3372	3369	3234	3526	3312	3293	3303	3288
3090	3159	3014	2988	3051	3013	3101	2939	2979	2949	2727	2631	2800	2749	2756	2653	2672	2705	2711	2675	2743	2796	2828	2746	2755	2807	3038	3215	3242	3275	3227	3288	3536	3574	3639	3651	3618	3530	3382	3357	3474	3322	3263	3205	3230	3280	3285	3314	3221	3309
3154	3175	3179	3106	3166	3073	3097	3227	2992	3032	3059	2964	2894	2771	2803	2670	2607	2603	2657	2744	2702	2745	2868	2806	2850	2976	3059	3116	3098	3125	3317	3428	3349	3438	3603	3567	3540	3435	3544	3491	3477	3445	3371	3118	3143	3168	3269	3187	3227	3280
3067	3092	3051	3200	3147	3157	3049	3144	3145	3045	3100	2911	2872	2923	2894	2852	2863	2950	3004	2873	2952	2971	3111	3031	3082	3036	3057	3053	3299	3218	3219	3107	3258	3397	3427	3366	3424	3426	3472	3656	3511	3243	3251	3118	3107	3247	3258	3106	3218	3301
3232	3289	2991	3088	3049	3150	3053	3097	3066	3017	3016	3022	2996	3097	2876	3020	2792	2867	2978	2872	3013	2913	3140	3153	3319	3224	3179	3146	3394	3277	3245	3292	3264	3287	3329	3213	3245	3303	3538	3394	3434	3386	3273	3256	3260	3244	3103	3208	3184	3073
3137	3123	3023	3005	2987	3008	3025	3069	3086	3007	2945	2861	2975	2833	2864	2818	2808	2915	2934	2900	2970	3086	3081	3114	3064	3234	3269	3293	3534	3369	3224	3394	3357	3299	3255	3199	3284	3252	3320	3454	3464	3385	3397	3395	3311	3098	2997	2989	2984	3109
3078	3152	2925	3051	2944	2785	2954	2883	2894	2877	2792	2785	2876	2776	2751	2953	2889	2894	2923	2917	2958	3005	3059	3164	3254	3260	3278	3321	3363	3483	3544	3592	3326	3280	3292	3305	3132	3378	3223	3261	3284	3327	3442	3405	3396	3180	3107	2973	2925	3012
2981	2877	3021	2864	2843	2834	2810	2890	2821	2777	2791	2842	2807	2816	2803	2826	2811	2916	2880	2873	2871	2836	3021	2987	3128	3292	3452	3432	3442	3436	3527	3472	3580	3460	3540	3437	3377	3179	3268	3196	3111	3214	3246	3241	3374	3272	3159	3168	3121	3023
2960	2988	2917	2900	2920	2951	2860	2803	2978	3055	2918	2863	2871	2855	2880	2905	2967	3021	2832	2905	2984	3037	2944	3037	3056	3142	3203	3280	3264	3431	3491	3534	3477	3449	3497	3649	3440	3330	3132	3076	3115	3164	3114	3241	3115	3276	3190	3255	3124	3088
3066	2940	3010	2945	3021	2872	3029	2973	3027	2967	2915	2909	3018	2905	3031	3036	3142	3072	2956	3106	3127	3013	3118	3100	3121	3116	3106	3093	3118	3206	3316	3351	3368	3384	3462	3529	3532	3385	3284	3115	3093	3176	2945	3116	3040	3071	3232	3186	3116	3228
2971	3194	3094	2971	3048	3121	3126	3009	3116	3000	3185	2996	3065	3128	3155	3210	3212	3121	3076	3105	3074	3158	3059	3119	3250	3128	3066	3122	3116	3206	3181	3128	3355	3241	3357	3565	3518	3436	3212	3279	3259	3133	3091	2900	3087	3160	3201	3274	3166	3118
3072	3192	3229	3117	3283	3068	3184	3032	3173	3198	3269	3029	2977	3107	3040	3118	3039	3037	3128	3002	3026	3090	3074	3092	3063	3035	3020	3003	3143	3056	3165	3035	3077	3079	3347	3454	3383	3405	3324	3348	3381	3281	3160	3009	2974	3098	3154	3193	3169	3014
3257	3239	3209	3326	3061	3104	3133	3175	3226	3187	3039	3028	3075	3158	3178	3291	3345	3376	3397	3403	3376	3303	3259	3288	3137	3171	2939	3117	3047	3029	3012	3135	3047	3034	3153	3175	3232	3189	3473	3444	3359	3297	3099	2997	3000	3001	3132	3194	3098	2932
3230	3265	3190	3086	3087	3213	3171	3139	3030	3053	3135	3210	3209	3189	3251	3303	3253	3261	3279	3233	3381	3334	3519	3565	3461	3429	3241	3086	3118	3062	2958	2895	3006	3059	3097	3008	3092	3304	3266	3341	3355	3270	3229	3142	3078	2952	3135	3127	2987	3033
3300	3334	3058	2962	3279	3160	2971	2922	3051	3078	3087	3170	3140	3107	3105	2852	2985	3059	3008	3015	3048	3125	3058	3219	3250	3284	3342	3352	3217	3226	3105	3089	2988	3043	2997	3038	2972	2952	3289	3301	3260	3218	3361	3227	3123	2948	2978	3129	3099	2949
3244	3063	3068	3247	3043	2869	2921	2992	3020	2858	2891	2945	2930	2960	2719	2944	3087	3195	3128	3145	3122	3198	3139	3037	3079	3011	3102	3263	3232	3382	3277	3294	3183	3023	2904	2959	2969	3053	3011	3177	3205	3183	3317	3437	3239	3216	3053	3005	2997	2937
3148	2973	3095	3003	2850	2902	2945	2774	2779	2738	2850	2852	2853	2994	2864	3068	3044	3191	3205	3289	3355	3438	3330	3396	3272	3291	3172	3285	3089	3268	3210	3308	3265	3262	3110	2898	3072	3152	3055	3061	3031	3232	3250	3536	3457	3302	3086	2997	2960	2975
2976	3098	2937	2889	2904	3064	2952	2816	2866	2927	2988	2791	3023	3009	3019	3054	3046	3146	3045	3051	3009	3189	3307	3301	3458	3450	3396	3309	3151	3073	3255	3306	3420	3261	3252	3085	3004	3162	3085	2919	2826	2974	3210	3313	3205	3283	2956	3031	2930	2975
3025	3025	2924	3069	3122	3031	2919	2818	2917	2913	2988	2814	2979	3228	3059	3112	3030	2949	3011	2920	2850	2837	2849	2870	2992	3126	3448	3327	3269	3205	3101	3312	3332	3157	3318	3287	3147	3051	3168	3126	2844	3062	3142	3087	3216	3135	3056	3082	2939	3001
3118	2864	2952	3130	2997	2918	2938	3050	3014	3068	2995	3192	3299	3177	3266	3132	3054	3017	2980	3061	3063	2961	2899	2761	2735	2786	2951	3230	3218	3189	3217	3277	3337	3145	3236	3362	3365	3075	2964	3042	2935	2986	3003	3033	3052	3129	3181	3087	3143	2990
2957	2901	3051	3045	2901	2923	2982	3061	3013	3006	3266	3256	3263	3159	3009	3001	3063	3153	3184	3160	3228	3152	3049	2974	2872	2837	2916	2827	3036	3209	3196	3202	3144	3115	3276	3310	3374	3263	3017	3078	3170	2929	2994	2975	3050	3076	3179	3250	3110	3135
2994	3104	3231	3009	2929	3050	3156	3096	3248	3290	3340	3188	3097	3047	3113	3138	3239	3314	3335	3440	3480	3320	3387	3253	3244	3049	2908	2756	2713	2957	3047	3132	3132	3108	3187	3278	3322	3310	3118	2877	3039	2927	2874	2878	2935	2944	3122	3170	3041	3206
3056	3311	3052	2939	3093	3125	3090	3104	3312	3316	3163	3013	3029	3057	3326	3597	3741	3772	3706	3822	3686	3500	3452	3491	3350	3258	3127	3050	2708	2795	2783	2901	3008	3043	3011	3129	3132	3329	3284	3074	2999	3020	2887	2793	2831	2884	2983	3208	3126	3167
3370	3382	2963	2992	3107	3217	3030	3229	3225	3114	2905	2866	3218	3558	3722	4042	3984	3977	3949	4017	3828	3609	3579	3566	3466	3327	3189	3130	2898	2768	2641	2832	2875	2939	3110	3027	3044	3041	3229	3132	3053	3068	2994	2736	2732	2918	2834	3176	3023	3030
3485	3279	2992	3099	3193	3190	3042	3011	2976	2828	2918	3128	3602	3901	4038	4022	3950	3781	3814	3762	3693	3598	3490	3556	3487	3264	3302	3143	3187	2901	2690	2603	2811	2920	3061	2932	2958	2934	3147	3256	3114	3099	2951	2815	2901	2897	2963	3025	3020	2980
3460	3072	3002	3206	3244	3086	3114	3051	2902	2829	3112	3484	3825	3962	3997	3697	3437	3164	3139	3306	3183	3213	3323	3455	3485	3436	3367	3323	3327	3157	2915	2646	2727	2879	2887	2961	2773	3066	3108	3339	3122	3039	3163	2938	2946	2981	2943	2930	3065	2911
3488	3049	3091	3283	3217	3110	2964	2898	2749	2936	3350	3750	3872	3788	3471	3029	2700	2650	2625	2553	2681	2807	2929	3230	3411	3345	3383	3245	3286	3233	2899	2882	2712	2802	2861	2918	2868	2901	2993	3265	3225	3013	3165	3053	2933	2955	2989	3005	2997	2988
3323	2936	3206	3416	3145	2966	2927	2757	2837	3012	3537	3740	3614	3385	2917	2649	2223	2154	2190	2277	2278	2457	2614	2956	3059	3274	3398	3344	3386	3105	2986	2884	2743	2780	2730	2838	2884	2877	2908	3261	3219	3134	3164	3080	3088	3104	2958	2875	2911	2917
3030	3007	3147	3157	2940	2814	2837	2914	3017	3399	3517	3639	3334	2829	2411	2213	2096	2162	2193	2184	2275	2259	2457	2513	2850	3012	3261	3419	3297	3243	3212	2959	2914	2852	2763	2799	2786	2824	2910	3116	3197	3111	3093	3223	3207	3087	2870	2838	2832	2907
3042	2996	3077	3043	2763	2762	2783	2763	3114	3294	3415	3245	2880	2469	2183	2030	2113	2235	2304	2366	2269	2290	2262	2422	2625	2978	3144	3514	3281	3275	3135	3146	2998	2775	2878	2818	2777	2725	2862	3058	3205	2966	3105	3252	3213	3275	3050	2879	2823	2882
2843	2975	3080	2927	2799	2643	2819	2916	2992	3269	3369	3024	2633	2302	2106	2154	2227	2485	2599	2498	2534	2415	2259	2245	2414	2764	3123	3383	3416	3185	3238	3243	3138	2875	2837	2870	2967	2767	2751	2874	2996	3065	3148	3303	3210	3236	3029	2857	2757	3005
2801	2920	3062	2811	2647	2683	2741	2964	3127	3227	3192	2784	2437	2199	2017	2185	2487	2642	2697	2665	2663	2527	2274	2239	2293	2578	3116	3442	3428	3271	3233	3257	3160	2956	2830	2888	2982	2860	2781	2807	2948	2976	2975	3252	3156	3283	3002	2896	2880	3020
2855	2803	2943	2861	2697	2732	2894	2980	3204	3312	3134	2762	2407	2179	2231	2310	2465	2764	2885	2879	2685	2504	2237	2039	2047	2411	2930	3351	3391	3266	3232	3313	3105	2880	2864	2973	2840	2808	2858	2839	2805	2970	2968	3297	3247	3180	3084	3037	2813	2893
2852	2707	2946	2883	2650	2633	2939	3053	3169	3275	3124	2780	2444	2228	2123	2260	2542	2882	2969	2927	2715	2448	2219	1986	2089	2342	2793	3152	3301	3299	3153	3311	3249	2998	2800	3045	2966	2840	2826	2714	2744	2839	2903	3260	3094	3178	3192	2848	2941	2911
2795	2729	2804	2896	2568	2703	2848	3075	3267	3252	3095	2888	2557	2296	2260	2287	2458	2672	2723	2781	2634	2367	2108	1940	1994	2368	2943	3197	3284	3160	3195	3243	3125	2943	2934	3078	3010	2820	2893	2770	2808	2853	2972	3137	3178	3135	2966	2951	2953	2949
2769	2661	2806	2859	2769	2731	2949	3208	3199	3255	3294	3009	2755	2433	2223	2313	2353	2476	2494	2468	2404	2134	1956	1829	1984	2476	3042	3264	3225	3097	3091	3131	3023	2987	3111	3179	2977	2827	2878	2776	2730	2845	2900	3177	3103	3119	3038	3043	2992	3010
2741	2778	2773	2829	2659	2802	2840	3122	3134	3280	3240	3221	2961	2654	2402	2219	2181	2298	2225	2215	2111	1888	1822	1913	2132	2676	3142	3438	3259	3002	2996	3089	2830	2848	3107	3204	2982	2707	2965	2801	2725	2907	2976	3110	3046	3154	3070	3130	3109	3046
2905	2773	2860	2919	2814	2713	2870	3148	3252	3264	3295	3266	3104	2912	2539	2310	2175	2090	2069	1996	2048	1901	1952	2068	2498	2855	3311	3316	3112	2920	2906	3051	2833	2982	3199	3266	2890	2901	2990	2845	2820	2890	3016	3023	2964	3205	3104	3252	3194	3019
2884	2877	2807	2887	2908	2836	2707	3122	3288	3211	3377	3352	3270	3156	2894	2603	2517	2257	2230	2055	2181	2122	2258	2468	2772	3225	3353	3150	2970	2746	2805	2928	2883	3023	3194	3139	2985	3113	3139	2799	2817	2937	2925	3076	3084	3215	3256	3309	3110	3173
2814	2891	2803	2912	3091	2826	2795	2881	3130	3219	3261	3334	3371	3282	3199	2999	2867	2523	2524	2373	2429	2663	2660	3032	3327	3393	3391	2934	2679	2644	2861	2833	2812	3044	3227	3063	2918	3272	3106	2746	2903	2864	3010	3159	3072	3126	3143	3315	3100	3177
2735	2904	2921	2914	3055	3081	2854	2955	3055	3345	3385	3195	3388	3316	3325	3239	3320	3104	2916	2868	3023	3243	3330	3432	3402	3486	3120	2665	2661	2683	2765	2886	2925	3189	3208	3016	3058	3198	3074	2754	2989	2882	3015	3060	3218	3195	3150	3260	3241	3122
2697	2848	2929	2858	3063	3165	3076	2858	3064	3156	3206	3232	3250	3319	3393	3540	3591	3548	3496	3454	3500	3627	3683	3511	3392	3143	2818	2555	2523	2651	2911	2926	2923	3094	3035	2948	3159	3265	2841	2877	2917	2812	2931	2980	3050	3171	3226	3251	3228	3227
2926	2820	2853	2897	3044	3115	3040	3085	2918	2979	3161	3194	3270	3164	3380	3253	3451	3426	3463	3650	3703	3557	3460	3175	2928	2708	2524	2531	2625	2776	2920	2976	3104	2986	2901	3105	3400	3127	2899	2918	2990	2920	3056	3000	3089	2983	3247	3326	3409	3150
2923	2803	2901	2978	2926	3095	3239	3142	2985	2937	2989	3169	3350	3279	3144	3202	3193	3275	3329	3283	3313	3168	2861	2715	2641	2543	2505	2786	2914	2995	2899	3063	3015	2964	2857	3236	3315	3027	3017	3099	2899	2898	2924	2863	2988	2980	3206	3273	3320	3087
3073	3056	2774	3014	2921	2973	3208	3249	3171	2895	2804	3088	3099	3246	3164	3180	3123	3123	2980	2919	2872	2784	2655	2550	2639	2731	2924	2825	2941	2886	2905	2943	2914	2843	3070	3449	3126	2887	3167	2950	2855	2889	2873	2908	2932	3125	3241	3285	3363	3152
2905	3128	2961	3001	3049	2997	3022	3167	3362	3103	2992	2966	2992	3013	3098	3100	3041	3125	2904	2956	2809	2759	2770	2794	2850	2949	2970	2974	2907	2902	2956	2857	2829	2939	3265	3203	2923	3075	3061	2834	2834	2980	2815	2830	2956	3171	3204	3292	3385	3373
2872	3252	3214	2995	3004	2948	2962	3137	3244	3281	3171	3035	2898	3043	2899	3009	3080	3051	3016	3047	2926	3058	2939	2945	2947	3042	2957	2762	2858	2937	2818	2895	2949	3092	3170	2990	2997	3203	3011	2867	2857	2824	2838	2778	3076	3045	3105	3368	3262	3323
2911	2831	3048	3049	2975	2965	2938	3152	3112	3299	3324	3392	3309	3038	3135	2903	2980	2856	2986	2975	3011	3091	3000	2940	2880	2913	2883	2799	2757	2791	2978	2876	3092	2993	2937	2870	3128	3063	2843	2863	2859	2789	2806	2782	2971	3051	3253	3293	3267	3382
2971	2874	2832	2959	2924	2927	2995	3094	2988	2972	3134	3307	3468	3512	3351	3258	3223	3105	3051	3108	3081	3071	3016	2953	2867	2826	2784	2772	2771	2694	2874	3032	3023	2924	3023	3068	3182	2891	2891	2948	2911	2969	2849	2843	2880	3120	3249	3255	3383	3198
2890	2923	2836	2835	2904	2985	3065	3178	2985	3156	3009	3024	3150	3268	3413	3478	3481	3192	3281	3339	3191	3188	3010	2985	2888	2984	2776	2718	2802	2948	3103	2905	2877	2980	3100	3150	3116	2983	2993	2911	2915	2804	2883	2797	2913	3020	3325	3444	3459	3331
2871	2909	2934	2892	2805	2893	3028	3000	3085	3151	3041	3053	2899	2994	3088	3216	3216	3071	3070	3093	3075	3047	3011	2883	2753	2885	2888	2887	2859	3016	2954	2817	2894	3040	3134	3011	3061	3063	2943	2853	2914	2888	2857	2772	2985	2973	3158	3381	3350	3296
2939	2864	2842	2870	2888	2822	2912	3000	2973	3062	3113	3167	3196	3247	2936	3112	2957	2927	2876	2922	2875	2927	2844	2845	2851	2996	2855	2851	2766	2817	2816	2870	3004	3051	2927	2961	3163	3092	2901	2906	2905	2909	2825	2936	3030	2927	3199	3233	3348	3302
2880	2865	2766	2950	2885	2871	2966	2857	2939	2906	2938	3109	3104	3231	3381	3267	3120	3123	3079	3052	3124	3191	3049	3006	2979	2899	2825	2690	2698	2704	2904	2956	2934	2832	2934	3062	3104	2947	2934	2973	2811	2817	2919	2935	2930	3135	3241	3263	3422	3252
2945	2908	2816	2882	2762	2938	2942	2972	2973	2938	3093	3073	3008	3022	3051	3247	3245	3288	3127	3155	3137	3095	2999	2916	2840	2734	2750	2790	2835	2948	2892	2862	2835	2950	3252	3108	3036	2932	2908	2790	2744	2753	2930	2945	3046	3074	3195	3327	3267	3361
2843	2834	2903	2845	2779	2793	2843	2928	2995	2881	3011	3057	3111	3082	2996	3059	3000	2856	2822	2952	2983	2993	2892	2859	2875	2887	2974	2863	2749	2776	2805	2828	3011	3068	3062	3019	3075	3081	2851	2737	2813	2919	2931	2930	3103	2931	3189	3295	3339	3272
2740	2764	2813	2783	2927	2886	2783	2979	2897	2909	2972	2998	3096	3146	3012	3062	3071	3112	3040	3000	3041	3101	2930	2996	2879	2889	2793	2703	2868	2845	2956	2932	2954	2872	3013	3067	3106	2979	2867	2881	2870	2851	2924	3139	3047	3152	3216	3265	3287	3169
2776	2738	2754	2709	2754	2841	2910	2807	2863	2864	3004	3030	3001	3188	3036	3061	3130	3124	3002	3201	3125	3137	2865	2790	2733	2900	2859	2912	2875	2968	2930	2917	2848	2984	3089	3073	3046	3002	2931	2739	2817	2969	3029	3088	3237	3231	3193	3414	3303	3170
2764	2719	2728	2752	2781	2714	2791	2899	2812	2817	2877	2938	2946	2951	3103	2916	3061	2979	2972	2965	3075	2905	2933	2781	2827	2975	2910	2849	2976	2801	2937	3026	2950	3089	3057	2874	3015	2954	2816	2743	2846	3062	2918	3097	3188	3056	3266	3166	3111	3208
2828	2691	2672	2673	2790	2785	2785	2732	2853	2913	2949	2935	2881	2856	2937	2859	2861	2882	2996	2899	2920	2939	2858	2856	2876	2873	2924	2889	3053	2884	2990	3023	2876	2913	3008	3015	2985	2943	2841	2878	2973	2844	3081	3033	3133	3323	3239	3188	3042	3053
2734	2755	2712	2664	2731	2663	2845	2822	2747	2670	2725	2765	2821	2900	2906	3002	2943	2806	3028	2940	2994	3034	2785	2931	2920	3072	3071	2939	2931	3059	3084	3135	3017	3154	2902	2829	2924	2905	2951	2724	2705	2875	3003	2977	3232	3129	3171	3037	3053	3208
2695	2752	2711	2699	2763	2740	2749	2849	2836	2921	2798	2732	2861	2915	2817	2896	2926	2846	2863	2929	2937	2901	2883	2883	2937	2997	3135	3160	3175	3132	3111	3168	3170	3053	2926	2960	2931	2899	2830	2815	2822	2766	3007	3273	3080	3140	3079	2972	3070	3052
2710	2723	2625	2708	2697	2727	2730	2765	2751	2738	2814	2809	2916	2843	2792	2759	2862	2885	2875	2888	2932	2994	3022	2979	2985	3145	3141	3154	3215	3183	3111	3315	3193	3056	2955	2882	2974	2925	2805	2872	2690	2923	3079	3152	3343	3077	3042	3055	2987	3004
2793	2764	2765	2676	2626	2786	2762	2687	2805	2716	2786	2730	2855	2764	2727	2828	2806	2911	2849	2910	3037	3042	2993	2954	2941	3016	3230	3193	3185	3362	3273	3318	3182	3028	2885	2820	2859	2904	2876	2778	2852	2812	3017	3257	3177	3161	3026	2951	3058	3050
2804	2802	2705	2731	2748	2842	2743	2820	2837	2717	2848	2854	2823	2866	2818	2756	2869	2891	2795	2811	2913	2972	3101	3020	3179	3224	3349	3215	3258	3262	3271	3214	3209	3039	2903	2786	2912	2903	2790	2811	2874	3012	3079	3133	3278	3207	2981	3065	2998	2998
2870	2848	2817	2742	2770	2769	2811	2847	2898	2840	2802	2781	2760	2745	2843	2837	2866	2854	2994	2941	3034	3191	3042	3126	3183	3108	3199	3305	3374	3429	3269	3211	3091	3016	2796	2756	2756	2859	2942	2930	2963	3076	3107	3162	3077	3066	3018	3016	2990	2999
2912	2804	2753	2965	2813	2817	2844	2858	2824	2836	2809	2838	2889	2911	2879	2773	2728	2922	3031	2828	2995	3004	3148	3234	3137	3271	3391	3362	3324	3338	3144	3180	3098	2907	2899	2720	2802	2921	2979	3011	2989	3073	3148	3117	3147	3040	3005	2987	2922	3004
2956	2880	2830	2930	2863	2907	2908	2861	2866	2774	2804	2827	2870	2960	2869	2834	2876	2933	3070	3033	3099	3166	3116	3160	3260	3189	3242	3244	3282	3262	3171	3176	2967	2926	2912	2804	2811	2918	2961	3076	3121	2996	2999	3173	3155	3019	2876	2852	3019	2930
3096	3017	2886	2930	2947	2973	2928	2906	2806	2964	2889	2964	2924	3062	3024	2789	2975	2883	3051	3119	3075	3056	3224	3135	3250	3227	3221	3210	3212	3170	3082	3011	3156	3038	2922	2928	2928	2977	3050	3046	3077	3040	3073	3087	3007	3015	2933	2886	2905	3077
3267	3185	3095	3029	3083	3028	3066	2984	2893	3038	2919	2950	3084	3100	3088	2990	2994	3023	3070	3087	3208	3215	3207	3225	3190	3212	3180	3193	3143	3102	3093	3009	2864	2954	2962	2902	2932	2993	3187	3256	3239	3088	3114	3122	3006	2938	3057	2903	2925	3050
3164	3036	3003	3176	3217	3114	3012	3159	3148	3173	3132	3165	3140	3039	2956	2996	3000	3098	3121	3204	3131	3150	3224	3238	3261	3174	3135	3217	2976	3071	2888	2881	3057	3071	2973	2977	3088	3101	3239	3205	3225	3046	3071	3118	2922	2994	3038	3064	3070	3119
3221	3387	3168	3185	3156	3178	3158	3106	3056	3190	3263	3135	3118	3160	3188	3061	3205	3143	3066	3124	3011	3065	3228	3104	3250	3181	3068	3055	3093	2988	2938	2999	3094	3143	3096	3249	3126	3217	3235	3199	3128	3056	3159	3042	2899	2944	3101	3128	3064	3049
3141	3160	3253	3254	3291	3194	3154	3263	3283	3245	3298	3246	3329	3288	3165	3189	3052	3220	3026	3066	3132	3026	3126	3088	3097	3090	3021	2995	3005	2937	2987	2955	3066	3035	3200	3155	3273	3221	3149	3229	3169	3066	3002	2834	2849	2962	3025	3148	3184	3074
3103	3079	3076	3267	3210	3327	3254	3157	3226	3176	3324	3188	3160	3189	3264	3259	3215	3149	3173	3077	2993	3038	2988	3116	3050	2993	2966	2978	2910	2960	2925	2998	3025	3124	3171	3333	3403	3250	3131	3148	3150	3048	2978	2900	2878	3008	3095	3063	3280	3133
2951	3066	2998	3173	3154	3117	3145	3155	3260	3175	3122	3342	3199	3134	3167	3189	3160	3184	3106	2964	2965	3028	2990	3021	2981	2959	2908	2921	2860	2850	2985	3062	3165	3178	3281	3320	3320	3136	3030	3007	3048	3081	2904	2881	2863	2921	3071	3215	3291	3255
2756	2889	2924	2991	2946	3064	3067	3184	3114	3175	3131	3247	3187	3123	3098	3171	3094	3065	3031	2905	2895	2866	2832	2856	2791	2975	2870	2914	2891	3015	2903	3129	3147	3180	3196	3221	3235	3187	3008	2987	2964	2896	2842	2974	2885	3085	2976	3152	3280	3211
2874	2729	2860	2896	2919	3009	3017	3033	3099	3004	3006	3010	3155	3113	3178	3060	3046	3027	3020	2896	2857	2838	2820	2856	2848	2903	2882	2945	2865	3044	3164	3134	3137	3182	3167	3273	3287	3125	2907	2805	2816	2922	2991	2847	3014	2987	3067	3118	3127	3032
2638	2678	2708	2821	2826	2935	2829	2948	2999	2999	2972	3041	3089	3010	2979	3066	2954	3024	2900	2936	2818	2809	2788	2837	2832	2853	2830	2929	2943	3053	3080	2972	3132	3140	3102	3152	3102	3037	2776	2914	2920	2963	3037	3247	3060	3066	3017	3104	2969	3099
2798	2719	2748	2739	2745	2818	2807	2855	2814	2874	2943	2895	2982	3021	3028	3002	3147	2963	2993	2970	2826	2796	2777	2823	2936	2895	2862	2938	3114	3134	3134	3111	3133	3199	3112	3044	2981	2976	2929	2981	2842	3000	3027	3127	3068	3071	3054	2999	2959	3026
2786	2730	2660	2866	2816	2809	2860	2770	2803	2885	2884	2899	2897	3026	3016	3175	3064	2951	2998	3005	2851	2918	2981	2904	2900	2990	2917	3148	3036	3083	3111	3097	3102	2936	3053	3056	2923	2984	3020	3110	2903	2943	3263	3079	3041	3049	2998	2952	3000	2998
2890	2769	2870	2714	2804	2733	2767	2789	2943	2920	2884	3001	2815	2837	2975	3023	2942	2997	2925	2992	2988	2938	2938	2993	3038	2991	3052	3160	3046	2850	2994	3045	3160	3117	3076	2858	2874	3039	3125	3084	2984	2996	3021	3144	3069	3029	2975	2910	2919	3060
2958	2863	2840	2871	2810	2800	2831	2946	2935	2944	2893	2910	2979	2916	2999	3079	3021	3088	3129	3126	2958	2950	3124	3024	3047	3076	3220	3183	3051	3017	2956	2925	2900	2986	2961	2931	2964	2996	3146	3099	3058	2966	3040	3180	3131	3060	2932	3014	2955	3098
3134	3021	3043	2993	3005	2954	2836	2940	2879	2866	2913	2902	2981	2997	3066	3033	3105	3142	3122	3042	3042	2995	3142	3254	3052	3031	3078	3155	3036	3030	2935	2983	2866	3015	2992	3057	2952	3150	3160	3191	3132	3125	3081	3060	2976	3051	2967	2962	2924	3093
3134	3186	2980	3083	3062	2904	3010	2908	3128	3061	3053	3010	2962	2998	3169	2996	3131	3017	3138	3077	3037	3080	3054	3078	3064	2883	2971	3021	3006	2813	2897	2859	2940	3001	3031	2999	3122	3003	3126	3125	3248	3108	2891	3024	2923	3049	2994	3186	3061	3125
3256	3094	3020	3160	3029	3007	2958	3053	2990	2998	3006	3073	3069	2892	3144	3120	3056	3139	3091	3104	3057	2942	3013	2962	2928	2919	2961	2910	2989	2915	2932	2785	2965	3048	3063	3159	3105	3018	3033	3068	3100	2932	2827	2892	3007	3081	3190	3061	3087	3080
3165	3028	3171	3108	2960	3017	3094	3040	3077	3061	3020	2968	3010	3141	2988	3055	3155	3104	3086	3048	3044	3071	2961	2898	2993	2928	2900	2756	2930	2976	2882	2981	3046	3031	3066	3121	3129	3083	3010	3107	3028	3012	2921	2912	2934	3098	3053	3157	3161	3245
3007	2945	2971	2926	2951	2894	2834	3080	2964	2934	2994	2989	2969	2953	3010	2987	2941	2935	2977	3120	2968	2998	2872	2901	2936	2875	2821	2884	2879	2996	2942	3006	2904	3068	3125	3107	3011	2947	2975	2950	3014	2930	2989	3063	3078	3105	3068	3091	3264	3104
3001	2954	2959	2792	2843	2927	2863	2798	2828	2832	2814	2872	2955	2845	2757	2909	2814	2920	2839	3002	2895	2973	2880	2862	2879	3051	2898	2876	3040	3033	3090	3057	3071	3086	3172	3123	3001	2922	2948	2969	2919	2958	3030	3072	3069	3032	3025	3136	3227	3159
2891	2893	2939	2856	2867	2926	2895	2960	2897	2946	2776	2878	2802	2820	2873	2877	2776	2852	2877	2774	2872	3061	2897	2832	3004	2854	2939	2885	2959	3051	3206	3030	2952	2906	2910	3086	2960	2941	2947	2928	2926	3065	3045	3097	3089	3034	3087	3084	3152	3247
3037	2881	2915	2890	2860	2838	2979	2938	2871	2957	2788	2865	2790	2955	2824	2837	2891	2713	2876	2809	2967	2911	2815	2911	2935	2859	3026	2958	2931	2941	2960	2953	2945	2940	2894	2905	2942	2940	3010	3011	3125	3155	3111	3157	3086	2936	2993	3119	3244	3170
3148	3008	2998	3016	2939	2954	3109	3049	2942	2908	2950	2928	2839	2901	2899	2860	2922	2937	2904	2894	2815	2938	2893	3014	2925	2861	2860	2834	2862	2834	2884	2909	2860	2836	2860	2835	2898	3022	3091	3076	3040	3062	3174	3117	3088	3117	3087	3178	3230	3106
3367	3223	3186	3226	3114	3137	3105	3086	3117	3172	3016	2876	3105	3091	3002	2965	2888	2958	2988	2917	3071	2902	2970	2891	2739	2855	2783	2807	2822	2849	2806	2843	2784	2759	2777	2807	2980	3054	3059	3077	3231	3209	3073	3061	3063	3092	3230	3132	3166	3092
3162	3180	3154	3292	3199	3221	3144	3273	3226	3157	3136	3114	3199	2981	3048	3016	2978	3049	3010	2928	2952	2952	2994	2786	2793	2675	2770	2656	2618	2645	2727	2711	2768	2724	2764	2913	3117	3093	3082	3286	3262	3234	3146	3089	3084	3199	3292	3227	3188	3231
3144	3201	3062	3128	3281	3249	3330	3175	3240	3233	3198	3298	3307	3054	3067	3053	2978	2985	2959	2905	2917	2788	2771	2793	2703	2493	2588	2584	2521	2589	2723	2767	2805	2824	2853	2960	2982	3023	3099	3114	3212	3159	3022	3024	3258	3286	3251	3272	3281	3173
2959	3072	2896	3140	3202	3118	3132	3187	3212	3159	3121	3098	3129	3033	3121	2954	2902	2893	2839	2826	2694	2713	2631	2552	2548	2533	2417	2500	2619	2515	2691	2674	2650	2738	2827	2949	2984	3011	2995	3165	3117	3234	3053	3079	3283	3212	3244	3312	3271	3384
2779	2913	2839	2876	2972	3003	2895	3143	2956	3062	3031	2975	2976	3009	2933	2924	2925	3032	2796	2725	2704	2642	2551	2538	2506	2464	2498	2555	2471	2645	2622	2637	2777	2766	2939	2925	2909	2862	2923	3004	3052	2980	3136	3215	3228	3304	3230	3217	3394	3428
2859	2857	2753	2838	2945	2912	2989	3114	2916	2896	2945	2985	3060	2923	2924	2793	2895	2769	2837	2733	2657	2606	2617	2570	2495	2584	2426	2611	2573	2693	2645	2606	2684	2786	2749	2858	2844	2820	2823	2952	3092	3117	3238	3246	3218	3237	3240	3220	3299	3465
2877	2923	2778	2972	3016	2907	2969	2978	2945	2885	2992	2905	2927	2963	2979	2928	2803	2846	2819	2733	2665	2593	2660	2637	2633	2604	2532	2573	2562	2678	2634	2625	2624	2775	2812	2762	2735	2862	2978	3151	3050	3172	3221	3358	3368	3048	3146	3206	3276	3236
2828	2859	2924	2839	2912	2919	3016	3029	2989	2946	2977	3125	2975	2989	2828	2969	2978	2922	2708	2726	2787	2772	2667	2576	2737	2576	2518	2493	2484	2415	2518	2523	2494	2753	2787	2780	2731	2828	2991	3205	3021	3098	3233	3186	3213	3282	3176	3189	3408	3296
2970	2842	2912	3042	2896	2898	2907	3052	2936	2949	3161	3172	3028	2974	3021	3039	3074	3044	2972	2753	2821	2748	2688	2726	2579	2623	2489	2539	2557	2472	2548	2475	2625	2738	2727	2775	2819	2982	2956	3026	3048	3182	3093	3241	3183	3106	3269	3406	3136	3222
2904	2824	2896	2971	2774	2807	2891	2987	2928	2973	3059	3101	3027	3005	3032	3004	3066	2995	2995	2797	2857	2716	2846	2609	2740	2719	2498	2508	2458	2590	2466	2555	2625	2802	2776	2788	2780	2832	2884	2961	3012	2997	3039	3143	3175	3163	3337	3187	3208	3123
2805	2890	2710	2800	2775	2768	2753	2857	2984	3007	2986	3032	3028	2989	3072	3091	2997	2980	2813	2851	2718	2713	2728	2818	2714	2512	2554	2526	2559	2475	2531	2654	2603	2714	2820	2796	2828	2899	2853	2938	2952	2998	3030	3142	3170	3221	3393	3279	3306	2984
2741	2765	2710	2886	2677	2726	2731	2747	2733	2846	2971	2840	2836	2928	2920	2876	2917	2881	2852	2835	2740	2756	2690	2819	2742	2582	2534	2558	2606	2565	2506	2666	2713	2783	2775	2852	2859	2921	2838	2816	2890	3070	3077	3068	3095	3166	3278	3300	3041	3018
2838	2810	2706	2746	2714	2644	2704	2706	2647	2877	2787	2929	2856	2861	2855	2789	2821	2762	2773	2807	2712	2707	2795	2729	2746	2629	2636	2635	2682	2713	2697	2823	2848	2833	2730	2810	2845	2944	2978	2936	3105	3043	3109	3114	3163	3171	3200	3208	3095	3002
2800	2805	2757	2792	2700	2622	2639	2557	2645	2664	2686	2794	2773	2792	2799	2828	2869	2784	2777	2850	2874	2764	2808	2742	2889	2789	2715	2814	2770	2809	2722	2766	2795	2933	2819	2881	2842	2945	2911	3000	3080	3187	3151	3086	3022	3175	3164	3138	2966	3016
2926	2912	2767	2763	2730	2633	2719	2694	2565	2790	2798	2721	2740	2795	2834	2810	2791	2968	2854	2837	2856	2846	2923	3054	3020	2858	2833	2810	2808	2715	2681	2798	2926	2964	2813	2870	3057	2992	3041	3029	3053	3090	3079	3016	3042	3085	3151	3083	2842	3122
2894	2767	2802	2829	2737	2769	2732	2621	2708	2668	2739	2781	2790	2807	2833	2802	2876	2932	2914	3026	2939	2853	2884	2953	2902	2934	2911	2886	2930	2820	2770	2839	2933	2907	2967	2973	3064	3023	3042	3078	3208	3007	3049	2902	3130	3158	3188	3011	2962	3091
2821	2864	2825	2829	2801	2684	2835	2727	2633	2697	2736	2663	2741	2732	2792	2960	2700	2799	2886	2915	2880	2879	2842	2879	2928	2840	2845	2858	2825	2843	2749	2974	2962	2995	2953	3017	3130	3082	2855	3215	3085	3097	3104	3079	3112	3137	3230	3006	3071	3116
2737	2766	2794	2788	2747	2705	2694	2701	2686	2725	2671	2695	2628	2812	2784	2714	2773	2721	2792	2844	2808	2846	2857	2939	3008	2924	2876	2902	2988	2886	3013	3096	3018	2958	2940	3044	3154	3033	2977	3135	3178	3274	3156	3092	3199	3320	3059	2921	2900	3006
2760	2611	2729	2637	2708	2630	2702	2719	2695	2666	2589	2725	2624	2663	2749	2752	2774	2658	2787	2758	2852	2791	2831	3023	3008	2950	3050	2970	2980	2918	3041	2980	3038	3004	2964	3188	3101	2979	3011	3136	3179	3126	3068	3197	3329	3269	3081	2927	3028	3060
2682	2631	2634	2667	2743	2597	2671	2641	2810	2852	2749	2738	2849	2835	2724	2792	2831	2822	2853	2814	2774	2843	2926	3078	3038	3013	2988	3010	2999	2900	2957	3104	3002	2972	2940	3127	3119	3067	3231	3218	3218	3127	3085	3150	3439	3287	3063	3052	2980	3230
2818	2731	2707	2663	2674	2738	2677	2740	2777	2849	2921	2829	2884	2871	2832	2815	2780	2854	2853	2826	2873	2890	2957	2944	2875	2940	2981	2927	2868	2891	2897	2972	2934	2893	3122	3133	3153	3007	3064	3253	3306	3189	3130	3162	3417	3207	2911	2897	3226	3291
2855	2758	2745	2753	2704	2721	2827	2834	2780	2844	2828	2754	2921	2897	2925	2832	2893	2887	2840	2831	2828	2975	2899	2825	2917	3054	2965	2870	2840	2861	3000	2864	2962	3087	3130	3284	3051	3086	3122	3362	3264	3021	3039	3260	3248	3126	2893	2971	3150	3159
2663	2777	2661	2717	2653	2758	2802	2845	2804	2797	2780	2799	2953	2932	2927	2861	2918	3003	2879	2829	2766	2876	2966	2937	2883	2851	2929	2860	2855	2978	2882	2920	2972	3024	3177	3178	3033	2975	3159	3332	3172	2943	2945	3098	3278	3027	2885	2923	3117	3121
2654	2651	2638	2681	2689	2673	2755	2803	2686	2733	2665	2699	2861	3029	2958	2888	2905	2998	3008	2798	2861	2873	2830	2739	2843	2932	3012	2933	2891	3048	2979	2839	2901	2834	3170	3050	3006	2964	3133	3286	3044	3007	2974	3282	3217	2912	2830	3021	3110	3021
2698	2724	2522	2686	2727	2690	2787	2717	2796	2729	2649	2776	2839	2933	2889	2881	2846	3005	2907	2822	2912	2833	2931	2953	2863	2923	3021	2971	2889	2846	3053	2834	2851	2889	3054	2948	2973	3011	3127	3152	3013	2944	2981	3161	3077	2757	2765	2942	3160	2965
2701	2816	2659	2735	2767	2708	2775	2783	2805	2811	2756	2784	2822	2959	2952	2915	2994	2982	3025	2992	2846	2932	3013	2866	2924	3040	2940	2780	2697	2922	2987	2799	2653	2930	3108	2946	2933	2917	3137	3271	3037	2873	3064	3121	2935	2820	2748	2988	2995	2802
2713	2820	2613	2794	2759	2689	2765	2738	2838	2864	2913	2887	2982	2949	3011	2941	3026	2997	2964	2847	2996	2912	3049	2954	2947	3052	2896	2816	2812	2932	2783	2858	2885	2970	2991	3128	2828	3009	3129	3095	2903	2850	3075	3078	2939	2582	2692	3003	2935	2675
2756	2865	2680	2762	2767	2775	2848	2805	2771	2831	2830	2892	2986	2935	2982	3054	3067	3018	2918	2867	3052	2982	3052	2865	2997	3102	3014	2885	2903	2873	2848	3012	2949	2968	3175	2967	2862	2964	3173	2931	2770	2878	3055	3160	2773	2699	2833	3071	3009	2659
2771	2736	2729	2752	2790	2740	2717	2700	2673	2811	2815	2797	2824	2903	2943	2893	2949	2881	2904	2842	2938	2993	2893	2903	3079	3137	2959	2994	3007	3071	2987	2885	2979	3002	3146	3047	3018	2926	3219	3029	2840	2975	3075	3110	2894	2734	2885	3053	2895	2586
2782	2768	2740	2610	2638	2594	2785	2693	2822	2807	2768	2867	2905	2810	2875	2876	2964	2909	2846	2874	2943	2908	2862	2890	3070	3077	2986	3018	3003	3051	3107	2966	2984	3150	3251	3018	3068	3044	3163	3026	2876	3001	3078	3006	2757	2745	2943	2995	2888	2578
2758	2737	2824	2756	2733	2748	2691	2746	2802	2764	2803	2750	2884	2853	2866	2858	2965	2851	2846	3015	2937	2916	3004	2891	3036	3018	2962	2846	3008	3130	3107	2965	3081	3070	3232	3029	3068	3158	3167	2894	2752	3010	3112	3026	2728	2661	2870	3030	2833	2723
2791	2822	2803	2896	2741	2794	2744	2778	2852	2782	2845	2820	2864	2885	2956	2877	2930	2859	2876	2888	2930	2958	2900	2901	3050	3089	3050	2997	3106	3110	3046	2917	3011	3172	3209	3172	3208	3212	3061	2946	2889	3051	3210	3090	2737	2736	2927	3055	2873	2669
2779	2681	2828	2834	2891	2752	2814	2883	2796	2794	2943	2769	2798	2929	2993	2994	2875	2850	2936	2887	2875	2907	2908	2859	2978	3056	3024	3061	2987	3034	3040	3051	3172	3289	3260	3187	3029	3245	3189	2884	2944	3072	3126	3038	2796	2833	3018	3050	2907	2721
2666	2720	2682	2757	2722	2775	2733	2748	2834	2723	2777	2837	2822	2855	2920	2828	2719	2786	2757	2950	2900	2960	2834	2840	2947	2935	2950	2820	3121	2897	3038	2993	3158	3352	3175	3006	3104	3155	3097	2969	2966	3015	3126	2994	2866	2897	3129	3074	2908	2720
2751	2749	2571	2624	2698	2742	2700	2664	2707	2817	2794	2782	2816	2903	2855	2921	2738	2739	2859	2739	2990	2813	2755	2983	2984	2904	2925	2962	2947	2933	2941	2974	3067	3149	3067	2995	3094	3263	3076	2974	2978	3130	3143	2951	2971	2914	3007	3050	2911	2832
2825	2798	2670	2735	2802	2755	2807	2756	2713	2807	2880	2972	2984	2932	2877	2889	2851	2845	2799	2989	2842	2804	2871	2948	2883	2932	2911	3033	2881	2911	2865	2900	3050	3127	3043	2875	3044	3182	3021	2932	2975	3087	3099	2907	2821	2938	3047	3119	2965	2934
2777	2893	2851	2843	2812	2866	2786	2750	2925	2877	2823	2920	3008	3149	2892	2819	2861	2903	2883	2918	2873	2859	2895	2944	2993	2973	2782	2834	2927	2959	2851	2939	3015	3146	3156	2983	3123	3177	3183	2927	2935	3158	3032	2824	2784	3063	3087	3122	2923	3098
2847	2826	2805	2909	2834	2803	2855	2761	2814	2773	2823	2937	3007	2906	3038	2903	2957	2865	2906	2738	2754	2904	2886	2831	2943	2938	2870	2941	2995	2966	2830	2900	3205	3109	3035	2975	3066	3184	3061	2837	3084	3148	3089	2942	2737	2998	3176	3084	2897	2990
2830	2911	2819	2756	2775	2809	2847	2835	2866	2859	2900	2784	2924	2942	2793	2897	2964	2918	2881	2757	2821	2839	2841	2926	2997	2954	3011	2935	3031	2958	2859	3079	3045	3179	3020	2949	3063	3102	2989	2915	2891	3236	3048	2979	2872	3009	3200	3062	2883	2955
2680	2745	2875	2883	2784	2763	2768	2766	2838	2916	2746	2870	2849	2864	2915	2940	2778	2808	2851	2742	2874	2865	2962	2949	2955	2853	2837	2972	3021	2876	2872	2902	3052	3073	2908	2881	3158	3197	3030	3024	2975	3188	3125	3077	2988	3065	3193	3073	3022	2869
2762	2732	2715	2890	2804	2864	2805	2853	2799	2769	2938	2830	3026	2773	2935	2898	2891	2826	2836	2864	2790	2782	2937	2903	2892	2865	2804	2922	2870	2962	2961	3010	3042	3094	2982	3012	2975	3069	3152	3030	3039	3071	3221	3027	3064	3049	3149	3148	2893	2869
2793	2705	2745	2823	2816	2785	2834	2791	2801	2828	2863	2870	2827	2852	2894	2835	2802	2883	2784	2867	2871	2796	2918	2817	2938	2920	2867	2894	2982	2848	3012	3073	3162	3034	3001	2930	3188	3017	3105	2971	3019	3054	3164	3086	3024	3106	3196	3057	2895	2968
2820	2757	2675	2788	2789	2819	2879	2750	2723	2851	2881	2865	2768	2811	2809	2955	2854	2745	2831	2748	2910	2901	2788	2919	2945	2907	2909	3006	3005	3012	2976	3110	3086	3164	2987	2941	3009	2885	3007	2966	3007	3194	3066	3021	2979	3183	3218	3035	3013	2989
2772	2752	2678	2779	2796	2799	2863	2766	2786	2871	2938	2940	2953	2811	2771	2809	2714	2694	2709	2884	2818	2786	2817	2866	3008	2815	2950	2907	2947	3022	3034	3017	3057	3013	2984	2985	3043	3065	2949	2943	3011	3177	3212	3006	3082	3219	3228	3192	2986	3004
2850	2804	2802	2731	2786	2724	2811	2802	2792	2911	2908	2947	2866	2819	2900	2854	2914	2675	2729	2869	2831	2862	2767	2785	2866	2897	2855	2910	2995	2954	2972	2948	3048	3040	3046	3049	3039	3013	3036	3001	3166	3229	3098	2977	3044	3207	3271	3254	2993	2929
2795	2760	2719	2720	2690	2698	2799	2883	2783	2801	2872	2804	2910	2754	2832	2879	2912	2791	2789	2625	2776	2861	2840	2841	2862	2884	2870	2897	2829	2934	3069	2945	3021	3026	2929	2911	3134	3011	2895	2930	3061	3060	3149	2969	2968	3086	3230	3165	3131	3002
2790	2753	2831	2757	2720	2734	2771	2839	2825	2774	2934	2724	2806	2837	2984	2857	2862	2711	2769	2948	2728	2838	2890	2805	2885	2926	2980	2947	2888	2802	2880	2874	3044	3005	2950	2931	2995	3012	2930	2842	2880	3090	3023	3042	3026	3034	3296	3271	3210	2940
2804	2761	2721	2729	2624	2673	2641	2746	2771	2772	2795	2845	2857	2924	2851	2723	2820	2818	2773	2781	2808	2855	2921	2916	2949	2882	2884	3018	2985	2873	2937	2964	2893	2994	2894	2798	3022	3026	2806	2868	2997	3123	3115	2922	3091	3122	3183	3185	3124	3049
2774	2713	2698	2863	2618	2634	2631	2640	2732	2724	2742	2737	2585	2877	2765	2884	2800	2758	2863	2803	2893	2846	2945	2948	2897	2907	2831	2942	2938	2901	2946	2969	2976	2907	2882	2887	3097	3021	3071	2900	3022	3160	3091	3070	2975	3079	3179	3199	3111	3081
2823	2787	2651	2688	2720	2716	2696	2690	2714	2828	2733	2698	2666	2821	2710	2721	2795	2844	2821	2863	2724	2846	2847	2941	2873	2894	2854	2823	2956	2892	2969	2963	2954	2932	2859	2947	2991	3062	2931	2954	2977	3038	3111	2944	3173	3155	3187	3200	3129	2997
2809	2625	2754	2641	2738	2737	2658	2693	2741	2644	2675	2591	2540	2648	2635	2709	2743	2728	2669	2761	2856	2729	2825	2897	2892	2856	2822	2924	2869	2782	2882	2926	3075	2910	2765	2954	3146	3074	3032	2899	2967	3149	3137	3108	3110	3195	3214	3187	3103	3026
2727	2655	2704	2580	2664	2727	2621	2689	2686	2571	2702	2563	2639	2624	2551	2646	2669	2622	2738	2736	2771	2815	2837	2845	3006	2893	2895	2908	2867	2928	2915	2895	3069	2886	2921	2828	2947	3015	2951	2946	3016	3172	3242	3093	3112	3136	3210	3241	3114	3186
2748	2650	2641	2658	2649	2580	2685	2537	2665	2583	2742	2593	2583	2713	2693	2631	2604	2587	2614	2693	2744	2784	2801	2735	2778	2798	2773	2874	2834	2938	2796	2938	2977	2976	2940	2926	2947	3003	2975	2965	3001	3243	3181	3025	3032	3167	3190	3175	3138	3117
2716	2637	2545	2576	2630	2493	2596	2578	2568	2713	2635	2638	2671	2456	2673	2691	2614	2600	2659	2854	2774	2709	2834	2697	2874	2741	2804	2888	2887	3051	2868	2966	2858	2953	2924	2882	3077	2990	3053	3050	3036	3071	3124	3081	3027	3148	3255	3165	3070	3140
2735	2565	2504	2533	2561	2529	2550	2574	2554	2536	2584	2413	2571	2570	2568	2625	2696	2543	2700	2679	2840	2682	2710	2743	2836	2721	2796	2848	2834	2887	2831	2818	2987	2994	2883	2959	3006	2903	2915	2943	3024	3043	3146	2967	3040	3095	3258	3087	3093	3081
2650	2545	2485	2485	2547	2547	2491	2481	2520	2519	2603	2577	2478	2426	2587	2524	2589	2622	2661	2761	2773	2743	2808	2750	2846	2864	2883	2849	2940	2856	2790	2824	3115	2953	2924	2882	3055	3112	2991	2928	2928	3137	3176	3096	3020	3123	3200	3218	3179	3054
2713	2624	2562	2485	2591	2525	2578	2565	2420	2482	2540	2602	2515	2482	2627	2638	2628	2600	2592	2560	2806	2772	2728	2891	2847	2863	2805	2778	2909	2824	2809	2987	2767	2970	2912	2868	3041	3077	2940	2939	3054	3203	3186	2953	2836	3222	3287	3148	3125	3084
2671	2466	2509	2522	2482	2564	2470	2447	2401	2486	2459	2450	2534	2460	2431	2549	2650	2646	2696	2773	2805	2691	2791	2798	2894	2922	2898	2947	3037	2884	2865	2865	2913	2855	2861	2840	2999	3124	3012	2981	3017	3154	3143	2969	3004	3008	3230	3199	3113	3079
2632	2629	2524	2515	2523	2543	2507	2547	2380	2371	2354	2324	2461	2380	2466	2482	2587	2654	2674	2703	2792	2826	2742	2816	2786	2905	2870	2958	3065	2992	2915	2914	3078	2987	2982	3021	3066	3094	2984	2861	3047	3119	3160	3081	2984	2970	3192	3298	3186	3077
2605	2595	2709	2636	2459	2448	2498	2426	2352	2299	2341	2336	2297	2385	2331	2386	2518	2641	2655	2749	2646	2761	2735	2729	2920	2827	2986	2925	2970	3067	2981	2911	2980	3079	3004	2993	3013	3174	3066	2926	2931	3048	3069	3067	2938	3033	3090	3184	3267	3153
2613	2570	2544	2668	2509	2493	2418	2515	2455	2370	2330	2280	2346	2357	2361	2377	2434	2570	2564	2662	2575	2642	2785	2753	2896	2871	2872	2871	2982	3041	2963	2818	2998	2970	3064	2909	2995	3015	3049	3066	3036	3073	3060	3005	3006	2975	3095	3170	3110	3083
2565	2550	2559	2598	2670	2593	2469	2530	2426	2426	2340	2276	2422	2349	2428	2435	2464	2528	2487	2611	2693	2642	2707	2763	2800	2830	2831	2827	2967	3009	3111	2898	2943	3116	3109	3000	2994	3168	3221	3170	3202	3066	3190	3064	3141	2980	3021	3113	3168	3109
2638	2620	2619	2531	2609	2478	2552	2521	2546	2443	2367	2337	2416	2425	2472	2558	2454	2536	2617	2518	2732	2614	2771	2679	2767	2817	2705	2743	2809	3016	3074	3005	2960	3117	3014	2925	3023	3101	3089	3150	3008	3031	3148	3128	3052	3076	3114	3265	3163	3104
2650	2521	2550	2563	2481	2501	2447	2496	2506	2380	2292	2406	2511	2376	2449	2455	2553	2495	2563	2535	2637	2686	2697	2708	2744	2709	2820	2757	2782	2999	2897	2922	2978	3121	3265	2931	2930	3065	2946	2989	3021	2869	3023	3033	3000	2877	2943	3161	3277	3080
2483	2526	2552	2546	2478	2506	2545	2524	2495	2413	2308	2317	2411	2391	2380	2472	2417	2477	2460	2579	2599	2674	2662	2660	2747	2818	2878	2834	2722	2934	3025	2905	3007	2967	3082	3051	2980	2963	3046	3011	2947	2900	3022	3124	2949	2966	2965	3234	3216	3033
2586	2634	2549	2527	2492	2509	2550	2398	2523	2371	2335	2282	2327	2380	2359	2401	2517	2457	2553	2572	2652	2730	2735	2756	2819	2871	2902	2892	2779	2970	2998	2969	2962	3008	3163	3019	2941	2896	3066	2918	2927	2809	3033	3124	3050	2988	2924	2991	3209	3116
2583	2478	2619	2626	2630	2497	2554	2576	2377	2506	2374	2358	2318	2438	2409	2482	2561	2476	2594	2581	2691	2776	2687	2800	2823	2888	2938	2927	2836	2993	2984	2855	2940	2912	3075	2991	2944	2969	2948	2978	2891	2853	3006	3102	3132	3114	3037	3022	3094	3188
2565	2467	2610	2718	2573	2440	2433	2364	2371	2356	2362	2318	2307	2312	2422	2466	2424	2566	2667	2564	2580	2647	2662	2808	2602	2913	2875	2857	2889	2958	2966	2979	2919	2931	3083	3084	3047	2819	2939	2902	2759	2902	2922	2945	3013	3104	2889	2978	3050	3148
2540	2652	2544	2505	2508	2528	2361	2380	2446	2366	2320	2218	2358	2272	2467	2460	2494	2509	2581	2578	2546	2750	2797	2813	2864	2718	2876	2865	2924	2864	2952	2888	2944	3003	3000	3037	2919	2846	2802	2880	2782	2867	2921	3008	2923	3118	3015	2779	2866	3032
2507	2599	2539	2549	2706	2561	2471	2421	2326	2352	2400	2341	2348	2389	2441	2456	2487	2555	2681	2575	2611	2625	2674	2816	2776	2867	2909	2898	2921	2878	2939	2933	3001	2976	3016	3031	3115	3048	2906	2932	3015	2969	2986	3014	3048	3170	3054	2880	2797	2929
2674	2572	2554	2473	2575	2567	2557	2482	2416	2414	2470	2396	2410	2364	2445	2433	2470	2565	2644	2593	2641	2738	2687	2846	2690	2953	2875	2908	2864	2972	2933	2909	3056	2928	2981	3087	2953	2964	3030	2906	3113	3020	2934	2972	3049	3158	3066	2830	2883	2885
2511	2475	2475	2521	2570	2532	2485	2424	2540	2480	2451	2409	2390	2476	2532	2502	2499	2609	2637	2668	2741	2580	2798	2738	2901	2858	2871	2909	2897	2861	2907	3024	3022	3023	3018	3065	2995	3003	2981	3073	3096	3028	3036	2959	3121	3179	3025	2955	2797	2883
2577	2603	2476	2382	2461	2465	2430	2421	2425	2415	2503	2353	2532	2502	2658	2593	2557	2494	2595	2583	2539	2732	2828	2805	2788	2824	2805	2959	2825	2755	2880	2987	2941	2966	2941	3014	3138	3055	2977	2983	2904	3129	3036	2909	2959	3108	2977	2884	2859	2729
2553	2532	2406	2404	2389	2358	2303	2366	2423	2462	2443	2556	2539	2505	2541	2523	2621	2601	2692	2674	2781	2847	2754	2814	2846	2767	2795	2745	2894	2814	2761	2874	3055	2864	2834	3033	2946	2956	2862	2871	2874	3004	2941	2920	2899	2914	2988	2874	2685	2818
2552	2368	2349	2325	2382	2233	2267	2344	2228	2489	2454	2449	2469	2519	2572	2592	2570	2694	2742	2682	2699	2768	2740	2839	2787	2725	2730	2782	2796	2707	2790	2923	2822	2824	2814	2939	2833	2945	2886	2874	2849	3018	2995	2842	2879	2948	2866	2837	2850	2866
2505	2334	2313	2385	2453	2243	2381	2278	2205	2350	2484	2417	2495	2460	2674	2541	2559	2680	2747	2831	2758	2792	2869	2860	2948	2753	2821	2620	2791	2774	2750	2767	2880	2813	2731	2864	2924	2964	3003	2813	2895	2968	2983	2914	2884	2919	2944	2983	2908	2836
2619	2458	2411	2410	2456	2372	2199	2273	2309	2462	2440	2462	2402	2583	2596	2617	2645	2639	2500	2748	2712	2846	2869	2830	2832	2667	2831	2883	2826	2754	2796	2789	2912	2762	2902	2860	2880	2922	2884	2884	2961	2907	3048	2951	2948	3023	2975	3038	2924	2958
2527	2381	2447	2395	2391	2387	2429	2335	2400	2447	2507	2524	2422	2545	2618	2770	2600	2521	2635	2615	2824	2745	2784	2706	2848	2696	2746	2800	2776	2826	2800	2789	2846	2811	2840	2855	2880	2853	2916	2918	2929	2922	2931	3015	2979	2913	2990	3057	3015	2936
2634	2430	2366	2352	2492	2547	2370	2310	2530	2493	2608	2563	2562	2654	2650	2672	2626	2555	2588	2738	2749	2584	2701	2698	2696	2667	2687	2715	2750	2774	2841	2875	2907	2799	2861	2873	2770	2846	3001	2916	2964	2969	3023	3149	2958	2984	3119	3106	3028	2905
2475	2425	2426	2434	2472	2395	2512	2452	2555	2694	2711	2583	2663	2627	2769	2666	2785	2614	2600	2662	2669	2624	2701	2590	2726	2696	2738	2661	2775	2782	2746	2809	2885	2946	2840	2862	2907	2864	2950	3045	3007	2967	3139	3066	2980	2917	3022	2982	2851	3022
2520	2526	2348	2392	2386	2535	2441	2479	2494	2428	2555	2624	2606	2614	2761	2835	2731	2879	2749	2760	2820	2731	2750	2645	2707	2730	2687	2740	2774	2767	2722	2833	2675	2938	2778	2730	2840	2886	2948	3022	2939	2900	3018	2892	3025	2955	2969	3152	3022	2950
2551	2512	2377	2426	2406	2540	2486	2435	2546	2490	2560	2590	2570	2608	2730	2728	2620	2687	2854	2673	2667	2727	2718	2636	2812	2754	2716	2751	2787	2771	2755	2802	2699	2878	2861	2941	2908	2931	2962	2864	2856	2742	2854	2948	2925	2992	3044	3048	2957	2915
2463	2476	2483	2474	2461	2471	2570	2458	2593	2510	2602	2502	2580	2624	2637	2517	2564	2724	2704	2695	2587	2775	2708	2633	2815	2781	2814	2875	2784	2783	2769	2755	2703	2770	2806	2923	2794	2837	2885	2950	2788	2789	2876	2838	2889	2928	3051	2924	3062	2958
2438	2545	2478	2584	2539	2607	2564	2597	2717	2606	2550	2614	2595	2507	2532	2600	2550	2785	2613	2677	2662	2618	2696	2742	2719	2805	2942	2722	2804	2747	2760	2780	2811	2800	2768	2753	2793	2803	2827	2847	2913	2778	2827	2808	2849	2922	2989	3078	3021	2973
2573	2484	2559	2611	2533	2627	2654	2626	2594	2586	2634	2580	2644	2735	2671	2602	2667	2679	2629	2688	2748	2618	2716	2788	2745	2746	2759	2819	2850	2827	2853	2913	2807	2775	2859	2881	2846	2811	2883	2951	2967	2752	2835	2826	2896	2893	2932	2980	3025	2965
2599	2436	2453	2620	2630	2639	2542	2686	2715	2609	2660	2650	2570	2744	2780	2679	2681	2705	2681	2660	2727	2690	2619	2749	2742	2779	2812	2908	2984	2891	3017	2825	2866	2812	2836	2872	2801	2811	2865	2983	2894	2894	2830	2952	2973	2854	2804	2943	2988	3057
2424	2467	2483	2438	2606	2644	2572	2531	2621	2702	2636	2614	2603	2740	2748	2840	2680	2682	2662	2704	2849	2802	2681	2809	2819	2802	2790	2898	2816	2819	2822	2830	2817	2723	2883	2811	2880	2837	2847	2940	2828	2851	2844	2881	2929	3106	2992	2869	2891	3020
2521	2469	2507	2491	2551	2508	2541	2562	2567	2676	2647	2545	2688	2698	2784	2759	2765	2717	2710	2812	2852	2834	2818	2735	2856	2760	2820	2768	2768	2788	2746	2763	2826	2736	2677	2859	2824	2802	2862	2779	2978	2872	2920	2847	2849	3042	2958	2800	2849	2974
2536	2451	2409	2615	2664	2566	2507	2531	2666	2546	2629	2752	2619	2769	2761	2756	2799	2673	2780	2850	2888	2795	2864	2901	2816	2828	2898	2828	2777	2619	2672	2747	2693	2705	2748	2938	2802	2785	2834	2758	2751	2755	2756	2813	2817	3039	2875	2807	2806	2849
2650	2571	2449	2521	2602	2544	2565	2508	2551	2649	2599	2699	2605	2670	2753	2713	2701	2808	2815	2763	2801	2827	2855	2884	2793	2880	2826	2858	2763	2775	2697	2777	2730	2735	2744	2840	2711	2836	2785	2824	2689	2860	2873	2809	2741	2850	2922	2850	2807	2791
2628	2674	2550	2617	2645	2619	2693	2630	2618	2695	2748	2624	2677	2697	2707	2781	2851	2833	2722	2708	2802	2813	2869	2823	2988	2898	2812	2905	2802	2848	2738	2711	2717	2761	2650	2796	2652	2864	2911	2800	2800	2968	2832	2792	2698	2716	2855	2876	2758	2745
2545	2608	2586	2625	2670	2665	2789	2739	2705	2745	2964	2848	2718	2694	2785	2859	2836	2673	2756	2647	2816	2718	2823	2849	2868	2718	2814	2815	2772	2835	2774	2671	2774	2652	2598	2670	2700	2895	2901	2814	2846	2879	2801	2812	2705	2742	2763	2818	2788	2738
2708	2605	2638	2643	2622	2635	2749	2778	2744	2728	2734	3005	2859	2879	2856	2823	2781	2875	2762	2803	2680	2764	2720	2754	2803	2716	2941	2830	2873	2745	2776	2827	2692	2705	2726	2753	2646	2841	2849	2717	2769	2817	2763	2748	2680	2850	2714	2841	2866	2793
2682	2570	2621	2466	2588	2692	2645	2764	2738	2642	2687	2884	2900	2839	2868	2730	2749	2776	2697	2853	2676	2813	2686	2708	2687	2784	2723	2805	2732	2778	2815	2751	2706	2773	2755	2808	2646	2740	2701	2673	2758	2724	2744	2666	2767	2676	2696	2749	2893	2846
2648	2749	2696	2627	2585	2729	2785	2780	2725	2653	2682	2798	2760	2755	2738	2705	2658	2823	2761	2746	2752	2770	2812	2707	2644	2682	2659	2636	2556	2656	2748	2752	2746	2825	2841	2836	2571	2598	2715	2743	2741	2608	2570	2740	2758	2744	2720	2684	2824	2793
2505	2709	2858	2753	2541	2693	2656	2727	2727	2660	2707	2685	2724	2734	2753	2670	2670	2730	2737	2712	2685	2817	2865	2696	2638	2691	2644	2616	2555	2639	2796	2654	2637	2703	2778	2790	2637	2637	2684	2586	2607	2667	2692	2666	2700	2723	2618	2627	2692	2753
2473	2564	2641	2801	2745	2575	2720	2766	2788	2748	2788	2654	2695	2767	2696	2720	2721	2691	2729	2576	2759	2723	2849	2800	2800	2660	2657	2708	2632	2573	2665	2703	2503	2588	2703	2663	2618	2764	2563	2599	2524	2574	2622	2526	2640	2707	2757	2641	2624	2661
2359	2239	2401	2826	2585	2512	2572	2576	2705	2687	2737	2611	2607	2705	2694	2641	2631	2904	2764	2712	2777	2759	2831	2888	2647	2716	2701	2597	2615	2568	2680	2486	2530	2655	2622	2675	2657	2613	2682	2466	2588	2639	2606	2540	2678	2719	2708	2577	2670	2529
2443	2460	2287	2595	2623	2354	2312	2470	2517	2437	2491	2589	2522	2564	2676	2518	2633	2669	2710	2645	2660	2753	2775	2811	2773	2669	2750	2757	2658	2634	2641	2488	2450	2527	2560	2575	2681	2663	2695	2624	2710	2641	2599	2585	2515	2725	2686	2725	2610	2559
2497	2442	2333	2351	2456	2394	2351	2233	2329	2347	2440	2478	2403	2509	2588	2550	2563	2700	2599	2656	2790	2679	2775	2729	2723	2803	2882	2909	2873	2664	2716	2617	2600	2551	2508	2526	2575	2731	2653	2614	2667	2626	2571	2530	2580	2564	2613	2716	2647	2519
2338	2528	2259	2236	2277	2417	2235	2073	2230	2470	2364	2476	2530	2469	2665	2499	2634	2669	2752	2660	2723	2665	2701	2646	2705	2718	2805	2884	2913	2676	2711	2539	2661	2593	2633	2608	2687	2662	2625	2728	2587	2623	2586	2561	2542	2603	2664	2636	2757	2664
2262	2471	2409	2329	2198	2364	2300	2181	2263	2414	2355	2450	2509	2478	2736	2552	2598	2689	2670	2646	2668	2591	2628	2582	2600	2576	2652	2685	2793	2695	2556	2607	2659	2628	2667	2626	2623	2678	2715	2739	2749	2593	2595	2563	2706	2516	2696	2652	2715	2555
2194	2345	2455	2322	2249	2298	2465	2211	2227	2495	2556	2324	2587	2495	2664	2631	2506	2588	2535	2520	2496	2574	2540	2577	2501	2629	2619	2645	2715	2641	2668	2720	2686	2699	2650	2677	2677	2675	2717	2712	2758	2603	2587	2624	2675	2695	2568	2552	2665	2778
2308	2456	2451	2500	2416	2229	2417	2357	2257	2545	2537	2296	2483	2379	2559	2536	2417	2516	2412	2471	2309	2449	2368	2359	2423	2392	2436	2381	2504	2584	2678	2699	2672	2727	2744	2821	2761	2731	2646	2717	2688	2662	2719	2583	2666	2573	2688	2640	2592	2634
2390	2340	2553	2525	2366	2240	2471	2479	2249	2436	2482	2209	2272	2381	2318	2510	2327	2380	2330	2456	2274	2388	2366	2401	2493	2392	2496	2423	2486	2588	2612	2796	2785	2668	2847	2732	2801	2761	2679	2612	2852	2608	2579	2623	2608	2567	2573	2535	2559	2593
2544	2343	2488	2623	2414	2175	2513	2564	2332	2377	2491	2263	2275	2320	2173	2382	2302	2226	2317	2251	2421	2412	2403	2505	2518	2389	2507	2453	2539	2559	2648	2676	2692	2629	2622	2829	2774	2698	2633	2653	2623	2660	2594	2679	2566	2546	2548	2560	2522	2495
2607	2358	2466	2692	2457	2313	2403	2496	2283	2284	2526	2405	2300	2419	2276	2264	2301	2252	2324	2349	2455	2510	2563	2551	2471	2451	2381	2536	2437	2562	2496	2624	2640	2642	2608	2782	2728	2649	2510	2585	2517	2595	2571	2517	2633	2648	2592	2605	2659	2580
2684	2277	2536	2735	2693	2335	2461	2612	2314	2377	2558	2398	2337	2365	2411	2419	2262	2434	2342	2427	2463	2497	2430	2557	2543	2500	2523	2628	2567	2526	2480	2536	2503	2492	2574	2744	2744	2676	2684	2521	2479	2566	2517	2509	2519	2549	2686	2483	2539	2445
2752	2488	2621	2843	2705	2488	2444	2630	2457	2456	2729	2485	2438	2497	2336	2340	2304	2278	2346	2443	2607	2538	2553	2564	2575	2614	2545	2626	2631	2651	2479	2604	2620	2517	2647	2615	2596	2613	2665	2585	2503	2502	2479	2485	2504	2529	2604	2579	2398	2426
2661	2514	2553	2847	2737	2513	2545	2623	2471	2494	2653	2484	2505	2530	2396	2471	2345	2304	2459	2448	2444	2382	2444	2674	2718	2631	2741	2628	2685	2542	2512	2550	2620	2564	2598	2636	2588	2718	2573	2666	2546	2440	2540	2616	2594	2619	2453	2504	2469	2456
2629	2486	2635	2824	2668	2531	2584	2638	2451	2485	2631	2550	2510	2540	2377	2425	2354	2326	2372	2502	2422	2490	2499	2572	2567	2749	2607	2633	2684	2551	2699	2585	2614	2565	2594	2587	2612	2638	2682	2747	2659	2528	2604	2578	2530	2591	2570	2717	2622	2589
2617	2595	2649	2738	2624	2465	2669	2728	2475	2512	2650	2517	2553	2538	2435	2515	2512	2655	2394	2383	2476	2468	2533	2549	2612	2609	2596	2628	2637	2598	2612	2585	2634	2558	2638	2665	2576	2601	2667	2693	2671	2593	2632	2596	2639	2563	2582	2606	2685	2666
2551	2530	2729	2749	2432	2489	2801	2694	2549	2615	2643	2575	2605	2567	2477	2610	2610	2653	2469	2457	2497	2397	2557	2613	2529	2620	2575	2823	2683	2744	2674	2555	2692	2550	2555	2516	2638	2588	2672	2590	2631	2557	2450	2617	2491	2476	2572	2568	2516	2579
2531	2602	2729	2571	2398	2504	2659	2616	2373	2591	2585	2550	2597	2592	2582	2706	2576	2558	2481	2580	2513	2527	2413	2428	2563	2577	2626	2743	2662	2723	2659	2674	2653	2661	2690	2663	2672	2638	2607	2651	2649	2635	2481	2619	2446	2453	2434	2449	2384	2442
2473	2835	2710	2625	2359	2562	2696	2458	2467	2572	2578	2521	2691	2675	2604	2766	2646	2561	2580	2501	2489	2586	2491	2505	2574	2618	2554	2559	2796	2659	2703	2634	2762	2646	2667	2743	2650	2620	2719	2674	2673	2652	2486	2527	2492	2476	2359	2392	2319	2387
2732	2792	2721	2509	2405	2655	2674	2540	2561	2608	2470	2577	2706	2685	2716	2740	2708	2743	2585	2577	2509	2551	2575	2486	2498	2486	2511	2622	2681	2684	2738	2751	2732	2716	2674	2708	2683	2644	2679	2588	2607	2649	2597	2517	2460	2397	2304	2289	2302	2270
2777	2828	2604	2383	2463	2587	2572	2453	2459	2497	2527	2600	2641	2437	2692	2726	2586	2712	2624	2586	2545	2513	2413	2619	2572	2570	2545	2576	2584	2708	2772	2807	2857	2592	2790	2734	2726	2640	2533	2650	2653	2726	2637	2592	2500	2335	2442	2331	2339	2284
2937	2740	2448	2350	2584	2640	2459	2464	2386	2532	2415	2529	2565	2483	2668	2595	2712	2545	2575	2557	2548	2556	2472	2608	2583	2570	2502	2460	2600	2679	2677	2757	2760	2945	2771	2610	2662	2658	2572	2652	2683	2621	2660	2629	2598	2422	2487	2315	2361	2395
2845	2489	2455	2441	2600	2511	2475	2424	2482	2472	2421	2584	2365	2418	2566	2610	2697	2546	2477	2539	2570	2582	2576	2518	2554	2568	2559	2533	2404	2476	2544	2613	2667	2785	2729	2661	2507	2605	2435	2552	2648	2611	2607	2577	2603	2409	2425	2454	2417	2536
2771	2556	2389	2398	2524	2448	2483	2528	2486	2504	2601	2591	2387	2494	2420	2536	2530	2460	2529	2669	2688	2554	2510	2608	2615	2613	2527	2499	2440	2405	2429	2634	2621	2638	2677	2566	2636	2544	2548	2539	2556	2544	2677	2599	2558	2616	2560	2502	2565	2579
2698	2561	2564	2449	2398	2423	2482	2505	2386	2425	2565	2395	2337	2426	2421	2628	2543	2572	2665	2513	2652	2631	2597	2623	2642	2612	2530	2505	2380	2412	2504	2410	2552	2689	2614	2722	2550	2481	2502	2469	2497	2546	2665	2605	2620	2619	2633	2509	2584	2687
2775	2760	2602	2462	2439	2508	2482	2551	2487	2377	2438	2344	2387	2383	2412	2461	2587	2569	2535	2547	2617	2625	2569	2589	2532	2624	2448	2429	2322	2361	2391	2458	2534	2618	2724	2677	2688	2444	2501	2483	2538	2570	2545	2608	2592	2600	2606	2560	2532	2536
[truncated: 920 more columns]
