# Supplementary material for: Spatial Resolution and Refractive Index Contrast of Resonant Photonic Crystal Surfaces for Biosensing
Source: IEEE Photonics J. Author manuscript; Available in PMC 2015 Sep 7. (PMC4561521; doi:10.1109/JPHOT.2015.2435699)
Supplement: fig4_data [file NIHMS64775-supplement-fig4_data.gz › Volumes/graham/MacBook_backup/PhD_folder_2015_06_02/paper_improvements/IEEE_J_Photonics/final_files/data_files/fig4/4a_raw/I17.csv]

3421	3325	3101	2890	2757	2747	2626	2553	2639	2722	2647	2700	2645	2657	2551	2638	2625	2565	2459	2491	2467	2548	2745	2509	2612	2679	2666	2540	2600	2547	2678	2663	2593	2589	2697	2782	2747	2664	2683	2760	2739	2830	2719	2924	2895	2960	2958	2964	2997	3009
3267	3117	2866	2715	2672	2595	2668	2615	2798	2905	2822	2789	2804	2736	2647	2609	2637	2524	2591	2496	2555	2617	2542	2543	2723	2717	2709	2595	2504	2669	2774	2652	2617	2676	2700	2821	2683	2809	2860	2827	2917	2910	2960	2830	3012	3027	3015	3068	3008	3011
2990	2893	2611	2627	2676	2768	2847	2761	2881	2878	2825	2749	2687	2651	2564	2512	2579	2620	2476	2509	2397	2512	2627	2666	2536	2668	2565	2569	2578	2641	2766	2613	2623	2743	2864	2763	2814	2832	2832	2954	2964	2875	2951	2932	3012	3028	3013	3002	3026	3210
3001	2777	2591	2562	2725	2755	3003	2998	2982	2955	2858	2685	2625	2606	2482	2543	2539	2488	2532	2555	2544	2542	2485	2529	2700	2581	2583	2536	2587	2598	2681	2460	2656	2803	2735	2710	2694	2863	3025	2992	2955	2877	2903	3064	2944	3090	2852	3016	3089	3057
2751	2635	2628	2561	2673	2826	2764	2882	2907	2942	2739	2657	2633	2565	2527	2561	2506	2505	2521	2600	2626	2532	2596	2418	2590	2561	2591	2537	2715	2593	2546	2624	2732	2693	2694	2505	2769	2819	2972	2989	2989	2874	2944	2986	2956	2946	2880	3006	2958	3054
2761	2628	2803	2767	2820	3009	2766	2899	2889	2925	2602	2601	2600	2538	2467	2520	2571	2524	2544	2608	2611	2540	2478	2492	2498	2466	2584	2599	2500	2531	2550	2601	2533	2658	2601	2646	2648	2896	2756	2807	2881	2873	2935	2838	2935	2862	2906	2932	3001	2958
2948	2760	2792	2840	3009	2908	2660	2652	2679	2742	2535	2575	2526	2648	2613	2591	2607	2573	2722	2678	2554	2518	2515	2467	2623	2524	2567	2547	2471	2575	2613	2678	2641	2517	2578	2473	2743	2706	2779	2813	2944	2885	2883	3008	2911	2931	2936	2928	3010	2917
2864	2859	2878	2885	2777	2704	2701	2626	2626	2668	2480	2619	2598	2613	2575	2503	2436	2645	2733	2634	2493	2559	2707	2547	2487	2571	2602	2629	2498	2580	2633	2619	2669	2519	2556	2629	2752	2737	2688	2923	2861	2855	2911	2848	2957	3021	2994	3083	3009	3062
2957	3005	2913	2741	2713	2659	2619	2567	2693	2548	2576	2533	2706	2611	2521	2562	2562	2500	2612	2619	2535	2595	2734	2548	2628	2527	2523	2616	2606	2599	2587	2548	2591	2677	2640	2685	2699	2757	2689	2740	2928	2800	2874	2941	2905	3087	3030	3111	3026	3019
2919	2949	2865	2657	2727	2816	2609	2633	2632	2641	2610	2542	2627	2614	2615	2468	2511	2541	2538	2537	2482	2642	2568	2525	2557	2620	2610	2599	2554	2529	2650	2550	2478	2580	2605	2684	2694	2724	2773	2825	2815	2881	2912	3048	3118	2975	3007	3022	3018	2978
2845	2833	2679	2744	2776	2715	2703	2597	2663	2654	2720	2711	2617	2548	2523	2651	2702	2525	2612	2508	2561	2647	2660	2599	2583	2607	2692	2655	2749	2595	2523	2604	2635	2681	2685	2773	2775	2634	2878	2790	2992	2953	2895	2951	3053	3011	3067	2954	3015	3125
2781	2649	2549	2627	2662	2716	2722	2779	2643	2767	2614	2721	2632	2558	2541	2672	2555	2619	2628	2632	2595	2623	2639	2741	2643	2701	2716	2718	2653	2590	2620	2753	2596	2659	2717	2800	2904	2780	2964	2992	2928	2990	3039	3069	3169	3022	3147	3087	3126	3124
2622	2649	2593	2550	2743	2834	2568	2790	2751	2821	2583	2520	2545	2608	2656	2657	2640	2614	2599	2589	2633	2607	2601	2706	2755	2736	2845	2750	2560	2621	2621	2716	2709	2777	2761	2649	2873	2894	2980	2968	2972	3055	3107	3023	3190	3106	3019	3092	3164	3184
2617	2681	2621	2830	2626	2773	2802	2710	2744	2787	2648	2627	2672	2742	2761	2836	2597	2733	2682	2589	2645	2669	2772	2840	2814	2775	2800	2742	2750	2692	2780	2851	2737	2778	2722	2730	2935	2903	2993	2902	3122	3073	3147	3182	3141	3098	3144	3125	3157	3321
2723	2877	2697	2777	2700	2660	2671	2699	2604	2756	2661	2755	2634	2664	2724	2694	2669	2539	2586	2624	2703	2648	2819	2800	2807	2691	2746	2683	2707	2793	2918	2777	2777	2770	2709	2793	2904	2803	2946	2963	3031	3279	3173	3210	3173	3192	3116	3265	3201	3158
2860	2821	2628	2805	2620	2618	2498	2630	2730	2681	2795	2860	2702	2725	2675	2708	2648	2610	2763	2592	2730	2878	2804	2873	2701	2678	2753	2715	2803	2762	2768	2944	2810	2823	2821	2782	2932	2878	2920	3065	3147	3147	3239	3164	3166	3263	3275	3245	3254	3209
2931	2876	2755	2591	2607	2530	2546	2639	2661	2717	2796	2781	2786	2721	2695	2640	2673	2700	2789	2735	2745	2805	2798	2761	2720	2878	2845	2826	2805	2906	2830	2935	2782	2875	2782	2913	2793	2866	2997	2991	3135	3081	3035	3167	3262	3309	3278	3239	3308	3313
2878	2937	2560	2617	2514	2459	2731	2786	2722	2748	2804	2791	2782	2736	2595	2614	2750	2753	2869	2959	2895	2748	2757	2700	2758	2765	2831	2735	2776	2816	2787	2808	2864	2816	2835	2890	2862	2861	2997	2995	3073	3128	3063	3129	3231	3304	3399	3268	3134	3266
2785	2821	2752	2564	2639	2727	2720	2865	2909	2818	2848	2785	2701	2624	2721	2750	2790	2889	2855	2821	2744	2816	2704	2786	2858	2938	2890	2833	2826	2824	2706	2802	2731	2760	2859	2934	2862	2945	3064	3056	3002	3053	3190	3247	3295	3321	3343	3382	3249	3322
2669	2805	2797	2755	2826	2894	2836	2864	2790	2774	2752	2765	2751	2776	2759	2774	2826	2832	2845	2852	2781	2769	2808	2796	2884	2840	2765	2816	2823	2766	2617	2698	2694	2784	2835	2840	2894	3039	3008	3091	3053	3054	3210	3133	3317	3414	3421	3397	3462	3369
2800	2867	2807	2963	2908	2887	2884	2852	2802	2629	2751	2790	2862	2805	2979	2943	3008	2947	2856	2794	2777	2922	2761	2905	2957	2778	2657	2762	2713	2568	2637	2786	2761	2806	2877	2901	3000	2849	2947	2992	2932	2904	3076	3212	3131	3328	3350	3454	3395	3473
2958	2872	2815	2898	2945	2932	2901	2856	2852	2744	2914	2927	3007	2895	3153	3029	3014	2828	2828	2901	2817	2907	2853	2923	3005	2818	2864	2799	2741	2758	2732	2774	2863	2881	2772	2934	2890	2901	2960	2862	2980	2970	3055	3177	3249	3147	3162	3348	3466	3412
2927	2832	2781	2826	2981	2836	2826	2787	2793	3040	3038	3013	3028	2993	3052	2906	2792	2790	2797	2985	2968	2945	2989	3049	2873	2840	2872	2985	2828	2875	2898	2935	2881	2796	2852	2864	2904	2919	3049	3115	3076	3205	3227	3220	3313	3288	3320	3385	3214	3345
2887	2814	2661	2783	2817	2850	2899	2684	2851	3111	3003	3133	3039	3182	3024	2889	2859	2980	2915	2925	3042	3045	2930	2923	2858	2841	3087	2987	2889	2979	2878	2847	2997	2851	2958	2894	2954	2984	3060	3057	3138	3231	3030	3176	3101	3342	3383	3295	3322	3278
2766	2764	2659	2711	2736	2827	2842	2872	3044	3138	3312	3019	3020	2993	2950	2837	2882	3020	3064	2971	3093	3083	3041	2970	2906	2976	2987	2930	2891	2919	2904	2904	2954	2863	2887	2908	2917	2906	2892	2980	2872	2973	3055	2959	2911	3087	3228	3316	3467	3169
2710	2709	2633	2678	2746	2853	2820	3095	3045	3006	3056	2864	3051	2995	3024	3044	3001	3121	3073	2942	3127	3000	3023	3129	3025	3117	3172	2871	2794	2909	2995	3058	2781	2882	2936	2876	2884	2808	2705	2869	3001	2948	2969	2884	2973	2902	3116	3316	3302	3238
2691	2748	2715	2727	2815	2993	2941	2992	3015	3044	3067	2958	3109	3085	3057	3001	3097	2988	3027	2904	3048	3106	3080	3141	3106	3092	3076	2942	2959	3056	3069	3078	2938	2998	2966	2988	2921	2824	2872	3023	3241	3226	3240	3260	3125	3117	2958	2978	3283	3215
2835	2910	2856	2851	2919	2902	2933	2892	3023	2947	2935	3038	3172	3048	3036	2943	3025	2900	2929	2887	3003	3173	3117	3150	3076	2994	2899	2976	3082	3092	3135	3040	3053	3065	3014	2971	2935	2986	3142	3201	3418	3124	3208	3351	3449	3449	3084	3057	3044	3463
3052	3039	2863	2857	2980	2968	2965	2926	2948	3008	2993	2998	3079	2922	3067	3155	3044	3014	3002	3063	2966	3023	2891	2929	2936	2871	2855	2946	3020	3095	2923	2919	2878	2839	2872	2804	2769	2909	3111	2943	2802	2698	2612	2951	3130	3506	3303	3080	3041	3281
3198	3031	2907	2938	2991	3009	3015	3017	3039	2917	2983	2977	3124	3125	3058	3073	3150	3168	3176	3106	3071	2877	2892	2983	3012	2903	3003	3033	3084	2903	2834	2745	2795	2788	2696	2726	2674	2800	2757	2532	2224	2062	1852	2111	2545	3305	3369	3091	2916	3251
3188	3018	2944	3025	3109	3097	3123	3286	3008	3086	3144	3176	3065	3017	3036	3094	3165	3091	3185	3127	3023	2947	3037	3093	3050	2972	2985	3026	2991	2894	2816	2810	2776	2696	2555	2600	2499	2578	2696	2334	1950	1755	1600	1774	2221	2971	3445	3088	2831	3158
3084	2989	3001	3088	3312	3093	3260	3331	3191	3100	3181	2974	3151	3095	3139	2992	3125	2989	3037	2977	2771	2842	2909	3040	2993	3052	2984	2973	2973	2905	2838	2726	2827	2748	2696	2588	2522	2795	2682	2433	2013	1788	1665	1810	2399	3110	3354	3283	2860	3205
3213	3119	3060	3290	3204	3201	3190	3090	3151	3097	3170	3070	2991	3064	3044	3012	2972	2914	2896	2870	2894	2992	2992	3034	3038	2918	2795	2788	2935	3008	2809	2884	2847	2708	2735	2626	2651	2769	2980	2774	2413	2201	2092	2268	2934	3216	3454	3221	3052	3354
3203	3147	3138	3176	3162	3057	3027	3154	3143	3164	3099	3085	3040	3138	3149	3114	2920	2900	3041	2885	2988	2977	3036	2999	2945	2973	2881	2896	2919	2882	2822	2986	2979	2919	2868	2725	2739	2859	3038	3120	2993	2667	2837	2867	3134	3221	3222	3020	3101	3306
3132	3087	3084	3189	2995	3069	3103	3227	3255	3215	3111	3101	3130	3035	3113	2993	3008	3002	2997	2999	2984	3074	3106	2940	2928	2950	2992	2982	2917	2991	2901	3073	3027	3113	3070	3004	2944	3011	2946	3063	3198	3161	3169	3208	3345	2994	3034	3040	3248	3383
3123	2959	3068	2957	2976	3097	3137	3212	3122	3206	3182	3126	3031	2854	2906	3075	2955	3014	3014	2931	2913	2948	2985	2821	2881	2925	3026	3026	2942	2985	3091	2975	3077	3087	3102	3035	3078	2879	2922	2896	3053	3205	3157	3217	3014	2954	2983	3062	3286	3190
3128	3074	3059	3124	3139	3143	3149	3200	3170	3166	3100	2994	3025	3017	3036	3003	3043	3028	3040	2908	2936	3023	2882	2863	2933	2908	2987	2894	2926	2961	3071	2956	3070	3032	2937	2994	3027	2838	2819	2785	2932	2906	2886	2866	2817	2822	3095	3113	3256	3114
3056	3081	3085	3041	3141	3158	3055	2984	3067	3181	3032	3026	2943	3014	3011	2973	3014	3105	3008	3034	2969	2966	2991	2912	2913	2966	2967	2917	2957	2970	2923	2992	2941	2846	2971	2908	3116	2896	2966	2926	2946	2868	2845	2770	2859	3014	3108	3127	3202	3257
3176	3007	2989	3125	3036	3046	3037	2955	2960	2979	3139	2987	2994	3095	3089	3058	3120	3110	2933	3048	3042	3066	3041	2844	2802	2871	2987	3031	2959	2949	2967	3054	2968	3012	2967	2912	3057	2958	3004	3072	3038	3059	3095	2957	2961	2990	3025	3035	3048	3103
3062	3078	2993	3081	2996	2914	2996	2909	3025	3129	3023	3058	3035	2999	2994	3113	3128	3156	3070	3009	3072	3019	2905	2887	2805	3001	3079	2979	2986	2973	3045	2955	2992	3015	3177	3013	2992	2896	2935	3005	3041	3016	3022	2990	2904	3110	2944	2947	2972	3084
3139	3090	3069	3045	3042	2997	3037	3089	3046	3032	3111	3048	3169	3155	3100	3051	3278	3117	3114	3063	2961	3039	2895	2933	2933	3102	3015	2948	2967	2910	2999	3051	2956	3035	3081	3011	2951	2845	2965	2795	2980	2928	2856	2885	2761	2979	2845	2995	3074	3148
3103	3138	3084	3100	3083	3038	3035	3025	3066	3054	3119	3120	3183	3156	3118	3183	3166	3324	3104	3101	3160	3040	3008	3028	2965	3044	2888	2983	2975	2988	3043	2976	3042	3222	3182	3029	2991	2946	2911	2885	2930	2976	2895	2937	2957	2899	2978	3055	3040	3010
3110	3000	3007	3028	3026	3045	3067	2917	2956	2983	3048	3004	3113	3071	3148	3229	3056	3271	3051	3129	3088	3016	2942	2973	2913	2879	2905	2947	2964	3011	2993	2972	3075	3178	3149	3193	3167	3209	3011	3084	3063	2974	2996	2954	2815	3013	3032	3067	2911	2975
3084	2983	2942	2858	2948	2947	2928	3027	2989	3069	3039	3109	3079	3073	3155	3285	3225	3194	3213	3222	3241	3197	3170	2969	2895	3050	2918	2953	3037	3034	3000	3018	3063	3145	3023	3139	3113	2993	3080	3053	3122	3114	3029	3032	2986	3090	3003	2997	3020	2977
2978	2928	2896	2894	2964	3003	3018	3015	3076	3176	3120	3316	3175	3240	3238	3286	3397	3456	3420	3365	3338	3407	3134	3138	3073	3070	3040	2935	2990	3081	3089	2979	3071	3091	3002	3090	3011	3036	3071	2983	2978	3025	2913	2989	3086	3009	3096	3055	3052	2952
2840	2872	2875	2961	3003	3069	3075	3181	3213	3222	3091	3168	3225	3288	3314	3410	3412	3483	3470	3354	3423	3297	3273	3144	3221	3210	3181	3183	3246	3273	3288	3075	3087	3140	3147	3129	3162	3082	3229	3172	3155	3105	3017	3097	3133	3101	3035	3166	3152	3034
2982	2965	3029	2964	3120	3164	3262	3300	3179	3165	3152	3239	3360	3316	3321	3337	3262	3346	3257	3314	3292	3245	3224	3130	3241	3151	2995	3136	3274	3279	3278	3129	3219	3103	3166	3160	3163	3315	3326	3318	3239	3185	3132	3245	3179	3352	3209	3172	3147	3216
3026	3065	2966	3086	3233	3293	3264	3175	3249	3160	3063	3294	3358	3324	3348	3398	3320	3311	3320	3384	3320	3258	3277	3288	3090	2965	3011	3112	3132	3168	3145	3071	3083	3139	3079	3207	3097	3185	3305	3187	3113	3208	3098	3185	3233	3212	3153	3121	3150	3156
3088	3070	3052	3190	3215	3231	3157	3222	3260	3257	3227	3374	3294	3334	3224	3294	3245	3325	3278	3397	3352	3228	3286	3309	3171	2978	2955	3056	3028	3075	3046	3181	3087	3072	3008	3089	3154	3114	3165	3207	3185	3014	3012	3334	3245	3158	3102	3036	2977	3051
3149	3037	3072	3192	3173	3044	3134	3182	3310	3329	3290	3400	3239	3375	3294	3266	3142	3269	3291	3435	3283	3267	3276	3346	3251	3340	3171	3166	3148	3158	3100	2975	3142	3075	3194	3074	3044	3076	3149	3229	3072	3077	3152	3166	3182	3218	3126	3040	3099	3019
3194	3053	2989	3002	3206	3186	3154	3260	3377	3491	3310	3288	3464	3394	3398	3299	3219	3094	3229	3233	3221	3227	3287	3292	3375	3215	3088	3029	3166	3156	3037	3188	3164	3203	3096	2976	3189	3136	3330	3305	3134	3105	3151	3323	3278	3273	3145	3103	3195	3184
3225	3144	3156	3136	3211	3155	3293	3356	3454	3476	3471	3428	3491	3441	3516	3347	3274	3213	3233	3253	3440	3331	3350	3543	3191	3162	3104	3215	3122	3238	3110	3095	3120	3167	3083	3075	2997	3144	3072	3205	3026	3040	3086	3306	3192	3205	3157	3038	3064	3283
3152	3167	3170	3195	3355	3206	3394	3284	3391	3528	3379	3353	3358	3553	3385	3355	3273	3241	3266	3345	3283	3326	3328	3381	3488	3276	3175	3271	3302	3274	3327	3085	3154	3124	3016	3058	3000	3015	3184	3040	3013	2980	2997	3189	3124	3079	2983	3155	3067	3167
3258	3057	3202	3352	3317	3282	3244	3326	3285	3351	3206	3322	3287	3193	3369	3264	3264	3125	3191	3180	3108	3233	3191	3281	3358	3194	3259	3312	3335	3377	3309	3312	3388	3247	3169	3047	3081	3245	3218	3138	3121	3078	3146	3147	3157	3156	3172	3030	3068	3159
3183	3260	3166	3397	3215	3186	3069	3154	3168	3194	3181	3214	3114	3281	3218	3268	3196	3087	3132	3260	3078	3001	3126	3166	3257	3222	3156	3282	3226	3215	3129	3270	3324	3216	3100	3057	3117	3142	3301	3250	3100	3231	3307	3052	3331	3153	3135	3078	3115	3110
3223	3215	3216	3196	3081	3051	3044	2968	3127	3062	3183	3221	3259	3265	3265	3396	3307	3155	3316	3169	3210	3021	3222	3301	3336	3211	3211	3172	3123	3137	3080	3017	3080	3112	3043	2936	3049	2974	3121	3090	3083	3189	3044	3144	3134	3114	3108	2869	3004	3057
3176	3181	3092	3130	2992	3061	2936	3107	3122	3099	3328	3240	3388	3350	3445	3489	3476	3355	3390	3404	3433	3347	3502	3504	3497	3484	3350	3201	3279	3237	3246	3119	3130	3135	2961	3012	3009	3065	2967	2953	2963	2949	2991	3071	3168	2952	3036	2788	2849	2740
3088	3023	3011	3107	3007	2989	3008	3010	3046	3156	3085	3216	3211	3224	3316	3480	3477	3290	3256	3301	3201	3340	3446	3376	3502	3421	3361	3267	3373	3305	3249	3385	3446	3310	3381	3162	3136	3144	3157	3064	3032	3057	3048	3072	3138	3207	3138	3070	2926	2978
3016	2995	2946	3100	3069	3076	3002	2885	2965	3009	3105	3292	3112	3314	3278	3334	3318	3373	3322	3362	3244	3110	3144	3205	3229	3158	3358	3251	3241	3196	3219	3294	3339	3344	3224	3143	3124	3163	3162	3180	3112	3085	3044	3021	3118	3265	3225	3245	2987	3119
3106	3027	3007	3248	3143	2964	3050	2968	3123	3086	3148	3267	3234	3300	3426	3374	3436	3380	3499	3575	3401	3278	3257	3356	3240	3318	3118	3043	3105	3167	2916	3120	3109	3100	3014	2980	2907	3040	3133	3083	3160	3039	2981	2997	3070	3077	3115	3019	3014	3006
3166	3087	3095	3284	3107	3093	3070	3065	3239	3130	3175	3198	3296	3228	3440	3473	3535	3361	3590	3712	3515	3460	3434	3573	3498	3440	3457	3304	3263	3315	3187	3155	3165	3074	3108	2884	3028	3029	3100	3086	3028	2943	2960	3049	3053	3072	2971	2933	2840	2954
3049	3019	3022	3121	3211	3068	3079	3151	3156	2924	2957	2956	2908	3077	3270	3428	3315	3194	3128	3425	3281	3257	3315	3514	3454	3436	3288	3251	3372	3370	3374	3203	3422	3305	3225	3223	3186	3224	3199	3254	3275	3239	3345	3212	3199	3055	3102	3077	2999	3003
2897	2977	2873	2918	2841	2857	2908	2910	2769	2549	2597	2496	2580	2641	2975	3198	3101	2908	2800	2947	2899	2834	2927	2972	3059	2906	2995	2925	2997	2882	3015	3022	3093	3119	3195	3144	3072	3205	3321	3356	3235	3230	3204	3396	3244	3239	3201	3362	3069	3133
2767	2619	2466	2646	2494	2547	2675	2471	2274	2092	2174	2126	2240	2220	2514	2861	2928	2780	2817	2923	2993	2849	2832	2930	2801	2723	2641	2570	2441	2390	2323	2275	2478	2599	2571	2724	2740	2767	2989	2994	2957	3134	3103	3134	3127	2999	3163	3017	2928	2805
2427	2330	2343	2266	2165	2121	2083	2040	1962	1812	1667	1690	1888	2002	2209	2703	2831	2727	2896	3273	3410	3248	3094	3323	3111	2912	2842	2725	2595	2412	2410	2265	2254	2377	2411	2455	2495	2660	2725	2794	2778	2867	2833	2972	2926	2789	2888	2747	2640	2540
2215	2154	2111	1944	1872	1801	1825	1891	1806	1626	1509	1518	1630	1875	2304	2614	2735	2800	3015	3270	3527	3405	3382	3447	3391	3188	3054	3090	2994	2986	2843	2711	2749	2715	2812	2796	2897	2915	3027	3052	2993	3056	3063	3116	3135	2962	2935	2860	2866	2702
2078	2135	1956	1940	1783	1770	1793	1814	1790	1778	1679	1833	1958	2179	2531	2830	3047	3317	3523	3429	3496	3320	3138	3165	3146	2910	2916	2689	2758	2834	2959	3000	3084	3233	3378	3420	3501	3450	3572	3676	3651	3420	3379	3347	3399	3309	3260	3209	3199	3091
2119	2072	1997	1936	1911	1865	1760	1784	1993	2025	1916	2042	2203	2485	2852	3050	3403	3868	4138	4127	3660	3230	2977	2783	2494	2348	2271	2176	2192	2389	2560	2774	3058	3412	3571	3664	3749	3815	3856	3854	3706	3675	3366	3184	3187	3174	3102	3219	2997	3134
2188	2205	2104	1995	1994	1918	1842	1852	1975	2088	2098	2390	2483	2787	2964	3420	3753	4340	4775	4880	4379	3809	3410	3025	2756	2356	2094	2134	2100	2166	2317	2519	2779	3132	3285	3338	3462	3545	3420	3483	3337	3322	3125	2841	2744	2738	2694	2655	2529	2452
2369	2250	2189	2056	2047	1932	1921	1924	1906	1977	2344	2477	2544	3003	3210	3555	4190	4874	5352	5748	5480	5266	4724	4029	3693	3035	2710	2477	2432	2361	2323	2260	2427	2385	2589	2755	2760	2881	2947	2921	3018	2812	2755	2671	2345	2339	2275	2185	2144	2088
2494	2215	2106	2049	2022	1860	1880	1898	1993	2084	2300	2467	2814	3086	3427	3866	4633	5124	5641	6262	6436	6282	5833	5441	4764	4029	3422	3022	2727	2520	2223	2110	2067	2034	1993	2038	2118	2204	2366	2516	2387	2336	2388	2303	2091	2096	2099	1944	1919	1822
2489	2289	2119	2034	1890	1896	1770	1883	2017	2026	2215	2422	2753	3148	3496	3917	4589	5019	5559	6093	6146	5781	5520	5448	5034	4418	3641	3111	2639	2391	2146	2051	2138	2006	2054	1955	1960	2038	2199	2190	2390	2376	2274	2135	2140	2079	2044	1939	1835	1863
2585	2474	2280	2100	2045	1943	1811	1859	1986	1980	1979	2182	2278	2528	2759	3165	3475	3703	4119	4467	4587	4213	4119	4299	4354	3844	3327	2752	2587	2297	2135	2071	2099	2237	2150	2334	2222	2266	2407	2563	2668	2866	2693	2613	2472	2571	2389	2233	2069	1976
2792	2628	2476	2352	2152	2104	2154	2074	2031	2025	1966	1892	1921	1955	1964	2106	2274	2267	2530	2656	2779	2689	2795	3044	3281	3166	2887	2815	2687	2372	2214	2266	2281	2342	2401	2528	2593	2469	2679	2961	3105	3265	3194	3198	3318	3217	2944	2870	2778	2655
2971	2936	2737	2686	2535	2384	2386	2375	2333	2226	2072	1939	1872	1885	1791	1668	1658	1664	1724	1794	1825	1950	2116	2301	2336	2417	2522	2617	2651	2591	2534	2499	2432	2324	2454	2546	2582	2386	2478	2838	2928	3113	3112	3574	3678	3613	3374	3327	3424	3250
3091	2936	3024	2835	2903	2801	2802	2768	2594	2513	2421	2168	2190	2126	1995	1810	1760	1712	1649	1654	1592	1700	1824	1932	1974	2064	2151	2285	2368	2404	2464	2492	2434	2343	2414	2375	2539	2366	2428	2496	2668	2781	2842	3150	3454	3558	3267	3476	3729	3482
3234	3213	3178	3037	2939	2905	2932	2924	2674	2742	2477	2496	2461	2430	2306	2088	1899	1845	1826	1680	1669	1671	1767	1751	1813	1846	1926	2000	2036	2094	2321	2304	2393	2380	2450	2498	2534	2636	2784	2961	2922	2945	2882	3182	3252	3363	3160	3408	3805	3684
3317	3194	3247	3194	2957	3077	3130	3019	2971	2931	2655	2690	2575	2505	2387	2328	2191	2150	1945	1904	1750	1661	1717	1693	1777	1729	1741	1827	1886	1911	2045	2143	2434	2519	2651	2759	2683	2767	2864	3009	3066	3064	2996	3163	3202	3112	2938	3268	3769	3800
3404	3282	3257	3068	3158	3170	3100	2984	2983	2889	2878	2801	2697	2663	2519	2546	2519	2458	2354	2177	1945	1868	1857	1876	1755	1824	1755	1758	1807	1780	1934	1915	1997	2171	2269	2333	2625	2522	2593	2802	2938	3131	2896	2960	2980	2859	2733	2882	3583	3859
3475	3407	3183	3122	3113	3142	3066	3068	2927	2950	2863	2857	2805	2839	2705	2627	2653	2599	2700	2468	2272	2228	2172	2038	1863	1893	1845	1793	1797	1738	1780	1767	1790	1758	1894	2070	2219	2325	2296	2425	2699	2796	2751	2811	2990	2984	2896	2722	3281	3554
3481	3341	3184	3071	3076	3100	3173	3067	2837	2889	2943	2896	2981	2967	2805	2936	2767	2768	2809	2699	2562	2381	2410	2294	2101	1923	1986	1834	1802	1710	1669	1739	1750	1703	1609	1832	1955	2016	2161	2254	2538	2645	2788	2932	3246	3286	2965	2873	3140	3624
3521	3259	3182	3068	3106	3037	3003	2977	2850	2950	2969	2881	2994	3008	2885	2937	2896	2936	2880	2729	2681	2583	2632	2487	2298	2224	2142	1976	1775	1867	1681	1716	1677	1697	1637	1866	1896	1991	2206	2234	2481	2648	2777	2854	3021	3174	3070	2894	3328	3802
3523	3390	3123	3063	3113	3023	2972	2921	2927	2894	2961	3064	2956	2902	2991	3153	3142	3179	2989	3009	2834	2781	2752	2696	2650	2533	2339	2284	2124	1878	1804	1767	1735	1674	1719	1685	1730	1821	1902	2068	2244	2323	2340	2498	2566	2846	2776	2791	3142	3617
3481	3278	3103	3126	3100	3092	2933	2984	2985	3015	3048	3218	3148	2960	3015	3314	3366	3272	3138	3054	3001	3014	2987	2932	2942	2914	2804	2534	2315	2112	2035	1944	1851	1793	1780	1677	1686	1673	1616	1771	1949	2030	2031	1982	2054	2246	2334	2372	2452	2847
3401	3289	3036	3072	3124	3037	3015	3134	3109	3217	3367	3236	3193	3111	3202	3330	3405	3393	3242	3158	3202	3172	3143	3011	3014	2929	2766	2629	2531	2322	2149	2052	1979	1847	1653	1674	1648	1575	1624	1657	1695	1857	1812	1855	1941	2068	2211	2212	2196	2517
3557	3326	3108	3243	3101	3272	3187	3139	3205	3268	3316	3276	3325	3181	3215	3232	3452	3347	3312	3282	3272	3070	3032	2919	2862	2867	2959	2715	2682	2464	2258	2130	2004	1943	1847	1705	1708	1574	1596	1672	1694	1733	1875	1965	2111	2303	2576	2644	2844	2914
3421	3178	3260	3413	3339	3233	3407	3355	3265	3338	3416	3325	3332	3187	3416	3443	3505	3383	3374	3334	3210	3257	2965	2939	2964	2982	2816	2718	2590	2656	2378	2204	2150	1992	1840	1806	1735	1676	1654	1680	1629	1791	1920	1962	2243	2221	2643	2915	3075	3391
3436	3355	3423	3475	3641	3594	3529	3446	3393	3550	3460	3485	3411	3390	3523	3555	3496	3462	3555	3307	3275	3249	3144	3100	3049	3001	2857	2862	2744	2767	2610	2432	2235	2160	1988	1908	1807	1699	1751	1669	1599	1642	1695	1858	1946	1890	2178	2380	2571	2952
3544	3435	3423	3562	3667	3653	3493	3603	3613	3656	3635	3425	3505	3540	3600	3568	3515	3435	3474	3507	3375	3187	3137	3102	3152	3029	3053	2939	2897	2910	2746	2552	2482	2351	2257	2190	1981	1807	1739	1616	1683	1684	1655	1687	1658	1670	1716	1878	2029	2321
3624	3588	3625	3596	3517	3757	3630	3595	3785	3772	3794	3574	3597	3684	3687	3589	3529	3453	3383	3302	3267	3178	3152	3210	3109	3010	2968	2971	2907	2900	2804	2659	2506	2503	2447	2104	2075	1876	1850	1788	1656	1660	1549	1553	1515	1687	1644	1807	1892	2174
3682	3772	3671	3596	3650	3854	3709	3814	3825	3915	3855	3789	3713	3573	3666	3683	3577	3507	3425	3358	3317	3285	3173	3018	3018	3020	2845	2875	2737	2816	2681	2588	2553	2422	2432	2254	2239	2125	2006	1964	1838	1775	1641	1675	1590	1712	1876	1982	2275	2448
3823	3659	3760	3822	3715	3763	3827	4015	3971	3991	3811	3806	3768	3705	3631	3699	3529	3467	3482	3381	3338	3208	3128	3036	2856	2833	2825	2790	2751	2652	2674	2526	2548	2362	2305	2272	2203	2137	2159	1906	1956	1856	1812	1828	1752	1883	1966	2229	2499	2796
4026	3774	3701	3781	3851	3735	3876	4016	3902	3951	3808	3737	3802	3612	3640	3656	3425	3647	3428	3321	3262	3165	3161	3049	2977	2846	2861	2831	2710	2742	2672	2593	2477	2329	2297	2197	2158	2107	2027	1898	1927	1801	1843	1820	1815	1928	1995	2238	2470	2799
3895	3813	3806	3971	3844	3830	3905	3929	4010	3852	3757	3818	3726	3694	3623	3544	3461	3565	3528	3311	3276	3070	3146	3068	3010	2977	2919	2914	2739	2780	2535	2527	2558	2422	2306	2274	2181	2070	1957	1856	1858	1917	1852	1898	1843	1901	1809	2075	2234	2453
3915	3842	3867	3823	3645	3660	3877	4069	3903	3789	3644	3673	3682	3590	3549	3613	3473	3527	3428	3321	3252	3174	3210	3137	3121	3079	2910	3053	2879	2857	2665	2695	2616	2471	2506	2404	2265	2245	2234	2067	1975	1877	1966	1862	1782	1732	1753	1747	1906	1914
3780	3661	3634	3719	3532	3771	3630	3909	3793	3780	3849	3642	3615	3671	3645	3457	3414	3485	3366	3278	3229	3376	3260	3269	3106	3109	2927	2978	2998	2945	2907	2814	2845	2794	2700	2543	2585	2499	2490	2332	2287	2180	2120	2115	1920	1857	1662	1746	1822	1802
3775	3596	3492	3494	3368	3625	3719	3768	3799	3710	3712	3668	3532	3586	3529	3461	3580	3525	3448	3391	3441	3398	3397	3186	3174	3184	3151	3106	3142	3190	3094	3118	2920	2979	2958	2848	2843	2813	2929	2775	2625	2441	2371	2369	2151	2102	2025	1891	1919	1912
3583	3469	3445	3554	3544	3547	3665	3700	3486	3667	3641	3642	3516	3498	3489	3656	3720	3668	3521	3537	3472	3646	3562	3437	3283	3313	3326	3153	3198	3197	3290	3209	3112	3144	3188	3149	3047	2913	2980	3015	2852	2726	2723	2687	2702	2436	2483	2299	2206	2115
3535	3418	3648	3595	3582	3610	3484	3626	3582	3671	3564	3532	3520	3481	3711	3747	3854	3675	3653	3669	3763	3533	3409	3306	3356	3388	3363	3241	3368	3293	3327	3248	3133	3224	3243	3232	3075	3102	3177	3106	3080	2850	2941	2813	2829	2721	2738	2554	2439	2455
3602	3321	3437	3435	3725	3547	3465	3489	3541	3514	3544	3516	3594	3596	3645	3860	3785	3789	3743	3673	3679	3612	3550	3445	3563	3416	3349	3434	3334	3340	3500	3396	3438	3244	3272	3207	3135	3111	3014	3233	3082	3004	3079	2896	2809	2872	2765	2614	2613	2538
3439	3397	3375	3370	3460	3424	3399	3425	3478	3606	3469	3563	3561	3677	3758	3770	3710	3569	3690	3745	3788	3743	3719	3647	3548	3460	3492	3459	3417	3468	3527	3599	3417	3533	3362	3288	3338	3268	3189	3205	3253	3137	2989	2975	2869	2921	2863	2754	2721	2688
3350	3244	3176	3412	3272	3257	3393	3472	3558	3606	3470	3385	3578	3677	3864	3711	3709	3698	3862	3826	3957	3895	3804	3848	3704	3671	3599	3588	3564	3605	3583	3525	3502	3300	3345	3288	3227	3451	3205	3230	3262	3101	3080	3009	2911	2832	2813	2807	2750	2746
3457	3380	3218	3180	3229	3216	3344	3449	3441	3552	3404	3678	3652	3739	3821	3813	3838	3963	3865	4020	3973	3963	3975	3998	3781	3717	3747	3752	3633	3629	3573	3500	3537	3459	3443	3173	3242	3367	3213	3106	3199	3092	3048	3095	2982	2867	2719	2752	2746	2826
3378	3187	3105	3252	3142	3136	3351	3452	3370	3338	3447	3393	3568	3743	3782	3679	3778	3807	3976	4108	4017	3899	4020	4009	3834	3824	3642	3766	3835	3625	3689	3581	3519	3509	3377	3363	3280	3370	3286	3229	3222	3147	3142	3131	3081	2985	2876	2729	2695	2751
3367	3179	3066	3000	3083	3120	3196	3244	3184	3255	3264	3364	3447	3572	3547	3603	3789	3839	3862	4060	3998	4045	3995	3853	3970	3795	3814	3662	3885	3755	3783	3671	3698	3656	3573	3542	3453	3353	3298	3196	3261	3233	3241	3224	3198	3244	2910	2953	2909	2943
3197	3189	2977	2861	3073	3077	3093	3134	3075	3262	3286	3248	3327	3576	3567	3593	3624	3791	3740	3821	3957	3948	3865	3906	3816	3761	3786	3734	3861	3881	3902	3713	3800	3789	3631	3615	3485	3234	3359	3363	3281	3313	3276	3245	3213	3229	3138	3067	2986	3010
3137	3153	2757	3020	2982	3103	3027	3021	2944	3050	3131	3338	3322	3393	3559	3488	3529	3565	3773	3719	3795	3808	3836	3834	3705	3722	3776	3701	3761	3824	3851	3930	3848	3806	3783	3471	3527	3459	3358	3455	3419	3390	3205	3333	3249	3332	3158	3121	3067	3160
3118	3035	2750	2853	2994	3055	2883	2950	2865	3118	3133	3215	3454	3365	3435	3461	3424	3474	3551	3620	3780	3829	3873	3721	3654	3751	3810	3794	3734	3865	3878	3935	3728	3710	3790	3712	3595	3611	3647	3554	3560	3441	3284	3444	3245	3270	3344	3183	3091	3048
3040	2875	2887	2857	3010	3000	2800	2840	2984	3025	3028	3159	3188	3302	3391	3218	3451	3532	3542	3616	3734	3737	3708	3819	3742	3666	3729	3871	3698	3711	3797	3839	3912	3712	3628	3740	3653	3793	3750	3667	3571	3763	3505	3468	3446	3373	3270	3283	3119	3161
3093	2913	2873	2898	2822	2777	2756	2832	2915	2907	2943	3159	3101	3198	3296	3317	3272	3400	3503	3584	3669	3601	3747	3801	3702	3819	3566	3755	3775	3792	3767	3766	3843	3856	3829	3764	3744	3789	3816	3791	3686	3692	3711	3671	3630	3512	3445	3370	3140	3123
3005	2988	2917	2911	2928	2716	2826	2838	2857	2844	2910	2971	3024	3196	3227	3235	3151	3350	3320	3573	3637	3595	3647	3657	3657	3510	3639	3667	3761	3786	3790	3885	3729	3708	3750	3666	3808	3718	3712	3677	3760	3738	3892	3924	3691	3812	3451	3183	3237	3037
3105	2974	2943	2830	2950	2867	2782	2832	2845	2929	2970	2985	2967	3150	3193	3226	3160	3275	3310	3418	3526	3607	3648	3530	3498	3473	3586	3574	3682	3713	3777	3835	3685	3878	3811	3736	3783	3725	3831	3701	3834	3740	3857	3843	3785	3796	3445	3313	3233	3159
3069	3042	2776	2889	3025	3042	2917	2934	2861	3008	3069	3090	3197	3083	3172	3156	3165	3327	3370	3315	3455	3459	3439	3482	3349	3484	3496	3656	3589	3786	3778	3809	3673	3789	3781	3750	3730	3850	3792	3889	3794	3883	3791	3787	3791	3780	3452	3469	3087	3061
3081	2979	2767	3079	3042	3127	3066	2991	3134	3146	3144	3184	3127	3286	3139	3253	3398	3279	3257	3353	3544	3293	3573	3347	3316	3529	3514	3576	3565	3582	3733	3728	3532	3647	3648	3777	3802	3648	3857	3889	3891	3935	3865	3790	3731	3714	3529	3365	3256	3174
2978	3061	2870	3080	3095	3120	3208	3085	3146	3271	3299	3242	3190	3263	3356	3356	3202	3262	3299	3337	3384	3341	3463	3331	3286	3346	3426	3583	3514	3550	3632	3585	3489	3544	3580	3619	3752	3852	3743	3824	3806	3867	3836	3750	3633	3585	3578	3414	3308	3184
2909	3018	3023	3132	3257	3130	3226	3087	3153	3319	3422	3317	3307	3331	3367	3349	3135	3311	3296	3389	3452	3333	3379	3382	3326	3409	3404	3424	3460	3508	3538	3401	3490	3435	3467	3454	3590	3550	3658	3731	3755	3825	3903	3758	3665	3572	3349	3323	3243	3175
3151	3058	3120	3211	3252	3125	3249	3304	3224	3348	3517	3440	3382	3432	3330	3338	3345	3271	3316	3483	3413	3375	3351	3446	3277	3487	3358	3461	3477	3496	3433	3461	3520	3470	3460	3460	3401	3528	3636	3643	3890	3837	3786	3808	3780	3572	3410	3366	3161	3220
3042	3086	3104	3304	3197	3260	3227	3217	3291	3442	3441	3499	3462	3323	3361	3319	3419	3218	3382	3466	3331	3461	3311	3231	3335	3210	3294	3294	3395	3355	3279	3281	3312	3388	3395	3403	3420	3470	3515	3766	3693	3956	3842	3798	3804	3637	3718	3548	3399	3159
3110	3090	3063	3061	3095	3150	3206	3263	3473	3674	3439	3458	3400	3422	3396	3276	3371	3357	3444	3558	3350	3346	3299	3245	3210	3471	3369	3311	3398	3255	3188	3399	3249	3312	3270	3417	3423	3565	3546	3744	3893	3906	3939	3948	3823	3702	3680	3437	3473	3216
3026	2967	2959	3048	3160	3218	3225	3333	3373	3487	3393	3403	3377	3422	3334	3303	3511	3430	3452	3480	3417	3187	3272	3258	3249	3252	3266	3212	3295	3243	3177	3217	3298	3267	3375	3381	3576	3569	3669	3752	3884	3970	4082	3869	3917	3718	3743	3607	3443	3387
2931	2971	2950	2968	3172	3246	3400	3398	3517	3447	3407	3438	3525	3488	3519	3434	3513	3531	3442	3594	3249	3332	3187	3191	3283	3310	3228	3185	3214	3205	3075	3173	3226	3284	3413	3356	3457	3434	3669	3911	3729	4063	3875	3900	3740	3734	3583	3543	3525	3413
2921	2988	3030	3151	3169	3281	3470	3405	3462	3539	3566	3506	3650	3496	3401	3455	3577	3724	3628	3563	3523	3358	3257	3292	3212	3254	3225	3200	3188	3174	3109	3219	3383	3385	3420	3447	3537	3416	3635	3727	3915	3904	3946	3915	3769	3624	3571	3463	3320	3571
2894	2956	3041	3125	3217	3278	3594	3720	3643	3716	3640	3427	3517	3636	3653	3732	3664	3707	3696	3528	3483	3530	3449	3116	3200	3347	3292	3225	3262	3268	3242	3193	3329	3302	3343	3295	3427	3492	3647	3723	3704	3718	3901	3781	3581	3595	3516	3499	3345	3428
2834	2941	3055	3217	3249	3316	3456	3562	3596	3662	3558	3653	3646	3623	3678	3720	3642	3827	3639	3632	3481	3415	3319	3402	3323	3442	3421	3353	3292	3301	3270	3243	3273	3371	3372	3418	3523	3422	3547	3668	3657	3638	3710	3558	3339	3445	3421	3328	3302	3232
2970	3002	3098	3264	3244	3305	3469	3493	3622	3639	3680	3597	3671	3722	3730	3830	3780	3695	3629	3623	3575	3510	3420	3538	3422	3545	3512	3414	3361	3392	3339	3415	3420	3469	3166	3343	3289	3416	3432	3607	3710	3655	3562	3416	3368	3317	3347	3233	3167	3245
2985	3001	3041	3218	3291	3511	3577	3498	3608	3652	3665	3713	3727	3775	3753	3733	3706	3902	3694	3638	3527	3518	3568	3439	3511	3527	3473	3461	3447	3501	3490	3448	3589	3434	3476	3399	3354	3428	3400	3358	3526	3444	3522	3292	3323	3355	3291	3288	3281	3277
3000	3114	3006	3107	3497	3497	3577	3672	3625	3757	3677	3770	3731	3649	3768	3610	3732	3769	3639	3585	3494	3612	3481	3481	3520	3486	3415	3458	3420	3383	3577	3560	3628	3449	3575	3393	3399	3322	3455	3382	3345	3340	3351	3295	3302	3248	3193	3331	3318	3210
2971	2966	3089	3375	3410	3578	3532	3574	3658	3790	3747	3808	3784	3778	3722	3644	3583	3651	3626	3573	3542	3471	3465	3511	3467	3510	3495	3455	3452	3522	3622	3480	3511	3524	3398	3422	3432	3418	3339	3416	3364	3297	3252	3235	3232	3257	3290	3316	3280	3312
2949	3033	3035	3231	3533	3472	3568	3618	3781	3807	3779	3764	3848	3737	3682	3619	3749	3588	3618	3590	3597	3524	3462	3554	3469	3503	3456	3524	3440	3632	3589	3665	3691	3475	3590	3539	3458	3356	3460	3495	3330	3315	3257	3237	3197	3232	3328	3507	3403	3478
2983	3048	3108	3236	3527	3714	3565	3706	3874	3830	3829	3846	3887	3652	3697	3657	3691	3685	3513	3571	3540	3655	3551	3569	3453	3562	3508	3590	3699	3555	3721	3673	3585	3600	3547	3538	3621	3390	3537	3432	3486	3411	3290	3292	3250	3298	3359	3342	3379	3421
2942	3048	3186	3302	3549	3662	3787	3862	3894	3885	3967	3874	3812	3869	3849	3799	3586	3612	3677	3528	3523	3567	3595	3605	3490	3500	3538	3691	3649	3796	3681	3737	3671	3658	3606	3574	3699	3677	3589	3618	3554	3486	3368	3402	3333	3306	3431	3463	3451	3529
3069	3144	3347	3371	3668	3631	3726	3825	3787	3823	3808	3834	3893	3790	3635	3674	3636	3573	3570	3581	3442	3484	3614	3578	3548	3450	3535	3543	3827	3728	3667	3576	3734	3604	3632	3754	3685	3734	3647	3603	3613	3536	3441	3437	3403	3288	3449	3405	3548	3593
3123	3290	3408	3428	3606	3658	3961	3723	3913	3902	3868	3779	3784	3753	3655	3690	3658	3535	3643	3682	3628	3507	3623	3551	3526	3567	3675	3816	3619	3637	3773	3581	3597	3673	3624	3619	3775	3618	3606	3659	3677	3610	3464	3568	3376	3397	3594	3468	3622	3505
3198	3210	3300	3595	3854	3773	3731	3862	3831	4060	3865	3900	3755	3796	3715	3762	3714	3758	3712	3676	3663	3735	3434	3501	3596	3625	3606	3839	3686	3794	3819	3770	3613	3597	3608	3683	3755	3654	3563	3577	3594	3514	3422	3618	3489	3521	3565	3440	3538	3443
3194	3284	3421	3544	3537	3649	3848	3809	3879	3618	3879	3735	3764	3711	3732	3669	3763	3668	3639	3498	3627	3574	3487	3498	3485	3513	3728	3793	3947	3916	3881	3750	3525	3716	3687	3746	3832	3790	3690	3769	3564	3636	3585	3672	3568	3586	3568	3651	3495	3371
3269	3490	3268	3530	3608	3627	3599	3601	3515	3550	3667	3681	3599	3624	3575	3504	3476	3372	3311	3343	3356	3434	3487	3321	3449	3289	3563	3711	3772	3815	3673	3751	3689	3608	3731	3850	4019	3759	3847	3666	3698	3688	3730	3682	3706	3718	3672	3641	3527	3424
3340	3375	3459	3489	3529	3562	3566	3474	3434	3363	3488	3489	3426	3378	3309	3434	3406	3357	3130	3061	3223	3208	3298	3304	3222	3156	3326	3497	3569	3716	3612	3565	3718	3774	3806	3991	3946	3819	3780	3910	3734	3780	3577	3834	3717	3808	3758	3592	3682	3472
3435	3325	3205	3380	3434	3488	3488	3551	3412	3350	3430	3374	3249	3332	3169	3217	3223	3094	2985	3016	3230	3211	3106	3105	3039	3165	3160	3363	3579	3592	3561	3595	3685	3816	3793	3961	4015	3894	3862	3923	3891	3810	3842	3903	3847	3702	3683	3686	3536	3326
3146	3264	3292	3329	3353	3270	3380	3481	3407	3471	3490	3463	3502	3326	3246	3238	3175	3020	3059	3061	3133	3116	3111	3052	2992	3093	3118	3170	3486	3479	3413	3555	3631	3885	3838	3975	4048	3989	4117	3953	3939	3820	3978	3788	3808	3937	3669	3506	3418	3243
3400	3316	3258	3352	3399	3312	3365	3432	3323	3518	3323	3301	3414	3317	3239	3253	3104	3021	2970	3006	3017	2963	3096	3063	3236	3088	2934	3257	3389	3443	3517	3555	3596	3908	3907	3963	4125	4127	4085	3963	4005	4019	3906	3739	3686	3754	3614	3683	3411	3215
3370	3376	3344	3457	3411	3303	3382	3248	3346	3278	3266	3293	3214	3197	3140	3153	3019	2978	2920	2922	3176	3204	3195	3217	3112	3289	3261	3400	3496	3437	3488	3653	3820	3728	3825	3882	3973	3961	4085	4047	4013	4057	3975	3771	3701	3657	3434	3568	3311	3196
3391	3349	3274	3609	3392	3435	3355	3301	3395	3431	3497	3370	3276	3239	3226	3275	3109	3234	3179	3198	3194	3281	3398	3443	3331	3490	3517	3628	3599	3712	3687	3642	3785	3714	4056	4046	4003	4085	4021	3990	3984	3949	3858	3727	3561	3565	3472	3571	3461	3272
3429	3357	3338	3495	3548	3608	3552	3446	3545	3500	3597	3503	3562	3335	3356	3306	3485	3378	3385	3332	3413	3351	3515	3532	3456	3469	3601	3775	3648	3691	3701	3686	3777	3929	3974	4101	4115	4182	4051	4022	3901	3941	3847	3799	3614	3561	3340	3561	3405	3476
3420	3547	3535	3608	3695	3666	3676	3586	3611	3612	3532	3548	3427	3362	3489	3381	3414	3359	3474	3423	3404	3425	3600	3535	3556	3567	3583	3583	3537	3485	3625	3717	3762	3794	3742	3926	4112	3981	3938	3975	3890	3810	3606	3664	3726	3499	3488	3530	3399	3425
3565	3547	3515	3654	3597	3561	3548	3570	3522	3562	3533	3581	3328	3476	3384	3363	3353	3319	3296	3246	3353	3380	3523	3523	3630	3726	3637	3672	3554	3674	3694	3776	3775	3814	3873	3947	3895	3903	3920	3780	3829	3720	3752	3849	3668	3741	3599	3469	3582	3698
3482	3601	3452	3660	3543	3578	3522	3451	3547	3518	3409	3419	3489	3327	3433	3445	3292	3324	3329	3396	3432	3523	3486	3681	3761	3538	3674	3696	3675	3604	3766	3810	3721	3715	3839	3666	3696	3638	3864	3847	3834	3717	3783	3664	3687	3639	3541	3612	3612	3656
3385	3352	3316	3430	3444	3395	3423	3412	3565	3469	3579	3695	3432	3454	3373	3491	3396	3454	3450	3464	3474	3595	3561	3662	3803	3752	3645	3752	3714	3613	3570	3601	3742	3646	3686	3582	3679	3582	3561	3439	3500	3598	3720	3729	3686	3649	3704	3557	3692	3510
3501	3426	3267	3401	3350	3382	3386	3355	3334	3537	3466	3527	3628	3511	3541	3605	3565	3509	3430	3552	3564	3525	3549	3591	3623	3641	3617	3472	3559	3507	3540	3616	3534	3484	3474	3562	3533	3548	3482	3371	3581	3556	3616	3764	3790	3823	3892	3717	3703	3663
3442	3341	3380	3389	3325	3287	3217	3352	3378	3329	3398	3404	3372	3570	3538	3445	3316	3411	3599	3558	3464	3640	3711	3552	3500	3584	3474	3490	3483	3479	3507	3543	3562	3509	3204	3358	3384	3458	3421	3465	3553	3622	3677	3894	3755	3686	3560	3583	3588	3427
3449	3482	3388	3359	3331	3394	3393	3493	3386	3496	3487	3475	3475	3526	3231	3408	3377	3479	3475	3461	3495	3469	3546	3523	3573	3448	3375	3377	3322	3255	3259	3289	3451	3338	3340	3328	3281	3272	3416	3559	3457	3660	3622	3804	3871	3809	3632	3568	3610	3362
3456	3399	3368	3297	3230	3284	3358	3374	3563	3642	3608	3810	3600	3567	3470	3476	3455	3430	3423	3473	3378	3406	3451	3449	3336	3392	3392	3289	3380	3272	3333	3224	3336	3308	3366	3322	3249	3302	3160	3350	3550	3426	3683	3660	3654	3633	3468	3455	3435	3307
3485	3348	3324	3336	3333	3261	3304	3429	3594	3614	3747	3636	3701	3597	3647	3545	3507	3606	3500	3524	3547	3385	3430	3351	3348	3326	3298	3308	3316	3267	3180	3194	3188	3236	3198	3322	3249	3172	3238	3349	3328	3491	3430	3530	3558	3457	3324	3388	3443	3234
3492	3460	3368	3420	3324	3305	3506	3497	3565	3584	3549	3617	3636	3512	3592	3654	3645	3634	3603	3544	3658	3504	3480	3475	3349	3366	3316	3254	3306	3346	3417	3255	3313	3255	3286	3300	3307	3269	3302	3319	3332	3390	3374	3304	3491	3324	3334	3293	3410	3430
3408	3282	3348	3397	3427	3452	3587	3688	3735	3729	3729	3651	3682	3678	3638	3566	3491	3557	3589	3645	3563	3462	3478	3515	3334	3326	3270	3350	3412	3337	3438	3384	3425	3340	3326	3361	3436	3424	3318	3261	3399	3346	3377	3279	3235	3396	3476	3573	3599	3544
3282	3261	3166	3306	3357	3413	3486	3627	3686	3814	3817	3789	3786	3523	3565	3543	3441	3567	3572	3573	3531	3531	3542	3411	3492	3335	3389	3331	3510	3453	3394	3358	3320	3280	3252	3281	3410	3320	3431	3411	3229	3374	3220	3222	3114	3446	3424	3580	3493	3614
3378	3203	3101	3247	3405	3295	3326	3560	3658	3661	3762	3756	3670	3666	3608	3570	3560	3507	3377	3553	3528	3392	3463	3371	3341	3378	3374	3454	3613	3500	3480	3386	3413	3487	3395	3379	3366	3273	3432	3231	3401	3325	3344	3305	3356	3364	3614	3485	3461	3405
3351	3145	3323	3391	3447	3393	3484	3397	3412	3425	3404	3324	3449	3472	3497	3466	3543	3495	3537	3393	3420	3452	3493	3485	3438	3502	3618	3590	3540	3585	3465	3431	3387	3523	3491	3456	3406	3497	3249	3322	3206	3304	3300	3474	3455	3338	3482	3512	3581	3353
3371	3349	3258	3391	3453	3447	3378	3460	3411	3381	3324	3312	3332	3338	3324	3328	3392	3541	3609	3491	3510	3469	3420	3378	3418	3344	3440	3469	3390	3574	3239	3320	3342	3193	3294	3223	3291	3359	3309	3373	3298	3140	3315	3374	3471	3464	3489	3639	3721	3556
3270	3363	3223	3287	3364	3453	3439	3422	3542	3478	3480	3535	3393	3308	3414	3414	3361	3352	3419	3444	3490	3537	3459	3331	3367	3301	3404	3265	3253	3390	3261	3159	3222	3133	3053	3026	3144	3190	3351	3212	3218	3173	3081	3304	3455	3496	3491	3578	3680	3611
3536	3286	3331	3306	3505	3469	3504	3531	3524	3606	3589	3536	3457	3454	3377	3467	3315	3446	3489	3380	3505	3339	3397	3455	3218	3384	3490	3152	3167	3173	3188	3131	2967	2914	2875	3047	3140	3223	3252	2994	3159	2961	3039	3113	3217	3326	3252	3475	3550	3650
3456	3584	3517	3598	3509	3507	3475	3505	3442	3577	3590	3421	3504	3553	3546	3391	3492	3490	3486	3277	3452	3264	3483	3452	3414	3421	3365	3322	3306	3145	3041	3095	2976	3079	2929	3001	3192	3094	3038	3037	2998	2857	2898	3002	3318	3236	3282	3279	3482	3562
3483	3633	3613	3672	3578	3610	3648	3506	3543	3495	3459	3501	3586	3542	3536	3551	3641	3623	3549	3546	3578	3510	3340	3398	3403	3408	3361	3373	3175	3149	3234	3105	3005	3049	2903	2990	3073	3091	3049	3013	2951	2922	2931	2930	3206	3243	3361	3496	3511	3661
3546	3533	3449	3578	3530	3642	3539	3570	3540	3431	3504	3518	3293	3438	3333	3400	3427	3430	3608	3593	3526	3446	3392	3413	3352	3353	3354	3287	3294	3213	3217	3200	3121	3051	2977	3035	3209	3257	3260	3062	3030	2984	3088	3177	3401	3361	3590	3625	3531	3708
3529	3308	3405	3449	3417	3504	3415	3466	3424	3530	3540	3427	3323	3392	3296	3233	3304	3441	3457	3551	3470	3498	3531	3482	3564	3358	3387	3375	3283	3493	3351	3293	3252	3334	3259	3298	3404	3358	3359	3331	3181	3084	3290	3410	3486	3481	3623	3621	3805	3542
3490	3341	3377	3155	3305	3320	3281	3339	3320	3419	3504	3426	3400	3362	3342	3219	3337	3371	3320	3242	3394	3374	3544	3599	3500	3562	3548	3421	3525	3479	3547	3487	3503	3621	3446	3438	3443	3471	3427	3360	3390	3350	3462	3587	3598	3442	3512	3569	3600	3569
3595	3537	3296	3395	3322	3175	3225	3223	3210	3304	3445	3428	3425	3322	3534	3341	3485	3357	3352	3227	3372	3489	3634	3574	3533	3495	3418	3356	3389	3413	3518	3439	3485	3493	3535	3490	3428	3502	3516	3388	3587	3519	3428	3510	3482	3378	3515	3372	3390	3465
3551	3650	3558	3533	3351	3368	3345	3275	3459	3204	3165	3165	3262	3323	3447	3473	3375	3453	3327	3237	3315	3212	3320	3379	3388	3388	3360	3425	3521	3384	3381	3411	3360	3317	3599	3381	3475	3444	3283	3436	3418	3453	3490	3415	3387	3331	3345	3390	3372	3384
3537	3551	3470	3596	3527	3529	3489	3400	3429	3345	3233	3264	3213	3207	3133	3298	3281	3430	3478	3373	3466	3233	3275	3206	3275	3201	3443	3339	3449	3492	3412	3416	3436	3327	3439	3417	3533	3484	3381	3379	3403	3421	3449	3636	3400	3482	3464	3461	3489	3501
3430	3426	3347	3496	3591	3449	3562	3494	3449	3481	3580	3304	3297	3344	3279	3315	3164	3218	3232	3350	3461	3269	3335	3473	3445	3415	3357	3392	3589	3478	3405	3426	3535	3391	3434	3457	3460	3553	3522	3500	3428	3487	3533	3487	3405	3499	3531	3569	3501	3484
3250	3350	3177	3200	3376	3313	3304	3395	3434	3377	3523	3466	3496	3424	3281	3343	3205	3254	3230	3358	3325	3377	3477	3506	3492	3521	3581	3421	3527	3463	3587	3439	3447	3508	3488	3417	3560	3444	3416	3431	3423	3474	3494	3537	3445	3481	3551	3652	3661	3522
3418	3336	3218	3413	3304	3232	3211	3367	3243	3496	3523	3500	3611	3535	3462	3392	3370	3411	3211	3277	3320	3319	3442	3612	3638	3503	3604	3512	3485	3451	3381	3428	3476	3470	3372	3466	3382	3348	3434	3373	3334	3482	3480	3515	3506	3367	3341	3663	3672	3742
3546	3447	3333	3368	3303	3218	3260	3288	3174	3253	3278	3288	3450	3578	3492	3325	3633	3577	3433	3292	3357	3349	3468	3480	3402	3581	3583	3435	3526	3442	3406	3444	3397	3387	3445	3437	3503	3463	3550	3533	3467	3363	3442	3475	3494	3494	3363	3451	3579	3633
3466	3454	3423	3560	3547	3409	3430	3390	3235	3272	3128	3219	3358	3308	3242	3451	3522	3400	3488	3363	3471	3477	3438	3438	3404	3484	3577	3450	3440	3419	3533	3464	3553	3443	3334	3389	3600	3409	3574	3440	3482	3473	3397	3447	3319	3526	3454	3403	3658	3523
3443	3533	3441	3506	3541	3515	3580	3463	3396	3434	3287	3377	3265	3282	3246	3259	3431	3464	3388	3469	3400	3425	3436	3494	3338	3425	3441	3225	3439	3407	3328	3481	3488	3555	3479	3546	3450	3513	3474	3518	3544	3438	3216	3373	3517	3561	3504	3420	3693	3584
3192	3402	3257	3271	3478	3336	3567	3485	3544	3573	3419	3395	3281	3165	3283	3337	3355	3425	3372	3421	3493	3400	3524	3301	3502	3319	3358	3367	3332	3381	3512	3493	3553	3481	3512	3519	3373	3455	3436	3516	3433	3372	3351	3371	3326	3647	3503	3585	3702	3735
3314	3252	3301	3261	3211	3257	3445	3554	3343	3516	3480	3345	3540	3317	3335	3386	3401	3227	3133	3284	3427	3500	3437	3462	3456	3489	3452	3323	3203	3433	3364	3521	3521	3508	3388	3492	3489	3419	3369	3432	3416	3396	3403	3295	3460	3496	3591	3735	3732	3793
3424	3392	3263	3299	3383	3256	3336	3132	3296	3256	3218	3245	3408	3355	3418	3440	3393	3329	3255	3267	3327	3330	3430	3415	3471	3403	3331	3338	3331	3443	3435	3292	3393	3478	3403	3459	3331	3392	3320	3406	3403	3546	3445	3370	3657	3606	3748	3818	3721	3818
3584	3421	3320	3487	3553	3316	3236	3229	3152	3195	3066	3056	3281	3336	3277	3534	3389	3209	3287	3316	3396	3346	3388	3477	3329	3416	3308	3407	3500	3496	3440	3445	3429	3371	3473	3421	3424	3383	3309	3436	3345	3505	3480	3545	3803	3658	3712	3625	3708	3759
3659	3594	3390	3470	3491	3389	3398	3347	3176	3176	2988	3145	3197	3112	3302	3253	3277	3254	3163	3308	3312	3362	3335	3282	3257	3253	3315	3408	3564	3490	3409	3528	3507	3475	3504	3551	3396	3478	3510	3383	3428	3557	3465	3567	3638	3642	3667	3523	3608	3699
3529	3542	3429	3587	3573	3550	3428	3398	3448	3330	3307	3209	3271	3298	3257	3317	3260	3309	3289	3424	3399	3503	3508	3295	3329	3331	3251	3361	3336	3472	3543	3555	3627	3610	3488	3453	3453	3439	3435	3564	3505	3464	3454	3425	3697	3613	3670	3540	3512	3625
3365	3509	3389	3469	3275	3312	3495	3418	3392	3468	3372	3560	3356	3341	3332	3355	3263	3237	3236	3317	3392	3486	3369	3319	3367	3253	3304	3283	3374	3397	3465	3556	3690	3583	3508	3411	3343	3390	3490	3418	3469	3379	3431	3485	3703	3725	3665	3651	3501	3596
3439	3340	3294	3374	3332	3123	3329	3221	3427	3476	3527	3487	3491	3315	3381	3197	3208	3221	3084	3156	3380	3369	3378	3426	3365	3444	3374	3359	3439	3404	3396	3450	3461	3554	3451	3402	3449	3403	3446	3375	3528	3495	3404	3415	3519	3581	3689	3527	3653	3538
3475	3513	3412	3219	3312	3105	3272	3254	3321	3367	3446	3468	3662	3379	3395	3192	3351	3231	3153	3135	3297	3251	3336	3362	3390	3364	3385	3387	3396	3380	3296	3318	3348	3334	3396	3335	3556	3310	3444	3578	3499	3476	3523	3495	3462	3459	3554	3608	3573	3714
3589	3471	3440	3340	3457	3244	3205	3385	3189	3369	3444	3398	3490	3579	3317	3317	3282	3251	3215	3223	3134	3214	3226	3398	3395	3407	3442	3676	3428	3468	3554	3393	3351	3448	3441	3418	3380	3393	3288	3491	3478	3518	3517	3454	3383	3416	3200	3294	3560	3602
3562	3456	3487	3514	3508	3323	3316	3532	3350	3382	3458	3257	3277	3398	3368	3202	3229	3315	3304	3268	3181	3210	3384	3311	3444	3387	3477	3480	3429	3488	3528	3495	3430	3443	3549	3389	3497	3511	3413	3499	3441	3472	3548	3656	3605	3464	3438	3384	3418	3463
3527	3415	3540	3473	3647	3421	3475	3478	3496	3546	3527	3373	3344	3299	3274	3180	3296	3426	3439	3454	3328	3349	3432	3344	3388	3495	3428	3688	3553	3471	3536	3529	3581	3388	3317	3262	3420	3346	3461	3545	3331	3405	3411	3514	3739	3489	3420	3471	3434	3383
3489	3317	3416	3520	3368	3405	3317	3390	3545	3530	3549	3444	3333	3359	3409	3229	3331	3385	3462	3467	3413	3405	3388	3480	3457	3458	3355	3426	3308	3651	3404	3523	3392	3375	3239	3084	3220	3284	3357	3380	3332	3373	3463	3435	3426	3517	3516	3486	3440	3573
3368	3306	3421	3439	3311	3427	3380	3246	3455	3500	3445	3423	3434	3415	3495	3418	3237	3462	3431	3580	3461	3546	3581	3502	3502	3452	3512	3523	3479	3306	3411	3371	3341	3291	3288	3159	3155	3196	3228	3250	3300	3191	3207	3314	3265	3505	3415	3461	3376	3446
3365	3381	3284	3375	3468	3364	3500	3426	3379	3414	3417	3601	3601	3602	3639	3569	3464	3581	3508	3572	3607	3604	3415	3419	3456	3424	3441	3386	3372	3298	3279	3304	3207	3311	3247	3173	3219	3094	3177	3230	3235	3199	3038	3039	3294	3251	3327	3357	3413	3434
3580	3454	3355	3458	3527	3408	3359	3315	3310	3258	3369	3429	3565	3592	3717	3751	3614	3692	3618	3671	3526	3529	3631	3649	3521	3515	3505	3386	3396	3329	3312	3212	3307	3143	3198	3263	3202	3292	3134	3222	3133	3175	3100	3027	3239	3269	3320	3446	3442	3528
3552	3525	3377	3480	3508	3380	3388	3240	3226	3171	3203	3201	3325	3346	3486	3528	3729	3660	3711	3542	3557	3571	3540	3458	3537	3609	3568	3544	3489	3241	3342	3241	3180	3226	3287	3284	3409	3415	3387	3315	3239	3178	3162	3213	3334	3336	3211	3347	3607	3571
3329	3344	3284	3396	3304	3210	3100	3112	3170	3326	3328	3168	3235	3277	3246	3406	3484	3548	3726	3620	3543	3384	3380	3522	3512	3722	3682	3751	3651	3564	3366	3324	3424	3318	3429	3430	3483	3484	3350	3447	3374	3312	3348	3439	3358	3358	3291	3643	3524	3597
3411	3161	3158	3294	3198	3121	3081	2920	3090	3197	3151	3151	3101	3150	3016	3136	3158	3416	3281	3408	3480	3596	3550	3561	3590	3630	3752	3779	3747	3650	3627	3642	3691	3594	3624	3474	3547	3485	3526	3357	3419	3382	3492	3432	3522	3370	3378	3284	3485	3464
3210	3213	3122	3123	3104	2971	3014	2953	3084	3206	3066	3100	3094	3029	2887	2987	3122	3115	3146	3387	3412	3534	3656	3602	3615	3561	3629	3792	3770	3672	3748	3738	3662	3611	3572	3564	3585	3508	3510	3480	3444	3339	3317	3399	3474	3461	3501	3360	3461	3502
3422	3228	3051	3021	2983	2959	2999	2949	3063	3040	3207	3167	3128	3144	3055	3075	3183	3264	3289	3220	3379	3603	3682	3679	3717	3702	3631	3651	3635	3628	3613	3680	3690	3630	3676	3631	3495	3539	3571	3558	3534	3396	3378	3356	3463	3517	3430	3406	3509	3473
3335	3214	3176	3173	3068	2936	2982	2967	3071	3220	3377	3430	3348	3331	3272	3435	3332	3392	3321	3541	3435	3459	3558	3614	3508	3745	3589	3616	3638	3587	3601	3724	3727	3563	3754	3631	3587	3617	3524	3553	3444	3469	3521	3521	3395	3643	3611	3538	3578	3492
3396	3219	3313	3401	3343	3281	3132	3125	3224	3353	3435	3459	3467	3443	3521	3570	3567	3438	3514	3464	3519	3602	3541	3645	3635	3473	3539	3445	3439	3469	3512	3625	3694	3647	3647	3790	3698	3382	3375	3307	3452	3510	3658	3533	3627	3614	3777	3665	3556	3471
3623	3544	3524	3695	3501	3499	3530	3284	3365	3370	3443	3426	3440	3629	3631	3709	3581	3556	3395	3463	3646	3590	3524	3626	3661	3466	3468	3518	3462	3547	3520	3464	3564	3610	3634	3660	3477	3485	3397	3519	3591	3429	3627	3581	3618	3790	3815	3800	3620	3647
3609	3731	3678	3652	3610	3765	3613	3476	3432	3382	3368	3400	3335	3449	3469	3420	3510	3503	3560	3409	3440	3532	3613	3671	3594	3631	3638	3514	3574	3478	3490	3421	3475	3554	3554	3618	3437	3601	3563	3425	3544	3610	3516	3759	3656	3702	3714	3739	3780	3593
3591	3670	3692	3713	3688	3706	3506	3717	3630	3442	3374	3363	3384	3417	3523	3542	3454	3454	3577	3655	3650	3686	3585	3538	3510	3501	3636	3565	3545	3462	3527	3642	3501	3359	3425	3643	3383	3564	3408	3394	3558	3661	3635	3793	3593	3736	3579	3740	3708	3491
3585	3675	3616	3667	3676	3702	3727	3550	3576	3540	3466	3501	3409	3371	3316	3346	3438	3503	3380	3561	3601	3674	3595	3538	3569	3496	3502	3543	3511	3427	3515	3461	3488	3402	3289	3437	3395	3555	3446	3550	3607	3672	3664	3687	3687	3718	3515	3617	3683	3371
3655	3627	3610	3581	3658	3564	3643	3677	3771	3608	3655	3642	3458	3406	3441	3339	3426	3547	3552	3544	3619	3546	3628	3583	3638	3542	3533	3474	3567	3520	3458	3526	3489	3428	3212	3351	3462	3543	3544	3544	3465	3537	3582	3541	3750	3501	3490	3587	3536	3580
3446	3575	3562	3508	3448	3534	3475	3414	3610	3554	3611	3587	3576	3506	3603	3476	3424	3468	3393	3542	3570	3671	3644	3531	3591	3511	3457	3641	3640	3612	3532	3510	3624	3473	3317	3345	3401	3442	3455	3541	3506	3598	3595	3582	3630	3547	3563	3496	3504	3446
3597	3391	3407	3420	3398	3342	3430	3535	3474	3574	3571	3493	3631	3572	3579	3319	3405	3252	3371	3391	3508	3456	3638	3661	3538	3549	3494	3443	3492	3596	3398	3521	3535	3588	3386	3418	3417	3460	3357	3557	3616	3530	3549	3611	3530	3497	3555	3461	3564	3514
3524	3389	3416	3476	3328	3313	3346	3359	3406	3437	3624	3509	3524	3638	3488	3413	3461	3367	3381	3376	3442	3510	3521	3430	3512	3531	3517	3606	3453	3606	3734	3638	3488	3542	3604	3452	3486	3457	3502	3469	3503	3460	3535	3545	3325	3609	3644	3510	3522	3514
3669	3577	3415	3439	3313	3402	3426	3363	3247	3350	3268	3368	3477	3422	3317	3440	3316	3445	3430	3313	3378	3460	3418	3486	3448	3495	3565	3626	3553	3518	3704	3670	3558	3681	3760	3532	3528	3433	3445	3346	3486	3482	3462	3350	3452	3554	3499	3544	3546	3628
3681	3604	3530	3443	3503	3436	3459	3442	3392	3319	3249	3235	3332	3423	3355	3334	3334	3345	3352	3369	3453	3546	3331	3493	3370	3521	3551	3564	3597	3570	3596	3659	3483	3722	3744	3648	3581	3442	3379	3378	3456	3580	3507	3464	3517	3416	3500	3506	3607	3614
3675	3688	3693	3590	3475	3477	3448	3413	3341	3298	3310	3186	3274	3258	3295	3340	3484	3289	3353	3571	3387	3305	3428	3390	3400	3330	3489	3490	3513	3555	3566	3555	3552	3566	3597	3546	3449	3409	3327	3277	3464	3422	3408	3593	3460	3484	3533	3482	3435	3528
3608	3708	3663	3603	3635	3645	3560	3602	3417	3547	3221	3357	3302	3235	3234	3290	3358	3431	3569	3515	3446	3405	3349	3522	3464	3437	3417	3415	3435	3373	3436	3429	3357	3511	3572	3584	3395	3489	3459	3452	3369	3493	3350	3559	3523	3489	3579	3597	3534	3432
3689	3684	3770	3761	3745	3732	3648	3619	3566	3586	3368	3366	3417	3307	3328	3265	3350	3423	3375	3518	3657	3624	3551	3480	3443	3439	3447	3408	3517	3508	3471	3444	3482	3508	3542	3378	3456	3343	3478	3406	3496	3422	3396	3497	3424	3521	3381	3574	3423	3528
3573	3595	3679	3742	3513	3579	3509	3660	3493	3432	3557	3384	3348	3444	3355	3489	3422	3415	3499	3567	3533	3659	3664	3659	3471	3473	3467	3473	3479	3533	3502	3469	3411	3376	3225	3419	3463	3545	3488	3440	3417	3443	3515	3474	3458	3469	3392	3423	3550	3581
3498	3519	3468	3540	3497	3389	3620	3566	3522	3559	3505	3588	3478	3406	3510	3433	3303	3481	3419	3394	3572	3563	3603	3483	3652	3381	3376	3514	3369	3378	3447	3400	3361	3443	3292	3507	3415	3437	3637	3402	3411	3390	3446	3482	3370	3472	3435	3563	3482	3693
3418	3438	3405	3488	3421	3442	3519	3576	3647	3763	3726	3709	3624	3616	3564	3359	3418	3382	3362	3343	3397	3384	3400	3342	3566	3576	3360	3459	3408	3301	3470	3563	3435	3450	3475	3484	3514	3587	3714	3615	3435	3501	3446	3486	3506	3491	3506	3540	3596	3689
3622	3493	3532	3407	3491	3375	3418	3531	3582	3536	3569	3652	3515	3647	3571	3534	3427	3341	3196	3223	3351	3528	3498	3393	3416	3519	3455	3259	3307	3445	3306	3574	3467	3438	3454	3527	3433	3620	3670	3555	3504	3481	3439	3403	3561	3585	3642	3737	3618	3766
3644	3465	3438	3455	3366	3263	3316	3365	3302	3417	3442	3397	3389	3491	3345	3486	3397	3496	3310	3338	3161	3309	3520	3616	3537	3520	3460	3413	3341	3410	3555	3482	3569	3636	3426	3522	3427	3589	3546	3584	3548	3574	3463	3446	3574	3614	3554	3698	3482	3707
3544	3597	3472	3452	3419	3287	3228	3312	3418	3550	3625	3541	3487	3409	3341	3369	3276	3396	3503	3440	3491	3313	3498	3678	3581	3633	3501	3561	3395	3443	3437	3479	3515	3482	3463	3393	3377	3450	3568	3520	3593	3305	3394	3546	3646	3693	3685	3685	3571	3612
3834	3685	3559	3740	3683	3406	3386	3310	3406	3663	3574	3599	3699	3570	3625	3644	3452	3426	3496	3523	3465	3460	3432	3464	3625	3719	3450	3464	3624	3497	3464	3440	3390	3428	3549	3362	3418	3556	3504	3571	3701	3528	3566	3411	3568	3620	3618	3645	3536	3526
3951	3876	3729	3667	3839	3543	3346	3265	3319	3382	3416	3524	3498	3618	3779	3715	3653	3449	3451	3402	3459	3443	3527	3477	3381	3753	3578	3384	3493	3506	3461	3430	3394	3515	3494	3452	3463	3536	3556	3657	3592	3596	3553	3563	3609	3497	3633	3737	3647	3588
4003	3683	3695	3761	3544	3392	3306	3189	3352	3195	3305	3299	3375	3381	3638	3645	3726	3763	3498	3436	3259	3376	3507	3455	3361	3375	3592	3534	3421	3371	3385	3391	3452	3451	3319	3463	3389	3580	3582	3718	3697	3721	3531	3446	3719	3647	3666	3690	3651	3767
3744	3580	3539	3697	3649	3596	3304	3358	3207	3359	3212	3237	3125	3203	3392	3513	3699	3655	3821	3526	3330	3243	3386	3404	3314	3293	3455	3683	3459	3360	3323	3342	3422	3528	3481	3654	3589	3535	3509	3568	3624	3670	3575	3574	3666	3544	3631	3644	3757	3776
3800	3653	3648	3690	3724	3672	3673	3530	3418	3382	3340	3364	3194	3323	3239	3246	3381	3527	3702	3738	3516	3124	3202	3265	3456	3409	3473	3624	3625	3436	3414	3497	3288	3508	3483	3486	3501	3527	3557	3595	3640	3588	3727	3606	3658	3634	3634	3720	3762	3780
3580	3778	3764	3891	3777	3868	3799	3723	3702	3455	3530	3335	3448	3219	3307	3379	3312	3345	3466	3580	3559	3328	3175	3341	3429	3343	3371	3638	3626	3409	3437	3515	3278	3318	3456	3354	3525	3418	3448	3560	3634	3610	3438	3610	3669	3609	3677	3755	3745	3830
3594	3742	3759	3968	3892	4016	3856	3795	3576	3521	3448	3374	3378	3261	3233	3340	3303	3271	3343	3411	3520	3385	3312	3145	3388	3459	3468	3528	3571	3649	3486	3549	3410	3292	3474	3361	3481	3372	3412	3413	3545	3584	3573	3706	3502	3530	3691	3655	3621	3880
3746	3826	3919	4129	3998	3833	3809	3696	3446	3488	3403	3213	3337	3335	3381	3365	3323	3286	3281	3424	3431	3438	3397	3209	3312	3294	3410	3411	3675	3558	3434	3257	3363	3189	3347	3364	3464	3432	3280	3401	3483	3589	3683	3580	3610	3553	3452	3665	3643	3820
3667	3846	3815	3961	3823	3792	3652	3517	3361	3357	3277	3217	3211	3057	3309	3304	3413	3512	3390	3348	3351	3601	3563	3303	3206	3369	3512	3303	3582	3619	3437	3349	3313	3174	3378	3370	3471	3431	3389	3487	3470	3589	3573	3613	3591	3491	3552	3594	3807	3834
3693	3695	3671	3797	3646	3663	3548	3446	3447	3350	3206	3077	3048	3113	3140	3228	3499	3440	3434	3263	3420	3579	3651	3346	3070	3439	3446	3547	3437	3585	3459	3351	3373	3335	3255	3399	3380	3425	3384	3546	3351	3492	3468	3634	3437	3500	3483	3666	3663	3717
3529	3587	3509	3446	3450	3372	3479	3424	3459	3306	3284	3022	3017	2950	3000	3123	3357	3538	3455	3469	3279	3419	3663	3384	3258	3164	3398	3511	3362	3465	3492	3364	3355	3330	3185	3389	3291	3449	3436	3365	3406	3441	3466	3450	3354	3546	3438	3691	3563	3700
3424	3415	3273	3359	3377	3258	3384	3448	3352	3375	3303	3181	3112	3052	2933	3092	3145	3294	3371	3308	3309	3346	3592	3525	3287	3233	3364	3359	3318	3451	3601	3298	3197	3366	3247	3299	3143	3496	3210	3282	3339	3364	3420	3448	3415	3453	3530	3531	3668	3759
3315	3257	3261	3154	3365	3274	3407	3510	3519	3477	3471	3344	3195	3095	3140	3065	3155	3399	3331	3332	3261	3356	3456	3610	3360	3201	3302	3535	3404	3386	3598	3315	3376	3405	3113	3333	3302	3369	3364	3360	3280	3417	3431	3478	3555	3637	3590	3669	3739	3858
3339	3215	3092	3168	3311	3448	3496	3638	3661	3704	3486	3437	3282	3070	3195	3100	3123	3262	3370	3309	3268	3312	3444	3611	3338	3197	3351	3543	3427	3450	3602	3506	3308	3378	3168	3409	3325	3380	3434	3263	3393	3371	3491	3533	3530	3768	3688	3709	3740	3860
3230	3187	3072	3049	3231	3363	3469	3617	3605	3668	3461	3425	3213	3136	3085	3036	3027	3183	3340	3292	3219	3291	3439	3583	3331	3159	3313	3467	3387	3366	3520	3472	3348	3397	3177	3407	3293	3339	3468	3482	3459	3328	3560	3485	3640	3611	3548	3622	3686	3755
3255	3045	3045	3064	3089	3160	3298	3433	3543	3549	3537	3395	3214	3063	3004	2931	2974	3182	3251	3324	3162	3290	3392	3541	3431	3111	3251	3351	3240	3343	3578	3442	3297	3492	3326	3296	3345	3331	3519	3299	3441	3333	3514	3396	3586	3522	3472	3513	3656	3749
3233	3153	2936	2885	3129	3074	3325	3392	3457	3465	3449	3343	3302	3026	3085	3088	2974	3207	3280	3279	3106	3209	3393	3571	3456	3132	3362	3481	3457	3370	3700	3512	3458	3589	3323	3421	3437	3527	3483	3403	3456	3387	3613	3632	3693	3597	3603	3564	3666	3737
3238	3098	3100	3126	3051	3086	3285	3430	3409	3474	3455	3495	3350	3140	3231	3101	3152	3121	3296	3158	3090	3301	3432	3591	3521	3308	3476	3554	3426	3538	3900	3672	3620	3574	3479	3592	3472	3528	3577	3509	3536	3495	3713	3729	3630	3810	3804	3879	3823	3911
3509	3187	3265	3184	3152	3123	3197	3507	3543	3581	3548	3598	3472	3284	3162	3292	3257	3276	3350	3256	3255	3366	3679	3878	3635	3357	3490	3563	3576	3642	3795	3652	3707	3764	3398	3553	3528	3613	3594	3724	3591	3691	3722	3676	3838	3827	3829	3719	3759	3828
3338	3325	3189	3180	3033	3274	3350	3412	3631	3487	3570	3622	3396	3410	3336	3443	3432	3329	3378	3181	3244	3398	3668	3786	3470	3397	3541	3488	3388	3471	3691	3630	3734	3571	3432	3486	3486	3736	3631	3714	3722	3666	3807	3774	3799	3703	3738	3722	3787	3844
3239	3307	3313	3280	3265	3233	3344	3456	3691	3724	3748	3607	3629	3665	3495	3439	3422	3338	3196	3119	3368	3616	3731	3703	3510	3486	3497	3435	3376	3533	3694	3561	3659	3558	3336	3593	3532	3809	3814	3716	3648	3693	3645	3737	3574	3696	3565	3547	3685	3817
3390	3178	3268	3347	3336	3322	3458	3514	3657	3657	3765	3843	3893	3702	3614	3665	3406	3361	2998	3087	3410	3695	3742	3626	3507	3524	3604	3257	3448	3577	3580	3696	3765	3605	3556	3619	3786	3861	3819	3830	3767	3720	3673	3662	3599	3628	3577	3694	3648	3794
3203	3322	3454	3409	3469	3472	3510	3677	3694	3807	3797	4145	3937	3784	3629	3527	3341	3129	3080	3135	3538	3547	3691	3457	3493	3581	3560	3328	3433	3721	3681	3748	3835	3780	3723	3678	3857	3904	3910	3839	3759	3668	3672	3773	3672	3750	3668	3693	3712	3779
3213	3180	3261	3392	3317	3453	3623	3632	3662	3880	4029	4009	4023	3845	3749	3538	3295	3129	3068	3208	3377	3628	3588	3489	3665	3533	3397	3395	3615	3647	3516	3949	3767	3590	3665	3537	3763	3945	3892	3897	3838	3715	3736	3768	3830	3703	3732	3754	3681	3839
3078	3109	3155	3142	3420	3340	3542	3710	3866	3986	4155	4074	3953	3809	3651	3404	3256	3041	3184	3341	3331	3533	3444	3660	3624	3534	3456	3559	3564	3590	3558	3751	3586	3551	3624	3621	3691	3823	3826	3911	3803	3759	3735	3882	3773	3830	3722	3597	3708	3772
3033	2835	2951	3048	3179	3311	3427	3714	3903	3904	3987	4075	3883	3702	3491	3267	3233	3200	3297	3447	3508	3515	3504	3716	3701	3337	3260	3509	3586	3501	3746	3705	3555	3645	3596	3557	3809	3732	3911	3953	3873	3854	3919	3729	3766	3651	3646	3536	3773	3837
2962	2983	2894	2960	3142	3062	3282	3401	3700	3862	3848	3860	3773	3541	3387	3268	3383	3213	3373	3316	3417	3353	3597	3698	3602	3443	3448	3417	3520	3581	3762	3748	3723	3564	3472	3797	3808	3945	4011	3876	3783	3623	3777	3654	3677	3690	3603	3654	3851	3889
3042	3248	3085	3041	3035	3022	3265	3391	3454	3703	3621	3731	3649	3517	3404	3278	3350	3223	3156	3192	3367	3626	3763	3707	3589	3518	3581	3426	3542	3798	3931	3775	3888	3564	3566	3757	3856	3881	3907	3867	3729	3675	3708	3734	3733	3740	3692	3832	3803	3852
3125	3125	3146	3220	3186	3334	3280	3545	3489	3665	3599	3700	3646	3524	3534	3391	3162	3199	3142	3331	3616	3815	3894	3697	3664	3637	3567	3489	3618	3777	3820	3785	3681	3438	3586	3648	3698	3891	3885	3793	3769	3778	3688	3753	3676	3693	3636	3730	3722	3819
2969	3145	3053	3259	3300	3286	3550	3599	3653	3876	3741	3762	3741	3577	3434	3279	3144	3041	3235	3499	3736	3765	3814	3829	3753	3643	3455	3670	3673	3799	3776	3751	3746	3509	3537	3643	3702	3762	3808	3824	3698	3668	3650	3703	3613	3569	3540	3603	3613	3678
3016	3023	3020	3097	3140	3161	3497	3498	3697	3784	3776	3649	3498	3398	3358	3088	3100	3153	3393	3597	3726	3817	3809	3835	3757	3611	3473	3681	3728	3831	3788	3821	3507	3517	3547	3626	3779	3862	3866	3845	3853	3696	3749	3625	3677	3499	3643	3800	3736	3724
3072	2969	2865	3002	3039	3131	3225	3387	3515	3636	3546	3525	3426	3247	3188	3218	3201	3323	3501	3597	3660	3873	3851	3829	3548	3413	3522	3606	3621	3722	3816	3526	3657	3551	3580	3547	3778	3831	3773	3735	3747	3630	3751	3739	3756	3673	3657	3732	3830	3748
2947	2952	2896	3025	3206	3228	3322	3414	3483	3631	3512	3497	3460	3275	3247	3184	3188	3218	3371	3577	3846	3918	3741	3708	3445	3394	3537	3618	3535	3905	3776	3698	3646	3562	3492	3638	3773	3806	3736	3848	3727	3774	3813	3713	3743	3653	3770	3775	3816	3756
2956	2871	3035	3092	3332	3480	3409	3498	3684	3567	3733	3573	3439	3308	3216	3152	3253	3201	3466	3786	3865	3876	3795	3620	3512	3549	3551	3612	3692	3697	3578	3627	3534	3483	3518	3531	3820	3646	3826	3748	3799	3806	3768	3716	3821	3643	3661	3756	3779	3629
2923	2962	2858	3176	3245	3495	3386	3566	3668	3585	3660	3396	3361	3190	3222	3206	3367	3510	3652	3880	3840	3863	3557	3577	3510	3513	3577	3674	3800	3707	3576	3449	3541	3495	3549	3645	3706	3793	3706	3706	3732	3702	3792	3708	3692	3724	3645	3780	3837	3797
3000	3030	3088	3292	3469	3473	3607	3591	3618	3694	3582	3379	3233	3054	3080	3282	3402	3544	3609	3780	3886	3673	3752	3503	3394	3421	3549	3591	3601	3817	3795	3586	3491	3541	3677	3688	3803	3862	3693	3816	3677	3786	3751	3819	3746	3708	3644	3717	3739	3690
3083	3204	3336	3322	3518	3613	3619	3648	3792	3717	3441	3507	3209	3149	3213	3180	3351	3565	3648	3799	3902	3755	3498	3481	3449	3547	3593	3699	3791	3843	3720	3563	3626	3582	3727	3813	3723	3798	3712	3651	3752	3644	3726	3715	3681	3721	3681	3788	3687	3778
3393	3273	3448	3603	3640	3593	3628	3648	3668	3429	3409	3263	3090	3123	3178	3355	3412	3601	3866	3827	3785	3683	3669	3536	3525	3589	3692	3779	3794	3783	3670	3537	3570	3571	3679	3716	3659	3802	3692	3598	3619	3632	3836	3640	3833	3709	3649	3596	3687	3549
3553	3638	3632	3745	3693	3500	3564	3565	3484	3281	3293	3234	3131	3207	3446	3405	3569	3881	3848	3919	3723	3780	3595	3529	3680	3712	3689	3813	3812	3863	3718	3659	3768	3560	3756	3734	3764	3714	3597	3678	3725	3674	3729	3725	3683	3617	3630	3582	3714	3609
3573	3557	3588	3707	3794	3718	3502	3560	3485	3296	3274	3150	3212	3268	3373	3646	3653	3994	4010	3966	3774	3673	3579	3565	3549	3768	3912	3808	3792	3576	3750	3604	3665	3575	3768	3661	3701	3626	3694	3645	3670	3744	3715	3766	3641	3738	3723	3676	3767	3725
3830	3668	3897	3792	3677	3584	3496	3318	3279	3233	3144	3069	3274	3342	3587	3602	3846	3877	3761	3819	3784	3677	3523	3567	3544	3664	3814	3863	3755	3603	3600	3611	3442	3693	3670	3686	3595	3504	3501	3607	3634	3633	3741	3783	3703	3709	3743	3691	3682	3583
3752	3710	3842	3894	3792	3654	3497	3475	3130	3261	3176	3259	3206	3443	3534	3712	3808	3858	3791	3600	3601	3501	3598	3536	3676	3702	3646	3755	3808	3755	3715	3647	3553	3527	3521	3642	3631	3523	3439	3502	3672	3618	3696	3620	3647	3674	3666	3718	3665	3577
3765	3752	3687	3666	3588	3505	3430	3433	3318	3273	3260	3295	3483	3594	3644	3814	3742	3812	3756	3569	3622	3499	3643	3528	3754	3844	3729	3602	3819	3527	3561	3421	3563	3600	3527	3561	3443	3443	3525	3511	3630	3744	3663	3782	3689	3710	3630	3570	3619	3766
3882	3666	3664	3575	3587	3381	3204	3258	3236	3208	3417	3469	3652	3801	3783	3857	3836	3901	3593	3469	3584	3512	3575	3655	3619	3696	3736	3774	3709	3559	3489	3536	3531	3615	3488	3568	3509	3464	3572	3613	3699	3635	3644	3678	3680	3549	3639	3638	3625	3615
3683	3524	3488	3524	3401	3304	3140	3286	3247	3334	3427	3455	3762	3767	3721	3816	3807	3791	3575	3579	3487	3558	3545	3644	3791	3766	3650	3604	3475	3551	3517	3477	3540	3400	3524	3430	3438	3443	3531	3563	3743	3580	3574	3510	3670	3510	3512	3630	3546	3721
3558	3466	3319	3350	3341	3291	3153	3272	3399	3491	3619	3542	3719	3770	3832	3775	3736	3573	3626	3479	3478	3540	3466	3620	3711	3705	3643	3534	3609	3430	3535	3483	3524	3566	3515	3454	3522	3398	3466	3398	3567	3506	3494	3450	3474	3528	3587	3675	3540	3685
3478	3380	3283	3513	3299	3330	3435	3336	3441	3682	3688	3684	3906	3846	3718	3668	3531	3373	3488	3422	3506	3509	3531	3760	3778	3677	3638	3538	3480	3427	3405	3461	3624	3510	3553	3499	3491	3464	3614	3468	3662	3581	3499	3531	3430	3538	3579	3564	3602	3704
3406	3352	3311	3243	3220	3316	3462	3493	3577	3714	3826	3776	3900	3759	3635	3569	3510	3401	3381	3319	3531	3663	3599	3684	3720	3550	3615	3494	3518	3421	3429	3602	3441	3563	3581	3451	3503	3491	3618	3550	3495	3431	3479	3461	3610	3637	3444	3677	3740	3659
3382	3195	3275	3319	3398	3463	3568	3623	3625	3894	3833	3753	3812	3618	3471	3403	3413	3256	3275	3467	3561	3497	3676	3666	3723	3572	3473	3436	3524	3598	3589	3593	3643	3508	3483	3458	3605	3560	3702	3504	3554	3538	3497	3577	3603	3561	3589	3595	3693	3693
3481	3393	3405	3586	3505	3505	3600	3873	3708	3935	3804	3917	3626	3502	3487	3346	3444	3245	3359	3331	3515	3523	3589	3644	3492	3461	3372	3505	3532	3434	3578	3767	3659	3627	3527	3506	3455	3542	3587	3598	3467	3465	3568	3486	3656	3666	3665	3685	3542	3692
3565	3596	3410	3444	3641	3676	3784	3884	3784	3790	3786	3577	3578	3460	3388	3421	3410	3278	3475	3482	3499	3693	3560	3555	3525	3429	3553	3532	3433	3580	3570	3548	3635	3592	3592	3560	3401	3539	3735	3482	3513	3463	3550	3665	3662	3632	3644	3537	3658	3631
3585	3632	3581	3803	3884	3944	3782	3890	3686	3668	3653	3549	3531	3451	3401	3416	3419	3383	3439	3698	3587	3636	3655	3489	3513	3451	3493	3363	3519	3620	3734	3632	3581	3460	3601	3650	3596	3605	3543	3447	3458	3525	3594	3680	3730	3686	3689	3613	3654	3639
3706	3711	3764	3703	3704	3874	3758	3774	3569	3544	3493	3381	3347	3451	3471	3535	3462	3559	3463	3590	3676	3648	3604	3602	3413	3558	3567	3513	3576	3645	3571	3591	3477	3582	3667	3536	3640	3532	3476	3440	3426	3655	3613	3708	3569	3669	3665	3684	3678	3582
3828	3588	3834	3818	3681	3753	3747	3634	3579	3493	3431	3207	3194	3299	3320	3415	3478	3549	3677	3536	3567	3550	3493	3379	3402	3412	3414	3601	3601	3624	3522	3537	3398	3481	3599	3592	3549	3484	3487	3421	3574	3604	3682	3702	3667	3574	3720	3692	3734	3640
3774	3660	3789	3764	3657	3573	3499	3520	3431	3410	3387	3421	3336	3446	3427	3508	3452	3535	3641	3598	3662	3497	3493	3558	3395	3551	3648	3616	3576	3431	3597	3409	3515	3470	3514	3484	3542	3479	3537	3481	3571	3607	3694	3507	3556	3518	3634	3722	3642	3632
3695	3533	3494	3618	3424	3442	3333	3238	3303	3343	3239	3391	3248	3351	3464	3423	3558	3633	3609	3515	3471	3410	3506	3474	3426	3518	3629	3561	3553	3526	3428	3413	3454	3433	3426	3542	3460	3448	3529	3548	3611	3672	3558	3577	3548	3588	3818	3687	3667	3649
3698	3465	3329	3265	3290	3364	3246	3241	3197	3333	3364	3309	3500	3368	3502	3480	3558	3425	3454	3391	3338	3333	3467	3608	3663	3523	3537	3504	3398	3393	3396	3484	3400	3492	3485	3479	3474	3467	3513	3482	3688	3449	3617	3465	3492	3672	3725	3748	3612	3804
3724	3409	3383	3459	3189	3187	3326	3134	3350	3338	3341	3369	3587	3539	3661	3490	3575	3417	3360	3352	3364	3275	3390	3619	3561	3627	3582	3400	3370	3297	3265	3379	3457	3548	3537	3401	3415	3471	3530	3578	3602	3540	3433	3599	3524	3735	3617	3678	3602	3571
3516	3445	3297	3447	3298	3325	3256	3332	3399	3441	3462	3426	3599	3700	3633	3593	3549	3490	3408	3150	3331	3368	3477	3543	3613	3522	3473	3278	3362	3336	3419	3375	3513	3537	3466	3438	3368	3494	3678	3589	3606	3492	3455	3394	3466	3688	3709	3593	3671	3541
3440	3357	3361	3346	3416	3239	3464	3439	3533	3587	3594	3596	3676	3598	3588	3517	3463	3501	3416	3431	3302	3485	3550	3381	3496	3477	3484	3297	3289	3377	3386	3467	3459	3523	3450	3485	3438	3566	3618	3560	3586	3503	3569	3509	3577	3620	3646	3524	3542	3690
3373	3310	3330	3399	3423	3462	3380	3489	3590	3510	3664	3602	3535	3461	3340	3349	3449	3349	3363	3562	3392	3420	3441	3402	3380	3340	3319	3441	3460	3465	3398	3479	3516	3331	3388	3493	3490	3441	3530	3571	3475	3519	3519	3495	3751	3562	3497	3533	3616	3682
3288	3351	3341	3402	3469	3615	3535	3617	3505	3624	3528	3400	3364	3295	3253	3287	3264	3347	3508	3486	3466	3542	3423	3411	3276	3326	3278	3428	3500	3542	3461	3479	3274	3293	3345	3483	3534	3537	3431	3475	3611	3511	3473	3688	3526	3544	3563	3608	3700	3601
3253	3412	3330	3278	3501	3510	3574	3520	3590	3480	3449	3376	3252	3233	3242	3170	3322	3343	3422	3663	3570	3431	3456	3354	3274	3344	3452	3487	3569	3562	3452	3426	3232	3327	3346	3407	3543	3633	3527	3569	3477	3542	3710	3628	3635	3604	3642	3699	3748	3822
3379	3361	3348	3388	3455	3440	3368	3324	3498	3326	3445	3323	3180	3164	3151	3296	3402	3445	3555	3456	3481	3337	3313	3333	3400	3311	3314	3562	3417	3556	3406	3330	3304	3385	3446	3541	3518	3562	3550	3635	3664	3703	3691	3698	3685	3733	3585	3701	3824	3666
3497	3517	3299	3426	3463	3281	3266	3289	3273	3363	3351	3292	3244	3299	3506	3532	3408	3475	3434	3495	3347	3445	3394	3465	3412	3553	3444	3513	3453	3400	3352	3483	3569	3464	3513	3507	3504	3574	3527	3753	3756	3742	3766	3655	3642	3655	3789	3656	3692	3724
3568	3458	3346	3292	3372	3193	3146	3236	3067	3283	3183	3270	3367	3445	3561	3578	3424	3461	3364	3303	3374	3492	3355	3580	3510	3546	3548	3474	3354	3410	3409	3446	3537	3550	3472	3581	3562	3614	3683	3698	3665	3684	3617	3630	3498	3784	3662	3676	3663	3707
3650	3543	3586	3270	3244	3244	3191	3201	3027	3236	3240	3274	3481	3542	3636	3530	3404	3407	3376	3272	3375	3501	3485	3534	3525	3494	3410	3415	3450	3339	3400	3542	3699	3606	3607	3429	3563	3594	3649	3784	3672	3687	3653	3688	3784	3593	3777	3854	3694	3687
3573	3569	3551	3430	3333	3319	3201	3246	3174	3167	3283	3422	3304	3347	3396	3412	3298	3357	3291	3378	3473	3455	3355	3465	3441	3466	3319	3476	3318	3457	3430	3627	3601	3576	3514	3556	3690	3649	3733	3661	3649	3647	3603	3769	3734	3737	3911	3645	3671	3887
3577	3351	3514	3555	3510	3320	3239	3292	3366	3335	3254	3272	3341	3338	3434	3183	3316	3410	3391	3433	3442	3404	3353	3331	3405	3507	3404	3405	3434	3439	3450	3550	3547	3673	3499	3621	3580	3630	3609	3731	3630	3712	3793	3862	3732	3811	3861	3767	3866	3826
3314	3338	3326	3475	3489	3431	3450	3354	3327	3404	3375	3298	3316	3341	3222	3264	3357	3503	3437	3522	3446	3454	3400	3322	3381	3423	3447	3463	3508	3539	3493	3513	3556	3530	3562	3618	3659	3646	3642	3597	3747	3805	3992	3922	3908	3848	3661	3732	3751	3819
3236	3339	3315	3390	3437	3439	3455	3388	3497	3411	3385	3248	3280	3254	3235	3189	3250	3401	3420	3461	3546	3583	3464	3328	3310	3473	3548	3575	3605	3564	3618	3435	3459	3723	3743	3708	3704	3691	3682	3711	3792	3982	3926	3869	3800	3761	3685	3694	3649	3775
3388	3241	3302	3201	3471	3448	3611	3540	3316	3470	3288	3283	3259	3242	3313	3402	3368	3468	3557	3614	3551	3580	3485	3369	3464	3494	3589	3559	3550	3539	3467	3432	3621	3691	3711	3685	3690	3763	3679	3752	3743	3735	3832	3727	3687	3783	3806	3818	3913	3837
3376	3450	3427	3348	3394	3301	3443	3525	3393	3456	3477	3443	3532	3282	3355	3320	3360	3392	3477	3542	3570	3543	3477	3525	3488	3580	3595	3472	3542	3544	3460	3606	3657	3623	3673	3842	3735	3709	3718	3737	3779	3777	3712	3789	3816	3746	3813	3811	3826	3777
3352	3380	3398	3417	3338	3383	3300	3389	3354	3453	3380	3590	3506	3498	3478	3397	3357	3404	3381	3456	3421	3368	3541	3593	3564	3470	3570	3450	3459	3467	3632	3659	3725	3747	3713	3653	3696	3690	3881	3816	3749	3708	3702	3721	3832	3774	3700	3801	3794	3624
3215	3312	3241	3298	3279	3201	3168	3224	3394	3370	3561	3583	3592	3522	3555	3299	3368	3210	3317	3437	3509	3491	3463	3607	3587	3557	3464	3370	3440	3681	3740	3726	3838	3695	3825	3550	3807	3866	3779	3824	3811	3720	3828	3831	3885	3684	3663	3725	3729	3653
3256	3271	3394	3324	3182	3216	3285	3309	3363	3441	3418	3468	3606	3617	3472	3518	3387	3233	3268	3278	3461	3468	3493	3515	3578	3548	3559	3599	3587	3638	3890	3776	3738	3712	3699	3733	3601	3685	3837	3899	3827	3703	3733	3724	3671	3726	3634	3799	3618	3594
3332	3319	3332	3275	3226	3311	3172	3355	3401	3264	3265	3493	3528	3424	3407	3465	3338	3509	3222	3384	3375	3414	3547	3541	3461	3646	3529	3686	3602	3652	3681	3641	3703	3706	3612	3662	3831	3663	3759	3660	3762	3808	3577	3781	3667	3756	3574	3714	3676	3632
3583	3571	3438	3581	3491	3335	3320	3285	3217	3198	3178	3334	3299	3411	3461	3407	3502	3488	3375	3412	3372	3461	3529	3372	3506	3552	3635	3524	3706	3633	3685	3564	3710	3785	3733	3775	3689	3792	3742	3860	3776	3793	3690	3665	3723	3739	3707	3770	3694	3635
3571	3539	3579	3595	3608	3488	3404	3139	3192	3191	3242	3260	3189	3356	3278	3463	3521	3481	3405	3492	3306	3506	3280	3542	3522	3665	3649	3565	3717	3532	3462	3607	3674	3865	3877	3753	3744	3681	3718	3771	3876	3797	3743	3664	3680	3773	3803	3800	3735	3721
3551	3643	3577	3603	3559	3491	3471	3399	3325	3189	3258	3304	3312	3356	3269	3498	3371	3464	3418	3507	3241	3315	3323	3536	3484	3522	3656	3657	3605	3480	3573	3576	3654	3772	3878	3765	3629	3665	3755	3786	3843	3773	3791	3653	3668	3759	3734	3668	3685	3697
3479	3608	3525	3632	3522	3552	3612	3439	3432	3371	3329	3104	3222	3198	3370	3440	3433	3517	3514	3495	3562	3471	3460	3594	3496	3618	3733	3704	3759	3578	3664	3728	3595	3771	3699	3805	3733	3703	3694	3652	3611	3762	3613	3615	3565	3524	3622	3771	3669	3626
3375	3527	3464	3571	3463	3611	3554	3518	3524	3374	3400	3292	3150	3331	3192	3341	3584	3477	3578	3533	3645	3577	3408	3451	3490	3487	3675	3717	3771	3866	3659	3615	3631	3755	3658	3683	3650	3730	3639	3687	3694	3546	3594	3523	3506	3567	3489	3558	3540	3622
3218	3373	3378	3530	3447	3465	3547	3505	3460	3531	3449	3342	3283	3188	3242	3249	3406	3542	3665	3654	3657	3515	3663	3438	3514	3615	3538	3924	3863	3780	3702	3633	3527	3644	3612	3734	3622	3629	3656	3529	3584	3590	3564	3592	3492	3525	3544	3683	3551	3471
3289	3258	3457	3496	3449	3665	3478	3529	3495	3507	3558	3382	3350	3355	3298	3272	3407	3477	3616	3648	3550	3560	3595	3543	3455	3539	3579	3715	3857	3759	3709	3524	3566	3549	3664	3640	3522	3672	3555	3555	3577	3545	3585	3505	3534	3552	3381	3587	3606	3611
3260	3325	3315	3402	3517	3722	3700	3658	3597	3572	3607	3615	3460	3365	3327	3420	3466	3382	3645	3610	3562	3740	3538	3570	3562	3495	3563	3629	3830	3687	3574	3664	3577	3584	3676	3681	3569	3631	3540	3477	3643	3635	3604	3524	3473	3445	3512	3507	3410	3647
3357	3359	3259	3335	3453	3569	3660	3591	3643	3593	3575	3545	3521	3309	3331	3421	3325	3317	3444	3604	3631	3694	3583	3598	3571	3605	3432	3546	3625	3642	3650	3560	3535	3493	3524	3633	3577	3616	3544	3546	3514	3598	3607	3663	3525	3409	3435	3537	3620	3578
3340	3347	3202	3370	3382	3355	3480	3535	3584	3671	3527	3512	3451	3511	3374	3390	3265	3360	3359	3577	3544	3645	3649	3546	3425	3529	3412	3504	3698	3640	3708	3632	3622	3478	3532	3450	3614	3627	3494	3392	3502	3569	3489	3582	3654	3568	3522	3602	3638	3561
3438	3383	3323	3490	3423	3415	3346	3492	3488	3694	3587	3603	3517	3396	3410	3332	3287	3243	3396	3467	3446	3552	3696	3582	3484	3586	3480	3428	3538	3647	3597	3538	3596	3489	3566	3451	3550	3514	3568	3502	3354	3506	3610	3601	3639	3653	3569	3664	3644	3707
3336	3456	3316	3353	3338	3344	3381	3412	3549	3368	3578	3662	3584	3592	3523	3493	3388	3266	3493	3423	3611	3559	3599	3603	3583	3542	3522	3455	3551	3631	3569	3689	3481	3416	3475	3513	3585	3638	3604	3596	3539	3535	3573	3808	3734	3676	3617	3619	3625	3639
3541	3377	3434	3263	3289	3284	3271	3382	3477	3504	3559	3564	3696	3682	3535	3428	3418	3404	3440	3338	3490	3566	3687	3598	3689	3677	3577	3479	3443	3577	3538	3657	3535	3457	3593	3471	3569	3588	3687	3617	3671	3520	3588	3646	3808	3673	3661	3649	3561	3653
3541	3590	3410	3373	3317	3280	3231	3298	3463	3516	3566	3577	3535	3583	3432	3548	3495	3253	3309	3404	3542	3647	3765	3673	3696	3572	3510	3446	3333	3508	3662	3561	3541	3637	3517	3457	3466	3622	3569	3687	3596	3640	3653	3719	3723	3665	3713	3570	3805	3810
3618	3481	3524	3511	3400	3299	3293	3274	3412	3488	3419	3502	3571	3409	3378	3503	3540	3457	3332	3342	3370	3491	3688	3633	3625	3529	3466	3322	3525	3603	3574	3731	3603	3629	3458	3550	3333	3617	3595	3638	3636	3547	3602	3551	3583	3718	3732	3617	3672	3670
3662	3557	3481	3436	3375	3397	3227	3216	3261	3365	3394	3406	3533	3448	3492	3512	3522	3452	3424	3462	3555	3527	3544	3657	3518	3547	3540	3448	3406	3443	3707	3534	3668	3527	3492	3401	3461	3549	3707	3619	3637	3481	3531	3478	3568	3583	3619	3500	3658	3558
3708	3622	3443	3477	3413	3260	3259	3155	3142	3181	3220	3486	3613	3590	3673	3595	3602	3616	3548	3444	3425	3416	3504	3510	3597	3579	3559	3679	3585	3517	3604	3642	3640	3561	3538	3568	3542	3661	3627	3562	3634	3484	3447	3581	3529	3587	3546	3549	3426	3545
3787	3650	3566	3456	3244	3315	3302	3254	3350	3258	3367	3454	3677	3618	3729	3631	3616	3541	3511	3403	3436	3454	3489	3606	3647	3799	3662	3596	3516	3516	3519	3630	3603	3589	3659	3612	3437	3635	3469	3736	3680	3511	3535	3603	3682	3594	3592	3586	3406	3524
3745	3776	3616	3543	3438	3395	3201	3189	3357	3366	3277	3413	3639	3648	3599	3626	3533	3522	3483	3500	3361	3422	3472	3527	3678	3692	3569	3592	3460	3545	3447	3556	3685	3596	3556	3530	3488	3506	3573	3657	3639	3609	3602	3608	3472	3579	3532	3586	3457	3450
3749	3794	3652	3761	3564	3453	3280	3286	3281	3370	3348	3340	3405	3534	3522	3633	3546	3576	3409	3310	3401	3586	3628	3564	3688	3632	3728	3576	3530	3677	3516	3535	3620	3742	3606	3573	3519	3452	3596	3574	3651	3710	3490	3563	3559	3582	3496	3608	3528	3507
3866	3788	3763	3739	3595	3491	3367	3180	3200	3206	3265	3217	3402	3471	3602	3592	3564	3669	3603	3509	3526	3489	3469	3583	3682	3681	3624	3553	3661	3566	3537	3528	3644	3647	3578	3624	3485	3634	3603	3704	3606	3724	3574	3544	3461	3586	3583	3621	3518	3391
3822	3717	3668	3728	3642	3430	3223	3163	3210	3085	3258	3332	3501	3462	3593	3698	3822	3555	3630	3595	3541	3467	3528	3489	3577	3764	3638	3754	3640	3607	3482	3550	3581	3559	3676	3609	3567	3527	3504	3633	3704	3542	3475	3615	3643	3688	3698	3497	3539	3495
3831	3614	3645	3667	3549	3505	3602	3282	3202	3192	3157	3313	3471	3529	3679	3653	3699	3675	3579	3464	3540	3533	3433	3457	3695	3808	3764	3738	3542	3463	3552	3533	3642	3645	3640	3508	3482	3454	3497	3560	3529	3600	3584	3429	3479	3532	3675	3583	3455	3520
3603	3685	3770	3574	3591	3532	3629	3342	3303	3304	3232	3374	3477	3452	3527	3641	3688	3668	3444	3560	3490	3525	3563	3528	3678	3701	3773	3578	3447	3397	3366	3473	3476	3567	3633	3500	3450	3388	3351	3446	3493	3565	3447	3444	3362	3556	3573	3551	3528	3443
3660	3719	3523	3689	3601	3601	3485	3476	3265	3192	3326	3222	3284	3344	3284	3615	3624	3704	3662	3657	3483	3464	3547	3492	3657	3738	3732	3643	3486	3380	3363	3498	3603	3529	3531	3463	3351	3386	3311	3448	3472	3537	3517	3472	3273	3359	3569	3593	3603	3507
3701	3753	3624	3751	3507	3611	3375	3335	3224	3153	3318	3185	3169	3317	3374	3545	3667	3776	3699	3573	3531	3519	3450	3577	3555	3519	3601	3559	3415	3352	3388	3285	3538	3356	3394	3356	3244	3335	3385	3459	3483	3475	3365	3356	3392	3537	3601	3503	3546	3456
3733	3660	3717	3718	3617	3532	3377	3392	3265	3154	3268	3195	3246	3368	3519	3594	3661	3750	3823	3529	3370	3314	3338	3406	3585	3520	3575	3487	3493	3365	3248	3313	3209	3394	3359	3325	3303	3371	3343	3377	3452	3328	3445	3302	3467	3622	3619	3583	3599	3618
3602	3625	3666	3591	3602	3591	3517	3453	3389	3301	3250	3230	3392	3452	3612	3581	3557	3658	3531	3496	3441	3354	3325	3432	3422	3361	3426	3490	3310	3319	3207	3223	3262	3283	3425	3208	3291	3211	3202	3280	3521	3383	3381	3372	3452	3600	3534	3664	3716	3669
3550	3593	3520	3578	3578	3586	3514	3476	3525	3463	3298	3304	3336	3477	3512	3471	3492	3587	3644	3558	3359	3318	3262	3312	3574	3522	3593	3473	3361	3331	3310	3260	3237	3444	3372	3412	3340	3347	3316	3404	3467	3495	3428	3434	3444	3553	3665	3786	3723	3648
3671	3694	3708	3568	3562	3505	3614	3467	3512	3287	3199	3261	3288	3360	3443	3518	3552	3462	3539	3615	3429	3459	3278	3245	3513	3480	3545	3525	3339	3284	3270	3287	3303	3424	3377	3374	3363	3217	3222	3289	3374	3530	3523	3390	3471	3596	3800	3600	3760	3650
3734	3816	3739	3788	3556	3473	3460	3515	3397	3283	3261	3199	3247	3377	3461	3637	3579	3677	3717	3549	3463	3343	3313	3245	3361	3527	3443	3402	3445	3351	3203	3337	3275	3359	3547	3439	3296	3351	3264	3457	3536	3667	3625	3468	3449	3552	3721	3778	3637	3746
3568	3721	3707	3674	3618	3497	3309	3264	3240	3260	3416	3340	3418	3418	3424	3591	3692	3686	3571	3500	3411	3407	3262	3381	3460	3537	3532	3340	3471	3327	3266	3236	3248	3513	3541	3410	3364	3258	3355	3299	3348	3578	3468	3557	3476	3614	3680	3776	3621	3693
3576	3515	3649	3579	3667	3452	3444	3247	3276	3371	3229	3397	3356	3352	3487	3556	3575	3592	3684	3557	3477	3266	3324	3425	3405	3541	3404	3460	3433	3328	3281	3232	3290	3466	3533	3460	3431	3248	3432	3493	3489	3479	3683	3474	3531	3583	3679	3723	3614	3642
3653	3593	3533	3639	3664	3628	3364	3430	3271	3378	3339	3248	3399	3342	3417	3585	3592	3609	3735	3607	3446	3348	3380	3403	3502	3529	3665	3597	3451	3337	3418	3301	3369	3420	3564	3307	3256	3265	3324	3427	3434	3594	3615	3462	3421	3515	3634	3723	3622	3606
3740	3629	3612	3531	3568	3551	3450	3420	3340	3295	3259	3251	3245	3308	3484	3684	3726	3625	3475	3602	3369	3385	3395	3264	3385	3491	3537	3570	3335	3346	3276	3267	3348	3325	3419	3506	3398	3361	3385	3438	3418	3475	3492	3546	3448	3646	3694	3763	3768	3616
3684	3525	3548	3574	3551	3486	3536	3373	3268	3312	3277	3362	3401	3382	3473	3675	3640	3619	3506	3539	3360	3347	3283	3350	3407	3495	3509	3581	3339	3277	3275	3233	3211	3457	3424	3367	3334	3287	3314	3452	3505	3442	3497	3397	3416	3448	3568	3742	3588	3687
3671	3676	3577	3522	3562	3446	3321	3435	3436	3284	3218	3300	3375	3351	3478	3604	3540	3607	3482	3517	3316	3378	3172	3308	3348	3534	3499	3370	3430	3230	3195	3245	3387	3344	3345	3424	3274	3359	3288	3442	3480	3424	3539	3458	3425	3599	3667	3618	3710	3526
3754	3655	3647	3495	3612	3431	3464	3422	3408	3251	3253	3206	3276	3393	3446	3521	3559	3613	3328	3361	3180	3247	3286	3261	3377	3326	3482	3451	3351	3215	3298	3130	3363	3470	3480	3446	3278	3102	3377	3328	3489	3421	3479	3343	3375	3516	3613	3686	3709	3616
3736	3632	3698	3564	3467	3396	3408	3332	3180	3282	3258	3305	3262	3283	3344	3451	3492	3629	3404	3244	3227	3260	3170	3313	3171	3387	3306	3360	3273	3129	3188	3248	3320	3528	3414	3326	3162	3129	3267	3450	3359	3408	3458	3419	3514	3553	3639	3581	3577	3643
3648	3753	3557	3472	3478	3460	3337	3290	3122	3129	3259	3317	3335	3376	3470	3595	3536	3592	3311	3236	3167	3103	3298	3291	3314	3387	3367	3337	3310	3212	3194	3305	3305	3430	3324	3358	3289	3288	3380	3475	3380	3511	3477	3418	3547	3554	3616	3713	3588	3646
3714	3620	3598	3511	3459	3398	3319	3286	3171	3276	3325	3311	3385	3498	3489	3499	3541	3451	3384	3303	3127	3133	3229	3372	3315	3302	3288	3308	3322	3258	3255	3399	3383	3457	3306	3362	3255	3320	3425	3500	3640	3549	3473	3468	3698	3629	3729	3692	3587	3569
3622	3717	3642	3502	3338	3470	3289	3302	3158	3209	3199	3317	3501	3566	3538	3461	3493	3444	3303	3122	3266	3086	3306	3399	3523	3486	3293	3272	3337	3212	3239	3307	3406	3448	3333	3323	3346	3243	3350	3577	3589	3612	3390	3534	3583	3798	3604	3752	3613	3677
3853	3707	3748	3488	3445	3358	3198	3349	3241	3247	3142	3296	3379	3557	3624	3589	3313	3427	3262	3359	3338	3328	3355	3361	3532	3475	3491	3291	3191	3241	3271	3366	3379	3454	3331	3410	3350	3316	3367	3533	3603	3607	3559	3551	3595	3711	3680	3639	3624	3774
3905	3725	3633	3609	3281	3208	3231	3372	3245	3284	3207	3258	3294	3579	3500	3658	3510	3310	3383	3304	3240	3303	3330	3407	3438	3573	3447	3405	3333	3312	3339	3407	3490	3452	3337	3258	3347	3313	3349	3471	3577	3604	3484	3517	3702	3749	3797	3710	3753	3831
3648	3673	3474	3550	3342	3212	3146	3208	3274	3270	3457	3271	3307	3542	3434	3577	3370	3367	3200	3246	3230	3363	3445	3429	3468	3511	3516	3386	3262	3191	3341	3360	3424	3472	3348	3238	3278	3502	3416	3490	3511	3580	3424	3535	3650	3747	3698	3722	3737	3940
3503	3449	3607	3513	3249	3131	3141	3229	3250	3336	3275	3262	3484	3387	3401	3485	3380	3267	3148	3145	3189	3363	3339	3392	3587	3532	3268	3321	3240	3323	3435	3361	3411	3400	3299	3278	3281	3404	3493	3477	3496	3504	3457	3433	3673	3814	3594	3722	3787	3797
3538	3370	3354	3411	3300	3269	3042	3088	3218	3338	3322	3485	3380	3429	3441	3364	3122	3135	3042	3214	3218	3279	3359	3535	3474	3386	3311	3390	3219	3296	3389	3391	3437	3378	3333	3270	3288	3422	3563	3514	3330	3392	3508	3549	3639	3663	3738	3726	3857	3825
3393	3413	3377	3362	3235	3061	3159	2919	3210	3200	3310	3353	3462	3475	3314	3316	3285	3318	3148	3169	3301	3404	3489	3521	3432	3348	3248	3270	3322	3384	3460	3415	3454	3429	3281	3240	3310	3542	3626	3502	3349	3268	3450	3508	3618	3608	3643	3617	3608	3642
3317	3351	3335	3203	3195	3157	3103	3262	3205	3288	3451	3461	3560	3348	3397	3197	3124	3231	3206	3341	3267	3206	3487	3426	3446	3350	3262	3262	3264	3319	3436	3531	3395	3296	3314	3317	3364	3461	3527	3541	3397	3397	3455	3480	3601	3670	3552	3581	3651	3799
3379	3225	3121	3222	3190	3180	3246	3318	3284	3319	3400	3456	3479	3349	3271	3217	3052	3239	3172	3293	3342	3349	3435	3474	3421	3398	3209	3154	3353	3389	3474	3537	3491	3346	3345	3289	3445	3463	3465	3597	3303	3541	3523	3593	3526	3563	3522	3475	3713	3656
3433	3360	3229	3202	3249	3302	3162	3207	3357	3305	3419	3414	3335	3255	3217	3115	3136	3196	3239	3381	3445	3417	3398	3500	3442	3285	3133	3303	3362	3406	3517	3375	3441	3317	3288	3403	3446	3514	3415	3375	3424	3465	3477	3510	3537	3580	3506	3493	3612	3748
3428	3247	3295	3246	3207	3227	3253	3265	3373	3410	3471	3277	3228	3225	3111	3022	3064	3121	3166	3319	3302	3520	3461	3399	3415	3292	3177	3287	3384	3459	3587	3286	3514	3306	3409	3414	3439	3443	3405	3475	3451	3512	3550	3559	3523	3542	3586	3518	3560	3675
3257	3280	3285	3281	3337	3312	3275	3291	3461	3343	3401	3249	3119	3030	3135	3083	3107	3023	3236	3268	3495	3419	3319	3300	3265	3276	3153	3294	3416	3430	3485	3357	3330	3279	3366	3435	3488	3510	3432	3369	3434	3511	3580	3462	3567	3489	3502	3665	3747	3703
3312	3186	3295	3317	3326	3247	3331	3314	3344	3424	3320	3259	3060	2993	2963	3167	3045	3042	3100	3431	3370	3455	3364	3312	3128	3339	3217	3348	3396	3473	3411	3304	3311	3267	3311	3520	3564	3500	3394	3438	3462	3600	3601	3469	3601	3480	3573	3646	3623	3766
3231	3209	3260	3388	3309	3302	3291	3232	3287	3305	3328	3101	3090	2991	3042	3217	3195	3156	3210	3307	3421	3392	3270	3057	3157	3248	3303	3372	3370	3469	3477	3354	3250	3350	3407	3474	3521	3471	3496	3442	3461	3512	3662	3554	3528	3485	3634	3668	3645	3677
3375	3293	3290	3411	3417	3328	3251	3300	3212	3270	3209	3125	2897	2925	2990	3088	3235	3278	3281	3315	3378	3401	3179	3150	3152	3180	3322	3481	3458	3428	3458	3165	3306	3433	3566	3544	3562	3541	3484	3520	3596	3672	3635	3683	3523	3607	3617	3722	3656	3631
3412	3237	3401	3454	3421	3475	3344	3195	3095	3125	3157	2987	3045	2888	2945	3047	3224	3305	3228	3240	3322	3183	3162	3096	3217	3384	3349	3598	3464	3393	3330	3230	3506	3558	3687	3638	3543	3448	3543	3612	3644	3719	3614	3654	3513	3561	3641	3688	3725	3578
3384	3390	3431	3582	3577	3347	3244	3061	3068	3115	2979	2976	2951	3034	2920	3005	3208	3312	3241	3211	3301	3009	3167	3185	3241	3311	3563	3473	3478	3567	3316	3389	3613	3582	3634	3627	3556	3526	3566	3687	3516	3633	3486	3558	3529	3592	3706	3680	3586	3525
3409	3440	3369	3593	3413	3391	3245	3144	3069	2970	2898	3023	3029	3011	3095	3136	3283	3157	3254	3313	3211	3123	3096	3239	3302	3488	3486	3505	3673	3352	3419	3507	3576	3621	3635	3676	3513	3555	3609	3595	3664	3619	3542	3566	3538	3514	3603	3575	3545	3568
3479	3366	3338	3373	3357	3428	3152	3162	3013	2924	2881	3171	2999	3152	3192	3173	3288	3170	3199	3197	3136	3172	3183	3179	3425	3509	3449	3458	3592	3486	3462	3488	3606	3629	3628	3622	3469	3492	3622	3626	3647	3629	3490	3561	3610	3504	3565	3556	3605	3500
3441	3328	3254	3240	3242	3124	3123	2978	2985	3042	3004	3084	3097	3252	3301	3198	3173	3195	3250	3138	3030	3172	3309	3292	3464	3516	3596	3525	3540	3449	3629	3649	3644	3546	3562	3674	3410	3429	3539	3570	3615	3498	3419	3492	3558	3620	3470	3516	3512	3588
3407	3249	3292	3187	3233	3178	3157	3097	3017	3023	3102	3106	3134	3252	3228	3313	3260	3121	3131	3183	3210	3149	3382	3530	3602	3619	3584	3416	3334	3583	3588	3592	3717	3667	3675	3635	3619	3618	3559	3627	3589	3507	3492	3433	3409	3505	3421	3470	3456	3505
3442	3373	3214	3163	3082	3071	3091	3053	3174	3153	3191	3125	3222	3250	3238	3245	3238	3069	3138	3133	3208	3234	3430	3446	3644	3667	3547	3463	3445	3559	3585	3692	3546	3623	3676	3626	3566	3480	3566	3556	3565	3271	3488	3572	3507	3514	3497	3496	3449	3505
3331	3275	3201	3073	3227	3161	3064	3165	3290	3276	3179	3242	3196	3242	3243	3167	3217	3008	3060	3205	3376	3587	3505	3477	3649	3504	3546	3384	3529	3641	3748	3843	3576	3662	3519	3552	3523	3468	3596	3481	3480	3377	3506	3447	3462	3489	3333	3419	3534	3472
3263	3100	3109	3223	3079	3079	3215	3184	3213	3330	3338	3168	3174	3147	3113	3190	3091	3080	3114	3252	3488	3476	3454	3452	3429	3384	3486	3445	3514	3572	3560	3597	3608	3384	3419	3428	3525	3468	3467	3273	3255	3321	3341	3421	3350	3454	3224	3323	3501	3486
3225	3243	3112	3106	2978	3094	3115	3355	3313	3392	3348	3261	3217	3180	3147	3161	3115	3119	3215	3287	3509	3426	3455	3375	3360	3350	3400	3387	3521	3476	3517	3472	3434	3408	3337	3416	3418	3413	3339	3294	3336	3267	3323	3339	3382	3340	3400	3385	3382	3422
3083	3154	3203	3157	3262	3196	3233	3237	3349	3369	3461	3234	3191	3092	3097	3252	3163	3161	3312	3277	3424	3447	3316	3248	3302	3239	3349	3499	3438	3378	3379	3390	3416	3325	3366	3383	3460	3265	3379	3248	3329	3283	3411	3278	3337	3368	3372	3439	3360	3469
3062	3220	3177	3272	3221	3229	3267	3258	3267	3317	3414	3273	3197	3086	3226	3312	3349	3424	3306	3447	3386	3297	3215	3276	3207	3259	3386	3384	3407	3313	3316	3311	3343	3296	3430	3352	3432	3403	3211	3358	3224	3344	3335	3288	3284	3265	3394	3461	3301	3363
3180	3292	3361	3449	3478	3308	3166	3248	3209	3277	3257	3181	3226	3066	3250	3368	3447	3462	3346	3338	3263	3390	3186	3244	3306	3361	3433	3306	3369	3273	3299	3303	3379	3419	3408	3174	3318	3246	3337	3220	3288	3449	3284	3211	3265	3353	3411	3332	3326	3488
3286	3274	3316	3342	3427	3296	3233	3117	3155	3269	3210	3179	3083	3105	3162	3332	3432	3448	3494	3234	3214	3214	3315	3310	3469	3366	3366	3276	3291	3231	3430	3313	3591	3379	3389	3322	3264	3349	3325	3370	3411	3356	3312	3238	3297	3425	3330	3446	3294	3528
3334	3292	3303	3380	3473	3373	3273	3072	3086	3228	3300	3287	3318	3269	3410	3391	3364	3366	3185	3190	3106	3044	3217	3285	3308	3359	3368	3326	3307	3285	3377	3312	3279	3384	3357	3304	3374	3481	3363	3402	3290	3344	3360	3325	3398	3529	3435	3403	3353	3476
3355	3277	3355	3279	3329	3102	3089	3104	3104	3238	3344	3450	3362	3383	3333	3353	3386	3368	3232	3187	3171	3057	3231	3180	3367	3234	3225	3105	3150	3282	3325	3190	3285	3245	3238	3195	3245	3334	3503	3343	3364	3313	3262	3294	3393	3473	3534	3514	3552	3546
3224	3306	3308	3225	3247	3084	3216	3216	3216	3318	3423	3536	3604	3475	3316	3418	3392	3337	3403	3250	3221	3238	3298	3346	3271	3197	3074	3036	3101	3155	3164	3107	3154	3169	3085	2983	2891	3194	3203	3198	3223	3280	3181	3313	3356	3310	3414	3410	3481	3526
3242	3194	3256	3266	3274	3352	3205	3329	3381	3265	3468	3545	3514	3512	3379	3261	3207	3219	3200	3327	3185	3176	3279	3193	3368	3079	3105	2989	3087	3206	3168	3198	3013	3068	3066	2851	2993	2949	3075	3003	3130	3216	3128	3282	3099	3020	3226	3372	3367	3516
3242	3218	3174	3203	3408	3388	3349	3370	3353	3446	3500	3303	3480	3436	3329	3414	3169	3262	3257	3316	3247	3284	3241	3297	3262	3171	3081	3111	3146	3206	3183	3039	3082	3045	3097	2944	3038	3051	2970	2941	2975	2904	3132	3060	2907	3030	3037	3232	3262	3290
3198	3296	3210	3220	3369	3337	3357	3470	3418	3456	3448	3436	3452	3407	3359	3273	3315	3388	3331	3401	3317	3241	3109	3159	3188	3160	3023	3017	3258	3292	3161	3088	3035	3005	3103	3008	2986	2868	3050	2978	2917	3176	3031	2953	2948	3042	3088	3241	3398	3429
3327	3413	3258	3335	3315	3442	3394	3415	3365	3293	3286	3135	3285	3314	3196	3196	3162	3437	3356	3515	3253	3214	3172	3135	3166	3150	3019	3226	3113	3181	3121	3101	3154	2978	3055	2963	3095	2969	3006	3030	3087	3143	3208	3141	3127	3185	3300	3315	3361	3487
3519	3482	3277	3332	3304	3329	3438	3344	3239	3247	3228	3246	3228	3249	3328	3251	3289	3396	3361	3280	3319	3203	3088	3157	3145	3216	3163	3113	3040	3142	3240	3107	3107	3202	3223	3203	3119	3175	3133	3281	3335	3274	3417	3254	3168	3384	3390	3305	3519	3489
3509	3583	3322	3280	3279	3462	3373	3238	3232	3152	3175	3166	3250	3306	3390	3302	3204	3356	3335	3331	3103	3173	3238	3232	3321	3348	3227	3184	3013	3159	3161	3124	3227	3293	3315	3301	3353	3361	3363	3475	3430	3442	3272	3382	3489	3484	3406	3493	3487	3457
3547	3430	3369	3283	3172	3157	3263	3105	3191	3151	3220	3189	3343	3461	3396	3295	3219	3279	3264	3194	3209	3256	3208	3244	3371	3302	3282	3205	3171	3392	3247	3353	3276	3369	3306	3363	3356	3429	3543	3553	3342	3376	3317	3309	3480	3480	3363	3424	3500	3516
3504	3367	3288	3167	3070	3205	3340	3249	3158	3127	3135	3248	3325	3420	3365	3256	3248	3210	3366	3298	3277	3203	3360	3306	3270	3282	3246	3314	3201	3272	3400	3390	3240	3264	3262	3227	3243	3348	3389	3433	3309	3327	3359	3383	3328	3447	3429	3257	3408	3361
3460	3322	3323	3159	3187	3073	3339	3322	3255	3216	3202	3377	3370	3325	3357	3250	3190	3283	3260	3361	3262	3379	3345	3358	3413	3311	3188	3144	3267	3363	3378	3372	3189	3230	3321	3279	3408	3242	3267	3287	3404	3396	3353	3339	3379	3303	3304	3382	3482	3442
3538	3425	3240	3138	3287	3198	3418	3350	3335	3280	3337	3291	3291	3316	3203	3295	3143	3179	3419	3336	3390	3331	3336	3290	3334	3330	3247	3332	3316	3354	3370	3353	3399	3386	3295	3312	3406	3276	3344	3290	3404	3306	3413	3412	3417	3312	3193	3557	3609	3409
3374	3263	3144	3257	3246	3445	3421	3295	3150	3166	3205	3196	3205	3171	3167	3267	3235	3243	3254	3422	3273	3382	3314	3245	3276	3278	3394	3408	3334	3291	3458	3433	3455	3396	3474	3447	3384	3335	3428	3314	3355	3385	3390	3332	3280	3338	3334	3463	3607	3451
3373	3445	3187	3283	3278	3427	3451	3283	3247	3163	3160	3233	3125	3233	3074	3286	3205	3182	3260	3280	3098	3195	3328	3201	3180	3224	3325	3387	3388	3349	3374	3281	3345	3300	3355	3392	3325	3278	3360	3389	3381	3326	3306	3235	3375	3327	3463	3397	3293	3391
3435	3586	3369	3284	3191	3298	3393	3309	3148	3121	3254	3220	3178	3268	3225	3292	3194	3320	3262	3152	3288	3131	3237	3106	3192	3314	3265	3262	3190	3231	3249	3400	3374	3232	3334	3304	3284	3238	3328	3301	3473	3269	3355	3230	3285	3457	3367	3428	3337	3391
3589	3635	3458	3280	3157	3237	3300	3281	3246	3347	3147	3194	3265	3285	3335	3380	3287	3237	3253	3118	3078	3162	3164	3213	3269	3370	3267	3210	3175	3239	3380	3363	3407	3331	3309	3279	3306	3232	3225	3337	3372	3394	3243	3214	3362	3300	3397	3387	3347	3479
3417	3349	3235	3288	3228	3276	3282	3328	3257	3235	3330	3313	3266	3330	3254	3257	3218	3072	3172	3109	3208	3106	3147	3164	3321	3249	3172	3157	3110	3185	3245	3367	3367	3236	3207	3230	3276	3232	3325	3340	3517	3385	3319	3249	3306	3400	3409	3327	3461	3532
3199	3258	3171	3080	3277	3288	3395	3178	3327	3307	3390	3301	3179	3344	3366	3195	3088	3121	3199	3213	3222	3270	3162	3182	3146	3234	3150	3153	3195	3167	3297	3286	3191	3189	3291	3306	3210	3293	3268	3251	3294	3312	3329	3301	3259	3389	3394	3432	3401	3476
3170	3196	3204	3130	3154	3283	3433	3334	3239	3294	3232	3140	3229	3257	3200	3252	3173	3026	3185	3246	3199	3083	3088	3016	2983	3202	3036	3057	3157	3154	3305	3217	3221	3270	3208	3359	3240	3121	3228	3315	3265	3298	3317	3346	3256	3380	3283	3426	3424	3405
3355	3276	3211	3194	3204	3377	3275	3433	3326	3329	3205	3107	3127	3249	3222	3255	3142	3116	3149	3258	3105	3135	3014	3083	3026	3189	3129	3196	3135	3129	3244	3130	3199	3147	3274	3358	3318	3193	3240	3405	3361	3425	3243	3282	3372	3383	3266	3317	3489	3538
3283	3360	3261	3162	3148	3140	3239	3283	3282	3083	3202	3027	3113	3132	3212	3103	3279	3115	3282	3145	2984	3086	3065	3048	3135	3223	3132	3116	3171	3096	3264	3106	3185	3277	3271	3239	3245	3192	3158	3300	3375	3271	3215	3276	3289	3278	3319	3332	3388	3508
3289	3240	3039	3054	3050	3060	3179	3312	3277	3173	3071	3041	3164	3184	3326	3250	3092	3127	3136	3115	3108	3001	3058	3162	3251	3167	3221	3125	2993	3180	3239	3135	3277	3121	3167	3177	3328	3223	3130	3159	3311	3274	3373	3250	3350	3346	3129	3265	3398	3415
3278	3127	3078	2832	3009	3076	3114	3252	3079	3118	3088	3004	3229	3332	3277	3113	3209	3194	3150	3126	3208	3051	3056	3161	3176	3076	3119	2977	3137	3095	3196	3142	3169	3185	3073	3233	3237	3141	3228	3159	3330	3249	3300	3464	3400	3384	3211	3295	3390	3482
3340	3184	3022	3148	3102	3010	3174	3183	3164	3165	3066	3120	3178	3258	3109	3141	3016	3154	3171	3161	3146	3126	3066	3001	3077	3140	3034	3083	3051	3213	3156	3212	3158	3127	3119	3288	3312	3153	3187	3281	3334	3235	3320	3405	3391	3342	3279	3341	3407	3377
3322	3168	3169	3084	3110	3113	3215	3318	3312	3134	3058	3091	3126	3135	3097	3094	3050	3053	3135	3177	3283	3135	3136	3091	3173	3067	3145	3083	3236	3136	3149	3216	3297	3206	3194	3235	3237	3277	3278	3279	3180	3171	3257	3324	3455	3239	3306	3380	3389	3277
3399	3198	3165	3191	3218	3184	3222	3332	3238	3105	3094	3149	3122	3275	2993	3083	2981	3072	3079	3054	3138	3030	3104	3091	3070	3057	3036	3043	3036	3099	3202	3301	3129	3324	3437	3279	3141	3210	3180	3362	3315	3351	3293	3346	3319	3290	3284	3379	3270	3319
3297	3351	3054	3267	3199	3115	3360	3270	3195	3097	3019	3119	3107	3258	3076	3141	3062	2931	3014	3114	3068	3058	3029	3025	3206	3158	3166	3218	3117	2994	3065	3071	3194	3219	3263	3229	3309	3250	3319	3270	3419	3239	3379	3357	3301	3414	3425	3479	3465	3329
3426	3286	3146	3277	3243	3194	3244	3238	3117	3171	3007	3050	3092	3199	3140	3086	3025	2964	2920	3161	3026	3048	2999	3114	3116	3240	3140	3216	3065	3106	3107	3138	3163	3272	3340	3383	3336	3242	3345	3207	3230	3380	3368	3411	3319	3388	3448	3392	3481	3341
3463	3332	3364	3415	3182	3146	3269	3162	3099	3060	3034	2995	3015	3078	3108	3061	3004	2893	3067	3172	3084	3009	3051	2922	3104	3073	3145	3087	3147	3194	3089	3213	3151	3248	3342	3288	3292	3374	3335	3367	3360	3337	3423	3353	3448	3459	3428	3461	3466	3360
3279	3365	3450	3392	3351	3343	3276	3192	3231	3143	3007	3076	2993	2954	3132	2929	2876	2914	3073	3115	3220	2968	3033	3053	3064	3148	3089	3090	3158	3174	3206	3270	3152	3233	3291	3308	3344	3289	3423	3220	3316	3406	3382	3379	3427	3386	3434	3628	3467	3417
3269	3184	3259	3336	3383	3281	3373	3343	3358	3123	3092	3051	3107	3057	3101	2973	2940	2941	3118	3140	3042	3027	3124	3085	3036	3038	3111	3120	3151	3268	3248	3269	3249	3196	3329	3255	3318	3382	3468	3387	3482	3316	3398	3469	3354	3490	3519	3623	3520	3494
3158	3213	3268	3257	3453	3202	3218	3362	3208	3237	3101	3168	3171	3163	3082	2995	3005	3039	3049	2962	2879	2897	3093	3056	3044	3074	3037	3158	3042	3158	3169	3134	3206	3222	3308	3255	3262	3265	3385	3419	3401	3449	3405	3407	3488	3499	3566	3488	3481	3471
3279	3189	3092	3252	3167	3290	3215	3200	3200	3224	3128	3280	3192	3186	3202	3101	3007	3093	3083	3072	2944	2925	3025	3071	3159	3078	3052	3036	3129	3067	3129	3245	3137	3144	3224	3211	3326	3405	3281	3382	3368	3351	3334	3366	3481	3553	3607	3509	3475	3568
3141	3046	3073	3083	3161	3289	3271	3154	3163	3184	3241	3245	3191	3307	3164	3219	3071	3150	3125	3078	3099	2934	2929	3055	3024	2993	3063	2990	3206	3111	3008	3214	3173	3151	3200	3215	3337	3262	3382	3429	3337	3349	3438	3458	3470	3683	3530	3629	3446	3625
3173	3128	3119	3120	3206	3196	3249	3126	3150	3156	3199	3171	3165	3009	3048	3087	3116	3113	3035	3123	2924	2933	2981	3007	2912	2825	2981	3065	3168	3111	3207	3175	3181	3178	3130	3088	3341	3309	3314	3312	3435	3497	3297	3431	3385	3554	3638	3668	3540	3558
3266	3109	3197	3249	3377	3286	3252	3138	3138	3108	3192	3150	3224	3060	2959	3086	3028	3067	3147	3090	2934	3029	2930	2948	3023	2877	2976	2939	3010	3105	3153	3310	3200	3111	3136	3099	3116	3253	3379	3489	3529	3361	3448	3459	3518	3496	3577	3634	3587	3539
3266	3232	3237	3458	3377	3396	3157	3152	3128	3181	3164	3199	3100	2987	2883	2954	3043	3012	2988	2992	2991	2987	3042	3054	2998	3008	2937	2969	3055	3077	3052	3181	3086	3260	3242	3129	3245	3221	3309	3437	3456	3299	3433	3321	3433	3562	3432	3565	3446	3437
3229	3268	3270	3304	3391	3218	3189	3152	3113	3127	3140	3076	3193	3117	3020	3037	3015	3037	2963	2927	2994	2952	3052	3013	3029	3122	2993	3037	2891	3080	3033	3097	3205	3161	3159	3104	3268	3235	3236	3249	3441	3417	3398	3327	3373	3412	3498	3448	3381	3405
3169	3230	3145	3223	3229	3202	3092	2985	3098	3022	3167	3132	3152	3142	3105	3208	3060	3054	3133	3059	2934	3001	3030	3109	3058	3084	3043	3007	3022	3042	3152	3052	3101	3170	3132	3211	3262	3306	3237	3284	3325	3500	3305	3433	3357	3465	3416	3346	3392	3567
3366	3398	3360	3112	3136	3051	3023	3040	3038	2982	3003	3111	3081	3072	3085	3120	3183	3091	3032	3023	2924	3012	2969	3003	3059	3032	3177	3168	3112	3185	3027	3172	3129	3120	3091	3231	3301	3269	3292	3223	3240	3264	3364	3452	3411	3494	3435	3276	3237	3288
3328	3428	3360	3334	3204	3180	3205	3092	2976	3050	2981	3163	2831	2957	3133	3096	3089	3105	3227	3092	3118	3101	3112	3139	3045	3096	3156	3215	3249	3114	3082	3194	3156	3147	3040	3234	3286	3327	3194	3291	3211	3342	3320	3284	3449	3425	3413	3283	3361	3385
3557	3542	3435	3508	3292	3096	3181	3222	2933	3114	3101	2891	3024	2957	3020	3065	3060	3043	3032	3081	3077	3232	3123	3122	3008	3105	3186	3105	3180	3093	3065	3321	3284	3111	3098	3116	3225	3323	3370	3263	3331	3314	3286	3342	3404	3420	3455	3268	3287	3429
3362	3436	3439	3409	3325	3194	3220	3147	3248	3072	3137	2914	3029	3065	3012	2944	3095	3018	3061	3035	3110	3133	3253	3077	3178	3113	3098	3096	3169	3176	3115	3204	3277	3253	3311	3196	3364	3325	3270	3296	3433	3152	3352	3283	3462	3405	3386	3351	3336	3434
3279	3334	3280	3362	3270	3217	3069	3268	3286	3208	3207	3073	3078	3079	3120	2953	3059	2951	3020	3072	3216	3096	3265	3162	3177	3155	3160	3137	3141	3176	3163	3278	3268	3167	3293	3327	3201	3321	3295	3371	3431	3327	3299	3379	3359	3379	3230	3310	3292	3456
3143	3230	3300	3270	3150	3293	3223	3187	3403	3230	3315	3196	3230	3218	3147	3186	3123	2961	3024	3254	3166	3141	3239	3173	3239	3297	3325	3298	3300	3226	3147	3093	3123	3188	3406	3424	3412	3228	3287	3361	3389	3434	3370	3438	3457	3342	3443	3289	3432	3453
3214	3215	3023	3236	3187	3058	3065	3208	3193	3207	3278	3362	3333	3204	3307	3274	3179	3083	3125	3109	3105	3087	3070	3081	3238	3328	3310	3322	3194	3159	3172	3154	3193	3184	3315	3342	3409	3323	3291	3321	3456	3480	3456	3399	3440	3392	3391	3414	3420	3446
3362	3270	3195	3216	3018	3062	3209	3164	3152	3155	3208	3144	3283	3338	3341	3251	3262	3154	3334	3202	3101	3127	3012	3072	3199	3169	3164	3248	3215	3187	3264	3270	3239	3072	3228	3240	3462	3425	3337	3452	3367	3352	3333	3327	3494	3438	3412	3322	3423	3490
3337	3262	3190	3186	3208	3294	3168	3189	3134	3067	3186	3184	3215	3221	3285	3310	3338	3374	3321	3275	3112	3066	3128	3012	3069	3059	3095	3147	3278	3287	3136	3214	3205	3139	3140	3220	3540	3363	3396	3354	3520	3428	3401	3670	3490	3521	3319	3406	3346	3467
3312	3368	3211	3308	3306	3312	3376	3279	3123	3141	3123	3103	3221	3199	3169	3217	3302	3407	3372	3414	3229	3120	3105	3107	3005	3096	3024	3019	3219	3259	3282	3203	3216	3261	3284	3266	3334	3449	3482	3436	3359	3439	3300	3369	3519	3433	3299	3270	3340	3332
3354	3340	3205	3340	3433	3362	3453	3394	3180	3361	3150	3267	3382	3141	3114	3075	3293	3255	3495	3394	3372	3321	3319	3106	3156	3017	3066	2917	3113	3223	3300	3243	3333	3202	3209	3266	3239	3258	3407	3448	3391	3397	3287	3385	3435	3358	3324	3326	3441	3253
3276	3264	3373	3345	3460	3506	3407	3331	3427	3359	3270	3426	3290	3207	3170	3194	3140	3180	3389	3208	3351	3338	3327	3115	3089	3079	3010	3074	3128	3090	3173	3245	3353	3299	3354	3193	3219	3260	3298	3328	3340	3394	3356	3289	3395	3272	3350	3296	3328	3239
3157	3243	3335	3402	3431	3321	3374	3479	3488	3555	3417	3484	3286	3239	3202	3158	3134	3091	3060	3180	3212	3221	3262	3179	3235	3155	3043	3061	3142	3087	3156	3159	3347	3263	3410	3242	3202	3326	3368	3224	3417	3510	3347	3334	3312	3274	3424	3430	3419	3349
3184	3215	3387	3417	3279	3313	3268	3393	3570	3542	3368	3600	3336	3280	3295	3270	3199	3108	3047	2908	3059	3185	3199	3270	3264	3348	3108	3177	3111	3031	2996	3200	3197	3402	3217	3406	3338	3359	3279	3312	3266	3408	3290	3409	3262	3256	3322	3316	3268	3384
3272	3263	3364	3355	3321	3240	3230	3299	3369	3496	3529	3385	3376	3363	3236	3178	3218	3029	3004	2967	3026	3019	3081	3142	3226	3245	3287	3316	3229	3025	3194	3221	3300	3277	3297	3362	3435	3268	3226	3229	3299	3454	3515	3544	3324	3220	3392	3288	3383	3372
3318	3340	3288	3351	3387	3281	3257	3257	3254	3414	3374	3258	3246	3400	3237	3299	3252	3210	3117	2979	2973	3020	3068	3030	3176	3375	3452	3371	3348	3324	3285	3109	3273	3192	3354	3359	3489	3381	3392	3228	3392	3425	3343	3476	3394	3380	3415	3381	3315	3530
3486	3423	3527	3522	3243	3213	3159	3132	3169	3277	3218	3306	3304	3209	3332	3353	3326	3251	3142	3205	3113	2967	3029	3065	3001	3069	3360	3421	3268	3275	3265	3150	3128	3261	3196	3409	3491	3450	3332	3277	3315	3352	3388	3438	3410	3372	3414	3349	3447	3533
3645	3432	3529	3545	3482	3367	3285	3262	3209	3126	2998	3072	3059	3186	3201	3335	3200	3440	3326	3278	3211	3040	3071	3017	3000	2968	3023	3183	3286	3343	3308	3323	3193	3120	3130	3297	3357	3477	3276	3315	3197	3311	3380	3378	3443	3496	3268	3374	3329	3387
3590	3544	3566	3514	3405	3497	3572	3261	3225	3095	2999	2964	3008	3055	3000	3111	3098	3238	3465	3286	3253	3166	3151	3148	3083	2935	3174	3157	3346	3452	3414	3468	3268	3283	3060	3350	3352	3413	3350	3487	3308	3372	3245	3376	3418	3428	3433	3334	3203	3403
3598	3558	3545	3704	3577	3539	3529	3507	3249	3155	3044	2927	3033	2909	3013	2977	3099	3279	3369	3386	3384	3229	3184	3138	2978	3082	3023	3079	3101	3444	3335	3233	3192	3119	3127	3113	3202	3253	3407	3331	3388	3224	3244	3382	3385	3437	3401	3512	3420	3329
3484	3610	3471	3522	3523	3522	3570	3418	3318	3317	3137	3056	3021	3043	2925	2762	2913	3085	3087	3241	3360	3370	3281	3288	3286	3013	2995	3023	3199	3316	3282	3414	3438	3334	3180	3138	3038	3256	3371	3249	3439	3278	3244	3153	3276	3469	3431	3405	3291	3238
3380	3524	3425	3500	3581	3613	3465	3425	3338	3543	3275	3295	3115	2918	2938	2799	2957	2895	2990	3169	3113	3383	3311	3261	3280	3058	2957	3003	3138	3242	3268	3352	3414	3246	3140	3217	3116	3105	3307	3343	3348	3307	3220	3226	3279	3486	3564	3454	3454	3409
3372	3323	3367	3487	3630	3579	3405	3472	3454	3476	3430	3375	3227	2967	2924	2931	2914	2852	2994	2926	3041	3515	3466	3334	3361	3162	3131	3098	3129	3145	3143	3187	3386	3342	3359	3225	3133	3166	3127	3346	3448	3447	3272	3212	3252	3298	3423	3436	3495	3353
3303	3289	3357	3483	3365	3310	3379	3462	3491	3496	3468	3412	3251	3077	3076	3041	2892	2899	2792	2923	3006	3074	3173	3373	3345	3256	3215	3235	3037	3024	3021	3185	3464	3267	3453	3299	3257	3064	3253	3221	3313	3356	3331	3294	3240	3283	3378	3525	3571	3458
3522	3312	3241	3282	3320	3321	3353	3317	3415	3308	3402	3424	3466	3250	3240	3117	2980	3004	2806	2771	2812	2880	3017	3177	3250	3340	3288	3202	3064	2968	3018	3119	3366	3152	3357	3376	3254	3144	3108	3213	3360	3424	3494	3345	3177	3222	3294	3417	3483	3395
3420	3322	3350	3271	3113	3187	3224	3156	3387	3269	3244	3396	3365	3346	3309	3234	3130	2955	2927	2778	2780	2818	2834	3079	3174	3363	3201	3226	3141	3031	2952	3102	3108	3235	3318	3450	3394	3229	3041	3143	3282	3447	3542	3509	3297	3337	3302	3412	3500	3515
3551	3438	3284	3243	3292	3182	3174	3357	3226	3187	3237	3267	3376	3359	3338	3344	3169	3192	2985	2908	2805	2792	2700	2907	3012	3202	3288	3277	3252	3154	3098	2953	3115	3349	3331	3469	3397	3266	3153	3192	3401	3340	3501	3474	3388	3251	3300	3356	3470	3509
3510	3677	3446	3485	3342	3318	3173	3095	3160	3117	3273	3130	3212	3330	3417	3379	3318	3154	3067	3081	2909	2831	2731	2757	2873	3052	3346	3292	3337	3134	3068	3004	2986	3088	3253	3332	3442	3316	3338	3226	3221	3378	3559	3543	3448	3406	3362	3530	3478	3587
3614	3578	3603	3501	3375	3326	3112	3114	3117	3133	3039	3127	3138	3303	3249	3399	3439	3329	3268	3250	3066	2873	2786	2832	2844	2943	3157	3252	3187	3308	3092	2912	2924	3068	3171	3333	3388	3373	3394	3178	3254	3254	3419	3511	3532	3454	3427	3451	3379	3396
3708	3674	3543	3646	3540	3467	3313	3106	3119	3097	3023	3133	3011	3130	3163	3281	3348	3535	3367	3384	3096	2942	2975	2848	2881	2936	2956	3137	3240	3295	3241	3096	2981	2884	3126	3218	3285	3356	3429	3358	3166	3176	3323	3615	3537	3324	3247	3469	3446	3330
3649	3758	3596	3706	3616	3573	3337	3269	3165	3080	3104	2974	2961	3028	3098	3139	3311	3469	3522	3418	3318	3163	3095	2930	2889	2861	3004	3062	3244	3261	3259	3136	2972	2897	2983	3052	3153	3459	3306	3315	3246	3314	3250	3314	3463	3377	3363	3349	3342	3309
3784	3618	3702	3539	3591	3420	3347	3333	3225	3184	2952	2996	3022	2953	2913	3065	3153	3344	3446	3529	3495	3391	3089	2991	2906	2933	2943	3028	3099	3238	3309	3143	2933	2985	2991	2922	3203	3322	3406	3327	3160	3165	3314	3268	3406	3471	3424	3345	3261	3330
3657	3632	3566	3645	3393	3432	3462	3373	3310	3235	3218	2931	2894	2843	3007	2911	3085	3239	3235	3520	3516	3363	3168	3107	2996	3006	2858	3000	3136	3138	3276	3316	3282	3103	2975	3025	3062	3319	3248	3366	3374	3213	3151	3238	3353	3457	3407	3346	3334	3194
3374	3505	3425	3533	3604	3563	3519	3416	3320	3240	3158	3013	3005	2989	3003	2806	2890	3028	3174	3262	3385	3441	3353	3124	3067	3045	2832	2895	3053	3185	3277	3388	3197	3068	3035	3115	3033	3163	3287	3348	3272	3240	3258	3192	3321	3479	3407	3427	3289	3174
3388	3346	3414	3465	3509	3527	3453	3381	3333	3286	3147	3187	3034	2985	2877	2794	2845	2948	3074	3356	3434	3475	3367	3377	3106	2984	2921	2919	3080	3243	3258	3291	3263	3183	3100	3052	2971	3156	3222	3427	3437	3336	3237	3082	3190	3367	3425	3502	3353	3249
3175	3138	3338	3376	3526	3475	3449	3371	3445	3398	3186	3304	3113	3003	2822	2825	2747	2859	2864	3126	3270	3412	3402	3411	3350	3122	2972	2943	3001	3101	3249	3283	3242	3265	3196	2970	3057	3156	3253	3451	3347	3286	3190	3021	3182	3483	3422	3460	3294	3319
2880	3113	3062	3244	3216	3256	3223	3269	3411	3457	3239	3321	3188	3022	3027	2885	2789	2880	2812	2960	3209	3394	3486	3577	3474	3178	3008	2973	3052	3086	3152	3339	3329	3361	3078	3078	3059	3071	3217	3400	3317	3236	3209	3085	3145	3245	3581	3586	3329	3311
2926	2870	2876	3076	3112	3075	3116	3206	3403	3387	3440	3354	3315	3263	3053	2965	2912	2782	2823	2942	3195	3367	3428	3595	3326	3283	3040	3119	3067	3068	3056	3259	3322	3477	3295	3091	3034	3065	3133	3195	3409	3397	3279	3191	3185	3234	3514	3430	3371	3263
2823	2970	2914	2952	2859	2997	2998	3165	3305	3407	3385	3394	3421	3304	3177	3109	2890	2876	2920	3001	3047	3199	3443	3557	3529	3518	3375	3093	2939	2962	3138	3189	3388	3340	3381	3160	3077	3074	3012	3119	3234	3350	3288	3064	3070	3296	3376	3461	3368	3290
2878	2808	2736	2674	2803	2837	2928	3009	3133	3340	3278	3281	3349	3401	3327	3163	3074	2908	2910	2880	3101	3253	3467	3533	3580	3461	3340	3180	2991	2936	3013	3154	3341	3151	3166	3102	3099	3062	3026	3154	3236	3413	3368	3170	3136	3255	3396	3432	3428	3315
2810	2683	2595	2628	2711	2695	2807	2947	2943	3113	3193	3282	3372	3484	3339	3234	3038	2977	2885	2760	2989	3135	3386	3419	3543	3418	3371	3187	2980	2972	3041	3039	3256	3319	3226	3240	3161	2889	2969	3104	3329	3418	3285	3258	3138	3177	3248	3483	3467	3257
2671	2662	2669	2752	2711	2626	2734	2888	2973	3025	3233	3272	3286	3417	3393	3219	3076	2914	2844	2802	2896	3026	3246	3481	3642	3534	3350	3097	3098	3046	2994	3157	3218	3370	3425	3284	3099	3075	3011	3237	3267	3450	3384	3422	3090	3168	3388	3345	3537	3428
2782	2790	2757	2638	2629	2597	2732	2736	2865	2998	3079	3200	3291	3421	3311	3208	3143	2912	2869	2869	2767	3094	3213	3327	3534	3468	3480	3249	3222	3157	3007	3103	3208	3434	3374	3350	3228	3126	3030	3251	3200	3518	3389	3386	3250	3119	3274	3585	3469	3472
2844	2796	2632	2748	2594	2607	2630	2626	2756	2955	3140	3331	3300	3324	3325	3297	3213	3049	2769	2757	2832	2963	3145	3277	3405	3525	3513	3332	3329	2971	2996	3082	3239	3194	3353	3396	3279	3129	3078	3102	3242	3407	3536	3493	3196	3280	3290	3453	3334	3534
2927	2798	2743	2709	2628	2514	2587	2645	2717	2887	3060	3103	3262	3251	3371	3260	3141	3029	2955	2790	2759	2877	2984	3164	3322	3523	3421	3356	3204	2953	2958	3064	3116	3285	3336	3351	3419	3164	3135	3175	3362	3344	3471	3291	3342	3342	3330	3430	3431	3483
2902	2766	2805	2646	2629	2521	2626	2543	2647	2811	2950	3086	3269	3197	3345	3349	3178	3212	2940	2870	2770	2837	2941	3016	3349	3297	3549	3442	3254	3115	2988	2972	3130	3170	3268	3461	3330	3245	3135	3170	3245	3320	3368	3301	3353	3211	3303	3394	3335	3296
2909	2805	2609	2680	2648	2533	2532	2483	2723	2812	2875	2995	3079	3260	3389	3359	3204	3127	2961	2847	2893	2842	2796	3044	3378	3354	3316	3413	3228	3123	2940	2963	3050	3134	3276	3462	3398	3235	3025	3062	3276	3405	3460	3386	3254	3210	3183	3336	3287	3283
2930	2712	2743	2688	2629	2651	2554	2486	2630	2776	2894	2912	3125	3241	3334	3379	3293	3161	3084	3002	2916	2802	2829	3028	3269	3340	3303	3470	3336	3262	2993	2948	3122	3283	3283	3370	3354	3219	3109	3088	3183	3386	3355	3272	3215	3270	3196	3178	3235	3277
2938	2950	2777	2768	2673	2600	2697	2439	2606	2836	2851	2901	3142	3152	3311	3255	3355	3362	3181	2982	2813	2810	2992	2994	3363	3389	3469	3496	3277	3057	3104	3009	3092	3193	3346	3347	3387	3353	3014	3074	3167	3274	3368	3372	3156	3236	3276	3171	3121	3134
3022	2959	2848	2796	2656	2506	2476	2581	2653	2695	2883	2955	3094	3255	3261	3474	3407	3348	3152	2969	2883	2822	2985	3003	3103	3305	3495	3459	3332	3230	3023	2997	3050	3168	3309	3404	3441	3211	3034	2919	3079	3207	3367	3302	3227	3235	3152	3246	3180	3139
3106	3071	2808	2837	2700	2547	2517	2668	2703	2845	2792	2876	3118	3134	3387	3369	3354	3248	3116	2935	3007	2859	2965	2885	3121	3280	3345	3353	3319	3042	3072	3089	3056	3125	3258	3413	3343	3228	3144	3012	3107	3299	3289	3226	3261	3193	3202	3161	3254	3217
3147	2970	2840	2816	2738	2726	2701	2665	2672	2808	2871	2990	3230	3301	3337	3292	3258	3146	3036	3021	2825	2783	2904	2922	3045	3293	3467	3414	3255	3170	3038	3044	3120	3233	3345	3405	3329	3293	3113	2965	3031	3203	3299	3196	3179	3143	3141	2987	3264	3267
3202	3035	3065	2816	2896	2852	2749	2603	2671	2808	2895	3100	3171	3348	3470	3377	3313	3304	3154	2993	2866	2706	2748	2972	3103	3156	3372	3367	3227	3148	3071	3052	3237	3124	3390	3412	3357	3190	3040	3058	3052	3077	3126	3295	3132	3138	2955	3255	3284	3234
3171	3100	2909	2920	2833	2752	2698	2634	2830	2826	2904	3120	3231	3329	3284	3345	3353	3338	3185	2988	2879	2617	2781	2861	3038	3242	3318	3414	3381	3128	3013	2922	3069	3086	3423	3351	3358	3322	3046	3026	3069	3135	3135	3277	3110	3025	2992	3155	3240	3190
3220	3134	3014	2974	2785	2801	2715	2822	2853	2884	3022	3149	3268	3359	3415	3497	3413	3290	3136	2927	2809	2739	2791	2932	3117	3281	3277	3365	3360	3180	2916	2904	3084	3266	3191	3417	3385	3301	3123	3019	3123	3120	3173	3165	3028	3054	3028	2971	3134	3164
3225	3109	2900	2953	2781	2760	2849	2847	2863	2825	2909	3070	3042	3305	3490	3350	3501	3218	3089	2890	2877	2782	2679	2982	3148	3309	3395	3416	3456	3250	3054	3110	3023	3197	3319	3453	3396	3230	3086	3052	2914	3162	3189	3208	3022	2952	2966	3076	3120	3218
3173	2946	2965	2854	2779	2860	2838	2817	2845	2948	2921	3070	3314	3368	3380	3448	3361	3082	3124	2934	2883	2792	2810	2996	3082	3342	3317	3581	3448	3167	3065	3071	3233	3314	3260	3323	3401	3203	3058	2873	2964	3103	3181	3106	3008	2924	2962	3056	3100	3101
3099	3136	2919	2968	2839	2787	2844	2722	2825	2959	2932	3133	3146	3315	3264	3302	3317	3237	3199	2967	2911	2773	2872	2961	3128	3388	3447	3472	3379	3189	3083	3015	3135	3205	3363	3360	3353	3184	2962	2928	2975	3084	3096	3081	2958	2962	2913	3155	3110	3193
3071	2987	2910	2882	2758	2805	2782	2808	2818	2828	3067	3078	3172	3298	3341	3332	3346	3174	3002	2916	2879	2847	2788	3170	3118	3452	3529	3581	3304	3293	3098	3051	3046	3253	3378	3381	3274	3134	3011	2924	2968	3103	3109	3197	2973	2949	2949	3168	3137	3075
3079	2987	2903	2803	2772	2789	2771	2813	2761	2876	3023	3121	3229	3222	3392	3322	3325	3183	3047	2876	2788	2819	2944	3050	3224	3432	3606	3416	3387	3283	3161	3072	3176	3273	3332	3300	3198	3014	2973	2967	3126	3175	3099	3101	3047	2926	3036	3118	3300	3116
3044	2997	2745	2809	2738	2769	2793	2728	2826	2973	3090	3108	3238	3356	3235	3488	3272	3152	3082	2960	2793	2842	2910	3173	3236	3360	3638	3471	3259	3177	2984	3014	3354	3239	3379	3256	3216	3044	2940	2835	3027	3150	3088	3108	2943	2869	3054	3109	3192	3088
2984	2797	2797	2748	2566	2606	2688	2768	2925	2955	3058	3249	3377	3396	3425	3488	3393	3196	3122	2853	2918	2981	3024	3217	3446	3503	3528	3575	3271	3115	3180	3162	3209	3264	3307	3252	3128	3084	2948	3048	3070	3137	3179	3097	3091	2961	3045	3019	3168	3121
2921	2797	2731	2665	2658	2585	2726	2843	2842	3066	3109	3325	3287	3408	3319	3417	3296	3126	3022	2935	2880	3012	3039	3321	3434	3595	3647	3396	3411	3178	3149	3070	3131	3281	3346	3254	3308	3052	2937	3072	3147	3258	3142	3021	3050	3024	2989	3069	3114	3140
2883	2816	2812	2717	2693	2597	2741	2842	3018	3069	3107	3233	3358	3400	3272	3180	3095	3003	2845	2887	2939	2944	3181	3351	3469	3556	3490	3344	3282	3083	3114	3226	3322	3237	3405	3345	3165	3044	3037	3089	3066	3103	3028	3212	3065	3061	3003	3134	3161	3092
2820	2768	2745	2653	2608	2790	2762	2969	3038	3095	3190	3269	3354	3306	3315	3127	3121	2938	2883	2837	3049	3092	3115	3360	3383	3474	3432	3308	3190	3174	3126	3088	3219	3394	3327	3328	3091	3065	3053	3027	3065	3117	3158	3124	3161	3074	3033	3341	3206	3134
2915	2876	2805	2760	2706	2840	2831	2948	3094	3162	3336	3257	3226	3300	3228	3138	2868	2886	2867	2774	2991	3088	3188	3317	3458	3418	3410	3139	3106	3126	3210	3174	3266	3247	3293	3185	3090	2952	2958	3014	3063	3150	3157	3140	3010	3106	3188	3158	3308	3189
2868	2864	2788	2772	2813	2880	3074	3122	3140	3246	3287	3380	3186	3223	3073	3016	2852	2915	2898	2918	3015	3094	3171	3468	3280	3489	3374	3178	2983	3042	3176	3154	3324	3322	3247	3161	3047	2953	3051	3138	3068	3075	3089	3184	2967	3068	3071	3254	3192	3236
2874	2868	2948	2953	2907	2956	3022	3041	3214	3292	3309	3270	3083	3047	2926	2867	2908	2823	2745	2724	2895	3072	3101	3368	3451	3423	3224	3162	2966	2973	3132	3138	3266	3302	3266	3221	2947	2992	3079	3073	3233	3082	3139	3069	3074	3085	3131	3213	3089	3090
3018	2844	3025	3033	2945	2999	3078	3246	3231	3348	3207	3241	3175	3012	3030	2788	2826	2846	2818	2863	3022	3043	3246	3391	3441	3337	3115	2965	2948	2975	3032	3191	3133	3209	3167	3000	3048	2978	3077	3070	3151	3202	3095	3041	2971	3017	3193	3236	3162	3145
2964	3063	2966	3045	2985	3115	3164	3221	3278	3335	3296	3161	3048	2925	2885	2701	2728	2756	2829	3070	3225	3296	3459	3422	3505	3323	3160	3030	3048	2972	3081	3185	3172	3221	3029	3024	2949	2991	3007	3192	3150	3012	2964	3034	3076	3155	3174	3064	3137	3156
2975	3144	3161	3222	3236	3242	3283	3324	3306	3233	3188	3106	3057	2995	2854	2804	2833	2812	3009	3030	3253	3409	3355	3508	3349	3334	3189	3013	2878	3002	3139	3099	3167	3120	3077	2969	2928	2916	3009	3107	3110	3113	2859	2968	3015	3092	3132	3053	3080	3110
3095	3118	3093	3249	3257	3283	3166	3247	3233	3195	3103	3012	2953	2869	2821	2746	2926	2964	3083	3249	3335	3368	3413	3328	3262	3218	3105	3097	3124	3077	3147	3183	3148	3086	2922	2932	2835	2959	3061	3018	3044	3036	3008	2897	2910	3130	3057	2956	2974	3033
3059	3039	3234	3272	3302	3201	3264	3174	3160	3108	3123	2966	2840	2791	2799	2830	2860	3100	3316	3252	3351	3214	3333	3265	3101	3219	3116	3083	3031	3070	3082	3040	3145	2921	2995	2907	2962	2935	3111	3002	2986	3013	2738	2913	2998	2989	3078	3039	2952	3103
3100	3228	3285	3224	3217	3190	3246	3161	3019	3075	3049	2968	2884	2799	2822	2928	3246	3308	3375	3509	3370	3325	3428	3229	2976	3068	3088	3098	2982	3034	3100	3085	2993	2892	2882	2818	2855	3030	2944	2999	3083	2968	2870	2971	2936	3021	2953	3062	2982	3002
3259	3276	3233	3177	3219	3172	3135	3062	3101	3103	2911	2893	2880	2899	3000	3202	3326	3421	3509	3464	3235	3278	3256	3091	3036	2930	3085	3125	3153	3164	3102	3121	2980	2909	2839	2883	2951	2981	2951	2911	2850	3013	2945	3034	3033	3028	3015	2941	3009	3042
3213	3202	3298	3217	3074	3193	3053	3126	3023	2994	2944	2840	2992	2914	3085	3258	3318	3517	3534	3440	3416	3197	3084	2969	2981	3010	3130	3120	3027	3273	3106	2995	2923	2882	2885	2961	2969	3025	3044	2895	2820	2943	2991	2943	3006	3062	2945	3033	2854	2985
3242	3286	3260	3168	3203	3074	2985	3012	2903	2955	2875	2896	3041	3074	3104	3290	3356	3449	3397	3416	3236	3118	2922	2942	2936	3081	3125	3085	3204	3131	3145	2975	2937	2945	3054	2990	2965	3136	2994	3021	2849	2973	2928	3055	3087	3075	3017	3081	2995	2984
3248	3239	3265	3185	3156	3004	2997	3132	3004	2866	2925	3008	3038	3120	3202	3228	3289	3253	3314	3399	3223	3108	3088	2934	3073	3099	3229	3160	3183	3108	3066	2947	2984	3086	3042	3045	3183	3039	3017	2993	2997	2889	2930	2994	3055	2960	3006	3017	3148	3154
3214	3242	3234	3080	3112	3137	2964	2885	2933	2920	2928	3069	3149	3165	3278	3264	3317	3356	3222	3251	3128	3066	3108	3041	3300	3229	3268	3287	3242	3259	3077	3117	2947	2977	3131	3112	3072	3041	3119	2976	3061	2970	3052	3079	3079	3004	2985	3029	3057	3135
3131	3162	3068	3041	2919	3024	2974	2848	2818	2923	3021	3130	3107	3209	3204	3265	3159	3254	3060	2952	2993	2950	2969	3002	3294	3200	3351	3333	3240	3243	3172	3005	3098	3297	3129	3277	3047	3055	2989	2927	3081	3124	3033	3117	3105	2939	3000	3121	3204	3076
3088	3082	3045	2963	3088	2892	2974	2883	2928	3078	3070	3017	3168	3093	3173	3206	3091	3106	3044	2813	3022	2929	2934	3121	3260	3311	3397	3455	3237	3239	3102	3258	3178	3166	3277	3290	3152	3056	2946	2941	3014	3062	3077	3116	2990	3027	3001	3096	3177	3106
3141	3045	3103	3020	3020	2907	2874	2972	3047	3050	3186	3157	3248	3157	3221	3080	2974	2972	2899	3051	2866	2953	3146	3168	3271	3282	3336	3145	3215	3118	3156	3181	3337	3295	3348	3209	3186	2973	3087	3073	3188	3070	2996	2993	3005	3167	3110	3060	3046	3118
3247	3075	3107	3107	2969	3070	3058	3110	3083	3182	3199	3149	3262	3084	3057	3134	3010	2884	2911	2965	3014	3160	3120	3115	3171	3220	3281	3236	3010	3193	3050	3150	3245	3229	3260	3231	3108	3009	3145	3134	3168	3047	3044	3031	2988	3015	3080	3049	3120	3131
3187	3240	3089	3195	3130	3113	3120	3142	3146	3189	3116	3222	3100	3016	2918	2760	2803	2781	2808	2915	2968	3052	3137	3217	3212	3179	3226	3146	3095	3064	3128	3162	3070	3193	3083	3132	3056	3067	3158	3085	3219	3032	3148	2968	2949	3024	3023	2980	2867	2925
3156	3149	3178	3157	3177	3194	3156	3266	3300	3178	3125	3049	3029	2838	2892	2742	2792	2785	2841	2906	2977	3069	3119	3055	3213	3004	3163	3088	3113	3150	3132	3206	3161	3264	3017	3065	2995	3028	3091	3166	3159	3104	3110	3014	3098	3109	2983	2987	2878	2964
3127	3130	3258	3230	3257	3178	3131	3212	3160	3142	3108	3043	2938	2893	2724	2810	2864	2851	2942	3001	3023	3152	3011	2963	2977	3082	2944	3014	3111	3150	3222	3155	3154	3157	3138	3103	3105	3039	3093	3173	3012	2960	3007	3068	2993	3122	2972	3003	2890	2879
3276	3273	3144	3267	3291	3268	3219	3276	3184	3190	2990	2923	2994	2903	2937	2887	2929	3012	2966	3039	2902	2993	3044	2700	2971	2871	2914	2935	3203	3150	3055	3000	3110	3111	3126	3101	3106	3257	3036	3081	3094	3026	2940	2975	2963	2862	2906	3005	2837	2950
3233	3348	3075	3205	3085	3169	3132	3231	3066	3037	2984	2978	3004	3006	3092	3020	3085	3141	3155	3019	3032	3006	2912	2826	2825	2734	2871	2991	2951	3122	3079	3039	3024	2948	3008	3058	3148	3109	3094	3088	3005	3131	3105	2900	2926	3039	2973	3049	2866	3024
2987	3025	3038	3176	3044	3040	3090	3046	3061	2975	2964	2961	2984	2997	3091	3063	3018	3181	3006	3115	2961	2770	2667	2841	2838	2863	2961	3031	3094	3146	3092	3006	2966	3105	3104	3225	3087	3176	3081	3124	2993	3111	3048	3054	2959	2972	2926	2882	3007	2929
3114	2920	2978	3006	3021	2994	2926	2977	3003	2985	2873	2964	2990	3194	3097	2995	3178	3044	3010	2895	2872	2769	2738	2795	2939	2903	3012	3052	3148	3190	3110	3133	2993	3197	3183	3170	3282	3161	3192	3158	3120	3123	3156	3079	2972	2935	2959	2911	2869	2844
2956	3053	2953	2884	2918	2978	3037	3011	2868	2961	2983	3016	3074	3037	3050	2969	2976	2845	2749	2725	2692	2690	2684	2838	2810	2967	3138	3136	3261	3186	3267	3247	3189	3233	3357	3288	3307	3294	3306	3083	3104	3010	3209	3168	3044	3049	3113	3043	2892	2981
2926	2840	2937	2926	2958	3069	2990	2999	2887	3031	3015	3047	2996	2987	2871	2947	2825	2822	2700	2673	2646	2711	2692	2826	2952	3110	3137	3131	3144	3180	3306	3321	3357	3263	3388	3304	3333	3406	3274	3210	3184	3189	3150	3014	3126	3020	3123	3093	3040	2963
3005	2964	3015	2989	2991	3027	3034	3100	2986	2895	3057	3025	2862	2905	2874	2749	2766	2716	2578	2708	2755	2819	2962	2859	3124	3242	3126	3157	3202	3132	3193	3324	3297	3337	3315	3301	3339	3333	3327	3189	3257	3187	3201	3112	3118	3159	3040	3039	3062	3136
3129	3000	3061	3082	3128	3079	3037	3103	2970	2976	2917	2778	2923	2770	2700	2731	2616	2703	2602	2668	2797	2842	2980	3048	3279	3239	3169	3245	3155	3318	3261	3423	3361	3290	3332	3315	3315	3276	3296	3431	3239	3252	3196	3157	3109	3159	3179	3112	2975	2981
3095	3201	3122	3218	3130	3150	3179	3094	2995	2825	2779	2696	2688	2648	2646	2555	2749	2626	2625	2756	2882	2861	2943	3155	3209	3161	3113	3239	3388	3376	3511	3592	3370	3407	3241	3181	3325	3242	3263	3225	3243	3230	3318	3273	3225	3118	3130	3039	2985	2959
3128	3236	3132	3097	3327	3069	3145	2954	2958	2900	2645	2667	2549	2496	2633	2549	2617	2786	2813	2843	2981	2981	3055	3058	3064	3202	3211	3221	3448	3419	3498	3441	3506	3396	3422	3187	3143	3123	3382	3160	3196	3156	3146	3187	3261	3170	3231	3150	3103	3091
3194	3175	3176	3211	3183	3185	2975	2975	2862	2717	2728	2607	2581	2624	2580	2602	2716	2796	2748	2948	2818	2951	2920	2999	3104	3085	3070	3188	3193	3370	3273	3428	3364	3410	3290	3319	3196	3229	3122	3084	3132	3084	3158	3113	3027	3139	3051	3123	3180	3111
3344	3245	3191	3159	3155	3109	3017	3017	2834	2757	2739	2720	2700	2663	2701	2745	2851	2836	2898	2907	2971	3011	3011	2998	3064	3226	3154	3169	3265	3266	3279	3232	3257	3317	3410	3262	3231	3200	3218	3240	3120	3089	3026	3016	2942	2994	3122	3095	3220	3132
3201	3277	3186	3142	3116	3105	2879	2989	2751	2693	2669	2861	2746	2697	2852	2768	2873	2839	2862	2925	2863	3052	3094	3003	3133	3161	3228	3247	3195	3193	3091	3255	3152	3257	3093	3281	3189	3099	3223	3151	3373	3151	3052	2919	3072	2949	3114	3031	3085	2984
3177	3144	2977	3074	2961	2898	2906	2847	2885	2726	2736	2743	2633	2708	2681	2717	2832	2680	2708	2814	2941	2966	3071	3155	3248	3271	3238	3288	3376	3245	3269	3111	3289	3139	3170	3084	3140	3244	3133	3106	3217	3153	3139	3115	3127	3126	3065	3005	2979	2956
3055	3081	3016	3004	2966	2838	2886	2938	2682	2924	2670	2608	2654	2500	2564	2626	2530	2624	2770	2834	2845	2973	3012	3134	3265	3393	3296	3313	3414	3400	3299	3324	3290	3193	3116	3164	3099	3106	3119	3008	3082	3088	3241	3067	3114	3212	3235	3096	2972	2954
3106	3040	3040	2935	2968	2857	2952	2830	2809	2700	2626	2587	2476	2502	2426	2562	2544	2625	2650	2812	2799	2907	3003	3195	3221	3183	3268	3251	3331	3383	3393	3444	3292	3332	3234	3248	3213	3096	3147	3129	2980	3061	3236	3207	3208	3202	3256	3225	3005	3009
3010	3044	2997	3045	2959	2945	2865	2854	2736	2639	2600	2657	2452	2393	2426	2509	2595	2616	2719	2725	2865	3019	3013	3054	3108	3182	3263	3206	3401	3395	3272	3468	3334	3288	3211	3299	3409	3316	3167	3179	3123	3150	3109	3171	3201	3164	3343	3331	3269	3256
3167	3226	3100	3109	3106	2842	2887	2808	2784	2670	2527	2467	2478	2490	2456	2493	2512	2650	2696	2848	2921	2821	2978	3175	3102	3072	3247	3320	3340	3460	3276	3172	3254	3323	3416	3306	3388	3332	3339	3200	3176	3133	3259	3043	3133	3211	3257	3319	3224	3253
3006	3133	3123	2991	3005	2957	2718	2674	2636	2584	2575	2562	2423	2574	2444	2496	2616	2697	2785	2813	2852	2901	3026	3156	3103	3329	3321	3296	3321	3321	3242	3346	3238	3316	3367	3197	3320	3258	3279	3213	3300	3226	3203	3099	3082	3175	3182	3217	3212	3144
3083	2948	2924	2955	2889	2800	2768	2600	2596	2485	2384	2364	2351	2424	2429	2610	2629	2699	2824	2984	2975	2990	3072	3248	3293	3359	3374	3488	3389	3394	3460	3270	3237	3286	3356	3271	3226	3291	3339	3240	3289	3332	3155	3283	3223	3215	3108	3153	3022	3105
2817	2848	2753	2842	2783	2691	2544	2656	2387	2476	2416	2339	2379	2294	2383	2468	2630	2629	2757	2869	2819	3059	3000	3104	3343	3377	3439	3560	3393	3308	3416	3369	3378	3325	3252	3195	3278	3235	3199	3289	3180	3224	3332	3279	3241	3145	3130	3012	3076	3115
2827	2890	2783	2756	2698	2628	2540	2474	2374	2415	2381	2306	2447	2273	2396	2397	2517	2655	2636	2810	2963	3052	3037	3276	3330	3462	3454	3441	3423	3453	3535	3460	3405	3337	3437	3307	3303	3240	3237	3118	3147	3160	3227	3169	3245	3223	3201	3125	2975	3046
2770	2735	2736	2817	2669	2734	2601	2488	2472	2446	2405	2365	2331	2301	2281	2384	2479	2608	2790	2717	2939	2937	2971	3112	3219	3210	3302	3366	3324	3521	3546	3460	3471	3507	3311	3367	3417	3349	3180	3158	3157	3176	3121	3161	3157	3230	3195	3152	3104	3037
2877	2873	2829	2905	2828	2692	2641	2604	2582	2447	2475	2452	2342	2368	2328	2417	2512	2601	2715	2831	2882	2941	2998	2956	3183	3328	3207	3434	3226	3393	3261	3383	3387	3312	3341	3442	3412	3306	3237	3352	3135	3155	3020	3066	3044	3125	3134	3118	3240	3057
2995	2844	2841	2859	2800	2725	2620	2491	2539	2633	2477	2389	2539	2598	2443	2531	2744	2734	2879	2926	2991	3065	3137	3093	3218	3343	3373	3392	3267	3328	3388	3172	3319	3305	3293	3289	3274	3329	3328	3239	3252	3163	3093	3089	2988	2984	3260	3173	3205	3165
2825	2893	2741	2673	2643	2698	2624	2556	2557	2565	2421	2512	2512	2525	2506	2536	2611	2763	2832	2906	2973	2963	3006	3275	3253	3406	3303	3468	3462	3283	3412	3288	3329	3357	3284	3300	3210	3195	3397	3405	3199	3187	3116	3082	3036	2964	3025	3112	3062	3104
2788	2703	2664	2548	2647	2442	2475	2524	2408	2465	2379	2320	2449	2455	2416	2485	2441	2574	2744	2740	2855	2980	3132	3217	3204	3305	3465	3395	3468	3499	3476	3381	3384	3430	3256	3157	3123	3220	3289	3227	3165	3199	3177	3145	3142	3187	3123	3161	3100	3164
2764	2705	2580	2543	2449	2525	2479	2349	2426	2304	2404	2363	2307	2322	2174	2242	2234	2309	2481	2551	2664	2968	2949	3018	3121	3221	3360	3602	3436	3501	3550	3601	3500	3373	3366	3346	3198	3279	3342	3163	3160	3240	3276	3321	3198	3199	3021	3001	3034	3015
2747	2695	2630	2555	2545	2585	2446	2479	2453	2402	2351	2188	2234	2362	2245	2326	2271	2273	2451	2477	2633	2685	2804	2797	2945	3072	3103	3523	3359	3429	3458	3562	3672	3461	3502	3456	3345	3240	3219	3087	3158	3107	3240	3223	3140	3167	3175	3119	3063	3063
2866	2706	2643	2595	2696	2648	2560	2539	2539	2605	2477	2447	2530	2410	2346	2161	2220	2292	2310	2356	2490	2502	2613	2715	2729	2942	3110	3301	3310	3261	3459	3612	3569	3526	3619	3536	3525	3496	3376	3257	3099	3177	3262	3105	3234	3119	3197	3102	3100	3095
2887	2920	2745	2749	2796	2738	2797	2769	2789	2653	2531	2537	2487	2560	2400	2439	2396	2438	2476	2529	2626	2682	2731	2742	2872	2905	2919	3263	3266	3307	3300	3468	3541	3469	3670	3559	3467	3582	3278	3337	3256	3248	3108	3145	3064	3037	3151	3171	3189	3108
2868	2889	2953	2969	2824	2870	3003	2823	2752	2726	2793	2666	2653	2597	2550	2421	2396	2478	2431	2511	2555	2633	2795	2855	2906	3056	3085	3081	3190	3208	3404	3215	3280	3525	3452	3543	3304	3296	3512	3264	3399	3388	3052	2970	2878	2974	2978	3097	3031	3076
2914	2885	2845	2921	2881	2838	2887	2896	2822	2898	2751	2653	2613	2675	2641	2641	2629	2712	2668	2744	2769	2917	2906	2938	2979	3040	3132	3109	3211	3308	3184	3228	3275	3267	3402	3378	3427	3211	3312	3305	3377	3179	3191	3025	2983	3011	3057	3017	3038	3144
2940	2910	2810	2874	2761	2774	2852	2814	2843	2788	2741	2674	2841	2730	2676	2792	2697	2724	2727	2735	2848	2955	3011	3071	3065	3256	3255	3227	3243	3164	3153	3328	3248	3335	3085	3131	3152	3180	3281	3359	3207	3338	3101	3049	3061	3074	2876	2886	2855	2890
2875	2925	2762	2765	2756	2819	2743	2781	2776	2789	2704	2708	2718	2714	2671	2682	2797	2740	2752	2911	2911	2843	3067	3172	3103	3074	3317	3306	3410	3342	3281	3390	3256	3180	3180	3140	3123	3128	3182	3301	3194	3153	3215	3149	3033	2971	2801	2721	2854	2786
2829	2823	2828	2696	2659	2596	2758	2697	2749	2676	2536	2518	2597	2674	2764	2667	2747	2830	2761	2723	2804	2954	2982	3094	3125	3239	3228	3251	3331	3334	3407	3418	3306	3319	3230	3159	3002	3204	3136	3096	3037	3142	3068	3176	3144	2989	2859	2732	2725	2801
2811	2760	2784	2784	2653	2667	2617	2670	2695	2649	2634	2714	2704	2614	2702	2734	2723	2724	2757	2743	2890	2877	2907	2954	3135	3191	3273	3461	3338	3308	3296	3407	3510	3290	3156	3296	3121	3126	3141	2960	2949	2972	3079	3102	3105	3071	2911	2856	2876	2830
2727	2840	2692	2712	2705	2664	2597	2731	2725	2732	2722	2628	2681	2672	2734	2878	2825	2963	2685	2800	2848	2844	2896	3101	3092	3025	3186	3232	3177	3294	3446	3469	3407	3338	3367	3324	3318	3148	2980	2973	2967	2868	3016	2881	2823	2965	2909	2971	2921	2859
2709	2755	2746	2819	2851	2709	2758	2794	2878	2817	2884	2801	2719	2723	3017	3023	3052	2966	2947	3022	2969	2968	2963	3099	3163	3053	3058	2928	3060	3114	3299	3386	3341	3319	3316	3367	3183	3086	3052	2902	2928	2848	2797	2793	2771	2892	2931	3010	3002	2976
2755	2842	2812	2846	2790	2882	2884	2857	2840	2852	2904	3022	2827	3008	2949	2974	3006	3048	2917	3072	2965	2998	3000	3089	3048	3064	2868	2861	3041	3121	3123	3010	2998	3216	3322	3273	3352	3087	3114	3103	3014	2910	2869	2686	2870	2889	2851	2928	2990	2744
2937	2990	2907	2990	2961	2912	2886	2781	2872	3042	3112	2933	2904	2880	2893	2855	2892	2998	2938	2886	2953	2897	2908	2872	3017	2890	2887	2893	2994	3070	2995	2936	2926	3021	3160	3198	3124	3046	3101	3197	3106	2952	2898	2735	2769	2830	2956	2849	2877	2874
3089	2994	2915	2956	2903	2774	2964	2914	2960	2869	2760	2798	2863	2934	2971	2973	3128	3248	3267	3124	3168	3185	3179	3079	2974	2976	2856	2901	2957	2950	2921	2857	3049	2924	2998	2990	3069	3137	3097	3260	3231	3143	2922	2851	2871	2860	2927	2896	2798	2849
2941	2926	2929	2872	2776	2850	3009	3070	2894	2888	2983	3057	2960	3078	3067	3103	3085	3170	3015	3110	3120	3170	3286	3297	3262	3158	3011	2990	3035	2944	2969	2815	2936	2982	2924	2796	2855	3147	3189	3169	3134	3188	3001	2894	2943	2810	2845	2858	2887	2856
3073	2936	2804	2876	2914	2842	2757	2789	2864	2873	3034	2976	2910	2864	2769	2836	2820	2854	2869	2847	2783	2924	2929	3103	3033	3101	3102	3090	2961	3071	2933	2840	2874	2749	2817	2828	2706	2966	3054	3042	3093	3082	3085	3032	2956	2938	2707	2831	2805	2750
2919	2939	2772	2829	2840	2667	2766	2842	2831	2855	2663	2668	2773	2767	2762	2784	2865	2921	2888	2885	2996	3021	2973	2883	2898	2823	2937	3059	3115	3124	3024	3024	3051	2910	2814	2886	2939	2897	2917	3065	3117	3051	3149	3236	3159	3016	2788	2791	2745	2676
2829	2824	2901	2821	2644	2634	2745	2774	2774	2566	2766	2759	2717	2830	2885	2964	3010	2933	3242	3096	3085	3247	3270	3229	3055	2899	2986	2929	3005	3025	3066	3193	3151	2993	2943	2806	2835	3012	3004	2889	2852	2950	3067	3244	3216	3001	2860	2768	2684	2667
2788	2924	2834	2674	2738	2709	2718	2696	2668	2684	2711	2891	2856	2895	2898	2902	3030	2986	2879	2960	2909	2955	3080	3099	3065	3153	3118	2934	2902	2876	2967	3123	3088	3166	3131	2891	2845	3010	3027	2827	2853	2919	2993	3084	3120	2932	2799	2791	2819	2732
2909	2821	2651	2759	2792	2756	2764	2747	2685	2771	2817	2716	2913	2904	2993	2941	2873	2781	2830	2780	2777	2732	2593	2648	2746	2989	3174	3134	3056	2910	2993	3072	3106	3129	3188	3063	3032	2899	2914	2763	2820	2740	2953	3017	2926	3060	2935	2883	2861	2752
2783	2577	2718	2834	2799	2744	2731	2884	2857	2980	2821	3155	3028	3076	3097	2877	2905	2770	2846	2870	2810	2786	2679	2570	2658	2618	2884	2932	2935	2956	3043	3142	3044	3052	2953	3157	3128	2882	2894	2937	2845	2826	2941	2914	2940	3008	2979	2908	2931	2778
2679	2659	2863	2842	2811	2685	2815	2806	2903	2906	3038	3111	3124	3050	2928	2853	2954	2944	2943	3105	3114	2985	2959	2943	2756	2702	2576	2590	2695	2955	2994	2936	2838	2957	2999	3048	3268	3119	2921	2961	2969	2783	2732	2934	2900	2874	2930	2967	2855	2892
2753	2938	2947	2760	2558	2793	2939	2901	2939	3101	3130	3097	2891	2757	3027	2999	3066	3150	3293	3239	3297	3146	3123	3065	3051	2868	2827	2515	2616	2796	2820	2871	2961	2823	2970	2978	3089	3179	2930	2766	2853	2859	2766	2757	2755	2754	2842	2918	2859	2855
2880	3017	2756	2642	2786	2872	3000	2942	3052	3083	3006	2813	2737	2802	3179	3349	3527	3685	3578	3494	3420	3298	3187	3214	3075	2982	2984	2795	2522	2605	2637	2806	2895	2823	2913	2943	2920	3070	3022	2861	2882	3019	2702	2636	2627	2696	2766	2972	2798	2888
3117	3074	2725	2786	2896	2894	2966	2955	2977	2914	2856	2779	2933	3205	3540	3690	3758	3782	3644	3690	3513	3459	3325	3265	3178	3147	2988	2836	2687	2584	2475	2549	2772	2758	2812	2920	2793	2848	3173	3017	2949	3031	2754	2585	2696	2626	2738	2915	2901	2809
3172	3133	2760	2967	3018	2914	2943	2822	2815	2703	2741	3063	3350	3576	3829	3907	3725	3596	3687	3507	3363	3373	3357	3331	3224	3159	2894	3002	2954	2737	2488	2476	2677	2706	2782	2764	2856	2779	2943	3081	2964	2929	2876	2682	2606	2733	2672	2918	2853	2844
3209	2886	2827	2985	3110	2977	2740	2769	2722	2546	2946	3252	3650	3702	3696	3590	3176	3157	3010	3043	2914	2976	3024	3210	3220	3135	3044	3097	3044	2904	2673	2423	2541	2691	2731	2689	2679	2755	2990	3169	3121	2992	2994	2807	2781	2866	2744	2733	2762	2800
3174	2771	2903	3128	2979	2887	2713	2661	2605	2788	3099	3519	3727	3423	3194	2967	2639	2494	2499	2483	2514	2671	2762	2976	3054	3124	3127	3070	2987	3003	2671	2600	2504	2621	2784	2671	2628	2787	2915	3159	3088	2913	2913	2889	2698	2843	2735	2637	2935	2676
3006	2663	2941	3150	2865	2713	2712	2605	2737	2954	3298	3555	3348	3000	2681	2375	2218	2183	2101	2161	2213	2306	2396	2816	2818	3036	3040	3059	3040	2842	2926	2725	2582	2606	2581	2625	2628	2597	2767	2937	2983	2897	2956	2884	3009	2791	2827	2613	2741	2840
2871	2721	2961	2962	2704	2726	2610	2677	2744	3084	3273	3363	3063	2718	2399	2066	2031	2129	1960	2136	2122	2228	2331	2426	2632	2864	3084	3103	3054	2988	2922	2821	2656	2612	2571	2594	2539	2639	2801	2841	3017	2884	2955	3128	2980	2782	2703	2675	2679	2751
2884	2719	2909	2938	2671	2582	2650	2688	2736	3103	3216	3086	2769	2412	2042	1950	2039	2124	2231	2277	2224	2166	2228	2277	2572	2801	3116	3067	3123	3044	2916	3000	2817	2679	2592	2773	2501	2611	2731	2849	2868	2808	2909	3255	3071	2879	2757	2705	2639	2731
2716	2799	2785	2783	2543	2566	2577	2671	2980	3141	3068	2921	2549	2297	1984	2027	2124	2405	2423	2474	2325	2202	2212	2156	2188	2538	2936	3151	3126	2985	2926	3035	2876	2781	2681	2709	2763	2633	2602	2768	2822	2866	2892	3103	3034	3090	2886	2681	2581	2748
2701	2748	2820	2707	2524	2531	2651	2809	2826	3064	2976	2786	2321	2068	2017	2152	2339	2496	2563	2585	2495	2378	2075	2026	2083	2431	2852	3105	3154	3009	2960	3091	2940	2740	2692	2730	2629	2646	2673	2668	2700	2766	2977	3081	3032	3027	2831	2703	2662	2782
2667	2756	2608	2699	2489	2465	2781	2935	2997	3056	2986	2673	2364	2146	2044	2168	2431	2644	2637	2711	2559	2432	2113	1993	2055	2284	2672	3026	3103	3140	3024	2987	3014	2705	2715	2753	2759	2666	2686	2530	2690	2783	2791	2999	3091	2965	2871	2699	2696	2694
2592	2669	2724	2652	2576	2466	2781	2961	2964	3141	3047	2714	2358	2138	2042	2285	2543	2657	2812	2771	2601	2352	2124	1901	1925	2192	2687	3003	3043	2989	2856	3016	2976	2751	2619	2798	2865	2583	2648	2666	2576	2741	2741	2954	2967	2913	2839	2797	2663	2763
2616	2600	2653	2556	2463	2579	2725	2904	3124	3053	3061	2747	2560	2353	2063	2226	2502	2567	2647	2619	2501	2164	2084	1846	1861	2284	2671	3003	3079	2927	2978	2970	2903	2834	2711	2942	2877	2666	2609	2679	2505	2529	2766	2985	2919	2844	2807	2698	2792	2714
2521	2532	2763	2794	2576	2527	2710	3055	3044	3147	3015	2924	2501	2382	2214	2149	2182	2345	2373	2401	2258	2113	1843	1787	2013	2307	2782	3039	3049	2853	2847	3024	2867	2749	2914	3045	2809	2672	2778	2612	2570	2664	2800	2944	2863	2921	2900	2826	2930	2774
2521	2513	2708	2756	2630	2584	2761	2941	3093	3120	3109	3002	2790	2382	2287	2158	2079	2128	2049	2139	2017	1909	1865	1780	2060	2592	3001	3120	2949	2948	2816	2918	2829	2773	2921	3003	2815	2605	2781	2597	2545	2777	2782	2893	2790	2862	2890	2904	3001	2865
2665	2690	2617	2847	2708	2535	2658	3024	3084	3177	3127	3063	2934	2718	2415	2242	1981	2054	2004	1823	1944	1801	1923	2017	2318	2750	3188	3003	2978	2738	2765	2831	2818	2792	2952	2983	2777	2728	2837	2616	2631	2794	2794	2773	2796	2939	2931	2916	2984	2857
2634	2600	2614	2897	2730	2604	2588	2953	3003	3053	3088	3261	3020	2857	2627	2495	2250	2189	2006	1939	2012	2083	2151	2328	2722	3036	3181	3058	2749	2664	2596	2687	2772	2717	2953	2892	2692	2765	2952	2575	2637	2774	2749	2870	2851	2948	3008	3048	2985	2929
2705	2696	2688	2801	2885	2748	2667	2907	2840	3044	3077	3124	3213	3121	2912	2790	2625	2386	2392	2361	2340	2508	2596	2809	3108	3279	3217	2830	2585	2548	2574	2565	2593	2851	2975	2862	2661	2958	2905	2699	2743	2773	2720	2816	2898	3087	2908	3134	2963	3002
2671	2677	2755	2807	2899	2847	2724	2766	2915	2982	3089	3076	3129	3104	3190	3152	2954	2830	2759	2942	2917	3045	3115	3258	3314	3340	3007	2605	2417	2452	2665	2748	2827	2968	3035	2759	2984	3096	2925	2518	2703	2751	2786	2912	2896	2980	3027	3191	2982	3144
2673	2651	2725	2755	2837	2963	2623	2724	2828	2927	3112	2987	3082	2932	3170	3206	3152	3214	3153	3274	3353	3574	3324	3301	3266	3002	2543	2454	2424	2556	2686	2668	2785	2941	2894	2889	3069	3095	2670	2689	2679	2606	2849	2785	2906	2865	3124	3160	3141	3082
2665	2636	2693	2734	2903	2875	2934	2799	2818	2820	2985	3059	3097	3095	2995	3151	3233	3312	3274	3354	3509	3443	3197	2911	2900	2572	2478	2421	2588	2711	2828	2771	2809	2821	2826	2926	3199	2988	2776	2869	2741	2742	2777	2707	2849	2982	3081	3190	3096	2838
2830	2594	2685	2860	2805	2915	3002	2925	2651	2800	2759	2980	3034	2996	3022	2965	3029	2987	3098	3069	3105	2914	2801	2612	2342	2379	2480	2656	2769	2753	2654	2783	2812	2703	2737	3099	3153	2843	2772	2847	2648	2788	2909	2764	2836	2918	3032	3084	3096	2994
2879	2883	2799	2778	2837	2890	3069	2881	2877	2714	2899	2896	2946	2963	2997	2996	2826	2906	2772	2786	2746	2635	2574	2412	2475	2683	2678	2696	2906	2727	2763	2781	2668	2645	2916	3098	2981	2774	2864	2792	2637	2750	2656	2679	2730	2986	3085	3237	3132	3096
2810	2974	2870	2764	2789	2839	2905	3125	3111	2903	2835	2714	2809	2833	2987	3006	2880	2894	2745	2708	2777	2817	2648	2558	2660	2772	2828	2752	2678	2692	2767	2672	2654	2801	3037	2909	2726	2894	2851	2703	2641	2766	2717	2761	2897	2946	2991	3330	3122	3136
2782	2825	2946	2816	2801	2882	2806	2832	3005	3115	2982	2860	2827	2733	2797	2729	3025	2803	2883	2915	2799	2908	2809	2801	2806	2935	2737	2713	2617	2667	2660	2565	2691	2842	2935	2861	2879	2897	2719	2791	2751	2692	2663	2663	2821	2879	3121	3402	3154	3196
2794	2717	2724	2877	2850	2753	2801	2896	2930	3045	3127	3192	3009	2976	2881	2865	2730	2904	2871	2722	2900	2884	2844	2750	2717	2665	2639	2649	2568	2637	2684	2687	2748	2766	2738	2771	2929	2887	2706	2637	2688	2798	2782	2610	2930	2929	3249	3187	3215	3117
2788	2741	2810	2723	2783	2828	2825	2880	2753	2836	2901	3236	3271	3214	3186	3012	2931	2963	2892	2887	2952	2908	2799	2825	2691	2660	2556	2506	2538	2603	2688	2862	2830	2609	2689	2854	2914	2775	2719	2694	2778	2789	2654	2765	2808	3028	3163	3285	3364	3086
2713	2830	2676	2728	2690	2745	2880	2949	2874	2879	2837	2844	2935	3108	3236	3232	3306	3112	3102	3072	3114	3069	2893	2856	2756	2646	2654	2522	2700	2646	2809	2833	2658	2587	2824	2918	2861	2687	2760	2701	2785	2660	2757	2776	2838	2945	3078	3380	3248	3254
2652	2733	2748	2601	2798	2653	2861	2905	2878	2967	2836	2861	2825	2841	2868	2969	2930	2996	2924	2952	3017	2854	2788	2755	2748	2700	2579	2550	2707	2538	2656	2630	2694	2742	2918	2828	2737	2969	2784	2718	2731	2738	2791	2668	2858	2909	3134	3316	3243	3216
2701	2669	2720	2653	2643	2566	2752	2761	2817	2916	3025	3090	3115	2990	2849	2918	2794	2730	2723	2682	2834	2831	2711	2692	2749	2785	2790	2691	2588	2574	2533	2645	2796	2785	2738	2728	2956	2904	2769	2719	2784	2722	2813	2813	3059	2973	3081	3174	3204	3165
2735	2652	2513	2678	2671	2755	2709	2689	2761	2701	2790	2922	3080	3236	3180	3009	3018	2997	2922	2852	2978	2865	2956	2815	2692	2620	2579	2486	2535	2669	2756	2739	2780	2647	2675	2903	2831	2815	2727	2801	2702	2678	2785	3045	2898	2994	3096	3200	3242	3192
2569	2730	2640	2618	2565	2741	2799	2699	2799	2691	2760	2802	2885	2906	2929	2923	3055	3068	2908	3089	2993	2935	2784	2679	2626	2496	2640	2549	2668	2646	2733	2555	2634	2801	2910	2816	2807	2782	2756	2684	2666	2779	2881	2850	2970	3085	3028	3303	3291	3246
2631	2669	2719	2636	2554	2611	2823	2739	2710	2836	2854	2835	2899	2856	2907	2877	2727	2777	2748	2772	2794	2743	2825	2649	2701	2670	2584	2620	2614	2608	2511	2750	2661	2775	2753	2732	2852	2902	2797	2619	2705	2807	2818	2963	3023	2912	3180	3291	3235	3288
2668	2569	2553	2693	2609	2707	2684	2674	2765	2805	2870	2918	2923	2976	2960	2941	2988	2896	2911	2911	2875	2933	2798	2746	2662	2706	2685	2490	2556	2550	2756	2643	2742	2768	2820	2789	2951	2740	2786	2782	2783	2824	2910	3143	2910	3057	3225	3320	3268	3145
2545	2527	2559	2607	2664	2602	2695	2702	2656	2704	2879	2746	2851	2785	2833	2923	2960	3054	2887	2933	3042	2931	2672	2741	2677	2792	2772	2696	2643	2684	2741	2603	2662	2727	2956	2879	2834	2761	2760	2783	2720	2835	3071	2942	3113	3105	3140	3291	3149	3194
2596	2522	2565	2576	2651	2467	2553	2683	2747	2613	2739	2836	2709	2756	2840	2785	2903	2814	2869	2809	2866	2805	2890	2718	2802	2722	2726	2703	2673	2734	2649	2758	2793	2741	2577	2761	2827	2913	2762	2634	2748	2884	2922	3075	3182	3034	3221	3136	3169	3127
2514	2498	2483	2666	2620	2546	2515	2617	2675	2691	2670	2805	2831	2666	2850	2814	2755	2703	2839	2726	2757	2842	2720	2714	2809	2785	2708	2766	2867	2751	2885	2797	2724	2703	2779	2794	2748	2748	2686	2681	2683	2757	2915	3080	3031	3083	3109	3125	3067	3004
2557	2502	2426	2417	2424	2641	2628	2656	2550	2537	2604	2635	2798	2742	2689	2767	2775	2743	2852	2816	2794	2831	2753	2723	2797	2820	2786	2761	2765	2725	2784	2880	2857	2866	2842	2749	2687	2768	2736	2647	2596	2764	2833	2946	3078	3024	2933	2972	2885	2995
2417	2468	2462	2588	2503	2574	2550	2563	2615	2771	2572	2629	2608	2517	2487	2712	2784	2663	2778	2768	2767	2794	2760	2635	2783	2725	2832	2897	2851	2990	2946	2912	2876	2776	2713	2795	2794	2682	2613	2626	2723	2696	2853	3107	3131	3092	2921	2738	2859	2914
2604	2536	2434	2525	2509	2535	2608	2592	2634	2463	2660	2692	2769	2679	2739	2748	2696	2749	2806	2808	2816	2797	2886	2809	2874	3001	3078	3033	3010	2924	3070	3040	2885	2891	2698	2733	2756	2823	2718	2641	2648	2696	2914	2986	3140	3010	2908	2941	2845	2975
2593	2638	2489	2495	2546	2483	2583	2549	2607	2650	2521	2626	2638	2625	2661	2613	2651	2720	2667	2769	2815	2833	2810	2716	2834	2860	2876	3002	3000	3149	3021	3066	2991	2883	2730	2685	2670	2808	2682	2585	2710	2732	2857	3086	3024	3059	3032	2847	2969	2871
2680	2653	2560	2645	2592	2672	2562	2628	2541	2583	2631	2550	2786	2722	2686	2479	2678	2676	2688	2660	2820	2843	2817	2874	2888	3032	3064	3160	3044	2993	3001	3015	3007	2741	2699	2667	2662	2770	2742	2603	2717	2778	2937	2922	2986	2933	2844	2912	2769	2846
2680	2677	2646	2666	2622	2630	2655	2585	2697	2569	2537	2594	2654	2675	2521	2652	2631	2615	2812	2769	2799	2875	2919	2876	2832	2849	3025	3002	3059	3108	3159	3122	2800	2912	2709	2743	2654	2649	2760	2796	2780	2834	2850	2993	2987	2928	2826	2720	2872	2892
2687	2658	2634	2626	2665	2676	2527	2652	2662	2650	2632	2688	2629	2624	2649	2634	2578	2701	2771	2763	2791	2840	2901	2915	3155	3045	3180	3120	3026	2987	2981	2924	2934	2774	2638	2670	2701	2689	2792	2870	2746	2822	2957	3031	2919	2902	2809	2702	2708	2920
2815	2750	2653	2669	2766	2686	2788	2633	2615	2647	2655	2651	2717	2747	2645	2625	2642	2787	2761	2841	2834	2856	2888	2942	2996	3010	2970	3117	3022	3149	3026	2856	2881	2901	2746	2740	2742	2747	2946	2913	2968	2928	2919	2927	3024	2890	2849	2743	2689	2834
2881	2710	2815	2739	2790	2754	2691	2718	2657	2637	2770	2694	2751	2746	2809	2658	2680	2704	2776	2859	2839	2869	2968	3001	3075	3109	3058	3083	3037	3002	2866	2927	2781	2930	2770	2668	2725	2893	2987	2950	2958	2776	2838	2867	2797	2946	2856	2691	2777	2824
2952	2909	2770	2853	2862	2966	2800	2778	2808	2702	2733	2759	2827	2814	2747	2684	2737	2739	2880	2854	2933	2949	2957	2866	3011	2971	3022	3014	2978	3008	2902	2873	2856	2758	2827	2725	2888	3006	2991	3016	3073	3004	2913	2912	2904	2766	2821	2841	2835	2808
2947	2896	2825	2960	3010	2991	2967	2838	2810	2884	2879	3002	2919	2927	2872	2714	2760	2823	2837	2870	2960	2881	2876	2966	2921	3026	2923	2928	2966	2945	2854	2799	2794	2944	2896	2819	3009	3074	3025	2990	3065	2919	2861	2835	2856	2774	2768	2867	2809	2864
2911	2914	3008	3146	3034	2963	3072	2993	2894	2879	2940	2845	2941	3002	2984	2786	2836	2918	2874	2934	2946	2906	2991	2967	2920	2962	2860	2977	2877	2867	2781	2806	2795	2937	2925	3082	3007	3151	2953	2992	2937	2923	2790	2731	2843	2839	2927	2838	2888	2833
3016	2977	3008	3055	3080	3083	2920	3062	3018	3071	3090	2994	2987	2976	2896	2788	2908	2875	2872	2861	2857	2740	2834	2986	3091	2857	2778	2887	2891	2791	2739	2915	2909	3011	3127	3127	3154	3064	2974	2938	2866	2796	2814	2690	2681	2893	2854	2894	2906	3051
2947	3024	3037	3191	3054	2970	2938	2951	3003	2985	3008	2967	3001	2973	2965	2978	2941	2954	2872	2839	2713	2823	2762	2945	2850	2824	2751	2793	2798	2882	2807	2914	2786	2987	3050	3059	3178	3047	2884	2912	2943	2826	2720	2666	2726	2832	2900	3003	3013	3019
2898	2802	2832	3057	3025	2884	3000	2918	2901	3015	2956	3029	3074	3016	2920	2952	2957	2890	2883	2840	2850	2673	2741	2763	2808	2873	2697	2824	2639	2732	2897	2929	3032	2984	3190	3172	3133	3012	2944	2884	2789	2842	2771	2616	2697	2773	2958	2940	3086	3014
2763	2700	2872	2833	2865	2820	2885	2875	2821	2893	2948	2957	2897	2844	2892	2821	2930	2873	2796	2714	2757	2602	2676	2714	2772	2684	2782	2687	2732	2748	2916	2894	3001	2956	3012	3080	3061	2968	2705	2833	2783	2798	2844	2821	2714	2836	2859	3056	3031	2864
2625	2671	2760	2776	2776	2737	2784	2830	2789	2747	2896	2860	2859	2860	2937	2949	2896	2899	2810	2738	2711	2782	2725	2634	2643	2734	2682	2721	2783	2950	2929	3058	2968	2929	3085	3055	2943	2819	2784	2758	2691	2762	2726	2840	2865	2911	2928	2935	3072	2918
2648	2561	2582	2506	2630	2781	2684	2734	2784	2775	2787	2845	2898	2824	2859	2904	2908	2944	2702	2694	2601	2727	2661	2685	2773	2876	2743	2777	2770	2908	2956	3004	2855	2964	3051	2991	2922	2892	2739	2667	2772	2851	2780	2843	2842	2926	2900	2984	2935	2879
2529	2518	2538	2468	2541	2660	2672	2660	2671	2744	2773	2834	2813	2781	2924	2908	2899	2882	2859	2817	2810	2653	2707	2631	2796	2712	2863	2810	2792	2858	2924	2957	3018	2934	2990	2899	2855	2898	2741	2805	2716	2864	2947	2976	3054	2857	2875	2948	2778	2903
2530	2566	2532	2562	2604	2581	2572	2612	2698	2708	2673	2819	2692	2690	2949	2859	2841	2886	2859	2718	2846	2664	2793	2771	2747	2863	2784	2768	2921	2928	3005	2903	3050	2819	2795	2774	2738	2809	2897	2797	2807	2780	2976	2948	2911	2962	2881	2821	2813	2909
2513	2617	2501	2655	2546	2617	2664	2608	2642	2713	2713	2754	2788	2826	2953	2956	2965	2878	2866	2875	2786	2832	2856	2854	2936	2940	2891	2967	3018	2850	2902	2812	2926	2849	2878	2796	2808	2886	2946	2850	2818	2830	3032	2910	3059	2957	2827	2846	2786	2840
2746	2772	2827	2756	2652	2635	2552	2744	2738	2671	2700	2757	2719	2835	2864	2872	2889	2913	3007	2942	2810	2891	2962	2930	2906	2925	2938	2976	3003	2910	2915	2848	2799	2847	2837	2777	2852	2969	2988	2891	2946	2963	2958	2858	2809	2843	2849	2893	2796	2897
2808	2827	2671	2744	2692	2761	2756	2786	2816	2794	2729	2684	2886	2807	2837	2929	2874	2898	2942	3012	2961	3046	2970	2936	2830	2996	2898	2936	2956	2906	2746	2773	2772	2801	2783	2855	2864	2967	3068	2967	2886	2931	2829	2848	2904	2932	2923	2864	2786	2888
2878	2799	2858	2892	2768	2778	2757	2822	2744	2804	2774	2724	2720	2882	2853	2969	2984	2991	3121	2955	2993	2895	2939	2943	2884	2852	2944	2940	2829	2833	2758	2780	2759	2792	2868	2838	2955	2965	2965	3000	2923	2882	2841	2783	2807	2791	2850	2913	2964	2881
3049	2964	2936	3022	2911	2773	2710	2881	2853	2880	2777	2797	2810	2865	2861	2831	2950	2994	2950	2871	2986	2947	2837	2869	2846	2881	2837	2834	2823	2782	2671	2747	2784	2900	2881	2951	2955	2836	2902	3002	2984	2797	2674	2725	2804	2898	2920	2920	3042	2888
3066	2946	2893	2925	2813	2838	2889	2769	2899	2768	2879	2763	2842	2769	2912	2883	2948	2957	2866	2845	2923	2858	2944	2811	2794	2869	2786	2721	2702	2765	2908	2831	2871	2820	2910	2876	2954	2794	2811	2824	2890	2837	2729	2660	2805	2828	2929	2976	2941	2893
2835	2868	2832	2856	2785	2820	2825	2789	2793	2775	2780	2746	2789	2775	2728	2842	2939	2816	2924	2978	2737	2908	2706	2808	2765	2816	2696	2795	2758	2836	2758	2833	2846	2978	2935	3049	2934	2827	2854	2781	2832	2719	2846	2736	2833	2928	2965	2993	2945	2881
2870	2812	2709	2809	2714	2708	2636	2681	2649	2686	2742	2714	2768	2836	2701	2820	2735	2724	2640	2771	2753	2790	2806	2779	2792	2825	2834	2714	2840	2902	2919	2862	2850	2931	2862	2831	2795	2769	2768	2753	2828	2723	2937	2965	2946	2762	2885	2907	2979	3049
2820	2750	2798	2775	2666	2697	2726	2826	2786	2708	2615	2722	2659	2659	2740	2752	2682	2605	2696	2729	2710	2747	2699	2666	2766	2736	2865	2774	2823	2869	2968	2978	2946	2853	2754	2788	2767	2826	2810	2882	2742	2882	2961	3005	3018	2904	2799	2868	3086	2904
2869	2875	2816	2824	2775	2798	2886	2873	2729	2732	2757	2686	2702	2666	2710	2573	2642	2623	2619	2689	2693	2715	2732	2769	2685	2715	2816	2766	2687	2706	2835	2902	2837	2694	2728	2673	2767	2845	2842	2729	2848	2971	3023	3109	2957	2795	2849	2904	2964	2994
3008	2779	2955	2923	2834	2911	2841	2855	2831	2886	2758	2780	2725	2730	2690	2701	2629	2701	2610	2696	2698	2676	2738	2650	2655	2526	2565	2634	2630	2655	2671	2739	2660	2629	2705	2646	2783	2834	2978	2954	2994	3050	3097	3073	2946	2974	2918	3029	2998	2872
3143	2972	3019	3006	3065	3050	3005	2928	3026	2840	2854	2856	2880	2923	2754	2718	2721	2691	2752	2742	2745	2612	2734	2646	2532	2558	2643	2527	2537	2556	2556	2561	2622	2594	2660	2692	2750	3000	2987	3030	3158	3195	3157	2890	2999	3072	3044	3037	3083	2870
3043	3067	3138	3100	3113	3075	3092	3021	2964	2978	2958	2909	2923	2830	2932	2718	2749	2791	2670	2713	2701	2629	2521	2387	2484	2392	2450	2482	2462	2479	2504	2494	2592	2664	2764	2726	2886	3057	3038	3103	3126	3097	3131	3033	3043	3179	3187	3165	2946	3044
3017	3165	3048	3069	3176	3055	3152	3158	3074	3090	2995	3025	2995	2921	2947	2849	2792	2767	2670	2614	2617	2525	2451	2471	2424	2284	2248	2324	2334	2457	2417	2475	2542	2488	2778	2770	2936	2980	3062	2975	3190	3142	3082	2904	3026	3242	3158	3033	3119	3091
2936	2818	2877	3034	2970	2993	3018	3072	3086	3000	2933	2917	2866	2876	2851	2764	2762	2759	2597	2541	2520	2454	2426	2279	2297	2260	2218	2239	2303	2375	2482	2410	2510	2556	2859	2915	3003	2919	2973	3098	3035	2948	3032	3041	3169	3242	3244	3228	3125	3287
2743	2677	2768	2738	2803	2790	2813	2865	2942	2915	2846	2745	2756	2654	2695	2618	2667	2586	2512	2403	2428	2483	2297	2338	2262	2298	2284	2201	2322	2409	2512	2538	2547	2616	2779	2819	2892	2846	2886	2919	3069	3103	3027	3106	3040	3169	3080	3074	3220	3241
2704	2736	2582	2692	2785	2799	2816	2835	2828	2712	2756	2783	2710	2618	2590	2630	2545	2601	2413	2422	2406	2405	2278	2310	2336	2254	2215	2307	2248	2568	2532	2432	2592	2696	2741	2731	2808	2884	2910	3052	2983	3012	3168	3261	3133	3175	3079	3232	3297	3230
2678	2843	2708	2791	2737	2799	2678	2835	2827	2881	2675	2772	2681	2714	2726	2585	2562	2460	2303	2424	2345	2407	2279	2319	2366	2295	2376	2281	2307	2365	2398	2423	2464	2704	2686	2708	2713	2795	2896	2975	2995	3217	3235	3244	3265	3100	3063	3014	3224	3282
2809	2842	2855	2854	2743	2736	2780	2672	2820	2936	2748	2915	2802	2711	2638	2650	2691	2655	2675	2485	2528	2436	2440	2375	2327	2382	2282	2388	2331	2226	2318	2387	2460	2565	2738	2592	2822	2845	3159	2952	3092	3004	3239	3135	3188	3103	3009	3227	3113	3122
2720	2684	2672	2879	2737	2807	2674	2722	2724	2878	2888	2924	2916	2767	2731	2763	2768	2760	2691	2663	2584	2500	2510	2446	2383	2423	2292	2332	2260	2248	2299	2341	2372	2548	2625	2733	2719	2859	2850	3098	2912	2984	3066	3136	3100	3115	3101	3218	3079	3086
2784	2700	2637	2738	2703	2646	2761	2735	2848	2754	2840	2886	2870	2846	2756	2867	2874	2746	2731	2588	2701	2650	2502	2460	2382	2369	2242	2313	2361	2244	2350	2336	2452	2569	2613	2630	2690	2849	2848	2934	2925	2962	3018	3073	3043	3114	3071	3125	3099	2924
2626	2711	2619	2760	2682	2539	2710	2850	2751	2793	2843	2786	2848	2724	2764	2862	2832	2652	2642	2592	2628	2526	2503	2387	2458	2304	2302	2228	2255	2390	2338	2382	2504	2582	2694	2784	2689	2689	2827	2791	2847	2987	2900	3014	2951	3101	3229	3285	3086	2905
2622	2667	2623	2666	2654	2493	2617	2633	2654	2728	2727	2816	2757	2784	2738	2802	2662	2579	2603	2566	2597	2460	2467	2488	2481	2431	2284	2323	2338	2329	2352	2444	2552	2708	2750	2693	2675	2777	2831	2800	2869	3018	2943	2998	2928	3189	3169	3223	3008	2832
2677	2603	2589	2635	2526	2557	2546	2572	2484	2631	2569	2659	2654	2556	2662	2681	2535	2493	2575	2578	2475	2495	2510	2513	2433	2404	2419	2468	2423	2487	2478	2514	2631	2709	2629	2724	2824	2796	2806	2812	2973	2946	3006	3042	2938	3145	3099	2946	2851	2953
2654	2635	2673	2662	2558	2568	2546	2421	2577	2510	2605	2644	2593	2627	2621	2681	2579	2561	2587	2580	2495	2610	2627	2662	2680	2624	2398	2590	2665	2604	2640	2583	2696	2748	2652	2769	2837	2960	2809	2868	3040	3018	2948	2983	2922	2926	2948	2954	2886	2936
2782	2729	2662	2635	2574	2600	2414	2539	2540	2566	2561	2472	2545	2600	2518	2672	2738	2596	2630	2613	2649	2732	2754	2735	2791	2719	2556	2734	2724	2666	2667	2769	2683	2812	2711	2830	2786	2878	3035	2812	2876	2978	3045	2917	2863	3004	2897	2920	2807	2980
2749	2754	2638	2655	2575	2643	2573	2588	2537	2624	2506	2520	2554	2643	2658	2668	2727	2681	2703	2740	2758	2700	2687	2707	2772	2719	2688	2742	2633	2669	2649	2749	2870	2829	2803	2790	2839	2984	2834	2832	3005	2896	2863	2823	2852	2962	2916	2848	2910	2982
2694	2710	2617	2608	2519	2562	2605	2630	2573	2506	2577	2498	2524	2584	2611	2567	2670	2579	2679	2688	2800	2610	2725	2647	2784	2649	2729	2666	2740	2671	2701	2733	2898	2878	2790	2894	2946	2835	2913	2947	2952	2889	2901	2877	2932	2996	2928	2916	2708	2940
2689	2549	2537	2534	2542	2595	2502	2528	2505	2572	2458	2603	2508	2555	2571	2630	2497	2603	2612	2665	2636	2619	2715	2779	2630	2640	2755	2761	2762	2661	2692	2813	2922	2811	2791	2857	2923	2918	2794	2989	2942	3051	2943	2846	3068	3070	2926	2720	2837	2878
2598	2516	2576	2477	2606	2566	2464	2506	2399	2553	2498	2646	2560	2543	2656	2595	2589	2453	2666	2555	2613	2613	2638	2747	2682	2828	2689	2813	2746	2810	2784	2838	2832	2737	2833	2906	3016	2858	2819	2929	2956	2893	2893	3018	3093	3002	2898	2798	2775	2936
2571	2571	2533	2611	2514	2487	2545	2493	2564	2649	2630	2609	2688	2561	2674	2621	2613	2602	2572	2646	2610	2702	2705	2814	2791	2799	2854	2814	2783	2707	2800	2879	2792	2720	2854	3001	3066	2999	2859	3023	2980	2995	2885	3028	3070	2877	2785	2741	2886	3001
2520	2601	2523	2477	2469	2534	2528	2532	2658	2736	2697	2728	2616	2671	2634	2684	2665	2678	2656	2640	2617	2637	2764	2677	2829	2774	2758	2848	2690	2637	2777	2744	2787	2694	2930	2879	2938	2899	2886	3065	3058	2934	2808	2978	2963	2976	2767	2617	2907	3037
2527	2630	2551	2595	2579	2677	2638	2674	2769	2775	2636	2824	2724	2752	2784	2761	2837	2718	2644	2678	2639	2621	2694	2700	2645	2748	2659	2633	2633	2612	2702	2720	2787	2760	2846	2977	2846	2967	2985	3108	3070	2840	2780	2872	2998	2877	2631	2698	2875	2962
2569	2514	2432	2541	2549	2538	2586	2638	2624	2738	2696	2712	2876	2846	2812	2723	2736	2721	2791	2609	2704	2711	2583	2615	2698	2698	2769	2617	2673	2671	2743	2786	2724	2742	2928	2896	2855	2703	2866	3009	2851	2843	2835	2882	2934	2784	2664	2771	2884	2897
2470	2527	2506	2439	2464	2578	2605	2665	2743	2639	2594	2614	2724	2793	2750	2686	2744	2762	2824	2723	2676	2799	2646	2645	2713	2775	2682	2741	2586	2827	2874	2693	2706	2694	2870	2866	2720	2770	2879	3025	2861	2754	2813	2980	2872	2695	2518	2684	2884	2785
2619	2452	2442	2485	2654	2482	2570	2597	2621	2487	2554	2557	2654	2786	2700	2698	2701	2773	2758	2737	2703	2776	2644	2745	2644	2728	2729	2679	2652	2737	2725	2616	2626	2690	2699	2853	2700	2667	2874	2836	2813	2642	2808	2956	2729	2484	2546	2646	2837	2612
2588	2459	2501	2635	2414	2651	2578	2614	2699	2634	2511	2581	2657	2727	2720	2626	2741	2892	2751	2748	2781	2707	2728	2745	2778	2797	2826	2674	2601	2663	2779	2580	2680	2788	2886	2738	2684	2811	2773	2960	2717	2579	2937	2926	2763	2478	2433	2767	2855	2594
2687	2577	2481	2513	2540	2489	2555	2641	2653	2581	2647	2699	2713	2722	2732	2841	2876	2749	2703	2723	2767	2781	2731	2827	2873	2837	2759	2656	2645	2691	2628	2663	2665	2710	2890	2713	2686	2799	2915	2756	2679	2663	2874	2807	2742	2476	2623	2795	2706	2425
2593	2498	2521	2573	2612	2615	2589	2589	2641	2632	2680	2700	2627	2703	2863	2764	2842	2854	2763	2691	2738	2800	2752	2741	2827	2727	2752	2652	2664	2788	2771	2640	2657	2839	2851	2688	2740	2758	2877	2708	2637	2560	2828	2874	2642	2512	2651	2825	2765	2404
2585	2504	2509	2498	2502	2562	2594	2559	2644	2624	2605	2663	2761	2709	2671	2704	2761	2755	2670	2775	2765	2817	2769	2703	2825	2775	2735	2732	2726	2900	2770	2661	2748	2825	2907	2836	2699	2713	2905	2737	2622	2816	2944	2731	2681	2548	2607	2724	2619	2438
2577	2577	2551	2525	2534	2405	2569	2580	2526	2601	2564	2629	2744	2552	2643	2692	2698	2772	2617	2643	2800	2754	2766	2835	2857	2837	2870	2825	2877	2868	2703	2721	2769	2829	2964	2749	2651	2864	2882	2727	2631	2795	2859	2819	2523	2410	2754	2838	2639	2401
2604	2650	2553	2616	2542	2552	2660	2609	2596	2646	2596	2679	2600	2661	2687	2677	2736	2679	2639	2774	2809	2759	2748	2744	2911	2888	2864	2778	2894	2820	2817	2764	3009	2909	2975	2722	2753	2857	2815	2680	2707	2799	2978	2812	2490	2532	2767	2848	2658	2436
2592	2613	2669	2682	2665	2584	2560	2700	2669	2596	2728	2697	2621	2866	2807	2632	2691	2714	2723	2762	2685	2708	2783	2767	2817	2871	2802	2779	2848	2876	2813	2663	2901	3033	2855	2889	2964	3021	2970	2734	2570	2778	3020	2787	2613	2555	2820	2851	2737	2452
2657	2639	2524	2697	2545	2615	2673	2602	2654	2642	2697	2666	2714	2746	2754	2772	2753	2691	2595	2668	2748	2625	2632	2773	2781	2749	2879	2754	2867	2805	2701	2729	2909	3082	2955	2932	2976	3126	2924	2823	2666	2878	2899	2810	2649	2594	2852	2860	2724	2634
2478	2536	2507	2566	2503	2593	2497	2598	2549	2574	2634	2687	2798	2678	2685	2624	2749	2671	2766	2702	2700	2698	2626	2717	2762	2709	2780	2729	2816	2733	2757	2837	2834	2959	2917	2867	2875	2895	2896	2830	2749	2851	2970	2753	2690	2741	2975	2852	2752	2577
2577	2492	2548	2503	2554	2453	2612	2481	2507	2526	2603	2726	2612	2757	2597	2670	2723	2631	2624	2763	2796	2717	2654	2770	2786	2778	2682	2768	2708	2887	2772	2863	2953	2873	2857	2739	2878	3020	2987	2729	2811	2915	2945	2753	2641	2754	2963	2937	2756	2767
2591	2606	2581	2654	2514	2594	2588	2674	2461	2534	2742	2749	2838	2563	2693	2701	2727	2662	2665	2682	2656	2695	2703	2732	2803	2737	2636	2744	2864	2812	2736	2712	2916	2929	2800	2863	2954	2944	2841	2735	2811	2996	2961	2671	2653	2805	2914	2886	2716	2837
2608	2594	2650	2675	2682	2577	2621	2671	2664	2693	2689	2803	2735	2834	2782	2713	2649	2737	2640	2607	2689	2614	2661	2787	2856	2766	2703	2650	2687	2699	2723	2758	2967	2855	2844	2784	2823	3064	2995	2778	2919	3014	2980	2821	2604	2817	2974	2927	2717	2843
2617	2674	2584	2656	2621	2543	2547	2661	2566	2641	2655	2765	2843	2771	2808	2792	2727	2728	2639	2716	2722	2615	2677	2664	2701	2675	2805	2777	2760	2754	2850	2758	2945	2984	2805	2803	2901	3078	2901	2833	2971	2991	2940	2744	2713	2838	3071	2938	2801	2855
2684	2646	2650	2605	2564	2546	2656	2588	2589	2619	2628	2705	2681	2710	2707	2653	2692	2657	2656	2636	2595	2727	2653	2780	2713	2700	2690	2824	2813	2776	2775	2779	2910	2899	2900	2881	2888	3071	2987	2765	2763	2950	2867	2809	2686	2895	3018	2857	2709	2771
2579	2625	2646	2666	2634	2637	2653	2588	2658	2724	2704	2657	2712	2614	2680	2715	2687	2615	2595	2621	2713	2601	2849	2757	2824	2701	2748	2641	2836	2842	2724	2853	2866	2835	2832	2762	2887	2993	2848	2814	2902	3082	2981	2826	2749	2851	2932	2949	2764	2619
2578	2572	2620	2662	2653	2692	2703	2640	2788	2681	2608	2671	2688	2724	2623	2731	2661	2673	2691	2606	2703	2702	2632	2749	2816	2722	2687	2682	2827	2783	2767	2928	2902	2858	2824	2794	2993	2907	2937	2788	2826	2978	3034	2853	2750	2844	2979	2863	2757	2674
2638	2545	2611	2733	2745	2643	2693	2648	2635	2712	2635	2703	2692	2657	2787	2594	2599	2641	2686	2765	2669	2727	2716	2782	2812	2629	2623	2756	2835	2780	2799	2831	2981	2996	2911	2878	2984	2941	2989	2805	2941	2959	3012	2810	2842	2911	2968	2947	2715	2747
2630	2592	2608	2615	2712	2662	2598	2686	2650	2684	2693	2720	2724	2611	2705	2637	2651	2623	2551	2728	2750	2717	2648	2733	2712	2720	2707	2662	2862	2759	2865	2922	2881	2882	2852	2818	2963	2978	2843	2847	2824	2999	2886	2831	2824	2952	3058	2991	2867	2767
2622	2638	2620	2563	2604	2605	2613	2599	2508	2619	2689	2679	2681	2618	2791	2601	2627	2549	2526	2677	2622	2690	2677	2710	2780	2765	2769	2891	2805	2833	2808	2875	3015	2910	2884	2831	2803	2919	2734	2754	2994	2970	2971	2862	2797	3016	3040	2903	2781	2692
2719	2604	2575	2575	2633	2515	2620	2662	2693	2665	2639	2734	2684	2651	2683	2737	2678	2603	2619	2691	2705	2635	2620	2753	2790	2742	2802	2700	2739	2785	2739	2858	2859	3058	2810	2822	2899	2836	2766	2926	2991	2910	2982	2802	2720	2915	3077	2996	2902	2805
2666	2668	2689	2619	2698	2652	2608	2742	2732	2603	2760	2808	2778	2723	2698	2705	2676	2628	2599	2784	2681	2788	2596	2659	2630	2661	2778	2591	2708	2692	2706	2776	2900	2917	2783	2886	2909	2902	2844	2735	2789	2926	3010	2874	2854	2931	2998	3014	2846	2744
2698	2696	2606	2523	2615	2517	2693	2571	2682	2671	2611	2652	2690	2628	2606	2654	2644	2578	2574	2598	2533	2709	2656	2783	2714	2688	2608	2670	2669	2790	2793	2713	2820	2857	2741	2752	2879	2776	2828	2731	2817	2842	2887	2911	2864	2951	3064	3002	2870	2809
2568	2618	2613	2624	2631	2556	2573	2651	2641	2655	2552	2749	2646	2663	2610	2740	2662	2543	2598	2743	2685	2710	2725	2765	2711	2705	2796	2797	2876	2670	2734	2744	2691	2826	2713	2784	2861	2940	2702	2801	2824	2835	3000	2867	2893	2910	3136	3141	2950	2873
2582	2506	2620	2544	2602	2601	2585	2520	2643	2542	2549	2608	2623	2594	2692	2617	2601	2721	2678	2776	2679	2620	2800	2792	2648	2716	2593	2851	2819	2760	2686	2725	2808	2702	2756	2802	2886	2806	2745	2832	2865	2908	2844	2877	2836	2997	2947	3044	3013	2921
2590	2626	2563	2560	2503	2519	2476	2497	2471	2473	2560	2520	2474	2623	2499	2676	2608	2639	2538	2644	2636	2636	2698	2770	2686	2738	2728	2714	2697	2732	2695	2760	2854	2823	2725	2840	2852	2962	2844	2715	2764	2939	3036	2956	2866	2990	3114	3048	2995	2929
2437	2573	2501	2535	2538	2534	2614	2413	2494	2484	2483	2439	2570	2463	2521	2458	2518	2580	2673	2617	2650	2571	2703	2757	2777	2660	2748	2621	2721	2771	2816	2745	2794	2880	2753	2778	2881	2875	2797	2830	2884	3008	3010	2992	2984	3011	3194	3113	3001	3078
2516	2508	2475	2481	2539	2376	2416	2551	2485	2464	2472	2485	2322	2416	2449	2425	2468	2459	2497	2622	2665	2658	2675	2740	2790	2739	2626	2746	2766	2735	2784	2600	2805	2877	2725	2800	2732	2848	2832	2929	2825	2931	2908	2918	2908	3098	3186	3046	3088	3044
2524	2446	2409	2464	2393	2479	2534	2437	2377	2519	2446	2472	2416	2447	2410	2415	2460	2415	2544	2538	2682	2678	2709	2615	2625	2665	2661	2781	2783	2769	2776	2763	2804	2804	2799	2820	2942	2905	2864	2907	2858	3003	3024	2924	2952	2981	3024	2988	2926	3081
2509	2467	2353	2286	2433	2418	2384	2351	2384	2377	2400	2416	2398	2457	2455	2490	2467	2525	2499	2666	2655	2658	2684	2733	2724	2701	2595	2789	2725	2831	2809	2721	2784	2633	2779	2753	2838	2883	2882	2916	2981	3005	2963	2965	2927	2980	3116	3040	2944	2920
2444	2384	2354	2298	2313	2437	2353	2256	2328	2288	2328	2371	2262	2331	2312	2455	2424	2531	2470	2666	2742	2622	2688	2714	2776	2774	2730	2663	2866	2801	2765	2720	2730	2778	2757	2734	2802	2903	2767	2895	2883	2958	2986	2934	2858	3081	3117	3052	2987	3134
2495	2305	2267	2299	2340	2314	2347	2279	2288	2248	2318	2337	2313	2330	2356	2402	2442	2502	2501	2601	2753	2692	2706	2784	2629	2729	2850	2718	2716	2803	2693	2734	2773	2840	2735	2810	2860	2884	2701	2847	2889	2962	3086	2965	2921	2982	2992	3161	3015	2929
2515	2396	2352	2218	2275	2330	2335	2228	2153	2213	2259	2262	2184	2366	2366	2375	2360	2372	2578	2701	2699	2717	2643	2768	2867	2775	2791	2803	2848	2863	2861	2824	2728	2843	2802	2775	2849	2918	2884	2813	2785	3090	2921	2872	2880	3011	3124	3079	2996	2994
2373	2453	2348	2277	2308	2327	2340	2210	2184	2103	2202	2182	2173	2289	2301	2349	2455	2488	2546	2600	2694	2764	2698	2740	2897	2867	2834	2867	2868	2855	2841	2725	2960	2821	2824	2757	2834	2959	2931	2796	2783	2879	2943	2903	2798	2850	2980	3136	2990	2952
2484	2338	2389	2380	2246	2277	2259	2215	2050	2142	2179	2088	2160	2176	2271	2291	2416	2473	2530	2687	2755	2712	2755	2738	2895	2967	2906	2808	2886	2821	2889	2815	2874	2960	2835	2788	2787	2986	2879	2826	2788	2931	2923	2998	2788	2805	3033	2970	3042	2939
2416	2344	2369	2381	2268	2249	2236	2216	2195	2156	2056	2103	2215	2168	2233	2294	2383	2459	2544	2578	2609	2788	2761	2817	2912	2941	2828	2863	2994	2973	2881	2875	2931	2918	2927	2874	2865	3022	2900	2774	2851	2763	2887	2862	2861	2855	2877	2983	2932	2950
2272	2308	2357	2417	2287	2284	2186	2200	2189	2183	1963	2102	2190	2201	2239	2278	2341	2500	2505	2599	2599	2731	2741	2782	2830	2834	2921	2872	2883	2965	2931	2938	2954	2938	2909	2800	2766	2916	2919	2901	2799	2930	2968	2845	2820	2827	2900	3051	3006	2911
2314	2275	2405	2387	2322	2341	2138	2250	2216	2176	2134	2123	2168	2233	2237	2428	2450	2413	2488	2554	2649	2679	2723	2836	2886	2793	2911	2833	2968	3001	2929	2886	2941	2968	2851	2851	2838	2907	2986	2936	2867	2876	2786	2925	2919	2826	2937	3039	2962	2849
2332	2349	2424	2344	2387	2305	2287	2258	2295	2167	2167	2171	2144	2155	2341	2358	2449	2429	2482	2538	2703	2618	2714	2708	2869	2844	2857	2898	2874	2949	2905	3007	2863	2914	2998	2795	2834	2859	2908	2949	2896	2906	2846	2906	2805	2845	2869	3047	2998	2884
2385	2351	2353	2406	2307	2240	2267	2252	2262	2245	2162	2107	2134	2290	2346	2291	2412	2454	2536	2533	2657	2645	2739	2693	2736	2844	2689	2771	2772	2927	2854	2961	2848	2859	2957	2748	2839	2832	2962	2924	2866	2722	2837	2914	2835	2810	2808	2945	3024	2973
2378	2293	2408	2251	2314	2234	2243	2320	2272	2111	2218	2106	2181	2332	2328	2419	2403	2459	2504	2672	2650	2683	2714	2715	2757	2906	2764	2758	2831	2857	2923	2831	2914	2956	2989	2867	2891	2811	2895	2758	2791	2739	2759	2990	2865	2725	2809	2992	2988	2848
2304	2313	2324	2383	2306	2199	2325	2205	2313	2220	2136	2253	2186	2168	2312	2376	2465	2464	2416	2632	2550	2618	2755	2722	2893	2837	2815	2753	2758	2916	3024	2866	2826	2876	2879	2919	2912	2811	2811	2764	2738	2788	2856	2939	2858	2871	2724	2932	3002	2961
2323	2366	2366	2389	2309	2238	2141	2217	2252	2193	2143	2154	2134	2239	2252	2326	2426	2380	2501	2586	2566	2684	2680	2802	2784	2849	3011	2868	2915	2914	2938	2891	2751	2738	2895	2902	2871	2835	2918	2688	2700	2666	2808	2786	2921	2823	2723	2839	2936	3085
2399	2367	2385	2441	2340	2276	2141	2231	2249	2182	2133	2101	2180	2308	2310	2401	2426	2412	2439	2462	2610	2615	2670	2851	2722	2832	2984	2824	2782	2850	2917	2897	2896	2786	2931	2889	2777	2809	2859	2653	2705	2720	2663	2804	2991	2919	2798	2798	2924	3054
2402	2295	2354	2360	2325	2210	2157	2222	2245	2146	2049	2126	2186	2263	2326	2418	2384	2407	2423	2619	2507	2617	2618	2729	2698	2796	2771	2844	2738	2800	2856	2769	2847	2823	2907	2926	2786	2716	2657	2657	2557	2586	2682	2675	2837	2810	2748	2558	2724	2736
2305	2351	2419	2371	2363	2339	2247	2263	2229	2058	2240	2112	2181	2222	2359	2375	2444	2470	2590	2422	2657	2554	2664	2760	2802	2814	2801	2906	2725	2752	2816	2949	2837	2819	2838	2895	2826	2674	2787	2697	2579	2622	2662	2651	2822	2814	2625	2558	2489	2592
2273	2333	2313	2341	2310	2405	2345	2281	2340	2210	2178	2244	2197	2254	2386	2407	2539	2403	2434	2543	2504	2671	2656	2746	2731	2786	2923	2781	2751	2676	2891	2881	2879	2857	2830	2934	2864	2754	2729	2714	2711	2745	2731	2694	2671	2793	2635	2505	2589	2566
2383	2314	2313	2226	2322	2334	2309	2309	2149	2203	2279	2259	2321	2326	2470	2303	2433	2467	2526	2631	2657	2687	2723	2686	2761	2840	2863	2807	2809	2738	2857	2802	2827	2776	2826	2779	2943	2829	2749	2742	2844	2820	2702	2624	2831	2751	2557	2493	2520	2451
2349	2270	2249	2270	2298	2176	2255	2283	2239	2219	2241	2335	2325	2401	2450	2482	2389	2462	2602	2608	2570	2665	2648	2724	2791	2763	2730	2793	2639	2776	2783	2839	2854	2836	2862	2846	2790	2902	2776	2634	2742	2819	2754	2656	2659	2681	2650	2520	2427	2378
2319	2313	2252	2168	2138	2198	2094	2244	2203	2208	2218	2242	2382	2442	2501	2446	2565	2447	2696	2644	2648	2575	2693	2698	2779	2769	2704	2623	2633	2703	2776	2753	2840	2751	2769	2751	2778	2786	2710	2594	2675	2629	2648	2700	2696	2642	2627	2475	2473	2524
2290	2312	2124	2142	2178	2072	2104	2189	2142	2322	2368	2283	2381	2464	2504	2525	2551	2591	2598	2786	2626	2686	2664	2746	2669	2757	2594	2732	2610	2695	2540	2666	2693	2748	2722	2701	2656	2745	2542	2570	2603	2695	2783	2701	2681	2632	2681	2741	2557	2605
2265	2236	2239	2235	2148	2133	2040	2082	2079	2242	2326	2364	2333	2402	2466	2511	2471	2450	2643	2643	2617	2690	2704	2784	2830	2594	2697	2626	2627	2670	2685	2691	2729	2691	2657	2719	2728	2668	2761	2775	2716	2785	2845	2765	2741	2817	2816	2830	2741	2764
2372	2231	2157	2172	2301	2208	2141	2139	2189	2175	2278	2249	2244	2462	2604	2437	2382	2439	2560	2568	2654	2733	2727	2788	2754	2669	2669	2792	2628	2613	2727	2731	2679	2709	2670	2769	2684	2863	2795	2836	2776	2858	2861	2775	2776	2785	2976	2872	2884	2872
2336	2213	2183	2204	2288	2251	2292	2200	2227	2321	2287	2467	2411	2412	2433	2519	2513	2484	2476	2576	2564	2625	2683	2540	2726	2687	2720	2667	2679	2677	2703	2673	2832	2664	2800	2702	2819	2799	2764	2785	2830	2844	2812	2892	2832	2817	2963	2930	2922	2770
2323	2174	2129	2176	2269	2318	2335	2278	2495	2404	2459	2469	2435	2423	2576	2519	2635	2452	2491	2614	2520	2506	2566	2678	2583	2615	2615	2552	2733	2677	2655	2711	2743	2765	2790	2765	2799	2772	2846	2843	2908	2830	2752	2883	2741	2928	2934	2884	2884	2740
2324	2264	2277	2180	2386	2286	2392	2318	2348	2411	2554	2472	2479	2491	2603	2614	2607	2548	2499	2536	2634	2550	2624	2567	2685	2589	2546	2630	2551	2701	2630	2774	2729	2783	2692	2788	2767	2790	2918	2894	2804	2812	2816	2873	2918	2774	2797	2952	2924	2802
2294	2234	2217	2300	2236	2269	2331	2365	2398	2413	2509	2524	2464	2564	2483	2619	2632	2639	2563	2592	2632	2716	2503	2618	2547	2623	2537	2624	2634	2609	2699	2681	2733	2756	2668	2542	2806	2697	2828	2921	2889	2739	2857	2848	2881	2801	2780	2752	2847	2832
2342	2292	2267	2257	2211	2463	2369	2330	2377	2477	2437	2478	2519	2625	2575	2704	2698	2671	2597	2682	2674	2671	2626	2637	2625	2627	2639	2676	2593	2829	2738	2781	2675	2682	2725	2804	2702	2773	2822	2842	2685	2709	2666	2767	2782	2839	2767	2809	2865	2816
2309	2267	2313	2311	2287	2358	2401	2451	2454	2388	2514	2475	2504	2438	2527	2544	2538	2548	2597	2597	2624	2601	2655	2591	2646	2708	2736	2728	2714	2696	2588	2700	2624	2708	2706	2672	2775	2668	2778	2739	2745	2722	2672	2890	2670	2723	2750	2874	2926	2786
2422	2453	2368	2396	2443	2438	2475	2399	2546	2506	2440	2483	2541	2527	2597	2441	2565	2633	2650	2551	2495	2632	2592	2508	2661	2687	2745	2808	2697	2653	2668	2621	2601	2659	2696	2743	2772	2657	2758	2788	2780	2652	2730	2719	2716	2809	2762	2937	2876	2773
2350	2318	2423	2409	2473	2366	2427	2510	2498	2578	2468	2444	2548	2647	2648	2597	2504	2520	2594	2659	2486	2549	2569	2658	2729	2671	2642	2748	2697	2696	2710	2710	2736	2626	2648	2707	2756	2671	2711	2749	2785	2683	2658	2764	2798	2656	2746	2897	2803	2845
2422	2319	2375	2573	2559	2453	2474	2524	2568	2514	2462	2571	2513	2618	2712	2611	2674	2603	2704	2701	2630	2635	2536	2692	2704	2585	2692	2783	2651	2816	2757	2714	2749	2679	2702	2600	2746	2645	2680	2749	2682	2813	2654	2850	2728	2771	2782	2650	2651	2861
2428	2394	2361	2372	2423	2440	2417	2413	2548	2535	2448	2493	2565	2594	2577	2760	2609	2630	2668	2648	2657	2779	2554	2726	2733	2641	2762	2792	2593	2640	2740	2735	2626	2680	2674	2726	2666	2663	2696	2702	2697	2753	2745	2879	2799	2788	2782	2738	2710	2832
2385	2354	2337	2387	2540	2491	2420	2420	2438	2525	2572	2514	2536	2618	2638	2662	2663	2521	2744	2643	2663	2693	2711	2666	2715	2671	2663	2793	2658	2583	2557	2684	2644	2605	2633	2687	2772	2726	2745	2701	2782	2789	2686	2883	2792	2837	2786	2689	2655	2755
2417	2250	2252	2323	2466	2493	2403	2454	2439	2481	2508	2510	2487	2582	2567	2542	2577	2630	2689	2775	2698	2737	2660	2624	2682	2689	2732	2677	2593	2585	2605	2593	2664	2568	2635	2635	2756	2738	2598	2713	2649	2739	2805	2567	2705	2849	2778	2764	2636	2642
2504	2471	2288	2288	2515	2531	2484	2453	2402	2549	2445	2437	2527	2502	2688	2672	2578	2686	2593	2726	2652	2658	2806	2741	2701	2777	2569	2717	2601	2623	2549	2657	2471	2603	2582	2609	2708	2792	2657	2593	2553	2656	2747	2635	2686	2689	2715	2700	2679	2611
2595	2483	2461	2360	2482	2512	2487	2520	2509	2580	2511	2488	2575	2545	2668	2558	2711	2628	2566	2559	2702	2676	2842	2815	2741	2783	2638	2725	2686	2694	2544	2577	2724	2557	2610	2500	2631	2649	2712	2616	2652	2642	2783	2661	2609	2663	2752	2624	2742	2499
2617	2536	2490	2524	2614	2518	2510	2615	2588	2608	2676	2662	2724	2666	2627	2654	2736	2488	2693	2610	2690	2641	2605	2717	2796	2602	2636	2689	2678	2745	2553	2602	2546	2750	2573	2607	2594	2687	2771	2610	2642	2770	2778	2734	2578	2515	2672	2667	2594	2573
2584	2541	2513	2622	2525	2502	2633	2589	2698	2553	2700	2809	2667	2671	2766	2625	2666	2738	2655	2591	2546	2646	2466	2511	2605	2584	2595	2676	2753	2584	2625	2523	2605	2565	2677	2610	2638	2644	2641	2728	2555	2598	2599	2676	2676	2567	2632	2717	2782	2554
2636	2554	2396	2424	2534	2447	2535	2587	2580	2590	2582	2751	2600	2746	2615	2588	2608	2571	2619	2584	2494	2520	2516	2579	2556	2567	2567	2521	2573	2702	2696	2518	2599	2602	2649	2562	2499	2562	2626	2564	2627	2565	2547	2613	2515	2626	2576	2616	2644	2689
2590	2642	2597	2485	2409	2560	2633	2555	2585	2576	2513	2514	2708	2634	2553	2492	2459	2540	2562	2452	2613	2631	2605	2528	2491	2538	2500	2432	2442	2504	2620	2562	2437	2579	2600	2496	2626	2494	2551	2477	2617	2500	2522	2526	2559	2585	2423	2600	2716	2703
2558	2587	2624	2557	2509	2510	2555	2555	2633	2600	2485	2427	2576	2446	2488	2474	2585	2557	2547	2458	2607	2650	2523	2585	2543	2524	2529	2478	2466	2407	2615	2510	2498	2618	2690	2704	2451	2505	2519	2485	2636	2467	2451	2539	2508	2623	2576	2617	2522	2678
2376	2314	2540	2706	2604	2502	2636	2735	2533	2676	2629	2437	2539	2604	2662	2518	2592	2553	2536	2511	2574	2628	2593	2591	2547	2492	2446	2393	2453	2387	2583	2406	2423	2502	2569	2541	2547	2473	2479	2569	2425	2531	2440	2419	2514	2608	2501	2572	2561	2525
2092	2127	2244	2516	2588	2429	2442	2560	2508	2566	2570	2576	2537	2536	2586	2516	2636	2694	2555	2688	2419	2593	2534	2674	2427	2580	2573	2388	2395	2391	2497	2367	2402	2377	2431	2537	2511	2543	2434	2418	2407	2544	2402	2432	2377	2625	2633	2508	2439	2459
2038	2076	2113	2212	2301	2288	2197	2331	2411	2405	2443	2459	2321	2552	2626	2524	2600	2678	2622	2530	2604	2650	2633	2603	2578	2621	2632	2544	2538	2456	2315	2376	2315	2357	2352	2301	2457	2592	2478	2435	2517	2510	2399	2454	2565	2576	2652	2488	2585	2481
2095	2119	1934	1985	2127	2086	2133	2092	2255	2227	2332	2405	2455	2481	2581	2511	2616	2641	2686	2627	2652	2644	2634	2584	2578	2693	2604	2643	2612	2545	2350	2352	2322	2327	2360	2448	2518	2550	2593	2495	2603	2560	2495	2523	2363	2437	2506	2552	2527	2437
1961	2116	1969	1938	2070	2141	1978	1910	2131	2292	2276	2447	2396	2583	2624	2483	2656	2610	2621	2658	2589	2573	2524	2552	2533	2548	2620	2663	2613	2551	2445	2429	2423	2417	2477	2378	2402	2566	2508	2527	2563	2551	2520	2364	2486	2359	2461	2549	2518	2513
1864	2100	2055	2002	1982	2185	2146	1996	2091	2372	2387	2351	2438	2493	2569	2508	2585	2589	2493	2582	2514	2549	2465	2533	2477	2515	2404	2543	2558	2591	2570	2564	2518	2540	2546	2502	2480	2472	2585	2593	2426	2457	2557	2399	2508	2412	2447	2491	2454	2533
1942	2022	2229	2067	2036	2166	2139	2032	2031	2401	2306	2259	2252	2308	2336	2445	2423	2355	2352	2357	2340	2357	2363	2356	2298	2415	2405	2420	2568	2450	2563	2445	2664	2588	2650	2556	2580	2504	2476	2470	2530	2461	2415	2432	2489	2517	2424	2467	2460	2500
2080	2097	2242	2236	2090	2073	2155	2114	1980	2235	2247	2004	2077	2190	2193	2321	2236	2128	2172	2283	2178	2220	2216	2195	2355	2381	2322	2335	2451	2543	2585	2668	2615	2644	2659	2538	2596	2510	2609	2554	2546	2567	2450	2417	2443	2405	2432	2380	2520	2539
2196	2192	2211	2300	2006	1918	2136	2110	1976	1999	2037	1940	2065	1957	1997	2080	2026	2111	2086	2106	2230	2192	2274	2273	2321	2327	2260	2332	2426	2509	2576	2766	2681	2507	2700	2622	2663	2539	2508	2488	2584	2316	2481	2422	2479	2529	2419	2334	2501	2430
2281	2102	2193	2277	2098	1939	2075	2174	1898	1997	2025	1895	1952	1969	1820	2090	2017	2118	2042	1960	2199	2206	2270	2324	2271	2424	2272	2388	2364	2315	2533	2559	2555	2532	2532	2694	2638	2530	2516	2406	2321	2412	2511	2415	2365	2411	2388	2368	2322	2419
2321	2091	2262	2352	2186	2013	2114	2246	2089	2047	2298	2022	2023	2153	2033	2077	1979	2024	2115	2058	2166	2233	2190	2364	2381	2341	2361	2384	2333	2478	2337	2407	2453	2482	2540	2566	2457	2449	2381	2386	2328	2392	2329	2400	2417	2330	2471	2387	2411	2382
2446	2238	2265	2443	2360	2131	2264	2342	2206	2148	2418	2161	2106	2217	2112	2150	2043	2032	2174	2177	2204	2317	2355	2420	2404	2422	2406	2434	2484	2375	2405	2334	2421	2447	2422	2456	2491	2452	2393	2343	2313	2255	2257	2272	2317	2285	2455	2325	2274	2258
2508	2294	2326	2574	2460	2194	2311	2367	2202	2347	2380	2357	2248	2256	2107	2141	2118	2117	2174	2200	2293	2173	2315	2371	2331	2493	2442	2502	2399	2364	2344	2387	2390	2454	2501	2378	2552	2499	2407	2336	2317	2336	2210	2242	2311	2288	2384	2277	2200	2150
2604	2363	2335	2563	2488	2275	2362	2361	2308	2308	2484	2268	2125	2339	2256	2289	2196	2181	2178	2231	2283	2291	2303	2342	2434	2423	2407	2521	2513	2384	2358	2439	2436	2447	2396	2347	2400	2413	2485	2414	2402	2266	2406	2327	2383	2359	2326	2328	2238	2232
2397	2326	2564	2597	2387	2304	2405	2544	2237	2340	2549	2295	2351	2328	2208	2297	2325	2280	2266	2274	2333	2280	2426	2436	2424	2507	2503	2468	2492	2484	2402	2563	2521	2489	2377	2476	2481	2374	2579	2457	2391	2304	2440	2359	2397	2331	2423	2353	2466	2290
2325	2354	2483	2411	2332	2347	2501	2425	2335	2441	2595	2477	2381	2475	2287	2483	2339	2342	2296	2248	2302	2363	2363	2375	2397	2497	2480	2325	2487	2478	2516	2467	2432	2491	2378	2484	2468	2444	2520	2434	2469	2396	2408	2424	2320	2306	2447	2514	2652	2469
2296	2369	2511	2434	2231	2379	2547	2386	2358	2473	2500	2409	2407	2404	2494	2520	2453	2412	2427	2326	2372	2374	2432	2308	2386	2465	2545	2461	2491	2613	2525	2443	2452	2435	2491	2396	2391	2439	2400	2523	2484	2395	2236	2325	2280	2313	2372	2300	2254	2364
2258	2462	2469	2303	2117	2303	2443	2471	2238	2362	2578	2372	2496	2453	2433	2598	2536	2543	2423	2310	2355	2361	2388	2433	2326	2504	2521	2472	2539	2574	2676	2418	2458	2434	2382	2338	2356	2407	2378	2442	2519	2378	2310	2315	2332	2206	2219	2130	2152	2167
2315	2484	2458	2242	2199	2408	2495	2398	2341	2399	2371	2355	2532	2468	2538	2693	2545	2548	2344	2452	2363	2373	2274	2370	2431	2430	2480	2591	2614	2616	2600	2524	2534	2514	2470	2437	2454	2408	2403	2409	2400	2314	2390	2213	2294	2199	2066	2027	2028	2058
2459	2612	2510	2249	2262	2432	2469	2298	2409	2463	2426	2369	2508	2337	2514	2607	2543	2543	2409	2542	2463	2411	2403	2412	2438	2485	2505	2545	2573	2576	2683	2619	2509	2594	2502	2688	2494	2475	2336	2421	2476	2347	2270	2160	2187	2093	2087	2017	1973	1886
2564	2596	2435	2237	2348	2453	2336	2175	2249	2334	2397	2444	2413	2446	2463	2489	2455	2476	2413	2482	2566	2395	2409	2424	2435	2523	2485	2414	2607	2511	2651	2655	2660	2611	2678	2607	2532	2610	2338	2450	2435	2385	2382	2247	2227	2044	2039	2018	2037	1950
2698	2452	2310	2205	2376	2489	2243	2265	2333	2311	2268	2419	2366	2351	2434	2450	2412	2432	2330	2447	2456	2504	2369	2470	2466	2430	2404	2323	2366	2460	2528	2600	2603	2552	2562	2469	2470	2388	2380	2311	2558	2428	2376	2392	2272	2226	2147	2073	2025	2070
2660	2360	2155	2266	2419	2302	2325	2286	2282	2196	2392	2334	2341	2266	2310	2427	2391	2297	2374	2324	2298	2498	2384	2459	2401	2365	2298	2337	2329	2361	2355	2536	2559	2578	2517	2556	2499	2343	2305	2374	2420	2338	2445	2472	2343	2357	2246	2172	2197	2197
2681	2409	2260	2387	2315	2357	2337	2446	2380	2259	2399	2326	2210	2230	2344	2318	2461	2422	2441	2296	2395	2333	2390	2431	2362	2349	2360	2262	2274	2293	2369	2307	2465	2474	2484	2517	2473	2443	2316	2422	2343	2474	2522	2611	2394	2439	2357	2314	2358	2449
2608	2482	2436	2369	2302	2370	2315	2282	2205	2315	2311	2249	2226	2290	2269	2421	2401	2369	2423	2352	2488	2432	2462	2369	2440	2354	2277	2306	2264	2317	2289	2340	2436	2531	2641	2605	2359	2425	2399	2336	2466	2480	2507	2545	2563	2519	2478	2474	2395	2378
2576	2629	2581	2389	2384	2479	2397	2385	2297	2318	2323	2245	2231	2280	2104	2406	2322	2458	2455	2365	2386	2435	2483	2368	2389	2402	2273	2311	2218	2244	2220	2306	2318	2458	2566	2536	2483	2439	2368	2385	2397	2462	2424	2534	2495	2462	2435	2330	2372	2428
[truncated: 920 more columns]
