# Supplementary material for: Spatial Resolution and Refractive Index Contrast of Resonant Photonic Crystal Surfaces for Biosensing
Source: IEEE Photonics J. Author manuscript; Available in PMC 2015 Sep 7. (PMC4561521; doi:10.1109/JPHOT.2015.2435699)
Supplement: fig4_data [file NIHMS64775-supplement-fig4_data.gz › Volumes/graham/MacBook_backup/PhD_folder_2015_06_02/paper_improvements/IEEE_J_Photonics/final_files/data_files/fig4/4a_raw/I18.csv]

3127	3128	2765	2560	2448	2430	2511	2362	2437	2391	2545	2368	2508	2427	2392	2334	2342	2336	2258	2271	2283	2428	2449	2428	2435	2423	2523	2333	2360	2365	2492	2555	2444	2472	2531	2651	2520	2611	2597	2674	2642	2676	2806	2719	2940	2898	2883	2810	2866	2959
2993	2938	2585	2520	2279	2291	2336	2357	2424	2511	2635	2530	2527	2429	2345	2252	2308	2274	2363	2275	2269	2364	2421	2407	2443	2485	2402	2365	2341	2556	2530	2525	2465	2506	2574	2617	2582	2721	2666	2719	2737	2840	2726	2788	2942	2962	2892	2895	2894	2830
2957	2707	2538	2223	2430	2418	2618	2540	2633	2696	2612	2525	2461	2477	2301	2328	2401	2305	2269	2301	2352	2340	2374	2386	2397	2464	2419	2445	2511	2562	2449	2503	2530	2624	2602	2654	2534	2677	2848	2803	2775	2753	2768	2771	2906	2969	2868	2946	2964	2960
2715	2643	2392	2491	2539	2632	2644	2614	2713	2647	2635	2486	2427	2359	2286	2358	2258	2318	2339	2379	2325	2331	2397	2491	2449	2405	2489	2393	2424	2433	2526	2422	2548	2620	2434	2666	2536	2648	2814	2844	2900	2918	2852	2872	2822	2951	2956	2976	2940	2954
2655	2553	2411	2422	2557	2792	2818	2710	2703	2615	2555	2450	2370	2301	2267	2331	2351	2354	2377	2391	2379	2378	2381	2397	2298	2372	2453	2514	2462	2447	2494	2518	2451	2640	2559	2529	2494	2746	2784	2789	2785	2875	2950	2953	2881	2801	2781	2885	2866	2987
2581	2638	2615	2598	2601	2766	2626	2753	2670	2521	2454	2435	2269	2273	2350	2265	2450	2304	2479	2386	2365	2368	2231	2262	2320	2387	2440	2405	2461	2450	2443	2460	2448	2460	2475	2518	2465	2712	2644	2706	2802	2735	2817	2832	2752	2744	2798	2854	2877	2925
2585	2576	2639	2645	2725	2586	2567	2601	2595	2390	2318	2343	2352	2326	2283	2402	2203	2401	2494	2387	2323	2336	2340	2300	2322	2324	2448	2419	2352	2401	2422	2502	2478	2506	2359	2523	2515	2687	2723	2728	2852	2830	2729	2867	2824	2761	2711	2863	2882	2790
2668	2603	2616	2752	2544	2527	2461	2437	2438	2343	2340	2456	2417	2336	2292	2348	2337	2286	2383	2406	2254	2288	2407	2368	2435	2421	2367	2323	2282	2437	2358	2356	2418	2267	2495	2586	2633	2639	2635	2721	2695	2753	2751	2812	2844	2899	2897	2847	2898	2759
2689	2713	2581	2553	2547	2443	2337	2376	2354	2267	2347	2400	2383	2413	2286	2314	2309	2313	2442	2406	2326	2394	2406	2397	2362	2343	2383	2311	2432	2480	2468	2447	2458	2413	2401	2547	2557	2623	2600	2741	2820	2718	2843	2882	2838	2926	2963	2920	2803	2895
2793	2589	2503	2360	2423	2409	2352	2501	2385	2327	2354	2448	2443	2307	2342	2269	2283	2316	2255	2234	2327	2350	2483	2415	2259	2351	2522	2378	2429	2459	2402	2390	2438	2373	2552	2539	2644	2613	2612	2685	2651	2821	2921	2918	2879	2960	2939	2988	2884	2877
2773	2560	2454	2441	2397	2398	2484	2469	2562	2363	2429	2424	2412	2393	2307	2305	2245	2260	2315	2345	2410	2401	2299	2359	2300	2375	2483	2414	2378	2327	2354	2308	2391	2556	2512	2552	2572	2712	2632	2781	2889	2822	2995	2952	2863	2883	2961	2908	2948	2998
2483	2572	2470	2426	2477	2489	2612	2548	2475	2472	2455	2435	2388	2267	2364	2384	2279	2325	2336	2336	2368	2310	2420	2287	2477	2514	2481	2397	2461	2307	2333	2456	2505	2480	2512	2543	2712	2629	2797	2753	2827	2788	2873	3015	2929	3104	2941	2995	2907	3104
2457	2535	2424	2344	2552	2582	2485	2460	2476	2425	2396	2383	2361	2351	2365	2445	2455	2427	2378	2384	2363	2337	2397	2324	2422	2584	2608	2472	2423	2383	2587	2557	2466	2541	2633	2545	2723	2757	2847	2856	2833	2803	2917	3040	2956	3030	3140	2881	2966	3005
2469	2437	2413	2419	2478	2532	2568	2541	2425	2496	2376	2467	2445	2366	2464	2514	2391	2397	2384	2403	2358	2356	2382	2450	2450	2522	2601	2439	2486	2495	2563	2646	2575	2643	2597	2630	2692	2808	2838	2778	2920	2946	3047	3033	3019	3073	2959	3057	3094	3095
2502	2522	2490	2462	2480	2516	2315	2511	2539	2418	2390	2451	2335	2413	2464	2587	2417	2417	2404	2437	2292	2512	2538	2501	2490	2529	2439	2486	2641	2526	2660	2601	2605	2597	2646	2709	2734	2638	2805	2768	2969	3070	3075	3079	3196	2971	3138	3033	3035	3169
2517	2617	2505	2406	2356	2294	2372	2388	2432	2475	2430	2524	2521	2511	2566	2398	2392	2461	2463	2458	2451	2577	2658	2529	2490	2524	2457	2571	2524	2573	2613	2725	2623	2661	2639	2687	2782	2761	2772	2821	3018	3038	3092	3062	2956	3103	3087	3090	3178	3031
2661	2594	2512	2312	2351	2220	2375	2427	2408	2534	2614	2497	2431	2529	2388	2437	2454	2537	2564	2446	2524	2580	2587	2607	2558	2571	2549	2572	2471	2540	2644	2699	2778	2627	2690	2752	2718	2800	2832	2884	2929	2891	3007	2949	3000	3085	3115	3020	3061	3130
2648	2588	2522	2344	2246	2361	2491	2411	2457	2511	2580	2536	2459	2398	2415	2415	2453	2499	2534	2648	2605	2601	2546	2469	2603	2556	2485	2523	2617	2561	2559	2553	2690	2642	2662	2834	2729	2722	2869	2833	2956	2975	2963	3065	3117	3170	3142	3089	2952	3122
2559	2549	2413	2376	2408	2536	2492	2587	2601	2582	2473	2527	2490	2429	2473	2508	2575	2597	2679	2692	2695	2509	2462	2537	2603	2610	2591	2618	2522	2600	2513	2582	2677	2638	2686	2702	2777	2785	2795	2849	2932	2919	2917	3043	3177	3131	3207	3211	3134	3111
2553	2482	2501	2651	2532	2590	2583	2668	2556	2473	2513	2429	2463	2443	2531	2567	2621	2598	2607	2601	2516	2605	2536	2538	2592	2662	2601	2441	2653	2600	2567	2512	2724	2598	2656	2801	2789	2781	2882	2938	2877	2865	3069	3098	3123	3174	3339	3313	3256	3222
2489	2610	2610	2654	2699	2507	2691	2573	2570	2479	2620	2531	2650	2629	2643	2740	2788	2666	2589	2613	2516	2523	2512	2627	2592	2628	2577	2555	2584	2438	2406	2592	2581	2671	2772	2688	2783	2776	2821	2927	2827	2821	2850	3137	3073	3078	3204	3196	3381	3367
2647	2647	2633	2524	2659	2569	2580	2637	2542	2592	2699	2670	2735	2638	2760	2785	2717	2583	2614	2582	2588	2634	2695	2680	2632	2511	2676	2538	2548	2606	2501	2593	2663	2638	2670	2681	2711	2791	2871	2802	2825	2909	3059	3049	3043	3015	3185	3138	3090	3234
2623	2646	2656	2540	2601	2661	2663	2553	2725	2781	2766	2770	2828	2895	2883	2718	2596	2737	2616	2752	2784	2644	2835	2796	2730	2583	2654	2720	2651	2729	2619	2611	2607	2630	2658	2734	2864	2823	2890	2913	3003	3066	3218	3133	3155	3166	3111	3139	3050	3185
2621	2604	2444	2597	2555	2694	2666	2566	2683	2867	2897	2944	2826	2789	2776	2790	2654	2691	2759	2801	2758	2856	2684	2746	2641	2747	2733	2720	2637	2700	2707	2683	2791	2654	2684	2790	2739	2814	2877	2856	3018	2971	3068	3129	3026	3145	3217	3251	3190	3070
2620	2634	2490	2583	2481	2568	2648	2710	2883	2881	2801	2821	2773	2729	2711	2710	2749	2770	2770	2714	2715	2713	2803	2705	2736	2810	2825	2751	2727	2702	2792	2774	2719	2685	2722	2722	2811	2838	2614	2709	2809	2787	2850	2759	2722	2860	3124	3123	3157	3121
2594	2411	2476	2597	2583	2712	2698	2885	2894	2885	2841	2804	2861	2822	2875	2746	2835	2827	2829	2823	2760	2905	2816	2866	2837	2898	2807	2723	2729	2717	2830	2757	2694	2730	2672	2752	2675	2655	2604	2629	2741	2847	2805	2668	2726	2696	2818	2958	3055	3064
2515	2608	2474	2573	2599	2727	2826	2826	2828	2888	2825	2723	2865	2876	2951	2787	2794	2782	2682	2721	2863	2939	2954	2912	2878	2795	2795	2775	2737	2867	2911	2801	2714	2820	2836	2734	2640	2643	2765	2932	3013	3036	3036	3082	3000	2953	2799	2924	2999	3054
2727	2602	2716	2702	2670	2841	2694	2771	2810	2773	2733	2807	2981	2863	2759	2748	2722	2674	2693	2723	2859	2871	2815	2720	2808	2836	2744	2682	2821	2939	2946	2790	2801	2749	2791	2762	2686	2711	2934	2987	2964	2985	2990	3100	3241	3210	3015	2882	2941	3119
2842	2906	2763	2729	2801	2790	2690	2765	2806	2701	2773	2790	2887	2792	2830	2696	2802	2723	2695	2829	2803	2739	2748	2592	2689	2723	2697	2704	2735	2691	2786	2635	2639	2579	2635	2594	2542	2670	2863	2660	2589	2442	2402	2677	3074	3183	3075	2869	2817	2997
3027	2909	2759	2658	2833	2852	2871	2851	2954	2881	2761	2857	2785	2757	2789	2867	2765	2726	2801	2808	2794	2614	2662	2766	2790	2804	2657	2727	2701	2634	2490	2399	2487	2433	2351	2411	2309	2478	2368	2267	1995	1731	1820	1984	2423	3154	3135	2982	2690	3037
2929	2905	2872	2837	2845	2823	2853	2953	2846	2776	2812	2791	2768	2841	2820	2891	2890	2793	2794	2714	2666	2762	2631	2776	2826	2663	2619	2683	2630	2558	2549	2412	2455	2451	2389	2270	2300	2361	2229	2113	1797	1582	1553	1729	2018	2717	3192	2963	2719	3011
2948	2889	2833	2885	3010	2956	2952	2936	2893	2833	2867	2763	2801	2773	2768	2870	2716	2687	2663	2525	2628	2546	2722	2668	2813	2652	2789	2635	2672	2510	2484	2449	2500	2426	2427	2282	2285	2415	2472	2301	1884	1647	1675	1757	2141	2843	3221	2948	2884	2990
2868	2914	2933	3041	2887	2861	2911	2839	2895	2759	2778	2719	2778	2783	2774	2648	2674	2667	2533	2572	2650	2547	2693	2662	2702	2678	2657	2608	2621	2528	2568	2584	2631	2551	2439	2436	2369	2561	2619	2564	2148	2084	2019	2213	2575	3090	3205	2967	3011	3043
2880	2937	2931	2892	2887	2821	2823	2843	2835	2854	2814	2918	2818	2703	2783	2732	2621	2557	2695	2667	2647	2645	2694	2674	2603	2630	2577	2699	2586	2711	2694	2627	2744	2727	2628	2574	2694	2724	2858	2907	2655	2538	2643	2749	2978	3143	3036	2853	2860	3095
2784	2862	2761	2911	2667	2736	2860	2871	2782	2905	2882	2857	2777	2732	2751	2720	2730	2656	2742	2767	2686	2707	2781	2742	2585	2700	2702	2716	2728	2729	2704	2699	2748	2840	2903	2760	2789	2710	2781	3010	3004	2925	2962	3011	2986	2912	2876	2742	2954	2983
2890	2821	2787	2726	2785	2887	2816	2937	2919	2910	2822	2831	2661	2656	2801	2674	2703	2791	2731	2649	2789	2714	2700	2545	2728	2716	2783	2746	2682	2668	2856	2842	2985	2822	2826	2845	2847	2693	2742	2869	2939	2992	2901	2794	2880	2678	2794	2830	2975	3000
2929	2878	2766	2759	2842	2930	2911	2713	2876	2913	2834	2747	2553	2708	2728	2785	2716	2863	2703	2653	2721	2720	2737	2617	2702	2715	2667	2749	2733	2742	2815	2671	2827	2753	2733	2774	2819	2684	2679	2642	2556	2565	2516	2681	2559	2674	2662	2934	2894	3034
2971	2742	2761	2787	2828	2792	2843	2834	2763	2906	2683	2689	2676	2803	2677	2843	2798	2758	2726	2816	2618	2633	2598	2626	2656	2716	2765	2690	2747	2757	2869	2792	2785	2698	2715	2696	2854	2862	2798	2811	2698	2630	2580	2615	2574	2743	2724	2864	2854	2935
2793	2799	2819	2869	2860	2852	2760	2765	2781	2823	2893	2754	2771	2791	2915	2800	2814	2824	2887	2762	2828	2749	2680	2632	2573	2677	2784	2829	2803	2789	2812	2808	2703	2761	2748	2867	2910	2664	2764	2906	2860	2934	2696	2849	2643	2838	2794	2747	2714	2815
2804	2847	2785	2745	2817	2812	2782	2871	2788	2807	2802	2830	2791	2875	2836	2906	2802	2948	2770	2883	2805	2852	2720	2659	2622	2809	2722	2719	2812	2693	2771	2724	2765	2823	2742	2844	2873	2629	2747	2705	2790	2857	2802	2818	2768	2721	2705	2713	2760	2763
2887	2831	2822	2892	2918	2830	2941	2847	2949	2865	2853	2878	2871	2996	2888	2893	2940	3051	2929	2902	2879	2828	2770	2685	2813	2812	2760	2887	2733	2699	2732	2793	2800	2778	2855	2787	2712	2628	2638	2612	2608	2614	2722	2667	2648	2662	2677	2780	2809	2714
3107	2973	2896	2905	2888	3002	2950	2952	2851	2974	2824	2860	3024	3080	2885	2947	3042	3036	2963	2886	2826	2976	2836	2699	2688	2694	2727	2748	2835	2692	2636	2711	2763	2953	2815	2868	2810	2721	2649	2684	2681	2677	2687	2542	2681	2545	2694	2659	2680	2794
3023	2848	2819	2777	2874	2886	2884	2948	2910	2982	2921	2814	2896	2907	2942	2919	3026	3023	2853	2851	2949	2869	2696	2723	2789	2714	2784	2702	2764	2748	2769	2738	2882	2781	2880	2895	2807	2841	2770	2766	2850	2832	2801	2763	2613	2815	2789	2766	2649	2767
2843	2856	2693	2851	2742	2825	2926	2904	2918	2990	2962	2984	2960	3091	2962	3064	2985	2937	3073	3010	3039	2953	2817	2696	2689	2802	2788	2766	2745	2840	2858	2826	2851	2751	2973	2875	2800	2760	2775	2776	2808	2767	2733	2639	2759	2724	2724	2721	2658	2619
2743	2764	2555	2737	2763	2955	2903	2906	3025	3067	2981	3033	3066	3116	3122	3167	3206	3093	3240	3230	3120	3028	2851	2861	2813	2957	2746	2819	2840	2805	2805	2824	2839	2753	2889	2776	2689	2675	2692	2711	2696	2661	2637	2570	2730	2673	2791	2681	2766	2675
2755	2724	2781	2879	2926	2821	3136	2974	3123	3083	3077	3075	3168	3220	3177	3078	3317	3310	3269	3147	3193	3206	3012	2936	2864	2915	2924	2976	2959	2824	2856	2861	2854	2843	2878	2884	2849	2875	2886	2778	2665	2667	2657	2748	2806	2856	2804	2774	2732	2828
2801	2993	2879	2963	3051	3012	3110	3151	3212	3073	3121	3057	3095	3144	3173	3197	3108	3098	3065	3147	3155	3159	3077	2907	2852	2836	2807	2974	2943	2902	2812	2817	2826	2810	2871	2892	2919	2829	2933	2996	2896	2761	2758	2880	2824	2983	2978	2903	2842	2860
2954	2966	2953	2933	3011	3028	3033	3122	3176	3127	3047	2984	3177	3128	3171	3082	3105	3030	3119	3102	3080	3025	3063	2853	2791	2727	2648	2813	2895	2758	2714	2852	2649	2840	2784	2874	2955	2768	2937	2969	2916	2771	2765	2916	2795	2924	2828	2921	2759	2760
2927	3003	3044	3027	3111	3075	3091	3120	3118	3101	2972	3070	3178	3070	3150	3005	3066	2980	3100	2983	3099	3005	3014	2906	2892	2784	2842	2743	2798	2778	2779	2674	2725	2742	2751	2687	2768	2773	2827	2751	2777	2737	2835	2790	2888	2727	2709	2824	2780	2813
3003	3074	2901	3042	3062	2971	3074	3069	3174	3132	3048	3016	3096	2904	3034	3031	2994	2979	2954	2981	3165	2957	3044	2925	2916	2965	2889	2832	2745	2764	2745	2798	2714	2799	2760	2695	2782	2689	2768	2873	2884	2752	2917	2772	3026	2912	2869	2801	2799	2763
3025	2960	2898	3052	2997	2997	2988	3029	3086	3218	3028	3057	3160	3087	3077	3030	2840	2906	2839	3045	2952	2992	2994	3004	2960	2934	2876	2819	2830	2819	2757	2786	2856	2757	2819	2674	2768	2768	2880	2832	2861	2887	2931	2862	2892	3034	3025	2851	2925	2936
3038	3042	2909	3039	2954	3049	2989	3146	3148	3120	3130	3082	3209	3082	3151	3042	2882	2790	3010	3106	2992	3115	3120	3043	3038	2796	2921	2888	2889	2827	2862	2725	2788	2727	2725	2678	2726	2706	2813	2730	2784	2833	2749	2948	2967	2971	2900	2962	2920	2995
3087	2944	2883	2971	2946	3005	2988	3009	3107	3228	3147	3081	3093	3204	3120	3090	3120	2954	3156	3137	3064	2939	3195	2967	3053	3003	2906	2900	2885	2907	2901	2896	2816	2761	2870	2717	2712	2705	2735	2733	2689	2662	2759	2838	2755	2876	2804	2824	2930	2860
2946	2872	2956	2898	2964	2999	2937	2960	2896	3148	3013	2954	3054	2943	3037	2990	2978	2928	2981	3058	3013	2880	3064	3083	3015	3054	2838	2813	3003	2901	2919	2824	2989	2964	2743	2766	2698	2817	2810	2860	2841	2819	2846	2847	2856	2882	2912	2872	2882	2905
2923	2952	2994	3119	2958	2849	2781	2837	2835	2883	2931	2764	2973	2883	2967	3024	2959	2862	2967	2832	2934	2792	2822	3053	3002	2995	2874	2964	2893	2847	2740	2790	2897	2877	2655	2662	2668	2775	2896	2837	2902	2891	2855	2856	2910	2992	2952	2878	2904	2895
2928	3009	2876	2939	2849	2721	2705	2861	2877	2818	2928	2926	3160	3058	3162	3069	3042	2945	3012	3047	2985	2925	3006	3083	3026	3055	2938	2837	2788	2862	2637	2697	2679	2738	2616	2639	2570	2647	2620	2699	2709	2835	2775	2759	2918	2915	2730	2629	2668	2710
2890	2883	2783	2830	2837	2733	2780	2806	2957	2968	2862	3127	3021	3098	3299	3342	3163	3204	3196	3199	3078	2988	3072	3082	3156	3055	3011	2971	2949	2841	2852	2808	2684	2756	2733	2652	2594	2677	2617	2711	2566	2680	2622	2740	2804	2736	2662	2484	2430	2526
2861	2745	2691	2827	2868	2791	2805	2900	2923	2863	3079	2898	3010	3014	3165	3161	3350	3234	3089	3075	3039	3108	3016	3023	3042	3055	3002	3051	2973	2979	3022	2954	3069	2908	2913	2739	2739	2844	2721	2698	2751	2727	2712	2824	2878	2730	2736	2734	2634	2680
2776	2781	2828	2718	2768	2825	2752	2722	2885	2957	2974	3038	3060	2984	3092	3194	3178	3057	3165	3105	3064	2812	2877	2908	2921	2932	2922	2840	2732	2824	2825	2924	3042	2964	2830	2779	2811	2808	2831	2899	2809	2843	2750	2751	2824	2994	2834	2873	2766	2805
2830	2912	2926	2874	2891	2825	2828	2763	2918	3040	2957	3070	3167	3186	3267	3232	3240	3096	3366	3246	3041	2952	2959	2993	2857	2903	2837	2710	2756	2759	2717	2691	2804	2719	2652	2581	2643	2701	2726	2883	2747	2670	2713	2628	2781	2790	2921	2759	2714	2728
2926	2995	2933	3066	2913	2912	2998	2991	3146	3130	3057	3056	3069	3199	3317	3367	3216	3338	3416	3438	3264	3221	3271	3271	3158	3031	2831	2986	2878	2911	2777	2726	2715	2778	2680	2666	2564	2798	2812	2639	2687	2546	2640	2678	2710	2778	2646	2686	2477	2584
2821	2872	2951	2893	2991	2901	2980	2961	3008	2982	2760	2834	2825	2835	3080	3327	3062	3015	3021	3218	3105	3059	3025	3167	3120	3016	2879	2999	3053	2958	2913	2965	2989	2961	2932	2904	2890	2961	2922	2905	2839	2884	2926	2799	2881	2863	2708	2634	2627	2536
2604	2583	2662	2618	2697	2724	2720	2710	2601	2473	2414	2477	2489	2557	2723	3037	2946	2714	2533	2659	2786	2507	2446	2684	2661	2556	2618	2677	2681	2590	2652	2749	2702	2853	2848	2784	2994	2914	3018	3051	2977	3025	3073	2972	2910	3009	2908	2780	2743	2626
2348	2242	2292	2245	2251	2269	2233	2358	2080	1965	1839	2057	2113	2109	2276	2627	2602	2469	2503	2584	2578	2498	2445	2461	2306	2242	2219	2071	2162	1970	2064	2091	2204	2425	2412	2531	2595	2562	2725	2661	2712	2825	2837	2837	2780	2725	2771	2669	2635	2505
2110	2035	1851	1921	1879	1825	1961	1914	1846	1655	1606	1598	1732	1900	2284	2475	2506	2416	2594	2691	2812	2685	2524	2626	2519	2318	2221	2136	2072	2019	1972	1987	2020	2157	2223	2264	2384	2377	2534	2512	2514	2515	2678	2585	2578	2584	2576	2381	2337	2295
1860	1800	1804	1762	1697	1625	1772	1837	1863	1721	1749	1818	1907	2195	2613	2974	2989	3053	3042	3097	3011	2877	2849	2819	2753	2588	2397	2496	2318	2321	2371	2352	2348	2429	2522	2646	2576	2762	2834	2805	2751	2832	2680	2805	2664	2592	2490	2518	2386	2328
1842	1826	1771	1697	1655	1709	1804	1866	1921	2083	2058	2186	2555	2902	3420	3627	3733	3761	3886	3646	3325	2828	2793	2639	2640	2490	2305	2188	2408	2428	2790	2804	2874	3003	3015	3152	3128	3193	3352	3169	3256	3172	2949	2969	2853	2976	2913	2736	2725	2695
1851	1825	1886	1890	1815	1868	1857	2013	2236	2382	2485	2800	2977	3262	3506	3785	4109	4188	4431	4276	3626	2992	2633	2566	2287	2279	2099	2209	2333	2489	2702	2878	3053	3186	3355	3451	3275	3268	3414	3281	3236	3080	2816	2730	2871	2731	2749	2769	2767	2698
1975	1999	2009	2083	2019	2041	2021	2204	2336	2515	2642	2912	3067	3387	3494	3754	4154	4718	4829	4820	3979	3597	3130	2846	2569	2361	2458	2584	2767	2757	2928	2913	3202	3044	3156	3102	3041	2901	2836	2763	2656	2537	2420	2277	2214	2200	2349	2299	2334	2275
2189	2025	2078	2112	2115	2147	2153	2229	2363	2673	2789	3112	3231	3484	3737	4077	4566	5120	5396	5499	5197	4784	4369	4057	3441	3199	2947	2953	3180	3058	3016	2946	2847	2753	2628	2576	2361	2310	2339	2272	2192	2097	1964	1940	1980	1927	1896	2005	1990	2024
2109	2200	2062	1993	2047	2025	2097	2312	2306	2614	2904	3127	3440	3875	4271	4570	5192	5708	6169	6563	6439	5982	5660	5303	4652	4097	3590	3328	3305	3094	2979	2890	2854	2516	2371	2144	2041	2014	2036	2020	1911	1882	1891	1818	1769	1830	1756	1811	1714	1705
2230	1983	2001	1995	1921	1944	2069	2106	2395	2531	2843	3211	3457	3838	4307	4876	5255	5640	6390	6700	6577	6124	5554	5448	5025	4363	3570	3235	3066	2799	2744	2721	2735	2610	2584	2380	2204	2165	2163	2139	2094	1941	1987	1837	1700	1769	1712	1743	1702	1614
2247	2052	2041	1947	1862	1827	1995	1942	2175	2131	2524	2450	2807	3070	3576	3764	4226	4496	4898	5022	4860	4608	4430	4415	4353	3749	3255	2809	2649	2499	2374	2444	2695	2713	2751	2737	2563	2504	2612	2649	2647	2587	2457	2277	2080	1997	1956	1849	1778	1741
2319	2245	2081	2082	1896	1882	2027	1955	1878	1886	2041	1909	2043	2148	2333	2457	2553	2690	2916	3116	3049	3059	3032	3439	3522	3245	3101	2874	2871	2486	2328	2531	2475	2464	2556	2701	2612	2493	2652	2728	2844	2934	2869	2850	2924	2796	2474	2352	2214	2141
2565	2446	2317	2201	2114	2062	2053	2040	1881	1907	1692	1703	1707	1703	1676	1799	1711	1853	1820	1985	2178	2264	2443	2815	2853	2940	2830	2833	2857	2694	2538	2677	2465	2399	2424	2527	2437	2420	2480	2675	2760	2855	2917	3078	3301	3208	3058	2852	3048	2725
2731	2505	2490	2267	2362	2220	2275	2246	2090	1991	1865	1793	1677	1830	1713	1723	1718	1612	1720	1796	1897	2041	2223	2325	2479	2553	2589	2705	2706	2732	2704	2661	2538	2397	2448	2583	2535	2545	2604	2804	2776	2973	3015	3253	3588	3464	3141	3215	3424	3203
2791	2699	2522	2582	2376	2378	2462	2327	2243	2139	2067	1933	2035	1871	1876	1720	1760	1733	1706	1730	1753	1873	1870	1973	2194	2188	2319	2340	2464	2504	2648	2700	2642	2709	2697	2886	2780	2748	2951	3200	3306	3305	3143	3355	3601	3426	3148	3360	3737	3478
2717	2695	2663	2617	2529	2514	2540	2427	2287	2271	2325	2137	2134	2106	2023	1962	1923	1839	1706	1674	1560	1603	1704	1681	1824	1886	1977	1987	2104	2244	2327	2562	2647	2855	2872	2913	2836	2964	2972	3261	3236	3272	3135	3205	3354	3128	2913	3168	3669	3650
2896	2763	2813	2663	2613	2540	2514	2504	2506	2448	2273	2344	2282	2199	2127	2000	2036	2021	1933	1838	1731	1684	1690	1722	1624	1750	1671	1840	1825	1935	1973	2133	2240	2534	2463	2586	2825	2816	2740	2962	3161	3059	3082	3065	3089	3024	2870	2934	3442	3671
2934	3001	2740	2730	2585	2623	2645	2569	2582	2532	2450	2448	2318	2246	2298	2211	2160	2093	2172	1979	1858	1857	1799	1698	1764	1667	1734	1716	1764	1816	1788	1826	2002	2004	2170	2368	2469	2484	2622	2699	2946	3043	3061	3062	3096	3125	2920	2741	3152	3344
3061	2975	2770	2676	2681	2648	2625	2605	2599	2509	2454	2426	2427	2431	2400	2284	2317	2288	2322	2123	2011	2003	1910	1872	1779	1678	1761	1652	1631	1618	1774	1825	1840	1924	2088	2204	2369	2540	2610	2746	2924	2991	3091	3155	3341	3319	2945	2797	3014	3340
3014	2853	2632	2659	2622	2477	2517	2640	2482	2554	2425	2547	2567	2433	2344	2470	2484	2424	2317	2294	2190	2166	2127	1999	1919	1800	1847	1683	1666	1624	1724	1757	1807	1819	1955	2071	2317	2257	2374	2612	2833	3074	2972	3101	3180	3281	2975	2829	3083	3372
3041	2886	2725	2652	2645	2616	2563	2492	2602	2491	2522	2587	2529	2541	2603	2587	2594	2536	2547	2464	2379	2336	2261	2215	2161	2040	1968	1896	1708	1577	1658	1627	1708	1724	1699	1757	1893	2035	2055	2256	2431	2619	2638	2668	2725	2768	2706	2586	2745	3168
3129	2858	2703	2640	2661	2568	2613	2568	2523	2711	2703	2783	2669	2600	2710	2712	2810	2741	2694	2569	2565	2448	2540	2386	2311	2307	2188	2019	1885	1755	1777	1691	1710	1673	1660	1700	1672	1745	1833	1933	2178	2302	2306	2294	2217	2256	2334	2206	2304	2474
3101	2903	2696	2655	2668	2611	2679	2613	2628	2736	2842	2887	2714	2702	2802	2870	2866	2830	2746	2747	2636	2590	2551	2476	2329	2293	2276	2165	2100	1963	1801	1885	1762	1763	1697	1669	1700	1714	1801	1916	2019	2204	2215	2230	2214	2219	2304	2205	2173	2366
3070	2735	2742	2819	2716	2624	2785	2645	2694	2751	2648	2809	2787	2661	2668	2872	2924	2827	2805	2739	2632	2652	2548	2390	2300	2336	2305	2239	2210	2089	1883	1907	1851	1810	1600	1646	1781	1805	1828	1947	1973	2109	2160	2276	2362	2516	2646	2663	2711	2724
3056	2945	2933	2892	2921	2808	2962	2784	2799	2864	2855	2773	2832	2739	2922	2978	2806	2851	2776	2719	2714	2586	2510	2464	2362	2387	2316	2268	2139	2078	2072	1918	1937	1899	1818	1788	1767	1774	1867	1820	1899	2120	2210	2355	2577	2573	2788	2932	3115	3189
3079	2972	2966	3058	3025	2942	2904	2871	2962	2935	2906	2854	2785	2874	2907	2928	2927	2908	2810	2725	2737	2585	2519	2576	2627	2522	2477	2245	2314	2260	2128	1998	1933	1829	1849	1827	1723	1740	1739	1837	1730	1934	2070	2234	2223	2191	2459	2561	2712	2870
3153	3025	3169	3121	3154	3048	2980	2948	3010	3137	3024	2962	2922	2862	2955	2978	2951	2812	2833	2786	2766	2544	2714	2678	2645	2581	2424	2449	2438	2344	2318	2111	2022	1969	1888	1770	1693	1729	1600	1677	1758	1799	1887	1950	1947	2067	2022	1986	2221	2414
3330	3157	3241	3221	3147	3227	3024	3190	3201	3174	3053	3011	2910	2995	2945	2943	2867	2811	2705	2832	2722	2627	2554	2472	2622	2674	2480	2424	2475	2421	2383	2238	2204	2125	1946	1924	1778	1746	1779	1694	1700	1714	1703	1757	1796	1790	1815	1869	1926	2192
3308	3321	3206	3373	3367	3194	3199	3319	3313	3216	3046	3056	2985	2933	2949	2933	2813	2860	2798	2769	2760	2645	2603	2600	2460	2459	2424	2382	2336	2401	2269	2276	2165	2043	1948	2041	1966	1868	1826	1779	1773	1722	1732	1664	1753	1831	1823	1971	2188	2386
3483	3391	3387	3442	3398	3313	3427	3389	3351	3313	3154	3069	3059	3023	3126	2946	2865	2779	2777	2805	2695	2704	2619	2549	2337	2421	2327	2347	2338	2258	2201	2197	2138	2069	1923	2040	2027	2022	1865	1849	1877	1902	1798	1885	1852	1962	2180	2353	2452	2703
3590	3611	3387	3538	3423	3342	3348	3405	3470	3311	3105	3114	3205	2970	2971	2925	2725	2859	2860	2645	2688	2666	2560	2512	2488	2342	2341	2256	2328	2242	2258	2203	2019	2083	1930	1885	1989	1918	1830	1873	1839	1906	1908	2077	2089	2109	2198	2414	2435	2802
3642	3570	3455	3578	3452	3367	3303	3366	3341	3261	3267	3203	3055	3092	3010	2893	2886	2928	2829	2704	2615	2489	2616	2496	2361	2355	2309	2313	2232	2355	2254	2185	2140	2171	1943	1956	1904	1840	1835	1840	1858	1834	2028	2166	2201	2137	2163	2159	2504	2606
3725	3603	3393	3477	3349	3436	3308	3451	3393	3230	3233	3190	3048	3020	2894	2942	2842	2937	2711	2703	2672	2631	2611	2601	2533	2507	2417	2462	2342	2299	2209	2184	2102	2117	2065	1931	2110	1926	1953	1837	1845	1893	1827	1928	1928	1962	1941	2028	2091	2108
3598	3521	3435	3346	3278	3322	3369	3463	3267	3192	3232	3242	3138	3083	3070	2847	2839	3038	2775	2712	2802	2774	2792	2631	2594	2608	2567	2401	2464	2379	2355	2328	2285	2305	2282	2230	2154	2173	2036	1984	1982	1860	1831	1862	1665	1706	1659	1668	1731	1682
3525	3328	3283	3337	3196	3277	3394	3405	3313	3224	3234	3080	3157	2943	2920	3068	3062	2992	2981	2932	2895	2980	2834	2710	2690	2797	2647	2704	2571	2654	2610	2496	2456	2462	2518	2395	2329	2386	2300	2269	2115	2082	2066	1947	1832	1767	1740	1715	1658	1584
3479	3350	3202	3118	3280	3330	3389	3497	3258	3256	3281	3191	3025	3031	3215	3196	3278	3212	3160	3087	2989	3097	2899	2811	2897	2881	2754	2602	2698	2722	2657	2643	2612	2576	2704	2652	2604	2589	2441	2480	2374	2320	2205	2245	2192	2028	1911	1865	1833	1724
3373	3387	3336	3398	3384	3431	3557	3347	3354	3328	3285	3241	3153	3201	3375	3315	3356	3335	3096	3158	3081	3068	2991	3018	2935	2908	2784	2765	2734	2830	2812	2825	2610	2670	2683	2678	2570	2577	2525	2582	2565	2500	2401	2373	2372	2284	2132	2054	1992	1930
3563	3315	3315	3358	3389	3419	3428	3396	3368	3517	3342	3327	3304	3403	3337	3389	3361	3280	3365	3255	3239	3165	3104	3141	3007	2863	2947	2964	2832	2834	2940	2943	2873	2752	2667	2728	2676	2661	2692	2749	2724	2603	2572	2382	2498	2350	2279	2280	2120	2035
3367	3231	3295	3365	3344	3324	3365	3341	3468	3507	3473	3374	3273	3473	3544	3440	3430	3497	3380	3500	3272	3306	3220	3214	3187	2977	3048	2965	2958	3058	2990	3038	2965	2875	2788	2754	2795	2860	2692	2675	2756	2667	2476	2423	2410	2416	2323	2282	2225	2301
3239	3289	3070	3322	3127	3168	3281	3446	3507	3460	3341	3564	3529	3742	3582	3618	3540	3569	3673	3583	3556	3472	3420	3318	3286	3108	3213	3175	3123	3103	3087	3057	2935	2952	2689	2814	2813	2832	2632	2725	2675	2613	2630	2540	2363	2461	2376	2310	2286	2289
3289	3234	3139	3156	3198	3201	3256	3512	3439	3509	3372	3538	3605	3682	3649	3619	3569	3628	3574	3689	3755	3602	3541	3443	3387	3285	3217	3211	3173	3080	3078	2969	3010	2918	2809	2746	2691	2765	2779	2634	2624	2640	2550	2488	2439	2435	2291	2290	2333	2193
3416	3147	3114	3238	3080	3332	3436	3310	3414	3377	3344	3315	3514	3583	3610	3595	3683	3816	3602	3760	3780	3670	3674	3625	3431	3391	3316	3431	3237	3431	3164	3029	2975	2966	2902	2700	2697	2757	2731	2774	2583	2613	2531	2467	2616	2520	2403	2315	2305	2209
3175	2945	2965	3000	3093	3243	3225	3256	3270	3243	3155	3331	3457	3451	3613	3710	3594	3643	3681	3615	3649	3822	3820	3637	3575	3427	3335	3471	3363	3382	3334	3327	3285	3113	3065	2951	2914	2738	2770	2803	2790	2857	2622	2707	2728	2560	2500	2417	2450	2469
3141	3055	2766	2963	2954	3037	3042	3134	3029	3232	3353	3380	3360	3308	3626	3458	3575	3642	3670	3702	3686	3682	3736	3525	3592	3577	3397	3407	3478	3395	3488	3346	3284	3286	3080	3043	3014	2891	2784	2807	2742	2724	2758	2790	2688	2728	2650	2581	2557	2586
3000	2861	2723	2740	2863	2917	3014	3009	2940	3089	3147	3326	3353	3572	3518	3539	3548	3696	3629	3710	3732	3728	3705	3728	3526	3538	3606	3534	3398	3557	3325	3477	3350	3252	3159	3184	3056	2939	2928	2887	2832	2724	2805	2902	2775	2680	2842	2693	2621	2548
2934	2838	2751	2821	2871	2903	2903	2762	3045	3125	3147	3282	3294	3452	3566	3509	3581	3637	3670	3599	3624	3740	3662	3716	3539	3619	3621	3547	3525	3613	3624	3485	3388	3431	3312	3345	3141	3109	3015	3113	3057	2946	2853	2858	2821	2789	2718	2667	2671	2698
2764	2683	2730	2894	2787	2805	2767	2863	2929	3012	3132	3257	3291	3407	3379	3448	3405	3580	3576	3755	3777	3804	3641	3761	3678	3768	3645	3570	3640	3675	3626	3561	3496	3418	3319	3347	3215	3322	3322	3226	3156	3102	3067	3079	2880	2902	2722	2645	2572	2744
2770	2633	2646	2711	2623	2676	2744	2640	2799	2999	3035	3077	3137	3274	3202	3379	3433	3486	3528	3794	3739	3716	3718	3851	3795	3657	3637	3684	3633	3765	3683	3697	3535	3611	3431	3480	3418	3453	3288	3265	3205	3168	3250	3164	3043	2972	2905	2813	2711	2706
2774	2732	2653	2649	2669	2604	2643	2767	2752	2774	2903	3034	3091	3205	3221	3250	3316	3404	3564	3614	3716	3784	3781	3648	3879	3697	3609	3730	3803	3762	3749	3864	3668	3588	3542	3495	3575	3544	3393	3241	3286	3237	3368	3307	3203	2971	2838	2797	2710	2634
2797	2737	2696	2583	2662	2681	2706	2818	2768	2833	2906	2929	3138	3093	3182	3325	3258	3360	3439	3571	3675	3723	3579	3644	3727	3716	3595	3732	3662	3802	3815	3753	3788	3738	3662	3713	3619	3491	3574	3433	3420	3349	3204	3318	3138	3057	2945	2829	2678	2550
2788	2808	2733	2662	2870	2858	2906	2889	2858	2942	3005	3039	3112	3218	3069	3164	3093	3298	3456	3537	3520	3611	3602	3649	3501	3580	3595	3598	3814	3765	3806	3823	3673	3762	3697	3689	3670	3626	3616	3531	3603	3367	3444	3301	3317	2996	2949	2920	2814	2699
2844	2854	2799	2763	2898	3003	2889	2985	2955	2903	3097	3227	3200	3199	3202	3196	3183	3195	3373	3325	3394	3495	3483	3529	3407	3480	3614	3632	3559	3736	3894	3682	3635	3547	3684	3699	3700	3648	3673	3577	3608	3481	3433	3385	3331	3169	3010	2811	2815	2673
2854	2714	2873	2974	3010	3083	2941	3006	2974	3156	3072	3156	3020	3170	3171	3221	3193	3244	3264	3379	3287	3407	3444	3411	3370	3480	3523	3512	3640	3730	3748	3588	3595	3510	3621	3708	3634	3634	3502	3626	3558	3390	3444	3441	3275	3002	2863	2860	2820	2700
2865	2865	2889	2978	2986	3063	2959	3030	2994	3106	3102	3235	3207	3181	3242	3271	3130	3175	3185	3308	3326	3369	3385	3323	3387	3530	3512	3541	3557	3480	3566	3674	3584	3429	3580	3595	3582	3491	3519	3506	3627	3478	3533	3540	3346	3105	2906	2771	2828	2765
2910	2982	2920	2966	3034	3059	3021	3079	3067	3187	3266	3169	3367	3094	3137	3161	3125	3094	3190	3398	3428	3329	3328	3190	3352	3422	3440	3544	3544	3551	3460	3425	3416	3586	3495	3416	3324	3527	3445	3692	3608	3560	3523	3479	3332	3240	3054	2916	2760	2738
2805	2973	3012	2964	2925	2942	3047	3145	3132	3163	3272	3339	3144	3099	2979	3086	3171	3055	3247	3377	3227	3316	3300	3317	3251	3344	3392	3484	3434	3358	3449	3476	3282	3404	3373	3419	3486	3470	3504	3660	3613	3649	3637	3459	3427	3385	3214	2975	2828	2672
2830	2933	2851	3004	2990	2921	2969	3157	3085	3241	3240	3226	3174	3085	2966	3117	3159	3211	3285	3247	3235	3246	3192	3296	3222	3220	3431	3392	3372	3308	3210	3207	3391	3309	3437	3486	3549	3505	3553	3580	3628	3610	3694	3435	3444	3378	3273	3100	2855	2720
2783	2945	2883	2939	2859	3126	3049	3191	3110	3197	3116	3118	3179	3088	3057	3085	2993	3206	3242	3228	3105	3200	3143	3153	3052	3191	3161	3246	3246	3201	3226	3274	3329	3272	3458	3475	3474	3688	3640	3638	3728	3668	3742	3601	3496	3489	3265	3264	2971	2882
2791	2928	2897	2861	3059	3136	3145	3232	3221	3186	3239	3231	3123	3211	3180	3192	3238	3287	3355	3163	3097	3003	3103	3026	3040	3157	3208	3085	3158	3227	3085	3153	3216	3253	3377	3399	3384	3543	3658	3744	3690	3800	3645	3668	3516	3344	3305	3184	3035	2924
2769	2839	2848	2956	3027	3125	3258	3203	3280	3310	3368	3319	3232	3189	3265	3184	3283	3274	3276	3249	3130	3055	3103	3001	3065	3130	3034	2996	2979	3051	3093	3178	3242	3258	3212	3468	3373	3560	3498	3696	3770	3735	3669	3529	3521	3336	3075	3035	3064	3116
2797	2833	2826	2886	3029	3142	3278	3300	3420	3327	3336	3255	3312	3407	3286	3199	3270	3253	3348	3225	3213	3105	3115	3080	3123	3092	2975	3028	3010	3147	3032	3059	3214	3172	3245	3295	3389	3373	3401	3651	3577	3669	3599	3507	3413	3316	3318	3020	2968	3042
2712	2889	2841	3017	3106	3189	3222	3328	3324	3366	3352	3371	3420	3339	3314	3330	3310	3341	3240	3225	3148	3131	3040	2978	3076	3144	3104	2976	2906	3044	3149	3087	3114	3194	3120	3265	3264	3262	3441	3572	3555	3622	3585	3563	3340	3289	3220	3074	3035	3005
2763	2922	2782	3023	3038	3244	3294	3380	3417	3461	3367	3377	3340	3397	3355	3383	3341	3437	3306	3067	3173	3112	3125	3152	3075	3226	3081	3138	3072	2936	3003	3139	3066	3105	3143	3064	3077	3233	3287	3418	3507	3572	3443	3357	3129	3120	3045	2984	3025	3008
2898	3010	2857	3031	3198	3354	3339	3512	3500	3477	3423	3408	3440	3380	3439	3354	3433	3499	3297	3169	3075	3153	3141	3102	3174	3133	3214	3104	3130	3073	3162	3136	3135	3186	3201	3114	3117	3258	3393	3459	3247	3364	3448	3217	3254	3071	3102	2985	3037	2973
2923	2895	2932	3137	3298	3489	3476	3421	3533	3519	3590	3536	3453	3479	3468	3373	3411	3363	3327	3284	3089	3314	3148	3057	3120	3121	3131	3053	3121	3076	3222	3196	3146	3232	3199	3177	3227	3250	3249	3283	3277	3187	3236	3142	3175	3090	3120	3089	3070	3023
2911	2925	3057	3198	3295	3416	3501	3462	3546	3582	3656	3594	3424	3486	3531	3439	3443	3255	3310	3184	3154	3219	3058	3164	3160	3096	3079	3077	3162	3070	3185	3212	3192	3125	3193	3178	3292	3197	3265	3299	3217	3360	3237	3168	3184	3176	3153	3173	3103	3194
2850	3051	2989	3257	3411	3436	3387	3575	3721	3705	3701	3606	3704	3522	3462	3519	3448	3393	3279	3212	3221	3215	3110	3090	3197	3077	3143	3129	3191	3182	3268	3261	3308	3155	3221	3241	3277	3278	3215	3176	3196	3249	3145	3083	3129	3135	3224	3231	3170	3326
2801	2963	3120	3280	3454	3476	3627	3587	3720	3804	3633	3661	3540	3541	3504	3408	3367	3408	3389	3280	3244	3158	3181	3271	3258	3149	3263	3196	3275	3273	3274	3313	3370	3371	3313	3175	3448	3197	3291	3231	3156	3216	3105	3154	3036	3134	3300	3228	3226	3318
2910	3014	3024	3246	3501	3591	3630	3670	3723	3779	3645	3636	3627	3556	3391	3363	3302	3280	3232	3197	3360	3227	3219	3298	3195	3236	3254	3339	3352	3388	3494	3521	3443	3481	3295	3367	3335	3389	3482	3228	3350	3292	3178	3218	3134	3251	3203	3275	3307	3409
3148	3270	3192	3467	3511	3687	3673	3721	3601	3754	3650	3492	3440	3418	3396	3310	3253	3173	3207	3233	3225	3234	3141	3225	3183	3215	3234	3239	3398	3510	3511	3382	3323	3400	3342	3477	3423	3498	3436	3422	3344	3234	3360	3309	3251	3199	3220	3334	3314	3404
3200	3265	3324	3507	3629	3669	3686	3804	3675	3792	3744	3566	3580	3502	3408	3412	3344	3209	3326	3268	3270	3288	3315	3243	3310	3156	3325	3334	3369	3391	3522	3200	3327	3317	3302	3339	3482	3349	3437	3346	3385	3528	3333	3210	3300	3271	3299	3358	3268	3412
3263	3369	3331	3567	3681	3746	3697	3731	3796	3726	3664	3647	3662	3500	3381	3361	3439	3427	3410	3331	3234	3285	3165	3203	3279	3341	3402	3538	3463	3425	3473	3403	3279	3375	3319	3400	3356	3455	3336	3428	3338	3332	3290	3304	3313	3308	3246	3236	3203	3233
3173	3268	3371	3451	3464	3647	3593	3762	3644	3589	3716	3686	3638	3494	3395	3350	3339	3404	3261	3249	3206	3255	3195	3077	3274	3262	3569	3593	3650	3549	3468	3418	3454	3343	3421	3507	3632	3369	3406	3344	3286	3415	3245	3339	3393	3318	3352	3399	3345	3224
3144	3236	3341	3366	3315	3433	3416	3360	3284	3401	3412	3395	3361	3327	3115	3153	3136	3106	3058	3025	3057	3080	3155	3080	3095	3126	3393	3474	3642	3410	3562	3480	3493	3492	3476	3534	3634	3588	3631	3424	3461	3293	3273	3353	3448	3453	3364	3226	3181	3193
3214	3323	3265	3327	3368	3251	3327	3296	3156	3140	3201	3096	3140	2979	3035	3108	2964	2745	2776	2788	2979	2977	3078	3010	3051	2966	3181	3468	3583	3569	3472	3558	3709	3723	3603	3729	3659	3638	3624	3589	3554	3390	3404	3455	3507	3478	3368	3252	3310	3063
3225	3113	3143	3281	3226	3265	3313	3233	3152	3163	3169	3031	3018	2941	2961	2916	2956	2689	2751	2777	2899	2911	2844	2892	3001	2863	3046	3379	3553	3483	3539	3517	3647	3703	3791	3900	3914	3831	3717	3677	3602	3508	3581	3635	3481	3399	3256	3254	3153	2954
2907	2970	3017	3125	3136	3113	3270	3115	3239	3279	3238	3258	3125	3036	2970	3004	2871	2753	2776	2712	2823	2873	2894	2857	2874	2963	2848	3153	3320	3327	3324	3528	3676	3766	3944	3904	4014	3859	3838	3662	3694	3620	3535	3569	3396	3379	3344	3201	2991	2913
3049	3143	2968	3141	3181	3196	3094	3319	3081	3075	3229	3145	3040	3009	2988	2963	2895	2834	2741	2702	2909	2854	2976	2949	2989	2972	3041	3122	3363	3396	3515	3589	3691	3694	3869	3950	3968	3909	3785	3807	3713	3558	3598	3418	3404	3330	3308	3175	2976	2947
3132	3086	3111	3222	3227	3152	3117	3060	3112	3133	3041	3009	3125	3007	2986	3010	3005	2850	2873	2781	2891	2954	3151	3206	3121	3189	3242	3399	3644	3535	3562	3771	3756	3825	3927	3839	3918	3869	3877	3690	3669	3541	3460	3264	3303	3163	3240	2963	3023	2792
3057	3108	3137	3143	3256	3085	3091	3127	3187	3079	3163	3112	3007	3192	3067	3077	3118	3234	3133	3109	3295	3197	3403	3294	3439	3477	3532	3609	3658	3574	3859	3756	3861	3849	3866	3948	3945	4050	3796	3805	3646	3626	3260	3305	3169	3121	3065	3059	2966	2945
3019	3203	2997	3151	3246	3161	3255	3093	3224	3224	3447	3345	3196	3279	3324	3256	3350	3402	3508	3417	3343	3346	3469	3581	3584	3636	3736	3715	3756	3573	3833	3822	3737	3863	3918	3930	3847	3947	3903	3761	3729	3637	3385	3393	3217	3163	3067	2981	2991	2832
3242	3232	3179	3272	3228	3241	3168	3283	3150	3292	3246	3325	3235	3250	3115	3200	3211	3312	3237	3427	3388	3470	3522	3503	3620	3697	3564	3706	3574	3548	3814	3649	3753	3688	3662	3818	3852	3902	3733	3755	3715	3461	3485	3401	3293	3292	3111	3097	3046	3032
3349	3248	3194	3337	3311	3217	3190	3246	3293	3134	3179	3192	3213	3054	3118	3191	3056	3099	3254	3217	3320	3348	3421	3483	3585	3624	3761	3489	3530	3670	3866	3774	3681	3720	3870	3790	3759	3697	3678	3589	3661	3584	3596	3479	3398	3354	3285	3107	3191	3307
3326	3246	3226	3274	3214	3198	3237	3109	3184	3162	3172	3041	3027	3114	3038	3118	3074	2973	3162	3190	3382	3489	3534	3606	3634	3589	3631	3619	3733	3626	3825	3774	3649	3759	3822	3714	3631	3606	3580	3659	3761	3658	3486	3369	3459	3413	3411	3220	3313	3287
3224	3210	3004	3098	3239	3071	3137	3143	3033	3066	3244	3206	3184	3164	3203	3099	3074	3278	3293	3391	3310	3510	3325	3589	3593	3619	3651	3729	3772	3553	3558	3662	3741	3724	3498	3575	3461	3495	3529	3443	3439	3474	3417	3519	3355	3340	3328	3286	3265	3199
3178	3129	3005	3052	3121	2970	3091	2892	3100	3085	3079	3218	3221	3270	3165	3194	3150	3195	3222	3249	3412	3501	3568	3362	3453	3529	3477	3464	3417	3402	3532	3541	3538	3366	3420	3387	3465	3347	3470	3273	3429	3456	3305	3442	3577	3516	3376	3305	3182	3159
3194	3152	3046	3110	3117	3159	3012	3038	3103	3098	3063	3157	3231	3141	3203	3126	3118	3206	3231	3215	3331	3339	3384	3288	3438	3348	3308	3267	3369	3332	3316	3446	3440	3422	3385	3278	3320	3361	3307	3346	3510	3473	3479	3608	3619	3500	3390	3229	3197	3097
3083	3094	2965	3102	3102	3104	3106	3074	3083	3135	3238	3258	3216	3131	3190	2997	3194	3189	3206	3136	3229	3265	3263	3312	3349	3235	3198	3086	3169	3124	3148	3135	3252	3211	3084	3164	3225	3196	3310	3385	3542	3518	3465	3547	3558	3568	3338	3230	3248	3078
3168	3139	3006	3077	3048	3112	3085	3153	3251	3297	3277	3305	3242	3255	3126	3231	3149	3272	3144	3122	3237	3181	3178	3130	3041	3104	3062	3125	3085	3170	3070	3056	3065	3127	3053	3117	3080	3175	3263	3276	3419	3356	3513	3476	3436	3388	3364	3227	3047	3027
3131	3151	3084	3104	3143	3146	3142	3230	3259	3381	3368	3467	3399	3415	3244	3176	3180	3339	3159	3193	3095	3222	3195	3153	3058	3013	2979	2992	2916	3080	2907	3000	3104	3048	3103	3216	3169	3080	3134	3258	3260	3411	3295	3254	3429	3272	3172	3126	3052	3101
3308	3282	3211	3167	3237	3217	3205	3218	3294	3391	3361	3371	3282	3215	3250	3234	3252	3153	3097	3142	3124	3154	3072	3040	2868	2935	2826	2887	3073	3066	3056	3120	3031	3204	3161	3154	3187	3301	3135	3268	3205	3317	3396	3243	3103	3306	3211	3172	3168	3285
3268	3107	3057	3209	3171	3214	3243	3326	3268	3494	3417	3323	3196	3289	3292	3263	3242	3111	3209	3314	3127	3120	3033	3005	2966	2914	3015	3027	3002	3015	3130	3182	3150	3067	3133	3152	3159	3308	3279	3327	3276	3240	3249	3060	3099	3217	3337	3238	3177	3317
3066	2885	3076	2976	3027	3221	3261	3425	3462	3509	3434	3350	3456	3380	3248	3130	3212	3171	3132	3104	3080	3165	3161	3129	3108	3005	2944	3025	3067	3070	3057	3065	3056	2930	3163	3092	3094	3261	3309	3257	3150	3199	3052	3083	3190	3241	3189	3243	3388	3340
3007	3056	2956	2925	3043	3136	3200	3294	3371	3277	3395	3283	3207	3221	3312	3243	3142	3119	3094	3132	3144	3056	3126	3044	3081	2979	3128	3174	3220	3210	3218	3086	3146	3196	3192	3216	3188	3166	3197	3175	3238	3191	3121	3144	3084	3207	3304	3397	3295	3234
3137	3145	3041	3115	3119	3079	3128	3179	3117	3106	3174	3143	3123	3167	3227	3082	3151	3169	3127	3244	3053	2965	3117	3232	3059	3142	3306	3257	3221	3382	3210	3204	3209	3298	3323	3292	3262	3147	3178	3174	3091	3164	3288	3260	3192	3242	3213	3463	3368	3157
3034	3201	3100	3132	3127	3131	3212	3053	3037	3187	3021	3049	3088	2970	3031	3010	3111	3096	3136	3058	3096	3025	3027	3135	3041	3071	3190	3165	3086	3179	3160	3027	3055	3108	3090	3062	3013	3082	3279	3090	3145	3158	3197	3337	3427	3375	3427	3495	3506	3480
3149	3144	2979	3008	3153	3194	3044	3228	3102	3169	3191	3257	3083	3055	2999	2998	2986	3072	3090	3150	3105	3091	2977	3000	2880	3063	3043	2895	2935	2854	2911	2908	2797	2740	2670	2785	2840	2983	3091	2941	2996	3044	3113	3204	3214	3275	3458	3464	3584	3470
3140	3071	3100	3156	3234	3183	3315	3290	3374	3261	3290	3227	3150	3100	3120	3089	3045	3146	3016	3037	2952	2961	3004	3052	3009	2948	2969	2839	2813	2736	2778	2727	2637	2551	2525	2532	2709	2852	2835	2818	2815	2751	2902	3069	3266	3259	3358	3370	3452	3509
3246	3186	3320	3232	3314	3300	3212	3301	3221	3255	3230	3209	3184	3361	3187	3087	3173	3229	3008	2999	2969	2950	2956	3079	2952	3042	2798	2890	2741	2713	2659	2638	2524	2499	2473	2505	2672	2678	2767	2725	2672	2641	2812	2836	3181	3220	3259	3356	3443	3473
3323	3410	3361	3395	3466	3360	3270	3198	3252	3275	3094	3172	3271	3155	3205	3144	3298	3210	3262	3122	3176	3076	3019	2995	2876	2963	2856	2888	2826	2636	2646	2595	2641	2541	2410	2564	2631	2671	2837	2617	2637	2696	2793	2908	3103	3250	3362	3402	3472	3622
3282	3347	3343	3284	3171	3339	3249	3205	3286	3225	3169	3111	3110	3090	3071	3095	3114	3171	3300	3237	3196	3042	3146	2955	3094	2983	3018	3004	2930	2827	2786	2824	2796	2580	2592	2611	2740	2896	2910	2779	2869	2769	2886	3027	3154	3358	3462	3513	3625	3630
3267	3057	3124	3046	3124	3101	3085	3150	3175	3112	3155	3112	3006	2946	2916	2990	3043	3108	3189	3131	3219	3167	3281	3153	3148	3115	2995	3155	3062	3045	2993	2962	3064	2955	2845	2944	2944	3055	3034	3030	2988	2934	3201	3438	3263	3452	3527	3582	3581	3455
3203	3111	3072	2946	2905	3009	3074	2953	2949	3059	3165	2951	3121	3009	3107	3014	3185	3017	3189	3083	3091	3314	3241	3266	3365	3294	3161	3269	3139	3259	3111	3096	3198	3318	3112	3200	3230	3142	3207	3103	3112	3246	3187	3271	3202	3214	3212	3450	3368	3283
3325	3087	3086	3051	2945	2957	2904	2944	3008	3009	3100	3066	3138	3159	3251	3157	3221	3263	3106	3140	3133	3245	3273	3463	3386	3401	3423	3259	3174	3236	3161	3229	3284	3181	3260	3149	3171	3081	3240	3138	3265	3183	3149	3191	3158	3198	3078	3211	3209	3272
3283	3189	3160	3160	3207	3071	2996	3063	3006	3048	2959	3076	3162	3103	3186	3302	3273	3287	3130	3196	3224	3201	3222	3191	3274	3214	3312	3290	3280	3221	3173	3170	3166	3000	3168	3282	3290	3104	3051	3160	3222	3170	3215	3035	3188	3085	3234	3174	3126	3076
3269	3206	3190	3352	3205	3239	3216	3107	3147	3086	2990	3014	3019	2961	3090	3030	3078	3204	3224	3114	3292	3132	3164	3241	3178	3071	3163	3254	3232	3335	3310	3209	3208	3089	3039	3120	3140	3228	3073	3186	3178	3236	3180	3211	3190	3329	3137	3234	3143	3377
3040	3179	3034	3202	3284	3230	3197	3273	3172	3128	3095	3074	3050	3013	3060	3084	2947	3116	3211	3273	3229	3120	3143	3169	3150	3156	3219	3369	3269	3280	3393	3364	3264	3375	3208	3083	3213	3180	3162	3215	3165	3240	3283	3245	3142	3198	3091	3219	3403	3282
3100	3116	2993	3023	3071	3120	3143	3059	3167	3214	3209	3138	3253	3197	3045	2993	3064	3132	3089	3115	3196	3225	3302	3359	3312	3421	3344	3325	3305	3216	3240	3359	3248	3208	3221	3218	3192	3228	3185	3250	3176	3173	3317	3145	3016	3181	3236	3315	3508	3388
3161	3168	2955	3006	3022	2986	2972	2868	2964	3123	3142	3104	3275	3279	3204	3088	3142	3199	3104	3076	3125	3169	3315	3305	3339	3506	3304	3412	3332	3291	3276	3172	3210	3135	3220	3281	3089	3116	3198	3139	3067	3138	3184	3226	3199	3142	3101	3363	3517	3431
3195	3274	3069	3118	3068	3061	3056	2968	3040	2913	3061	3017	3126	3115	3154	3219	3338	3247	3251	3204	3133	3120	3257	3194	3274	3396	3485	3339	3341	3122	3306	3132	3184	3138	3207	3074	3100	3228	3253	3191	3190	3259	3180	3203	3212	3221	3189	3209	3341	3584
3296	3315	3266	3284	3199	3116	3148	3137	3065	2994	2969	2924	2958	3056	3086	3123	3254	3358	3237	3147	3212	3205	3185	3123	3163	3361	3256	3231	3190	3248	3145	3264	3193	3245	3308	3172	3259	3251	3319	3277	3276	3054	3167	3324	3203	3327	3235	3348	3367	3422
3175	3203	3283	3169	3317	3152	3191	3155	3169	3160	3083	2969	3008	3115	3068	3138	3245	3219	3248	3193	3187	3275	3221	3330	3355	3217	3132	2993	3157	3160	3187	3235	3115	3225	3245	3218	3289	3237	3196	3202	3245	3174	3132	3141	3181	3321	3327	3325	3485	3334
3130	3115	2972	3046	3174	3035	3319	3247	3211	3232	3160	3095	3133	3027	2898	3045	3058	3091	2997	3060	3204	3185	3332	3171	3244	3300	3094	3177	3156	3209	3209	3103	3436	3137	3170	3157	3210	3153	3199	3234	3121	3086	3083	3242	3391	3286	3247	3416	3437	3570
2968	3078	2926	3081	3057	3056	3168	3132	3054	3109	3170	3097	3101	3154	3144	3118	3123	2954	3038	2963	3075	3200	3246	3138	3246	3231	3113	3154	3155	3145	3131	3275	3222	3255	3160	3149	3295	3129	3090	3282	3291	3168	3268	3154	3177	3356	3441	3465	3511	3513
3017	3121	3053	3119	3045	3011	2973	3000	2982	2975	2903	2956	3008	2992	3043	3096	3151	3006	2974	2985	3078	3057	3087	3027	3168	3186	3116	3106	3192	3164	3031	3269	3156	3082	3147	3148	3182	3178	3144	3145	3178	3278	3185	3414	3493	3540	3457	3664	3574	3676
3300	3189	3097	3307	3248	3119	3016	2975	2848	2839	2862	2917	2906	2904	2979	3065	3130	3115	2961	3058	3040	3017	3028	3164	3106	3095	3123	3175	3161	3243	3159	3174	3242	3254	3239	3150	3126	3154	3208	3194	3166	3238	3372	3321	3530	3483	3455	3497	3470	3707
3389	3271	3135	3312	3237	3228	3232	2957	2957	2941	2934	2777	2829	2855	2966	3096	2999	3003	3027	3057	3094	3075	3085	3048	3041	3027	3013	3113	3081	3312	3380	3304	3243	3252	3220	3289	3339	3148	3168	3091	3245	3196	3250	3341	3361	3571	3445	3423	3485	3532
3264	3203	3208	3222	3183	3203	3199	3069	3096	3030	2983	2853	2912	2962	2879	2891	3028	2906	2965	3075	3038	3071	3069	3053	3040	2982	2953	3070	3144	3218	3303	3342	3416	3341	3331	3248	3242	3167	3254	3203	3194	3139	3352	3382	3427	3481	3530	3361	3264	3441
3269	3147	3093	3116	3073	3130	3084	2952	3133	3119	2976	3050	3053	2943	2925	2899	2897	2835	2989	3055	3094	3170	3100	3044	3039	2904	3036	3114	3152	3240	3211	3323	3426	3264	3352	3257	3133	3120	3183	3227	3162	3226	3255	3239	3407	3484	3611	3509	3384	3470
3196	3135	3022	3032	3009	2934	2968	2920	3045	3052	3123	3110	3270	3041	2852	2943	2881	2796	2910	2867	2957	3164	3110	3090	3023	3028	3056	3211	3179	3139	3101	3111	3224	3248	3104	3162	3151	3178	3106	3266	3156	3144	3180	3214	3289	3323	3437	3488	3440	3444
3282	3161	3108	3099	2926	2900	3000	2879	2958	2997	3000	3139	3194	3047	2993	2960	2911	2939	2875	2871	2929	3005	2954	3018	3151	3073	3157	3069	3089	3139	3045	3035	3103	3079	3090	3161	3109	3156	3159	3145	3222	3203	3095	3244	3277	3275	3263	3363	3471	3491
3422	3249	3133	3144	3055	2962	2949	3024	2904	2997	3066	2951	3134	3001	3091	2895	2984	2978	2875	2890	2946	2950	3052	3021	3025	3094	3168	3217	3182	3204	3104	3075	3159	3158	3142	3175	3130	3157	3194	3267	3239	3256	3396	3313	3258	3304	3129	3221	3297	3416
3329	3260	3269	3176	3254	3167	3022	3223	3007	3110	3025	2984	2942	3052	2932	2871	3007	3049	2968	2914	2884	3062	3014	3111	3074	3104	3135	3154	3296	3242	3307	3146	3284	3135	3225	3150	3219	3196	3299	3227	3217	3302	3373	3402	3416	3364	3266	3272	3236	3342
3320	3138	3257	3218	3178	3167	3098	3146	3121	3276	3103	2996	3178	2950	3018	2932	3116	3036	3045	3156	3027	3109	3118	3071	3169	3217	3035	3207	3331	3155	3283	3283	3275	3141	3050	3092	3119	3136	3213	3239	3128	3310	3249	3430	3500	3354	3317	3268	3381	3408
3085	3074	3067	3151	3163	3164	3225	3150	3276	3126	3211	3117	3196	2983	3063	3035	3070	3079	3131	3296	3094	3069	3182	3098	3098	3024	3148	3062	3219	3200	3173	3161	3162	3091	2991	2882	3048	3102	3152	3078	3154	3067	3089	3263	3296	3386	3339	3279	3211	3332
3115	3138	3013	3144	3162	3080	3127	3205	3237	3278	3124	3184	3119	3107	3147	3259	3085	3100	3048	3116	3155	3139	3091	3039	3151	3194	3036	3103	3123	3018	3173	3070	3099	2966	2854	2902	2932	2879	2974	2919	3148	3071	2951	3103	3074	3253	3373	3390	3338	3264
3051	3151	3051	3149	3266	3168	3265	3282	3215	3259	3269	3263	3248	3317	3268	3348	3356	3245	3259	3228	3151	3242	3094	3257	3050	3202	2998	3048	3007	2888	2917	2976	2938	2874	2828	2858	2891	2823	2874	2956	2963	2898	2882	2862	3000	3071	3174	3154	3274	3354
3196	3193	3140	3202	3234	3330	3323	3098	3078	3207	3240	3242	3285	3398	3310	3536	3492	3297	3396	3388	3289	3412	3217	3246	3111	3161	3063	3063	3035	2970	2941	2801	2868	2732	2772	2771	2965	2856	2908	3007	2912	2821	2839	2798	2961	3076	3297	3272	3370	3438
3178	3126	3195	3147	3194	3118	3066	3062	2942	3116	3027	3174	3170	3272	3315	3482	3448	3473	3405	3240	3349	3348	3203	3196	3135	3227	3227	3172	3092	2964	2864	2952	2947	2840	2859	2903	3014	3004	3020	2991	2979	2945	2860	3033	3072	3160	3201	3165	3378	3419
3019	2990	2836	2954	2933	2921	2710	2805	2842	2830	2971	2955	2902	2907	3099	3190	3276	3363	3477	3444	3326	3308	3291	3272	3246	3443	3393	3397	3324	3222	3077	3162	3043	3084	3036	3171	3137	3162	3139	3166	3017	3039	3115	3186	3187	3167	3074	3355	3303	3475
2879	2920	2836	2853	2780	2693	2690	2643	2678	2807	2853	2896	2903	2814	2822	2827	3066	3220	3217	3326	3419	3411	3476	3350	3454	3485	3614	3476	3660	3371	3373	3312	3368	3298	3333	3291	3293	3197	3233	3108	3091	3075	3209	3210	3291	3189	3162	3105	3159	3335
2851	2864	2737	2713	2658	2646	2636	2674	2715	2840	2682	2793	2797	2716	2626	2830	2861	3151	3114	3195	3393	3485	3502	3463	3511	3607	3556	3525	3550	3509	3567	3516	3482	3429	3315	3285	3268	3186	3287	3226	3261	3126	3163	3219	3265	3253	3226	3121	3072	3140
2947	2941	2724	2691	2668	2576	2539	2596	2691	2887	2838	2835	2845	2806	2748	2839	3075	3168	3104	3135	3259	3414	3378	3497	3489	3580	3536	3484	3288	3479	3435	3472	3388	3441	3335	3539	3161	3321	3160	3293	3083	3129	3028	3357	3255	3192	3306	3310	3313	3290
3012	2891	2736	2820	2814	2688	2676	2702	2775	2842	3158	3084	3250	3121	3167	3230	3203	3117	3203	3219	3364	3360	3326	3421	3343	3399	3236	3400	3318	3374	3330	3277	3450	3380	3185	3347	3284	3183	3251	3179	3174	3137	3252	3237	3309	3298	3467	3405	3271	3300
3144	3007	2998	3120	3038	3017	3053	2885	2967	3108	3155	3269	3283	3206	3348	3421	3399	3261	3192	3213	3224	3295	3397	3419	3456	3373	3295	3130	3167	3187	3402	3365	3341	3417	3412	3372	3353	3202	3180	3308	3273	3244	3357	3413	3364	3402	3540	3525	3434	3405
3339	3355	3289	3370	3289	3361	3306	3158	3128	3139	3218	3249	3307	3227	3283	3310	3330	3242	3192	3337	3272	3299	3368	3307	3196	3205	3280	3217	3285	3308	3217	3279	3209	3360	3298	3448	3314	3302	3155	3225	3279	3336	3443	3414	3498	3578	3520	3495	3544	3435
3301	3385	3409	3434	3327	3366	3460	3246	3266	3193	3093	3101	3156	3112	3165	3211	3317	3280	3158	3273	3258	3301	3234	3327	3328	3372	3385	3297	3356	3145	3370	3225	3190	3230	3338	3385	3476	3287	3280	3250	3232	3358	3401	3592	3490	3466	3470	3614	3668	3370
3371	3468	3323	3516	3372	3388	3280	3374	3293	3141	3124	3119	3153	3034	3084	3031	3253	3100	3289	3361	3477	3360	3180	3298	3373	3325	3450	3265	3337	3345	3237	3257	3222	3236	3377	3198	3177	3335	3195	3285	3254	3397	3377	3553	3496	3449	3416	3467	3614	3236
3291	3382	3278	3480	3366	3319	3316	3305	3304	3197	3252	3225	3135	3104	3059	3106	3255	3325	3237	3264	3283	3344	3442	3426	3330	3234	3278	3380	3268	3317	3154	3174	3162	3033	3035	3103	3196	3212	3311	3277	3313	3405	3368	3429	3400	3471	3444	3336	3387	3312
3370	3232	3388	3303	3269	3459	3332	3370	3248	3273	3339	3189	3192	3237	3178	3181	3031	3200	3275	3410	3302	3286	3260	3440	3434	3369	3229	3287	3421	3345	3425	3211	3217	3189	3133	3098	3222	3119	3187	3380	3283	3286	3474	3494	3456	3360	3231	3379	3307	3372
3298	3274	3214	3294	3194	3195	3269	3170	3166	3362	3331	3264	3339	3109	3238	3205	3215	3193	3324	3142	3229	3338	3390	3285	3334	3404	3385	3177	3341	3311	3261	3207	3215	3171	3237	2981	3189	3109	3269	3330	3278	3353	3254	3300	3318	3403	3411	3204	3254	3169
3117	3027	3143	3050	3122	3027	3158	3253	3122	3365	3252	3246	3297	3280	3406	3251	3286	3224	3233	3225	3310	3227	3343	3351	3389	3243	3324	3297	3250	3301	3307	3316	3159	3273	3116	3032	3262	3278	3217	3346	3309	3320	3249	3155	3275	3234	3236	3299	3340	3293
3141	3244	3083	3187	3010	3007	3030	2978	3085	3201	3188	3209	3272	3225	3337	3253	3170	3117	3196	3040	3289	3242	3216	3275	3249	3306	3367	3290	3393	3414	3388	3386	3331	3378	3347	3179	3188	3110	3066	3285	3232	3318	3265	3284	3300	3212	3251	3452	3231	3190
3302	3234	3156	3226	3013	3045	3073	3117	3021	3004	3113	3108	3206	3140	3222	3262	3309	3142	3177	3092	3169	3311	3295	3291	3329	3254	3370	3368	3219	3283	3352	3372	3342	3450	3194	3288	3168	3155	3264	3172	3280	3206	3233	3264	3242	3321	3251	3312	3235	3429
3267	3340	3126	3141	3241	3163	3149	3178	3064	3063	3080	3081	3072	3240	3248	3105	3098	3159	3136	3234	3225	3217	3209	3157	3365	3315	3350	3364	3350	3335	3314	3340	3308	3478	3420	3373	3263	3123	3018	3207	3261	3207	3152	3363	3100	3337	3218	3234	3364	3272
3393	3437	3376	3324	3225	3190	3074	3016	3067	3028	2988	3003	2999	3013	3061	3154	3198	3191	3208	3224	3192	3248	3127	3286	3227	3211	3270	3228	3205	3343	3432	3313	3107	3288	3404	3277	3196	3227	3237	3172	3241	3310	3195	3254	3333	3291	3339	3324	3293	3298
3473	3491	3294	3344	3324	3213	3207	3230	3080	3108	3093	3008	3009	2986	3103	2875	3101	3258	3253	3168	3107	3179	3290	3364	3231	3158	3147	3372	3180	3283	3125	3305	3202	3208	3293	3372	3129	3386	3158	3152	3077	3320	3251	3303	3239	3228	3278	3424	3326	3164
3418	3309	3252	3460	3413	3354	3378	3249	3346	3234	3032	3071	2969	3045	3092	3097	3064	3215	3132	3311	3310	3453	3232	3246	3206	3307	3306	3226	3282	3333	3291	3267	3153	3256	3255	3144	3229	3210	3246	3008	3235	3214	3293	3215	3370	3280	3221	3279	3320	3388
3341	3337	3425	3345	3345	3264	3375	3258	3168	3197	3178	3078	3184	3102	3139	3169	3217	3134	3260	3254	3250	3467	3382	3388	3292	3330	3326	3252	3271	3346	3313	3180	3085	3011	3076	3089	3234	3269	3309	3172	3254	3256	3168	3427	3315	3149	3279	3218	3327	3290
3207	3309	3320	3296	3343	3160	3265	3239	3299	3405	3209	3315	3192	3209	3192	3147	3104	3085	3197	3238	3285	3218	3430	3402	3318	3199	3213	3313	3240	3211	3329	3193	3207	3003	3192	3099	3117	3340	3344	3147	3146	3211	3279	3270	3282	3268	3200	3307	3240	3380
3174	3139	3224	3212	3333	3260	3284	3338	3402	3290	3500	3402	3352	3360	3247	3171	3108	3134	3078	3182	3174	3231	3224	3153	3276	3397	3027	3247	3187	3243	3296	3285	3252	3164	3261	3192	3352	3331	3357	3329	3225	3319	3200	3240	3249	3242	3307	3240	3341	3404
3240	3256	3216	3174	3256	3138	3142	3199	3228	3320	3389	3250	3294	3279	3274	3264	3262	3120	2930	3064	3046	3204	3205	3348	3190	3371	3172	3134	3220	3312	3310	3321	3208	3196	3299	3188	3319	3445	3496	3384	3303	3245	3182	3238	3364	3372	3351	3328	3432	3498
3407	3397	3243	3305	3090	3035	3085	3090	3088	3290	3258	3248	3222	3085	3247	3205	3177	3233	3151	3108	3081	3079	3251	3366	3388	3412	3292	3233	3278	3182	3270	3350	3386	3345	3239	3300	3262	3474	3379	3252	3385	3242	3294	3196	3253	3465	3386	3405	3433	3424
3563	3428	3320	3224	3194	3120	3218	3230	3207	3335	3315	3295	3296	3117	3230	3100	3075	3168	3256	3096	3180	3189	3241	3455	3435	3428	3309	3357	3244	3219	3298	3242	3269	3385	3176	3174	3298	3246	3331	3317	3406	3285	3272	3279	3380	3462	3344	3392	3340	3363
3641	3604	3460	3523	3346	3168	3212	3178	3268	3245	3279	3345	3370	3255	3258	3354	3188	3172	3254	3235	3229	3211	3247	3259	3201	3448	3317	3333	3367	3359	3283	3344	3221	3320	3348	3067	3238	3109	3320	3369	3375	3374	3433	3223	3395	3516	3464	3369	3465	3425
3585	3417	3500	3517	3489	3239	3091	3092	3076	3210	3211	3220	3242	3335	3435	3259	3368	3233	3190	3061	3121	3225	3290	3226	3215	3440	3391	3240	3242	3386	3191	3197	3305	3297	3231	3221	3317	3277	3432	3495	3369	3502	3261	3307	3352	3358	3411	3389	3436	3457
3770	3506	3430	3387	3402	3122	3033	2906	2881	3001	3092	2913	2958	3176	3139	3363	3305	3348	3340	3200	3137	3167	3130	3170	3102	3222	3238	3282	3106	3231	3194	3117	3189	3242	3167	3391	3315	3353	3463	3670	3432	3470	3413	3390	3368	3412	3484	3408	3571	3527
3560	3337	3306	3357	3376	3339	3129	3080	3064	3048	2890	2884	2945	2852	2987	3273	3338	3346	3392	3273	3088	3064	3060	3252	3150	3029	3277	3435	3369	3277	3226	3212	3326	3330	3351	3343	3350	3364	3409	3460	3464	3573	3416	3344	3320	3307	3475	3480	3511	3560
3450	3334	3229	3412	3428	3415	3314	3162	3091	3036	3046	2898	2864	2983	2952	3119	3113	3219	3382	3336	3243	2928	2938	3089	3040	3126	3227	3389	3291	3280	3329	3221	3129	3321	3233	3377	3372	3214	3419	3254	3510	3383	3419	3384	3348	3310	3460	3539	3631	3586
3362	3395	3434	3630	3542	3578	3477	3442	3333	3221	3073	3061	2974	2934	3069	3007	3014	3141	3099	3295	3180	2992	2945	3081	3227	3225	3211	3308	3402	3210	3242	3357	3203	3226	3276	3270	3297	3198	3331	3287	3520	3416	3442	3474	3632	3427	3600	3563	3575	3622
3504	3615	3610	3715	3578	3505	3444	3407	3407	3174	3089	2964	2934	2832	3109	3107	2990	3013	2995	3204	3191	3198	2959	2958	3136	3416	3208	3185	3458	3344	3281	3337	3180	3192	3251	3187	3212	3275	3274	3309	3350	3370	3457	3429	3396	3357	3428	3515	3528	3638
3392	3533	3604	3718	3519	3486	3259	3370	3206	3062	2958	2998	2789	2974	2904	3082	2992	2964	2969	3094	3236	3269	3156	3040	3000	3207	3208	3169	3287	3303	3262	3202	3156	3183	3112	3166	3175	3206	3172	3263	3383	3377	3503	3382	3402	3286	3360	3431	3545	3553
3407	3562	3426	3442	3368	3376	3381	3169	3067	3059	2960	2952	2729	2837	2899	3165	3094	3009	3145	3103	3130	3256	3294	3106	3006	3129	3318	3177	3329	3359	3202	3171	3208	3064	3162	3110	3133	3183	3164	3267	3237	3406	3401	3341	3333	3397	3486	3464	3526	3640
3378	3450	3245	3402	3243	3273	3205	3276	3009	3066	2868	2807	2772	2719	2872	3103	3130	3117	3184	3088	3129	3329	3328	3065	2977	3016	3263	3172	3125	3346	3403	3019	3200	3087	3014	3195	3157	3193	3309	3297	3232	3304	3261	3354	3307	3411	3353	3603	3561	3616
3275	3277	3148	3135	3081	3047	3064	3109	3086	2953	2847	2814	2817	2744	2847	2910	3026	3098	3227	3039	3161	3248	3252	3290	2973	3098	3146	3175	3146	3267	3238	3105	3192	3130	3029	3090	3109	3244	3102	3144	3304	3174	3172	3317	3156	3347	3315	3488	3541	3454
3219	3027	2996	2982	2989	2848	3008	3079	2936	3036	2991	2826	2870	2767	2745	2838	2970	3046	3200	2998	3076	3107	3270	3284	3149	2972	3044	3098	3038	3215	3269	3055	2980	3286	2969	3181	3116	3202	3152	3075	3023	3142	3185	3263	3247	3224	3343	3574	3570	3468
3113	2969	2830	2990	2954	3061	3105	3199	3202	3189	3152	3138	2947	2885	2787	2899	3003	3131	3156	3130	3069	3072	3329	3236	3019	2951	3105	3206	3149	3091	3276	3215	3133	3162	3058	3103	2970	3221	3270	3202	3238	3307	3303	3262	3440	3535	3518	3655	3633	3745
3125	2913	2939	2971	3048	3203	3178	3312	3352	3259	3232	3160	3086	2888	2882	2860	2932	3064	3196	3116	2984	3211	3175	3378	3113	2951	3035	3289	3085	3144	3342	3189	3263	3173	3041	3244	3163	3155	3200	3227	3269	3233	3374	3364	3469	3404	3475	3578	3577	3609
2982	2887	2756	2915	2944	3163	3122	3409	3411	3354	3310	3194	3038	3018	2807	2892	2962	2942	3080	3035	2937	3007	3245	3263	3241	3026	3141	3246	2933	3101	3305	3224	3064	3159	3017	3237	3231	3192	3175	3187	3264	3236	3282	3296	3390	3476	3481	3495	3494	3642
2952	2901	2780	2815	2863	2945	3090	3203	3207	3365	3330	3135	3050	2878	2775	2771	2844	2889	3012	3098	3012	3009	3114	3329	3158	2908	3020	3081	3049	3110	3281	3283	3122	3191	3000	3190	3074	3176	3248	3196	3156	3206	3244	3336	3376	3433	3402	3429	3579	3656
3075	2817	2796	2697	2881	2897	3025	3036	3267	3128	3222	3037	3071	3025	2863	2762	2851	2933	3052	3054	2928	2976	3161	3214	3211	3032	3111	3220	3055	3160	3363	3378	3242	3210	3144	3216	3240	3219	3370	3244	3378	3345	3360	3451	3485	3549	3440	3519	3524	3571
3081	3031	2983	2862	2836	2918	3068	3290	3369	3388	3325	3272	3190	2888	2889	2888	2913	2867	2990	3106	2986	3177	3294	3498	3340	3213	3273	3331	3281	3487	3674	3523	3425	3452	3315	3415	3342	3459	3525	3340	3449	3498	3514	3594	3508	3767	3688	3660	3588	3699
3189	3138	2962	2886	2986	2979	3146	3390	3335	3177	3346	3168	3225	3093	3090	3085	3198	3099	3144	3147	3170	3196	3412	3490	3343	3381	3281	3374	3294	3438	3695	3443	3553	3518	3299	3436	3440	3551	3558	3431	3440	3596	3673	3701	3678	3652	3602	3615	3592	3818
3130	3147	3137	2999	3027	3044	3165	3281	3327	3329	3338	3382	3350	3260	3058	3100	3252	3091	3161	3086	3144	3332	3513	3674	3394	3236	3417	3398	3384	3357	3427	3412	3510	3540	3256	3363	3341	3499	3490	3473	3551	3449	3575	3758	3571	3493	3488	3479	3640	3676
3219	3042	3025	3055	3053	3008	3189	3101	3336	3405	3471	3360	3454	3320	3349	3241	3287	3196	3013	3056	3214	3498	3584	3526	3363	3363	3286	3104	3232	3442	3465	3371	3582	3371	3355	3373	3238	3579	3535	3581	3428	3595	3605	3495	3493	3570	3397	3538	3529	3665
3190	3196	3169	3111	3189	3244	3201	3315	3460	3504	3538	3577	3500	3471	3502	3260	3356	3145	2878	3026	3241	3396	3487	3469	3399	3396	3310	3223	3277	3430	3592	3520	3606	3418	3383	3585	3559	3829	3603	3839	3558	3601	3413	3603	3392	3422	3479	3541	3592	3620
3167	3189	3148	3246	3300	3289	3306	3484	3446	3569	3662	3673	3715	3512	3336	3314	3181	3020	2909	2924	3204	3510	3534	3379	3402	3521	3352	3285	3330	3607	3573	3651	3782	3581	3543	3481	3696	3729	3773	3799	3585	3393	3553	3476	3505	3462	3474	3580	3662	3659
3119	3160	3171	3215	3292	3335	3234	3409	3429	3599	3685	3699	3671	3550	3485	3226	2995	3019	2928	3079	3316	3479	3532	3323	3488	3447	3286	3359	3430	3595	3587	3798	3603	3428	3479	3439	3680	3597	3733	3753	3605	3674	3649	3743	3550	3514	3499	3444	3568	3550
2854	2918	2954	3065	3089	3204	3255	3424	3575	3706	3720	3782	3788	3550	3317	3240	2970	2976	2879	3207	3295	3298	3272	3520	3570	3455	3140	3198	3425	3390	3620	3739	3510	3399	3480	3401	3552	3618	3751	3569	3715	3615	3702	3614	3578	3510	3452	3447	3591	3484
2946	2750	2798	2932	2992	3100	3221	3300	3483	3678	3689	3831	3644	3542	3398	3155	3041	3145	3268	3203	3310	3290	3357	3524	3451	3305	3258	3277	3502	3347	3564	3583	3473	3563	3482	3425	3721	3532	3685	3707	3702	3553	3591	3579	3673	3479	3374	3494	3509	3663
2886	2866	2797	2807	2967	2917	3222	3299	3467	3482	3518	3533	3562	3330	3246	3049	2966	3098	3028	3131	3239	3316	3483	3542	3445	3265	3318	3350	3421	3447	3637	3749	3606	3559	3390	3416	3531	3670	3785	3706	3557	3411	3679	3642	3490	3543	3511	3520	3556	3574
2956	2886	2777	2824	2980	3049	3019	3062	3219	3444	3322	3458	3332	3222	3295	3095	3083	3170	3080	3023	3203	3386	3566	3565	3398	3379	3348	3428	3378	3557	3674	3602	3586	3666	3336	3548	3618	3775	3809	3801	3602	3572	3438	3533	3519	3580	3552	3587	3524	3699
2856	3073	2942	3046	3001	3160	3177	3245	3314	3445	3485	3394	3412	3160	3331	3090	3112	3020	2974	3128	3347	3500	3623	3605	3484	3437	3461	3415	3412	3648	3665	3639	3736	3375	3401	3446	3490	3643	3713	3655	3507	3554	3543	3584	3432	3540	3343	3581	3447	3466
2814	2854	3054	3053	3156	3212	3370	3413	3343	3523	3560	3430	3432	3372	3054	3138	2965	2926	3087	3321	3575	3667	3611	3637	3633	3373	3380	3490	3574	3631	3565	3593	3544	3308	3263	3296	3570	3664	3672	3647	3482	3637	3573	3392	3503	3326	3406	3435	3472	3535
2836	2850	2912	2892	3101	3085	3228	3271	3412	3493	3525	3409	3353	3277	2931	2830	3010	3027	3211	3364	3457	3521	3640	3655	3631	3434	3365	3480	3614	3510	3603	3538	3341	3467	3346	3483	3664	3639	3742	3580	3552	3621	3581	3564	3422	3422	3464	3399	3548	3565
2813	2815	2773	2910	2939	2991	2952	3175	3302	3281	3326	3230	3197	3051	3027	2996	3033	3055	3230	3433	3507	3530	3529	3536	3407	3300	3367	3384	3520	3551	3533	3446	3482	3270	3410	3419	3540	3607	3677	3486	3573	3583	3563	3496	3494	3456	3530	3506	3445	3440
2734	2782	2863	2903	2980	2977	3079	3156	3276	3326	3232	3162	3208	3051	3052	3030	3091	3016	3182	3371	3602	3689	3655	3520	3280	3298	3295	3316	3527	3612	3533	3403	3422	3252	3360	3341	3560	3591	3518	3533	3459	3637	3576	3661	3519	3482	3503	3560	3582	3525
2779	2815	2751	2994	3098	3243	3211	3243	3412	3408	3470	3258	3222	3155	3046	2973	3073	3242	3302	3490	3633	3595	3491	3410	3284	3242	3289	3371	3538	3514	3382	3432	3392	3263	3325	3435	3479	3486	3660	3585	3587	3445	3564	3507	3500	3499	3611	3459	3568	3558
2687	2668	2874	2849	2994	3208	3345	3413	3509	3493	3398	3266	3168	3122	3057	3089	3154	3349	3621	3623	3644	3524	3519	3417	3243	3148	3344	3494	3477	3472	3486	3277	3239	3326	3420	3381	3541	3499	3505	3551	3667	3540	3593	3471	3538	3439	3520	3579	3568	3623
2668	2912	2911	3003	3232	3168	3330	3278	3492	3326	3364	3196	3137	3074	2896	3150	3159	3363	3491	3580	3498	3610	3388	3446	3242	3149	3299	3405	3399	3558	3530	3440	3264	3290	3556	3535	3539	3648	3555	3576	3625	3532	3445	3618	3590	3470	3460	3504	3637	3501
2780	3017	3026	3140	3319	3368	3357	3335	3556	3405	3302	3130	3114	2862	3105	3085	3347	3318	3566	3622	3571	3524	3294	3324	3232	3433	3424	3432	3446	3553	3481	3364	3426	3379	3441	3595	3615	3544	3540	3595	3480	3608	3543	3550	3518	3455	3395	3599	3554	3606
3061	3202	3080	3240	3429	3316	3382	3385	3316	3292	2992	3010	3012	2955	3063	3249	3335	3439	3599	3716	3704	3583	3478	3385	3277	3398	3406	3612	3522	3592	3506	3489	3378	3410	3433	3482	3535	3557	3494	3443	3381	3426	3504	3501	3522	3429	3515	3441	3423	3504
3238	3310	3283	3412	3339	3357	3308	3271	3200	3099	3025	2944	3062	2980	3158	3289	3471	3487	3616	3658	3588	3574	3531	3341	3399	3511	3449	3624	3571	3606	3518	3481	3387	3461	3570	3442	3541	3422	3458	3410	3588	3498	3521	3515	3664	3414	3396	3487	3366	3446
3354	3437	3438	3444	3330	3394	3354	3293	3185	3084	2979	2920	3051	2988	3240	3345	3500	3521	3702	3667	3466	3431	3419	3457	3454	3516	3651	3435	3600	3516	3351	3419	3386	3399	3498	3488	3466	3368	3295	3433	3473	3523	3504	3547	3519	3547	3607	3559	3687	3438
3319	3447	3573	3441	3557	3286	3265	3210	2972	3065	2956	2960	2943	3073	3198	3433	3436	3560	3771	3573	3485	3440	3368	3432	3376	3338	3596	3534	3660	3536	3416	3430	3333	3458	3483	3438	3342	3442	3255	3436	3393	3564	3513	3495	3530	3580	3566	3654	3592	3559
3474	3391	3445	3474	3514	3371	3121	3230	2973	3090	2993	3027	3212	3162	3398	3388	3417	3670	3515	3533	3532	3350	3298	3363	3395	3463	3521	3441	3514	3482	3413	3344	3261	3411	3357	3322	3441	3338	3367	3453	3466	3483	3478	3494	3456	3561	3562	3619	3637	3451
3479	3575	3404	3459	3399	3290	3267	3060	3088	2998	3162	3039	3208	3372	3490	3610	3507	3516	3500	3418	3341	3393	3395	3473	3462	3478	3383	3458	3506	3441	3247	3400	3268	3318	3297	3181	3292	3215	3278	3360	3354	3558	3538	3593	3585	3467	3563	3391	3536	3480
3515	3403	3347	3402	3211	3200	3214	2930	2957	3151	3163	3273	3367	3541	3610	3595	3648	3605	3429	3433	3363	3304	3306	3399	3499	3529	3453	3492	3434	3335	3333	3439	3300	3272	3323	3216	3301	3198	3317	3343	3490	3560	3557	3426	3463	3490	3511	3570	3571	3580
3429	3314	3238	3362	3263	3182	3031	3052	3067	3209	3203	3212	3422	3424	3575	3656	3500	3539	3380	3282	3183	3423	3243	3419	3400	3497	3353	3250	3375	3299	3138	3286	3323	3302	3383	3219	3238	3187	3204	3272	3390	3434	3481	3426	3397	3428	3459	3556	3424	3591
3499	3358	3257	3201	3145	3088	3082	3054	3088	3226	3160	3427	3490	3597	3567	3395	3398	3302	3273	3273	3289	3330	3304	3388	3451	3531	3408	3311	3331	3285	3327	3309	3343	3448	3343	3275	3249	3268	3288	3479	3433	3313	3314	3218	3347	3368	3500	3487	3467	3490
3270	3229	3195	3155	3080	3145	3112	3141	3085	3230	3425	3460	3559	3598	3432	3550	3426	3142	3170	3089	3244	3320	3468	3478	3508	3555	3476	3409	3301	3293	3271	3276	3356	3369	3365	3228	3225	3320	3316	3397	3336	3361	3400	3367	3228	3408	3494	3542	3444	3525
3170	3096	3035	3245	3194	3154	3297	3314	3224	3240	3461	3513	3357	3480	3397	3204	3298	3065	3038	3174	3270	3225	3478	3479	3542	3531	3387	3259	3342	3270	3364	3434	3224	3318	3198	3282	3196	3324	3329	3345	3285	3316	3343	3296	3427	3320	3380	3396	3591	3487
3149	3076	3077	3121	3181	3202	3141	3327	3455	3464	3514	3387	3340	3423	3215	3106	3078	3081	3008	3132	3224	3306	3471	3483	3414	3413	3390	3130	3419	3330	3264	3467	3409	3371	3423	3300	3219	3338	3285	3374	3371	3322	3254	3250	3399	3387	3321	3409	3484	3408
3293	3203	3260	3419	3303	3365	3407	3527	3520	3499	3381	3469	3438	3237	3206	3122	3194	3067	3087	3284	3253	3333	3335	3371	3389	3393	3290	3166	3331	3386	3431	3484	3472	3454	3327	3318	3229	3347	3332	3293	3274	3204	3326	3334	3510	3445	3514	3485	3354	3437
3349	3274	3277	3349	3377	3418	3489	3415	3498	3411	3484	3328	3221	3167	3090	3174	3139	3158	3107	3210	3244	3495	3484	3478	3343	3362	3336	3198	3384	3399	3449	3422	3448	3370	3321	3292	3270	3380	3394	3255	3260	3258	3387	3422	3511	3579	3488	3431	3419	3568
3313	3399	3352	3384	3468	3509	3430	3404	3442	3377	3309	3187	3090	3123	3032	3231	3136	3139	3308	3429	3377	3500	3409	3389	3392	3213	3205	3347	3339	3445	3435	3342	3346	3245	3286	3254	3399	3208	3416	3154	3200	3244	3370	3481	3550	3535	3386	3493	3444	3525
3475	3494	3335	3440	3503	3537	3517	3406	3336	3256	3222	3124	3170	3158	3060	3196	3246	3264	3299	3417	3504	3374	3294	3271	3368	3229	3286	3382	3478	3367	3385	3310	3291	3245	3297	3268	3391	3202	3237	3206	3149	3375	3415	3437	3446	3373	3480	3524	3483	3434
3510	3551	3536	3506	3439	3329	3458	3322	3270	3115	3047	3102	3041	3130	3109	3128	3372	3368	3494	3451	3354	3302	3317	3249	3272	3148	3432	3333	3369	3400	3346	3198	3239	3257	3233	3364	3311	3255	3252	3245	3234	3363	3321	3337	3312	3470	3422	3406	3472	3472
3417	3480	3396	3531	3383	3333	3269	3229	3272	3130	2959	3009	3020	3166	3061	3201	3276	3370	3291	3370	3319	3233	3183	3258	3223	3315	3334	3357	3302	3288	3283	3166	3226	3130	3313	3287	3274	3254	3334	3342	3263	3535	3417	3312	3355	3446	3397	3449	3581	3481
3557	3438	3297	3376	3303	3171	3155	3077	3071	3051	3008	3059	3099	3173	3197	3241	3296	3450	3427	3151	3286	3161	3269	3276	3181	3402	3378	3331	3248	3289	3160	3102	3155	3302	3245	3256	3308	3339	3318	3326	3407	3429	3342	3379	3304	3407	3469	3571	3514	3431
3334	3249	3259	3176	3111	3018	3090	2945	2983	3257	3082	3187	3118	3293	3311	3308	3234	3378	3293	3152	3300	3151	3267	3419	3317	3415	3343	3311	3257	3180	3137	3216	3160	3388	3290	3268	3267	3260	3286	3379	3280	3391	3347	3339	3342	3482	3572	3419	3390	3404
3333	3247	3045	3141	3060	3012	3055	2968	2963	3062	3143	3111	3253	3342	3274	3314	3276	3128	3151	3125	3145	3175	3180	3314	3278	3374	3182	3216	3261	3016	3086	3164	3225	3325	3305	3176	3213	3290	3381	3379	3430	3344	3279	3255	3334	3466	3524	3479	3399	3409
3251	3177	3047	3132	3153	3078	3042	2989	3150	3197	3230	3236	3268	3379	3314	3323	3275	3297	3121	2991	3083	3201	3272	3342	3275	3300	3126	3148	3152	3070	3029	3175	3391	3397	3178	3223	3206	3278	3455	3447	3442	3323	3328	3279	3288	3467	3445	3376	3386	3349
3115	3136	3190	3164	3152	3117	3152	3108	3318	3278	3373	3345	3349	3234	3329	3282	3238	3186	3158	3157	3129	3176	3240	3245	3374	3259	3140	3112	3030	3196	3146	3256	3312	3245	3170	3210	3300	3358	3360	3337	3229	3297	3316	3295	3382	3341	3286	3449	3417	3375
3093	3117	2890	3122	3189	3195	3177	3195	3260	3312	3241	3295	3280	3189	3164	3200	3213	3194	3072	3230	3168	3240	3294	3195	3181	3161	3114	2992	3125	3259	3259	3346	3253	3149	3343	3309	3359	3311	3376	3406	3360	3350	3371	3368	3338	3330	3385	3414	3456	3576
3024	3137	3105	3221	3139	3236	3262	3386	3146	3308	3372	3052	3197	3095	3037	3002	3024	3113	3167	3191	3207	3180	3138	3197	2919	3105	3023	3155	3343	3169	3281	3333	3015	3149	3258	3327	3418	3336	3335	3377	3441	3384	3383	3460	3367	3483	3330	3424	3533	3470
3034	3108	3054	3155	3223	3126	3250	3249	3201	3346	3204	3060	3060	2876	2976	2984	3107	3190	3150	3193	3345	3062	3180	3048	2996	2961	3134	3336	3285	3438	3236	3234	3053	3192	3264	3410	3347	3380	3404	3291	3400	3425	3558	3450	3441	3390	3438	3557	3477	3436
3130	3183	3109	3045	3237	3117	3209	3113	3185	3165	3147	2989	3028	2983	3018	3056	3131	3131	3116	3244	3160	3091	3154	3147	3115	3189	3187	3197	3278	3301	3269	3207	3225	3247	3373	3313	3437	3420	3441	3448	3523	3455	3526	3497	3442	3324	3473	3537	3558	3512
3243	3018	3082	3057	3076	2996	3000	2992	2984	3131	3003	3076	3050	3127	3181	3298	3091	3226	3248	3036	3152	3189	3061	3218	3172	3209	3260	3245	3205	3260	3155	3274	3315	3374	3380	3501	3342	3436	3382	3558	3500	3536	3470	3441	3473	3394	3468	3463	3461	3468
3197	3083	3022	2981	3082	2946	2851	2858	2903	2872	2968	2991	3107	3197	3225	3350	3302	3247	3123	3102	3133	3142	3140	3140	3363	3275	3347	3174	3129	3257	3153	3254	3446	3313	3316	3468	3393	3308	3510	3531	3517	3416	3397	3433	3395	3493	3599	3443	3422	3427
3219	3173	3177	3050	3028	2909	2868	2808	2813	2886	2874	3006	3125	3168	3232	3256	3134	3292	3148	3145	3110	3057	3224	3240	3315	3297	3305	3320	3189	3151	3285	3379	3455	3386	3330	3315	3321	3422	3474	3532	3573	3513	3503	3363	3480	3491	3519	3400	3428	3400
3159	3190	3211	3199	3009	2885	2834	2859	2983	2906	2950	2989	3121	3145	3060	3180	3088	3118	3020	3039	3109	3287	3209	3245	3428	3165	3202	3285	3229	3180	3234	3357	3357	3417	3328	3327	3423	3479	3443	3474	3500	3363	3432	3451	3520	3560	3496	3506	3394	3433
3073	2986	3110	3089	3136	2971	3098	2963	3008	3043	3022	3051	3018	3130	3088	3065	3111	3042	3124	3108	3169	3193	3109	3207	3136	3210	3181	3171	3300	3253	3229	3331	3425	3284	3348	3362	3380	3427	3403	3579	3388	3526	3579	3571	3577	3559	3618	3500	3512	3547
2980	2996	3065	3091	3029	3160	3140	3111	3016	3170	3138	3045	3028	3221	2947	2925	3130	3016	3202	3156	3238	3293	3141	3193	3181	3112	3278	3239	3277	3408	3318	3311	3316	3272	3314	3359	3504	3413	3407	3479	3469	3535	3479	3547	3657	3606	3463	3549	3561	3545
2940	2925	3027	3115	3126	3221	3177	3218	3177	3061	3130	3061	3062	2938	3056	3075	3080	3167	3172	3266	3335	3288	3207	3086	3176	3118	3277	3273	3303	3353	3372	3178	3192	3285	3373	3525	3462	3552	3436	3444	3399	3534	3568	3557	3546	3526	3571	3470	3572	3471
2971	2991	3011	3047	3159	3053	3092	3037	3097	3095	3133	3098	3144	3051	3066	3030	3068	3158	3258	3256	3330	3273	3254	3117	3211	3201	3397	3358	3286	3356	3275	3201	3229	3273	3458	3472	3445	3480	3355	3501	3459	3481	3436	3491	3477	3488	3536	3579	3611	3511
3138	2997	3068	3039	3085	3121	2979	3023	3043	3109	3061	3130	3132	3143	3163	3111	3147	3220	3250	3198	3133	3208	3229	3224	3253	3221	3434	3285	3255	3244	3304	3352	3378	3387	3367	3325	3338	3356	3341	3475	3424	3477	3619	3441	3503	3425	3463	3566	3517	3473
3095	3022	2978	3034	3115	3020	2994	3139	3085	3161	3248	3174	3293	3300	3185	3099	3163	3197	3175	3162	3083	3227	3300	3348	3275	3366	3206	3270	3164	3236	3384	3405	3444	3592	3446	3453	3436	3446	3439	3398	3526	3495	3450	3425	3485	3324	3478	3482	3481	3305
3018	3021	2986	3081	3022	3023	3115	3043	3151	3111	3334	3311	3324	3277	3263	3126	3048	3060	3023	3105	3053	3267	3371	3283	3346	3241	3228	3221	3293	3464	3516	3571	3526	3480	3486	3380	3512	3492	3507	3546	3448	3486	3384	3543	3472	3546	3387	3513	3585	3491
3024	3000	3127	3038	3132	3031	3156	3111	3134	3194	3216	3214	3315	3284	3208	3285	3120	3114	3153	2949	3102	3245	3225	3392	3320	3271	3229	3326	3318	3447	3554	3423	3492	3460	3550	3416	3449	3467	3615	3509	3430	3442	3506	3474	3453	3318	3479	3286	3396	3274
3041	3086	3099	3127	3234	3118	3127	3081	3130	3140	3125	3102	3215	3212	3127	3255	3207	3083	3088	3128	3157	3245	3136	3349	3369	3209	3367	3430	3412	3386	3519	3328	3448	3482	3369	3398	3375	3501	3554	3454	3435	3461	3466	3517	3538	3488	3456	3356	3453	3522
3195	3201	3236	3264	3145	3227	3127	3006	3021	3008	2918	3067	3049	3072	3183	3185	3215	3366	3121	3127	3060	3196	3173	3193	3265	3304	3482	3324	3352	3452	3375	3382	3412	3485	3478	3585	3458	3515	3557	3618	3578	3582	3506	3470	3565	3621	3531	3530	3529	3587
3258	3207	3288	3285	3276	3165	3023	2986	2929	2812	2962	3001	2918	3064	2993	3158	3169	3195	3231	3102	3032	3090	3235	3299	3177	3443	3433	3389	3330	3319	3425	3491	3586	3526	3500	3580	3494	3643	3540	3545	3663	3778	3475	3556	3502	3605	3563	3501	3503	3670
3371	3354	3333	3245	3149	3210	3114	3091	3046	2945	2821	3005	2989	3123	3066	3171	3295	3232	3197	3165	3225	3118	3162	3173	3347	3470	3481	3432	3453	3385	3304	3493	3526	3598	3557	3587	3438	3512	3471	3567	3553	3490	3421	3464	3547	3509	3377	3406	3512	3427
3218	3277	3231	3295	3272	3296	3223	3217	3137	3069	3094	2926	2988	2992	3072	3156	3203	3326	3146	3338	3181	3174	3079	3272	3322	3353	3415	3541	3541	3369	3455	3340	3362	3460	3517	3431	3511	3392	3348	3365	3374	3455	3501	3360	3460	3440	3410	3494	3484	3410
3163	3138	3195	3216	3236	3228	3324	3359	3255	3281	3183	3036	3183	3080	3032	3182	3233	3263	3254	3388	3344	3266	3313	3301	3298	3437	3326	3545	3346	3582	3560	3489	3291	3430	3430	3421	3331	3331	3313	3376	3350	3424	3385	3335	3214	3297	3357	3379	3462	3450
3057	3155	3123	3221	3167	3302	3214	3240	3223	3219	3265	3030	3026	3007	3011	3205	3135	3379	3337	3289	3425	3383	3245	3219	3221	3275	3471	3481	3542	3660	3487	3376	3292	3361	3492	3527	3295	3307	3389	3374	3418	3363	3387	3323	3302	3437	3282	3415	3423	3254
3091	3151	3221	3241	3379	3266	3283	3201	3292	3353	3134	3162	3126	3097	3009	3063	3149	3226	3208	3331	3376	3436	3249	3349	3273	3344	3407	3476	3574	3606	3480	3289	3350	3317	3396	3360	3411	3322	3346	3312	3370	3288	3435	3284	3298	3203	3409	3366	3415	3279
3135	3168	3184	3187	3281	3342	3378	3361	3319	3321	3333	3266	3196	3081	3087	3042	3081	3198	3272	3395	3349	3436	3535	3294	3200	3315	3313	3446	3437	3385	3423	3449	3314	3294	3376	3351	3333	3275	3280	3178	3402	3306	3333	3385	3316	3204	3295	3355	3274	3192
3104	3240	3097	3130	3291	3221	3208	3442	3351	3443	3346	3164	3206	3140	3050	3035	3039	3205	3227	3274	3247	3325	3422	3373	3367	3199	3247	3291	3478	3327	3401	3503	3318	3273	3326	3340	3401	3214	3247	3178	3230	3340	3373	3233	3186	3247	3279	3285	3289	3376
3087	3237	3142	3186	3304	3160	3188	3269	3326	3240	3252	3158	3172	3246	3019	2967	3186	3099	3136	3297	3390	3421	3281	3380	3336	3369	3215	3295	3256	3377	3413	3419	3283	3248	3396	3250	3295	3283	3214	3186	3256	3360	3284	3352	3311	3333	3366	3394	3406	3486
3185	3177	3185	3148	3107	3281	3051	3200	3180	3257	3223	3226	3160	3163	3006	3115	3074	3123	3088	3203	3324	3303	3421	3327	3292	3162	3187	3338	3411	3396	3443	3370	3197	3264	3229	3277	3263	3313	3352	3248	3286	3272	3380	3413	3445	3382	3464	3543	3475	3501
3220	3152	3073	3162	3110	3211	3082	3177	3089	3072	3211	3202	3265	3145	3164	3247	3040	3142	3124	3238	3241	3398	3252	3430	3393	3310	3303	3211	3299	3344	3389	3376	3232	3343	3289	3259	3185	3280	3333	3356	3278	3419	3361	3494	3489	3594	3472	3473	3437	3511
3292	3190	3096	3075	3033	3012	3056	3009	3052	3219	3366	3238	3344	3286	3322	3185	3319	3152	3190	3151	3294	3283	3381	3482	3382	3273	3319	3089	3208	3265	3253	3257	3322	3285	3142	3306	3223	3422	3326	3425	3272	3435	3359	3529	3465	3487	3524	3461	3450	3548
3298	3270	3222	3088	3035	3029	2960	3046	3095	3218	3324	3194	3215	3220	3215	3060	3142	3190	3027	3182	3289	3292	3440	3516	3394	3375	3305	3248	3221	3203	3337	3337	3404	3245	3243	3124	3229	3350	3482	3538	3437	3353	3516	3476	3426	3488	3528	3466	3556	3482
3416	3377	3062	3085	3110	2981	2912	2944	3023	3093	3148	3164	3066	3080	3089	3266	3283	3074	3153	3075	3200	3368	3395	3331	3391	3374	3271	3313	3211	3293	3399	3371	3333	3361	3265	3229	3219	3268	3347	3477	3428	3375	3279	3443	3329	3533	3404	3464	3518	3425
3449	3189	3151	3067	3090	3058	3042	2909	2978	3006	3091	3147	3224	3265	3158	3237	3290	3212	3185	3310	3160	3244	3315	3349	3303	3348	3292	3374	3304	3319	3353	3385	3369	3331	3193	3114	3242	3262	3376	3373	3440	3273	3282	3269	3348	3462	3491	3435	3395	3415
3502	3208	3170	3106	3050	2960	2897	2921	2927	2875	3015	3151	3183	3224	3313	3360	3178	3400	3181	3202	3256	3242	3310	3350	3514	3363	3331	3264	3261	3246	3271	3402	3370	3272	3198	3234	3156	3379	3187	3259	3372	3196	3244	3256	3432	3384	3229	3392	3304	3222
3524	3273	3257	3197	2996	2983	2924	2969	2989	2919	3102	3116	3290	3281	3371	3391	3309	3274	3300	3068	3224	3265	3266	3518	3483	3521	3408	3254	3255	3298	3352	3336	3344	3398	3217	3152	3245	3309	3398	3363	3409	3395	3325	3281	3382	3240	3458	3255	3158	3311
3408	3371	3303	3266	3149	2954	2908	2949	2982	3128	3043	3181	3305	3261	3356	3274	3279	3307	3300	3095	3278	3241	3252	3290	3397	3480	3391	3300	3237	3133	3244	3450	3474	3333	3399	3237	3281	3237	3268	3372	3420	3409	3164	3295	3316	3348	3342	3162	3301	3368
3395	3385	3450	3354	3250	3115	3085	3055	3004	3007	2945	3043	3072	3131	3283	3260	3288	3284	3246	3197	3200	3228	3278	3425	3490	3384	3431	3375	3216	3226	3291	3253	3471	3383	3287	3240	3233	3256	3401	3332	3427	3393	3219	3277	3333	3295	3127	3286	3302	3338
3378	3423	3274	3349	3331	3190	3097	2890	2870	2895	3010	2966	3127	3177	3351	3425	3269	3400	3264	3434	3305	3200	3286	3251	3477	3378	3388	3388	3317	3281	3389	3448	3432	3472	3311	3368	3250	3211	3356	3315	3418	3333	3273	3175	3218	3343	3357	3335	3247	3233
3460	3370	3267	3258	3261	3091	3060	2896	2855	2983	2922	3063	3155	3165	3341	3378	3430	3297	3411	3220	3222	3149	3181	3419	3384	3477	3571	3404	3376	3360	3292	3279	3430	3333	3299	3269	3225	3156	3220	3334	3385	3316	3224	3190	3340	3352	3442	3271	3354	3175
3498	3316	3225	3329	3165	3146	3155	2977	2995	2982	2945	2936	3227	3227	3396	3381	3423	3327	3317	3273	3258	3320	3290	3398	3483	3404	3537	3424	3288	3127	3269	3234	3262	3253	3374	3304	3171	3140	3296	3195	3384	3172	3314	3255	3312	3430	3322	3278	3127	3362
3328	3261	3255	3275	3224	3106	3175	3081	2869	3024	2916	3072	2983	3196	3248	3348	3445	3401	3460	3340	3341	3234	3288	3308	3356	3562	3443	3498	3237	3128	3023	3307	3237	3310	3175	3317	3213	3082	3166	3247	3238	3274	3297	3187	3255	3241	3356	3379	3363	3265
3283	3193	3309	3190	3225	3275	3113	3039	2998	2915	3000	3023	2973	3095	3333	3242	3439	3440	3421	3287	3215	3279	3203	3266	3288	3378	3278	3396	3181	3101	3172	3102	3169	3215	3154	3132	3143	3057	3104	3281	3346	3380	3271	3281	3277	3166	3223	3340	3356	3418
3258	3336	3358	3280	3246	3203	3083	3042	2876	2895	2851	2851	2845	3029	3095	3326	3338	3483	3441	3289	3244	3181	3218	3259	3263	3317	3352	3360	3176	3135	2960	3038	3183	3147	3103	3033	2991	2974	3126	3143	3296	3241	3281	3215	3314	3384	3383	3348	3426	3264
3240	3370	3239	3228	3250	3232	3120	3045	2883	3027	2947	2948	3017	3040	3201	3224	3453	3478	3360	3210	3184	3227	3054	3155	3235	3167	3262	3137	3035	3096	3028	3081	3118	3009	3142	2962	3017	3012	3204	3176	3216	3214	3239	3267	3316	3269	3414	3490	3434	3435
3393	3152	3274	3348	3214	3224	3170	3099	3046	3034	2885	2980	3070	3096	3231	3244	3386	3425	3388	3172	3105	3105	2979	2997	3157	3065	3195	3233	3151	2979	2932	2955	3080	3063	3192	3081	3023	2993	3082	3213	3333	3279	3227	3178	3204	3414	3481	3483	3571	3534
3257	3358	3191	3262	3168	3299	3141	3209	3090	3055	2994	3062	2989	3037	3227	3240	3185	3176	3332	3242	3146	3083	2991	3046	3017	3252	3199	3183	3210	3016	2964	2903	3024	2995	3097	3109	3089	3091	3083	3137	3266	3201	3356	3235	3333	3480	3560	3520	3609	3538
3298	3278	3248	3343	3204	3128	3058	3104	3076	2985	2842	2947	3071	3032	3157	3172	3209	3254	3230	3243	3072	2992	3033	2989	3135	3242	3233	3220	3191	3138	2945	2978	3161	3192	3206	3143	3113	3058	3100	3145	3271	3300	3259	3235	3345	3499	3437	3613	3512	3384
3369	3162	3344	3280	3181	3104	3053	2948	3005	2875	2908	2851	2942	3089	3165	3226	3265	3367	3243	3273	3211	3089	3043	3086	3160	3145	3333	3209	3138	3030	3092	3081	3077	3196	3242	3051	3156	3134	3088	3206	3256	3393	3228	3298	3203	3389	3450	3464	3475	3412
3306	3187	3248	3139	3162	3039	2908	3004	2973	3015	3017	3073	3003	3059	3065	3340	3358	3288	3205	3292	3246	3057	3009	3053	3136	3147	3242	3199	3255	3119	2998	3030	3066	3255	3228	3211	3093	3052	3025	3226	3254	3355	3266	3398	3265	3453	3537	3564	3549	3510
3201	3138	3173	3214	3137	3217	3165	2928	3076	2972	2982	3095	3102	3040	3085	3203	3300	3284	3223	3286	3237	3151	3148	3116	3326	3166	3168	3128	3158	3095	2983	2982	3045	3234	3290	3160	3032	3092	3165	3181	3280	3281	3338	3353	3353	3410	3466	3484	3450	3560
3252	3177	3093	3267	3301	3174	3196	2950	2995	2994	2997	3044	3006	3020	2966	3391	3243	3366	3260	3163	3161	3096	3192	3147	3152	3320	3212	3275	3174	3094	3033	2951	3175	3165	3321	3201	3110	3002	3194	3146	3287	3352	3346	3333	3396	3401	3438	3502	3455	3436
3447	3264	3223	3202	3252	3307	3234	3202	2995	2951	2957	2832	3076	3174	3175	3386	3264	3435	3290	3307	3064	3059	3104	3048	3160	3359	3296	3243	3095	3084	3085	3053	3012	3083	3087	3202	3176	3142	3074	3193	3321	3256	3352	3355	3372	3420	3486	3430	3448	3507
3370	3280	3142	3229	3222	3093	3107	3052	3046	2976	2988	2979	2982	3103	3149	3247	3291	3343	3327	3076	3125	3096	3051	3085	3184	3251	3208	3281	3083	2983	3038	3076	3086	3085	3207	3223	3172	3086	3131	3188	3221	3308	3358	3187	3257	3542	3408	3438	3463	3497
3394	3218	3229	3307	3052	3176	3201	3091	3034	3090	2929	3002	3076	3134	3189	3197	3302	3270	3277	3179	2998	3056	3010	3086	3065	3179	3285	3115	3062	3075	3031	3039	3002	3159	3071	3152	3091	2991	3084	3117	3328	3261	3174	3219	3225	3411	3348	3505	3456	3463
3172	3351	3277	3198	3193	3187	3208	3155	2979	3060	2971	2906	3108	3088	3166	3105	3205	3188	3135	3138	3036	2983	2949	3043	3112	3174	3310	3243	3129	2970	2992	3139	3072	3144	3239	3170	3008	3106	3027	3138	3163	3249	3315	3193	3251	3397	3317	3395	3470	3381
3428	3320	3295	3317	3086	3123	3087	3050	2911	2879	2938	3038	3021	3093	3104	3073	3209	3288	3043	2978	2853	2907	3036	2988	3021	3070	3262	3141	3094	2986	2973	2962	3122	3091	3215	3033	2883	3073	3057	3289	3275	3264	3304	3224	3184	3425	3536	3437	3455	3436
3365	3327	3284	3099	3141	3123	3031	2879	3039	2992	2965	3099	3169	3072	3055	3141	3225	3180	3104	3035	2855	2914	3011	3042	3033	3178	3057	3152	3101	3070	3019	3070	3056	3309	3031	3057	3137	2950	3099	3145	3166	3395	3240	3274	3388	3440	3496	3491	3477	3492
3371	3281	3180	3069	3158	3087	3102	2919	2828	2927	2869	2975	2962	3085	3035	3107	3103	3115	3134	2980	2913	2972	3003	3056	3186	3086	3085	3002	3043	3019	3089	3105	3230	3195	3196	3020	3146	3017	3290	3253	3388	3273	3338	3356	3390	3516	3608	3538	3445	3524
3316	3393	3210	3140	3184	3008	3012	2949	2878	2993	2731	2922	3098	3214	3278	3132	3085	3188	3025	2958	2913	2978	3074	3185	3250	3071	3184	3145	3034	3000	3068	3095	3322	3186	3171	3118	3038	3048	3213	3424	3322	3435	3253	3422	3465	3581	3592	3358	3559	3640
3502	3344	3316	3211	3126	2984	2964	3055	2921	2881	2927	2946	3200	3208	3276	3255	3135	3130	3175	2898	3000	3008	3115	3225	3200	3317	3111	3188	2972	3009	3032	3127	3250	3131	3173	3119	3054	3057	3289	3385	3405	3383	3269	3473	3515	3580	3661	3557	3637	3692
3430	3329	3341	3147	3102	3038	2829	3026	2968	2934	2852	2907	3020	3082	3232	3216	3085	3108	2950	3040	3018	2993	3029	3227	3238	3205	3211	3114	3070	3099	3015	3092	3151	3208	3148	3014	3124	3096	3291	3320	3325	3407	3381	3397	3482	3581	3567	3621	3683	3705
3328	3317	3256	3128	2910	3019	2859	2834	2975	2994	2952	2980	2979	3063	3159	3156	3078	3076	2959	2897	3038	3038	3118	3049	3049	3259	3240	3072	3112	3124	3067	3248	3304	3231	3167	3128	3010	3235	3252	3288	3323	3431	3259	3445	3424	3679	3776	3652	3641	3678
3202	3098	3156	3208	2982	2935	2801	2855	2933	2855	3006	2930	2971	3009	3020	3166	3006	2861	2882	2937	3077	3077	3086	3230	3261	3143	3101	2953	3052	3126	3166	3188	3148	3273	3214	3104	3261	3267	3347	3199	3330	3301	3360	3547	3506	3598	3619	3637	3589	3767
3041	3105	3110	3032	2937	2763	2753	2862	2818	2896	3057	3068	3018	3118	3050	3008	2960	2936	2888	2914	2899	3029	3135	3256	3232	3207	3103	3056	3022	3065	3264	3126	3272	3095	3197	3072	3083	3253	3346	3204	3200	3344	3469	3318	3488	3519	3566	3601	3569	3756
3101	2940	3139	3017	2982	2774	2944	2855	2929	3028	3100	2997	3070	3002	3070	3055	2895	2912	2956	2968	2984	3076	3170	3220	3255	3186	3096	3067	3051	3161	3124	3156	3100	3223	3087	3114	3108	3336	3357	3201	3262	3245	3348	3344	3564	3456	3532	3452	3590	3737
2990	3020	3024	2858	2901	2865	2909	2915	2949	3006	3095	3056	3058	3001	3062	2945	2922	2839	2949	3033	3082	3126	3196	3224	3267	3069	3065	3062	3101	3235	3262	3229	3310	3075	3198	3045	3190	3264	3279	3224	3289	3228	3251	3351	3443	3419	3455	3501	3387	3617
3038	3018	2989	2980	2869	2822	2912	2943	3023	2920	3022	3169	3004	3056	2871	2815	2841	2818	2979	2957	3112	3066	3149	3319	3186	3204	3088	3107	3113	3234	3266	3328	3152	3131	3112	3123	3097	3160	3261	3213	3253	3239	3212	3450	3498	3355	3297	3513	3544	3595
3123	2970	2748	3009	2859	2887	2973	2938	2995	2953	2965	3014	2923	3010	2961	2849	2826	2928	2987	3110	3214	3096	3290	3192	3219	3144	3076	3063	3186	3314	3278	3159	3220	3146	3126	3264	3181	3215	3254	3262	3234	3320	3271	3383	3396	3390	3394	3376	3454	3567
2896	2895	2807	2892	2838	2932	2886	2986	2874	3029	3058	3075	2926	2801	2942	2924	2797	2862	2934	3078	3079	3222	3236	3193	3122	3119	3117	3113	3180	3169	3295	3128	3186	3151	3225	3167	3259	3183	3212	3249	3254	3368	3356	3374	3341	3251	3281	3399	3397	3468
2966	2860	2954	3054	2931	2985	3081	2976	2988	2967	2988	2966	2914	2830	2837	2714	2906	2901	2942	3069	3177	3142	3178	3021	2950	3071	3096	3065	3184	3258	3313	3277	3191	3178	3228	3331	3331	3317	3121	3170	3257	3293	3382	3343	3341	3212	3510	3398	3467	3515
2988	2955	2854	2994	3021	2906	2881	2993	3094	3117	2924	2914	2788	2773	2687	2809	2923	2843	2849	3054	3181	3247	3034	3023	2947	3125	3149	3112	3237	3293	3224	3140	3115	3102	3177	3235	3305	3360	3286	3223	3164	3331	3473	3297	3338	3380	3440	3422	3465	3526
3056	3054	2954	3079	2971	2951	2953	2878	2966	3090	2953	2844	2754	2795	2719	2804	2898	2972	2966	3014	3107	3190	3008	2969	2970	3030	3167	3168	3219	3227	3237	3124	3106	3209	3212	3337	3306	3411	3177	3170	3150	3444	3426	3319	3357	3451	3463	3499	3522	3464
2896	3010	2908	3161	3017	2901	2886	2889	2835	2781	2934	2757	2710	2697	2707	2870	2995	2908	3009	3066	3076	3144	3062	2865	3041	3043	3220	3140	3175	3233	3171	3133	3095	3219	3161	3361	3290	3273	3250	3336	3390	3419	3461	3449	3360	3369	3514	3543	3444	3441
2959	2914	2980	2995	3095	2899	2838	2835	2784	2788	2753	2819	2696	2626	2646	2803	2946	3114	3074	2990	3001	2972	2945	2983	2918	3082	3188	3264	3201	3234	3051	3066	3214	3385	3355	3445	3372	3363	3310	3323	3451	3489	3371	3459	3427	3262	3389	3436	3500	3257
2990	2981	2932	3058	3045	3043	2903	2802	2713	2648	2696	2662	2686	2727	2655	2851	2934	3040	3079	3029	3047	2802	2942	2921	2940	3116	3309	3248	3215	3263	3187	3204	3185	3286	3499	3373	3435	3278	3325	3400	3352	3383	3441	3362	3366	3253	3482	3500	3318	3433
3014	2947	3069	3118	3080	2888	2845	2810	2853	2605	2614	2769	2706	2718	2835	2701	2995	2918	2955	3017	3002	2922	3013	2936	3028	3127	3183	3271	3159	3265	3147	3215	3368	3188	3407	3486	3235	3303	3421	3413	3297	3402	3278	3281	3296	3284	3389	3400	3344	3320
3106	2909	2903	3014	3075	2994	2731	2776	2581	2588	2617	2746	2772	2807	2911	2908	3034	2842	3009	2979	2914	3016	2888	3062	3168	3411	3286	3171	3215	3190	3208	3211	3308	3322	3249	3322	3252	3239	3270	3341	3358	3325	3233	3239	3237	3331	3298	3520	3197	3425
2972	2943	2764	2931	2947	2833	2834	2749	2598	2603	2675	2672	2847	2817	2936	2877	2956	3027	2814	2845	3017	2897	3059	3058	3285	3244	3132	3181	3239	3134	3280	3311	3373	3322	3494	3335	3245	3139	3161	3208	3162	3141	3229	3163	3321	3299	3232	3176	3249	3310
2981	2969	2829	2862	2839	2864	2708	2717	2698	2680	2770	2770	2891	2905	3021	2920	2894	2918	2844	2796	2950	3068	3114	3255	3358	3325	3284	3192	3348	3326	3296	3490	3343	3372	3353	3300	3341	3241	3370	3236	3226	3164	3257	3191	3353	3248	3304	3211	3174	3343
2988	2963	2765	2787	2847	2749	2750	2799	2823	2892	2781	2853	2886	2871	2915	3000	2922	2768	2930	2911	3064	3019	3110	3284	3267	3213	3318	3242	3237	3218	3341	3406	3381	3296	3284	3308	3310	3222	3285	3178	3107	3228	3197	3255	3325	3195	3238	3225	3281	3290
2968	2920	2836	2783	2741	2688	2738	2874	2961	2820	2832	2852	2948	2906	2916	2845	2821	2692	2810	2938	3076	3161	3231	3278	3178	3224	3235	3223	3155	3217	3322	3317	3244	3209	3294	3244	3087	3197	3240	3013	3273	3102	3221	3293	3171	3277	3246	3181	3150	3386
2888	2822	2824	2787	2719	2573	2819	2875	2931	2904	2894	2843	2738	2900	2878	2781	2735	2828	2771	2951	3166	3139	3181	3240	3096	3141	3213	3043	3133	3205	3297	3320	3297	3145	3104	3157	3163	3193	3185	2996	3124	3046	3129	3195	3119	3086	3205	3228	3291	3297
2843	2886	2836	2869	2846	2754	2802	2968	2892	2978	3049	2886	2770	2965	2837	2867	2849	2923	2903	3086	3142	3133	3170	3128	2964	3005	3127	3164	3210	3197	3187	3132	3168	3106	3101	3141	3083	3125	3052	2941	3053	3083	3168	3068	3076	3252	3044	3202	3241	3228
2831	2857	2849	2927	2866	2859	2864	2956	2873	2968	3075	2893	2867	2722	2868	2907	2989	2994	2865	3012	3094	3105	3237	2902	2978	2961	3127	3112	3134	3201	3114	3027	3129	3067	3122	3109	3097	3136	2959	3013	3151	3022	3193	3050	3075	3078	3205	3267	3382	3225
2887	2810	2786	2941	2936	2858	2813	2852	2828	2943	2918	2945	2818	2694	2908	3059	3104	3052	3147	3071	3097	3114	2959	2971	2931	2991	3007	3040	2991	3144	3056	3008	3037	3149	3044	3092	3078	2932	3029	3049	3147	3148	3068	3113	3068	3169	3231	3231	3316	3294
2811	2810	2816	2978	2933	2823	2827	2806	2973	2943	2933	2884	2866	2790	2874	3050	3131	3108	3132	3101	3120	3004	3062	2924	3100	3006	3128	2971	3113	2991	3024	3036	3136	3151	3062	3065	3018	3049	3067	3065	3015	3205	3141	3012	3075	3066	3217	3160	3165	3278
2793	2847	2818	3026	2948	2897	2885	2809	2926	2874	2930	2849	2866	2779	2920	3059	2988	3095	3116	3014	3002	2978	3049	3007	2996	3089	3058	3045	3048	3009	3037	3133	3143	3155	3017	3158	3046	3190	3122	3071	3174	3187	3067	3094	3219	3146	3203	3154	3169	3273
2764	2883	2925	3038	2894	2896	2904	2740	2710	2921	2989	2939	2912	2871	2890	3082	3177	2961	2941	2901	2838	2771	3049	2939	3083	3109	3039	3058	3019	3050	2953	2950	2998	3140	3201	3094	3199	3213	3256	3287	3050	3185	3193	3245	3154	3315	3339	3298	3248	3265
2847	2803	2825	2919	2968	2923	2814	2807	2767	2945	2968	3017	2996	3027	3024	3025	3053	2972	2947	2903	2806	2798	2930	2950	3051	3062	2928	2849	2831	2948	2931	2982	2863	2942	2887	2939	3069	3158	3330	3203	3103	3155	3197	3178	3297	3317	3338	3324	3334	3370
2870	2924	2948	3005	2916	2923	2752	2897	2947	2946	3041	3097	3035	2956	3043	2939	2955	3009	2919	2961	2919	2896	2900	2840	2951	2844	2624	2738	2727	2818	2871	2882	2807	2845	2831	2813	2718	2881	2904	2974	2934	3049	3068	3057	3025	3090	3187	3291	3434	3347
2869	2836	3011	2829	2983	2927	2920	2850	2963	3014	3067	3179	3102	3001	2932	2951	2919	2894	3051	2940	2992	2845	2906	2875	2841	2765	2567	2643	2769	2872	2838	2762	2764	2641	2720	2582	2658	2793	2824	2725	2734	2830	2894	2949	2899	2928	2961	3073	3295	3294
2843	2892	2853	2857	2960	3057	2992	3016	3019	3011	3206	3078	3069	3118	2921	2914	2921	2953	2780	2965	2828	2868	2866	2978	2959	2880	2710	2712	2821	2869	2749	2715	2782	2797	2722	2669	2596	2699	2652	2610	2646	2808	2754	2767	2730	2794	2851	3018	3211	3264
2898	2867	2848	2957	3193	3070	3115	3108	3012	3050	3078	2913	2860	2991	2780	2855	2920	2911	3045	2900	3019	2904	2896	2825	2845	2705	2668	2707	2701	2845	2773	2730	2747	2613	2664	2730	2616	2680	2626	2625	2764	2781	2793	2729	2846	2821	2979	3201	3248	3154
3066	2946	2927	3000	3030	2939	3073	2990	2978	2910	3037	2920	2781	2798	2762	2814	2724	3085	3110	3033	2930	2767	2931	2735	2824	2942	2797	2786	2773	2778	2785	2697	2728	2743	2756	2720	2736	2673	2730	2685	2830	2875	2892	3129	2785	2998	2989	3135	3297	3387
3128	3000	2986	3008	2942	2902	3034	2916	2953	2833	2850	2848	2732	2911	2922	2827	2861	2951	2961	2962	2871	2765	2799	2867	2969	2920	2819	2828	2810	2733	2821	2846	2868	2879	2939	2950	2833	2995	2987	2948	3057	3150	3042	3126	3106	3229	3188	3300	3318	3379
3090	3174	2986	2975	2865	2947	2875	2869	2832	2811	2761	2806	2880	2942	2845	2830	2977	2946	2892	2865	2807	2837	2850	2981	3078	3065	2979	2929	2958	2969	3049	2948	2957	3068	3116	3099	3099	3146	3089	3231	3155	3191	3072	3176	3347	3280	3112	3226	3260	3424
3147	2982	2868	2919	2859	2912	2913	2910	2889	2681	2737	2799	3006	2976	3011	2934	2971	2919	2928	2866	2975	2849	3064	2959	2955	3107	2970	2897	2989	3066	2984	3093	3140	3074	3170	3173	3187	3262	3226	3353	3190	3125	3118	3115	3185	3326	3215	3192	3251	3275
2987	3073	2724	2774	2822	2736	2883	3037	2886	2862	2864	2843	3057	3082	2945	3028	3043	2947	3025	3019	2991	3068	2910	3026	3049	3059	2988	3007	3030	3184	2996	3093	3040	3007	3067	3090	3004	3137	3267	3199	3131	2965	2968	3008	3196	3195	3174	3131	3236	3165
3194	2993	2937	2845	2784	2813	2887	3142	2983	2985	2986	2919	3065	3025	3051	2748	2862	2941	2919	3092	3004	3074	3091	3142	3074	3030	2989	3004	2975	3033	3164	3116	3053	2997	3110	2967	3224	3138	3150	3210	3051	3034	3099	2999	3157	3064	3048	3222	3300	3271
3012	2910	2770	2815	2922	2929	2938	2913	2976	2875	3061	2997	2894	3011	2909	2888	2845	2848	3061	2987	2957	2989	2968	3125	2960	2898	2912	2965	3092	3186	3111	3123	3027	3020	3018	3179	3099	3168	3104	3140	3228	3137	3173	3234	3129	3036	3038	3305	3236	3191
3007	2953	2880	2833	2939	2916	3028	2911	2929	2816	2845	2849	2807	2829	2804	2831	2837	3014	2880	2985	3010	2925	3036	2965	2982	2984	3047	3087	3084	3131	3053	3010	3068	2986	3160	3234	3133	2978	3057	3143	3134	3231	3079	3237	3077	2987	3093	3249	3316	3118
3055	2976	2925	2809	2909	2995	3008	3010	2821	2794	2875	2765	2826	2776	2911	2744	2908	2878	2947	2841	2916	2883	2857	2921	2899	2980	2989	2954	3065	3116	3069	3066	3062	3046	3041	3100	3139	3031	3120	3249	3262	3081	2978	3138	3079	3116	3129	3215	3151	3044
3101	3180	2896	2849	2951	2856	2826	2920	2869	2813	2767	2716	2813	2806	2892	2882	2870	2898	2819	2876	2870	2846	2920	2811	2913	2962	2930	2971	2800	3005	3047	3043	3114	3021	3036	3113	2974	3030	3165	3226	3036	3049	3024	3038	2993	3107	3184	3152	3095	3197
3116	3137	3042	2975	2820	2844	3022	2782	2912	2865	2849	2800	2900	2930	2886	2936	2850	2881	2739	2838	2871	2980	2799	2881	2910	2909	2960	2831	2870	2847	3027	2990	3125	2986	2996	2986	2967	2983	3065	3079	3138	3164	3021	3065	3112	3191	3219	3080	3182	3078
2913	3041	2972	2845	2825	2856	2803	2867	2898	2874	2830	2849	2949	2920	2846	2873	2861	2847	2805	2758	2785	2843	2815	2847	2957	2833	2939	2768	2959	2919	2913	3070	3042	2948	2961	3000	2929	3058	3064	3034	3066	3056	3072	3062	3082	3173	3112	3146	3181	3191
2861	2814	2881	2768	2836	2931	2890	3003	2930	3007	2896	2903	2915	2899	3003	2873	2763	2833	2836	2802	2831	2829	2786	2842	2951	2896	2906	2839	2772	2920	2996	3081	2782	2951	3059	3002	3021	3014	3003	3052	3019	3042	3103	2968	3129	3133	3120	3175	3188	3310
2755	2814	2751	2682	2828	2974	2951	2914	2859	2845	2978	2857	2701	2723	2837	2829	2799	2857	2859	2877	2745	2789	2721	2781	2790	2813	2810	2849	2895	2907	2974	2919	2880	2882	3048	2997	2988	2940	3021	3047	2883	3108	2980	3081	3078	3087	3113	3176	3112	3299
2967	3002	2768	2936	2866	2936	2909	2903	2930	2924	2820	2797	2820	2838	2796	2858	2758	2747	2873	2840	2866	2837	2678	2837	2856	2997	2832	2908	2847	2881	3007	2886	2908	2959	3003	3124	3070	2944	3024	3065	3137	3050	3024	3097	3075	3095	3132	3044	3080	3251
2973	2958	2893	2736	2853	2845	2897	2942	2976	2845	2815	2642	2825	2860	2843	2857	2904	2793	2827	2872	2792	2765	2803	2746	2797	2991	2868	2892	2851	2851	2921	3050	3054	3031	3024	3106	2924	2959	2949	3008	3058	3152	3066	3010	3109	3034	3013	3002	3193	3076
2859	2802	2790	2639	2753	2756	2896	2908	2787	2803	2801	2744	2830	2867	2916	2915	2864	2890	2844	2727	2814	2779	2817	2865	2919	2894	2906	2767	2921	2918	2885	2962	2939	2968	2936	2938	2927	2963	2976	2937	3092	2971	2913	3028	3143	3070	3021	3090	3075	3179
2807	2684	2688	2599	2609	2713	2721	2863	2819	2800	2810	2724	2797	2961	2883	2769	2706	2731	2816	2813	2893	2763	2764	2786	2888	2855	2746	2826	2862	2886	2929	3048	2909	2958	2881	2957	2840	2930	2962	2943	3046	2969	3059	3108	3214	3154	2991	3102	3087	3203
2932	2709	2685	2589	2640	2723	2743	2880	2753	2817	2796	2794	2812	2699	2753	2826	2853	2769	2842	2838	2897	2779	2752	2877	2774	2820	2814	2767	2915	2861	2915	2916	2923	3014	2933	2943	3054	3028	2941	3006	2946	2995	3014	3185	3092	3047	3014	3065	3176	3168
2880	2860	2725	2805	2701	2844	2812	2880	2901	2712	2738	2815	2662	2749	2779	2820	2745	2731	2860	2879	2942	2853	2804	2846	2857	2862	2804	2923	2903	2963	2981	2915	3023	2986	3057	3001	2967	3013	2949	2932	3079	3029	2986	3105	3076	3033	3068	3057	2921	3002
2920	2969	2744	2858	2832	2841	2942	2925	2811	2753	2801	2802	2785	2774	2791	2693	2768	2746	2742	2856	2838	2807	2816	2830	2836	2906	2865	2891	2873	2840	2939	2960	2964	3009	3073	2991	3072	3001	2961	3017	3029	3097	3103	3044	3061	3074	3003	3072	3149	3017
3127	2848	2912	2787	2879	2864	2903	2858	2726	2661	2639	2626	2813	2796	2790	2802	2719	2797	2674	2765	2809	2790	2755	2786	2760	2923	2935	2923	2871	2870	2786	2926	2947	3030	2982	3069	2991	2872	3064	2869	3088	2948	3177	3130	3078	3038	3134	3062	3087	3109
2973	2958	2826	2803	2791	2827	2818	2855	2762	2575	2610	2687	2718	2749	2803	2771	2735	2734	2723	2797	2702	2762	2749	2897	2893	3004	2881	2848	2907	2939	2955	3022	2988	2970	3021	3148	3002	2975	2994	2971	2929	3122	3076	3071	3091	3064	3116	3069	3051	3119
3034	3011	2937	2890	2824	2841	2812	2760	2641	2684	2612	2626	2729	2733	2754	2680	2656	2645	2648	2763	2805	2722	2827	2774	2947	2911	2927	2840	2908	2900	3089	2994	2984	3095	3024	3122	3038	3017	3085	3011	3045	3192	3135	3294	3059	3151	3244	3203	3143	3149
3041	2997	2843	2995	2886	2841	2835	2912	2780	2694	2757	2631	2736	2675	2650	2566	2680	2591	2702	2763	2787	2782	2701	2864	2877	2854	2817	2827	3017	2920	2958	2880	2963	3051	3108	3108	2994	3047	3018	3044	3074	3042	3225	3131	3114	3189	3330	3151	3192	3179
2943	2843	2903	2991	2904	2902	2948	2930	2849	2838	2678	2755	2693	2692	2773	2690	2679	2788	2679	2711	2724	2738	2715	2876	2911	2867	2879	2918	2901	2840	2976	2890	2974	2985	3040	2986	3153	3003	3135	3121	3134	3133	3176	3174	3203	3151	3201	3252	3253	3132
2885	2801	2701	2932	2972	2947	2985	2973	2912	2893	2902	2877	2864	2850	2676	2796	2663	2624	2759	2748	2622	2720	2758	2804	2872	2835	2826	2876	2723	2912	2891	2989	3002	3127	3035	2945	3061	3086	3077	3172	3194	3153	3123	3225	3160	3228	3364	3339	3246	3292
2840	2680	2667	2860	2863	2872	2880	2787	2859	2838	2826	2926	2999	2922	2867	2850	2823	2694	2858	2745	2649	2718	2672	2798	2724	2729	2765	2797	2789	2902	2962	2884	2989	2938	2783	3087	2938	2975	3009	3043	3006	3141	3101	3118	3400	3311	3186	3386	3303	3201
2793	2833	2656	2839	2724	2741	2683	2754	2849	2914	2914	2885	2935	2885	2800	2823	2776	2755	2882	2779	2760	2642	2724	2666	2733	2712	2661	2784	2881	2925	2888	2882	2878	2901	2922	2919	3136	2997	3083	3112	3122	3165	3256	3187	3152	3283	3219	3317	3207	3274
2810	2750	2722	2666	2800	2917	2845	2839	2800	2839	2892	2871	2977	2849	2730	2762	2832	2812	2808	2740	2683	2734	2791	2729	2731	2711	2736	2776	2843	2845	2865	2907	2904	2764	3047	2851	3011	3051	3141	3137	3260	3219	3086	3174	3191	3286	3342	3308	3254	3191
2881	2834	2765	2861	2975	2811	2821	2792	2827	2731	2800	2891	2713	2677	2771	2611	2745	2763	2810	2754	2692	2793	2824	2780	2728	2709	2695	2738	2715	2830	2836	2865	2870	2968	2967	2918	3019	3003	3030	3114	3130	3115	3297	3089	3231	3192	3295	3330	3260	3171
2844	2864	2762	3020	2949	2851	2756	2781	2734	2710	2875	2742	2767	2625	2662	2637	2700	2762	2609	2669	2683	2757	2710	2912	2774	2689	2729	2756	2803	2755	2844	2862	2890	2936	2930	2836	3047	3012	3083	3034	3182	3153	3042	3137	3091	3209	3282	3180	3127	3254
2824	2857	2845	2852	2853	2867	2666	2721	2771	2832	2868	2880	2714	2800	2700	2763	2678	2643	2723	2669	2754	2661	2840	2881	2795	2666	2704	2743	2773	2836	2856	2781	2940	2917	3000	2959	2910	2939	3060	3068	3120	3163	3087	3104	3094	3044	3184	3162	3113	3117
2857	2901	2827	2842	2713	2687	2662	2713	2664	2706	2865	2859	2755	2798	2755	2934	2695	2695	2731	2618	2790	2800	2801	2758	2790	2811	2823	2746	2832	2831	2816	2806	2909	2860	2871	3042	3063	3046	2937	3055	3237	3026	3122	3149	3236	3072	2963	3028	3042	3137
2997	2916	3018	2975	2779	2753	2724	2667	2670	2637	2702	2799	2821	2842	2808	2762	2850	2824	2746	2695	2773	2652	2870	2780	2694	2789	2751	2819	2925	2811	2900	2928	2858	2841	2830	2973	3011	2993	2890	2954	3047	3132	3226	3172	3105	3171	3067	2950	3050	3174
2974	3031	3053	2985	2846	2757	2669	2801	2733	2690	2582	2734	2660	2626	2733	2794	2888	2830	2881	2865	2769	2783	2850	2813	2648	2699	2799	2833	2864	2919	2831	2965	2889	2857	2782	2929	2921	3075	2941	3044	2956	3015	2983	3184	3123	3150	3061	3001	3002	3095
2924	3059	3197	3065	3011	2798	2800	2760	2826	2736	2658	2687	2617	2754	2656	2739	2791	2810	2805	2750	2830	2790	2895	2883	2716	2776	2833	2891	2860	2841	2873	2946	2925	2853	2784	2896	3107	3009	3052	2999	3017	3039	3084	3051	3075	3258	3092	3018	3094	2963
2985	3107	3027	3006	2933	2772	2833	2913	2774	2835	2724	2683	2648	2709	2681	2689	2695	2645	2678	2811	2949	2877	2925	2859	2822	2823	2995	2908	2812	2732	2848	2978	2959	3014	2875	2840	2992	2972	2998	3066	3023	3065	3063	2998	3158	3177	3166	3093	3146	3041
2901	2967	2944	2991	2725	2849	2834	2893	2776	2893	2810	2749	2699	2810	2831	2831	2713	2748	2718	2787	2862	2790	2873	2914	2858	2967	2959	2862	2817	2890	2993	2953	2952	2951	2997	3047	3051	2908	3042	3029	3178	3139	3040	3129	3185	3112	3109	3083	3151	3005
2892	2845	2814	2839	2846	2703	2789	2861	2901	2894	2856	2765	2890	2926	2937	2878	2763	2722	2722	2744	2891	2791	2831	2890	2896	2917	3017	2997	2997	2814	2824	2860	2964	2919	2898	3106	2964	2985	2970	3050	3000	3114	3122	3085	3127	3168	3049	3206	3100	3168
2855	2828	2733	2803	2716	2779	2883	2826	2855	2932	2835	2902	2957	2961	2840	2957	2843	2878	2859	2873	2658	2827	2700	2826	2924	2851	3016	2885	2903	2998	2943	2834	2858	2917	3050	3127	3133	2993	3093	3087	3102	3175	3169	2961	3136	3166	3155	3020	3163	3111
2988	2855	2769	2757	2758	2833	2771	2806	2778	2827	2736	2871	2869	3009	3022	2944	2879	2975	2886	2713	2724	2707	2704	2683	2895	2817	2709	2912	2895	2986	2870	2983	2801	2852	2890	3151	3104	3085	3082	3046	3287	3081	3095	3142	3201	3077	3141	2983	3126	3190
2948	2915	2890	2799	2790	2906	2869	2835	2800	2784	2736	2803	2998	2915	2861	2986	3087	2931	3016	2829	2839	2828	2751	2763	2754	2797	2760	2844	2791	2909	2988	2900	2864	2784	2917	3103	3125	3160	3185	3155	3136	3153	3130	3231	3291	3141	3028	3123	3146	3136
2977	2949	2879	2880	2926	3077	2943	2907	2710	2833	2827	2917	2882	2793	2853	2961	3057	3068	3133	3081	2848	2965	2798	2807	2715	2654	2798	2744	2837	2902	2910	2975	2989	2937	2876	2895	3105	3181	3124	3234	3146	3025	2986	3020	3118	3144	3093	3087	3000	3079
2990	3014	2973	3006	2944	3164	3094	2978	2983	2855	2896	2896	2858	2842	2758	2849	2898	2971	3027	2999	3041	3023	2820	2769	2801	2675	2712	2794	2845	2828	2845	2963	2921	2915	2916	2989	3076	2978	3083	3125	3147	3097	3068	3159	3106	3068	2957	3007	2937	2969
3015	2970	2945	3073	3082	3152	3079	3027	3045	3021	3065	3002	2857	2917	2850	2791	2804	2922	2895	2930	2903	2966	3035	2826	2908	2896	2647	2800	2695	2850	2749	2958	2989	3089	3057	3057	2972	3021	3022	3197	3102	3052	3025	3002	3044	3074	3021	3090	3104	2834
2888	2920	3049	3072	3022	3164	3047	3036	2984	3125	3158	3201	3133	2878	2960	2835	2735	2760	2703	2884	2833	2858	2975	2979	2896	2859	2766	2760	2771	2800	2815	2922	3067	3133	3067	3106	3065	2977	3016	3107	3158	3116	3137	3003	3088	2953	3052	3076	3002	3044
2963	3018	3037	3168	2979	2963	2992	2958	3098	3109	3192	3094	3095	2908	2919	2774	2779	2733	2745	2855	2789	2808	2861	2990	3017	2941	2959	2878	2878	2791	2937	2948	2998	3023	3025	3085	3119	2900	3051	3051	3102	3135	3136	3011	2987	3088	3083	3172	3107	3090
3059	3065	2952	2957	2953	2916	2939	3023	3063	3153	3001	3036	2916	3119	3011	2895	2770	2760	2914	2740	2756	2784	2744	3000	2930	2906	3009	3044	2938	2923	2924	2941	2885	3020	3126	3112	3120	3055	2950	3121	3085	3164	3191	3050	3096	3083	3145	3079	3125	3071
3275	3050	3149	3081	2986	3018	2871	2920	2901	3019	2893	2927	2973	2940	3010	2974	2901	2844	2837	2840	2780	2709	2735	2851	2894	3194	3009	3143	3109	2873	2939	2922	2894	3008	3067	3105	3210	3007	3111	3080	2937	3147	3222	3189	3213	3103	3096	3124	3063	3097
3245	3124	3163	3208	2968	2893	2921	2834	2895	2912	2857	2801	2981	2900	2921	2917	3109	3028	2996	2834	2827	2804	2827	2821	2756	2991	3000	3070	3203	2983	2989	2999	2846	2942	3025	3105	3219	3124	3079	3040	3034	3131	3076	3180	3097	3212	3056	3068	3050	3263
3336	3189	3244	3100	3083	2945	2967	2896	2776	2780	2698	2691	2719	2746	2895	2939	2998	3104	3097	3129	3018	2961	2901	2914	2826	2778	3036	2999	3027	3049	3008	2977	2978	2819	2959	3059	3183	3043	3134	3078	2991	2998	3196	3107	3168	3293	3141	3054	3038	3160
3265	3262	3236	3129	3058	2989	3059	2879	2816	2695	2655	2646	2600	2724	2796	2867	2810	3103	3184	3160	3096	3061	2903	2874	2870	2795	2833	2957	2987	3086	3008	3151	2928	2865	2811	2940	2904	3065	3039	3017	3101	2971	3024	3101	3223	3218	3195	3156	2953	3082
3250	3221	3060	3234	3040	3051	2987	3012	2932	2782	2727	2625	2697	2730	2742	2740	2842	2949	3163	3176	3094	3008	3040	2974	2896	2721	2833	2907	2899	3080	3183	3039	3034	2931	2800	2836	2898	3054	2893	3073	3142	3025	2968	3097	3182	3217	3205	3133	3073	3163
3078	3176	3148	3213	3106	3054	3057	2927	2908	2798	2835	2731	2743	2733	2566	2653	2730	2882	2972	3107	3111	3244	3064	3121	3005	2907	2834	2772	2981	2900	2980	3129	3082	2922	2795	2907	2924	2885	2957	3072	3093	3064	2894	3100	3068	3157	3164	3198	3144	3132
3048	3112	3064	3175	3165	3292	3075	3135	3022	2915	2968	2869	2789	2686	2566	2553	2610	2763	2793	2926	2974	3140	3197	3163	3040	2983	2833	2858	2894	2923	2899	3003	3130	2981	3014	2774	2777	2801	2934	3085	3052	3074	2970	2975	3138	3076	3304	3180	3199	3119
2993	3049	3021	3131	3157	3007	3114	3033	3028	3064	3031	2988	2826	2713	2622	2632	2633	2582	2578	2739	2874	3062	3138	3160	3186	2977	2936	2804	2767	2877	2858	3059	3137	3116	3032	2956	2832	2931	2924	3038	3162	3145	3092	2997	3034	3017	3180	3159	3128	3104
3084	3028	3000	3066	2988	3017	2951	2986	2944	3071	2992	2920	2835	2828	2744	2732	2671	2543	2477	2692	2715	2873	3054	3104	3105	3071	3026	2970	2936	2830	2880	2861	3055	3201	3074	3071	3016	2916	2924	3003	3104	3073	3076	3017	2885	3029	2983	3165	3226	3127
3147	3155	3025	2943	2843	2834	2876	2952	2948	2944	2976	2979	3051	2936	2901	2837	2806	2598	2559	2627	2670	2725	2921	2966	3160	3118	3137	2996	2896	2858	2865	2883	3166	3241	3165	3137	3075	2970	2981	2955	3010	3234	3140	3076	3042	2961	3024	3095	3282	3219
3102	3156	2978	2947	2927	2867	2935	2867	2820	2890	2838	2925	3000	2958	2994	2894	2842	2663	2608	2527	2669	2656	2694	2890	2993	3143	3123	3109	2951	2802	2824	2899	2911	3072	3176	3175	3095	3056	2894	2889	3142	3191	3256	3246	3170	3115	3022	3208	3265	3185
3340	3241	2963	3039	3018	2873	2950	2873	2844	2841	2788	2867	2920	2952	3007	2995	2833	2837	2826	2588	2622	2579	2539	2662	2881	3086	3033	3064	3020	2967	2950	2742	2865	2940	3127	3133	3185	3065	2985	2940	3068	3177	3282	3257	3300	3086	3083	3083	3265	3163
3390	3264	3185	3176	3009	2890	2912	2767	2832	2742	2793	2785	2967	2894	3011	3028	2893	2962	2836	2888	2690	2583	2585	2690	2710	2939	3016	3062	2993	3002	2899	2766	2761	2921	2986	3209	3247	3164	3056	3022	2912	3089	3241	3326	3263	3145	3075	3187	3164	3193
3427	3276	3277	3223	3101	3076	2964	2875	2776	2650	2781	2589	2786	2809	2961	2931	3059	3075	2931	2857	2757	2704	2632	2691	2722	2760	2891	3046	3113	2979	2932	2768	2809	2863	2893	3002	3074	3131	3173	2980	2971	3051	3213	3356	3255	3162	3129	3187	3000	3144
3441	3520	3260	3297	3267	3062	3072	2918	2768	2776	2718	2732	2639	2811	2786	2939	3039	3073	3105	3110	2917	2889	2755	2754	2635	2712	2821	2885	3119	2964	3045	2817	2767	2795	2762	2908	2940	3097	3190	3100	2998	3069	3164	3345	3298	3125	3165	3099	3180	3006
3383	3380	3283	3436	3182	3163	3014	2856	2739	2742	2698	2665	2738	2657	2620	2922	3075	3104	3240	3048	2992	2973	2796	2688	2707	2707	2704	2740	2911	3038	2864	2881	2718	2752	2693	2823	2934	3051	3171	3023	2988	2946	3090	3237	3129	3078	3178	3144	3036	3068
3363	3368	3342	3384	3218	3053	2946	3025	2944	2761	2754	2727	2610	2667	2562	2823	2892	3011	3066	3223	3157	3061	2945	2867	2749	2663	2607	2796	2862	2866	2993	2909	2891	2797	2726	2759	2866	3002	3105	3152	3033	3054	3004	3070	3133	3237	3068	3133	3095	3084
3194	3240	3377	3253	3164	3094	3084	2869	2982	2856	2806	2608	2615	2660	2596	2690	2774	2968	3025	3126	3220	3161	2933	2815	2610	2683	2743	2734	2825	2881	3011	3019	2934	2747	2726	2764	2831	3041	3076	3119	2967	3021	2966	3023	3160	3134	3148	3110	3062	2944
3058	3230	3135	3222	3157	3204	3068	3067	2990	2879	2879	2608	2665	2614	2572	2654	2706	2784	2903	3093	3132	3150	3147	2964	2865	2750	2719	2819	2840	2943	3094	3009	3030	2838	2759	2705	2855	3004	3040	3149	3005	3043	2964	2840	3009	3108	3215	3149	2928	2883
3025	2947	3040	3186	3130	2981	3152	3047	3005	2915	2888	2879	2832	2668	2614	2526	2586	2741	2874	3040	3253	3200	3074	3069	2970	2963	2827	2675	2852	3048	2923	2971	2926	2927	2723	2731	2759	2850	3005	3148	3057	3047	2886	2876	2935	3035	3277	3139	3009	2820
2775	2832	2826	2850	2966	3164	2975	3022	2981	3094	3012	2834	2834	2693	2539	2527	2549	2620	2838	2906	3022	3166	3180	3245	3073	2898	2784	2740	2758	2766	3001	2901	2982	3060	2837	2791	2721	2822	3022	2965	3083	3051	2911	2814	2934	3095	3128	3206	3008	2936
2593	2644	2766	2820	2943	2836	2916	2880	2977	3093	3055	3057	2915	2790	2763	2708	2623	2581	2747	2766	2985	3101	3232	3178	3136	2945	2830	2728	2804	2734	2827	2927	2993	3010	2878	2793	2751	2783	2933	3018	3086	3156	2966	2868	2909	3011	3073	3170	2972	2990
2595	2566	2622	2704	2738	2680	2817	2837	3056	2979	3011	3036	2973	2939	2806	2782	2687	2666	2585	2758	2905	3001	3217	3340	3242	2967	2932	2704	2718	2751	2820	3025	3051	3092	2843	2902	2889	2780	2756	2898	3030	3028	2947	2778	2878	3057	3196	3170	3072	2957
2438	2438	2491	2552	2547	2651	2663	2829	3011	3065	3100	3013	3092	2867	2976	2861	2794	2640	2639	2761	2899	3066	3105	3320	3232	3130	2930	2874	2753	2670	2768	2859	3061	3035	2943	2854	2862	2737	2725	2834	2978	3078	2980	2900	2840	3013	3138	2985	3014	3033
2475	2436	2325	2481	2487	2487	2653	2735	2848	2926	3011	3126	3161	3116	3004	2936	2840	2657	2604	2716	2798	2935	3156	3162	3179	3106	3039	2875	2773	2676	2798	2818	2993	2912	2928	2842	2750	2677	2719	2730	3052	3083	2944	2910	2823	3094	3129	3133	3136	2995
2460	2390	2327	2358	2328	2414	2476	2640	2748	2792	3049	3092	3152	3099	3056	2922	2766	2714	2632	2648	2716	2890	3073	3128	3267	3164	3032	2816	2829	2609	2704	2853	2964	3027	2904	2954	2920	2815	2686	2938	3015	3036	3008	2995	2816	2951	3057	3121	3127	3077
2487	2368	2413	2357	2386	2273	2478	2506	2612	2766	2854	3018	3111	3020	2987	2997	2746	2803	2609	2628	2668	2663	2831	3205	3158	3085	3157	2925	2865	2680	2776	2715	2871	3033	3065	2915	2789	2729	2802	2923	3028	3072	2980	2982	2871	2807	2987	3158	3014	3134
2505	2355	2460	2369	2357	2415	2386	2454	2691	2572	2779	2947	2905	3048	2905	2912	2961	2735	2660	2562	2659	2672	2841	3023	3082	3121	3027	3036	2956	2843	2742	2777	2906	3144	3092	3018	2963	2782	2758	2838	2963	3014	3119	2972	2991	2918	3103	3052	3054	3166
2476	2434	2382	2388	2346	2253	2291	2503	2446	2632	2830	2949	2925	2929	2957	3048	2891	2807	2620	2545	2593	2634	2733	3034	2999	3119	3127	3124	2929	2782	2674	2753	2901	2940	3132	2964	2965	2909	2804	2896	2945	3028	3132	3160	2958	2970	2976	2996	3103	2997
2541	2532	2391	2450	2347	2277	2337	2294	2423	2528	2701	2824	2799	2917	2944	2958	2893	2901	2695	2549	2561	2553	2669	2796	2940	2984	3070	3122	2919	2870	2613	2652	2923	2934	3036	3038	2933	2933	2842	2809	2974	3082	3110	3032	3085	2981	3072	3120	3116	3109
2492	2491	2502	2436	2319	2287	2220	2334	2357	2600	2620	2749	2887	2977	3058	3043	2922	2834	2763	2615	2551	2672	2604	2720	2977	3115	3175	3051	2998	2728	2778	2674	2752	2848	2937	3072	3032	2986	2879	2862	2962	3031	3100	3063	2980	2971	3007	2928	2986	3124
2589	2408	2381	2395	2378	2369	2275	2418	2391	2530	2531	2669	2912	2983	2939	3045	2933	2916	2690	2610	2524	2603	2535	2760	3011	3194	3094	3089	2971	2817	2776	2697	2807	2923	3006	2956	3088	2905	2921	2870	2926	2982	3102	3079	2915	2902	2977	2941	3019	3037
2668	2502	2485	2379	2413	2374	2361	2269	2433	2498	2561	2721	2810	2917	2969	3043	3126	2984	2804	2732	2641	2514	2601	2762	2979	3133	3080	3064	2937	2873	2741	2671	2686	2942	2926	3135	3046	3026	2837	2762	2889	2936	3042	2954	2936	2847	2852	2883	2870	2932
2683	2542	2448	2456	2429	2421	2253	2348	2396	2444	2548	2747	2842	2941	3028	3097	3120	3012	2966	2783	2663	2471	2523	2734	2942	3045	3043	3167	2999	2837	2679	2695	2845	2897	2987	3003	3130	2963	2842	2728	2745	2828	3052	2969	2944	2861	2872	2940	2930	2810
2666	2714	2642	2451	2375	2405	2309	2272	2398	2456	2545	2700	2871	2991	3032	3064	3208	3013	2964	2822	2667	2598	2670	2802	2827	2927	3104	3206	3086	2951	2741	2652	2688	2952	3009	3026	2978	2955	2783	2734	2817	2897	2922	2881	2833	2851	2799	2906	2915	2833
2825	2695	2622	2586	2453	2462	2326	2436	2451	2569	2542	2703	2877	2922	3028	3140	3092	2955	2842	2707	2688	2592	2606	2737	2828	2996	3074	3173	2995	2905	2751	2668	2749	2890	2913	3048	3021	3066	2845	2771	2791	2884	2897	2955	2783	2938	2851	2921	2858	2879
2845	2785	2620	2506	2549	2446	2464	2535	2427	2543	2641	2775	2924	3063	3063	3108	3294	2968	2845	2695	2603	2587	2641	2655	2782	2889	3027	2943	3081	2842	2777	2644	2708	2823	3032	3065	3081	2928	2803	2690	2802	2846	3025	2894	2870	2893	2812	2806	2895	2825
2853	2781	2634	2643	2546	2568	2529	2480	2537	2472	2617	2792	2876	3106	3049	3046	3095	2964	2912	2833	2691	2543	2604	2719	2696	2937	3023	3079	3057	2902	2770	2744	2717	2818	2942	3057	3051	2926	2851	2715	2753	2942	2939	2906	2860	2865	2787	2932	2865	2912
2842	2761	2772	2699	2584	2599	2472	2507	2522	2598	2680	2890	2814	3032	3045	3177	3016	3053	2875	2730	2588	2584	2503	2657	2806	3021	3012	3005	3033	2961	2788	2695	2837	2861	3056	3099	3063	2867	2689	2701	2705	2819	2921	2821	2804	2801	2839	2864	2926	2910
2776	2882	2668	2805	2618	2545	2493	2476	2557	2698	2818	2785	2843	2862	3200	3155	3291	2938	2845	2819	2618	2574	2558	2666	2830	3013	3059	3012	3161	2989	2779	2730	2836	2812	2858	2939	3058	2962	2795	2603	2742	2767	2930	2839	2769	2806	2740	2810	2859	2892
2877	2791	2662	2605	2521	2603	2447	2606	2675	2636	2671	2805	2838	2948	3028	3046	3089	2950	2826	2698	2710	2662	2647	2739	2888	3067	3141	3162	3109	2916	2846	2713	2738	2888	2986	2956	2969	2847	2661	2643	2709	2757	2780	2834	2826	2689	2639	2826	2910	2790
2834	2667	2599	2618	2533	2495	2577	2513	2637	2556	2627	2693	2835	3050	3159	3044	3088	2950	2810	2817	2621	2686	2683	2807	2982	3187	3161	3118	3048	2855	2782	2860	2800	2849	2889	2989	2913	2893	2733	2529	2570	2693	2876	2832	2749	2649	2794	2810	2874	2849
2829	2816	2692	2660	2585	2535	2514	2486	2543	2653	2645	2740	2866	2933	2968	3187	3093	3079	2784	2676	2660	2542	2639	2750	2944	3113	3121	3250	2985	2978	2693	2693	2769	2887	2953	2875	2993	2774	2649	2607	2632	2733	2869	2827	2708	2756	2641	2815	3014	2893
2791	2686	2674	2550	2633	2545	2578	2596	2573	2625	2696	2857	2960	2951	2963	3056	3070	2948	2847	2717	2682	2647	2685	2856	3043	3041	3196	3219	3184	2881	2791	2738	2750	2928	3006	2961	2899	2791	2710	2735	2640	2864	2740	2808	2738	2693	2777	2896	2830	2840
2823	2631	2671	2571	2555	2429	2557	2483	2661	2605	2681	2740	2878	2955	3025	3060	3078	2919	2832	2710	2518	2588	2626	2845	2915	3152	3175	3188	2910	2949	2753	2771	2737	2906	2890	2952	2775	2732	2720	2678	2661	2887	2821	2744	2702	2665	2762	2767	2857	2816
2857	2692	2526	2488	2426	2464	2426	2538	2524	2558	2684	2753	2863	3048	3076	3015	3053	2897	2819	2768	2635	2463	2730	2837	3134	3146	3148	3218	2971	2846	2871	2740	2800	2928	2913	2913	2852	2727	2686	2632	2772	2705	2770	2769	2786	2643	2703	2805	2833	2861
2660	2693	2555	2494	2446	2390	2507	2551	2554	2647	2752	2893	2987	3097	3053	3039	2954	2891	2787	2749	2725	2626	2855	2920	3196	3263	3253	3149	3035	2909	2815	2826	2959	2913	2900	2902	2918	2712	2695	2681	2709	2925	2814	2766	2764	2678	2703	2882	2943	2897
2665	2613	2462	2475	2464	2531	2498	2545	2684	2778	2670	2802	3026	3026	3024	3049	2949	2824	2709	2593	2595	2816	2836	3085	3119	3289	3234	3155	3159	2862	2830	2729	2924	2945	2868	2918	2743	2673	2687	2696	2838	2751	2857	2850	2688	2828	2742	2815	2876	2781
2675	2582	2600	2461	2494	2404	2521	2645	2593	2836	2989	2918	2883	3037	2983	2937	2826	2712	2663	2579	2680	2719	2959	2966	3105	3167	3279	3185	2945	2829	2824	2818	2901	2965	2981	2920	2813	2727	2733	2629	2758	2799	2711	2824	2752	2757	2724	2903	2880	2832
2675	2620	2464	2506	2399	2517	2496	2622	2709	2726	2910	2948	2996	2941	2980	3016	2794	2788	2640	2536	2650	2776	2941	3086	3106	3268	3155	3030	2932	2819	2782	2893	2893	2899	3029	2785	2834	2633	2636	2689	2767	2769	2832	2788	2764	2809	2839	2894	2895	2896
2657	2604	2570	2479	2622	2637	2651	2721	2858	2925	2947	2892	2906	3048	2898	2824	2725	2615	2613	2613	2628	2770	2952	3073	3041	3169	3121	2913	2788	2794	2733	2840	2874	2956	2914	2832	2843	2636	2717	2719	2743	2664	2843	2856	2679	2731	2760	2834	3007	2827
2627	2617	2527	2651	2524	2806	2755	2747	2851	2910	2938	3006	2897	2806	2845	2791	2619	2682	2604	2578	2634	2704	2895	2936	3058	2970	2913	2915	2767	2727	2736	2761	3003	2905	2919	2949	2644	2722	2702	2775	2911	2766	2714	2827	2709	2805	2782	2921	2978	2859
2676	2630	2613	2591	2575	2746	2686	2767	2942	2882	3024	2868	2836	2785	2733	2760	2564	2478	2595	2579	2675	2696	2905	3008	3048	3048	2948	2834	2588	2711	2755	2730	2778	2888	2958	2687	2689	2679	2623	2779	2741	2808	2742	2715	2873	2769	2883	2882	2958	2896
2762	2768	2660	2665	2753	2802	2776	2912	2906	3013	2956	2844	2867	2778	2653	2575	2574	2519	2610	2628	2613	2825	2950	2962	3045	2994	2924	2807	2739	2711	2719	2882	2977	2879	2882	2766	2615	2586	2754	2813	2850	2883	2811	2695	2821	2870	2968	2888	2950	2821
2755	2807	2688	2824	2750	2749	2758	2980	2991	2897	2982	2802	2674	2636	2487	2526	2555	2586	2610	2718	2849	2916	3027	2927	3070	2941	2804	2792	2624	2637	2744	2795	2750	2859	2708	2635	2607	2663	2714	2800	2759	2752	2774	2777	2762	2971	2856	2942	2798	2881
2754	2699	2793	2745	2940	2859	2830	2963	2968	2861	2799	2744	2671	2514	2588	2603	2455	2645	2741	2706	2751	2954	2950	3175	3001	2910	2842	2752	2660	2707	2819	2847	2698	2822	2639	2555	2628	2662	2747	2624	2724	2784	2707	2678	2722	2802	2831	2901	2848	2763
2735	2914	2861	2789	2908	2839	2925	2917	2828	2887	2832	2692	2515	2606	2518	2484	2662	2657	2685	2992	2958	3087	3175	3154	3011	2838	2833	2735	2671	2693	2690	2841	2834	2697	2637	2486	2563	2743	2668	2757	2705	2663	2657	2617	2730	2842	2896	2823	2758	2736
2774	2725	2819	2819	2914	2881	2899	2790	2797	2834	2754	2635	2633	2562	2634	2668	2690	2769	2928	3075	3125	3152	3038	3009	2908	2738	2712	2640	2769	2677	2775	2845	2795	2653	2594	2607	2614	2615	2789	2718	2640	2653	2578	2653	2707	2688	2807	2774	2738	2699
2748	2906	2988	2930	2819	2980	2878	2799	2751	2870	2706	2635	2585	2616	2692	2819	2937	2988	3134	3126	3239	3156	3038	2933	2715	2642	2723	2834	2804	2809	2725	2743	2737	2557	2572	2392	2632	2716	2797	2660	2716	2660	2642	2609	2778	2828	2928	2663	2654	2749
2865	2886	2880	2905	2883	2787	2925	2822	2778	2747	2744	2706	2560	2606	2739	2829	2984	3074	3187	3262	3267	3064	2877	2842	2782	2733	2627	2816	2914	2803	2770	2738	2655	2620	2483	2507	2611	2721	2656	2676	2647	2607	2644	2688	2762	2814	2740	2729	2799	2742
2894	2874	2880	2934	2880	2775	2767	2833	2674	2566	2656	2610	2616	2688	2671	2897	2949	3060	3084	3127	3215	2849	2727	2782	2814	2593	2739	2676	2800	2747	2635	2689	2654	2531	2588	2564	2661	2618	2727	2653	2679	2647	2708	2715	2858	2713	2750	2787	2721	2814
2938	2936	2925	2936	2868	2819	2772	2723	2652	2633	2651	2655	2710	2727	2823	2775	2956	3025	3029	3021	2955	2794	2559	2676	2648	2688	2635	2775	2875	2859	2730	2688	2707	2689	2592	2707	2604	2682	2750	2718	2577	2665	2679	2725	2743	2809	2668	2739	2765	2720
2957	2938	2879	2918	2774	2750	2695	2734	2598	2558	2704	2716	2746	2820	2917	2980	2937	3072	2983	3020	2904	2735	2637	2673	2702	2781	2714	2805	2832	2847	2744	2671	2786	2625	2704	2690	2791	2814	2673	2790	2746	2729	2773	2779	2839	2743	2865	2858	2841	2657
2972	3002	2841	2814	2844	2755	2748	2640	2622	2663	2670	2809	2787	2816	2933	2947	2892	3015	2848	2886	2866	2662	2641	2713	2784	2787	2959	3012	2860	2849	2744	2710	2707	2755	2673	2885	2700	2856	2740	2768	2695	2669	2741	2841	2780	2779	2752	2857	2806	2911
2890	2834	2706	2781	2698	2697	2697	2584	2654	2685	2632	2895	2739	2868	2944	2909	2913	2751	2810	2683	2658	2695	2675	2754	2853	3041	3024	2892	2926	2885	2823	2724	2789	2742	2907	2820	2781	2688	2731	2706	2748	2722	2784	2856	2769	2678	2806	2772	2858	2860
2855	2815	2683	2758	2644	2578	2564	2634	2707	2643	2758	2795	2794	2840	2930	2909	2811	2937	2752	2707	2562	2699	2768	2774	2917	3048	3094	2958	2894	2872	2679	2867	2806	2806	2906	2883	2684	2675	2699	2781	2833	2751	2795	2784	2720	2851	2796	2789	2866	2764
2815	2831	2624	2605	2700	2574	2721	2694	2714	2739	2864	2809	2911	2904	2947	2802	2697	2818	2707	2677	2599	2738	2748	2817	2923	3004	3004	3020	2886	2814	2879	2845	2915	2982	2943	2883	2826	2627	2765	2764	2702	2760	2674	2735	2727	2752	2720	2875	2921	2900
2768	2892	2785	2731	2716	2639	2703	2744	2777	2797	2853	2877	2812	2795	2857	2783	2622	2717	2708	2635	2833	2679	2785	2925	2885	2937	3003	2926	2847	2687	2772	2887	2829	2876	2973	2812	2790	2758	2878	2701	2816	2797	2660	2629	2650	2750	2798	2810	2775	2727
2715	2807	2770	2746	2720	2823	2767	2885	2729	2841	2842	2744	2723	2848	2644	2573	2534	2530	2618	2676	2733	2863	2774	2927	2902	2839	2969	2798	2778	2653	2803	2847	2886	2889	2882	2772	2775	2665	2845	2840	2796	2844	2671	2644	2680	2643	2722	2667	2753	2726
2797	2804	2794	2817	2794	2783	2786	2918	2820	2771	2780	2626	2689	2586	2514	2483	2446	2469	2610	2715	2713	2723	2842	2743	2951	2702	2806	2774	2753	2871	2901	2864	2871	2938	2856	2792	2726	2847	2759	2774	2805	2796	2755	2662	2582	2717	2798	2656	2540	2610
2883	2897	2815	2893	2801	2840	2881	2881	2918	2836	2765	2735	2619	2497	2472	2430	2551	2637	2586	2582	2733	2712	2747	2705	2665	2703	2727	2746	2815	2917	2940	2905	3037	2863	2844	2912	2881	2802	2818	2746	2813	2820	2744	2574	2732	2744	2722	2644	2671	2623
2844	2888	2848	2912	2874	2758	2841	2914	2873	2711	2651	2670	2610	2602	2522	2599	2693	2696	2730	2678	2742	2683	2634	2592	2580	2647	2597	2731	2789	2841	2845	2769	2908	2897	2827	2885	2774	2875	2825	2788	2822	2744	2642	2616	2626	2601	2578	2739	2686	2598
2869	2884	2936	2834	2858	2858	2826	2935	2801	2718	2680	2625	2636	2702	2616	2606	2689	2625	2875	2686	2600	2530	2579	2615	2552	2552	2648	2732	2908	2772	2795	2809	2804	2796	2861	2742	2819	2946	2837	2754	2817	2793	2741	2716	2629	2667	2641	2649	2661	2607
2884	2684	2742	2795	2727	2783	2704	2802	2684	2695	2700	2746	2705	2754	2697	2727	2723	2710	2704	2738	2674	2629	2559	2580	2678	2659	2744	2777	2844	2909	2891	2828	2831	2802	2908	2875	2851	2893	2886	2806	2777	2717	2748	2736	2638	2656	2590	2532	2600	2623
2752	2733	2658	2674	2636	2599	2657	2723	2678	2664	2586	2757	2546	2804	2624	2730	2766	2587	2582	2481	2575	2609	2516	2579	2709	2727	2806	2890	2934	3056	3011	2930	2956	2967	3077	3010	3029	2986	2778	2817	2818	2807	2874	2699	2680	2667	2618	2576	2622	2565
2613	2686	2636	2563	2616	2652	2675	2705	2638	2591	2712	2767	2574	2623	2682	2650	2422	2448	2492	2449	2453	2503	2567	2675	2696	2863	2905	3095	3192	3126	3153	3138	3066	3125	3209	3132	3021	2934	2868	2763	2843	2822	2756	2631	2667	2666	2667	2737	2641	2706
2621	2715	2613	2668	2685	2657	2713	2679	2566	2645	2687	2521	2622	2549	2631	2542	2483	2399	2361	2384	2371	2540	2557	2705	2804	3101	2916	3080	3076	3131	3210	3204	3142	3196	3193	3164	3212	3004	2888	2933	2776	2895	2778	2696	2743	2812	2764	2827	2682	2735
2660	2716	2603	2645	2753	2793	2684	2712	2614	2605	2576	2557	2541	2493	2462	2439	2520	2325	2494	2475	2533	2622	2810	2863	3005	3063	3003	3094	3114	3062	3127	3118	3165	3254	3019	3094	3103	2976	2998	3040	3021	2983	2853	2844	2703	2743	2643	2808	2813	2783
2862	2785	2713	2822	2777	2692	2757	2627	2626	2632	2597	2437	2525	2392	2463	2364	2429	2395	2419	2523	2577	2797	2819	3008	3040	3121	3086	3156	3187	3124	3221	3267	3275	3091	2986	3082	3050	3011	2978	2989	2935	2949	2948	2829	2868	2786	2741	2776	2852	2735
2723	2855	2834	2886	2797	2722	2743	2753	2625	2506	2390	2475	2387	2380	2301	2344	2419	2455	2578	2725	2755	2879	2917	3037	3092	3127	3190	3152	3208	3260	3331	3304	3302	3135	3134	3067	2973	2938	2959	2888	2966	3020	2882	2965	2818	2849	2832	2786	2717	2788
2883	2924	2889	2917	2878	2747	2659	2591	2508	2496	2359	2301	2327	2366	2326	2396	2451	2511	2668	2662	2841	2974	2992	3075	3022	3077	3113	3228	3242	3280	3317	3268	3185	3332	3098	2888	2942	2970	2892	2823	2841	2857	2955	2838	2878	2800	2828	2866	2806	2765
2993	2984	2865	2898	2834	2890	2735	2619	2536	2394	2401	2343	2321	2315	2340	2443	2465	2640	2654	2735	2820	2915	2862	2887	3050	3047	3067	3020	3223	3195	3163	3160	3085	3060	3223	3053	2916	2948	2867	2894	2866	2890	2795	2841	2786	2841	2887	2882	2923	2832
2986	2905	2935	2910	2823	2818	2609	2693	2444	2520	2387	2347	2297	2431	2471	2638	2667	2670	2665	2769	2870	2829	2923	2957	2975	3087	3066	3089	3124	3116	3078	3037	3013	3051	2996	2986	2972	2947	2840	2875	2928	2859	2904	2750	2757	2718	2846	2821	2816	2836
2868	2844	2826	2866	2697	2744	2655	2495	2570	2374	2426	2384	2418	2409	2412	2631	2618	2729	2766	2788	2796	2854	2924	2976	3081	3037	3161	3216	3145	3122	3018	3087	2971	3054	2923	2889	2865	2919	2940	3001	2988	2888	2829	2700	2820	2756	2796	2832	2790	2758
2933	2785	2838	2711	2793	2614	2614	2501	2488	2384	2346	2356	2284	2428	2398	2483	2540	2563	2697	2725	2832	2905	2936	3033	3130	3264	3207	3143	3217	3084	3098	3040	2987	3067	2888	2794	2878	2895	2861	2803	2931	2855	2874	2882	2805	2815	2790	2744	2706	2728
2821	2820	2599	2716	2696	2589	2471	2464	2480	2384	2356	2221	2209	2239	2223	2325	2495	2494	2594	2693	2801	2835	3061	2951	3251	3227	3291	3274	3224	3265	3227	3118	3010	3013	3001	2753	2864	2745	2844	2691	2820	2789	2974	2795	2912	2855	2765	2807	2768	2763
2711	2761	2711	2691	2585	2563	2441	2445	2361	2447	2270	2280	2243	2179	2204	2230	2238	2497	2486	2675	2709	2885	3024	3116	3255	3155	3310	3185	3225	3224	3106	3111	3111	3088	3010	2956	2881	2861	2838	2719	2934	2879	2889	2932	2925	2943	2882	2997	2912	2885
2811	2709	2688	2750	2528	2675	2541	2474	2490	2359	2177	2194	2198	2160	2140	2327	2347	2481	2601	2675	2791	3037	2947	2988	3117	3122	3143	3135	3226	3380	3157	3205	3053	3155	2931	2999	3027	2932	2854	2873	2874	2982	2882	2790	2955	2982	3015	3054	2919	2959
2909	2868	2805	2801	2686	2576	2524	2381	2441	2314	2373	2204	2232	2120	2211	2253	2443	2566	2695	2773	2822	2836	2933	3035	3106	3078	3137	3247	3225	3158	3078	3052	3066	3083	3187	3008	3124	3020	2997	3060	2877	2917	2902	2771	2873	2917	2964	3001	2936	2914
2886	2794	2707	2835	2681	2624	2459	2479	2273	2278	2305	2214	2201	2109	2218	2320	2439	2597	2746	2731	2867	2968	3111	3174	3158	3223	3171	3249	3314	3208	3247	3136	3133	3037	3144	3083	3027	3031	3088	3041	2966	3036	2956	2744	2853	2907	2855	2902	2914	2864
2656	2749	2540	2650	2602	2457	2277	2378	2158	2166	2190	2178	2124	2118	2257	2453	2513	2598	2746	2789	2927	2943	3100	3178	3341	3272	3355	3334	3422	3396	3176	3133	3136	3096	3070	3045	3052	3038	2957	3032	2982	2974	2962	2960	2934	2862	2848	2833	2688	2774
2509	2560	2584	2463	2500	2411	2244	2182	2218	2149	2173	2039	2112	2150	2201	2414	2449	2563	2673	2864	2862	3141	3100	3242	3280	3429	3388	3396	3417	3336	3331	3221	3262	3200	3068	3022	3045	2984	2965	2970	2958	2964	2985	2918	2994	2923	2929	2810	2702	2715
2421	2453	2442	2485	2301	2265	2270	2249	2111	2094	2069	2166	2108	2072	2228	2343	2527	2610	2597	2815	2992	3063	3052	3192	3417	3473	3407	3451	3263	3342	3358	3382	3281	3067	3202	3151	3008	2996	3010	2802	2853	2886	2989	2928	2863	2959	2813	2795	2730	2701
2479	2371	2494	2475	2404	2382	2266	2202	2157	2246	2145	2095	2106	2149	2261	2290	2344	2544	2682	2838	2917	2932	3109	3189	3310	3292	3216	3303	3278	3301	3335	3281	3195	3245	3099	3149	3140	3035	2958	2853	2870	2865	2849	2838	2856	2898	2887	2849	2823	2756
2444	2521	2499	2470	2407	2411	2382	2302	2275	2255	2161	2191	2279	2239	2303	2293	2355	2609	2765	2664	2844	2904	2972	3048	3147	3248	3191	3169	3201	3279	3301	3186	3167	3150	3148	3156	3133	2996	2940	3019	2948	2899	2716	2771	2794	2737	2963	2814	2934	2717
2499	2466	2511	2499	2445	2454	2330	2262	2366	2350	2370	2317	2336	2339	2420	2501	2576	2747	2919	2928	2922	2982	3048	3065	3184	3209	3212	3155	3202	3092	3261	3236	3045	3078	3105	3042	2962	3089	2978	2967	3009	2696	2838	2706	2736	2757	2794	2870	2896	2913
2506	2514	2480	2438	2385	2432	2366	2207	2342	2290	2203	2247	2295	2436	2354	2488	2549	2739	2818	2827	2909	2993	3057	3097	3207	3231	3340	3232	3224	3190	3094	3167	3152	2981	2921	3053	2916	2935	3023	3095	2987	2981	2757	2773	2892	2752	2801	2838	2809	2805
2501	2449	2316	2272	2374	2244	2187	2190	2204	2253	2166	2191	2145	2214	2220	2346	2364	2597	2646	2711	2879	2957	3172	3193	3270	3288	3308	3357	3362	3163	3260	3251	3183	3037	3031	2904	2898	2961	2976	2902	2933	3017	2791	2818	2911	2880	2815	2791	2827	2789
2321	2311	2142	2232	2104	2144	2183	2207	2108	2017	2177	2111	2076	2069	2151	2077	2069	2206	2385	2447	2657	2742	2822	2975	2971	3109	3254	3387	3287	3301	3420	3327	3304	3226	3163	2972	2968	2954	2858	2933	2802	2821	2824	2970	2942	2870	2801	2814	2717	2825
2362	2306	2249	2169	2147	2234	2148	2206	2162	2121	2045	2018	2059	2078	2194	2147	2062	2195	2340	2448	2589	2675	2655	2696	2839	3052	3025	3151	3252	3250	3266	3322	3379	3326	3170	3203	3090	3024	2979	2865	2821	2863	2983	2955	2943	2933	2781	2898	2842	2779
2478	2342	2249	2321	2429	2387	2326	2293	2222	2286	2255	2213	2260	2205	2132	2066	2012	2216	2120	2254	2389	2466	2453	2684	2707	2865	3006	3010	3214	3258	3331	3353	3366	3227	3304	3290	3169	3061	2999	2856	2847	2805	2775	2902	2824	2935	2837	2844	2872	2845
2554	2604	2455	2436	2453	2509	2419	2468	2425	2290	2228	2290	2244	2282	2170	2132	2177	2236	2308	2397	2414	2533	2540	2658	2634	2689	2833	3007	3078	3268	3281	3173	3335	3411	3321	3373	3339	3055	3019	2878	2907	2834	2844	2781	2768	2868	2690	2927	2841	2718
2546	2657	2612	2714	2519	2595	2604	2485	2477	2452	2437	2402	2380	2338	2379	2102	2167	2202	2289	2359	2354	2503	2654	2727	2768	3008	2960	3153	3008	3069	3137	3153	3169	3151	3344	3236	3155	3097	3119	3128	3037	2869	2864	2818	2638	2717	2782	2697	2832	2826
2668	2607	2572	2590	2536	2559	2474	2425	2502	2588	2398	2375	2329	2397	2347	2477	2397	2460	2538	2572	2743	2747	2852	2782	2933	2890	2943	3049	3113	3069	3047	3034	3081	3083	3076	3098	2928	2996	3045	3141	3029	2876	2869	2678	2674	2748	2677	2757	2675	2723
2706	2545	2586	2582	2563	2507	2513	2545	2550	2447	2478	2442	2507	2488	2528	2568	2465	2502	2598	2632	2693	2857	2918	2933	2973	3059	3151	3041	3196	3159	3183	3028	3040	3064	3025	2921	2821	2933	3012	3017	2921	2961	2819	2805	2692	2577	2615	2616	2541	2606
2537	2620	2642	2493	2420	2549	2476	2469	2466	2483	2446	2498	2479	2468	2409	2474	2589	2609	2629	2675	2662	2819	2870	2944	3065	2921	3206	3235	3246	3134	3087	3059	3024	3049	2948	2790	2879	2863	2997	3001	2803	2823	2827	2827	2855	2573	2539	2476	2527	2642
2561	2712	2447	2501	2548	2376	2385	2370	2491	2367	2366	2338	2342	2518	2475	2500	2539	2527	2567	2690	2742	2702	2818	2875	3004	3105	3095	3086	3066	3203	3167	3283	3042	3130	2955	2888	2918	2832	2817	2645	2753	2768	2809	2779	2773	2647	2500	2434	2511	2514
2419	2465	2485	2357	2264	2443	2373	2355	2418	2452	2346	2393	2500	2499	2359	2587	2451	2611	2575	2650	2700	2677	2837	2806	2887	2912	3196	3123	3096	3020	3114	3172	3179	3243	2984	2984	2902	2758	2639	2643	2535	2727	2676	2777	2819	2715	2609	2606	2523	2588
2398	2528	2320	2381	2419	2460	2305	2409	2455	2540	2516	2480	2493	2477	2558	2644	2609	2673	2654	2663	2705	2801	2765	2846	2807	2996	2936	2967	2906	3066	3050	3174	3128	3100	3056	3065	3000	2874	2675	2657	2626	2583	2622	2629	2739	2629	2573	2647	2706	2430
2427	2485	2415	2511	2343	2422	2390	2582	2655	2498	2491	2575	2607	2635	2688	2814	2759	2839	2782	2764	2872	2733	2871	2931	2819	2879	2758	2814	2756	2905	3009	2951	3017	3158	3054	2991	3067	2926	2785	2605	2693	2584	2508	2496	2460	2545	2760	2745	2653	2670
2480	2543	2528	2424	2551	2438	2591	2512	2485	2595	2670	2615	2679	2776	2826	2882	2752	2696	2749	2711	2808	2800	2789	2878	2842	2820	2800	2715	2864	2878	2829	2877	2873	2952	3039	3008	2935	2856	2802	2725	2751	2597	2555	2425	2472	2508	2682	2711	2678	2513
2557	2657	2558	2487	2685	2664	2534	2613	2682	2684	2797	2684	2604	2586	2627	2649	2738	2745	2714	2672	2690	2769	2825	2851	2754	2735	2650	2630	2788	2829	2748	2742	2725	2763	2818	2888	2778	2797	2918	2968	2817	2706	2586	2511	2482	2509	2627	2504	2552	2538
2623	2624	2532	2650	2618	2611	2494	2688	2725	2709	2539	2580	2611	2598	2760	2816	2743	2860	3006	2800	2912	2753	2899	2868	2762	2742	2659	2683	2769	2702	2747	2625	2805	2617	2746	2851	2869	2819	2908	2918	2883	2866	2611	2514	2623	2434	2562	2577	2554	2581
2644	2711	2674	2632	2595	2716	2699	2627	2665	2525	2703	2708	2766	2803	2750	2750	2831	2728	2722	2784	2826	2855	3054	2993	2875	2899	2794	2676	2585	2715	2616	2681	2650	2766	2705	2568	2576	2882	2928	2879	2832	2964	2683	2727	2673	2553	2458	2596	2572	2516
2703	2637	2539	2590	2602	2596	2600	2486	2524	2593	2625	2719	2640	2619	2626	2545	2624	2651	2480	2460	2516	2609	2658	2843	2766	2740	2806	2891	2864	2803	2685	2710	2742	2632	2532	2656	2575	2693	2785	2788	2824	2800	2963	2780	2694	2556	2517	2473	2497	2441
2655	2551	2496	2618	2519	2432	2419	2476	2518	2592	2452	2546	2490	2555	2584	2546	2607	2604	2684	2647	2687	2621	2661	2627	2598	2594	2591	2762	2786	2846	2875	2712	2820	2765	2658	2571	2738	2683	2796	2684	2724	2702	2807	3067	2935	2634	2542	2447	2402	2359
2577	2509	2596	2508	2394	2449	2466	2514	2452	2363	2550	2428	2544	2539	2619	2624	2656	2708	2751	2764	2794	2862	2939	2864	2632	2601	2582	2657	2645	2898	2879	2973	2933	2774	2630	2587	2588	2832	2642	2686	2624	2661	2805	2834	2901	2586	2695	2428	2398	2358
2389	2677	2457	2353	2348	2476	2589	2450	2486	2510	2473	2607	2514	2658	2652	2666	2712	2625	2675	2559	2524	2712	2704	2679	2820	2797	2781	2723	2563	2688	2725	2876	2855	2947	2780	2819	2617	2674	2733	2522	2580	2745	2703	2746	2753	2736	2723	2520	2451	2436
2407	2515	2448	2520	2575	2450	2408	2367	2525	2671	2643	2594	2702	2697	2666	2639	2682	2666	2608	2491	2441	2435	2413	2426	2626	2718	2671	2811	2713	2641	2605	2736	2719	2771	2832	2910	2813	2747	2742	2643	2540	2582	2700	2754	2665	2748	2580	2493	2495	2383
2584	2281	2484	2523	2549	2441	2504	2566	2681	2552	2640	2787	2694	2831	2786	2706	2727	2706	2568	2675	2540	2494	2352	2281	2383	2387	2478	2524	2619	2802	2697	2697	2655	2731	2779	2879	2866	2700	2654	2772	2585	2613	2656	2647	2609	2595	2656	2585	2593	2439
2377	2347	2481	2649	2441	2483	2515	2545	2547	2676	2860	2760	2838	2743	2712	2662	2700	2690	2693	2737	2714	2695	2707	2654	2431	2385	2288	2297	2496	2614	2635	2645	2628	2647	2745	2843	2999	2846	2644	2681	2716	2526	2577	2659	2590	2624	2659	2661	2658	2573
2443	2637	2552	2508	2463	2540	2616	2629	2586	2738	2836	2799	2673	2655	2500	2751	2745	2858	2948	3011	2858	2867	2756	2852	2738	2536	2409	2307	2336	2579	2625	2654	2643	2588	2634	2746	2847	2900	2710	2659	2800	2713	2525	2614	2554	2533	2657	2706	2700	2616
2473	2695	2453	2428	2468	2688	2624	2620	2730	2882	2703	2600	2599	2693	2782	3065	3190	3222	3116	3174	3117	2982	2775	2819	2841	2724	2588	2436	2246	2263	2365	2426	2557	2562	2608	2678	2699	2853	2810	2666	2663	2751	2435	2441	2475	2504	2570	2702	2565	2675
2683	2782	2454	2447	2525	2615	2619	2706	2644	2588	2522	2559	2703	2862	3183	3335	3355	3313	3316	3368	3088	3032	2859	2839	2732	2754	2600	2519	2453	2242	2233	2359	2367	2440	2503	2540	2550	2682	2845	2764	2731	2725	2591	2381	2395	2543	2517	2540	2593	2421
2919	2735	2446	2623	2729	2643	2633	2616	2484	2520	2456	2569	2959	3229	3360	3440	3275	3121	3171	3174	2929	2936	3049	2878	2788	2769	2676	2693	2611	2422	2211	2250	2337	2423	2499	2517	2561	2488	2772	2798	2686	2775	2621	2545	2486	2550	2469	2603	2506	2385
2875	2562	2457	2756	2753	2505	2629	2463	2476	2450	2572	2961	3058	3328	3209	3090	2954	2918	2733	2680	2741	2690	2708	2820	2750	2721	2613	2698	2606	2438	2420	2244	2298	2424	2505	2422	2427	2614	2747	2856	2812	2617	2793	2569	2476	2587	2534	2498	2502	2443
2831	2522	2597	2652	2692	2557	2525	2561	2480	2556	2888	3091	3209	3179	2947	2698	2471	2241	2222	2273	2264	2377	2541	2724	2735	2705	2724	2665	2576	2610	2379	2333	2293	2384	2394	2509	2427	2442	2641	2893	2807	2732	2734	2672	2505	2435	2478	2342	2522	2379
2617	2545	2555	2673	2615	2562	2412	2466	2360	2691	2970	3035	3048	2716	2458	2186	2114	1949	1932	2038	2024	2034	2217	2460	2618	2590	2643	2797	2683	2563	2563	2463	2300	2345	2449	2377	2445	2437	2606	2712	2768	2652	2706	2830	2654	2540	2543	2417	2429	2348
2627	2607	2592	2625	2449	2512	2336	2441	2456	2768	3007	2920	2721	2480	2150	2022	1808	1883	1922	1919	1897	1980	2018	2191	2381	2483	2684	2719	2683	2623	2568	2557	2421	2331	2333	2368	2387	2427	2502	2741	2701	2483	2723	2684	2699	2576	2562	2286	2306	2389
2456	2459	2601	2621	2467	2313	2379	2488	2601	2745	2927	2824	2509	2144	1858	1751	1884	1967	2021	2036	1916	1969	1990	2035	2182	2514	2713	2702	2683	2660	2647	2601	2507	2361	2367	2485	2388	2367	2433	2455	2676	2608	2675	2827	2740	2569	2470	2383	2386	2340
2446	2516	2572	2540	2364	2347	2394	2469	2699	2857	2857	2518	2373	2093	1860	1907	2055	2152	2287	2139	2088	2026	1905	1957	2012	2316	2605	2868	2735	2618	2680	2707	2499	2390	2349	2403	2441	2438	2438	2453	2535	2559	2646	2776	2800	2699	2515	2450	2305	2444
2388	2431	2568	2477	2355	2342	2466	2402	2670	2638	2700	2427	2177	1928	1863	1868	2075	2275	2362	2323	2234	2099	1903	1899	1846	2215	2545	2771	2761	2685	2608	2751	2730	2453	2335	2312	2488	2299	2379	2432	2488	2503	2566	2791	2674	2666	2604	2435	2469	2402
2390	2346	2330	2492	2217	2266	2469	2562	2601	2749	2719	2430	2131	1933	1896	2049	2188	2454	2495	2508	2385	2147	1886	1847	1760	2015	2459	2667	2795	2628	2631	2648	2527	2428	2425	2503	2408	2393	2391	2330	2371	2429	2490	2697	2695	2722	2599	2435	2457	2367
2354	2285	2429	2429	2273	2328	2482	2517	2766	2779	2668	2490	2229	2047	2013	2057	2279	2302	2447	2412	2298	2118	1933	1771	1795	2038	2473	2626	2615	2567	2621	2713	2682	2451	2347	2474	2461	2348	2299	2273	2305	2383	2378	2610	2612	2522	2557	2511	2400	2480
2262	2373	2382	2455	2295	2346	2548	2698	2802	2899	2712	2553	2278	2037	1955	2060	2182	2413	2442	2371	2307	2128	1903	1770	1718	2126	2506	2702	2676	2584	2597	2696	2715	2517	2527	2557	2506	2398	2378	2308	2269	2364	2525	2649	2579	2578	2460	2503	2434	2435
2336	2226	2413	2415	2306	2300	2472	2656	2750	2789	2625	2632	2428	2166	1936	2000	2143	2200	2248	2161	2076	1911	1699	1728	1858	2136	2520	2757	2698	2630	2611	2498	2574	2520	2577	2649	2564	2393	2370	2288	2281	2349	2507	2616	2503	2627	2452	2447	2547	2528
2365	2323	2414	2543	2385	2317	2568	2660	2737	2843	2849	2818	2537	2329	2107	1953	1931	2068	1956	1898	1861	1795	1762	1693	1852	2222	2686	2785	2763	2488	2435	2554	2447	2497	2596	2757	2538	2354	2420	2292	2252	2434	2603	2599	2518	2587	2581	2490	2646	2658
2426	2371	2368	2511	2489	2395	2381	2610	2755	2806	2801	2708	2723	2438	2309	2142	2043	1867	1803	1808	1773	1830	1746	1889	2158	2556	2810	2825	2554	2324	2542	2461	2388	2451	2594	2620	2449	2519	2513	2391	2269	2419	2478	2653	2649	2614	2631	2706	2611	2608
2325	2335	2437	2508	2480	2485	2400	2659	2712	2783	2755	2903	2763	2630	2453	2237	2163	2010	1945	1823	1781	1900	1992	2234	2471	2704	2892	2680	2474	2319	2416	2385	2368	2611	2651	2528	2442	2540	2476	2390	2423	2414	2500	2559	2589	2658	2633	2754	2630	2591
2325	2365	2355	2394	2558	2381	2343	2468	2732	2782	2635	2632	2744	2793	2717	2552	2409	2283	2070	2128	2137	2312	2402	2514	2825	2933	2838	2509	2345	2196	2313	2352	2350	2539	2602	2515	2477	2638	2626	2303	2506	2498	2511	2540	2618	2791	2721	2795	2659	2764
2289	2398	2382	2463	2617	2519	2440	2410	2532	2710	2727	2734	2768	2780	2793	2747	2656	2600	2606	2548	2666	2753	2876	2927	2947	2909	2509	2386	2232	2264	2386	2401	2477	2590	2581	2560	2547	2694	2551	2467	2472	2437	2621	2601	2589	2761	2784	2805	2727	2775
2283	2326	2474	2520	2524	2518	2506	2387	2414	2597	2688	2683	2700	2781	2860	2900	2837	2890	2871	2874	3067	3158	3112	2989	2878	2606	2393	2271	2234	2334	2462	2421	2548	2642	2558	2586	2699	2693	2467	2489	2529	2426	2557	2516	2614	2746	2727	2805	2832	2725
2464	2438	2494	2547	2562	2522	2615	2500	2399	2448	2601	2711	2768	2688	2776	2683	2787	2958	2988	2980	3060	3116	2921	2610	2483	2396	2202	2182	2349	2468	2513	2543	2573	2458	2498	2643	2810	2655	2520	2575	2491	2516	2559	2565	2640	2730	2817	2761	2817	2644
2536	2530	2395	2543	2571	2579	2613	2565	2502	2450	2499	2577	2731	2662	2627	2755	2728	2579	2755	2747	2787	2579	2563	2398	2240	2244	2191	2546	2481	2485	2476	2497	2485	2396	2617	2754	2761	2592	2566	2640	2453	2442	2496	2544	2491	2636	2898	2753	2830	2733
2715	2550	2542	2669	2524	2550	2729	2660	2633	2475	2418	2499	2620	2683	2680	2767	2735	2647	2492	2549	2519	2370	2280	2265	2311	2366	2450	2505	2450	2367	2409	2471	2474	2435	2667	2751	2609	2383	2604	2520	2435	2452	2445	2490	2585	2619	2733	2985	2809	2711
2522	2710	2565	2512	2577	2588	2543	2779	2774	2729	2512	2474	2457	2529	2581	2695	2682	2579	2572	2485	2480	2355	2369	2410	2414	2582	2546	2482	2464	2453	2435	2433	2289	2586	2619	2607	2542	2642	2605	2436	2452	2446	2372	2466	2494	2685	2741	2843	2923	2811
2601	2666	2638	2516	2536	2632	2432	2656	2694	2745	2733	2673	2525	2513	2572	2568	2652	2609	2564	2578	2526	2602	2544	2501	2542	2499	2517	2326	2211	2420	2337	2247	2466	2541	2608	2569	2538	2573	2496	2490	2405	2494	2514	2533	2500	2763	2881	2960	2978	2896
2457	2421	2688	2557	2555	2545	2504	2615	2527	2649	2889	2815	2783	2624	2634	2604	2615	2592	2579	2558	2696	2638	2616	2413	2568	2374	2386	2296	2378	2348	2324	2304	2468	2472	2446	2543	2622	2653	2344	2506	2521	2437	2545	2533	2591	2702	2952	3078	3027	2906
2515	2489	2346	2462	2435	2580	2588	2635	2431	2518	2626	2832	2915	3024	2832	2837	2786	2769	2780	2610	2744	2591	2540	2477	2451	2429	2331	2355	2236	2264	2413	2453	2415	2370	2379	2514	2647	2397	2493	2512	2460	2524	2433	2566	2584	2730	2990	2981	3154	3010
2430	2502	2384	2335	2368	2484	2615	2628	2594	2515	2557	2629	2622	2918	2893	2969	2963	2875	2843	2862	2837	2758	2511	2566	2491	2479	2343	2336	2270	2348	2503	2407	2369	2315	2473	2567	2529	2572	2526	2514	2534	2584	2532	2591	2691	2906	2940	3054	3053	2889
2378	2478	2404	2439	2378	2495	2553	2597	2614	2804	2695	2711	2571	2644	2684	2756	2793	2827	2743	2605	2696	2620	2373	2481	2480	2432	2348	2377	2356	2352	2372	2382	2367	2558	2577	2521	2653	2648	2645	2520	2493	2574	2591	2696	2700	2904	2946	3073	2956	3008
2421	2396	2461	2495	2481	2492	2492	2633	2604	2500	2630	2757	2722	2735	2630	2552	2552	2442	2518	2547	2559	2558	2541	2448	2469	2561	2455	2300	2357	2313	2286	2367	2427	2427	2459	2589	2721	2693	2552	2572	2598	2607	2629	2793	2764	2797	2995	3114	3059	2964
2395	2310	2376	2402	2536	2499	2395	2515	2530	2444	2586	2559	2804	2782	2831	2789	2808	2722	2659	2738	2742	2635	2610	2555	2378	2430	2402	2285	2296	2291	2440	2455	2385	2490	2419	2622	2711	2556	2605	2568	2538	2707	2806	2702	2731	2912	2971	3005	3054	2969
2400	2378	2366	2355	2311	2426	2535	2530	2494	2521	2438	2668	2488	2656	2623	2715	2773	2701	2792	2695	2725	2737	2590	2398	2331	2330	2284	2271	2424	2422	2425	2379	2384	2582	2650	2598	2625	2568	2606	2557	2581	2645	2779	2678	2857	2801	2900	3053	2982	2945
2356	2319	2252	2214	2337	2354	2422	2476	2485	2638	2581	2684	2659	2671	2640	2548	2616	2531	2571	2587	2655	2545	2508	2351	2369	2361	2437	2384	2309	2336	2297	2265	2449	2632	2526	2562	2647	2691	2649	2434	2586	2822	2706	2778	2801	2872	3120	3039	3136	2958
2251	2253	2289	2427	2446	2372	2436	2460	2532	2527	2537	2653	2659	2728	2786	2675	2755	2596	2677	2685	2662	2603	2512	2479	2405	2420	2367	2232	2299	2193	2321	2419	2417	2461	2506	2748	2652	2567	2575	2488	2588	2687	2759	2872	2842	2965	3081	2926	3083	2929
2279	2408	2282	2323	2283	2267	2503	2502	2489	2454	2642	2584	2674	2613	2665	2685	2670	2662	2705	2704	2621	2614	2501	2506	2376	2336	2432	2365	2295	2415	2384	2300	2393	2470	2566	2651	2551	2648	2562	2521	2551	2739	2880	2888	2927	2926	2964	3091	2904	2965
2255	2247	2251	2200	2272	2303	2340	2515	2527	2433	2450	2449	2561	2606	2593	2635	2667	2645	2691	2514	2602	2583	2520	2440	2469	2488	2393	2444	2294	2396	2418	2497	2562	2457	2492	2553	2558	2599	2562	2482	2690	2769	2710	2862	2959	2925	3043	3065	2930	2849
2228	2200	2262	2293	2333	2373	2340	2249	2417	2497	2577	2490	2584	2627	2577	2579	2646	2587	2624	2413	2578	2481	2563	2452	2417	2389	2404	2409	2483	2409	2568	2554	2441	2432	2437	2611	2636	2537	2435	2533	2583	2621	2800	2960	2837	2945	2970	2915	2832	2829
2232	2257	2286	2257	2355	2332	2389	2388	2386	2454	2352	2406	2485	2515	2514	2499	2606	2484	2613	2626	2609	2560	2524	2457	2514	2597	2507	2566	2547	2434	2558	2531	2600	2469	2615	2526	2477	2551	2563	2476	2457	2612	2618	2723	2844	2857	2852	2725	2775	2743
2200	2214	2347	2268	2305	2306	2277	2413	2335	2442	2328	2353	2502	2366	2486	2459	2591	2358	2451	2465	2507	2599	2558	2475	2536	2550	2652	2620	2657	2684	2621	2580	2598	2505	2510	2550	2541	2546	2422	2440	2601	2423	2650	2765	2742	2688	2794	2663	2614	2712
2319	2309	2293	2350	2235	2328	2435	2320	2340	2364	2360	2504	2561	2548	2507	2519	2528	2503	2486	2437	2516	2573	2530	2563	2608	2683	2821	2626	2684	2555	2664	2689	2716	2675	2373	2431	2551	2453	2426	2411	2398	2599	2781	2725	2900	2845	2649	2716	2687	2714
2260	2406	2319	2307	2358	2397	2270	2342	2390	2386	2309	2316	2399	2305	2387	2441	2307	2535	2469	2477	2485	2568	2502	2537	2546	2573	2662	2706	2679	2785	2829	2848	2702	2474	2467	2452	2449	2468	2535	2363	2423	2545	2708	2866	2786	2730	2720	2589	2700	2601
2415	2289	2313	2375	2382	2427	2371	2347	2345	2299	2387	2395	2313	2419	2481	2477	2335	2477	2470	2453	2477	2471	2605	2700	2612	2823	2811	2790	2751	2733	2715	2861	2669	2512	2347	2515	2392	2475	2484	2388	2620	2716	2717	2748	2704	2803	2630	2730	2596	2666
2370	2438	2402	2346	2370	2457	2441	2352	2380	2408	2346	2298	2317	2416	2362	2326	2420	2496	2517	2465	2633	2608	2512	2441	2612	2709	2641	2771	2802	2809	2759	2766	2641	2416	2532	2462	2450	2494	2554	2508	2593	2591	2622	2827	2756	2720	2678	2630	2591	2615
2491	2433	2389	2368	2409	2473	2440	2352	2419	2468	2348	2358	2383	2346	2345	2349	2281	2416	2568	2546	2570	2499	2652	2613	2696	2855	2807	2793	2699	2677	2753	2675	2613	2558	2536	2459	2415	2534	2497	2682	2699	2680	2754	2751	2788	2720	2560	2562	2479	2646
2575	2502	2374	2476	2455	2475	2329	2363	2453	2366	2389	2279	2303	2387	2404	2383	2307	2444	2585	2584	2639	2577	2646	2660	2673	2774	2707	2898	2788	2739	2838	2748	2604	2492	2490	2532	2377	2577	2589	2701	2683	2683	2677	2816	2723	2601	2612	2480	2605	2546
2562	2504	2396	2513	2506	2533	2332	2402	2443	2437	2450	2464	2490	2491	2300	2382	2411	2463	2447	2568	2604	2585	2672	2827	2790	2862	2785	2724	2791	2697	2608	2752	2778	2591	2549	2520	2581	2587	2709	2583	2749	2679	2604	2760	2614	2598	2552	2533	2569	2642
2645	2563	2529	2473	2503	2558	2480	2481	2452	2450	2477	2442	2454	2476	2423	2413	2451	2382	2505	2632	2534	2556	2704	2698	2754	2799	2871	2764	2848	2718	2689	2559	2609	2655	2687	2538	2582	2675	2778	2766	2604	2761	2684	2642	2591	2557	2489	2592	2609	2604
2752	2696	2543	2737	2666	2691	2611	2537	2517	2456	2532	2487	2617	2466	2468	2396	2464	2417	2576	2443	2555	2708	2763	2643	2779	2759	2658	2738	2723	2673	2573	2594	2695	2723	2695	2639	2565	2698	2742	2762	2702	2609	2622	2624	2556	2533	2582	2600	2583	2702
2744	2839	2810	2660	2719	2680	2729	2649	2574	2552	2565	2541	2472	2486	2526	2483	2552	2487	2496	2566	2557	2580	2678	2727	2686	2671	2727	2860	2716	2712	2638	2594	2734	2711	2777	2736	2741	2840	2817	2694	2650	2585	2508	2477	2521	2515	2681	2655	2670	2652
2776	2761	2697	2786	2861	2678	2700	2584	2615	2696	2656	2494	2594	2639	2588	2515	2430	2496	2561	2537	2609	2543	2620	2716	2701	2666	2526	2677	2699	2600	2664	2667	2704	2739	2732	2803	2768	2854	2734	2698	2599	2554	2572	2555	2477	2490	2573	2610	2750	2747
2749	2770	2745	2723	2755	2746	2712	2670	2648	2612	2617	2600	2549	2553	2615	2549	2648	2627	2591	2552	2485	2542	2592	2619	2764	2579	2538	2628	2532	2755	2743	2570	2578	2813	2827	2915	2863	2852	2780	2638	2672	2635	2460	2456	2430	2596	2617	2664	2911	2739
2552	2688	2596	2655	2661	2601	2521	2594	2592	2624	2591	2634	2554	2577	2488	2642	2620	2595	2638	2512	2542	2514	2663	2575	2699	2691	2549	2536	2485	2602	2626	2759	2649	2736	2811	2936	2813	2693	2645	2603	2683	2591	2547	2406	2519	2481	2688	2792	2858	2726
2510	2479	2572	2641	2475	2499	2561	2513	2592	2638	2678	2632	2640	2623	2609	2617	2643	2648	2544	2469	2416	2518	2449	2535	2636	2601	2639	2467	2552	2632	2594	2731	2687	2776	2789	2817	2814	2685	2555	2556	2584	2548	2554	2535	2542	2581	2663	2735	2731	2847
2294	2453	2433	2365	2547	2491	2569	2518	2542	2531	2718	2590	2613	2631	2660	2687	2609	2626	2642	2539	2561	2535	2509	2436	2504	2430	2513	2502	2639	2578	2704	2781	2711	2622	2797	2743	2758	2739	2614	2412	2460	2549	2608	2550	2567	2567	2645	2715	2834	2664
2274	2369	2372	2330	2415	2420	2385	2555	2559	2556	2549	2546	2604	2660	2590	2672	2648	2591	2574	2508	2502	2415	2545	2511	2632	2536	2525	2529	2534	2727	2753	2659	2660	2703	2809	2805	2633	2635	2437	2488	2506	2506	2557	2648	2688	2521	2694	2766	2688	2720
2278	2266	2240	2369	2274	2447	2499	2506	2378	2487	2622	2628	2541	2570	2739	2640	2724	2578	2560	2497	2512	2503	2505	2481	2541	2578	2625	2528	2640	2666	2704	2647	2586	2688	2708	2653	2652	2662	2552	2509	2565	2586	2666	2546	2690	2643	2719	2667	2607	2651
2374	2332	2255	2374	2389	2319	2362	2389	2439	2494	2498	2592	2608	2537	2679	2686	2664	2660	2632	2652	2550	2545	2509	2617	2640	2561	2560	2579	2610	2659	2676	2616	2763	2648	2654	2557	2612	2609	2582	2587	2499	2589	2708	2682	2635	2589	2762	2647	2646	2695
2410	2350	2387	2406	2431	2375	2379	2384	2431	2448	2488	2598	2600	2540	2649	2716	2763	2621	2687	2680	2630	2627	2664	2585	2657	2559	2576	2636	2627	2642	2612	2587	2660	2551	2550	2502	2632	2580	2570	2629	2654	2550	2637	2709	2752	2640	2521	2529	2588	2642
2575	2487	2507	2428	2421	2399	2372	2446	2512	2539	2549	2592	2502	2553	2640	2675	2687	2732	2655	2752	2525	2638	2636	2706	2716	2636	2723	2686	2770	2647	2547	2464	2618	2650	2473	2549	2531	2717	2724	2672	2624	2693	2674	2690	2595	2680	2562	2546	2530	2754
2540	2535	2412	2458	2478	2447	2438	2435	2478	2525	2550	2550	2602	2516	2636	2679	2714	2714	2766	2708	2700	2736	2737	2712	2708	2668	2799	2728	2655	2710	2594	2543	2571	2558	2509	2650	2476	2658	2770	2694	2596	2756	2625	2611	2590	2618	2690	2609	2544	2623
2754	2608	2473	2511	2551	2464	2468	2517	2522	2603	2446	2561	2602	2657	2669	2745	2806	2794	2723	2739	2685	2747	2769	2623	2706	2629	2758	2651	2661	2558	2525	2663	2555	2554	2524	2620	2555	2712	2605	2706	2616	2530	2688	2484	2512	2597	2646	2639	2547	2637
2726	2720	2556	2635	2510	2616	2467	2574	2490	2572	2463	2620	2560	2562	2788	2700	2692	2755	2822	2631	2740	2666	2627	2624	2640	2644	2671	2542	2587	2481	2592	2515	2556	2602	2610	2682	2654	2673	2641	2678	2727	2552	2528	2460	2538	2430	2660	2730	2630	2691
2723	2648	2670	2646	2560	2584	2591	2488	2542	2497	2554	2588	2596	2510	2674	2716	2712	2750	2616	2672	2662	2638	2625	2594	2677	2566	2540	2625	2487	2598	2550	2473	2596	2675	2686	2683	2679	2568	2597	2571	2590	2530	2420	2455	2525	2541	2653	2718	2730	2667
2648	2651	2617	2621	2558	2555	2588	2622	2586	2536	2555	2550	2556	2538	2608	2526	2683	2626	2581	2681	2635	2536	2665	2470	2469	2533	2479	2474	2485	2599	2699	2706	2616	2572	2749	2654	2641	2572	2470	2552	2563	2512	2501	2677	2570	2650	2639	2541	2797	2684
2547	2498	2529	2463	2425	2499	2502	2535	2564	2521	2415	2401	2385	2391	2392	2504	2371	2474	2445	2518	2598	2463	2508	2552	2570	2515	2464	2555	2467	2685	2681	2598	2673	2742	2569	2631	2650	2589	2474	2584	2458	2554	2689	2618	2578	2636	2641	2693	2702	2743
2573	2603	2428	2565	2549	2523	2534	2582	2519	2562	2530	2465	2387	2414	2466	2474	2504	2415	2477	2389	2438	2529	2530	2475	2457	2648	2531	2623	2484	2588	2653	2677	2657	2599	2653	2601	2530	2568	2566	2540	2593	2580	2787	2733	2651	2601	2606	2697	2752	2762
2566	2628	2603	2555	2556	2511	2629	2590	2606	2615	2550	2404	2490	2495	2488	2373	2378	2398	2481	2416	2428	2396	2456	2397	2508	2501	2524	2600	2591	2509	2550	2647	2695	2662	2522	2537	2598	2567	2568	2604	2707	2742	2849	2741	2748	2586	2585	2692	2759	2622
2884	2758	2674	2700	2743	2672	2683	2607	2609	2694	2644	2536	2591	2555	2413	2447	2425	2491	2369	2363	2298	2436	2468	2367	2416	2403	2398	2464	2423	2510	2489	2572	2480	2488	2457	2499	2608	2780	2813	2807	2913	2824	2975	2786	2802	2698	2731	2768	2725	2709
2911	2845	2713	2902	2723	2807	2777	2736	2743	2684	2561	2598	2558	2516	2486	2403	2367	2311	2518	2336	2347	2243	2398	2413	2316	2225	2291	2309	2336	2313	2388	2414	2450	2543	2559	2521	2722	2771	2932	2851	2969	2883	2853	2905	2845	2717	2833	2808	2708	2723
2965	2887	2904	2802	2849	2895	2874	2709	2756	2706	2700	2646	2621	2589	2626	2482	2473	2422	2354	2347	2364	2291	2244	2209	2153	2158	2101	2232	2259	2172	2287	2391	2410	2544	2520	2610	2750	2872	2894	2956	2962	2960	2850	2792	2842	2898	2998	2758	2761	2717
2806	2753	2787	2903	2938	2847	2886	2912	2848	2911	2670	2544	2698	2589	2554	2534	2459	2458	2353	2325	2300	2230	2148	2146	2117	2035	2109	2012	2056	2211	2314	2273	2328	2561	2641	2798	2887	2788	2802	3053	3021	2938	2842	2794	2803	2984	2964	2814	2775	2850
2601	2662	2641	2723	2857	2805	2882	2885	2825	2730	2733	2591	2632	2510	2531	2510	2314	2399	2351	2320	2201	2180	2048	2074	2057	2131	2081	2056	2086	2133	2286	2282	2381	2517	2654	2767	2752	2743	2785	2872	2901	2838	2901	2928	2912	3016	2922	2792	2822	3035
2607	2485	2515	2550	2636	2571	2534	2608	2651	2654	2581	2466	2508	2321	2399	2374	2281	2319	2230	2182	2159	2093	2046	2068	2012	1996	2061	2123	2157	2295	2312	2346	2459	2503	2684	2700	2698	2745	2786	2805	2862	2958	2880	2937	3016	2993	2950	2762	2888	2983
2590	2502	2501	2452	2489	2539	2597	2520	2518	2528	2479	2503	2435	2316	2316	2206	2291	2211	2213	2149	2126	2132	2051	2041	2028	2020	1985	2063	2123	2317	2369	2353	2415	2545	2681	2703	2731	2687	2824	2889	2945	2870	3053	3054	2976	2931	2920	2820	2961	2998
2538	2533	2476	2509	2551	2546	2378	2607	2519	2512	2446	2564	2468	2392	2331	2260	2320	2268	2181	2160	2133	2099	2155	2168	2138	2103	2016	2060	2109	2165	2255	2248	2332	2560	2665	2678	2684	2716	2921	2951	2932	2881	2974	3050	2974	2871	2909	2890	2919	2959
2418	2566	2494	2500	2545	2478	2550	2467	2363	2572	2473	2543	2591	2412	2412	2329	2423	2334	2239	2216	2229	2293	2096	2112	2110	2129	2071	2051	2027	2095	2144	2245	2298	2446	2627	2587	2603	2723	3006	2842	2925	2946	3105	3003	2956	2869	2819	2944	2899	2794
2428	2462	2502	2511	2450	2460	2572	2555	2440	2644	2601	2623	2543	2558	2520	2503	2522	2492	2417	2261	2339	2274	2277	2206	2156	2186	2075	2008	2037	2045	2093	2096	2263	2424	2491	2500	2586	2692	2854	2847	2761	2995	3000	3030	2884	2872	2899	2906	2787	2782
2541	2412	2423	2419	2474	2348	2530	2435	2528	2535	2714	2591	2554	2601	2572	2606	2648	2511	2538	2412	2293	2177	2168	2133	2122	2113	2059	2112	2070	2126	2171	2182	2346	2467	2491	2507	2514	2665	2803	2781	2784	2898	2840	2866	2822	2830	2990	3052	2815	2764
2382	2435	2390	2418	2409	2497	2503	2487	2460	2485	2545	2512	2518	2481	2517	2630	2513	2560	2339	2373	2275	2221	2213	2170	2131	2001	1993	2018	2048	2112	2226	2229	2377	2428	2566	2626	2653	2680	2696	2687	2730	2802	2796	2851	2803	2862	2979	2911	2741	2623
2444	2370	2336	2429	2405	2290	2301	2445	2451	2469	2508	2514	2422	2525	2463	2406	2346	2361	2316	2252	2238	2175	2084	2129	2062	2121	2069	2089	2190	2155	2219	2342	2436	2488	2497	2555	2586	2636	2611	2661	2776	2776	2836	2793	2771	2849	2968	2922	2855	2740
2363	2435	2390	2366	2305	2249	2271	2385	2335	2347	2388	2329	2359	2421	2324	2327	2353	2291	2242	2245	2135	2200	2211	2184	2248	2155	2284	2181	2342	2259	2347	2408	2462	2580	2526	2567	2584	2644	2667	2647	2848	2813	2919	2873	2829	2807	2800	2681	2668	2653
2488	2379	2374	2298	2302	2253	2222	2256	2273	2265	2305	2272	2253	2367	2336	2309	2264	2304	2266	2299	2269	2330	2428	2386	2299	2388	2331	2223	2488	2542	2392	2468	2708	2522	2524	2562	2629	2642	2713	2798	2690	2824	2748	2729	2675	2740	2786	2722	2548	2659
2520	2476	2354	2340	2312	2223	2209	2248	2221	2234	2206	2277	2267	2243	2364	2385	2333	2359	2428	2445	2462	2438	2387	2421	2506	2526	2395	2425	2495	2567	2430	2611	2476	2764	2645	2568	2660	2582	2596	2717	2600	2663	2621	2552	2681	2671	2728	2536	2547	2690
2478	2456	2315	2338	2371	2274	2264	2282	2235	2271	2281	2304	2337	2441	2219	2339	2373	2383	2441	2557	2501	2340	2485	2414	2533	2392	2462	2552	2470	2526	2481	2481	2649	2539	2591	2636	2680	2660	2564	2587	2681	2775	2584	2595	2598	2660	2585	2519	2513	2774
2381	2482	2345	2383	2375	2287	2307	2389	2329	2313	2326	2319	2273	2385	2389	2481	2355	2285	2364	2365	2417	2408	2452	2401	2470	2458	2441	2448	2422	2480	2422	2628	2628	2646	2571	2652	2659	2552	2745	2690	2703	2617	2549	2600	2758	2771	2740	2440	2525	2664
2392	2284	2326	2396	2324	2376	2321	2266	2336	2353	2266	2298	2355	2247	2314	2337	2306	2431	2410	2300	2459	2357	2464	2356	2412	2482	2416	2528	2568	2385	2503	2521	2742	2518	2582	2607	2593	2665	2620	2652	2712	2629	2598	2689	2852	2670	2622	2474	2480	2590
2204	2256	2257	2311	2371	2252	2328	2352	2299	2395	2278	2331	2290	2300	2288	2328	2270	2347	2281	2376	2316	2395	2413	2402	2413	2547	2457	2470	2491	2533	2456	2545	2557	2498	2544	2634	2673	2707	2621	2658	2654	2621	2617	2679	2919	2793	2553	2330	2457	2626
2335	2236	2407	2266	2351	2363	2347	2350	2358	2344	2263	2350	2327	2304	2289	2417	2287	2380	2411	2380	2342	2394	2454	2414	2431	2524	2528	2408	2591	2453	2589	2571	2558	2505	2607	2685	2748	2575	2618	2741	2711	2751	2607	2764	2713	2735	2441	2427	2485	2740
2300	2356	2345	2363	2371	2427	2367	2360	2426	2503	2414	2339	2418	2389	2425	2400	2306	2322	2382	2364	2393	2420	2391	2400	2466	2489	2435	2453	2363	2416	2419	2562	2504	2492	2565	2579	2657	2601	2718	2684	2672	2655	2480	2662	2648	2584	2385	2460	2535	2640
2269	2260	2310	2368	2295	2424	2383	2330	2426	2469	2515	2410	2530	2452	2505	2348	2406	2386	2463	2425	2324	2440	2393	2510	2373	2477	2480	2377	2432	2440	2423	2475	2481	2617	2643	2758	2639	2490	2658	2733	2749	2522	2490	2652	2610	2501	2280	2395	2556	2498
2236	2343	2251	2320	2387	2395	2369	2452	2494	2491	2488	2574	2557	2588	2496	2435	2516	2369	2451	2412	2482	2466	2456	2327	2362	2330	2336	2485	2377	2395	2469	2450	2516	2483	2573	2633	2477	2372	2576	2619	2640	2479	2551	2677	2570	2369	2305	2412	2518	2417
2219	2264	2360	2316	2300	2408	2320	2396	2430	2548	2429	2474	2490	2514	2520	2507	2426	2581	2503	2432	2347	2354	2423	2415	2401	2443	2415	2330	2401	2494	2502	2366	2421	2478	2608	2535	2417	2414	2572	2604	2551	2332	2412	2752	2607	2269	2254	2448	2511	2393
2331	2169	2294	2313	2406	2320	2416	2347	2361	2385	2320	2447	2500	2522	2464	2454	2434	2536	2504	2401	2386	2463	2480	2542	2458	2523	2486	2397	2379	2473	2506	2321	2461	2428	2468	2546	2336	2435	2546	2541	2407	2337	2513	2601	2385	2281	2197	2411	2476	2328
2394	2299	2296	2194	2352	2330	2279	2342	2429	2307	2173	2388	2433	2473	2427	2417	2489	2442	2555	2475	2475	2419	2431	2450	2527	2401	2381	2364	2387	2452	2395	2271	2298	2475	2492	2429	2378	2420	2567	2541	2499	2362	2449	2569	2373	2193	2145	2538	2379	2277
2365	2283	2186	2287	2363	2327	2303	2247	2360	2194	2312	2402	2486	2533	2360	2493	2542	2431	2480	2354	2436	2487	2486	2489	2493	2531	2489	2306	2300	2354	2298	2308	2291	2491	2465	2348	2418	2505	2606	2470	2446	2437	2575	2436	2330	2230	2268	2496	2350	2244
2259	2363	2309	2327	2313	2289	2230	2290	2242	2180	2264	2382	2451	2537	2405	2569	2427	2531	2361	2436	2491	2555	2460	2394	2521	2464	2326	2396	2398	2436	2456	2414	2340	2432	2542	2471	2451	2616	2564	2452	2281	2505	2567	2610	2371	2224	2407	2643	2436	2225
2262	2403	2336	2252	2339	2365	2249	2326	2341	2328	2333	2339	2412	2393	2490	2432	2400	2377	2406	2492	2435	2462	2425	2396	2504	2476	2382	2438	2454	2543	2498	2293	2454	2511	2595	2482	2358	2424	2507	2410	2286	2454	2575	2611	2407	2277	2471	2749	2478	2183
2423	2371	2338	2303	2193	2313	2354	2376	2308	2294	2331	2437	2409	2453	2336	2599	2440	2452	2426	2453	2469	2435	2440	2542	2553	2590	2499	2492	2524	2550	2472	2420	2507	2552	2625	2541	2489	2623	2566	2394	2397	2471	2713	2572	2390	2186	2509	2567	2402	2288
2339	2310	2237	2341	2271	2278	2399	2416	2453	2339	2339	2405	2433	2382	2409	2489	2398	2545	2385	2523	2530	2589	2453	2506	2457	2482	2555	2401	2564	2498	2525	2504	2498	2542	2589	2577	2533	2647	2645	2499	2455	2595	2624	2532	2287	2333	2534	2583	2456	2197
2332	2299	2359	2410	2326	2367	2358	2442	2450	2436	2365	2374	2486	2400	2525	2475	2364	2459	2474	2516	2495	2537	2635	2580	2480	2576	2495	2528	2684	2553	2574	2553	2628	2690	2686	2505	2553	2705	2635	2448	2363	2627	2658	2445	2252	2302	2668	2706	2424	2320
2346	2299	2403	2341	2388	2325	2292	2411	2493	2512	2469	2445	2494	2481	2540	2492	2498	2477	2451	2500	2510	2488	2355	2460	2522	2512	2458	2523	2576	2568	2539	2514	2661	2617	2700	2644	2711	2737	2572	2429	2538	2519	2642	2586	2345	2553	2697	2681	2456	2445
2230	2230	2146	2330	2242	2276	2246	2352	2330	2375	2383	2385	2417	2571	2388	2463	2444	2429	2390	2550	2424	2468	2415	2524	2479	2510	2438	2590	2495	2592	2494	2582	2647	2647	2675	2498	2594	2602	2727	2367	2447	2580	2706	2501	2435	2399	2640	2708	2493	2421
2278	2305	2165	2306	2282	2321	2323	2266	2336	2365	2385	2322	2416	2407	2395	2357	2376	2291	2419	2415	2340	2360	2464	2456	2544	2502	2450	2481	2484	2507	2444	2617	2575	2681	2588	2531	2635	2755	2556	2379	2450	2676	2762	2559	2366	2560	2741	2719	2509	2523
2348	2303	2189	2292	2424	2228	2290	2257	2262	2407	2394	2469	2527	2527	2416	2520	2517	2396	2439	2415	2487	2472	2402	2477	2586	2431	2549	2436	2459	2500	2527	2560	2690	2761	2561	2652	2576	2711	2543	2506	2585	2693	2720	2543	2456	2543	2700	2671	2548	2554
2357	2430	2348	2393	2423	2374	2339	2390	2309	2350	2481	2487	2556	2447	2540	2455	2515	2398	2365	2446	2415	2323	2558	2443	2550	2528	2406	2559	2544	2511	2518	2554	2714	2672	2590	2507	2776	2838	2718	2485	2626	2707	2697	2426	2457	2636	2692	2763	2608	2590
2358	2417	2433	2400	2387	2409	2360	2434	2321	2502	2456	2410	2512	2464	2533	2441	2403	2446	2435	2423	2449	2423	2439	2454	2488	2458	2391	2468	2664	2506	2502	2658	2762	2766	2627	2539	2709	2648	2708	2551	2567	2757	2687	2485	2466	2539	2762	2612	2538	2541
2413	2413	2408	2419	2387	2440	2381	2372	2454	2423	2444	2441	2426	2466	2495	2382	2397	2463	2501	2475	2576	2482	2434	2423	2574	2500	2460	2530	2581	2557	2575	2593	2720	2688	2636	2454	2642	2690	2648	2580	2619	2831	2722	2474	2577	2617	2740	2536	2454	2542
2369	2467	2410	2399	2449	2432	2399	2352	2407	2471	2403	2447	2330	2520	2475	2487	2488	2466	2438	2465	2573	2458	2559	2576	2635	2496	2485	2550	2616	2585	2546	2700	2638	2587	2607	2545	2603	2759	2653	2647	2647	2773	2778	2594	2603	2633	2693	2652	2399	2513
2401	2433	2337	2461	2461	2422	2437	2437	2465	2457	2431	2387	2523	2544	2540	2606	2481	2405	2525	2522	2453	2462	2567	2480	2610	2530	2514	2556	2656	2698	2587	2588	2653	2619	2592	2607	2632	2841	2757	2512	2703	2704	2697	2578	2470	2622	2655	2632	2514	2516
2347	2526	2450	2473	2530	2381	2406	2440	2514	2531	2410	2486	2554	2554	2514	2536	2417	2443	2565	2466	2498	2508	2523	2551	2573	2456	2390	2530	2720	2687	2451	2658	2747	2723	2557	2611	2727	2658	2596	2616	2618	2718	2702	2567	2579	2678	2727	2623	2426	2378
2316	2324	2393	2521	2433	2474	2464	2430	2472	2398	2482	2405	2404	2437	2443	2431	2404	2357	2387	2449	2445	2362	2373	2533	2539	2567	2480	2482	2705	2637	2639	2708	2662	2658	2656	2556	2542	2669	2581	2626	2660	2746	2715	2562	2724	2719	2747	2668	2518	2486
2419	2380	2331	2350	2533	2561	2425	2423	2465	2502	2480	2489	2502	2481	2376	2389	2419	2423	2392	2477	2420	2466	2366	2564	2497	2601	2502	2630	2624	2634	2624	2643	2698	2610	2621	2639	2580	2678	2584	2584	2639	2785	2760	2536	2566	2690	2725	2715	2580	2551
2452	2450	2432	2395	2515	2353	2475	2436	2500	2447	2595	2484	2420	2424	2348	2486	2360	2399	2427	2469	2440	2454	2407	2443	2425	2487	2470	2540	2567	2478	2545	2579	2621	2731	2589	2646	2621	2604	2674	2636	2570	2756	2651	2510	2581	2736	2792	2673	2472	2541
2437	2426	2452	2338	2370	2437	2433	2497	2572	2383	2521	2559	2470	2572	2408	2547	2547	2443	2367	2419	2388	2485	2433	2364	2450	2412	2408	2464	2509	2530	2591	2583	2652	2635	2652	2662	2629	2639	2621	2578	2611	2629	2764	2596	2592	2645	2829	2853	2622	2592
2404	2517	2501	2386	2375	2404	2504	2560	2433	2514	2538	2584	2543	2486	2517	2509	2439	2391	2400	2470	2418	2434	2470	2485	2497	2518	2465	2450	2581	2571	2487	2585	2571	2609	2581	2589	2620	2604	2620	2545	2567	2710	2652	2677	2621	2761	2830	2739	2679	2503
2380	2450	2388	2431	2357	2367	2424	2448	2378	2476	2466	2544	2392	2630	2488	2403	2349	2377	2500	2464	2359	2412	2429	2434	2463	2465	2541	2523	2515	2425	2468	2538	2629	2471	2570	2493	2701	2705	2483	2526	2589	2698	2733	2658	2625	2843	2744	2840	2576	2641
2346	2355	2359	2396	2402	2268	2297	2424	2363	2369	2340	2460	2304	2387	2344	2392	2372	2537	2392	2443	2428	2566	2505	2526	2451	2468	2461	2455	2579	2462	2457	2567	2571	2575	2432	2551	2646	2719	2600	2623	2717	2833	2826	2710	2723	2777	2793	2808	2721	2730
2256	2366	2288	2279	2276	2223	2326	2304	2363	2288	2350	2379	2351	2361	2380	2336	2334	2334	2404	2366	2479	2427	2418	2535	2458	2499	2451	2523	2513	2452	2483	2513	2647	2570	2514	2563	2713	2737	2693	2740	2671	2863	2848	2710	2818	2842	2903	2838	2814	2773
2265	2194	2254	2277	2234	2293	2235	2218	2356	2332	2286	2251	2232	2288	2386	2286	2299	2403	2414	2379	2428	2421	2442	2523	2494	2462	2537	2438	2656	2389	2538	2540	2586	2614	2540	2599	2618	2812	2727	2627	2723	2844	2790	2699	2784	2914	3063	2864	2867	2660
2274	2305	2203	2238	2312	2211	2270	2204	2208	2205	2201	2191	2221	2141	2234	2398	2242	2285	2323	2436	2412	2344	2416	2540	2509	2631	2494	2506	2494	2519	2558	2513	2579	2517	2626	2530	2690	2708	2718	2659	2666	2871	2828	2832	2822	2922	2861	2940	2859	2803
2277	2175	2303	2129	2236	2192	2282	2117	2151	2271	2244	2196	2167	2053	2247	2256	2243	2279	2450	2423	2456	2429	2528	2465	2461	2587	2560	2579	2573	2600	2512	2496	2630	2550	2594	2487	2701	2792	2684	2685	2695	2836	2831	2810	2776	2942	3000	2904	2914	2937
2230	2142	2097	2080	2195	2071	2032	2045	2162	2068	2152	2129	2100	2210	2272	2202	2361	2305	2379	2441	2552	2465	2498	2519	2519	2489	2479	2472	2671	2573	2566	2504	2649	2736	2606	2586	2735	2736	2550	2662	2938	2879	2825	2738	2718	2918	2873	2791	2783	2896
2115	2084	2131	2170	2110	2119	2084	2120	2005	2026	2030	2094	2167	2085	2221	2211	2369	2326	2361	2585	2547	2502	2508	2559	2566	2687	2543	2592	2810	2640	2588	2652	2696	2669	2561	2605	2572	2740	2826	2780	2759	2781	2979	2861	2648	2832	2997	2922	2851	2816
2256	2146	2063	2042	2054	1968	2045	2001	2007	1911	1971	2049	1945	2124	2188	2234	2322	2376	2400	2529	2579	2664	2605	2624	2774	2697	2635	2699	2743	2615	2569	2708	2719	2572	2566	2556	2625	2680	2575	2686	2546	2799	2840	2681	2651	2938	2800	2824	2800	2757
2188	2170	2031	2101	2053	2052	2068	1993	1946	1979	1957	2010	2067	2159	2106	2236	2296	2428	2515	2566	2543	2615	2635	2663	2770	2793	2708	2707	2805	2702	2649	2727	2634	2696	2647	2712	2597	2728	2624	2664	2651	2775	2737	2756	2710	2773	2854	2913	2816	2732
2247	2076	2071	2066	2066	2024	2048	1995	1972	1930	1970	2076	1947	2064	2134	2236	2411	2437	2357	2489	2630	2667	2693	2712	2741	2883	2803	2818	2847	2671	2733	2671	2655	2659	2628	2522	2697	2720	2728	2520	2637	2641	2737	2650	2582	2611	2780	2836	2765	2740
2120	2232	2077	2065	2104	2019	2043	1951	1908	1961	1952	1918	1985	2069	2061	2258	2369	2364	2507	2563	2715	2716	2720	2709	2776	2971	2937	2737	2819	2796	2761	2760	2695	2752	2684	2616	2626	2689	2650	2492	2553	2674	2822	2676	2545	2607	2704	2868	2786	2781
2161	2162	2177	2061	2082	2024	2082	2039	1951	1960	1952	1911	1959	2063	2108	2272	2319	2443	2436	2568	2536	2694	2771	2744	2847	2804	2975	2834	2909	2801	2807	2724	2771	2778	2607	2561	2605	2705	2593	2497	2538	2617	2712	2605	2661	2549	2784	2855	2736	2673
2067	2077	2064	2160	2092	2073	2016	1963	2035	1901	1858	1853	1960	1981	2103	2158	2350	2376	2497	2520	2656	2642	2821	2869	2836	2771	2865	2812	2869	2912	2840	2757	2675	2780	2739	2570	2719	2616	2639	2631	2572	2510	2650	2649	2620	2541	2721	2806	2802	2689
2056	2082	2121	2174	2181	2080	1993	2046	1967	1951	1897	1995	2092	2114	2111	2311	2332	2365	2448	2610	2625	2716	2796	2727	2723	2809	2797	2849	2859	2881	2745	2772	2835	2788	2669	2687	2616	2697	2622	2637	2511	2611	2640	2705	2619	2613	2753	2831	2757	2794
2039	2064	2133	1977	2038	2021	1990	2033	1974	2073	1952	1977	2027	2020	2255	2272	2419	2393	2446	2564	2720	2668	2778	2746	2682	2785	2775	2707	2885	2805	2839	2723	2803	2774	2787	2518	2697	2750	2717	2576	2643	2589	2688	2732	2671	2623	2698	2875	2848	2696
2012	2036	1985	2077	1999	2000	1936	2017	1975	1934	2059	2051	2089	2113	2254	2352	2381	2379	2497	2514	2709	2666	2702	2693	2821	2833	2744	2684	2703	2813	2736	2745	2646	2731	2797	2624	2530	2549	2660	2641	2510	2554	2553	2611	2664	2496	2617	2768	2788	2755
2041	2100	2052	2025	2043	2050	1907	2043	1998	2043	1961	1982	2007	2143	2201	2191	2348	2480	2403	2522	2719	2729	2753	2639	2841	2940	2770	2794	2752	2760	2810	2646	2647	2719	2690	2681	2531	2565	2690	2660	2575	2455	2628	2525	2546	2492	2673	2733	2809	2639
2175	2097	2027	2019	2101	1913	2002	2031	2019	1975	1997	1977	2033	2118	2172	2209	2318	2382	2443	2436	2548	2630	2648	2702	2763	2698	2823	2711	2731	2817	2752	2687	2735	2723	2760	2692	2481	2594	2530	2535	2453	2596	2627	2737	2656	2566	2596	2677	2729	2669
2077	2039	2116	2072	2073	1908	1893	1970	2032	1969	2001	1937	1965	2043	2189	2149	2326	2389	2461	2476	2509	2545	2678	2775	2823	2827	2821	2786	2711	2684	2794	2667	2637	2705	2620	2591	2621	2584	2616	2640	2503	2601	2665	2654	2679	2750	2619	2579	2809	2785
2165	2116	2063	2098	2053	2033	1905	2039	2029	2018	1956	1974	1958	2168	2216	2290	2268	2371	2421	2470	2479	2567	2704	2731	2591	2736	2821	2731	2728	2671	2655	2635	2567	2624	2622	2555	2531	2531	2463	2460	2494	2405	2548	2577	2627	2641	2588	2499	2655	2808
2109	2179	2108	2080	2110	2015	1951	1972	1999	2051	1979	2008	2101	2108	2276	2242	2352	2271	2451	2470	2486	2597	2495	2598	2649	2599	2732	2757	2699	2710	2743	2634	2543	2678	2605	2591	2536	2516	2491	2349	2340	2292	2472	2492	2615	2596	2522	2390	2561	2576
2140	2088	2075	2099	2167	2114	2034	2014	2078	2073	2043	2079	2066	2148	2238	2365	2347	2347	2461	2347	2511	2460	2620	2639	2684	2719	2683	2629	2655	2596	2679	2663	2777	2569	2561	2622	2502	2381	2418	2358	2435	2316	2391	2401	2436	2432	2309	2258	2261	2418
2124	2074	2031	2070	2098	2152	2078	2109	2107	2102	2069	2155	2131	2145	2266	2274	2413	2323	2311	2512	2526	2582	2568	2679	2672	2724	2820	2641	2634	2654	2669	2693	2608	2556	2605	2580	2505	2551	2382	2494	2347	2342	2267	2320	2390	2434	2330	2131	2232	2209
2068	2137	2094	2042	2067	2000	2153	2117	2151	2061	2122	2234	2145	2254	2314	2277	2357	2325	2414	2520	2594	2616	2605	2638	2718	2611	2790	2654	2648	2641	2621	2783	2620	2525	2662	2599	2637	2489	2377	2470	2526	2374	2293	2296	2420	2488	2329	2122	2097	2089
2090	2059	1975	2065	2003	2035	2044	2138	2034	2124	2102	2156	2280	2245	2363	2378	2465	2349	2450	2506	2585	2664	2573	2598	2703	2653	2644	2586	2648	2625	2588	2673	2730	2529	2596	2498	2529	2512	2457	2368	2435	2433	2352	2362	2322	2353	2346	2123	2117	2123
2102	2064	1973	1976	1931	2006	1987	2049	2039	2046	2118	2204	2194	2296	2402	2449	2316	2492	2559	2526	2593	2606	2626	2630	2589	2649	2525	2600	2538	2653	2578	2511	2601	2562	2519	2525	2504	2472	2407	2382	2355	2430	2414	2347	2363	2391	2408	2150	2165	2285
2031	1979	1969	1990	1987	1957	1906	1908	1979	2057	2106	2020	2197	2294	2320	2354	2422	2353	2482	2581	2550	2710	2661	2684	2679	2642	2553	2571	2532	2561	2478	2535	2526	2491	2434	2375	2510	2513	2334	2360	2435	2447	2574	2509	2385	2487	2500	2486	2418	2459
2056	2001	1978	1993	1897	1903	1918	1886	1918	1972	2090	2160	2202	2262	2202	2350	2258	2403	2508	2511	2509	2622	2649	2624	2617	2619	2589	2515	2518	2495	2525	2624	2479	2410	2403	2561	2451	2525	2563	2470	2448	2502	2650	2578	2488	2573	2633	2606	2677	2738
2159	2016	1964	2001	2041	1979	2015	2020	2036	2204	2175	2169	2216	2263	2334	2261	2330	2420	2296	2470	2520	2559	2592	2709	2549	2595	2588	2544	2538	2493	2626	2627	2493	2565	2497	2482	2521	2623	2547	2580	2620	2636	2679	2646	2621	2653	2689	2706	2739	2756
2096	2022	1927	1994	2073	2107	2063	2158	2094	2227	2206	2257	2280	2302	2381	2454	2383	2331	2416	2387	2512	2429	2555	2509	2598	2526	2489	2606	2642	2582	2538	2525	2538	2640	2554	2492	2625	2516	2652	2531	2679	2585	2585	2639	2586	2670	2748	2648	2740	2726
2049	2122	1973	2075	2107	2132	2255	2143	2227	2304	2291	2379	2380	2383	2453	2419	2424	2487	2409	2569	2423	2450	2510	2533	2423	2426	2484	2554	2523	2674	2610	2657	2529	2516	2487	2573	2533	2629	2623	2642	2640	2534	2594	2666	2643	2598	2646	2764	2677	2636
2096	2076	2037	2072	2172	2171	2240	2154	2312	2314	2398	2395	2386	2378	2517	2479	2499	2562	2428	2424	2388	2468	2486	2541	2563	2450	2467	2539	2465	2499	2593	2581	2636	2565	2610	2578	2518	2534	2620	2610	2622	2740	2611	2706	2727	2650	2638	2612	2628	2653
2147	2056	2027	2099	2124	2205	2165	2149	2316	2290	2404	2454	2490	2443	2476	2438	2547	2519	2486	2541	2566	2620	2548	2412	2481	2433	2499	2435	2508	2449	2549	2421	2496	2520	2450	2499	2594	2608	2668	2744	2529	2571	2585	2595	2611	2555	2551	2608	2626	2655
2070	2190	2124	2047	2138	2252	2214	2244	2189	2210	2320	2310	2369	2536	2497	2458	2464	2419	2467	2466	2560	2508	2482	2460	2424	2495	2452	2506	2482	2487	2530	2518	2472	2454	2500	2649	2592	2609	2598	2560	2644	2460	2538	2533	2586	2639	2615	2567	2523	2583
2067	2152	2084	2171	2265	2171	2196	2215	2326	2300	2352	2335	2339	2423	2409	2453	2421	2446	2444	2411	2457	2459	2462	2573	2525	2514	2551	2593	2541	2506	2536	2476	2601	2528	2629	2487	2560	2540	2602	2567	2419	2505	2437	2529	2435	2554	2527	2625	2592	2506
2112	2197	2172	2255	2271	2268	2221	2228	2297	2309	2385	2351	2320	2410	2404	2405	2474	2485	2415	2406	2430	2394	2521	2560	2451	2634	2529	2747	2529	2383	2491	2371	2473	2398	2503	2542	2458	2452	2586	2574	2410	2489	2439	2440	2358	2572	2582	2643	2577	2560
2186	2148	2160	2378	2248	2261	2279	2323	2332	2339	2355	2359	2377	2504	2419	2557	2435	2423	2558	2401	2338	2449	2412	2406	2340	2586	2535	2583	2634	2467	2553	2538	2504	2500	2502	2517	2531	2402	2528	2522	2516	2477	2446	2536	2532	2414	2447	2524	2541	2580
2157	2047	2154	2309	2420	2258	2270	2314	2440	2379	2378	2439	2344	2514	2515	2454	2471	2580	2554	2512	2407	2477	2421	2508	2492	2509	2527	2506	2515	2554	2407	2507	2412	2507	2465	2615	2500	2405	2463	2634	2538	2636	2414	2627	2574	2481	2497	2559	2549	2618
2207	2291	2122	2226	2264	2372	2218	2162	2405	2335	2345	2394	2414	2446	2466	2564	2404	2597	2666	2551	2488	2481	2534	2513	2456	2466	2441	2570	2459	2445	2445	2551	2483	2377	2487	2537	2498	2537	2443	2510	2571	2543	2462	2595	2602	2619	2503	2390	2522	2695
2169	2188	2239	2188	2170	2191	2293	2286	2289	2301	2413	2304	2399	2411	2504	2533	2598	2469	2442	2497	2498	2510	2567	2470	2506	2486	2453	2439	2436	2421	2295	2431	2318	2302	2418	2564	2556	2532	2538	2612	2547	2655	2524	2624	2534	2564	2551	2442	2360	2520
2303	2048	2083	2119	2307	2223	2234	2205	2201	2350	2341	2448	2244	2402	2490	2486	2545	2495	2594	2538	2504	2454	2486	2525	2559	2472	2500	2375	2386	2381	2241	2373	2299	2379	2336	2373	2507	2472	2458	2442	2488	2470	2585	2572	2485	2540	2578	2509	2455	2491
2402	2110	2115	2128	2216	2289	2257	2217	2272	2370	2370	2373	2407	2466	2583	2571	2495	2540	2501	2518	2479	2625	2462	2501	2467	2514	2515	2418	2398	2288	2310	2391	2369	2300	2285	2394	2483	2469	2492	2536	2508	2516	2562	2502	2496	2590	2527	2479	2423	2369
2427	2304	2355	2220	2334	2345	2304	2319	2312	2423	2432	2343	2435	2436	2445	2512	2434	2472	2336	2320	2457	2540	2513	2568	2475	2433	2386	2591	2447	2369	2320	2411	2365	2418	2382	2416	2450	2482	2500	2508	2506	2494	2576	2508	2421	2444	2473	2548	2476	2348
2366	2399	2357	2380	2333	2269	2377	2474	2360	2514	2524	2433	2398	2457	2495	2411	2383	2463	2459	2327	2454	2422	2515	2517	2562	2426	2451	2492	2313	2415	2408	2462	2387	2356	2373	2479	2381	2407	2596	2374	2526	2488	2602	2549	2414	2404	2505	2478	2499	2361
2368	2316	2348	2358	2362	2262	2457	2399	2450	2515	2458	2609	2589	2503	2421	2417	2492	2414	2401	2515	2361	2412	2476	2443	2403	2396	2445	2340	2384	2361	2428	2395	2350	2389	2514	2366	2378	2531	2524	2582	2475	2420	2418	2481	2371	2402	2413	2371	2427	2419
2344	2317	2233	2209	2253	2332	2374	2313	2300	2289	2421	2502	2598	2545	2476	2451	2335	2408	2439	2450	2368	2299	2290	2391	2360	2378	2389	2423	2375	2330	2391	2338	2357	2473	2397	2391	2383	2405	2364	2366	2377	2384	2360	2378	2413	2385	2342	2319	2371	2414
2390	2447	2225	2139	2229	2277	2278	2221	2202	2278	2311	2282	2383	2586	2373	2427	2379	2368	2378	2336	2387	2409	2313	2416	2329	2372	2289	2357	2315	2364	2408	2402	2388	2407	2452	2384	2287	2361	2270	2373	2267	2375	2359	2397	2505	2399	2272	2296	2372	2437
2307	2513	2395	2523	2277	2320	2448	2347	2377	2310	2317	2164	2319	2318	2350	2252	2307	2269	2369	2352	2463	2387	2440	2333	2275	2278	2216	2155	2256	2185	2467	2242	2299	2329	2504	2364	2368	2322	2222	2389	2363	2309	2256	2313	2396	2457	2300	2334	2312	2372
2135	2242	2376	2456	2435	2350	2349	2477	2398	2308	2505	2324	2320	2401	2450	2368	2390	2397	2383	2370	2395	2342	2369	2282	2331	2292	2221	2226	2231	2269	2285	2167	2184	2166	2341	2318	2393	2299	2235	2282	2325	2362	2253	2234	2381	2350	2346	2316	2397	2240
1946	1994	2077	2351	2361	2293	2313	2252	2401	2390	2522	2385	2340	2434	2389	2490	2472	2520	2341	2382	2390	2292	2304	2326	2180	2304	2278	2130	2185	2189	2178	2199	2203	2124	2209	2276	2295	2282	2283	2225	2253	2270	2273	2221	2311	2350	2350	2359	2242	2318
1797	1749	1945	2179	2145	2068	2095	2088	2270	2331	2457	2406	2467	2497	2535	2533	2362	2425	2472	2370	2334	2378	2344	2275	2332	2334	2242	2227	2203	2169	2156	2122	2136	2152	2165	2110	2246	2339	2366	2296	2320	2365	2312	2316	2317	2246	2229	2407	2272	2280
1744	1709	1798	1814	1989	2026	2031	1938	2066	2130	2308	2292	2369	2541	2554	2500	2415	2542	2495	2485	2381	2470	2323	2231	2336	2283	2353	2324	2399	2261	2266	2189	2161	2196	2191	2176	2300	2325	2330	2312	2291	2340	2365	2322	2341	2169	2302	2308	2240	2157
1722	1794	1737	1674	1855	2015	1885	1849	1983	2293	2180	2300	2364	2321	2582	2404	2346	2503	2544	2401	2404	2271	2337	2243	2279	2194	2269	2346	2297	2247	2231	2195	2315	2264	2238	2203	2339	2368	2451	2339	2247	2326	2312	2147	2277	2233	2257	2274	2311	2285
1628	1709	1872	1847	1875	1992	1914	1835	2005	2170	2287	2274	2240	2215	2393	2371	2372	2295	2324	2344	2265	2259	2183	2230	2223	2189	2232	2196	2228	2317	2284	2279	2227	2343	2327	2318	2189	2321	2354	2357	2240	2362	2338	2333	2250	2182	2276	2201	2295	2202
1651	1806	1822	1845	1755	1974	1875	1852	1904	2086	2128	2013	2080	2147	2218	2251	2156	2147	2140	2103	2174	2105	2129	2216	2155	2154	2130	2254	2266	2348	2390	2395	2354	2350	2460	2333	2254	2312	2381	2279	2294	2279	2249	2250	2239	2192	2275	2232	2233	2325
1708	1754	1949	1863	1733	1751	1860	1790	1760	1952	1888	1758	1965	1837	1959	1974	1900	1963	1819	2008	1892	2109	2041	2125	2069	2148	2132	2129	2329	2427	2393	2432	2419	2395	2464	2443	2433	2359	2365	2306	2319	2395	2284	2217	2228	2230	2245	2233	2176	2198
1909	1769	1838	1988	1731	1682	1791	1736	1656	1774	1798	1601	1695	1728	1730	1893	1742	1833	1916	1936	1920	2089	2131	2107	2164	2144	2152	2140	2196	2266	2414	2493	2457	2430	2350	2393	2351	2345	2259	2205	2176	2259	2181	2230	2186	2206	2136	2176	2248	2202
1886	1730	1849	1860	1787	1648	1820	1767	1712	1705	1757	1637	1688	1684	1641	1797	1707	1818	1845	1961	1956	2039	2050	2123	2207	2118	2103	2273	2277	2285	2284	2381	2318	2406	2375	2357	2346	2294	2198	2147	2155	2149	2162	2129	2020	2215	2114	2183	2167	2207
1923	1762	1826	2009	1898	1731	1808	1844	1826	1694	1812	1760	1783	1821	1658	1828	1755	1794	1815	1892	1995	2056	2057	2085	2138	2144	2149	2132	2209	2192	2149	2249	2114	2286	2250	2343	2288	2234	2163	2136	2113	2063	2103	2058	2098	2120	2102	2100	2164	2138
2163	1928	2029	2048	2063	1920	1985	2013	1918	1860	2067	1890	1842	1842	1733	1835	1821	1722	1837	1818	1914	1948	1968	2107	2157	2122	2206	2111	2176	2106	2119	2175	2157	2070	2108	2127	2324	2228	2089	2033	1986	1964	1979	1999	2062	2100	2078	2111	2113	2082
2277	2090	2064	2260	2266	2004	2051	2146	1955	2057	2101	2016	1890	1979	1878	1872	1726	1878	1961	1966	2029	2074	2110	2180	2104	2162	2173	2221	2222	2158	2189	2180	2206	2149	2176	2166	2228	2189	2099	2070	2025	2035	1930	2058	2032	2065	1970	1976	2009	1925
2233	2140	2185	2229	2178	2071	2166	2161	2011	2114	2235	1980	1973	2084	1932	1968	1934	1860	1988	2058	2031	1974	2157	2227	2179	2209	2329	2269	2275	2170	2231	2171	2215	2162	2200	2212	2129	2170	2234	2208	2051	2048	2049	2087	1982	2070	2033	2004	2028	2043
2131	2134	2220	2253	2198	2080	2189	2189	2101	2055	2180	2152	2070	2234	2043	2100	2006	2017	2081	1993	2066	2152	2196	2229	2369	2272	2268	2230	2173	2208	2235	2157	2180	2178	2122	2124	2205	2163	2272	2208	2268	2156	2143	2176	2168	2144	2224	2199	2222	2126
1975	2066	2255	2250	2160	2169	2267	2327	2124	2270	2394	2205	2242	2181	2088	2226	2167	2144	2074	2094	2052	2156	2156	2219	2253	2191	2208	2252	2290	2289	2270	2264	2352	2201	2239	2104	2272	2218	2268	2295	2188	2197	2197	2208	2222	2054	2151	2281	2346	2261
2068	2126	2198	2158	2038	2128	2308	2305	2174	2240	2283	2266	2218	2272	2291	2354	2302	2271	2216	2070	2206	2059	2203	2180	2199	2264	2233	2258	2244	2382	2230	2226	2278	2175	2318	2150	2159	2235	2216	2313	2177	2205	2214	2096	2130	2174	2077	2271	2222	2210
2052	2115	2241	2128	2075	2154	2382	2272	2205	2298	2308	2232	2360	2344	2227	2427	2349	2313	2200	2189	2238	2146	2215	2102	2117	2284	2067	2341	2237	2424	2288	2263	2228	2080	2233	2183	2088	2158	2110	2213	2230	2084	2096	2032	2012	1911	1936	1884	1915	1909
2044	2211	2236	2108	2051	2139	2298	2297	2171	2238	2274	2308	2365	2323	2331	2399	2328	2280	2177	2271	2253	2317	2208	2102	2198	2276	2216	2313	2314	2344	2371	2291	2354	2242	2183	2198	2161	2190	2172	2162	2035	2014	2000	1957	1862	1830	1796	1813	1711	1713
2219	2296	2160	2040	1970	2154	2231	2128	2142	2252	2234	2214	2339	2310	2220	2449	2342	2406	2324	2272	2246	2277	2224	2177	2211	2192	2173	2373	2314	2313	2432	2295	2280	2364	2251	2293	2152	2100	2113	2091	2005	2052	1987	1951	1770	1754	1787	1690	1585	1721
2344	2231	2082	2062	2097	2238	2146	2050	2036	2136	2122	2232	2202	2134	2276	2324	2279	2277	2317	2252	2324	2330	2266	2275	2229	2183	2198	2164	2283	2311	2369	2354	2390	2306	2318	2357	2186	2260	2123	2087	2106	2169	2042	1918	1910	1702	1740	1750	1585	1631
2421	2214	2015	1922	2141	2194	2078	2059	2138	1989	2182	2148	2173	2064	2297	2256	2175	2184	2213	2204	2244	2226	2204	2290	2230	2228	2215	2109	2280	2238	2285	2314	2359	2397	2255	2225	2185	2120	2134	2096	2129	2120	2131	2061	1884	1922	1845	1771	1732	1736
2427	2251	2007	2092	2209	2197	2006	2174	2129	2108	2057	2230	2021	2017	2169	2100	2154	2145	2080	2209	2261	2198	2275	2270	2101	2178	2180	2128	2092	2127	2181	2227	2329	2359	2251	2257	2090	2131	2078	2128	2148	2122	2092	2145	2099	2018	2009	1963	1988	1970
2310	2235	2096	2107	2087	2051	2068	2119	2124	2045	2124	2099	2010	2036	2066	2159	2125	1991	2219	2154	2220	2117	2139	2200	2184	2167	2153	2138	2079	2138	2115	2155	2242	2246	2369	2282	2171	2247	2130	2116	2210	2164	2174	2288	2256	2233	2304	2140	2118	2166
2239	2262	2231	2090	2162	1998	2207	2088	2047	2105	2087	2031	1969	1989	1994	2163	2174	2071	2126	2111	2213	2229	2186	2128	2112	2165	2103	2044	2106	2065	2042	2236	2233	2221	2356	2340	2277	2181	2228	2119	2318	2183	2352	2364	2367	2393	2260	2226	2180	2156
2397	2355	2294	2185	2187	2205	2158	2122	2075	2058	2136	2075	2005	2031	1918	2142	2103	2210	2102	2209	2217	2089	2173	2193	2099	2189	2108	2199	2128	2048	2124	2137	2255	2284	2420	2213	2302	2326	2251	2208	2132	2244	2294	2269	2242	2310	2216	2145	2168	2115
[truncated: 920 more columns]
