# Supplementary material for: Spatial Resolution and Refractive Index Contrast of Resonant Photonic Crystal Surfaces for Biosensing
Source: IEEE Photonics J. Author manuscript; Available in PMC 2015 Sep 7. (PMC4561521; doi:10.1109/JPHOT.2015.2435699)
Supplement: fig4_data [file NIHMS64775-supplement-fig4_data.gz › Volumes/graham/MacBook_backup/PhD_folder_2015_06_02/paper_improvements/IEEE_J_Photonics/final_files/data_files/fig4/4a_raw/I19.csv]

2395	2403	2262	2134	1973	1875	1931	1876	1934	1899	1971	2027	1986	1972	1928	1988	1884	1924	1955	1915	1903	2062	2007	2061	2155	2135	2134	2064	2056	2115	2161	2154	2158	2097	2115	2227	2250	2231	2380	2259	2400	2338	2411	2488	2492	2509	2468	2559	2531	2420
2337	2321	2051	1955	1811	1889	1890	1887	1930	2055	1970	2005	1876	1933	1857	1930	1893	1897	1889	1887	1951	1926	2041	2049	2044	2129	2040	2043	1935	2054	2188	2097	2051	2111	2228	2227	2237	2293	2302	2331	2368	2367	2462	2383	2435	2409	2392	2448	2444	2377
2382	2129	1967	1842	1856	1891	1946	1971	1991	1972	1955	1904	1922	1952	1865	1893	1927	1916	1950	1861	1975	1987	2032	2087	2024	2048	1947	2044	2048	2031	2071	2061	2064	2097	2215	2191	2270	2218	2394	2425	2432	2429	2423	2428	2485	2538	2467	2447	2555	2461
2216	2056	1940	1932	1932	2040	2010	1911	2083	2100	1956	1958	1851	1888	1903	1869	1874	1948	1854	1928	1921	1986	2027	2073	2102	2042	2083	2115	1968	2030	2174	2069	2088	2160	2201	2238	2135	2418	2490	2389	2449	2446	2463	2593	2456	2556	2569	2469	2467	2453
2082	2004	1960	1914	2080	2086	2132	2015	2058	1984	1954	1916	1901	1863	1834	1863	1857	1996	2031	2001	1933	2008	1992	1992	1961	2060	2115	2104	2015	1989	1944	2113	2142	2172	2240	2124	2294	2350	2310	2427	2460	2418	2513	2465	2434	2390	2409	2516	2416	2527
2009	1914	1928	2003	2069	2089	2170	2075	1980	1865	1850	1829	1823	1827	1854	1845	1945	1893	2044	1960	1963	1904	1934	2041	1941	1914	2125	1983	1997	1981	2014	2102	2062	2106	2153	2181	2252	2290	2281	2307	2393	2270	2325	2329	2315	2356	2461	2358	2466	2349
2026	1924	2049	2039	2024	1977	2115	1958	1907	1839	1870	1794	1842	1835	1825	1965	1780	1910	1973	1998	1923	1911	1983	1969	2018	2067	2036	2039	2082	1987	2035	2068	2123	2076	2085	2097	2143	2281	2183	2324	2415	2371	2369	2409	2403	2427	2356	2488	2363	2272
1989	2101	2103	2100	1970	1890	1943	1840	1852	1837	1738	1753	1816	1769	1868	1914	1901	1853	1926	1928	1886	1918	2015	1976	2001	1947	1961	1899	2057	1967	2014	2030	2066	2012	2035	2150	2119	2234	2191	2383	2244	2311	2414	2503	2401	2327	2470	2385	2401	2294
2134	2074	2089	1957	1964	1801	1807	1807	1808	1795	1832	1757	1749	1874	1838	1791	1845	1852	1919	1923	1906	2014	1989	1976	1962	2011	1999	1989	1960	2038	2019	1970	1974	2008	2096	2203	2097	2202	2296	2259	2302	2332	2443	2445	2406	2441	2327	2489	2228	2362
2100	2024	1978	1945	1834	1848	1803	1868	1801	1828	1885	1873	1827	1798	1813	1714	1798	1795	1833	1829	1931	2025	1971	1960	1977	1972	1913	2014	2059	2023	1986	1973	1973	2088	2086	2197	2238	2140	2232	2250	2357	2323	2340	2471	2398	2388	2480	2340	2455	2325
2117	2014	1930	1914	1899	1915	1980	1901	1792	1898	1838	1913	1764	1817	1722	1761	1857	1832	1781	1918	1919	1977	1920	1867	1960	1946	1930	2085	2063	2002	1973	1937	2008	2122	2184	2222	2176	2241	2237	2360	2388	2455	2476	2442	2483	2461	2514	2433	2324	2316
2045	1942	1985	1906	1984	1863	1913	1908	1850	1958	1999	1820	1811	1806	1795	1866	1798	1761	1880	1887	1919	2000	1966	1950	2003	1990	2057	2040	1967	1916	1998	1997	2133	2143	2113	2218	2143	2248	2409	2427	2296	2421	2377	2591	2538	2496	2418	2460	2470	2392
1922	2001	1931	1902	1968	2012	1915	2046	2011	1947	1926	1877	1845	1877	1852	1901	1909	1910	1904	1881	1901	1915	1904	1976	1956	2118	2063	1996	2068	1966	1985	2062	2144	2163	2147	2111	2280	2249	2429	2393	2387	2360	2533	2537	2514	2480	2447	2495	2405	2413
1941	1929	1924	1903	1955	2051	2057	1984	1988	2003	1878	1919	1911	1974	1957	1988	2003	2025	1934	1890	1868	1969	1859	2025	2087	2010	2019	1961	2042	2098	2120	2168	2117	2224	2187	2302	2267	2375	2377	2237	2438	2586	2509	2635	2623	2443	2361	2395	2370	2468
1935	1977	1958	1970	1938	1895	1991	1983	1953	1949	2025	1956	2005	2019	2007	2020	2043	2091	1911	2044	1928	1942	2025	2090	2068	2051	1970	2025	2004	2150	2139	2112	2221	2200	2168	2180	2244	2240	2367	2414	2512	2527	2600	2583	2494	2487	2364	2422	2438	2412
2008	2052	1946	1912	1974	1865	1899	1924	1994	2035	1967	1990	2044	1952	2126	1976	2022	1907	2089	2070	2022	2142	2068	2126	2011	2028	2055	2035	2036	2189	2111	2151	2168	2179	2283	2216	2291	2286	2344	2403	2527	2567	2529	2504	2513	2450	2508	2460	2516	2302
2051	2026	1966	1960	1892	1808	1988	1949	1991	2072	2029	2083	2089	2139	2036	1953	2027	2017	2081	2190	2100	2070	2078	2039	2069	2086	2130	2260	2066	2164	2181	2187	2127	2221	2284	2257	2253	2339	2286	2283	2328	2345	2506	2492	2307	2425	2406	2429	2473	2450
2025	1995	1913	1928	1921	1949	1908	1966	2085	2115	2112	2081	2039	2008	1910	1926	2080	2050	2082	2028	2102	2108	2200	2088	2018	2063	2169	2153	2134	2122	2183	2105	2128	2182	2239	2290	2230	2250	2308	2326	2510	2286	2463	2381	2558	2468	2502	2473	2390	2506
2020	2002	1990	2079	1913	2085	2089	2155	2100	2100	2080	2078	1948	1908	1996	2032	2142	2071	2099	2149	2045	2041	2148	2075	2075	2070	2051	2088	2122	2128	2146	2137	2161	2243	2159	2201	2295	2339	2382	2370	2444	2477	2513	2603	2576	2582	2675	2635	2578	2490
2051	2069	2104	2121	2151	2189	2147	2170	2101	2081	2047	2079	1986	1997	2085	2111	2100	2049	1952	2069	2085	1947	1957	2012	2056	2128	2095	2150	2146	2143	2137	2121	2219	2134	2288	2259	2323	2408	2320	2488	2418	2486	2300	2480	2663	2643	2716	2551	2679	2552
2069	2199	2245	2139	2169	2129	2203	2108	2079	2086	2157	2065	2110	2082	2155	2117	2088	2191	2033	2054	1990	2043	1982	2094	2114	2098	2044	2140	2099	2025	2070	2121	2204	2173	2150	2297	2278	2306	2423	2423	2363	2337	2462	2359	2487	2499	2599	2670	2638	2485
2155	2147	2188	2189	2198	2213	2133	2127	2071	2149	2105	2198	2190	2162	2250	2187	2135	2066	2065	2106	2005	2101	2022	2129	2077	2031	2098	2053	2086	2112	2099	2182	2192	2172	2234	2201	2235	2398	2320	2363	2374	2461	2462	2566	2554	2530	2636	2624	2587	2596
2189	2132	2198	2191	2180	2252	2152	2044	2150	2280	2321	2163	2211	2241	2284	2095	2172	2125	2058	2151	2174	2222	2092	2154	2204	2154	2030	2062	2158	2127	2136	2164	2149	2298	2101	2325	2352	2360	2431	2478	2431	2479	2565	2622	2567	2698	2634	2577	2540	2468
2212	2175	2233	2239	2147	2234	2154	2131	2282	2349	2244	2240	2228	2222	2194	2141	2047	2150	2084	2165	2066	2173	2146	2069	2058	2147	2191	2100	2199	2204	2107	2260	2083	2231	2113	2238	2322	2327	2341	2365	2425	2402	2467	2442	2397	2512	2548	2581	2593	2414
2162	2071	2193	2012	2130	2183	2213	2230	2364	2272	2333	2205	2197	2212	2114	2110	2110	2272	2240	2279	2170	2253	2236	2161	2232	2306	2221	2118	2190	2279	2267	2202	2183	2053	2196	2176	2235	2263	2144	2142	2194	2238	2230	2155	2220	2207	2487	2432	2535	2372
2043	2057	2102	2129	2162	2136	2246	2319	2268	2332	2264	2299	2268	2245	2160	2122	2218	2198	2299	2131	2413	2287	2434	2321	2303	2257	2312	2236	2179	2270	2230	2241	2172	2235	2128	2201	2134	2100	2024	2163	2205	2181	2231	2257	2117	2138	2152	2282	2377	2321
2071	2145	2158	2125	2197	2156	2155	2170	2170	2165	2121	2159	2276	2141	2172	2188	2222	2151	2168	2176	2180	2453	2300	2249	2292	2267	2307	2197	2321	2206	2310	2280	2204	2253	2236	2252	2153	2147	2234	2314	2376	2438	2492	2450	2405	2391	2188	2330	2333	2242
2143	2257	2205	2145	2261	2204	2153	2199	2177	2125	2030	2217	2213	2185	2209	2187	2112	2014	2026	2122	2255	2179	2252	2258	2248	2240	2111	2171	2324	2329	2245	2195	2274	2187	2072	2317	2168	2261	2311	2449	2298	2442	2415	2472	2624	2656	2380	2369	2321	2418
2223	2333	2202	2089	2217	2204	2184	2089	2140	2107	2088	2163	2106	2084	2143	2027	2105	2017	2021	2023	2144	2151	2122	2039	2067	1960	2043	2132	2173	2122	2070	2078	1994	2071	2013	2059	2067	2071	2225	2124	2029	1939	2008	2164	2405	2556	2713	2393	2337	2490
2278	2338	2154	2104	2169	2275	2234	2164	2196	2023	2055	2020	2156	2147	2083	2005	2091	2089	1999	2043	1933	2139	2027	2059	2094	2110	2038	1987	2053	2007	1860	1860	1909	1826	1820	1818	1835	1848	1842	1703	1628	1511	1533	1668	2013	2548	2799	2562	2333	2458
2277	2207	2142	2225	2196	2278	2331	2344	2143	2141	2123	2123	2107	2026	2130	2195	2123	2056	2044	1981	1939	1970	2035	2079	2043	2039	2024	1947	2047	1896	1852	1868	1748	1832	1816	1726	1707	1743	1807	1578	1362	1401	1366	1520	1680	2292	2574	2530	2274	2450
2271	2277	2193	2273	2347	2161	2255	2263	2173	2165	1989	2173	2040	1966	2059	1924	2066	1956	1989	1839	1893	1929	1983	2058	1957	2000	2076	2004	2018	1936	1877	1994	1959	1885	1875	1737	1755	1878	1863	1722	1504	1420	1410	1532	1847	2349	2658	2589	2330	2507
2266	2237	2261	2311	2262	2130	2243	2099	2111	2100	2081	2030	1974	1960	2035	1982	1998	1850	1992	2014	1951	1983	1977	2002	2047	1976	2019	1943	2044	1969	1987	2034	2085	2034	2008	1977	1939	2162	2193	2079	1850	1633	1673	1849	2125	2357	2669	2467	2366	2395
2187	2295	2308	2174	2127	2133	2089	2098	2046	2158	2093	2093	2009	2132	1993	2082	2000	1984	2111	2030	2086	2023	2233	2051	2112	2022	2016	2153	2040	2077	2036	2147	2254	2182	2129	2226	2156	2203	2305	2334	2185	2049	2085	2159	2188	2531	2558	2250	2194	2416
2249	2177	2187	2145	2116	2135	2072	2276	2090	2166	2195	2158	2135	2112	2050	2006	2143	2103	2162	2095	2185	2128	2228	2153	2242	2130	2205	2222	2243	2227	2247	2219	2332	2297	2329	2179	2339	2279	2359	2322	2397	2323	2378	2472	2349	2382	2188	2137	2166	2274
2171	2213	2159	2150	2131	2124	2182	2156	2283	2168	2135	2104	2177	2019	2120	2130	2062	2104	2198	2171	2090	2271	2147	2139	2232	2269	2204	2250	2276	2186	2289	2369	2280	2380	2277	2218	2201	2129	2119	2169	2250	2339	2278	2269	2249	2139	2113	2071	2255	2259
2320	2210	2213	2290	2205	2268	2308	2337	2131	2308	2142	2210	2065	2135	2106	2192	2211	2234	2245	2080	2208	2172	2155	2166	2190	2259	2218	2307	2137	2285	2283	2217	2185	2273	2144	2143	2154	2156	2056	2072	2050	2173	2007	2063	1995	2072	2180	2213	2266	2258
2243	2191	2248	2289	2192	2270	2186	2199	2190	2219	2275	2077	2127	2200	2179	2275	2176	2307	2213	2163	2146	2309	2167	2207	2195	2252	2206	2249	2200	2268	2259	2116	2054	2154	2120	2059	2176	2150	2080	2048	2007	2030	1997	1957	2022	2091	2188	2143	2262	2241
2261	2240	2259	2307	2266	2213	2187	2301	2221	2236	2191	2226	2239	2132	2240	2204	2208	2176	2229	2157	2294	2243	2299	2204	2152	2230	2227	2253	2224	2119	2276	2224	2137	2198	2098	2188	2230	2130	2171	2198	2165	2179	2185	2181	2072	2199	2146	2220	2104	2123
2318	2273	2316	2272	2243	2299	2197	2256	2329	2225	2281	2160	2240	2218	2208	2215	2138	2230	2247	2179	2201	2176	2173	2235	2206	2230	2245	2293	2301	2212	2177	2126	2128	2214	2186	2146	2179	2216	2161	2062	2166	2163	2190	2198	2123	2200	2162	2174	2101	2164
2379	2386	2366	2422	2383	2480	2237	2316	2291	2310	2196	2248	2290	2268	2300	2291	2347	2353	2278	2201	2166	2255	2232	2076	2259	2211	2211	2266	2216	2196	2279	2196	2140	2221	2245	2195	2037	2020	2003	2050	2041	2064	2085	2064	2028	2014	2070	2193	2185	2184
2641	2583	2458	2467	2513	2432	2543	2424	2491	2345	2332	2369	2405	2365	2263	2263	2312	2288	2293	2197	2204	2321	2274	2142	2221	2120	2161	2304	2132	2111	2235	2196	2170	2232	2250	2195	2181	2000	1995	2026	2101	2096	2016	1986	1974	2004	2157	2232	2226	2218
2545	2509	2501	2524	2516	2553	2487	2384	2299	2380	2373	2291	2308	2299	2270	2240	2202	2181	2197	2165	2199	2287	2229	2178	2110	2255	2199	2142	2160	2107	2137	2144	2274	2182	2247	2164	2061	2021	1960	2078	2007	2029	2002	2100	2014	2115	2038	2104	2118	2202
2354	2545	2442	2444	2422	2425	2465	2448	2420	2365	2377	2379	2412	2368	2338	2270	2348	2291	2322	2354	2399	2288	2264	2180	2159	2255	2168	2118	2111	2114	2045	2126	2063	2052	2070	2106	1972	1985	1939	1943	2094	2054	2029	2067	1993	1982	2057	2002	2077	2033
2354	2410	2247	2332	2399	2433	2510	2541	2561	2402	2458	2438	2450	2409	2423	2422	2401	2427	2539	2454	2440	2372	2349	2305	2304	2232	2261	2223	2129	2132	2145	2118	2030	2103	2110	2168	2015	1924	1954	1973	1942	1975	1999	1970	2030	1965	2117	2062	1949	1970
2222	2296	2305	2389	2420	2471	2454	2494	2569	2562	2480	2357	2530	2525	2442	2474	2453	2562	2474	2449	2426	2473	2285	2316	2293	2261	2291	2226	2233	2184	2166	2197	2031	2123	2034	2122	2108	1965	1923	2011	2034	2018	2013	2033	2011	2047	2134	2208	2027	2106
2323	2455	2398	2463	2509	2542	2562	2484	2553	2663	2404	2486	2471	2438	2411	2441	2410	2352	2421	2330	2403	2279	2323	2194	2186	2139	2096	2167	2197	2180	2164	2166	2056	2203	2229	2151	2111	2293	2177	2159	2147	2096	2020	2159	2124	2257	2161	2106	2107	2086
2476	2525	2520	2428	2435	2387	2507	2507	2411	2357	2389	2465	2343	2285	2274	2435	2387	2350	2237	2386	2224	2364	2203	2290	2242	2099	2060	2158	2180	2019	1979	2019	1921	1969	2120	2074	2181	2134	2161	2184	2159	2125	2080	2247	2241	2210	2090	1953	2059	1967
2520	2510	2443	2400	2461	2465	2402	2351	2279	2299	2346	2359	2314	2359	2311	2309	2295	2338	2365	2336	2306	2259	2289	2188	2200	2065	2036	1985	2018	1991	1963	1954	1906	2035	1980	2038	2078	2020	2150	2127	2133	2144	2131	2203	2177	2191	2271	2110	2007	2096
2412	2353	2318	2327	2353	2279	2387	2347	2329	2275	2289	2216	2355	2307	2165	2288	2286	2265	2320	2423	2335	2308	2254	2242	2157	2186	2086	2075	1997	2060	1966	2023	1950	1977	1963	2051	2037	2127	2132	2162	2180	2187	2178	2238	2274	2228	2254	2152	2199	2141
2348	2329	2269	2358	2298	2251	2250	2229	2370	2231	2295	2218	2399	2319	2334	2296	2139	2219	2244	2229	2320	2247	2262	2246	2204	2196	2126	2084	2072	2097	2006	2046	2126	2140	1971	2065	2094	1992	2099	2245	2205	2327	2166	2412	2345	2335	2272	2311	2335	2255
2279	2330	2230	2253	2266	2282	2257	2256	2355	2331	2296	2404	2386	2293	2301	2258	2289	2313	2390	2349	2409	2344	2312	2337	2275	2133	2120	2086	2105	2084	2155	1992	2038	1999	1979	2088	2042	2191	2152	2162	2077	2175	2271	2357	2411	2380	2369	2364	2345	2343
2214	2215	2280	2252	2260	2233	2324	2297	2328	2438	2269	2312	2350	2466	2328	2380	2345	2372	2360	2374	2353	2360	2335	2299	2249	2254	2092	2130	2186	2145	2170	2147	2144	2094	2060	2070	2037	2132	2162	2049	2113	2063	2143	2240	2253	2347	2259	2190	2268	2426
2227	2316	2215	2185	2203	2420	2302	2293	2349	2316	2399	2306	2382	2289	2389	2406	2269	2277	2291	2351	2282	2188	2131	2262	2293	2281	2164	2121	2170	2253	2123	2153	2115	2103	2119	2170	2112	2138	2159	2162	2222	2119	2117	2193	2167	2189	2317	2195	2303	2260
2339	2334	2323	2309	2196	2317	2214	2304	2330	2322	2317	2282	2294	2316	2340	2388	2211	2203	2178	2195	2183	2066	2077	2271	2215	2100	2051	2144	2126	2114	2039	2060	2121	2023	2031	2007	2057	2101	2198	2213	2241	2143	2294	2289	2284	2201	2240	2133	2102	2127
2257	2361	2355	2344	2322	2151	2209	2286	2312	2277	2312	2421	2427	2400	2446	2528	2404	2315	2351	2374	2292	2242	2235	2235	2237	2146	2039	2011	2012	2028	1966	1904	1920	1881	1964	1830	1939	1972	1940	1965	2057	2030	2085	2105	2059	2137	2109	1957	1972	2007
2300	2341	2242	2267	2258	2280	2212	2216	2388	2400	2514	2555	2481	2461	2598	2623	2520	2480	2428	2383	2507	2420	2367	2285	2405	2283	2192	2137	2120	2117	2061	2000	1977	2033	1970	1948	1898	1892	1863	1892	1878	1894	1951	1866	2017	1936	1949	1828	1864	1914
2287	2275	2257	2278	2254	2366	2409	2460	2395	2430	2468	2469	2539	2493	2431	2560	2461	2484	2330	2420	2268	2288	2257	2352	2259	2334	2209	2208	2126	2123	2167	2131	2207	2127	2088	2125	1973	2004	2087	1988	1912	1865	1920	1953	1883	1961	1902	1912	1756	1825
2179	2349	2285	2370	2276	2338	2257	2320	2241	2429	2403	2544	2464	2400	2581	2512	2479	2393	2354	2279	2197	2067	2104	2183	2210	2206	2023	2001	2029	2129	2138	2100	2221	2260	2132	2100	2022	2121	2265	2113	2101	2085	2083	1999	2076	2119	2062	1996	1930	1974
2405	2352	2433	2529	2478	2396	2388	2383	2422	2469	2578	2535	2529	2512	2633	2590	2548	2509	2454	2455	2348	2202	2134	2095	2106	2052	2015	1853	2006	1945	1989	1889	1974	2084	1970	1858	1952	1941	2172	2100	2092	2014	2053	2038	2071	2160	2096	2065	2041	2004
2502	2685	2629	2646	2507	2583	2566	2642	2581	2659	2634	2604	2581	2658	2722	2787	2728	2622	2725	2592	2530	2430	2355	2285	2211	2090	1927	2011	2102	1988	1953	1957	1925	1854	1955	1902	1937	2025	2076	1991	2056	1993	1858	2051	1946	1906	1912	1909	1754	1923
2455	2498	2604	2628	2576	2569	2608	2591	2640	2513	2402	2428	2462	2535	2550	2712	2584	2543	2450	2470	2328	2408	2297	2247	2333	2194	2161	2118	2147	2036	2009	2085	2177	2070	2067	2027	2094	2146	2141	2169	2133	2186	2002	1978	2089	1983	1858	1858	1784	1782
2227	2247	2315	2375	2338	2339	2436	2418	2260	2160	2056	2123	2081	2088	2194	2374	2312	2133	1970	1937	2083	1913	1902	1995	1997	1915	1885	1860	1957	1945	1997	2026	2099	2064	2120	2112	2222	2261	2318	2396	2336	2282	2307	2165	2119	2097	2122	1967	1883	1823
1845	1895	1987	1975	1996	1953	2072	2043	1881	1840	1738	1914	1943	1915	1940	2188	2048	1973	1793	1816	1839	1719	1653	1578	1673	1521	1584	1591	1590	1667	1756	1759	1851	1919	2084	2015	1996	2164	2165	2166	2154	2158	2216	2149	2053	2071	2088	1884	1808	1786
1612	1699	1686	1688	1739	1823	1906	1987	1966	1766	1818	1891	2133	2177	2338	2435	2336	2130	2105	1982	1968	1788	1650	1629	1589	1564	1576	1494	1563	1574	1615	1672	1799	1764	1856	1887	1957	1880	1916	1897	1952	1944	1937	1906	1859	1854	1757	1763	1738	1721
1499	1612	1733	1799	1873	1938	2135	2430	2579	2426	2545	2689	2867	3219	3642	3817	3673	3290	2910	2801	2362	2026	1817	1800	1699	1636	1664	1724	1666	1846	1835	1836	1973	2141	2213	2151	2148	2240	2142	2175	1964	2028	1921	1844	1880	1820	1698	1684	1655	1634
1695	1793	1832	1925	2035	2204	2354	2654	3039	3228	3335	3746	3823	4281	4855	4983	5010	4681	4177	3696	2962	2455	2212	2085	2012	1896	1873	1844	1985	2149	2196	2425	2429	2574	2705	2584	2655	2686	2632	2573	2451	2425	2131	2162	2052	1959	1910	1916	1884	1899
1820	1979	2026	2172	2218	2348	2407	2690	3010	3267	3469	3753	3862	4287	4505	4883	4861	4815	4549	3960	3253	2678	2451	2395	2340	2404	2458	2592	2588	2660	2849	2728	2716	2760	2760	2652	2646	2553	2631	2601	2472	2389	2316	2248	2300	2094	2285	2179	2275	2229
2028	2159	2266	2321	2356	2539	2613	2626	2771	3075	3228	3364	3649	3719	3840	3920	4044	4370	4237	4122	3507	3150	2876	3044	2958	3094	3390	3438	3368	3531	3344	2989	2879	2595	2529	2177	2148	1936	2058	2088	2082	2144	2099	2132	2186	2235	2260	2213	2409	2400
2286	2337	2401	2389	2622	2592	2609	2671	2932	3045	3282	3376	3511	3794	3709	3791	3989	4372	4579	4528	4330	4197	4229	4106	4088	4029	4136	4336	4273	4364	3992	3477	3086	2578	2322	2045	1876	1735	1719	1625	1798	1857	1891	2116	2079	2198	2154	2204	2342	2298
2229	2294	2323	2350	2391	2539	2602	2792	2845	3058	3256	3407	3809	4035	4162	4440	4774	5069	5409	5586	5601	5399	5158	5274	4962	4526	4415	4284	4551	4558	4239	3949	3522	3041	2605	2227	2051	1723	1767	1581	1533	1595	1731	1867	1876	2017	2094	2046	2090	2223
2069	2087	2135	2162	2146	2251	2411	2672	2929	3085	3376	3633	3914	4313	4662	4907	5410	5524	5963	5819	5795	5393	5145	4883	4643	4265	3736	3739	3940	4045	4027	4087	3901	3578	3164	2859	2491	2268	2141	1948	1825	1677	1652	1492	1654	1729	1793	1758	1732	1740
1953	1943	2031	1958	1979	2126	2203	2381	2501	2757	2840	3075	3323	3597	3978	4096	4404	4567	4752	4846	4636	4119	3804	3930	3809	3535	3152	3107	3061	3156	3240	3394	3595	3534	3245	3241	2866	2706	2452	2323	2172	2035	1824	1647	1559	1489	1514	1494	1516	1492
1814	1824	1857	1883	1777	1792	1945	1955	2036	2149	2240	2262	2387	2505	2666	2818	3001	3028	3182	3450	3373	3328	3413	3392	3522	3353	3227	3012	2871	2760	2763	2756	2982	3065	3016	2886	2837	2602	2626	2534	2528	2303	2161	2044	1927	1842	1632	1519	1592	1538
1841	1823	1842	1705	1659	1688	1723	1843	1828	1841	1785	1897	1955	2110	2146	2288	2557	2608	2633	2785	3163	3341	3388	3539	3557	3474	3345	3142	3045	2901	2786	2623	2570	2527	2893	2900	2909	2903	2984	3012	2937	2707	2614	2627	2603	2406	2189	2036	2074	1912
1824	1778	1804	1751	1797	1577	1712	1760	1761	1700	1788	1700	1720	1912	1986	2286	2252	2446	2580	2638	2877	2992	3149	3231	3296	3238	3172	3126	2968	3058	2980	2794	2715	2663	2741	2990	3066	3388	3379	3538	3493	3356	3264	3295	3296	3097	2806	2786	2710	2338
1878	1846	1828	1794	1739	1704	1777	1718	1723	1777	1680	1721	1793	1791	1852	1968	1933	1996	2111	2146	2273	2510	2506	2476	2646	2782	2860	2747	2894	2969	2969	2931	2845	2898	2941	2922	3123	3143	3289	3491	3716	3507	3631	3606	3521	3282	2987	3179	3157	2929
1988	1990	1895	1872	1725	1788	1792	1957	1814	1865	1823	1755	1722	1754	1608	1667	1736	1776	1820	1790	1913	1923	2042	2112	2278	2361	2512	2472	2586	2630	2682	2839	2906	2974	2956	2977	2957	2870	3030	3239	3290	3356	3434	3412	3443	3228	3107	3343	3614	3259
2126	2081	1959	1947	1936	1831	1742	1846	1795	1806	1811	1748	1778	1643	1683	1575	1679	1651	1641	1691	1757	1737	1932	1924	2006	2149	2242	2272	2493	2599	2594	2607	2768	2838	2777	2790	2877	2868	2953	3015	3149	3207	3284	3231	3419	3211	3160	3231	3472	3559
2050	2006	1985	1991	1926	1914	1955	1875	1804	1773	1784	1785	1840	1794	1800	1787	1591	1719	1696	1778	1706	1807	1829	1876	1971	1972	1991	2163	2383	2489	2576	2585	2676	2750	2896	3025	2951	2894	2993	3085	3235	3284	3183	3414	3487	3482	3157	3134	3452	3510
2123	2062	2035	1938	1949	1951	1809	1852	1860	1763	1754	1934	1810	1826	1891	1699	1753	1801	1745	1731	1670	1672	1810	1821	1889	1966	1922	2128	2214	2371	2395	2603	2711	2851	2896	3039	3138	3156	3135	3279	3282	3216	3264	3301	3450	3510	3163	2938	3136	3245
2130	2092	1982	1830	1914	1899	1903	1847	1899	1853	1896	1814	1864	1956	1746	1867	1926	1860	1773	1718	1682	1758	1755	1772	1794	1868	2020	2048	2098	2159	2296	2413	2729	2700	2737	2941	3041	3068	3060	3133	3347	3403	3284	3257	3337	3220	2952	2807	2912	3099
2131	2048	1947	1874	2060	1952	1881	1933	1934	1976	1870	2019	2023	1959	1901	1966	1918	1907	1827	1822	1741	1768	1753	1883	1810	1866	1828	1885	1956	2049	2280	2236	2428	2517	2568	2718	2839	2780	2870	3123	3263	3301	3299	3138	3053	3033	2781	2596	2546	2694
2120	2074	1919	1899	2002	1939	1917	1911	1949	1977	2010	1988	2095	1944	1948	2037	2040	1954	1899	1853	1819	1767	1854	1817	1743	1759	1855	1891	1952	1989	2041	2207	2346	2362	2514	2676	2754	2848	2964	3047	3203	3303	3274	3122	2945	2821	2653	2439	2246	2339
2097	2027	1944	1900	1975	1803	1848	1872	1918	2038	2097	2050	2034	2091	1971	2173	2115	2069	2032	1956	1835	1838	1839	1827	1817	1775	1833	1877	1976	1989	2035	2121	2231	2304	2434	2547	2622	2802	2904	2865	3051	3162	3311	3200	3017	2976	2752	2491	2260	2103
2050	2011	1898	1957	1844	1952	1915	1949	1980	1900	2056	2059	1916	1990	2026	2094	2036	2074	1948	1943	1847	1937	1953	1849	1896	1829	1887	1896	1932	1931	2018	2027	2096	2336	2325	2514	2733	2831	2977	2999	3099	3155	3333	3227	3220	2992	2866	2649	2370	2256
2069	2081	1875	1904	1918	1960	1977	1918	2051	2018	2067	1922	2049	2046	2067	2109	2092	2128	1981	1990	2020	2019	1936	1977	1846	1875	1885	1898	1965	1883	1976	2030	2062	2249	2316	2500	2550	2763	2902	2947	3084	3122	3262	3439	3273	3115	3225	2955	2697	2626
2102	2050	2001	1995	1936	2019	1973	2024	1956	2061	2009	2051	2071	2112	2167	2078	2189	2133	2030	2040	2059	1960	1992	1932	1928	1930	1881	1820	1899	1932	1861	1870	1926	2051	2142	2228	2348	2470	2691	2760	3008	3132	3375	3391	3321	3215	2986	2984	2831	2724
2160	2118	2017	1958	1952	1950	1919	1932	2020	2093	2050	2068	2094	2106	2095	2168	2051	2048	2022	2144	1991	1990	2020	2004	2011	1992	1865	1860	1865	1855	1841	1886	1778	1931	1925	2003	2156	2206	2318	2660	2906	2916	3200	3327	3326	3007	2892	2826	2735	2768
2217	2189	2093	2043	2079	2081	1932	1983	1986	2067	1976	1954	2061	1978	2114	2069	2067	2052	1993	1983	1931	1936	1942	1944	1923	1922	1878	1934	1950	1848	1826	1899	1840	1834	1858	1974	1952	2126	2116	2165	2439	2744	2931	2937	2981	2772	2543	2452	2422	2416
2228	2314	1998	2074	2050	2087	2067	2036	2071	2119	1974	1978	2034	2036	2035	2088	2063	1920	1942	1961	2027	1926	1973	1927	1900	1891	1802	1905	1761	1854	1834	1877	1904	1881	1904	1898	2016	2098	2096	2155	2322	2401	2533	2551	2723	2555	2478	2317	2262	2336
2277	2237	2220	2166	2178	2144	2069	2091	2047	2027	1986	1970	1946	2041	1941	2027	1945	1967	1971	1951	1936	1909	1862	1932	1787	1888	1796	1875	1877	1797	1828	1936	1865	1794	1867	1979	1935	2059	2074	2176	2363	2408	2448	2603	2604	2601	2567	2537	2426	2462
2311	2297	2233	2095	2144	2062	2023	2195	2091	2049	2011	1923	2042	1977	1969	1940	1837	1959	1901	1903	1896	1890	1812	1805	1850	1751	1758	1824	1861	1804	1847	1880	1720	1859	1846	1988	2012	2117	2014	2225	2292	2539	2688	2849	2972	3017	3015	2883	2942	2771
2308	2365	2226	2182	2176	2104	2103	2098	2165	2101	1971	2028	1841	1847	1958	1928	1922	1842	1907	1799	1727	1809	1774	1766	1761	1689	1790	1782	1806	1763	1753	1746	1842	1789	1897	1843	2017	2004	2113	2184	2369	2553	2810	2961	3102	3183	3266	3083	3017	2920
2501	2375	2209	2160	2168	2198	2124	2129	2135	2028	1969	1939	1930	1949	1883	1852	1812	1860	1762	1807	1790	1849	1796	1836	1692	1813	1734	1852	1739	1699	1747	1739	1779	1791	1925	1736	1910	1965	1953	2067	2089	2144	2406	2594	2773	2892	2839	2852	2684	2656
2348	2256	2313	2216	2111	2196	2236	2126	2074	2148	1951	2053	1993	2028	2005	1866	1964	1870	1858	1862	1896	1881	1830	1808	1816	1755	1744	1730	1711	1760	1765	1781	1779	1768	1904	1867	1759	1753	1820	1879	1891	1813	1911	1897	2118	2191	2256	2204	2077	2089
2350	2382	2205	2190	2192	2248	2101	2218	2159	2094	2091	2028	2061	1929	2035	2011	1939	1992	1995	2010	2039	2044	1912	1850	1820	1883	1763	1777	1828	1727	1809	1817	1747	1818	1709	1776	1742	1760	1738	1810	1721	1695	1703	1676	1728	1678	1654	1737	1752	1586
2372	2337	2230	2226	2281	2311	2139	2289	2224	2133	2059	2081	2030	2031	2094	2141	2176	2163	2073	2010	2013	2041	2029	1893	1901	1894	1918	1803	1872	1916	1952	1845	1752	1775	1851	1740	1766	1777	1826	1847	1749	1740	1694	1658	1674	1577	1577	1550	1513	1542
2585	2406	2441	2356	2434	2447	2284	2285	2269	2334	2177	2218	2066	2094	2171	2214	2209	2143	2015	2045	2111	2036	1963	1935	1972	1790	1959	1873	1934	1816	2011	1910	1943	1877	1899	1873	1884	1923	1826	1869	1939	1776	1737	1736	1684	1672	1628	1602	1511	1513
2621	2521	2574	2529	2510	2471	2379	2404	2399	2326	2250	2218	2270	2260	2292	2317	2220	2101	2096	2049	2070	2061	2073	2017	1893	1968	1928	1951	2040	1890	2025	2053	1992	1996	1897	1998	2020	1951	1981	1920	1857	1821	1818	1807	1798	1651	1603	1558	1558	1552
2622	2643	2479	2630	2459	2543	2408	2501	2407	2444	2351	2425	2326	2351	2462	2286	2249	2273	2181	2221	2207	2110	2019	2183	2041	2001	1965	2096	2042	2152	1911	1997	1965	1865	1972	1994	1929	2055	1959	1954	1846	1848	1755	1733	1770	1649	1656	1612	1606	1646
2544	2482	2423	2491	2455	2426	2452	2471	2583	2528	2540	2412	2531	2526	2463	2485	2372	2396	2330	2442	2331	2277	2151	2165	2086	2095	2069	1982	2138	1962	2019	2068	2045	1858	1901	1934	1825	1909	1867	1815	1846	1776	1862	1848	1691	1720	1710	1666	1664	1613
2529	2632	2520	2482	2426	2672	2638	2700	2573	2665	2607	2525	2498	2542	2552	2590	2540	2512	2532	2433	2404	2319	2329	2284	2189	2093	2086	2103	2081	2030	2038	1945	1890	1881	1852	1881	1861	1854	1830	1775	1834	1776	1858	1715	1806	1734	1686	1622	1648	1572
2676	2623	2540	2479	2606	2577	2600	2596	2579	2498	2567	2499	2477	2542	2573	2519	2569	2609	2519	2560	2450	2623	2433	2347	2303	2280	2137	2194	2134	2135	2093	2051	1985	1989	1924	1693	1862	1914	1781	1866	1793	1807	1845	1793	1845	1823	1759	1678	1621	1702
2706	2600	2475	2460	2545	2554	2499	2558	2390	2418	2483	2485	2514	2458	2586	2515	2555	2570	2539	2662	2582	2453	2470	2377	2406	2376	2372	2110	2299	2215	2137	2104	2106	2070	2008	1827	1846	1872	1812	1846	1885	1882	1918	1801	1904	1887	1830	1784	1813	1812
2579	2510	2353	2385	2352	2521	2467	2472	2509	2482	2536	2513	2565	2612	2583	2640	2674	2643	2723	2631	2602	2742	2702	2467	2466	2350	2399	2355	2302	2342	2227	2230	2083	2054	2008	2027	1969	1914	1847	1850	1926	1826	1921	1967	2045	2050	1896	1887	1933	1804
2445	2451	2364	2388	2377	2506	2431	2541	2546	2691	2669	2779	2696	2854	2908	2873	2791	2766	2831	2783	2821	2787	2710	2603	2572	2419	2431	2444	2344	2303	2263	2243	2184	2087	2056	2046	2039	1942	1901	1948	1880	1975	1941	1951	2015	1960	1962	2039	1846	1921
2405	2529	2461	2470	2476	2518	2622	2631	2702	2785	2887	2865	2964	3019	3103	2977	2952	2887	2884	2866	2832	2807	2805	2761	2691	2693	2517	2530	2432	2452	2455	2338	2288	2285	2136	2080	2067	2135	1997	2009	2011	1875	2022	2022	2015	1985	2008	1995	1979	1941
2475	2501	2507	2504	2574	2448	2455	2655	2634	2812	2816	2897	3008	2952	2978	3003	3047	3052	3046	3133	3117	3184	2957	2909	2945	2797	2826	2725	2776	2595	2472	2489	2366	2337	2201	2236	2080	2120	2099	2027	1972	2041	1927	2084	1964	1982	2011	1961	1948	1965
2472	2328	2387	2380	2374	2393	2436	2492	2549	2634	2697	2772	2911	2950	2877	3029	3053	3114	3092	3130	3176	3222	3161	3125	3056	3018	2882	2982	2870	2910	2806	2654	2526	2409	2331	2300	2203	2273	2174	2093	2100	2052	2140	2081	2159	1970	2074	2106	1986	1896
2367	2329	2371	2373	2329	2384	2296	2516	2566	2654	2703	2805	2982	3008	3013	3011	3131	2969	3278	3266	3275	3378	3388	3205	3235	3141	3129	3134	3039	2950	2952	2752	2714	2624	2664	2449	2323	2320	2213	2141	2138	2098	2103	2021	2133	2108	2037	1919	1971	1898
2467	2403	2390	2489	2571	2556	2712	2601	2613	2705	2798	2938	2937	2976	3122	3147	3107	3122	3306	3220	3393	3319	3365	3269	3281	3227	3187	3193	3042	3091	3045	2972	2905	2775	2675	2626	2389	2450	2254	2270	2173	2123	2024	2121	2048	2052	1982	1993	1978	1998
2567	2587	2576	2565	2616	2829	2675	2781	2841	2800	2829	2959	3016	3034	3174	3055	3136	3056	3334	3176	3344	3433	3240	3249	3155	3254	3266	3228	3213	3184	3052	3183	2943	2819	2739	2722	2576	2524	2438	2328	2243	2235	2250	2175	2105	2101	1981	1949	1964	1964
2611	2682	2496	2706	2805	2820	2829	2865	2934	2982	2970	3032	3054	3111	3152	3044	3108	3217	3246	3179	3294	3275	3258	3238	3303	3282	3204	3351	3145	3250	3115	3058	3060	2733	2826	2667	2591	2505	2521	2416	2318	2316	2265	2149	2066	2096	2085	1921	2047	1983
2551	2641	2670	2704	2773	2860	2853	2831	2793	2963	3075	3015	2949	3087	3043	3017	3001	3062	3154	3177	3169	3233	3192	3277	3158	3249	3248	3305	3222	3242	3011	3031	3004	2911	2878	2890	2716	2666	2573	2478	2390	2383	2282	2147	2085	1949	2003	2038	1979	1962
2541	2670	2587	2752	2741	2785	2886	2852	2817	2879	3001	2973	3081	2968	3166	3113	2983	3077	3166	3263	3291	3267	3181	3284	3182	3129	3163	3236	3367	3190	3140	3087	2988	2851	2774	2746	2684	2648	2559	2499	2483	2402	2226	2152	2126	2067	1952	2002	1995	1888
2559	2701	2641	2653	2743	2822	2842	2896	2869	2966	3061	2979	2888	3013	2977	2968	3052	3070	3115	3137	3206	3148	3123	3161	3218	3165	3137	3202	3132	3105	3065	2961	2926	2871	2832	2766	2654	2620	2494	2459	2522	2506	2308	2241	2130	2100	1964	1980	1978	1915
2414	2644	2553	2575	2678	2647	2765	2774	2813	2983	2928	2913	3025	2828	2993	2955	3027	3023	3048	3148	3097	3165	3171	3163	3073	3084	3120	3215	3141	2979	2972	2858	2904	2974	2820	2822	2878	2763	2631	2608	2642	2539	2416	2256	2240	2053	2063	1975	1918	1848
2445	2588	2521	2537	2756	2754	2754	2901	2784	2855	2917	2957	2802	2769	2847	2836	2953	3012	2997	3025	3155	3041	3015	3026	3064	3098	3154	3177	3061	3026	2972	2983	2874	2963	2861	2976	2926	2819	2795	2687	2555	2563	2441	2406	2337	2185	2153	2082	1995	1934
2477	2609	2496	2469	2613	2697	2645	2767	2780	2766	2719	2896	2763	2793	2872	2863	2858	2940	3057	2977	2976	2972	2922	2984	2834	3120	3049	2972	2968	2978	2885	2956	2997	2910	2949	3057	2888	2950	2868	2792	2845	2728	2601	2515	2382	2255	2149	2075	1881	1919
2398	2498	2539	2567	2659	2693	2747	2754	2723	2714	2770	2744	2735	2747	2654	2851	2907	2792	2989	2966	2869	2930	2873	2903	2903	3078	3052	3019	2897	2898	2859	2956	3120	2995	2850	2929	2915	2821	2967	2920	2851	2765	2638	2492	2471	2277	2238	2029	2005	2072
2332	2430	2461	2396	2538	2708	2738	2669	2642	2726	2694	2721	2666	2721	2683	2765	2861	2789	2894	2845	2815	2756	2738	2826	2885	2899	2878	2911	2859	2947	2864	2786	2968	2953	3084	2920	2965	2779	3068	2926	2886	2815	2597	2565	2451	2321	2244	2047	2094	2064
2308	2219	2304	2425	2617	2647	2705	2674	2783	2875	2752	2701	2631	2684	2815	2796	2720	2734	2764	2864	2735	2890	2748	2720	2803	2906	2832	2889	2791	2746	2847	2786	2850	2847	2816	2850	2912	2928	2914	3029	2949	2829	2725	2683	2449	2436	2285	2111	2236	2102
2138	2429	2410	2449	2581	2663	2696	2792	2649	2911	2679	2697	2689	2764	2680	2774	2767	2804	2851	2748	2673	2614	2554	2689	2717	2747	2725	2721	2716	2699	2761	2764	2770	2723	2915	2804	2809	2890	3018	2932	2997	2935	2814	2715	2561	2457	2302	2178	2078	2034
2260	2355	2453	2488	2570	2646	2683	2576	2852	2766	2676	2741	2681	2796	2719	2735	2791	2815	2685	2647	2585	2659	2630	2731	2769	2746	2814	2766	2704	2766	2715	2854	2914	2853	2759	2809	2843	2866	2912	2908	2958	2813	2941	2773	2550	2391	2339	2302	2145	2183
2177	2293	2338	2523	2574	2607	2770	2802	2784	2878	2717	2774	2764	2817	2671	2684	2916	2700	2628	2720	2662	2576	2646	2615	2648	2640	2679	2776	2623	2711	2776	2914	2892	2886	2850	2899	2896	2894	2941	2987	3030	2857	2739	2799	2497	2482	2376	2271	2209	2193
2231	2435	2459	2474	2668	2796	2770	2896	2863	2831	2815	2764	2830	2797	2691	2757	2760	2675	2614	2611	2615	2597	2643	2696	2610	2765	2632	2674	2696	2720	2829	2767	2839	2922	2903	2908	2986	2922	2896	2952	2902	2836	2731	2612	2561	2464	2405	2443	2300	2275
2400	2443	2606	2539	2853	2914	2857	2790	2905	2863	2927	2752	2858	2802	2674	2523	2687	2575	2484	2564	2528	2562	2541	2519	2623	2579	2615	2647	2575	2704	2741	2812	2772	2741	2918	2947	2986	3001	2936	2952	2968	2823	2821	2742	2481	2582	2548	2463	2327	2358
2548	2575	2587	2697	2756	2985	2902	2966	2981	2948	2975	2960	2847	2866	2762	2677	2635	2790	2637	2613	2651	2664	2689	2626	2680	2661	2702	2644	2684	2742	2753	2764	2864	2874	2819	2839	3041	2948	2977	3013	2957	2775	2867	2796	2670	2607	2591	2594	2565	2565
2436	2634	2627	2746	2847	2786	3038	2943	2958	3059	2940	2887	2747	2782	2568	2667	2720	2704	2579	2676	2649	2775	2704	2869	2719	2826	2910	2940	2887	2956	3014	2957	2968	2991	3102	2998	3024	3019	3077	3007	2927	2928	2957	2822	2599	2710	2618	2654	2583	2549
2531	2612	2660	2711	2871	2923	2868	2909	2914	2902	2793	2782	2686	2666	2511	2509	2593	2624	2524	2654	2674	2771	2869	2905	2880	2820	2956	3058	3147	3068	3000	2953	3097	3087	3158	2991	3143	3198	3095	3057	2875	2993	2931	2902	2727	2707	2699	2730	2626	2670
2791	2772	2801	2883	2995	2980	2914	2854	2663	2666	2792	2566	2557	2464	2522	2372	2441	2460	2502	2420	2665	2688	2719	2701	2797	2750	2864	2953	2994	3092	3080	2985	3020	3117	3095	3107	3064	3139	3113	2973	3036	2966	3009	2867	2784	2776	2750	2693	2731	2750
2817	2852	2947	2886	2906	2932	3002	2861	2813	2725	2703	2639	2616	2439	2363	2376	2423	2412	2419	2483	2577	2465	2580	2591	2637	2612	2752	2825	2911	2863	3018	2802	2879	2919	2941	2998	2971	2877	3033	3026	3083	3055	2931	2839	2772	2858	2731	2800	2680	2747
2871	2895	2997	2939	3060	3096	2961	2928	3009	2972	2843	2787	2721	2567	2412	2455	2553	2470	2546	2538	2586	2581	2466	2465	2637	2776	2866	2918	2761	2865	2884	2763	2625	2792	2789	2835	2756	2889	2862	2875	2862	2897	2730	2885	2817	2721	2786	2721	2703	2656
2814	2953	3014	2979	3067	3054	3012	3110	2868	2812	2830	2752	2687	2521	2490	2480	2557	2552	2489	2529	2581	2554	2533	2496	2680	2653	2865	2982	2921	2908	2886	2855	2763	2694	2871	2871	2862	2827	2791	2743	2775	2828	2797	2789	2911	2781	2759	2771	2643	2642
2855	2878	2906	2971	3016	2888	2908	2878	2652	2679	2429	2594	2471	2380	2301	2205	2303	2295	2238	2276	2348	2436	2592	2593	2587	2782	2917	3141	3212	3032	2964	3095	3007	2935	2993	3006	2927	2882	2840	2809	2928	2751	2788	2673	2651	2799	2741	2694	2523	2606
2817	2782	2824	2880	2855	2865	2774	2708	2573	2476	2530	2393	2301	2228	2213	2185	2131	2100	2062	2040	2237	2417	2509	2603	2641	2632	3014	3217	3254	3355	3219	3305	3181	3232	3275	3074	3306	3086	3073	2978	2920	2663	2765	2667	2671	2604	2628	2496	2539	2537
2561	2634	2676	2762	2783	2832	2651	2614	2622	2548	2460	2326	2401	2373	2129	2088	2081	1987	1943	1990	2222	2259	2473	2644	2480	2551	2772	3108	3274	3335	3320	3417	3400	3360	3360	3481	3290	3164	3072	2909	2955	2705	2707	2684	2595	2644	2554	2477	2438	2299
2559	2574	2550	2617	2690	2705	2695	2720	2664	2553	2634	2438	2379	2277	2282	2248	2139	2062	2103	2077	2075	2348	2459	2517	2538	2552	2561	2747	3210	3138	3137	3173	3283	3349	3354	3344	3112	3174	2955	2912	2743	2743	2661	2575	2580	2507	2460	2443	2401	2252
2511	2603	2612	2629	2724	2661	2648	2592	2614	2626	2526	2559	2445	2422	2333	2351	2340	2169	2074	2170	2269	2391	2550	2480	2625	2595	2650	2834	2928	3051	2990	3005	3241	3119	3156	3206	3043	3052	2923	2754	2707	2551	2516	2437	2392	2364	2387	2377	2310	2365
2494	2578	2535	2756	2680	2752	2751	2609	2686	2564	2678	2564	2599	2475	2444	2469	2543	2411	2351	2320	2544	2594	2818	2734	2805	2839	2818	3013	3060	3069	3035	3074	3161	3073	3049	2961	2946	2874	2939	2697	2742	2600	2398	2337	2359	2301	2244	2309	2236	2293
2532	2547	2532	2668	2711	2766	2774	2796	2683	2765	2691	2690	2766	2832	2788	2777	2872	3018	2904	2708	2863	2950	3044	3068	3162	3073	3131	3204	3231	3100	3039	3024	3114	2995	2969	3013	2998	2823	2867	2667	2527	2515	2400	2393	2291	2272	2326	2242	2253	2273
2514	2557	2516	2587	2745	2700	2782	2790	2913	2822	2846	2958	2953	2877	2903	2932	3017	3124	3035	3088	3152	3180	3161	3269	3114	3270	3258	3201	3174	3071	3145	3104	3055	2936	2926	2993	2864	2810	2735	2720	2559	2510	2623	2396	2291	2294	2247	2231	2274	2328
2642	2712	2587	2741	2739	2748	2663	2756	2724	2797	2799	2871	2868	2866	2965	2940	2872	2980	3016	3132	3075	3061	3199	3189	3138	3173	3144	3038	3087	3028	3116	3076	2969	2924	2869	2956	2889	2893	2865	2661	2669	2574	2559	2520	2403	2406	2290	2362	2326	2344
2542	2656	2636	2771	2678	2564	2682	2660	2569	2620	2719	2620	2648	2729	2720	2685	2711	2744	2797	2883	2934	2958	3049	3098	3174	3271	3167	3195	3159	3133	3249	3200	3122	3112	3022	3064	2992	2848	2763	2744	2754	2517	2498	2633	2426	2504	2399	2337	2456	2477
2536	2633	2606	2536	2593	2540	2479	2464	2417	2510	2512	2500	2589	2543	2555	2638	2648	2699	2770	2803	2894	2995	3041	3101	3206	3280	3300	3263	3215	3293	3244	3229	3062	3035	3157	2890	2962	2837	2647	2725	2756	2661	2538	2392	2510	2542	2513	2398	2385	2360
2549	2510	2422	2421	2456	2385	2331	2423	2441	2446	2610	2588	2622	2631	2635	2631	2558	2905	2792	2983	2941	3049	3016	3008	3121	3222	3204	3215	3187	3101	3087	3093	3096	3012	2959	2820	2744	2752	2625	2618	2597	2585	2595	2532	2514	2413	2450	2450	2394	2344
2492	2434	2376	2329	2369	2270	2338	2371	2357	2488	2489	2528	2556	2631	2604	2713	2758	2734	2776	2862	2985	2889	3040	2934	3137	2979	3002	3078	2898	2961	2870	3050	2861	2883	2811	2706	2791	2668	2567	2578	2560	2433	2557	2481	2527	2435	2389	2365	2319	2322
2552	2399	2358	2450	2414	2406	2358	2387	2469	2439	2484	2572	2537	2577	2589	2574	2615	2665	2744	2680	2781	2768	2754	2842	2875	2868	2804	2844	2829	2788	2866	2977	2864	2727	2821	2696	2660	2693	2653	2604	2522	2611	2587	2604	2503	2534	2450	2355	2350	2157
2506	2452	2432	2490	2483	2423	2296	2472	2476	2495	2541	2475	2535	2519	2566	2558	2534	2678	2700	2651	2596	2733	2722	2810	2787	2745	2744	2614	2565	2724	2611	2715	2711	2762	2670	2589	2593	2573	2546	2670	2683	2592	2721	2613	2697	2534	2401	2390	2372	2165
2411	2433	2296	2358	2319	2471	2477	2506	2517	2595	2620	2689	2516	2517	2574	2599	2602	2526	2612	2604	2636	2612	2527	2543	2501	2506	2642	2469	2565	2521	2516	2556	2564	2618	2619	2522	2553	2488	2571	2615	2698	2592	2611	2663	2594	2435	2403	2437	2341	2287
2471	2469	2362	2349	2419	2360	2439	2503	2571	2694	2781	2588	2555	2575	2532	2476	2686	2510	2484	2575	2555	2554	2468	2559	2362	2401	2519	2389	2415	2474	2411	2505	2451	2560	2585	2537	2665	2596	2503	2579	2553	2644	2562	2590	2530	2466	2334	2372	2351	2308
2394	2457	2534	2296	2497	2446	2496	2505	2549	2550	2608	2552	2504	2391	2467	2505	2533	2459	2493	2414	2431	2441	2376	2428	2353	2340	2421	2408	2523	2548	2555	2564	2537	2612	2662	2699	2692	2680	2722	2597	2692	2568	2620	2463	2533	2513	2571	2404	2384	2383
2422	2332	2401	2451	2420	2500	2437	2561	2577	2563	2652	2501	2479	2426	2440	2427	2425	2433	2430	2513	2462	2474	2321	2364	2411	2402	2298	2379	2564	2621	2588	2609	2675	2672	2599	2718	2758	2773	2706	2685	2627	2675	2680	2543	2468	2579	2493	2659	2531	2524
2300	2392	2242	2271	2407	2389	2487	2506	2641	2615	2603	2561	2601	2503	2418	2373	2477	2470	2423	2347	2521	2425	2474	2496	2473	2546	2472	2420	2598	2606	2564	2626	2618	2504	2643	2657	2635	2726	2749	2622	2678	2525	2433	2429	2505	2557	2452	2512	2513	2617
2319	2325	2271	2347	2316	2368	2411	2471	2425	2457	2502	2504	2437	2428	2433	2504	2582	2514	2519	2500	2581	2482	2489	2500	2452	2663	2566	2643	2748	2830	2666	2822	2772	2802	2777	2725	2721	2664	2678	2707	2650	2594	2496	2496	2519	2451	2484	2495	2442	2453
2430	2302	2299	2475	2411	2318	2341	2261	2308	2215	2284	2262	2261	2248	2417	2389	2490	2421	2472	2525	2495	2486	2643	2570	2666	2638	2751	2877	2893	2812	2681	2814	2818	2880	2919	2876	2775	2796	2770	2674	2658	2650	2579	2567	2675	2536	2613	2555	2613	2377
2425	2438	2275	2311	2329	2383	2279	2253	2321	2211	2292	2131	2218	2167	2227	2351	2434	2418	2467	2545	2479	2606	2496	2567	2558	2630	2637	2750	2678	2667	2698	2705	2686	2670	2737	2666	2826	2738	2840	2798	2631	2764	2700	2822	2830	2808	2781	2869	2815	2687
2304	2358	2323	2366	2329	2403	2365	2284	2394	2227	2332	2293	2239	2220	2234	2298	2199	2285	2405	2418	2427	2535	2456	2402	2385	2385	2437	2407	2317	2372	2328	2384	2373	2348	2308	2462	2525	2620	2817	2713	2685	2655	2739	2959	2998	3006	2895	2889	2903	2997
2357	2497	2455	2396	2365	2495	2319	2381	2275	2355	2467	2440	2296	2350	2231	2262	2265	2281	2113	2319	2221	2231	2369	2212	2255	2277	2211	2172	2165	2074	2095	2179	2138	2069	2010	2062	2279	2500	2670	2434	2595	2551	2743	2915	3043	2987	2973	3199	3147	2927
2584	2580	2579	2610	2517	2474	2411	2407	2390	2546	2439	2310	2321	2432	2362	2394	2406	2238	2268	2247	2236	2222	2249	2199	2339	2248	2148	2233	2076	1984	1973	1888	2049	1963	1905	2008	2121	2352	2459	2584	2456	2487	2736	3007	3181	3048	3108	3140	3196	3203
2650	2638	2668	2529	2655	2623	2514	2490	2512	2430	2337	2400	2453	2346	2382	2467	2468	2417	2396	2445	2311	2255	2203	2327	2225	2253	2178	2116	2106	2000	1965	1922	1976	1865	1925	2072	2191	2415	2403	2572	2491	2543	2784	2963	3230	3178	3275	3248	3334	3343
2552	2549	2503	2561	2522	2559	2469	2480	2562	2412	2337	2344	2312	2209	2343	2415	2455	2496	2492	2481	2492	2384	2383	2319	2280	2375	2244	2223	2183	2229	2204	2186	2185	2153	2141	2176	2396	2535	2683	2583	2602	2676	2846	3004	3270	3279	3378	3521	3394	3393
2567	2475	2374	2376	2327	2319	2367	2402	2451	2394	2358	2392	2327	2333	2330	2293	2441	2482	2619	2450	2510	2526	2644	2647	2553	2609	2438	2446	2430	2478	2453	2566	2523	2486	2508	2522	2488	2738	2703	2758	2755	2813	3089	3108	3148	3043	3189	3263	3178	3035
2565	2468	2414	2255	2344	2270	2299	2377	2400	2371	2394	2420	2371	2495	2495	2392	2523	2602	2553	2622	2613	2698	2718	2805	2887	2758	2643	2632	2652	2597	2645	2639	2678	2704	2790	2559	2707	2775	2786	2792	2795	2872	2919	3021	3063	2880	2840	2926	3004	2943
2640	2591	2421	2371	2414	2335	2336	2343	2248	2422	2478	2427	2508	2533	2566	2740	2596	2690	2677	2599	2797	2692	2703	2943	2875	2836	2728	2674	2647	2657	2567	2606	2674	2664	2587	2680	2580	2541	2588	2611	2688	2806	2759	2856	2690	2757	2754	2738	2734	2839
2567	2678	2532	2498	2497	2364	2463	2473	2442	2489	2486	2470	2540	2544	2665	2661	2679	2700	2731	2738	2672	2714	2766	2670	2681	2692	2712	2609	2650	2613	2532	2625	2526	2470	2565	2474	2470	2627	2520	2613	2714	2685	2784	2622	2728	2788	2777	2740	2840	2812
2619	2611	2578	2708	2654	2631	2659	2550	2563	2480	2470	2527	2483	2487	2546	2546	2672	2612	2695	2700	2801	2645	2680	2536	2567	2502	2613	2597	2645	2612	2565	2490	2507	2445	2416	2598	2577	2554	2541	2657	2725	2807	2745	2704	2748	2861	2818	2804	2684	2792
2434	2554	2438	2524	2638	2607	2672	2486	2537	2535	2616	2527	2512	2537	2487	2470	2480	2570	2562	2709	2620	2676	2575	2609	2662	2547	2680	2647	2595	2685	2722	2540	2636	2569	2561	2650	2656	2605	2662	2673	2765	2772	2767	2844	2821	2734	2862	2878	2894	2981
2507	2525	2331	2404	2400	2406	2420	2552	2498	2616	2481	2557	2560	2570	2463	2442	2540	2419	2604	2626	2682	2650	2611	2735	2742	2860	2699	2740	2646	2670	2723	2756	2614	2640	2569	2588	2582	2611	2693	2682	2605	2639	2755	2783	2556	2685	2672	2863	2966	3000
2551	2444	2334	2385	2351	2225	2329	2362	2334	2482	2397	2469	2626	2529	2460	2604	2565	2578	2640	2653	2665	2554	2739	2673	2820	2818	2879	2751	2628	2596	2633	2643	2609	2565	2506	2554	2488	2465	2471	2550	2573	2581	2577	2508	2646	2605	2740	2882	3005	2992
2552	2498	2499	2494	2519	2402	2444	2327	2367	2276	2389	2433	2543	2632	2568	2586	2690	2745	2674	2590	2613	2756	2709	2601	2739	2848	2708	2695	2592	2649	2607	2590	2515	2495	2467	2554	2461	2444	2487	2529	2557	2605	2618	2725	2675	2683	2824	2733	2901	2908
2535	2596	2517	2488	2623	2364	2517	2414	2427	2448	2402	2316	2399	2405	2477	2551	2653	2753	2725	2609	2724	2694	2572	2584	2677	2745	2661	2615	2597	2501	2560	2520	2515	2562	2487	2493	2456	2590	2516	2613	2664	2700	2579	2691	2761	2796	2806	2761	2953	2877
2514	2559	2426	2473	2520	2586	2641	2460	2396	2509	2475	2388	2368	2344	2394	2477	2576	2619	2637	2633	2617	2638	2706	2572	2540	2568	2602	2517	2395	2512	2550	2460	2489	2590	2428	2566	2586	2609	2601	2697	2615	2592	2608	2687	2800	2787	2783	2913	2894	3031
2403	2386	2294	2306	2386	2461	2489	2480	2535	2523	2541	2456	2518	2401	2450	2521	2435	2561	2533	2515	2644	2652	2637	2619	2704	2608	2663	2555	2452	2411	2408	2517	2556	2466	2413	2605	2582	2469	2572	2622	2721	2553	2601	2627	2752	2841	2855	2943	3088	3096
2384	2302	2305	2161	2415	2264	2363	2354	2390	2360	2378	2460	2422	2473	2517	2524	2482	2418	2437	2509	2483	2576	2592	2597	2649	2601	2571	2546	2459	2511	2476	2398	2528	2511	2559	2512	2497	2583	2533	2690	2625	2589	2696	2677	2810	2862	3055	2945	3142	3128
2465	2379	2398	2289	2346	2245	2327	2191	2211	2230	2195	2320	2399	2412	2474	2441	2556	2440	2407	2504	2461	2620	2698	2581	2488	2671	2666	2533	2584	2511	2499	2457	2452	2547	2521	2642	2403	2485	2490	2640	2635	2642	2736	2827	2852	3002	3010	3093	3153	3070
2468	2401	2415	2459	2318	2293	2229	2259	2227	2149	2106	2120	2314	2266	2331	2418	2430	2474	2465	2395	2577	2507	2491	2691	2592	2429	2534	2512	2600	2589	2493	2591	2569	2584	2513	2472	2478	2521	2617	2608	2597	2692	2736	2792	2910	2880	3098	3084	3090	3002
2472	2439	2418	2408	2391	2304	2257	2305	2243	2216	2155	2140	2148	2215	2229	2320	2341	2416	2429	2553	2483	2533	2464	2470	2471	2510	2564	2477	2607	2596	2633	2714	2627	2595	2582	2528	2522	2537	2571	2590	2593	2627	2711	2792	2847	2876	3026	2936	3033	3054
2447	2522	2363	2326	2381	2419	2263	2295	2307	2212	2166	2131	2208	2241	2323	2299	2358	2407	2466	2430	2565	2519	2564	2586	2511	2531	2501	2693	2641	2732	2695	2755	2761	2690	2657	2629	2691	2716	2535	2624	2681	2641	2848	2687	2941	2951	3146	2882	2950	2994
2421	2482	2334	2381	2277	2344	2348	2275	2272	2350	2204	2329	2265	2289	2321	2309	2298	2279	2331	2536	2405	2569	2583	2550	2617	2537	2591	2609	2598	2574	2727	2799	2712	2708	2747	2554	2567	2642	2673	2727	2657	2699	2744	2799	2952	2940	2981	3069	2927	3039
2432	2456	2363	2363	2236	2291	2274	2260	2250	2272	2412	2300	2283	2347	2264	2263	2237	2286	2393	2425	2402	2562	2464	2585	2549	2559	2496	2604	2625	2554	2563	2547	2649	2649	2572	2537	2563	2526	2532	2663	2634	2598	2605	2825	2847	2957	2973	3023	3068	3083
2537	2580	2321	2238	2317	2268	2281	2253	2244	2268	2280	2308	2431	2268	2225	2319	2268	2317	2359	2344	2376	2504	2524	2463	2578	2582	2567	2616	2619	2712	2503	2550	2511	2513	2628	2576	2548	2538	2647	2608	2763	2744	2738	2730	2784	2760	2955	2943	3064	3134
2569	2633	2453	2419	2430	2287	2288	2392	2190	2337	2353	2381	2261	2427	2316	2318	2323	2376	2365	2401	2388	2424	2502	2461	2705	2581	2535	2609	2717	2786	2601	2595	2674	2672	2672	2692	2650	2658	2719	2671	2790	2870	2816	2875	2740	2772	2792	2891	2990	3053
2597	2610	2456	2510	2512	2445	2432	2535	2396	2418	2348	2295	2270	2302	2391	2330	2410	2479	2460	2389	2339	2428	2481	2529	2615	2611	2709	2755	2694	2784	2762	2679	2712	2651	2732	2708	2645	2764	2846	2756	2748	2746	2937	2956	2910	2863	2852	2812	2873	2869
2497	2547	2555	2563	2554	2551	2527	2431	2542	2609	2440	2518	2348	2349	2416	2404	2396	2434	2478	2616	2497	2552	2462	2550	2572	2553	2583	2615	2696	2680	2737	2742	2678	2633	2594	2578	2764	2726	2786	2909	2760	2773	2911	2993	3008	3000	2866	2855	2959	2951
2449	2555	2484	2451	2471	2500	2500	2454	2527	2595	2538	2443	2363	2335	2431	2435	2435	2420	2459	2464	2407	2436	2435	2461	2409	2486	2450	2517	2564	2644	2539	2542	2610	2618	2388	2456	2506	2638	2716	2677	2710	2653	2699	2853	3073	2862	2918	2869	2950	2935
2497	2481	2514	2592	2454	2642	2604	2646	2555	2598	2489	2493	2525	2478	2485	2508	2426	2441	2483	2504	2425	2358	2399	2393	2388	2426	2444	2405	2448	2382	2363	2380	2432	2340	2388	2340	2446	2441	2526	2583	2596	2515	2570	2578	2626	2794	2967	2913	2856	2970
2591	2659	2575	2641	2739	2776	2745	2769	2659	2657	2629	2627	2733	2643	2752	2642	2485	2505	2524	2422	2496	2388	2346	2408	2297	2287	2298	2238	2346	2293	2236	2304	2266	2331	2271	2324	2379	2258	2379	2366	2450	2459	2429	2525	2672	2808	2778	3012	3043	3085
2675	2712	2632	2702	2743	2757	2698	2804	2660	2634	2761	2765	2820	2735	2872	2729	2707	2678	2586	2475	2446	2402	2301	2396	2267	2270	2293	2299	2262	2208	2231	2167	2161	2229	2259	2287	2257	2337	2310	2448	2371	2526	2397	2519	2574	2861	2886	2967	3007	3050
2462	2503	2553	2566	2472	2560	2626	2612	2393	2616	2559	2654	2689	2603	2721	2762	2814	2781	2750	2514	2672	2456	2421	2399	2480	2388	2427	2396	2315	2282	2170	2186	2176	2206	2394	2330	2331	2372	2386	2551	2458	2556	2550	2581	2632	2757	2767	2902	3007	3125
2379	2256	2347	2342	2329	2308	2155	2287	2264	2388	2477	2442	2487	2488	2481	2538	2743	2838	2745	2840	2818	2641	2659	2555	2606	2660	2655	2644	2661	2512	2353	2439	2495	2420	2503	2479	2468	2532	2603	2479	2524	2584	2708	2715	2778	2649	2789	2820	2835	2950
2082	2165	2183	2208	2158	2022	2063	1991	2056	2220	2308	2374	2294	2295	2390	2451	2605	2676	2829	2747	2891	2972	2879	2796	2810	2859	2838	2821	2763	2759	2645	2593	2682	2666	2571	2625	2606	2631	2545	2599	2444	2552	2540	2591	2639	2652	2801	2641	2772	2807
2140	2126	2068	2068	2005	1948	1992	2014	2155	2196	2193	2224	2281	2185	2245	2369	2611	2621	2679	2762	2864	3041	3092	2998	2970	2936	2986	2950	2883	2897	2799	2733	2760	2676	2715	2640	2610	2528	2519	2512	2558	2590	2569	2607	2719	2601	2702	2647	2712	2723
2083	2072	2098	1949	2017	1943	2069	2031	2159	2230	2321	2291	2378	2358	2313	2519	2586	2794	2713	2810	2898	2940	3043	3078	2985	2979	2991	2890	2703	2806	2752	2710	2646	2617	2640	2667	2618	2567	2586	2626	2555	2553	2531	2688	2734	2754	2785	2786	2859	2740
2239	2231	2111	2169	2235	2168	2145	2176	2202	2388	2492	2598	2546	2609	2622	2677	2720	2606	2720	2800	2675	2818	2897	2774	2897	2814	2764	2690	2641	2636	2577	2725	2617	2648	2666	2645	2613	2635	2597	2632	2616	2723	2775	2784	2829	2801	2887	2821	2854	2757
2342	2447	2471	2471	2454	2540	2455	2371	2503	2577	2592	2694	2748	2722	2713	2720	2721	2699	2591	2636	2674	2656	2729	2711	2733	2641	2605	2697	2486	2629	2586	2674	2629	2726	2772	2743	2639	2705	2646	2693	2699	2791	2854	2812	2935	2923	3058	2977	2843	2746
2631	2620	2752	2669	2705	2701	2737	2609	2616	2533	2671	2648	2623	2645	2771	2746	2646	2599	2476	2527	2593	2663	2645	2716	2661	2625	2638	2635	2612	2662	2575	2640	2662	2756	2756	2651	2846	2621	2769	2682	2752	2773	2889	2870	2988	3077	3025	2973	2976	2851
2724	2575	2622	2681	2695	2607	2728	2626	2463	2492	2415	2494	2447	2459	2597	2513	2449	2523	2526	2599	2499	2544	2611	2576	2733	2658	2727	2648	2638	2630	2595	2678	2599	2642	2600	2785	2748	2712	2732	2594	2753	2786	2883	3087	2921	2919	2943	2985	2969	2817
2688	2683	2633	2527	2495	2640	2545	2597	2580	2405	2377	2559	2524	2413	2454	2528	2462	2530	2616	2661	2718	2654	2628	2656	2743	2714	2616	2637	2605	2723	2586	2650	2533	2529	2682	2651	2643	2618	2733	2658	2771	2876	2849	2957	2932	2848	2885	2850	2861	2803
2597	2645	2555	2586	2594	2601	2503	2458	2513	2519	2511	2473	2553	2505	2361	2456	2568	2619	2664	2671	2704	2720	2725	2650	2565	2591	2681	2602	2630	2645	2613	2564	2594	2483	2465	2526	2699	2662	2767	2644	2861	2759	2880	2857	2912	2986	2760	2710	2817	2746
2627	2607	2517	2673	2681	2670	2616	2653	2551	2574	2544	2603	2551	2539	2609	2557	2585	2572	2665	2590	2617	2639	2679	2762	2664	2598	2585	2552	2588	2654	2634	2527	2548	2488	2470	2487	2616	2599	2629	2660	2649	2831	2759	2865	2896	2733	2727	2706	2705	2558
2567	2503	2574	2497	2571	2498	2555	2580	2654	2684	2767	2709	2796	2588	2649	2657	2594	2506	2509	2629	2600	2609	2655	2757	2619	2586	2612	2560	2623	2537	2493	2575	2577	2451	2612	2461	2575	2559	2670	2810	2680	2765	2813	2790	2844	2757	2701	2661	2621	2681
2511	2463	2438	2517	2448	2476	2476	2573	2629	2621	2751	2640	2854	2721	2619	2524	2537	2546	2625	2594	2693	2628	2695	2751	2748	2608	2617	2549	2612	2591	2499	2630	2649	2653	2518	2480	2538	2649	2631	2734	2803	2764	2676	2682	2670	2722	2805	2673	2700	2807
2493	2484	2442	2479	2504	2485	2416	2484	2501	2654	2646	2615	2786	2710	2702	2702	2545	2632	2698	2595	2574	2596	2681	2638	2682	2659	2735	2524	2581	2628	2698	2621	2700	2579	2657	2504	2593	2527	2525	2692	2737	2745	2730	2709	2678	2780	2796	2782	2681	2755
2519	2443	2473	2507	2453	2404	2531	2580	2448	2704	2568	2663	2756	2645	2660	2554	2775	2613	2544	2581	2574	2647	2766	2627	2695	2585	2708	2692	2690	2641	2686	2616	2640	2685	2771	2686	2533	2569	2643	2656	2774	2610	2673	2643	2616	2755	2741	2765	2647	2679
2634	2593	2412	2538	2559	2464	2493	2542	2580	2434	2530	2543	2490	2550	2562	2601	2610	2498	2601	2649	2671	2625	2535	2582	2665	2609	2686	2575	2624	2626	2811	2715	2735	2673	2769	2773	2801	2575	2587	2630	2657	2694	2736	2723	2734	2680	2712	2896	2769	2759
2657	2715	2628	2554	2499	2474	2532	2529	2457	2383	2423	2449	2435	2496	2536	2477	2677	2483	2588	2578	2579	2551	2567	2615	2621	2547	2620	2613	2657	2703	2646	2735	2556	2684	2751	2785	2735	2650	2642	2530	2676	2770	2718	2642	2787	2755	2680	2688	2719	2793
2610	2629	2584	2501	2599	2519	2621	2515	2368	2439	2441	2401	2383	2434	2438	2373	2477	2628	2635	2663	2574	2647	2687	2599	2643	2578	2610	2665	2662	2734	2564	2630	2737	2629	2623	2616	2561	2727	2651	2555	2641	2697	2798	2799	2763	2690	2834	2911	2761	2702
2699	2649	2599	2549	2629	2595	2677	2652	2557	2481	2566	2440	2480	2469	2420	2559	2563	2643	2605	2683	2693	2865	2745	2782	2709	2665	2591	2854	2734	2739	2676	2648	2611	2580	2557	2525	2593	2590	2687	2636	2752	2684	2753	2653	2681	2716	2645	2806	2763	2870
2666	2680	2642	2528	2617	2506	2593	2587	2516	2573	2526	2484	2511	2509	2552	2613	2630	2625	2625	2688	2770	2824	2837	2823	2748	2767	2672	2715	2700	2802	2663	2636	2568	2514	2568	2497	2588	2647	2603	2586	2653	2640	2588	2871	2817	2786	2766	2793	2840	2868
2600	2688	2608	2662	2619	2554	2653	2593	2606	2577	2640	2614	2540	2525	2597	2554	2520	2480	2598	2616	2754	2781	2860	2740	2756	2685	2674	2716	2639	2717	2584	2715	2657	2448	2487	2547	2548	2697	2800	2737	2573	2711	2607	2795	2766	2803	2802	2719	2722	2930
2635	2680	2691	2581	2680	2632	2647	2715	2579	2658	2684	2617	2637	2739	2632	2544	2490	2536	2430	2581	2620	2616	2678	2635	2683	2777	2679	2669	2742	2620	2733	2694	2667	2633	2631	2633	2683	2657	2741	2721	2695	2616	2742	2795	2758	2812	2888	2872	2983	2887
2721	2667	2771	2701	2587	2591	2453	2569	2665	2680	2520	2666	2506	2508	2624	2504	2468	2525	2326	2438	2502	2680	2654	2715	2738	2833	2782	2637	2658	2735	2765	2766	2739	2697	2626	2609	2718	2702	2801	2827	2730	2760	2706	2671	2775	2939	2897	2945	2871	2990
2918	2735	2768	2597	2507	2507	2531	2444	2630	2576	2538	2583	2494	2406	2371	2475	2571	2509	2459	2535	2536	2651	2704	2839	2837	2859	2787	2703	2786	2805	2854	2807	2752	2754	2737	2712	2715	2780	2717	2830	2838	2764	2722	2765	2808	2928	2908	2968	2976	2915
2869	2834	2741	2671	2580	2538	2531	2554	2550	2602	2592	2522	2486	2476	2470	2501	2492	2594	2574	2586	2714	2642	2582	2862	2992	2868	2802	2747	2677	2733	2808	2689	2794	2743	2657	2651	2640	2715	2742	2772	2873	2779	2789	2789	2879	2875	2897	2940	2872	2941
3008	2926	2978	2823	2644	2652	2577	2594	2545	2493	2624	2652	2630	2523	2596	2546	2575	2513	2616	2660	2669	2711	2646	2747	2860	2942	2738	2883	2758	2758	2750	2772	2663	2724	2754	2716	2684	2708	2832	2886	2930	2900	2844	2817	2916	2991	2905	2907	2815	2851
2905	3039	2885	2869	2675	2627	2545	2527	2465	2448	2544	2521	2418	2576	2650	2776	2679	2647	2690	2631	2736	2762	2641	2739	2839	2873	2834	2735	2814	2879	2792	2720	2762	2748	2848	2789	2875	2864	2913	3039	2950	2914	2915	2918	2923	3014	2913	3025	2978	2867
2933	2854	2755	2795	2653	2537	2463	2438	2341	2369	2394	2245	2409	2385	2606	2627	2717	2693	2734	2627	2677	2630	2757	2708	2653	2771	2760	2692	2759	2734	2713	2674	2742	2620	2779	2770	2940	2946	2923	3109	3005	2974	2898	2851	3005	2947	2934	2983	2973	2903
2782	2608	2577	2655	2637	2591	2393	2259	2362	2321	2310	2309	2330	2251	2416	2477	2663	2735	2795	2696	2555	2607	2606	2708	2713	2582	2846	2858	2739	2743	2777	2652	2724	2752	2857	2723	2884	2884	2840	2912	2996	2930	2975	2910	2875	3025	2922	3021	3087	3021
2698	2622	2508	2662	2629	2553	2508	2480	2470	2383	2389	2363	2343	2362	2399	2515	2462	2653	2731	2852	2600	2700	2518	2685	2604	2688	2681	2828	2816	2663	2733	2765	2751	2770	2773	2821	2874	2880	2930	2866	2874	3005	2934	2967	2951	2913	3088	3037	3057	3192
2637	2615	2617	2762	2788	2621	2628	2539	2458	2399	2367	2359	2482	2413	2420	2409	2472	2557	2766	2718	2711	2720	2569	2635	2705	2627	2793	2860	2899	2771	2735	2669	2686	2776	2735	2802	2796	2774	2879	2922	2924	2961	2961	2963	3019	3059	3005	3163	3096	3135
2598	2722	2654	2722	2673	2651	2596	2451	2450	2425	2378	2370	2373	2384	2312	2360	2398	2468	2584	2685	2768	2732	2577	2590	2711	2680	2720	2814	2818	2764	2795	2764	2686	2653	2792	2607	2856	2823	2868	2839	2896	2972	3094	2980	3092	2960	3134	3048	3074	3205
2614	2689	2692	2686	2602	2493	2512	2513	2420	2390	2331	2210	2335	2333	2416	2434	2501	2555	2426	2637	2648	2727	2672	2672	2649	2680	2718	2776	2768	2925	2773	2794	2625	2589	2650	2718	2691	2874	2735	2956	2814	3025	3070	3033	3030	3109	3015	3205	3128	3168
2593	2673	2544	2608	2533	2551	2490	2542	2372	2207	2193	2274	2276	2293	2408	2478	2640	2547	2583	2595	2701	2793	2841	2705	2486	2658	2839	2782	2844	2869	2694	2675	2717	2717	2708	2660	2678	2851	2768	2958	2905	3029	2986	3018	3144	3038	3134	3084	3304	3260
2614	2659	2506	2424	2490	2507	2428	2497	2356	2366	2220	2231	2176	2209	2354	2509	2565	2687	2563	2715	2765	2852	2787	2740	2577	2597	2718	2705	2697	2820	2666	2661	2675	2623	2682	2815	2775	2864	2807	2868	2868	2980	2927	3120	3081	3062	3103	3255	3251	3188
2531	2427	2444	2467	2294	2356	2307	2332	2323	2277	2282	2293	2221	2266	2399	2501	2599	2731	2602	2644	2655	2785	2871	2685	2573	2529	2701	2653	2556	2753	2786	2665	2729	2632	2557	2737	2730	2926	2797	2817	2845	2808	2776	2860	2943	2992	2898	3062	3024	3127
2372	2396	2341	2276	2228	2315	2316	2416	2390	2438	2420	2421	2325	2383	2159	2479	2418	2659	2646	2686	2586	2686	2706	2819	2688	2486	2519	2699	2551	2667	2711	2626	2624	2713	2557	2709	2629	2716	2817	2845	2763	2764	2887	2909	2920	3019	2972	3052	3011	3254
2458	2340	2381	2324	2311	2414	2443	2590	2580	2527	2560	2510	2512	2403	2421	2526	2485	2632	2610	2668	2626	2641	2775	2769	2590	2432	2619	2526	2679	2657	2886	2695	2679	2698	2627	2581	2852	2794	2796	2850	2802	2859	3027	2985	3000	3031	3108	3158	3276	3136
2475	2408	2298	2315	2371	2578	2533	2620	2673	2732	2636	2604	2552	2532	2474	2395	2460	2501	2632	2567	2507	2555	2680	2736	2688	2451	2597	2735	2531	2695	2795	2764	2730	2758	2587	2771	2766	2813	2835	2843	2883	2960	2930	3030	3029	3161	3140	3171	3198	3296
2403	2377	2254	2264	2435	2543	2637	2699	2704	2816	2682	2589	2427	2434	2313	2387	2388	2604	2544	2504	2599	2561	2766	2631	2750	2496	2555	2719	2674	2662	2885	2739	2700	2743	2724	2846	2780	2733	2790	2783	2870	2824	2882	2997	2930	3077	3043	3179	3262	3414
2475	2306	2313	2290	2356	2517	2453	2543	2650	2588	2592	2542	2443	2342	2381	2340	2351	2506	2463	2598	2395	2524	2783	2753	2699	2579	2637	2694	2644	2726	2913	2767	2702	2772	2717	2815	2866	2760	2773	2849	2798	2904	2984	2926	3046	2982	3051	3038	3272	3289
2483	2427	2294	2372	2387	2371	2534	2535	2605	2660	2716	2631	2446	2429	2454	2361	2392	2463	2535	2496	2637	2612	2739	2867	2703	2802	2887	2947	2740	2922	3032	2943	2993	2961	2817	2903	3007	2937	3068	2881	2979	3007	3019	3072	3095	3228	3188	3186	3290	3259
2579	2536	2494	2375	2372	2553	2545	2630	2666	2739	2776	2772	2697	2476	2516	2520	2657	2615	2691	2575	2662	2647	2931	2935	2875	2851	2945	2974	2993	3141	3196	3216	3157	3133	2970	3064	3108	3073	3093	3049	3091	2997	3220	3324	3328	3323	3272	3386	3388	3550
2818	2696	2592	2561	2577	2522	2664	2756	2840	2867	2885	2848	2780	2712	2537	2609	2757	2636	2693	2736	2764	2872	3192	3125	3123	2871	3186	3037	3090	3112	3264	3399	3170	3253	3085	3125	3056	3155	3104	3199	3224	3249	3328	3471	3334	3394	3328	3370	3380	3504
2794	2742	2703	2567	2686	2597	2725	2840	2865	2889	2856	2976	2859	2930	2714	2824	2895	2791	2741	2776	2866	3058	3259	3268	3096	3025	3173	2992	2903	3114	3226	3245	3218	3128	3091	3085	2991	3089	3131	3171	3097	3214	3171	3325	3297	3274	3264	3209	3172	3277
2716	2809	2747	2682	2676	2656	2711	2802	2986	2949	2943	2901	3035	2843	2945	2865	2829	2812	2756	2856	2915	3132	3295	3262	3151	3219	3123	2936	3038	3111	3258	3075	3201	3122	2963	3042	3025	3106	3171	3118	3146	3109	3153	3190	3240	3195	3125	3093	3169	3295
2757	2784	2870	2726	2781	2755	2752	2706	2918	2960	3015	3042	3026	3029	3026	2941	2836	2842	2785	2726	2939	3206	3365	3213	3222	3091	3081	3046	3003	3124	3160	3239	3267	2993	3064	3046	3153	3250	3322	3280	3216	3119	3128	3065	3082	3142	3151	3105	3188	3127
2837	2812	2759	2846	2706	2767	2667	2820	2762	2917	2989	3076	3106	2994	2861	2936	2864	2745	2746	2760	3154	3115	3198	3142	3148	3294	3096	3015	3074	3155	3217	3322	3375	3223	3167	3080	3188	3144	3254	3257	3121	3219	3130	3170	3128	3062	3002	3123	3187	3196
2711	2679	2696	2659	2698	2680	2754	2834	2757	2885	2973	3007	3013	3058	2883	2907	2700	2825	2673	2851	2977	3140	3109	3253	3255	3246	3143	3034	2984	3140	3024	3176	3183	2994	3039	3016	3014	3172	3183	3231	3121	3039	3144	3139	3144	3156	3084	3015	3121	3079
2579	2563	2560	2535	2464	2613	2689	2778	2902	3028	3014	3075	3058	3045	2818	2801	2689	2679	2789	2891	3049	3036	3127	3112	3179	3012	2869	2993	2932	2957	3003	3047	2928	3003	2974	2931	3001	3103	3258	3197	3169	3166	3090	3116	3077	2982	2894	2877	2970	3100
2547	2422	2367	2409	2441	2564	2683	2788	2958	3083	3036	3115	2944	3050	2826	2714	2752	2669	2839	2932	2955	2865	3028	3028	2993	2912	2855	2859	2853	2948	3021	2970	2976	2855	2799	2892	3083	3038	3292	3171	3195	3147	3145	3013	3139	2933	2988	2939	2925	3117
2472	2376	2458	2408	2431	2486	2557	2737	2874	3088	2994	2959	2904	2866	2825	2769	2661	2626	2717	2703	2741	2919	3039	3038	2991	2819	2897	2875	2861	2982	3019	3040	3036	3035	2881	3001	3091	3327	3250	3150	3279	3102	3025	3098	3057	3048	2927	3018	3008	3112
2600	2467	2470	2380	2409	2510	2577	2586	2696	2829	2842	2752	2874	2776	2755	2719	2640	2696	2624	2640	2876	2950	3170	3084	2938	2893	3034	2926	2920	3045	3097	3030	3063	2944	2920	3008	3009	3257	3237	3231	3133	3074	2910	2989	3003	2941	2971	3010	3076	3011
2606	2616	2606	2549	2584	2617	2697	2750	2629	2743	2743	2804	2859	2838	2677	2639	2533	2556	2557	2733	2822	3097	3191	3134	3028	3014	2938	2897	3012	3085	3056	3118	3074	2891	2868	2882	2952	3068	3050	3065	2995	3068	2919	3021	2885	2994	2919	2929	2911	3014
2474	2621	2639	2603	2602	2680	2661	2762	2818	2797	2842	2891	2868	2743	2560	2575	2567	2527	2648	2840	3070	3066	3110	3141	3063	2991	2849	2994	3107	3086	3092	3137	3005	2790	2937	2799	2979	3025	3028	3101	3039	3051	2973	2925	2966	2832	2853	2862	2971	2995
2526	2582	2438	2540	2577	2549	2575	2704	2816	2873	2915	2845	2739	2674	2504	2513	2482	2647	2783	2912	2947	3114	3156	3135	3088	2860	2915	3005	3068	2937	3185	2933	2900	2941	2861	2896	2976	3081	3163	2972	2966	3004	2989	2898	2938	2771	2847	2812	3021	2942
2521	2502	2515	2459	2558	2509	2569	2608	2707	2772	2747	2725	2793	2587	2608	2481	2539	2685	2643	2835	2966	3081	3154	2954	2983	2903	2916	2890	2903	3047	3002	3026	2812	2777	2836	2892	2889	3085	3112	2955	2895	2932	3087	2944	2954	3013	2980	2759	2897	2986
2360	2356	2410	2406	2470	2443	2545	2602	2681	2679	2704	2652	2761	2601	2578	2532	2670	2703	2879	2845	3093	3069	3052	2937	2872	2806	2843	2762	2835	3051	3053	2899	2717	2834	2826	2921	2937	3110	2950	2993	2874	3006	3025	3058	3000	2930	2924	3073	2957	3005
2259	2339	2352	2403	2514	2530	2602	2655	2744	2782	2777	2817	2733	2614	2582	2667	2638	2696	2871	3073	3095	3032	2975	2853	2765	2866	2815	2849	2963	2876	2944	2897	2789	2739	2863	2979	2879	2958	3069	3018	3080	3074	3030	3017	2994	2961	3023	2910	2885	2938
2297	2394	2337	2384	2546	2657	2626	2742	2822	2831	2710	2728	2692	2549	2577	2614	2783	2873	2996	3056	2995	2913	2905	2899	2858	2735	2789	2877	2868	2973	2935	2767	2757	2808	2844	2887	3036	3154	3009	2935	3025	2996	2980	2976	2962	2964	3075	2949	2961	2951
2332	2397	2425	2542	2587	2732	2699	2789	2790	2753	2695	2596	2593	2524	2489	2532	2768	2740	2910	2979	2898	2879	2852	2848	2636	2691	2900	2838	2969	2949	2825	2918	2740	2833	2871	2991	3176	2922	3041	2934	2949	2973	2993	3090	2937	2976	2958	2825	2953	2967
2379	2510	2557	2463	2778	2709	2744	2801	2802	2740	2715	2622	2534	2369	2555	2507	2682	2816	2839	2894	3103	2881	2893	2639	2754	2757	2773	2956	2882	2962	2849	2792	2870	2819	2841	2952	3075	3097	2995	3015	2979	2994	2950	2945	2993	2879	2870	2898	2906	2850
2478	2582	2653	2592	2637	2695	2769	2737	2699	2638	2505	2474	2389	2462	2515	2607	2719	2759	2986	2998	3034	2920	2891	2788	2675	2736	2843	2968	2903	3011	2790	2850	2717	2758	2999	2935	2975	2946	3001	2884	2925	2912	2996	2941	2973	2947	2894	2873	2944	2833
2575	2632	2648	2722	2809	2716	2695	2742	2617	2565	2516	2451	2522	2597	2534	2738	2882	2974	3079	3063	2979	2973	2833	2807	2860	2784	2833	3034	2924	2874	2801	2827	2893	2849	2887	2927	2898	2882	2831	2937	3030	2925	3102	3020	2951	2909	3096	2951	2823	3020
2653	2615	2702	2768	2727	2702	2668	2676	2577	2484	2488	2515	2429	2595	2678	2740	2811	2981	3020	3023	2988	2935	2800	2756	2753	2917	2917	2901	2870	2833	2676	2790	2697	2802	2806	2881	2943	2835	2924	2904	2887	2980	2953	3109	2987	3013	3107	3116	3060	2896
2805	2810	2710	2776	2633	2725	2623	2564	2476	2478	2444	2453	2422	2620	2551	2782	2945	2959	2995	2971	2856	2817	2695	2667	2683	2782	2944	2877	2910	2860	2854	2770	2775	2849	2948	2924	2889	2827	2793	2823	2847	3045	3197	3026	3158	3073	2990	3001	3084	3037
2876	2872	2727	2845	2816	2692	2650	2597	2531	2429	2449	2519	2488	2581	2690	2747	2959	3066	2961	2884	2902	2765	2685	2743	2853	2833	2853	2928	2844	2828	2797	2633	2717	2803	2818	2761	2894	2766	2813	2791	2898	2967	3059	3112	3086	3106	3119	3104	3003	2994
2883	2795	2795	2878	2838	2711	2526	2553	2491	2456	2576	2510	2644	2696	2809	2926	3014	2949	2917	2800	2780	2910	2839	2818	2782	2822	2865	2773	2793	2843	2782	2644	2666	2639	2694	2764	2740	2761	2789	2915	2989	2941	2955	3077	3073	3086	3224	3136	3088	3154
2865	2795	2752	2784	2762	2586	2571	2511	2480	2525	2617	2543	2634	2857	2886	2886	2809	2927	2897	2709	2703	2721	2705	2801	2877	2908	2901	2812	2779	2629	2677	2816	2675	2619	2660	2679	2683	2785	2841	2863	2960	3011	3055	3005	3050	3095	3166	3130	3099	3107
2816	2794	2689	2636	2679	2556	2314	2519	2472	2463	2530	2656	2672	2678	2764	2874	2729	2761	2681	2760	2702	2721	2762	2773	2782	2839	2868	2792	2688	2760	2652	2679	2724	2670	2759	2781	2561	2721	2752	2804	2920	2983	2862	3039	2885	2992	3165	3007	2959	3118
2832	2766	2658	2745	2666	2544	2344	2431	2380	2493	2582	2599	2678	2751	2750	2766	2769	2640	2710	2659	2556	2660	2806	2708	2903	2949	2840	2786	2685	2707	2663	2665	2699	2770	2712	2703	2678	2686	2799	2805	2873	2922	2917	2875	2926	2887	2913	3027	2940	3041
2675	2559	2600	2489	2477	2369	2420	2454	2533	2450	2533	2625	2762	2638	2661	2588	2653	2617	2629	2690	2714	2728	2678	2859	2832	2827	2968	2766	2776	2723	2690	2645	2654	2674	2729	2610	2694	2629	2740	2855	2808	2855	2863	2918	2906	3014	2975	2964	3085	3046
2597	2571	2553	2602	2597	2437	2477	2485	2527	2616	2540	2561	2707	2610	2679	2591	2420	2513	2640	2618	2662	2836	2824	2835	2847	2895	2860	2735	2709	2730	2652	2726	2653	2658	2722	2594	2667	2681	2743	2820	2867	2817	2833	2855	2845	3047	3058	3015	3091	3136
2605	2484	2551	2519	2482	2570	2602	2554	2545	2601	2692	2626	2567	2593	2622	2395	2528	2584	2523	2561	2721	2739	2774	2955	2894	2769	2758	2684	2839	2753	2722	2707	2753	2693	2627	2622	2612	2689	2680	2813	2688	2731	2742	2829	2860	3050	2994	3063	3156	3027
2659	2683	2642	2658	2581	2765	2581	2668	2709	2657	2554	2553	2532	2505	2559	2405	2440	2552	2611	2660	2714	2888	2845	2902	2832	2821	2772	2792	2761	2733	2775	2791	2798	2715	2611	2584	2668	2624	2645	2701	2653	2680	2797	2836	2898	2897	2987	3048	3034	2973
2652	2678	2606	2579	2643	2680	2567	2614	2677	2677	2601	2561	2530	2464	2503	2524	2560	2623	2653	2775	2853	2957	2831	3005	2812	2797	2770	2802	2671	2679	2663	2650	2671	2635	2596	2527	2629	2748	2719	2667	2723	2644	2778	2991	3042	2987	2993	3111	3149	2978
2563	2608	2604	2541	2678	2668	2640	2626	2604	2700	2562	2605	2521	2493	2433	2585	2512	2680	2783	2777	2821	2841	2865	3018	2900	2823	2697	2767	2724	2838	2738	2605	2570	2503	2668	2626	2605	2608	2684	2690	2693	2896	2858	3040	3045	3075	3082	3178	3097	3103
2683	2632	2624	2682	2619	2654	2594	2574	2577	2437	2494	2477	2510	2516	2647	2648	2647	2842	2765	2884	3001	2881	2793	2773	2759	2614	2701	2680	2663	2779	2629	2678	2538	2605	2634	2703	2689	2744	2750	2701	2727	2909	3007	3224	3034	3133	3203	3263	3180	3087
2620	2592	2644	2702	2561	2663	2550	2480	2499	2363	2381	2384	2454	2409	2609	2619	2755	2823	2796	2823	2878	2772	2736	2644	2649	2676	2669	2605	2704	2682	2596	2648	2540	2552	2795	2730	2757	2721	2614	2770	2933	3001	2961	3057	3061	2997	3107	3051	3107	3013
2649	2645	2594	2684	2611	2554	2422	2417	2472	2390	2406	2464	2487	2464	2583	2647	2844	2792	2827	2790	2831	2812	2682	2708	2591	2734	2644	2704	2671	2594	2587	2565	2615	2586	2704	2711	2717	2752	2816	2883	2964	2962	2994	3047	3033	2989	3150	3153	3078	3239
2701	2616	2559	2540	2509	2437	2421	2415	2374	2385	2400	2426	2536	2642	2761	2743	2775	2812	2695	2746	2803	2708	2696	2759	2656	2762	2721	2675	2704	2566	2565	2501	2712	2682	2737	2852	2799	2872	2815	3025	2984	3022	2957	2884	2930	2965	3039	3051	3183	3013
2661	2580	2529	2506	2428	2457	2349	2377	2420	2410	2441	2339	2578	2598	2641	2691	2827	2782	2743	2622	2665	2691	2724	2794	2723	2717	2693	2663	2606	2581	2545	2655	2662	2811	2771	2799	2791	2761	2831	2890	2968	2885	2938	2980	2980	2992	3107	3065	2915	2972
2721	2638	2418	2506	2411	2332	2366	2343	2429	2434	2471	2474	2617	2736	2672	2721	2706	2711	2677	2616	2620	2658	2690	2730	2857	2837	2693	2658	2634	2555	2540	2659	2704	2849	2743	2810	2673	2813	2895	2955	2993	3073	2801	2904	2966	2993	2954	2984	2920	2876
2574	2620	2450	2405	2440	2399	2389	2380	2494	2558	2619	2604	2699	2793	2691	2821	2783	2762	2606	2693	2580	2690	2798	2700	2728	2714	2784	2700	2653	2704	2601	2647	2743	2768	2690	2744	2909	2840	2996	2996	2933	2835	2933	2788	3001	2956	2987	2925	2833	2908
2679	2510	2415	2522	2390	2477	2524	2551	2551	2640	2664	2775	2678	2640	2728	2733	2731	2795	2686	2654	2747	2695	2655	2777	2730	2706	2580	2561	2543	2599	2728	2845	2778	2794	2804	2912	2857	2984	2906	3039	2849	2948	2870	2890	2896	3025	2957	2913	2857	2917
2504	2476	2334	2485	2554	2553	2559	2573	2601	2657	2582	2725	2641	2687	2662	2604	2674	2675	2572	2615	2632	2652	2543	2593	2596	2545	2553	2601	2619	2735	2838	2774	2841	2834	2850	2788	2901	2937	2946	2920	2824	2966	2921	2915	2769	2823	2859	2782	2809	2898
2376	2433	2389	2527	2525	2582	2576	2661	2549	2589	2632	2606	2599	2465	2444	2578	2543	2592	2617	2656	2627	2583	2608	2594	2547	2511	2636	2709	2861	2855	2793	2903	2798	2875	2845	3024	2979	2975	2938	2994	2928	2933	2911	2977	2932	2837	2799	2793	2816	2824
2461	2423	2498	2370	2528	2592	2603	2704	2666	2659	2609	2629	2497	2458	2451	2482	2547	2542	2646	2678	2544	2580	2599	2524	2432	2532	2698	2701	2818	2913	2887	2805	2907	2866	2960	2976	3079	2945	2954	3020	2998	2905	2976	2913	2876	2837	2862	2965	2879	2896
2472	2530	2481	2504	2511	2443	2607	2529	2645	2650	2631	2500	2581	2557	2470	2537	2698	2621	2699	2627	2601	2644	2524	2575	2642	2676	2795	2839	2674	2831	2946	2810	2753	2817	2936	3018	2889	2913	2948	2925	2993	2958	2899	2819	2879	2771	2834	2843	2963	2852
2437	2409	2624	2518	2528	2526	2415	2517	2514	2593	2550	2627	2519	2569	2585	2631	2616	2553	2581	2672	2743	2670	2600	2658	2598	2731	2794	2709	2785	2799	2703	2722	2782	2988	2875	2920	2824	2944	2991	2958	2911	2940	2787	2834	2733	2795	2789	2839	2844	2847
2498	2486	2511	2475	2459	2415	2326	2420	2400	2487	2477	2555	2486	2600	2666	2642	2560	2686	2574	2552	2511	2662	2589	2598	2686	2749	2744	2877	2755	2703	2731	2811	2876	2919	2833	2810	2798	2788	2931	2823	2992	2832	2788	2798	2780	2784	2853	2801	2824	2864
2532	2602	2540	2520	2424	2427	2398	2405	2395	2453	2389	2475	2681	2606	2563	2712	2644	2643	2599	2586	2664	2685	2704	2597	2807	2777	2757	2717	2725	2749	2831	2826	2819	2864	2831	2811	2830	2876	2779	2953	2919	2825	2782	2734	2863	2847	2890	2750	2842	2833
2492	2499	2455	2571	2490	2456	2441	2369	2356	2350	2464	2449	2542	2587	2558	2526	2554	2556	2580	2572	2593	2720	2718	2691	2901	2850	2697	2656	2651	2802	2764	2831	2945	2778	2886	2684	2776	2885	2990	2881	2866	2813	2763	2804	2830	2885	2817	2927	2756	2821
2414	2454	2501	2488	2392	2422	2450	2368	2461	2449	2439	2452	2528	2505	2512	2424	2486	2609	2566	2573	2623	2692	2757	2652	2699	2658	2685	2711	2757	2697	2864	2847	2826	2784	2813	2817	2831	2865	2827	2843	2813	2871	2873	2908	2818	2934	2831	2976	2791	2861
2369	2406	2419	2529	2515	2428	2475	2497	2443	2521	2500	2500	2341	2403	2435	2462	2517	2471	2585	2694	2615	2677	2571	2672	2578	2640	2582	2712	2739	2735	2889	2754	2717	2727	2825	2788	2829	2827	2867	2885	2891	2934	3000	3035	2898	2999	2882	2903	2878	2977
2343	2321	2504	2420	2565	2567	2541	2576	2576	2514	2505	2452	2543	2387	2522	2566	2576	2586	2545	2644	2627	2618	2564	2474	2615	2588	2612	2729	2683	2694	2724	2564	2622	2666	2799	2792	2763	2792	2829	2801	2836	2907	3000	2972	2979	2918	2987	2949	3011	3037
2337	2415	2324	2445	2541	2504	2509	2570	2458	2494	2486	2443	2526	2422	2521	2396	2476	2562	2537	2613	2656	2582	2519	2455	2547	2637	2595	2675	2648	2610	2596	2508	2616	2716	2696	2682	2682	2661	2611	2755	2678	2848	2755	2782	2877	2877	2984	2871	2921	2877
2384	2496	2415	2514	2494	2530	2421	2466	2464	2500	2515	2499	2595	2498	2499	2512	2452	2509	2628	2579	2583	2535	2493	2589	2631	2591	2615	2672	2575	2518	2669	2735	2614	2659	2750	2666	2559	2720	2610	2643	2698	2702	2618	2726	2694	2892	2882	2791	2876	2872
2520	2448	2479	2412	2512	2527	2567	2431	2459	2448	2525	2503	2617	2585	2547	2439	2445	2408	2401	2464	2525	2581	2472	2567	2737	2616	2597	2578	2650	2548	2666	2702	2759	2848	2703	2742	2676	2743	2796	2666	2720	2723	2762	2812	2721	2745	2829	2786	2798	2696
2349	2499	2491	2668	2451	2535	2458	2658	2517	2587	2591	2603	2567	2595	2514	2476	2431	2477	2429	2428	2353	2542	2688	2572	2680	2714	2568	2580	2668	2727	2744	2813	2761	2742	2692	2713	2697	2761	2803	2699	2720	2710	2689	2807	2691	2697	2669	2753	2717	2626
2526	2508	2584	2641	2450	2585	2520	2577	2666	2642	2654	2499	2535	2538	2519	2566	2439	2390	2544	2390	2476	2549	2579	2681	2702	2647	2654	2671	2683	2782	2768	2850	2786	2707	2661	2742	2645	2729	2707	2690	2643	2626	2683	2811	2750	2680	2709	2746	2792	2727
2483	2643	2632	2572	2596	2615	2589	2581	2636	2565	2616	2507	2524	2413	2473	2511	2518	2419	2481	2428	2453	2560	2552	2659	2646	2741	2675	2710	2732	2791	2709	2767	2801	2823	2703	2764	2716	2778	2798	2773	2822	2737	2641	2745	2801	2864	2948	2845	2744	2718
2569	2610	2616	2550	2536	2572	2444	2384	2384	2442	2392	2428	2447	2428	2420	2530	2416	2499	2509	2452	2425	2489	2559	2532	2666	2662	2823	2850	2783	2693	2749	2762	2859	2765	2806	2931	2785	2876	2836	2891	2938	2877	2853	2867	2869	2854	2938	2876	2935	3010
2683	2577	2580	2480	2443	2542	2383	2280	2369	2356	2266	2348	2369	2432	2508	2399	2553	2562	2536	2538	2554	2445	2565	2624	2624	2707	2789	2750	2789	2692	2723	2695	2838	2943	2916	2854	2975	2942	3001	2992	3097	3051	2966	2989	2974	2926	3003	2942	2883	2859
2528	2508	2548	2507	2338	2407	2414	2368	2319	2321	2311	2401	2408	2462	2521	2605	2578	2507	2595	2553	2653	2627	2515	2654	2655	2782	2784	2873	2785	2773	2712	2793	2836	2729	2859	2841	2830	2839	2838	2852	2887	3015	3023	2903	2977	2777	2892	2934	2873	2945
2410	2527	2530	2470	2476	2557	2384	2489	2426	2391	2359	2383	2359	2485	2507	2555	2659	2715	2710	2555	2672	2688	2667	2814	2747	2783	2799	2785	2692	2786	2712	2784	2742	2795	2781	2642	2707	2699	2663	2797	2803	2806	2768	2780	2723	2810	2836	2880	2927	2790
2510	2530	2589	2652	2462	2550	2474	2505	2536	2483	2643	2326	2414	2595	2507	2553	2624	2646	2736	2696	2754	2748	2720	2588	2818	2735	2861	2733	2784	2856	2729	2765	2750	2695	2663	2605	2687	2652	2704	2631	2771	2791	2701	2742	2723	2837	2787	2926	2824	2818
2534	2582	2546	2724	2548	2649	2604	2545	2680	2455	2537	2493	2464	2461	2470	2544	2630	2691	2719	2777	2729	2703	2724	2630	2694	2788	2858	2838	2834	2873	2824	2776	2696	2676	2680	2685	2620	2697	2657	2804	2621	2714	2679	2692	2764	2741	2772	2764	2744	2721
2552	2566	2499	2561	2661	2738	2609	2639	2589	2551	2527	2469	2506	2406	2503	2463	2557	2602	2689	2657	2803	2726	2795	2754	2720	2756	2816	2854	2923	2918	2777	2774	2718	2698	2722	2658	2696	2697	2684	2682	2653	2737	2702	2625	2726	2676	2731	2740	2747	2707
2606	2618	2564	2633	2604	2723	2610	2685	2614	2570	2559	2519	2423	2412	2450	2498	2536	2488	2609	2731	2808	2722	2817	2759	2688	2713	2646	2883	2797	2830	2674	2734	2695	2667	2591	2728	2613	2644	2706	2569	2698	2691	2687	2740	2618	2658	2619	2729	2692	2761
2596	2620	2562	2535	2564	2620	2550	2573	2660	2637	2463	2536	2449	2504	2425	2442	2423	2526	2540	2643	2732	2751	2783	2740	2694	2638	2703	2780	2774	2743	2691	2765	2714	2641	2656	2642	2655	2702	2612	2599	2644	2685	2642	2740	2628	2686	2731	2734	2721	2682
2634	2584	2504	2659	2495	2605	2484	2423	2541	2567	2516	2481	2398	2520	2430	2379	2430	2442	2516	2558	2727	2713	2752	2741	2730	2583	2712	2687	2713	2731	2679	2671	2602	2583	2632	2612	2568	2747	2636	2641	2718	2710	2735	2865	2845	2930	2834	2967	2950	2901
2663	2581	2549	2619	2537	2605	2496	2489	2494	2436	2506	2435	2432	2500	2477	2330	2410	2530	2607	2677	2658	2671	2740	2727	2755	2629	2624	2754	2722	2723	2653	2652	2590	2607	2554	2510	2629	2781	2722	2704	2720	2821	2868	2826	3006	3018	3005	2966	2990	2966
2670	2612	2526	2549	2457	2462	2369	2423	2544	2480	2518	2496	2526	2529	2460	2574	2501	2505	2580	2699	2679	2650	2596	2786	2820	2716	2632	2668	2668	2656	2678	2691	2621	2604	2545	2564	2657	2649	2754	2776	2976	2907	2986	3047	3094	3034	3043	3041	2899	2991
2619	2650	2515	2515	2494	2462	2511	2461	2419	2455	2552	2528	2588	2616	2492	2647	2650	2645	2594	2664	2709	2772	2670	2704	2768	2746	2690	2644	2559	2599	2726	2560	2672	2570	2617	2710	2774	2830	2861	2932	2988	2878	2999	3042	3257	3079	3121	2984	3064	3108
2646	2685	2461	2433	2521	2364	2321	2321	2455	2451	2426	2663	2524	2578	2695	2619	2662	2523	2570	2604	2652	2808	2845	2746	2739	2731	2621	2543	2490	2571	2650	2657	2616	2579	2517	2594	2682	2811	2900	3003	2977	3080	2959	3079	3029	3211	3068	3037	3025	3056
2647	2550	2429	2527	2392	2331	2367	2253	2315	2419	2475	2509	2483	2481	2553	2757	2685	2696	2681	2714	2722	2788	2802	2780	2662	2733	2556	2604	2516	2577	2683	2691	2624	2543	2623	2576	2565	2780	2849	2903	3000	2852	2875	2989	2974	2891	2977	2940	2895	2909
2611	2560	2441	2450	2343	2289	2257	2283	2287	2314	2372	2597	2587	2683	2625	2726	2730	2800	2725	2722	2700	2721	2827	2679	2644	2754	2567	2643	2524	2564	2578	2705	2600	2589	2578	2750	2624	2721	2863	2805	2776	2763	2874	2821	2820	2971	2844	2780	2781	2835
2599	2551	2410	2321	2434	2365	2334	2261	2278	2291	2422	2522	2510	2686	2708	2866	2759	2762	2849	2718	2716	2718	2748	2761	2759	2805	2752	2588	2674	2645	2604	2594	2618	2565	2653	2560	2747	2802	2759	2747	2824	2677	2692	2784	2882	2823	2876	2828	2738	2710
2766	2652	2477	2401	2401	2309	2305	2350	2410	2374	2486	2492	2594	2722	2684	2755	2679	2770	2821	2774	2651	2608	2707	2725	2816	2758	2757	2627	2638	2511	2636	2687	2704	2765	2717	2578	2639	2687	2790	2763	2810	2760	2623	2762	2770	2767	2804	2878	2727	2695
2630	2612	2493	2424	2298	2385	2279	2243	2436	2429	2448	2558	2587	2705	2732	2839	2652	2795	2679	2645	2672	2677	2610	2749	2722	2783	2688	2630	2604	2525	2629	2625	2640	2682	2626	2685	2527	2704	2675	2675	2669	2719	2745	2705	2721	2744	2664	2695	2693	2637
2619	2650	2478	2552	2502	2440	2301	2371	2316	2440	2504	2383	2518	2569	2653	2619	2708	2627	2700	2638	2632	2610	2682	2731	2705	2832	2701	2708	2613	2704	2651	2735	2689	2794	2710	2654	2583	2659	2766	2789	2717	2756	2617	2624	2677	2677	2743	2728	2636	2723
2510	2579	2556	2594	2498	2357	2388	2277	2320	2347	2352	2419	2489	2423	2754	2652	2615	2695	2610	2775	2657	2662	2658	2703	2643	2757	2686	2600	2675	2694	2574	2714	2659	2745	2696	2712	2616	2607	2737	2750	2744	2746	2595	2678	2601	2649	2706	2711	2665	2685
2544	2541	2378	2546	2464	2430	2362	2313	2243	2433	2378	2316	2569	2599	2652	2737	2730	2757	2653	2726	2618	2711	2631	2688	2719	2790	2767	2699	2646	2543	2634	2585	2552	2765	2662	2651	2520	2617	2599	2628	2609	2604	2555	2720	2738	2641	2829	2653	2594	2548
2674	2540	2437	2481	2437	2383	2387	2280	2355	2309	2322	2383	2587	2557	2682	2716	2775	2752	2667	2677	2619	2667	2588	2667	2619	2806	2771	2697	2627	2563	2501	2502	2630	2657	2541	2641	2530	2577	2563	2563	2759	2646	2537	2586	2620	2652	2703	2701	2661	2568
2541	2443	2459	2449	2472	2582	2483	2394	2401	2403	2335	2480	2497	2627	2640	2693	2720	2786	2672	2680	2548	2652	2582	2626	2678	2769	2669	2717	2548	2456	2481	2477	2624	2579	2687	2570	2561	2480	2539	2577	2728	2629	2601	2649	2558	2636	2588	2628	2592	2691
2425	2481	2512	2471	2481	2457	2508	2374	2410	2290	2405	2434	2350	2525	2589	2735	2704	2817	2736	2678	2643	2637	2635	2659	2646	2597	2657	2639	2516	2401	2518	2457	2408	2523	2517	2436	2584	2571	2499	2666	2757	2636	2784	2725	2753	2613	2712	2778	2650	2619
2573	2549	2454	2492	2393	2400	2378	2367	2313	2247	2307	2461	2386	2469	2376	2611	2765	2802	2657	2559	2553	2507	2593	2549	2587	2599	2598	2582	2398	2410	2389	2459	2411	2475	2492	2568	2406	2617	2628	2626	2675	2675	2693	2668	2756	2703	2695	2808	2764	2646
2567	2520	2412	2461	2458	2422	2339	2293	2234	2313	2225	2364	2397	2492	2591	2617	2727	2760	2636	2618	2490	2512	2394	2505	2455	2545	2421	2434	2415	2444	2401	2391	2324	2479	2573	2470	2547	2468	2694	2632	2718	2694	2692	2801	2721	2859	2842	2827	2771	2828
2513	2543	2525	2426	2437	2360	2284	2361	2406	2311	2341	2345	2358	2484	2547	2570	2691	2531	2658	2537	2438	2457	2439	2375	2474	2479	2521	2529	2410	2472	2347	2402	2400	2427	2560	2543	2640	2576	2637	2615	2698	2687	2707	2761	2857	2937	2855	2803	2824	2795
2425	2559	2428	2436	2442	2314	2437	2480	2364	2435	2309	2378	2363	2420	2540	2508	2598	2620	2681	2638	2529	2571	2396	2586	2521	2565	2513	2423	2504	2409	2401	2475	2408	2484	2564	2604	2609	2515	2684	2559	2683	2767	2800	2862	2711	2897	2870	2917	2881	2845
2474	2442	2588	2398	2434	2352	2456	2407	2464	2418	2274	2297	2435	2429	2552	2546	2681	2677	2734	2622	2555	2601	2402	2443	2499	2531	2578	2523	2677	2462	2444	2527	2475	2584	2647	2633	2644	2446	2561	2665	2678	2761	2667	2681	2736	2788	2788	2866	2778	2891
2438	2549	2520	2476	2419	2413	2414	2390	2385	2496	2382	2331	2401	2470	2617	2628	2607	2570	2666	2676	2570	2569	2552	2499	2581	2710	2669	2599	2557	2493	2557	2399	2485	2672	2582	2549	2548	2509	2599	2597	2682	2758	2729	2611	2749	2762	2778	2923	2834	2878
2455	2377	2520	2519	2423	2476	2348	2397	2316	2415	2410	2462	2485	2468	2549	2712	2624	2660	2677	2658	2633	2552	2431	2405	2394	2566	2586	2604	2538	2472	2573	2512	2573	2510	2593	2598	2516	2467	2569	2569	2773	2752	2756	2832	2762	2772	2872	2936	3028	2850
2433	2320	2339	2377	2452	2421	2438	2389	2327	2496	2534	2493	2549	2595	2564	2669	2683	2642	2647	2685	2587	2511	2492	2553	2557	2517	2564	2624	2403	2600	2538	2498	2579	2594	2647	2603	2557	2659	2573	2715	2770	2819	2770	2722	2814	2748	3001	2945	3055	2875
2451	2531	2367	2484	2510	2422	2436	2276	2420	2372	2450	2388	2370	2492	2476	2656	2546	2596	2570	2606	2572	2511	2555	2474	2577	2537	2559	2601	2484	2504	2541	2456	2464	2557	2499	2519	2507	2485	2654	2671	2783	2747	2764	2741	2833	2781	2930	3100	2952	2857
2478	2563	2425	2417	2478	2561	2430	2456	2410	2403	2394	2378	2451	2419	2523	2643	2592	2678	2706	2627	2598	2501	2558	2460	2633	2601	2519	2501	2524	2499	2433	2474	2576	2524	2561	2722	2525	2629	2620	2661	2802	2783	2760	2861	2859	2945	2907	2948	3072	2983
2521	2567	2477	2487	2501	2429	2490	2393	2443	2384	2298	2452	2419	2519	2452	2518	2564	2562	2608	2598	2470	2434	2531	2488	2513	2578	2559	2527	2563	2495	2486	2518	2546	2552	2598	2644	2560	2594	2678	2751	2799	2682	2764	2852	2752	2910	2987	2957	2938	2944
2501	2520	2493	2487	2404	2466	2375	2426	2423	2414	2360	2313	2425	2469	2493	2523	2545	2631	2608	2613	2550	2522	2433	2546	2512	2652	2446	2626	2516	2502	2491	2625	2533	2631	2616	2660	2574	2533	2570	2627	2729	2601	2814	2720	2796	2975	2903	2985	3008	3041
2500	2428	2544	2455	2354	2407	2425	2399	2341	2357	2330	2284	2261	2409	2346	2407	2592	2619	2512	2515	2399	2462	2540	2354	2534	2570	2648	2590	2469	2320	2396	2427	2566	2547	2625	2541	2592	2553	2649	2621	2765	2762	2746	2725	2754	2900	2989	2903	2962	2888
2544	2459	2585	2539	2410	2455	2453	2401	2377	2331	2371	2356	2354	2338	2438	2561	2512	2613	2530	2589	2387	2433	2506	2439	2483	2521	2667	2558	2452	2487	2454	2503	2657	2562	2604	2635	2545	2653	2589	2659	2685	2849	2744	2696	2868	2783	2976	2965	2822	2920
2637	2615	2479	2432	2451	2331	2404	2324	2314	2277	2363	2336	2433	2544	2502	2540	2549	2612	2517	2465	2441	2394	2498	2541	2492	2693	2577	2581	2506	2461	2481	2581	2529	2571	2641	2566	2584	2568	2558	2731	2829	2816	2785	2863	2911	2924	2921	2954	3063	2916
2601	2573	2493	2504	2409	2399	2333	2302	2294	2361	2328	2424	2448	2471	2556	2514	2494	2521	2545	2414	2397	2460	2491	2594	2666	2656	2602	2584	2607	2592	2478	2524	2566	2590	2632	2509	2661	2672	2722	2813	2895	2891	2834	2951	2814	2975	3037	3027	3148	3021
2573	2617	2494	2500	2485	2370	2401	2325	2299	2310	2287	2426	2408	2452	2515	2495	2597	2645	2648	2504	2470	2524	2565	2614	2620	2588	2582	2512	2597	2564	2603	2652	2614	2637	2583	2608	2535	2628	2727	2913	2881	3016	2936	2950	3022	3082	3098	3160	3199	3146
2713	2711	2478	2458	2415	2461	2474	2291	2312	2296	2249	2394	2394	2452	2538	2517	2508	2596	2615	2588	2551	2560	2539	2629	2654	2632	2662	2575	2524	2562	2528	2614	2602	2574	2507	2734	2600	2657	2733	2837	2929	2986	2866	2970	3114	3175	3134	3148	3150	3129
2729	2669	2518	2512	2453	2321	2249	2256	2248	2206	2277	2377	2467	2445	2642	2552	2547	2512	2436	2548	2473	2599	2655	2575	2697	2558	2555	2584	2569	2596	2525	2598	2588	2642	2624	2637	2619	2774	2759	2892	2913	3053	2932	3000	3092	3349	3307	3178	3200	3291
2526	2577	2571	2457	2386	2299	2310	2341	2224	2309	2362	2326	2409	2478	2589	2520	2431	2532	2395	2381	2593	2530	2615	2646	2779	2607	2764	2650	2559	2565	2558	2641	2637	2628	2593	2628	2584	2828	2761	2826	3001	2873	3090	3060	3192	3336	3265	3282	3285	3419
2460	2488	2493	2488	2375	2330	2236	2229	2258	2320	2317	2305	2324	2450	2464	2427	2408	2417	2329	2468	2487	2535	2649	2657	2674	2752	2612	2659	2590	2596	2623	2643	2662	2709	2591	2559	2690	2820	2827	2856	2900	2876	3076	3016	3055	3265	3193	3265	3250	3279
2443	2329	2443	2447	2293	2249	2151	2246	2254	2287	2295	2358	2393	2351	2339	2534	2407	2423	2436	2500	2477	2463	2573	2755	2795	2706	2642	2707	2488	2611	2581	2656	2607	2691	2594	2658	2572	2768	2740	2799	2802	2804	2997	2998	3027	3259	3218	3208	3121	3248
2478	2427	2366	2346	2223	2259	2211	2261	2313	2257	2310	2484	2476	2458	2448	2436	2367	2447	2561	2499	2488	2597	2741	2817	2711	2763	2648	2606	2605	2654	2596	2571	2652	2740	2659	2613	2553	2784	2815	2667	2652	2831	2932	2851	3109	2968	3068	3072	3186	3090
2466	2373	2370	2365	2306	2267	2288	2254	2245	2397	2329	2398	2487	2456	2459	2432	2326	2359	2512	2526	2646	2647	2738	2765	2693	2660	2688	2600	2602	2703	2618	2644	2659	2728	2518	2504	2546	2750	2785	2761	2761	2707	2820	2919	2950	2887	2876	3055	2937	3104
2425	2418	2379	2313	2337	2301	2324	2352	2351	2423	2477	2369	2524	2378	2413	2372	2377	2440	2544	2526	2551	2631	2710	2773	2757	2639	2558	2503	2647	2686	2775	2733	2705	2572	2574	2605	2622	2607	2614	2698	2735	2762	2776	2852	2904	2887	2862	2882	3055	3072
2439	2481	2349	2314	2338	2342	2286	2227	2352	2327	2456	2329	2347	2397	2365	2369	2378	2425	2482	2698	2615	2690	2786	2758	2713	2754	2633	2646	2673	2649	2790	2603	2585	2653	2556	2527	2588	2495	2551	2665	2642	2649	2734	2837	2866	2835	2940	2942	3021	2964
2375	2316	2305	2222	2335	2248	2346	2291	2387	2360	2429	2436	2366	2341	2336	2364	2468	2372	2488	2592	2583	2729	2724	2604	2793	2573	2670	2654	2711	2699	2690	2585	2598	2489	2560	2585	2539	2486	2525	2719	2654	2616	2711	2774	2815	2908	2905	2882	2952	2904
2243	2357	2388	2337	2337	2188	2366	2394	2389	2430	2468	2333	2316	2270	2362	2283	2396	2433	2462	2556	2754	2681	2691	2682	2687	2589	2724	2574	2738	2690	2701	2653	2515	2587	2537	2652	2578	2539	2593	2683	2569	2848	2779	2767	2804	2787	2892	2814	2991	2941
2303	2365	2341	2351	2399	2473	2267	2306	2310	2482	2366	2340	2220	2236	2321	2329	2383	2395	2476	2558	2616	2614	2605	2534	2531	2629	2625	2631	2637	2658	2623	2618	2528	2587	2647	2587	2639	2666	2653	2573	2650	2875	2841	2841	2876	2760	2903	2896	2910	3036
2216	2397	2329	2349	2327	2323	2265	2328	2313	2358	2253	2385	2287	2236	2321	2374	2419	2336	2493	2510	2605	2637	2527	2562	2479	2498	2613	2578	2575	2592	2594	2564	2631	2612	2747	2610	2694	2800	2739	2686	2705	2830	2874	2952	2851	2829	2913	2991	3012	2953
2349	2378	2317	2323	2305	2279	2320	2265	2268	2293	2251	2280	2166	2226	2197	2347	2387	2447	2474	2534	2683	2622	2514	2572	2516	2536	2593	2751	2647	2572	2568	2516	2449	2564	2621	2701	2693	2862	2814	2809	2790	2828	2830	2856	2836	2872	2933	2949	2810	2899
2284	2330	2306	2368	2361	2318	2226	2128	2221	2225	2254	2222	2150	2215	2232	2329	2321	2512	2455	2535	2462	2477	2462	2463	2474	2585	2608	2673	2666	2687	2590	2544	2628	2625	2688	2759	2685	2705	2691	2777	2773	2894	2809	2823	2814	2817	2817	2825	2796	2783
2300	2254	2290	2291	2298	2360	2332	2203	2135	2093	2125	2217	2187	2184	2274	2342	2382	2412	2431	2351	2428	2387	2396	2463	2478	2483	2639	2728	2572	2547	2579	2550	2598	2731	2670	2737	2736	2652	2726	2687	2777	2775	2825	2759	2804	2752	2824	2747	2756	2715
2296	2242	2350	2396	2422	2290	2160	2183	2167	2141	2108	2126	2205	2294	2198	2329	2272	2391	2425	2357	2485	2448	2349	2382	2529	2477	2598	2611	2691	2539	2629	2563	2689	2632	2728	2728	2632	2714	2765	2704	2689	2655	2769	2691	2793	2798	2704	2850	2826	2737
2241	2271	2265	2189	2400	2269	2239	2123	2099	2132	2124	2262	2238	2251	2329	2340	2334	2374	2318	2389	2398	2376	2457	2379	2377	2547	2608	2598	2717	2474	2625	2495	2654	2663	2751	2613	2565	2613	2647	2733	2596	2659	2612	2672	2768	2721	2726	2856	2775	2784
2267	2233	2164	2216	2160	2295	2129	2184	2103	2094	2119	2266	2268	2275	2369	2331	2452	2300	2403	2373	2323	2441	2436	2447	2567	2717	2715	2583	2538	2690	2695	2721	2610	2621	2588	2606	2539	2617	2507	2727	2581	2554	2627	2530	2660	2603	2747	2662	2679	2629
2212	2224	2229	2200	2213	2224	2234	2238	2191	2092	2172	2183	2320	2284	2345	2268	2351	2384	2333	2392	2454	2426	2453	2450	2703	2563	2665	2652	2526	2645	2713	2733	2636	2729	2739	2628	2518	2618	2613	2609	2571	2496	2551	2501	2682	2716	2587	2686	2669	2724
2268	2196	2143	2144	2099	2157	2118	2218	2177	2106	2232	2284	2248	2295	2270	2292	2330	2365	2241	2337	2370	2435	2501	2582	2562	2679	2674	2542	2530	2603	2662	2664	2668	2541	2653	2620	2550	2557	2475	2577	2532	2466	2542	2565	2759	2576	2743	2671	2760	2779
2177	2174	2117	2084	2129	2143	2084	2165	2154	2248	2252	2285	2181	2252	2229	2336	2310	2255	2229	2418	2425	2489	2511	2583	2613	2667	2571	2517	2508	2619	2674	2619	2580	2483	2494	2485	2454	2591	2680	2513	2504	2510	2583	2619	2808	2583	2661	2588	2723	2750
2246	2138	2064	2112	2196	2136	2057	2186	2273	2253	2297	2304	2230	2236	2244	2235	2201	2239	2358	2422	2485	2439	2554	2479	2436	2566	2519	2515	2504	2533	2596	2491	2539	2461	2374	2452	2412	2402	2490	2527	2549	2484	2648	2634	2505	2624	2541	2478	2747	2734
2127	2216	2075	2195	2066	2137	2238	2337	2239	2352	2349	2270	2268	2175	2275	2317	2326	2257	2339	2274	2485	2436	2404	2412	2409	2438	2433	2391	2463	2446	2493	2494	2490	2487	2388	2555	2481	2453	2497	2397	2533	2558	2531	2594	2645	2601	2602	2641	2640	2725
2017	2145	2145	2196	2213	2195	2128	2245	2234	2384	2378	2265	2327	2257	2234	2354	2236	2331	2285	2385	2408	2472	2359	2318	2395	2407	2457	2401	2385	2431	2375	2443	2510	2466	2474	2539	2445	2594	2624	2432	2543	2597	2730	2607	2621	2778	2713	2797	2728	2734
2113	2138	2171	2138	2230	2222	2158	2258	2259	2331	2398	2314	2209	2216	2249	2346	2421	2478	2411	2463	2466	2393	2411	2349	2407	2429	2406	2420	2460	2402	2388	2416	2472	2419	2520	2405	2499	2341	2496	2473	2662	2579	2682	2597	2568	2804	2768	2810	2807	2826
2087	2176	2213	2270	2233	2151	2148	2317	2318	2327	2259	2247	2269	2157	2328	2477	2457	2557	2510	2372	2391	2435	2426	2380	2406	2440	2390	2377	2403	2367	2333	2438	2528	2364	2536	2454	2404	2379	2512	2568	2498	2605	2567	2637	2569	2589	2726	2761	2628	2782
2061	2171	2328	2230	2223	2198	2192	2172	2204	2289	2235	2282	2343	2290	2371	2445	2470	2554	2392	2447	2416	2309	2502	2352	2474	2509	2581	2525	2518	2416	2446	2460	2578	2638	2522	2547	2427	2627	2582	2551	2568	2602	2616	2534	2587	2691	2726	2632	2597	2644
2183	2184	2219	2244	2342	2151	2143	2210	2124	2356	2320	2216	2358	2317	2330	2341	2354	2390	2382	2340	2322	2340	2340	2516	2453	2481	2499	2442	2444	2531	2498	2504	2580	2649	2579	2589	2613	2604	2713	2762	2670	2644	2671	2712	2736	2771	2756	2690	2676	2758
2264	2160	2212	2231	2227	2186	2227	2154	2145	2278	2289	2317	2251	2275	2311	2330	2353	2341	2370	2223	2255	2191	2254	2373	2328	2352	2368	2302	2333	2411	2333	2370	2416	2442	2555	2453	2601	2647	2633	2767	2711	2625	2777	2740	2785	2746	2822	2849	2812	2825
2181	2275	2271	2265	2226	2247	2133	2115	2206	2324	2343	2290	2340	2296	2268	2288	2247	2250	2306	2285	2328	2303	2183	2276	2251	2163	2170	2087	2201	2245	2276	2321	2259	2361	2324	2374	2248	2345	2461	2587	2511	2557	2606	2687	2603	2782	2768	2777	2814	2950
2175	2200	2250	2211	2275	2201	2227	2303	2338	2293	2306	2325	2440	2303	2310	2255	2259	2263	2246	2240	2165	2200	2229	2321	2246	2208	2115	2148	2072	2133	2239	2104	2263	2172	2219	2135	2077	2259	2277	2336	2361	2389	2456	2428	2515	2494	2483	2751	2821	2865
2211	2164	2150	2221	2276	2269	2227	2281	2265	2357	2363	2335	2359	2213	2243	2173	2196	2257	2284	2124	2246	2153	2248	2230	2199	2177	2024	2083	2158	2124	2127	2160	2119	2090	2029	2052	2181	2110	2173	2100	2207	2203	2373	2377	2388	2369	2423	2651	2685	2798
2150	2233	2228	2306	2317	2319	2271	2314	2206	2219	2328	2229	2268	2209	2237	2249	2267	2246	2292	2326	2281	2180	2192	2164	2227	2174	2185	2140	2157	2166	2158	2042	2096	2130	2069	2116	2030	2106	2122	2082	2141	2294	2331	2335	2424	2323	2467	2680	2663	2681
2236	2175	2203	2082	2326	2243	2302	2189	2214	2225	2195	2088	2168	2178	2292	2158	2120	2307	2373	2253	2257	2269	2189	2233	2191	2220	2213	2186	2132	2236	2182	2260	2139	2136	2222	2129	2144	2167	2227	2328	2286	2420	2444	2369	2507	2585	2667	2704	2813	2852
2350	2168	2262	2274	2273	2160	2315	2108	2066	2253	2093	2144	2132	2149	2130	2215	2265	2324	2365	2297	2232	2208	2229	2296	2291	2210	2235	2245	2259	2240	2302	2376	2253	2402	2397	2366	2368	2536	2368	2396	2495	2597	2722	2526	2574	2621	2710	2914	2811	2738
2286	2282	2233	2181	2240	2243	2231	2141	2169	2135	2170	2249	2261	2222	2371	2247	2318	2274	2372	2310	2283	2220	2315	2328	2372	2396	2435	2347	2432	2360	2502	2457	2452	2542	2600	2610	2541	2646	2859	2706	2670	2674	2667	2691	2624	2657	2683	2752	2746	2657
2276	2263	2243	2190	2209	2132	2189	2288	2254	2210	2186	2292	2335	2384	2403	2286	2306	2337	2403	2412	2315	2289	2401	2442	2479	2475	2406	2530	2448	2488	2583	2543	2483	2550	2648	2614	2760	2684	2667	2773	2635	2668	2604	2635	2640	2561	2629	2636	2564	2666
2317	2289	2180	2300	2196	2151	2186	2206	2283	2264	2239	2253	2385	2539	2360	2347	2359	2353	2387	2428	2413	2379	2526	2476	2357	2411	2425	2387	2494	2438	2537	2505	2520	2540	2511	2547	2623	2575	2597	2584	2629	2470	2425	2475	2623	2483	2445	2486	2661	2520
2364	2308	2203	2146	2137	2201	2286	2311	2291	2254	2269	2356	2457	2398	2287	2273	2231	2391	2351	2333	2425	2405	2431	2450	2380	2339	2369	2355	2491	2477	2534	2451	2398	2440	2443	2442	2512	2484	2440	2452	2570	2466	2450	2567	2593	2409	2564	2512	2633	2641
2289	2291	2174	2218	2232	2232	2331	2229	2315	2224	2235	2290	2251	2245	2229	2189	2276	2287	2341	2383	2386	2449	2404	2363	2399	2434	2444	2419	2442	2550	2494	2427	2437	2475	2508	2496	2584	2509	2380	2536	2585	2605	2574	2650	2522	2493	2549	2618	2643	2562
2149	2177	2191	2220	2315	2290	2314	2233	2203	2205	2187	2239	2243	2166	2166	2123	2157	2245	2363	2384	2283	2389	2324	2323	2318	2368	2553	2354	2465	2430	2486	2400	2482	2552	2593	2613	2665	2519	2538	2589	2532	2549	2503	2516	2565	2584	2469	2621	2539	2591
2276	2321	2144	2093	2144	2168	2234	2139	2075	2108	2096	2099	2183	2186	2177	2156	2275	2358	2322	2292	2259	2316	2271	2261	2322	2347	2427	2376	2364	2445	2457	2508	2397	2388	2559	2455	2648	2560	2654	2517	2551	2565	2499	2492	2477	2459	2527	2519	2568	2485
2314	2363	2163	2133	2203	2188	2197	2170	2117	2110	2179	2186	2238	2232	2300	2289	2216	2258	2221	2268	2234	2349	2273	2238	2250	2348	2338	2263	2331	2340	2540	2429	2456	2419	2524	2522	2420	2528	2644	2595	2574	2469	2446	2479	2497	2682	2558	2450	2586	2585
2345	2295	2313	2177	2167	2160	2131	2217	2049	2180	2127	2229	2254	2291	2290	2293	2220	2283	2175	2234	2236	2271	2164	2155	2279	2356	2291	2209	2183	2326	2406	2500	2364	2596	2420	2485	2508	2526	2481	2649	2638	2548	2537	2486	2569	2586	2593	2567	2677	2621
2188	2138	2167	2109	2160	2189	2143	2149	2188	2185	2209	2300	2255	2271	2214	2223	2206	2211	2182	2171	2156	2290	2299	2180	2291	2218	2199	2171	2294	2291	2377	2386	2494	2313	2390	2413	2522	2508	2442	2609	2613	2595	2553	2507	2566	2518	2585	2603	2633	2682
2124	2192	2120	2127	2134	2236	2200	2073	2259	2242	2198	2242	2258	2318	2272	2246	2306	2229	2267	2151	2203	2216	2237	2205	2163	2318	2236	2280	2319	2304	2384	2322	2374	2399	2416	2456	2434	2469	2429	2490	2559	2574	2513	2531	2521	2516	2494	2583	2549	2637
2113	2204	2239	2171	2208	2249	2223	2200	2270	2264	2228	2219	2201	2170	2227	2217	2239	2235	2217	2235	2267	2216	2149	2173	2251	2273	2277	2204	2346	2312	2360	2357	2212	2429	2406	2420	2497	2402	2419	2431	2494	2498	2450	2585	2572	2570	2519	2583	2575	2638
2178	2305	2068	2160	2190	2279	2266	2163	2285	2284	2208	2159	2161	2095	2230	2181	2231	2144	2193	2063	2197	2318	2098	2172	2256	2225	2305	2322	2223	2393	2417	2408	2403	2339	2373	2493	2383	2329	2463	2550	2445	2500	2525	2389	2475	2512	2572	2479	2576	2681
2233	2279	2193	2108	2166	2175	2133	2327	2228	2264	2095	2161	2082	2331	2281	2264	2145	2267	2211	2202	2203	2223	2252	2247	2315	2301	2371	2366	2296	2335	2334	2371	2315	2381	2412	2524	2410	2399	2342	2454	2500	2414	2402	2454	2469	2489	2442	2463	2504	2537
2150	2235	2136	1996	2078	2140	2163	2107	2118	2212	2167	2113	2153	2272	2144	2182	2140	2319	2189	2195	2212	2240	2271	2342	2333	2297	2347	2302	2323	2315	2400	2353	2454	2255	2428	2343	2423	2333	2329	2438	2390	2358	2547	2446	2557	2460	2591	2412	2612	2618
2110	2092	2083	1986	2135	1997	2159	2152	2173	2082	2134	2181	2226	2236	2262	2115	2129	2248	2224	2242	2320	2238	2320	2299	2364	2402	2197	2270	2397	2268	2417	2330	2444	2275	2301	2348	2381	2362	2457	2362	2345	2453	2421	2560	2570	2485	2504	2538	2563	2632
2181	2127	2110	2080	2026	2140	2108	2177	2142	2149	2198	2201	2174	2245	2152	2146	2205	2339	2214	2273	2283	2237	2218	2331	2265	2252	2210	2311	2305	2241	2295	2257	2388	2335	2382	2376	2376	2349	2413	2419	2519	2408	2433	2458	2517	2464	2428	2514	2579	2569
2172	2235	2088	2074	2118	2047	2219	2180	2292	2143	2102	2081	2154	2141	2118	2118	2144	2175	2212	2275	2263	2135	2280	2331	2320	2338	2388	2346	2345	2330	2347	2417	2364	2313	2382	2385	2406	2259	2241	2519	2419	2434	2369	2446	2495	2435	2439	2553	2597	2517
2260	2192	2073	2141	2109	2130	2253	2186	2175	2176	2067	2071	2055	2120	2113	2101	2115	2114	2236	2193	2237	2246	2213	2326	2241	2373	2255	2281	2329	2325	2300	2378	2392	2383	2382	2393	2354	2323	2441	2472	2356	2365	2334	2468	2299	2421	2437	2520	2380	2481
2216	2186	2147	2133	2052	2173	2207	2149	2108	2185	2092	2141	2033	2315	2181	2147	2142	2117	2121	2213	2242	2232	2201	2276	2310	2334	2378	2278	2241	2287	2319	2359	2312	2382	2390	2346	2398	2382	2250	2391	2357	2526	2399	2478	2433	2474	2483	2543	2527	2474
2244	2262	2122	2044	2086	2175	2077	2113	2049	2027	2111	2051	2165	2139	2116	2261	2142	2097	2204	2138	2265	2179	2185	2290	2299	2386	2422	2257	2239	2355	2390	2310	2418	2473	2351	2283	2312	2454	2433	2330	2311	2334	2371	2477	2391	2455	2549	2451	2448	2461
2214	2126	2179	2078	2179	2144	2206	2058	2088	2031	2069	2044	2144	2052	2119	2176	2086	2136	2167	2235	2239	2310	2144	2323	2326	2324	2341	2413	2352	2312	2463	2381	2342	2353	2382	2414	2388	2390	2364	2402	2478	2454	2466	2447	2601	2532	2573	2616	2624	2495
2150	2090	2196	2194	2093	2160	2081	2104	2148	2041	2032	2042	2080	2062	2147	2120	2026	2156	2203	2283	2253	2228	2165	2288	2267	2289	2310	2267	2388	2381	2327	2316	2363	2350	2358	2392	2452	2432	2436	2334	2418	2470	2422	2580	2524	2545	2612	2598	2589	2565
2169	2177	2163	2174	2205	2142	2157	2311	2097	2158	2128	2103	2092	2135	2097	2048	2144	2097	2209	2202	2176	2117	2206	2248	2309	2373	2217	2192	2267	2314	2359	2258	2350	2310	2450	2338	2415	2477	2511	2422	2621	2479	2505	2506	2592	2535	2570	2567	2623	2476
2168	2158	2106	2255	2178	2277	2250	2242	2235	2211	2244	2231	2212	2253	2133	2289	2140	2210	2211	2176	2143	2159	2164	2161	2256	2311	2252	2178	2217	2220	2289	2338	2311	2405	2426	2414	2411	2401	2534	2472	2416	2452	2557	2479	2576	2525	2558	2585	2576	2635
2135	2119	2034	2246	2193	2199	2207	2354	2266	2262	2287	2320	2321	2273	2261	2259	2161	2183	2251	2106	2106	2130	2137	2238	2225	2163	2139	2196	2314	2294	2249	2307	2300	2294	2320	2383	2423	2387	2463	2487	2456	2428	2559	2557	2475	2583	2532	2600	2528	2502
2062	2036	2083	2115	2216	2229	2380	2286	2228	2257	2293	2389	2372	2243	2218	2236	2273	2199	2179	2182	2195	2099	2129	2183	2208	2172	2187	2114	2276	2333	2331	2255	2299	2292	2341	2373	2472	2338	2434	2438	2510	2457	2417	2538	2535	2520	2609	2600	2568	2518
2127	2065	2101	2104	2174	2296	2208	2315	2226	2244	2355	2292	2259	2236	2251	2117	2182	2164	2248	2153	2145	2152	2167	2171	2118	2126	2129	2128	2238	2280	2248	2366	2309	2301	2307	2369	2433	2383	2468	2540	2437	2438	2443	2484	2503	2546	2523	2574	2506	2514
2026	2084	2102	2166	2343	2262	2170	2143	2152	2195	2229	2189	2200	2215	2106	2171	2066	2244	2119	2129	2162	2116	2119	2196	2177	2065	2257	2144	2280	2229	2297	2310	2304	2320	2298	2352	2451	2315	2483	2583	2533	2545	2434	2411	2610	2612	2594	2458	2508	2446
2070	2097	2106	2129	2232	2194	2174	2108	2130	2188	2147	2276	2183	2115	2157	2080	2176	2168	2044	2232	2025	2221	2252	2269	2178	2234	2157	2180	2220	2241	2306	2372	2342	2354	2276	2275	2305	2365	2348	2510	2538	2480	2460	2369	2467	2554	2515	2602	2435	2397
2081	2130	2184	2166	2116	2104	2068	2116	2166	2086	2076	2201	2128	2146	2156	2088	2179	2157	2184	2193	2101	2246	2207	2255	2282	2191	2267	2190	2181	2203	2294	2329	2234	2341	2320	2358	2349	2359	2404	2448	2329	2531	2432	2420	2444	2560	2418	2381	2461	2408
2112	2131	2085	2121	2090	2071	2096	2076	2115	2112	2218	2200	2161	2217	2228	2166	2307	2206	2154	2060	2237	2141	2132	2262	2264	2198	2312	2181	2170	2242	2178	2205	2253	2292	2379	2374	2371	2409	2372	2406	2446	2381	2506	2485	2531	2406	2390	2379	2331	2477
2182	2155	2127	2188	2124	2133	2075	2076	2021	2097	2125	2161	2182	2150	2220	2247	2209	2194	2255	2228	2116	2086	2095	2333	2076	2195	2166	2303	2272	2351	2174	2232	2320	2275	2314	2304	2307	2381	2380	2339	2392	2359	2346	2499	2458	2481	2354	2343	2312	2392
2155	2286	2215	2101	2172	2170	2068	2133	2022	2125	2150	2068	2019	2155	2154	2157	2172	2147	2202	2256	2131	2161	2125	2115	2129	2118	2175	2153	2221	2161	2230	2277	2271	2188	2244	2296	2422	2368	2340	2378	2367	2360	2346	2460	2402	2432	2387	2337	2371	2454
2244	2312	2328	2213	2245	2076	2102	2133	2131	2138	2236	2100	2061	2071	2115	2121	2195	2068	2093	2160	2231	2179	2167	2222	2174	2238	2143	2226	2241	2286	2199	2271	2305	2314	2272	2336	2262	2354	2413	2329	2403	2333	2391	2380	2570	2466	2412	2397	2371	2406
2235	2230	2226	2242	2174	2188	2131	2165	2167	2127	2143	2119	2097	2162	2116	2160	2179	2145	2158	2165	2272	2232	2291	2200	2204	2251	2335	2258	2241	2189	2260	2335	2375	2259	2257	2355	2414	2324	2419	2469	2457	2447	2396	2587	2485	2580	2488	2385	2511	2376
2189	2207	2255	2042	2171	2161	2125	2195	2199	2260	2197	2143	2163	2133	2226	2095	2130	2155	2054	2103	2208	2338	2307	2238	2274	2286	2292	2213	2128	2181	2208	2251	2368	2321	2387	2371	2307	2267	2375	2411	2387	2417	2378	2435	2457	2464	2475	2465	2483	2501
2139	2112	2188	2049	2188	2136	2215	2168	2181	2269	2145	2193	2232	2143	2239	2247	2262	2173	2173	2192	2266	2183	2277	2303	2204	2263	2361	2282	2193	2263	2251	2184	2378	2299	2305	2462	2355	2292	2325	2551	2466	2499	2387	2476	2448	2436	2446	2538	2448	2496
2107	2164	2150	2069	2180	2171	2158	2171	2202	2239	2250	2301	2244	2349	2334	2318	2203	2168	2106	2250	2192	2237	2227	2119	2238	2200	2225	2234	2172	2264	2175	2220	2224	2272	2283	2419	2445	2400	2400	2330	2456	2428	2486	2511	2532	2457	2490	2432	2449	2573
2254	2221	2200	2108	2033	2074	2208	2217	2135	2167	2186	2219	2261	2247	2275	2317	2234	2392	2333	2177	2192	2132	2133	2129	2180	2182	2178	2233	2241	2176	2319	2147	2284	2301	2321	2399	2365	2466	2528	2484	2495	2527	2460	2509	2487	2506	2446	2420	2530	2508
2244	2248	2118	2174	2215	2189	2205	2227	2226	2250	2138	2236	2206	2273	2218	2216	2339	2312	2319	2168	2232	2215	2040	2110	2155	2114	2131	2239	2257	2272	2297	2241	2336	2362	2440	2504	2431	2465	2534	2561	2449	2439	2409	2568	2536	2460	2405	2485	2342	2465
2252	2263	2244	2191	2241	2271	2222	2163	2105	2219	2199	2286	2341	2288	2155	2169	2289	2303	2320	2302	2265	2134	2109	2165	2160	2214	2169	2166	2185	2320	2203	2357	2283	2266	2384	2400	2409	2472	2458	2614	2473	2517	2415	2403	2515	2377	2413	2365	2377	2372
2304	2305	2182	2261	2251	2253	2411	2221	2344	2165	2158	2289	2153	2230	2251	2164	2234	2261	2317	2256	2267	2269	2129	2181	2176	2065	2133	2082	2224	2300	2264	2323	2284	2311	2378	2373	2324	2330	2531	2417	2415	2407	2473	2377	2485	2271	2346	2431	2270	2448
2285	2271	2216	2356	2324	2252	2244	2296	2233	2280	2325	2198	2237	2228	2244	2136	2154	2216	2162	2307	2234	2241	2241	2263	2204	2153	2165	2087	2135	2256	2241	2314	2284	2329	2425	2341	2378	2316	2358	2492	2430	2318	2399	2411	2344	2271	2421	2228	2431	2372
2281	2293	2266	2280	2168	2289	2294	2236	2303	2347	2424	2270	2312	2205	2106	2215	2160	2166	2103	2160	2214	2237	2180	2343	2270	2201	2173	2125	2192	2202	2269	2286	2231	2352	2435	2382	2300	2381	2311	2390	2408	2484	2386	2476	2383	2409	2472	2442	2374	2400
2260	2234	2333	2254	2206	2217	2308	2309	2262	2269	2236	2343	2225	2230	2229	2155	2164	2165	2088	2146	2171	2119	2166	2231	2268	2312	2281	2291	2214	2238	2239	2217	2277	2445	2459	2493	2406	2336	2285	2395	2440	2395	2502	2351	2369	2327	2444	2383	2384	2432
2268	2289	2275	2366	2238	2184	2181	2159	2270	2340	2311	2284	2247	2238	2249	2213	2181	2142	2123	2202	2107	2186	2108	2198	2332	2286	2335	2365	2295	2235	2219	2287	2381	2442	2430	2341	2484	2462	2366	2384	2464	2535	2414	2442	2505	2427	2387	2395	2459	2443
2443	2427	2443	2390	2319	2266	2155	2203	2247	2179	2207	2133	2228	2317	2293	2317	2234	2283	2187	2157	2229	2178	2214	2209	2270	2381	2378	2431	2308	2377	2263	2290	2352	2314	2347	2561	2431	2396	2408	2433	2374	2531	2588	2463	2457	2503	2383	2428	2534	2562
2495	2423	2305	2300	2207	2255	2209	2196	2190	2143	2097	2158	2109	2283	2371	2287	2476	2295	2359	2156	2298	2262	2207	2240	2234	2354	2391	2346	2297	2390	2305	2309	2322	2297	2324	2373	2416	2463	2411	2410	2431	2421	2533	2644	2574	2528	2308	2464	2536	2612
2396	2485	2356	2297	2235	2229	2130	2112	2100	2174	2106	2133	2133	2290	2307	2336	2348	2436	2526	2530	2449	2302	2271	2302	2232	2267	2254	2388	2348	2311	2321	2327	2279	2197	2171	2287	2303	2447	2434	2429	2471	2438	2371	2515	2567	2514	2458	2440	2478	2583
2384	2386	2283	2255	2204	2142	2152	2083	2114	2123	2123	2130	2191	2246	2140	2331	2510	2512	2621	2508	2610	2448	2450	2402	2305	2287	2236	2251	2230	2309	2340	2275	2245	2219	2212	2327	2310	2390	2397	2505	2397	2436	2397	2606	2517	2520	2527	2467	2446	2412
2368	2360	2179	2237	2258	2140	2231	2199	2125	2125	2076	2212	2163	2249	2287	2253	2366	2444	2636	2635	2601	2460	2516	2376	2327	2174	2190	2256	2210	2252	2362	2367	2301	2177	2293	2171	2240	2305	2449	2467	2475	2434	2373	2404	2503	2562	2465	2514	2381	2410
2311	2326	2325	2297	2378	2263	2283	2224	2191	2262	2184	2196	2237	2230	2244	2082	2314	2245	2475	2568	2469	2443	2541	2548	2366	2199	2193	2154	2213	2205	2355	2376	2296	2321	2220	2220	2284	2350	2484	2448	2548	2496	2481	2353	2459	2522	2508	2572	2389	2378
2385	2167	2266	2214	2327	2254	2297	2186	2271	2247	2299	2222	2119	2187	2076	2115	2237	2272	2296	2340	2366	2438	2396	2472	2377	2211	2290	2119	2202	2124	2206	2365	2311	2256	2320	2256	2289	2284	2332	2427	2339	2364	2419	2380	2369	2480	2499	2596	2494	2367
2363	2287	2238	2225	2282	2313	2206	2219	2211	2355	2215	2248	2149	2162	2213	2120	2274	2184	2218	2180	2202	2532	2485	2502	2468	2296	2261	2181	2198	2230	2232	2334	2397	2384	2315	2310	2273	2323	2270	2458	2429	2443	2337	2356	2411	2345	2556	2390	2540	2430
2394	2341	2263	2249	2240	2172	2230	2099	2230	2345	2342	2222	2213	2215	2174	2271	2194	2114	2156	2145	2293	2350	2385	2403	2433	2361	2441	2298	2388	2322	2240	2338	2411	2392	2359	2436	2315	2324	2283	2268	2429	2456	2428	2271	2408	2313	2347	2446	2466	2490
2471	2267	2323	2230	2287	2222	2120	2171	2179	2225	2206	2235	2235	2294	2236	2184	2233	2130	2071	2132	2172	2242	2362	2319	2466	2507	2458	2460	2268	2329	2249	2336	2374	2400	2371	2395	2440	2204	2296	2352	2477	2513	2432	2446	2368	2423	2383	2435	2472	2529
2477	2448	2368	2208	2145	2175	2141	2113	2070	2159	2148	2151	2204	2297	2321	2297	2227	2254	2107	2144	2098	2211	2222	2247	2391	2474	2425	2410	2403	2323	2294	2321	2293	2258	2389	2449	2523	2381	2208	2333	2411	2445	2575	2525	2470	2359	2451	2498	2518	2502
2665	2559	2461	2337	2277	2169	2168	2135	2182	2108	2161	2135	2160	2341	2321	2274	2238	2241	2216	2298	2164	2209	2204	2324	2309	2397	2499	2412	2372	2348	2340	2263	2232	2393	2434	2502	2469	2475	2403	2321	2348	2578	2653	2559	2513	2468	2422	2403	2466	2435
2647	2604	2467	2376	2404	2220	2088	2095	2085	2049	2116	2105	2130	2163	2307	2357	2277	2376	2261	2238	2176	2150	2084	2150	2220	2371	2478	2359	2417	2286	2271	2232	2239	2309	2332	2552	2493	2524	2428	2536	2413	2527	2595	2679	2657	2481	2442	2377	2453	2440
2674	2592	2416	2387	2376	2280	2125	2156	2074	2055	2064	1977	2126	2144	2229	2274	2401	2394	2456	2367	2321	2214	2153	2261	2196	2233	2326	2353	2391	2327	2302	2167	2208	2204	2345	2408	2513	2474	2612	2450	2499	2460	2518	2622	2625	2459	2480	2471	2420	2375
2563	2718	2462	2493	2391	2381	2127	2199	2121	2082	1998	1954	2080	2121	2288	2277	2333	2461	2395	2417	2332	2265	2208	2179	2052	2242	2179	2319	2424	2367	2244	2270	2181	2127	2299	2273	2481	2419	2590	2630	2377	2521	2634	2622	2650	2503	2542	2461	2432	2418
2599	2561	2509	2456	2468	2369	2162	2206	2090	2069	2070	2056	2088	2079	2146	2271	2378	2460	2473	2534	2450	2309	2377	2262	2102	2113	2075	2289	2253	2204	2330	2280	2105	2175	2192	2117	2315	2521	2601	2579	2449	2533	2515	2579	2642	2475	2630	2404	2306	2318
2530	2597	2459	2399	2415	2252	2271	2200	2231	2046	2172	2118	2077	2055	2098	2252	2323	2343	2435	2383	2517	2436	2396	2197	2194	2068	2118	2131	2227	2353	2259	2206	2197	2151	2112	2220	2303	2427	2337	2458	2395	2366	2356	2481	2509	2496	2577	2480	2405	2181
2541	2515	2355	2374	2369	2250	2307	2230	2178	2097	2121	2084	1980	2032	2057	2112	2168	2307	2311	2395	2511	2506	2427	2258	2154	2059	2109	2120	2235	2251	2295	2326	2284	2068	2119	2171	2262	2424	2416	2532	2512	2439	2342	2382	2524	2494	2481	2478	2307	2301
2336	2354	2394	2406	2345	2305	2327	2310	2156	2224	2226	2132	2145	2144	2046	2095	2091	2220	2285	2394	2454	2416	2425	2297	2253	2139	2078	2173	2185	2181	2263	2388	2409	2224	2171	2162	2219	2339	2348	2442	2391	2339	2377	2364	2415	2424	2416	2346	2292	2266
2189	2309	2303	2348	2356	2288	2368	2371	2214	2280	2217	2129	2140	2164	2110	1954	2072	2068	2179	2374	2524	2542	2459	2464	2268	2297	2152	2096	2111	2148	2324	2229	2334	2269	2247	2123	2232	2293	2340	2429	2445	2485	2303	2297	2347	2428	2408	2472	2325	2229
2127	2185	2204	2289	2237	2321	2324	2227	2255	2342	2296	2201	2151	2114	2061	2071	2134	2088	2156	2317	2402	2483	2465	2384	2400	2252	2220	2130	2105	2215	2277	2205	2228	2169	2207	2096	2132	2060	2282	2449	2469	2352	2261	2324	2262	2442	2505	2447	2355	2213
1901	2084	2060	2065	2202	2116	2185	2263	2254	2289	2323	2285	2326	2151	2105	2152	2059	2084	2058	2250	2267	2332	2537	2511	2397	2321	2166	2172	2091	2175	2212	2279	2290	2263	2286	2102	2158	2160	2179	2346	2398	2365	2289	2274	2318	2392	2432	2442	2381	2210
1896	1974	2018	2094	2076	2064	2137	2278	2285	2425	2409	2338	2257	2284	2248	2128	2117	2107	2134	2162	2274	2400	2394	2496	2390	2318	2245	2161	2117	2140	2135	2180	2273	2259	2108	2166	2197	2122	2133	2246	2347	2425	2254	2205	2244	2421	2422	2476	2345	2272
1955	1895	1963	2002	2076	2024	2154	2122	2190	2327	2312	2369	2413	2358	2288	2212	2289	2112	2024	2096	2238	2333	2447	2405	2394	2344	2281	2189	2136	2063	2065	2188	2259	2224	2299	2083	2210	2145	2076	2211	2382	2545	2343	2283	2310	2372	2485	2422	2394	2293
1883	1902	1873	1900	2007	2008	2008	2175	2213	2222	2313	2410	2367	2466	2338	2311	2145	2131	2062	2143	2147	2371	2317	2401	2338	2339	2269	2188	2104	2113	2122	2120	2173	2304	2196	2141	2345	2107	2083	2237	2263	2400	2468	2205	2236	2340	2356	2415	2374	2346
1862	1921	1863	1900	1933	1992	1952	2063	2118	2233	2286	2362	2493	2351	2440	2363	2167	2174	2057	2042	2102	2213	2298	2276	2337	2385	2301	2202	2197	2118	2052	2109	2209	2253	2230	2207	2203	2156	2177	2183	2264	2328	2302	2301	2261	2230	2248	2325	2394	2342
1906	1837	1824	1926	1831	1981	1900	1970	2091	2119	2195	2307	2421	2285	2361	2348	2164	2068	2104	1986	2071	2130	2266	2366	2401	2325	2393	2233	2244	2137	2077	2096	2225	2413	2305	2268	2185	2142	2161	2166	2283	2347	2368	2324	2173	2230	2268	2223	2402	2310
1975	1838	1923	1824	1907	1826	1897	1942	2056	2095	2192	2274	2301	2284	2329	2221	2154	2104	2006	2019	2049	2062	2196	2312	2407	2447	2288	2303	2166	2112	2068	2198	2149	2337	2460	2327	2229	2238	2121	2178	2317	2349	2353	2391	2241	2239	2329	2345	2329	2273
1965	1912	1897	1898	1848	1773	1899	1929	1941	2085	2111	2193	2172	2352	2254	2245	2186	2082	2091	1933	1984	1940	2148	2274	2333	2355	2397	2415	2284	2228	2054	2109	2188	2229	2322	2331	2223	2173	2156	2155	2182	2337	2397	2298	2304	2262	2328	2342	2344	2327
1935	1960	1884	1990	1855	1841	1803	1975	1973	1974	2028	2138	2201	2262	2308	2251	2167	2113	2081	2033	2028	2066	2079	2133	2345	2444	2323	2390	2336	2142	2059	2086	2024	2207	2224	2226	2318	2262	2134	2161	2177	2305	2313	2340	2343	2334	2313	2404	2352	2386
2037	1939	1935	1933	1854	1900	1840	1899	2000	1963	2072	2074	2212	2210	2308	2200	2249	2148	2069	2079	1994	2071	2042	2146	2311	2229	2352	2359	2210	2163	2046	2091	2278	2212	2289	2248	2311	2310	2215	2268	2316	2322	2316	2309	2291	2288	2293	2262	2363	2341
2025	1933	1865	1913	1868	1804	1840	1951	1903	1968	1939	2009	2135	2252	2310	2298	2283	2196	2165	2059	1980	1968	1996	2090	2266	2396	2374	2288	2371	2215	2101	2046	2110	2245	2238	2279	2327	2304	2186	2218	2258	2360	2347	2380	2257	2263	2108	2296	2369	2356
2011	1972	1984	1892	1855	1882	1872	1786	1859	1915	2060	2062	2111	2255	2260	2330	2322	2260	2273	2080	2066	2004	2102	2178	2209	2320	2329	2363	2315	2190	2159	2068	2167	2181	2312	2239	2319	2262	2118	2109	2227	2214	2433	2211	2276	2255	2206	2192	2209	2235
2010	2003	1984	1944	1961	1947	1815	1839	1869	1925	1957	2049	2097	2216	2216	2293	2387	2282	2215	2175	2084	2021	2024	2088	2201	2327	2399	2368	2371	2159	2138	1980	2182	2185	2262	2334	2342	2256	2146	2054	2079	2271	2146	2241	2254	2152	2230	2136	2263	2249
2110	2093	2005	2054	1777	1947	1891	1919	1914	1956	2052	2118	2122	2258	2190	2442	2386	2325	2266	2158	1983	2063	2134	2124	2220	2293	2382	2451	2369	2255	2174	2047	2177	2150	2343	2213	2176	2237	2146	1995	2152	2170	2173	2247	2198	2249	2210	2243	2245	2274
2082	2136	2027	1953	1989	1924	1902	1903	1971	2101	1982	2070	2236	2106	2362	2401	2360	2300	2190	2188	2124	1962	2180	2021	2179	2288	2359	2366	2322	2244	2078	2039	2080	2162	2121	2296	2214	2176	2050	2079	2047	2251	2273	2239	2241	2188	2239	2260	2225	2279
2132	2064	2015	2098	1959	1971	1894	2016	1927	1964	1985	2100	2127	2291	2227	2288	2280	2159	2143	2195	2114	2115	2118	2133	2185	2248	2334	2353	2349	2231	2111	2040	2088	2105	2206	2306	2401	2190	2048	2094	2104	2204	2261	2209	2177	2213	2245	2173	2262	2289
2169	2162	2152	2096	2078	2015	1987	1992	2074	2085	2046	2088	2297	2336	2364	2352	2316	2298	2301	2106	2093	1941	2006	1995	2122	2252	2263	2355	2343	2274	2207	2145	2135	2194	2298	2322	2288	2227	2127	2138	2052	2118	2316	2273	2110	2209	2141	2321	2216	2308
2126	2191	2189	2108	2107	2036	2056	2095	2003	2081	2052	2174	2278	2234	2338	2330	2235	2313	2239	2100	2160	1992	1986	2039	2150	2286	2338	2344	2385	2252	2134	2211	2106	2129	2188	2328	2290	2226	2149	2107	2046	2051	2198	2147	2120	2146	2146	2177	2167	2315
2165	2168	2095	2116	2083	2057	1996	1997	2084	2109	2194	2245	2251	2228	2384	2440	2387	2298	2193	2014	2037	2130	2037	2137	2214	2230	2294	2362	2304	2253	2137	2046	2076	2175	2136	2286	2290	2102	2080	2076	2056	2078	2166	2193	2111	2176	2106	2104	2242	2242
2130	2180	2084	1991	2045	2012	1987	2082	2085	2145	2083	2221	2193	2329	2429	2373	2460	2250	2261	2153	2147	2051	2113	2056	2259	2393	2389	2355	2390	2200	2133	2101	2177	1976	2155	2232	2238	2158	2071	1957	1961	2078	2081	2102	2084	2138	2236	2203	2251	2261
2201	2224	2129	2046	2017	2022	1978	1983	2111	2071	2036	2151	2215	2315	2443	2434	2411	2355	2183	2204	2172	2028	2048	2162	2286	2382	2387	2466	2296	2197	2094	2075	2045	2111	2121	2190	2180	2149	1989	1966	2056	2182	2166	2121	2179	2078	2144	2209	2264	2303
2178	2106	2044	2083	2075	1975	2025	2019	2043	2063	2098	2192	2246	2263	2348	2347	2356	2429	2324	2148	2173	2010	2171	2218	2244	2390	2504	2421	2335	2268	2061	2120	2073	2171	2255	2227	2172	2105	1979	1889	1929	2176	2168	2186	2183	2137	2131	2289	2362	2283
2165	2120	2061	1946	1951	1889	1973	1999	1933	2098	2032	2218	2276	2375	2260	2365	2339	2326	2202	2087	2187	2078	2188	2217	2331	2359	2355	2369	2404	2159	2139	2114	2095	2149	2101	2121	2085	2098	2045	2025	2007	2150	2113	2172	2145	2152	2245	2291	2354	2376
2118	2098	2059	2019	1887	2017	1991	1929	1959	2089	2003	2131	2216	2226	2360	2355	2312	2206	2143	2097	2033	2129	2062	2164	2257	2316	2442	2367	2268	2108	2037	1977	2033	2115	2283	2097	2182	2058	2019	2011	2027	2060	2226	2176	2216	2160	2177	2321	2380	2242
2117	2061	2019	1970	1968	1923	1958	1994	1939	2090	2055	2129	2216	2249	2292	2312	2286	2330	2178	2139	2059	2080	2129	2154	2330	2331	2393	2402	2255	2165	2062	2067	2127	2048	2101	2184	2039	1969	2070	2043	2066	2166	2178	2120	2200	2191	2146	2248	2271	2201
2064	2016	1987	1910	1957	1888	1979	1898	2055	2001	2140	2192	2198	2355	2338	2326	2363	2212	2085	2187	2076	2093	2182	2183	2355	2426	2428	2289	2254	2173	2152	2109	2039	2186	2284	2225	2158	2111	1939	2014	2107	2176	2175	2199	2103	2139	2034	2218	2310	2270
2051	1966	2001	1938	1845	1956	1910	2005	1977	2101	2099	2283	2212	2332	2345	2337	2370	2249	2161	2094	2057	2159	2302	2301	2385	2474	2503	2349	2308	2221	2137	2123	2106	2105	2192	2249	2164	1982	2049	1986	2069	2091	2199	2247	2067	2187	2252	2243	2250	2248
2066	2042	1939	1962	1950	1950	1976	1920	2072	2067	2031	2210	2265	2223	2220	2258	2197	2080	2102	2101	2092	2065	2172	2408	2337	2446	2426	2387	2278	2223	2175	2117	2165	2212	2105	2206	2112	2060	1987	2099	2087	2166	2195	2182	2152	2168	2239	2203	2228	2233
2126	2033	1994	1984	1993	1929	2008	2053	2064	2045	2169	2203	2235	2254	2250	2149	2171	2031	2128	2082	1970	2095	2207	2288	2451	2406	2402	2213	2202	2187	2172	2158	2167	2130	2258	2152	2083	2081	1994	2084	2114	2042	2185	2115	2051	2112	2233	2286	2313	2358
2096	2070	1964	1941	2007	2047	2069	2038	2124	2115	2184	2110	2233	2284	2252	2155	2106	2076	2040	2046	2131	2226	2219	2390	2396	2381	2261	2195	2195	2162	2088	2146	2207	2233	2184	2101	2064	1921	1981	2074	2193	2097	2126	2184	2163	2095	2209	2337	2362	2199
2008	2005	1996	1990	1998	2032	2071	2072	2151	2166	2263	2119	2106	2238	2143	2128	1948	2039	2055	1978	1998	2154	2208	2259	2356	2329	2254	2167	2171	2179	2102	2184	2195	2195	2159	2065	2120	2073	1990	2080	2052	2142	2237	2147	2167	2154	2186	2239	2321	2333
2022	2055	1995	1950	1989	2036	1991	2139	2132	2148	2168	2105	2058	2061	2009	2079	2029	2047	1885	2059	2161	2154	2242	2249	2345	2282	2231	2125	2033	2138	2048	2150	2128	2127	2150	2199	2062	1933	2187	2064	2213	2223	2132	2231	2141	2224	2261	2315	2213	2253
2063	2059	1998	2047	2002	2040	2030	2022	2105	2230	2121	2124	2139	2059	2002	1980	1976	2004	1951	1999	2104	2093	2257	2275	2305	2256	2190	2173	2085	2030	2112	2060	2103	2176	2066	2056	2060	1981	1967	2172	2168	2158	2145	2188	2199	2197	2297	2176	2263	2250
2124	2119	2057	2088	2131	2065	2078	2148	2159	2091	2140	2199	2131	2021	1960	1963	1985	1940	2051	2068	2192	2238	2297	2209	2279	2272	2101	2098	1997	1985	2103	2126	2082	2115	2105	2103	2036	2057	2090	2144	2119	2177	2181	2100	2159	2249	2340	2228	2217	2175
2014	2049	2025	2096	2046	2080	2077	2135	2142	2235	2094	2087	2103	2015	1952	2025	2047	2099	2239	2113	2182	2311	2279	2430	2209	2208	2124	2088	1904	2009	2059	2136	2069	2198	2006	1991	2017	2014	2104	2111	2167	2091	2074	2157	2116	2130	2200	2238	2106	2199
2070	2162	2134	2029	2037	2114	2063	2091	2211	2112	2096	2063	2016	2012	2038	2034	2028	2107	2181	2240	2325	2316	2309	2230	2277	2198	2108	2063	1974	2132	2035	2221	2025	2058	1988	1913	2028	2023	2133	2104	2094	2068	2029	2129	2146	2151	2140	2065	2055	2139
2037	2083	2097	2143	2103	2133	2067	2183	2186	2178	2076	2012	2007	2003	2023	2064	2095	2246	2308	2394	2421	2342	2335	2240	2221	2097	2031	2014	1992	2121	2021	2207	2050	2015	1988	2015	1990	2034	2109	2165	2071	2034	2050	2146	2108	2161	2093	2079	2192	2157
2129	2110	2105	2041	2113	2116	2096	2100	2065	2146	2061	2018	2072	2143	2028	2156	2255	2302	2350	2345	2421	2425	2341	2265	2150	2038	2091	2096	2081	2070	2033	2070	2040	1927	1947	1985	2057	2058	2087	2038	2142	2066	2001	2060	2223	2144	2145	2016	2088	2090
2061	2077	2214	2098	2173	2095	2033	2057	2146	1989	2074	2134	2013	2087	2160	2150	2233	2242	2372	2422	2351	2330	2310	2118	2173	1933	2013	2009	2084	2030	2092	2066	2007	1898	1940	1917	1953	2026	2125	2089	2156	2037	2082	2106	2195	2211	2110	2142	2097	2145
2090	2129	2226	2021	2108	2099	2013	2080	2050	2045	2035	1941	1896	2071	2076	2176	2192	2198	2284	2336	2195	2175	1979	2034	2096	2026	2085	2114	2098	2113	2123	2008	1955	2078	2028	2092	2080	2132	2090	2019	2133	2033	2092	2086	2123	2117	2173	2093	2094	2064
2154	2233	2248	2216	2158	2051	2040	2076	2029	2062	1959	2018	1972	2065	2095	2193	2162	2231	2251	2180	2090	2087	2001	1968	2062	2031	2015	2015	2036	2119	2222	2061	2064	2118	2030	2155	2094	2181	2120	2127	2016	2106	2112	2144	2243	2119	2099	2217	2023	2157
2252	2201	2194	2209	2239	2102	2029	2036	1964	2088	2077	1987	2022	2070	2158	2114	2096	2073	2199	2135	2066	2025	1861	2024	2017	2045	2117	2038	2179	2239	2139	2157	2109	2076	2129	2077	2160	2246	2109	2108	2082	2088	2094	2127	2150	2078	2075	2128	2137	2160
2174	2142	2190	2167	2148	2088	2045	2026	2017	2076	1983	2030	2079	1994	2138	2113	2074	2044	2069	2050	2108	1976	2031	2007	2001	2017	2143	2177	2081	2186	2056	2099	2102	2078	2121	2143	2102	2060	2123	2161	2028	2143	2231	2200	2186	2090	2167	2117	2237	2203
2112	2112	2135	2187	2042	2004	2043	1988	2096	1971	2098	2081	2104	2146	2166	2143	2087	2109	1998	2123	2074	1908	1980	2035	2049	2098	2219	2179	2178	2112	2158	2089	2129	2187	2099	2111	2047	2070	2102	2056	2077	2144	2135	2203	2177	2084	2169	2153	2199	2160
2162	2157	2038	2026	2072	1971	1889	2038	2040	2008	2076	2092	2105	2120	2038	2209	2201	2111	2181	2069	2044	2170	2057	2139	2179	2181	2336	2210	2121	2175	2095	2008	2069	2093	2146	2127	2085	2091	2074	1983	2049	2159	2116	2183	2047	2150	2210	2212	2301	2257
2142	2112	2100	1986	2041	2072	1914	1995	1992	2114	2040	2066	2160	2135	2175	2108	2144	2046	2134	2143	2088	2044	2128	2151	2237	2218	2200	2255	2093	2027	2132	2072	2116	2256	2164	2033	2120	2126	2013	2118	2045	2016	2036	2122	2067	2202	2112	2217	2209	2248
2022	2153	2016	2069	2037	2026	2032	2004	2088	2104	2133	2088	2137	2116	2175	2054	2020	1973	2033	2015	2106	2074	2201	2144	2164	2176	2197	2108	2128	2133	2069	2042	2077	2197	2165	2130	2087	2112	2099	2156	2055	2133	1989	2028	2119	2099	2205	2171	2171	2210
2027	2058	2017	2043	2155	2071	2067	2144	2083	2115	2168	2054	2114	2017	1980	1944	1861	1929	1955	2073	2103	2039	2160	2237	2219	2238	2125	2185	2103	2205	2160	2152	2143	2159	2198	2182	2015	2205	2131	2129	2192	2111	2053	2020	2032	2056	2120	2073	2061	2120
2089	2060	1968	2123	2118	2097	1976	2072	2134	2058	2005	2008	2034	1984	1930	1824	1877	1892	1930	2003	2105	2039	2117	2088	2175	2175	2206	2214	2108	2242	2216	2206	2109	2295	2233	2185	2073	2100	2208	2179	2081	2066	2075	1981	2066	2063	2143	2057	2015	2030
2043	2158	1961	2067	2098	2137	2099	2090	2094	2129	2118	1970	1948	1960	1913	1859	1899	1903	2064	1962	2058	2049	2103	2038	2099	2162	2078	2220	2255	2276	2313	2302	2278	2368	2110	2202	2249	2119	2163	2144	2018	2145	1973	2086	1962	2072	2075	2019	2050	1959
2136	2115	2015	2110	2139	2186	2171	2122	2178	2156	2095	2007	1951	1888	2004	2011	1968	1953	2083	2005	2049	2096	2013	1996	2014	2099	2046	2155	2247	2257	2240	2199	2196	2209	2208	2156	2249	2094	2194	2187	2093	2033	2036	1973	2010	2016	2114	2022	2086	2036
2097	2230	2169	2125	2177	2222	2117	2182	2151	2039	2071	2044	2006	1981	1955	2146	2073	2070	2063	2006	1987	1944	1958	2056	1993	2081	2220	1992	2339	2249	2247	2199	2177	2186	2211	2158	2137	2169	2221	2106	2084	2072	2037	2002	2017	2011	1966	1983	2059	2064
2109	2160	2160	2143	2170	2114	2077	2094	2044	2073	2041	2064	2021	2014	1934	2092	2080	2055	2066	1951	2000	2008	2010	2092	2123	2085	2183	2267	2365	2281	2351	2276	2266	2214	2079	2260	2219	2141	2083	2151	2068	2065	2067	2019	2038	2030	1978	2002	2009	2063
2111	2069	2067	2101	2168	2073	2016	2032	2075	2091	2087	2058	1954	2032	2021	1992	2039	2084	1976	1968	1954	1924	2000	2077	2153	2115	2285	2328	2366	2427	2452	2387	2383	2336	2236	2286	2221	2239	2198	2129	2016	2085	1993	2024	2068	1984	1997	1997	2079	1962
2057	2098	2063	2137	2063	2026	2120	2121	1951	2018	2024	1990	2037	2077	1952	2004	2047	1957	1914	1977	1964	2001	2164	2096	2288	2384	2416	2521	2512	2487	2477	2431	2467	2392	2368	2346	2300	2192	2143	2131	2091	2107	2061	2043	2042	2097	2090	2020	2049	2060
2062	2051	2057	2089	2120	1947	2068	2006	1980	1938	2024	1877	1980	1881	1981	1959	1970	1997	1998	1937	1972	2121	2248	2319	2363	2396	2483	2501	2511	2470	2569	2488	2531	2406	2317	2343	2325	2268	2214	2053	2127	2244	2094	2039	2080	2035	2125	2096	2080	2095
2082	2091	2062	2104	1973	2096	1997	1961	2017	1955	1923	1925	1913	1862	1957	1951	1990	1885	2010	2010	2186	2331	2332	2510	2441	2741	2613	2561	2515	2503	2450	2416	2422	2406	2297	2333	2307	2266	2270	2171	2126	2162	2145	2191	2117	2126	2119	2160	2110	2246
2111	2045	2020	2067	2046	2002	1950	2024	2002	1949	1954	1913	1843	1920	1864	1926	1919	2047	2047	2270	2282	2392	2484	2547	2581	2731	2596	2538	2632	2469	2550	2440	2434	2361	2303	2208	2221	2263	2178	2261	2229	2299	2245	2230	2077	2177	2216	2124	2200	2231
2049	2111	2125	2157	2101	2109	2043	2055	1949	1901	1905	1896	1921	1958	1906	1950	2065	2051	2266	2301	2383	2516	2514	2578	2757	2639	2621	2582	2594	2624	2515	2520	2480	2525	2210	2271	2136	2277	2248	2227	2234	2225	2302	2395	2312	2263	2223	2218	2186	2220
2168	2206	2090	2196	2129	2041	2020	2028	1939	1942	1901	1897	1885	1922	1838	1969	2100	2190	2376	2324	2575	2551	2507	2468	2528	2564	2566	2584	2501	2534	2445	2524	2454	2367	2263	2170	2274	2222	2225	2189	2234	2230	2292	2176	2266	2257	2348	2228	2257	2181
2216	2178	2292	2117	2180	2083	2079	2006	1924	1916	1926	1843	1916	1839	1941	1995	2128	2260	2273	2452	2495	2460	2532	2575	2611	2582	2526	2487	2473	2458	2459	2463	2361	2389	2292	2251	2222	2326	2190	2123	2252	2148	2185	2216	2133	2226	2245	2261	2307	2207
2191	2338	2192	2184	2158	2105	2063	2032	1912	1825	1811	1883	1828	1980	2009	2018	2186	2274	2287	2350	2375	2465	2528	2490	2600	2545	2502	2489	2529	2421	2228	2403	2319	2291	2255	2334	2209	2285	2145	2268	2207	2240	2175	2173	2259	2192	2331	2232	2224	2305
2258	2216	2146	2120	2130	2065	2041	1916	2022	1863	1927	1881	1911	1929	1916	2118	2147	2262	2224	2327	2408	2411	2576	2631	2619	2610	2590	2573	2487	2466	2366	2374	2273	2262	2255	2273	2114	2220	2200	2210	2262	2256	2334	2239	2094	2205	2272	2166	2202	2195
2194	2080	2095	2030	2068	1973	1924	1847	1872	1803	1768	1837	1821	1891	1889	2026	2067	2167	2213	2392	2389	2431	2478	2639	2623	2782	2735	2625	2550	2523	2399	2486	2430	2250	2113	2184	2196	2145	2241	2217	2181	2273	2286	2164	2221	2254	2238	2100	2202	2191
2081	2078	2072	2053	1900	1984	1922	1945	1868	1867	1838	1772	1827	1765	1909	1807	2036	2086	2168	2269	2353	2541	2422	2693	2667	2781	2696	2783	2651	2617	2487	2408	2358	2273	2256	2205	2251	2154	2085	2214	2223	2173	2248	2184	2279	2229	2207	2145	2205	2209
2037	2041	2040	2059	2024	1883	1888	1914	1822	1808	1779	1803	1783	1773	1867	1787	1875	2020	2115	2298	2434	2535	2562	2675	2625	2735	2686	2690	2604	2663	2514	2481	2280	2355	2320	2219	2196	2187	2176	2221	2196	2290	2243	2136	2316	2366	2321	2230	2225	2136
2164	2143	2170	2039	1997	1986	1983	1898	1877	1892	1809	1778	1783	1785	1833	1830	2060	2074	2148	2325	2432	2498	2609	2606	2642	2605	2629	2624	2612	2525	2586	2431	2395	2402	2311	2363	2368	2226	2228	2273	2193	2310	2203	2229	2330	2357	2380	2405	2281	2239
2240	2123	2107	2138	1975	1963	1947	1879	1876	1787	1913	1761	1724	1716	1738	1900	1992	2181	2277	2307	2515	2513	2605	2589	2615	2760	2609	2638	2669	2568	2531	2355	2409	2390	2357	2368	2342	2271	2258	2267	2183	2248	2192	2178	2276	2229	2326	2316	2242	2135
2184	2137	2205	2121	1997	1937	1932	1890	1851	1767	1789	1806	1885	1885	1872	1873	2002	2252	2303	2390	2491	2640	2714	2736	2812	2685	2786	2825	2730	2461	2661	2447	2363	2400	2228	2297	2238	2282	2294	2288	2144	2238	2121	2253	2219	2283	2225	2196	2131	2244
2113	2079	2058	2012	1904	1915	1844	1791	1779	1784	1775	1762	1796	1855	1913	1971	2197	2314	2442	2472	2633	2691	2740	2778	2822	2941	2936	2767	2697	2668	2572	2486	2432	2308	2299	2240	2258	2186	2237	2194	2303	2212	2126	2194	2219	2203	2130	2133	2028	2045
1987	1963	1929	1916	1830	1844	1754	1779	1756	1720	1728	1737	1812	1760	1971	2157	2291	2487	2410	2673	2630	2814	2860	2919	2958	3067	3096	2905	2953	2781	2791	2655	2579	2429	2314	2270	2381	2257	2148	2152	2244	2221	2187	2156	2125	2107	2052	2059	1993	2075
1894	1861	1902	1818	1859	1792	1710	1689	1719	1748	1770	1733	1875	1834	2019	2113	2381	2435	2506	2690	2876	2830	2942	3026	3050	3111	3062	2883	2942	2770	2730	2636	2628	2487	2436	2313	2369	2201	2231	2067	2176	2150	2148	2130	2111	2111	2203	2089	2131	2095
1906	1929	1874	1989	1959	1796	1809	1876	1728	1770	1802	1780	1786	1802	1857	1990	2169	2369	2422	2568	2667	2743	2779	2867	2908	2917	2915	2797	2816	2773	2666	2690	2581	2526	2435	2357	2359	2238	2223	2208	2164	2116	2045	2119	2105	2028	2173	2119	2043	2084
2065	2010	2007	1975	1875	1952	1870	1882	1841	1964	1825	1844	1882	1949	1974	1967	2161	2247	2389	2425	2480	2571	2650	2594	2659	2746	2696	2727	2633	2544	2504	2488	2307	2351	2397	2353	2213	2185	2224	2159	2184	2128	2053	2088	2045	2075	2071	2194	2172	2196
2017	2099	1975	2061	1944	2031	1952	1871	1932	1936	1896	1839	2011	1921	2014	2047	2193	2292	2421	2432	2560	2459	2638	2595	2596	2667	2628	2578	2570	2533	2402	2398	2322	2170	2311	2199	2111	2177	2283	2130	2231	2139	2128	2181	2127	2201	2186	2131	2150	2193
1986	1944	1930	1888	1896	1909	1964	1843	1840	1913	1982	1916	1855	2032	2064	2097	2075	2291	2394	2396	2455	2585	2615	2661	2681	2641	2650	2654	2590	2498	2424	2361	2366	2316	2135	2174	2201	2162	2083	2311	2167	2079	2121	2164	2057	2104	2142	2145	2217	2229
1927	1908	1747	1838	1784	1791	1763	1731	1790	1901	1774	1868	1841	1826	2062	1959	2033	2121	2258	2312	2405	2388	2457	2543	2593	2677	2609	2667	2557	2612	2482	2494	2418	2444	2273	2262	2132	2208	2235	2103	2154	2176	2121	2176	2204	2254	2167	2193	2141	2207
1777	1817	1769	1685	1795	1692	1680	1711	1737	1764	1700	1808	1815	1750	1901	1761	1813	1897	1939	2057	2231	2269	2296	2397	2480	2519	2646	2623	2578	2621	2627	2566	2578	2410	2346	2280	2270	2107	2116	2168	2170	2198	2184	2210	2199	2209	2126	2162	2101	2146
1735	1721	1718	1799	1807	1787	1821	1808	1719	1806	1736	1701	1745	1744	1732	1785	1849	1745	1889	2031	2032	2151	2257	2243	2280	2306	2378	2676	2582	2758	2654	2645	2611	2530	2484	2336	2303	2342	2161	2144	2265	2135	2212	2172	2177	2156	2167	2206	2127	2148
1885	1770	1862	1784	1769	1809	1784	1784	1729	1798	1748	1853	1795	1801	1796	1672	1795	1699	1843	1903	1940	2037	2049	2170	2208	2305	2368	2464	2482	2557	2508	2577	2537	2548	2493	2542	2343	2303	2256	2113	2101	2143	2183	2079	2165	2118	2274	2256	2144	2160
1964	1877	1789	1850	1878	1955	1900	1861	1881	1761	1753	1703	1855	1772	1813	1766	1743	1733	1803	1868	2007	2066	2016	2082	2181	2235	2346	2393	2523	2610	2608	2631	2603	2570	2555	2596	2420	2383	2332	2178	2233	2156	2001	2107	2137	2088	2152	2130	2084	2054
1971	2014	1959	1993	1920	1914	1950	1865	1882	1807	1933	1821	1834	1815	1824	1823	1733	1836	1885	1950	1987	2073	2187	2199	2327	2426	2517	2586	2437	2518	2506	2512	2548	2571	2483	2473	2338	2297	2322	2222	2175	2089	2077	2056	2140	2008	2024	2115	2120	2062
2001	1938	1911	1971	1939	1897	1832	1900	2006	1827	1945	1840	1920	1910	1933	1899	1871	2059	2058	2108	2160	2266	2332	2351	2366	2411	2538	2592	2494	2468	2505	2476	2490	2439	2385	2238	2236	2197	2288	2222	2131	2152	2006	1950	2021	2021	2051	2004	2047	2074
1916	2003	1932	1853	1950	1861	1912	1978	1867	1877	1927	1897	1933	2004	2043	2017	2021	2029	2048	2117	2197	2255	2372	2484	2498	2438	2539	2522	2520	2472	2436	2490	2350	2268	2301	2151	2067	2104	2250	2146	2102	2158	2081	2049	2052	2006	1949	1915	2033	2030
1935	1957	1890	1869	1905	1912	1820	1952	1920	1974	1891	1937	1999	1935	1917	1988	2017	1995	2093	2052	2249	2199	2198	2190	2296	2322	2387	2512	2527	2463	2513	2380	2417	2186	2142	2206	2046	2140	2228	2128	2057	2074	2100	2084	2131	2009	1951	1871	1890	1894
1891	1975	1860	1921	1970	1851	1866	2001	1879	1933	1832	1918	1804	2040	2019	1982	2035	1996	2005	1942	2113	2130	2272	2212	2368	2355	2328	2322	2431	2385	2484	2445	2484	2184	2300	2119	2142	2165	2138	2013	2034	2069	2114	2149	2176	1992	2022	2038	1875	2021
1868	1882	1873	1847	1858	1831	1847	1912	1929	1907	1907	1908	1924	1932	2006	2061	1920	2051	2123	2017	2133	2165	2095	2235	2405	2324	2379	2451	2443	2447	2386	2451	2415	2388	2303	2230	2198	2168	2023	1930	1990	2011	1961	2073	2102	2071	2074	2018	2077	2067
1840	1866	1824	1806	1878	1861	1909	1936	1911	2082	2030	1991	1979	2095	2120	2186	2016	2165	2132	2101	2176	2215	2289	2269	2308	2387	2296	2313	2346	2423	2402	2412	2331	2391	2221	2360	2107	2153	1922	1971	1980	1944	1993	1979	2034	1985	2059	2090	2168	2043
1773	1762	1819	1875	1948	1872	1911	1927	1999	2052	2028	2120	2087	2100	2184	2200	2182	2230	2320	2156	2232	2188	2211	2346	2225	2225	2226	2211	2206	2231	2261	2331	2289	2270	2248	2269	2179	2091	2028	2016	1963	1930	1876	1916	1891	1999	1987	2008	2114	2050
1869	1863	1965	1924	1884	1987	2096	2003	1980	2025	2109	2055	2110	2118	2164	2190	2103	2160	2208	2209	2182	2157	2251	2200	2299	2273	2174	2158	2211	2106	2207	2108	2113	2199	2205	2146	2175	2103	2154	2053	1989	1908	1900	1934	1896	1976	2040	2142	2040	1940
1819	1934	1926	1946	1949	2050	2036	1969	2183	2068	2098	2022	2069	1994	2140	2076	2068	1990	2163	2035	2052	2077	2128	2108	2152	2127	2007	2044	2117	2148	2115	2052	2035	2102	2187	2167	2134	2115	1992	2089	2103	1997	1931	1839	1863	1894	1936	2000	1999	1965
2018	1953	2079	1913	1984	1994	2043	2060	2100	2021	1977	1995	2005	2089	1992	2093	2102	2013	2139	2168	2106	2081	2192	2127	2110	2060	2056	2072	2130	2147	2109	2064	2053	2146	2137	2158	2100	2069	2159	2018	2170	2037	2072	1971	2047	2003	2027	1952	1879	1976
1941	1975	1927	1889	1967	2030	2041	1984	2014	1966	1979	1983	2014	2066	2052	2084	2117	2054	2043	2041	2206	2148	2208	2165	2110	2071	2092	2044	2047	2065	1978	2006	2100	2031	2082	2017	1931	2085	2137	2083	2117	2083	2090	1966	2063	1963	1923	1925	1943	1901
2004	2009	1863	1889	1992	2004	1907	1976	1909	2027	1994	2044	1994	1926	1959	1909	2048	1917	1861	1912	1939	1911	2042	1984	2032	2113	2167	2079	2103	2108	2076	2126	2123	1998	2060	1966	2049	2000	2128	2125	2088	2043	2067	1996	2066	2003	1828	1978	1940	1829
1926	1914	1883	2001	1883	1833	1821	1965	1960	1923	1934	1872	1877	1991	1865	1941	2000	1942	2013	1888	1938	1949	1963	1928	1893	1855	1962	2168	2235	2196	2171	2143	2199	2064	2039	2097	2042	2053	2057	2027	2081	2038	2122	2174	2145	2031	1922	1925	1879	1843
1797	1854	1958	1899	1854	1832	1925	1941	1908	1975	1884	1922	1919	1981	1972	1991	1986	2103	2053	2023	2045	1989	2040	2025	1923	2019	1978	2072	2119	2100	2134	2153	2169	2071	1955	2006	2006	2060	2041	2023	2007	2094	2145	2241	2083	2011	1935	1921	1889	1863
1789	1929	1845	1826	1882	1843	1902	1980	1882	1981	1938	1996	1972	1929	1999	2069	1983	1938	2043	1985	1983	1952	2082	2054	2077	2022	2076	1882	1927	1963	2051	2169	2163	2203	2073	2039	2124	2085	2091	2019	1932	2059	2042	2120	2067	2028	1888	1945	1905	1799
1854	1852	1820	1790	1911	1922	1885	1898	1953	1947	1988	2013	2145	2069	2028	2029	2039	1982	1959	1914	1919	1917	1841	1808	1861	1963	2085	1992	1986	1902	2037	2094	2111	2088	2116	2201	2101	2114	2025	2028	1882	2023	2068	2034	1982	1912	1937	1917	1879	1824
1792	1790	1863	1845	1888	1818	1914	1912	2016	2036	2018	2107	2145	2082	2106	2061	2124	1927	1988	1947	1820	1840	1881	1745	1802	1771	1923	1899	1929	2025	2037	2089	2057	2063	2132	2302	2214	2040	1953	2079	2008	1960	2031	1974	1965	1993	2023	2000	2001	1854
1755	1809	1879	1929	1830	1881	1894	1988	1968	2034	2040	2191	2073	2014	2017	1999	2033	2001	1970	2069	2031	1912	1937	1880	1821	1808	1887	1780	1943	1995	2121	2007	2041	2062	2123	2198	2317	2174	2052	2059	2107	2062	1981	1900	1957	2068	2066	2058	2073	1871
1745	1854	1936	1855	1798	1870	1880	1930	1945	1992	2150	2044	2045	1988	1901	2008	2123	2138	2198	2049	1970	2030	1992	1935	1955	1747	1789	1685	1767	1873	1983	2038	1951	2048	2095	2157	2340	2270	2108	2109	2153	2017	1971	1840	1980	1981	2053	1982	1871	1939
1790	1933	1812	1792	1753	1938	1917	1908	2067	2027	2112	2053	1945	1969	2111	2141	2316	2215	2268	2233	2109	2014	2058	1995	1955	1859	1829	1853	1749	1714	1870	1987	1935	1949	2084	2058	2146	2261	2065	2138	2123	2093	1843	1991	1911	1848	1990	1952	1878	1925
1926	1883	1781	1861	1904	1983	1953	1965	1996	1922	1958	2000	1965	2157	2245	2383	2252	2269	2278	2250	2154	2099	1949	2039	1946	1912	1905	1825	1834	1694	1779	1832	1866	1992	1955	2051	2112	2036	2185	2148	2087	2099	1818	1835	1879	1803	1941	2051	1861	1914
2032	1950	1830	1875	1870	1935	1996	1937	1934	1893	1880	1991	2098	2254	2318	2318	2232	2190	2262	2157	2065	2024	1946	2035	1931	1959	1936	1858	1896	1846	1794	1746	1812	1909	1955	1973	1992	2042	2118	2146	2084	2142	2000	1946	1841	1816	1900	1878	1791	1851
1941	1944	1798	1977	1960	1994	1928	1918	1813	1808	1865	2116	2162	2325	2270	2225	2080	1942	1908	1877	1912	1872	1990	1960	1975	1996	1904	1941	1951	1851	1834	1782	1884	1940	1922	1968	1910	1994	2096	2209	2051	2077	2028	2020	1887	1954	1837	1897	1894	1862
2055	1927	1935	1966	1969	1902	1932	1822	1861	1877	2076	2227	2258	2278	2079	1907	1865	1671	1755	1684	1648	1788	1854	1965	1956	1893	1950	1986	2012	1985	1862	1868	1816	1782	1906	1885	1884	1904	2029	2049	2138	2099	2065	2085	1954	1919	1915	1851	1816	1813
1954	1855	1978	2101	2014	1909	1827	1847	1903	1911	2150	2185	2127	2010	1818	1697	1648	1593	1531	1589	1569	1618	1770	1774	1824	2000	1898	1927	1938	1901	1863	1786	1840	1840	1873	1945	1936	1854	1927	2113	2141	2132	2131	2031	2080	2034	1789	1822	1852	1794
1927	1902	1989	2022	1848	1813	1868	1883	1905	2024	2166	2097	2124	1774	1645	1552	1475	1522	1575	1584	1421	1563	1589	1643	1745	1886	1928	2009	1976	1924	1958	1872	1893	1856	1732	1904	1870	1833	1969	2004	2032	2034	1996	2022	2104	1920	1894	1781	1825	1810
1907	1810	1946	2004	1819	1813	1751	1877	1955	2065	2165	2052	1808	1676	1565	1513	1537	1685	1654	1651	1576	1527	1605	1674	1754	1772	1974	1976	2005	1894	1948	1932	1921	1846	1855	1892	1878	1954	1949	1944	1963	1935	2065	2222	2016	1965	1878	1809	1784	1837
1898	1924	1908	1911	1846	1869	1782	1871	1830	2026	2010	1924	1748	1589	1468	1530	1587	1673	1728	1557	1569	1629	1500	1521	1679	1780	1952	1957	2072	1984	1944	1974	2017	1800	1823	1858	1908	1805	1767	1937	1883	1951	2038	2134	2158	1932	1945	1836	1838	1941
1800	1895	1934	1847	1768	1846	1843	1869	2049	1984	1948	1849	1690	1648	1470	1599	1605	1722	1841	1718	1699	1702	1517	1561	1537	1676	1861	1930	1898	1947	1892	2061	1902	1863	1776	1836	1883	1801	1837	1825	1870	1817	2006	2134	2066	2061	1935	1847	1852	1845
1748	1844	1902	1914	1778	1824	1972	1951	1941	1993	1969	1840	1714	1562	1538	1673	1662	1857	1794	1835	1717	1752	1564	1514	1540	1637	1781	1923	1939	1969	1927	1912	1936	1765	1835	1908	1822	1724	1808	1831	1853	1881	1935	2037	1975	2051	1924	1861	1882	1840
1721	1817	1836	1797	1773	1815	1844	1929	1977	2102	2007	1917	1756	1683	1655	1658	1740	1887	1893	1852	1761	1702	1581	1461	1511	1651	1859	1939	1889	1917	1889	2014	1889	1789	1808	1956	1838	1737	1750	1880	1776	1842	1922	1924	1899	1959	1916	1887	1818	1839
1832	1860	1944	1887	1804	1829	1833	1990	2061	2087	2031	1865	1793	1667	1595	1733	1806	1825	1817	1791	1845	1643	1643	1422	1491	1651	1899	1863	1960	1938	1886	1838	1939	1832	1816	1916	1818	1730	1845	1719	1794	1758	1869	1989	1992	1918	1940	1840	1874	1849
1829	1721	1897	1820	1728	1759	1870	1948	2017	2038	2013	1906	1854	1669	1731	1644	1744	1638	1732	1705	1615	1519	1485	1481	1507	1712	1819	1979	1946	1865	1862	1868	1801	1884	1919	1942	1820	1807	1903	1740	1820	1857	1905	2003	1975	1999	1791	1950	1898	1852
1793	1730	1912	1867	1800	1734	1900	2035	2034	2045	2051	1988	1899	1798	1696	1624	1717	1552	1570	1592	1429	1492	1471	1505	1510	1823	1982	1989	1850	1827	1901	1852	1781	1756	1911	2020	1843	1775	1793	1819	1737	1831	1892	2005	1869	1926	2001	2003	1888	1921
1706	1772	1778	1825	1786	1737	1879	1870	1957	1930	1977	2095	1986	1896	1785	1692	1610	1501	1517	1505	1497	1405	1461	1536	1665	1837	2037	1922	1781	1822	1825	1774	1753	1814	1958	2003	1817	1830	1876	1738	1769	1885	1878	1946	1896	2076	1970	2039	1949	1997
1818	1816	1875	1870	1737	1884	1763	1877	1929	2008	1950	2100	2073	1970	1880	1769	1590	1697	1543	1491	1491	1500	1575	1721	1883	1985	2051	1903	1844	1717	1804	1701	1774	1823	1868	1960	1855	1947	1923	1837	1875	1869	1876	2019	1965	2062	2033	2075	2027	1973
1821	1789	1857	1862	1870	1827	1800	1876	1914	1984	1944	1977	2000	2034	2028	1869	1826	1808	1647	1669	1742	1791	1835	1931	2004	2099	1965	1852	1810	1653	1858	1827	1797	1829	1899	1857	1928	2031	1909	1939	1928	1922	1954	2052	1971	2011	2010	2173	2049	1995
1843	1719	1847	1859	1845	1891	1813	1796	1868	1905	1948	1971	1976	2032	2031	2031	2030	1953	1985	1936	2025	2053	2019	2138	2179	2195	1937	1752	1617	1703	1805	1769	1849	1950	1993	1921	1991	2021	1954	1861	1948	1911	1955	2007	2032	2071	2100	2153	1981	2017
1804	1789	1851	1874	1735	1874	1755	1778	1825	1894	1903	2031	2030	1983	2056	2101	2102	2156	2071	2331	2261	2347	2255	2181	2099	2021	1802	1754	1688	1769	1908	1858	1886	1988	1913	1928	2050	2058	1858	1975	1990	1894	2018	1881	2083	1996	2213	2149	2032	2044
1792	1782	1862	1840	1849	1866	1952	1778	1719	1862	1906	2093	1993	1941	2043	2047	2173	2155	2268	2206	2195	2287	2302	2170	1970	1857	1749	1859	1865	1885	1842	1873	1874	2038	1889	2053	2099	2026	1908	1970	1922	1999	1986	1880	1963	2028	2211	2107	2070	1958
1911	1871	1833	1810	1865	1879	1871	1955	1701	1820	1818	1933	1950	1983	1941	2071	2114	2050	2117	2116	2116	2055	1944	1854	1903	1780	1767	1828	1857	1840	1900	1870	1820	1795	1872	2066	2053	1906	1986	1957	1881	1985	1911	1910	1997	1998	2097	2110	2117	2030
2017	1973	1905	1881	1887	1876	1847	1944	1915	1869	1845	1905	1974	2005	2005	2063	1900	1963	2005	1997	1930	1817	1791	1791	1777	1764	1876	1839	1932	1799	1852	1833	1838	1820	1921	2048	1970	1898	2013	1943	1938	1960	1938	1939	1991	1995	2168	2186	2105	2031
1931	1950	1918	1903	1878	1890	1863	1871	1981	1967	1906	1769	1944	1922	1937	2069	1996	1998	2019	1928	1924	1873	1841	1870	1921	1993	1909	1955	1871	1806	1786	1824	1805	1902	1909	1969	1863	1920	1919	1836	1965	1922	1923	1939	1975	2108	2159	2143	2243	2040
1869	1892	1971	1975	1828	1886	1880	1877	2015	2040	2000	1969	2065	1842	1876	1910	1978	1996	1984	1995	1972	2004	2026	1998	1846	1939	1856	1816	1760	1710	1841	1726	1771	1871	1919	1798	1921	2007	1932	1872	2020	1910	1926	1919	2022	2067	2144	2247	2204	2209
1850	1843	1937	1918	1868	1912	1808	1852	1929	1975	2107	2061	2069	1995	1971	2044	1919	1920	1927	2001	2035	1889	1977	1910	1820	1885	1853	1645	1793	1802	1836	1839	1859	1796	1853	1949	1946	1995	1973	1887	2047	1981	1889	2008	2080	2064	2314	2297	2225	2201
1923	1801	1784	1826	1859	1832	1868	1878	1951	1958	2016	2147	2182	2074	2181	2035	2029	2068	1980	1897	1917	2003	1948	1814	1905	1888	1733	1749	1764	1766	1823	1858	1878	1836	1809	1875	2043	2049	1983	1980	1996	1925	2003	2018	2064	2172	2266	2274	2373	2196
1785	1912	1754	1780	1801	1843	1907	1917	1995	1980	1909	2010	1971	2067	2079	2216	2132	2108	2068	2014	2116	2017	1960	1932	1933	1806	1800	1781	1756	1910	1841	1794	1786	1859	1921	1913	1951	1996	2025	1949	1978	1974	1957	2028	2148	2253	2290	2367	2370	2334
1820	1841	1853	1836	1859	1863	2024	1917	2014	1951	2014	1929	1953	1931	2032	2011	2019	1993	2012	1968	2020	1992	1848	1848	1877	1895	1879	1881	1827	1768	1801	1762	1878	1999	1926	1966	2025	1930	2081	1966	1963	2066	1976	2058	2183	2266	2331	2299	2328	2312
1751	1861	1859	1914	1884	1927	1974	2014	1959	1937	2026	2028	1985	2003	1877	1947	1870	1840	1832	1827	1867	1883	1850	1854	1871	1809	1948	1768	1790	1774	1761	1797	1840	1889	1824	1934	2030	2085	1911	2038	2053	2025	2107	2183	2258	2170	2309	2225	2428	2324
1797	1857	1727	1848	1807	1900	1895	1849	1896	1873	1939	2010	2097	2072	2060	2004	1961	1933	1951	1970	1986	1985	1914	1886	1875	1959	1831	1680	1869	1753	1833	1923	1844	1837	1864	2006	2093	2029	2026	2132	2042	1987	2081	2116	2124	2286	2201	2497	2398	2185
1779	1837	1713	1897	1788	1894	1975	1983	1933	1885	1981	1979	2021	1900	2042	2040	1967	2001	1979	2039	2023	1886	1865	1814	1839	1848	1850	1773	1870	1798	1811	1783	1819	1870	2144	1960	2010	1981	2019	2059	1988	2069	2213	2133	2230	2256	2321	2332	2362	2245
1697	1783	1832	1794	1805	1798	1919	1947	1986	1969	1860	2056	2016	2040	1977	2023	1853	1881	1922	1932	1923	1851	1835	1845	1888	1840	1859	1812	1762	1803	1802	1834	1804	1873	1926	2029	2071	2104	2020	2065	2143	2123	2225	2206	2233	2263	2408	2349	2363	2156
1686	1764	1803	1744	1775	1861	1887	1905	1888	1923	2008	2151	2036	2122	1982	2032	2031	1958	1955	1910	1953	1890	1853	1879	1851	1743	1792	1716	1762	1761	1869	1828	1808	1858	1889	2064	1995	2105	2072	2125	2133	2067	2197	2379	2177	2288	2345	2431	2412	2286
1692	1687	1726	1834	1817	1847	1923	1942	1915	1923	2047	2023	1987	2026	1942	2037	2033	1991	1930	1907	1948	1978	1816	1768	1776	1767	1757	1768	1820	1710	1756	1760	1833	1912	1969	1985	2077	1989	2139	2046	2173	2183	2196	2228	2296	2323	2300	2444	2260	2214
1652	1770	1725	1783	1751	1822	1840	1933	1917	1980	1983	1911	2080	2067	1905	2019	1894	1911	1891	1902	1905	1900	1807	1721	1830	1776	1807	1834	1797	1758	1831	1836	1844	1864	1859	2017	2042	2018	1956	2066	2040	2117	2184	2225	2260	2227	2400	2249	2183	2201
1674	1679	1720	1681	1862	1819	1852	1858	1868	1928	1964	1936	2009	2053	1914	1956	1932	1945	1862	1904	1891	1836	1780	1873	1863	1843	1817	1822	1748	1856	1894	1915	1837	1880	1909	2005	1899	1941	1927	1986	1992	2022	2181	2183	2251	2277	2255	2217	2126	2135
1739	1737	1771	1746	1842	1851	1911	1887	1861	1913	1907	1941	2057	2013	1955	1897	2028	1934	1929	1940	1945	1937	1854	1892	1855	1969	1866	1867	1897	1911	1928	1856	1959	1898	1960	1967	1974	1930	1891	1904	1882	2013	2185	2133	2218	2207	2183	2201	2066	1932
1781	1776	1765	1705	1822	1754	1884	1916	1862	1817	1906	1888	1866	1917	1832	1919	1943	1882	1878	1905	1887	1881	1868	1829	1904	1910	1993	1936	1941	1883	1996	2048	1929	1933	1940	1949	1942	1879	1980	1972	1888	1901	2116	2111	2060	2095	2088	2065	2042	2129
1740	1784	1811	1821	1722	1898	1871	1825	1870	1900	1817	1897	1899	1921	1982	1960	1917	1938	1903	1845	1995	1877	2008	1920	1887	2012	1944	1928	2035	1984	1966	2037	1982	1951	1925	1868	1919	1842	1949	1808	1860	1928	2020	2091	2169	2135	2021	1998	1973	2037
1756	1755	1723	1790	1780	1811	1784	1872	1901	1830	1850	1837	1839	1948	1806	1907	1965	1933	1913	1881	1952	1896	1876	1826	1933	1964	2015	2041	2065	2057	2027	2082	1990	1880	1837	1949	1890	1921	1837	1796	1866	1920	2041	2106	2129	2091	2000	2017	2046	1954
1806	1783	1715	1804	1787	1828	1846	1805	1836	1774	1890	1941	1864	1889	1845	1797	1827	1842	1870	1976	1925	1938	1859	2008	1913	2057	1992	2061	1985	2135	2105	2045	2061	1983	1817	1806	1909	1874	1970	1862	1899	2019	2072	2198	2104	2061	2031	2035	2110	2016
1856	1863	1888	1779	1813	1794	1873	1808	1747	1779	1734	1794	1753	1839	1811	1735	1840	1813	1854	1863	1925	1989	1859	1906	1833	1867	2024	2026	2090	2085	2086	2087	1967	2010	1756	1914	1866	1894	1897	1962	1964	2119	2069	2240	2153	2123	2003	1957	2037	2076
1892	1825	1726	1813	1801	1793	1788	1866	1844	1808	1828	1793	1812	1779	1761	1815	1765	1850	1862	1901	2000	1904	1941	1967	1949	2081	2019	2029	2020	2065	2145	2097	1995	1923	1797	1833	1843	1942	2029	2034	1959	2124	2088	2098	2066	2129	1940	2069	1996	1987
1823	1857	1849	1753	1782	1805	1817	1818	1824	1798	1780	1783	1758	1806	1735	1728	1788	1816	1906	1940	1938	1975	1978	2051	2020	2018	2107	2083	2098	2129	2077	2111	2121	2055	1890	1987	1966	1898	2032	2000	2029	2031	2110	2134	2168	2116	2036	1900	1919	2024
1852	1908	1869	1841	1826	1832	1830	1834	1770	1724	1763	1802	1797	1798	1770	1728	1747	1783	1962	1950	1938	2000	2132	2072	2107	2127	2144	2138	2239	2120	2123	2063	2088	2051	1963	1892	1948	2062	2083	2054	2070	2049	1930	2028	2093	1935	1924	1967	1964	1973
1986	1885	1820	1888	1960	1945	1837	1754	1777	1799	1834	1785	1786	1728	1826	1754	1758	1868	1851	1982	1939	2073	2084	2091	2135	2104	2231	2174	2212	2143	2026	2042	1941	2126	1912	1989	2029	2177	2061	2030	2166	2030	2028	2098	2068	1980	1943	2021	1938	2052
2002	2119	1965	1921	1940	1939	1871	1759	1843	1786	1847	1810	1795	1740	1774	1831	1825	1901	1934	1974	2017	2094	2051	2151	2136	2154	2069	2142	2182	2085	2101	2043	2079	1985	1989	2065	2036	2113	2116	2060	2018	1982	2122	1959	2030	1916	2014	1973	1974	1960
2062	2151	2000	1938	1870	1953	1896	1861	1824	1895	1864	1871	1868	1898	1857	1816	1857	1930	1891	1932	1895	2080	2138	2200	2234	2234	2193	2139	2112	2033	2000	2047	2077	2014	2114	1993	2133	2101	2145	2128	1992	2001	1952	1976	1982	2047	2096	1990	2034	2132
2038	2083	2016	2046	1956	1925	1887	1829	1879	1942	1824	1858	1959	1831	1841	1815	1845	1843	1944	2077	2060	2003	2085	2233	2137	2111	2129	2164	2094	2090	2158	1990	2031	2049	2122	2034	2031	2073	1945	1978	1969	2025	1952	1966	1908	2009	2030	1998	2075	2107
2050	2020	2070	1988	1959	1944	1898	1788	1905	1799	1796	1836	1867	1903	1916	1963	1992	2095	1982	2069	2017	2018	2045	2121	2120	2006	2089	2081	2134	2068	2043	2011	2040	2133	2044	2123	2082	2084	1964	2044	2008	1964	1935	1928	1866	2053	2082	2032	2176	2282
1891	2034	1955	1832	1948	1905	1925	1850	1887	1865	1931	1975	1921	1880	1945	2002	1971	2072	2005	1980	2063	2001	2052	2073	2167	2169	2007	1977	2045	2030	1989	2005	2036	2041	2135	2103	2115	2001	1975	1979	1980	1987	1915	1910	1898	1976	2080	2211	2208	2036
1818	1825	1892	1877	1863	1888	1823	1839	1836	1956	1909	1986	1967	1932	1982	2085	2071	2092	2049	1959	1999	1965	2053	2018	2121	2035	2008	1996	1994	2003	2032	2000	2024	2187	2086	2149	2072	2109	1973	2048	2027	1912	1986	1938	1957	2029	2109	2158	2164	2106
1840	1762	1808	1900	1860	1936	1884	1895	1922	2030	1936	2063	1985	2048	1996	2113	2082	2080	1939	1981	1932	1959	1897	2032	1944	1912	1901	1868	1929	1964	2028	2062	2056	2054	2130	2204	2055	2030	1999	1993	2010	2000	1947	2005	1991	1956	2044	2120	2032	2070
1764	1766	1774	1794	1752	1909	1849	1902	1951	1987	1997	2006	2047	2078	2004	2161	2098	2009	1982	1924	1956	1860	1897	1880	1895	1855	1892	1852	1956	2000	2031	2028	2039	2094	2087	2118	2059	1958	1886	1943	1954	1928	1981	2026	1993	2034	2083	2083	2115	2046
1688	1804	1755	1800	1737	1832	1851	1891	1957	1938	1985	1980	2035	2065	1996	2014	2030	2052	1950	1856	1877	1863	1864	1768	1889	1830	1822	1874	2015	2010	2091	1988	2050	1989	2070	2162	2058	2029	2033	1927	1952	1972	1964	2039	2019	1940	2016	2083	2079	2011
1695	1743	1785	1800	1792	1895	1763	1789	1885	1946	1886	2042	1958	2075	2003	2055	2025	1986	1898	1945	1924	1889	1902	1837	1955	1808	1919	1989	2045	1992	2121	1975	2045	2016	2039	2078	1993	1968	1957	1925	1910	2013	2078	1982	2079	1950	2000	2003	2028	2068
1728	1795	1781	1820	1819	1812	1811	1733	1887	1861	1943	1937	1976	2081	2048	2079	2085	2093	2018	1994	1956	1866	1958	1886	1902	1995	1997	1971	1901	1959	1994	2032	2016	1967	1936	2010	1922	2109	2058	2037	2033	2116	2048	2042	2084	2061	2004	1933	1933	1977
1791	1777	1868	1805	1834	1738	1846	1867	1829	1936	2009	1871	1958	2080	2121	2065	2171	2058	2065	1999	1994	1963	2055	2026	2033	1956	2004	2110	2106	1893	1998	1931	1976	1984	1849	1942	2007	2010	2060	2134	2032	1999	1978	2190	1998	2094	1954	1969	1958	2082
1919	1919	1871	1792	1815	1913	1876	1864	1894	1923	1939	1954	1955	2081	2051	2043	2085	2042	2175	2119	2104	1946	2087	2034	1976	2014	2055	2109	1994	1869	1950	1930	1943	1990	1901	1933	2053	2006	2055	2071	2000	1978	2018	1982	2006	1984	1938	1958	1925	1967
2055	1986	1908	1842	1896	1848	1839	1899	1930	1855	1922	1916	1962	2089	2162	2124	2060	2162	2111	2137	2103	2096	2173	2010	2067	2050	2010	2089	1994	1946	1877	1927	1899	1912	2051	2020	2034	2028	2059	2004	1967	2051	1980	1862	1954	1994	2036	1973	1957	2093
2132	1981	1988	1886	1922	1848	1823	1896	1896	1949	1910	1931	2023	2035	2113	2054	2186	2118	2137	2164	2184	2155	2089	2041	2070	2049	1998	2043	1963	1985	1878	1831	1889	1956	1925	1946	1982	1944	1979	1987	1913	1975	1905	1916	1861	1938	1987	2085	2047	1993
2008	2168	2039	1910	2052	1980	1997	1886	1920	1852	1963	1939	1968	1980	2033	2058	2067	2026	2026	2082	2048	2101	1973	2005	1901	1951	2003	2038	1953	1859	1966	1902	1981	1996	2008	1993	1990	1979	2029	2005	2027	1889	1878	1940	2011	1997	2033	2124	2135	2055
1999	1999	1983	1962	1998	1869	1893	1932	1860	1822	1880	1900	1875	1889	1999	2002	1931	1960	1960	1982	2038	2094	2011	1981	1958	2020	2029	1925	2011	1991	2006	1913	2016	1938	2073	2090	1999	1931	1970	1970	1928	1964	1999	1961	2056	1977	2109	2105	2142	1998
1977	1954	1928	1912	1915	1997	1907	1874	1951	1893	1873	1949	1841	1870	2005	1794	1912	1871	1922	1934	1940	2042	1915	1944	1934	2017	2007	1998	2058	2025	2068	2141	2051	1975	2063	1996	1979	1985	2003	1962	1944	2036	2017	2081	2049	2026	2003	2104	2145	2072
2081	1970	2003	1979	1999	1986	1980	1960	1878	1926	1913	1855	1856	1875	1956	1838	1878	1861	1903	1883	1981	2022	1902	1964	1956	1937	2034	2019	2077	2006	2169	2118	2136	2095	2023	2047	1958	1925	1935	1942	1966	1927	2028	2010	2016	1974	1947	2022	2061	2019
2047	2087	2026	2026	2030	1983	2074	1946	1906	1999	1956	1940	1868	1975	1912	1853	1877	1906	1853	1843	1946	1946	1894	1890	1989	2019	2022	2029	1999	2066	2087	2144	2087	2020	2025	2099	1929	2063	2000	2054	2051	2044	2190	2125	2057	1937	1974	2008	2038	1934
2201	2074	2052	2001	2047	2075	2090	1985	1970	2026	1922	1942	1873	1932	1815	1884	1825	1883	1874	1837	1877	1849	1864	1922	1897	1912	1905	1948	1956	2020	2080	2032	2032	2023	2010	2026	2091	2151	2164	2051	2155	2169	2224	2214	2018	2013	2042	1975	1958	1947
2324	2155	2051	2096	2143	2110	2124	2045	2067	1954	1932	1959	1940	1915	1859	1827	1864	1741	1828	1812	1830	1839	1886	1779	1826	1770	1851	1828	1914	1919	1938	2019	2062	2059	1978	2138	2152	2252	2315	2246	2244	2241	2075	2097	2092	2150	2017	2036	2037	2004
2265	2236	2171	2303	2298	2269	2187	2060	2117	2037	2051	1956	2025	1871	1909	1904	1785	1736	1797	1789	1697	1762	1692	1693	1737	1629	1670	1676	1779	1873	1874	1985	2050	2045	2068	2174	2299	2339	2320	2210	2309	2269	2165	2082	2116	2175	2163	2025	2003	2010
2182	2205	2165	2215	2292	2218	2285	2236	2203	2207	2046	2119	2030	1956	1918	1926	1878	1768	1710	1760	1774	1687	1674	1583	1626	1634	1675	1615	1649	1826	1895	1991	1967	2118	2160	2243	2333	2291	2370	2375	2328	2340	2318	2165	2252	2259	2176	2137	2118	2092
2000	2033	2029	2087	2140	2184	2244	2156	2172	2182	2111	2134	1910	2026	1936	1895	1841	1917	1730	1737	1697	1689	1650	1612	1592	1589	1658	1619	1705	1770	1846	1946	2003	2049	2276	2248	2221	2326	2338	2307	2283	2243	2074	2155	2293	2198	2203	2073	2177	2211
1842	1947	1893	2031	2033	1895	1993	2000	2097	2008	2067	2005	2010	1954	1884	1779	1822	1765	1736	1732	1791	1616	1613	1586	1598	1558	1657	1616	1716	1902	1935	1924	1960	2101	2283	2237	2304	2176	2290	2306	2279	2253	2283	2229	2255	2172	2048	2085	2209	2182
1783	1887	1871	1864	1819	1860	1894	1910	1933	1956	1967	1847	1836	1816	1772	1774	1766	1829	1702	1564	1619	1602	1601	1601	1688	1622	1680	1756	1755	1898	1969	2008	2032	2123	2307	2219	2195	2246	2265	2286	2276	2233	2266	2373	2171	2151	2008	2116	2083	2136
1787	1904	1802	1850	1858	1873	1843	1934	1935	1856	1897	1890	1877	1860	1778	1842	1685	1761	1682	1706	1595	1633	1617	1760	1589	1671	1625	1733	1740	1818	1804	1887	2117	2106	2219	2185	2257	2297	2331	2352	2400	2356	2354	2367	2240	2123	2062	2133	2085	2160
1764	1909	1862	1836	1870	1865	1905	1895	1946	2012	2083	1900	1882	1862	1846	1737	1836	1790	1816	1781	1735	1657	1693	1741	1652	1605	1657	1588	1590	1794	1732	1846	1934	1990	2144	2129	2143	2267	2320	2318	2293	2430	2354	2301	2260	2186	2118	2200	2078	2011
1840	1885	1808	1840	1879	1789	1836	1950	1938	2097	2100	2085	1956	2000	1879	1928	2014	1956	1842	1798	1902	1740	1714	1685	1685	1553	1598	1634	1663	1645	1716	1707	1799	2026	2052	2049	2137	2248	2354	2273	2333	2284	2308	2301	2180	2296	2088	2190	2128	2015
1830	1856	1728	1918	1802	1847	1906	2026	2012	2079	2107	1934	1997	1997	1928	2072	2037	1950	1824	1884	1788	1788	1679	1752	1629	1586	1596	1549	1598	1646	1628	1713	1822	1938	2129	2012	2166	2188	2227	2235	2220	2275	2203	2222	2182	2198	2215	2171	2048	1931
1774	1834	1954	1832	1787	1912	1865	1974	2029	2082	2093	1967	2018	2013	1885	1937	1957	1928	1859	1771	1733	1736	1647	1693	1705	1647	1608	1648	1592	1688	1673	1810	1872	2004	2072	2093	2224	2220	2140	2203	2314	2153	2235	2216	2234	2235	2236	2208	2084	2074
1825	1803	1859	1870	1866	1927	1934	1903	1927	1871	1922	1924	1908	1926	1929	1860	1895	1745	1778	1650	1703	1663	1644	1647	1650	1601	1582	1663	1707	1682	1767	1918	1956	2147	2123	2134	2235	2208	2149	2228	2195	2315	2269	2115	2213	2243	2263	2179	2033	2040
1881	1812	1785	1816	1813	1755	1723	1765	1795	1757	1821	1819	1808	1794	1831	1821	1696	1736	1665	1596	1772	1624	1681	1647	1783	1702	1625	1779	1812	1806	1933	1992	1955	2069	2044	2172	2156	2072	2160	2210	2331	2223	2148	2118	2144	2218	2120	2010	1954	2031
1820	1686	1785	1718	1689	1732	1739	1682	1705	1734	1674	1770	1799	1809	1670	1756	1710	1778	1749	1748	1802	1786	1753	1797	1923	1856	1825	1895	1993	2002	1978	1979	2078	2073	2123	2060	2058	2090	2079	2147	2160	2242	2012	1999	2008	1990	1976	2030	1957	1985
1764	1839	1754	1737	1712	1663	1658	1615	1658	1721	1726	1753	1681	1781	1828	1808	1830	1764	1848	1924	1827	1827	1947	1975	1940	2048	1974	1989	2041	2051	1976	2082	2079	2059	2031	2065	2036	2003	2087	1992	2096	2017	1927	1967	1942	1943	1988	1880	1874	2069
1789	1866	1751	1727	1746	1771	1739	1728	1695	1805	1727	1773	1774	1802	1816	1795	1810	1783	1819	1984	1999	2008	1986	1910	1944	2037	1959	1993	1913	1944	2012	1980	1990	1963	1985	2074	2101	2027	1944	1913	1911	1919	1970	1895	1929	2032	2022	1962	1950	2007
1806	1808	1810	1759	1779	1821	1802	1829	1831	1848	1772	1707	1730	1795	1804	1781	1820	1865	1770	1898	1980	1918	1927	1973	1884	1896	1903	1831	1942	1845	1918	1940	1953	1922	1891	1986	1876	1954	1948	1896	2017	1949	1980	1892	1934	2092	1939	1900	1944	2040
1765	1807	1789	1775	1801	1824	1800	1727	1780	1771	1838	1762	1728	1673	1776	1824	1669	1760	1748	1809	1793	1841	1799	1845	1884	1809	1801	1922	1886	1847	1895	1955	1914	1924	1927	1981	1987	1991	1932	2002	1959	1921	2020	1970	2080	2051	1903	1812	1944	1902
1727	1802	1740	1749	1769	1759	1709	1818	1758	1756	1848	1780	1713	1739	1778	1683	1697	1758	1808	1767	1814	1806	1804	1828	1860	1862	1910	1911	1918	1990	1888	1989	1953	1940	1922	1993	1969	2047	1894	2064	2017	1962	1900	1957	1996	2009	1882	1819	1827	1887
1756	1765	1807	1789	1770	1791	1693	1710	1697	1810	1687	1766	1735	1717	1659	1698	1752	1745	1810	1798	1813	1798	1764	1764	1853	1852	1890	1988	1948	1872	1835	2007	1982	1936	1935	2049	1988	1891	1913	1950	1998	1892	1909	1908	1970	1971	1804	1805	1909	1960
1842	1755	1742	1792	1769	1846	1717	1742	1758	1776	1725	1795	1767	1759	1725	1791	1719	1772	1703	1822	1854	1833	1773	1870	1846	1870	1879	1839	1858	1799	1949	1861	1891	1920	1943	1999	1968	1939	1950	2063	1890	1886	1894	1976	1990	1869	1686	1753	1890	1940
1756	1754	1734	1721	1744	1862	1769	1778	1823	1799	1806	1820	1824	1883	1737	1819	1816	1865	1715	1728	1763	1751	1755	1805	1775	1752	1743	1713	1774	1734	1757	1807	1768	1868	1909	1912	1928	1836	2003	1976	1935	1888	1829	1973	1899	1777	1768	1769	1845	1808
1730	1784	1872	1740	1848	1890	1783	1754	1822	1889	1842	1874	1886	1833	1836	1834	1849	1815	1791	1784	1799	1767	1735	1842	1688	1827	1806	1720	1733	1801	1752	1733	1848	1888	1936	1953	1823	1865	1964	1906	1919	1787	1849	1895	1967	1692	1668	1730	1834	1841
1659	1750	1778	1778	1823	1796	1780	1833	1799	1830	1821	1856	1959	1816	1850	1853	1887	1844	1812	1760	1748	1776	1761	1772	1765	1831	1817	1714	1739	1830	1853	1794	1789	1848	1937	1834	1802	1777	1925	1876	1768	1789	1870	1869	1872	1668	1741	1748	1846	1784
1781	1792	1752	1698	1706	1754	1804	1770	1840	1805	1776	1813	1900	1800	1809	1832	1803	1780	1818	1817	1739	1809	1827	1724	1793	1801	1662	1624	1775	1753	1778	1759	1751	1880	1866	1889	1727	1798	1924	1819	1901	1769	1886	1891	1813	1641	1671	1872	1767	1700
1690	1756	1673	1717	1769	1752	1749	1769	1769	1758	1779	1787	1847	1855	1855	1764	1806	1874	1713	1862	1793	1775	1808	1722	1693	1797	1665	1699	1726	1681	1784	1789	1759	1809	1936	1873	1791	1804	1914	1884	1810	1754	1920	1921	1770	1655	1735	1811	1833	1681
1793	1744	1743	1651	1686	1678	1693	1752	1699	1788	1716	1725	1731	1764	1784	1768	1775	1790	1761	1818	1832	1745	1771	1761	1731	1815	1796	1697	1790	1746	1769	1709	1784	1914	1898	1857	1775	1844	1966	1944	1818	1866	1907	1919	1771	1618	1849	1846	1834	1661
1746	1762	1693	1738	1749	1817	1810	1731	1681	1701	1652	1822	1826	1781	1798	1952	1756	1805	1796	1748	1834	1855	1857	1805	1825	1864	1746	1721	1753	1800	1721	1708	1810	1938	1960	1822	1864	1926	1961	1862	1803	1786	1956	1891	1785	1737	1909	1963	1837	1714
1766	1746	1774	1765	1642	1743	1752	1764	1748	1714	1747	1762	1881	1779	1777	1882	1795	1785	1765	1811	1772	1807	1802	1871	1834	1771	1744	1830	1822	1851	1903	1775	1804	1949	1896	1918	1831	1869	1907	1870	1750	1821	1979	1932	1765	1784	1902	2070	1825	1748
1662	1786	1737	1718	1675	1732	1737	1802	1782	1803	1762	1727	1814	1799	1827	1792	1822	1779	1751	1784	1787	1871	1762	1819	1942	1797	1809	1781	1914	1855	1896	1776	1903	1956	1872	1904	1856	1954	1873	1762	1844	1955	2027	1957	1752	1831	1951	1973	1788	1679
1710	1757	1804	1905	1723	1761	1757	1914	1798	1823	1774	1890	1915	1890	1895	1887	1797	1783	1847	1865	1827	1829	1892	1846	1861	1842	1834	1886	1812	1937	1953	1866	1915	1859	1947	1908	1893	1885	1921	1810	1890	1916	1985	1838	1713	1754	1925	1946	1814	1741
1807	1835	1864	1876	1844	1864	1869	1818	1785	1833	1936	1795	1961	1921	1929	1911	1842	1950	1888	1836	1870	1932	1841	1845	1955	1902	1835	1864	1908	1979	1830	1854	1964	1944	1922	1976	1888	1963	1997	1806	1873	2008	1964	1896	1698	1875	1865	2007	1803	1772
1790	1821	1796	1824	1861	1851	1762	1858	1928	1871	1869	1910	1867	1816	1913	1839	1882	1883	1927	1933	1954	1810	1751	1816	1889	1915	1882	1883	1835	1881	1931	1868	1969	2052	2012	1978	1986	2034	1914	1815	1823	1995	2002	1883	1775	1816	2031	2024	1772	1804
1721	1706	1786	1763	1789	1806	1713	1742	1841	1815	1927	1852	1821	1916	1817	1916	1812	1844	1814	1900	1830	1881	1752	1914	1860	1929	1888	1923	1946	1910	1894	1848	1962	1996	1980	1841	1954	1915	1962	1825	1931	2039	2004	1846	1801	1987	2068	1971	1935	1852
1704	1708	1705	1719	1809	1765	1715	1743	1768	1826	1865	1824	1894	1776	1753	1851	1826	1716	1765	1767	1892	1863	1868	1899	1832	1921	1951	1914	1907	1904	1842	1871	2004	1956	1857	1804	1988	1988	1852	1902	1959	2028	1999	1838	1775	2016	1987	1966	1935	1965
1693	1664	1785	1797	1783	1744	1684	1803	1810	1846	1901	1841	1902	1797	1770	1897	1840	1858	1863	1868	1818	1809	1834	1932	1893	1908	1890	1896	1874	1882	1902	1922	1950	2021	1992	1936	2068	2022	1989	1911	1929	2036	2034	1958	1798	1982	2000	1978	1972	2040
1716	1760	1762	1855	1750	1839	1838	1723	1870	1839	1909	1887	1958	1992	1824	1904	1876	1924	1853	1896	1922	1879	1960	1956	1912	1879	1873	1973	1969	1871	1870	1866	1936	1974	1960	1915	1918	2001	1941	1901	1984	2122	1982	1901	1854	2042	2004	1889	1843	2029
1774	1847	1810	1835	1771	1829	1825	1822	1831	1852	1857	1859	1961	1918	1921	1897	1864	1925	1892	1924	1910	1913	1906	1941	1899	1949	1946	1918	1940	1921	1980	1959	2041	1987	1931	2008	2068	2066	1965	1881	1987	2115	2012	1875	1907	1974	2021	1858	1920	1934
1756	1800	1783	1751	1904	1755	1787	1882	1846	1876	1871	1911	1861	1896	1833	1833	1878	1890	1854	2028	1884	1964	1920	1992	1957	1894	2021	1959	2078	1967	1891	1973	2009	1980	1930	1971	2116	2040	1963	2002	2000	2109	1932	1892	1874	2049	2029	1829	1755	1919
1809	1862	1751	1826	1831	1826	1776	1809	1795	1873	1863	1804	1860	1958	1915	1917	1975	1833	1951	1973	1911	1947	1952	2034	2059	1986	1999	1981	1934	2016	1953	1989	2006	1996	1946	2030	2107	2087	1999	2006	2031	2128	1970	1951	1923	2038	2005	1914	1839	1920
1762	1828	1898	1890	1864	1853	1840	1752	1838	1875	1888	1890	1993	1857	1912	1908	1989	1852	1961	1989	1953	1977	1993	2050	1998	1969	1998	1941	2080	2010	2035	2026	2040	2021	1936	2048	2073	2137	1996	2047	2059	2123	2067	1899	1916	1941	2095	1932	1837	1914
1766	1770	1842	1845	1833	1751	1823	1803	1807	1923	1776	1893	1889	1821	2022	1964	1833	1908	2016	1877	1914	1975	1886	2034	2029	1866	1970	2007	1982	1974	2008	2014	2064	2001	1965	1996	1938	2087	2024	2021	1994	2047	2033	1974	1997	2041	2029	2002	1833	1831
1760	1880	1797	1768	1765	1828	1816	1779	1766	1807	1872	1874	1863	1843	1895	2024	1853	1859	1848	1893	2014	1923	2027	1969	2011	1967	1932	1997	1966	1968	2025	2057	2000	1973	2016	2029	1998	2002	2057	1957	2098	2064	2020	1907	1973	2002	2140	1943	1768	1945
1819	1878	1851	1764	1791	1820	1759	1777	1815	1869	1824	1854	1803	1886	1856	1862	1845	1840	1878	1866	1915	1909	1933	1982	1913	1964	1984	2015	2018	1996	1950	2026	2055	1986	1956	1900	1928	2050	1989	1913	2090	2046	1983	1915	1955	1962	2051	1972	1909	1916
1825	1970	1800	1838	1810	1851	1999	1831	1902	1908	1986	1883	1871	1933	1864	1903	1892	1881	1755	1940	1917	1868	1824	1937	1928	1920	1996	1868	1923	1944	2030	2017	2035	2079	1974	1966	2024	1998	1993	2001	2070	2062	2068	1997	1989	2075	2067	1911	1978	1963
1862	1906	1952	1819	1835	1935	1902	1941	1910	1820	1979	2055	1869	1877	1896	1832	1818	1876	1826	1847	1896	1870	1919	1920	1907	1923	1901	1924	2050	1952	1970	2011	2008	1984	2034	1948	2140	2008	1960	1976	1995	2092	1986	1954	1982	2021	2196	2096	1891	1976
1832	1879	1925	1867	1905	1895	1995	1901	2001	1910	1890	2009	1975	1909	1892	1856	1837	1917	1865	1942	1816	1908	1916	1900	1957	1914	1962	1885	1887	1960	2015	2048	2063	1972	2072	1983	2102	2023	1993	1967	2038	2094	2135	1980	2024	2101	2157	2043	1990	1874
1819	1882	1882	1916	1868	1867	1936	1908	1984	1885	1903	1968	1919	1881	1879	1900	1848	1897	1844	1838	1931	1866	1952	1896	1907	1889	1856	2008	1951	1954	2011	2018	2043	1987	2050	2013	2073	2135	2013	2076	2135	2164	2092	2077	2076	2271	2155	2126	1968	2031
1820	1794	1846	1811	1842	1889	1802	1867	1918	1895	1873	1857	1877	1790	1920	1910	1852	1909	1974	1868	1887	1841	1945	1936	1888	2004	1957	2008	2049	1877	1894	1948	2083	1968	1993	1965	2094	2164	2208	2112	2129	2248	2138	2119	2187	2177	2213	2206	2135	2105
1760	1842	1763	1823	1825	1782	1773	1839	1818	1911	1781	1833	1818	1865	1868	1826	1873	1825	1927	1938	1877	1905	2061	1955	1976	1914	2019	2024	1931	2015	1986	2055	2002	1987	2107	2036	2275	2299	2156	2256	2273	2289	2253	2156	2141	2329	2209	2228	2204	2115
1681	1687	1695	1655	1743	1761	1787	1775	1801	1788	1709	1714	1800	1765	1750	1793	1761	1916	1969	1964	1988	1983	1934	1970	2016	2033	1963	2045	2061	2003	2078	2085	2020	2135	2155	2137	2147	2324	2172	2185	2206	2293	2229	2281	2267	2410	2294	2225	2174	2139
1681	1717	1701	1690	1720	1661	1613	1720	1695	1705	1721	1762	1772	1793	1831	1888	1849	1861	1936	2026	1932	1924	2018	2045	2035	2047	2002	2022	2031	1945	2060	2044	2005	2151	2051	2037	2117	2195	2200	2121	2263	2372	2302	2279	2289	2405	2219	2248	2229	2120
1648	1601	1638	1692	1650	1593	1689	1665	1638	1643	1700	1752	1745	1746	1777	1891	1901	1959	1937	2098	2046	2056	2056	2072	2098	2047	2028	2063	2100	2088	2098	1982	2026	2094	2092	2052	2264	2213	2178	2259	2271	2423	2313	2280	2257	2368	2332	2241	2194	2247
1639	1691	1631	1645	1555	1523	1576	1723	1711	1649	1676	1655	1669	1796	1903	1940	1917	1946	2021	2130	2169	2048	2144	2128	2177	2085	2134	2183	2146	2146	1998	2051	2074	1974	2048	2055	2141	2201	2158	2175	2256	2255	2298	2226	2293	2308	2247	2302	2150	2250
1703	1660	1621	1599	1608	1608	1567	1513	1598	1657	1620	1623	1711	1794	1863	1831	1942	2022	2094	2141	2253	2195	2248	2173	2342	2242	2194	2185	2226	2108	2008	2094	2142	2096	2051	2073	2177	2227	2142	2088	2162	2248	2299	2283	2253	2319	2321	2230	2194	2210
1599	1634	1683	1598	1609	1616	1598	1569	1601	1607	1551	1635	1708	1733	1791	1973	1957	2057	2081	2248	2248	2291	2276	2274	2427	2295	2268	2233	2269	2219	2035	2169	2116	2132	2054	2020	2134	2172	2080	2096	2136	2181	2172	2130	2181	2259	2286	2254	2023	2094
1657	1685	1658	1611	1647	1686	1647	1553	1593	1607	1540	1580	1662	1779	1829	1978	1970	2022	2171	2247	2271	2326	2308	2323	2430	2337	2394	2305	2296	2238	2131	2007	2124	2082	2093	1992	2009	2017	2022	2048	2058	2171	2131	2013	2142	2210	2254	2191	2048	2048
1714	1748	1605	1667	1628	1676	1657	1552	1574	1527	1583	1698	1605	1727	1872	1936	2160	2033	2203	2295	2437	2413	2411	2443	2400	2487	2341	2385	2403	2317	2237	2136	2108	2113	2062	2018	2015	2102	1998	1913	2038	2131	2059	2061	2071	2176	2141	2184	2229	2127
1724	1731	1765	1684	1706	1647	1584	1680	1579	1519	1472	1569	1680	1756	1870	1951	2091	2110	2266	2349	2495	2445	2420	2486	2560	2526	2550	2494	2401	2487	2202	2203	2137	2147	2020	1971	1930	2000	1939	1945	1926	2009	2101	2037	1970	2159	2300	2299	2301	2171
1713	1661	1674	1678	1624	1662	1591	1624	1705	1545	1551	1591	1631	1734	1805	1950	2050	2142	2334	2322	2418	2464	2541	2651	2424	2557	2518	2506	2363	2292	2259	2245	2111	2088	2085	2043	1982	2038	1918	1875	1881	1914	2059	2049	1968	2119	2154	2186	2250	2138
1596	1672	1708	1731	1682	1682	1652	1620	1691	1519	1594	1610	1691	1746	1911	2072	2160	2173	2256	2445	2398	2500	2544	2565	2618	2595	2575	2452	2376	2449	2253	2169	2167	2071	2118	2006	1945	2038	1960	2004	1880	1981	2139	2031	2008	2039	2122	2160	2131	2147
1626	1625	1650	1601	1665	1616	1643	1671	1655	1658	1574	1674	1748	1880	1891	1985	2132	2233	2252	2336	2475	2507	2478	2526	2565	2410	2351	2355	2313	2362	2262	2118	2172	2173	2078	1983	1922	2088	1996	1979	2039	1969	2137	2146	1990	2085	2108	2309	2163	2215
1552	1611	1619	1643	1676	1642	1650	1738	1756	1648	1669	1723	1822	1967	1981	2135	2249	2248	2338	2424	2417	2360	2488	2466	2452	2459	2426	2349	2304	2375	2207	2131	2195	2100	2176	1937	1991	2061	2072	2073	2079	1949	2052	2124	2045	2080	2161	2150	2225	2218
1668	1572	1573	1569	1636	1652	1636	1644	1674	1709	1722	1794	1838	1914	2042	2179	2237	2318	2212	2274	2419	2393	2529	2533	2449	2575	2269	2350	2358	2222	2274	2205	2212	2069	2222	2049	1907	2027	2062	2105	2071	2004	2006	2108	1968	1985	2058	2155	2187	2070
1581	1565	1607	1562	1629	1633	1573	1701	1715	1686	1716	1732	1873	1953	2048	2044	2267	2315	2189	2264	2360	2465	2453	2380	2390	2464	2364	2378	2293	2281	2284	2286	2251	2123	2245	2131	1956	2121	2045	2043	2059	1936	2096	2109	2013	2004	2084	2176	2227	2109
1637	1612	1528	1631	1572	1617	1615	1624	1680	1727	1696	1765	1864	1912	1992	1963	2109	2136	2184	2277	2231	2359	2385	2391	2383	2395	2394	2440	2285	2330	2256	2271	2217	2258	2160	2197	2144	2125	2181	2108	2093	2144	2133	2154	2119	2209	2127	2245	2210	2180
1561	1584	1520	1620	1568	1645	1570	1691	1690	1674	1711	1719	1791	1807	1924	2017	2017	2132	2161	2241	2228	2349	2335	2341	2480	2428	2377	2356	2243	2275	2243	2240	2158	2121	2164	2182	2097	2113	2053	2182	2022	2123	2131	2245	2281	2233	2115	2222	2339	2359
1572	1626	1580	1617	1641	1581	1650	1648	1698	1734	1639	1781	1771	1805	1903	2014	1939	2121	2066	2124	2113	2305	2260	2242	2295	2314	2265	2260	2291	2176	2282	2178	2081	2081	2125	2114	2076	1975	2032	1938	1961	1992	1961	2090	2276	2124	2115	2204	2266	2362
1699	1660	1596	1698	1671	1649	1613	1677	1701	1744	1694	1744	1793	1834	1947	1930	1975	2067	2030	2167	2135	2185	2201	2344	2264	2144	2305	2073	2154	2130	2049	2149	1995	2051	1993	1931	1983	1915	1856	1773	1848	1824	1912	1958	2054	2101	2068	1953	2043	2167
1645	1590	1603	1666	1712	1649	1644	1666	1768	1662	1767	1824	1866	1893	1898	1928	2082	2088	2149	2160	2117	2223	2227	2286	2228	2126	2232	2175	2182	2067	2044	2046	2033	1949	2021	1945	1901	1805	1757	1740	1770	1758	1721	1838	1807	1911	1740	1778	1787	1865
1572	1623	1593	1700	1677	1777	1679	1694	1755	1886	1858	1873	1942	1885	2057	2078	2164	2103	2092	2167	2223	2297	2258	2279	2281	2266	2317	2239	2213	2162	2143	2132	2037	2023	1950	1995	1919	1865	1808	1838	1735	1704	1732	1773	1748	1765	1742	1578	1669	1635
1594	1559	1527	1616	1650	1702	1782	1806	1852	1813	1898	1918	1946	2021	2032	2070	2104	2047	2229	2147	2281	2294	2234	2257	2192	2311	2281	2258	2140	2129	2182	2133	2003	2043	2000	1951	1973	1881	1767	1786	1796	1794	1684	1763	1715	1651	1717	1624	1650	1609
1587	1570	1585	1664	1651	1592	1780	1678	1697	1824	1857	1892	2031	1988	2152	2086	2115	2225	2182	2244	2255	2215	2297	2258	2283	2231	2273	2164	2160	2128	2067	2235	2149	2076	1899	1990	1817	1861	1714	1820	1752	1652	1736	1688	1729	1820	1691	1724	1661	1643
1537	1576	1625	1593	1693	1633	1684	1668	1789	1697	1916	1914	1904	2065	2150	2020	2094	2207	2204	2261	2242	2217	2284	2385	2329	2243	2204	2185	2165	2151	2022	2088	2078	1937	1954	1957	1877	1789	1820	1721	1813	1782	1797	1814	1758	1845	1858	1762	1807	1854
1594	1610	1594	1606	1576	1592	1563	1639	1657	1663	1813	1736	1931	1999	2017	2076	2047	2136	2189	2198	2215	2326	2286	2295	2302	2172	2228	2051	2104	2133	2050	1973	1925	1947	1910	1901	1961	1886	1849	1856	1884	1931	1959	1938	1958	2035	2088	2014	2035	2027
1616	1574	1617	1549	1694	1613	1663	1600	1672	1720	1831	1820	1863	1899	2024	2004	2106	2025	2255	2240	2239	2369	2312	2342	2410	2170	2271	2210	2080	2050	2089	2084	1989	1949	2109	1941	2004	1966	2034	1952	2027	2114	2150	2137	2145	2218	2302	2198	2203	2305
1582	1641	1620	1680	1738	1666	1665	1687	1751	1775	1847	1899	1827	1904	2079	2054	2023	2119	2107	2205	2198	2347	2219	2425	2182	2227	2222	2224	2171	2060	2146	2094	2089	1976	2022	2094	2137	2041	2106	2074	2072	2075	2139	2158	2225	2175	2312	2356	2256	2329
1675	1653	1585	1670	1695	1828	1793	1855	1862	1919	1905	1968	1940	1983	2085	2086	2184	2186	2127	2225	2199	2251	2301	2385	2246	2205	2185	2157	2286	2234	2147	2172	2171	2086	2063	2068	2069	2037	2087	2105	2034	2179	2206	2124	2106	2162	2169	2205	2138	2076
1678	1669	1687	1674	1792	1862	1859	1811	1888	2036	1963	2054	2017	2131	2144	2164	2154	2199	2232	2134	2212	2199	2265	2110	2121	2175	2076	2141	2221	2157	2067	2199	2097	2105	2028	2035	2039	2121	1992	2024	2043	2053	2072	2146	2112	2179	2160	2105	2066	2116
1721	1727	1733	1711	1787	1812	1843	1906	1925	1898	2083	2093	2054	2176	2133	2226	2277	2130	2133	2194	2186	2158	2121	2142	2153	2058	2056	1994	2089	2072	2083	2083	2103	2032	1967	2045	2045	2091	2072	2056	2090	2061	2126	2149	2063	2059	2086	2064	2081	2070
1665	1736	1719	1661	1824	1906	1926	1856	1943	1980	2044	2023	2093	2041	2104	2234	2134	2148	2160	2152	2257	2201	2183	2217	2015	2070	2054	2073	2030	2020	2035	2011	2029	2021	2089	1996	1994	2081	2055	2054	2055	2088	2074	2042	1996	2064	2011	2041	1975	1996
1730	1742	1726	1727	1740	1861	1880	1877	1875	1926	1971	2034	2158	2090	2115	2115	2286	2102	2166	2157	2172	2178	2064	2079	2014	2169	2075	2065	2035	1996	2025	1968	1958	1976	2011	1977	2037	2022	2080	2011	2005	1989	2006	1958	1981	1921	1931	2024	1942	1958
1714	1708	1714	1813	1828	1826	1897	1885	1969	1834	1962	1970	1997	2027	2036	2058	2084	2092	2063	2096	2060	2093	2104	2089	2062	2051	2065	2033	2040	2125	1960	1953	1939	1933	2009	1940	2026	2056	2031	2025	1926	1946	1868	1953	1964	1950	1927	2016	1923	1938
1805	1815	1785	1837	1875	1948	1857	1950	1951	2023	1958	2015	2007	2077	2065	1990	2135	2142	2109	1991	2061	1988	2002	2046	1976	1993	2059	2047	2038	1973	1900	1969	2014	1946	1930	1996	2054	2007	2022	1987	1924	1898	1873	1893	1911	1858	1899	1996	1894	1897
1810	1837	1842	1885	1922	1902	1973	1938	1990	2077	2056	2042	2133	2160	2200	2033	2107	2083	2048	2035	1945	1966	1934	1968	1943	1951	1964	1985	2020	2048	2062	1957	2004	2068	2030	2030	2000	1978	1984	2031	2038	1964	1910	1940	1881	1991	1865	1886	1960	1924
1769	1669	1794	1918	1893	1905	1887	1975	2039	2104	2066	2053	2079	2226	2263	2098	2136	2109	2034	2011	2024	1968	1942	1964	2007	1915	1934	1978	1983	1918	2024	1981	1958	1963	2009	1984	2068	1945	2027	2010	1934	1909	1955	2008	1899	1909	1795	1787	1873	1877
1719	1845	1810	1749	1848	1908	1973	1935	2040	2174	2083	2089	2221	2186	2066	2130	2101	2056	1985	2003	1921	1973	1988	1950	1888	1844	1906	1906	1869	1931	1853	1909	1936	1899	2013	2008	2116	1998	2043	2029	2101	1991	1944	2063	1957	1918	1857	1816	1894	1898
1636	1668	1719	1731	1790	1865	1927	1984	2000	2014	2098	2097	2136	2115	2108	2206	2175	2116	2127	2056	2030	1865	1977	1887	1860	1816	1907	1830	1848	1721	1831	1932	1834	1935	1975	2031	2092	2057	2039	2059	2018	1991	1926	2058	1986	2021	1838	1857	1834	1859
1671	1625	1551	1617	1780	1836	1853	1884	1942	2030	2033	2115	2070	2145	2142	2179	2129	2023	2056	2076	1985	1871	1929	1858	1901	1882	1789	1872	1844	1757	1851	1827	1941	1845	1911	1941	1993	2004	2027	1953	1928	2010	1992	1981	1905	1903	1938	1800	1779	1844
1792	1729	1668	1592	1722	1818	1894	1847	1916	1934	1974	2036	2074	2092	2138	2149	2095	2108	2057	2006	1976	1903	1891	1957	1876	1885	1863	1810	1842	1812	1814	1930	1853	1896	1902	1934	1994	1996	2016	2041	1973	1973	1936	1902	1879	1904	1872	1791	1793	1835
1880	1778	1801	1780	1792	1836	1891	1965	1972	2012	2001	2099	2017	2074	2035	2005	1975	1921	1977	1944	1952	1986	1978	1929	1930	1844	1838	1832	1920	1963	1903	1884	2011	1954	1873	2044	2035	1951	2004	1932	1975	2023	1975	1958	1839	1803	1862	1866	1874	1716
1826	1889	1905	1842	1811	1858	1940	1925	1956	2005	2056	2020	2056	2071	1937	2019	2013	2005	1835	1843	1868	1873	1904	1870	1844	1892	1782	1854	1878	1990	2004	1839	1942	1942	1961	1928	2031	2039	2048	1949	1988	2055	1955	1874	1813	1802	1820	1860	1791	1733
1830	1935	1804	1839	1817	1893	1967	1938	1952	1978	2112	2096	2190	1948	2108	1979	1896	2003	1857	1874	1870	1866	1827	1866	1798	1916	1844	1875	1968	1965	1964	1866	1998	1994	2030	1910	1944	1929	2069	1993	1935	1955	1999	1810	1845	1703	1736	1779	1759	1754
1788	1739	1796	1801	1782	1783	1905	1929	1866	1886	1957	2076	1967	1981	2024	1894	1934	1943	1893	1910	1856	1877	1847	1803	1741	1828	1815	1789	1818	1940	1921	1876	1866	1877	1912	1873	1934	1853	1951	1860	1925	1821	1815	1829	1766	1773	1672	1743	1782	1788
1808	1814	1767	1667	1717	1770	1822	1834	1872	1802	1813	1852	1914	1885	1899	1902	1814	1875	1993	1892	1940	1916	1852	1796	1831	1717	1871	1822	1826	1815	1854	1838	1814	1777	1944	1893	1893	1843	1752	1812	1815	1785	1763	1858	1706	1766	1735	1786	1755	1763
1826	1876	1932	1820	1828	1745	1938	1849	1910	1806	1825	1852	1776	1839	1758	1777	1837	1815	1781	1718	1823	1907	1770	1840	1769	1854	1804	1758	1694	1710	1857	1840	1875	1836	1932	1858	1793	1857	1763	1767	1841	1831	1789	1768	1760	1821	1728	1669	1788	1769
1727	1775	1888	1966	1947	1945	2025	2020	1992	2033	2000	1877	1965	1935	1777	1791	1818	1807	1711	1694	1646	1685	1717	1700	1707	1633	1688	1627	1651	1692	1641	1785	1768	1761	1903	1849	1880	1828	1725	1690	1840	1766	1749	1763	1817	1825	1787	1717	1723	1769
1482	1581	1829	1962	1992	1948	1876	1963	2050	1996	2133	1917	1943	1998	1968	1857	1845	1919	1791	1712	1665	1707	1692	1671	1650	1645	1681	1657	1599	1551	1694	1685	1722	1675	1825	1791	1873	1802	1857	1811	1878	1878	1701	1742	1812	1842	1876	1857	1747	1705
1355	1462	1614	1765	1896	1851	1770	2044	2052	2053	2047	2017	2041	2012	2027	2056	1906	1858	1881	1744	1788	1671	1705	1609	1553	1563	1567	1693	1623	1674	1627	1688	1724	1724	1689	1739	1912	1831	1831	1853	1799	1876	1848	1716	1754	1826	1728	1713	1721	1746
1269	1339	1449	1555	1802	1825	1673	1738	1886	1994	1997	2000	2005	2139	1990	1807	1894	1833	1881	1815	1751	1649	1661	1611	1644	1675	1669	1679	1730	1726	1801	1649	1667	1767	1838	1782	1866	1919	1895	1858	1805	1846	1796	1786	1776	1711	1715	1679	1667	1648
1277	1304	1428	1559	1691	1699	1652	1615	1867	1830	2028	1927	1935	1928	1993	1869	1845	1812	1911	1681	1727	1665	1680	1621	1563	1622	1639	1705	1813	1746	1790	1833	1888	1754	1794	1869	1873	1832	1888	1911	1754	1796	1809	1684	1684	1645	1698	1601	1668	1572
1261	1348	1446	1489	1549	1765	1593	1535	1761	1867	1814	1845	1821	1825	1889	1829	1796	1735	1648	1640	1627	1586	1597	1566	1547	1678	1642	1790	1729	1877	1794	1790	1884	1789	1831	1876	1778	1757	1840	1804	1716	1817	1729	1781	1697	1621	1675	1690	1601	1650
1281	1352	1382	1483	1494	1486	1539	1520	1525	1711	1624	1613	1639	1657	1658	1562	1537	1553	1549	1564	1526	1572	1601	1665	1642	1614	1703	1727	1830	1854	1862	1860	1877	1840	1863	1795	1803	1806	1813	1704	1838	1640	1667	1771	1748	1643	1733	1618	1671	1739
1286	1283	1367	1268	1295	1312	1345	1364	1358	1464	1408	1420	1385	1384	1426	1472	1517	1465	1479	1508	1568	1626	1646	1679	1703	1715	1751	1778	1824	1816	1853	1888	1861	1885	1909	1743	1765	1694	1730	1759	1675	1662	1683	1693	1745	1726	1767	1679	1690	1850
1255	1278	1325	1295	1238	1290	1292	1316	1247	1352	1293	1300	1348	1363	1315	1439	1343	1429	1547	1565	1585	1663	1682	1687	1734	1791	1722	1809	1840	1762	1845	1869	1836	1818	1872	1803	1781	1740	1715	1721	1778	1610	1695	1570	1731	1676	1596	1701	1754	1748
1306	1267	1347	1340	1310	1332	1362	1352	1284	1288	1339	1284	1323	1368	1397	1496	1457	1436	1511	1544	1548	1612	1664	1704	1721	1747	1740	1713	1682	1665	1680	1716	1683	1627	1665	1747	1679	1683	1638	1638	1573	1536	1675	1604	1614	1677	1645	1645	1669	1760
1378	1326	1350	1339	1339	1400	1372	1375	1281	1362	1361	1379	1327	1354	1344	1381	1358	1400	1350	1577	1553	1568	1635	1606	1628	1672	1580	1691	1637	1540	1647	1659	1638	1547	1645	1698	1672	1607	1592	1621	1564	1482	1571	1548	1597	1657	1680	1592	1685	1668
1502	1374	1486	1462	1405	1459	1411	1502	1336	1337	1445	1333	1351	1353	1355	1406	1371	1382	1402	1459	1521	1588	1581	1559	1569	1586	1706	1644	1622	1660	1558	1615	1604	1628	1618	1611	1625	1550	1490	1561	1487	1517	1565	1490	1528	1632	1639	1562	1639	1602
1665	1576	1491	1619	1633	1508	1540	1562	1477	1418	1476	1383	1361	1454	1353	1397	1250	1354	1399	1421	1455	1488	1592	1676	1558	1647	1660	1733	1770	1668	1579	1624	1612	1607	1647	1576	1590	1634	1581	1651	1581	1511	1532	1575	1599	1634	1582	1545	1562	1617
1682	1652	1739	1703	1576	1515	1567	1573	1502	1532	1598	1503	1495	1488	1507	1539	1418	1503	1459	1593	1603	1542	1617	1695	1786	1694	1712	1768	1758	1744	1619	1781	1781	1696	1689	1691	1622	1720	1629	1715	1672	1615	1639	1563	1564	1566	1630	1627	1599	1679
1626	1612	1629	1707	1528	1634	1721	1648	1541	1650	1694	1589	1594	1589	1602	1596	1671	1630	1591	1626	1659	1686	1775	1789	1760	1817	1875	1853	1871	1814	1814	1794	1734	1714	1717	1792	1757	1709	1684	1778	1794	1717	1681	1710	1744	1759	1753	1762	1797	1715
1600	1714	1684	1727	1654	1708	1821	1784	1693	1713	1841	1800	1767	1780	1656	1843	1797	1660	1676	1595	1712	1734	1650	1751	1782	1762	1857	1846	1854	1833	1767	1793	1803	1864	1805	1799	1763	1783	1807	1792	1859	1749	1724	1802	1801	1743	1787	1813	2009	1884
1564	1646	1758	1681	1642	1752	1941	1831	1750	1844	1881	1821	1769	1846	1817	1905	1729	1758	1768	1621	1694	1711	1693	1681	1662	1761	1741	1837	1768	1765	1815	1825	1757	1761	1777	1684	1779	1710	1763	1695	1801	1680	1807	1678	1731	1754	1678	1835	1808	1841
1679	1722	1756	1734	1640	1630	1878	1780	1787	1779	1798	1797	1845	1773	1768	1899	1822	1750	1647	1650	1682	1662	1695	1620	1617	1660	1623	1647	1819	1820	1809	1725	1721	1749	1647	1637	1701	1645	1580	1733	1630	1567	1556	1592	1502	1486	1531	1623	1575	1611
1621	1722	1692	1622	1638	1706	1806	1749	1774	1826	1831	1773	1840	1752	1831	1852	1749	1825	1673	1771	1682	1678	1659	1664	1625	1761	1655	1744	1923	1841	1735	1754	1746	1782	1699	1650	1642	1549	1561	1511	1502	1488	1488	1481	1386	1422	1465	1330	1398	1400
1707	1764	1658	1560	1631	1778	1694	1684	1708	1765	1776	1777	1835	1824	1784	1734	1825	1701	1723	1707	1678	1638	1690	1716	1727	1663	1801	1756	1823	1750	1725	1787	1750	1745	1698	1730	1606	1549	1573	1515	1476	1517	1406	1377	1352	1363	1358	1281	1319	1364
1741	1726	1569	1493	1604	1751	1666	1572	1672	1607	1665	1721	1735	1665	1722	1738	1772	1761	1652	1700	1763	1680	1607	1648	1768	1701	1720	1728	1823	1776	1836	1826	1841	1756	1723	1663	1643	1561	1496	1532	1582	1490	1520	1496	1398	1331	1334	1254	1376	1325
1757	1609	1470	1436	1555	1662	1617	1665	1621	1602	1594	1638	1607	1589	1652	1767	1600	1626	1569	1694	1711	1682	1658	1672	1801	1680	1693	1639	1814	1714	1717	1744	1857	1690	1723	1646	1626	1575	1487	1515	1552	1517	1467	1394	1442	1435	1379	1342	1370	1330
1621	1661	1461	1567	1563	1652	1570	1581	1581	1506	1572	1559	1486	1477	1537	1602	1629	1583	1561	1580	1582	1635	1668	1614	1651	1682	1575	1670	1716	1580	1682	1716	1750	1696	1702	1657	1695	1629	1567	1578	1556	1641	1605	1576	1532	1543	1442	1451	1509	1511
1670	1502	1562	1482	1610	1488	1589	1581	1617	1499	1631	1539	1426	1536	1404	1546	1545	1525	1486	1572	1581	1566	1543	1655	1666	1599	1574	1585	1607	1617	1636	1608	1710	1759	1758	1754	1722	1719	1633	1617	1686	1680	1647	1683	1671	1738	1621	1575	1621	1624
1542	1591	1595	1445	1560	1522	1520	1472	1448	1433	1568	1479	1550	1453	1508	1587	1559	1550	1570	1500	1628	1555	1615	1631	1639	1574	1636	1511	1580	1661	1647	1758	1733	1815	1878	1879	1751	1799	1767	1747	1730	1805	1807	1792	1718	1710	1781	1724	1697	1688
1602	1623	1624	1570	1591	1572	1532	1511	1527	1524	1512	1469	1502	1473	1518	1608	1552	1541	1502	1623	1592	1535	1637	1667	1694	1643	1691	1667	1639	1659	1610	1721	1727	1776	1900	1828	1914	1815	1766	1783	1742	1768	1764	1729	1697	1745	1742	1650	1653	1581
[truncated: 920 more columns]
