# Supplementary material for: Spatial Resolution and Refractive Index Contrast of Resonant Photonic Crystal Surfaces for Biosensing
Source: IEEE Photonics J. Author manuscript; Available in PMC 2015 Sep 7. (PMC4561521; doi:10.1109/JPHOT.2015.2435699)
Supplement: fig4_data [file NIHMS64775-supplement-fig4_data.gz › Volumes/graham/MacBook_backup/PhD_folder_2015_06_02/paper_improvements/IEEE_J_Photonics/final_files/data_files/fig4/4a_raw/I20.csv]

1785	1857	1690	1589	1511	1499	1485	1461	1464	1504	1521	1476	1613	1605	1513	1505	1483	1529	1498	1551	1617	1541	1626	1588	1633	1662	1595	1606	1494	1583	1700	1677	1663	1689	1626	1752	1784	1772	1835	1807	1829	1915	1893	1829	1848	1947	1818	1764	1774	1754
1803	1731	1563	1511	1395	1363	1497	1495	1543	1514	1504	1549	1459	1520	1556	1439	1524	1514	1547	1449	1446	1475	1492	1550	1606	1584	1526	1536	1519	1615	1629	1568	1620	1611	1748	1774	1715	1769	1798	1837	1814	1900	1840	1855	1872	1804	1860	1818	1764	1760
1700	1516	1512	1355	1418	1390	1487	1446	1549	1507	1591	1524	1533	1454	1459	1470	1538	1518	1438	1506	1554	1526	1471	1557	1457	1512	1576	1556	1561	1559	1537	1695	1660	1556	1716	1693	1724	1784	1872	1877	1923	1845	1931	1948	1923	1886	1836	1867	1784	1732
1624	1494	1470	1466	1436	1473	1434	1481	1560	1536	1532	1499	1490	1532	1435	1505	1526	1432	1427	1502	1538	1513	1502	1499	1508	1571	1530	1508	1608	1541	1546	1622	1669	1656	1701	1740	1743	1776	1884	1833	1906	1964	1880	1935	1896	1867	1928	1866	1774	1757
1544	1504	1503	1440	1481	1581	1611	1584	1518	1544	1520	1412	1422	1448	1538	1545	1517	1469	1551	1565	1568	1517	1541	1533	1470	1558	1663	1521	1555	1601	1573	1644	1681	1738	1725	1702	1781	1852	1797	1936	1911	1801	1962	1998	1879	1867	1822	1872	1789	1814
1470	1475	1503	1603	1556	1478	1581	1512	1457	1443	1456	1396	1454	1434	1443	1544	1477	1509	1529	1532	1515	1511	1534	1506	1570	1554	1608	1599	1556	1630	1569	1549	1599	1622	1622	1672	1718	1845	1848	1816	1823	1821	1830	1780	1825	1770	1821	1725	1707	1687
1506	1498	1463	1492	1542	1556	1617	1469	1390	1505	1411	1465	1374	1385	1558	1496	1498	1495	1499	1516	1591	1536	1528	1468	1532	1595	1593	1580	1492	1578	1598	1673	1582	1569	1600	1679	1681	1817	1855	1850	1774	1823	1782	1766	1849	1761	1668	1747	1731	1688
1554	1516	1490	1554	1422	1497	1472	1412	1423	1396	1345	1434	1446	1452	1486	1451	1451	1530	1507	1499	1497	1566	1617	1525	1522	1568	1519	1503	1483	1524	1581	1586	1584	1664	1560	1557	1643	1746	1786	1740	1791	1804	1872	1801	1810	1770	1693	1726	1757	1600
1652	1449	1480	1451	1456	1380	1424	1314	1340	1333	1406	1410	1493	1535	1412	1446	1400	1463	1515	1557	1496	1548	1568	1594	1584	1540	1533	1554	1549	1555	1574	1584	1531	1612	1649	1618	1689	1651	1745	1708	1752	1734	1796	1767	1813	1807	1725	1773	1698	1654
1578	1508	1454	1419	1447	1359	1441	1396	1361	1447	1390	1530	1479	1466	1402	1395	1452	1464	1482	1539	1551	1511	1593	1488	1514	1564	1562	1540	1534	1542	1478	1519	1511	1568	1608	1650	1660	1675	1702	1800	1698	1721	1760	1795	1769	1808	1729	1737	1695	1573
1612	1541	1392	1344	1455	1459	1459	1437	1384	1487	1457	1496	1498	1464	1495	1462	1439	1442	1530	1468	1539	1570	1524	1491	1477	1578	1600	1478	1511	1534	1478	1497	1565	1529	1661	1661	1642	1663	1753	1878	1752	1807	1821	1864	1739	1803	1785	1724	1647	1649
1555	1519	1457	1451	1472	1388	1506	1510	1412	1457	1503	1508	1445	1456	1454	1553	1502	1498	1498	1569	1521	1487	1608	1516	1519	1580	1555	1606	1536	1589	1460	1544	1580	1640	1630	1654	1726	1743	1738	1791	1712	1830	1872	1896	1779	1881	1858	1697	1664	1746
1558	1569	1447	1491	1499	1573	1552	1531	1560	1506	1468	1519	1547	1466	1474	1551	1519	1571	1533	1531	1579	1503	1499	1510	1555	1585	1598	1591	1544	1542	1575	1644	1618	1575	1719	1706	1677	1830	1739	1843	1761	1835	1858	1837	1856	1758	1794	1684	1629	1644
1503	1508	1524	1533	1533	1635	1680	1529	1607	1534	1496	1469	1539	1633	1574	1590	1521	1596	1544	1523	1551	1509	1584	1593	1518	1589	1532	1569	1554	1652	1596	1616	1621	1624	1599	1691	1746	1771	1749	1715	1848	1850	1920	1952	1807	1792	1695	1690	1675	1693
1635	1575	1595	1569	1603	1566	1610	1565	1568	1605	1563	1613	1626	1552	1682	1638	1547	1644	1532	1531	1553	1660	1703	1567	1592	1540	1638	1528	1615	1628	1615	1603	1666	1728	1640	1669	1725	1771	1793	1776	1836	1928	1957	1841	1892	1863	1806	1800	1674	1665
1635	1564	1672	1613	1548	1629	1571	1605	1562	1651	1590	1573	1704	1635	1622	1655	1562	1638	1620	1676	1638	1678	1677	1573	1507	1676	1528	1583	1607	1577	1669	1646	1710	1670	1641	1625	1722	1723	1683	1723	1853	1858	1920	1864	1776	1791	1806	1795	1791	1717
1625	1648	1583	1581	1474	1451	1465	1574	1632	1640	1600	1643	1663	1563	1634	1625	1606	1591	1638	1641	1660	1754	1700	1556	1613	1671	1578	1596	1575	1609	1626	1688	1609	1581	1584	1617	1656	1630	1680	1721	1708	1698	1812	1702	1823	1798	1772	1874	1704	1714
1696	1688	1553	1499	1443	1528	1582	1635	1578	1632	1697	1610	1567	1629	1580	1591	1630	1569	1647	1740	1699	1687	1630	1544	1641	1635	1644	1653	1610	1668	1547	1589	1642	1546	1589	1658	1702	1660	1693	1714	1758	1801	1758	1771	1746	1854	1840	1824	1763	1799
1699	1615	1547	1624	1567	1646	1602	1597	1670	1616	1593	1605	1596	1529	1558	1474	1549	1680	1532	1533	1650	1559	1524	1573	1618	1598	1664	1615	1579	1607	1548	1632	1655	1577	1694	1711	1691	1745	1768	1717	1768	1814	1839	1947	2004	1972	1977	1871	1838	1779
1638	1663	1687	1687	1687	1728	1713	1619	1634	1587	1602	1575	1560	1473	1544	1577	1597	1643	1568	1511	1516	1447	1550	1559	1606	1583	1542	1601	1585	1624	1602	1564	1575	1716	1721	1712	1693	1717	1781	1826	1783	1811	1834	1903	2058	1977	2025	2002	1916	1919
1712	1801	1737	1682	1675	1652	1708	1685	1638	1550	1611	1609	1515	1635	1515	1628	1560	1492	1540	1515	1478	1535	1581	1543	1554	1562	1556	1531	1545	1555	1555	1586	1648	1689	1659	1674	1704	1680	1709	1751	1791	1695	1879	1838	1798	1879	1949	1974	1851	1867
1824	1814	1699	1775	1703	1713	1724	1661	1618	1666	1613	1652	1646	1594	1612	1607	1545	1534	1580	1535	1561	1591	1533	1508	1534	1486	1561	1568	1536	1549	1541	1634	1616	1670	1651	1701	1664	1702	1809	1859	1816	1746	1851	1810	1929	1795	1919	1916	1807	1822
1856	1815	1826	1800	1783	1810	1707	1579	1664	1855	1675	1718	1564	1682	1635	1551	1624	1603	1606	1630	1581	1671	1536	1560	1625	1660	1600	1558	1601	1553	1572	1556	1714	1678	1638	1654	1714	1797	1761	1851	1786	1881	1993	1904	1963	2034	1858	1885	1834	1832
1815	1732	1803	1698	1834	1685	1691	1706	1676	1786	1729	1681	1680	1664	1653	1607	1645	1622	1584	1716	1583	1634	1569	1572	1631	1536	1668	1597	1618	1557	1556	1624	1583	1575	1633	1708	1654	1702	1720	1720	1768	1820	1826	1831	1787	1850	1980	1881	1855	1718
1759	1721	1687	1671	1657	1729	1694	1593	1714	1769	1696	1698	1653	1663	1554	1546	1616	1678	1730	1744	1652	1678	1674	1729	1672	1709	1620	1630	1598	1586	1638	1561	1580	1500	1571	1631	1548	1617	1591	1525	1556	1620	1566	1611	1581	1657	1721	1744	1817	1664
1648	1680	1665	1750	1641	1735	1737	1625	1742	1751	1717	1591	1692	1693	1684	1679	1776	1726	1693	1691	1686	1850	1780	1792	1729	1831	1659	1704	1653	1612	1713	1645	1579	1522	1651	1552	1534	1466	1427	1600	1683	1686	1577	1611	1609	1524	1603	1593	1700	1653
1608	1642	1671	1608	1623	1677	1582	1730	1669	1701	1617	1695	1579	1647	1636	1621	1732	1696	1647	1691	1688	1732	1736	1763	1859	1723	1873	1683	1705	1752	1731	1807	1719	1746	1654	1636	1642	1614	1698	1705	1882	1794	1702	1703	1701	1700	1627	1591	1587	1706
1675	1737	1716	1718	1669	1763	1677	1576	1614	1534	1596	1639	1660	1598	1556	1530	1515	1537	1603	1642	1585	1765	1685	1684	1716	1802	1681	1650	1708	1712	1709	1747	1727	1663	1777	1665	1728	1780	1790	1876	1767	1708	1741	1822	1945	1904	1847	1723	1751	1768
1779	1816	1778	1642	1720	1592	1655	1681	1553	1554	1523	1608	1568	1603	1525	1528	1522	1515	1555	1556	1549	1548	1519	1593	1507	1569	1604	1606	1608	1618	1703	1548	1525	1572	1601	1463	1557	1690	1658	1719	1593	1515	1555	1557	1778	1983	1974	1804	1800	1883
1759	1763	1680	1637	1601	1641	1667	1589	1586	1569	1599	1542	1550	1508	1460	1431	1530	1459	1491	1529	1550	1448	1556	1540	1570	1546	1599	1599	1545	1593	1410	1446	1505	1452	1420	1448	1448	1437	1487	1478	1231	1243	1306	1365	1537	1900	2057	1964	1774	1979
1721	1736	1654	1654	1674	1665	1606	1573	1626	1597	1474	1572	1526	1515	1500	1538	1530	1525	1590	1521	1454	1497	1603	1506	1604	1564	1537	1531	1492	1486	1430	1427	1493	1462	1367	1306	1340	1391	1360	1317	1153	1133	1144	1251	1339	1812	2095	2090	1819	1944
1612	1654	1707	1688	1709	1633	1639	1548	1535	1581	1468	1583	1473	1500	1532	1533	1520	1466	1512	1500	1380	1487	1518	1641	1513	1564	1583	1549	1526	1475	1464	1489	1518	1422	1427	1356	1438	1412	1594	1410	1195	1201	1275	1280	1415	1816	2044	1964	1810	1878
1695	1695	1721	1612	1655	1720	1569	1564	1601	1546	1560	1511	1500	1475	1574	1487	1469	1515	1544	1507	1552	1592	1566	1593	1550	1556	1486	1585	1573	1569	1576	1522	1528	1550	1489	1493	1617	1622	1823	1623	1396	1307	1402	1475	1638	1860	1934	1891	1775	1773
1774	1783	1707	1612	1612	1621	1663	1608	1642	1606	1631	1536	1593	1561	1600	1566	1553	1540	1570	1601	1600	1676	1715	1623	1676	1644	1627	1691	1688	1713	1652	1658	1675	1660	1593	1652	1593	1673	1768	1802	1653	1539	1577	1616	1615	1770	1815	1631	1629	1679
1742	1735	1689	1666	1560	1626	1698	1623	1605	1659	1625	1629	1626	1556	1604	1591	1704	1711	1640	1706	1669	1705	1708	1638	1697	1738	1666	1669	1677	1692	1771	1685	1827	1740	1692	1679	1673	1875	1785	1719	1739	1707	1680	1765	1776	1690	1655	1551	1513	1559
1738	1729	1768	1719	1680	1699	1695	1653	1797	1692	1699	1705	1570	1617	1571	1693	1730	1728	1683	1673	1737	1726	1658	1761	1738	1740	1777	1708	1751	1673	1710	1773	1769	1723	1671	1717	1629	1675	1716	1631	1723	1811	1685	1588	1600	1560	1516	1576	1630	1658
1702	1824	1789	1697	1740	1746	1788	1784	1689	1780	1738	1696	1616	1603	1771	1757	1825	1757	1772	1803	1739	1747	1768	1747	1722	1747	1724	1674	1816	1704	1776	1619	1638	1663	1606	1611	1613	1519	1594	1561	1563	1582	1538	1573	1553	1568	1574	1613	1616	1687
1842	1788	1770	1677	1695	1825	1740	1743	1687	1630	1674	1686	1721	1707	1699	1736	1686	1730	1791	1719	1738	1711	1786	1719	1771	1723	1721	1734	1630	1738	1677	1561	1627	1575	1636	1598	1652	1587	1580	1555	1623	1533	1601	1602	1539	1618	1590	1751	1666	1619
1780	1681	1780	1772	1713	1691	1733	1620	1727	1760	1753	1711	1668	1728	1678	1686	1748	1611	1757	1739	1720	1715	1702	1691	1706	1659	1815	1769	1717	1655	1597	1621	1555	1586	1552	1585	1568	1604	1609	1650	1590	1587	1581	1591	1624	1628	1662	1705	1540	1571
1787	1729	1759	1722	1720	1638	1676	1649	1686	1671	1657	1640	1714	1645	1646	1728	1732	1715	1731	1795	1760	1809	1775	1722	1630	1746	1767	1701	1711	1614	1684	1665	1591	1626	1613	1639	1563	1574	1584	1569	1511	1692	1691	1633	1717	1667	1742	1609	1568	1583
1896	1879	1821	1791	1750	1790	1796	1822	1733	1748	1622	1689	1720	1640	1612	1638	1747	1728	1755	1772	1722	1728	1722	1676	1703	1780	1713	1684	1637	1693	1658	1660	1698	1586	1539	1609	1665	1589	1545	1591	1560	1641	1567	1612	1517	1554	1678	1661	1634	1702
1904	2088	1913	1908	1837	1842	1918	1780	1788	1717	1591	1699	1675	1585	1651	1660	1777	1710	1689	1681	1629	1740	1700	1715	1715	1666	1665	1702	1658	1594	1600	1751	1640	1584	1608	1526	1603	1510	1558	1600	1563	1527	1583	1561	1614	1554	1700	1647	1657	1756
1988	1946	1886	1851	1875	1887	1838	1824	1726	1723	1701	1694	1745	1664	1728	1629	1742	1638	1690	1748	1688	1706	1675	1752	1652	1703	1696	1648	1644	1644	1618	1624	1578	1557	1587	1565	1522	1507	1616	1512	1519	1620	1547	1581	1533	1672	1695	1669	1626	1728
1874	1926	1964	1805	1801	1814	1813	1852	1792	1754	1784	1797	1694	1621	1699	1709	1674	1638	1667	1780	1715	1648	1683	1758	1679	1635	1703	1645	1681	1612	1624	1504	1549	1569	1460	1550	1517	1565	1510	1490	1557	1564	1499	1510	1612	1567	1650	1582	1595	1574
1770	1855	1798	1812	1772	1816	1856	1840	1767	1896	1781	1749	1731	1713	1772	1674	1728	1752	1806	1845	1825	1728	1675	1700	1693	1737	1706	1643	1681	1678	1583	1607	1592	1538	1584	1500	1526	1470	1508	1545	1587	1478	1543	1480	1530	1511	1543	1579	1551	1464
1787	1776	1762	1789	1825	1843	1856	1926	1865	1865	1749	1802	1767	1755	1818	1818	1815	1867	1864	1853	1752	1726	1700	1696	1701	1830	1685	1764	1663	1666	1655	1614	1561	1655	1570	1550	1572	1558	1615	1542	1558	1607	1518	1542	1568	1607	1551	1532	1513	1525
1789	1919	1813	1818	1841	1856	1895	1828	1863	1755	1751	1725	1740	1813	1768	1791	1753	1778	1785	1755	1728	1682	1676	1686	1665	1631	1602	1748	1644	1521	1625	1490	1611	1553	1660	1603	1619	1623	1620	1638	1621	1557	1575	1615	1677	1566	1596	1558	1498	1511
1790	1898	1859	1792	1840	1786	1876	1772	1675	1725	1690	1715	1700	1652	1719	1715	1750	1774	1767	1746	1680	1633	1643	1674	1631	1580	1557	1575	1537	1569	1457	1450	1511	1495	1523	1518	1640	1570	1594	1663	1687	1660	1594	1674	1592	1573	1557	1514	1497	1532
1862	1899	1802	1778	1689	1793	1664	1709	1676	1655	1664	1678	1657	1737	1737	1734	1711	1729	1716	1727	1713	1678	1605	1616	1583	1609	1529	1435	1522	1501	1465	1425	1411	1511	1489	1512	1493	1575	1596	1650	1579	1639	1651	1660	1602	1616	1640	1533	1571	1549
1770	1802	1676	1683	1617	1608	1678	1695	1640	1700	1662	1694	1731	1690	1725	1695	1656	1720	1695	1794	1779	1786	1676	1677	1599	1575	1522	1555	1496	1471	1597	1579	1510	1564	1520	1533	1541	1626	1612	1646	1664	1663	1604	1700	1705	1710	1645	1648	1683	1633
1792	1677	1755	1636	1676	1637	1615	1687	1656	1609	1681	1738	1695	1617	1737	1700	1685	1693	1655	1711	1769	1655	1710	1672	1615	1584	1500	1595	1565	1552	1565	1543	1610	1564	1643	1614	1654	1660	1715	1641	1702	1708	1745	1747	1760	1761	1769	1786	1730	1817
1617	1694	1594	1624	1585	1619	1651	1717	1700	1677	1662	1733	1741	1756	1775	1824	1718	1675	1663	1769	1734	1689	1714	1690	1650	1549	1593	1573	1534	1574	1584	1583	1522	1548	1539	1668	1560	1698	1639	1615	1639	1831	1706	1767	1756	1823	1751	1790	1762	1792
1678	1663	1709	1570	1688	1685	1701	1694	1752	1701	1710	1828	1814	1790	1776	1811	1845	1739	1727	1752	1848	1771	1777	1671	1672	1658	1659	1594	1641	1631	1651	1711	1533	1645	1559	1599	1558	1652	1681	1649	1596	1680	1700	1775	1709	1692	1683	1745	1763	1782
1621	1695	1764	1723	1827	1684	1775	1716	1754	1785	1787	1740	1803	1856	1827	1755	1817	1728	1768	1661	1711	1669	1595	1694	1772	1716	1618	1611	1660	1626	1631	1576	1663	1671	1612	1578	1547	1667	1722	1660	1593	1642	1716	1610	1697	1762	1656	1676	1682	1659
1755	1888	1844	1776	1721	1726	1766	1704	1687	1755	1765	1722	1768	1880	1827	1729	1735	1664	1671	1588	1634	1637	1587	1586	1662	1615	1629	1580	1584	1682	1501	1548	1527	1626	1514	1499	1561	1592	1641	1616	1638	1617	1599	1591	1734	1700	1687	1639	1596	1749
1787	1878	1807	1787	1708	1797	1805	1764	1812	1885	1846	1800	1843	1812	1812	1895	1843	1688	1701	1783	1658	1677	1632	1684	1655	1615	1523	1597	1555	1470	1425	1493	1447	1446	1464	1458	1484	1445	1507	1556	1500	1627	1537	1646	1553	1580	1619	1582	1591	1560
1902	1829	1864	1816	1830	1800	1780	1786	1940	1847	1930	1921	1932	1946	1824	1862	1919	1897	1869	1787	1765	1737	1691	1626	1637	1639	1579	1688	1554	1554	1517	1525	1490	1506	1474	1491	1447	1425	1515	1460	1483	1367	1402	1464	1486	1503	1483	1440	1418	1464
1854	1835	1819	1830	1819	1799	1847	1854	1899	1903	1916	1873	1904	1883	1862	1871	1858	1853	1761	1810	1694	1733	1652	1772	1700	1709	1592	1676	1623	1616	1604	1641	1653	1642	1619	1512	1479	1380	1452	1459	1500	1460	1442	1412	1502	1542	1477	1436	1426	1443
1732	1780	1835	1854	1805	1812	1746	1848	1783	1880	1935	1944	1871	1868	1907	1743	1867	1722	1599	1643	1665	1565	1565	1579	1533	1588	1562	1505	1539	1578	1658	1664	1559	1636	1625	1601	1590	1626	1552	1608	1612	1556	1506	1508	1565	1558	1479	1519	1477	1523
1844	1842	1949	1879	1881	1836	1932	1921	1943	1807	1942	1939	1953	1882	1910	1953	1952	1796	1761	1653	1709	1625	1562	1539	1544	1465	1515	1493	1493	1447	1488	1471	1508	1479	1576	1538	1490	1655	1596	1633	1651	1646	1542	1569	1622	1614	1634	1561	1572	1538
2015	2123	2052	2015	1980	1991	1935	2007	1988	2069	2018	2009	1982	2040	2074	2012	2021	1955	1837	1906	1780	1671	1609	1628	1553	1570	1470	1453	1447	1518	1487	1512	1493	1543	1488	1464	1560	1488	1556	1554	1538	1526	1546	1555	1514	1506	1491	1550	1465	1601
1936	2125	2146	2020	2009	2082	2170	2197	2084	2062	2002	1945	1797	1891	1946	1951	1963	1777	1730	1868	1767	1706	1699	1653	1634	1608	1568	1611	1515	1530	1580	1554	1595	1575	1549	1556	1607	1622	1588	1519	1540	1578	1537	1477	1451	1469	1506	1392	1377	1408
1874	1980	1976	1925	1947	1988	2011	1912	1895	1872	1725	1753	1775	1724	1818	1896	1775	1649	1546	1611	1617	1533	1554	1540	1553	1544	1547	1586	1510	1618	1568	1649	1613	1694	1748	1686	1721	1723	1659	1827	1764	1766	1703	1659	1655	1522	1496	1532	1500	1561
1699	1768	1788	1736	1777	1811	1921	1894	1912	1753	1770	1759	1818	1746	1738	1850	1793	1568	1452	1514	1458	1391	1373	1358	1353	1323	1417	1453	1432	1565	1532	1613	1593	1652	1657	1618	1664	1761	1750	1703	1742	1729	1743	1639	1592	1576	1631	1711	1684	1569
1796	1812	1827	1893	1866	2026	2250	2434	2364	2288	2235	2309	2466	2474	2608	2645	2432	2037	1811	1676	1598	1420	1423	1528	1461	1432	1389	1466	1436	1454	1601	1616	1591	1586	1625	1610	1584	1548	1591	1517	1522	1504	1593	1597	1530	1540	1627	1576	1610	1653
1944	2011	2192	2342	2411	2597	2913	3189	3510	3483	3409	3586	3963	3977	4409	4476	4084	3442	3096	2595	2198	1915	1860	1732	1745	1641	1658	1633	1657	1705	1703	1656	1712	1775	1813	1677	1634	1641	1637	1535	1463	1498	1471	1470	1473	1458	1402	1423	1415	1561
2068	2326	2452	2573	2653	2995	3231	3619	3949	4150	4288	4609	4899	5297	5658	5806	5436	5061	4486	3620	3111	2331	2318	2198	2116	2008	2043	2011	2068	2080	2130	2182	2084	2105	2130	2178	2078	2068	1860	1853	1830	1661	1583	1564	1563	1604	1438	1516	1542	1523
2158	2383	2397	2558	2632	2818	3008	3162	3527	3799	4031	4278	4400	4821	4848	5118	4795	4664	4322	3865	3247	2696	2619	2696	2706	2626	2722	2705	2539	2763	2518	2418	2336	2339	2298	2189	2181	2184	2163	2244	2223	2021	1919	1888	1922	1745	1818	1829	1853	1745
2083	2334	2378	2490	2524	2513	2578	2728	2813	3097	3118	3286	3423	3519	3634	3559	3615	3746	3720	3613	3267	3137	3285	3461	3460	3585	3712	3808	3637	3577	3260	2984	2652	2284	2099	2125	2020	2040	2090	2159	2125	2267	2197	2233	2281	2207	2086	2122	2086	2068
2216	2327	2316	2336	2337	2490	2438	2506	2539	2659	2821	2840	2971	3011	3075	3075	3336	3524	3673	3840	3911	4032	4301	4424	4446	4674	4727	4828	4619	4521	4169	3516	2993	2589	2320	2181	1941	1967	1895	1996	2034	2178	2269	2337	2264	2300	2278	2251	2183	2059
2211	2240	2258	2310	2350	2468	2433	2563	2624	2776	2844	3046	3277	3402	3537	3571	3947	4280	4552	4740	4873	4894	5012	4947	4782	4691	4722	4750	4938	5023	4665	4390	3814	3342	2728	2459	2045	1879	1804	1795	1827	1814	1927	2138	2127	2122	2193	2062	2133	2083
2117	2136	2169	2223	2260	2288	2463	2652	2759	3001	3032	3234	3492	3746	4070	4235	4584	4793	5004	5012	4830	4555	4278	4295	4147	4100	3843	4026	4230	4487	4541	4460	4308	4079	3431	2981	2602	2210	1974	1813	1686	1677	1606	1647	1711	1847	2029	1883	1981	1949
1955	1882	2041	2082	2154	2149	2278	2328	2474	2705	2809	2857	3089	3369	3552	3687	3857	4033	4117	4091	4062	3614	3493	3471	3542	3450	3357	3344	3503	3781	3837	4086	4113	3722	3662	3450	3078	2674	2351	2095	1974	1686	1517	1423	1501	1531	1587	1682	1710	1709
1743	1797	1851	1814	1867	1904	1890	2013	2105	2204	2418	2356	2489	2619	2864	2896	3030	3206	3246	3514	3518	3591	3508	3574	3701	3556	3385	3310	3258	3299	3170	3306	3473	3392	3586	3508	3366	3014	2894	2641	2444	2067	1823	1725	1543	1430	1348	1381	1427	1473
1639	1707	1671	1690	1732	1752	1736	1879	1856	2051	2073	2224	2227	2417	2538	2849	3025	3077	3337	3473	3699	3792	3838	3937	3782	3623	3535	3387	3196	3175	3043	3004	3105	3102	3298	3631	3602	3639	3520	3513	3132	2750	2342	2303	2188	1872	1706	1555	1630	1492
1637	1685	1691	1702	1707	1700	1767	1814	1957	1897	1914	2012	2103	2239	2330	2615	2736	2904	3037	3152	3312	3427	3556	3408	3357	3343	3203	3151	3079	2965	2955	2920	2917	2967	3037	3415	3499	3644	3685	3803	3707	3406	3179	3054	2855	2624	2299	2197	2219	1957
1656	1606	1708	1699	1585	1682	1674	1805	1771	1640	1695	1817	1789	1866	1981	2034	2193	2230	2441	2394	2592	2475	2596	2649	2814	2901	2878	2830	2800	2826	2944	2828	2766	2830	2876	2937	3007	3206	3444	3657	3643	3463	3448	3374	3346	3004	2858	2768	2916	2603
1584	1729	1632	1607	1620	1685	1627	1630	1720	1632	1659	1699	1672	1558	1719	1689	1756	1909	1864	1994	2144	2147	2297	2393	2471	2555	2657	2624	2633	2615	2682	2606	2739	2740	2668	2548	2644	2615	2961	3098	3251	3379	3278	3450	3463	3271	3075	3169	3448	3118
1728	1767	1717	1550	1608	1608	1680	1602	1669	1649	1734	1640	1646	1594	1627	1678	1755	1716	1761	1954	2024	2005	2170	2296	2308	2428	2491	2575	2666	2668	2695	2780	2715	2736	2593	2774	2570	2757	2665	2908	3008	3167	3150	3341	3300	3317	3076	3309	3557	3345
1702	1737	1706	1643	1630	1640	1594	1632	1643	1664	1601	1620	1659	1655	1760	1659	1744	1708	1743	1815	1927	1995	2140	2240	2262	2315	2364	2528	2754	2766	2832	2831	2929	2896	2930	2978	3047	2880	2783	2998	3122	3139	3205	3279	3726	3479	3249	3205	3461	3517
1641	1661	1596	1569	1533	1708	1693	1678	1698	1692	1647	1731	1678	1731	1786	1672	1679	1737	1796	1805	1858	1882	2050	2154	2146	2319	2458	2487	2666	2826	2915	3011	3112	3000	3100	3164	3092	3038	3174	3159	3208	3236	3244	3534	3722	3618	3360	3257	3279	3263
1725	1637	1543	1599	1525	1618	1596	1628	1642	1644	1561	1668	1686	1674	1639	1698	1705	1763	1765	1733	1922	1946	1977	2114	2267	2351	2507	2625	2623	2745	2908	3143	3175	3295	3298	3253	3311	3391	3222	3439	3405	3472	3411	3331	3610	3485	3325	3128	3141	3061
1706	1707	1675	1596	1592	1593	1659	1628	1698	1687	1721	1687	1697	1709	1795	1832	1845	1744	1831	1784	1829	1912	2040	2088	2227	2317	2377	2527	2613	2740	2871	3197	3228	3230	3423	3507	3485	3498	3434	3536	3643	3605	3576	3613	3537	3391	3094	2883	2985	2719
1672	1703	1694	1589	1654	1620	1673	1749	1664	1754	1707	1801	1789	1734	1786	1892	1838	1858	1811	1881	1840	1875	1877	1974	1997	2180	2305	2434	2533	2721	2900	3046	3209	3396	3451	3566	3669	3691	3701	3719	3974	3919	3894	3812	3692	3511	3162	2884	2649	2489
1734	1681	1648	1598	1643	1671	1651	1690	1736	1637	1826	1801	1852	1855	1817	1904	1804	1844	1888	1846	1893	1949	1981	1975	2038	2025	2267	2390	2507	2743	2821	3011	3101	3297	3424	3565	3765	3844	3815	3916	4030	4224	4207	4077	3989	3775	3342	2926	2683	2426
1654	1663	1597	1632	1654	1647	1706	1711	1749	1706	1826	1833	1804	1703	1837	1874	1795	1810	1828	1873	1863	1936	1974	1957	2057	2118	2214	2291	2492	2598	2738	2794	3061	3163	3209	3580	3819	4002	4077	4043	4008	4352	4229	4269	3990	3737	3525	3018	2623	2405
1723	1698	1687	1576	1703	1645	1690	1725	1752	1725	1898	1826	1845	1826	1936	1944	1847	1832	1850	1909	2008	1933	1959	2029	2124	2094	2117	2093	2227	2355	2491	2612	2872	3034	3107	3422	3578	3889	3964	3950	4143	4234	4381	4225	4097	3868	3462	3174	2754	2461
1603	1665	1681	1587	1618	1699	1722	1754	1738	1779	1856	1879	1898	2005	1873	2001	2013	1920	1837	1928	1885	1938	1894	1955	1887	1907	2025	2104	2087	2174	2312	2334	2648	2712	2919	3007	3332	3452	3680	3953	4013	4337	4451	4473	4328	4046	3726	3351	2998	2686
1644	1664	1756	1728	1685	1682	1708	1785	1784	1774	1858	1779	1851	1925	1899	1883	1995	1886	1848	1815	1816	1870	1833	1873	1836	1878	1908	1913	2051	2011	1995	2234	2253	2424	2589	2734	2919	3146	3420	3648	3967	4132	4275	4393	4335	4061	3700	3362	3095	2883
1649	1642	1657	1744	1737	1719	1744	1801	1768	1727	1749	1751	1906	1815	1831	1820	1857	1901	1767	1819	1725	1735	1783	1750	1866	1777	1809	1886	1860	2003	1955	1966	2187	2302	2383	2515	2648	2725	2958	3218	3477	3756	3896	4030	3863	3776	3390	3052	2998	2700
1679	1691	1681	1669	1646	1756	1710	1752	1767	1792	1788	1790	1820	1777	1810	1852	1777	1816	1777	1765	1834	1855	1782	1886	1759	1871	1849	1868	1809	1941	1904	1970	2052	2113	2184	2381	2431	2565	2708	2849	3062	3348	3342	3486	3423	3472	3072	2740	2668	2529
1837	1780	1721	1679	1643	1729	1665	1702	1791	1736	1706	1754	1784	1761	1789	1732	1789	1801	1799	1714	1812	1766	1794	1749	1812	1745	1747	1857	1926	1886	1989	1994	2102	2024	2237	2276	2344	2564	2602	2761	2856	3096	3264	3486	3497	3432	3267	3086	2711	2582
1641	1771	1697	1715	1701	1710	1689	1722	1793	1769	1697	1691	1871	1652	1701	1661	1762	1739	1713	1707	1788	1685	1756	1669	1765	1768	1858	1946	1886	1988	2064	1953	2069	2157	2218	2325	2514	2521	2630	2921	2944	3214	3526	3778	3966	4001	3889	3446	3224	2950
1721	1749	1727	1785	1717	1698	1689	1793	1688	1734	1613	1757	1700	1677	1703	1688	1717	1681	1675	1835	1738	1716	1756	1772	1792	1798	1884	1805	1954	2065	2114	2077	2072	2255	2349	2328	2396	2608	2749	2938	3170	3301	3621	4040	4170	4385	4300	3908	3756	3217
1827	1859	1705	1708	1731	1718	1695	1760	1664	1630	1727	1649	1729	1629	1635	1637	1543	1688	1699	1650	1698	1683	1802	1777	1731	1869	1894	1838	1893	1971	1990	2134	1999	2245	2115	2343	2415	2539	2565	2626	2812	2901	3081	3597	3650	3863	3950	3775	3440	3225
1816	1772	1719	1674	1727	1597	1603	1663	1719	1629	1611	1670	1728	1682	1600	1701	1588	1631	1627	1707	1623	1670	1644	1574	1596	1682	1768	1771	1792	1854	1910	1895	1812	2044	1987	2036	2128	2154	2160	2264	2345	2386	2338	2640	2783	2862	3080	3151	3013	2776
1769	1796	1740	1657	1664	1668	1742	1683	1655	1753	1692	1681	1649	1765	1633	1636	1682	1694	1630	1640	1668	1637	1600	1650	1613	1608	1675	1636	1682	1668	1697	1673	1756	1733	1791	1867	1838	1798	1840	1897	2035	1907	1979	2040	2147	2214	2290	2339	2460	2332
1830	1761	1759	1678	1672	1728	1719	1723	1728	1694	1667	1667	1689	1659	1665	1666	1796	1659	1644	1671	1695	1694	1646	1591	1587	1533	1739	1577	1578	1573	1601	1596	1718	1666	1677	1757	1718	1715	1757	1759	1797	1736	1807	1731	1833	1768	1920	2035	2131	2167
1814	1818	1849	1743	1662	1691	1641	1632	1646	1649	1704	1729	1784	1690	1648	1699	1696	1773	1654	1702	1717	1656	1624	1636	1632	1676	1636	1623	1651	1685	1654	1639	1713	1624	1655	1741	1652	1686	1645	1706	1597	1709	1649	1787	1732	1739	1725	1895	2008	2056
1831	1925	1862	1766	1802	1771	1693	1657	1784	1714	1759	1578	1653	1733	1671	1737	1630	1667	1672	1608	1657	1736	1646	1589	1640	1744	1706	1676	1691	1665	1774	1657	1736	1658	1641	1637	1667	1647	1757	1706	1613	1687	1623	1709	1668	1675	1714	1834	1798	1952
1761	1924	1864	1829	1816	1777	1712	1741	1806	1736	1721	1748	1686	1765	1743	1649	1753	1687	1643	1677	1664	1629	1642	1738	1645	1614	1693	1689	1718	1658	1758	1685	1636	1710	1716	1632	1666	1663	1549	1619	1627	1585	1582	1642	1661	1692	1671	1696	1741	1847
1879	1880	1791	1804	1843	1775	1798	1858	1793	1882	1801	1697	1760	1818	1744	1768	1749	1743	1808	1751	1686	1702	1706	1631	1662	1584	1698	1651	1660	1674	1629	1579	1668	1649	1651	1637	1660	1597	1581	1593	1606	1550	1631	1662	1678	1640	1660	1714	1705	1700
1824	1925	1890	1848	1796	1835	1857	1885	1830	1899	1857	1837	1719	1782	1805	1769	1797	1840	1730	1818	1780	1770	1784	1695	1656	1688	1630	1742	1682	1633	1709	1598	1696	1624	1605	1609	1590	1638	1511	1611	1564	1670	1676	1582	1639	1734	1681	1700	1811	1668
1985	1987	1897	1853	1880	1933	1858	1897	1873	1813	1781	1804	1798	1839	1834	1792	1869	1816	1787	1836	1824	1737	1791	1770	1699	1690	1699	1681	1744	1712	1646	1619	1590	1617	1553	1513	1624	1649	1550	1606	1641	1666	1614	1639	1703	1748	1643	1653	1646	1635
2071	1873	1827	1817	1950	1941	1870	1867	1777	1810	1792	1848	1743	1743	1836	1852	1833	1947	1886	1776	1921	1874	1792	1844	1760	1741	1631	1773	1664	1714	1705	1590	1571	1602	1579	1583	1614	1524	1577	1608	1622	1614	1631	1712	1664	1723	1646	1624	1689	1657
2002	1883	1748	1745	1908	1796	1862	1806	1746	1872	1853	1879	1866	1844	1944	2020	1883	2027	1887	1912	1866	1868	1924	1842	1722	1730	1825	1749	1655	1705	1609	1649	1638	1654	1610	1653	1612	1571	1520	1614	1666	1661	1643	1673	1716	1769	1675	1700	1691	1613
1950	1914	1925	1898	1838	1890	1924	1877	1896	1956	1951	1873	1970	2045	2085	1986	2002	1999	2015	1909	2021	1959	1975	1801	1833	1771	1804	1767	1783	1710	1618	1688	1605	1601	1625	1662	1678	1557	1571	1602	1664	1588	1628	1725	1737	1740	1722	1713	1657	1577
1950	1911	1912	1992	1908	1994	1963	1956	1963	2024	2117	2146	2126	2189	2132	2128	2097	2067	2084	1990	2040	2037	2009	2023	1896	1912	1824	1782	1786	1827	1734	1798	1657	1690	1656	1664	1659	1657	1609	1601	1680	1604	1668	1646	1703	1714	1745	1745	1671	1596
1950	1999	2010	1983	1892	1939	1995	1949	2048	2123	2128	2164	2147	2135	2191	2154	2125	2166	2148	2196	2140	2174	2058	2098	2149	1989	1871	1989	1884	1852	1862	1819	1770	1771	1705	1674	1652	1705	1642	1635	1645	1658	1681	1746	1705	1696	1707	1647	1715	1633
2030	1990	1991	1994	1897	1926	1995	1935	1989	2048	2126	2093	2263	2231	2200	2203	2287	2282	2359	2259	2329	2328	2289	2224	2134	2146	2078	2025	1993	1979	1894	1821	1851	1767	1753	1704	1646	1662	1736	1605	1662	1639	1759	1718	1676	1696	1698	1656	1675	1642
1970	1972	1915	1903	1892	1946	1913	2070	2061	2148	2156	2217	2164	2246	2299	2354	2387	2405	2454	2506	2509	2484	2416	2469	2371	2244	2192	2168	2118	1992	2106	1920	1854	1917	1839	1735	1709	1671	1699	1614	1651	1735	1770	1709	1756	1770	1720	1659	1735	1678
2066	2051	2041	1905	2075	2080	2098	2113	2135	2194	2209	2228	2342	2417	2535	2443	2400	2405	2474	2457	2543	2495	2403	2430	2379	2301	2310	2183	2210	2109	2088	2046	1970	1901	1864	1836	1756	1830	1715	1747	1756	1699	1745	1707	1683	1731	1686	1725	1720	1698
2079	2171	2134	2159	2273	2327	2283	2239	2344	2330	2277	2449	2432	2398	2418	2407	2424	2531	2431	2388	2544	2469	2396	2429	2325	2278	2337	2242	2184	2187	2234	2074	2026	1999	1858	1829	1833	1789	1648	1722	1738	1746	1723	1688	1787	1638	1744	1753	1726	1636
2169	2244	2191	2262	2328	2356	2337	2352	2355	2393	2435	2405	2423	2427	2435	2495	2377	2340	2420	2392	2427	2509	2431	2459	2458	2362	2354	2325	2257	2215	2190	2064	2058	1924	1913	1877	1836	1848	1809	1790	1706	1717	1721	1726	1760	1725	1714	1678	1759	1723
2205	2180	2234	2263	2339	2307	2339	2379	2425	2394	2398	2451	2446	2509	2398	2344	2389	2340	2362	2378	2447	2480	2479	2416	2449	2440	2412	2396	2386	2260	2214	2185	2050	1962	1961	1880	1829	1827	1713	1659	1713	1630	1608	1666	1596	1668	1598	1685	1679	1688
2180	2160	2195	2294	2300	2359	2276	2418	2358	2388	2408	2461	2415	2427	2439	2463	2374	2390	2349	2480	2359	2496	2384	2403	2434	2362	2336	2456	2435	2290	2213	2140	2039	1951	2046	1910	1908	1859	1715	1645	1697	1699	1681	1696	1609	1658	1717	1673	1719	1715
2174	2204	2192	2272	2363	2361	2396	2350	2427	2499	2592	2448	2454	2472	2389	2453	2465	2378	2404	2447	2433	2456	2490	2489	2376	2469	2475	2271	2389	2343	2336	2122	2023	1963	1966	1912	1834	1844	1799	1807	1719	1810	1697	1756	1668	1668	1665	1648	1606	1732
2146	2142	2158	2279	2303	2354	2437	2364	2431	2480	2485	2426	2554	2416	2414	2404	2419	2495	2476	2460	2381	2363	2406	2404	2398	2402	2405	2472	2349	2275	2203	2213	2181	2058	2053	2052	1959	1904	1856	1740	1799	1757	1750	1726	1662	1734	1711	1605	1587	1611
2033	2152	2160	2231	2198	2235	2288	2353	2358	2490	2400	2462	2476	2433	2399	2388	2265	2426	2441	2548	2406	2466	2451	2366	2468	2412	2408	2389	2326	2269	2220	2132	2240	2142	2116	2154	2080	1996	1919	1914	1834	1811	1778	1769	1782	1726	1722	1668	1628	1663
2090	2145	2247	2149	2212	2278	2335	2368	2330	2434	2369	2380	2326	2303	2378	2306	2305	2337	2460	2357	2404	2446	2410	2441	2300	2482	2487	2380	2271	2348	2334	2303	2258	2262	2233	2234	2097	2095	2073	1955	1909	1949	1842	1845	1762	1801	1665	1693	1694	1693
2073	2090	2193	2187	2195	2249	2375	2190	2342	2384	2235	2314	2331	2217	2286	2338	2356	2412	2359	2375	2353	2357	2455	2395	2479	2394	2359	2356	2319	2353	2275	2313	2240	2180	2225	2156	2135	2066	2135	2086	2019	1895	1820	1904	1779	1777	1683	1734	1727	1774
1887	2004	2124	2118	2212	2195	2305	2216	2230	2198	2185	2218	2272	2301	2241	2298	2338	2427	2419	2342	2288	2352	2426	2314	2354	2461	2316	2273	2294	2362	2273	2170	2302	2236	2173	2144	2162	2111	2149	2122	2056	1881	1838	1896	1842	1774	1766	1721	1710	1785
1961	2009	1994	2070	2125	2163	2313	2277	2244	2271	2334	2310	2248	2274	2368	2358	2265	2400	2304	2324	2332	2211	2271	2284	2388	2291	2347	2300	2279	2342	2271	2252	2205	2137	2115	2168	2207	2194	2077	2059	2196	1927	2045	1856	1833	1816	1793	1734	1716	1678
1784	1904	2069	2115	2176	2174	2170	2148	2292	2280	2315	2322	2374	2422	2365	2290	2295	2254	2392	2276	2189	2186	2224	2288	2241	2296	2329	2282	2226	2187	2245	2238	2257	2291	2132	2128	2173	2120	2155	2082	2173	2030	2067	1969	1855	1856	1679	1644	1749	1718
1932	1955	1967	2025	2085	2213	2128	2233	2296	2369	2293	2297	2272	2388	2228	2250	2348	2345	2344	2230	2359	2242	2228	2240	2246	2263	2351	2212	2151	2329	2316	2253	2254	2231	2358	2187	2160	2212	2204	2185	2189	2112	2031	2026	1825	1814	1681	1726	1589	1698
1874	1984	1958	2004	2114	2236	2156	2256	2283	2254	2313	2393	2390	2298	2282	2349	2265	2411	2298	2250	2266	2191	2220	2363	2260	2337	2339	2316	2293	2297	2341	2294	2314	2355	2343	2264	2250	2261	2348	2184	2151	2145	2039	1979	1820	1850	1757	1722	1691	1700
1882	1994	1970	2076	2169	2222	2345	2308	2321	2380	2371	2363	2314	2331	2402	2263	2297	2289	2256	2191	2253	2338	2251	2310	2325	2226	2250	2251	2301	2340	2382	2360	2374	2366	2410	2368	2254	2255	2299	2211	2243	2083	2072	2022	1936	1910	1840	1803	1731	1657
1990	2122	2175	2137	2282	2321	2324	2432	2363	2479	2504	2521	2383	2247	2438	2309	2275	2251	2182	2180	2269	2167	2281	2255	2298	2263	2249	2224	2225	2301	2315	2290	2242	2365	2410	2425	2462	2400	2261	2271	2212	2151	2214	2148	1984	1922	1849	1889	1857	1891
1972	2147	2214	2249	2364	2354	2321	2497	2524	2470	2470	2470	2424	2399	2298	2311	2338	2283	2322	2257	2269	2399	2358	2347	2388	2238	2300	2262	2336	2364	2464	2488	2444	2363	2401	2424	2442	2423	2342	2284	2274	2185	2125	2181	2024	2076	1942	1896	1886	1880
2001	2211	2234	2238	2301	2431	2315	2505	2337	2461	2343	2334	2295	2417	2288	2345	2323	2372	2398	2518	2405	2471	2508	2587	2585	2506	2625	2584	2626	2593	2556	2604	2624	2606	2603	2558	2402	2475	2537	2321	2321	2276	2331	2175	2090	2076	2034	1909	1957	1947
2084	2183	2140	2160	2247	2266	2362	2171	2321	2283	2221	2093	2139	2225	2203	2203	2223	2344	2413	2428	2569	2594	2733	2739	2714	2705	2786	2786	2804	2813	2725	2640	2751	2730	2613	2637	2610	2728	2552	2493	2355	2319	2409	2246	2100	2181	2164	2015	1990	1976
2104	2227	2186	2204	2154	2261	2217	2101	2073	2120	2046	1984	2053	2038	2069	1991	2152	2081	2149	2302	2360	2472	2419	2386	2487	2536	2513	2648	2722	2681	2581	2673	2644	2669	2691	2660	2679	2598	2630	2545	2422	2488	2394	2347	2279	2286	2120	2066	2025	2050
2213	2382	2226	2301	2398	2310	2247	2203	2137	2128	2053	2026	1971	1916	1924	1864	1901	2022	2007	2172	2173	2202	2121	2198	2260	2297	2425	2435	2416	2478	2431	2364	2379	2455	2596	2554	2537	2438	2539	2500	2490	2580	2511	2290	2332	2227	2171	2148	2178	2121
2451	2370	2375	2445	2434	2333	2421	2314	2228	2304	2094	2060	2015	2006	1950	1879	1913	1972	2018	2169	2175	2121	2075	2149	2176	2294	2300	2428	2333	2277	2230	2161	2187	2219	2304	2382	2382	2435	2471	2481	2478	2335	2447	2367	2323	2312	2244	2177	2095	2074
2479	2450	2346	2368	2390	2388	2310	2329	2290	2257	2119	2125	2027	2003	1980	1936	2105	2045	2058	2052	2137	2108	2232	2159	2140	2304	2410	2400	2374	2234	2260	2164	2081	2181	2259	2340	2375	2393	2461	2253	2267	2250	2240	2336	2324	2245	2104	2214	2105	2069
2347	2469	2484	2388	2349	2247	2244	2211	2084	2067	2072	2026	1975	1779	1915	1856	1865	1872	1928	1918	2047	2201	2217	2224	2203	2340	2628	2749	2739	2557	2499	2435	2420	2386	2379	2502	2372	2439	2353	2351	2197	2313	2170	2253	2223	2238	2209	2147	2149	2080
2272	2315	2361	2287	2281	2308	2255	2094	2010	1905	1880	1900	1816	1788	1775	1807	1815	1893	1928	1882	1987	2107	2380	2470	2427	2578	2811	2934	3062	2953	2968	2933	2860	2982	2760	2774	2719	2537	2418	2307	2246	2199	2218	2267	2159	2073	2163	1993	2036	1997
2174	2226	2159	2277	2243	2178	2056	2053	1940	1977	1907	1863	1780	1719	1770	1752	1779	1793	1767	1811	1902	2147	2574	2617	2485	2433	2520	2876	3122	3105	3116	3095	3165	2902	2897	2884	2728	2596	2521	2357	2292	2179	2200	2156	2132	2078	2010	2014	1936	1848
2146	2158	2155	2142	2174	2206	2155	2186	2064	2025	1999	1856	1879	1855	1817	1800	1735	1654	1740	1806	1785	2081	2270	2310	2301	2208	2370	2534	2780	2784	2774	2843	2864	2778	2842	2601	2602	2499	2296	2254	2154	2068	2096	2023	1983	2024	1945	1871	1907	1898
2123	2150	2158	2158	2245	2206	2227	2184	2217	2081	2070	2059	1973	1839	1975	1908	1826	1746	1789	1719	1866	2064	2234	2331	2164	2208	2200	2490	2573	2484	2583	2511	2649	2563	2424	2472	2390	2236	2228	2195	2102	1969	1952	1988	2001	1995	1943	2028	2032	1908
2107	2220	2188	2312	2302	2353	2243	2330	2156	2228	2059	2174	2165	2144	2093	2071	2111	1972	1978	1922	2026	2204	2281	2304	2323	2236	2471	2393	2504	2425	2414	2405	2389	2232	2298	2212	2225	2136	2123	1980	2011	1957	1939	1914	1832	1911	1992	2029	1974	2066
2186	2065	2201	2221	2343	2239	2238	2302	2269	2335	2228	2219	2315	2241	2324	2296	2285	2363	2266	2225	2391	2360	2480	2399	2309	2388	2309	2425	2448	2386	2332	2292	2250	2294	2205	2102	2124	2092	2034	1992	1909	1949	1832	1940	1869	1976	1952	1997	1965	1945
2154	2187	2165	2203	2336	2261	2330	2308	2336	2422	2412	2441	2390	2369	2363	2343	2455	2509	2624	2637	2462	2510	2460	2423	2534	2429	2486	2424	2372	2327	2248	2168	2140	2138	2130	2111	2099	2099	2004	2065	1964	1942	1931	2024	1916	1997	1932	1953	1896	1935
2144	2213	2220	2247	2170	2192	2166	2289	2246	2187	2306	2294	2283	2233	2279	2306	2374	2410	2406	2429	2414	2477	2353	2469	2475	2457	2362	2372	2274	2284	2251	2202	2239	2185	2242	2141	2064	2147	2062	2045	2097	2081	1967	1951	1969	1933	1922	1901	1971	2063
2196	2198	2216	2241	2154	2179	2070	2101	2124	2134	2125	2137	2050	2041	2085	2217	2156	2162	2186	2312	2373	2327	2364	2463	2451	2438	2356	2440	2326	2401	2344	2343	2344	2218	2269	2206	2177	2053	2161	2132	2070	2027	2040	2042	1973	1999	1902	1945	1937	2016
2069	2086	2142	2027	2061	1972	2009	2024	1892	1935	2024	1994	2035	2106	2056	2145	2069	2071	2214	2190	2370	2303	2410	2507	2406	2529	2409	2452	2453	2426	2372	2345	2326	2239	2238	2210	2131	2062	2030	2088	2034	1924	2015	1984	1935	1953	1890	1907	2023	1868
2070	1934	2019	1902	1865	1980	1945	2011	1946	2063	2121	2123	1963	2163	2147	2188	2157	2226	2312	2285	2351	2444	2412	2552	2485	2529	2504	2390	2348	2304	2309	2276	2261	2214	2149	2179	1978	1990	1915	1884	1926	1891	1902	1967	1887	1864	1921	1877	1996	1964
1985	1943	1863	1852	1945	1948	1984	1866	1903	2075	2045	2037	2066	2073	2096	2162	2140	2198	2252	2209	2219	2275	2278	2232	2406	2293	2139	2276	2190	2272	2286	2249	2111	2055	2118	2147	2040	2025	1863	1885	1867	1883	1824	1888	1953	1858	1844	1837	1863	1842
2115	2032	1886	1948	1936	1892	1920	1900	1977	1997	2023	2029	1992	2056	2012	2059	2044	2176	2143	2086	2141	2125	2189	2193	2285	2129	2148	2103	2202	2160	2207	2083	2107	2063	2036	2035	1962	1972	1895	1952	1982	1941	2013	2035	1979	1890	1925	1867	1835	1780
1988	1948	1920	1833	1883	1960	1968	1943	1990	1977	2009	2077	2019	1982	2071	2147	1981	2056	2103	2044	2108	2101	2142	2157	2217	2201	2077	2056	2074	2070	2027	2086	2055	2005	2064	1984	1898	2002	1949	1995	2063	1988	1950	2031	1973	2005	1831	1907	1870	1840
1908	2036	1918	1963	1913	1965	1992	2066	2057	2106	2057	2092	2176	2095	2065	2038	2086	2048	2057	2146	1986	1969	2033	2029	1995	2049	1986	2029	2035	1950	1989	1923	1992	1918	2038	2012	1949	1959	1978	2018	2029	1976	2052	1989	1950	2052	1883	1991	1838	1842
2021	1909	1974	1896	1968	2018	1916	2030	2077	2051	2114	2045	2083	2038	2108	2004	1985	2032	1964	2020	1991	2068	1944	1917	1915	1946	1989	1968	2013	2007	1982	1887	2024	2012	2077	2016	1988	1991	1970	1990	2015	1947	2005	2013	1948	1919	1956	1952	1877	1819
1976	2016	1964	1946	1964	1905	1926	2020	2052	2070	1997	2023	1989	1967	2039	1980	2079	1969	1986	2009	2032	1887	1811	1922	1998	1905	1878	1963	1915	2054	2056	2063	2028	2061	2086	2132	2187	2162	2080	2050	2016	2142	2060	1976	2034	1963	1978	2055	1895	1951
1979	1979	1950	1898	1992	1938	1981	2087	2052	1985	2082	2039	2042	1978	2041	2026	1972	1974	1990	1985	1965	2063	1965	1982	1956	1981	1968	1989	2079	2113	2141	2022	2061	2040	2067	2131	2107	2112	2091	2018	2044	2071	2016	1970	1997	1989	1979	1916	2023	2035
1930	1822	1907	1811	1886	2010	1916	1947	2057	2084	2091	2094	2006	2010	2049	1908	2026	1962	2064	1935	1948	2074	2059	2071	1985	2147	2014	1986	2071	2093	1999	2039	2031	2107	2055	2084	2028	2036	2065	2079	2116	1969	1897	1889	1835	1969	1954	1992	1922	2033
1886	1943	1927	1868	1835	1895	2006	1995	1970	1998	2058	1942	1997	1965	2064	1990	1989	2032	2047	1939	2074	2182	2068	2051	2139	2113	2181	2225	2210	2231	2105	2125	2225	2233	2227	2093	2177	2123	2018	2016	2039	2017	1996	1879	1901	1979	1891	1959	1966	1907
1837	2039	1932	1920	1926	1908	1921	1863	1802	1847	1891	1978	1790	1964	1925	2057	2031	2102	2106	2206	2161	2172	2148	2177	2073	2211	2346	2344	2382	2330	2293	2297	2350	2351	2356	2375	2181	2182	2131	2094	1981	1998	2061	2080	2040	1960	1927	2039	1949	1896
2014	1886	1874	1894	1903	1891	1881	1901	1912	1913	1854	1771	1842	1875	1936	1961	2045	2012	2057	2135	2104	2074	2178	2167	2143	2159	2230	2314	2266	2314	2160	2262	2233	2289	2181	2184	2231	2297	2227	2231	2180	2129	2114	2162	2146	2247	2108	2150	2149	2088
1906	1911	1907	1851	1943	2056	1854	1939	1935	1906	1892	1859	1813	1936	1818	1844	1971	1909	1986	2098	1984	1983	1993	2018	2042	1933	2019	1980	2010	1944	2012	2044	2032	2053	1968	2055	2072	2246	2279	2314	2153	2275	2255	2328	2351	2305	2329	2374	2296	2305
1981	1997	2036	2019	1958	1903	1930	1899	1979	1948	1909	1936	2015	1845	1946	1887	1865	1958	1896	2040	2066	1897	2048	1992	1880	1950	1954	1900	1844	1936	1872	1857	1861	1889	1924	1838	2019	2028	2146	2251	2283	2216	2293	2391	2468	2533	2509	2645	2517	2506
1985	2136	2015	2052	2005	2045	1970	1991	1972	1995	1945	2027	1974	1916	1928	1977	1866	1945	1910	2017	1876	1867	1885	1871	2012	1898	1911	1810	1809	1807	1754	1803	1801	1824	1774	1864	1980	2099	2149	2264	2228	2168	2319	2575	2680	2661	2663	2539	2682	2639
2081	2123	2127	2023	2030	2022	1936	1964	1923	2062	1927	1931	1882	1861	1970	2046	1948	1985	1943	2006	1988	1978	2011	1984	1849	1913	1810	1841	1827	1811	1845	1815	1867	1877	1919	1943	1964	2139	2277	2273	2281	2351	2464	2673	2686	2777	2775	2883	2910	2836
2111	2091	1947	2008	2042	2018	2005	1911	1919	1941	1935	1897	1931	1901	2002	1980	2094	1958	1993	2016	1988	1969	2021	1941	1952	1921	1922	1929	1872	1915	1909	1951	1997	1965	1947	2019	2114	2279	2329	2399	2338	2426	2510	2666	2806	2819	2696	2793	2847	2663
2102	2002	1953	1938	1944	1942	1941	1874	1971	1991	1913	1937	1880	1966	1992	1953	1993	2120	2165	2122	2139	2172	2063	2123	2097	2108	2048	2023	2107	2094	2000	2127	2141	2321	2185	2181	2255	2510	2470	2585	2436	2430	2625	2601	2656	2571	2648	2638	2650	2593
2096	2017	1988	1908	1935	1852	1892	1893	1879	1911	2011	1979	2029	2035	2114	2082	2170	2136	2177	2182	2106	2173	2323	2304	2212	2301	2188	2093	2158	2224	2281	2287	2272	2369	2369	2353	2351	2384	2507	2373	2473	2375	2400	2550	2399	2458	2317	2419	2348	2268
2175	2046	1915	1977	1958	1944	1886	1871	1983	2019	1933	2076	2074	2132	2164	2200	2227	2145	2277	2355	2231	2279	2293	2276	2337	2269	2212	2190	2169	2185	2161	2234	2202	2201	2252	2292	2160	2323	2358	2285	2325	2390	2386	2345	2297	2223	2160	2328	2247	2341
2174	2153	2061	2060	2082	2029	2016	1937	1954	2051	2091	1983	2120	2120	2141	2256	2184	2195	2260	2195	2177	2209	2142	2248	2158	2140	2243	2086	2082	2188	2034	2088	2068	2132	2092	2070	2151	2070	2195	2147	2276	2255	2370	2266	2209	2275	2280	2272	2305	2258
2059	2063	2128	2088	2172	2013	2165	2081	2120	2062	2049	2009	2076	2004	2099	2161	2068	2184	2143	2148	2220	2157	2032	2104	2018	2023	2025	2105	2072	2095	2073	2050	2032	1965	2058	2123	2026	2186	2228	2234	2303	2225	2216	2310	2317	2285	2418	2356	2324	2304
2014	2043	2001	2048	2124	2136	2042	2032	2027	2086	2158	2055	2025	1955	2053	1963	2003	2085	2106	2157	2138	2079	2070	2073	2060	2122	2135	2109	2170	2126	2204	2103	2192	2185	2153	2186	2326	2279	2265	2245	2321	2326	2322	2361	2278	2332	2429	2471	2387	2376
1879	1956	1978	1911	2031	1988	1980	2058	2047	2014	2019	1973	2176	2083	2030	2026	2022	2060	2094	2058	2163	2072	2091	2221	2260	2203	2184	2190	2169	2169	2205	2148	2110	2144	2107	2245	2092	2198	2210	2227	2220	2205	2221	2181	2317	2152	2303	2345	2489	2418
2098	1933	1969	1956	1939	1842	1927	1975	2016	1986	2013	1997	2064	2146	2122	2002	2099	2098	2048	2238	2121	2203	2192	2187	2245	2151	2292	2161	2249	2196	2066	2143	2059	2170	2001	2053	2008	2081	2151	2119	2164	2100	2192	2211	2198	2163	2234	2352	2396	2437
2049	2183	2025	2038	1933	2011	1905	1973	1891	1922	1968	2011	2033	2036	2095	2101	2148	2172	2124	2143	2091	2120	2093	2097	2171	2071	2165	2089	2091	2065	2024	2021	2095	2041	1998	1993	2080	2138	2114	2125	2142	2123	2226	2278	2241	2192	2201	2459	2395	2383
2040	2101	2033	2094	1994	1964	1988	1956	1976	1883	1954	1923	1959	1975	2029	2052	2131	2187	2127	2068	2034	2040	2196	2170	2092	2107	2117	2082	2009	2018	2047	2028	1969	2030	2073	1996	2165	2126	2160	2200	2167	2210	2360	2236	2397	2404	2444	2489	2349	2381
2080	2070	1970	2108	1981	1979	2069	2051	1997	1960	1937	2031	1998	1980	2084	2079	2041	2123	2136	2109	2095	2155	2084	2154	2122	2063	2104	1960	1951	2064	2027	1994	2010	2038	1998	2137	2147	2140	2214	2180	2209	2254	2277	2302	2373	2418	2482	2463	2446	2456
1899	2054	1933	1904	1913	1987	1984	2062	1969	2035	2053	1992	2075	1985	1968	2030	2069	1957	2100	2000	2047	2208	2095	2136	2123	2062	2095	1920	1976	1929	1959	2034	2019	2067	2024	1955	2119	2089	2234	2182	2233	2263	2090	2254	2419	2472	2452	2462	2542	2545
1942	1994	1894	1887	1988	1918	1908	1937	1984	2051	1929	2012	2032	1929	2007	2022	2038	1977	1993	2110	2087	2119	2168	2105	2094	2116	1983	1994	1995	1971	1967	1991	2065	1955	2111	2060	2145	2104	2249	2212	2239	2284	2247	2395	2379	2417	2543	2620	2553	2567
1914	2001	1901	1906	1890	1814	1886	1965	1882	1915	1891	2005	1970	2009	2060	2014	1971	1922	1959	2048	2094	2075	2132	2032	2086	2175	2044	2048	2061	1927	2023	2027	2079	2078	1996	2131	2090	2014	2171	2211	2349	2170	2333	2417	2463	2570	2515	2648	2674	2512
1966	1904	1927	1975	1996	1827	1891	1839	1914	1877	1855	1887	1983	1988	1991	1996	2043	1994	2109	2089	2166	2176	2105	2111	2053	2088	2075	2139	2139	2010	2080	1955	2065	1978	2103	2070	2103	2152	2096	2196	2134	2368	2334	2332	2423	2487	2509	2568	2582	2551
2013	2014	1971	1947	2003	1906	1956	1903	1902	1915	1843	1864	1887	1881	1977	1970	2031	2016	2031	2147	2151	2171	2134	2088	2110	2086	2204	2023	2116	2065	2120	2098	2129	2101	2090	2104	2165	2146	2107	2153	2137	2248	2255	2360	2364	2437	2476	2519	2558	2520
1978	2024	1942	1905	1917	1928	1926	1933	1890	1952	1843	1869	1912	1887	1871	1872	2024	1996	2072	2111	2148	2217	2188	2118	2203	2130	2121	2155	2120	2186	2215	2186	2208	2219	2239	2170	2270	2079	2228	2145	2211	2308	2355	2391	2436	2464	2522	2479	2483	2466
2029	2039	1891	1915	1935	1910	1951	1827	1873	1936	1996	2036	1921	1967	1841	1962	1940	2013	2025	2060	2096	2052	2088	2245	2114	2130	2065	2138	2169	2132	2242	2288	2146	2238	2170	2157	2137	2142	2228	2210	2332	2252	2334	2437	2406	2558	2678	2588	2483	2594
1956	2035	1907	1846	1893	1914	1954	1901	1930	2012	1940	1994	1973	1942	1923	2018	1966	2025	1967	1985	2031	2130	2141	2130	2124	2159	2102	2217	2131	2114	2056	2097	2076	2096	2138	2072	2162	2164	2216	2258	2291	2183	2232	2424	2443	2574	2703	2655	2677	2641
2077	2020	1977	1898	1961	1919	1855	1831	1945	2031	1898	1964	1977	1930	2013	1984	2011	1937	2038	2078	2013	2070	2076	2190	2134	2136	2172	2169	2180	2133	2205	2097	2051	2092	2179	2118	2088	2073	2109	2274	2264	2338	2376	2357	2360	2532	2512	2635	2607	2600
2066	2060	2057	1966	1936	1936	1995	1909	1885	1954	1951	1983	1958	2055	2011	1939	1920	2016	2021	2004	2014	2081	2089	2114	2105	2162	2199	2261	2278	2220	2168	2069	2206	2108	2133	2208	2222	2178	2222	2251	2249	2334	2317	2373	2404	2330	2387	2583	2550	2485
2042	2069	2015	1964	2048	2051	1971	2050	1977	2044	2131	1948	2019	2055	1994	2108	1969	2050	2067	2067	2103	2066	2135	2154	2177	2270	2164	2313	2307	2389	2235	2299	2243	2215	2229	2351	2249	2314	2294	2303	2282	2276	2502	2387	2534	2429	2364	2383	2457	2462
2084	2140	2192	2091	2001	2154	2068	2086	2081	2107	2093	1994	2029	2004	2009	2045	2127	2025	2179	2095	2092	2202	2208	2058	2079	2179	2171	2246	2212	2197	2274	2361	2318	2256	2266	2122	2330	2230	2244	2336	2204	2345	2420	2508	2487	2556	2479	2431	2482	2447
2095	2037	2046	2115	2017	2025	2062	2185	2092	2101	2175	2125	2080	1955	1995	2088	1914	1987	2079	2063	2072	2045	2100	2103	2072	2051	2109	2079	2203	2180	2189	2165	2210	2103	2086	2106	2212	2278	2349	2265	2193	2345	2226	2354	2477	2466	2440	2479	2461	2444
2095	2183	2111	2162	2072	2128	2131	2128	2126	2059	2087	2140	2085	2036	2025	1998	2012	1995	1963	1924	2001	2001	1941	2099	1992	1954	2012	1997	2037	2056	1931	2003	2072	2021	2030	2000	2062	2093	2104	2128	2174	2134	2087	2277	2337	2338	2494	2505	2496	2513
2156	2147	2139	2269	2195	2253	2263	2182	2216	2264	2233	2237	2234	2158	2224	2189	2130	2064	2068	1949	2080	2034	2001	1932	2004	1903	1965	1996	1886	1930	1967	1957	1954	1972	1973	2036	1922	2010	2133	2096	2021	2063	2060	2200	2255	2336	2314	2615	2592	2651
2123	2180	2241	2184	2332	2299	2312	2173	2238	2288	2268	2264	2238	2276	2239	2344	2294	2211	2128	2117	2075	2117	2002	2048	2082	1938	1997	2014	1931	1858	1943	1965	1932	1948	2005	2051	2004	2011	2049	2094	2088	2074	2110	2145	2231	2244	2317	2532	2491	2682
2157	2104	2123	2125	2153	2118	2148	2102	2143	2162	2041	2172	2263	2090	2236	2190	2248	2204	2237	2098	2148	2063	2018	2101	2092	2030	2068	2082	1992	1873	1957	1909	1904	1971	1948	2049	1925	2121	2094	2096	2095	2082	2168	2212	2276	2278	2388	2402	2469	2488
1994	1996	2031	1982	2028	2012	1915	1965	2003	2005	2071	2152	2058	2025	2097	2152	2266	2259	2208	2136	2188	2185	2059	2125	2101	2071	2054	2083	2085	1962	2015	1943	1986	2034	1951	2084	2141	2135	2084	2163	2200	2183	2145	2292	2262	2231	2330	2303	2401	2410
1984	2055	2029	1966	1946	1951	1956	1992	1945	1933	2016	2068	1968	1994	2149	2089	2286	2228	2298	2276	2410	2316	2335	2391	2314	2265	2341	2286	2273	2140	2153	2141	2089	2175	2091	2055	2093	2156	2146	2173	2155	2131	2210	2240	2202	2180	2298	2283	2220	2279
1970	2009	1847	1938	1907	1942	1993	1995	1872	2009	2074	2113	2106	1975	2018	2162	2231	2352	2393	2409	2475	2579	2524	2457	2485	2532	2446	2348	2335	2235	2245	2173	2261	2157	2191	2088	2144	2143	2063	2058	2131	2168	2119	2178	2215	2247	2184	2187	2208	2395
2026	1955	1918	1881	1948	1972	1943	1997	1894	2049	2085	2084	2175	2017	2119	2163	2238	2336	2279	2339	2370	2534	2467	2414	2352	2297	2246	2276	2250	2170	2198	2240	2159	2117	2166	2165	2159	2110	2155	2171	2133	2111	2220	2129	2199	2227	2353	2272	2219	2250
2044	1936	2004	2017	2003	1974	1910	1928	1997	2027	2157	2143	2212	2159	2202	2183	2115	2128	2259	2169	2225	2202	2387	2225	2210	2258	2166	2165	2106	2143	2156	2157	2132	2124	2199	2220	2195	2192	2176	2239	2152	2259	2228	2398	2267	2378	2349	2318	2291	2246
2031	2051	2144	2104	2120	2125	2070	2050	2071	2198	2241	2218	2223	2131	2303	2283	2239	2171	2183	2172	2130	2138	2091	2128	2150	2158	2069	2109	2073	2182	2168	2246	2222	2325	2290	2282	2306	2232	2240	2220	2308	2344	2313	2295	2320	2270	2385	2476	2213	2284
2107	2154	2135	2206	2227	2215	2237	2123	2106	2090	2162	2116	2167	2162	2182	2160	2173	2119	2101	2103	2139	2107	2132	2102	2197	2159	2232	2123	2175	2145	2129	2216	2241	2241	2312	2242	2243	2266	2257	2196	2280	2335	2351	2350	2381	2441	2398	2365	2350	2348
2047	2167	2139	2090	2151	2152	2161	1983	2074	2123	2037	2052	1996	2081	2111	2059	2097	2126	2192	2187	2149	2174	2163	2123	2214	2278	2202	2189	2156	2158	2262	2172	2168	2189	2222	2339	2244	2166	2250	2256	2265	2291	2365	2411	2424	2353	2337	2480	2375	2272
2131	2143	2052	2045	2040	2068	2153	2144	2026	2084	1967	2044	1999	2169	2006	2092	2008	2187	2151	2113	2215	2171	2203	2276	2164	2277	2237	2265	2211	2152	2177	2146	2189	2197	2231	2157	2135	2240	2098	2384	2292	2336	2403	2466	2364	2402	2375	2350	2299	2207
2035	2050	2143	1996	2073	2087	2116	2148	2090	2088	1987	2009	2001	2045	2096	2131	2140	2162	2111	2171	2199	2303	2256	2105	2216	2184	2127	2174	2109	2227	2187	2122	2111	2050	2115	2128	2213	2239	2312	2264	2344	2304	2295	2375	2409	2260	2369	2267	2250	2219
2095	2107	2144	2152	2162	2074	2101	2171	2172	2225	2146	2097	2091	2076	2093	1999	2133	2166	2093	2081	2101	2158	2133	2208	2202	2174	2155	2096	2140	2131	2056	2114	2152	2071	2059	2087	2151	2218	2179	2241	2228	2273	2348	2307	2372	2305	2249	2127	2160	2244
2133	2124	2096	2060	2111	2204	2016	2290	2171	2260	2126	2117	2189	2193	2118	2199	2073	2158	2097	2113	2183	2151	2139	2151	2103	2118	2122	2151	2123	2175	2221	2087	2179	2182	2126	2052	2116	2215	2262	2258	2256	2271	2279	2408	2309	2264	2357	2299	2179	2198
2086	2031	2081	2134	2074	2055	2074	2197	2218	2132	2169	2283	2186	2291	2160	2041	2130	2203	2180	2194	2174	2196	2101	2164	2177	2168	2073	2100	2143	2154	2113	2145	2114	2075	2120	2124	2046	2170	2308	2323	2279	2263	2348	2276	2340	2310	2322	2345	2213	2249
2000	2146	2137	2022	2114	2116	2154	2166	2102	2189	2157	2140	2285	2319	2234	2144	2137	2108	2158	2125	2252	2166	2171	2186	2158	2126	2158	2162	2098	2114	2157	2267	2163	2201	2294	2091	2213	2191	2243	2257	2339	2278	2261	2298	2304	2285	2281	2280	2184	2303
2132	2178	2129	2099	2138	2084	2134	2043	2127	2157	2062	2133	2215	2142	2219	2138	2187	2177	2179	2147	2211	2129	2171	2155	2151	2149	2156	2224	2123	2141	2237	2135	2207	2239	2157	2264	2186	2166	2177	2152	2205	2185	2221	2263	2225	2240	2375	2283	2319	2265
2127	2151	2187	2090	2092	2109	2082	2058	2122	2056	2085	2052	2042	2156	2039	2143	2058	2138	2110	2058	2171	2121	2122	2182	2073	2136	2117	2227	2242	2208	2261	2261	2096	2183	2263	2269	2205	2149	2211	2211	2205	2300	2306	2274	2335	2250	2297	2283	2319	2417
2104	2164	2190	2085	2117	2155	1981	2033	2079	1987	1983	2025	2038	2121	2082	2155	2059	2151	2063	2073	2173	2082	2101	2136	2088	2178	2154	2132	2189	2167	2158	2136	2088	2178	2268	2314	2246	2204	2197	2226	2190	2273	2299	2315	2403	2372	2246	2297	2346	2285
2166	2162	2111	2149	2063	2099	2147	2100	2071	2051	2054	1908	2065	2052	2034	2125	2072	2126	2135	2172	2256	2279	2170	2221	2167	2120	2179	2193	2151	2094	2108	2166	2116	2210	2232	2123	2175	2175	2177	2208	2268	2263	2235	2421	2398	2373	2344	2370	2423	2345
2154	2123	2156	2157	2101	2108	2185	2116	2173	2094	2064	2096	1980	2038	1992	2060	2148	2082	2161	2182	2314	2251	2294	2272	2203	2252	2153	2257	2242	2150	2027	2145	2046	2086	2105	2131	2151	2221	2130	2253	2216	2346	2319	2342	2345	2299	2289	2378	2310	2325
2072	2248	2148	2080	2069	2096	2174	2078	2069	2030	2061	2063	2076	2127	1994	2051	2158	2108	2214	2329	2334	2329	2370	2329	2164	2202	2204	2166	2195	2198	2180	2100	2023	2043	2116	2078	2185	2196	2199	2159	2208	2315	2318	2322	2403	2360	2291	2374	2381	2371
2163	2088	2136	2208	2026	2088	2042	2148	2172	2104	2078	2152	2190	2065	2136	2131	2087	2159	2164	2146	2248	2328	2290	2302	2327	2159	2218	2215	2135	2203	2123	2095	2123	2030	2131	2118	2045	2086	2338	2264	2195	2273	2441	2317	2374	2323	2347	2352	2328	2466
2214	2206	2225	2097	2189	2103	2155	2125	2119	2147	2233	2172	2151	2107	2031	2096	2009	2081	2152	2063	2156	2196	2213	2176	2259	2260	2242	2237	2168	2118	2132	2210	2155	2115	2084	2124	2197	2235	2197	2338	2281	2299	2321	2320	2443	2392	2399	2486	2431	2482
2205	2247	2259	2143	2146	2165	2146	2113	2086	2054	2162	2103	2092	2023	2027	2100	2067	2002	2089	2089	2165	2195	2203	2283	2269	2311	2218	2209	2080	2160	2228	2289	2149	2194	2170	2163	2155	2205	2273	2384	2269	2300	2265	2381	2412	2380	2382	2435	2418	2543
2325	2260	2188	2189	2047	2116	2060	2144	2029	2081	2069	2086	2063	1995	1994	2044	2115	2118	2151	2067	2187	2164	2222	2352	2249	2348	2300	2241	2173	2206	2302	2139	2237	2181	2171	2131	2138	2186	2295	2315	2331	2307	2291	2357	2350	2367	2477	2468	2393	2432
2303	2270	2165	2140	2182	2114	2056	2073	2119	2090	2067	2181	1970	1974	2080	2073	2078	2188	2209	2217	2083	2297	2232	2331	2366	2389	2341	2293	2307	2259	2235	2208	2129	2078	2227	2247	2216	2314	2236	2345	2389	2348	2259	2360	2463	2443	2436	2443	2356	2369
2321	2320	2338	2237	2137	2123	2058	2051	2012	2029	2047	2067	2116	2171	2074	2193	2101	2096	2260	2232	2288	2226	2240	2281	2343	2283	2324	2249	2308	2259	2120	2205	2250	2173	2207	2232	2275	2257	2310	2400	2431	2453	2407	2473	2340	2487	2434	2402	2397	2329
2285	2378	2259	2214	2162	2085	2104	2059	1978	2098	2093	2029	2112	2123	2234	2149	2206	2132	2141	2192	2251	2281	2211	2246	2274	2348	2320	2215	2335	2147	2265	2147	2157	2237	2266	2321	2239	2350	2382	2534	2542	2477	2465	2519	2425	2502	2425	2356	2352	2271
2266	2265	2195	2098	2155	2024	2042	1914	2040	1957	2020	2029	2014	2059	2089	2227	2372	2236	2204	2230	2250	2278	2227	2254	2217	2344	2233	2251	2226	2167	2273	2257	2203	2175	2308	2300	2382	2419	2519	2580	2461	2583	2359	2435	2477	2460	2457	2467	2382	2439
2177	2139	2095	2113	2030	2044	1975	1984	1939	1907	1927	2008	1949	2003	2081	2075	2209	2351	2321	2398	2262	2180	2246	2275	2230	2181	2242	2298	2171	2191	2257	2154	2231	2293	2273	2419	2286	2422	2464	2447	2430	2527	2445	2460	2402	2416	2392	2497	2499	2449
2194	2160	2032	2109	2048	2111	2078	1973	1971	2000	1938	1949	2010	2010	2009	2229	2185	2279	2353	2345	2257	2131	2183	2233	2225	2146	2200	2303	2339	2147	2226	2221	2220	2269	2360	2360	2375	2392	2410	2428	2551	2550	2477	2465	2521	2495	2491	2525	2478	2486
2028	2124	2018	2154	2072	1987	2027	2056	2120	1997	1974	1965	1976	2000	2040	2198	2148	2259	2202	2360	2271	2200	2153	2228	2237	2306	2232	2299	2303	2293	2311	2315	2193	2327	2289	2248	2451	2380	2421	2412	2515	2586	2518	2459	2538	2595	2544	2629	2512	2568
2107	2145	2113	2133	2137	2124	2076	2105	2073	1975	1997	1979	2043	2009	2053	2157	2027	2104	2292	2295	2281	2262	2186	2045	2199	2270	2309	2284	2364	2341	2349	2387	2292	2226	2300	2255	2373	2399	2414	2478	2631	2508	2486	2652	2570	2607	2559	2607	2539	2631
2077	2214	2109	2056	2086	2126	2030	1989	1942	2045	1906	1916	1907	1964	2054	2105	2025	2172	2129	2274	2420	2273	2283	2212	2237	2222	2245	2219	2392	2417	2378	2252	2254	2266	2307	2329	2409	2414	2336	2489	2376	2605	2656	2610	2671	2598	2625	2686	2617	2715
2198	2035	2002	2078	2069	2067	2086	2013	1936	1864	1943	1972	1969	2064	2113	2064	2206	2312	2148	2171	2272	2335	2280	2175	2109	2322	2234	2299	2253	2306	2267	2160	2313	2250	2290	2466	2341	2470	2422	2485	2518	2607	2636	2665	2540	2570	2668	2673	2724	2703
2063	2057	2034	2066	2076	2030	2003	2033	1962	2031	1905	1995	2010	1939	2056	2207	2172	2250	2220	2250	2280	2329	2319	2245	2119	2297	2291	2199	2259	2310	2249	2268	2365	2321	2284	2397	2411	2345	2483	2540	2527	2593	2544	2587	2652	2586	2645	2629	2720	2785
2110	2007	2011	1936	1995	2018	2004	2000	2016	2092	2019	2070	1945	1959	2037	2071	2228	2148	2266	2305	2254	2429	2388	2293	2196	2169	2177	2246	2173	2324	2357	2156	2260	2322	2235	2375	2438	2478	2479	2381	2434	2432	2441	2469	2471	2515	2581	2623	2561	2629
1991	2017	2008	1909	2006	2007	2015	2032	2138	2050	2075	2051	2057	2029	2032	2196	2128	2186	2319	2254	2262	2258	2359	2180	2202	2104	2127	2210	2148	2182	2378	2269	2268	2221	2332	2371	2420	2422	2432	2426	2416	2411	2458	2546	2481	2572	2557	2532	2718	2742
2013	2016	1918	1905	1973	1994	2014	2086	2193	2096	2195	2108	2071	2100	2133	2097	2170	2133	2282	2257	2243	2213	2318	2328	2284	2191	2260	2242	2219	2265	2359	2315	2302	2277	2316	2382	2288	2520	2444	2453	2376	2477	2536	2507	2655	2648	2670	2728	2862	2888
2049	2114	1985	1974	1946	2137	2148	2241	2258	2243	2239	2228	2240	2173	2108	2070	2210	2215	2208	2264	2124	2200	2247	2292	2280	2085	2161	2216	2237	2340	2331	2434	2429	2400	2290	2373	2428	2504	2494	2568	2474	2492	2548	2677	2680	2722	2734	2729	2838	2870
2064	2012	1969	2001	2011	2071	2180	2197	2316	2313	2257	2135	2101	2026	2034	2042	2060	2169	2177	2183	2179	2242	2222	2387	2356	2276	2182	2333	2258	2393	2379	2417	2377	2409	2266	2441	2310	2434	2318	2492	2475	2460	2508	2489	2627	2613	2679	2691	2762	2863
2123	2062	1890	2025	2052	1963	2130	2036	2121	2264	2111	2061	2135	2068	2064	2080	1997	2096	2148	2180	2334	2214	2281	2349	2352	2259	2400	2358	2399	2443	2437	2359	2351	2505	2370	2361	2342	2410	2380	2455	2454	2468	2601	2561	2557	2569	2655	2699	2793	2893
2090	2049	2059	2039	2019	2112	2101	2154	2203	2202	2184	2249	2165	2064	2043	1963	2080	2107	2176	2228	2293	2344	2432	2492	2573	2421	2532	2542	2450	2565	2725	2598	2520	2662	2415	2585	2493	2515	2584	2567	2597	2589	2616	2712	2825	2782	2874	2758	2909	2972
2139	2123	2123	2113	2059	2191	2136	2244	2266	2328	2261	2298	2202	2120	2117	2111	2218	2342	2265	2341	2362	2468	2663	2783	2674	2622	2708	2665	2770	2702	2986	2790	2827	2779	2681	2794	2711	2690	2632	2768	2715	2698	2819	3047	3005	2890	2900	3020	3002	3140
2356	2360	2279	2190	2115	2362	2300	2270	2368	2445	2348	2384	2327	2263	2386	2382	2356	2380	2414	2581	2525	2719	2730	2916	2858	2749	2752	2827	2834	2833	2967	2872	2898	2921	2737	2758	2832	2855	2819	2898	2888	2926	2886	2994	3033	3187	2973	3064	3071	3105
2317	2366	2329	2189	2259	2293	2440	2437	2393	2381	2525	2520	2435	2450	2539	2402	2579	2476	2431	2589	2600	2776	2910	2971	2875	2808	2802	2653	2730	2741	2819	2719	2773	2754	2680	2760	2673	2682	2751	2757	2869	2931	2951	3011	3090	2973	2935	2906	2926	3034
2389	2343	2344	2230	2256	2282	2342	2421	2473	2513	2537	2608	2617	2680	2519	2647	2625	2592	2535	2544	2730	2880	3030	2871	2845	2842	2755	2709	2763	2806	2759	2645	2843	2663	2686	2702	2567	2728	2735	2844	2815	2889	2829	2778	2874	2812	2794	2803	2817	2799
2453	2458	2316	2362	2327	2262	2402	2385	2391	2516	2625	2763	2692	2676	2692	2682	2684	2575	2566	2517	2838	2878	2869	2834	2817	2788	2694	2726	2700	2748	2711	2738	2816	2668	2691	2693	2814	2817	2845	2801	2796	2810	2794	2787	2757	2783	2769	2733	2772	2839
2355	2385	2393	2262	2269	2296	2304	2416	2507	2478	2612	2675	2609	2652	2713	2705	2636	2519	2461	2653	2768	2877	2882	2830	2750	2739	2739	2607	2597	2684	2540	2686	2719	2663	2598	2523	2733	2863	2766	2826	2901	2706	2849	2756	2800	2760	2701	2701	2717	2838
2344	2262	2213	2131	2156	2264	2189	2295	2304	2402	2560	2610	2692	2626	2581	2656	2515	2470	2499	2592	2652	2704	2731	2691	2708	2729	2515	2552	2517	2614	2548	2716	2594	2535	2589	2488	2548	2692	2719	2711	2676	2672	2726	2722	2679	2688	2738	2586	2713	2586
2107	2144	2060	2204	2160	2143	2243	2335	2399	2544	2636	2666	2695	2616	2561	2525	2433	2388	2382	2555	2521	2473	2602	2655	2673	2614	2374	2370	2498	2374	2467	2658	2446	2451	2475	2485	2630	2663	2680	2792	2731	2692	2759	2774	2688	2645	2584	2508	2580	2467
2077	2101	2071	1972	2122	2217	2287	2375	2375	2526	2658	2718	2653	2620	2503	2427	2408	2354	2448	2386	2450	2488	2428	2606	2578	2451	2244	2286	2355	2282	2430	2546	2565	2470	2496	2551	2607	2680	2669	2783	2752	2651	2608	2616	2625	2521	2494	2397	2443	2488
2104	2066	2143	2076	2055	2122	2199	2288	2435	2527	2464	2608	2596	2582	2436	2361	2382	2352	2323	2378	2260	2399	2476	2450	2431	2429	2248	2283	2324	2337	2724	2586	2491	2536	2487	2612	2542	2843	2814	2808	2830	2638	2666	2556	2612	2562	2455	2574	2520	2514
2176	2111	2012	2040	2092	2196	2191	2252	2263	2420	2384	2496	2473	2361	2301	2370	2336	2281	2301	2247	2364	2535	2570	2662	2443	2395	2404	2427	2324	2471	2594	2515	2559	2454	2458	2510	2664	2675	2771	2725	2685	2522	2434	2540	2443	2544	2471	2532	2531	2516
2177	2203	2229	2094	2100	2083	2131	2148	2235	2268	2355	2390	2400	2251	2369	2243	2267	2227	2398	2387	2515	2530	2665	2600	2597	2457	2410	2414	2406	2586	2539	2534	2464	2342	2381	2456	2577	2604	2511	2533	2507	2428	2473	2513	2450	2518	2472	2330	2506	2463
2184	2233	2214	2166	2137	2174	2258	2148	2375	2312	2299	2284	2292	2380	2342	2264	2289	2296	2330	2501	2573	2504	2727	2712	2584	2500	2476	2450	2523	2622	2506	2556	2448	2272	2378	2375	2510	2618	2545	2592	2439	2512	2450	2448	2465	2384	2318	2359	2407	2567
2155	2102	2098	2163	2198	2196	2197	2317	2277	2289	2444	2393	2355	2300	2257	2247	2142	2307	2387	2511	2510	2573	2638	2603	2586	2496	2413	2444	2544	2578	2585	2441	2372	2451	2422	2467	2464	2508	2724	2525	2479	2537	2547	2526	2475	2460	2455	2472	2514	2536
2136	2165	2130	2004	2046	2121	2087	2242	2216	2306	2183	2274	2251	2220	2275	2248	2287	2303	2400	2472	2551	2609	2660	2522	2411	2294	2451	2365	2343	2503	2453	2346	2406	2305	2365	2471	2499	2495	2563	2498	2434	2408	2589	2408	2651	2501	2377	2559	2534	2553
1965	2055	2033	2033	2069	2071	2113	2177	2277	2321	2265	2312	2250	2176	2186	2315	2224	2265	2406	2504	2614	2621	2616	2388	2367	2363	2320	2384	2325	2447	2366	2365	2373	2274	2230	2384	2416	2540	2505	2586	2570	2492	2580	2487	2461	2463	2484	2438	2541	2386
1977	1947	1935	2116	2110	2134	2177	2326	2383	2249	2394	2318	2285	2244	2336	2260	2245	2271	2462	2470	2566	2532	2500	2399	2368	2252	2320	2334	2362	2333	2360	2374	2326	2324	2345	2371	2475	2464	2522	2630	2584	2525	2617	2568	2469	2477	2484	2445	2458	2380
1974	2001	2065	2081	2120	2277	2161	2213	2307	2430	2386	2215	2194	2336	2084	2205	2219	2403	2417	2524	2476	2450	2403	2412	2262	2278	2308	2356	2291	2361	2301	2232	2264	2309	2372	2538	2581	2559	2520	2541	2415	2474	2581	2451	2427	2515	2455	2500	2384	2483
2022	2034	2100	2092	2145	2172	2206	2295	2434	2264	2305	2307	2076	2078	2173	2229	2306	2264	2324	2491	2477	2444	2378	2324	2246	2327	2220	2441	2399	2407	2295	2261	2312	2381	2422	2484	2505	2592	2504	2497	2500	2481	2460	2506	2423	2458	2312	2363	2407	2384
2058	2052	2068	2168	2257	2230	2326	2267	2275	2260	2184	2108	2101	2046	2148	2112	2229	2302	2350	2423	2406	2344	2335	2370	2158	2146	2271	2384	2315	2409	2282	2333	2244	2408	2380	2432	2461	2521	2517	2506	2437	2516	2403	2387	2359	2426	2356	2425	2349	2340
2036	2090	2146	2121	2093	2169	2193	2235	2145	2169	2098	2119	2011	2018	2091	2119	2302	2367	2436	2510	2384	2344	2334	2305	2255	2231	2309	2306	2289	2339	2315	2258	2272	2264	2292	2290	2400	2417	2325	2469	2430	2436	2410	2417	2446	2405	2427	2387	2310	2342
2213	2127	2227	2176	2151	2258	2061	2209	2142	2084	2143	2088	2062	2138	2192	2303	2360	2505	2426	2449	2474	2350	2331	2323	2259	2341	2329	2388	2269	2275	2412	2342	2224	2327	2371	2310	2448	2360	2375	2386	2474	2384	2515	2407	2445	2418	2322	2361	2433	2253
2237	2190	2153	2267	2153	2169	2103	2209	2154	2060	2146	2005	2081	2139	2146	2301	2380	2273	2478	2483	2333	2379	2275	2250	2245	2294	2294	2362	2245	2396	2274	2287	2328	2310	2376	2371	2435	2391	2337	2427	2456	2371	2497	2497	2491	2487	2560	2469	2430	2401
2314	2245	2266	2276	2166	2246	2186	2088	2143	2209	2007	2099	2119	2225	2136	2370	2387	2501	2434	2416	2360	2327	2206	2263	2270	2336	2317	2318	2295	2296	2196	2251	2278	2375	2329	2302	2331	2325	2412	2365	2477	2493	2548	2503	2564	2476	2573	2413	2500	2443
2366	2294	2290	2222	2190	2140	2096	2126	2114	2163	2069	2034	2125	2237	2223	2414	2382	2347	2402	2336	2348	2221	2182	2161	2245	2203	2290	2307	2277	2225	2253	2174	2284	2311	2299	2355	2308	2377	2385	2345	2476	2407	2581	2491	2545	2443	2497	2592	2453	2402
2265	2338	2218	2305	2271	2217	2132	2033	2001	2077	2123	2165	2158	2324	2332	2335	2420	2387	2269	2328	2249	2225	2309	2253	2260	2303	2238	2233	2278	2185	2238	2252	2158	2203	2227	2328	2263	2258	2273	2302	2396	2573	2595	2548	2517	2439	2518	2481	2497	2524
2280	2346	2119	2103	2155	2122	2138	2033	2045	2085	2052	2117	2188	2338	2374	2311	2368	2381	2300	2262	2201	2267	2242	2246	2238	2397	2270	2210	2223	2214	2229	2231	2200	2288	2205	2222	2213	2268	2334	2466	2522	2467	2585	2551	2637	2486	2651	2528	2505	2507
2184	2244	2241	2135	2078	1993	2077	1979	1983	2066	2029	2109	2157	2270	2314	2263	2227	2313	2291	2187	2193	2181	2233	2156	2230	2251	2304	2153	2250	2193	2220	2224	2227	2183	2220	2232	2145	2166	2266	2328	2433	2517	2519	2368	2534	2572	2474	2427	2521	2498
2241	2161	2181	2197	2041	2001	2089	2072	1954	2077	2136	2155	2219	2252	2238	2226	2176	2167	2118	2219	2229	2192	2314	2257	2341	2238	2255	2119	2274	2178	2164	2135	2169	2196	2181	2161	2227	2292	2346	2292	2465	2414	2390	2467	2445	2445	2448	2403	2432	2513
2118	2094	2197	2062	2139	2006	2036	2014	1958	2081	2057	2148	2290	2110	2224	2207	2217	2169	2078	2114	2126	2350	2271	2273	2392	2308	2275	2271	2171	2100	2233	2135	2341	2199	2185	2131	2161	2221	2242	2327	2354	2334	2489	2371	2466	2488	2589	2478	2479	2482
2069	2125	2092	2041	2094	1941	1997	2025	2002	2118	2038	2194	2210	2166	2171	2051	2038	2095	2141	2243	2306	2232	2308	2252	2396	2308	2241	2165	2269	2104	2257	2180	2158	2143	2292	2253	2159	2230	2373	2317	2299	2396	2359	2432	2413	2463	2538	2453	2538	2542
2211	2146	2140	2080	2015	2048	2041	2025	2094	2144	2085	2117	2123	2081	2045	2000	2179	2085	2142	2215	2218	2239	2295	2323	2308	2297	2230	2177	2287	2189	2192	2212	2232	2089	2145	2090	2170	2271	2299	2325	2307	2292	2258	2409	2432	2450	2434	2409	2500	2564
2156	2053	2109	2073	2130	2123	2096	2071	2174	2100	2161	2074	2161	2093	2153	2074	2100	2186	2157	2286	2297	2253	2298	2395	2367	2306	2228	2233	2182	2210	2183	2215	2275	2246	2147	2140	2149	2188	2194	2286	2240	2240	2391	2370	2401	2485	2516	2621	2578	2490
2174	2223	2163	2190	2108	2066	2180	2163	2100	2183	2101	2117	2185	2110	2138	2134	2097	2215	2190	2332	2380	2412	2315	2382	2340	2329	2225	2141	2205	2205	2214	2197	2171	2200	2226	2199	2135	2226	2285	2243	2235	2325	2342	2437	2531	2566	2482	2534	2603	2471
2213	2169	2155	2108	2157	2229	2184	2159	2151	2092	2070	2103	2102	2101	2108	2075	2194	2261	2294	2358	2258	2367	2504	2297	2307	2327	2124	2209	2252	2181	2214	2086	2106	2139	2141	2181	2172	2288	2278	2291	2281	2355	2564	2501	2540	2617	2620	2565	2718	2503
2149	2170	2196	2232	2165	2089	2123	2090	2070	1969	1990	2111	2038	2064	2187	2175	2212	2309	2229	2357	2284	2284	2312	2194	2182	2206	2204	2191	2106	2206	2161	2086	2142	2117	2223	2262	2223	2316	2341	2400	2521	2424	2476	2552	2616	2627	2688	2634	2741	2510
2173	2175	2166	2132	2092	2092	2081	2070	2051	2129	2052	2045	2098	2151	2084	2231	2324	2283	2348	2229	2332	2264	2267	2298	2107	2178	2136	2226	2095	2133	2126	2127	2179	2207	2227	2334	2370	2381	2435	2430	2411	2513	2652	2683	2627	2600	2640	2572	2637	2571
2260	2275	2228	2003	2076	2146	2082	2072	2019	2081	2103	2172	2193	2211	2182	2292	2367	2353	2338	2335	2296	2315	2131	2324	2175	2107	2188	2166	2154	2153	2077	2143	2157	2294	2320	2417	2414	2519	2456	2578	2599	2715	2581	2726	2585	2667	2545	2597	2593	2516
2200	2152	2138	2140	2080	2013	2062	2003	1983	1970	2028	2127	2055	2169	2216	2200	2284	2327	2333	2258	2380	2284	2214	2319	2227	2157	2200	2192	2194	2109	2065	2232	2165	2177	2315	2425	2442	2538	2520	2617	2581	2581	2604	2501	2556	2594	2473	2560	2614	2454
2226	2215	2110	2111	2019	2062	2015	1950	1992	2081	2042	2108	2209	2160	2278	2210	2328	2204	2321	2255	2326	2177	2152	2302	2272	2179	2274	2215	2159	2136	2204	2150	2304	2319	2397	2364	2363	2469	2497	2506	2473	2489	2496	2494	2443	2499	2469	2510	2384	2491
2304	2077	2203	2005	1996	1954	2015	1988	1954	1949	2094	2215	2252	2326	2248	2288	2336	2330	2335	2188	2227	2153	2181	2259	2300	2333	2266	2248	2121	2205	2214	2219	2315	2403	2374	2401	2313	2341	2455	2535	2544	2485	2489	2440	2394	2527	2511	2430	2507	2432
2178	2154	2239	1991	1972	2063	2077	1998	2054	2128	2112	2172	2242	2235	2321	2274	2281	2349	2145	2155	2326	2211	2224	2285	2198	2304	2148	2171	2054	2280	2223	2250	2343	2425	2363	2338	2358	2437	2442	2528	2482	2414	2407	2478	2422	2390	2353	2422	2411	2427
2186	2069	2058	2097	2120	2024	2002	2106	2165	2178	2231	2267	2298	2263	2317	2284	2234	2340	2213	2292	2240	2158	2257	2241	2268	2309	2149	2249	2100	2282	2205	2338	2394	2408	2364	2414	2495	2450	2444	2508	2387	2405	2431	2354	2375	2412	2390	2393	2385	2426
2074	2073	2093	2121	2045	2051	2131	2090	2160	2251	2245	2265	2221	2252	2244	2106	2193	2164	2273	2133	2220	2205	2196	2118	2146	2134	2095	2288	2185	2385	2308	2382	2440	2372	2382	2375	2491	2569	2492	2435	2460	2435	2437	2352	2407	2441	2373	2331	2340	2404
1983	2084	2008	2084	2104	2208	2183	2292	2228	2225	2215	2196	2273	2133	2119	2129	2150	2193	2145	2219	2132	2243	2195	2175	2284	2211	2161	2328	2352	2451	2405	2476	2424	2321	2399	2532	2544	2423	2457	2381	2432	2416	2419	2387	2372	2306	2290	2335	2313	2323
2055	2096	2095	2130	2143	2171	2146	2321	2225	2317	2213	2118	2162	2096	2087	2065	2151	2175	2241	2182	2208	2076	2209	2182	2134	2182	2340	2415	2391	2552	2459	2389	2457	2419	2436	2558	2514	2572	2496	2435	2436	2465	2502	2405	2302	2395	2326	2355	2276	2334
2061	2047	2127	2155	2164	2095	2165	2151	2184	2243	2130	2187	2074	2101	2101	2225	2228	2118	2198	2251	2231	2130	2189	2190	2192	2266	2379	2500	2380	2446	2417	2354	2280	2362	2408	2494	2481	2414	2417	2403	2426	2401	2349	2357	2316	2284	2304	2271	2398	2324
2110	2149	2172	2190	2124	2133	2068	2129	2209	2135	2200	2210	2220	2243	2083	2265	2155	2239	2198	2251	2194	2225	2281	2219	2194	2255	2332	2358	2283	2246	2276	2320	2303	2358	2405	2392	2473	2364	2396	2429	2460	2464	2372	2359	2287	2266	2361	2329	2343	2385
2232	2162	2052	2083	2110	2082	2113	2041	2128	2060	2187	2199	2184	2168	2186	2276	2174	2174	2154	2203	2199	2139	2309	2340	2272	2359	2419	2252	2304	2295	2301	2313	2297	2402	2405	2405	2346	2335	2357	2436	2337	2318	2319	2312	2297	2351	2310	2348	2292	2409
2158	2133	2117	2025	2121	2069	2082	1992	2092	2085	2006	2029	2114	2195	2174	2231	2180	2180	2126	2164	2253	2207	2337	2295	2299	2332	2334	2353	2322	2416	2367	2329	2392	2356	2282	2272	2265	2216	2246	2299	2335	2220	2277	2232	2341	2358	2465	2300	2379	2272
2168	2160	2176	2144	2014	2009	2019	2053	1999	2155	2132	2140	2005	2198	2194	2183	2237	2058	2251	2131	2294	2179	2305	2343	2397	2366	2300	2352	2328	2394	2381	2368	2379	2322	2311	2303	2216	2226	2254	2363	2201	2276	2338	2418	2328	2472	2325	2410	2356	2396
2123	2053	2178	2140	2110	2018	2006	2098	2101	2088	2081	2186	2097	2082	2155	2141	2159	2077	2116	2116	2273	2243	2227	2243	2340	2235	2257	2355	2297	2328	2403	2319	2274	2314	2275	2251	2306	2333	2282	2284	2360	2325	2387	2495	2420	2413	2422	2441	2371	2523
2054	2123	2050	2084	2068	2157	2077	2120	2136	2122	2109	2078	2098	2055	2022	2131	2117	2112	2124	2180	2202	2247	2158	2181	2204	2093	2179	2219	2256	2266	2357	2167	2278	2315	2316	2339	2297	2373	2284	2353	2333	2531	2488	2541	2418	2398	2531	2428	2480	2473
1959	2103	2073	2072	2170	2125	2144	1980	2112	2215	2053	2143	2084	2117	2005	2141	2124	2148	2158	2192	2184	2153	2126	2149	2073	2090	2244	2182	2294	2161	2235	2217	2165	2209	2181	2341	2250	2380	2277	2389	2395	2413	2551	2490	2403	2487	2465	2402	2481	2530
2037	2029	2072	2066	2118	2168	2112	2083	2160	2130	2074	2108	2029	2062	2101	2059	2117	2208	2198	2201	2183	2126	2135	2065	2088	2123	2192	2244	2198	2165	2125	2151	2137	2149	2302	2289	2186	2195	2322	2322	2307	2341	2319	2341	2344	2416	2484	2454	2533	2374
2133	2076	2187	2025	2131	2119	2071	2066	2084	2152	2060	2098	2207	2092	2104	2078	2159	2094	2120	2111	2086	2202	2151	2171	2121	2212	2216	2197	2132	2177	2199	2202	2171	2167	2124	2145	2181	2139	2174	2246	2216	2209	2259	2368	2264	2294	2355	2292	2397	2328
2168	2091	2158	2112	2170	2047	2149	2068	2173	2062	2105	2085	2127	2135	2109	2119	1966	1992	2060	2088	2067	2173	2152	2117	2138	2177	2194	2190	2078	2158	2237	2247	2229	2214	2166	2190	2208	2349	2257	2161	2265	2244	2188	2185	2206	2245	2318	2198	2223	2310
2092	2228	2097	2115	2134	2230	2187	2147	2122	2209	2215	2188	2180	2196	2033	2051	2093	2112	2027	2079	2084	2169	2196	2175	2203	2147	2190	2130	2175	2180	2234	2268	2305	2205	2162	2223	2217	2226	2264	2206	2206	2171	2302	2254	2246	2339	2181	2271	2259	2193
2072	2160	2232	2040	2103	2131	2073	2148	2119	2131	2067	2132	2186	2073	2084	2096	1998	2082	2041	2045	2230	2147	2286	2102	2217	2335	2172	2162	2225	2265	2316	2315	2230	2260	2169	2151	2203	2221	2202	2239	2163	2151	2300	2208	2345	2247	2169	2210	2229	2165
2165	2201	2198	2097	2057	2061	2185	2037	2125	2140	2126	2142	2071	2121	2123	2151	2110	2067	2088	2148	2037	2169	2145	2196	2247	2285	2301	2152	2258	2341	2306	2269	2261	2292	2308	2220	2274	2143	2251	2287	2326	2326	2207	2289	2251	2291	2279	2229	2306	2353
2142	2116	2214	2065	2134	2157	2021	2066	2056	1982	2075	1995	2025	2028	2093	2135	2081	2150	2104	2061	2102	2126	2184	2214	2201	2183	2268	2320	2232	2231	2223	2260	2292	2362	2312	2483	2347	2373	2290	2338	2293	2396	2294	2374	2295	2392	2358	2400	2387	2221
2117	2065	2123	2065	2073	2165	1971	1945	1975	1970	1852	1938	2007	2065	1995	2138	2118	2143	2183	2117	2237	2121	2203	2153	2246	2242	2249	2234	2250	2240	2256	2266	2254	2309	2392	2345	2335	2388	2320	2351	2508	2436	2404	2420	2410	2323	2344	2302	2379	2327
2117	2010	2095	2081	2005	2028	2011	1964	2053	1993	1974	2055	1995	2019	2124	2178	2063	2198	2158	2197	2127	2146	2168	2252	2199	2250	2213	2249	2265	2241	2173	2197	2266	2379	2288	2394	2428	2359	2325	2394	2350	2388	2362	2354	2373	2310	2333	2367	2276	2306
2041	2049	2124	2030	2035	2099	2161	1970	2114	2174	1958	2043	2009	2140	2094	2126	2158	2169	2203	2196	2183	2166	2226	2133	2204	2217	2207	2286	2217	2240	2221	2156	2177	2183	2236	2209	2251	2216	2275	2239	2271	2257	2274	2294	2284	2264	2321	2334	2334	2293
2106	2125	2183	2150	2204	2033	2084	2188	2110	2048	2108	2062	2116	2112	2068	2165	2232	2308	2282	2267	2212	2180	2148	2130	2255	2204	2237	2288	2269	2194	2268	2164	2227	2148	2235	2222	2159	2143	2248	2196	2253	2196	2353	2228	2294	2261	2234	2386	2272	2337
2051	2171	2195	2214	2142	2147	2155	2143	2057	2165	2186	2129	2064	2153	2052	2137	2129	2288	2246	2247	2254	2261	2190	2186	2220	2255	2260	2377	2384	2252	2285	2247	2242	2273	2249	2267	2182	2241	2245	2272	2239	2232	2278	2301	2322	2250	2218	2149	2245	2163
2059	2160	2152	2110	2181	2159	2181	2149	2112	2141	2171	2083	2033	2076	2101	2133	2149	2196	2207	2272	2250	2284	2142	2187	2256	2315	2197	2280	2221	2293	2271	2214	2203	2209	2152	2216	2153	2198	2162	2269	2216	2245	2226	2243	2290	2247	2323	2249	2305	2240
2077	2154	2163	2156	2127	2248	2138	2267	2079	2113	2120	2146	2107	2077	2037	2094	2079	2045	2141	2244	2305	2288	2195	2239	2263	2170	2240	2256	2258	2325	2182	2209	2160	2239	2182	2201	2192	2163	2160	2165	2257	2198	2228	2172	2221	2215	2248	2300	2228	2225
2118	2186	2107	2124	2105	2093	2079	2145	2154	2216	2201	2091	2107	2139	2046	2154	2176	2142	2170	2243	2242	2236	2199	2305	2297	2260	2157	2321	2353	2270	2229	2218	2291	2216	2213	2137	2201	2165	2285	2234	2157	2282	2232	2184	2228	2236	2218	2279	2324	2276
2147	2258	2182	2179	2072	2178	2141	2137	2145	2178	2029	2073	2153	2061	2012	2093	2059	2084	2139	2253	2174	2233	2272	2271	2148	2267	2198	2265	2295	2267	2282	2274	2187	2155	2070	2191	2214	2140	2214	2231	2134	2270	2282	2256	2283	2284	2364	2266	2329	2349
2198	2184	2093	2147	2094	2101	2097	2150	2059	2131	2055	2102	2190	2080	2102	2160	2165	2137	2121	2164	2170	2215	2254	2187	2259	2080	2152	2144	2243	2230	2247	2122	2249	2138	2128	2114	2191	2207	2309	2245	2181	2324	2393	2360	2478	2294	2429	2438	2427	2365
2157	2166	2119	2145	2092	2075	2073	2141	1948	2141	2035	2223	2142	2174	2172	2075	1989	2107	2159	2187	2252	2173	2204	2170	2266	2295	2146	2178	2197	2205	2177	2123	2065	2081	2170	2173	2267	2209	2283	2328	2407	2415	2412	2384	2542	2488	2550	2398	2545	2505
2184	2089	2086	1984	2096	2088	2000	2037	2025	2058	2203	2103	2240	2127	2153	2139	2132	2102	2147	2157	2254	2239	2196	2274	2230	2206	2149	2160	2109	2113	2130	2188	2142	2252	2246	2204	2301	2311	2386	2547	2500	2435	2456	2588	2535	2559	2581	2473	2525	2474
2173	2220	2156	2130	2049	2048	1996	1991	2034	2130	2086	2108	2071	2178	2181	2222	2156	2236	2110	2118	2186	2363	2259	2233	2223	2239	2228	2096	2156	2168	2247	2193	2189	2252	2188	2263	2299	2368	2520	2383	2423	2508	2526	2398	2529	2594	2469	2425	2605	2424
2234	2236	2141	2061	2126	2041	2017	1955	2062	2090	2132	2174	2129	2148	2167	2159	2211	2200	2239	2265	2228	2353	2239	2260	2300	2168	2197	2108	2196	2159	2176	2189	2231	2123	2306	2222	2175	2268	2355	2372	2378	2405	2432	2319	2450	2510	2533	2384	2377	2325
2261	2276	2148	2167	2165	2129	2037	2049	2043	2096	2046	2127	2262	2228	2314	2289	2273	2302	2247	2273	2275	2302	2242	2236	2321	2214	2294	2159	2112	2134	2092	2138	2154	2188	2176	2198	2286	2227	2249	2295	2339	2328	2351	2353	2413	2439	2332	2297	2287	2364
2228	2214	2246	2063	2083	1947	2018	2021	2005	2051	2047	2118	2253	2276	2331	2291	2216	2345	2383	2268	2288	2121	2279	2241	2288	2254	2202	2280	2142	2202	2076	2202	2161	2118	2125	2250	2292	2302	2265	2303	2383	2263	2254	2213	2393	2409	2376	2282	2220	2290
2242	2308	2139	2147	2061	2039	2039	2028	2064	2026	2100	2114	2254	2239	2314	2344	2294	2271	2184	2199	2227	2170	2169	2242	2176	2243	2240	2230	2180	2237	2178	2185	2202	2175	2282	2177	2199	2236	2182	2273	2247	2281	2342	2304	2242	2268	2264	2194	2221	2295
2259	2184	2128	2130	2156	2028	2121	2084	2051	2095	2087	2153	2176	2191	2179	2278	2184	2275	2272	2222	2169	2150	2211	2248	2237	2290	2247	2154	2227	2232	2240	2232	2192	2314	2173	2296	2189	2294	2276	2254	2323	2339	2246	2193	2224	2304	2347	2251	2155	2250
2237	2244	2149	2217	2138	2072	2104	1982	2076	2126	2130	2081	2197	2270	2235	2239	2258	2241	2115	2184	2126	2170	2253	2236	2180	2179	2236	2186	2215	2176	2131	2279	2189	2184	2268	2212	2127	2263	2270	2210	2304	2299	2264	2235	2208	2333	2244	2265	2186	2197
2184	2146	2211	2074	2132	2035	2103	2086	2016	2011	2109	2111	2208	2133	2117	2208	2236	2285	2278	2233	2212	2202	2183	2163	2175	2202	2223	2205	2264	2236	2225	2219	2203	2199	2244	2175	2107	2368	2284	2297	2242	2238	2290	2202	2209	2245	2327	2229	2263	2192
2111	2248	2167	2138	2100	2104	2056	2043	2013	2001	2083	2189	2151	2118	2134	2270	2324	2284	2221	2303	2202	2129	2129	2179	2222	2258	2297	2320	2139	2149	2188	2173	2179	2162	2313	2165	2137	2194	2222	2291	2229	2234	2220	2319	2235	2310	2286	2262	2101	2179
2181	2187	2183	2078	2072	2128	2078	2028	2101	2029	2119	2108	2146	2134	2161	2199	2276	2210	2261	2234	2125	2250	2211	2131	2234	2263	2231	2270	2251	2146	2167	2193	2217	2107	2226	2199	2082	2219	2287	2253	2275	2273	2203	2181	2303	2284	2214	2177	2203	2113
2122	2151	2163	2064	2200	2189	2147	2055	2023	2091	2083	2103	2083	2215	2280	2211	2183	2138	2248	2110	2187	2179	2186	2117	2212	2162	2169	2174	2053	2205	2110	2155	2203	2174	2179	2219	2165	2121	2163	2175	2180	2223	2109	2233	2228	2250	2268	2156	2279	2144
2175	2155	2144	2115	2135	2135	2145	2057	2086	2068	2009	1935	2122	2103	2160	2218	2146	2246	2183	2248	2210	2256	2154	2196	2126	2201	2218	2268	2118	2160	2092	2138	2235	2137	2141	2149	2151	2128	2098	2198	2225	2276	2131	2162	2238	2235	2214	2253	2262	2151
2159	2213	2122	2067	2241	2156	2056	2169	2057	1972	2075	2029	2047	2063	2154	2175	2209	2191	2218	2256	2140	2131	2177	2067	2193	2204	2210	2135	2062	2089	2091	2133	2108	2058	2223	2035	2112	2064	2103	2200	2261	2335	2297	2246	2295	2270	2242	2233	2207	2230
2121	2183	2127	2110	2116	2133	2129	2072	2036	2092	2102	2090	2005	2083	2178	2221	2243	2368	2171	2253	2147	2153	2151	2200	2124	2170	2117	2167	2143	2080	2031	2129	2138	2180	2145	2145	2187	2163	2260	2183	2233	2292	2315	2183	2248	2287	2416	2314	2300	2299
2176	2089	2231	2038	2182	2060	2087	2088	1948	2094	2000	2050	2061	2120	2163	2121	2193	2175	2104	2271	2106	2042	2114	2154	2181	2201	2138	2174	2096	2029	2065	2061	1992	2194	2121	2201	2102	2173	2240	2186	2272	2365	2202	2295	2259	2286	2348	2331	2258	2212
2043	2151	2002	2178	2062	2122	2082	2070	2088	2045	2045	2012	2040	2133	2196	2022	2203	2150	2202	2163	2203	2114	2062	2127	2169	2113	2150	2165	2158	1955	2061	2103	2167	2106	2119	2189	2210	2197	2224	2306	2229	2213	2306	2276	2278	2360	2298	2323	2284	2376
2100	2102	2098	2103	2164	2054	2116	2097	2090	1975	1956	2015	2025	2058	2149	2166	2157	2092	2116	2190	2208	2142	1965	2058	2111	2153	2204	2169	2131	2148	2009	2100	2120	2164	2204	2160	2150	2071	2127	2196	2334	2266	2265	2194	2218	2242	2263	2325	2338	2349
2076	2105	2160	2131	2068	2078	1986	2019	2011	2116	2006	2049	2083	2099	2123	2205	2201	2187	2231	2276	2247	2167	2066	2120	2095	2204	2196	2130	2131	2210	2099	2065	2129	2206	2190	2133	2140	2126	2204	2187	2225	2260	2225	2247	2308	2320	2421	2405	2335	2259
2088	2047	1989	2048	2030	2050	1984	2102	2014	2004	2110	2150	2101	2140	2167	2214	2314	2196	2234	2219	2108	2091	2112	2136	2114	2113	2224	2176	2118	2143	2114	2147	2141	2147	2226	2105	2178	2134	2180	2194	2236	2275	2278	2288	2294	2272	2371	2295	2336	2350
2007	2020	1999	2137	1953	2166	2092	2076	2121	2081	2139	2069	2105	2080	2190	2192	2162	2226	2185	2217	2125	2098	2146	2083	2171	2200	2205	2197	2139	2081	2094	2150	2210	2158	2205	2178	2084	2171	2183	2150	2281	2257	2278	2373	2315	2275	2438	2387	2368	2444
2115	2045	2064	2172	2096	2138	2113	1989	2029	1968	2079	2096	2056	2115	2087	2180	2185	2126	2265	2164	2156	2140	2046	2170	2158	2212	2208	2098	2118	2134	2154	2095	2144	2066	2246	2236	2172	2178	2197	2240	2296	2268	2272	2349	2346	2357	2465	2394	2443	2326
2104	2104	2092	2027	2082	2189	2140	2044	2041	1985	2037	2019	1965	2038	2170	2225	2236	2226	2173	2167	2120	2144	2142	2061	2098	2163	2206	2162	2061	2094	2178	2014	2022	2148	2228	2241	2173	2120	2189	2307	2284	2336	2192	2263	2344	2402	2403	2393	2354	2458
2135	2105	2056	2058	2135	2132	2034	2043	2083	2019	1989	2037	2055	1991	2178	2077	2223	2194	2110	2166	2096	2056	2085	2092	2104	2047	2220	2119	2184	2111	2116	2085	2125	2173	2261	2281	2169	2180	2278	2244	2267	2324	2364	2284	2257	2341	2406	2351	2413	2462
2111	2178	2135	2026	2101	2140	2030	2039	2006	2026	1943	2005	2046	2081	2070	2151	2205	2130	2245	2166	2231	2071	2061	2050	2077	2251	2218	2212	2084	2085	2085	2140	2115	2212	2198	2227	2222	2153	2081	2204	2235	2144	2320	2283	2324	2363	2417	2355	2374	2414
2047	2113	2125	2070	2044	2056	2108	2011	2082	2011	2049	2007	2017	2074	2105	2206	2114	2237	2153	2111	2100	2104	2138	2101	2184	2289	2202	2187	2131	2055	2091	2140	2112	2125	2118	2157	2034	2157	2149	2285	2299	2203	2245	2287	2350	2395	2399	2370	2401	2444
2154	2078	2072	2033	2035	2002	2023	2006	2033	2069	2032	2105	2093	2054	2103	2096	2106	2191	2172	2086	2219	2059	2104	2081	2109	2156	2191	2140	2086	2112	2085	2132	2179	2193	2132	2157	2150	2086	2198	2284	2353	2247	2408	2278	2233	2363	2436	2384	2359	2355
2126	2162	2118	2064	2047	1998	2069	1952	1975	2045	2077	2047	2143	2079	2080	2143	2155	2261	2082	2087	2029	2073	2108	2141	2157	2124	2147	2190	2143	2135	2080	2040	2200	2162	2185	2131	2228	2167	2279	2248	2345	2278	2367	2230	2389	2409	2395	2403	2338	2377
2035	2092	2036	2090	2032	2028	2084	1991	2036	1960	2097	2146	2094	2091	2109	2205	2181	2168	2228	2072	2135	2086	2222	2152	2160	2118	2241	2182	2158	2097	2096	2149	2178	2198	2179	2183	2153	2297	2330	2304	2431	2351	2351	2543	2388	2365	2499	2379	2536	2515
2115	2148	2051	1998	1997	2048	1925	2048	2021	1951	1961	2016	2193	2114	2086	2146	2196	2235	2166	2213	2143	2058	2077	2254	2190	2238	2159	2169	2156	2060	2257	2173	2140	2305	2166	2178	2205	2245	2291	2279	2452	2408	2444	2451	2542	2489	2496	2497	2583	2495
2199	2156	2162	2044	2019	2033	2066	1977	2018	2054	1978	2022	2108	2171	2286	2230	2150	2177	2130	2164	2206	2140	2255	2206	2269	2240	2220	2213	2125	2113	2107	2183	2162	2247	2202	2224	2228	2236	2255	2443	2426	2436	2477	2405	2525	2538	2597	2560	2560	2486
2195	2172	2082	2079	1937	2033	2009	2032	1960	1955	1925	2012	2065	2200	2212	2228	2177	2077	2185	2117	2175	2123	2071	2294	2167	2238	2148	2073	2099	2172	2135	2152	2237	2136	2286	2208	2249	2243	2410	2418	2468	2473	2481	2521	2581	2595	2603	2520	2649	2554
2055	2089	1958	2067	1974	1989	1936	2021	1974	2103	1972	2054	2029	2116	2089	2172	2086	2110	2152	2092	2141	2152	2155	2274	2213	2268	2227	2132	2070	2130	2177	2144	2147	2178	2143	2236	2184	2356	2458	2394	2441	2524	2533	2589	2614	2677	2571	2628	2698	2631
2067	2060	2052	2043	2009	2067	1954	1969	1975	1982	1935	2084	1932	2177	2099	2127	2086	2068	2070	2044	2109	2156	2222	2290	2249	2161	2151	2253	2182	2113	2125	2263	2181	2118	2222	2196	2242	2292	2361	2422	2370	2505	2542	2484	2643	2622	2594	2699	2580	2544
2081	2057	2103	2055	2021	1991	1951	1872	2031	2009	2050	2072	2020	2080	2142	2066	2222	2055	2178	2216	2185	2237	2306	2312	2275	2183	2233	2200	2176	2162	2197	2203	2318	2245	2132	2192	2238	2272	2389	2266	2324	2277	2402	2479	2487	2500	2503	2449	2495	2533
2046	2093	2016	2030	2082	1899	1979	1912	1943	2013	2129	2070	1960	2063	2143	2062	2112	2118	2117	2144	2223	2146	2310	2230	2249	2178	2192	2140	2135	2061	2192	2210	2235	2186	2118	2157	2162	2255	2214	2164	2303	2362	2333	2407	2383	2472	2328	2438	2516	2461
2059	2138	2083	1965	2004	2086	1905	1996	2000	2092	2035	2111	2067	2048	2114	2074	2099	2176	2128	2155	2251	2219	2178	2211	2272	2309	2189	2231	2186	2195	2181	2133	2235	2122	2120	2189	2048	2199	2124	2264	2241	2207	2399	2332	2326	2409	2368	2384	2452	2448
2032	2005	2027	2120	2006	2046	1996	2057	1891	2119	2024	2082	2033	2034	1986	2018	2114	2145	2064	2150	2205	2238	2355	2199	2221	2237	2175	2146	2128	2220	2169	2167	2119	2129	2149	2242	2100	2152	2198	2188	2127	2256	2315	2345	2375	2288	2219	2398	2407	2529
2067	2071	1970	2032	2024	2063	2092	2011	2022	2092	2093	2067	2050	2155	2094	2035	1988	2118	2044	2155	2191	2230	2191	2136	2279	2247	2051	2164	2134	2209	2162	2203	2136	2125	2129	2171	2137	2202	2055	2231	2219	2169	2252	2288	2346	2214	2386	2271	2353	2408
2120	2007	2061	2051	2097	2075	2007	2081	2082	2093	2086	2083	2061	2030	2092	2111	2092	2096	2129	2193	2353	2339	2217	2214	2220	2135	2274	2234	2238	2271	2244	2209	2121	2184	2150	2122	2178	2103	2177	2144	2242	2201	2210	2342	2248	2234	2312	2425	2314	2366
2046	2076	2050	1985	2073	2102	2050	2090	2108	2013	2111	1966	1975	2067	2042	2029	2080	2091	2100	2136	2183	2278	2187	2177	2191	2150	2137	2124	2157	2227	2239	2212	2046	2168	2092	2083	2178	2158	2288	2103	2201	2261	2297	2330	2282	2209	2436	2322	2408	2319
1936	2000	2026	1964	2077	2065	2115	2011	2039	2176	2062	2094	2024	1996	1997	1997	2069	2087	2155	2167	2237	2280	2193	2171	2135	2218	2152	2241	2131	2160	2088	2186	2104	2157	2044	2240	2210	2277	2141	2288	2231	2224	2309	2250	2337	2313	2331	2357	2300	2408
2029	2080	1990	2080	2139	2021	2098	2041	2023	2137	2067	2078	2004	1909	1986	2089	2074	2216	2125	2101	2256	2217	2203	2163	2055	2171	2156	2184	2109	2136	2130	2154	2047	2141	2186	2196	2187	2237	2260	2289	2211	2298	2355	2339	2245	2367	2298	2316	2215	2367
1997	2099	2055	2072	2203	1965	2034	2033	1989	2062	2088	1962	2054	1961	2010	2075	2072	2070	2062	2119	2231	2110	2159	2083	2059	2081	2171	2138	2137	2151	2104	2117	2092	2117	2155	2252	2289	2326	2282	2256	2220	2377	2245	2274	2365	2317	2448	2324	2301	2322
1933	2079	2114	2128	2033	2062	2059	1974	2014	1984	2046	2022	1952	1870	2012	2000	2170	2071	2124	2047	2156	2101	2077	2063	2103	2090	2076	2188	2275	2176	2227	2141	2201	2270	2259	2234	2291	2291	2284	2249	2338	2217	2301	2316	2278	2270	2301	2267	2229	2192
2056	2045	2092	2057	2048	2030	2043	2031	1928	1997	2011	1980	1914	1933	1895	2079	2142	2093	2066	2104	2067	2055	2126	2106	2118	2106	2184	2159	2186	2191	2177	2160	2148	2181	2243	2274	2196	2289	2282	2244	2291	2273	2233	2196	2180	2312	2335	2255	2241	2241
1975	1982	2037	2110	2042	2000	2030	1913	1982	1968	1967	1965	1946	1981	2058	2024	2068	2112	2075	2002	2055	2039	2123	2040	2067	2114	2094	2151	2182	2125	2163	2169	2249	2175	2297	2212	2215	2176	2157	2339	2218	2190	2209	2220	2151	2212	2237	2377	2226	2317
2084	2040	2016	2013	2126	1993	2036	1935	1981	1981	2054	1998	2008	2060	1968	2049	2056	2009	2118	2066	1884	1986	2073	2001	2060	2251	2181	2156	2151	2181	2138	2093	2197	2232	2125	2191	2149	2058	2198	2185	2150	2232	2253	2148	2204	2223	2209	2285	2158	2183
2114	1997	2004	1975	2072	2021	2003	1917	1953	1947	1961	2040	2019	2066	2069	2120	2031	2010	2038	2003	2069	1967	2102	2027	2127	2201	2223	2116	2140	2136	2264	2233	2136	2172	2284	2121	2190	2215	2151	2196	2209	2108	2195	2187	2266	2251	2217	2264	2161	2249
1997	2104	2062	1897	1961	2024	2023	1931	1950	1995	2030	2012	1982	1965	2056	2046	2006	2040	2005	1991	2037	2072	2043	2155	2096	2183	2170	2112	2178	2126	2167	2232	2193	2193	2233	2263	2161	2151	2266	2212	2190	2012	2185	2133	2227	2201	2197	2209	2188	2273
2079	1956	1895	1895	1904	1955	1952	2019	1958	1997	1955	2027	2026	2060	2069	2097	2015	1937	1928	2071	2100	2071	2155	2107	2287	2188	2108	2054	2184	2248	2201	2235	2185	2212	2234	2133	2193	2097	2193	2168	2147	2150	2069	2127	2273	2184	2199	2214	2224	2181
1947	2015	1924	1792	1963	1894	1908	1983	2041	2064	2002	2011	2049	2068	2104	2058	2068	1863	2045	2005	2109	2096	2154	2130	2112	2161	2108	2094	2167	2163	2186	2125	2236	2138	2184	2204	2186	2101	2148	2120	2187	2123	2140	2131	2193	2187	2253	2269	2225	2243
1910	1921	1910	1897	1926	1860	1959	1985	1955	2080	2048	1963	2041	2017	1987	1977	2116	1972	2018	2078	2132	2131	2157	2057	2089	2038	2097	2130	2107	2155	2109	2092	2122	2061	2090	2128	2165	2100	2222	2116	2145	2141	2176	2149	2089	2159	2156	2261	2216	2208
2016	1995	1878	1941	1932	1962	1935	1999	2014	2024	1942	1967	2084	1975	2028	1945	2004	2004	1953	2103	2010	2100	2053	2137	2149	2095	2051	2189	2128	2127	2154	2084	2046	2080	2092	2076	2084	2135	2089	2184	1973	2184	2158	2168	2194	2155	2213	2243	2169	2156
1854	1929	1967	1874	1920	1877	1970	1976	1986	2063	2071	2011	1975	1891	1992	2035	2022	2059	1964	2018	2071	2060	2089	2000	1995	1991	2002	2021	2036	2094	1999	2135	2052	2165	2099	2170	2239	2139	2167	2125	2298	2244	2229	2277	2126	2334	2160	2260	2282	2254
1990	1909	1933	1960	1941	1999	1970	1934	1997	2019	2027	2052	1934	1900	1953	2077	2060	2069	2005	2066	2089	2045	1992	2052	2000	2074	2039	2054	2064	2045	2113	2139	1993	2139	2132	2057	2091	2126	2124	2173	2203	2312	2253	2270	2278	2353	2339	2348	2153	2420
1799	1965	2007	1944	1944	1926	1962	1929	2000	2005	2025	2027	1950	2058	2010	2128	2034	2110	2148	1999	2016	2094	1966	2050	2155	2004	2021	2000	2055	2138	2024	2088	2145	2124	2114	2133	2109	2062	2124	2127	2118	2131	2176	2084	2167	2268	2230	2287	2193	2289
1809	1930	1935	2042	1903	2014	1868	1877	1950	1894	2018	2022	1939	2006	2017	2022	2019	2093	2107	2050	2085	2056	2167	2165	2053	2112	2074	2155	2114	2073	2191	2138	2249	2185	2224	2160	2173	2180	2248	2166	2131	2191	2101	2138	2137	2193	2231	2159	2111	2210
1926	1909	1905	1899	1958	1998	1910	1933	1973	1983	1967	2027	1993	1970	2024	2020	2054	2055	2140	2078	1956	2020	2124	2065	2101	2096	2164	2089	2137	2073	2136	2128	2160	2236	2218	2170	2180	2218	2331	2196	2206	2287	2160	2227	2222	2186	2282	2190	2223	2236
1957	2005	2055	1958	1913	1895	1957	1919	1974	1940	1985	2037	1890	2007	1994	1996	2062	2032	2006	2005	1938	2001	2030	2005	2132	2093	1967	2010	2137	2056	2165	2081	2086	2124	2105	2157	2209	2275	2246	2258	2273	2130	2309	2311	2298	2288	2330	2330	2340	2198
1904	2021	1957	1971	1934	1968	1853	1977	2005	2039	1993	2023	2040	2088	2010	2057	1958	2003	1999	1931	1938	1974	1991	2076	2014	1967	1976	2004	2050	1996	2073	2021	2088	2023	2060	2001	2061	2106	2136	2155	2168	2218	2161	2249	2099	2211	2145	2268	2391	2288
1936	2020	2000	2037	1965	2029	2013	2057	1999	2049	2055	2089	2017	2037	2039	1999	1970	1987	2012	2012	1978	2089	1988	2108	2093	2038	1988	2016	2030	2042	2027	1988	2040	1992	2006	1977	2074	2041	2068	2095	2037	2090	2132	2104	2083	2107	2188	2235	2276	2425
1965	1953	2029	1924	2009	2055	2030	2073	2080	2062	2115	2036	2108	1965	2020	2023	2051	2116	2081	2115	2088	2085	2110	2119	2069	2013	2082	2077	2092	2075	2085	2115	2056	2064	2112	2066	2110	2113	2042	1910	2108	2073	2199	2120	2090	2170	2145	2187	2329	2322
2020	1977	2015	2064	2067	2030	2058	2101	2068	2165	2144	1972	2007	2052	2086	2030	1978	2120	2044	2125	2061	2020	2065	2035	2103	2025	2060	2122	2140	2108	1971	2024	1987	2008	1983	2087	2052	2124	2096	2046	2148	2143	2148	2167	2125	2120	2147	2222	2235	2336
2024	2049	1946	1935	2061	2052	2060	2031	2128	1982	1989	2032	1975	1981	1961	1990	2072	2119	2022	2045	2050	2096	1914	2036	1988	2054	2030	2099	2057	2073	1977	2016	2083	2056	2161	2120	2054	2078	2038	2044	2092	2067	2061	2105	2151	2174	2156	2280	2398	2340
1978	2055	1944	1977	1908	1947	2013	1947	1957	1963	1909	1910	1905	1982	2073	1916	2000	1968	2013	1990	1958	2073	1931	2080	1967	2039	1990	1948	2041	2103	2036	2064	2015	2104	2104	2073	2065	2110	2113	2165	2190	2210	2167	2143	2282	2204	2203	2337	2220	2231
1992	1993	2092	1925	1933	1946	1995	1960	1976	1890	1921	1953	2023	2039	2038	1974	1992	1950	2006	2102	1971	1983	2034	2049	2111	2099	2114	2095	2100	2081	2073	2107	2159	2075	2183	2133	2175	2167	2207	2254	2219	2227	2193	2202	2337	2177	2158	2245	2235	2237
2020	2046	1982	1856	1873	1922	1902	1926	1921	1885	1897	1951	2006	2006	2132	2009	1938	2059	1961	2058	1959	1992	1978	2101	2043	2098	2120	2080	2165	2118	2041	2123	2146	2208	2174	2159	2234	2149	2246	2154	2166	2164	2141	2266	2160	2244	2168	2257	2140	2191
1997	2016	1874	1895	1910	1990	1833	1920	1903	1917	1991	1955	2025	2143	2022	2005	1919	2012	2220	2050	2057	2007	2110	2122	2140	2112	2001	2015	2165	2097	2116	2214	2202	2136	2165	2136	2219	2209	2121	2167	2237	2066	2120	2097	2169	2067	2078	2182	2123	2093
1992	2058	1964	1918	1956	2010	1938	1986	1906	1943	2013	1939	2122	1952	2081	2116	1966	2116	2017	2081	2073	2068	2094	2143	2178	2154	2104	2071	2064	2175	2113	2075	2160	2064	2045	2242	2190	2095	2129	2164	2082	2158	2160	2030	2176	2055	2054	2178	2148	2122
1945	1904	1940	1904	1982	2001	1967	2000	2018	1979	1975	2057	2035	2027	2049	2110	2084	2036	2105	2124	2094	2056	2026	2116	2044	2146	2066	2071	2084	2159	2115	2125	2220	2096	2088	2260	2108	2104	2128	2128	2110	2176	2098	2118	2094	2177	2123	2197	2140	2237
1991	1987	1931	1991	2003	2036	2034	2079	2067	1994	2040	2023	2020	1973	1951	1961	1987	1937	2031	2088	2116	2103	2071	2074	2068	2065	2095	2116	2157	2125	2124	2026	2111	2190	2096	2217	2228	2190	2152	2131	2087	2194	2135	2189	2194	2135	2190	2152	2232	2147
2027	1958	1913	1945	2028	2010	1956	2035	1987	1960	1962	1989	2022	1973	2031	1962	2014	2030	2124	1978	2076	2032	2053	2075	1998	2042	2132	2116	2057	2074	2136	2179	2051	2131	2227	2145	2090	2141	2206	2169	2164	2177	2208	2172	2159	2173	2189	2263	2165	2136
2057	2015	2066	1955	2004	2037	1922	1974	1979	1962	1918	2003	1997	2024	2015	2009	2017	2012	2020	1934	2078	2059	2129	2072	2101	2011	2067	2042	2034	2023	2203	2154	2187	2023	2136	2113	2052	2142	2248	2173	2186	2064	2194	2201	2186	2218	2284	2131	2147	2233
2027	2098	1998	2003	1895	2028	1989	1983	2016	1874	1920	1970	2043	2001	1949	1999	1987	1995	2038	2085	1968	2106	1991	2041	2020	2103	2030	2064	1996	2050	2178	2169	2153	2120	2132	2073	2145	2103	2164	2158	2192	2157	2108	2125	2164	2161	2122	2150	2130	2217
2023	1954	1957	1926	2023	1958	1969	1957	1999	1975	2010	2036	1988	2052	2066	2017	1904	1955	2004	1922	2031	2078	2059	1968	2032	2052	2022	2033	2010	2068	2121	2104	2149	2069	2026	2233	2145	2068	2058	2143	2121	2113	2122	2134	2212	2150	2128	2154	2147	2205
1929	1860	1906	1992	1975	2058	2028	1988	2025	1957	2021	1956	1965	2063	2092	1935	2035	1853	1961	1955	1932	1990	2004	1992	2062	2012	2073	2063	1993	2118	2118	2056	2074	2118	2043	2106	2147	1954	2076	2056	2043	2050	2132	2074	2092	2050	2160	2182	2042	2217
1955	1937	1915	1907	1925	1954	2080	1996	1971	2045	2075	2031	1984	2003	2105	1998	1995	2021	1992	2065	1906	2094	1933	1933	1946	2110	1998	2057	2084	2060	2111	1984	2051	2032	2179	2055	2069	2037	2070	2104	2058	2136	2031	2151	2173	2161	2071	2139	2192	2136
1979	1971	2042	2028	1955	1922	2087	2005	1993	2046	1974	2041	1985	2058	1942	2000	2013	2044	1942	2015	1924	1956	1954	1929	2052	1981	2049	2035	2042	2042	2080	2032	1954	2047	2094	2162	1964	2062	2027	2132	2072	2131	2140	2091	2097	2025	2184	2068	2160	2118
1930	1993	2035	1969	1983	2017	2000	2108	1943	2097	2008	1994	1992	2096	1964	1991	1921	2022	2033	2051	1935	1938	2063	1964	2108	2023	1979	2089	1956	1999	2031	2002	2047	2101	2053	2047	2030	1977	2059	2095	2073	2110	2043	2048	2166	2149	2030	2150	2141	2213
1954	1939	1965	1938	1925	2003	2063	1952	1922	1998	1995	2012	1997	1957	1992	1937	1990	2004	1969	1920	1993	1979	1921	2003	2091	2002	2071	2000	2063	2053	2023	1989	2100	1983	2061	2063	2025	2014	1981	2019	2126	2036	2099	2092	2137	2054	2094	2062	2163	2154
1947	1958	1871	1850	1907	1959	1999	2012	2018	2036	1965	2011	2038	1970	1984	2021	1974	1940	1970	1961	1889	2047	2049	2061	2093	2017	1896	1914	1978	1963	2044	2035	1984	2076	2005	2030	2026	1995	2100	2030	2049	1987	2031	2089	2076	2097	2072	2186	2133	2109
1919	1910	1992	1905	1925	1997	2050	1941	2014	1943	2013	2051	1932	2032	2002	1919	1893	2033	2025	2032	2023	1948	2061	2047	1942	2020	2040	2043	2035	2017	1990	1998	2024	2040	2051	2111	2089	1983	2035	2056	2026	2015	2079	2195	2124	2157	2167	2204	2197	2086
1877	1901	1909	1890	1986	1938	2056	1974	1998	1990	1959	2027	1970	1882	2023	1972	1944	1942	2017	2044	1962	2072	1965	2025	2003	2016	2006	1985	2085	2051	2084	2071	2070	2004	2045	2110	2044	2049	1998	2048	1989	2056	2051	2101	2015	2057	2040	1976	2154	2043
2002	1925	1919	1907	1958	1975	2051	1966	1924	1899	1977	1935	2020	2020	1934	1965	1962	2022	2017	1964	2042	2117	1955	2005	2055	2110	2033	1964	2020	1997	1960	1995	2035	1984	2027	2018	2014	1960	2058	2005	2042	2069	2057	2019	2015	2037	2119	2119	2050	2118
1965	1964	1898	1937	1930	2014	1959	1922	1905	1986	1942	1943	1903	1968	1960	2033	1897	2068	2034	1939	2020	1951	2031	2032	1984	2155	2061	1941	2021	2029	2059	2068	2075	2089	2034	2074	1941	2025	2066	1938	1985	2004	2005	2074	2075	2080	2090	2135	2047	2121
1978	2007	1980	1918	1973	1952	1913	1936	1829	1987	2006	1937	1957	2001	1986	2004	1987	1878	2024	1961	2019	1921	2021	1968	2113	1985	2015	1926	1882	1999	2033	2011	1942	1977	2124	2119	2070	1943	1960	2068	1976	2046	2108	2091	2057	2082	2142	2121	1997	2035
2010	1994	2022	1922	1985	1986	1968	1995	1890	1920	1918	1958	1897	2016	1946	1955	1899	1968	2028	2047	2034	1968	2012	1982	2041	1922	2009	1980	2096	2032	1964	1961	1991	2030	2003	1999	2009	1988	1994	2096	2076	2058	1999	2065	1997	2021	2070	2180	2099	2051
2060	2018	2049	1987	1955	2020	1976	1991	1974	1977	1960	1908	1978	2012	1924	1969	1989	1911	2044	1987	1880	1902	2037	1978	1934	2021	1948	1985	2047	1988	2049	2014	2027	2013	2046	1983	2046	2016	2074	2044	2072	2074	2005	2104	2054	2115	2119	2057	2126	2102
1945	1915	1975	1909	1967	1922	2036	2004	1936	2030	1941	1966	2019	1964	1932	1977	2025	1959	1992	2039	2009	1916	1922	1968	1976	1961	1969	1966	1965	1971	2065	1964	2046	1952	2111	2045	2035	2013	2050	1990	2035	2154	2091	2038	2073	2184	2137	2184	2078	2157
1930	1904	1984	1917	1983	1977	2001	1980	1935	1981	1882	2022	2041	2039	2002	1918	1929	2029	1996	1983	1901	2007	1931	1990	1980	1960	1998	1931	2007	2050	2134	2013	2012	2035	2035	2065	2140	2065	2044	2047	2085	2084	2010	2160	2042	2155	2089	2094	2134	2130
1969	1910	1993	1942	1996	1969	2045	1985	1980	2036	1978	2018	2095	2015	2044	2037	2052	1907	2041	1939	1984	1950	1891	1991	2016	1984	1955	2015	2013	1981	2070	2003	2043	2042	1982	2052	2053	2167	2113	2096	2128	2072	2035	2014	2102	2076	2158	2243	2188	2040
1909	1969	1962	1969	1972	1983	1958	1985	1977	2110	2025	2100	2040	2035	1977	2008	1953	1977	1988	1957	1984	1862	1905	1977	1861	1951	1970	2019	2054	2049	2035	2053	1999	2031	2090	2104	2049	2103	2026	2111	2113	2094	2081	2124	2028	2126	2114	2182	2183	2092
2001	1882	1962	1998	1976	2051	2039	1981	2016	2031	2041	2072	2083	2047	2024	2013	2081	1994	1969	1900	1902	1934	1980	1971	1916	1902	1894	2026	1975	1898	1981	2019	2018	1983	2059	2082	1983	1990	2030	2079	2145	2000	2104	2178	2014	2208	2041	2133	2138	2141
2008	1908	1950	1998	1954	1924	1887	1903	1968	1987	1921	1931	2062	1892	1932	1960	1996	1908	1915	1955	1912	1954	1968	1869	1941	1932	1945	1918	2022	1994	1997	2046	2024	1940	2114	1994	1980	2040	2118	2054	2073	2049	2116	2051	2062	2057	2095	2164	2091	2119
1843	1919	1886	1984	1926	1886	1923	1991	1906	2064	1962	1963	1916	2026	1888	1917	1977	2025	1918	1896	1960	1946	1975	1941	1945	1892	1963	1890	1927	1927	2006	1949	2014	2038	1996	1990	2026	2078	1995	2081	2074	2082	2109	2063	2076	2148	2032	2071	2085	1963
1915	1878	1837	1946	1978	1899	1966	1965	1899	2033	1914	1817	1937	1964	1883	1945	1878	1920	1963	1875	1900	1903	1964	2026	2036	1944	1943	1937	1911	1987	1978	2001	1974	2024	1995	1987	1966	2034	2067	2115	2078	2078	2034	1974	2050	2109	1983	2010	2075	1982
1883	1940	1900	1865	1948	1877	1900	1870	1894	1912	2053	1894	1974	1962	1910	1962	1887	1908	1853	1876	1959	1991	1882	1893	1990	1991	1898	1892	2064	2049	1941	1974	1961	2025	2024	2018	1987	1990	2035	2066	2029	2074	2077	2045	2047	2026	2084	2007	2061	2066
1931	1914	1943	1923	1883	1920	1855	1898	1957	1902	1899	1963	1873	1925	1998	1956	1944	1923	1875	1835	1884	1936	1942	1965	1939	1969	2029	1972	1987	1922	1938	1966	2049	2027	1929	1981	2020	1999	2016	1975	1962	2056	2017	2047	2063	2028	2054	2069	1969	1999
1872	1851	1910	1878	1921	1938	1931	1937	1985	1964	1960	2007	1957	1992	1954	1915	1906	1983	1985	1913	1939	1951	1934	1848	1856	1958	1975	1958	2084	2032	1957	2023	1939	1971	1947	1971	2086	2017	2014	2048	2030	2090	1993	2068	2122	1965	2092	2050	2029	2045
1955	2023	1915	1959	1946	1913	1938	2006	1966	2013	1958	1890	1994	1893	1957	1931	1959	1985	1919	1931	1903	1954	1946	1981	1951	1895	1940	1936	2005	1908	2012	2041	1912	1968	2078	2006	2012	1950	1922	2036	2015	2063	1954	2085	2006	2109	2012	2093	2046	2091
2038	1989	1906	1879	1952	1978	1965	1984	1933	2027	2038	1889	1872	2008	1924	1933	1890	1959	1988	2008	1885	1938	1902	1973	1910	1971	1959	1940	1917	1976	1996	2038	1906	2075	1980	2029	2055	1999	2030	2019	1963	2128	2035	2016	2053	2070	2147	2030	2082	2040
1947	1881	1880	1899	1942	1986	1933	2036	1829	2065	1941	1938	1889	1870	1963	1886	1903	1915	1867	1963	1942	2010	1998	1910	1980	2041	2018	1911	2051	1952	1953	2097	2025	2025	2117	2045	2005	1971	1905	2036	2095	2054	2117	1994	2086	2093	2048	2056	2101	2169
1901	1909	1892	1919	1868	1905	1969	1988	2013	1970	1963	1951	1972	1920	1931	1907	1904	1899	1976	1994	2073	1908	2034	1940	1946	2141	1957	2000	2042	2091	1961	2048	1946	2087	2051	2012	1998	2034	2058	1992	2071	2061	2126	2025	2099	2111	2155	2142	2122	2154
1937	1891	1875	1928	1834	1854	1886	1966	1955	1913	1923	1931	2109	2081	2082	1984	1973	1875	1980	2018	1856	1892	1924	1972	2095	2056	2042	2082	2023	1941	2023	2006	2099	2088	2050	2068	2047	2031	2031	1959	2139	2111	2131	2038	2114	2125	2098	2189	2230	2196
1906	1874	1909	1877	1859	1796	1981	1923	1928	1997	1996	1930	2089	2048	2088	2019	2042	1957	1919	1977	1883	1923	1959	1950	2010	2034	1967	2004	2011	2035	2022	2005	2010	2098	2035	2070	2123	2020	2133	2061	2088	2034	2188	2167	2154	2154	2062	2172	2140	2189
1897	1950	1923	1925	1940	1950	1947	1958	2006	1906	1995	1998	1965	2046	1928	1892	1963	2062	1961	1980	1908	1938	1891	1908	1887	1917	1875	1952	2019	2042	1980	1990	1980	2026	2040	2139	2146	2186	2088	2132	2041	2075	2098	2095	2098	2135	2160	2046	2111	2151
1927	1925	1937	1968	1970	1934	2040	1961	1994	1941	1909	1896	1905	1958	1925	1956	1983	2029	1992	1952	1878	1917	1861	1859	1829	1954	1893	1938	1926	2117	2039	1992	1997	1982	2041	2021	2058	2068	2058	2080	2040	2080	2034	2080	2141	2028	2059	2017	2035	1977
2024	1967	1952	1978	1967	1981	1939	1908	1910	1940	1908	1913	1903	1945	1838	2004	1867	1964	1978	2066	1962	1991	1927	1923	1953	1848	1846	1953	1963	1954	1969	1934	2022	2018	1960	2035	1982	1981	2058	2019	2065	1954	2187	2119	1922	1953	1987	2041	2014	1977
1903	1927	1908	1875	1896	1990	1884	1959	1923	1950	2028	1892	1942	1973	1862	1939	1894	1955	1936	1929	1871	2043	1974	2013	1894	1838	1851	1897	1927	1884	1988	1901	1902	1980	2026	1879	2003	1983	2045	2029	1960	1991	2015	1982	1980	2012	2013	1987	2032	1998
1936	1988	1913	2002	2002	1923	1992	1983	1942	1999	1946	1957	1921	1921	1968	1951	1903	1904	1917	1953	1989	1933	1957	1958	2018	1915	1860	1920	1853	1979	1917	2015	2109	1966	2003	2004	1990	1972	1951	2025	2014	2040	1975	2002	2001	1999	2032	2019	2110	2045
1994	2028	1930	1937	1857	1868	1901	1935	1965	1917	1939	1975	1891	1870	1917	1910	1922	1880	1831	1913	1871	1942	1984	1955	2043	1911	2015	1896	1956	1906	1875	2002	2021	2027	1933	1988	2007	1962	1992	1943	2090	2007	2066	1998	2063	1902	2068	2069	2021	2126
1956	1935	1995	1825	1926	1920	1819	1774	1891	1933	1971	1868	1954	1951	1929	1875	1921	1883	1904	1828	1933	1879	1978	2037	1995	1946	2069	1989	1968	1918	1921	2029	1891	1919	1970	1996	2039	2057	2064	1995	2042	2063	2049	2061	1968	2006	1989	2021	2013	2152
2051	1896	1870	1927	1901	1862	1936	1962	1838	1916	1913	1862	1957	1962	2005	1926	1955	1944	1915	1871	1898	1966	1860	1855	1977	1977	2046	1997	1962	1955	1952	2081	1940	2005	1980	2044	2101	2084	2029	2080	2017	2153	2036	2022	2061	2069	2035	2063	2124	2102
1929	1973	1955	1862	1875	1930	1868	1882	1903	1894	1861	1922	1884	1944	1937	2004	1985	2091	1990	1938	1940	1944	1878	1946	1942	1980	2013	1936	2061	2001	1888	2021	1807	1918	2022	2011	2109	2031	1982	1983	2002	2030	2114	2041	2184	2072	2135	2042	2112	2153
2010	1969	2082	1889	1886	1921	1973	1836	1890	1839	1896	1944	1886	1910	1962	1915	1974	2032	2090	2067	2072	1950	1926	1832	1913	1966	1969	2028	1964	1986	1987	1958	1888	1870	1982	2041	2040	1985	1983	2110	1894	2118	2081	2042	2096	2142	2075	2012	2023	2061
2080	2010	1980	1973	1907	1928	1901	1955	1901	1861	1847	1875	1902	1966	1980	1946	1977	2100	2121	2115	2097	2094	1948	1955	1944	1959	1971	1965	1938	1967	2038	1929	1936	1892	1923	2020	2092	2029	2116	2099	2041	2034	1979	2057	2140	2156	2027	2077	2097	2070
2016	1953	1983	2034	2049	1981	1989	1913	1943	1899	1915	1889	1952	1974	1879	1950	1949	2004	2081	2191	2081	2094	2059	2029	1973	1904	1951	1880	1922	1953	2056	1959	2023	1942	1917	1928	1961	2048	1962	2069	2035	2001	1992	2076	2091	1996	2106	2082	2079	2062
2041	1942	1979	1991	1942	1992	2018	1921	1915	1933	1910	1914	1893	1860	1869	1935	1941	1972	1990	2094	2032	2045	1991	1961	2004	1943	1968	1965	1911	1902	2037	2020	2005	1973	1929	1871	1944	2093	2110	2072	2013	2110	1957	2058	2042	2139	2172	2102	2086	2048
2013	2010	1928	1950	2038	2013	2032	2009	1939	1962	2062	1957	1916	1906	1960	1835	2002	1988	1970	2055	2050	2083	2037	2049	1990	1823	1888	1868	1893	1918	1942	2016	1963	1935	1989	1923	1923	1992	1993	2037	2066	1993	1993	2027	2066	2051	2076	2158	2084	2091
1923	1983	1999	1938	2015	1947	1940	1953	1927	1943	2092	1926	1950	1881	1963	1922	1886	1945	1920	1947	1965	2036	2052	1986	2000	1973	1924	1938	1907	1825	1958	1952	1972	1977	2028	1957	1915	1876	1968	2083	2052	2065	2055	1938	1957	1988	1988	2162	2073	2017
1896	1927	1986	1903	1826	1955	1977	1925	1993	2035	1986	1964	2009	1961	1933	1904	1939	1936	1965	1894	1967	2040	2006	2013	2087	2017	2021	1955	1878	1896	1950	1998	2020	2048	1989	2020	1938	1931	1995	1957	2073	2166	2060	2017	2015	1930	2001	2011	2036	2037
1984	1997	1928	1934	1959	1994	1867	1995	1957	1917	1923	1974	1969	1986	2016	1898	2001	1886	1864	1891	1905	2007	1990	1983	2050	2088	1989	1936	1937	1923	1901	2001	2009	2031	1950	2024	2053	1952	2045	1952	2027	2087	1978	2015	1998	2099	2026	1980	2059	1998
2080	2004	1930	1955	1976	1917	1930	1853	1942	1942	1917	1902	1974	1985	1982	2015	1882	1879	1881	1907	1884	1838	1927	1911	2073	2036	2033	2071	1942	1993	1931	1926	1941	2022	2021	2056	2003	1954	1896	1984	2012	2125	2104	1982	2083	1998	2023	2013	2041	2100
2034	1956	2002	1972	1907	1877	1976	1904	1935	1953	1959	1987	1974	1964	2021	2001	1975	1966	1875	1897	1941	1904	1930	1891	1926	2070	2043	2003	2014	2016	2013	1834	1870	1955	1943	2019	2045	2083	1947	1853	2034	2015	2095	2162	2024	2001	2010	2033	2105	2051
2127	2079	1999	1943	1944	1916	1913	1934	1860	1833	1794	1997	1955	1964	1951	1882	2050	1896	1914	2013	1893	1890	1888	1933	1971	1932	2021	2145	1908	1984	1880	1894	1873	1949	1996	2038	2043	2072	2019	2094	2041	1972	2088	2128	2196	2005	1986	2043	2129	2029
2075	2032	2083	2027	2041	1881	1832	1953	1818	1871	1941	1937	1825	1989	1977	2006	1913	1965	1981	1987	1896	1922	1846	1840	1933	1909	1933	2024	2036	1964	1873	1869	1929	1945	1986	2072	2012	2085	2049	2017	2042	2099	2143	2214	2177	2066	2088	2118	2059	2051
2138	2095	1948	2001	2005	1956	1881	1862	1840	1908	1857	1851	1884	1970	1931	2006	2052	2058	2068	1942	1988	1941	1832	1900	1854	1969	1931	2016	2065	1996	1963	1920	1865	1825	1902	1939	2024	2172	2127	2004	2020	1956	1997	2060	2135	2130	2058	2108	1988	2028
2056	2122	1999	1952	2071	1928	1861	1956	1832	1829	1821	1843	1853	1819	1934	2049	2082	2067	1993	2044	2033	2062	1980	1911	1922	1832	1898	2110	2027	1999	1947	1910	1933	1795	1929	1893	2010	2056	2086	2045	2065	2019	2123	2060	2055	2096	2142	1979	2044	2076
2046	2025	1981	2014	2024	2014	1909	1909	1951	1882	1924	1810	1883	1815	1894	1902	1975	2013	2051	2001	1945	2013	1978	1863	1912	1914	1913	1905	1903	2028	1911	1983	1843	1786	1828	1829	2040	2151	2086	2046	2033	2056	2071	1957	2112	2042	2002	1974	2017	2079
1985	2008	1948	1991	1983	1954	1963	1895	1853	1945	1884	1908	1816	1807	1806	1838	1982	2030	2073	2070	1993	2077	1946	1928	1949	1811	1967	1923	1945	1966	1934	1858	1949	1885	1781	1919	1917	2014	2030	1902	2014	1995	1986	2051	1987	1930	2120	2042	1969	1951
1964	1954	1991	1933	1950	1938	1929	1808	1925	1888	1864	1859	1793	1855	1836	1813	1882	1892	1938	2105	2031	2039	1906	1867	1839	1858	1894	1950	1949	1972	1988	1936	1924	1778	1870	1884	1975	1997	1957	2040	2098	2025	1923	1971	1972	2033	2118	2051	1968	1961
1999	1908	1927	1833	2022	1985	1973	1995	1912	1945	1879	1915	1898	1823	1784	1836	1756	1870	1999	2022	2083	2047	2000	2013	1946	1893	1952	1922	1843	1978	1985	2009	1868	1903	1930	1939	1819	1953	2004	2022	2068	2128	1916	1950	1919	2031	2042	2047	1931	1961
1814	1822	1910	1897	1962	1946	2056	1943	1867	1901	1989	1911	1893	1913	1850	1899	1837	1867	1881	1895	1985	2025	2083	2020	1956	1970	1962	1899	1892	1910	1989	1951	1962	1936	1989	1867	1936	1900	2030	2006	1937	1982	1941	1963	1942	2123	2009	1991	1903	1900
1855	1858	1808	1836	1850	1907	1889	1918	1895	1954	1969	1909	1919	1829	1861	1822	1777	1885	1900	1835	2001	1987	2048	2038	1936	1863	1967	1891	1818	1985	1901	1989	2022	1942	1830	1892	1904	1898	1864	1991	2077	1999	1946	1922	1971	2059	2031	2122	1899	1920
1806	1801	1767	1823	1832	1893	1884	1998	1984	1980	1962	2002	1988	1880	1832	1798	1843	1812	1849	1871	1928	2024	1980	2126	1977	1910	1855	1845	1910	1827	1809	1922	1950	1922	1957	1840	1842	1879	1948	1943	1975	1991	1979	1904	1965	2045	2061	2014	2011	1953
1746	1708	1758	1794	1827	1820	1859	1895	1923	1991	1905	2002	2050	1910	2007	1937	1835	1837	1784	1867	1835	2038	2031	1979	1993	1951	1960	1841	1807	1800	1872	1945	2012	2020	1893	1878	1841	1832	1925	1979	2076	2005	1927	1920	1893	2051	2062	2108	1974	1934
1825	1698	1757	1714	1761	1838	1819	1891	1921	1931	1888	2060	2003	2010	1937	1970	1814	1838	1881	1838	1946	1951	2018	2047	2006	1959	1886	1862	1826	1769	1945	1956	2009	1955	1854	1838	1924	1902	1821	1909	1942	2036	1958	1911	1914	1916	1976	2013	2066	2006
1681	1711	1761	1698	1838	1794	1859	1818	1888	1924	1956	1939	1993	1953	1932	1858	1952	1788	1729	1868	1867	1906	1987	2063	2006	1981	1991	1877	1839	1934	1820	1790	1965	1890	1942	1809	1891	1835	1822	1871	1916	2020	1918	1872	1959	1916	1961	2039	2008	2020
1746	1735	1783	1710	1669	1868	1758	1736	1881	1850	1951	2024	1957	1950	1937	1895	1894	1761	1832	1872	1890	1836	1942	2061	2088	1930	2066	1880	1840	1882	1844	1907	1936	2028	1885	1915	1889	1873	1799	1889	1975	1973	2045	1979	2002	1931	2014	2051	2023	1943
1746	1743	1805	1779	1722	1713	1745	1749	1810	1891	1941	1973	1891	1932	1916	1905	1832	1875	1864	1870	1845	1808	1931	2093	2060	1928	1931	1920	1890	1827	1879	1912	1997	2001	2000	1912	1988	2001	1938	1855	1985	2080	2052	2014	1900	1844	2014	2100	2065	2007
1814	1746	1731	1811	1752	1709	1800	1776	1824	1888	1901	1838	1930	1983	1855	1965	1946	1778	1783	1792	1912	1867	1915	1935	2050	2005	2021	1922	1831	1885	1900	1880	1983	2035	2047	1954	1969	1789	1806	1880	1907	1986	2030	1910	1933	2058	1976	2113	2008	2032
1824	1758	1675	1772	1735	1737	1776	1821	1879	1775	1888	1932	1873	1937	1919	1836	1874	1750	1865	1791	1763	1797	1902	1941	1987	1998	2024	1986	1913	1780	1861	1863	1936	1940	1908	1930	1919	1932	1901	1870	1941	2019	1961	2037	1914	1986	1935	2076	1995	2040
1837	1761	1741	1658	1678	1731	1673	1762	1795	1778	1874	1901	1887	1912	2011	1895	1849	1851	1828	1818	1843	1782	1827	1978	2011	2011	2041	1983	1858	1896	1847	1849	1882	1949	1907	1939	1867	1879	1878	1899	2001	2020	1960	2063	1864	1982	1938	2041	1954	1981
1819	1758	1691	1723	1743	1748	1806	1867	1799	1854	1836	1876	1946	1925	1973	2000	1894	1859	1814	1775	1805	1875	1810	1904	1945	1984	2119	1983	1939	1839	1839	1849	1881	1934	2006	2021	1899	1956	1920	1841	1955	2007	2027	1916	1993	1968	2047	1913	2062	2067
1759	1829	1789	1674	1762	1816	1784	1792	1782	1880	1824	1856	1882	1868	1939	1968	1903	1904	1819	1820	1831	1785	1879	1970	2029	2028	1973	2025	1997	1936	1907	1877	1839	1947	1994	1958	1941	1845	1834	1786	1901	1981	1926	2004	1976	1946	1901	1991	1976	1939
1787	1792	1766	1797	1738	1758	1779	1750	1711	1855	1795	1832	1902	1956	1883	2006	1954	1881	1873	1719	1827	1848	1895	2000	1956	2112	2087	1938	1925	1909	1861	1781	1864	2003	1923	2002	1947	1820	1900	1861	1969	1901	1987	1960	1956	1947	2018	1949	1963	2033
1807	1760	1720	1769	1841	1820	1756	1724	1796	1817	1894	1839	1912	1902	2001	1958	2027	1949	1863	1804	1806	1785	1886	1831	1937	2051	2061	2040	1905	1930	1871	1825	1850	1977	1922	1971	1918	1892	1776	1880	1932	1974	1994	1900	1933	1907	1899	2056	1985	1965
1842	1837	1772	1793	1791	1713	1797	1717	1861	1890	1809	1872	1902	1949	1986	1951	1950	1921	1831	1803	1828	1797	1822	1859	1957	1996	2031	1991	1946	1878	1854	1813	1951	2010	1951	1940	1943	1964	1784	1916	1880	1940	1988	1967	1979	1937	1879	2020	2000	1983
1787	1844	1827	1759	1778	1804	1757	1843	1806	1868	1824	1890	1935	1931	2007	1869	1931	1835	1873	1798	1828	1755	1791	1750	1946	1919	2092	2029	1899	1846	1894	1836	1839	1867	1998	1950	1842	1960	1849	1801	1953	1927	1976	1869	1840	1851	1830	1910	1960	1888
1847	1805	1776	1783	1783	1857	1810	1867	1839	1844	1936	1878	1953	2032	1893	1883	1982	1870	1844	1824	1784	1863	1867	1775	1896	1942	1994	1905	1949	1913	1867	1884	1885	1833	1993	1815	1979	1873	1840	1867	1864	1872	1880	2040	1937	1927	1971	1878	1997	1992
1829	1797	1829	1850	1821	1727	1850	1799	1867	2007	2005	1869	1906	1873	1962	2013	1988	1936	1810	1863	1756	1905	1748	1894	1958	1935	1941	2041	1891	1899	1861	1817	1959	1799	1941	1960	1923	1876	1808	1872	1868	1908	1946	1935	1854	1944	1893	1946	1915	1999
1795	1855	1854	1797	1769	1704	1841	1719	1740	1884	1884	1957	1922	1939	1958	1950	1919	1890	1814	1908	1851	1845	1776	1832	1945	1988	2019	1958	1945	1882	1880	1765	1795	1864	2008	1950	1946	1868	1841	1868	1835	1935	1882	1991	1929	1821	1899	1880	1896	1981
1830	1852	1820	1681	1782	1707	1797	1798	1807	1850	1863	1945	1974	1970	2020	2042	1979	1877	1864	1844	1772	1804	1790	1870	1903	1969	1932	1974	2047	1848	1863	1895	1806	1862	1884	1907	1884	1819	1801	1824	1867	1825	1957	1772	1849	1891	1912	1884	1922	1919
1796	1851	1762	1723	1806	1776	1779	1816	1764	1874	1850	1895	1878	2008	1867	2049	1848	1952	1772	1795	1870	1775	1827	1784	1835	1932	1977	1997	1858	1903	1756	1878	1865	1946	1926	1902	1925	1822	1889	1851	1872	1907	1856	1979	1801	1810	1873	1946	1847	1973
1799	1744	1718	1733	1813	1792	1718	1725	1791	1793	1845	1907	1918	1930	2004	1958	1895	1884	1856	1811	1875	1770	1834	1857	1973	1980	1957	2110	1908	1853	1784	1777	1787	1889	1882	1887	1959	1846	1835	1819	1782	1846	1977	1837	1908	1851	1886	1918	1975	1879
1798	1794	1693	1789	1766	1684	1711	1816	1697	1789	1923	1895	1896	1949	1913	1989	1922	1854	1833	1792	1824	1765	1817	1940	1888	1931	1847	1892	1924	1849	1861	1832	1808	1908	1923	1808	1874	1859	1767	1822	1819	1902	1879	1823	1903	1854	1874	1915	2005	1870
1796	1680	1721	1706	1635	1643	1729	1783	1740	1796	1812	1879	1922	1926	1978	2040	1952	1916	1819	1737	1812	1825	1845	1940	1982	1937	2054	1931	1901	1906	1859	1886	1830	1936	1872	1909	1816	1867	1764	1869	1857	1911	1836	1925	1845	1945	1881	1952	1951	1922
1802	1767	1754	1690	1722	1760	1790	1711	1763	1750	1828	1805	1961	1947	1983	1931	2010	1853	1852	1822	1818	1815	1851	1905	1991	2034	2030	1894	1871	1827	1864	1868	1911	1903	1955	1907	1851	1798	1836	1823	1884	1901	1956	1882	1865	1866	1859	1858	1918	1947
1741	1701	1746	1667	1726	1731	1740	1770	1796	1828	1865	1929	1899	1981	2014	1891	1889	2003	1841	1848	1876	1920	1963	2032	2084	2039	2058	2037	1954	1804	1887	1868	1947	1983	1907	1916	1882	1873	1789	1836	1941	1910	1977	1987	1912	1898	1879	1943	1999	1939
1781	1700	1723	1713	1642	1692	1723	1710	1799	1803	1873	1932	1991	1958	1909	1965	1887	1930	1830	1849	1836	1886	1939	1961	2030	2024	2031	1966	1931	1879	1889	1871	1947	1941	1934	1942	2005	1897	1924	1938	1940	1913	1928	1963	1917	1892	1977	1958	1995	1898
1725	1710	1679	1712	1718	1769	1707	1753	1828	1884	1775	1929	1914	1974	1968	1843	1848	1841	1849	1811	1806	1920	1905	1945	2078	1962	2011	1995	1898	1764	1924	1856	1962	1953	1962	1947	1915	1860	1872	1855	1896	1968	1979	1940	1871	1951	1910	1946	1945	1988
1793	1761	1654	1724	1701	1731	1745	1701	1831	1797	1866	1927	1911	1872	1885	1857	1842	1767	1829	1822	1830	1947	2047	1994	1996	2030	1932	2013	1875	1898	1901	1990	1881	1936	1996	1900	1886	1770	1922	1920	1943	1901	1957	1901	1965	1930	1998	1975	2010	2005
1772	1707	1702	1750	1772	1781	1799	1744	1749	1856	1853	1911	1837	1794	1906	1870	1790	1685	1802	1843	1816	1897	1891	2032	2076	2021	1979	1881	1903	1828	1890	1839	1914	1862	1881	1880	1830	1895	1887	1973	1903	1988	1902	1964	1910	1991	1986	1919	2003	1971
1798	1822	1740	1786	1771	1816	1822	1824	1848	1900	1898	1871	1807	1907	1816	1801	1765	1736	1835	1883	1849	1978	1955	1937	1954	1960	1904	1908	1891	1870	1883	1956	1954	2084	1902	1965	1939	1941	1856	1894	1909	1906	1898	1951	2044	1932	2054	2028	1891	2045
1827	1773	1776	1774	1795	1822	1858	1850	1868	1861	1904	1862	1824	1810	1787	1764	1816	1816	1851	1834	1857	1910	1990	1976	1926	1901	1850	1821	1854	1915	1903	1972	1907	1855	1822	1836	1825	1855	1910	1903	1900	1938	2052	1963	1906	1991	1954	2084	2010	1902
1808	1859	1800	1766	1738	1924	1834	1828	1878	1938	1898	1896	1781	1851	1799	1783	1824	1811	1837	1804	1894	1888	1965	1969	1959	1905	1919	1917	1867	1886	1925	1980	1972	1959	1884	1801	1880	1936	1909	1965	1956	1939	1977	1911	1880	1984	1931	1970	1940	2015
1830	1828	1835	1792	1852	1944	1921	1876	1878	1847	1789	1835	1864	1747	1722	1732	1687	1727	1752	1851	1884	1920	1983	1907	1903	1938	1887	1865	1837	1823	1881	1911	2018	1900	1876	1754	1889	1857	2012	2002	1965	1864	1913	1866	1879	1976	1898	1914	1910	2075
1864	1845	1807	1810	1909	1915	1865	1919	1940	1779	1795	1790	1771	1849	1846	1828	1794	1817	1925	1866	1940	1964	1942	1856	1915	1835	1916	1891	1879	1911	1940	1996	1835	1833	1906	1876	1857	1868	1898	1898	1875	1930	1932	1916	1952	2008	1962	1924	1841	1901
1814	1836	1896	1854	1970	1943	1893	1849	1904	1811	1816	1792	1780	1815	1760	1763	1795	1865	1868	1910	1904	1864	1956	1876	1837	1931	1853	1854	1864	1881	1949	1924	2005	1926	1865	1850	1906	1948	1945	1906	1850	1942	2006	1863	1904	1904	1979	1994	1890	1910
1886	1960	1888	1920	1871	1863	1957	1833	1895	1849	1834	1800	1805	1750	1816	1817	1829	1897	1935	1980	2024	2027	2056	2004	1895	1869	1882	1933	1936	1937	1898	1968	1886	1851	1835	1857	1928	1870	1949	1914	1878	1819	1894	1885	1852	1878	1884	1877	1911	1877
2016	1962	1932	1905	1950	1878	1884	1825	1780	1913	1810	1787	1809	1704	1816	1794	1899	1747	1888	1876	1947	1990	1903	1928	1839	1898	1914	1842	1979	1878	1902	1842	1833	1900	1896	1888	1900	1863	1859	1836	1885	1870	1851	1853	1907	1886	1947	1911	1964	1874
1873	1870	1882	1878	1835	1926	1863	1810	1793	1723	1777	1831	1767	1822	1835	1872	1875	1835	1910	1892	1973	1979	1790	1803	1730	1804	1851	1900	1832	1851	1930	1855	1782	1865	1814	1872	1874	1924	1840	1900	1793	1809	1904	1892	1844	1888	1900	1872	1830	1869
1853	1809	1881	1857	1794	1754	1826	1788	1803	1761	1774	1743	1784	1802	1850	1901	1933	1942	1904	1890	1833	1822	1800	1821	1840	1830	1853	1788	1923	1865	1878	1721	1746	1779	1857	1759	1858	1885	1798	1901	1743	1796	1861	1766	1925	1887	1838	1934	1782	1853
1801	1795	1857	1778	1888	1781	1783	1735	1778	1818	1736	1756	1726	1766	1804	1807	1873	1859	1735	1798	1826	1805	1768	1798	1755	1832	1760	1834	1893	1912	1819	1819	1797	1805	1867	1929	1913	1887	1845	1843	1889	1881	1906	1894	1897	1865	1833	1979	1867	1879
1790	1893	1892	1838	1793	1771	1763	1707	1751	1781	1760	1856	1706	1815	1868	1782	1760	1842	1816	1780	1855	1846	1736	1774	1873	1804	1893	1877	1915	1844	1805	1797	1844	1863	1876	1859	1857	1832	1866	1777	1904	1879	2020	1861	1862	1895	1910	1906	1878	1835
1907	1849	1802	1808	1806	1905	1727	1754	1803	1784	1868	1834	1834	1903	1840	1761	1912	1891	1830	1804	1751	1794	1732	1884	1830	1853	1948	1921	1822	1943	1854	1768	1843	1814	1855	1871	1825	1904	1849	1877	1908	1915	1878	1973	1939	1912	1910	1889	1861	1918
1783	1781	1774	1767	1682	1745	1651	1833	1718	1812	1846	1866	1832	1812	1831	1859	1872	1791	1832	1788	1810	1693	1810	1795	1895	1883	1876	1834	1940	1839	1782	1814	1874	1872	1947	1928	1894	1898	1880	1908	1928	1877	1800	1947	1929	1814	1888	1861	1848	1837
1737	1698	1816	1713	1765	1768	1788	1710	1773	1738	1806	1809	1823	1779	1798	1851	1774	1787	1758	1817	1761	1753	1797	1872	1873	1918	1908	1838	1795	1841	1908	1840	1872	1952	1929	1890	1886	1851	1887	1928	1882	1880	1950	1904	1931	1949	1999	1942	1939	1906
1709	1756	1650	1759	1716	1737	1813	1707	1757	1752	1834	1858	1818	1874	1749	1803	1811	1733	1723	1721	1827	1749	1940	1751	1909	1957	1870	1821	1804	1832	1861	1894	1854	1852	1971	1841	1872	1832	1822	1826	1940	1849	1814	1849	1903	1848	1850	1955	1939	1857
1735	1735	1723	1715	1643	1731	1720	1762	1792	1806	1779	1818	1818	1794	1802	1760	1767	1750	1788	1770	1766	1859	1812	1909	1904	1860	1922	1854	1802	1771	1801	1922	1869	1845	1840	1872	1923	1864	1887	1909	1844	1844	1789	1814	1855	1820	1923	1819	1896	1884
1835	1738	1779	1767	1815	1799	1742	1758	1919	1833	1882	1885	1869	1767	1753	1728	1797	1721	1727	1804	1810	1861	1792	1826	1825	1896	1905	1790	1877	1771	1859	1857	1850	1840	1784	1861	1902	1857	1871	1904	1927	1868	1912	1834	1958	1917	1829	1872	1737	1753
1704	1812	1758	1850	1906	1805	1852	1809	1857	1882	1832	1814	1754	1773	1748	1794	1700	1757	1793	1812	1819	1854	1853	1869	1897	1777	1862	1878	1918	1868	1933	1895	1974	1877	1981	1892	1849	1937	2021	1904	1914	1826	1890	1902	1893	1865	1832	1839	1835	1854
1776	1726	1842	1920	1829	1902	1850	1895	1818	1785	1738	1856	1772	1789	1728	1779	1801	1815	1875	1890	1880	1800	1798	1809	1831	1785	1803	1802	1871	1934	1892	1958	1928	1994	1910	1984	1887	1906	1845	1836	1918	1858	1889	1881	1812	1888	1889	1883	1842	1746
1815	1806	1858	1994	1844	1857	1855	1835	1872	1838	1891	1775	1800	1769	1864	1776	1875	1764	1797	1849	1779	1823	1776	1808	1755	1804	1827	1795	1896	1876	1861	1848	1907	1884	1880	1820	1864	1855	1843	1915	1828	1830	1808	1830	1839	1831	1829	1813	1772	1843
1750	1835	1835	1864	1819	1843	1782	1898	1720	1780	1780	1798	1817	1855	1836	1849	1881	1818	1794	1867	1853	1793	1766	1823	1828	1777	1804	1826	1884	1841	1907	1954	1804	1821	1861	1858	1864	1879	1793	1774	1821	1805	1835	1816	1835	1762	1797	1864	1820	1866
1748	1841	1787	1745	1769	1822	1818	1795	1772	1900	1825	1890	1795	1933	1814	1848	1918	1815	1794	1822	1842	1797	1722	1722	1745	1871	1856	1884	1795	1926	1896	1845	1885	1955	1859	1900	1827	1882	1850	1859	1856	1822	1817	1797	1780	1789	1824	1867	1896	1816
1751	1796	1738	1753	1725	1724	1829	1779	1758	1821	1837	1862	1886	1862	1895	1909	1854	1811	1804	1826	1802	1782	1823	1784	1876	1944	1926	2028	1903	1961	1986	1859	1889	1924	1876	1953	1916	1863	1828	1863	1852	1872	1858	1842	1826	1855	1856	1823	1855	1841
1759	1741	1766	1760	1833	1800	1823	1728	1796	1786	1886	1806	1859	1833	1830	1839	1791	1763	1846	1784	1688	1853	1769	1843	1866	1933	2084	1978	2003	1946	1879	1998	2007	2022	1994	1959	1843	1922	1868	1822	1879	1836	1891	1841	1873	1822	1872	1895	1876	1787
1659	1708	1737	1790	1794	1788	1746	1751	1752	1751	1877	1790	1752	1833	1793	1805	1776	1752	1704	1851	1733	1875	1833	1860	2033	1990	1995	2029	2006	2028	1924	1985	2014	2021	1986	1848	1841	1843	1835	1880	1827	1824	1861	1938	1810	1887	1921	1862	1866	1974
1773	1745	1706	1647	1697	1788	1781	1792	1735	1738	1787	1824	1768	1833	1739	1685	1755	1793	1756	1761	1795	1912	1913	1965	2005	1990	2018	1958	1982	1910	1891	1980	1922	1922	1844	1941	1902	1873	1885	1860	1841	1802	1935	1918	1835	1920	1880	1906	1934	1955
1737	1712	1785	1749	1755	1787	1757	1762	1753	1690	1697	1732	1639	1680	1725	1720	1763	1688	1789	1821	1882	1992	1996	2002	2041	2070	1942	2012	1927	1986	1968	1945	1971	1834	1814	1769	1764	1894	1922	1836	2002	1865	1864	1930	1962	1836	1917	1880	1941	1916
1707	1731	1821	1727	1732	1721	1745	1729	1726	1702	1712	1752	1646	1687	1665	1729	1758	1790	1917	1906	1971	1912	1977	2054	1979	1976	2047	2054	1956	2050	1914	1965	1939	1909	1909	1909	1804	1811	1831	1829	1907	1871	1934	1929	1921	1854	1860	1947	1930	1879
1725	1743	1801	1695	1773	1795	1719	1649	1723	1672	1684	1630	1676	1767	1707	1741	1779	1776	1856	1929	2004	2007	2002	1991	1995	1935	1947	2078	1966	1965	1957	1952	1899	1920	1804	1808	1817	1825	1851	1820	1871	1860	1867	1886	1862	1858	1904	1968	1860	1915
1745	1784	1775	1746	1776	1765	1787	1780	1657	1704	1750	1696	1683	1681	1725	1758	1835	1906	1956	1969	1962	1966	1984	1925	1999	1987	1943	1935	1983	1934	1942	1869	1882	1888	1937	1905	1897	1791	1864	1831	1899	1881	1845	1859	1970	1862	1861	1905	1865	1857
1829	1771	1799	1813	1828	1772	1692	1734	1716	1782	1677	1751	1697	1724	1795	1829	1812	1896	1853	1871	1903	1930	1988	2010	1910	2036	2079	1930	1920	1945	1884	1860	1945	1908	1898	1857	1877	1889	1894	1869	1831	1879	1876	1828	1744	1874	1848	1862	1803	1894
1707	1813	1802	1815	1692	1776	1726	1740	1720	1754	1826	1755	1813	1838	1763	1773	1889	1896	1845	1926	2017	1934	2054	2043	2047	2185	2039	2075	1988	1942	1952	1874	1903	1917	1927	1882	1839	1889	1938	1900	1904	1805	1850	1859	1817	1806	1777	1874	1930	1837
1727	1788	1789	1657	1702	1728	1673	1767	1778	1792	1837	1766	1818	1814	1765	1741	1928	1879	1920	1856	1938	2020	2078	2100	2025	2058	2215	2098	2041	2092	2005	2070	1939	1918	1911	1801	1870	1896	1798	1878	1921	1867	1850	1878	1874	1907	1765	1841	1878	1838
1715	1798	1635	1790	1702	1826	1730	1688	1874	1801	1804	1821	1772	1777	1706	1747	1751	1787	1890	1936	1999	2064	2087	2150	2091	2207	2122	2044	2076	2158	2001	2000	2041	1909	1894	1880	1794	1798	1871	1879	1859	1897	1886	1831	1839	1890	1855	1873	1864	1865
1680	1797	1755	1721	1656	1818	1717	1828	1699	1745	1736	1775	1877	1802	1782	1746	1832	1763	1856	1871	1956	2043	1949	2068	2114	2145	2141	2157	2090	2099	2099	1996	2063	1883	1936	1856	1816	1915	1807	1780	1831	1894	1871	1893	1881	1880	1926	1867	1949	2003
1739	1730	1746	1700	1723	1794	1816	1774	1804	1759	1833	1808	1921	1777	1817	1769	1752	1868	1883	1965	1943	2087	2116	2129	2133	1997	2054	2046	2077	2087	2081	2014	1956	1984	2006	1944	1908	1881	1888	1887	1888	1891	1879	1860	1871	1950	1911	1935	1892	1971
1759	1813	1778	1819	1775	1793	1742	1778	1779	1774	1817	1791	1831	1813	1832	1722	1812	1945	1978	1981	2001	2108	2086	2124	2106	2182	2101	2011	1994	2099	2018	2026	1914	1928	1880	1942	1836	1837	1826	1890	1897	1792	1845	1819	1854	1931	1874	2020	1856	1943
1797	1782	1816	1820	1795	1725	1764	1783	1731	1702	1777	1723	1779	1768	1737	1868	1851	1878	1951	1942	1993	2115	2080	2075	2167	2124	2047	2167	2039	2046	2055	1952	1894	1916	1997	1897	1935	1879	1859	1917	1850	1831	1848	1802	1840	1815	1854	1778	1767	1943
1792	1708	1747	1727	1654	1708	1682	1719	1695	1735	1737	1651	1763	1791	1727	1834	1942	1933	1979	2072	2118	2152	2151	2140	2106	2218	2233	2172	2072	2059	2065	2010	2032	1919	1886	1867	1867	1931	1862	1774	1871	1934	1756	1855	1787	1830	1787	1831	1743	1835
1753	1683	1637	1680	1702	1695	1632	1699	1617	1709	1641	1758	1738	1732	1851	1874	1889	2058	2121	2141	2218	2282	2283	2245	2243	2264	2335	2308	2160	2151	2027	2017	2042	1910	1867	1891	1847	1856	1872	1814	1887	1825	1921	1855	1852	1934	1823	1789	1732	1761
1694	1661	1782	1689	1666	1691	1699	1686	1640	1721	1741	1673	1746	1788	1773	1996	2023	2077	2189	2177	2361	2328	2378	2373	2371	2507	2407	2301	2216	2162	2069	2111	1993	1956	2024	1945	1809	1815	1824	1881	1774	1808	1770	1772	1800	1849	1828	1788	1695	1763
1639	1754	1692	1700	1798	1716	1749	1731	1748	1771	1703	1784	1715	1706	1697	1841	1852	2024	2121	2147	2208	2135	2157	2269	2278	2297	2096	2191	2120	2158	2074	2020	2060	1968	1958	1975	1923	1870	1813	1871	1810	1779	1827	1878	1759	1757	1839	1811	1824	1831
1675	1738	1781	1753	1764	1766	1781	1698	1705	1712	1761	1739	1730	1675	1838	1798	1785	1883	1860	1890	2051	2021	2040	2055	2157	2164	2012	2014	2034	2026	1906	1980	1919	1984	1901	1813	1935	1929	1828	1832	1796	1836	1801	1784	1791	1831	1858	1867	1832	1899
1790	1816	1771	1740	1794	1718	1745	1716	1704	1758	1758	1763	1809	1762	1806	1804	1821	1951	1925	1917	1928	1904	2057	1938	1954	2050	2068	2079	1934	2009	1760	1901	1893	1898	1825	1750	1894	1836	1907	1859	1820	1838	1784	1847	1860	1829	1767	1862	1974	1911
1739	1709	1706	1637	1690	1730	1651	1705	1710	1741	1753	1698	1796	1699	1720	1764	1730	1889	1943	1935	1912	1999	1939	2019	1974	2040	2108	2079	1944	1931	1836	1884	1873	1904	1754	1793	1817	1827	1933	1851	1892	1834	1833	1843	1732	1836	1883	1807	1876	1901
1698	1810	1673	1695	1706	1689	1646	1785	1760	1761	1718	1750	1800	1643	1730	1721	1742	1787	1780	1810	1879	1972	1963	1907	1946	2066	2002	1987	2018	1990	1926	1971	1988	1833	1787	1751	1814	1837	1819	1856	1875	1906	1821	1846	1843	1848	1820	1900	1858	1870
1694	1780	1794	1781	1744	1710	1814	1843	1727	1738	1793	1671	1783	1690	1670	1694	1695	1734	1823	1744	1709	1785	1792	1887	1899	1921	1957	2084	2062	1981	2026	2003	1973	1925	1928	1848	1780	1855	1875	1950	1862	1969	1880	1904	1839	1925	1843	1833	1918	1858
1780	1828	1884	1803	1800	1744	1787	1704	1810	1677	1711	1701	1734	1687	1689	1755	1828	1723	1784	1644	1759	1858	1792	1808	1763	1816	1970	1942	2000	2102	1995	2058	1916	2014	2002	2011	1880	2011	1859	1840	1815	1872	1901	1877	1901	1875	1844	1878	1871	1863
1788	1805	1795	1830	1681	1794	1818	1750	1728	1677	1673	1719	1745	1776	1810	1818	1850	1765	1727	1785	1664	1778	1740	1829	1755	1736	1896	1954	2001	2053	2078	1991	2073	2010	2103	1943	1904	1919	1879	1834	1828	1822	1901	1811	1904	1902	1847	1906	1788	1860
1720	1779	1767	1757	1725	1721	1723	1678	1799	1668	1771	1736	1763	1791	1844	1818	1954	1881	1821	1781	1817	1808	1832	1828	1842	1836	1898	1908	2075	1950	2006	1949	2028	2041	2041	1919	1926	1933	1966	1922	1933	1850	1816	1812	1824	1765	1815	1865	1888	1793
1660	1716	1667	1691	1651	1720	1771	1802	1693	1735	1726	1773	1664	1809	1805	1728	1873	1727	1687	1709	1791	1817	1828	1879	1948	1875	1905	1967	2042	1917	2004	2013	1994	1913	1995	1934	1937	1911	2011	1835	1851	1750	1697	1849	1796	1683	1805	1833	1817	1779
1666	1632	1724	1696	1651	1759	1697	1707	1733	1678	1712	1673	1743	1698	1718	1739	1813	1712	1676	1800	1805	1884	1802	1880	1938	2016	2081	1980	2001	2025	1945	1922	1898	1859	1820	1852	1844	1785	1796	1822	1797	1786	1737	1658	1690	1787	1682	1735	1792	1829
1664	1660	1665	1694	1711	1647	1692	1647	1700	1705	1716	1698	1708	1738	1778	1707	1769	1730	1760	1838	1779	1833	1916	1874	1929	1931	1896	1931	1978	1934	1933	1927	1843	1840	1812	1847	1796	1823	1848	1735	1909	1875	1750	1734	1755	1765	1711	1739	1761	1758
1673	1682	1730	1655	1591	1666	1700	1738	1672	1666	1708	1595	1667	1699	1650	1758	1811	1774	1755	1831	1800	1782	1734	1765	1791	1879	1984	1910	1924	1880	1844	1875	1806	1821	1802	1801	1781	1752	1802	1826	1791	1852	1686	1847	1804	1751	1775	1722	1662	1844
1645	1583	1620	1703	1667	1632	1673	1653	1703	1627	1639	1673	1647	1665	1719	1706	1721	1691	1740	1804	1764	1739	1808	1867	1821	1810	1853	1817	1904	1882	1982	1859	1829	1894	1865	1774	1770	1789	1766	1802	1753	1783	1821	1833	1845	1787	1808	1726	1730	1745
1703	1671	1697	1720	1681	1681	1648	1693	1666	1664	1638	1650	1628	1728	1661	1740	1745	1639	1656	1657	1743	1745	1795	1755	1794	1849	1923	1877	1917	1834	1939	1906	1834	1883	1868	1857	1876	1751	1721	1826	1848	1892	1878	1827	1833	1775	1785	1756	1702	1761
1557	1610	1652	1593	1700	1676	1630	1677	1617	1738	1699	1698	1620	1666	1762	1648	1766	1681	1824	1721	1790	1725	1829	1874	1810	1785	1861	1847	2013	1917	1933	1980	1912	1847	1842	1971	1875	1749	1750	1815	1736	1712	1740	1807	1739	1745	1820	1788	1866	1759
1600	1618	1584	1646	1654	1543	1678	1684	1724	1734	1728	1730	1714	1746	1822	1807	1758	1752	1750	1896	1825	1843	1868	1794	1834	1827	1730	1835	1905	1868	1885	1936	1925	1801	1892	1815	1872	1837	1826	1709	1699	1644	1785	1695	1750	1737	1848	1835	1816	1809
1602	1619	1710	1572	1578	1566	1681	1784	1686	1718	1689	1751	1731	1777	1760	1697	1815	1723	1811	1691	1812	1754	1785	1843	1863	1791	1762	1794	1831	1835	1789	1827	1791	1909	1897	1793	1787	1882	1842	1786	1735	1720	1717	1738	1627	1788	1795	1789	1785	1789
1565	1656	1721	1612	1675	1683	1680	1678	1840	1723	1820	1658	1708	1726	1794	1738	1693	1773	1755	1733	1738	1762	1790	1735	1643	1775	1768	1785	1813	1800	1813	1770	1772	1763	1907	1821	1736	1787	1776	1806	1744	1702	1695	1672	1713	1675	1779	1786	1715	1740
1679	1718	1698	1732	1688	1708	1718	1751	1720	1753	1721	1667	1720	1743	1762	1793	1791	1785	1777	1739	1717	1778	1839	1777	1774	1703	1679	1822	1721	1798	1727	1785	1744	1771	1744	1859	1755	1875	1853	1757	1781	1759	1808	1744	1678	1722	1779	1797	1772	1829
1660	1676	1675	1770	1661	1687	1700	1704	1724	1737	1694	1703	1726	1713	1745	1756	1790	1776	1738	1824	1742	1755	1836	1812	1829	1787	1772	1674	1678	1766	1716	1785	1745	1841	1766	1755	1726	1867	1739	1905	1785	1818	1724	1716	1767	1645	1719	1788	1749	1798
1695	1728	1659	1706	1652	1760	1657	1716	1615	1632	1681	1731	1812	1716	1705	1633	1700	1730	1680	1705	1672	1695	1697	1814	1748	1775	1779	1825	1837	1807	1789	1776	1826	1754	1779	1761	1791	1759	1819	1897	1812	1736	1794	1762	1713	1666	1743	1766	1782	1755
1722	1700	1770	1654	1685	1636	1657	1602	1658	1673	1622	1645	1668	1609	1609	1643	1667	1737	1763	1709	1780	1651	1758	1711	1694	1706	1705	1763	1767	1810	1830	1790	1767	1765	1730	1699	1737	1757	1876	1831	1844	1734	1854	1806	1878	1791	1741	1683	1853	1791
1680	1705	1721	1732	1549	1695	1655	1644	1653	1675	1670	1704	1677	1602	1721	1684	1825	1791	1751	1780	1758	1855	1828	1817	1768	1797	1688	1760	1726	1740	1703	1789	1766	1869	1788	1738	1879	1774	1832	1842	1803	1726	1842	1823	1929	1831	1808	1745	1759	1781
1713	1726	1740	1633	1688	1686	1684	1657	1627	1606	1648	1703	1737	1683	1777	1762	1810	1730	1714	1701	1813	1737	1786	1851	1820	1779	1789	1741	1671	1692	1775	1806	1797	1843	1721	1815	1785	1827	1711	1761	1850	1845	1919	1837	1827	1815	1797	1787	1745	1784
1652	1728	1593	1633	1684	1727	1619	1665	1651	1690	1749	1708	1750	1745	1745	1764	1795	1680	1729	1745	1734	1657	1706	1636	1719	1673	1780	1782	1786	1740	1731	1739	1809	1854	1902	1769	1847	1804	1802	1762	1778	1742	1792	1830	1879	1842	1732	1798	1749	1719
1816	1596	1740	1701	1631	1607	1640	1707	1674	1718	1659	1759	1782	1845	1702	1725	1698	1686	1614	1673	1725	1659	1690	1630	1586	1677	1670	1646	1820	1745	1757	1713	1723	1802	1766	1811	1837	1778	1730	1802	1677	1788	1761	1827	1812	1835	1784	1793	1690	1722
1669	1619	1660	1730	1583	1620	1643	1670	1652	1669	1757	1770	1741	1684	1749	1699	1696	1642	1710	1667	1676	1563	1724	1690	1604	1580	1582	1629	1605	1755	1743	1702	1725	1736	1799	1853	1816	1764	1709	1793	1792	1720	1770	1729	1761	1804	1868	1790	1768	1684
1658	1622	1703	1596	1555	1676	1742	1678	1701	1715	1798	1727	1711	1728	1628	1696	1716	1823	1770	1766	1748	1819	1770	1657	1674	1682	1533	1719	1599	1655	1709	1735	1750	1645	1725	1767	1807	1812	1743	1712	1717	1728	1761	1685	1751	1749	1772	1794	1734	1739
1731	1789	1614	1602	1672	1653	1690	1607	1694	1715	1670	1716	1602	1720	1688	1792	1853	1923	1846	1917	1838	1778	1767	1621	1739	1661	1719	1560	1575	1642	1667	1653	1747	1687	1757	1788	1825	1790	1823	1635	1681	1738	1675	1684	1768	1788	1692	1762	1752	1807
1788	1746	1690	1612	1676	1646	1650	1654	1803	1598	1677	1622	1745	1763	1825	2000	1927	1875	1854	1869	1890	1854	1794	1729	1795	1722	1659	1715	1552	1553	1609	1553	1638	1696	1677	1659	1781	1744	1793	1785	1694	1773	1716	1666	1653	1672	1742	1778	1718	1703
1656	1701	1643	1713	1675	1663	1711	1696	1680	1667	1582	1755	1828	1924	1906	1966	1815	1862	1871	1924	1801	1789	1811	1784	1674	1741	1725	1676	1669	1713	1631	1605	1626	1690	1680	1764	1668	1678	1808	1710	1713	1809	1702	1686	1712	1779	1688	1712	1824	1745
1731	1662	1650	1699	1719	1699	1691	1699	1661	1687	1701	1833	2015	1914	1937	1869	1827	1725	1679	1673	1665	1695	1718	1730	1720	1686	1761	1783	1744	1648	1604	1688	1683	1703	1650	1677	1739	1688	1702	1748	1757	1786	1749	1706	1637	1684	1701	1731	1778	1706
1663	1679	1723	1703	1774	1708	1709	1707	1681	1751	1808	1859	1861	1851	1725	1748	1604	1514	1477	1520	1591	1560	1687	1675	1708	1731	1728	1700	1703	1746	1723	1605	1631	1649	1629	1742	1665	1676	1760	1792	1793	1687	1801	1762	1718	1735	1733	1659	1793	1723
1689	1635	1787	1865	1729	1700	1635	1600	1683	1722	1815	1968	1880	1750	1623	1455	1435	1393	1398	1465	1381	1588	1543	1523	1656	1760	1757	1744	1737	1744	1673	1660	1614	1644	1657	1641	1686	1694	1723	1798	1816	1686	1766	1718	1790	1730	1711	1705	1797	1674
1690	1634	1723	1759	1612	1650	1709	1712	1672	1771	1845	1782	1782	1626	1408	1422	1338	1370	1389	1467	1459	1450	1490	1572	1667	1711	1778	1796	1817	1757	1727	1696	1737	1648	1669	1654	1646	1675	1691	1727	1775	1722	1823	1741	1799	1791	1746	1725	1808	1794
1609	1657	1687	1707	1696	1682	1646	1658	1748	1784	1817	1753	1682	1449	1309	1454	1454	1410	1406	1412	1423	1397	1507	1489	1561	1693	1787	1794	1841	1835	1825	1722	1666	1651	1736	1754	1699	1710	1733	1754	1774	1749	1743	1721	1762	1755	1719	1779	1785	1700
1692	1670	1805	1632	1618	1669	1606	1725	1715	1706	1836	1700	1559	1448	1425	1322	1430	1509	1481	1496	1488	1477	1456	1454	1579	1611	1735	1858	1745	1754	1764	1809	1662	1663	1648	1705	1622	1694	1658	1715	1747	1839	1797	1804	1722	1767	1776	1774	1723	1682
1567	1624	1701	1672	1588	1590	1670	1675	1739	1693	1659	1598	1523	1459	1380	1339	1468	1553	1629	1551	1518	1523	1422	1439	1407	1586	1722	1800	1811	1679	1777	1822	1733	1703	1686	1713	1682	1654	1717	1768	1743	1744	1748	1792	1718	1821	1766	1795	1753	1680
1643	1618	1621	1715	1569	1668	1661	1715	1712	1729	1697	1592	1487	1388	1403	1443	1564	1540	1635	1650	1592	1574	1488	1445	1447	1553	1705	1800	1816	1695	1737	1797	1650	1693	1638	1676	1656	1531	1585	1724	1728	1662	1638	1876	1772	1762	1779	1679	1672	1611
1593	1632	1685	1637	1517	1484	1680	1750	1696	1699	1717	1556	1506	1424	1479	1513	1477	1691	1743	1645	1715	1565	1510	1408	1468	1548	1665	1716	1862	1749	1743	1808	1676	1575	1719	1632	1618	1651	1629	1646	1676	1700	1714	1767	1742	1750	1729	1661	1599	1673
1582	1638	1735	1577	1540	1559	1570	1710	1709	1678	1707	1623	1473	1420	1436	1465	1495	1624	1598	1637	1622	1508	1487	1393	1404	1518	1687	1800	1834	1760	1704	1625	1746	1626	1718	1675	1679	1647	1723	1671	1676	1712	1730	1800	1731	1647	1752	1663	1690	1579
1617	1694	1649	1592	1572	1538	1652	1621	1761	1759	1717	1690	1599	1479	1461	1456	1478	1488	1484	1545	1539	1487	1422	1460	1468	1537	1699	1732	1801	1698	1657	1690	1622	1651	1593	1675	1781	1638	1675	1723	1656	1730	1708	1803	1668	1732	1659	1689	1739	1688
1649	1601	1689	1569	1669	1504	1635	1669	1723	1663	1735	1761	1634	1485	1515	1447	1402	1430	1446	1447	1437	1372	1382	1385	1482	1597	1753	1795	1713	1793	1653	1655	1673	1640	1640	1768	1646	1619	1637	1612	1744	1721	1717	1733	1765	1821	1765	1745	1619	1711
1591	1629	1633	1668	1590	1596	1566	1656	1704	1687	1709	1724	1692	1565	1456	1465	1474	1423	1433	1409	1365	1340	1347	1500	1552	1670	1852	1749	1793	1678	1701	1692	1597	1671	1666	1776	1619	1630	1612	1654	1670	1713	1706	1781	1827	1784	1807	1767	1670	1734
1640	1658	1613	1640	1576	1627	1639	1621	1724	1673	1662	1641	1639	1709	1698	1598	1431	1364	1425	1407	1440	1394	1458	1559	1802	1823	1855	1823	1702	1668	1508	1605	1674	1710	1737	1606	1618	1654	1686	1630	1627	1645	1602	1837	1784	1786	1768	1693	1753	1588
1643	1594	1517	1645	1621	1636	1549	1654	1617	1766	1716	1729	1592	1713	1665	1644	1645	1620	1476	1527	1490	1529	1607	1744	1847	1838	1812	1770	1628	1591	1666	1714	1631	1682	1683	1655	1622	1783	1696	1613	1725	1713	1805	1788	1752	1823	1752	1778	1783	1731
1648	1586	1602	1646	1597	1630	1565	1598	1632	1677	1730	1693	1769	1738	1706	1747	1686	1735	1670	1713	1736	1794	1742	1848	1880	1805	1725	1631	1609	1512	1599	1680	1641	1738	1713	1629	1706	1741	1672	1645	1672	1658	1700	1822	1729	1800	1764	1788	1743	1736
1616	1635	1599	1650	1685	1590	1582	1568	1596	1638	1662	1696	1745	1702	1688	1788	1876	1732	1849	1838	1845	1929	1838	1881	1839	1732	1626	1505	1507	1572	1695	1592	1695	1673	1701	1654	1736	1777	1659	1703	1743	1721	1737	1817	1853	1793	1811	1813	1792	1746
1554	1536	1611	1549	1618	1653	1588	1498	1554	1574	1679	1675	1695	1689	1672	1741	1725	1856	1793	1836	1818	1854	1848	1817	1660	1626	1549	1568	1615	1649	1623	1649	1620	1702	1663	1719	1735	1732	1669	1762	1602	1710	1667	1749	1828	1783	1878	1797	1839	1854
1625	1627	1592	1635	1660	1562	1667	1660	1546	1606	1577	1716	1716	1710	1652	1740	1773	1762	1732	1762	1755	1744	1574	1539	1610	1508	1597	1597	1644	1731	1732	1618	1708	1621	1714	1731	1721	1641	1715	1731	1609	1747	1653	1705	1726	1774	1850	1785	1767	1703
1680	1616	1539	1611	1582	1599	1692	1636	1559	1633	1559	1675	1665	1654	1709	1684	1613	1651	1633	1699	1603	1586	1566	1517	1582	1629	1738	1756	1672	1764	1662	1693	1625	1586	1747	1814	1713	1673	1671	1706	1686	1571	1706	1700	1754	1816	1789	1877	1773	1765
1629	1749	1595	1652	1631	1544	1623	1717	1601	1615	1627	1545	1625	1723	1655	1656	1650	1591	1695	1690	1611	1615	1555	1591	1631	1695	1731	1641	1635	1695	1662	1573	1559	1674	1715	1692	1611	1657	1723	1668	1639	1693	1686	1674	1687	1783	1867	1858	1857	1785
1605	1640	1667	1582	1611	1729	1606	1584	1627	1699	1691	1742	1666	1593	1634	1675	1655	1673	1641	1668	1584	1638	1576	1681	1623	1693	1657	1710	1737	1618	1703	1564	1648	1703	1686	1661	1655	1671	1689	1652	1741	1725	1684	1749	1720	1766	1900	1768	1917	1832
1606	1541	1556	1520	1560	1644	1662	1575	1605	1686	1714	1670	1683	1687	1575	1682	1620	1706	1634	1649	1657	1665	1642	1668	1592	1596	1604	1630	1639	1685	1645	1698	1661	1676	1658	1721	1779	1734	1664	1687	1638	1625	1601	1659	1751	1714	1879	1923	1832	1761
1567	1510	1551	1500	1600	1599	1572	1594	1620	1608	1748	1732	1730	1760	1724	1750	1733	1686	1699	1655	1627	1699	1587	1635	1514	1639	1651	1559	1725	1648	1648	1688	1665	1666	1662	1665	1701	1619	1641	1681	1632	1750	1599	1714	1760	1758	1856	1856	1837	1873
1563	1600	1510	1576	1573	1601	1525	1623	1615	1623	1626	1661	1686	1765	1729	1758	1739	1732	1664	1707	1634	1624	1604	1631	1642	1655	1595	1606	1613	1651	1670	1697	1686	1606	1734	1699	1687	1632	1729	1606	1692	1680	1743	1720	1747	1770	1810	1908	1832	1769
1510	1588	1605	1518	1572	1629	1618	1640	1596	1701	1600	1550	1642	1647	1597	1702	1663	1707	1680	1622	1602	1588	1566	1604	1649	1543	1571	1589	1644	1668	1574	1689	1695	1737	1720	1680	1667	1728	1669	1617	1672	1677	1647	1663	1721	1813	1834	1805	1893	1799
1597	1552	1607	1629	1510	1589	1652	1707	1655	1634	1690	1701	1702	1659	1597	1650	1615	1596	1581	1565	1555	1653	1637	1622	1595	1584	1566	1603	1621	1587	1597	1709	1695	1689	1711	1650	1785	1696	1601	1662	1615	1703	1674	1679	1842	1741	1910	1904	1831	1844
1511	1535	1561	1476	1602	1598	1547	1597	1597	1614	1599	1637	1604	1656	1691	1695	1627	1679	1643	1680	1581	1633	1587	1584	1624	1636	1544	1614	1551	1599	1653	1657	1684	1732	1704	1686	1706	1573	1677	1688	1716	1741	1678	1748	1804	1820	1866	1896	1885	1836
1531	1526	1585	1574	1563	1566	1737	1535	1627	1565	1592	1636	1626	1564	1613	1645	1640	1649	1604	1612	1593	1628	1536	1546	1573	1542	1547	1640	1596	1624	1677	1689	1579	1634	1696	1729	1750	1700	1692	1661	1664	1762	1749	1786	1813	1823	1825	1935	1806	1701
1538	1522	1591	1563	1562	1508	1540	1655	1595	1637	1650	1700	1682	1698	1653	1571	1581	1668	1627	1591	1615	1657	1551	1588	1622	1603	1625	1600	1623	1589	1623	1704	1731	1659	1690	1679	1654	1689	1683	1653	1735	1710	1773	1817	1718	1796	1837	1818	1841	1751
1570	1551	1580	1612	1590	1603	1607	1606	1648	1664	1709	1715	1779	1666	1582	1635	1631	1610	1635	1614	1679	1495	1504	1598	1571	1581	1487	1620	1577	1607	1664	1718	1712	1524	1619	1742	1668	1743	1701	1666	1791	1745	1825	1807	1742	1890	1851	1848	1833	1771
1580	1522	1555	1525	1635	1565	1571	1671	1595	1626	1620	1644	1710	1731	1654	1696	1631	1645	1654	1603	1633	1578	1582	1569	1527	1608	1579	1626	1695	1633	1633	1631	1632	1633	1714	1673	1752	1677	1658	1764	1704	1772	1805	1772	1832	1858	1861	1874	1800	1799
1507	1565	1537	1510	1604	1606	1641	1549	1596	1618	1580	1695	1655	1614	1704	1661	1578	1709	1580	1671	1567	1631	1633	1514	1605	1615	1648	1556	1628	1640	1650	1617	1750	1728	1656	1689	1734	1687	1688	1683	1700	1649	1786	1820	1797	1794	1795	1801	1778	1784
1577	1517	1581	1607	1474	1586	1581	1579	1547	1661	1611	1676	1658	1668	1666	1667	1644	1706	1584	1596	1606	1613	1655	1647	1629	1613	1640	1638	1651	1607	1681	1713	1590	1663	1648	1720	1622	1611	1631	1689	1677	1719	1798	1802	1735	1772	1803	1864	1802	1731
1619	1544	1596	1551	1567	1738	1651	1574	1610	1680	1627	1673	1664	1683	1688	1687	1663	1637	1579	1671	1600	1642	1615	1709	1566	1589	1682	1663	1661	1647	1655	1718	1708	1614	1656	1708	1638	1668	1648	1628	1677	1656	1743	1779	1841	1787	1736	1731	1726	1711
1490	1485	1584	1540	1586	1595	1654	1654	1562	1654	1645	1653	1587	1624	1667	1613	1683	1635	1669	1615	1602	1706	1541	1616	1602	1653	1740	1699	1637	1695	1725	1744	1686	1692	1664	1677	1735	1644	1688	1645	1729	1666	1753	1735	1757	1753	1725	1711	1684	1628
1518	1565	1561	1511	1541	1565	1578	1592	1595	1579	1585	1568	1703	1618	1604	1649	1646	1664	1655	1636	1612	1616	1628	1634	1696	1684	1677	1695	1748	1734	1652	1745	1748	1728	1619	1675	1713	1702	1675	1616	1649	1682	1695	1722	1703	1768	1737	1737	1603	1687
1513	1548	1606	1535	1468	1497	1572	1514	1562	1636	1527	1620	1598	1678	1599	1655	1606	1576	1590	1562	1664	1666	1594	1626	1595	1629	1672	1639	1683	1790	1665	1681	1652	1686	1620	1679	1610	1607	1687	1694	1581	1718	1750	1764	1678	1709	1712	1623	1571	1649
1529	1599	1540	1508	1563	1493	1449	1497	1475	1581	1635	1534	1580	1516	1631	1590	1537	1567	1575	1589	1577	1593	1613	1668	1626	1648	1711	1732	1688	1737	1682	1699	1637	1572	1652	1645	1540	1648	1556	1674	1653	1696	1727	1753	1752	1688	1681	1710	1623	1684
1517	1532	1541	1533	1578	1537	1504	1516	1476	1514	1576	1498	1522	1568	1498	1535	1608	1588	1669	1591	1587	1612	1573	1671	1647	1594	1705	1749	1715	1789	1708	1596	1629	1548	1589	1617	1549	1631	1668	1633	1652	1699	1718	1700	1750	1714	1716	1684	1719	1652
1533	1602	1456	1550	1517	1515	1505	1528	1491	1565	1498	1562	1576	1544	1591	1527	1518	1565	1593	1666	1562	1629	1663	1631	1644	1653	1707	1700	1620	1689	1676	1698	1649	1593	1606	1622	1678	1615	1615	1728	1799	1745	1698	1758	1778	1706	1591	1644	1621	1711
1564	1603	1682	1588	1488	1482	1593	1534	1430	1511	1565	1588	1486	1588	1473	1492	1620	1567	1544	1656	1602	1680	1678	1709	1628	1699	1716	1731	1704	1749	1718	1732	1718	1627	1626	1696	1644	1666	1755	1753	1743	1713	1688	1805	1678	1637	1636	1613	1663	1727
1593	1517	1631	1576	1599	1507	1542	1548	1508	1508	1581	1435	1571	1569	1541	1547	1529	1651	1666	1593	1728	1598	1745	1648	1682	1720	1787	1780	1777	1677	1701	1810	1674	1698	1664	1677	1732	1731	1717	1700	1715	1732	1754	1738	1650	1622	1680	1661	1753	1690
1625	1579	1542	1549	1536	1566	1587	1542	1623	1587	1596	1536	1572	1555	1578	1576	1632	1550	1602	1593	1654	1624	1699	1723	1743	1717	1770	1841	1770	1792	1773	1716	1739	1723	1683	1704	1718	1669	1644	1724	1690	1684	1633	1684	1639	1604	1684	1705	1717	1689
1602	1641	1618	1575	1607	1620	1585	1583	1598	1623	1633	1634	1631	1615	1580	1612	1518	1661	1649	1680	1737	1762	1704	1825	1690	1797	1747	1728	1754	1756	1798	1795	1817	1703	1700	1738	1746	1756	1796	1691	1751	1662	1643	1640	1683	1737	1607	1768	1738	1807
1675	1653	1602	1543	1612	1678	1618	1555	1613	1564	1562	1610	1567	1559	1584	1600	1635	1633	1660	1622	1722	1692	1663	1727	1674	1758	1779	1668	1808	1832	1843	1760	1712	1708	1782	1717	1693	1733	1744	1702	1688	1642	1698	1650	1657	1667	1788	1725	1778	1726
1684	1677	1651	1553	1647	1677	1617	1694	1590	1626	1624	1617	1569	1604	1726	1663	1702	1598	1659	1683	1583	1776	1768	1730	1824	1830	1652	1766	1743	1731	1742	1600	1741	1688	1687	1709	1773	1775	1743	1702	1688	1678	1737	1605	1619	1682	1715	1757	1808	1855
1559	1684	1665	1621	1604	1584	1517	1523	1600	1607	1634	1652	1596	1685	1630	1674	1645	1647	1622	1659	1672	1726	1700	1802	1725	1747	1755	1696	1677	1774	1630	1666	1720	1672	1715	1737	1690	1796	1713	1643	1678	1656	1619	1688	1642	1758	1769	1863	1732	1817
1527	1590	1601	1632	1535	1572	1593	1538	1547	1590	1547	1654	1585	1582	1721	1698	1752	1690	1643	1725	1651	1668	1643	1775	1624	1591	1653	1642	1693	1606	1696	1607	1721	1675	1690	1763	1760	1720	1711	1709	1687	1647	1673	1652	1739	1719	1804	1811	1773	1757
1466	1529	1511	1615	1459	1554	1545	1552	1583	1667	1593	1649	1579	1587	1595	1668	1735	1679	1559	1602	1623	1617	1616	1704	1691	1551	1652	1660	1612	1643	1649	1657	1688	1701	1777	1702	1632	1586	1690	1659	1597	1667	1666	1669	1641	1707	1747	1819	1762	1683
1422	1522	1475	1504	1464	1549	1576	1607	1573	1605	1680	1654	1715	1635	1679	1747	1584	1631	1705	1584	1714	1611	1648	1619	1627	1632	1615	1625	1661	1640	1687	1682	1641	1712	1711	1689	1673	1728	1603	1669	1651	1620	1598	1644	1653	1778	1732	1652	1746	1711
1455	1503	1523	1442	1499	1558	1577	1609	1551	1635	1700	1677	1578	1589	1575	1698	1613	1666	1580	1569	1565	1637	1642	1546	1620	1632	1611	1569	1588	1643	1714	1655	1663	1638	1636	1715	1661	1660	1662	1698	1604	1648	1735	1716	1715	1691	1740	1717	1689	1636
1424	1494	1460	1466	1514	1521	1576	1568	1509	1603	1564	1650	1641	1612	1642	1662	1570	1673	1697	1595	1629	1631	1561	1603	1602	1615	1574	1550	1632	1619	1740	1708	1698	1689	1747	1653	1684	1710	1599	1692	1586	1716	1693	1758	1678	1712	1671	1684	1690	1769
1570	1533	1506	1412	1526	1469	1535	1459	1553	1562	1586	1671	1660	1570	1629	1620	1595	1706	1688	1622	1615	1671	1696	1607	1561	1627	1625	1610	1672	1747	1617	1627	1689	1612	1607	1672	1638	1728	1667	1644	1685	1674	1673	1702	1663	1662	1603	1668	1702	1691
1540	1475	1502	1521	1515	1462	1542	1533	1468	1600	1562	1571	1582	1640	1667	1621	1657	1674	1659	1683	1665	1638	1656	1596	1624	1643	1672	1609	1697	1621	1613	1641	1630	1662	1608	1686	1692	1705	1715	1689	1709	1620	1646	1669	1718	1710	1635	1647	1729	1634
1490	1566	1551	1448	1557	1528	1494	1534	1573	1606	1600	1513	1614	1676	1579	1682	1640	1609	1681	1638	1606	1602	1713	1706	1737	1580	1641	1633	1673	1615	1642	1568	1664	1601	1635	1645	1655	1685	1680	1709	1696	1723	1690	1706	1725	1721	1645	1573	1734	1725
1542	1529	1500	1471	1579	1501	1583	1627	1499	1559	1521	1579	1555	1609	1601	1676	1681	1710	1686	1650	1710	1592	1780	1699	1694	1691	1742	1615	1656	1626	1530	1596	1690	1650	1624	1579	1709	1667	1672	1674	1638	1678	1704	1717	1668	1637	1681	1685	1666	1660
1633	1645	1564	1526	1589	1548	1547	1573	1518	1605	1531	1636	1596	1597	1595	1597	1649	1696	1723	1742	1705	1657	1684	1713	1603	1614	1663	1652	1644	1590	1531	1582	1550	1546	1680	1684	1751	1599	1710	1749	1698	1620	1601	1701	1629	1682	1698	1650	1657	1670
1720	1674	1587	1615	1564	1503	1520	1512	1525	1545	1517	1605	1505	1636	1588	1609	1673	1744	1616	1607	1680	1715	1758	1687	1636	1628	1573	1689	1607	1579	1571	1630	1536	1591	1629	1645	1647	1689	1572	1617	1670	1617	1619	1614	1627	1627	1619	1730	1685	1670
1618	1649	1689	1558	1561	1564	1580	1576	1535	1484	1573	1570	1594	1612	1626	1656	1560	1654	1749	1700	1692	1721	1675	1600	1601	1603	1602	1631	1515	1570	1590	1663	1627	1586	1683	1574	1672	1613	1593	1598	1647	1657	1630	1581	1618	1642	1689	1720	1791	1743
1624	1600	1681	1599	1605	1552	1598	1590	1543	1587	1564	1585	1554	1571	1586	1566	1608	1501	1621	1568	1646	1555	1603	1588	1557	1577	1567	1691	1560	1639	1599	1705	1631	1642	1712	1616	1623	1618	1628	1638	1627	1591	1690	1667	1759	1657	1701	1778	1810	1726
1566	1567	1658	1498	1615	1616	1576	1524	1528	1503	1555	1486	1510	1538	1532	1513	1588	1555	1571	1605	1613	1624	1591	1563	1568	1682	1627	1694	1690	1611	1693	1716	1660	1613	1656	1659	1634	1655	1680	1649	1636	1656	1704	1586	1671	1680	1729	1733	1714	1661
1659	1587	1588	1623	1579	1614	1630	1654	1494	1522	1585	1492	1552	1538	1464	1487	1565	1626	1567	1482	1517	1572	1573	1634	1612	1632	1555	1678	1706	1600	1691	1705	1647	1750	1679	1628	1747	1638	1683	1694	1617	1656	1709	1677	1705	1591	1657	1633	1684	1604
1505	1542	1560	1554	1591	1635	1525	1660	1628	1523	1537	1569	1583	1487	1542	1522	1526	1540	1555	1596	1495	1612	1605	1498	1609	1585	1689	1677	1669	1660	1700	1776	1730	1702	1606	1618	1640	1715	1596	1653	1732	1639	1774	1705	1586	1650	1670	1587	1668	1757
1630	1606	1630	1592	1617	1654	1587	1642	1585	1606	1519	1488	1588	1502	1575	1547	1556	1490	1578	1551	1504	1533	1500	1579	1472	1670	1564	1699	1607	1696	1687	1756	1653	1671	1640	1639	1712	1680	1754	1728	1732	1753	1631	1693	1729	1622	1618	1616	1655	1672
1673	1687	1726	1702	1682	1681	1686	1658	1637	1576	1548	1599	1588	1564	1491	1522	1507	1542	1540	1538	1578	1498	1537	1631	1549	1650	1577	1656	1605	1653	1656	1694	1681	1707	1718	1742	1730	1758	1712	1690	1777	1707	1756	1650	1717	1757	1625	1630	1634	1705
1797	1671	1820	1635	1753	1840	1692	1701	1678	1618	1645	1681	1672	1522	1649	1592	1569	1543	1524	1554	1550	1585	1507	1578	1582	1520	1581	1571	1582	1614	1576	1633	1634	1685	1761	1757	1742	1833	1860	1820	1906	1788	1730	1684	1723	1726	1688	1754	1683	1647
1707	1721	1734	1737	1781	1737	1776	1760	1766	1712	1662	1687	1660	1639	1626	1666	1615	1570	1613	1600	1541	1511	1625	1479	1551	1520	1520	1547	1585	1551	1620	1579	1644	1679	1796	1835	1835	1843	1748	1819	1837	1787	1747	1764	1788	1751	1708	1753	1649	1752
1587	1592	1598	1659	1694	1718	1725	1678	1690	1680	1668	1689	1691	1719	1559	1641	1580	1603	1554	1584	1500	1522	1575	1488	1369	1538	1538	1531	1513	1596	1544	1652	1590	1663	1733	1729	1809	1739	1824	1714	1738	1740	1811	1818	1651	1793	1718	1642	1736	1778
1554	1535	1489	1592	1585	1580	1670	1625	1631	1603	1661	1587	1646	1593	1580	1609	1533	1549	1568	1511	1416	1475	1482	1383	1456	1472	1489	1423	1486	1576	1593	1651	1667	1748	1643	1774	1828	1663	1821	1725	1789	1787	1930	1782	1755	1726	1710	1783	1656	1725
1464	1568	1479	1557	1480	1560	1547	1473	1514	1557	1536	1589	1596	1559	1604	1504	1476	1439	1448	1491	1493	1409	1500	1497	1513	1453	1476	1492	1580	1595	1556	1562	1607	1725	1728	1757	1727	1741	1835	1738	1792	1828	1821	1798	1732	1742	1722	1688	1651	1699
1418	1490	1542	1489	1514	1462	1552	1547	1635	1539	1511	1520	1583	1566	1528	1546	1578	1573	1517	1537	1564	1518	1538	1519	1516	1534	1467	1482	1552	1615	1600	1627	1674	1751	1733	1754	1776	1746	1832	1825	1872	1833	1904	1842	1756	1717	1728	1648	1697	1653
1377	1451	1452	1491	1466	1456	1540	1575	1541	1646	1594	1577	1530	1583	1525	1546	1556	1596	1462	1481	1531	1521	1549	1607	1550	1488	1523	1550	1529	1567	1580	1542	1584	1683	1781	1670	1749	1830	1764	1783	1771	1787	1902	1871	1803	1750	1690	1743	1692	1702
1339	1432	1424	1535	1418	1559	1591	1642	1616	1645	1590	1619	1656	1579	1537	1586	1659	1568	1607	1562	1642	1577	1602	1624	1508	1629	1507	1592	1543	1382	1525	1573	1509	1641	1615	1647	1672	1694	1735	1651	1828	1811	1798	1770	1782	1746	1681	1750	1640	1661
1441	1507	1502	1483	1503	1518	1563	1576	1601	1687	1674	1709	1565	1632	1645	1560	1626	1504	1577	1506	1545	1547	1627	1577	1581	1578	1569	1493	1494	1564	1477	1563	1603	1655	1555	1621	1671	1738	1707	1686	1730	1767	1816	1742	1762	1718	1695	1684	1702	1633
1454	1432	1491	1505	1459	1540	1523	1565	1641	1591	1572	1629	1536	1604	1549	1599	1602	1505	1526	1563	1500	1560	1602	1579	1577	1541	1568	1567	1516	1485	1557	1501	1620	1610	1682	1767	1661	1766	1701	1756	1767	1766	1576	1707	1707	1771	1616	1694	1644	1610
1461	1516	1534	1494	1485	1461	1483	1548	1456	1521	1517	1506	1598	1555	1595	1570	1547	1489	1560	1565	1533	1500	1549	1563	1515	1516	1531	1505	1496	1534	1576	1566	1534	1694	1766	1721	1743	1739	1703	1758	1787	1716	1736	1681	1704	1813	1701	1679	1694	1618
1452	1449	1473	1452	1423	1486	1509	1515	1463	1444	1483	1538	1448	1514	1522	1495	1426	1455	1430	1561	1512	1432	1495	1447	1574	1522	1489	1599	1538	1540	1588	1589	1749	1713	1596	1648	1723	1744	1736	1698	1771	1734	1706	1696	1699	1673	1676	1657	1640	1641
1509	1438	1479	1463	1410	1416	1458	1424	1366	1501	1409	1469	1433	1470	1474	1429	1417	1498	1468	1517	1519	1547	1521	1576	1533	1577	1524	1564	1613	1605	1613	1717	1675	1683	1659	1646	1711	1667	1678	1627	1714	1622	1674	1696	1647	1700	1724	1602	1659	1627
1500	1418	1458	1423	1451	1403	1437	1404	1411	1479	1459	1486	1414	1444	1489	1489	1457	1543	1506	1544	1645	1532	1553	1604	1626	1570	1579	1660	1674	1632	1634	1573	1682	1645	1649	1610	1716	1676	1640	1667	1592	1726	1631	1591	1654	1613	1620	1613	1571	1722
1468	1484	1468	1435	1442	1473	1424	1423	1448	1453	1448	1528	1482	1416	1523	1507	1520	1565	1531	1630	1526	1617	1539	1585	1608	1525	1626	1571	1583	1579	1587	1595	1649	1597	1598	1672	1598	1566	1581	1575	1589	1585	1613	1634	1644	1614	1552	1625	1556	1680
1462	1510	1436	1470	1514	1451	1432	1489	1445	1506	1490	1491	1483	1508	1513	1462	1480	1544	1445	1530	1474	1499	1572	1556	1502	1630	1545	1504	1549	1548	1538	1586	1513	1565	1626	1582	1606	1574	1574	1602	1560	1525	1652	1613	1591	1557	1700	1528	1597	1692
1437	1437	1515	1467	1445	1497	1482	1487	1576	1423	1429	1503	1556	1456	1479	1464	1519	1467	1450	1495	1522	1480	1474	1477	1442	1582	1587	1586	1554	1598	1546	1560	1658	1611	1623	1629	1592	1623	1587	1718	1636	1576	1627	1666	1641	1621	1603	1602	1672	1644
1410	1448	1408	1488	1476	1467	1503	1405	1524	1512	1457	1455	1506	1478	1453	1453	1437	1430	1494	1388	1498	1507	1427	1557	1461	1545	1500	1603	1577	1557	1611	1483	1577	1577	1628	1659	1590	1556	1562	1629	1629	1550	1584	1606	1703	1711	1696	1567	1627	1599
1421	1556	1449	1384	1446	1430	1419	1440	1465	1420	1485	1404	1405	1408	1410	1431	1535	1481	1511	1446	1483	1536	1534	1526	1529	1514	1515	1576	1539	1547	1607	1654	1568	1525	1585	1574	1653	1569	1545	1538	1529	1718	1606	1664	1592	1637	1530	1590	1595	1676
1488	1507	1473	1409	1489	1452	1433	1448	1426	1474	1500	1489	1496	1432	1491	1476	1410	1455	1376	1447	1492	1487	1494	1540	1551	1489	1502	1618	1504	1569	1582	1556	1533	1628	1611	1542	1625	1658	1654	1631	1625	1611	1640	1517	1631	1615	1554	1577	1620	1621
1489	1432	1501	1475	1460	1413	1455	1476	1458	1559	1496	1489	1534	1492	1485	1528	1478	1535	1494	1506	1480	1490	1543	1571	1518	1508	1461	1463	1454	1490	1509	1568	1532	1596	1661	1585	1586	1611	1543	1718	1569	1656	1638	1629	1610	1663	1634	1677	1588	1609
1436	1396	1414	1401	1392	1469	1464	1454	1520	1462	1578	1545	1492	1511	1451	1537	1491	1550	1472	1527	1555	1431	1467	1514	1504	1504	1474	1541	1569	1485	1505	1595	1554	1585	1532	1645	1590	1623	1621	1619	1615	1550	1615	1625	1603	1662	1557	1647	1618	1617
1490	1422	1482	1428	1403	1484	1435	1467	1512	1479	1525	1520	1502	1625	1516	1526	1503	1563	1529	1513	1435	1532	1548	1463	1486	1436	1517	1569	1473	1500	1460	1518	1464	1510	1512	1543	1549	1571	1573	1543	1595	1538	1525	1648	1565	1574	1537	1647	1643	1616
1429	1500	1425	1494	1425	1427	1479	1471	1448	1487	1432	1409	1595	1517	1515	1522	1512	1503	1497	1497	1474	1494	1523	1516	1449	1505	1499	1499	1479	1532	1445	1511	1544	1545	1553	1513	1525	1528	1531	1509	1505	1595	1635	1623	1607	1575	1593	1640	1605	1513
1374	1421	1400	1415	1497	1388	1418	1354	1476	1413	1465	1500	1461	1483	1504	1532	1464	1543	1505	1496	1498	1470	1503	1481	1430	1479	1436	1497	1509	1467	1469	1528	1494	1522	1542	1527	1510	1527	1588	1576	1627	1502	1559	1566	1538	1592	1505	1557	1574	1568
1378	1396	1400	1385	1420	1373	1450	1380	1475	1467	1453	1467	1480	1459	1466	1421	1469	1509	1417	1458	1552	1514	1477	1478	1518	1439	1484	1419	1390	1498	1448	1459	1480	1540	1511	1507	1523	1527	1508	1593	1504	1521	1583	1551	1588	1531	1511	1549	1560	1589
1406	1422	1456	1425	1400	1406	1473	1469	1431	1349	1471	1479	1458	1496	1437	1553	1482	1427	1512	1462	1538	1528	1482	1525	1499	1519	1545	1466	1478	1500	1445	1496	1451	1528	1531	1552	1488	1591	1544	1491	1552	1581	1575	1529	1511	1556	1602	1605	1528	1488
1424	1457	1374	1417	1341	1384	1440	1466	1445	1367	1408	1430	1455	1461	1411	1492	1448	1476	1424	1549	1464	1509	1503	1548	1469	1501	1525	1490	1480	1571	1542	1513	1578	1524	1521	1580	1533	1540	1566	1519	1504	1574	1621	1534	1523	1539	1617	1534	1622	1579
1436	1444	1504	1440	1375	1409	1434	1453	1429	1430	1486	1447	1484	1413	1506	1499	1421	1504	1420	1502	1509	1577	1489	1553	1511	1550	1454	1541	1455	1553	1566	1520	1533	1620	1573	1550	1484	1559	1578	1552	1531	1618	1627	1539	1521	1550	1538	1552	1556	1534
1411	1449	1492	1407	1356	1448	1549	1458	1492	1474	1505	1522	1435	1532	1498	1539	1499	1507	1505	1512	1595	1475	1528	1580	1502	1597	1551	1514	1489	1514	1605	1462	1581	1575	1553	1628	1555	1532	1556	1550	1488	1617	1662	1602	1502	1536	1580	1559	1620	1579
1503	1442	1436	1378	1419	1480	1510	1472	1504	1471	1568	1502	1503	1570	1534	1436	1503	1534	1568	1572	1549	1491	1513	1460	1586	1562	1587	1535	1553	1554	1545	1580	1670	1622	1589	1604	1657	1673	1619	1623	1499	1609	1620	1554	1603	1574	1609	1599	1594	1610
1414	1428	1451	1506	1489	1425	1475	1503	1521	1475	1593	1599	1545	1574	1537	1595	1438	1545	1570	1480	1573	1532	1590	1528	1537	1477	1577	1527	1565	1542	1543	1563	1636	1615	1557	1577	1550	1601	1616	1600	1608	1603	1642	1618	1553	1568	1603	1559	1550	1535
1350	1410	1442	1472	1451	1470	1456	1469	1385	1443	1502	1540	1513	1516	1466	1435	1548	1529	1490	1569	1494	1524	1530	1552	1532	1454	1506	1522	1444	1588	1588	1571	1591	1592	1528	1487	1622	1578	1565	1510	1589	1606	1523	1499	1520	1653	1632	1635	1528	1596
1415	1372	1443	1425	1371	1407	1454	1416	1516	1404	1517	1496	1517	1492	1526	1543	1486	1453	1454	1494	1540	1510	1459	1528	1576	1522	1478	1553	1466	1525	1531	1558	1609	1559	1440	1575	1553	1544	1491	1615	1623	1690	1586	1620	1548	1578	1608	1578	1510	1616
1429	1376	1374	1462	1381	1512	1518	1439	1512	1343	1576	1553	1530	1545	1481	1550	1493	1510	1494	1555	1478	1552	1549	1523	1573	1579	1480	1586	1539	1517	1494	1569	1507	1594	1443	1569	1600	1573	1575	1551	1585	1581	1646	1576	1404	1529	1548	1572	1594	1587
1393	1506	1439	1361	1461	1530	1446	1504	1504	1509	1506	1533	1535	1516	1592	1550	1557	1575	1472	1541	1536	1520	1524	1567	1544	1538	1590	1498	1492	1533	1439	1557	1538	1610	1577	1559	1609	1606	1532	1613	1633	1633	1590	1564	1519	1585	1647	1598	1538	1543
1402	1410	1483	1431	1417	1424	1472	1418	1519	1484	1494	1475	1529	1557	1537	1552	1490	1529	1446	1466	1532	1555	1593	1620	1475	1578	1501	1587	1544	1552	1549	1524	1590	1560	1622	1549	1508	1622	1588	1588	1616	1643	1541	1558	1541	1542	1604	1607	1515	1546
1431	1392	1424	1432	1437	1498	1412	1510	1453	1481	1418	1490	1488	1513	1477	1490	1563	1493	1499	1474	1564	1496	1553	1528	1444	1545	1537	1499	1534	1543	1580	1571	1598	1602	1526	1516	1578	1563	1552	1608	1651	1692	1475	1583	1559	1556	1569	1583	1573	1559
1418	1366	1382	1419	1447	1448	1429	1441	1419	1440	1440	1520	1450	1515	1505	1458	1526	1546	1486	1568	1586	1514	1505	1611	1512	1544	1530	1563	1544	1601	1560	1567	1520	1520	1553	1516	1624	1564	1570	1537	1592	1596	1605	1471	1504	1617	1595	1568	1504	1564
1457	1398	1418	1475	1378	1419	1423	1479	1439	1487	1505	1419	1547	1470	1508	1557	1517	1552	1556	1509	1602	1534	1554	1524	1529	1601	1597	1525	1562	1592	1558	1578	1587	1517	1542	1551	1636	1650	1589	1662	1596	1641	1526	1548	1492	1516	1649	1582	1574	1560
1475	1459	1399	1417	1408	1402	1409	1461	1478	1472	1455	1484	1539	1505	1498	1572	1508	1464	1571	1435	1535	1576	1561	1561	1559	1419	1595	1553	1611	1531	1562	1566	1570	1608	1594	1563	1605	1602	1554	1520	1655	1654	1608	1551	1505	1646	1554	1538	1458	1529
1439	1409	1419	1353	1384	1433	1423	1417	1507	1468	1379	1486	1504	1482	1537	1553	1542	1513	1401	1546	1441	1473	1494	1561	1492	1494	1499	1583	1575	1536	1563	1590	1667	1558	1602	1547	1619	1626	1572	1550	1569	1617	1592	1549	1566	1647	1572	1524	1496	1458
1406	1455	1396	1414	1411	1486	1464	1467	1459	1491	1438	1510	1438	1527	1457	1553	1524	1472	1492	1520	1452	1537	1553	1550	1531	1573	1556	1496	1574	1575	1570	1586	1603	1591	1476	1539	1502	1618	1522	1612	1640	1619	1619	1557	1501	1604	1651	1586	1524	1562
1481	1416	1421	1393	1450	1478	1461	1506	1493	1481	1550	1474	1483	1460	1444	1451	1408	1561	1502	1462	1448	1532	1434	1481	1541	1490	1466	1447	1584	1540	1560	1528	1593	1575	1610	1532	1570	1605	1524	1546	1517	1609	1578	1597	1526	1618	1620	1597	1561	1554
1444	1467	1479	1404	1482	1449	1471	1505	1501	1453	1473	1503	1471	1470	1480	1512	1406	1443	1534	1527	1508	1518	1577	1501	1494	1446	1615	1523	1546	1510	1526	1622	1577	1580	1571	1575	1614	1504	1576	1473	1621	1500	1618	1526	1583	1610	1625	1608	1496	1556
1431	1483	1436	1479	1474	1464	1478	1574	1503	1569	1440	1491	1407	1505	1447	1499	1379	1464	1466	1476	1476	1467	1502	1499	1565	1515	1583	1522	1619	1545	1564	1638	1676	1589	1603	1577	1567	1685	1478	1525	1648	1655	1639	1587	1574	1679	1615	1623	1543	1599
1435	1420	1516	1465	1392	1537	1500	1469	1490	1459	1529	1494	1523	1499	1505	1473	1447	1452	1469	1502	1484	1415	1481	1517	1484	1497	1563	1529	1580	1639	1554	1578	1578	1638	1582	1578	1543	1600	1670	1553	1673	1693	1643	1688	1578	1688	1632	1668	1635	1588
1428	1482	1453	1438	1495	1503	1444	1434	1501	1447	1466	1510	1453	1453	1474	1491	1472	1502	1495	1527	1622	1519	1427	1571	1555	1524	1568	1593	1627	1571	1545	1518	1575	1585	1685	1635	1665	1680	1632	1616	1620	1749	1701	1658	1741	1700	1751	1634	1642	1664
1420	1455	1361	1379	1467	1396	1418	1509	1463	1459	1447	1501	1405	1479	1438	1476	1508	1507	1582	1473	1579	1479	1537	1590	1556	1595	1581	1618	1587	1564	1563	1591	1671	1655	1618	1701	1722	1761	1633	1765	1680	1796	1762	1686	1710	1787	1738	1716	1686	1607
1323	1410	1351	1333	1408	1371	1399	1359	1441	1468	1440	1395	1414	1464	1412	1475	1527	1612	1533	1537	1487	1537	1640	1585	1636	1559	1640	1664	1661	1592	1631	1539	1702	1667	1575	1682	1798	1715	1699	1666	1727	1744	1764	1775	1764	1725	1773	1670	1706	1694
1355	1324	1366	1331	1399	1369	1391	1448	1322	1418	1451	1426	1359	1411	1474	1484	1527	1590	1583	1564	1540	1659	1661	1705	1557	1595	1630	1609	1583	1529	1551	1623	1627	1599	1640	1647	1717	1793	1803	1768	1683	1842	1804	1747	1776	1812	1737	1683	1686	1692
1418	1382	1341	1401	1395	1424	1314	1387	1432	1365	1338	1457	1433	1449	1489	1543	1489	1599	1583	1653	1595	1658	1561	1674	1656	1565	1701	1612	1590	1551	1596	1571	1563	1649	1606	1609	1677	1717	1722	1717	1804	1806	1800	1723	1725	1726	1774	1781	1667	1639
1336	1342	1365	1321	1312	1333	1312	1351	1337	1340	1350	1387	1384	1355	1419	1558	1585	1573	1690	1730	1757	1684	1711	1659	1667	1623	1643	1641	1701	1601	1624	1603	1691	1645	1617	1596	1634	1737	1681	1706	1808	1772	1786	1758	1681	1764	1773	1679	1668	1674
1400	1414	1320	1310	1345	1342	1363	1276	1304	1368	1418	1420	1428	1490	1516	1579	1583	1598	1678	1741	1745	1728	1679	1710	1758	1743	1664	1782	1719	1606	1654	1579	1578	1514	1599	1582	1674	1719	1653	1634	1658	1749	1663	1754	1708	1782	1694	1649	1620	1699
1398	1385	1379	1408	1307	1329	1369	1309	1399	1347	1386	1386	1369	1449	1472	1515	1650	1643	1702	1764	1780	1770	1773	1821	1836	1811	1744	1751	1757	1669	1676	1668	1633	1598	1579	1617	1570	1669	1576	1582	1643	1701	1764	1624	1678	1701	1736	1630	1662	1691
1366	1389	1327	1355	1394	1368	1300	1282	1316	1322	1326	1339	1423	1448	1538	1670	1649	1719	1745	1870	1842	1790	1927	1987	1908	1880	1793	1789	1802	1701	1722	1624	1584	1645	1626	1629	1577	1645	1599	1592	1592	1653	1796	1599	1634	1727	1758	1681	1642	1624
1409	1361	1342	1348	1409	1325	1316	1393	1347	1347	1402	1353	1393	1394	1569	1575	1682	1757	1733	1887	1916	1874	1984	1949	1884	2000	1831	1846	1897	1725	1637	1749	1731	1573	1589	1570	1610	1604	1509	1579	1624	1569	1634	1611	1629	1660	1704	1772	1720	1624
1419	1419	1403	1389	1346	1390	1346	1370	1339	1359	1345	1360	1438	1447	1530	1664	1681	1758	1738	1848	1970	1996	1951	1973	2054	2022	1973	1892	1845	1756	1719	1732	1809	1727	1575	1587	1509	1547	1556	1534	1539	1655	1603	1690	1649	1696	1739	1697	1638	1730
1389	1439	1379	1338	1365	1348	1350	1396	1282	1354	1357	1287	1328	1423	1513	1569	1733	1823	1800	1928	2028	1979	1942	2098	2022	2108	2026	1877	1873	1837	1767	1704	1723	1649	1647	1607	1542	1611	1501	1577	1504	1619	1702	1649	1691	1668	1736	1703	1661	1681
1359	1407	1406	1434	1419	1411	1330	1384	1315	1336	1350	1386	1374	1430	1528	1672	1804	1793	1873	1971	2020	1959	2001	1984	2086	1949	1962	1875	1843	1932	1807	1771	1739	1611	1583	1598	1565	1564	1485	1610	1591	1551	1707	1676	1642	1648	1693	1757	1748	1705
1355	1388	1378	1378	1407	1345	1411	1393	1391	1384	1393	1428	1491	1489	1588	1567	1778	1744	1819	1907	1954	1999	2022	1946	1988	1998	1912	1864	1845	1849	1749	1792	1719	1655	1568	1579	1585	1596	1582	1539	1580	1522	1636	1684	1679	1725	1714	1725	1646	1671
1308	1327	1452	1381	1366	1423	1450	1420	1443	1396	1499	1418	1520	1563	1636	1654	1692	1842	1831	1924	1926	1878	1973	1903	1978	2024	1907	1881	1897	1801	1767	1711	1735	1696	1688	1529	1641	1630	1556	1611	1581	1596	1648	1604	1657	1573	1647	1675	1648	1670
1311	1277	1297	1368	1383	1395	1395	1422	1487	1434	1417	1492	1556	1550	1682	1741	1684	1816	1873	1814	1957	1977	1948	1946	2039	2003	2006	1908	1819	1765	1764	1725	1735	1730	1729	1611	1579	1551	1594	1620	1614	1543	1647	1580	1556	1616	1689	1708	1619	1562
1324	1292	1368	1279	1368	1450	1459	1410	1424	1406	1441	1507	1541	1508	1561	1696	1716	1759	1779	1813	1865	1975	1952	2008	1957	1913	1944	1927	1855	1842	1849	1728	1769	1762	1744	1696	1675	1657	1598	1610	1531	1533	1662	1606	1613	1608	1650	1702	1645	1667
1268	1276	1355	1351	1426	1325	1390	1455	1405	1429	1468	1489	1494	1543	1571	1649	1628	1741	1782	1812	1859	1902	1909	1959	2004	1951	1939	1849	1865	1861	1762	1806	1754	1793	1774	1703	1597	1699	1631	1652	1663	1659	1760	1738	1607	1687	1746	1839	1752	1697
1375	1308	1365	1328	1375	1329	1364	1444	1487	1428	1395	1494	1489	1541	1567	1610	1527	1609	1661	1706	1841	1811	1882	1838	2018	1889	1919	1861	1818	1800	1823	1771	1673	1646	1685	1699	1674	1616	1661	1693	1633	1675	1733	1782	1805	1810	1840	1717	1851	1819
1317	1329	1347	1391	1422	1384	1369	1374	1393	1439	1411	1411	1434	1536	1494	1602	1619	1644	1664	1720	1765	1759	1822	1863	1763	1881	1815	1794	1713	1790	1770	1688	1641	1620	1650	1628	1536	1585	1598	1630	1587	1618	1672	1694	1742	1714	1682	1755	1832	1817
1370	1415	1348	1343	1331	1391	1384	1441	1402	1432	1426	1348	1381	1477	1636	1613	1559	1600	1641	1687	1650	1790	1732	1851	1712	1779	1827	1707	1635	1643	1645	1591	1553	1627	1570	1576	1546	1491	1473	1492	1490	1507	1542	1501	1661	1635	1625	1575	1659	1682
1356	1351	1337	1354	1409	1418	1343	1384	1447	1459	1398	1485	1488	1461	1592	1620	1592	1606	1682	1668	1794	1756	1775	1790	1816	1758	1732	1714	1585	1678	1559	1583	1606	1567	1498	1573	1508	1369	1478	1524	1452	1486	1452	1502	1548	1513	1568	1502	1494	1509
1354	1363	1317	1352	1432	1413	1466	1507	1454	1564	1514	1646	1566	1527	1697	1665	1709	1663	1768	1732	1796	1694	1864	1823	1754	1732	1807	1701	1633	1653	1560	1614	1538	1556	1535	1566	1439	1465	1495	1478	1460	1427	1444	1447	1500	1532	1528	1424	1508	1570
1371	1255	1336	1418	1394	1464	1444	1423	1483	1498	1523	1577	1715	1717	1695	1660	1702	1828	1782	1821	1833	1784	1758	1879	1832	1773	1755	1679	1685	1672	1581	1635	1631	1471	1540	1592	1553	1467	1450	1438	1462	1453	1443	1431	1481	1492	1524	1502	1481	1567
1340	1320	1357	1370	1395	1382	1381	1563	1467	1576	1589	1580	1684	1727	1718	1738	1707	1807	1796	1884	1798	1875	1864	1834	1767	1788	1783	1739	1627	1654	1768	1614	1580	1576	1521	1473	1553	1549	1421	1472	1431	1445	1446	1391	1468	1424	1513	1528	1491	1447
1329	1351	1375	1322	1306	1360	1352	1462	1473	1524	1596	1615	1568	1605	1666	1749	1793	1763	1913	1831	1873	1856	1908	1845	1834	1773	1715	1713	1599	1616	1569	1562	1497	1505	1580	1461	1500	1531	1391	1458	1470	1556	1519	1517	1497	1496	1546	1545	1486	1492
1306	1315	1273	1295	1345	1339	1325	1400	1359	1433	1531	1395	1609	1597	1673	1755	1715	1834	1899	1852	1863	1915	1933	1938	1836	1787	1645	1658	1692	1598	1546	1561	1491	1467	1510	1514	1477	1517	1474	1479	1500	1574	1604	1665	1649	1726	1580	1649	1646	1731
1421	1386	1357	1355	1306	1308	1406	1317	1362	1417	1398	1491	1560	1654	1673	1745	1719	1763	1900	2026	1949	1936	1979	1985	1883	1794	1785	1792	1606	1715	1650	1610	1614	1503	1521	1556	1604	1534	1580	1584	1650	1627	1735	1756	1661	1784	1777	1848	1829	1795
1420	1383	1316	1399	1366	1438	1461	1443	1457	1593	1475	1586	1629	1694	1742	1789	1813	1824	1839	1978	1961	1874	1968	1959	1861	1851	1794	1805	1847	1696	1705	1748	1691	1592	1532	1577	1593	1644	1598	1622	1678	1761	1746	1695	1752	1779	1843	1853	1674	1838
1443	1422	1379	1435	1471	1492	1510	1492	1517	1698	1698	1632	1716	1712	1760	1851	1801	1838	1831	1869	1976	1976	1927	1939	1934	1818	1761	1806	1800	1765	1747	1789	1682	1680	1655	1743	1622	1616	1578	1656	1661	1634	1626	1587	1749	1729	1786	1707	1737	1663
1445	1387	1466	1399	1470	1539	1588	1592	1585	1657	1665	1787	1699	1769	1831	1897	1815	1874	1854	1863	1886	1867	1864	1886	1827	1752	1810	1740	1716	1814	1646	1693	1765	1606	1659	1601	1524	1621	1610	1628	1551	1629	1595	1686	1553	1570	1600	1602	1678	1639
1410	1507	1434	1392	1539	1541	1598	1590	1544	1633	1708	1785	1696	1757	1821	1864	1826	1804	1866	1873	1871	1778	1742	1851	1765	1659	1650	1698	1649	1694	1695	1638	1601	1664	1548	1555	1589	1621	1576	1617	1597	1585	1550	1647	1625	1571	1617	1600	1623	1606
1416	1391	1392	1391	1465	1560	1577	1577	1551	1610	1659	1734	1686	1698	1755	1839	1795	1793	1769	1797	1750	1804	1763	1813	1617	1630	1668	1646	1599	1565	1614	1554	1567	1545	1544	1602	1568	1616	1611	1638	1593	1598	1574	1581	1578	1618	1586	1615	1650	1632
1426	1408	1435	1338	1426	1395	1538	1576	1595	1582	1631	1717	1776	1731	1734	1772	1736	1811	1770	1740	1720	1662	1773	1658	1694	1636	1647	1554	1521	1589	1638	1499	1560	1635	1616	1568	1539	1606	1595	1562	1593	1552	1580	1606	1510	1542	1548	1577	1575	1589
1396	1376	1366	1389	1413	1521	1509	1503	1514	1641	1640	1597	1677	1732	1680	1662	1675	1659	1592	1659	1585	1642	1569	1634	1598	1687	1614	1519	1543	1606	1603	1578	1556	1524	1492	1568	1573	1546	1512	1627	1554	1461	1521	1500	1535	1499	1527	1533	1585	1515
1373	1403	1417	1486	1502	1508	1508	1532	1564	1644	1609	1634	1648	1693	1675	1664	1681	1662	1569	1567	1545	1556	1519	1546	1577	1578	1632	1635	1604	1615	1581	1517	1576	1568	1550	1537	1570	1555	1599	1546	1532	1519	1476	1473	1429	1512	1517	1516	1552	1504
1360	1428	1505	1496	1490	1516	1578	1596	1661	1591	1544	1663	1613	1729	1626	1687	1667	1588	1600	1512	1462	1538	1475	1507	1537	1505	1468	1525	1603	1491	1518	1493	1586	1623	1570	1579	1476	1626	1581	1547	1580	1575	1502	1590	1543	1503	1523	1579	1488	1549
1373	1366	1464	1503	1560	1504	1555	1627	1592	1682	1678	1565	1683	1746	1742	1700	1646	1596	1600	1543	1546	1459	1534	1506	1510	1488	1510	1558	1471	1617	1515	1596	1600	1501	1601	1519	1555	1577	1548	1562	1575	1499	1494	1553	1538	1510	1455	1418	1485	1506
1381	1380	1470	1493	1549	1599	1592	1633	1717	1759	1652	1752	1706	1642	1708	1726	1557	1556	1591	1607	1599	1455	1442	1471	1494	1455	1467	1469	1467	1451	1643	1562	1570	1536	1549	1582	1596	1500	1617	1665	1569	1537	1554	1528	1517	1531	1465	1506	1510	1519
1379	1420	1415	1441	1489	1629	1617	1558	1685	1766	1762	1754	1685	1690	1673	1687	1646	1535	1534	1504	1498	1507	1439	1411	1467	1417	1416	1432	1519	1447	1583	1624	1543	1523	1524	1553	1560	1586	1568	1634	1599	1529	1609	1607	1470	1539	1473	1488	1434	1502
1314	1348	1371	1430	1489	1606	1601	1571	1564	1675	1717	1710	1742	1799	1694	1681	1586	1624	1569	1467	1526	1475	1497	1455	1472	1424	1457	1467	1488	1398	1490	1455	1540	1489	1486	1571	1571	1512	1620	1558	1439	1594	1537	1557	1522	1438	1479	1494	1477	1431
1358	1334	1375	1314	1376	1477	1621	1605	1630	1591	1621	1708	1664	1683	1733	1642	1635	1570	1448	1487	1464	1555	1417	1420	1504	1518	1455	1466	1433	1516	1446	1498	1553	1466	1520	1553	1553	1562	1552	1621	1566	1528	1497	1465	1537	1479	1505	1514	1382	1502
1377	1406	1355	1358	1442	1514	1549	1544	1595	1679	1577	1664	1604	1607	1619	1517	1589	1532	1467	1417	1462	1426	1423	1491	1430	1488	1483	1517	1519	1448	1507	1509	1564	1597	1552	1543	1502	1648	1523	1503	1509	1570	1529	1458	1489	1453	1511	1463	1501	1463
1427	1374	1446	1473	1471	1468	1585	1630	1619	1631	1618	1579	1605	1584	1553	1527	1471	1478	1461	1384	1359	1429	1416	1399	1428	1444	1588	1532	1554	1605	1580	1567	1529	1618	1497	1618	1560	1562	1562	1570	1607	1495	1502	1496	1390	1452	1448	1427	1361	1409
1409	1419	1478	1424	1505	1536	1574	1570	1569	1636	1655	1663	1652	1551	1620	1542	1486	1579	1421	1415	1449	1453	1395	1410	1454	1448	1488	1531	1532	1567	1557	1523	1516	1543	1521	1503	1537	1513	1527	1510	1483	1444	1462	1423	1393	1367	1349	1453	1491	1416
1309	1412	1413	1340	1467	1517	1482	1508	1486	1458	1560	1598	1570	1562	1507	1466	1390	1429	1409	1542	1399	1456	1336	1505	1427	1406	1492	1418	1499	1494	1517	1425	1480	1470	1524	1505	1447	1427	1493	1448	1394	1424	1459	1395	1410	1380	1355	1440	1429	1424
1430	1442	1405	1328	1339	1418	1450	1379	1526	1518	1443	1533	1521	1406	1489	1381	1492	1486	1542	1471	1464	1377	1442	1345	1437	1491	1475	1411	1470	1476	1513	1463	1474	1452	1475	1484	1431	1472	1462	1511	1457	1441	1391	1398	1360	1452	1374	1443	1361	1405
1479	1319	1589	1418	1422	1542	1526	1477	1514	1497	1405	1441	1448	1473	1368	1445	1408	1420	1328	1361	1366	1417	1417	1416	1379	1372	1390	1385	1390	1471	1487	1495	1379	1549	1505	1437	1464	1495	1483	1454	1412	1386	1433	1421	1466	1461	1393	1401	1447	1377
1354	1412	1591	1575	1603	1607	1648	1592	1572	1555	1555	1462	1493	1529	1500	1436	1464	1455	1371	1373	1364	1368	1430	1372	1317	1385	1450	1368	1271	1370	1382	1464	1450	1440	1399	1493	1403	1384	1444	1454	1389	1423	1336	1450	1456	1493	1412	1454	1405	1395
1233	1428	1475	1719	1677	1554	1642	1665	1606	1727	1643	1633	1552	1556	1531	1472	1516	1455	1408	1447	1339	1411	1426	1375	1334	1348	1394	1351	1385	1370	1377	1373	1392	1410	1461	1446	1485	1446	1391	1454	1407	1426	1484	1362	1419	1396	1400	1467	1481	1401
1324	1316	1471	1583	1622	1551	1482	1578	1602	1647	1639	1554	1592	1596	1588	1566	1454	1496	1411	1396	1302	1395	1302	1318	1385	1377	1338	1391	1369	1298	1374	1383	1401	1396	1427	1400	1462	1444	1483	1505	1447	1390	1441	1418	1397	1392	1428	1428	1478	1314
1291	1340	1454	1503	1669	1686	1453	1511	1601	1495	1556	1507	1466	1510	1479	1453	1464	1419	1351	1463	1312	1256	1275	1288	1304	1366	1333	1369	1367	1413	1379	1439	1432	1347	1425	1443	1402	1512	1507	1412	1488	1453	1433	1341	1372	1354	1384	1361	1423	1277
1425	1372	1411	1517	1556	1539	1335	1331	1524	1482	1507	1455	1389	1458	1466	1365	1380	1498	1398	1357	1364	1368	1329	1281	1350	1360	1360	1449	1447	1407	1388	1448	1466	1516	1491	1481	1385	1526	1497	1462	1469	1421	1384	1469	1325	1344	1249	1443	1336	1319
1390	1360	1506	1350	1558	1462	1407	1357	1413	1526	1421	1422	1384	1353	1434	1466	1361	1423	1410	1293	1310	1357	1385	1368	1402	1311	1347	1403	1438	1482	1479	1476	1538	1480	1484	1412	1503	1424	1472	1462	1387	1378	1439	1367	1362	1363	1395	1406	1382	1281
1364	1431	1427	1356	1353	1329	1339	1310	1299	1398	1370	1328	1362	1339	1371	1398	1326	1340	1358	1350	1305	1383	1316	1364	1376	1374	1374	1420	1466	1458	1491	1434	1510	1467	1411	1417	1440	1421	1463	1409	1352	1311	1331	1389	1372	1364	1423	1437	1411	1388
1324	1267	1249	1247	1242	1244	1222	1185	1219	1323	1277	1337	1318	1338	1312	1353	1330	1355	1411	1431	1461	1283	1375	1370	1366	1422	1379	1398	1449	1438	1479	1466	1510	1442	1414	1434	1440	1364	1415	1391	1377	1405	1449	1412	1430	1426	1383	1402	1465	1480
1321	1377	1351	1419	1396	1356	1379	1290	1225	1382	1365	1379	1372	1397	1407	1407	1402	1373	1394	1412	1415	1355	1363	1420	1481	1432	1348	1409	1481	1381	1419	1485	1320	1408	1345	1366	1391	1386	1405	1351	1448	1406	1382	1361	1370	1426	1401	1410	1370	1435
1520	1435	1494	1542	1550	1466	1535	1484	1432	1462	1392	1351	1374	1323	1408	1439	1386	1343	1300	1404	1439	1385	1377	1392	1400	1352	1331	1339	1338	1388	1377	1312	1313	1363	1411	1370	1395	1286	1331	1330	1348	1399	1364	1388	1356	1385	1371	1410	1410	1388
1499	1361	1413	1474	1415	1370	1375	1435	1302	1416	1318	1351	1280	1304	1254	1326	1322	1355	1341	1360	1371	1348	1384	1358	1427	1376	1384	1367	1384	1254	1334	1361	1309	1313	1319	1310	1359	1345	1276	1429	1329	1290	1339	1376	1427	1331	1398	1372	1386	1347
1318	1241	1309	1352	1262	1318	1288	1287	1335	1320	1359	1268	1274	1341	1355	1367	1300	1405	1401	1391	1382	1325	1408	1338	1406	1342	1393	1293	1357	1353	1344	1362	1260	1334	1291	1354	1346	1365	1341	1308	1321	1271	1335	1307	1373	1381	1380	1429	1387	1380
1290	1316	1336	1317	1300	1279	1302	1344	1279	1297	1316	1334	1333	1341	1325	1340	1355	1328	1368	1318	1358	1397	1325	1328	1345	1368	1397	1347	1398	1349	1345	1380	1253	1340	1309	1323	1341	1355	1380	1297	1268	1332	1273	1304	1338	1375	1322	1336	1372	1350
1332	1290	1381	1362	1362	1285	1322	1376	1249	1291	1290	1318	1226	1300	1261	1271	1232	1280	1307	1271	1392	1341	1332	1412	1354	1435	1492	1423	1450	1412	1346	1380	1376	1405	1391	1447	1366	1420	1406	1326	1319	1374	1319	1363	1366	1393	1379	1394	1346	1408
1260	1259	1296	1378	1260	1260	1376	1310	1234	1292	1381	1328	1296	1342	1260	1326	1262	1262	1379	1354	1368	1421	1387	1369	1449	1494	1436	1433	1500	1397	1402	1458	1380	1421	1376	1401	1445	1435	1425	1421	1465	1452	1358	1418	1414	1432	1372	1460	1387	1448
1283	1321	1389	1374	1306	1327	1413	1417	1334	1440	1370	1317	1360	1340	1346	1348	1375	1376	1298	1345	1334	1328	1411	1334	1423	1344	1437	1418	1493	1457	1467	1518	1451	1443	1454	1406	1457	1431	1497	1455	1458	1451	1510	1505	1418	1452	1458	1569	1498	1567
1311	1387	1426	1384	1278	1374	1343	1455	1421	1363	1430	1370	1375	1378	1350	1446	1361	1306	1357	1358	1309	1305	1352	1348	1369	1412	1409	1413	1419	1471	1446	1495	1498	1466	1404	1392	1383	1382	1389	1384	1408	1370	1427	1357	1498	1360	1487	1483	1515	1555
1346	1359	1457	1281	1297	1399	1394	1332	1332	1411	1342	1403	1448	1368	1367	1453	1358	1367	1268	1305	1359	1391	1307	1312	1313	1305	1396	1431	1479	1351	1397	1361	1383	1391	1400	1401	1273	1394	1325	1373	1404	1347	1373	1395	1334	1418	1300	1335	1379	1433
1319	1366	1309	1273	1355	1323	1339	1333	1420	1370	1358	1478	1425	1411	1388	1409	1392	1423	1321	1363	1319	1350	1316	1341	1342	1380	1333	1422	1411	1466	1421	1397	1400	1366	1299	1331	1388	1365	1280	1338	1304	1306	1353	1411	1341	1276	1334	1343	1303	1389
1366	1326	1388	1291	1342	1369	1334	1337	1367	1328	1348	1313	1431	1364	1341	1423	1428	1407	1408	1299	1380	1311	1355	1364	1410	1380	1327	1410	1399	1445	1497	1420	1494	1377	1366	1447	1377	1387	1414	1471	1416	1416	1374	1298	1364	1314	1371	1396	1403	1383
1312	1334	1330	1217	1276	1272	1321	1250	1242	1322	1265	1314	1317	1335	1401	1375	1342	1350	1371	1358	1357	1357	1315	1383	1338	1479	1345	1350	1395	1420	1436	1495	1442	1494	1400	1461	1440	1425	1392	1429	1407	1495	1460	1424	1380	1457	1440	1483	1463	1471
1318	1365	1235	1183	1283	1346	1221	1249	1252	1211	1274	1336	1306	1266	1365	1382	1329	1282	1293	1364	1273	1354	1354	1337	1389	1296	1387	1361	1420	1338	1439	1461	1501	1373	1369	1406	1365	1359	1408	1352	1411	1390	1395	1347	1381	1362	1363	1362	1355	1458
1302	1253	1241	1188	1277	1229	1220	1271	1274	1272	1285	1331	1226	1218	1433	1274	1281	1254	1231	1266	1299	1334	1336	1332	1346	1311	1352	1301	1291	1341	1348	1383	1350	1421	1337	1359	1306	1282	1319	1333	1384	1339	1321	1390	1311	1238	1287	1350	1316	1256
1192	1263	1230	1189	1293	1187	1264	1205	1212	1215	1280	1212	1263	1247	1309	1234	1264	1176	1293	1263	1230	1302	1292	1261	1355	1284	1311	1308	1317	1380	1381	1316	1421	1405	1352	1440	1331	1300	1327	1401	1342	1400	1372	1453	1379	1335	1347	1326	1349	1314
1172	1206	1193	1228	1228	1223	1224	1199	1207	1211	1204	1245	1204	1225	1197	1211	1238	1221	1249	1280	1280	1250	1264	1329	1351	1377	1240	1382	1302	1376	1311	1479	1442	1451	1485	1517	1385	1466	1371	1391	1384	1414	1409	1404	1405	1443	1407	1396	1385	1348
1171	1130	1159	1202	1234	1197	1229	1235	1215	1243	1250	1253	1173	1216	1210	1227	1225	1288	1260	1238	1290	1299	1268	1254	1318	1362	1370	1310	1413	1351	1380	1299	1479	1423	1464	1471	1437	1372	1393	1348	1382	1416	1346	1326	1353	1381	1310	1357	1302	1286
[truncated: 920 more columns]
