# Supplementary material for: Spatial Resolution and Refractive Index Contrast of Resonant Photonic Crystal Surfaces for Biosensing
Source: IEEE Photonics J. Author manuscript; Available in PMC 2015 Sep 7. (PMC4561521; doi:10.1109/JPHOT.2015.2435699)
Supplement: fig6_data [file NIHMS64775-supplement-fig6_data.gz › Volumes/graham/MacBook_backup/PhD_folder_2015_06_02/paper_improvements/IEEE_J_Photonics/final_files/data_files/fig6/fig_6_simulated_data.csv]

dn	length (20%-80%)	max gradient	* 1000
0.0950	4.4635
0.0870	4.5765	0.018896	18.90
0.0790	4.746	0.017186	17.19
0.0720	5.0285	0.014399	14.40
0.0640	5.537	0.013916	13.92
0.0560	5.9325	0.013338	13.34
0.0480	6.215	0.010747	10.75
0.0390	6.554	0.0092793	9.28
0.0310	7.119	0.0090484	9.05
0.0200	7.9665	0.0066583	6.66
0.0120	8.3055	0.0064076	6.41
0.0100	8.362	0.0066891	6.69
0.0080	8.5315	0.0067821	6.78
0.0060	8.814	0.006979	6.98
0.0040	9.266	0.0073178	7.32
0.0020	10.114	0.007469	7.47
0.0010	11.018	0.0070627	7.06
