# Supplementary material for: Spatial Resolution and Refractive Index Contrast of Resonant Photonic Crystal Surfaces for Biosensing
Source: IEEE Photonics J. Author manuscript; Available in PMC 2015 Sep 7. (PMC4561521; doi:10.1109/JPHOT.2015.2435699)
Supplement: fig6_data [file NIHMS64775-supplement-fig6_data.gz › Volumes/graham/MacBook_backup/PhD_folder_2015_06_02/paper_improvements/IEEE_J_Photonics/final_files/data_files/fig6/Untitled/Sheet 1-Table 1.csv]

Pixels	Microns	GV - y	wavelength - y	GV - x	wavelength - x
1	1.0121457	35.2874	832.92300342	14.2624	831.27674592
2	2.0242914	36.3333	833.00489739	14.8227	831.32061741
3	3.0364371	34.5977	832.86899991	14.7872	831.31783776
4	4.0485828	35.5287	832.94189721	14.4610	831.2923
5	5.0607285	35.1609	832.91309847	13.4468	831.21288444
6	6.0728742	37.8046	833.12010018	14.6809	831.30951447
7	7.0850199	39.9540	833.2884	15.1560	831.3467
8	8.0971656	42.2989	833.47200387	13.9929	831.25564407
9	9.1093113	44.1149	833.61419667	20.4397	831.76042851
10	10.121457	63.1264	835.10279712	75.6454	836.08303482
11	11.1336027	108.7701	838.67669883	180.3333	844.28009739
12	12.1457484	147.5287	841.71149721	213.6028	846.88509924
13	13.1578941	153.0230	842.1417	207.9007	846.43862481
14	14.1700398	155.6322	842.34600126	204.3050	846.1571
15	15.1821855	164.7241	843.05789703	221.9007	847.53482481
16	16.1943312	179.9540	844.2504	236.9220	848.7110
17	17.2064769	188.7586	844.93979838	222.0993	847.55037519
18	18.2186226	181.8046	844.39530018	98.4752	837.87060816
19	19.2307683	180.4253	844.28730099	23.6028	832.00809924
20	20.242914	178.4943	844.13610369	11.3972	831.05240076
21	21.2550597	160.5287	842.72939721	12.0496	831.10348368
22	22.2672054	91.1954	837.30059982	50.1206	834.08444298
23	23.2793511	61.7126	834.99209658	201.4255	845.93161665
24	24.2914968	104.9770	838.3797	241.3050	849.0542
25	25.3036425	113.4483	839.04300189	245.3050	849.3674
26	26.3157882	110.6782	838.82610306	234.5106	848.52217998
27	27.3279339	157.1494	842.46479802	212.0922	846.76681926
28	28.3400796	187.1954	844.81739982	221.9645	847.53982035
29	29.3522253	190.2988	845.06039604	242.7376	849.16635408
30	30.364371	194.4598	845.38620234	229.6596	848.14234668
31	31.3765167	197.7816	845.64629928	152.5957	842.10824331
32	32.3886624	190.8276	845.10180108	134.1773	840.66608259
33	33.4008081	180.3218	844.27919694	98.7943	837.89559369
34	34.4129538	155.0230	842.2983	29.4255	832.46401665
35	35.4250995	96.6207	837.72540081	14.8794	831.32505702
36	36.4372452	33.7011	832.79879613	142.7305	841.33579815
37	37.4493909	74.3563	835.98209829	236.9574	848.71376442
38	38.4615366	147.9770	841.7466	241.4539	849.06584037
39	39.4736823	147.4253	841.70340099	239.3617	848.90202111
40	40.485828	165.2414	843.09840162	236.8652	848.70654516
41	41.4979737	185.2529	844.66530207	237.5887	848.76319521
42	42.5101194	197.8161	845.64900063	228.3759	848.04183297
43	43.5222651	194.1379	845.36099757	100.4610	838.0261
44	44.5344108	192.4138	845.22600054	15.2979	831.35782557
45	45.5465565	193.7356	845.32949748	19.8440	831.7138
46	46.5587022	196.0000	845.5068	29.5674	832.47512742
47	47.5708479	174.4713	843.82110279	59.4255	834.81301665
48	48.5829936	94.6667	837.57240261	188.2695	844.90150185
49	49.5951393	42.6322	833.49810126	233.0780	848.4100
50	50.607285	43.1264	833.53679712	223.9858	847.69808814
51	51.6194307	45.2644	833.70420252	218.6525	847.28049075
52	52.6315764	51.1379	834.16409757	214.8369	846.98172927
53	53.6437221	56.4713	834.58170279	222.8014	847.60534962
54	54.6558678	70.1149	835.64999667	219.5745	847.35268335
55	55.6680135	119.2759	839.49930297	181.8652	844.40004516
56	56.6801592	174.5747	843.82919901	67.1206	835.41554298
57	57.6923049	182.1264	844.42049712	11.6099	831.06905517
58	58.7044506	175.0115	843.86340045	10.6028	830.99019924
59	59.7165963	175.8046	843.92550018	11.3901	831.05184483
60	60.728742	137.3103	840.91139649	9.5106	830.90467998
61	61.7408877	30.4713	832.54590279	9.0213	830.86636779
62	62.7530334	16.8621	831.48030243	7.1915	830.72309445
63	63.7651791	19.7241	831.70439703	62.3409	835.04129247
64	64.7773248	22.1149	831.89159667	61.0303	834.93867249
65	65.7894705	26.7011	832.25069613	51.9697	834.22922751
66	66.8016162	29.3333	832.45679739	64.1061	835.17950763
67	67.8137619	32.7241	832.72229703	94.4848	837.55815984
68	68.8259076	34.0000	832.8222	94.6212	837.56883996
69	69.8380533	36.4023	833.01030009	100.6439	838.04041737
70	70.850199	36.5402	833.02109766	180.4470	844.2890
71	71.8623447	38.8506	833.20200198	228.4015	848.04383745
72	72.8744904	44.2299	833.62320117	227.8333	847.99934739
73	73.8866361	58.2644	834.72210252	190.9545	845.11173735
74	74.8987818	83.4713	836.69580279	185.0076	844.64609508
75	75.9109275	117.1954	839.33639982	235.2121	848.57710743
76	76.9230732	136.6092	840.85650036	248.8030	849.6413
77	77.9352189	145.2988	841.53689604	207.4924	846.40665492
78	78.9473646	171.3218	843.57449694	194.5682	845.39469006
79	79.9595103	173.8276	843.77070108	234.6591	848.53380753
80	80.971656	160.4368	842.72220144	220.0985	847.39371255
81	81.9838017	157.2069	842.46930027	134.8409	840.71804247
82	82.9959474	96.0920	837.6840	180.2045	844.27001235
83	84.0080931	43.1954	833.54219982	242.8939	849.17859237
84	85.0202388	46.5632	833.80589856	237.8939	848.78709237
85	86.0323845	56.7241	834.60149703	181.7576	844.39162008
86	87.0445302	48.2069	833.93460027	202.1515	845.98846245
87	88.0566759	100.0345	837.99270135	242.2879	849.13114257
88	89.0688216	187.5632	844.84619856	250.3030	849.7587
89	90.0809673	202.5517	846.01979811	241.4242	849.06351486
90	91.093113	205.0575	846.21600225	239.8636	848.94131988
91	92.1052587	204.5058	846.17280414	242.7955	849.17088765
92	93.1174044	209.1035	846.53280405	243.9394	849.26045502
93	94.1295501	195.9885	845.50589955	244.4015	849.29663745
94	95.1416958	126.2529	840.04560207	246.8636	849.48941988
95	96.1538415	107.4828	838.57590324	245.6288	849.39273504
96	97.1659872	108.8736	838.68480288	216.8030	847.1357
97	98.1781329	133.9425	840.64769775	202.8712	846.04481496
98	99.1902786	127.9081	840.17520423	240.4848	848.98995984
99	100.2024243	100.8851	838.05930333	239.7576	848.93302008
100	101.21457	129.0460	840.2643	171.6061	843.59675763
101	102.2267157	147.5058	841.70970414	133.7500	840.6326
102	103.2388614	168.3908	843.34499964	212.4015	846.79103745
103	104.2510071	177.4483	844.05420189	215.8106	847.05796998
104	105.2631528	174.4368	843.81840144	186.8030	844.7867
105	106.2752985	177.0345	844.02180135	216.7576	847.13212008
106	107.2874442	181.5862	844.37819946	241.3712	849.05936496
107	108.2995899	163.7586	842.98229838	224.9394	847.77275502
108	109.3117356	88.1494	837.06209802	204.4318	846.16700994
109	110.3238813	81.9195	836.57429685	207.3106	846.39241998
110	111.336027	77.3793	836.21879919	226.5606	847.89969498
111	112.3481727	53.0690	834.3153	218.2121	847.24600743
112	113.3603184	86.1839	836.90819937	148.5303	841.78992249
113	114.3724641	166.4942	843.19649586	80.2727	836.44535241
114	115.3846098	207.5632	846.41219856	69.4167	835.59532761
115	116.3967555	191.6437	845.16570171	77.7727	836.24960241
116	117.4089012	192.4483	845.22870189	75.4697	836.06927751
117	118.4210469	193.5517	845.31509811	57.6667	834.67530261
118	119.4331926	187.8736	844.87050288	64.0455	835.17476265
119	120.4453383	56.5632	834.58889856	6.1591	830.64225753
120	121.457484	4.8736	830.54160288	9.9015	830.93528745
121	122.4696297	10.1609	830.95559847	11.2652	831.04206516
122	123.4817754	11.9655	831.09689865	8.5758	830.83148514
123	124.4939211	16.4253	831.44610099	5.3788	830.58116004
124	125.5060668	18.7931	831.63149973	13.9924	831.25560492
125	126.5182125	21.4483	831.83940189	57.7045	834.67826235
126	127.5303582	24.1494	832.05089802	168.1667	843.32745261
127	128.5425039	26.2644	832.21650252	202.8258	846.04126014
128	129.5546496	28.2644	832.37310252	175.2197	843.87970251
129	130.5667953	31.5517	832.63049811	175.8030	843.9254
130	131.578941	33.6667	832.79610261	200.9924	845.89770492
131	132.5910867	35.9655	832.97609865	218.1288	847.23948504
132	133.6032324	37.2529	833.07690207	194.6515	845.40121245
133	134.6153781	44.2989	833.62860387	107.2197	838.55530251
134	135.6275238	76.2989	836.13420387	63.5000	835.1321
135	136.6396695	121.7011	839.68919613	73.8561	835.94293263
136	137.6518152	138.1494	840.97709802	167.1742	843.24973986
137	138.6639609	153.0575	842.14440225	210.7045	846.65816235
138	139.6761066	159.3218	842.63489694	204.4545	846.16878735
139	140.6882523	159.4253	842.64300099	188.5833	844.92607239
140	141.700398	162.7356	842.90219748	197.7121	845.64085743
141	142.7125437	160.2988	842.71139604	216.8636	847.14041988
142	143.7246894	158.1264	842.54129712	208.7424	846.50452992
143	144.7368351	152.3218	842.08679694	180.1212	844.26348996
144	145.7489808	144.2529	841.45500207	175.1894	843.87733002
145	146.7611265	126.5747	840.07079901	201.7273	845.95524759
146	147.7732722	95.3103	837.62279649	207.4167	846.40072761
147	148.7854179	141.2988	841.22369604	214.8561	846.98323263
148	149.7975636	172.9540	843.7023	220.0985	847.39371255
149	150.8097093	183.5172	844.52939676	218.0833	847.23592239
150	151.821855	180.2069	844.27020027	194.8258	845.41486014
151	152.8340007	167.3563	843.26399829	214.1591	846.92865753
152	153.8461464	148.6782	841.80150306	227.3106	847.95841998
153	154.8582921	139.4828	841.08150324	212.7727	846.82010241
154	155.8704378	132.1035	840.50370405	113.7879	839.06959257
155	156.8825835	132.8046	840.55860018	74.1591	835.96665753
156	157.8947292	133.5862	840.61979946	161.1364	842.77698012
157	158.9068749	132.2069	840.51180027	203.0833	846.06142239
158	159.9190206	137.6207	840.93570081	210.8864	846.67240512
159	160.9311663	145.3448	841.54049784	213.9015	846.90848745
160	161.943312	158.4253	842.56470099	204.5227	846.17412741
161	162.9554577	165.4828	843.11730324	180.8939	844.32399237
162	163.9676034	163.8391	842.98860153	177.7273	844.07604759
163	164.9797491	172.0805	843.63390315	206.4924	846.32835492
164	165.9918948	172.9195	843.69959685	211.8106	846.74476998
165	167.0040405	156.2069	842.39100027	104.6742	838.35598986
166	168.0161862	128.4828	840.22020324	7.7500	830.7668
167	169.0283319	122.8506	839.77920198	3.8106	830.45836998
168	170.0404776	71.7816	835.78049928	4.5076	830.51294508
169	171.0526233	49.3563	834.02459829	5.2879	830.57404257
170	172.064769	89.1149	837.13769667	5.7273	830.60844759
171	173.0769147	152.3908	842.09219964	2.8030	830.3795
172	174.0890604	165.7356	843.13709748	60.7167	834.91411761
173	175.1012061	157.5287	842.49449721	41.9833	833.44729239
174	176.1133518	151.0575	841.98780225	40.1083	833.30047989
175	177.1254975	150.0345	841.90770135	48.2750	833.9399
176	178.1376432	97.6437	837.80550171	41.7583	833.42967489
177	179.1497889	23.5402	832.00319766	47.5417	833.88251511
178	180.1619346	19.6322	831.69720126	76.1750	836.1245
179	181.1740803	21.1609	831.81689847	69.9083	835.63381989
180	182.186226	15.8391	831.40020153	34.2417	832.84112511
181	183.1983717	14.3908	831.28679964	44.1167	833.61433761
182	184.2105174	18.2989	831.59280387	127.9000	840.1746
183	185.2226631	23.6322	832.01040126	195.1750	845.4422
184	186.2348088	29.8966	832.50090378	202.9667	846.05229261
185	187.2469545	30.2529	832.52880207	205.5833	846.25717239
186	188.2591002	41.1034	833.37839622	176.1750	843.9545
187	189.2712459	47.1149	833.84909667	157.7250	842.5099
188	190.2833916	60.3678	834.88679874	205.2000	846.2272
189	191.2955373	116.2529	839.26260207	213.6250	846.8868
190	192.307683	158.4598	842.56740234	213.4833	846.87574239
191	193.3198287	171.4368	843.58350144	204.2167	846.15016761
192	194.3319744	174.1379	843.79499757	207.8500	846.4347
193	195.3441201	176.5402	843.98309766	212.6250	846.8085
194	196.3562658	179.6667	844.22790261	223.1167	847.63003761
195	197.3684115	179.1724	844.18919892	220.5750	847.4310
196	198.3805572	176.8391	844.00650153	153.5750	842.1849
197	199.3927029	159.9655	842.68529865	142.5333	841.32035739
198	200.4048486	164.2184	843.01830072	213.1833	846.85225239
199	201.4169943	193.2414	845.29080162	221.3583	847.49235489
200	202.42914	195.6092	845.47620036	226.5833	847.90147239
201	203.4412857	196.2644	845.52750252	220.7333	847.44341739
202	204.4534314	199.5977	845.78849991	201.2083	845.91460989
203	205.4655771	184.7012	844.62210396	209.7750	846.5854
204	206.4777228	167.9195	843.30809685	218.4583	847.26528489
205	207.4898685	158.7471	842.58989793	209.6167	846.57298761
206	208.5020142	150.8391	841.97070153	162.2000	842.8603
207	209.5141599	152.7471	842.12009793	204.7833	846.19453239
208	210.5263056	155.2184	842.31360072	212.9667	846.83529261
209	211.5384513	158.0919	842.53859577	214.8500	846.9828
210	212.550597	159.7931	842.67179973	214.7083	846.97165989
211	213.5627427	163.0000	842.9229	209.0250	846.5267
212	214.5748884	176.0230	843.9426	201.3167	845.92309761
213	215.5870341	190.9770	845.1135	204.2250	846.1508
214	216.5991798	185.8276	844.71030108	219.1500	847.3194
215	217.6113255	179.4253	844.20900099	194.4083	845.38216989
216	218.6234712	171.2759	843.57090297	44.7083	833.66065989
217	219.6356169	148.5862	841.79429946	13.3583	831.20595489
218	220.6477626	154.0460	842.2218	16.7833	831.47413239
219	221.6599083	158.9081	842.60250423	10.8500	831.0096
220	222.672054	163.5172	842.96339676	8.1667	830.79945261
221	223.6841997	154.3218	842.24339694	6.2083	830.64610989
222	224.6963454	171.8621	843.61680243	24.2121	832.05580743
223	225.7084911	159.0000	842.6097	35.6667	832.95270261
224	226.7206368	151.8046	842.04630018	54.1010	834.3961
225	227.7327825	148.3448	841.77539784	55.8182	834.53056506
226	228.7449282	148.2874	841.77090342	55.0505	834.47045415
227	229.7570739	106.1149	838.46879667	67.5051	835.44564933
228	230.7692196	50.6782	834.12810306	60.0505	834.86195415
229	231.7813653	54.0690	834.3936	80.5657	836.46829431
230	232.793511	54.6897	834.44220351	165.5960	843.1262
231	233.8056567	30.4253	832.54230099	208.2929	846.46933407
232	234.8178024	25.4598	832.15350234	203.7475	846.11342925
233	235.8299481	31.7701	832.64759883	213.5051	846.87744933
234	236.8420938	35.4023	832.93200009	226.1313	847.86608079
235	237.8542395	37.8506	833.12370198	231.6566	848.29871178
236	238.8663852	46.5632	833.80589856	199.6869	845.79548427
237	239.8785309	61.9310	835.0092	110.1515	838.78486245
238	240.8906766	109.7816	838.75589928	151.9899	842.06080917
239	241.9028223	155.7701	842.35679883	220.4949	847.42475067
240	242.914968	162.9195	842.91659685	225.5859	847.82337597
241	243.9271137	166.3333	843.18389739	226.3131	847.88031573
242	244.9392594	172.8506	843.69420198	231.7374	848.30503842
243	245.9514051	175.7356	843.92009748	223.5758	847.66598514
244	246.9635508	174.7701	843.84449883	228.7273	848.06934759
245	247.9756965	176.3678	843.96959874	192.6667	845.24580261
246	248.9878422	175.9770	843.9390	125.9091	840.01868253
247	249.9999879	180.2874	844.27650342	165.8485	843.14593755
248	251.0121336	190.3678	845.06579874	233.7879	848.46559257
249	252.0242793	195.5058	845.46810414	234.9192	848.55417336
250	253.036425	205.9310	846.2844	218.4949	847.26815067
251	254.0485707	210.8736	846.67140288	219.8283	847.37255589
252	255.0607164	212.4942	846.79829586	233.6768	848.45689344
253	256.0728621	214.1839	846.93059937	236.7677	848.69891091
254	257.0850078	217.1379	847.16189757	206.8889	846.35940087
255	258.0971535	207.8046	846.43110018	162.4141	842.87702403
256	259.1092992	209.3103	846.54899649	202.3939	846.00744237
257	260.1214449	223.6092	847.66860036	239.6263	848.92273929
258	261.1335906	236.0230	848.6406	231.4545	848.28288735
259	262.1457363	209.5977	846.57149991	215.8081	847.05777423
260	263.157882	211.3218	846.70649694	213.3838	846.86795154
261	264.1700277	220.2644	847.40670252	220.4848	847.42395984
262	265.1821734	217.8506	847.21770198	206.0505	846.29375415
263	266.1943191	195.3563	845.45639829	110.3737	838.80226071
264	267.2064648	173.6667	843.75810261	21.7273	831.86124759
265	268.2186105	158.7471	842.58989793	18.4949	831.60815067
266	269.2307562	151.7356	842.04089748	41.3838	833.40035154
267	270.2429019	125.9310	840.0204	39.0505	833.21765415
268	271.2550476	122.7126	839.76839658	18.3737	831.59866071
269	272.2671933	128.8851	840.25170333	30.6869	832.56278427
270	273.279339	140.1264	841.13189712	12.4444	831.13439652
271	274.2914847	133.6207	840.62250081	21.7778	831.86520174
272	275.3036304	130.5172	840.37949676	10.4949	830.98175067
273	276.3157761	129.4368	840.29490144	8.6667	830.83860261
274	277.3279218	120.4253	839.58930099	8.5455	830.82911265
275	278.3400675	114.8851	839.15550333	7.7273	830.76504759
276	279.3522132	104.6782	838.35630306	5.2424	830.57047992
277	280.3643589	90.5632	837.25109856	38.5758	833.18048514
278	281.3765046	77.8736	836.25750288	126.2727	840.04715241
279	282.3886503	78.1149	836.27639667	159.3535	842.63737905
280	283.400796	94.4253	837.55350099	174.7980	843.8467
281	284.4129417	103.0345	838.22760135	189.9697	845.03462751
282	285.4250874	93.3563	837.46979829	189.9192	845.03067336
283	286.4372331	102.2414	838.16550162	158.8485	842.59783755
284	287.4493788	124.4943	839.90790369	154.8687	842.28621921
285	288.4615245	142.5287	841.31999721	182.1919	844.42562577
286	289.4736702	169.1954	843.40799982	195.2020	845.4443
287	290.4858159	182.2299	844.42860117	196.7576	845.56612008
288	291.4979616	186.2184	844.74090072	197.0404	845.58826332
289	292.5101073	190.4368	845.07120144	208.9495	846.52074585
290	293.522253	185.2184	844.66260072	195.1717	845.44194411
291	294.5343987	187.8046	844.86510018	142.4141	841.31102403
292	295.5465444	198.1264	845.67329712	87.6465	837.02272095
293	296.5586901	200.8621	845.88750243	131.1919	840.43232577
294	297.5708358	202.3793	846.00629919	191.6263	845.16433929
295	298.5829815	205.8276	846.27630108	189.5657	845.00299431
296	299.5951272	192.5402	845.23589766	196.5051	845.54634933
297	300.6072729	170.4598	843.50700234	210.4141	846.63542403
298	301.6194186	160.5287	842.72939721	203.1313	846.06518079
299	302.6315643	157.0690	842.4585	185.6263	844.69453929
300	303.64371	147.8965	841.74029595	176.9697	844.01672751
301	304.6558557	163.6897	842.97690351	193.9798	845.34861834
302	305.6680014	197.6437	845.63550171	204.7778	846.19410174
303	306.6801471	205.1609	846.22409847	204.4747	846.17036901
304	307.6922928	200.8391	845.88570153	205.4343	846.24550569
305	308.7044385	186.7816	844.78499928	215.3535	847.02217905
306	309.7165842	172.1379	843.63839757	192.7172	845.24975676
307	310.7287299	138.5287	841.00679721	118.2626	839.41996158
308	311.7408756	122.2529	839.73240207	30.7172	832.56515676
309	312.7530213	154.7816	842.27939928	22.8687	831.95061921
310	313.765167	191.1609	845.12789847	26.0303	832.19817249
311	314.7773127	198.4023	845.69490009	2.0707	830.32213581
312	315.7894584	194.5172	845.39069676
313	316.8016041	191.2069	845.13150027
314	317.8137498	134.6782	840.70530306
315	318.8258955	60.5632	834.90209856
316	319.8380412	43.5632	833.57099856
317	320.8501869	74.5057	835.99379631
318	321.8623326	53.7126	834.36569658
319	322.8744783	7.2299	830.72610117
320	323.886624	18.3793	831.59909919
321	324.8987697	10.8736	831.01140288
322	325.9109154	11.3563	831.04919829
323	326.9230611	1.2989	830.26170387
324	327.9352068	3.2184	830.41200072
325	328.9473525	6.8046	830.69280018
326	329.9594982	9.0230	830.8665
327	330.9716439	10.8966	831.01320378
