# Supplementary material for: Spatial Resolution and Refractive Index Contrast of Resonant Photonic Crystal Surfaces for Biosensing
Source: IEEE Photonics J. Author manuscript; Available in PMC 2015 Sep 7. (PMC4561521; doi:10.1109/JPHOT.2015.2435699)
Supplement: fig6_data [file NIHMS64775-supplement-fig6_data.gz › Volumes/graham/MacBook_backup/PhD_folder_2015_06_02/paper_improvements/IEEE_J_Photonics/final_files/data_files/fig6/Untitled/Sheet 2-Table 1.csv]

Index	GV	wavelength
0	255.0000	850
1	255.0000	849.969040247678
2	255.0000	849.938080495356
3	255.0000	849.907120743034
4	255.0000	849.876160990712
5	252.6727	849.84520123839
6	252.6667	849.814241486068
7	252.6667	849.783281733746
8	252.6667	849.752321981424
9	252.6667	849.721362229102
10	250.3454	849.69040247678
11	250.3333	849.659442724458
12	250.3333	849.628482972136
13	250.3333	849.597523219814
14	250.3333	849.566563467492
15	248.0181	849.53560371517
16	248.0000	849.504643962848
17	248.0000	849.473684210526
18	248.0000	849.442724458204
19	248.0000	849.411764705882
20	245.6909	849.38080495356
21	245.6667	849.349845201238
22	245.6667	849.318885448916
23	245.6667	849.287925696594
24	245.6667	849.256965944272
25	244.3506	849.22600619195
26	244.3333	849.195046439629
27	244.3333	849.164086687307
28	244.3333	849.133126934984
29	244.3333	849.102167182663
30	242.0363	849.071207430341
31	242.0000	849.040247678019
32	242.0000	849.009287925697
33	242.0000	848.978328173375
34	242.0000	848.947368421053
35	239.7090	848.916408668731
36	239.6667	848.885448916409
37	239.6667	848.854489164087
38	239.6667	848.823529411765
39	239.6667	848.792569659443
40	237.3817	848.761609907121
41	237.3333	848.730650154799
42	237.3333	848.699690402477
43	237.3333	848.668730650155
44	237.3333	848.637770897833
45	236.0311	848.606811145511
46	236.0000	848.575851393189
47	236.0000	848.544891640867
48	236.0000	848.513931888545
49	236.0000	848.482972136223
50	233.7272	848.452012383901
51	233.6667	848.421052631579
52	233.6667	848.390092879257
53	233.6667	848.359133126935
54	233.6667	848.328173374613
55	233.6667	848.297213622291
56	231.4011	848.266253869969
57	231.3333	848.235294117647
58	231.3333	848.204334365325
59	231.3333	848.173374613003
60	231.3333	848.142414860681
61	229.0738	848.111455108359
62	229.0000	848.080495356037
63	229.0000	848.049535603715
64	229.0000	848.018575851393
65	229.0000	847.987616099071
66	227.7123	847.956656346749
67	227.6667	847.925696594427
68	227.6667	847.894736842105
69	227.6667	847.863777089783
70	227.6667	847.832817337461
71	225.4192	847.801857585139
72	225.3333	847.770897832817
73	225.3333	847.739938080495
74	225.3333	847.708978328173
75	225.3333	847.678018575851
76	223.0919	847.647058823529
77	223.0000	847.616099071207
78	223.0000	847.585139318885
79	223.0000	847.554179566563
80	223.0000	847.523219814241
81	220.7646	847.49226006192
82	220.6667	847.461300309598
83	220.6667	847.430340557275
84	220.6667	847.399380804954
85	220.6667	847.368421052632
86	219.3928	847.33746130031
87	219.3333	847.306501547988
88	219.3333	847.275541795666
89	219.3333	847.244582043344
90	219.3333	847.213622291022
91	217.1101	847.1826625387
92	217.0000	847.151702786378
93	217.0000	847.120743034056
94	217.0000	847.089783281734
95	217.0000	847.058823529412
96	214.7828	847.02786377709
97	214.6667	846.996904024768
98	214.6667	846.965944272446
99	214.6667	846.934984520124
100	214.6667	846.904024767802
101	212.4555	846.87306501548
102	212.3333	846.842105263158
103	212.3333	846.811145510836
104	212.3333	846.780185758514
105	212.3333	846.749226006192
106	211.0733	846.71826625387
107	211.0000	846.687306501548
108	211.0000	846.656346749226
109	211.0000	846.625386996904
110	211.0000	846.594427244582
111	208.8009	846.56346749226
112	208.6667	846.532507739938
113	208.6667	846.501547987616
114	208.6667	846.470588235294
115	208.6667	846.439628482972
116	206.4736	846.40866873065
117	206.3333	846.377708978328
118	206.3333	846.346749226006
119	206.3333	846.315789473684
120	206.3333	846.284829721362
121	204.1464	846.25386996904
122	204.0000	846.222910216718
123	204.0000	846.191950464396
124	204.0000	846.160990712074
125	204.0000	846.130030959752
126	202.7538	846.09907120743
127	202.6667	846.068111455108
128	202.6667	846.037151702786
129	202.6667	846.006191950464
130	202.6667	845.975232198142
131	200.4918	845.94427244582
132	200.3333	845.913312693498
133	200.3333	845.882352941176
134	200.3333	845.851393188854
135	200.3333	845.820433436533
136	198.1645	845.789473684211
137	198.0000	845.758513931889
138	198.0000	845.727554179567
139	198.0000	845.696594427245
140	198.0000	845.665634674923
141	195.8372	845.634674922601
142	195.6667	845.603715170279
143	195.6667	845.572755417957
144	195.6667	845.541795665635
145	195.6667	845.510835913313
146	194.4342	845.479876160991
147	194.3333	845.448916408669
148	194.3333	845.417956656347
149	194.3333	845.386996904025
150	194.3333	845.356037151703
151	192.1826	845.325077399381
152	192.0000	845.294117647059
153	192.0000	845.263157894737
154	192.0000	845.232198142415
155	192.0000	845.201238390093
156	189.8554	845.170278637771
157	189.6667	845.139318885449
158	189.6667	845.108359133127
159	189.6667	845.077399380805
160	189.6667	845.046439628483
161	187.5281	845.015479876161
162	187.3333	844.984520123839
163	187.3333	844.953560371517
164	187.3333	844.922600619195
165	187.3333	844.891640866873
166	187.3333	844.860681114551
167	186.1154	844.829721362229
168	186.0000	844.798761609907
169	186.0000	844.767801857585
170	186.0000	844.736842105263
171	186.0000	844.705882352941
172	183.8747	844.674922600619
173	183.6667	844.643962848297
174	183.6667	844.613003095975
175	183.6667	844.582043343653
176	183.6667	844.551083591331
177	181.8502	844.520123839009
178	181.6667	844.489164086687
179	181.6667	844.458204334365
180	181.6667	844.427244582043
181	181.6667	844.396284829721
182	179.8554	844.365325077399
183	179.6667	844.334365325077
184	179.6667	844.303405572755
185	179.6667	844.272445820433
186	179.6667	844.241486068111
187	177.8605	844.210526315789
188	177.6667	844.179566563467
189	177.6667	844.148606811146
190	177.6667	844.117647058824
191	177.6667	844.086687306502
192	176.1659	844.05572755418
193	176.0000	844.024767801858
194	176.0000	843.993808049536
195	176.0000	843.962848297214
196	176.0000	843.931888544892
197	173.9050	843.90092879257
198	173.6667	843.869969040248
199	173.6667	843.839009287926
200	173.6667	843.808049535604
201	173.6667	843.777089783282
202	171.8761	843.74613003096
203	171.6667	843.715170278638
204	171.6667	843.684210526316
205	171.6667	843.653250773994
206	171.6667	843.622291021672
207	169.8813	843.59133126935
208	169.6667	843.560371517028
209	169.6667	843.529411764706
210	169.6667	843.498452012384
211	169.6667	843.467492260062
212	168.1832	843.43653250774
213	168.0000	843.405572755418
214	168.0000	843.374613003096
215	168.0000	843.343653250774
216	168.0000	843.312693498452
217	166.2250	843.28173374613
218	166.0000	843.250773993808
219	166.0000	843.219814241486
220	166.0000	843.188854489164
221	166.0000	843.157894736842
222	163.9352	843.12693498452
223	163.6667	843.095975232198
224	163.6667	843.065015479876
225	163.6667	843.034055727554
226	163.6667	843.003095975232
227	162.1961	842.97213622291
228	162.0000	842.941176470588
229	162.0000	842.910216718266
230	162.0000	842.879256965944
231	162.0000	842.848297213622
232	160.2405	842.8173374613
233	160.0000	842.786377708978
234	160.0000	842.755417956656
235	160.0000	842.724458204334
236	160.0000	842.693498452012
237	158.2457	842.66253869969
238	158.0000	842.631578947368
239	158.0000	842.600619195046
240	158.0000	842.569659442725
241	158.0000	842.538699690402
242	156.2509	842.50773993808
243	156.0000	842.476780185759
244	156.0000	842.445820433437
245	156.0000	842.414860681115
246	156.0000	842.383900928793
247	154.2561	842.352941176471
248	154.0000	842.321981424149
249	154.0000	842.291021671827
250	154.0000	842.260061919505
251	154.0000	842.229102167183
252	152.5511	842.198142414861
253	152.3333	842.167182662539
254	152.3333	842.136222910217
255	152.3333	842.105263157895
256	152.3333	842.074303405573
257	150.3109	842.043343653251
258	150.0000	842.012383900929
259	150.0000	841.981424148607
260	150.0000	841.950464396285
261	150.0000	841.919504643963
262	148.2716	841.888544891641
263	148.0000	841.857585139319
264	148.0000	841.826625386997
265	148.0000	841.795665634675
266	148.0000	841.764705882353
267	146.2768	841.733746130031
268	146.0000	841.702786377709
269	146.0000	841.671826625387
270	146.0000	841.640866873065
271	146.0000	841.609907120743
272	146.0000	841.578947368421
273	144.5692	841.547987616099
274	144.3333	841.517027863777
275	144.3333	841.486068111455
276	144.3333	841.455108359133
277	144.3333	841.424148606811
278	142.6216	841.393188854489
279	142.3333	841.362229102167
280	142.3333	841.331269349845
281	142.3333	841.300309597523
282	142.3333	841.269349845201
283	140.3423	841.238390092879
284	140.0000	841.207430340557
285	140.0000	841.176470588235
286	140.0000	841.145510835913
287	140.0000	841.114551083591
288	138.2986	841.083591331269
289	138.0000	841.052631578947
290	138.0000	841.021671826625
291	138.0000	840.990712074303
292	138.0000	840.959752321981
293	136.5865	840.928792569659
294	136.3333	840.897832817337
295	136.3333	840.866873065016
296	136.3333	840.835913312693
297	136.3333	840.804953560371
298	134.6423	840.77399380805
299	134.3333	840.743034055728
300	134.3333	840.712074303406
301	134.3333	840.681114551084
302	134.3333	840.650154798762
303	132.3665	840.61919504644
304	132.0000	840.588235294118
305	132.0000	840.557275541796
306	132.0000	840.526315789474
307	132.0000	840.495356037152
308	130.3193	840.46439628483
309	130.0000	840.433436532508
310	130.0000	840.402476780186
311	130.0000	840.371517027864
312	130.0000	840.340557275542
313	128.8830	840.30959752322
314	128.6667	840.278637770898
315	128.6667	840.247678018576
316	128.6667	840.216718266254
317	128.6667	840.185758513932
318	126.7180	840.15479876161
319	126.3333	840.123839009288
320	126.3333	840.092879256966
321	126.3333	840.061919504644
322	126.3333	840.030959752322
323	124.6682	840
324	124.3333	839.969040247678
325	124.3333	839.938080495356
326	124.3333	839.907120743034
327	124.3333	839.876160990712
328	122.3968	839.84520123839
329	122.0000	839.814241486068
330	122.0000	839.783281733746
331	122.0000	839.752321981424
332	122.0000	839.721362229102
333	120.8968	839.69040247678
334	120.6667	839.659442724458
335	120.6667	839.628482972136
336	120.6667	839.597523219814
337	120.6667	839.566563467492
338	119.0171	839.53560371517
339	118.6667	839.504643962848
340	118.6667	839.473684210526
341	118.6667	839.442724458204
342	118.6667	839.411764705882
343	116.7482	839.38080495356
344	116.3333	839.349845201238
345	116.3333	839.318885448916
346	116.3333	839.287925696594
347	116.3333	839.256965944272
348	114.6941	839.22600619195
349	114.3333	839.195046439629
350	114.3333	839.164086687307
351	114.3333	839.133126934984
352	114.3333	839.102167182663
353	112.9717	839.071207430341
354	112.6667	839.040247678019
355	112.6667	839.009287925697
356	112.6667	838.978328173375
357	112.6667	838.947368421053
358	111.0378	838.916408668731
359	110.6667	838.885448916409
360	110.6667	838.854489164087
361	110.6667	838.823529411765
362	110.6667	838.792569659443
363	108.7724	838.761609907121
364	108.3333	838.730650154799
365	108.3333	838.699690402477
366	108.3333	838.668730650155
367	108.3333	838.637770897833
368	106.7149	838.606811145511
369	106.3333	838.575851393189
370	106.3333	838.544891640867
371	106.3333	838.513931888545
372	106.3333	838.482972136223
373	104.9889	838.452012383901
374	104.6667	838.421052631579
375	104.6667	838.390092879257
376	104.6667	838.359133126935
377	104.6667	838.328173374613
378	104.6667	838.297213622291
379	103.0596	838.266253869969
380	102.6667	838.235294117647
381	102.6667	838.204334365325
382	102.6667	838.173374613003
383	102.6667	838.142414860681
384	101.0648	838.111455108359
385	100.6667	838.080495356037
386	100.6667	838.049535603715
387	100.6667	838.018575851393
388	100.6667	837.987616099071
389	98.8039	837.956656346749
390	98.3333	837.925696594427
391	98.3333	837.894736842105
392	98.3333	837.863777089783
393	98.3333	837.832817337461
394	97.0071	837.801857585139
395	96.6667	837.770897832817
396	96.6667	837.739938080495
397	96.6667	837.708978328173
398	96.6667	837.678018575851
399	95.0804	837.647058823529
400	94.6667	837.616099071207
401	94.6667	837.585139318885
402	94.6667	837.554179566563
403	94.6667	837.523219814241
404	93.0855	837.49226006192
405	92.6667	837.461300309598
406	92.6667	837.430340557275
407	92.6667	837.399380804954
408	92.6667	837.368421052632
409	91.0907	837.33746130031
410	90.6667	837.306501547988
411	90.6667	837.275541795666
412	90.6667	837.244582043344
413	90.6667	837.213622291022
414	89.3577	837.1826625387
415	89.0000	837.151702786378
416	89.0000	837.120743034056
417	89.0000	837.089783281734
418	89.0000	837.058823529412
419	87.4344	837.02786377709
420	87.0000	836.996904024768
421	87.0000	836.965944272446
422	87.0000	836.934984520124
423	87.0000	836.904024767802
424	85.1795	836.87306501548
425	84.6667	836.842105263158
426	84.6667	836.811145510836
427	84.6667	836.780185758514
428	84.6667	836.749226006192
429	83.1115	836.71826625387
430	82.6667	836.687306501548
431	82.6667	836.656346749226
432	82.6667	836.625386996904
433	82.6667	836.594427244582
434	81.3750	836.56346749226
435	81.0000	836.532507739938
436	81.0000	836.501547987616
437	81.0000	836.470588235294
438	81.0000	836.439628482972
439	79.4552	836.40866873065
440	79.0000	836.377708978328
441	79.0000	836.346749226006
442	79.0000	836.315789473684
443	79.0000	836.284829721362
444	77.4603	836.25386996904
445	77.0000	836.222910216718
446	77.0000	836.191950464396
447	77.0000	836.160990712074
448	77.0000	836.130030959752
449	75.2098	836.09907120743
450	74.6667	836.068111455108
451	74.6667	836.037151702786
452	74.6667	836.006191950464
453	74.6667	835.975232198142
454	73.6471	835.94427244582
455	73.3333	835.913312693498
456	73.3333	835.882352941176
457	73.3333	835.851393188854
458	73.3333	835.820433436533
459	71.5552	835.789473684211
460	71.0000	835.758513931889
461	71.0000	835.727554179567
462	71.0000	835.696594427245
463	71.0000	835.665634674923
464	69.4811	835.634674922601
465	69.0000	835.603715170279
466	69.0000	835.572755417957
467	69.0000	835.541795665635
468	69.0000	835.510835913313
469	67.2340	835.479876160991
470	66.6667	835.448916408669
471	66.6667	835.417956656347
472	66.6667	835.386996904025
473	66.6667	835.356037151703
474	65.1581	835.325077399381
475	64.6667	835.294117647059
476	64.6667	835.263157894737
477	64.6667	835.232198142415
478	64.6667	835.201238390093
479	63.6644	835.170278637771
480	63.3333	835.139318885449
481	63.3333	835.108359133127
482	63.3333	835.077399380805
483	63.3333	835.046439628483
484	61.5854	835.015479876161
485	61.0000	834.984520123839
486	61.0000	834.953560371517
487	61.0000	834.922600619195
488	61.0000	834.891640866873
489	61.0000	834.860681114551
490	59.5080	834.829721362229
491	59.0000	834.798761609907
492	59.0000	834.767801857585
493	59.0000	834.736842105263
494	59.0000	834.705882352941
495	57.2654	834.674922600619
496	56.6667	834.643962848297
497	56.6667	834.613003095975
498	56.6667	834.582043343653
499	56.6667	834.551083591331
500	55.6789	834.520123839009
501	55.3333	834.489164086687
502	55.3333	834.458204334365
503	55.3333	834.427244582043
504	55.3333	834.396284829721
505	53.8569	834.365325077399
506	53.3333	834.334365325077
507	53.3333	834.303405572755
508	53.3333	834.272445820433
509	53.3333	834.241486068111
510	51.6169	834.210526315789
511	51.0000	834.179566563467
512	51.0000	834.148606811146
513	51.0000	834.117647058824
514	51.0000	834.086687306502
515	49.5340	834.05572755418
516	49.0000	834.024767801858
517	49.0000	833.993808049536
518	49.0000	833.962848297214
519	49.0000	833.931888544892
520	47.7826	833.90092879257
521	47.3333	833.869969040248
522	47.3333	833.839009287926
523	47.3333	833.808049535604
524	47.3333	833.777089783282
525	45.8777	833.74613003096
526	45.3333	833.715170278638
527	45.3333	833.684210526316
528	45.3333	833.653250773994
529	45.3333	833.622291021672
530	43.6411	833.59133126935
531	43.0000	833.560371517028
532	43.0000	833.529411764706
533	43.0000	833.498452012384
534	43.0000	833.467492260062
535	41.5547	833.43653250774
536	41.0000	833.405572755418
537	41.0000	833.374613003096
538	41.0000	833.343653250774
539	41.0000	833.312693498452
540	40.0399	833.28173374613
541	39.6667	833.250773993808
542	39.6667	833.219814241486
543	39.6667	833.188854489164
544	39.6667	833.157894736842
545	37.9926	833.12693498452
546	37.3333	833.095975232198
547	37.3333	833.065015479876
548	37.3333	833.034055727554
549	37.3333	833.003095975232
550	35.9036	832.97213622291
551	35.3333	832.941176470588
552	35.3333	832.910216718266
553	35.3333	832.879256965944
554	35.3333	832.848297213622
555	33.6713	832.8173374613
556	33.0000	832.786377708978
557	33.0000	832.755417956656
558	33.0000	832.724458204334
559	33.0000	832.693498452012
560	32.0537	832.66253869969
561	31.6667	832.631578947368
562	31.6667	832.600619195046
563	31.6667	832.569659442725
564	31.6667	832.538699690402
565	30.0168	832.50773993808
566	29.3333	832.476780185759
567	29.3333	832.445820433437
568	29.3333	832.414860681115
569	29.3333	832.383900928793
570	27.9243	832.352941176471
571	27.3333	832.321981424149
572	27.3333	832.291021671827
573	27.3333	832.260061919505
574	27.3333	832.229102167183
575	25.9295	832.198142414861
576	25.3333	832.167182662539
577	25.3333	832.136222910217
578	25.3333	832.105263157895
579	25.3333	832.074303405573
580	24.1678	832.043343653251
581	23.6667	832.012383900929
582	23.6667	831.981424148607
583	23.6667	831.950464396285
584	23.6667	831.919504643963
585	22.2732	831.888544891641
586	21.6667	831.857585139319
587	21.6667	831.826625386997
588	21.6667	831.795665634675
589	21.6667	831.764705882353
590	20.0470	831.733746130031
591	19.3333	831.702786377709
592	19.3333	831.671826625387
593	19.3333	831.640866873065
594	19.3333	831.609907120743
595	19.3333	831.578947368421
596	17.9513	831.547987616099
597	17.3333	831.517027863777
598	17.3333	831.486068111455
599	17.3333	831.455108359133
600	17.3333	831.424148606811
601	16.4154	831.393188854489
602	16.0000	831.362229102167
603	16.0000	831.331269349845
604	16.0000	831.300309597523
605	16.0000	831.269349845201
606	14.3997	831.238390092879
607	13.6667	831.207430340557
608	13.6667	831.176470588235
609	13.6667	831.145510835913
610	13.6667	831.114551083591
611	12.3002	831.083591331269
612	11.6667	831.052631578947
613	11.6667	831.021671826625
614	11.6667	830.990712074303
615	11.6667	830.959752321981
616	10.0785	830.928792569659
617	9.3333	830.897832817337
618	9.3333	830.866873065016
619	9.3333	830.835913312693
620	9.3333	830.804953560371
621	8.4292	830.77399380805
622	8.0000	830.743034055728
623	8.0000	830.712074303406
624	8.0000	830.681114551084
625	8.0000	830.650154798762
626	6.4239	830.61919504644
627	5.6667	830.588235294118
628	5.6667	830.557275541796
629	5.6667	830.526315789474
630	5.6667	830.495356037152
631	4.3209	830.46439628483
632	3.6667	830.433436532508
633	3.6667	830.402476780186
634	3.6667	830.371517027864
635	3.6667	830.340557275542
636	2.3261	830.30959752322
637	1.6667	830.278637770898
638	1.6667	830.247678018576
639	1.6667	830.216718266254
640	1.6667	830.185758513932
641	0.5538	830.15479876161
642	0.0000	830.123839009288
643	0.0000	830.092879256966
