# Supplementary material for: Spatial Resolution and Refractive Index Contrast of Resonant Photonic Crystal Surfaces for Biosensing
Source: IEEE Photonics J. Author manuscript; Available in PMC 2015 Sep 7. (PMC4561521; doi:10.1109/JPHOT.2015.2435699)
Supplement: fig6_data [file NIHMS64775-supplement-fig6_data.gz › Volumes/graham/MacBook_backup/PhD_folder_2015_06_02/paper_improvements/IEEE_J_Photonics/final_files/data_files/fig6/meep_data/9/ref.dat]

flux1:	0.627777777777778	7.98011429850797e-7	7.98011721257119e-7	7.98012002066685e-7	7.9801234281064e-7	7.98012899371156e-7	7.98013511087964e-7	7.98013599846459e-7	7.98012627294349e-7	7.98010811890077e-7	7.98009392917033e-7	7.98009910570956e-7	7.98012776283025e-7	7.98016280417813e-7	7.98017293326945e-7	7.98013799539119e-7	7.98007557057865e-7	7.98004063133423e-7	7.98008255806726e-7	7.98018296524204e-7	7.98024011581199e-7	7.98016015435076e-7	7.98001089269882e-7	7.98002089948535e-7	7.98022035523903e-7	7.98017379289957e-7	7.97994192939005e-7	7.98036271440715e-7	7.97991123132922e-7	7.98046639345336e-7	7.98003321888977e-7	7.97981455181651e-7	7.98003321888974e-7	7.98046639345339e-7	7.97991123132927e-7	7.98036271440718e-7	7.97994192939003e-7	7.98017379289953e-7	7.98022035523898e-7	7.98002089948537e-7	7.98001089269875e-7	7.98016015435077e-7	7.98024011581195e-7	7.98018296524196e-7	7.98008255806719e-7	7.98004063133414e-7	7.98007557057866e-7	7.98013799539124e-7	7.98017293326947e-7
flux1:	0.628040226681531	9.10977787332844e-7	9.10977839543793e-7	9.10978150641447e-7	9.10978794165206e-7	9.10979768106541e-7	9.10980662598783e-7	9.10980698233958e-7	9.10979323530983e-7	9.10976980773896e-7	9.10975266198758e-7	9.10975981118976e-7	9.10979479454085e-7	9.10983634588126e-7	9.10984779942787e-7	9.10980668128751e-7	9.1097344129831e-7	9.10969451894998e-7	9.1097427743554e-7	9.10985703223099e-7	9.10992118725822e-7	9.10982987526727e-7	9.10966179234117e-7	9.10967567045937e-7	9.10990210441348e-7	9.10984564392145e-7	9.10958116589773e-7	9.11006122124936e-7	9.10954549012793e-7	9.11018123255722e-7	9.10968789075588e-7	9.10943853970578e-7	9.10968789075589e-7	9.11018123255722e-7	9.10954549012796e-7	9.11006122124936e-7	9.10958116589767e-7	9.10984564392146e-7	9.10990210441342e-7	9.10967567045937e-7	9.10966179234113e-7	9.10982987526722e-7	9.10992118725821e-7	9.10985703223097e-7	9.10974277435532e-7	9.10969451894996e-7	9.10973441298314e-7	9.1098066812876e-7	9.10984779942799e-7
flux1:	0.628302675585284	1.03901549405753e-6	1.03901518752813e-6	1.03901549078584e-6	1.03901650513702e-6	1.03901803058125e-6	1.03901932559143e-6	1.03901933453856e-6	1.03901747332648e-6	1.03901445958274e-6	1.03901233956062e-6	1.03901325081804e-6	1.03901749399588e-6	1.03902244969881e-6	1.03902380622539e-6	1.039019022648e-6	1.03901066562667e-6	1.03900606562748e-6	1.03901154557057e-6	1.03902449148548e-6	1.03903169476307e-6	1.03902133508073e-6	1.03900249609397e-6	1.03900439332146e-6	1.03903005726142e-6	1.03902318280002e-6	1.03899297729988e-6	1.03904766392096e-6	1.03898882601699e-6	1.03906162411836e-6	1.03900555116724e-6	1.03897716891483e-6	1.03900555116724e-6	1.03906162411835e-6	1.038988826017e-6	1.03904766392097e-6	1.03899297729988e-6	1.03902318280003e-6	1.03903005726141e-6	1.03900439332146e-6	1.03900249609397e-6	1.03902133508073e-6	1.03903169476308e-6	1.03902449148549e-6	1.03901154557057e-6	1.03900606562747e-6	1.03901066562667e-6	1.03901902264802e-6	1.0390238062254e-6
flux1:	0.628565124489038	1.18400058928506e-6	1.18399977641504e-6	1.18400002568109e-6	1.18400149572235e-6	1.18400373828339e-6	1.18400557864253e-6	1.18400559354792e-6	1.18400314303145e-6	1.18399928298441e-6	1.18399662243361e-6	1.1839977260381e-6	1.18400284706788e-6	1.18400878382278e-6	1.18401045095573e-6	1.18400493917497e-6	1.18399528339429e-6	1.18398993265837e-6	1.18399607938102e-6	1.18401068997679e-6	1.18401878110677e-6	1.18400710020862e-6	1.18398608077743e-6	1.18398863472259e-6	1.18401767428568e-6	1.18400928495863e-6	1.18397475264405e-6	1.18403696236205e-6	1.18396991928994e-6	1.18405326799213e-6	1.1839896585067e-6	1.18395740864123e-6	1.1839896585067e-6	1.18405326799214e-6	1.18396991928994e-6	1.18403696236206e-6	1.18397475264406e-6	1.18400928495863e-6	1.18401767428567e-6	1.18398863472259e-6	1.18398608077743e-6	1.18400710020861e-6	1.18401878110678e-6	1.18401068997679e-6	1.18399607938103e-6	1.18398993265835e-6	1.1839952833943e-6	1.18400493917498e-6	1.18401045095573e-6
flux1:	0.628827573392791	1.34802381548498e-6	1.34802231891455e-6	1.34802246147081e-6	1.34802449258048e-6	1.34802765310914e-6	1.34803021234935e-6	1.34803027066276e-6	1.34802710608154e-6	1.34802218921464e-6	1.34801882639438e-6	1.34802011675698e-6	1.34802627280864e-6	1.34803340515825e-6	1.34803550401179e-6	1.3480292031849e-6	1.34801805428414e-6	1.34801178542735e-6	1.34801860222688e-6	1.34803503337068e-6	1.34804412658999e-6	1.34803103205214e-6	1.3480076807521e-6	1.34801106631468e-6	1.34804387210487e-6	1.34803362803829e-6	1.3479941197447e-6	1.34806479309473e-6	1.34798849235364e-6	1.34808389741125e-6	1.34801186861011e-6	1.34797528383744e-6	1.3480118686101e-6	1.34808389741126e-6	1.34798849235364e-6	1.34806479309472e-6	1.3479941197447e-6	1.34803362803829e-6	1.34804387210486e-6	1.34801106631469e-6	1.34800768075209e-6	1.34803103205214e-6	1.34804412658999e-6	1.34803503337068e-6	1.34801860222687e-6	1.34801178542734e-6	1.34801805428414e-6	1.34802920318491e-6	1.3480355040118e-6
flux1:	0.629090022296544	1.53341268594668e-6	1.53341029781994e-6	1.53341027657247e-6	1.53341299841625e-6	1.53341731612792e-6	1.53342079716986e-6	1.53342093906e-6	1.53341691012993e-6	1.53341068783374e-6	1.53340643382053e-6	1.5334079058487e-6	1.53341528161229e-6	1.53342386065417e-6	1.53342653409354e-6	1.53341937667187e-6	1.53340651150817e-6	1.53339912841647e-6	1.53340661053772e-6	1.53342503177319e-6	1.53343525662022e-6	1.53342065499759e-6	1.53339481734841e-6	1.53339923953683e-6	1.53343624148995e-6	1.53342374407682e-6	1.53337852362429e-6	1.53345871168561e-6	1.53337197532285e-6	1.5334811406067e-6	1.53339971355007e-6	1.5333582737363e-6	1.53339971355007e-6	1.53348114060671e-6	1.53337197532285e-6	1.53345871168562e-6	1.53337852362429e-6	1.53342374407682e-6	1.53343624148994e-6	1.53339923953684e-6	1.53339481734841e-6	1.53342065499758e-6	1.53343525662022e-6	1.53342503177319e-6	1.53340661053771e-6	1.53339912841646e-6	1.53340651150817e-6	1.53341937667187e-6	1.53342653409355e-6
flux1:	0.629352471200297	1.74275550400326e-6	1.74275198642132e-6	1.74275174278795e-6	1.74275531289537e-6	1.74276106754005e-6	1.74276570223547e-6	1.74276596784768e-6	1.74276089541284e-6	1.74275307903865e-6	1.74274771832289e-6	1.74274937014823e-6	1.74275818096425e-6	1.7427684958863e-6	1.74277190747238e-6	1.74276381627627e-6	1.74274898020713e-6	1.74274025758195e-6	1.74274839442773e-6	1.74276899191735e-6	1.74278049391925e-6	1.74276428817595e-6	1.74273580413957e-6	1.74274150049502e-6	1.74278317249773e-6	1.74276795955479e-6	1.74271619718544e-6	1.74280707522937e-6	1.7427085846777e-6	1.74283343218672e-6	1.74274151845543e-6	1.74269464356365e-6	1.74274151845543e-6	1.74283343218672e-6	1.74270858467771e-6	1.74280707522937e-6	1.74271619718543e-6	1.7427679595548e-6	1.74278317249773e-6	1.74274150049501e-6	1.74273580413957e-6	1.74276428817595e-6	1.74278049391925e-6	1.74276899191736e-6	1.74274839442773e-6	1.74274025758194e-6	1.74274898020712e-6	1.74276381627628e-6	1.74277190747238e-6
flux1:	0.629614920104051	1.97892746832285e-6	1.97892255517014e-6	1.97892203255472e-6	1.9789266393674e-6	1.97893415207914e-6	1.97894019941554e-6	1.97894062555197e-6	1.97893429874688e-6	1.97892455895458e-6	1.97891785135997e-6	1.97891968764906e-6	1.97893018214157e-6	1.97894256046418e-6	1.97894689205539e-6	1.97893777674562e-6	1.97892068142258e-6	1.978910365684e-6	1.97891914443895e-6	1.97894212449404e-6	1.9789550651783e-6	1.97893715055624e-6	1.9789058506826e-6	1.97891309361533e-6	1.97895995913968e-6	1.97894150076899e-6	1.97888226719108e-6	1.97898515013137e-6	1.9788734289444e-6	1.97901611961951e-6	1.97891250545096e-6	1.97885954726398e-6	1.97891250545096e-6	1.97901611961951e-6	1.97887342894441e-6	1.97898515013138e-6	1.97888226719109e-6	1.978941500769e-6	1.97895995913968e-6	1.97891309361533e-6	1.9789058506826e-6	1.97893715055623e-6	1.97895506517831e-6	1.97894212449404e-6	1.97891914443895e-6	1.978910365684e-6	1.97892068142257e-6	1.97893777674564e-6	1.97894689205541e-6
flux1:	0.629877369007804	2.24511900349616e-6	2.24511240376334e-6	2.24511155142277e-6	2.24511741642212e-6	2.24512704887839e-6	2.24513479170243e-6	2.24513540807456e-6	2.24512758234877e-6	2.24511555010493e-6	2.24510723419788e-6	2.24510926993971e-6	2.245121731839e-6	2.24513653801792e-6	2.24514198583932e-6	2.2451317388484e-6	2.2451120607996e-6	2.24509987268543e-6	2.24510928356878e-6	2.24513487674114e-6	2.24514943271987e-6	2.24512969070929e-6	2.24509539070753e-6	2.24510448976762e-6	2.2451571287456e-6	2.24513482414352e-6	2.24506708538107e-6	2.24518344519902e-6	2.24505683939672e-6	2.24521979463429e-6	2.24510312214092e-6	2.24504335460262e-6	2.24510312214092e-6	2.24521979463431e-6	2.24505683939672e-6	2.24518344519902e-6	2.24506708538108e-6	2.24513482414352e-6	2.2451571287456e-6	2.24510448976762e-6	2.24509539070752e-6	2.24512969070928e-6	2.24514943271988e-6	2.24513487674114e-6	2.24510928356878e-6	2.24509987268541e-6	2.2451120607996e-6	2.24513173884842e-6	2.24514198583932e-6
flux1:	0.630139817911557	2.54486645951112e-6	2.54485786215398e-6	2.54485663917677e-6	2.54486401765433e-6	2.54487616919695e-6	2.54488590937847e-6	2.54488673465726e-6	2.54487713105614e-6	2.5448624006265e-6	2.5448521987282e-6	2.54485446332987e-6	2.54486921213466e-6	2.54488684418592e-6	2.54489361321587e-6	2.54488210525206e-6	2.54485948556184e-6	2.54484512475861e-6	2.5448551680902e-6	2.54488363376219e-6	2.54489999461228e-6	2.54487828468929e-6	2.54484077822457e-6	2.5448520823584e-6	2.54491113953717e-6	2.54488431498605e-6	2.54480692821687e-6	2.544938413526e-6	2.5447950692483e-6	2.54498099302631e-6	2.54484973812312e-6	2.54478234613084e-6	2.54484973812311e-6	2.54498099302631e-6	2.5447950692483e-6	2.54493841352601e-6	2.54480692821687e-6	2.54488431498605e-6	2.54491113953717e-6	2.5448520823584e-6	2.54484077822457e-6	2.54487828468928e-6	2.54489999461229e-6	2.54488363376219e-6	2.5448551680902e-6	2.5448451247586e-6	2.54485948556183e-6	2.54488210525207e-6	2.54489361321587e-6
flux1:	0.63040226681531	2.88208532758389e-6	2.88207440785564e-6	2.88207278688329e-6	2.88208196689355e-6	2.88209706930898e-6	2.88210912135623e-6	2.8821101593194e-6	2.88209846543689e-6	2.88208059968017e-6	2.88206822452397e-6	2.88207076598255e-6	2.88208815609091e-6	2.8821090399271e-6	2.88211733650993e-6	2.88210441179927e-6	2.88207845721143e-6	2.88206160933132e-6	2.88207230454957e-6	2.88210393591664e-6	2.88212230056513e-6	2.8820984493797e-6	2.88205749893331e-6	2.88207139881021e-6	2.88213759383533e-6	2.88210550209123e-6	2.88201721262673e-6	2.88216567052851e-6	2.88200350868612e-6	2.88221541024749e-6	2.88206785693064e-6	2.88199192341685e-6	2.88206785693061e-6	2.88221541024749e-6	2.88200350868613e-6	2.88216567052852e-6	2.88201721262673e-6	2.88210550209123e-6	2.88213759383533e-6	2.88207139881022e-6	2.88205749893331e-6	2.88209844937969e-6	2.88212230056515e-6	2.88210393591663e-6	2.88207230454957e-6	2.88206160933131e-6	2.88207845721143e-6	2.88210441179929e-6	2.88211733650993e-6
flux1:	0.630664715719064	3.2611061230872e-6	3.26109255016069e-6	3.26109052040838e-6	3.26110181945019e-6	3.26112032918728e-6	3.26113501242528e-6	3.26113624856959e-6	3.26112212158773e-6	3.26110065979317e-6	3.26108582278138e-6	3.26108871164073e-6	3.2611091295774e-6	3.2611337107983e-6	3.26114373346506e-6	3.2611292049477e-6	3.26109949072062e-6	3.26107983689298e-6	3.2610912336015e-6	3.26112636289908e-6	3.2611469342224e-6	3.26112072195949e-6	3.26107604764504e-6	3.26109297817406e-6	3.26116711764402e-6	3.26112893889101e-6	3.26102837840373e-6	3.26119587876975e-6	3.26101256638155e-6	3.26125378346961e-6	3.26108799411952e-6	3.26100248527324e-6	3.26108799411953e-6	3.26125378346961e-6	3.26101256638156e-6	3.26119587876976e-6	3.26102837840373e-6	3.26112893889102e-6	3.26116711764402e-6	3.26109297817407e-6	3.26107604764505e-6	3.26112072195948e-6	3.2611469342224e-6	3.26112636289907e-6	3.2610912336015e-6	3.26107983689297e-6	3.26109949072063e-6	3.2611292049477e-6	3.26114373346507e-6
flux1:	0.630927164622817	3.68671308889904e-6	3.68669653446799e-6	3.68669410354436e-6	3.68670786256008e-6	3.68673025027346e-6	3.68674787981217e-6	3.686749278852e-6	3.68673235104954e-6	3.68670681946498e-6	3.68668924037936e-6	3.68669257313092e-6	3.6867164325244e-6	3.686745165486e-6	3.6867570940531e-6	3.68674073879532e-6	3.68670681361749e-6	3.68668404289363e-6	3.68669623393478e-6	3.68673523772e-6	3.68675821508302e-6	3.68672935878348e-6	3.68668062508193e-6	3.6867010682772e-6	3.68678405999355e-6	3.68673890447042e-6	3.68662459051119e-6	3.68681345280448e-6	3.68660637072266e-6	3.68688059343349e-6	3.68669437486864e-6	3.68659812336721e-6	3.68669437486864e-6	3.6868805934335e-6	3.68660637072268e-6	3.68681345280447e-6	3.6866245905112e-6	3.68673890447043e-6	3.68678405999354e-6	3.6867010682772e-6	3.68668062508193e-6	3.68672935878348e-6	3.68675821508303e-6	3.68673523771997e-6	3.68669623393477e-6	3.68668404289362e-6	3.68670681361747e-6	3.68674073879533e-6	3.68675709405311e-6
flux1:	0.63118961352657	4.16418587424786e-6	4.16416602166687e-6	4.16416321566714e-6	4.16417979003287e-6	4.16420652748386e-6	4.16422740432026e-6	4.1642289090242e-6	4.16420879606682e-6	4.16417872114082e-6	4.16415813905299e-6	4.16416204060566e-6	4.16418977462468e-6	4.16422310872069e-6	4.16423709183629e-6	4.16421864695424e-6	4.16418004018047e-6	4.16415386485325e-6	4.16416700131547e-6	4.16421030557904e-6	4.16423587507909e-6	4.16420400879446e-6	4.16415080926004e-6	4.16417529764928e-6	4.16426816725006e-6	4.16421507956756e-6	4.16408541633188e-6	4.16429823905474e-6	4.16406444580256e-6	4.164375741213e-6	4.16416660629004e-6	4.16405829244035e-6	4.16416660629004e-6	4.16437574121297e-6	4.16406444580257e-6	4.16429823905474e-6	4.16408541633189e-6	4.16421507956755e-6	4.16426816725004e-6	4.16417529764927e-6	4.16415080926002e-6	4.16420400879446e-6	4.16423587507911e-6	4.16421030557904e-6	4.16416700131546e-6	4.16415386485321e-6	4.16418004018047e-6	4.16421864695426e-6	4.1642370918363e-6
flux1:	0.631452062430323	4.69934434496093e-6	4.69932089836813e-6	4.69931775972994e-6	4.6993375070419e-6	4.69936905155694e-6	4.69939345226966e-6	4.6993949840847e-6	4.69937129630027e-6	4.69933622050735e-6	4.69931240552561e-6	4.69931703036282e-6	4.69934908141366e-6	4.69938744464015e-6	4.69940358605325e-6	4.69938274546116e-6	4.69933897685591e-6	4.69930915066933e-6	4.69932345863192e-6	4.69937154349071e-6	4.69939986573421e-6	4.69936451750689e-6	4.6993063575976e-6	4.69933547840184e-6	4.69943938851091e-6	4.69937735356238e-6	4.69923063376483e-6	4.69947032659341e-6	4.69920651807734e-6	4.69955935592291e-6	4.69932448057374e-6	4.69920261129865e-6	4.69932448057373e-6	4.69955935592291e-6	4.69920651807735e-6	4.69947032659341e-6	4.69923063376483e-6	4.69937735356238e-6	4.69943938851091e-6	4.69933547840183e-6	4.6993063575976e-6	4.69936451750688e-6	4.69939986573423e-6	4.6993715434907e-6	4.6993234586319e-6	4.69930915066931e-6	4.6993389768559e-6	4.69938274546119e-6	4.69940358605329e-6
flux1:	0.631714511334077	5.29859668077997e-6	5.29856937355468e-6	5.29856595623066e-6	5.29858922087172e-6	5.29862599774928e-6	5.29865416434049e-6	5.29865562621091e-6	5.29862798289918e-6	5.29858748284323e-6	5.29856024822927e-6	5.29856577989306e-6	5.29860258650974e-6	5.29864636654844e-6	5.29866471048183e-6	5.29864112277374e-6	5.2985917148343e-6	5.29855805390883e-6	5.29857385261696e-6	5.29862725632498e-6	5.29865845165845e-6	5.29861901745934e-6	5.29855529576234e-6	5.29858969610138e-6	5.29870596804793e-6	5.29863391827808e-6	5.29846832587488e-6	5.29873814451115e-6	5.29844060942285e-6	5.2988398892426e-6	5.29857606495041e-6	5.29843895060009e-6	5.29857606495041e-6	5.2988398892426e-6	5.29844060942287e-6	5.29873814451116e-6	5.29846832587488e-6	5.29863391827809e-6	5.29870596804793e-6	5.29858969610137e-6	5.29855529576234e-6	5.29861901745935e-6	5.29865845165847e-6	5.29862725632494e-6	5.29857385261697e-6	5.29855805390881e-6	5.2985917148343e-6	5.29864112277376e-6	5.29866471048183e-6
flux1:	0.63197696023783	5.96899091397167e-6	5.96895951582926e-6	5.96895587745477e-6	5.96898297214742e-6	5.96902535560329e-6	5.96905748611379e-6	5.96905876781087e-6	5.96902681444117e-6	5.96898052073905e-6	5.96894973484372e-6	5.96895638344686e-6	5.96899836447621e-6	5.96904788771302e-6	5.96906840382192e-6	5.96904167155882e-6	5.96898616435112e-6	5.96894857047275e-6	5.96896629152495e-6	5.96902561355064e-6	5.96905974478429e-6	5.96901545970858e-6	5.96894544795538e-6	5.96898584135104e-6	5.96911597941271e-6	5.96903280304378e-6	5.96884641641448e-6	5.96915000015785e-6	5.96881457094934e-6	5.96926565127431e-6	5.96896923312505e-6	5.96881496214646e-6	5.96896923312504e-6	5.96926565127431e-6	5.96881457094935e-6	5.96915000015786e-6	5.96884641641446e-6	5.96903280304377e-6	5.9691159794127e-6	5.96898584135106e-6	5.96894544795538e-6	5.96901545970857e-6	5.9690597447843e-6	5.9690256135506e-6	5.96896629152493e-6	5.96894857047273e-6	5.96898616435112e-6	5.96904167155882e-6	5.96906840382192e-6
flux1:	0.632239409141583	6.71827006071026e-6	6.71823438273863e-6	6.71823057365967e-6	6.71826175847674e-6	6.71831005191279e-6	6.7183462924643e-6	6.71834727859718e-6	6.71831070651323e-6	6.71825832476312e-6	6.71822392217105e-6	6.71823191974524e-6	6.71827945613518e-6	6.71833496522883e-6	6.71835753370909e-6	6.71832721431977e-6	6.71826518257614e-6	6.71822366830731e-6	6.71824387532892e-6	6.71830977827649e-6	6.7183468310915e-6	6.71829673829946e-6	6.71821956069415e-6	6.71826673514601e-6	6.71841245314616e-6	6.71831700277709e-6	6.71810779783099e-6	6.71844920984777e-6	6.7180712092461e-6	6.7185799395936e-6	6.71824679018763e-6	6.71807320174312e-6	6.7182467901876e-6	6.71857993959361e-6	6.71807120924607e-6	6.71844920984777e-6	6.71810779783098e-6	6.71831700277708e-6	6.71841245314615e-6	6.71826673514599e-6	6.71821956069413e-6	6.71829673829948e-6	6.71834683109152e-6	6.71830977827649e-6	6.71824387532893e-6	6.71822366830728e-6	6.71826518257616e-6	6.71832721431979e-6	6.7183575337091e-6
flux1:	0.632501858045337	7.55493099244944e-6	7.55489088946542e-6	7.55488693874409e-6	7.55492239833515e-6	7.55497681489449e-6	7.55501725378993e-6	7.55501783446686e-6	7.55497640244906e-6	7.55491773439863e-6	7.5548797256516e-6	7.55488931929176e-6	7.55494273403191e-6	7.55500436484672e-6	7.55502876231649e-6	7.55499437071046e-6	7.55492544273335e-6	7.55488015759929e-6	7.55490356578255e-6	7.55497677599362e-6	7.55501663739896e-6	7.5549595554926e-6	7.55487416800401e-6	7.55492899590034e-6	7.55509224584406e-6	7.55498334663465e-6	7.55474919916188e-6	7.55513296940975e-6	7.55470715253413e-6	7.55527990916649e-6	7.55490533883654e-6	7.5547099935257e-6	7.55490533883652e-6	7.55527990916652e-6	7.55470715253413e-6	7.55513296940976e-6	7.55474919916188e-6	7.55498334663465e-6	7.55509224584405e-6	7.55492899590033e-6	7.55487416800401e-6	7.55495955549259e-6	7.55501663739897e-6	7.5549767759936e-6	7.55490356578254e-6	7.55488015759926e-6	7.55492544273333e-6	7.55499437071049e-6	7.55502876231652e-6
flux1:	0.63276430694909	8.48828718866645e-6	8.48824255842148e-6	8.4882384572437e-6	8.48827827734215e-6	8.48833892185029e-6	8.48838358627416e-6	8.48838367012501e-6	8.48833722687623e-6	8.48827219073466e-6	8.48823067003451e-6	8.48824211300152e-6	8.4883016500292e-6	8.48836940893531e-6	8.48839529573896e-6	8.48835630858812e-6	8.48828018626559e-6	8.48823144306494e-6	8.48825893788264e-6	8.48834024464297e-6	8.48838268004892e-6	8.48831716978586e-6	8.48822234017062e-6	8.48828579026428e-6	8.48846879253313e-6	8.48834524897447e-6	8.48808393541266e-6	8.48851510616641e-6	8.48803559842091e-6	8.48867932503465e-6	8.48825802898535e-6	8.48803817789056e-6	8.48825802898536e-6	8.48867932503465e-6	8.48803559842092e-6	8.48851510616644e-6	8.48808393541267e-6	8.48834524897447e-6	8.48846879253312e-6	8.48828579026426e-6	8.48822234017066e-6	8.48831716978588e-6	8.48838268004894e-6	8.48834024464296e-6	8.48825893788262e-6	8.48823144306492e-6	8.48828018626561e-6	8.48835630858816e-6	8.48839529573898e-6
flux1:	0.633026755852843	9.52853550471505e-6	9.52848628371466e-6	9.5284819669925e-6	9.52852611155689e-6	9.52859296503095e-6	9.52864182073267e-6	9.52864134969632e-6	9.52858985602368e-6	9.52851850473407e-6	9.52847365510999e-6	9.52848719630377e-6	9.52855299946549e-6	9.52862674217882e-6	9.52865365174258e-6	9.52860951320014e-6	9.52852599218887e-6	9.52847429228647e-6	9.52850694664209e-6	9.52859720003809e-6	9.52864182972978e-6	9.52856616118275e-6	9.52846045060635e-6	9.52853360223287e-6	9.52873887668023e-6	9.52859947673699e-6	9.52830867238822e-6	9.52879284631106e-6	9.52825307733889e-6	9.52897533206074e-6	9.52850132520982e-6	9.52825387754807e-6	9.5285013252098e-6	9.52897533206073e-6	9.52825307733889e-6	9.52879284631107e-6	9.52830867238821e-6	9.52859947673698e-6	9.52873887668022e-6	9.52853360223286e-6	9.52846045060636e-6	9.52856616118275e-6	9.52864182972978e-6	9.52859720003808e-6	9.52850694664209e-6	9.52847429228646e-6	9.52852599218887e-6	9.52860951320016e-6	9.5286536517426e-6
flux1:	0.633289204756596	1.0686827078992e-5	1.06867732350206e-5	1.06867685623673e-5	1.06868168529768e-5	1.06868897608908e-5	1.06869427149961e-5	1.06869416799317e-5	1.06868852291213e-5	1.06868077653332e-5	1.06867598609122e-5	1.06867757334127e-5	1.06868478268456e-5	1.06869272401076e-5	1.06869545709076e-5	1.06869046993138e-5	1.06868136881876e-5	1.06867597444775e-5	1.06867988335506e-5	1.06868989411671e-5	1.06869452171881e-5	1.06868573386529e-5	1.06867390858495e-5	1.06868231454873e-5	1.06870535425903e-5	1.06868970577983e-5	1.06865743314067e-5	1.06871177221226e-5	1.06865103562307e-5	1.06873193664944e-5	1.0686785916955e-5	1.06865074066815e-5	1.0686785916955e-5	1.06873193664944e-5	1.06865103562308e-5	1.06871177221225e-5	1.06865743314067e-5	1.06868970577983e-5	1.06870535425903e-5	1.06868231454873e-5	1.06867390858494e-5	1.06868573386529e-5	1.06869452171882e-5	1.06868989411671e-5	1.06867988335506e-5	1.06867597444774e-5	1.06868136881876e-5	1.06869046993138e-5	1.06869545709076e-5
flux1:	0.63355165366035	1.19753424919776e-5	1.19752840138193e-5	1.19752787514847e-5	1.19753308508067e-5	1.19754095162144e-5	1.19754664229991e-5	1.19754648788107e-5	1.19754037134547e-5	1.1975320499937e-5	1.19752699051729e-5	1.19752883148628e-5	1.19753665864141e-5	1.19754511738855e-5	1.19754781844608e-5	1.19754219793341e-5	1.19753235162494e-5	1.19752682723497e-5	1.19753152854329e-5	1.1975426208263e-5	1.19754733929405e-5	1.19753709030577e-5	1.19752382120073e-5	1.19753345321841e-5	1.19755932632227e-5	1.19754184431405e-5	1.19750612466507e-5	1.19756707317985e-5	1.19749875953737e-5	1.19758923224348e-5	1.19752918847122e-5	1.19749784364701e-5	1.19752918847122e-5	1.19758923224349e-5	1.19749875953737e-5	1.19756707317985e-5	1.19750612466506e-5	1.19754184431405e-5	1.19755932632227e-5	1.19753345321841e-5	1.19752382120073e-5	1.19753709030577e-5	1.19754733929405e-5	1.1975426208263e-5	1.19753152854329e-5	1.19752682723497e-5	1.19753235162494e-5	1.19754219793341e-5	1.19754781844608e-5
flux1:	0.633814102564103	1.34073712758614e-5	1.34073081611786e-5	1.34073019669118e-5	1.34073573681759e-5	1.34074413506004e-5	1.34075020196817e-5	1.34075000982809e-5	1.3407434621641e-5	1.34073461859594e-5	1.34072933519592e-5	1.34073144675706e-5	1.34073986570819e-5	1.34074877308265e-5	1.34075135380874e-5	1.34074503864295e-5	1.34073446516414e-5	1.34072892958081e-5	1.34073459445249e-5	1.34074686926572e-5	1.3407515840203e-5	1.34073959648846e-5	1.34072466969823e-5	1.34073567974106e-5	1.34076474624725e-5	1.34074530217397e-5	1.34070586739962e-5	1.34077418507899e-5	1.34069738573336e-5	1.34079840723258e-5	1.34073082214081e-5	1.34069555162577e-5	1.34073082214081e-5	1.34079840723258e-5	1.34069738573336e-5	1.34077418507898e-5	1.34070586739962e-5	1.34074530217397e-5	1.34076474624725e-5	1.34073567974107e-5	1.34072466969823e-5	1.34073959648846e-5	1.3407515840203e-5	1.34074686926571e-5	1.34073459445248e-5	1.34072892958081e-5	1.34073446516413e-5	1.34074503864295e-5	1.34075135380875e-5
flux1:	0.634076551467856	1.49973958571884e-5	1.4997328100026e-5	1.4997320513161e-5	1.49973785375706e-5	1.49974672582686e-5	1.49975314642343e-5	1.49975293833287e-5	1.49974601632333e-5	1.49973671957048e-5	1.49973126541337e-5	1.49973366003758e-5	1.49974262948032e-5	1.49975189736597e-5	1.49975425544934e-5	1.49974718351647e-5	1.49973591575546e-5	1.4997305129801e-5	1.49973733522405e-5	1.49975089810976e-5	1.49975549238909e-5	1.49974144997011e-5	1.49972462713376e-5	1.49973718620312e-5	1.49976984744945e-5	1.49974830706533e-5	1.49970487337949e-5	1.49978139771689e-5	1.49969510506639e-5	1.49980774241985e-5	1.49973167917823e-5	1.49969200331629e-5	1.49973167917823e-5	1.49980774241985e-5	1.49969510506639e-5	1.49978139771689e-5	1.49970487337949e-5	1.49974830706534e-5	1.49976984744944e-5	1.49973718620312e-5	1.49972462713375e-5	1.49974144997011e-5	1.49975549238909e-5	1.49975089810976e-5	1.49973733522405e-5	1.4997305129801e-5	1.49973591575546e-5	1.49974718351647e-5	1.49975425544934e-5
flux1:	0.634339000371609	1.67611799961574e-5	1.67611075760555e-5	1.67610980153476e-5	1.67611578192195e-5	1.67612505730085e-5	1.6761318065049e-5	1.67613161304672e-5	1.67612438937702e-5	1.67611472379945e-5	1.6761091593424e-5	1.67611184491344e-5	1.67612130865291e-5	1.67613083024865e-5	1.67613284983704e-5	1.67612495830363e-5	1.67611304387128e-5	1.67610794297025e-5	1.6761161390205e-5	1.67613109983164e-5	1.67613543395904e-5	1.67611898052214e-5	1.6760999991581e-5	1.67611429975593e-5	1.67615100035938e-5	1.67612722038034e-5	1.67607948511536e-5	1.67616513746504e-5	1.67606823720247e-5	1.67619365793775e-5	1.67610807934704e-5	1.67606346738464e-5	1.67610807934704e-5	1.67619365793775e-5	1.67606823720247e-5	1.67616513746504e-5	1.67607948511535e-5	1.67612722038034e-5	1.67615100035939e-5	1.67611429975593e-5	1.6760999991581e-5	1.67611898052214e-5	1.67613543395904e-5	1.67613109983164e-5	1.6761161390205e-5	1.67610794297025e-5	1.67611304387128e-5	1.67612495830363e-5	1.67613284983704e-5
flux1:	0.634601449275363	1.87158617646441e-5	1.87157846398214e-5	1.87157724116604e-5	1.87158330047819e-5	1.87159289781058e-5	1.87159994877481e-5	1.87159980868353e-5	1.87159237026288e-5	1.87158243382931e-5	1.87157682602689e-5	1.8715798063746e-5	1.87158969480556e-5	1.87159934614735e-5	1.87160089854696e-5	1.87159212343938e-5	1.87157962354186e-5	1.87157501758807e-5	1.87158482604655e-5	1.87160129899475e-5	1.87160521046453e-5	1.87158595020287e-5	1.8715645247743e-5	1.87158078347813e-5	1.8716220126363e-5	1.87159583611843e-5	1.87154347355534e-5	1.87163926551969e-5	1.87153052886708e-5	1.87167001325574e-5	1.87157377616366e-5	1.87152364302458e-5	1.87157377616366e-5	1.87167001325574e-5	1.87153052886709e-5	1.87163926551969e-5	1.87154347355534e-5	1.87159583611843e-5	1.8716220126363e-5	1.87158078347813e-5	1.8715645247743e-5	1.87158595020287e-5	1.87160521046453e-5	1.87160129899474e-5	1.87158482604655e-5	1.87157501758807e-5	1.87157962354186e-5	1.87159212343938e-5	1.87160089854696e-5
flux1:	0.634863898179116	2.08800510806423e-5	2.0879969188105e-5	2.087995350766e-5	2.08800137838829e-5	2.08801120781881e-5	2.08801853228158e-5	2.08801849063851e-5	2.08801093564783e-5	2.08800083746276e-5	2.08799525911344e-5	2.08799853549325e-5	2.08800876833944e-5	2.08801841075201e-5	2.08801935526597e-5	2.08800963034696e-5	2.08799661748638e-5	2.08799272145608e-5	2.08800440222826e-5	2.08802250633572e-5	2.08802581088789e-5	2.0880033095269e-5	2.08797913323299e-5	2.08799759330813e-5	2.08804388530223e-5	2.08801513556097e-5	2.08795779171139e-5	2.08806483186127e-5	2.08794290786751e-5	2.08809786314881e-5	2.08798971342478e-5	2.08793341663117e-5	2.08798971342477e-5	2.08809786314882e-5	2.08794290786751e-5	2.08806483186127e-5	2.08795779171139e-5	2.08801513556097e-5	2.08804388530223e-5	2.08799759330813e-5	2.08797913323299e-5	2.0880033095269e-5	2.08802581088789e-5	2.08802250633572e-5	2.08800440222826e-5	2.08799272145607e-5	2.08799661748639e-5	2.08800963034697e-5	2.08801935526598e-5
flux1:	0.635126347082869	2.32739317893259e-5	2.32738450550179e-5	2.32738250825834e-5	2.32738838630392e-5	2.32739835218859e-5	2.3274059201391e-5	2.32740602518415e-5	2.32739845874984e-5	2.32738831590353e-5	2.32738284534058e-5	2.32738641908687e-5	2.32739690954133e-5	2.32740639301697e-5	2.32740657778815e-5	2.32739583253565e-5	2.32738238687802e-5	2.32737943444518e-5	2.32739326753053e-5	2.32741312762925e-5	2.32741562146931e-5	2.32738940867513e-5	2.32736215597996e-5	2.32738308994939e-5	2.32743502371038e-5	2.32740349663908e-5	2.32734078291568e-5	2.32746028388879e-5	2.32732369185576e-5	2.32749566857038e-5	2.32737423671921e-5	2.32731107348457e-5	2.3273742367192e-5	2.32749566857038e-5	2.32732369185576e-5	2.32746028388879e-5	2.32734078291569e-5	2.32740349663907e-5	2.32743502371038e-5	2.32738308994939e-5	2.32736215597996e-5	2.32738940867514e-5	2.3274156214693e-5	2.32741312762925e-5	2.32739326753054e-5	2.32737943444518e-5	2.32738238687802e-5	2.32739583253566e-5	2.32740657778816e-5
flux1:	0.635388795986622	2.59193682503747e-5	2.59192766125441e-5	2.59192515068514e-5	2.59193075953787e-5	2.59194076330544e-5	2.591948541676e-5	2.59194884002869e-5	2.59194136848654e-5	2.59193130236654e-5	2.59192602372761e-5	2.59192990029195e-5	2.59194056065015e-5	2.59194972809502e-5	2.59194899078437e-5	2.59193714728318e-5	2.59192335157106e-5	2.59192159079151e-5	2.59193787482508e-5	2.59195962324978e-5	2.59196108654173e-5	2.59193065958951e-5	2.59189998946608e-5	2.59192370155042e-5	2.5919818991697e-5	2.59194735385462e-5	2.59187883960156e-5	2.59201212563506e-5	2.59185924772102e-5	2.59204995828398e-5	2.59191375574484e-5	2.59184296025149e-5	2.59191375574484e-5	2.59204995828397e-5	2.59185924772101e-5	2.59201212563506e-5	2.59187883960156e-5	2.59194735385462e-5	2.5919818991697e-5	2.59192370155041e-5	2.59189998946608e-5	2.59193065958951e-5	2.59196108654174e-5	2.59195962324978e-5	2.59193787482507e-5	2.59192159079151e-5	2.59192335157107e-5	2.59193714728318e-5	2.59194899078438e-5
flux1:	0.635651244890376	2.88400163572215e-5	2.88399198060043e-5	2.88398887955117e-5	2.88399410449716e-5	2.88400404737572e-5	2.88401199747274e-5	2.88401252760871e-5	2.88400525140155e-5	2.88399538366943e-5	2.8839903879963e-5	2.883994582547e-5	2.88400533135765e-5	2.88401402358304e-5	2.88401219168688e-5	2.88399916026267e-5	2.88398509320407e-5	2.88398478114028e-5	2.88400383181632e-5	2.88402761093039e-5	2.88402781264857e-5	2.88399264135648e-5	2.88395820118573e-5	2.88398502952229e-5	2.88405015362047e-5	2.88401230119899e-5	2.88393750509582e-5	2.88408602005921e-5	2.88391509408409e-5	2.88412643367936e-5	2.88397384981393e-5	2.88389459066973e-5	2.88397384981393e-5	2.88412643367936e-5	2.88391509408409e-5	2.88408602005921e-5	2.88393750509582e-5	2.88401230119899e-5	2.88405015362047e-5	2.8839850295223e-5	2.88395820118573e-5	2.88399264135648e-5	2.88402781264858e-5	2.88402761093039e-5	2.88400383181633e-5	2.88398478114028e-5	2.88398509320407e-5	2.88399916026267e-5	2.88401219168688e-5
flux1:	0.635913693794129	3.20614388765423e-5	3.20613375122999e-5	3.20612999844825e-5	3.20613473716471e-5	3.20614452243792e-5	3.20615259584257e-5	3.20615337974871e-5	3.20614638509363e-5	3.2061368335913e-5	3.20613222101383e-5	3.20613676571787e-5	3.20614753639468e-5	3.20615559766424e-5	3.20615248825523e-5	3.20613816171618e-5	3.20612388985042e-5	3.20612528625565e-5	3.20614743479519e-5	3.20617340047044e-5	3.20617210463897e-5	3.20613163750889e-5	3.20609306753294e-5	3.20612338608644e-5	3.20619613599671e-5	3.20615462676779e-5	3.20607300716912e-5	3.2062383231727e-5	3.20604743561786e-5	3.20628150543802e-5	3.20611080515842e-5	3.20602218300653e-5	3.20611080515842e-5	3.20628150543802e-5	3.20604743561787e-5	3.2062383231727e-5	3.20607300716912e-5	3.20615462676779e-5	3.20619613599671e-5	3.20612338608644e-5	3.20609306753294e-5	3.20613163750888e-5	3.20617210463897e-5	3.20617340047044e-5	3.20614743479519e-5	3.20612528625564e-5	3.20612388985042e-5	3.20613816171618e-5	3.20615248825523e-5
flux1:	0.636176142697882	3.56112249554103e-5	3.56111190675819e-5	3.56110746750474e-5	3.56111163807288e-5	3.56112117249576e-5	3.56112930521126e-5	3.56113033824114e-5	3.56112368780336e-5	3.56111456270719e-5	3.56111044594723e-5	3.5611153989796e-5	3.56112614972241e-5	3.56113343360091e-5	3.56112885227111e-5	3.56111309867593e-5	3.56109866680208e-5	3.56110202705433e-5	3.56112761890402e-5	3.5611559450434e-5	3.56115291832103e-5	3.56110658975253e-5	3.56106352794053e-5	3.56109774802796e-5	3.56117885480725e-5	3.56113326367688e-5	3.56104420800523e-5	3.56122803466603e-5	3.56101511381974e-5	3.56127424660417e-5	3.56108356852898e-5	3.56098461375957e-5	3.56108356852898e-5	3.56127424660418e-5	3.56101511381975e-5	3.56122803466603e-5	3.56104420800523e-5	3.56113326367688e-5	3.56117885480725e-5	3.56109774802796e-5	3.56106352794053e-5	3.56110658975253e-5	3.56115291832103e-5	3.56115594504339e-5	3.56112761890402e-5	3.56110202705433e-5	3.56109866680208e-5	3.56111309867593e-5	3.56112885227111e-5
flux1:	0.636438591601635	3.95191135989686e-5	3.95190037661005e-5	3.95189525469915e-5	3.95189880371246e-5	3.95190799770587e-5	3.95191610240287e-5	3.95191734147376e-5	3.95191106438805e-5	3.95190246496862e-5	3.95189897435971e-5	3.95190443058768e-5	3.95191515535718e-5	3.95192153054498e-5	3.95191526933948e-5	3.95189792328332e-5	3.9518833436338e-5	3.95188891118506e-5	3.95191830515162e-5	3.95194918929706e-5	3.95194420977998e-5	3.95189144814313e-5	3.95184353528895e-5	3.9518821066619e-5	3.95197232701017e-5	3.95192213743812e-5	3.95182495080604e-5	3.95202914525636e-5	3.95179195440813e-5	3.95207874215125e-5	3.95186609710858e-5	3.95175576759343e-5	3.95186609710858e-5	3.95207874215125e-5	3.95179195440813e-5	3.95202914525636e-5	3.95182495080604e-5	3.95192213743812e-5	3.95197232701017e-5	3.9518821066619e-5	3.95184353528895e-5	3.95189144814312e-5	3.95194420977999e-5	3.95194918929705e-5	3.95191830515163e-5	3.95188891118506e-5	3.9518833436338e-5	3.95189792328332e-5	3.95191526933948e-5
flux1:	0.636701040505389	4.38171208733929e-5	4.38170080835989e-5	4.38169505922757e-5	4.38169796948512e-5	4.38170673574624e-5	4.38171469206154e-5	4.38171604247002e-5	4.38171012415198e-5	4.38170213651735e-5	4.38169942666965e-5	4.38170552984315e-5	4.38171627002448e-5	4.38172162581174e-5	4.38171345996984e-5	4.38169431247017e-5	4.38167955291985e-5	4.38168755159841e-5	4.38172111962827e-5	4.38175478963455e-5	4.38174765665311e-5	4.38168789291991e-5	4.3816347777561e-5	4.38167818921261e-5	4.3817782984599e-5	4.38172288516554e-5	4.38161677846407e-5	4.38184335618762e-5	4.38157948671817e-5	4.38189681033035e-5	4.38166007994973e-5	4.38153725869118e-5	4.38166007994973e-5	4.38189681033034e-5	4.38157948671818e-5	4.38184335618761e-5	4.38161677846407e-5	4.38172288516554e-5	4.3817782984599e-5	4.38167818921261e-5	4.38163477775609e-5	4.38168789291991e-5	4.38174765665311e-5	4.38175478963455e-5	4.38172111962827e-5	4.38168755159841e-5	4.38167955291985e-5	4.38169431247018e-5	4.38171345996985e-5
flux1:	0.636963489409142	4.85396705367985e-5	4.85395563262335e-5	4.85394937687658e-5	4.85395167409212e-5	4.85395992431044e-5	4.85396756728746e-5	4.85396886856626e-5	4.85396324084544e-5	4.85395593704162e-5	4.85395419518969e-5	4.85396115133755e-5	4.85397200761956e-5	4.85397625855837e-5	4.85396594192929e-5	4.85394472910206e-5	4.8539297008158e-5	4.8539403273853e-5	4.85397845518967e-5	4.85401517686888e-5	4.85400572144823e-5	4.85393839799742e-5	4.85387974208169e-5	4.85392852162039e-5	4.85403930602828e-5	4.85397791680946e-5	4.85386199456026e-5	4.85411314113497e-5	4.85382000528702e-5	4.85417106589401e-5	4.85390800095013e-5	4.85377149350433e-5	4.85390800095012e-5	4.85417106589401e-5	4.85382000528703e-5	4.85411314113496e-5	4.85386199456025e-5	4.85397791680946e-5	4.85403930602828e-5	4.85392852162038e-5	4.85387974208169e-5	4.85393839799742e-5	4.85400572144822e-5	4.85401517686888e-5	4.85397845518968e-5	4.8539403273853e-5	4.8539297008158e-5	4.85394472910207e-5	4.85396594192929e-5
flux1:	0.637225938312895	5.37237277456363e-5	5.37236143506941e-5	5.37235487183077e-5	5.37235662976164e-5	5.37236426922048e-5	5.3723713761365e-5	5.37237238752366e-5	5.37236691970251e-5	5.37236035850991e-5	5.37235981446349e-5	5.37236790605251e-5	5.37237904994963e-5	5.3723821393273e-5	5.37236939839954e-5	5.37234578923669e-5	5.37233033427206e-5	5.37234375170605e-5	5.37238684040644e-5	5.37242692595708e-5	5.37241502150133e-5	5.37233960062905e-5	5.3722750827421e-5	5.37232979732065e-5	5.37245204603932e-5	5.372383783155e-5	5.37225703148049e-5	5.37253511529652e-5	5.37220993834538e-5	5.37259828981445e-5	5.37230650790505e-5	5.37215503940847e-5	5.37230650790506e-5	5.37259828981445e-5	5.37220993834538e-5	5.37253511529653e-5	5.3722570314805e-5	5.372383783155e-5	5.37245204603931e-5	5.37232979732064e-5	5.37227508274211e-5	5.37233960062904e-5	5.37241502150132e-5	5.37242692595708e-5	5.37238684040645e-5	5.37234375170605e-5	5.37233033427207e-5	5.37234578923669e-5	5.37236939839954e-5
flux1:	0.637488387216649	5.94089354245457e-5	5.9408825941529e-5	5.94087601340057e-5	5.94087735681399e-5	5.94088427678424e-5	5.94089055278663e-5	5.94089093901945e-5	5.94088543050462e-5	5.94087966020296e-5	5.9408805976799e-5	5.94089019794938e-5	5.94090188230812e-5	5.94090378401512e-5	5.94088831059236e-5	5.94086189428353e-5	5.9408457737722e-5	5.94086210573991e-5	5.94091057466519e-5	5.94095439160008e-5	5.94093996424833e-5	5.94085593584549e-5	5.94078525563299e-5	5.94084651065285e-5	5.94098100777066e-5	5.94090480943108e-5	5.94076608454635e-5	5.9410736705504e-5	5.94071348202674e-5	5.94114306420965e-5	5.94082004627378e-5	5.94065225787289e-5	5.94082004627377e-5	5.94114306420965e-5	5.94071348202674e-5	5.9410736705504e-5	5.94076608454635e-5	5.94090480943108e-5	5.94098100777066e-5	5.94084651065286e-5	5.94078525563298e-5	5.9408559358455e-5	5.94093996424833e-5	5.94095439160007e-5	5.94091057466518e-5	5.94086210573991e-5	5.94084577377221e-5	5.94086189428354e-5	5.94088831059236e-5
flux1:	0.637750836120402	6.56377528253998e-5	6.56376513694834e-5	6.56375892996971e-5	6.56376003492416e-5	6.56376610292198e-5	6.56377116608188e-5	6.56377048435026e-5	6.56376465951193e-5	6.56375972278374e-5	6.56376249174721e-5	6.56377407849029e-5	6.56378664626169e-5	6.56378736468641e-5	6.56376880735748e-5	6.56373908073165e-5	6.56372196435711e-5	6.56374129143338e-5	6.56379558213755e-5	6.56384356231519e-5	6.56382660031359e-5	6.56373348811306e-5	6.56365636871347e-5	6.56372480741981e-5	6.56387232463679e-5	6.56378694722922e-5	6.56363496489895e-5	6.56397482939319e-5	6.5635764529447e-5	6.56405162503791e-5	6.56369471015174e-5	6.56350915460949e-5	6.56369471015173e-5	6.56405162503791e-5	6.56357645294471e-5	6.56397482939319e-5	6.56363496489895e-5	6.56378694722922e-5	6.5638723246368e-5	6.56372480741981e-5	6.56365636871347e-5	6.56373348811306e-5	6.56382660031358e-5	6.56384356231519e-5	6.56379558213754e-5	6.56374129143338e-5	6.56372196435712e-5	6.56373908073166e-5	6.56376880735749e-5
flux1:	0.638013285024155	7.24555957353892e-5	7.24555075889506e-5	7.24554542593835e-5	7.24554651696794e-5	7.24555156514341e-5	7.24555493172003e-5	7.24555262070732e-5	7.24554612658836e-5	7.24554206759564e-5	7.2455470970482e-5	7.24556126498819e-5	7.24557515551787e-5	7.2455747231709e-5	7.24555267785203e-5	7.24551903364506e-5	7.24550049120675e-5	7.24552284930834e-5	7.24558343079717e-5	7.24563607905245e-5	7.24561664039421e-5	7.2455140061524e-5	7.24543019557955e-5	7.24550649863644e-5	7.24566778918013e-5	7.24557179092675e-5	7.24540511735583e-5	7.24578026385041e-5	7.24534030526955e-5	7.2458658786127e-5	7.24547225644421e-5	7.24526739267585e-5	7.24547225644421e-5	7.24586587861269e-5	7.24534030526955e-5	7.2457802638504e-5	7.24540511735585e-5	7.24557179092675e-5	7.24566778918013e-5	7.24550649863645e-5	7.24543019557954e-5	7.24551400615239e-5	7.24561664039421e-5	7.24563607905243e-5	7.24558343079717e-5	7.24552284930833e-5	7.24550049120676e-5	7.24551903364508e-5	7.24555267785205e-5
flux1:	0.638275733927908	7.99109777251022e-5	7.99109094641099e-5	7.99108710064201e-5	7.9910884445961e-5	7.99109225673712e-5	7.99109332761748e-5	7.99108869960739e-5	7.99108110702257e-5	7.99107798052656e-5	7.99108579104446e-5	7.99110326185477e-5	7.99111901395131e-5	7.99111748662404e-5	7.99109148659323e-5	7.99105320336342e-5	7.99103269926095e-5	7.99105808077289e-5	7.99112545583174e-5	7.99118335759311e-5	7.99116157510711e-5	7.99104902007352e-5	7.9909582911645e-5	7.99104317674107e-5	7.99121897121543e-5	7.99111069800866e-5	7.99092774264341e-5	7.99134141872697e-5	7.99085625162176e-5	7.99143752119492e-5	7.99100422145989e-5	7.99077840773806e-5	7.9910042214599e-5	7.99143752119492e-5	7.99085625162174e-5	7.99134141872697e-5	7.99092774264339e-5	7.99111069800866e-5	7.99121897121544e-5	7.99104317674109e-5	7.99095829116449e-5	7.99104902007353e-5	7.9911615751071e-5	7.9911833575931e-5	7.99112545583174e-5	7.99105808077289e-5	7.99103269926096e-5	7.99105320336343e-5	7.99109148659323e-5
flux1:	0.638538182831662	8.805565175615e-5	8.80556113424274e-5	8.80555950120456e-5	8.80556139770492e-5	8.8055636955695e-5	8.80556174498833e-5	8.80555398201573e-5	8.80554479045034e-5	8.80554267265355e-5	8.80555388778552e-5	8.80557551674155e-5	8.80559376783777e-5	8.80559121723347e-5	8.80556072322298e-5	8.80551695782945e-5	8.80549384930823e-5	8.80552220729115e-5	8.80559691969658e-5	8.8056607468837e-5	8.80563682990832e-5	8.80551399295408e-5	8.80541614175501e-5	8.80551036652826e-5	8.80570137144001e-5	8.8055789456214e-5	8.80537795632494e-5	8.80583367147954e-5	8.80529942002944e-5	8.80594219387157e-5	8.80546607211791e-5	8.80521755768113e-5	8.8054660721179e-5	8.80594219387157e-5	8.80529942002942e-5	8.80583367147955e-5	8.80537795632494e-5	8.80557894562141e-5	8.80570137144002e-5	8.80551036652827e-5	8.80541614175501e-5	8.80551399295407e-5	8.80563682990832e-5	8.80566074688369e-5	8.80559691969657e-5	8.80552220729115e-5	8.80549384930824e-5	8.80551695782945e-5	8.80556072322297e-5
flux1:	0.638800631735415	9.69447513939268e-5	9.69447482209287e-5	9.69447623402772e-5	9.69447900275937e-5	9.69447943267135e-5	9.69447360041233e-5	9.6944617553707e-5	9.69445040191012e-5	9.69444940249555e-5	9.69446475801563e-5	9.69449153625354e-5	9.69451301707795e-5	9.69450952101283e-5	9.69447391206433e-5	9.69442369568406e-5	9.69439723564634e-5	9.69442849141288e-5	9.69451113369374e-5	9.69458164811158e-5	9.69455587988311e-5	9.69442243171081e-5	9.69431727425149e-5	9.69442163579587e-5	9.69462853552852e-5	9.69448984836577e-5	9.69426890939762e-5	9.69477045364094e-5	9.69418297186321e-5	9.69489359762873e-5	9.69437131668685e-5	9.6940982314932e-5	9.69437131668684e-5	9.69489359762873e-5	9.69418297186319e-5	9.69477045364093e-5	9.69426890939761e-5	9.69448984836576e-5	9.69462853552851e-5	9.69442163579587e-5	9.6943172742515e-5	9.69442243171081e-5	9.69455587988312e-5	9.69458164811158e-5	9.69451113369374e-5	9.69442849141287e-5	9.69439723564634e-5	9.69442369568406e-5	9.69447391206433e-5
flux1:	0.639063080639168	1.06636930795544e-4	1.06636975675937e-4	1.06637029522177e-4	1.0663706917552e-4	1.06637050383971e-4	1.06636943267101e-4	1.06636773301982e-4	1.06636632024933e-4	1.06636634771307e-4	1.06636838270364e-4	1.06637168784387e-4	1.06637424027663e-4	1.0663738033218e-4	1.06636965991295e-4	1.06636388378048e-4	1.06636081829063e-4	1.06636422371178e-4	1.06637334584136e-4	1.06638115118118e-4	1.06637842417302e-4	1.06636398746784e-4	1.06635272421786e-4	1.06636425832634e-4	1.06638660462605e-4	1.06637087548291e-4	1.06634657879969e-4	1.06640172511949e-4	1.06633720981544e-4	1.06641574860498e-4	1.06635854925317e-4	1.06632858349177e-4	1.06635854925317e-4	1.06641574860498e-4	1.06633720981544e-4	1.06640172511949e-4	1.06634657879969e-4	1.06637087548291e-4	1.06638660462605e-4	1.06636425832634e-4	1.06635272421786e-4	1.06636398746784e-4	1.06637842417302e-4	1.06638115118118e-4	1.06637334584136e-4	1.06636422371178e-4	1.06636081829063e-4	1.06636388378048e-4	1.06636965991295e-4
flux1:	0.639325529542921	1.17194502565801e-4	1.17194607650698e-4	1.17194711286925e-4	1.17194766024355e-4	1.17194718763502e-4	1.17194551527798e-4	1.1719431826266e-4	1.17194142792818e-4	1.17194160416758e-4	1.17194423597786e-4	1.17194829316168e-4	1.17195133808696e-4	1.17195081903419e-4	1.17194601266289e-4	1.17193936073022e-4	1.17193578319169e-4	1.17193945791881e-4	1.17194950926415e-4	1.17195816225951e-4	1.17195532526137e-4	1.17193976656946e-4	1.17192773983493e-4	1.17194046136965e-4	1.17196453035701e-4	1.17194668326522e-4	1.17191996019206e-4	1.17198053935706e-4	1.17190978040027e-4	1.17199654454159e-4	1.17193399407237e-4	1.17190115627616e-4	1.17193399407237e-4	1.17199654454159e-4	1.17190978040027e-4	1.17198053935706e-4	1.17191996019206e-4	1.17194668326522e-4	1.17196453035701e-4	1.17194046136965e-4	1.17192773983493e-4	1.17193976656946e-4	1.17195532526137e-4	1.17195816225951e-4	1.17194950926415e-4	1.17193945791881e-4	1.1719357831917e-4	1.17193936073022e-4	1.17194601266289e-4
flux1:	0.639587978446675	1.28683572496146e-4	1.28683751118393e-4	1.28683915170753e-4	1.28683987804217e-4	1.28683905675619e-4	1.28683665747557e-4	1.28683356503658e-4	1.28683140263776e-4	1.28683175587698e-4	1.28683509347439e-4	1.28684003813884e-4	1.28684366840999e-4	1.28684306909635e-4	1.28683750973114e-4	1.2868298500207e-4	1.28682566166534e-4	1.28682959634672e-4	1.28684065524904e-4	1.28685025732931e-4	1.28684735378143e-4	1.28683064167884e-4	1.28681783563898e-4	1.28683184024504e-4	1.28685769946353e-4	1.28683745441182e-4	1.28680806638474e-4	1.28687455330974e-4	1.28679703829805e-4	1.2868928364226e-4	1.28682452696471e-4	1.28678858600431e-4	1.28682452696471e-4	1.2868928364226e-4	1.28679703829805e-4	1.28687455330974e-4	1.28680806638474e-4	1.28683745441182e-4	1.28685769946353e-4	1.28683184024504e-4	1.28681783563898e-4	1.28683064167884e-4	1.28684735378143e-4	1.28685025732932e-4	1.28684065524904e-4	1.28682959634672e-4	1.28682566166534e-4	1.28682985002069e-4	1.28683750973114e-4
flux1:	0.639850427350428	1.4117417012364e-4	1.41174436561085e-4	1.41174671948177e-4	1.41174764808455e-4	1.41174640396343e-4	1.41174314129789e-4	1.411739155988e-4	1.41173652108904e-4	1.4117370871811e-4	1.41174125006662e-4	1.41174722599243e-4	1.41175153663615e-4	1.4117508540007e-4	1.41174444231934e-4	1.41173563412417e-4	1.41173073264242e-4	1.41173492119572e-4	1.41174707346447e-4	1.41175773224881e-4	1.41175480613366e-4	1.41173690538284e-4	1.41172330355942e-4	1.41173869438758e-4	1.41176641483114e-4	1.41174347063815e-4	1.41171116532366e-4	1.41178407088768e-4	1.41169924755969e-4	1.41180494863579e-4	1.41173044019828e-4	1.41169114664202e-4	1.41173044019828e-4	1.41180494863579e-4	1.41169924755969e-4	1.41178407088768e-4	1.41171116532366e-4	1.41174347063815e-4	1.41176641483114e-4	1.41173869438758e-4	1.41172330355942e-4	1.41173690538284e-4	1.41175480613366e-4	1.41175773224881e-4	1.41174707346447e-4	1.41173492119572e-4	1.41173073264242e-4	1.41173563412417e-4	1.41174444231934e-4
flux1:	0.640112876254181	1.54740373969144e-4	1.54740743128147e-4	1.54741060753203e-4	1.54741175535573e-4	1.54741000477207e-4	1.54740573413411e-4	1.54740071983091e-4	1.54739755097861e-4	1.54739837378001e-4	1.54740349019239e-4	1.5474106463885e-4	1.54741573164227e-4	1.54741495632102e-4	1.54740758454117e-4	1.54739748111835e-4	1.54739176395153e-4	1.54739620587699e-4	1.54740954496926e-4	1.54742137215503e-4	1.54741846458435e-4	1.54739933317284e-4	1.54738491758102e-4	1.54740180702266e-4	1.54743146603535e-4	1.54740550225631e-4	1.54737001509819e-4	1.54744988811257e-4	1.54735715980148e-4	1.54747369342682e-4	1.54739250916598e-4	1.54734959305696e-4	1.54739250916598e-4	1.54747369342682e-4	1.54735715980148e-4	1.54744988811257e-4	1.54737001509819e-4	1.54740550225631e-4	1.54743146603536e-4	1.54740180702265e-4	1.54738491758102e-4	1.54739933317284e-4	1.54741846458435e-4	1.54742137215504e-4	1.54740954496926e-4	1.54739620587699e-4	1.54739176395153e-4	1.54739748111836e-4	1.54740758454117e-4
flux1:	0.640375325157934	1.6946043023759e-4	1.69460917262117e-4	1.69461327682341e-4	1.69461465329395e-4	1.69461230464409e-4	1.69460687676913e-4	1.6946006981035e-4	1.69459693956288e-4	1.69459807078544e-4	1.69460427510442e-4	1.69461276196901e-4	1.6946187119837e-4	1.69461782709311e-4	1.69460938041946e-4	1.69459783245079e-4	1.69459120066632e-4	1.69459590351059e-4	1.69461053037338e-4	1.69462363895722e-4	1.69462078405996e-4	1.69460036981455e-4	1.69458512013836e-4	1.69460363199923e-4	1.69463531681094e-4	1.69460599621245e-4	1.69456705230621e-4	1.69465448142335e-4	1.6945532019442e-4	1.69468155808996e-4	1.69459317896771e-4	1.69454634735123e-4	1.69459317896771e-4	1.69468155808996e-4	1.6945532019442e-4	1.69465448142335e-4	1.69456705230621e-4	1.69460599621245e-4	1.69463531681094e-4	1.69460363199923e-4	1.69458512013836e-4	1.69460036981455e-4	1.69462078405996e-4	1.69462363895722e-4	1.69461053037338e-4	1.69459590351059e-4	1.69459120066633e-4	1.69459783245079e-4	1.69460938041946e-4
flux1:	0.640637774061688	1.85416863688335e-4	1.85417483505463e-4	1.85417996596376e-4	1.8541815723448e-4	1.854178528411e-4	1.8541717936205e-4	1.85416432017975e-4	1.85415992415152e-4	1.85416142258177e-4	1.85416885190841e-4	1.8541788167342e-4	1.85418571406156e-4	1.85418469428352e-4	1.85417505302814e-4	1.85416191282818e-4	1.85415427549778e-4	1.85415925737066e-4	1.85417527987714e-4	1.85418978069728e-4	1.85418700085417e-4	1.85416523770483e-4	1.85414913056091e-4	1.8541694026957e-4	1.8542032145691e-4	1.85417018612346e-4	1.85412750237267e-4	1.85422311790785e-4	1.85411258589579e-4	1.85425381413482e-4	1.8541576730109e-4	1.85410660723017e-4	1.8541576730109e-4	1.85425381413481e-4	1.85411258589579e-4	1.85422311790785e-4	1.85412750237267e-4	1.85417018612346e-4	1.8542032145691e-4	1.8541694026957e-4	1.85414913056091e-4	1.85416523770483e-4	1.85418700085417e-4	1.85418978069728e-4	1.85417527987714e-4	1.85415925737066e-4	1.85415427549778e-4	1.85416191282818e-4	1.85417505302814e-4
flux1:	0.640900222965441	2.02696579311811e-4	2.02697346130032e-4	2.02697970765347e-4	2.02698153709934e-4	2.02697769831598e-4	2.0269695115052e-4	2.02696062228161e-4	2.02695555080369e-4	2.02695748080361e-4	2.02696627074005e-4	2.02697785267683e-4	2.02698576868733e-4	2.02698457976578e-4	2.02697362216872e-4	2.02695874857892e-4	2.02695002754454e-4	2.02695531957708e-4	2.02697285150013e-4	2.02698884912092e-4	2.02698614962849e-4	2.02696295362302e-4	2.02694596198018e-4	2.02696814939042e-4	2.02700420832145e-4	2.02696711063943e-4	2.0269203981301e-4	2.02702487377242e-4	2.02690432651417e-4	2.02705953479758e-4	2.02695501002738e-4	2.0268993628167e-4	2.02695501002738e-4	2.02705953479758e-4	2.02690432651417e-4	2.02702487377242e-4	2.0269203981301e-4	2.02696711063943e-4	2.02700420832145e-4	2.02696814939042e-4	2.02694596198018e-4	2.02696295362301e-4	2.02698614962849e-4	2.02698884912092e-4	2.02697285150013e-4	2.02695531957708e-4	2.02695002754454e-4	2.02695874857892e-4	2.02697362216873e-4
flux1:	0.641162671869194	2.21390953379612e-4	2.21391880161585e-4	2.21392623930598e-4	2.21392827772857e-4	2.21392354633292e-4	2.21391377253677e-4	2.21390336042139e-4	2.21389758679318e-4	2.21390001603029e-4	2.21391029573237e-4	2.21392362036471e-4	2.2139326117618e-4	2.21393121050915e-4	2.21391881624976e-4	2.21390208011155e-4	2.21389221498975e-4	2.21389786361271e-4	2.21391702309798e-4	2.21393461109507e-4	2.21393197438183e-4	2.21390723957672e-4	2.21388933239959e-4	2.21391361077406e-4	2.21395206065126e-4	2.21391052573858e-4	2.21385949225055e-4	2.21397354664418e-4	2.21384215347247e-4	2.21401250655367e-4	2.21389891519337e-4	2.21383830761022e-4	2.21389891519337e-4	2.21401250655367e-4	2.21384215347246e-4	2.21397354664418e-4	2.21385949225055e-4	2.21391052573859e-4	2.21395206065127e-4	2.21391361077406e-4	2.21388933239959e-4	2.21390723957672e-4	2.21393197438183e-4	2.21393461109507e-4	2.21391702309798e-4	2.21389786361271e-4	2.21389221498975e-4	2.21390208011155e-4	2.21391881624976e-4
flux1:	0.641425120772948	2.41595912370674e-4	2.41597010306612e-4	2.41597879291142e-4	2.41598102074446e-4	2.41597530572925e-4	2.4159638260628e-4	2.41595180215733e-4	2.41594531173885e-4	2.41594830813795e-4	2.41596019476991e-4	2.41597536851088e-4	2.41598547412027e-4	2.41598380901132e-4	2.41596986335631e-4	2.41595115340901e-4	2.41594010665321e-4	2.41594617557264e-4	2.41596708309831e-4	2.4159863388441e-4	2.41598371840121e-4	2.41595731277693e-4	2.41593845495738e-4	2.41596502460678e-4	2.41600603869655e-4	2.41595969588602e-4	2.41590404844474e-4	2.41602844662871e-4	2.41588530197843e-4	2.41607201961937e-4	2.41594861037183e-4	2.41588262862106e-4	2.41594861037183e-4	2.41607201961937e-4	2.41588530197843e-4	2.41602844662871e-4	2.41590404844474e-4	2.41595969588602e-4	2.41600603869656e-4	2.41596502460678e-4	2.41593845495738e-4	2.41595731277693e-4	2.41598371840121e-4	2.4159863388441e-4	2.41596708309831e-4	2.41594617557264e-4	2.41594010665321e-4	2.41595115340901e-4	2.41596986335631e-4
flux1:	0.641687569676701	2.63411998216043e-4	2.63413276227186e-4	2.63414274858495e-4	2.63414514347323e-4	2.63413836618859e-4	2.63412508390594e-4	2.63411138141048e-4	2.63410417167425e-4	2.63410779963758e-4	2.63412139241572e-4	2.63413849695463e-4	2.63414973497029e-4	2.63414774737032e-4	2.63413214585601e-4	2.63411137485826e-4	2.63409913667292e-4	2.63410570842352e-4	2.63412848426528e-4	2.6341494633582e-4	2.63414677758562e-4	2.63411853915183e-4	2.63409869178394e-4	2.6341277818911e-4	2.6341715684763e-4	2.63412004835559e-4	2.63405949571431e-4	2.63419505041898e-4	2.6340391666745e-4	2.63424352180342e-4	2.63410946786827e-4	2.63403766008336e-4	2.63410946786827e-4	2.63424352180342e-4	2.6340391666745e-4	2.63419505041898e-4	2.63405949571431e-4	2.63412004835559e-4	2.6341715684763e-4	2.6341277818911e-4	2.63409869178394e-4	2.63411853915183e-4	2.63414677758562e-4	2.6341494633582e-4	2.63412848426529e-4	2.63410570842351e-4	2.63409913667293e-4	2.63411137485826e-4	2.634132145856e-4
flux1:	0.641950018580454	2.86944418250757e-4	2.86945882554095e-4	2.86947013566563e-4	2.86947267603805e-4	2.86946477621915e-4	2.86944962258985e-4	2.86943420002348e-4	2.8694262797769e-4	2.86943059578097e-4	2.86944596984919e-4	2.86946505692027e-4	2.86947742278033e-4	2.86947504881516e-4	2.86945770230812e-4	2.86943481313826e-4	2.86942140602054e-4	2.86942858299076e-4	2.86945334424673e-4	2.86947607477224e-4	2.86947320097553e-4	2.86944293424415e-4	2.86942205528443e-4	2.86945392835833e-4	2.86950073632054e-4	2.86944367444725e-4	2.8693779293802e-4	2.86952550218949e-4	2.86935580248163e-4	2.8695791195055e-4	2.86943351152475e-4	2.86935538458232e-4	2.86943351152475e-4	2.8695791195055e-4	2.86935580248163e-4	2.86952550218949e-4	2.8693779293802e-4	2.86944367444725e-4	2.86950073632054e-4	2.86945392835834e-4	2.86942205528443e-4	2.86944293424415e-4	2.86947320097553e-4	2.86947607477224e-4	2.86945334424672e-4	2.86942858299076e-4	2.86942140602054e-4	2.86943481313826e-4	2.86945770230811e-4
flux1:	0.642212467484207	3.1230307821309e-4	3.12304731978084e-4	3.12305996471155e-4	3.12306263411792e-4	3.12305357604558e-4	3.12303651571648e-4	3.12301935924287e-4	3.12301074699235e-4	3.12301579473473e-4	3.12303299516666e-4	3.12305408192261e-4	3.12306754696708e-4	3.12306471999481e-4	3.12304555992262e-4	3.12302053137562e-4	3.12300601405195e-4	3.12301391889568e-4	3.12304077616638e-4	3.12306525301986e-4	3.12306202182124e-4	3.12302949483027e-4	3.12300754016631e-4	3.12304249655597e-4	3.12309262065642e-4	3.12302966082884e-4	3.12295844211106e-4	3.12311894451225e-4	3.12293425565172e-4	3.12317790915463e-4	3.12301974846991e-4	3.12293476492209e-4	3.12301974846991e-4	3.12317790915463e-4	3.12293425565172e-4	3.12311894451225e-4	3.12295844211106e-4	3.12302966082884e-4	3.12309262065642e-4	3.12304249655597e-4	3.12300754016631e-4	3.12302949483027e-4	3.12306202182124e-4	3.12306525301986e-4	3.12304077616638e-4	3.12301391889568e-4	3.12300601405195e-4	3.12302053137562e-4	3.12304555992263e-4
flux1:	0.642474916387961	3.3960259659081e-4	3.39604439716227e-4	3.39605837328855e-4	3.39606116529622e-4	3.39605094373679e-4	3.39603197923171e-4	3.39601310389584e-4	3.39600382538748e-4	3.39600963072456e-4	3.39602866698826e-4	3.3960517322653e-4	3.39606624329434e-4	3.39606289688484e-4	3.39604188037751e-4	3.39601473234811e-4	3.39599920287582e-4	3.39600797825528e-4	3.39603703211644e-4	3.39606321165615e-4	3.39605940210353e-4	3.39602434417065e-4	3.39600126909855e-4	3.39603965138942e-4	3.39609343697544e-4	3.39602423381189e-4	3.39594726776097e-4	3.39612166211783e-4	3.39592070787635e-4	3.39618612195841e-4	3.3960143144142e-4	3.3959218896313e-4	3.3960143144142e-4	3.39618612195841e-4	3.39592070787635e-4	3.39612166211784e-4	3.39594726776097e-4	3.39602423381189e-4	3.39609343697544e-4	3.39603965138942e-4	3.39600126909855e-4	3.39602434417065e-4	3.39605940210353e-4	3.39606321165615e-4	3.39603703211644e-4	3.39600797825528e-4	3.39599920287582e-4	3.39601473234811e-4	3.39604188037751e-4
flux1:	0.642737365291714	3.68962298581013e-4	3.6896432761487e-4	3.68965856807989e-4	3.68966149144168e-4	3.68965013696467e-4	3.68962931198019e-4	3.68960876171406e-4	3.68959884675906e-4	3.68960541273773e-4	3.68962625398807e-4	3.68965123573571e-4	3.68966671553988e-4	3.68966278681102e-4	3.68963990144901e-4	3.68961069917475e-4	3.68959429699463e-4	3.68960410463681e-4	3.68963544208474e-4	3.68966323741382e-4	3.68965857308059e-4	3.68962067345323e-4	3.68959643453723e-4	3.6896386316244e-4	3.68969647846675e-4	3.68962069903903e-4	3.68953772050043e-4	3.68972702099932e-4	3.68950841596857e-4	3.68979706449443e-4	3.68961041503368e-4	3.68950991465336e-4	3.68961041503368e-4	3.68979706449443e-4	3.68950841596857e-4	3.68972702099933e-4	3.68953772050043e-4	3.68962069903904e-4	3.68969647846675e-4	3.6896386316244e-4	3.68959643453723e-4	3.68962067345323e-4	3.68965857308059e-4	3.68966323741382e-4	3.68963544208474e-4	3.68960410463681e-4	3.68959429699462e-4	3.68961069917475e-4	3.68963990144901e-4
flux1:	0.642999814195467	4.00506187906564e-4	4.00508396124578e-4	4.00510054557345e-4	4.00510362929947e-4	4.00509121254283e-4	4.00506861372673e-4	4.00504646005025e-4	4.00503593882121e-4	4.00504324116271e-4	4.00506581273771e-4	4.00509260685429e-4	4.00510895573122e-4	4.00510438883233e-4	4.00507965666253e-4	4.00504851369927e-4	4.00503142045396e-4	4.00504243954663e-4	4.00507613063601e-4	4.00510540783305e-4	4.00509955419775e-4	4.00505846174398e-4	4.00503301900222e-4	4.00507946960999e-4	4.00514183456573e-4	4.00505915883614e-4	4.00496991150583e-4	4.00517518513789e-4	4.00493742940934e-4	4.00525083744003e-4	4.00504804574155e-4	4.00493878352195e-4	4.00504804574155e-4	4.00525083744002e-4	4.00493742940934e-4	4.00517518513789e-4	4.00496991150583e-4	4.00505915883614e-4	4.00514183456573e-4	4.00507946960998e-4	4.00503301900223e-4	4.00505846174398e-4	4.00509955419775e-4	4.00510540783305e-4	4.00507613063601e-4	4.00504243954664e-4	4.00503142045395e-4	4.00504851369926e-4	4.00507965666254e-4
flux1:	0.64326226309922	4.34362894717635e-4	4.34365272365806e-4	4.3436705734101e-4	4.3436738713106e-4	4.34366050575836e-4	4.34363626270979e-4	4.34361260213748e-4	4.34360150119918e-4	4.34360948463341e-4	4.34363366612218e-4	4.34366212688744e-4	4.34367922509228e-4	4.34367397457157e-4	4.34364745503056e-4	4.34361453464922e-4	4.34359697362534e-4	4.34360939862746e-4	4.34364549355505e-4	4.34367606918047e-4	4.3436686325583e-4	4.34362395661077e-4	4.34359727594027e-4	4.34364847134061e-4	4.34371586953762e-4	4.34362598936419e-4	4.34353022536118e-4	4.34375259301604e-4	4.34349406792812e-4	4.34383381460305e-4	4.34361347200298e-4	4.34349470817394e-4	4.34361347200298e-4	4.34383381460305e-4	4.34349406792812e-4	4.34375259301605e-4	4.34353022536118e-4	4.34362598936419e-4	4.34371586953763e-4	4.34364847134061e-4	4.34359727594027e-4	4.34362395661076e-4	4.3436686325583e-4	4.34367606918047e-4	4.34364549355506e-4	4.34360939862746e-4	4.34359697362534e-4	4.34361453464922e-4	4.34364745503056e-4
flux1:	0.643524712002974	4.70665597803321e-4	4.70668132498662e-4	4.70670041442567e-4	4.70670400864496e-4	4.70668985150517e-4	4.70666413481301e-4	4.70663908507157e-4	4.70662742348218e-4	4.70663599935374e-4	4.70666162457094e-4	4.7066915667985e-4	4.70670927780313e-4	4.70670331154904e-4	4.70667510292864e-4	4.70664061765729e-4	4.70662285176443e-4	4.70663688975616e-4	4.70667541666949e-4	4.70670705686752e-4	4.70669758513204e-4	4.70664889755629e-4	4.70662095328004e-4	4.7066774389551e-4	4.7067504432096e-4	4.70665305971272e-4	4.70655053833883e-4	4.70679117609486e-4	4.70651014128814e-4	4.70687786440315e-4	4.70663845232523e-4	4.70650939252479e-4	4.70663845232523e-4	4.70687786440314e-4	4.70651014128814e-4	4.70679117609486e-4	4.70655053833883e-4	4.70665305971273e-4	4.7067504432096e-4	4.7066774389551e-4	4.70662095328004e-4	4.70664889755629e-4	4.70669758513204e-4	4.70670705686752e-4	4.70667541666949e-4	4.70663688975616e-4	4.70662285176443e-4	4.70664061765729e-4	4.70667510292864e-4
flux1:	0.643787160906727	5.09551919347256e-4	5.09554596617849e-4	5.09556627550578e-4	5.09557027854795e-4	5.09555552937235e-4	5.09552854660715e-4	5.09550224186935e-4	5.09549002774863e-4	5.09549907331435e-4	5.09552593246025e-4	5.09555713540928e-4	5.09557530977146e-4	5.09556861118251e-4	5.09553885028855e-4	5.09550305937772e-4	5.09548538764445e-4	5.09550125539227e-4	5.09554221921541e-4	5.09557464070643e-4	5.09556262599142e-4	5.09550946450071e-4	5.09548024189195e-4	5.0955426178892e-4	5.09562185609853e-4	5.09551667522341e-4	5.095407160879e-4	5.09566730158076e-4	5.09536189358437e-4	5.09575929607723e-4	5.09549918616631e-4	5.0953589810378e-4	5.09549918616631e-4	5.09575929607723e-4	5.09536189358437e-4	5.09566730158076e-4	5.095407160879e-4	5.09551667522341e-4	5.09562185609854e-4	5.0955426178892e-4	5.09548024189195e-4	5.09550946450071e-4	5.09556262599142e-4	5.09557464070643e-4	5.09554221921541e-4	5.09550125539227e-4	5.09548538764445e-4	5.09550305937772e-4	5.09553885028854e-4
flux1:	0.64404960981048	5.51163790481842e-4	5.51166594414175e-4	5.51168746359519e-4	5.51169201835391e-4	5.51167691512594e-4	5.51164890481908e-4	5.5116214902598e-4	5.51160871826316e-4	5.51161807807319e-4	5.51164592227654e-4	5.51167813526539e-4	5.5116966148372e-4	5.51168918385832e-4	5.511658043551e-4	5.51162124821428e-4	5.5116040008563e-4	5.51162192181331e-4	5.51166530438104e-4	5.51169817759512e-4	5.51168306110243e-4	5.51162493378632e-4	5.511594431402e-4	5.51166335114766e-4	5.51174950144808e-4	5.51163622761177e-4	5.51151948687126e-4	5.51180042208734e-4	5.51146865462993e-4	5.51189751313452e-4	5.51161496924664e-4	5.51146271475534e-4	5.51161496924664e-4	5.51189751313453e-4	5.51146865462993e-4	5.51180042208734e-4	5.51151948687126e-4	5.51163622761177e-4	5.51174950144809e-4	5.51166335114767e-4	5.51159443140199e-4	5.51162493378632e-4	5.51168306110243e-4	5.51169817759513e-4	5.51166530438104e-4	5.51162192181331e-4	5.5116040008563e-4	5.51162124821428e-4	5.51165804355099e-4
flux1:	0.644312058714234	5.95647285931709e-4	5.95650199880614e-4	5.95652473159553e-4	5.95653000894828e-4	5.95651482148191e-4	5.95648604525679e-4	5.95645767132882e-4	5.95644432148438e-4	5.95645381118173e-4	5.95648235951921e-4	5.95651530907829e-4	5.95653393122229e-4	5.95652578388655e-4	5.95649346825282e-4	5.9564560046254e-4	5.95643953682201e-4	5.95645973832168e-4	5.95650550009411e-4	5.95653845463414e-4	5.95651963359506e-4	5.95645602456898e-4	5.95642425620788e-4	5.95650042357634e-4	5.95659420711884e-4	5.95647253489775e-4	5.95634833278909e-4	5.95665141523805e-4	5.95629118143481e-4	5.95675335700064e-4	5.95644653914844e-4	5.95628127765612e-4	5.95644653914844e-4	5.95675335700063e-4	5.95629118143481e-4	5.95665141523806e-4	5.95634833278909e-4	5.95647253489776e-4	5.95659420711885e-4	5.95650042357634e-4	5.95642425620788e-4	5.95645602456897e-4	5.95651963359506e-4	5.95653845463414e-4	5.95650550009411e-4	5.95645973832168e-4	5.95643953682201e-4	5.9564560046254e-4	5.95649346825282e-4
flux1:	0.644574507617987	6.43152426087312e-4	6.43155433392716e-4	6.43157829743904e-4	6.43158449105341e-4	6.43156951168768e-4	6.43154024484462e-4	6.43151106174861e-4	6.43149710010381e-4	6.4315065128891e-4	6.43153546185085e-4	6.43156886014568e-4	6.43158746157705e-4	6.43157862771943e-4	6.43154536471312e-4	6.43150759457722e-4	6.431492279174e-4	6.43151499010058e-4	6.43156307369306e-4	6.4315957062328e-4	6.43157254298056e-4	6.43150291900405e-4	6.43146991509861e-4	6.43155407958165e-4	6.4316562508587e-4	6.43152585474961e-4	6.43139395032282e-4	6.43172059684591e-4	6.43132967335769e-4	6.43182712435197e-4	6.43149409464027e-4	6.43131481675058e-4	6.43149409464027e-4	6.43182712435198e-4	6.43132967335769e-4	6.43172059684591e-4	6.43139395032281e-4	6.43152585474961e-4	6.4316562508587e-4	6.43155407958164e-4	6.43146991509861e-4	6.43150291900404e-4	6.43157254298056e-4	6.43159570623279e-4	6.43156307369306e-4	6.43151499010059e-4	6.431492279174e-4	6.43150759457723e-4	6.43154536471312e-4
flux1:	0.64483695652174	6.93832944917823e-4	6.93836029564183e-4	6.93838552037722e-4	6.93839283850233e-4	6.93837837024059e-4	6.93834889123101e-4	6.93831904410624e-4	6.9383044255865e-4	6.93831354147763e-4	6.93834257670973e-4	6.93837613086101e-4	6.93839455070656e-4	6.93838506956791e-4	6.93835110106151e-4	6.93831340050463e-4	6.93829961993827e-4	6.93832506916808e-4	6.93837540487288e-4	6.9384072894966e-4	6.93837912250826e-4	6.93830294036024e-4	6.93826874861388e-4	6.9383616984971e-4	6.93847303324717e-4	6.93833355562062e-4	6.93819369693384e-4	6.93854539207437e-4	6.9381214452681e-4	6.93865624238637e-4	6.93829497289787e-4	6.93810062005761e-4	6.93829497289788e-4	6.93865624238637e-4	6.93812144526809e-4	6.93854539207437e-4	6.93819369693384e-4	6.93833355562063e-4	6.93847303324717e-4	6.9383616984971e-4	6.93826874861388e-4	6.93830294036023e-4	6.93837912250826e-4	6.9384072894966e-4	6.93837540487288e-4	6.93832506916808e-4	6.93829961993827e-4	6.93831340050463e-4	6.9383511010615e-4
flux1:	0.645099405425493	7.47846022217108e-4	7.47849169366759e-4	7.4785182194525e-4	7.47852687362954e-4	7.47851321604828e-4	7.47848379539603e-4	7.47845342078124e-4	7.47843809458261e-4	7.47844669245537e-4	7.47847550246328e-4	7.47850892429876e-4	7.47852700595862e-4	7.47851691947858e-4	7.4784824887984e-4	7.47844523509249e-4	7.47843337290404e-4	7.47846178880327e-4	7.47851430220131e-4	7.47854500307637e-4	7.47851115973845e-4	7.47842787408467e-4	7.47839255918445e-4	7.47849511271489e-4	7.47861639353727e-4	7.47846743099461e-4	7.47831934968567e-4	7.47869764991073e-4	7.47823824397314e-4	7.4788125871814e-4	7.47842096969057e-4	7.47821043749991e-4	7.47842096969057e-4	7.47881258718141e-4	7.47823824397314e-4	7.47869764991073e-4	7.47831934968566e-4	7.47846743099461e-4	7.47861639353728e-4	7.47849511271489e-4	7.47839255918445e-4	7.47842787408467e-4	7.47851115973845e-4	7.47854500307637e-4	7.47851430220132e-4	7.47846178880327e-4	7.47843337290404e-4	7.47844523509248e-4	7.4784824887984e-4
flux1:	0.645361854329247	8.05351978781813e-4	8.05355175113432e-4	8.05357962026615e-4	8.05358981108288e-4	8.05357724451563e-4	8.05354813384122e-4	8.05351735793952e-4	8.05350127566242e-4	8.05350914789294e-4	8.0535374392418e-4	8.05357045494133e-4	8.05358804636277e-4	8.05357739006666e-4	8.05354272722598e-4	8.05350628433884e-4	8.0534967166967e-4	8.05352832793393e-4	8.05358294959695e-4	8.05361203574534e-4	8.0535718464926e-4	8.05348091793653e-4	8.0534445601996e-4	8.05355755481991e-4	8.05368955474768e-4	8.05353064318587e-4	8.05337404883538e-4	8.05378058740293e-4	8.05328319427248e-4	8.05389943139485e-4	8.05347528870074e-4	8.05324743085292e-4	8.05347528870074e-4	8.05389943139485e-4	8.05328319427248e-4	8.05378058740293e-4	8.05337404883538e-4	8.05353064318587e-4	8.05368955474768e-4	8.05355755481991e-4	8.0534445601996e-4	8.05348091793654e-4	8.05357184649259e-4	8.05361203574534e-4	8.05358294959695e-4	8.05352832793393e-4	8.0534967166967e-4	8.05350628433884e-4	8.05354272722598e-4
flux1:	0.645624303233	8.66513933244607e-4	8.66517167033303e-4	8.66520091749494e-4	8.66521281772116e-4	8.66520158639232e-4	8.66517300826268e-4	8.665141947488e-4	8.66512507406922e-4	8.66513204341962e-4	8.66515955682975e-4	8.66519191587616e-4	8.66520886790495e-4	8.66519765942012e-4	8.66516296441748e-4	8.66512766768244e-4	8.66512075537434e-4	8.66515579325409e-4	8.66521247042397e-4	8.66523953222627e-4	8.66519234560359e-4	8.66509324857884e-4	8.66505594143695e-4	8.66518022126259e-4	8.6653236856605e-4	8.66515428444215e-4	8.66498885896408e-4	8.66542535139893e-4	8.66488736228915e-4	8.66554800884113e-4	8.66508910742155e-4	8.66484274015898e-4	8.66508910742155e-4	8.66554800884112e-4	8.66488736228914e-4	8.66542535139894e-4	8.66498885896408e-4	8.66515428444215e-4	8.6653236856605e-4	8.66518022126259e-4	8.66505594143695e-4	8.66509324857884e-4	8.66519234560359e-4	8.66523953222626e-4	8.66521247042397e-4	8.66515579325409e-4	8.66512075537434e-4	8.66512766768244e-4	8.66516296441749e-4
flux1:	0.645886752136753	9.31497419432718e-4	9.31500680319298e-4	9.31503744217681e-4	9.31505117783784e-4	9.31504147277036e-4	9.31501361212142e-4	9.31498237630467e-4	9.31496470362677e-4	9.31497064183182e-4	9.3149971684462e-4	9.31502865127921e-4	9.31504481383971e-4	9.31503303922817e-4	9.31499846393275e-4	9.31496460450393e-4	9.3149606858703e-4	9.31499938832252e-4	9.31505809832613e-4	9.31508276525912e-4	9.31502796336616e-4	9.31492019351256e-4	9.31488203979597e-4	9.31501844162161e-4	9.31517406889444e-4	9.31499354460528e-4	9.31481893692493e-4	9.31528718702221e-4	9.31470592521441e-4	9.31541368496977e-4	9.31491774857148e-4	9.31465165551204e-4	9.31491774857149e-4	9.31541368496978e-4	9.31470592521441e-4	9.31528718702221e-4	9.31481893692493e-4	9.31499354460528e-4	9.31517406889444e-4	9.31501844162161e-4	9.31488203979597e-4	9.31492019351256e-4	9.31502796336616e-4	9.31508276525912e-4	9.31505809832613e-4	9.31499938832251e-4	9.3149606858703e-4	9.31496460450393e-4	9.31499846393275e-4
flux1:	0.646149201040506	0.00100046996328903	0.00100047324170256	0.00100047644245426	0.00100047800547054	0.00100047719973398	0.00100047449951953	0.00100047136936852	0.00100046952565433	0.00100047001038777	0.00100047255008863	0.00100047559246768	0.0010004771140651	0.00100047587389094	0.00100047243682029	0.00100046921780026	0.00100046915632714	0.00100047341805371	0.00100047949455607	0.00100048169045431	0.00100047539182481	0.00100046369989138	0.00100045981059674	0.00100047474441998	0.00100049158659107	0.00100047234762628	0.00100045392975539	0.00100050412037776	0.0010004413938268	0.00100051717239405	0.00100046364476393	0.00100043493847971	0.00100046364476393	0.00100051717239405	0.0010004413938268	0.00100050412037776	0.00100045392975539	0.00100047234762628	0.00100049158659107	0.00100047474441998	0.00100045981059674	0.00100046369989138	0.00100047539182481	0.00100048169045432	0.00100047949455606	0.00100047341805371	0.00100046915632714	0.00100046921780026	0.00100047243682029
flux1:	0.64641164994426	0.0010736006185843	0.00107360390480401	0.00107360723451565	0.00107360898413981	0.00107360834689277	0.00107360574190608	0.00107360261697736	0.00107360070636687	0.00107360108486141	0.00107360350533647	0.00107360642753882	0.00107360783722088	0.0010736065218458	0.00107360310514354	0.0010736000689351	0.00107360036567918	0.00107360504587331	0.00107361133614421	0.0010736132375051	0.00107360606983072	0.001073593418584	0.00107358946595847	0.00107360577106108	0.00107362394717094	0.00107360343502071	0.00107358401699622	0.00107363777320542	0.00107357016915522	0.00107365126448774	0.00107359357090714	0.00107356264098695	0.00107359357090714	0.00107365126448774	0.00107357016915522	0.00107363777320542	0.00107358401699622	0.00107360343502071	0.00107362394717094	0.00107360577106108	0.00107358946595847	0.001073593418584	0.00107360606983072	0.0010736132375051	0.00107361133614421	0.00107360504587331	0.00107360036567918	0.0010736000689351	0.00107360310514354
flux1:	0.646674098848013	0.00115105946086144	0.00115106274373037	0.00115106618692961	0.0011510681095984	0.00115106763494205	0.00115106512984728	0.00115106202397319	0.00115106006397511	0.00115106034977524	0.00115106265394667	0.00115106544576563	0.00115106672367964	0.00115106531248491	0.00115106190569895	0.00115105905970927	0.00115105973913352	0.00115106486761736	0.00115107138755329	0.00115107297992586	0.00115106490018319	0.00115105124893643	0.00115104724275057	0.00115106499141056	0.00115108454540491	0.00115106265960763	0.0011510421939272	0.00115109972648324	0.00115102696515297	0.00115111371619555	0.00115105162456969	0.00115101834257498	0.00115105162456969	0.00115111371619555	0.00115102696515297	0.00115109972648324	0.0011510421939272	0.00115106265960763	0.00115108454540491	0.00115106499141056	0.00115104724275057	0.00115105124893643	0.00115106490018319	0.00115107297992586	0.00115107138755329	0.00115106486761736	0.00115105973913352	0.00115105905970927	0.00115106190569895
flux1:	0.646936547751766	0.00123301703928967	0.00123302030462143	0.00123302383618836	0.00123302590585072	0.0012330255774436	0.00123302317258244	0.00123302010305973	0.00123301812104447	0.00123301834006579	0.0012330205408912	0.00123302319593138	0.00123302431840387	0.00123302278091885	0.00123301936164775	0.00123301670390167	0.00123301778717797	0.0012330233975928	0.00123303017224597	0.00123303145201071	0.00123302242580249	0.00123300773775197	0.00123300368621961	0.00123302294387	0.00123304390743104	0.00123302053253115	0.00123299896709062	0.00123306049816552	0.00123298229841245	0.00123307507052601	0.00123300834982955	0.00123297258597252	0.00123300834982955	0.001233075070526	0.00123298229841245	0.00123306049816552	0.00123299896709062	0.00123302053253115	0.00123304390743104	0.00123302294387	0.00123300368621961	0.00123300773775197	0.00123302242580249	0.00123303145201071	0.00123303017224597	0.0012330233975928	0.00123301778717798	0.00123301670390167	0.00123301936164775
flux1:	0.647198996655519	0.00131964378636297	0.00131964701511362	0.00131965059828257	0.00131965277496573	0.00131965256565178	0.00131965025782309	0.00131964724701268	0.00131964528202081	0.00131964547391049	0.00131964759483286	0.00131965010993571	0.00131965104812888	0.00131964934242904	0.00131964587503107	0.001319643393616	0.00131964489895078	0.00131965102980303	0.00131965809476481	0.001319659070396	0.00131964907270332	0.00131963331494344	0.00131962922396877	0.00131965004786439	0.0013196724389572	0.00131964744359909	0.00131962472169531	0.00131969048543369	0.00131960656588778	0.00131970575218246	0.00131963417346962	0.00131959579697413	0.00131963417346962	0.00131970575218246	0.00131960656588778	0.00131969048543369	0.00131962472169531	0.00131964744359909	0.0013196724389572	0.00131965004786439	0.00131962922396877	0.00131963331494344	0.00131964907270331	0.001319659070396	0.00131965809476481	0.00131965102980303	0.00131964489895078	0.001319643393616	0.00131964587503107
flux1:	0.647461445559273	0.00141110938565506	0.00141111255196175	0.00141111613653318	0.00141111836536634	0.00141111823731951	0.00141111602093128	0.0014111130979473	0.00141111120228119	0.00141111142135355	0.00141111349629334	0.00141111587065314	0.00141111658917556	0.0014111146605059	0.00141111109520437	0.00141110876811844	0.00141111071132798	0.00141111740703826	0.00141112480958802	0.00141112550254711	0.00141111451813077	0.0014110976614743	0.00141109353392764	0.00141111597204374	0.00141113979381013	0.00141111303017004	0.00141108909067164	0.00141115933364829	0.00141106941362162	0.00141117543589058	0.00141109877304775	0.0014110576524161	0.00141109877304775	0.00141117543589058	0.00141106941362162	0.00141115933364829	0.00141108909067164	0.00141111303017004	0.00141113979381013	0.00141111597204374	0.00141109353392764	0.0014110976614743	0.00141111451813077	0.00141112550254711	0.00141112480958802	0.00141111740703826	0.00141111071132798	0.00141110876811844	0.00141111109520437
flux1:	0.647723894463026	0.00150758209814194	0.00150758516735618	0.00150758868826654	0.00150759089907454	0.00150759080449867	0.00150758867304707	0.00150758587542708	0.0015075841158977	0.00150758443154355	0.00150758650439321	0.00150758873839592	0.00150758919395656	0.00150758697369122	0.00150758324616839	0.00150758104161433	0.00150758343693057	0.00150759074881465	0.00150759854873849	0.00150759899391291	0.00150758701731721	0.00150756903592576	0.00150756487100145	0.00150758896124615	0.00150761420132794	0.00150758550493928	0.00150756028263391	0.00150763526416807	0.00150753906427045	0.00150765237344092	0.00150757040362216	0.00150752640678584	0.00150757040362217	0.00150765237344092	0.00150753906427045	0.00150763526416807	0.00150756028263391	0.00150758550493929	0.00150761420132794	0.00150758896124615	0.00150756487100145	0.00150756903592576	0.00150758701731721	0.00150759899391291	0.00150759854873849	0.00150759074881465	0.00150758343693057	0.00150758104161433	0.00150758324616839
flux1:	0.647986343366779	0.00160922804791587	0.0016092309747805	0.00160923435117669	0.00160923645873571	0.00160923634112693	0.00160923428892807	0.00160923166416	0.00160923012286136	0.00160923061934638	0.00160923274295213	0.00160923483679218	0.00160923497699942	0.00160923238204709	0.00160922841360602	0.00160922629075449	0.00160922915182491	0.00160923713892708	0.00160924540891286	0.00160924565452521	0.00160923268965062	0.00160921356049238	0.00160920935320742	0.00160923512302672	0.00160926175339257	0.00160923094340962	0.00160920436952905	0.00160928436181414	0.00160918160421096	0.00160930268023676	0.00160921518392932	0.00160916817826451	0.00160921518392932	0.00160930268023676	0.00160918160421096	0.00160928436181414	0.00160920436952905	0.00160923094340962	0.00160926175339257	0.00160923512302672	0.00160920935320741	0.00160921356049238	0.00160923268965062	0.00160924565452521	0.00160924540891286	0.00160923713892708	0.00160922915182491	0.00160922629075449	0.00160922841360602
flux1:	0.648248792270532	0.00171621046844527	0.00171621319557729	0.00171621633053175	0.00171621823555	0.00171621803149449	0.00171621605556688	0.0017162136623372	0.00171621243682998	0.00171621321242013	0.00171621544706346	0.00171621739921563	0.00171621716163088	0.00171621409438865	0.00171620979274376	0.00171620770296808	0.00171621104399702	0.00171621977369023	0.00171622859921217	0.00171622870613948	0.00171621476536805	0.00171619446753165	0.00171619020842592	0.00171621767487373	0.00171624565221026	0.00171621253214269	0.00171618453505956	0.00171626982306754	0.00171616023132348	0.00171628958245494	0.00171619634313188	0.00171614619532451	0.00171619634313188	0.00171628958245494	0.00171616023132348	0.00171626982306754	0.00171618453505956	0.00171621253214269	0.00171624565221026	0.00171621767487373	0.00171619020842592	0.00171619446753165	0.00171621476536805	0.00171622870613948	0.00171622859921217	0.00171621977369023	0.00171621104399702	0.00171620770296808	0.00171620979274376
flux1:	0.648511241174286	0.00182868891087502	0.0018286913677198	0.00182869414870121	0.00182869573955161	0.00182869538099428	0.00182869348296624	0.00182869139199098	0.00182869059479322	0.00182869176017513	0.00182869417159649	0.00182869597723886	0.00182869528879727	0.0018286916377412	0.0018286868984745	0.00182868478703467	0.00182868862399829	0.00182869817226486	0.00182870765088253	0.00182870769134515	0.00182869279422138	0.00182867130812575	0.00182866698322473	0.00182869615355892	0.00182872542027059	0.00182868977920555	0.00182866028528721	0.0018287511664093	0.00182863446487331	0.00182877262625601	0.00182867342958593	0.00182862000533601	0.00182867342958593	0.00182877262625601	0.00182863446487331	0.0018287511664093	0.00182866028528721	0.00182868977920555	0.00182872542027059	0.00182869615355892	0.00182866698322473	0.00182867130812575	0.00182869279422138	0.00182870769134515	0.00182870765088253	0.00182869817226486	0.00182868862399829	0.00182868478703467	0.0018286868984745
flux1:	0.648773690078039	0.00194681841621403	0.00194682051862892	0.00194682281881176	0.00194682397400161	0.00194682339088544	0.00194682157878351	0.00194681987308901	0.00194681963039775	0.00194682130639552	0.00194682396343276	0.0019468256129322	0.00194682438983845	0.00194682003081905	0.00194681473951081	0.00194681254763999	0.00194681689949445	0.0019468273508043	0.00194683759081855	0.00194683764642184	0.00194682181791232	0.00194679912446265	0.00194679471555938	0.00194682558840965	0.00194685607425122	0.00194681768856201	0.00194678662315942	0.00194688340654971	0.00194675931925095	0.00194690685082402	0.00194680148342342	0.00194674464698409	0.00194680148342342	0.00194690685082402	0.00194675931925095	0.00194688340654971	0.00194678662315942	0.00194681768856201	0.00194685607425122	0.00194682558840965	0.00194679471555938	0.00194679912446265	0.00194682181791232	0.00194683764642184	0.00194683759081855	0.0019468273508043	0.00194681689949446	0.00194681254763999	0.00194681473951082
flux1:	0.649036138981792	0.00207074865361159	0.0020707503042169	0.00207075198467285	0.00207075257599017	0.00207075169913225	0.00207074998889672	0.00207074876343208	0.00207074921303218	0.00207075152766051	0.00207075449960293	0.00207075597718441	0.00207075412538024	0.00207074892366375	0.00207074295867485	0.00207074062599684	0.00207074551579048	0.00207075696250307	0.00207076808093375	0.00207076824007248	0.00207075150844898	0.00207072758819677	0.00207072307350247	0.0020707556406363	0.00207078726497795	0.00207074590049945	0.00207071318904118	0.0020708161946365	0.00207068444367951	0.00207084192736647	0.00207073017509798	0.00207066978865195	0.00207073017509798	0.00207084192736647	0.00207068444367951	0.0020708161946365	0.00207071318904118	0.00207074590049945	0.00207078726497796	0.0020707556406363	0.00207072307350247	0.00207072758819677	0.00207075150844898	0.00207076824007248	0.00207076808093375	0.00207075696250307	0.00207074551579048	0.00207074062599684	0.00207074295867485
flux1:	0.649298587885546	0.00220062302728497	0.00220062411668822	0.00220062502945395	0.00220062492568415	0.00220062368972684	0.00220062210629954	0.0022006214667874	0.00220062275514348	0.0022006258400758	0.00220062919386023	0.00220063047658373	0.00220062789286516	0.00220062170592923	0.00220061494177862	0.00220061240896234	0.00220061786475825	0.00220063040598892	0.00220064252586638	0.00220064288053119	0.00220062527494254	0.00220060010731315	0.00220059546251459	0.00220062971120449	0.00220066238590339	0.00220061780053427	0.00220058336968954	0.00220069292688832	0.00220055323035581	0.00220072126656623	0.00220060291240582	0.00220053883528887	0.00220060291240582	0.00220072126656623	0.00220055323035581	0.00220069292688832	0.00220058336968954	0.00220061780053426	0.00220066238590339	0.00220062971120449	0.00220059546251459	0.00220060010731315	0.00220062527494254	0.00220064288053119	0.00220064252586638	0.00220063040598892	0.00220061786475825	0.00220061240896234	0.00220061494177862
flux1:	0.649561036789299	0.00233657775501767	0.0023365781639739	0.00233657815593624	0.00233657722699872	0.00233657557325468	0.00233657415109428	0.00233657421206035	0.00233657649063236	0.00233658047720162	0.002336584274596	0.00233658533176018	0.00233658190559594	0.00233657458665137	0.00233656689789823	0.00233656410943571	0.00233657016495239	0.00233658390486359	0.00233659715185673	0.00233659779391243	0.00233657934172998	0.002336552904383	0.00233654810412967	0.00233658402009856	0.0023366176529229	0.00233656959959487	0.00233653337846438	0.00233664982445836	0.00233650189385315	0.00233668109734012	0.00233655591885711	0.00233648800664639	0.00233655591885711	0.00233668109734012	0.00233650189385315	0.00233664982445836	0.00233653337846438	0.00233656959959487	0.0023366176529229	0.00233658402009856	0.00233654810412967	0.002336552904383	0.00233657934172998	0.00233659779391243	0.00233659715185673	0.00233658390486359	0.00233657016495239	0.00233656410943571	0.00233656689789823
flux1:	0.649823485693052	0.00247874092150594	0.00247874052402335	0.00247873944150765	0.00247873756282338	0.00247873544182414	0.0024787342247251	0.00247873510668926	0.00247873852755899	0.00247874354244367	0.00247874783737641	0.00247874863045451	0.0024787442465245	0.00247873564869504	0.00247872691420277	0.00247872382118245	0.00247873051606705	0.0024787455615704	0.00247876006000778	0.00247876107704308	0.00247874180108107	0.00247871406946734	0.00247870908929285	0.00247874666018622	0.00247878115870935	0.00247872938864486	0.0024786913099346	0.00247881498770045	0.0024786585249825	0.00247884952012876	0.00247871728664349	0.00247864539013625	0.00247871728664349	0.00247884952012876	0.0024786585249825	0.00247881498770045	0.0024786913099346	0.00247872938864486	0.00247878115870935	0.00247874666018622	0.00247870908929285	0.00247871406946734	0.00247874180108107	0.00247876107704308	0.00247876006000778	0.0024787455615704	0.00247873051606705	0.00247872382118245	0.00247872691420277
flux1:	0.650085934596805	0.00262723151017792	0.00262723017751837	0.00262722787141116	0.00262722492828256	0.00262722230184269	0.00262722134196657	0.00262722316782662	0.00262722787876964	0.00262723403954787	0.00262723887574447	0.00262723935893606	0.00262723390037032	0.00262722388142182	0.00262721398885172	0.00262721055159039	0.0026272179312525	0.00262723438913673	0.00262725025751174	0.00262725172838858	0.00262723164411384	0.00262720259128718	0.00262719740994793	0.0026272366292519	0.00262727190510654	0.002627216171269	0.00262717617240114	0.00262730742837364	0.00262714212267259	0.00262734553830589	0.00262720600781108	0.00262712997192698	0.00262720600781108	0.00262734553830589	0.00262714212267259	0.00262730742837364	0.00262717617240114	0.002627216171269	0.00262727190510654	0.0026272366292519	0.00262719740994793	0.00262720259128718	0.00262723164411384	0.00262725172838858	0.00262725025751174	0.00262723438913673	0.0026272179312525	0.00262721055159039	0.00262721398885172
flux1:	0.650348383500559	0.00278215841745236	0.00278215602291196	0.00278215235410059	0.0027821482458661	0.00278214508849142	0.00278214444456136	0.00278214733525331	0.00278215347443559	0.00278216088521158	0.00278216629429388	0.00278216641574594	0.0027821597680022	0.00278214819547319	0.00278213704583179	0.00278213323622657	0.00278214135117995	0.00278215932471256	0.00278217667079822	0.00278217866105381	0.00278215777390744	0.00278212737063921	0.00278212197282964	0.00278216284412461	0.00278219881748162	0.00278213887810807	0.00278209690222396	0.00278223608368794	0.00278206160779599	0.00278227807166045	0.00278213098761094	0.00278205065025853	0.00278213098761094	0.00278227807166044	0.00278206160779599	0.00278223608368794	0.00278209690222396	0.00278213887810807	0.00278219881748162	0.00278216284412462	0.00278212197282964	0.00278212737063921	0.00278215777390744	0.00278217866105381	0.00278217667079822	0.00278215932471256	0.00278214135117995	0.00278213323622657	0.00278213704583179
flux1:	0.650610832404312	0.00294361945373123	0.00294361587802308	0.00294361072289457	0.00294360536661602	0.00294360166611331	0.00294360140077372	0.00294360547034625	0.00294361316086231	0.00294362190818163	0.00294362790836833	0.00294362761208164	0.00294361966735602	0.00294360642390559	0.00294359393595306	0.00294358973942111	0.0029435986441056	0.0029436182291905	0.00294363714492164	0.00294363970219644	0.00294361800515304	0.00294358622038387	0.00294358059976256	0.00294362314117458	0.00294365974528829	0.00294359536738372	0.00294355136419711	0.0029436988164514	0.0029435148232241	0.00294374495625795	0.00294359004435117	0.00294350523530494	0.00294359004435117	0.00294374495625795	0.0029435148232241	0.0029436988164514	0.0029435513641971	0.00294359536738372	0.00294365974528829	0.00294362314117458	0.00294358059976256	0.00294358622038388	0.00294361800515304	0.00294363970219644	0.00294363714492164	0.0029436182291905	0.0029435986441056	0.00294358973942111	0.00294359393595306
flux1:	0.650873281308065	0.00311170033574025	0.00311169547274234	0.00311168872845683	0.00311168206190811	0.00311167781909604	0.00311167799549617	0.00311168334578833	0.00311169269028865	0.00311170283955817	0.00311170943507833	0.00311170866347251	0.00311169932549369	0.00311168431425306	0.00311167042857178	0.00311166584545937	0.00311167559654524	0.00311169687755309	0.00311171743386192	0.00311172058354069	0.00311169805502758	0.00311166485667328	0.00311165901910901	0.00311170326779592	0.00311174045344078	0.00311167141610677	0.0031116253425715	0.00311178140593354	0.00311158752474568	0.00311183193533588	0.00311166890041867	0.00311157944025819	0.00311166890041867	0.00311183193533588	0.00311158752474568	0.00311178140593354	0.0031116253425715	0.00311167141610678	0.00311174045344078	0.00311170326779592	0.00311165901910901	0.00311166485667327	0.00311169805502758	0.00311172058354069	0.00311171743386192	0.00311169687755309	0.00311167559654524	0.00311166584545937	0.00311167042857178
flux1:	0.651135730211818	0.00328647367513109	0.00328646743771335	0.00328645902695546	0.00328645101070811	0.00328644623818242	0.00328644691590217	0.00328645363105952	0.00328646470673241	0.00328647629934879	0.00328648348064303	0.00328648217770698	0.003286471366725	0.00328645451641703	0.00328643919894098	0.00328643424530557	0.00328644489951554	0.00328646794493668	0.00328649018675002	0.00328649392800958	0.00328647053029893	0.00328643588640682	0.00328642985332989	0.00328647586981913	0.00328651360943028	0.00328643970689952	0.00328639152766374	0.00328655653439808	0.0032863523678181	0.00328661164621692	0.00328644016946379	0.0032863458686299	0.00328644016946379	0.00328661164621692	0.0032863523678181	0.00328655653439807	0.00328639152766374	0.00328643970689952	0.00328651360943028	0.00328647586981913	0.00328642985332989	0.00328643588640682	0.00328647053029893	0.00328649392800958	0.00328649018675002	0.00328646794493668	0.00328644489951554	0.00328643424530557	0.00328643919894098
flux1:	0.651398179115572	0.00346799796854574	0.00346799029415381	0.00346798016907223	0.0034679707875164	0.00346796550748382	0.00346796673797913	0.00346797487908009	0.00346798773325804	0.00346800078462249	0.0034680085293624	0.00346800664426972	0.00346799430201514	0.00346797557159459	0.0034679588164125	0.00346795352411104	0.0034679651356304	0.0034679899937288	0.00346801393535041	0.00346801823780557	0.00346799391597683	0.00346795779620658	0.00346795160792864	0.0034679994801092	0.00346803777143521	0.00346795881568715	0.00346790850331624	0.00346808277458273	0.00346786789543955	0.00346814260853687	0.00346796234505012	0.00346786300307417	0.00346796234505012	0.00346814260853687	0.00346786789543955	0.00346808277458273	0.00346790850331624	0.00346795881568715	0.00346803777143521	0.0034679994801092	0.00346795160792864	0.00346795779620657	0.00346799391597683	0.00346801823780558	0.00346801393535041	0.0034679899937288	0.0034679651356304	0.00346795352411103	0.0034679588164125
flux1:	0.651660628019325	0.0036563165946143	0.00365630745027038	0.00365629559534116	0.00365628485653727	0.00365627909780021	0.00365628091959905	0.00365629051968732	0.00365630516633786	0.00365631966489632	0.0036563279398011	0.0036563254308247	0.00365631152518921	0.00365629090775636	0.0036562727390246	0.00365626715507616	0.00365627977265647	0.00365630646732697	0.00365633208843371	0.00365633688956217	0.00365631157111026	0.00365627394848957	0.0036562676673384	0.00365631751390171	0.0036563563829801	0.00365627220582295	0.00365621974078507	0.00365640358371225	0.00365617753273368	0.00365646821938094	0.00365627879636077	0.00365617420132263	0.00365627879636077	0.00365646821938094	0.00365617753273368	0.00365640358371225	0.00365621974078507	0.00365627220582295	0.0036563563829801	0.00365631751390171	0.0036562676673384	0.00365627394848957	0.00365631157111026	0.00365633688956217	0.00365633208843371	0.00365630646732697	0.00365627977265647	0.00365626715507616	0.0036562727390246
flux1:	0.651923076923078	0.00385145682360629	0.00385144620998901	0.00385143264358326	0.00385142057790914	0.00385141437215076	0.00385141680607544	0.00385142786590348	0.00385144428323725	0.0038514601906361	0.00385146895401197	0.00385146579253145	0.00385145032170557	0.00385142784745925	0.00385140832029299	0.00385140250552451	0.00385141616941888	0.00385144469646528	0.00385147193894184	0.00385147714244824	0.00385145073758667	0.00385141159046886	0.00385140530357137	0.00385145727669722	0.00385149677997516	0.00385140723449426	0.00385135260491517	0.00385154630991082	0.00385130859411022	0.00385161576118513	0.00385141677681239	0.00385130670507971	0.00385141677681239	0.00385161576118513	0.00385130859411022	0.00385154630991082	0.00385135260491517	0.00385140723449426	0.00385149677997516	0.00385145727669722	0.00385140530357136	0.00385141159046886	0.00385145073758667	0.00385147714244824	0.00385147193894184	0.00385144469646528	0.00385141616941888	0.00385140250552451	0.00385140832029299
flux1:	0.652185525826831	0.00405342884568787	0.00405341679997834	0.00405340157447769	0.00405338823211252	0.00405338160969668	0.00405338465442028	0.00405339713920033	0.0040534152685876	0.00405343252097558	0.00405344172584856	0.00405343790021239	0.00405342089601436	0.00405339663403616	0.00405337583429027	0.00405336986131621	0.00405338460021288	0.00405341492427096	0.00405344369009229	0.00405344916534308	0.00405342156801955	0.00405338088214866	0.00405337470369006	0.00405342899078329	0.00405346921622486	0.0040533741775181	0.00405331737872534	0.00405352121713787	0.00405327130911659	0.00405359542850439	0.00405338645166401	0.00405327066796027	0.00405338645166401	0.00405359542850439	0.00405327130911659	0.00405352121713788	0.00405331737872534	0.0040533741775181	0.00405346921622486	0.00405342899078329	0.00405337470369006	0.00405338088214866	0.00405342156801955	0.00405344916534309	0.00405344369009229	0.00405341492427096	0.00405338460021288	0.00405336986131621	0.00405337583429027
flux1:	0.652447974730585	0.00426222482394466	0.00426221142117287	0.00426219462155454	0.00426218006892174	0.00426217305447827	0.00426217668273834	0.00426219052017046	0.00426221026650047	0.00426222877694294	0.00426223837460522	0.00426223389358742	0.0042622154237303	0.00426218948243106	0.00426216752533202	0.00426216147596175	0.00426217730410442	0.00426220935642922	0.0042622395067733	0.00426224508939628	0.00426221617900563	0.0042621739495759	0.00426216802236449	0.00426222484666739	0.00426226591371707	0.00426216527886284	0.00426210631275219	0.00426232053499425	0.00426205787331001	0.00426239937995383	0.00426217995090822	0.004262058208749	0.00426217995090822	0.00426239937995383	0.00426205787331001	0.00426232053499425	0.00426210631275219	0.00426216527886285	0.00426226591371707	0.00426222484666739	0.00426216802236449	0.0042621739495759	0.00426221617900563	0.00426224508939628	0.00426223950677329	0.00426220935642922	0.00426217730410442	0.00426216147596175	0.00426216752533202
flux1:	0.652710423634338	0.00447781797851879	0.00447780333121377	0.004477785072116	0.0044777693874861	0.00447776199559545	0.00447776615138427	0.00447778123118558	0.00447780246473403	0.0044778221266381	0.00447783207038384	0.004477826965968	0.00447780713503949	0.00447777966115016	0.00447775668879526	0.00447775065100258	0.00447776756569912	0.00447780124301981	0.00447783259875608	0.00447783809245508	0.0044778077361986	0.00447776396978114	0.0044777584659583	0.00447781808589264	0.00447786014419994	0.00447775383143209	0.00447769270570174	0.00447791753993901	0.00447764153066512	0.00447800082180824	0.00447777045390424	0.00447764249643182	0.00447777045390424	0.00447800082180824	0.00447764153066512	0.00447791753993901	0.00447769270570173	0.00447775383143209	0.00447786014419993	0.00447781808589264	0.0044777584659583	0.00447776396978114	0.0044778077361986	0.00447783809245508	0.00447783259875608	0.00447780124301981	0.00447776756569912	0.00447775065100258	0.00447775668879526
flux1:	0.652972872538091	0.00470016170836462	0.00470014596439947	0.00470012638577398	0.00470010965429974	0.00470010188561662	0.00470010648264343	0.00470012265773985	0.00470014521753229	0.00470016590891523	0.00470017615770817	0.0047001704869384	0.00470014943591058	0.00470012061196096	0.00470009678975923	0.00470009085438376	0.00470010883410795	0.00470014399872594	0.00470017634237698	0.00470018152196218	0.00470014957776882	0.00470010429397025	0.00470009941472376	0.00470016212185381	0.00470020534870659	0.00470009329580225	0.00470003002311022	0.00470026567460544	0.00469997569417348	0.00470035312987778	0.00470011131233963	0.00469997687357409	0.00470011131233963	0.00470035312987777	0.00469997569417348	0.00470026567460544	0.00470003002311022	0.00470009329580225	0.00470020534870659	0.00470016212185382	0.00470009941472376	0.00470010429397026	0.00470014957776882	0.00470018152196218	0.00470017634237698	0.00470014399872594	0.00470010883410795	0.00470009085438376	0.00470009678975923
flux1:	0.653235321441844	0.00492918875726025	0.00492917209588503	0.00492915135743834	0.00492913366595345	0.00492912550411533	0.0049291304257901	0.00492914751525348	0.00492917121382979	0.00492919280220271	0.00492920332399806	0.00492919716966063	0.00492917507380383	0.0049291451141011	0.00492912062628749	0.00492911488366572	0.00492913388694849	0.00492917036821392	0.00492920344743241	0.00492920806301493	0.00492917438290794	0.00492912761562369	0.00492912358979056	0.00492918970534447	0.0049292343018057	0.00492911646372508	0.00492905106083361	0.00492929771201691	0.00492899311139577	0.00492938901637685	0.00492913521820246	0.00492899402471393	0.00492913521820246	0.00492938901637685	0.00492899311139577	0.00492929771201692	0.00492905106083361	0.00492911646372508	0.0049292343018057	0.00492918970534447	0.00492912358979055	0.00492912761562369	0.00492917438290794	0.00492920806301493	0.00492920344743241	0.00492917036821392	0.00492913388694849	0.00492911488366573	0.00492912062628749
flux1:	0.653497770345598	0.00516481043080515	0.00516479305697203	0.00516477133168699	0.00516475276363997	0.00516474417328802	0.00516474927441067	0.00516476706813588	0.00516479169753745	0.00516481404512607	0.00516482481956498	0.00516481828950452	0.00516479535464812	0.00516476449984028	0.00516473954424872	0.00516473408099099	0.00516475404627635	0.00516479164352798	0.00516482517606831	0.00516482895831423	0.00516479339207942	0.00516474519021108	0.00516474227169155	0.00516481214163116	0.00516485832742545	0.00516473467327573	0.00516466716025138	0.00516492497156398	0.00516460508178359	0.00516501974855342	0.00516475342349214	0.00516460519648437	0.00516475342349214	0.00516501974855342	0.00516460508178359	0.00516492497156398	0.00516466716025138	0.00516473467327573	0.00516485832742546	0.00516481214163116	0.00516474227169155	0.00516474519021108	0.00516479339207942	0.00516482895831423	0.00516482517606831	0.00516479164352798	0.00516475404627635	0.00516473408099099	0.00516473954424872
flux1:	0.653760219249351	0.00540691587119748	0.00540689800839411	0.00540687547549951	0.00540685610641267	0.00540684703261251	0.00540685214286821	0.00540687040788674	0.00540689574661072	0.00540691871559859	0.00540692973580758	0.00540692296073848	0.00540689941789931	0.00540686792828252	0.00540684271060955	0.00540683760674522	0.00540685845335343	0.00540689694034697	0.00540693062044495	0.00540693328673221	0.0054068956857232	0.00540684611324319	0.00540684457719125	0.00540691856587804	0.0054069665731274	0.0054068370825545	0.00540676748209384	0.00540703659362434	0.00540670073260224	0.00540713442585738	0.00540685501840639	0.00540669947618615	0.00540685501840639	0.00540713442585739	0.00540670073260225	0.00540703659362434	0.00540676748209384	0.0054068370825545	0.0054069665731274	0.00540691856587804	0.00540684457719125	0.0054068461132432	0.0054068956857232	0.00540693328673221	0.00540693062044495	0.00540689694034697	0.00540685845335344	0.00540683760674522	0.00540684271060955
flux1:	0.654022668153104	0.00565537139659529	0.00565535327851115	0.00565533011632302	0.00565531001015998	0.00565530037944388	0.00565530530870743	0.00565532379693745	0.00565534961753379	0.0056553730749941	0.00565538434825406	0.00565537747799721	0.00565535357648029	0.00565532172427943	0.00565529645210674	0.00565529177881419	0.00565531340910984	0.00565535253989273	0.00565538604589908	0.00565538730717438	0.00565534752807598	0.00565529666334533	0.00565529680115104	0.00565537528371643	0.00565542534967655	0.0056552900088173	0.00565521834576586	0.00565549887966578	0.00565514636024329	0.00565559932238254	0.00565530627469677	0.00565514313548889	0.00565530627469677	0.00565559932238254	0.00565514636024329	0.00565549887966578	0.00565521834576586	0.0056552900088173	0.00565542534967655	0.00565537528371643	0.00565529680115104	0.00565529666334533	0.00565534752807598	0.00565538730717438	0.00565538604589908	0.00565535253989274	0.00565531340910984	0.00565529177881419	0.00565529645210674
flux1:	0.654285117056858	0.00591001991183832	0.00591000177328019	0.00590997815237295	0.0059099573591629	0.00590994708233109	0.00590995162767616	0.00590997008481436	0.00590999616174847	0.00591001998393193	0.00591003153103173	0.00591002472918848	0.00591000072834953	0.00590996878926445	0.00590994366613271	0.00590993948424961	0.00590996178705684	0.00591000130317657	0.0059100343062258	0.00591003387431785	0.00590999178268474	0.00590993971695966	0.00590994183009177	0.00591002518368112	0.0059100775426805	0.00590993633983212	0.00590986264095727	0.00591015470458791	0.00590978484362905	0.00591025730123027	0.00590995006080155	0.00590977904585276	0.00590995006080155	0.00591025730123027	0.00590978484362905	0.00591015470458791	0.00590986264095726	0.00590993633983212	0.0059100775426805	0.00591002518368111	0.00590994183009178	0.00590993971695966	0.00590999178268474	0.00591003387431785	0.0059100343062258	0.00591000130317657	0.00590996178705684	0.00590993948424961	0.00590994366613271
flux1:	0.654547565960611	0.00617068039721638	0.00617066246476391	0.00617063854193153	0.00617061709693833	0.00617060607365312	0.00617061002785289	0.00617062820303029	0.00617065432040071	0.00617067839606851	0.0061706902492255	0.00617068368638907	0.00617065984633062	0.00617062809069227	0.00617060331052634	0.00617059967000222	0.00617062252524706	0.00617066216410789	0.00617069433754337	0.00617069193265884	0.00617064740605143	0.00617059424115122	0.0061705986339862	0.00617068722810471	0.00617074210293158	0.00617059502411412	0.00617051931818144	0.00617082300790859	0.00617043513626393	0.0061709273072997	0.00617060533522059	0.00617042617212337	0.00617060533522059	0.0061709273072997	0.00617043513626393	0.00617082300790859	0.00617051931818144	0.00617059502411412	0.00617074210293158	0.00617068722810471	0.0061705986339862	0.00617059424115122	0.00617064740605143	0.00617069193265884	0.00617069433754337	0.0061706621641079	0.00617062252524706	0.00617059967000222	0.00617060331052634
flux1:	0.654810014864364	0.0064371474818314	0.00643712996476856	0.00643710587820984	0.00643708380284732	0.00643707192794039	0.0064370750891398	0.00643709274489673	0.0064371187035855	0.00643714293611977	0.00643715513543011	0.00643714898112561	0.00643712555267234	0.00643709423658995	0.00643706997876864	0.00643706691917544	0.00643709020366521	0.00643712970777877	0.00643716073700556	0.00643715609511453	0.00643710902566853	0.00643705487082011	0.00643706184263862	0.0064371560288806	0.00643721362190136	0.00643706064650038	0.0064369829646894	0.00643729837020541	0.0064368918432951	0.00643740394482058	0.00643706672441663	0.0064368791505703	0.00643706672441663	0.00643740394482058	0.0064368918432951	0.00643729837020541	0.0064369829646894	0.00643706064650038	0.00643721362190136	0.0064371560288806	0.00643706184263862	0.00643705487082011	0.00643710902566853	0.00643715609511453	0.00643716073700556	0.00643712970777877	0.00643709020366521	0.00643706691917544	0.00643706997876864
flux1:	0.655072463768117	0.00670919110788804	0.00670917418995934	0.00670915005606282	0.00670912736065162	0.00670911453194457	0.00670911671408796	0.00670913363617778	0.00670915926002492	0.00670918356811377	0.00670919615658601	0.00670919057021971	0.00670916778458043	0.00670913714147984	0.0067091135668174	0.0067091111189754	0.00670913471315562	0.00670917383996768	0.00670920343236497	0.00670919631217659	0.00670914660846833	0.00670909157638805	0.00670910141277389	0.00670920151426327	0.00670926199858304	0.00670910309526389	0.00670902347193969	0.00670935068095966	0.00670892488968774	0.00670945714569623	0.00670910419128246	0.00670890795739979	0.00670910419128246	0.00670945714569623	0.00670892488968775	0.00670935068095967	0.00670902347193969	0.00670910309526389	0.00670926199858304	0.00670920151426328	0.00670910141277389	0.00670909157638804	0.00670914660846833	0.00670919631217659	0.00670920343236497	0.00670917383996768	0.00670913471315562	0.0067091111189754	0.0067091135668174
flux1:	0.655334912671871	0.00698655629197147	0.00698654012449078	0.00698651603650669	0.00698649272484464	0.00698647885216596	0.00698647989568679	0.00698649590219819	0.00698652104283156	0.00698654535960568	0.00698655837692703	0.00698655349810575	0.00698653155667358	0.00698650178962565	0.00698647903749195	0.00698647722620357	0.00698650102166247	0.00698653955358507	0.00698656744808636	0.00698655763732271	0.00698650522542521	0.00698644942774725	0.00698646239167105	0.00698656869257659	0.00698663220356866	0.00698646732664949	0.00698638580048707	0.00698672490363463	0.00698627928531297	0.00698683193442637	0.00698646279992337	0.00698625767348365	0.00698646279992337	0.00698683193442637	0.00698627928531297	0.00698672490363463	0.00698638580048707	0.00698646732664949	0.00698663220356866	0.00698656869257659	0.00698646239167105	0.00698644942774724	0.00698650522542521	0.00698655763732271	0.00698656744808636	0.00698653955358506	0.00698650102166247	0.00698647722620357	0.00698647903749195
flux1:	0.655597361575624	0.00726896298902953	0.00726894768580986	0.00726892371458326	0.00726889979017199	0.00726888480514604	0.00726888458736951	0.00726889953666593	0.00726892407668114	0.00726894834727485	0.0072689618225546	0.00726895776120461	0.00726893682597126	0.00726890810118761	0.0072688862879364	0.00726888513574868	0.00726890904317636	0.00726894679741527	0.00726897277335612	0.00726896009405508	0.00726890491772151	0.00726884845992778	0.00726886478283739	0.00726897751834846	0.00726904414588359	0.00726887323234242	0.00726878984777767	0.00726914094344985	0.00726867499238669	0.00726924829503037	0.00726886258216516	0.00726864835071089	0.00726886258216516	0.00726924829503037	0.00726867499238669	0.00726914094344985	0.00726878984777767	0.00726887323234242	0.00726904414588359	0.00726897751834846	0.00726886478283739	0.00726884845992778	0.00726890491772151	0.00726896009405508	0.00726897277335612	0.00726894679741527	0.00726890904317636	0.00726888513574868	0.0072688862879364
flux1:	0.655859810479377	0.00755610606435125	0.00755609169883143	0.00755606789563735	0.00755604336927703	0.00755602723537181	0.00755602568005597	0.00755603947707057	0.00755606333134157	0.00755608750895469	0.00755610145277787	0.00755609827954214	0.00755607846460256	0.00755605090643269	0.0075560301252387	0.00755602965708303	0.00755605361433812	0.00755609045208186	0.00755611433692614	0.00755609864953841	0.00755604066949667	0.00755598364554793	0.00755600351881516	0.00755612286597331	0.00755619264767006	0.0075560156149392	0.00755593042389778	0.00755629362288092	0.00755580690027602	0.00755640114498373	0.00755599851079885	0.00755577498497344	0.00755599851079886	0.00755640114498373	0.00755580690027602	0.00755629362288092	0.00755593042389778	0.0075560156149392	0.00755619264767006	0.0075561228659733	0.00755600351881516	0.00755598364554793	0.00755604066949667	0.00755609864953841	0.00755611433692614	0.00755609045208186	0.00755605361433813	0.00755602965708303	0.0075560301252387
flux1:	0.65612225938313	0.00784765537834799	0.00784764198316853	0.00784761838454533	0.00784759328288832	0.00784757600514423	0.00784757309059143	0.00784758569108317	0.00784760880608978	0.00784763284673185	0.00784764724293307	0.00784764498035355	0.00784762634495317	0.00784760003265383	0.00784758035478059	0.00784758060326947	0.00784760458316472	0.00784764041769774	0.00784766209328106	0.0078476432993763	0.00784758249176906	0.00784752497867291	0.00784754854576243	0.00784767461553527	0.00784774753132949	0.00784756427600356	0.00784747733983591	0.00784785276943295	0.00784734491222378	0.00784796042072693	0.00784754058413117	0.00784730760035834	0.00784754058413117	0.00784796042072693	0.00784734491222378	0.00784785276943294	0.0078474773398359	0.00784756427600356	0.00784774753132949	0.00784767461553527	0.00784754854576242	0.00784752497867291	0.00784758249176906	0.0078476432993763	0.00784766209328106	0.00784764041769774	0.00784760458316472	0.00784758060326947	0.00784758035478059
flux1:	0.656384708286884	0.00814325598837702	0.00814324355750883	0.0081432201918388	0.00814319456639016	0.0081431762002186	0.00814317196542985	0.00814318337790346	0.00814320572907754	0.00814322958527906	0.00814324438290454	0.0081432429978975	0.00814322554142527	0.00814320050789306	0.00814318198532969	0.00814318299642735	0.00814320701382203	0.00814324181714075	0.00814326122411732	0.00814323926757181	0.00814317562162736	0.00814311767420904	0.00814314502393456	0.00814327785489575	0.00814335382318979	0.00814316422073859	0.00814307561226957	0.00814346341969798	0.00814293414801528	0.00814357127879564	0.00814313402590896	0.00814289144862284	0.00814313402590896	0.00814357127879564	0.00814293414801528	0.00814346341969798	0.00814307561226956	0.00814316422073859	0.0081433538231898	0.00814327785489575	0.00814314502393456	0.00814311767420904	0.00814317562162736	0.00814323926757181	0.00814326122411732	0.00814324181714075	0.00814320701382203	0.00814318299642735	0.00814318198532969
flux1:	0.656647157190637	0.00844252847122496	0.00844251696459222	0.00844249386003879	0.00844246779601303	0.00844244845445769	0.00844244300287711	0.00844245328798626	0.00844247487520275	0.00844249848906873	0.00844251359502938	0.00844251299313693	0.00844249665239394	0.00844247288495849	0.00844245555427839	0.00844245739301228	0.00844248151079333	0.00844251531834096	0.00844253245858285	0.00844250732518939	0.00844244084025883	0.00844238248641748	0.00844241364763553	0.0084425532015732	0.00844263207717764	0.00844243598271458	0.00844234578829786	0.00844274614312683	0.00844219526604762	0.00844285441606988	0.00844239960414632	0.00844214732749257	0.00844239960414632	0.00844285441606989	0.00844219526604762	0.00844274614312683	0.00844234578829786	0.00844243598271458	0.00844263207717765	0.0084425532015732	0.00844241364763553	0.00844238248641748	0.00844244084025882	0.00844250732518939	0.00844253245858285	0.00844251531834097	0.00844248151079333	0.00844245739301227	0.00844245555427839
flux1:	0.65690960609439	0.00874506936917353	0.00874505871954253	0.00874503591283079	0.00874500953723202	0.00874498939612431	0.00874498289662688	0.00874499216401659	0.00874501300547643	0.00874503630153116	0.0087450515744592	0.00874505159630548	0.00874503624528494	0.00874501368855608	0.00874499757577175	0.0087450003316156	0.00874502466516651	0.00874505757835995	0.00874507251513625	0.00874504423064914	0.00874497491278883	0.00874491614952784	0.0087449510875866	0.00874509724730645	0.00874517882132613	0.00874497607144044	0.00874488439289531	0.00874529748830949	0.00874472490763928	0.00874540651203131	0.00874493407178376	0.00874467202072699	0.00874493407178376	0.00874540651203131	0.00874472490763928	0.0087452974883095	0.00874488439289531	0.00874497607144044	0.00874517882132613	0.00874509724730645	0.0087449510875866	0.00874491614952784	0.00874497491278883	0.00874504423064914	0.00874507251513625	0.00874505757835995	0.0087450246651665	0.0087450003316156	0.00874499757577175
flux1:	0.657172054998143	0.00905045176183026	0.00905044188357441	0.00905041942900695	0.0090503929172922	0.00905037221781231	0.00905036490272147	0.00905037330540854	0.00905039343027377	0.00905041630859688	0.00905043155439593	0.00905043197469694	0.00905041742699969	0.00905039598765604	0.00905038111377162	0.00905038490531502	0.0090504096251079	0.00905044181140776	0.00905045466726019	0.0090504232939608	0.0090503511522772	0.0090502919427883	0.00905033055800066	0.00905048312751996	0.00905056712926737	0.00905035754488274	0.00905026450118339	0.00905069055389101	0.00905009626576258	0.00905080079527554	0.00905031073147529	0.00905003886226677	0.00905031073147529	0.00905080079527554	0.00905009626576258	0.00905069055389101	0.00905026450118339	0.00905035754488275	0.00905056712926737	0.00905048312751996	0.00905033055800065	0.0090502919427883	0.0090503511522772	0.0090504232939608	0.00905045466726019	0.00905044181140776	0.0090504096251079	0.00905038490531503	0.00905038111377162
flux1:	0.657434503901897	0.00935822596511467	0.00935821676432044	0.00935819474236014	0.00935816832308306	0.00935814737135147	0.00935813953142519	0.00935814725796151	0.00935816669819821	0.00935818902837427	0.00935820399790272	0.0093582045272729	0.00935819054115959	0.00935817009446075	0.00935815648136808	0.00935816145989032	0.00935818679189778	0.00935821848226429	0.00935822943459299	0.00935819506653486	0.00935812010953391	0.00935806038159095	0.00935810250993688	0.00935826121718233	0.00935834731812695	0.00935813070830523	0.00935803643689024	0.00935847568553364	0.00935785977967847	0.0093585877358327	0.00935808012611272	0.00935779842609305	0.00935808012611272	0.00935858773583271	0.00935785977967847	0.00935847568553363	0.00935803643689024	0.00935813070830523	0.00935834731812695	0.00935826121718233	0.00935810250993688	0.00935806038159095	0.00935812010953392	0.00935819506653486	0.00935822943459299	0.00935821848226429	0.00935818679189778	0.00935816145989031	0.00935815648136808
flux1:	0.65769695280565	0.00966792035797137	0.00966791174323348	0.00966789026796755	0.00966786422487641	0.0096678433883445	0.00966783536483493	0.00966784262963513	0.00966786141159178	0.00966788302798754	0.00966789741723359	0.00966789770690882	0.00966788399285974	0.00966786439056774	0.00966785206689247	0.00966785841848588	0.00966788464218687	0.00966791612587149	0.00966792540034454	0.0096678881575008	0.00966781038969992	0.00966775003557964	0.00966779545176598	0.0096679599537973	0.00966804777348146	0.00966782394004751	0.00966772859762387	0.00966818129959919	0.00966754395622487	0.00966829586412942	0.00966777085598239	0.00966747934271631	0.00966777085598239	0.00966829586412941	0.00966754395622487	0.00966818129959919	0.00966772859762387	0.0096678239400475	0.00966804777348146	0.0096679599537973	0.00966779545176599	0.00966775003557964	0.00966781038969992	0.0096678881575008	0.00966792540034454	0.00966791612587149	0.00966788464218687	0.00966785841848588	0.00966785206689247
flux1:	0.657959401709403	0.00997904233652874	0.00997903422970457	0.00997901345452993	0.00997898812571158	0.00997896782628926	0.0099789600003469	0.00997896703268134	0.00997898516897293	0.00997900586781456	0.00997901932081425	0.0099790189702722	0.00997900520079829	0.0099789862801107	0.00997897528659781	0.00997898323253351	0.0099790106763847	0.0099790422931211	0.00997905015511998	0.00997901017671377	0.00997892959577319	0.00997886847386803	0.00997891689678551	0.00997908678746988	0.00997917590124283	0.00997894464406995	0.00997884840679772	0.00997931483344812	0.00997865631773895	0.00997943271666036	0.00997889052268662	0.00997858924245124	0.00997889052268662	0.00997943271666036	0.00997865631773895	0.00997931483344812	0.00997884840679772	0.00997894464406996	0.00997917590124283	0.00997908678746988	0.00997891689678551	0.00997886847386803	0.00997892959577319	0.00997901017671377	0.00997905015511997	0.00997904229312111	0.0099790106763847	0.00997898323253351	0.00997897528659781
flux1:	0.658221850613157	0.0102910793945622	0.0102910717407226	0.0102910518616678	0.0102910276354809	0.0102910083395193	0.0102910011193731	0.0102910081516226	0.0102910256338989	0.0102910451725478	0.0102910572871678	0.0102910558544809	0.010291041675809	0.0102910232688428	0.0102910136628773	0.0102910234579765	0.0102910524923305	0.0102910846221054	0.0102910913665109	0.0102910488038512	0.0102909653984685	0.0102909033366911	0.0102909544372133	0.0102911292571766	0.0102912192055246	0.0102909803282884	0.0102908833912521	0.0102913638214612	0.0102906844758087	0.0102914859076523	0.0102909267991786	0.0102906158248501	0.0102909267991786	0.0102914859076523	0.0102906844758087	0.0102913638214612	0.0102908833912521	0.0102909803282884	0.0102912192055246	0.0102911292571766	0.0102909544372132	0.0102909033366911	0.0102909653984685	0.0102910488038512	0.0102910913665109	0.0102910846221054	0.0102910524923305	0.0102910234579765	0.0102910136628773
flux1:	0.65848429951691	0.0106035003282551	0.0106034931040861	0.0106034743603007	0.0106034516680195	0.0106034338734536	0.0106034276799388	0.0106034349357689	0.0106034517289178	0.0106034698276407	0.0106034801642023	0.0106034771788142	0.0106034622239642	0.0106034441672894	0.0106034360261784	0.0106034479550408	0.010603478982611	0.0106035120333101	0.0106035179730141	0.010603472982189	0.01060338673097	0.0106033235319743	0.010603376942943	0.0106035561915286	0.010603646490711	0.0106033998068968	0.0106033023827956	0.0106037970950744	0.0106030973292315	0.0106039243251875	0.0106033486244403	0.0106030280528471	0.0106033486244403	0.0106039243251874	0.0106030973292315	0.0106037970950744	0.0106033023827956	0.0106033998068968	0.010603646490711	0.0106035561915286	0.010603376942943	0.0106033235319743	0.01060338673097	0.010603472982189	0.0106035179730141	0.0106035120333101	0.010603478982611	0.0106034479550408	0.0106034360261784
flux1:	0.658746748420663	0.0109157565623971	0.010915749782375	0.0109157324534761	0.0109157117587606	0.0109156959798924	0.0109156912310132	0.010915698914151	0.0109157149524226	0.0109157312988221	0.0109157393913896	0.0109157343688701	0.0109157182715583	0.010915700415266	0.0109156938379636	0.0109157082090079	0.0109157416531008	0.0109157760464333	0.0109157815000267	0.0109157342348149	0.0109156451062928	0.0109155805544527	0.0109156358825974	0.0109158190314724	0.0109159091851161	0.010915654524052	0.0109155568410728	0.0109160661043	0.01091534638374	0.0109161994494259	0.010915607520503	0.0109152774693348	0.010915607520503	0.0109161994494259	0.01091534638374	0.0109160661043	0.0109155568410728	0.010915654524052	0.0109159091851161	0.0109158190314724	0.0109156358825974	0.0109155805544527	0.0109156451062928	0.0109157342348149	0.0109157815000267	0.0109157760464333	0.0109157416531008	0.0109157082090079	0.0109156938379636
flux1:	0.659009197324416	0.0112272835943175	0.0112272773140995	0.0112272617142486	0.0112272434997563	0.0112272302503192	0.0112272273456093	0.0112272356298888	0.01122725081533	0.0112272650714548	0.011227270441456	0.0112272628996697	0.0112272453084158	0.011227227524222	0.0112272226312555	0.0112272397686407	0.0112272760594957	0.0112273122156909	0.011227317494826	0.0112272681001808	0.0112271760540972	0.0112271099240997	0.0112271667635429	0.0112273532715165	0.011227442782774	0.0112271799954576	0.0112270822943313	0.0112276063573728	0.011226867190212	0.0112277467897195	0.0112271390286537	0.0112267996330341	0.0112271390286537	0.0112277467897195	0.011226867190212	0.0112276063573728	0.0112270822943313	0.0112271799954576	0.011227442782774	0.0112273532715165	0.0112271667635429	0.0112271099240997	0.0112271760540972	0.0112272681001808	0.011227317494826	0.0112273122156909	0.0112272760594957	0.0112272397686407	0.0112272226312555
flux1:	0.65927164622817	0.0115375025510337	0.0115374968676679	0.0115374833364603	0.011537468088107	0.0115374578633777	0.0115374571688585	0.0115374661901433	0.011537480393602	0.011537492205598	0.0115374943773022	0.0115374838533304	0.0115374644451199	0.0115374466330489	0.0115374435644998	0.011537463798115	0.0115375033578001	0.0115375416796466	0.0115375470765937	0.0115374956830266	0.0115374006729246	0.0115373327397462	0.0115373906866641	0.0115375800152162	0.0115376683990662	0.0115373973635593	0.0115372998938414	0.0115378389743353	0.0115370808972459	0.0115379874365582	0.0115373642608111	0.0115370156696581	0.0115373642608111	0.0115379874365582	0.0115370808972459	0.0115378389743353	0.0115372998938414	0.0115373973635593	0.0115376683990662	0.0115375800152162	0.0115373906866641	0.0115373327397462	0.0115374006729246	0.0115374956830266	0.0115375470765937	0.0115375416796466	0.0115375033578001	0.011537463798115	0.0115374435644998
flux1:	0.659534095131923	0.0118458218543211	0.0118458169030753	0.011845805793535	0.0118457939830825	0.0118457872418965	0.0118457890764226	0.0118457989269175	0.0118458119917249	0.0118458210017269	0.0118458195189763	0.0118458055860684	0.0118457840789297	0.0118457661721926	0.011845765083697	0.0118457887375227	0.0118458319639295	0.0118458728207767	0.0118458785966976	0.0118458253158444	0.0118457272929489	0.0118456573429044	0.0118457160108409	0.0118459076398159	0.0118459944350675	0.0118457150612536	0.0118456180769084	0.0118461723495539	0.0118453959131518	0.0118463297234449	0.0118456915611991	0.0118453339335054	0.0118456915611991	0.0118463297234449	0.0118453959131518	0.0118461723495539	0.0118456180769084	0.0118457150612536	0.0118459944350675	0.0118459076398159	0.0118457160108409	0.0118456573429044	0.0118457272929489	0.0118458253158444	0.0118458785966976	0.0118458728207767	0.0118458319639295	0.0118457887375227	0.011845765083697
flux1:	0.659796544035676	0.0121516389876495	0.0121516349354813	0.0121516265996614	0.0121516186664488	0.0121516158140162	0.0121516204377395	0.0121516311630686	0.0121516429113461	0.0121516487711579	0.0121516432146468	0.0121516254984462	0.0121516016623445	0.0121515836301237	0.0121515846869725	0.0121516120662266	0.0121516593167814	0.0121517030291468	0.0121517094035827	0.0121516543251747	0.0121515532434594	0.0121514810859385	0.0121515401212187	0.0121517335641143	0.0121518183446838	0.0121515305782065	0.0121514343326169	0.0121520039173487	0.012151209671576	0.0121521709929467	0.0121515182725817	0.012151151773757	0.0121515182725817	0.0121521709929467	0.012151209671576	0.0121520039173487	0.0121514343326169	0.0121515305782065	0.0121518183446838	0.0121517335641143	0.0121515401212187	0.0121514810859385	0.0121515532434594	0.0121516543251747	0.0121517094035827	0.0121517030291468	0.0121516593167814	0.0121516120662266	0.0121515846869725
flux1:	0.660058992939429	0.0124543423582331	0.0124543393941502	0.0124543341670224	0.0124543304997549	0.0124543318721638	0.0124543394777437	0.0124543510770139	0.0124543613183751	0.0124543637043512	0.0124543537086813	0.0124543319019794	0.0124543055675033	0.0124542874154677	0.0124542907850098	0.0124543221625854	0.0124543737383385	0.0124544205637624	0.0124544277057843	0.0124543708961744	0.0124542667184401	0.0124541921978875	0.0124542512945442	0.0124544461128226	0.0124545284978712	0.0124542323231097	0.0124541370636714	0.0124547220141316	0.0124539104941753	0.0124548994603455	0.0124542326004887	0.0124538573989034	0.0124542326004887	0.0124548994603455	0.0124539104941753	0.0124547220141315	0.0124541370636714	0.0124542323231097	0.0124545284978712	0.0124544461128226	0.0124542512945442	0.0124541921978875	0.0124542667184401	0.0124543708961744	0.0124544277057842	0.0124544205637623	0.0124543737383385	0.0124543221625854	0.0124542907850098
flux1:	0.660321441843183	0.012753313246761	0.0127533115695445	0.0127533097520136	0.0127533106715646	0.0127533165227964	0.0127533272298421	0.0127533396587309	0.0127533482009875	0.0127533468294203	0.0127533320991262	0.012753305974448	0.0127532770388703	0.0127532588073741	0.0127532646500388	0.0127533002528125	0.0127533563835908	0.0127534065043419	0.0127534145257442	0.0127533560280552	0.0127532487327699	0.0127531717404228	0.0127532306540406	0.012753426469911	0.0127535061324739	0.012753201574454	0.0127531075369441	0.0127537078296764	0.0127528795429658	0.0127538961675043	0.0127532155680348	0.0127528318319022	0.0127532155680348	0.0127538961675043	0.0127528795429658	0.0127537078296764	0.0127531075369441	0.012753201574454	0.0127535061324739	0.012753426469911	0.0127532306540406	0.0127531717404228	0.0127532487327699	0.0127533560280552	0.0127534145257442	0.0127534065043419	0.0127533563835908	0.0127533002528125	0.0127532646500388
flux1:	0.660583890746936	0.0130479278367512	0.013047927640717	0.0130479294826972	0.0130479352268729	0.0130479457190398	0.0130479595720921	0.0130479727488097	0.0130479794101425	0.0130479740523829	0.0130479543761376	0.0130479237955445	0.0130478922259685	0.0130478739860212	0.0130478824453784	0.0130479224410203	0.01304798327231	0.0130480367854872	0.013048045736313	0.0130479855721865	0.013047875160778	0.0130477956456494	0.0130478542055468	0.0130480507127139	0.0130481273865027	0.01304781451169	0.0130477219146271	0.0130483374394211	0.0130474928542219	0.0130485370187911	0.0130478430531499	0.0130474509478726	0.0130478430531499	0.0130485370187911	0.0130474928542219	0.0130483374394211	0.0130477219146271	0.01304781451169	0.0130481273865027	0.0130480507127139	0.0130478542055468	0.0130477956456494	0.013047875160778	0.0130479855721865	0.013048045736313	0.0130480367854872	0.01304798327231	0.0130479224410202	0.0130478824453784
flux1:	0.660846339650689	0.0133375593148703	0.0133375607745089	0.0133375664590533	0.0133375771701942	0.0133375923675527	0.0133376093377122	0.013337623151505	0.0133376277734353	0.0133376182699433	0.013337593532205	0.0133375584538239	0.0133375242872728	0.0133375061344996	0.013337517326864	0.0133375618117936	0.0133376273939798	0.0133376843044613	0.0133376941710459	0.0133376323438835	0.0133375188481236	0.0133374368267191	0.0133374949459316	0.0133376919178678	0.013337765402002	0.0133374443179719	0.0133373533572034	0.0133379839089947	0.0133371234450778	0.0133381948901616	0.0133374878992809	0.0133370875853735	0.0133374878992809	0.0133381948901616	0.0133371234450778	0.0133379839089947	0.0133373533572034	0.0133374443179719	0.013337765402002	0.0133376919178678	0.0133374949459316	0.0133374368267191	0.0133375188481236	0.0133376323438835	0.0133376941710459	0.0133376843044613	0.0133376273939798	0.0133375618117936	0.013337517326864
flux1:	0.661108788554442	0.01362158003301	0.0136215832874603	0.0136215929169205	0.0136216086330955	0.013621628500189	0.0136216484902898	0.013621662811982	0.0136216652723932	0.0136216515449223	0.0136216217343809	0.0136215822153166	0.0136215455557812	0.0136215276027191	0.0136215416068611	0.0136215905959848	0.0136216608764941	0.0136217210930774	0.0136217317986796	0.0136216682981827	0.0136215517872697	0.0136214673515459	0.0136215250341358	0.0136217223295241	0.0136217924910224	0.0136214633450557	0.0136213741888133	0.0136220194615128	0.0136211434833141	0.0136222418018123	0.0136215220899231	0.0136211137216019	0.0136215220899231	0.0136222418018123	0.0136211434833141	0.0136220194615128	0.0136213741888133	0.0136214633450557	0.0136217924910224	0.0136217223295241	0.0136215250341358	0.0136214673515459	0.0136215517872697	0.0136216682981827	0.0136217317986796	0.0136217210930774	0.0136216608764941	0.0136215905959848	0.0136215416068611
flux1:	0.661371237458196	0.01389936372238	0.0138993688607532	0.0138993824458743	0.0138994030962463	0.0138994275003104	0.0138994503533261	0.0138994650472515	0.0138994652726659	0.0138994473338424	0.0138994125481574	0.0138993687436146	0.0138993297562367	0.013899312123416	0.0138993289709755	0.0138993823897918	0.0138994572085826	0.0138995205435233	0.0138995319515005	0.0138994667592378	0.0138993473461673	0.013899260669287	0.0138993180145939	0.0138995155796897	0.0138995823536428	0.0138992453303407	0.0138991581150043	0.013899817697578	0.0138989265101814	0.0139000511441699	0.0138993189766829	0.013898902701191	0.0138993189766829	0.0139000511441699	0.0138989265101814	0.013899817697578	0.0138991581150043	0.0138992453303407	0.0138995823536428	0.0138995155796897	0.0138993180145939	0.013899260669287	0.0138993473461673	0.0138994667592378	0.0138995319515005	0.0138995205435233	0.0138994572085826	0.0138993823897918	0.0138993289709755
flux1:	0.661633686361949	0.0141702877493964	0.0141702947979575	0.0141703122506826	0.0141703376554076	0.0141703663729374	0.014170391883111	0.0141704068196831	0.014170404795996	0.0141703827556528	0.0141703432021423	0.0141702953607676	0.0141702542634846	0.0141702370698312	0.01417025673703	0.0141703144166125	0.014170393505325	0.0141704596773444	0.014170471596702	0.0141704046923766	0.0141702825391975	0.014170193878701	0.0141702510822547	0.0141704489500286	0.0141705123374647	0.0141701676555237	0.0141700824823181	0.0141707558573724	0.0141698497055552	0.0141709999464066	0.0141702555499886	0.0141698315076969	0.0141702555499886	0.0141709999464066	0.0141698497055552	0.0141707558573724	0.0141700824823181	0.0141701676555237	0.0141705123374647	0.0141704489500286	0.0141702510822547	0.014170193878701	0.0141702825391975	0.0141704046923766	0.014170471596702	0.0141704596773444	0.014170393505325	0.0141703144166125	0.01417025673703
flux1:	0.661896135265702	0.0144337354026814	0.0144337443148234	0.0144337654453944	0.0144337953201782	0.0144338280473167	0.0144338559733414	0.0144338710414422	0.0144338668223688	0.0144338408901347	0.0144337968822588	0.0144337453378997	0.0144337023910136	0.0144336857441637	0.0144337081453775	0.0144337698206351	0.0144338528055669	0.0144339214462451	0.0144339336392911	0.0144338650073272	0.0144337403289066	0.0144336500270081	0.0144337073779463	0.0144339056639939	0.0144339657275396	0.0144336136358608	0.0144335305686856	0.014434217113733	0.014433296184202	0.0144344711761566	0.0144337147410428	0.0144332830663384	0.0144337147410428	0.0144344711761566	0.014433296184202	0.014434217113733	0.0144335305686857	0.0144336136358608	0.0144339657275396	0.0144339056639939	0.0144337073779463	0.0144336500270081	0.0144337403289066	0.0144338650073272	0.0144339336392911	0.0144339214462452	0.0144338528055669	0.0144337698206351	0.0144337081453775
flux1:	0.662158584169456	0.0146890982000704	0.014689108849879	0.0146891333685909	0.0146891673337648	0.0146892036999591	0.0146892337794052	0.0146892488977625	0.0146892426103455	0.014689213094164	0.0146891650438533	0.0146891102041083	0.014689065698354	0.0146890496854919	0.0146890746691751	0.0146891399806601	0.0146892263895702	0.0146892970529003	0.0146893092446291	0.0146892388806785	0.0146891119466454	0.0146890204274681	0.0146890783024358	0.0146892771977655	0.0146893340552911	0.0146889748286293	0.0146888938931838	0.0146895928846751	0.0146886573115054	0.0146898560586605	0.0146890877431606	0.0146886485661045	0.0146890877431606	0.0146898560586605	0.0146886573115054	0.0146895928846751	0.0146888938931838	0.0146889748286293	0.0146893340552911	0.0146892771977655	0.0146890783024358	0.0146890204274681	0.0146891119466455	0.0146892388806785	0.0146893092446291	0.0146892970529003	0.0146892263895702	0.0146891399806602	0.0146890746691751
flux1:	0.662421033073209	0.014935778204143	0.0149357903841549	0.0149358179078633	0.014935855501589	0.0149358950857662	0.0149359270498681	0.0149359421766282	0.0149359340232947	0.0149359013237443	0.0149358497298274	0.0149357920619218	0.0149357463056916	0.0149357309855085	0.0149357583328712	0.0149358268322499	0.0149359161048306	0.0149359882795647	0.0149360001683234	0.0149359280852843	0.0149357992198922	0.0149357069835742	0.014935765837216	0.0149359655981488	0.0149360194146675	0.0149356533490411	0.0149355745333622	0.0149362851534737	0.0149353350266402	0.0149365564032091	0.0149357763402832	0.0149353297889891	0.0149357763402831	0.0149365564032091	0.0149353350266402	0.0149362851534737	0.0149355745333622	0.0149356533490411	0.0149360194146675	0.0149359655981488	0.014935765837216	0.0149357069835742	0.0149357992198922	0.0149359280852843	0.0149360001683234	0.0149359882795647	0.0149359161048306	0.0149358268322499	0.0149357583328712
flux1:	0.662683481976962	0.0151731903344508	0.015173203757969	0.0151732338211749	0.0151732745161476	0.0151733168645191	0.0151733504524095	0.0151733655921989	0.0151733558490302	0.0151733204495325	0.0151732658827109	0.0151732058973701	0.0151731592037925	0.015173144600119	0.0151731740268269	0.0151732451859662	0.0151733366876575	0.0151734098119596	0.0151734210808884	0.0151733473140493	0.0151732168937795	0.0151731245075087	0.0151731848598066	0.0151733857953357	0.0151734367734917	0.0151730641815822	0.0151729874380587	0.0151737087841228	0.0151727441608949	0.0151739869244734	0.0151731952301702	0.0151727414338258	0.0151731952301702	0.0151739869244734	0.0151727441608949	0.0151737087841228	0.0151729874380587	0.0151730641815822	0.0151734367734917	0.0151733857953357	0.0151731848598066	0.0151731245075087	0.0151732168937795	0.0151733473140493	0.0151734210808884	0.0151734098119596	0.0151733366876575	0.0151732451859662	0.0151731740268269
flux1:	0.662945930880715	0.0154007646643295	0.0154007789723861	0.0154008110424529	0.01540085426527	0.0154008989097748	0.0154009338812793	0.0154009490891872	0.0154009381002658	0.0154009005534817	0.0154008436384813	0.0154007818725689	0.01540073454715	0.0154007206447276	0.0154007518057548	0.0154008250292094	0.0154009180678815	0.0154009915456955	0.0154010018744058	0.0154009264853672	0.0154007949341949	0.0154007030203609	0.015400765441197	0.0154009678982586	0.0154010162677939	0.0154006374745589	0.0154005627234252	0.015401293819793	0.0154003147386469	0.0154015775461149	0.0154007743295946	0.0154003134220228	0.0154007743295946	0.0154015775461149	0.0154003147386469	0.015401293819793	0.0154005627234252	0.0154006374745589	0.0154010162677939	0.0154009678982586	0.015400765441197	0.0154007030203609	0.0154007949341949	0.0154009264853672	0.0154010018744058	0.0154009915456955	0.0154009180678815	0.0154008250292094	0.0154007518057548
flux1:	0.663208379784469	0.0156179486899503	0.0156179634627215	0.0156179969585292	0.0156180421107301	0.0156180885870931	0.0156181247332846	0.0156181401153704	0.0156181282832863	0.0156180891942053	0.0156180305898771	0.0156179675886295	0.0156179199181271	0.0156179066608758	0.0156179391584817	0.0156180137990024	0.0156181076438978	0.0156181808623691	0.0156181899383153	0.0156181130174029	0.0156179807997535	0.0156178900215316	0.0156179551129747	0.0156181594601651	0.0156182054667891	0.0156178208054955	0.0156177479397451	0.0156184877517754	0.0156174942483765	0.0156187756739685	0.0156179610487639	0.0156174931723975	0.0156179610487639	0.0156187756739685	0.0156174942483766	0.0156184877517754	0.0156177479397451	0.0156178208054955	0.0156182054667891	0.0156181594601652	0.0156179551129747	0.0156178900215316	0.0156179807997535	0.0156181130174029	0.0156181899383153	0.0156181808623691	0.0156181076438978	0.0156180137990024	0.0156179391584817
flux1:	0.663470828688222	0.0158242095591093	0.0158242243313071	0.0158242586444316	0.0158243051241167	0.0158243529885213	0.0158243901393682	0.0158244058495029	0.0158243936223222	0.0158243536287346	0.0158242940069863	0.0158242303066867	0.015824182549818	0.0158241698418188	0.0158242032364571	0.0158242786129903	0.0158243725152122	0.0158244448624551	0.0158244523914835	0.0158243740584438	0.0158242416699787	0.015824152714779	0.0158242210916915	0.0158244277020292	0.015824471596136	0.0158240814049946	0.0158240102965888	0.0158247577463705	0.0158237498710845	0.0158250484260831	0.015824222522204	0.0158237478323279	0.015824222522204	0.0158250484260831	0.0158237498710845	0.0158247577463705	0.0158240102965888	0.0158240814049946	0.015824471596136	0.0158244277020292	0.0158242210916915	0.015824152714779	0.0158242416699787	0.0158243740584438	0.0158244523914835	0.0158244448624551	0.0158243725152122	0.0158242786129903	0.0158242032364571
flux1:	0.663733277591975	0.0160190362471702	0.0160190505266723	0.0160190850440196	0.0160191322669163	0.0160191811103809	0.0160192191389998	0.0160192353720741	0.0160192232272795	0.0160191829784722	0.016019123002977	0.0160190591148825	0.0160190114953553	0.016018999204616	0.016019033028426	0.0160191084459446	0.0160192016597	0.0160192725421947	0.0160192782577968	0.0160191986606589	0.0160190666171395	0.0160189801784565	0.0160190524481002	0.0160192616814703	0.0160193037071447	0.0160189083266887	0.0160188388338774	0.0160195928172191	0.0160185706535436	0.0160198848069882	0.0160190477834335	0.0160185664525378	0.0160190477834335	0.0160198848069882	0.0160185706535436	0.0160195928172191	0.0160188388338774	0.0160189083266887	0.0160193037071447	0.0160192616814703	0.0160190524481002	0.0160189801784565	0.0160190666171395	0.0160191986606589	0.0160192782577968	0.0160192725421947	0.0160192016597	0.0160191084459446	0.016019033028426
flux1:	0.663995726495728	0.0162019416675886	0.0162019549563519	0.0162019890830734	0.0162020365019503	0.0162020859616356	0.016202124784877	0.0162021417666312	0.0162021301927351	0.0162020903273574	0.0162020306329982	0.0162019670292611	0.0162019197314862	0.0162019076963947	0.0162019414687759	0.0162020162391808	0.0162021080429509	0.0162021769018734	0.0162021805727488	0.0162020998848339	0.016201968709417	0.0162018854677008	0.0162019622090644	0.016202174394998	0.0162022147797332	0.016201814551042	0.0162017465265515	0.0162025059307144	0.0162014696139714	0.0162027978137372	0.0162019498709578	0.0162014620930347	0.0162019498709578	0.0162027978137372	0.0162014696139714	0.0162025059307144	0.0162017465265515	0.016201814551042	0.0162022147797332	0.016202174394998	0.0162019622090644	0.0162018854677008	0.016201968709417	0.0162020998848339	0.0162021805727488	0.0162021769018734	0.0162021080429509	0.0162020162391808	0.0162019414687759
flux1:	0.664258175399482	0.016372464704556	0.0163724765206951	0.0163725097021789	0.0163725568236045	0.0163726065904777	0.0163726461657984	0.0163726641397494	0.0163726536164272	0.0163726147405378	0.0163725559145091	0.0163724930167174	0.0163724461843975	0.0163724342226109	0.0163724674672579	0.0163725409305182	0.0163726306473231	0.0163726969731721	0.0163726984087932	0.0163726168239602	0.0163724870333662	0.0163724076365939	0.0163724893801939	0.0163727048016206	0.0163727437471313	0.0163723390109495	0.0163722723107505	0.0163730360323609	0.0163719857679652	0.0163733264615524	0.016372467853401	0.0163719738480208	0.016372467853401	0.0163733264615524	0.0163719857679652	0.0163730360323609	0.0163722723107505	0.0163723390109495	0.0163727437471313	0.0163727048016206	0.0163724893801939	0.0163724076365939	0.0163724870333662	0.0163726168239602	0.0163726984087932	0.0163726969731721	0.0163726306473231	0.0163725409305182	0.0163724674672579
flux1:	0.664520624303235	0.0165301721555273	0.0165301820553414	0.0165302137971192	0.0165302601947218	0.0165303100172233	0.0165303503360436	0.0165303695481728	0.0165303605258774	0.0165303231921846	0.0165302657575884	0.0165302039284018	0.0165301576660277	0.0165301455853915	0.0165301778480678	0.0165302493927427	0.0165303364087036	0.0165303997536678	0.0165303988076516	0.0165303165339673	0.0165301886240356	0.0165301136686971	0.0165302008775898	0.0165304197561633	0.0165304574306261	0.0165300485273785	0.0165299830197031	0.0165307499822618	0.016529686062883	0.0165310377172635	0.0165301687619831	0.0165296687779868	0.0165301687619831	0.0165310377172635	0.016529686062883	0.0165307499822618	0.0165299830197031	0.0165300485273785	0.0165304574306261	0.0165304197561633	0.0165302008775898	0.0165301136686971	0.0165301886240356	0.0165303165339673	0.0165303988076516	0.0165303997536678	0.0165303364087036	0.0165302493927427	0.0165301778480678
flux1:	0.664783073206988	0.0166746605717309	0.0166746681704416	0.0166746980549613	0.0166747433785557	0.0166747930621691	0.0166748341401374	0.0166748548221644	0.0166748477022328	0.0166748123914966	0.0166747567941402	0.0166746963323252	0.0166746507094328	0.0166746383203964	0.0166746691866606	0.0166747382689505	0.0166748220494286	0.0166748820370514	0.0166748786082564	0.0166747958603711	0.0166746702915736	0.0166746003047868	0.0166746933574944	0.0166749158410269	0.0166749523730124	0.0166745396436602	0.0166744752179159	0.0166752443883271	0.0166741672092861	0.0166755283291923	0.0166746494190201	0.016674143737679	0.0166746494190201	0.0166755283291923	0.0166741672092861	0.0166752443883271	0.0166744752179159	0.0166745396436602	0.0166749523730124	0.0166749158410269	0.0166746933574944	0.0166746003047868	0.0166746702915736	0.0166747958603711	0.0166748786082564	0.0166748820370514	0.0166748220494286	0.0166747382689505	0.0166746691866606
flux1:	0.665045522110741	0.0168055579852244	0.0168055629752413	0.0168055906746347	0.016805634654829	0.0168056840577095	0.016805725922503	0.016805748274678	0.0168057433909463	0.016805710496408	0.0168056570953398	0.0168055982343198	0.0168055532922005	0.0168055404210891	0.0168055695331621	0.0168056356936917	0.016805715796385	0.0168057721282144	0.0168057661596007	0.0168056831501952	0.016805560333699	0.0168054957571436	0.0168055949331297	0.0168058210855875	0.0168058565598689	0.0168054403475076	0.0168053769227226	0.016806147326287	0.0168050573985852	0.0168064265426779	0.0168055381516886	0.0168050270891969	0.0168055381516886	0.0168064265426779	0.0168050573985852	0.0168061473262871	0.0168053769227226	0.0168054403475076	0.0168058565598689	0.0168058210855875	0.0168055949331297	0.0168054957571436	0.016805560333699	0.0168056831501952	0.0168057661596007	0.0168057721282144	0.016805715796385	0.0168056356936917	0.0168055695331621
flux1:	0.665307971014495	0.0169225255116383	0.0169225276773	0.0169225529615029	0.0169225954096727	0.0169226444347367	0.0169226871121963	0.0169227112866013	0.016922708889484	0.0169226787050423	0.0169226277671715	0.0169225706770099	0.0169225264374164	0.0169225129398503	0.016922540011827	0.0169226028894494	0.0169226789739667	0.0169227314330174	0.0169227229084269	0.0169226398391573	0.0169225201240345	0.0169224613003362	0.0169225667685694	0.0169227965629782	0.0169228310183216	0.0169224116703733	0.0169223492028127	0.0169231199361819	0.0169220178966296	0.0169233936910636	0.0169224963809353	0.0169219802901255	0.0169224963809353	0.0169233936910636	0.0169220178966296	0.0169231199361819	0.0169223492028127	0.0169224116703733	0.0169228310183216	0.0169227965629782	0.0169225667685695	0.0169224613003362	0.0169225201240345	0.0169226398391573	0.0169227229084269	0.0169227314330174	0.0169226789739667	0.0169226028894494	0.016922540011827
flux1:	0.665570419918248	0.0170252588184569	0.0170252580463902	0.0170252807862478	0.0170253215900404	0.0170253701741398	0.017025413673653	0.0170254397590025	0.0170254400028813	0.0170254127155486	0.0170253644144782	0.0170253092070272	0.0170252656822988	0.0170252514560153	0.0170252762866802	0.0170253356287159	0.0170254074623009	0.0170254559133094	0.0170254448524276	0.0170253619048374	0.0170252455669883	0.0170251927291015	0.0170253045401336	0.0170255378546255	0.0170255712835787	0.0170251491543979	0.0170250876440101	0.0170258578856596	0.017024744503675	0.0170261256526721	0.0170252200761292	0.0170246993473243	0.0170252200761292	0.0170261256526721	0.017024744503675	0.0170258578856596	0.0170250876440101	0.0170251491543979	0.0170255712835788	0.0170255378546255	0.0170253045401336	0.0170251927291015	0.0170252455669883	0.0170253619048374	0.0170254448524276	0.0170254559133094	0.017025407462301	0.0170253356287159	0.0170252762866802
flux1:	0.665832868822001	0.0171134894494996	0.0171134857339902	0.0171135058992704	0.0171135450140705	0.0171135931150581	0.0171136374151709	0.0171136654240408	0.0171136683586502	0.0171136440456044	0.0171135984645892	0.0171135452013669	0.0171135024053055	0.0171134874016497	0.0171135098842502	0.0171135655527253	0.0171136330119765	0.0171136773985753	0.0171136638504275	0.0171135811773158	0.0171134684106195	0.0171134216746481	0.0171135397564961	0.0171137763736091	0.0171138087242193	0.0171133841779027	0.0171133236732888	0.0171140926911614	0.0171129688719162	0.0171143541650711	0.0171134410668385	0.0171129161277852	0.0171134410668385	0.0171143541650711	0.0171129688719162	0.0171140926911614	0.0171133236732888	0.0171133841779027	0.0171138087242193	0.0171137763736091	0.0171135397564961	0.0171134216746481	0.0171134684106195	0.0171135811773158	0.0171136638504275	0.0171136773985753	0.0171136330119765	0.0171135655527253	0.0171135098842502
flux1:	0.666095317725754	0.0171869859971865	0.0171869794402481	0.0171869970927839	0.017187034529808	0.0171870821124301	0.0171871271476691	0.0171871570069678	0.0171871625732621	0.0171871412035788	0.0171870983423112	0.0171870470445235	0.0171870050033056	0.0171869892367024	0.0171870093651611	0.0171870613387852	0.0171871244073912	0.0171871647464665	0.0171871487818754	0.0171870664996014	0.0171869574097288	0.0171869167714935	0.0171870409294734	0.0171872805386819	0.0171873117179964	0.0171868851311738	0.0171868257328236	0.0171875928888857	0.0171864596726086	0.017187847988767	0.0171869282039575	0.0171863995188177	0.0171869282039575	0.017187847988767	0.0171864596726086	0.0171875928888857	0.0171868257328236	0.0171868851311738	0.0171873117179964	0.0171872805386819	0.0171870409294734	0.0171869167714935	0.0171869574097288	0.0171870664996014	0.0171871487818754	0.0171871647464665	0.0171871244073912	0.0171870613387852	0.0171870093651611
flux1:	0.666357766629508	0.0172455551151899	0.0172455459213249	0.0172455612037898	0.0172455970156735	0.0172456440372972	0.0172456896871251	0.0172457212324541	0.0172457292632144	0.0172457107041282	0.0172456704888595	0.0172456211488762	0.0172455799112762	0.0172455634660844	0.0172455813372886	0.017245629709098	0.0172456884717827	0.0172457248454017	0.0172457065488799	0.0172456247310525	0.0172455193322736	0.0172454846677944	0.0172456145882988	0.017245856791635	0.0172458866707654	0.0172454584351417	0.0172454002967397	0.0172461650483114	0.0172450236056885	0.0172464139133662	0.0172454883633131	0.0172449564307195	0.0172454883633131	0.0172464139133662	0.0172450236056885	0.0172461650483114	0.0172454002967397	0.0172454584351417	0.0172458866707654	0.017245856791635	0.0172456145882988	0.0172454846677944	0.0172455193322736	0.0172456247310525	0.0172457065488799	0.0172457248454017	0.0172456884717827	0.017245629709098	0.0172455813372886
flux1:	0.666620215533261	0.0172890423651542	0.0172890308311159	0.0172890439521847	0.0172890782170648	0.0172891246142554	0.0172891706949669	0.0172892036693129	0.0172892138945065	0.0172891979218203	0.0172891602181656	0.0172891128116912	0.017289072457927	0.0172890554921964	0.0172890713041813	0.0172891162749624	0.0172891709079956	0.0172892034533942	0.0172891829149647	0.0172891015879085	0.0172889998031099	0.0172889708730167	0.0172891061310822	0.0172893504515867	0.01728937887206	0.0172889493964894	0.0172888927241683	0.0172896546219999	0.0172885062457525	0.0172898976001882	0.0172889672858224	0.0172884326360405	0.0172889672858224	0.0172898976001882	0.0172885062457525	0.0172896546219999	0.0172888927241683	0.0172889493964894	0.01728937887206	0.0172893504515867	0.0172891061310822	0.0172889708730167	0.0172889998031099	0.0172891015879085	0.0172891829149647	0.0172892034533942	0.0172891709079956	0.0172891162749624	0.0172890713041813
flux1:	0.666882664437014	0.0173173328923259	0.0173173193924776	0.0173173306093295	0.0173173634144978	0.0173174090914013	0.0173174553515978	0.0173174894085647	0.0173175014652254	0.0173174877772847	0.0173174524049336	0.0173174069030903	0.0173173675516742	0.0173173502974804	0.0173173643435089	0.0173174062113028	0.0173174569700746	0.0173174858682638	0.0173174631757011	0.0173173823160115	0.0173172839800049	0.0173172604377403	0.0173174005081048	0.0173176464007446	0.0173176731818173	0.0173172428937114	0.0173171879432044	0.0173179466263942	0.0173167927192487	0.0173181842563055	0.0173172502492628	0.0173167134405289	0.0173172502492628	0.0173181842563055	0.0173167927192487	0.0173179466263942	0.0173171879432044	0.0173172428937114	0.0173176731818173	0.0173176464007446	0.0173174005081048	0.0173172604377403	0.0173172839800049	0.0173173823160115	0.0173174631757011	0.0173174858682638	0.0173174569700746	0.0173174062113028	0.0173173643435089
flux1:	0.667145113340768	0.0173303519261102	0.0173303368942386	0.0173303464934949	0.0173303779197073	0.0173304227390793	0.0173304688591522	0.0173305035706902	0.0173305170168528	0.0173305052513297	0.0173304719998066	0.0173304283803701	0.0173303901924634	0.0173303729526599	0.0173303856113922	0.0173304247575507	0.0173304719618243	0.0173304974254249	0.0173304726573723	0.0173303921917748	0.0173302970578453	0.0173302784613698	0.0173304227325916	0.0173306695971959	0.0173306945437801	0.0173302638896807	0.0173302109614119	0.0173309661493762	0.0173298082087661	0.0173311991360084	0.0173302625677287	0.0173297241818612	0.0173302625677287	0.0173311991360084	0.0173298082087661	0.0173309661493762	0.0173302109614119	0.0173302638896807	0.0173306945437801	0.0173306695971959	0.0173304227325916	0.0173302784613698	0.0173302970578452	0.0173303921917748	0.0173304726573723	0.0173304974254249	0.0173304719618243	0.0173304247575507	0.0173303856113923
flux1:	0.667407562244521	0.0173280651027932	0.0173280490114248	0.0173280572896907	0.0173280873971523	0.0173281311746964	0.017328176770512	0.0173282116388583	0.0173282259708743	0.0173282157234758	0.0173281843680639	0.0173281426251575	0.0173281058060653	0.0173280889474782	0.0173281006696082	0.0173281375420171	0.0173281815595615	0.0173282038204818	0.0173281770408476	0.0173280968484705	0.0173280045979696	0.0173279904245467	0.0173281382156454	0.017328385411342	0.0173284083221811	0.0173279777673707	0.0173279271996026	0.0173286786814151	0.0173275182813727	0.0173289078667423	0.0173279699158923	0.0173274305533001	0.0173279699158923	0.0173289078667423	0.0173275182813727	0.0173286786814151	0.0173279271996026	0.0173279777673707	0.0173284083221811	0.017328385411342	0.0173281382156454	0.0173279904245467	0.0173280045979695	0.0173280968484705	0.0173281770408476	0.0173282038204818	0.0173281815595615	0.0173281375420171	0.0173281006696082
flux1:	0.667670011148274	0.0173104786088673	0.0173104619472778	0.0173104691924479	0.0173104980093708	0.0173105405118422	0.0173105851425715	0.0173106196158767	0.017310634288267	0.0173106251324067	0.0173105954493698	0.0173105556010303	0.0173105203986367	0.0173105043419078	0.0173105156338044	0.0173105507280089	0.0173105919573608	0.0173106112549204	0.017310582508874	0.0173105024259209	0.0173104126805842	0.017310402344101	0.0173105529230925	0.0173107997836874	0.0173108204594218	0.0173103904864928	0.0173103426467301	0.017311090268248	0.0173099290390373	0.0173113165976386	0.0173103784762409	0.0173098387504677	0.0173103784762409	0.0173113165976386	0.0173099290390373	0.017311090268248	0.0173103426467301	0.0173103904864928	0.0173108204594218	0.0173107997836874	0.0173105529230925	0.017310402344101	0.0173104126805842	0.0173105024259209	0.017310582508874	0.0173106112549204	0.0173105919573608	0.0173105507280089	0.0173105156338044
flux1:	0.667932460052027	0.017277639144602	0.0172776223967601	0.0172776288711803	0.0172776563856247	0.0172776973329093	0.017277740512697	0.0172777740036152	0.0172777884504928	0.017277779956936	0.0172777517372406	0.0172777138304065	0.0172776805305259	0.0172776657369855	0.0172776771420207	0.0172777109810653	0.0172777498341856	0.0172777664042343	0.0172777357160305	0.0172776555427247	0.0172775678792712	0.0172775607494527	0.01727771335309	0.0172779592028106	0.0172779774535957	0.0172775485599524	0.0172775038348751	0.0172782474841481	0.0172770870902692	0.0172784719698295	0.017277534908523	0.0172769954404846	0.017277534908523	0.0172784719698295	0.0172770870902692	0.0172782474841481	0.0172775038348751	0.0172775485599524	0.0172779774535957	0.0172779592028107	0.01727771335309	0.0172775607494527	0.0172775678792712	0.0172776555427247	0.0172777357160305	0.0172777664042343	0.0172777498341856	0.0172777109810653	0.0172776771420207
flux1:	0.668194908955781	0.0172296337086622	0.0172296173323351	0.017229623258765	0.0172296494142566	0.0172296884853811	0.0172297296983167	0.0172297616046679	0.0172297752616946	0.0172297670172181	0.017229740078069	0.0172297041907075	0.0172296731095068	0.0172296600656112	0.0172296721439584	0.0172297052577975	0.017229742143364	0.0172297562088704	0.0172297235816239	0.0172296430911794	0.0172295570576515	0.0172295524804588	0.0172297063344566	0.0172299505034859	0.0172299661558614	0.0172295388501836	0.0172294976344462	0.0172302372259658	0.0172290793432134	0.0172304609088277	0.017229526141707	0.0172289875537835	0.017229526141707	0.0172304609088277	0.0172290793432134	0.0172302372259658	0.0172294976344462	0.0172295388501836	0.0172299661558614	0.0172299505034859	0.0172297063344566	0.0172295524804588	0.0172295570576515	0.0172296430911794	0.0172297235816239	0.0172297562088704	0.017229742143364	0.0172297052577975	0.0172296721439584
flux1:	0.668457357859534	0.0171665892056969	0.0171665736138478	0.0171665791649751	0.017166603860132	0.0171666407029114	0.0171666794205684	0.0171667091470717	0.0171667214728995	0.0171667130970879	0.017166687290739	0.0171666535310037	0.0171666250048178	0.0171666142048179	0.0171666275125752	0.0171666604179123	0.0171666957259319	0.0171667074894218	0.0171666729068366	0.0171665918561087	0.0171665069893336	0.0171665043077927	0.0171666586468122	0.0171669004860688	0.0171669133888257	0.0171664881865782	0.0171664508708605	0.0171671863292502	0.0171660326215344	0.0171674102403169	0.0171664789898085	0.0171659418999557	0.0171664789898085	0.0171674102403169	0.0171660326215344	0.0171671863292502	0.0171664508708605	0.0171664881865782	0.0171669133888257	0.0171669004860688	0.0171666586468122	0.0171665043077927	0.0171665069893336	0.0171665918561087	0.0171666729068366	0.0171667074894218	0.0171666957259319	0.0171666604179123	0.0171666275125752
flux1:	0.668719806763287	0.0170886718798923	0.0170886574253372	0.0170886627173497	0.0170886858094935	0.0170887200532893	0.017088755753939	0.0170887827339589	0.0170887932301521	0.0170887843895779	0.0170887596090542	0.0170887281115482	0.0170887024845671	0.0170886944121697	0.0170887094806874	0.0170887426620591	0.0170887767503948	0.0170887863885025	0.0170887498184551	0.0170886679598314	0.0170885838033339	0.0170885823780351	0.0170887364647327	0.0170889753594032	0.0170889853882528	0.0170885628063757	0.0170885297651087	0.0170892610088698	0.0170881131055103	0.0170894861317686	0.0170885595939866	0.0170880246100299	0.0170885595939866	0.0170894861317686	0.0170881131055103	0.0170892610088698	0.0170885297651087	0.0170885628063757	0.0170889853882528	0.0170889753594032	0.0170887364647327	0.0170885823780351	0.0170885838033339	0.0170886679598314	0.0170887498184551	0.0170887863885025	0.0170887767503948	0.0170887426620591	0.0170887094806874
flux1:	0.66898225566704	0.0169960865784855	0.016996073542557	0.0169960786330129	0.0169960999454778	0.0169961312163422	0.0169961634048479	0.0169961871210979	0.0169961953496309	0.0169961857688301	0.0169961619503864	0.016996132869784	0.0169961104802124	0.0169961055900524	0.01699612290633	0.0169961567991768	0.0169961899824709	0.0169961976427448	0.0169961590425094	0.0169960761365377	0.0169959922582132	0.0169959914867414	0.0169961446292369	0.0169963800106347	0.0169963870715481	0.0169959676225095	0.0169959392017171	0.0169966661276394	0.0169955256018174	0.0169968933633336	0.0169959726943385	0.016995440408599	0.0169959726943385	0.0169968933633336	0.0169955256018174	0.0169966661276394	0.0169959392017171	0.0169959676225095	0.0169963870715481	0.0169963800106347	0.0169961446292369	0.0169959914867414	0.0169959922582132	0.0169960761365377	0.0169961590425094	0.0169961976427448	0.0169961899824709	0.0169961567991768	0.01699612290633
flux1:	0.669244704570794	0.0168890758501786	0.0168890644358839	0.0168890693258427	0.0168890886584587	0.0168891165957896	0.0168891448231417	0.016889164826353	0.0168891704239238	0.0168891598927719	0.0168891370151102	0.0168891105175434	0.0168890916829294	0.0168890903826876	0.0168891103716483	0.0168891453480037	0.0168891778893441	0.0168891836893217	0.0168891430121344	0.0168890588403375	0.0168889748492002	0.0168889741838096	0.0168891257510117	0.0168893571064199	0.0168893611375762	0.0168889453230052	0.016888921828704	0.0168896442975223	0.0168885126465242	0.0168898744324741	0.0168889607358139	0.0168884317202048	0.0168889607358139	0.0168898744324741	0.0168885126465242	0.0168896442975223	0.016888921828704	0.0168889453230052	0.0168893611375762	0.0168893571064199	0.0168891257510117	0.0168889741838096	0.0168889748492002	0.0168890588403375	0.0168891430121344	0.0168891836893217	0.0168891778893441	0.0168891453480037	0.0168891103716483
flux1:	0.669507153474547	0.0167679188842739	0.016767909214145	0.0167679138542513	0.0167679309962827	0.0167679552700163	0.0167679791514859	0.0167679950761626	0.0167679977647468	0.0167679861420476	0.0167679642225027	0.0167679404752559	0.0167679254777392	0.0167679281117124	0.0167679511210673	0.0167679874783602	0.0167680195838942	0.0167680236123384	0.0167679808149206	0.0167678951922282	0.0167678107535899	0.0167678097165172	0.0167679591508397	0.0167681860310917	0.0167681870034395	0.016767775307584	0.0167677569951675	0.0167684748189903	0.0167673534468063	0.0167687084977762	0.0167678028136386	0.0167672776153487	0.0167678028136386	0.0167687084977762	0.0167673534468063	0.0167684748189903	0.0167677569951675	0.016767775307584	0.0167681870034395	0.0167681860310917	0.0167679591508397	0.0167678097165172	0.0167678107535899	0.0167678951922282	0.0167679808149206	0.0167680236123384	0.0167680195838942	0.0167679874783602	0.0167679511210673
flux1:	0.6697696023783	0.0166329302971553	0.0166329224157036	0.0166329267156766	0.0166329414603413	0.0166329617876739	0.0166329810186369	0.0166329925951871	0.0166329921884652	0.0166329794017781	0.0166329584898525	0.0166329376500035	0.0166329267222463	0.0166329335571112	0.0166329598454001	0.0166329977987117	0.0166330296152586	0.0166330319353345	0.016632986985941	0.0166328997721812	0.0166328146206793	0.0166328128165892	0.0166329596437117	0.016633181668362	0.0166331795848629	0.0166327724681342	0.0166327595331331	0.016633472465101	0.0166323626678476	0.016633710168322	0.0166328134645601	0.0166322926024198	0.0166328134645601	0.016633710168322	0.0166323626678476	0.016633472465101	0.0166327595331331	0.0166327724681342	0.0166331795848629	0.016633181668362	0.0166329596437117	0.0166328128165892	0.0166328146206793	0.0166328997721812	0.016632986985941	0.0166330319353345	0.0166330296152586	0.0166329977987117	0.0166329598454001
flux1:	0.670032051282053	0.0164844587735037	0.0164844526539095	0.0164844564946866	0.0164844686542939	0.0164844848149505	0.0164844991835668	0.0164845062462918	0.0164845026518125	0.0164844886937445	0.0164844688625167	0.0164844510652266	0.0164844443777634	0.0164844555911686	0.0164844853194099	0.0164845249973574	0.0164845566129286	0.0164845572670059	0.0164845101535305	0.0164844212634563	0.0164843352134402	0.0164843323386237	0.0164844761740705	0.0164846930341133	0.0164846879277957	0.0164842858206624	0.0164842783912241	0.0164849861177655	0.0164838890722943	0.016485228145886	0.0164843413111134	0.0164838252727116	0.0164843413111134	0.016485228145886	0.0164838890722943	0.0164849861177655	0.0164842783912241	0.0164842858206624	0.0164846879277957	0.0164846930341133	0.0164844761740705	0.0164843323386237	0.0164843352134402	0.0164844212634563	0.0164845101535305	0.0164845572670059	0.0164845566129286	0.0164845249973574	0.0164844853194099
flux1:	0.670294500185807	0.0163228855703208	0.016322881124744	0.0163228843723811	0.0163228937930934	0.0163229056422469	0.0163229150383512	0.0163229175290075	0.0163229107461691	0.0163228956675447	0.0163228770035832	0.0163228623507532	0.0163228600014256	0.0163228756739141	0.0163229089011276	0.0163229503453789	0.0163229817923795	0.0163229808080653	0.0163229315457332	0.0163228409571206	0.0163227539100173	0.016322749758094	0.0163228903105399	0.01632310176873	0.0163230936997294	0.0163226969972151	0.0163226951285814	0.0163233972645329	0.0163223140204708	0.0163236437280603	0.0163227675669299	0.016322256806524	0.0163227675669299	0.0163236437280603	0.0163223140204708	0.0163233972645329	0.0163226951285814	0.0163226969972151	0.0163230936997294	0.01632310176873	0.0163228903105399	0.016322749758094	0.0163227539100173	0.0163228409571206	0.0163229315457332	0.0163229808080653	0.0163229817923795	0.0163229503453789	0.0163229089011276
flux1:	0.67055694908956	0.016148622892484	0.0161486199851836	0.0161486225055261	0.0161486290807852	0.016148636558868	0.0161486409786417	0.0161486389455177	0.0161486290596695	0.0161486129601423	0.016148595552629	0.0161485841026185	0.0161485861086593	0.0161486062192628	0.0161486429019499	0.016148686070211	0.016148717330977	0.0161487147279373	0.01614866336613	0.0161485711255668	0.0161484830739701	0.0161484775379906	0.0161486146093303	0.0161488204982538	0.016148809550055	0.0161484186070727	0.016148422278261	0.016149118365009	0.0161480498403501	0.0161493691811866	0.0161485044118928	0.0161479993491246	0.0161485044118928	0.0161493691811866	0.0161480498403501	0.016149118365009	0.016148422278261	0.0161484186070727	0.016148809550055	0.0161488204982538	0.0161486146093303	0.0161484775379906	0.0161484830739701	0.0161485711255668	0.01614866336613	0.0161487147279373	0.016148717330977	0.016148686070211	0.0161486429019499
flux1:	0.670819397993313	0.0159621121491499	0.0159621106114552	0.0159621122845739	0.0159621159663267	0.0159621191051601	0.015962118651383	0.0159621122440699	0.0159620994172215	0.0159620824340089	0.0159620663637947	0.0159620581228362	0.0159620644160314	0.0159620888417072	0.015962128837193	0.0159621736093593	0.0159622046235934	0.015962200420691	0.0159621470484965	0.0159620532745808	0.0159619643029458	0.0159619573739302	0.0159620908562707	0.0159622910743958	0.015962277349516	0.0159618924772388	0.0159619015900484	0.0159625910967364	0.015961538076978	0.0159628459926884	0.0159619932466549	0.0159614942660605	0.0159619932466549	0.0159628459926884	0.015961538076978	0.0159625910967364	0.0159619015900484	0.0159618924772388	0.015962277349516	0.0159622910743958	0.0159620908562707	0.0159619573739302	0.0159619643029458	0.0159620532745808	0.0159621470484965	0.015962200420691	0.0159622046235934	0.0159621736093593	0.0159621288371929
flux1:	0.671081846897066	0.0157638221008747	0.0157638217469779	0.0157638224804064	0.01576382328741	0.0157638222122927	0.015763817090211	0.0157638065504621	0.0157637910092456	0.0157637733047399	0.0157637586340441	0.0157637535498842	0.0157637639750888	0.0157637924939871	0.0157638355673638	0.0157638817543983	0.0157639124279964	0.0157639066502786	0.0157638514004202	0.0157637562842025	0.0157636665661626	0.015763658328251	0.0157637881980976	0.0157639827041006	0.0157639663194675	0.0157635877828931	0.0157636021632737	0.0157642844910039	0.0157632476316998	0.0157645430130427	0.0157637028366859	0.0157632102879582	0.0157637028366859	0.0157645430130427	0.0157632476316998	0.015764284491004	0.0157636021632737	0.0157635877828931	0.0157639663194675	0.0157639827041006	0.0157637881980976	0.015763658328251	0.0157636665661626	0.0157637562842025	0.0157638514004202	0.0157639066502786	0.0157639124279964	0.0157638817543983	0.0157638355673638
flux1:	0.67134429580082	0.0155542469078284	0.0155542475503574	0.0155542472902727	0.0155542453129501	0.0155542402405771	0.0155542307496576	0.0155542163989167	0.0155541984205629	0.0155541801695951	0.0155541669329946	0.0155541648911698	0.0155541792082836	0.0155542115066613	0.0155542573409176	0.0155543046959173	0.0155543349106417	0.0155543275957324	0.0155542706466175	0.0155541744492377	0.0155540842416993	0.0155540748642136	0.0155542011742167	0.01555438997993	0.0155543710622076	0.015553999079024	0.0155540184807531	0.0155546929696017	0.0155536728020932	0.015554954498201	0.0155541273565903	0.015553641555534	0.0155541273565903	0.015554954498201	0.0155536728020932	0.0155546929696017	0.0155540184807531	0.015553999079024	0.0155543710622076	0.01555438997993	0.0155542011742167	0.0155540748642136	0.0155540842416993	0.0155541744492377	0.0155542706466175	0.0155543275957324	0.0155543349106417	0.0155543046959173	0.0155542573409176
flux1:	0.671606744704573	0.0153339040899463	0.0153339055543367	0.0153339042939799	0.0153338996955141	0.0153338909278361	0.015333877449884	0.0153338596742147	0.0153338395713694	0.015333820948888	0.0153338091461495	0.0153338099691511	0.0153338278584873	0.0153338635409199	0.015333911749717	0.0153339599805571	0.0153339896040011	0.0153339808075077	0.0153339223832283	0.0153338254308244	0.0153337350651191	0.0153337247919454	0.0153338476606514	0.015334030823014	0.0153340095041133	0.0153336442449193	0.0153336683554522	0.0153343342940195	0.015333331233998	0.015334598063768	0.015333784345952	0.0153333055760447	0.015333784345952	0.015334598063768	0.015333331233998	0.0153343342940195	0.0153336683554522	0.0153336442449193	0.0153340095041133	0.015334030823014	0.0153338476606514	0.0153337247919454	0.0153337350651191	0.0153338254308244	0.0153339223832283	0.0153339808075077	0.0153339896040011	0.0153339599805571	0.015333911749717
flux1:	0.671869193608326	0.0151033324102793	0.0151033345470832	0.0151033323319164	0.0151033253455025	0.0151033132598588	0.0151032962441567	0.0151032754774087	0.0151032535826353	0.0151032347524948	0.0151032243436764	0.0151032277930997	0.015103248863917	0.0151032874663161	0.015103337608773	0.0151033863916799	0.0151034152869907	0.0151034050866016	0.0151033454548263	0.0151032481309073	0.0151031580013927	0.0151031471381842	0.0151032667382865	0.0151034443506901	0.015103420763681	0.0151030623535563	0.0151030908018318	0.0151037474389604	0.015102761797437	0.0151040125626593	0.0151032125883757	0.01510274110284	0.0151032125883757	0.0151040125626593	0.015102761797437	0.0151037474389604	0.0151030908018318	0.0151030623535563	0.015103420763681	0.0151034443506901	0.0151032667382865	0.0151031471381842	0.0151031580013927	0.0151032481309073	0.0151033454548263	0.0151034050866016	0.0151034152869907	0.0151033863916799	0.015103337608773
flux1:	0.67213164251208	0.0148630896931823	0.0148630923876201	0.0148630893169343	0.0148630802393457	0.0148630652754053	0.0148630452216659	0.0148630219277673	0.014862998578552	0.014862979684008	0.0148629705871087	0.0148629763687163	0.0148630001705298	0.014863041175363	0.0148630927721524	0.0148631417655507	0.0148631698004225	0.0148631582984589	0.0148630977662604	0.0148630005018438	0.014862911052439	0.014862899952202	0.0148630164978217	0.014863188681244	0.0148631629568477	0.0148628114782112	0.0148628438441282	0.0148634904023501	0.0148625223985356	0.0148637558983	0.0148629699257572	0.0148625059500303	0.0148629699257572	0.0148637558983	0.0148625223985356	0.0148634904023501	0.0148628438441282	0.0148628114782112	0.0148631629568477	0.014863188681244	0.0148630164978217	0.014862899952202	0.014862911052439	0.0148630005018438	0.0148630977662604	0.0148631582984589	0.0148631698004225	0.0148631417655507	0.0148630927721524
flux1:	0.672394091415833	0.0146137505892873	0.0146137537675603	0.0146137499924875	0.0146137391743232	0.0146137218185325	0.0146136992585465	0.0146136739138149	0.0146136494388161	0.0146136305951919	0.0146136226864703	0.0146136304579436	0.0146136564941012	0.0146136993471253	0.0146137518971539	0.0146138007551606	0.0146138278096802	0.0146138151339603	0.0146137540417259	0.0146136573036348	0.0146135690128442	0.0146135580605112	0.0146136717940438	0.014613838688339	0.0146138109521389	0.0146134664487791	0.014613502274001	0.014614137964222	0.014613187739778	0.0146144027856662	0.0146136310200608	0.0146131747545447	0.0146136310200608	0.0146144027856662	0.014613187739778	0.014614137964222	0.014613502274001	0.0146134664487791	0.0146138109521389	0.014613838688339	0.0146136717940438	0.0146135580605112	0.0146135690128442	0.0146136573036348	0.0146137540417259	0.0146138151339603	0.0146138278096802	0.0146138007551606	0.0146137518971539
flux1:	0.672656540319586	0.0143559042994712	0.0143559079315773	0.0143559036496874	0.0143558914828638	0.0143558722512179	0.014355847730112	0.0143558208064314	0.0143557955136039	0.0143557768034424	0.0143557699203624	0.0143557793013704	0.0143558070442826	0.0143558511720569	0.0143559041690126	0.0143559525540059	0.0143559785270205	0.0143559648299965	0.0143559035436628	0.0143558078214504	0.0143557211864755	0.0143557107830829	0.0143558219621318	0.0143559837178136	0.0143559540882774	0.0143556165703902	0.0143556553700906	0.014356279406988	0.0143553470410851	0.0143565424726418	0.0143557850750704	0.0143553366980418	0.0143557850750704	0.0143565424726418	0.0143553470410851	0.014356279406988	0.0143556553700906	0.0143556165703902	0.0143559540882774	0.0143559837178136	0.0143558219621318	0.0143557107830829	0.0143557211864755	0.0143558078214504	0.0143559035436628	0.0143559648299965	0.0143559785270205	0.0143559525540059	0.0143559041690126
flux1:	0.672918989223339	0.0140901522702067	0.014090156369245	0.0140901518161192	0.0140901387193139	0.0140901181393395	0.0140900921973447	0.014090064146962	0.0140900383140428	0.0140900197848938	0.014090013731502	0.0140900243156011	0.0140900532229432	0.0140900980503772	0.0140901509984701	0.0140901985922424	0.0140902234060197	0.0140902088622435	0.0140901477641801	0.0140900535562016	0.0140899690767599	0.0140899596238338	0.0140900685087184	0.0140902252795219	0.0140901938668776	0.014089863316905	0.0140899045920411	0.0140905162096373	0.0140896017342524	0.0140907764342371	0.0140900335306651	0.0140895932012268	0.0140900335306651	0.0140907764342371	0.0140896017342524	0.0140905162096373	0.0140899045920411	0.014089863316905	0.0140901938668776	0.0140902252795219	0.0140900685087184	0.0140899596238338	0.0140899690767599	0.0140900535562016	0.0140901477641801	0.0140902088622435	0.0140902234060197	0.0140901985922424	0.0140901509984701
flux1:	0.673181438127093	0.0138171058727873	0.0138171104909627	0.0138171059293156	0.013817092332177	0.013817070925027	0.0138170440805905	0.013817015323159	0.0138169891908401	0.0138169708556675	0.0138169654100698	0.013816976777855	0.0138170063090302	0.0138170512762501	0.0138171037045432	0.0138171502176488	0.013817173820705	0.0138171586227765	0.0138170981017048	0.0138170059008861	0.0138169240633462	0.0138169159480641	0.0138170227903337	0.0138171747267881	0.0138171416327468	0.0138168180117788	0.0138168612614688	0.013817459728351	0.0138165631432575	0.0138177160522006	0.0138169877421677	0.0138165556031289	0.0138169877421677	0.0138177160522006	0.0138165631432575	0.013817459728351	0.0138168612614688	0.0138168180117788	0.0138171416327468	0.0138171747267881	0.0138170227903337	0.0138169159480641	0.0138169240633462	0.0138170059008861	0.0138170981017048	0.0138171586227765	0.013817173820705	0.0138171502176488	0.0138171037045432
flux1:	0.673443887030846	0.0135373840789399	0.0135373893006846	0.0135373850077423	0.0135373713347279	0.0135373495982553	0.0135373223332177	0.0135372932455571	0.0135372670134973	0.0135372488535361	0.0135372437770243	0.0135372555098986	0.0135372851420563	0.0135373297199311	0.0135373811947587	0.0135374263737775	0.013537448741858	0.0135374330950874	0.0135373735354682	0.0135372838153218	0.0135372050777324	0.0135371986593704	0.0135373036916883	0.0135374509358652	0.0135374162541411	0.0135370995086218	0.0135371442422054	0.0135377288758919	0.0135368501628318	0.0135379802924603	0.0135372666572323	0.0135368428378164	0.0135372666572323	0.0135379802924603	0.0135368501628318	0.0135377288758919	0.0135371442422054	0.0135370995086218	0.0135374162541411	0.0135374509358652	0.0135373036916883	0.0135371986593704	0.0135372050777324	0.0135372838153218	0.0135373735354682	0.0135374330950874	0.013537448741858	0.0135374263737775	0.0135373811947587
flux1:	0.673706335934599	0.0132516111452528	0.0132516170780522	0.0132516133319812	0.0132515999866855	0.0132515783802759	0.0132515511276949	0.0132515220365608	0.0132514958622188	0.0132514778319707	0.0132514728792688	0.0132514845731742	0.0132515138161179	0.013251557519877	0.0132516076549615	0.0132516512875244	0.013251672422822	0.0132516565389061	0.0132515983102503	0.013251511511669	0.0132514362902019	0.0132514318883007	0.0132515353159833	0.0132516779975224	0.0132516418150547	0.0132513318835239	0.0132513776319114	0.0132519478119057	0.0132510869474915	0.0132521933926441	0.0132514945025567	0.0132510791208483	0.0132514945025567	0.0132521933926441	0.0132510869474915	0.0132519478119057	0.0132513776319114	0.0132513318835239	0.0132516418150546	0.0132516779975224	0.0132515353159833	0.0132514318883007	0.0132514362902019	0.013251511511669	0.0132515983102503	0.0132516565389061	0.013251672422822	0.0132516512875244	0.0132516076549615
flux1:	0.673968784838352	0.0129604143186743	0.0129604210823071	0.0129604181485263	0.0129604054993045	0.0129603844311231	0.012960357566149	0.012960328744128	0.0129603027442352	0.0129602847781804	0.0129602797082241	0.0129602909866958	0.0129603193960867	0.0129603617965727	0.0129604102605809	0.0129604521781195	0.0129604721069077	0.0129604561969688	0.0129603996435241	0.0129603161628409	0.0129602448200939	0.0129602427046851	0.0129603446990935	0.0129604829325399	0.012960445331291	0.0129601421508954	0.0129601884768428	0.0129607436559838	0.0129599006229444	0.0129609825716621	0.0129602984924492	0.0129598916575056	0.0129602984924492	0.0129609825716621	0.0129599006229444	0.0129607436559838	0.0129601884768428	0.0129601421508954	0.0129604453312911	0.0129604829325399	0.0129603446990935	0.0129602427046851	0.0129602448200939	0.0129603161628409	0.0129603996435241	0.0129604561969688	0.0129604721069077	0.0129604521781195	0.0129604102605809
flux1:	0.674231233742106	0.0126644215750519	0.0126644292900289	0.0126644274082115	0.0126644157758068	0.0126643955929568	0.012664369426987	0.0126643410914504	0.0126643153458037	0.0126642973663206	0.0126642919529727	0.0126643024789214	0.0126643296672856	0.0126643703995136	0.0126644169209278	0.0126644569992275	0.0126644757681608	0.0126644600355232	0.0126644054667733	0.0126643256455076	0.0126642584810212	0.0126642588651575	0.0126643595590523	0.0126644934424768	0.0126644545016546	0.0126641580141752	0.0126642045211753	0.0126647442349598	0.0126639190314293	0.012664975772982	0.0126643065709292	0.0126639083845054	0.0126643065709292	0.012664975772982	0.0126639190314293	0.0126647442349598	0.0126642045211753	0.0126641580141752	0.0126644545016546	0.0126644934424768	0.0126643595590523	0.0126642588651575	0.0126642584810212	0.0126643256455076	0.0126644054667733	0.0126644600355232	0.0126644757681608	0.0126644569992275	0.0126644169209278
flux1:	0.674493682645859	0.0123642594022963	0.012364268178298	0.0123642675508106	0.012364257198553	0.0123642381804643	0.0123642129586125	0.0123641852735027	0.0123641598306426	0.0123641417565786	0.0123641357986971	0.0123641452844078	0.0123641709295714	0.012364209698406	0.0123642540677149	0.0123642922254524	0.0123643098968472	0.0123642945299349	0.0123642422122974	0.0123641663289318	0.0123641035721718	0.0123641066069001	0.0123642060917792	0.0123643357065984	0.012364295505131	0.0123640056623014	0.0123640520018389	0.012364575875479	0.0123637685221137	0.0123647994528037	0.0123641451986236	0.0123637557564709	0.0123641451986236	0.0123647994528037	0.0123637685221137	0.012364575875479	0.0123640520018389	0.0123640056623014	0.012364295505131	0.0123643357065984	0.0123642060917792	0.0123641066069001	0.0123641035721718	0.0123641663289318	0.0123642422122974	0.0123642945299349	0.0123643098968472	0.0123642922254524	0.0123642540677149
flux1:	0.674756131549612	0.0120605506392666	0.0120605605643493	0.0120605613467542	0.0120605524737352	0.0120605348289145	0.0120605107306533	0.0120604838107362	0.012060458694994	0.0120604404503185	0.0120604337806475	0.0120604419955809	0.012060465846294	0.0120605024291943	0.0120605444985321	0.0120605806940639	0.0120605973405084	0.0120605825062312	0.0120605326562898	0.0120604609203261	0.0120604027262758	0.0120604084980877	0.0120605068234474	0.0120606322353107	0.0120605908544009	0.0120603076223197	0.0120603534993074	0.0120608612523727	0.0120600717971732	0.012061076423836	0.0120604371952153	0.0120600565879394	0.0120604371952153	0.012061076423836	0.0120600717971732	0.0120608612523727	0.0120603534993074	0.0120603076223197	0.0120605908544009	0.0120606322353107	0.0120605068234474	0.0120604084980877	0.0120604027262758	0.0120604609203261	0.0120605326562898	0.0120605825062312	0.0120605973405084	0.0120605806940639	0.0120605444985321
flux1:	0.675018580453365	0.0117539123808893	0.0117539235121443	0.0117539258062528	0.0117539185436973	0.0117539024097826	0.0117538795524607	0.0117538534695649	0.0117538286889172	0.011753810210905	0.0117538027033366	0.0117538094794445	0.0117538313580919	0.0117538656050095	0.0117539052854808	0.0117539395122178	0.0117539552108758	0.0117539410488424	0.0117538938283661	0.0117538263768105	0.0117537728242084	0.011753781354904	0.0117538785292883	0.011753999789863	0.0117539573154464	0.0117536806779334	0.0117537258542177	0.0117542173028014	0.0117534458236103	0.0117544237648172	0.0117537996476374	0.0117534279611168	0.0117537996476374	0.0117544237648172	0.0117534458236103	0.0117542173028014	0.0117537258542177	0.0117536806779334	0.0117539573154464	0.011753999789863	0.0117538785292883	0.011753781354904	0.0117537728242084	0.0117538263768105	0.0117538938283661	0.0117539410488424	0.0117539552108758	0.0117539395122178	0.0117539052854808
flux1:	0.675281029357119	0.0114449539593454	0.0114449663155754	0.0114449701653645	0.0114449645762347	0.0114449500231276	0.0114449284679253	0.0114449032586187	0.0114448788127769	0.0114448600592255	0.0114448516340833	0.0114448568684757	0.0114448766709132	0.0114449085015507	0.011444945758567	0.0114449780393117	0.0114449928662828	0.0114449794841242	0.0114449349970501	0.0114448718933731	0.0114448229855262	0.0114448342343363	0.0114449302279773	0.0114450473774334	0.0114450039023806	0.0114447338631708	0.0114447781590694	0.0114452532155084	0.0114444998202403	0.0114454508052795	0.0114448418935662	0.0114444792089483	0.0114448418935662	0.0114454508052796	0.0114444998202403	0.0114452532155084	0.0114447781590694	0.0114447338631708	0.0114450039023806	0.0114450473774334	0.0114449302279773	0.0114448342343363	0.0114448229855262	0.0114448718933731	0.0114449349970501	0.0114449794841242	0.0114449928662828	0.0114449780393117	0.0114449457585669
flux1:	0.675543478260872	0.0111342750104112	0.0111342885672348	0.0111342939577625	0.0111342900394487	0.0111342770751439	0.0111342568349355	0.0111342325090459	0.0111342083972346	0.0111341893522973	0.0111341799794081	0.0111341836343479	0.0111342013270283	0.0111342307257723	0.0111342655727936	0.0111342959534401	0.0111343099785127	0.0111342974485409	0.0111342557400021	0.0111341969755186	0.0111341526435242	0.0111341665112573	0.01113426126006	0.0111343743300451	0.0111343299559653	0.0111340665396855	0.0111341098335946	0.0111345685038541	0.011133833328597	0.0111347571943812	0.0111341635890768	0.0111338099823898	0.0111341635890768	0.0111347571943812	0.011133833328597	0.0111345685038541	0.0111341098335946	0.0111340665396855	0.0111343299559653	0.0111343743300451	0.01113426126006	0.0111341665112573	0.0111341526435242	0.0111341969755186	0.0111342557400021	0.0111342974485409	0.0111343099785127	0.0111342959534401	0.0111342655727936
flux1:	0.675805927164625	0.0108224636332136	0.0108224783208373	0.0108224851801087	0.0108224828699009	0.0108224714485151	0.0108224524970401	0.0108224290464314	0.0108224052743638	0.0108223859526797	0.0108223756521261	0.0108223777524545	0.0108223933671275	0.010822420376052	0.0108224528671699	0.0108224814101638	0.0108224946922551	0.0108224830496076	0.0108224441069986	0.010822389604519	0.0108223497126442	0.0108223660475633	0.0108224594581517	0.0108225684750398	0.0108225233135711	0.0108222665654964	0.0108223087916692	0.0108227511705811	0.0108220343757797	0.0108229310618863	0.010822352868585	0.010822008410009	0.010822352868585	0.0108229310618863	0.0108220343757797	0.0108227511705811	0.0108223087916692	0.0108222665654964	0.0108225233135711	0.0108225684750398	0.0108224594581517	0.0108223660475633	0.0108223497126442	0.010822389604519	0.0108224441069986	0.0108224830496076	0.0108224946922551	0.0108224814101638	0.0108224528671699
flux1:	0.676068376068379	0.0105100946507935	0.0105101103545138	0.0105101185580802	0.0105101177409778	0.0105101077723958	0.0105100900541184	0.0105100674611625	0.0105100440468059	0.0105100244957228	0.0105100133362958	0.0105100139645124	0.0105100275908717	0.0105100523012684	0.0105100825230832	0.0105101093010177	0.0105101218845422	0.0105101111268837	0.01051007488287	0.0105100245023877	0.0105099888552867	0.0105100074603693	0.0105100994158939	0.0105102044040996	0.0105101585776026	0.0105099085622383	0.0105099497069037	0.01051037597151	0.0105096777365	0.0105105472785998	0.0105099846044097	0.0105096493572689	0.0105099846044097	0.0105105472785998	0.0105096777365	0.01051037597151	0.0105099497069037	0.0105099085622383	0.0105101585776026	0.0105102044040996	0.0105100994158939	0.0105100074603693	0.0105099888552867	0.0105100245023877	0.01051007488287	0.0105101111268837	0.0105101218845422	0.0105101093010177	0.0105100825230832
flux1:	0.676330824972132	0.0101977279779543	0.0101977445412764	0.0101977539192059	0.0101977544375211	0.0101977457980295	0.0101977292380778	0.0101977074833313	0.0101976844611542	0.0101976647609604	0.0101976528564506	0.0101976521457726	0.0101976639224989	0.0101976864654219	0.0101977145286622	0.0101977396183456	0.0101977515306841	0.0101977416194603	0.0101977079567556	0.0101976615028681	0.0101976298542629	0.0101976504954745	0.0101977408618708	0.0101978418470392	0.0101977954886443	0.0101975522872283	0.0101975923832658	0.0101980027845723	0.0101973233007805	0.010198165822749	0.0101976187724705	0.01019729279201	0.0101976187724705	0.010198165822749	0.0101973233007805	0.0101980027845723	0.0101975923832658	0.0101975522872283	0.0101977954886443	0.0101978418470392	0.0101977408618708	0.0101976504954745	0.0101976298542629	0.0101976615028681	0.0101977079567556	0.0101977416194603	0.0101977515306841	0.0101977396183456	0.0101977145286622
flux1:	0.676593273875885	0.00988590710194126	0.00988592433204785	0.00988593467778266	0.00988593634192862	0.00988592888520343	0.00988591339882855	0.00988589246750917	0.00988586989101741	0.00988585015321865	0.00988583765679254	0.00988583578259766	0.00988584588728795	0.0098858664236083	0.00988589245491135	0.00988591593218453	0.00988592718235814	0.00988591804551865	0.00988588680318661	0.00988584403389163	0.00988581609631025	0.00988583851150373	0.00988592714390717	0.00988602415581098	0.00988597740880597	0.00988574111586401	0.00988578023629815	0.00988617508978161	0.00988551455293975	0.00988633025796342	0.00988579892978852	0.0098854822618075	0.00988579892978852	0.00988633025796342	0.00988551455293975	0.0098861750897816	0.00988578023629814	0.00988574111586401	0.00988597740880597	0.00988602415581098	0.00988592714390717	0.00988583851150373	0.00988581609631025	0.00988584403389163	0.00988588680318661	0.00988591804551865	0.00988592718235813	0.00988591593218453	0.00988589245491135
flux1:	0.676855722779638	0.00957515768055738	0.00957517535572619	0.00957518643626387	0.00957518903609346	0.00957518260393676	0.00957516810500707	0.00957514799197242	0.00957512593445965	0.0095751062982481	0.00957509339524248	0.00957509056535857	0.00957509920385168	0.00957511791429826	0.00957514204852255	0.00957516398404089	0.00957517456261722	0.00957516609865724	0.00957513707963743	0.0095750977161105	0.00957507317126156	0.00957509707932515	0.00957518382835974	0.00957527690337018	0.00957522991994977	0.00957500063907476	0.00957503888967833	0.00957541856491231	0.00957477716664581	0.00957556632765359	0.00957505080859279	0.00957474348800562	0.00957505080859279	0.00957556632765359	0.00957477716664581	0.00957541856491231	0.00957503888967833	0.00957500063907476	0.00957522991994977	0.00957527690337018	0.00957518382835974	0.00957509707932515	0.00957507317126156	0.0095750977161105	0.00957513707963744	0.00957516609865724	0.00957517456261722	0.00957516398404089	0.00957514204852255
flux1:	0.677118171683392	0.00926598626137848	0.00926600413984911	0.00926601570663941	0.00926601902271308	0.00926601345499753	0.00926599986314205	0.00926598057619105	0.00926595912974407	0.0092659397569034	0.00926592665644109	0.00926592310077011	0.00926593049637011	0.00926594757199324	0.00926596994537228	0.0092659904014921	0.00926600028168383	0.0092659923647938	0.00926596534431337	0.00926592908125537	0.00926590759062095	0.00926593270051416	0.0092660174182123	0.00926610660124134	0.00926605954067325	0.00926583737972216	0.0092658748910373	0.00926623980081312	0.00926561771996943	0.00926638066971307	0.00926588103095602	0.00926558308035184	0.00926588103095602	0.00926638066971306	0.00926561771996942	0.00926623980081313	0.00926587489103729	0.00926583737972216	0.00926605954067325	0.00926610660124134	0.0092660174182123	0.00926593270051417	0.00926590759062095	0.00926592908125537	0.00926596534431337	0.0092659923647938	0.00926600028168384	0.0092659904014921	0.00926596994537229
flux1:	0.677380620587145	0.0089588791248155	0.00895889695454365	0.00895890875448701	0.00895891256869731	0.00895890771206671	0.00895889495819682	0.00895887651963201	0.00895885579253737	0.00895883686110682	0.00895882378697558	0.00895881974694713	0.00895882613001296	0.00895884176344914	0.00895886250782264	0.00895888153665803	0.00895889067650637	0.00895888316257491	0.00895885789708396	0.00895882441322769	0.00895880562847805	0.00895883164783161	0.00895891419297554	0.0089589995388273	0.00895895256511755	0.00895873763103878	0.00895877455012867	0.00895912513944008	0.00895852253350822	0.0089592596546035	0.00895877594700837	0.00895848737527611	0.00895877594700838	0.00895925965460351	0.00895852253350823	0.00895912513944008	0.00895877455012867	0.00895873763103879	0.00895895256511756	0.0089589995388273	0.00895891419297554	0.00895883164783161	0.00895880562847805	0.00895882441322769	0.00895885789708396	0.00895888316257491	0.00895889067650637	0.00895888153665803	0.00895886250782264
flux1:	0.677643069490898	0.00865430125287748	0.00865431878158999	0.00865433056755693	0.00865433467261457	0.008654330387598	0.00865431841765638	0.00865430086415901	0.00865428097694831	0.00865426267402434	0.00865424985527853	0.00865424557360269	0.00865425117192087	0.00865426554976343	0.00865428478804273	0.00865430243068664	0.00865431077616891	0.00865430350935096	0.00865427974561442	0.00865424871399883	0.00865423228686726	0.00865425892986687	0.00865433917259065	0.00865442074669488	0.00865437402585913	0.00865416641936949	0.00865420290160674	0.00865453963684868	0.00865395663379734	0.00865466834901501	0.00865420059890332	0.0086539213999831	0.00865420059890332	0.00865466834901501	0.00865395663379734	0.00865453963684868	0.00865420290160674	0.00865416641936949	0.00865437402585913	0.00865442074669488	0.00865433917259065	0.00865425892986687	0.00865423228686726	0.00865424871399883	0.00865427974561442	0.00865430350935095	0.00865431077616891	0.00865430243068664	0.00865428478804273
flux1:	0.677905518394651	0.00835269542463548	0.00835271240961399	0.00835272394996794	0.00835272815735667	0.00835272432367365	0.00835271310058035	0.00835269648155327	0.00835267756199398	0.00835266007607889	0.00835264773781366	0.00835264344896066	0.00835264847924707	0.00835266177574676	0.00835267961869153	0.00835269590552862	0.00835270339438445	0.0083526962139322	0.00835267369792227	0.00835264479557453	0.00835263038688021	0.00835265738120709	0.00835273520674435	0.00835281308528136	0.00835276678234584	0.00835256659267549	0.00835260279385432	0.00835292615255571	0.00835236284337989	0.00835304960644278	0.00835259781185518	0.008352327963668	0.00835259781185518	0.00835304960644278	0.00835236284337989	0.00835292615255571	0.00835260279385432	0.00835256659267549	0.00835276678234584	0.00835281308528135	0.00835273520674435	0.00835265738120709	0.00835263038688021	0.00835264479557454	0.00835267369792227	0.0083526962139322	0.00835270339438445	0.00835269590552862	0.00835267961869153
flux1:	0.678167967298405	0.00805448143857155	0.00805449765564043	0.00805450874233821	0.00805451288846184	0.00805450940842047	0.00805449891229759	0.00805448328691457	0.00805446546430202	0.00805444897761559	0.00805443733233136	0.00805443325410133	0.00805443791489741	0.0080544502871304	0.00805446683143651	0.00805448178341765	0.00805448834945967	0.00805448109651215	0.00805445958177149	0.00805443249848601	0.00805441978604886	0.00805444687870843	0.00805452219022107	0.00805459645967807	0.00805455073554462	0.00805435803545658	0.00805439410448697	0.00805470456585683	0.00805416099808154	0.00805482328518427	0.00805438741272532	0.00805412687632385	0.00805438741272532	0.00805482328518427	0.00805416099808154	0.00805470456585683	0.00805439410448697	0.00805435803545658	0.00805455073554462	0.00805459645967807	0.00805452219022107	0.00805444687870843	0.00805441978604886	0.00805443249848601	0.00805445958177149	0.00805448109651215	0.00805448834945967	0.00805448178341765	0.00805446683143651
flux1:	0.678430416202158	0.00776005546123484	0.00776007071250634	0.0077600811674595	0.00776008511782925	0.00776008191783792	0.00776007214469208	0.00776005757795774	0.00776004097708624	0.00776002565823881	0.00776001489816133	0.00776001122463101	0.00776001569077161	0.0077600272753276	0.00776004260295604	0.00776005623366014	0.00776006181131822	0.0077600543353603	0.00776003359054619	0.00776000803650446	0.00775999672176116	0.00776002368369077	0.00776009640415996	0.00776016716038638	0.00776012216869968	0.0077599370099725	0.00775997308237806	0.0077602711188958	0.00775974729123227	0.00776038559345785	0.00775996557582715	0.0077597142948006	0.00775996557582715	0.00776038559345785	0.00775974729123228	0.0077602711188958	0.00775997308237807	0.0077599370099725	0.00776012216869968	0.00776016716038638	0.00776009640415996	0.00776002368369077	0.00775999672176116	0.00776000803650446	0.00776003359054619	0.0077600543353603	0.00776006181131822	0.00776005623366014	0.00776004260295605
flux1:	0.678692865105911	0.00746978950090744	0.00746980362093727	0.0074698133004392	0.00746981695187165	0.00746981398219388	0.00746980494131533	0.00746979149947859	0.00746977623466923	0.00746976223205617	0.00746975252270878	0.0074697494187564	0.00746975383749613	0.00746976474865839	0.00746977892727599	0.00746979124555215	0.00746979577440016	0.00746978793912897	0.00746976775449814	0.00746974346653888	0.00746973327973467	0.00746975990914142	0.00746982998234535	0.00746989732919533	0.00746985321334685	0.0074696756228832	0.00746971181528123	0.00746999788550879	0.00746949374380575	0.00747010856056546	0.00746970429484203	0.00746946219499589	0.00746970429484203	0.00747010856056546	0.00746949374380575	0.00746999788550879	0.00746971181528123	0.0074696756228832	0.00746985321334686	0.00746989732919533	0.00746982998234535	0.00746975990914142	0.00746973327973467	0.00746974346653888	0.00746976775449813	0.00746978793912897	0.00746979577440016	0.00746979124555214	0.00746977892727599
flux1:	0.678955314009665	0.00718403100432067	0.00718404386444071	0.00718405266158687	0.00718405594249895	0.00718405317547089	0.00718404488586345	0.00718403263154479	0.00718401880108486	0.00718400623730541	0.00718399771255081	0.00718399531007	0.00718399979886942	0.00718401012818805	0.00718402321254272	0.00718403422550879	0.00718403765453407	0.00718402934290976	0.00718400953556194	0.00718398628197678	0.00718397698587563	0.00718400311031071	0.00718407050095173	0.00718413454861684	0.00718409143901072	0.00718392141570285	0.00718395782139731	0.00718423236413526	0.00718374779871086	0.00718433963228661	0.00718395097900201	0.00718371796832267	0.00718395097900201	0.0071843396322866	0.00718374779871086	0.00718423236413526	0.0071839578213973	0.00718392141570284	0.00718409143901071	0.00718413454861684	0.00718407050095173	0.00718400311031071	0.00718397698587563	0.00718398628197678	0.00718400953556194	0.00718402934290976	0.00718403765453407	0.00718403422550879	0.00718402321254272
flux1:	0.679217762913418	0.00690310257383857	0.00690311408455465	0.00690312192970244	0.00690312479868925	0.00690312222569019	0.00690311471187867	0.00690310369926409	0.00690309138056923	0.00690308034810333	0.00690307310678672	0.00690307150261227	0.00690307614850503	0.0069030859656042	0.00690309799962581	0.00690310771579503	0.00690311000719651	0.00690310112550099	0.00690308154326122	0.00690305912706019	0.00690305051917857	0.00690307599640502	0.00690314068947914	0.00690320155262207	0.00690315956431299	0.00690299707676188	0.00690303376253114	0.0069032971923824	0.00690283203676827	0.0069034013879907	0.00690302817099471	0.0069028041398992	0.00690302817099471	0.0069034013879907	0.00690283203676827	0.0069032971923824	0.00690303376253114	0.00690299707676189	0.00690315956431299	0.00690320155262207	0.00690314068947914	0.00690307599640502	0.00690305051917857	0.00690305912706019	0.00690308154326122	0.006903101125501	0.00690311000719651	0.00690310771579503	0.00690309799962581
flux1:	0.679480211817171	0.00662730180196419	0.00662731191342466	0.00662731877284509	0.00662732121580751	0.00662731884331933	0.00662731213088979	0.00662730240131544	0.00662729164706838	0.00662728220536592	0.00662727630960421	0.00662727556508946	0.00662728042548408	0.00662728977989991	0.00662730079929792	0.00662730923161559	0.00662731036394963	0.00662730084473088	0.00662728136861434	0.00662725962926984	0.00662725154269692	0.00662727626045183	0.00662733825997758	0.00662739605577882	0.0066273552865723	0.00662720027171953	0.0066272372758307	0.00662748998018285	0.00662704401125759	0.00662759137630927	0.00662723338340454	0.00662701820526468	0.00662723338340454	0.00662759137630927	0.00662704401125759	0.00662748998018285	0.0066272372758307	0.00662720027171953	0.00662735528657229	0.00662739605577882	0.00662733825997758	0.00662727626045183	0.00662725154269692	0.00662725962926984	0.00662728136861434	0.00662730084473088	0.00662731036394963	0.00662730923161559	0.00662730079929792
flux1:	0.679742660720924	0.0063569012194937	0.00635690992014516	0.00635691579310786	0.00635691781925419	0.00635691566436785	0.00635690977558017	0.00635690135378663	0.00635689218923581	0.00635688436329153	0.00635687983837079	0.00635687998048302	0.0063568850851982	0.00635689400901219	0.00635690404413904	0.00635691121273216	0.00635691118326757	0.00635690098710212	0.00635688153236758	0.0063568603461055	0.00635685264902371	0.00635687652380893	0.00635693585104744	0.00635699069727341	0.00635695122635534	0.00635680358904872	0.00635684092048377	0.00635708325786788	0.00635665619731133	0.00635718206560501	0.00635683904990156	0.00635663258182348	0.00635683904990156	0.00635718206560501	0.00635665619731133	0.00635708325786788	0.00635684092048377	0.00635680358904872	0.00635695122635535	0.00635699069727341	0.00635693585104744	0.00635687652380893	0.00635685264902371	0.0063568603461055	0.00635688153236758	0.00635690098710213	0.00635691118326757	0.00635691121273216	0.00635690404413905
flux1:	0.680005109624678	0.00609214835317089	0.00609215566681048	0.00609216058140959	0.00609216221848945	0.00609216030421387	0.00609215525399308	0.00609214814526673	0.00609214056679352	0.00609213434719968	0.00609213118296758	0.00609213220670826	0.00609213756100102	0.0060921460720197	0.0060921551507772	0.0060921610852505	0.00609215991144145	0.00609214902750448	0.00609212954335895	0.00609210882211757	0.00609210141617743	0.0060921243912396	0.00609218108254637	0.00609223309573576	0.00609219498287393	0.00609205459635209	0.00609209223518585	0.00609232453492566	0.00609191605188249	0.00609242090493097	0.00609209258684941	0.00609189467068201	0.00609209258684941	0.00609242090493097	0.00609191605188249	0.00609232453492567	0.00609209223518585	0.0060920545963521	0.00609219498287394	0.00609223309573576	0.00609218108254637	0.0060921243912396	0.00609210141617743	0.00609210882211757	0.00609212954335895	0.00609214902750448	0.00609215991144145	0.00609216108525051	0.0060921551507772
flux1:	0.680267558528431	0.00583326588824776	0.00583327186975666	0.00583327587782912	0.00583327716696565	0.00583327551767111	0.00583327131023218	0.00583326549858398	0.0058332594735694	0.00583325481796342	0.00583325297154025	0.00583325484345054	0.00583326043177379	0.00583326853700526	0.00583327668759243	0.00583328142874256	0.0058332791487761	0.00583326759426074	0.00583324806233002	0.00583322775155067	0.00583322056928434	0.0058332426119599	0.00583329671640772	0.00583334601026093	0.005833309295594	0.00583317600283997	0.00583321390167395	0.0058334364646991	0.00583304617950636	0.00583353049067228	0.00583321656050799	0.00583302702404788	0.00583321656050799	0.00583353049067228	0.00583304617950636	0.0058334364646991	0.00583321390167395	0.00583317600283997	0.00583330929559401	0.00583334601026094	0.00583329671640772	0.0058332426119599	0.00583322056928434	0.00583322775155066	0.00583324806233002	0.00583326759426074	0.0058332791487761	0.00583328142874256	0.00583327668759244
flux1:	0.680530007432184	0.00558045193096472	0.00558045666105753	0.00558045983256266	0.00558046082303584	0.00558045946032177	0.00558045608662131	0.00558045153407893	0.00558044700202761	0.00558044383778729	0.00558044323736948	0.0055804458998526	0.00558045169007063	0.00558045938926144	0.00558046664259295	0.00558047024345439	0.0055804669158779	0.00558045473435378	0.00558043516607508	0.00558041524151987	0.00558040824299834	0.00558042934160596	0.00558048091851322	0.00558052760255014	0.00558049230695518	0.00558036592283979	0.00558040400916173	0.00558061710982899	0.00558024459863614	0.00558070883362943	0.00558040895457691	0.00558022761293322	0.00558040895457691	0.00558070883362943	0.00558024459863614	0.00558061710982899	0.00558040400916173	0.00558036592283978	0.00558049230695518	0.00558052760255014	0.00558048091851322	0.00558042934160596	0.00558040824299834	0.00558041524151987	0.00558043516607508	0.00558045473435379	0.0055804669158779	0.00558047024345439	0.00558046664259295
flux1:	0.680792456335937	0.00533388036560164	0.00533388394495392	0.0053338863621782	0.00533388710647713	0.00533388604569852	0.00533388348183719	0.00533388012885581	0.00533387700366879	0.00533387523165418	0.00533387578114993	0.00533387915732878	0.00533388510512675	0.00533389239414728	0.00533389878580866	0.00533390131198947	0.00533389701446802	0.00533388427330974	0.00533386470643434	0.00533384517024865	0.00533383833919602	0.00533385849965645	0.00533390761614193	0.0053339517946755	0.00533391792068058	0.0053337982347907	0.00533383641410632	0.00533404030284982	0.00533368510294131	0.00533412972091845	0.00533384353244743	0.00533367018952742	0.00533384353244743	0.00533412972091844	0.00533368510294131	0.00533404030284983	0.00533383641410631	0.0053337982347907	0.00533391792068058	0.0053339517946755	0.00533390761614193	0.00533385849965645	0.00533383833919602	0.00533384517024865	0.00533386470643434	0.00533388427330974	0.00533389701446802	0.00533390131198947	0.00533389878580866
flux1:	0.681054905239691	0.00509370130042568	0.0050937038435441	0.00509370559546807	0.00509370614488091	0.00509370539250184	0.00509370359913112	0.00509370136605967	0.00509369953929206	0.00509369903839618	0.00509370062261502	0.00509370462144593	0.00509371067468956	0.00509371754858982	0.00509372312023642	0.00509372464954464	0.00509371947683847	0.005093706263886	0.00509368675830255	0.00509366763454896	0.00509366097412696	0.00509368021648045	0.00509372694514983	0.00509376871660138	0.0050937362497893	0.00509362302981628	0.00509366118938227	0.00509385609599994	0.00509351771162212	0.00509394316673378	0.0050936702882053	0.0050935047382799	0.0050936702882053	0.00509394316673378	0.00509351771162212	0.00509385609599994	0.00509366118938228	0.00509362302981628	0.0050937362497893	0.00509376871660137	0.00509372694514983	0.00509368021648045	0.00509366097412696	0.00509366763454896	0.00509368675830255	0.005093706263886	0.00509371947683847	0.00509372464954464	0.00509372312023642
flux1:	0.681317354143444	0.00486004159658338	0.00486004322576296	0.00486004440288306	0.00486004480383071	0.00486004435570477	0.00486004327842344	0.00486004206790611	0.0048600414128035	0.00486004204505003	0.00486004453516657	0.00486004905654589	0.00486005515937817	0.0048600616149752	0.00486006641512555	0.00486006703652713	0.00486006109781135	0.00486004751744777	0.00486002815054673	0.00486000948043765	0.00486000300890334	0.00486002136387791	0.00486006578072681	0.00486010523729012	0.00486007414812082	0.00485996714367139	0.00486000515664994	0.00486019129402809	0.00485986920251967	0.00486027594575357	0.00486001598016533	0.00485985800947547	0.00486001598016533	0.00486027594575357	0.00485986920251967	0.00486019129402809	0.00486000515664993	0.00485996714367139	0.00486007414812082	0.00486010523729012	0.00486006578072681	0.00486002136387791	0.00486000300890334	0.00486000948043765	0.00486002815054673	0.00486004751744777	0.00486006109781135	0.00486006703652713	0.00486006641512555
flux1:	0.681579803047197	0.0046330054737355	0.004633006313411	0.00463300700325095	0.00463300729450327	0.00463300713511066	0.00463300670577483	0.00463300640592017	0.00463300678199999	0.00463300839792057	0.00463301165694402	0.00463301659657326	0.00463302269307395	0.00463302873097538	0.00463303281519014	0.00463303262717434	0.00463302604284824	0.00463301221169151	0.00463299307349162	0.00463297491053697	0.0046329686569593	0.00463298616272273	0.0046330283453199	0.00463306557296091	0.00463303581892757	0.00463293476561187	0.00463297249546494	0.00463315006354579	0.00463284372157819	0.00463323220274925	0.00463298474050448	0.00463283412887014	0.00463298474050448	0.00463323220274926	0.00463284372157819	0.00463315006354579	0.00463297249546494	0.00463293476561187	0.00463303581892757	0.00463306557296091	0.00463302834531989	0.00463298616272273	0.0046329686569593	0.00463297491053697	0.00463299307349162	0.00463301221169151	0.00463302604284824	0.00463303262717433	0.00463303281519014
flux1:	0.68184225195095	0.00441267518603403	0.00441267535777845	0.00441267564125905	0.0044126758521021	0.0044126759547097	0.00441267609352907	0.00441267658164576	0.00441267783957738	0.00441268028360756	0.00441268417161474	0.00441268942542664	0.00441269546270356	0.00441270108871591	0.00441270451919207	0.00441270362764814	0.00441269652579645	0.00441268256820511	0.00441266375645413	0.0044126461617225	0.00441264016191973	0.00441265686112183	0.0044126968871135	0.00441273196587738	0.00441270349390127	0.00441260811755188	0.0044126454224997	0.00441281461230622	0.00441252346205222	0.0044128941318028	0.00441265875440544	0.00441251527680214	0.00441265875440544	0.0044128941318028	0.00441252346205221	0.00441281461230622	0.0044126454224997	0.00441260811755188	0.00441270349390127	0.00441273196587738	0.0044126968871135	0.00441265686112183	0.00441264016191973	0.0044126461617225	0.00441266375645414	0.00441268256820511	0.00441269652579645	0.00441270362764814	0.00441270451919207
flux1:	0.682104700854704	0.00419911176187592	0.00419911138023586	0.00419911132900226	0.00419911147835849	0.00419911180601224	0.00419911242426596	0.00419911357094592	0.00419911555748489	0.00419911867313947	0.00419912305206307	0.00419912852005491	0.00419913445068267	0.00419913967659418	0.00419914252123719	0.00419914103696674	0.00419913354964206	0.00419911959322795	0.00419910120867094	0.00419908424633763	0.00419907853916931	0.00419909447635579	0.00419913242231062	0.00419916542689288	0.00419913817585832	0.00419904819673872	0.00419908493411821	0.00419924593166678	0.00419896940673441	0.00419932271842282	0.00419909900201252	0.00419896243008504	0.00419909900201252	0.00419932271842282	0.00419896940673441	0.00419924593166678	0.00419908493411821	0.00419904819673872	0.00419913817585832	0.00419916542689289	0.00419913242231061	0.00419909447635579	0.00419907853916931	0.00419908424633762	0.00419910120867094	0.00419911959322795	0.00419913354964206	0.00419914103696674	0.00419914252123719
flux1:	0.682367149758457	0.00399235580075621	0.00399235497004561	0.00399235464478228	0.0039923547412252	0.00399235524844011	0.00399235625161975	0.00399235792494417	0.00399236048769155	0.00399236412231064	0.00399236886011767	0.0039923744494855	0.00399238023325152	0.00399238507701766	0.00399238740808034	0.00399238544408185	0.00399237770357548	0.00399236387490105	0.00399234601688623	0.00399232975021117	0.00399232437432782	0.00399233959377857	0.00399237553437283	0.00399240653490158	0.00399238043823198	0.00399229557510296	0.00399233160547939	0.00399248459543185	0.00399222212642285	0.00399255853779612	0.00399234605644989	0.00399221615993635	0.00399234605644989	0.00399255853779612	0.00399222212642286	0.00399248459543185	0.00399233160547939	0.00399229557510296	0.00399238043823198	0.00399240653490158	0.00399237553437283	0.00399233959377857	0.00399232437432782	0.00399232975021117	0.00399234601688623	0.00399236387490105	0.00399237770357549	0.00399238544408185	0.00399238740808033
flux1:	0.68262959866221	0.0037924283204704	0.00379242713257473	0.00379242658227579	0.00379242662483083	0.00379242725981067	0.0037924285509868	0.00379243062063963	0.00379243361242351	0.00379243762132083	0.00379244259546249	0.00379244822297648	0.00379245382793743	0.00379245831332934	0.00379246020572493	0.00379245787439109	0.00379245000964898	0.00379243643026588	0.00379241919282747	0.00379240368067346	0.00379239867179503	0.0037924132158141	0.00379244722333877	0.00379247628630788	0.00379245127448829	0.00379237124841515	0.00379240643932134	0.00379255160825281	0.00379230262783037	0.00379262260239798	0.00379242093113997	0.00379229747918554	0.00379242093113997	0.00379262260239798	0.00379230262783037	0.00379255160825281	0.00379240643932134	0.00379237124841515	0.00379245127448829	0.00379247628630788	0.00379244722333877	0.0037924132158141	0.00379239867179503	0.00379240368067346	0.00379241919282747	0.00379243643026588	0.00379245000964898	0.00379245787439109	0.00379246020572493
flux1:	0.682892047565963	0.00359933164789732	0.00359933018107605	0.00359932944318386	0.00359932942276857	0.00359933012996991	0.00359933161317992	0.00359933395427374	0.00359933723698548	0.00359934148687477	0.00359934658693686	0.00359935218054437	0.00359935758343264	0.00359936173923372	0.00359936326864156	0.00359936067900614	0.00359935281233009	0.00359933959528792	0.00359932306381277	0.00359930835777941	0.00359930374654274	0.00359931765420272	0.00359934979835995	0.00359937698765002	0.0035993529906098	0.00359927752841086	0.00359931175761305	0.00359944929679851	0.00359921324417644	0.00359951725222347	0.00359932596969886	0.00359920873204322	0.00359932596969886	0.00359951725222347	0.00359921324417644	0.00359944929679851	0.00359931175761305	0.00359927752841086	0.0035993529906098	0.00359937698765002	0.00359934979835995	0.00359931765420272	0.00359930374654274	0.00359930835777941	0.00359932306381278	0.00359933959528792	0.00359935281233009	0.00359936067900614	0.00359936326864156
flux1:	0.683154496469717	0.00341305034661618	0.00341304866523355	0.00341304776651566	0.00341304766784819	0.00341304839069751	0.00341304997416689	0.00341305247061581	0.00341305591837483	0.00341306028999706	0.00341306541952712	0.00341307091921024	0.00341307610526113	0.00341307996411467	0.00341308120499987	0.00341307846016025	0.00341307070431198	0.00341305795123594	0.00341304219978618	0.0034130283420017	0.00341302415238708	0.00341303745870936	0.00341306780665479	0.00341309318457869	0.00341307013385918	0.00341299897111649	0.00341303212933143	0.00341316223698316	0.00341293856177625	0.00341322708097596	0.00341304577176102	0.00341293451978907	0.00341304577176101	0.00341322708097596	0.00341293856177626	0.00341316223698316	0.00341303212933143	0.00341299897111648	0.00341307013385918	0.00341309318457869	0.00341306780665479	0.00341303745870936	0.00341302415238708	0.0034130283420017	0.00341304219978618	0.00341305795123594	0.00341307070431198	0.00341307846016025	0.00341308120499987
flux1:	0.68341694537347	0.00323355217469061	0.00323355032975863	0.00323354928776313	0.00323354909155609	0.00323354977513669	0.00323355137416921	0.00323355392148098	0.00323355742304579	0.00323356181296663	0.00323356689049677	0.0032335722484461	0.00323357721073939	0.00323358080775948	0.00323358183142405	0.0032335790262488	0.00323357148204836	0.00323355928085221	0.00323354437018147	0.00323353139176169	0.00323352764008337	0.00323354037561801	0.00323356899219788	0.00323359262051164	0.0032335704511568	0.00323350333473193	0.0032335353277472	0.00323365821066252	0.00323344637606529	0.0032337198916725	0.00323354814820638	0.00323344265585697	0.00323354814820638	0.0032337198916725	0.0032334463760653	0.00323365821066252	0.0032335353277472	0.00323350333473193	0.0032335704511568	0.00323359262051164	0.00323356899219788	0.00323354037561801	0.00323352764008337	0.00323353139176169	0.00323354437018147	0.00323355928085221	0.00323357148204836	0.0032335790262488	0.00323358183142405
flux1:	0.683679394277223	0.00306078906607181	0.00306078709645479	0.00306078592136736	0.00306078560662603	0.00306078620016955	0.00306078773957473	0.00306079024697362	0.00306079370736245	0.00306079802895245	0.00306080298827382	0.00306080816846768	0.00306081290689252	0.00306081627815297	0.00306081715092523	0.00306081437013521	0.00306080712461639	0.00306079554788427	0.0030607815241535	0.00306076944430877	0.00306076613873076	0.00306077832948611	0.00306080527761462	0.00306082721844029	0.00306080587056452	0.00306074256058419	0.00306077331075933	0.00306088918536518	0.00306068867065154	0.00306094767527794	0.00306078509941613	0.00306068514394849	0.00306078509941613	0.00306094767527794	0.00306068867065154	0.00306088918536518	0.00306077331075933	0.00306074256058419	0.00306080587056452	0.00306082721844029	0.00306080527761462	0.00306077832948611	0.00306076613873076	0.00306076944430877	0.0030607815241535	0.00306079554788427	0.00306080712461639	0.00306081437013521	0.00306081715092523
flux1:	0.683941843180977	0.00289469812924459	0.00289469606335375	0.0028946947600761	0.00289469430633277	0.00289469476537692	0.00289469618133888	0.00289469857317466	0.00289470191450055	0.00289470609814884	0.00289471088792421	0.00289471586522183	0.00289472038518107	0.00289472356619188	0.00289472434784516	0.00289472166453295	0.00289471478968939	0.00289470389372963	0.0028946907878976	0.00289467961364331	0.002894676754165	0.00289468842182791	0.00289471376294985	0.0028947340795656	0.00289471349956806	0.00289465377086664	0.00289468321801746	0.00289479231082344	0.00289460261318343	0.00289484760617333	0.00289469381037423	0.00289459917299535	0.00289469381037423	0.00289484760617333	0.00289460261318343	0.00289479231082344	0.00289468321801746	0.00289465377086664	0.00289471349956806	0.0028947340795656	0.00289471376294985	0.00289468842182791	0.002894676754165	0.00289467961364331	0.0028946907878976	0.00289470389372963	0.00289471478968939	0.00289472166453295	0.00289472434784516
flux1:	0.68420429208473	0.00273520265694841	0.00273520051474699	0.00273519908502466	0.00273519847436305	0.00273519876247023	0.00273520000380186	0.00273520222024008	0.00273520538180402	0.00273520937444805	0.00273521395727084	0.00273521871613922	0.00273522302710892	0.00273522605137902	0.00273522679385209	0.00273522426847852	0.00273521782060575	0.00273520764515077	0.00273519547299038	0.00273518519939697	0.002735182778239	0.0027351939406211	0.00273521773520745	0.00273523649267039	0.00273521663408196	0.00273516027710767	0.00273518837879866	0.00273529092629148	0.00273511156204106	0.00273534304848124	0.00273519765664795	0.00273510812300872	0.00273519765664795	0.00273534304848124	0.00273511156204105	0.00273529092629148	0.00273518837879866	0.00273516027710767	0.00273521663408196	0.00273523649267039	0.00273521773520745	0.0027351939406211	0.002735182778239	0.00273518519939697	0.00273519547299039	0.00273520764515077	0.00273521782060575	0.00273522426847852	0.00273522679385209
flux1:	0.684466740988483	0.00258221314105906	0.00258221093620288	0.00258220938064859	0.0025822085994016	0.00258220868936906	0.00258220971813439	0.00258221171516079	0.00258221465287841	0.00258221841695581	0.00258222276797803	0.0025822273009752	0.0025822314150287	0.0025822343127988	0.00258223505926777	0.00258223273914956	0.00258222675876186	0.00258221732726448	0.00258220608993454	0.00258219670083763	0.00258219470315095	0.00258220537479506	0.00258222768282472	0.0025822449484025	0.00258222577236694	0.00258217259357779	0.00258219932486611	0.00258229557289694	0.00258212607811368	0.00258234456752324	0.0025822072155308	0.00258212257610079	0.00258220721553079	0.00258234456752324	0.00258212607811368	0.00258229557289694	0.00258219932486611	0.00258217259357779	0.00258222577236694	0.0025822449484025	0.00258222768282471	0.00258220537479506	0.00258219470315095	0.00258219670083763	0.00258220608993454	0.00258221732726448	0.00258222675876186	0.00258223273914956	0.00258223505926777
flux1:	0.684729189892236	0.00243562828700426	0.00243562602895744	0.00243562434884201	0.00243562338887956	0.00243562326340878	0.00243562405493246	0.00243562580373633	0.00243562848899851	0.00243563200094292	0.00243563610620006	0.00243564041233408	0.0024356443427272	0.00243564713993745	0.00243564792426704	0.00243564584354526	0.00243564035582338	0.00243563167627934	0.00243562136136678	0.0024356128304488	0.00243561123526579	0.00243562142814885	0.00243564230953643	0.00243565815293556	0.00243563962834039	0.00243558945013099	0.00243561480282194	0.00243570500555254	0.00243554493620306	0.00243575094095792	0.00243562127690227	0.00243554132723603	0.00243562127690227	0.00243575094095792	0.00243554493620306	0.00243570500555254	0.00243561480282194	0.00243558945013099	0.00243563962834039	0.00243565815293556	0.00243564230953643	0.00243562142814885	0.00243561123526579	0.0024356128304488	0.00243562136136677	0.00243563167627934	0.00243564035582338	0.00243564584354526	0.00243564792426705
flux1:	0.68499163879599	0.00229533602240044	0.00229533371838903	0.00229533191710333	0.00229533077666224	0.00229533042849082	0.00229533097080544	0.00229533245663224	0.00229533487471648	0.00229533812312699	0.00229534197768606	0.00229534606075879	0.00229534982065704	0.00229535253819414	0.00229535338477365	0.00229535156483127	0.00229534658053804	0.00229533864675022	0.00229532922968762	0.00229532152183741	0.00229532030318464	0.00229533002745834	0.00229534954239696	0.00229536403578617	0.0022953461390717	0.00229529879928518	0.00229532278077047	0.00229540719925433	0.00229525613088789	0.00229545016444097	0.00229532784865067	0.0022952523895592	0.00229532784865067	0.00229545016444097	0.00229525613088789	0.00229540719925433	0.00229532278077046	0.00229529879928518	0.0022953461390717	0.00229536403578617	0.00229534954239696	0.00229533002745834	0.00229532030318464	0.00229532152183741	0.00229532922968762	0.00229533864675022	0.00229534658053804	0.00229535156483127	0.00229535338477365
flux1:	0.685254087699743	0.0021612144949446	0.0021612121516402	0.00216121023576507	0.00216120891980732	0.00216120835133775	0.0021612086441458	0.0021612098647269	0.00216121201288572	0.00216121499649888	0.00216121860254789	0.00216122246957794	0.00216122607098716	0.00216122872423447	0.00216122964818362	0.00216122809846234	0.00216122361524895	0.00216121640843889	0.00216120785419766	0.00216120092705514	0.00216120005515149	0.00216120931986909	0.00216122752906603	0.0021612407469039	0.00216122346158853	0.00216117881267733	0.00216120144443545	0.00216128034491658	0.0021611378720051	0.00216132044696559	0.00216120515181884	0.00216113398946128	0.00216120515181884	0.00216132044696559	0.0021611378720051	0.00216128034491658	0.00216120144443545	0.00216117881267733	0.00216122346158853	0.0021612407469039	0.00216122752906603	0.00216120931986909	0.00216120005515149	0.00216120092705515	0.00216120785419766	0.00216121640843889	0.00216122361524895	0.00216122809846234	0.00216122964818362
flux1:	0.685516536603496	0.00203313305495463	0.0020331306798123	0.00203312865976724	0.00203312717988471	0.00203312640237119	0.00203312645561702	0.00203312741929472	0.00203312930464813	0.00203313203023485	0.00203313539521806	0.00203313905501962	0.00203314250796152	0.00203314510665593	0.00203314611436769	0.00203314483351991	0.00203314083753626	0.00203313432820421	0.00203312659316431	0.00203312039876133	0.00203311984123239	0.00203312865501928	0.00203314561981193	0.0020331576384962	0.00203314095446453	0.00203309886236967	0.00203312017821221	0.00203319383022633	0.00203305956523211	0.00203323119136793	0.00203312260095825	0.00203305554686859	0.00203312260095825	0.00203323119136793	0.00203305956523211	0.00203319383022633	0.00203312017821221	0.00203309886236967	0.00203314095446454	0.0020331576384962	0.00203314561981193	0.00203312865501928	0.00203311984123239	0.00203312039876133	0.00203312659316431	0.00203313432820421	0.00203314083753626	0.00203314483351991	0.00203314611436769
flux1:	0.685778985507249	0.00191095321833054	0.00191095082053878	0.00191094871081198	0.00191094708472266	0.00191094611709694	0.0019109459492555	0.00191094667292414	0.00191094831027769	0.00191095079057485	0.00191095392546108	0.00191095738743464	0.00191096069938868	0.00191096324776952	0.00191096433774252	0.00191096331504505	0.00191095978276292	0.00191095393269843	0.00191094696659985	0.00191094145301603	0.00191094117606541	0.0019109495477005	0.00191096533004886	0.00191097622741288	0.00191096014001767	0.00191092048283913	0.00191094052698695	0.00191100920134928	0.00191088277360047	0.00191104395582522	0.00191094176551761	0.00191087863658105	0.00191094176551761	0.00191104395582522	0.00191088277360047	0.00191100920134927	0.00191094052698695	0.00191092048283913	0.00191096014001767	0.00191097622741288	0.00191096533004886	0.0019109495477005	0.00191094117606541	0.00191094145301603	0.00191094696659985	0.00191095393269843	0.00191095978276292	0.00191096331504505	0.00191096433774252
flux1:	0.686041434411003	0.00179452960609221	0.00179452719712432	0.0017945250161143	0.00179452326681624	0.00179452213424625	0.00179452177044014	0.0017945222774197	0.00179452368711827	0.00179452593888784	0.00179452885663884	0.00179453212981019	0.001794535305424	0.00179453780264407	0.00179453896654682	0.00179453818349701	0.00179453508365502	0.00179452984800429	0.00179452359589414	0.00179451870885718	0.00179451867834583	0.0017945266172312	0.00179454127959169	0.00179455113427847	0.00179453564331059	0.00179449830984131	0.00179451713491192	0.00179458110167087	0.00179446215612022	0.00179461339252168	0.00179451730843844	0.00179445792683115	0.00179451730843844	0.00179461339252168	0.00179446215612022	0.00179458110167087	0.00179451713491192	0.00179449830984131	0.00179453564331059	0.00179455113427847	0.00179454127959169	0.0017945266172312	0.00179451867834583	0.00179451870885718	0.00179452359589414	0.00179452984800429	0.00179453508365502	0.00179453818349701	0.00179453896654682
flux1:	0.686303883314756	0.00168371085704098	0.00168370845082568	0.00168370622034727	0.00168370437501114	0.00168370310729279	0.00168370257734582	0.00168370289529466	0.00168370410120595	0.00168370614349496	0.00168370885778042	0.00168371195010379	0.0016837149911579	0.00168371743191454	0.00168371865581657	0.00168371808783123	0.00168371538341469	0.00168371071271968	0.00168370511681949	0.00168370080119129	0.0016837009835882	0.00168370850009424	0.00168372210518618	0.00168373099593439	0.00168371610451488	0.00168368099270736	0.00168369865768936	0.00168375818411911	0.00168364638005481	0.00168378816001566	0.00168369789848729	0.00168364209159176	0.00168369789848729	0.00168378816001566	0.00168364638005481	0.00168375818411911	0.00168369865768936	0.00168368099270736	0.00168371610451488	0.00168373099593439	0.00168372210518618	0.00168370850009424	0.0016837009835882	0.00168370080119129	0.00168370511681948	0.00168371071271968	0.00168371538341469	0.00168371808783123	0.00168371865581657
flux1:	0.686566332218509	0.00157834051047872	0.00157833812323164	0.00157833586775541	0.00157833395644463	0.00157833258632602	0.00157833192285398	0.00157833208181224	0.00157833310951525	0.0015783349621689	0.00157833748635378	0.00157834040427729	0.00157834330987599	0.00157834568521166	0.00157834695091454	0.00157834656905434	0.00157834421923076	0.00157834006136599	0.00157833506279708	0.0015783312639005	0.00157833162707939	0.00157833873276184	0.00157835134324392	0.00157835934812175	0.00157834506156784	0.00157831207699744	0.00157832864527998	0.00157838399397568	0.00157827900374446	0.00157841180619874	0.00157832709321045	0.00157827469351752	0.00157832709321045	0.00157841180619874	0.00157827900374446	0.00157838399397568	0.00157832864527998	0.00157831207699744	0.00157834506156784	0.00157835934812175	0.00157835134324392	0.00157833873276184	0.00157833162707939	0.0015783312639005	0.00157833506279708	0.00157834006136599	0.00157834421923076	0.00157834656905434	0.00157834695091454
flux1:	0.686828781122262	0.00147825785630353	0.00147825550607875	0.00147825325178293	0.00147825130609189	0.00147824986762302	0.0014782491042486	0.00147824913488625	0.00147825001011913	0.00147825169257855	0.00147825403898923	0.0014782567872653	0.00147825955421513	0.00147826185243215	0.00147826313883406	0.001478262911483	0.00147826087342441	0.00147825717537065	0.00147825271568952	0.00147824938044385	0.00147824989431237	0.00147825660200542	0.00147826828008321	0.00147827547570596	0.00147826180041897	0.00147823085480044	0.00147824639231595	0.00147829781944492	0.00147819932723833	0.00147832361909844	0.0014782441897581	0.00147819503476469	0.0014782441897581	0.00147832361909844	0.00147819932723834	0.00147829781944492	0.00147824639231595	0.00147823085480044	0.00147826180041897	0.00147827547570596	0.00147826828008321	0.00147825660200542	0.00147824989431237	0.00147824938044385	0.00147825271568952	0.00147825717537065	0.00147826087342441	0.001478262911483	0.00147826313883406
flux1:	0.687091230026016	0.00138329875017341	0.00138329645620616	0.00138329422992353	0.00138329228161986	0.0013832908086099	0.00138328997837265	0.00138328991049614	0.00138329065789708	0.00138329218829295	0.00138329436775235	0.00138329694946323	0.00138329957279348	0.00138330178042665	0.00138330306485876	0.00138330295929682	0.00138330118983279	0.00138329789924097	0.00138329392175098	0.00138329099959734	0.00138329163655509	0.00138329796035179	0.00138330876733994	0.00138331522810517	0.00138330217052267	0.00138327318032767	0.00138328775385557	0.0013833355076068	0.00138324320835072	0.00138335944313137	0.00138328504117887	0.00138323897328851	0.00138328504117887	0.00138335944313136	0.00138324320835072	0.0013833355076068	0.00138328775385557	0.00138327318032768	0.00138330217052267	0.00138331522810517	0.00138330876733994	0.00138329796035179	0.00138329163655509	0.00138329099959734	0.00138329392175098	0.00138329789924097	0.00138330118983279	0.00138330295929682	0.00138330306485876
flux1:	0.687353678929769	0.00129329639179486	0.00129329417371159	0.00129329200185172	0.00129329008159972	0.00129328860624889	0.00129328774026226	0.0012932876016135	0.00129328824376832	0.00129328963830458	0.00129329165991173	0.00129329407667177	0.00129329655024828	0.00129329865304109	0.00129329991252101	0.00129329989633946	0.0012932983533979	0.00129329541991125	0.00129329187073105	0.00129328931434111	0.00129329004957207	0.0012932960047079	0.00129330600057142	0.00129331179794242	0.00129329936358991	0.00129327224880382	0.00129328592447152	0.00129333024373389	0.0012932438421112	0.00129335245876803	0.00129328283614072	0.00129323970257263	0.00129328283614072	0.00129335245876803	0.0012932438421112	0.0012933302437339	0.00129328592447152	0.00129327224880382	0.00129329936358991	0.00129331179794242	0.00129330600057142	0.0012932960047079	0.00129329004957207	0.00129328931434111	0.00129329187073105	0.00129329541991125	0.0012932983533979	0.00129329989633946	0.00129329991252101
flux1:	0.687616127833522	0.00120808206474118	0.00120807994171296	0.00120807784923281	0.00120807598546201	0.00120807453721819	0.00120807366360673	0.00120807347896854	0.00120807403576067	0.00120807530836703	0.00120807717948705	0.00120807943177752	0.00120808174896086	0.00120808373279595	0.00120808494515276	0.00120808498747369	0.00120808363128066	0.00120808100759735	0.00120807783647954	0.00120807560225136	0.0012080764138635	0.00120808201652257	0.00120809125942104	0.00120809646128506	0.00120808465395514	0.00120805933700126	0.00120807217900729	0.00120811329229586	0.00120803250192161	0.00120813392391365	0.00120806884037734	0.00120802849308752	0.00120806884037734	0.00120813392391365	0.00120803250192161	0.00120811329229586	0.00120807217900729	0.00120805933700126	0.00120808465395514	0.00120809646128506	0.00120809125942104	0.00120808201652257	0.00120807641386349	0.00120807560225136	0.00120807783647954	0.00120808100759735	0.00120808363128066	0.00120808498747369	0.00120808494515276
flux1:	0.687878576737275	0.0011274858365404	0.00112748382645013	0.00112748183593493	0.0011274800539026	0.00112747865857492	0.00112747780170566	0.00112747759231018	0.00112747808055335	0.00112747924277425	0.00112748096919708	0.00112748305678784	0.00112748521108979	0.00112748706283169	0.00112748820766734	0.00112748828014168	0.00112748707416512	0.00112748471683661	0.00112748187774154	0.00112747992609554	0.00112748079512593	0.00112748606219141	0.00112749460804814	0.00112749927817034	0.00112748809924907	0.00112746450409856	0.00112747657367174	0.00112751469831023	0.00112743924106939	0.00112753387564688	0.00112747309849708	0.00112743539411349	0.00112747309849708	0.00112753387564688	0.00112743924106939	0.00112751469831023	0.00112747657367174	0.00112746450409856	0.00112748809924907	0.00112749927817034	0.00112749460804814	0.00112748606219141	0.00112748079512593	0.00112747992609554	0.00112748187774154	0.00112748471683661	0.00112748707416512	0.00112748828014168	0.00112748820766734
flux1:	0.688141025641029	0.00105133721808846	0.00105133533677273	0.00105133346767543	0.00105133178875497	0.00105133046789878	0.00105132964790377	0.00105132943112481	0.00105132986444694	0.00105133092552656	0.00105133251174963	0.00105133443416268	0.00105133641986035	0.0010513381280768	0.00105133918754015	0.00105133926511103	0.00105133817674572	0.00105133604671804	0.00105133349815756	0.00105133179365226	0.00105133270396008	0.0010513376527302	0.00105134555484552	0.0010513497524343	0.0010513392003868	0.00105131725186289	0.00105132860646122	0.00105136394801934	0.00105129355356817	0.00105138179128042	0.00105132509511411	0.00105128989488653	0.00105132509511411	0.00105138179128042	0.00105129355356817	0.00105136394801934	0.00105132860646122	0.00105131725186289	0.0010513392003868	0.0010513497524343	0.00105134555484552	0.0010513376527302	0.00105133270396008	0.00105133179365226	0.00105133349815756	0.00105133604671804	0.00105133817674572	0.00105133926511103	0.00105133918754015
flux1:	0.688403474544782	9.79465781743949e-4	9.7946404235819e-4	9.79462310430291e-4	9.79460751641082e-4	9.79459522212301e-4	9.79458754784378e-4	9.79458544082844e-4	9.79458933020828e-4	9.79459900139056e-4	9.79461349728859e-4	9.79463106702706e-4	9.79464919376453e-4	9.79466474914616e-4	9.79467434275286e-4	9.7946749570514e-4	9.79466496707709e-4	9.79464559622423e-4	9.79462264795889e-4	9.79460776088505e-4	9.79461714159807e-4	9.79466362050786e-4	9.79473670775044e-4	9.79477450168175e-4	9.79467520187594e-4	9.7944714346405e-4	9.79457836207924e-4	9.79490588183308e-4	9.79424993608177e-4	9.79507208020215e-4	9.79454374574808e-4	9.79421544338721e-4	9.79454374574808e-4	9.79507208020214e-4	9.79424993608177e-4	9.79490588183308e-4	9.79457836207925e-4	9.79447143464051e-4	9.79467520187595e-4	9.79477450168175e-4	9.79473670775043e-4	9.79466362050787e-4	9.79461714159807e-4	9.79460776088505e-4	9.79462264795889e-4	9.79464559622423e-4	9.7946649670771e-4	9.7946749570514e-4	9.79467434275286e-4
flux1:	0.688665923448535	9.11701737742378e-4	9.1170015028371e-4	9.11698567214896e-4	9.11697140993534e-4	9.11696015256041e-4	9.11695311687838e-4	9.11695116770321e-4	9.11695469030583e-4	9.11696347644011e-4	9.11697663633763e-4	9.11699255553042e-4	9.11700892522629e-4	9.11702288926044e-4	9.11703136946022e-4	9.11703165116532e-4	9.11702231808502e-4	9.11700458088042e-4	9.11698384838513e-4	9.11697084518079e-4	9.11698039207393e-4	9.11702403461872e-4	9.11709165939684e-4	9.11712576415197e-4	9.11703260232382e-4	9.11684380518533e-4	9.11694459844899e-4	9.11724803572473e-4	9.11663753193635e-4	9.11740300795523e-4	9.11691118848771e-4	9.11660529001676e-4	9.1169111884877e-4	9.11740300795522e-4	9.11663753193636e-4	9.11724803572472e-4	9.11694459844899e-4	9.11684380518533e-4	9.11703260232382e-4	9.11712576415197e-4	9.11709165939684e-4	9.11702403461872e-4	9.11698039207392e-4	9.1169708451808e-4	9.11698384838513e-4	9.11700458088042e-4	9.11702231808502e-4	9.11703165116533e-4	9.11703136946023e-4
flux1:	0.688928372352288	8.47876468830267e-4	8.47875039837911e-4	8.47873613107023e-4	8.47872327306033e-4	8.47871312964172e-4	8.47870680391853e-4	8.47870507537422e-4	8.47870828375143e-4	8.47871622618484e-4	8.47872807904037e-4	8.47874236166001e-4	8.47875696808224e-4	8.47876930570095e-4	8.47877659680401e-4	8.47877641682823e-4	8.47876754947322e-4	8.47875119694805e-4	8.47873240316846e-4	8.4787210463918e-4	8.47873066871537e-4	8.47877164288918e-4	8.47883424281914e-4	8.47886509992039e-4	8.47877795837103e-4	8.47860338235137e-4	8.47869847753199e-4	8.47897952518954e-4	8.47841197822115e-4	8.47912418111366e-4	8.47866683433667e-4	8.47838208921312e-4	8.47866683433667e-4	8.47912418111366e-4	8.47841197822116e-4	8.47897952518954e-4	8.478698477532e-4	8.47860338235137e-4	8.47877795837103e-4	8.47886509992038e-4	8.47883424281914e-4	8.47877164288917e-4	8.47873066871536e-4	8.4787210463918e-4	8.47873240316846e-4	8.47875119694805e-4	8.47876754947322e-4	8.47877641682823e-4	8.47877659680401e-4
flux1:	0.689190821256042	7.87823023266087e-4	7.87821755705125e-4	7.87820488631896e-4	7.87819346720897e-4	7.87818447240594e-4	7.87817889048252e-4	7.87817741556305e-4	7.87818034227598e-4	7.87818747335203e-4	7.8781980503744e-4	7.87821072334783e-4	7.87822358274345e-4	7.87823428931307e-4	7.87824035229292e-4	7.87823962269835e-4	7.87823107372705e-4	7.87821590119883e-4	7.87819881051847e-4	7.87818889605038e-4	7.87819852060474e-4	7.87823698761966e-4	7.87829496553018e-4	7.8783229657487e-4	7.87824169276702e-4	7.87808058792e-4	7.87817037316103e-4	7.87843060648315e-4	7.87790360323359e-4	7.87856576038253e-4	7.87814091387351e-4	7.87787611697047e-4	7.8781409138735e-4	7.87856576038252e-4	7.87790360323359e-4	7.87843060648314e-4	7.87817037316103e-4	7.87808058792001e-4	7.87824169276703e-4	7.8783229657487e-4	7.87829496553018e-4	7.87823698761966e-4	7.87819852060473e-4	7.87818889605037e-4	7.87819881051847e-4	7.87821590119884e-4	7.87823107372705e-4	7.87823962269836e-4	7.87824035229291e-4
flux1:	0.689453270159795	7.3137656656161e-4	7.31375459883072e-4	7.31374351859118e-4	7.31373353294996e-4	7.31372568371676e-4	7.31372084710293e-4	7.31371963423283e-4	7.31372229668148e-4	7.31372864380967e-4	7.31373798150388e-4	7.31374908657954e-4	7.31376023831533e-4	7.31376933909723e-4	7.31377416998836e-4	7.31377284148616e-4	7.31376450417889e-4	7.31375034756242e-4	7.31373476189625e-4	7.31372611517271e-4	7.31373568316747e-4	7.31377179554501e-4	7.3138255193245e-4	7.31385100424918e-4	7.31377541630784e-4	7.31362703312354e-4	7.31371185044568e-4	7.3139527315287e-4	7.31346393217146e-4	7.31407910697438e-4	7.31368485844602e-4	7.31343885002388e-4	7.31368485844602e-4	7.31407910697438e-4	7.31346393217146e-4	7.3139527315287e-4	7.31371185044568e-4	7.31362703312354e-4	7.31377541630785e-4	7.31385100424918e-4	7.3138255193245e-4	7.31377179554501e-4	7.31373568316747e-4	7.31372611517271e-4	7.31373476189625e-4	7.31375034756242e-4	7.31376450417889e-4	7.31377284148615e-4	7.31377416998837e-4
flux1:	0.689715719063548	6.78374792547664e-4	6.78373842907377e-4	6.78372889776715e-4	6.78372030504052e-4	6.78371356633261e-4	6.78370945008814e-4	6.78370848867032e-4	6.78371089386441e-4	6.7837164831684e-4	6.78372462563666e-4	6.78373422024339e-4	6.78374372625053e-4	6.78375127456297e-4	6.78375490154819e-4	6.78375295976727e-4	6.78374476375697e-4	6.78373149505309e-4	6.78371724942143e-4	6.78370972148651e-4	6.78371918557146e-4	6.78375308573095e-4	6.78380288893448e-4	6.78382615346596e-4	6.78375603841185e-4	6.78361963026934e-4	6.78369977860124e-4	6.78392266191797e-4	6.7834698017457e-4	6.78404089825657e-4	6.78367541602237e-4	6.783447081706e-4	6.78367541602237e-4	6.78404089825657e-4	6.7834698017457e-4	6.78392266191798e-4	6.78369977860124e-4	6.78361963026935e-4	6.78375603841186e-4	6.78382615346596e-4	6.78380288893448e-4	6.78375308573096e-4	6.78371918557147e-4	6.78370972148651e-4	6.78371724942144e-4	6.7837314950531e-4	6.78374476375697e-4	6.78375295976727e-4	6.78375490154819e-4
flux1:	0.689978167967302	6.28658294539487e-4	6.28657495149856e-4	6.28656689703869e-4	6.28655962744515e-4	6.28655393851752e-4	6.28655049740247e-4	6.2865497633123e-4	6.28655191228453e-4	6.28655677162784e-4	6.28656377203578e-4	6.28657192915736e-4	6.28657987231036e-4	6.2865859466139e-4	6.28658842609374e-4	6.28658588695379e-4	6.28657779323864e-4	6.28656531552847e-4	6.28655227339133e-4	6.28654573697984e-4	6.28655505856761e-4	6.28658687793421e-4	6.28663306107448e-4	6.28665435668367e-4	6.28658947770052e-4	6.28646430410753e-4	6.28654004322514e-4	6.2867461820545e-4	6.28632707370457e-4	6.28685684207554e-4	6.28651836561082e-4	6.28630663634065e-4	6.28651836561082e-4	6.28685684207554e-4	6.28632707370457e-4	6.2867461820545e-4	6.28654004322515e-4	6.28646430410753e-4	6.28658947770052e-4	6.28665435668366e-4	6.28663306107447e-4	6.28658687793421e-4	6.28655505856761e-4	6.28654573697984e-4	6.28655227339133e-4	6.28656531552847e-4	6.28657779323864e-4	6.28658588695379e-4	6.28658842609375e-4
flux1:	0.690240616871055	5.82070897552739e-4	5.82070239136294e-4	5.82069571685507e-4	5.82068967776534e-4	5.8206849586577e-4	5.82068213318134e-4	5.82068159389778e-4	5.82068348553601e-4	5.82068764680034e-4	5.82069356798888e-4	5.82070037513691e-4	5.82070685674242e-4	5.82071155689969e-4	5.82071296884607e-4	5.82070987336224e-4	5.82070186892601e-4	5.82069011116667e-4	5.82067815976116e-4	5.82067250558111e-4	5.82068165254431e-4	5.82071151116716e-4	5.8207543435911e-4	5.82077388216824e-4	5.82071398228337e-4	5.82059931264287e-4	5.82067086773039e-4	5.82086142116194e-4	5.82047395700497e-4	5.8209649995057e-4	5.82065184000353e-4	5.82045569193118e-4	5.82065184000353e-4	5.8209649995057e-4	5.82047395700497e-4	5.82086142116194e-4	5.8206708677304e-4	5.82059931264287e-4	5.82071398228338e-4	5.82077388216823e-4	5.8207543435911e-4	5.82071151116716e-4	5.82068165254432e-4	5.82067250558111e-4	5.82067815976116e-4	5.82069011116668e-4	5.82070186892601e-4	5.82070987336224e-4	5.82071296884607e-4
flux1:	0.690503065774808	5.38459952678183e-4	5.38459423988855e-4	5.38458882974032e-4	5.38458391216051e-4	5.38458007001296e-4	5.38457779207482e-4	5.38457741121454e-4	5.38457904536432e-4	5.3845825459273e-4	5.38458746021132e-4	5.38459301762681e-4	5.38459815422716e-4	5.38460159719865e-4	5.38460204008936e-4	5.38459844891596e-4	5.38459054124876e-4	5.38457945312722e-4	5.38456849900814e-4	5.38456363235078e-4	5.38457257714182e-4	5.38460058378565e-4	5.38464030602183e-4	5.38465826413614e-4	5.38460307104925e-4	5.38449818870582e-4	5.38456575526872e-4	5.3847417955119e-4	5.38438395000509e-4	5.3848387274162e-4	5.3845492682483e-4	5.38436772255087e-4	5.3845492682483e-4	5.3848387274162e-4	5.3843839500051e-4	5.38474179551191e-4	5.38456575526872e-4	5.38449818870582e-4	5.38460307104926e-4	5.38465826413614e-4	5.38464030602182e-4	5.38460058378565e-4	5.38457257714182e-4	5.38456363235078e-4	5.38456849900814e-4	5.38457945312722e-4	5.38459054124876e-4	5.38459844891596e-4	5.38460204008936e-4
flux1:	0.690765514678561	4.97676594864414e-4	4.97676183242398e-4	4.97675755849828e-4	4.97675364332195e-4	4.97675057822701e-4	4.97674877611654e-4	4.97674851721168e-4	4.976749896974e-4	4.97675278039564e-4	4.97675676864105e-4	4.97676118688716e-4	4.97676510659885e-4	4.97676742183309e-4	4.97676700744404e-4	4.97676299543125e-4	4.97675520720266e-4	4.97674475425799e-4	4.97673471919628e-4	4.97673055696207e-4	4.97673927516998e-4	4.97676552782344e-4	4.97680235427617e-4	4.97681887767016e-4	4.97676810869382e-4	4.97667231503413e-4	4.97673606392185e-4	4.9768985836786e-4	4.97656841551257e-4	4.97698925371051e-4	4.97672195071711e-4	4.97655407330926e-4	4.97672195071711e-4	4.97698925371051e-4	4.97656841551257e-4	4.9768985836786e-4	4.97673606392185e-4	4.97667231503413e-4	4.97676810869382e-4	4.97681887767016e-4	4.97680235427617e-4	4.97676552782344e-4	4.97673927516998e-4	4.97673055696207e-4	4.97673471919629e-4	4.976744754258e-4	4.97675520720266e-4	4.97676299543125e-4	4.97676700744404e-4
flux1:	0.691027963582315	4.59575965480995e-4	4.59575657408993e-4	4.59575330159011e-4	4.59575026534391e-4	4.59574787551105e-4	4.5957464781065e-4	4.59574630754031e-4	4.5957474407537e-4	4.59574975673475e-4	4.59575290684156e-4	4.59575630396899e-4	4.59575914257597e-4	4.59576046733658e-4	4.59575931563843e-4	4.59575496663604e-4	4.59574733072521e-4	4.59573748990192e-4	4.59572830725026e-4	4.59572477544052e-4	4.595733244773e-4	4.59575783149986e-4	4.59579195336394e-4	4.59580716151538e-4	4.59576052843913e-4	4.5956731468478e-4	4.59573322917552e-4	4.59588314886923e-4	4.59557880276518e-4	4.59596789934308e-4	4.59572128089057e-4	4.59556618201808e-4	4.59572128089057e-4	4.59596789934307e-4	4.59557880276518e-4	4.59588314886923e-4	4.59573322917552e-4	4.59567314684781e-4	4.59576052843914e-4	4.59580716151538e-4	4.59579195336393e-4	4.59575783149986e-4	4.59573324477301e-4	4.59572477544052e-4	4.59572830725026e-4	4.59573748990192e-4	4.59574733072521e-4	4.59575496663604e-4	4.59575931563843e-4
flux1:	0.691290412486068	4.24017401142459e-4	4.24017182774892e-4	4.2401694205823e-4	4.24016714045609e-4	4.24016532653729e-4	4.24016426661736e-4	4.24016415569734e-4	4.24016505564914e-4	4.2401668593636e-4	4.24016926430631e-4	4.24017176277858e-4	4.24017365978923e-4	4.24017413463462e-4	4.24017236900232e-4	4.24016777109801e-4	4.24016032613647e-4	4.2401510818831e-4	4.24014269347574e-4	4.24013972516572e-4	4.24014792482114e-4	4.24017092487253e-4	4.24020251314611e-4	4.24021650374785e-4	4.24017371746155e-4	4.24009409696574e-4	4.24015064876092e-4	4.24028882345139e-4	4.24000853149838e-4	4.24036796229273e-4	4.24014062905384e-4	4.239997462758e-4	4.24014062905384e-4	4.24036796229273e-4	4.24000853149838e-4	4.24028882345139e-4	4.24015064876092e-4	4.24009409696574e-4	4.24017371746156e-4	4.24021650374785e-4	4.24020251314611e-4	4.24017092487252e-4	4.24014792482114e-4	4.24013972516572e-4	4.24014269347574e-4	4.2401510818831e-4	4.24016032613647e-4	4.24016777109801e-4	4.24017236900232e-4
flux1:	0.691552861389821	3.9086459036347e-4	3.90864448005275e-4	3.90864280548054e-4	3.90864116350307e-4	3.90863983199845e-4	3.90863904864516e-4	3.90863897485037e-4	3.90863966030491e-4	3.90864101123697e-4	3.90864276682348e-4	3.90864449038247e-4	3.90864558523765e-4	3.90864534983514e-4	3.90864309273551e-4	3.9086383340675e-4	3.90863112060121e-4	3.90862246158317e-4	3.90861481519807e-4	3.90861234897911e-4	3.90862025935671e-4	3.90864174445791e-4	3.9086709529401e-4	3.90868380616692e-4	3.90864458090943e-4	3.90857209938099e-4	3.9086252458175e-4	3.90875247166907e-4	3.90849455412249e-4	3.90882627954348e-4	3.90861690397041e-4	3.90848486741734e-4	3.90861690397042e-4	3.90882627954347e-4	3.90849455412249e-4	3.90875247166907e-4	3.9086252458175e-4	3.908572099381e-4	3.90864458090943e-4	3.90868380616692e-4	3.9086709529401e-4	3.90864174445791e-4	3.90862025935671e-4	3.90861234897911e-4	3.90861481519807e-4	3.90862246158317e-4	3.90863112060121e-4	3.9086383340675e-4	3.90864309273551e-4
flux1:	0.691815310293574	3.59985699690454e-4	3.59985620207944e-4	3.59985513452725e-4	3.59985402081535e-4	3.5998530865421e-4	3.59985252667032e-4	3.59985247415354e-4	3.59985296881509e-4	3.59985392924528e-4	3.59985513175491e-4	3.59985620239124e-4	3.59985663098148e-4	3.59985582039878e-4	3.59985318967656e-4	3.59984835491255e-4	3.59984141224392e-4	3.59983332869797e-4	3.59982637607644e-4	3.59982435493148e-4	3.59983195761745e-4	3.59985199334452e-4	3.59987896151724e-4	3.59989074397344e-4	3.5998548011027e-4	3.59978886792092e-4	3.59983872704204e-4	3.59995574724954e-4	3.59971861274258e-4	3.6000244838315e-4	3.59983180930766e-4	3.5997101419821e-4	3.59983180930766e-4	3.6000244838315e-4	3.59971861274258e-4	3.59995574724954e-4	3.59983872704204e-4	3.59978886792092e-4	3.5998548011027e-4	3.59989074397344e-4	3.59987896151724e-4	3.59985199334452e-4	3.59983195761745e-4	3.59982435493148e-4	3.59982637607644e-4	3.59983332869797e-4	3.59984141224392e-4	3.59984835491255e-4	3.59985318967656e-4
flux1:	0.692077759197328	3.31253471012608e-4	3.31253442164969e-4	3.31253384561627e-4	3.31253316068754e-4	3.31253254835032e-4	3.31253216744412e-4	3.31253212690235e-4	3.31253245844887e-4	3.31253309173723e-4	3.31253383558656e-4	3.31253437075558e-4	3.31253426237209e-4	3.31253300394785e-4	3.31253010978571e-4	3.31252527731535e-4	3.31251864104398e-4	3.31251112276674e-4	3.31250481815863e-4	3.31250318871903e-4	3.31251046668002e-4	3.31252911384708e-4	3.31255396955735e-4	3.31256473782288e-4	3.31253180903528e-4	3.3124718671483e-4	3.31251855301504e-4	3.31262606312688e-4	3.31240820827642e-4	3.31268997243816e-4	3.31251281210761e-4	3.3124007948749e-4	3.31251281210762e-4	3.31268997243816e-4	3.31240820827642e-4	3.31262606312688e-4	3.31251855301503e-4	3.3124718671483e-4	3.31253180903528e-4	3.31256473782288e-4	3.31255396955734e-4	3.31252911384708e-4	3.31251046668002e-4	3.31250318871904e-4	3.31250481815863e-4	3.31251112276674e-4	3.31251864104398e-4	3.31252527731535e-4	3.31253010978572e-4
flux1:	0.692340208101081	3.04545291798613e-4	3.04545302484604e-4	3.04545283690648e-4	3.04545249309787e-4	3.04545213804307e-4	3.04545190021168e-4	3.04545186825777e-4	3.04545206708771e-4	3.04545243589467e-4	3.04545281146159e-4	3.04545292165692e-4	3.04545239646431e-4	3.04545080731986e-4	3.04544774990588e-4	3.04544298975391e-4	3.04543668999936e-4	3.0454297249327e-4	3.04542402411489e-4	3.0454227362354e-4	3.04542967415095e-4	3.0454469901383e-4	3.04546985201473e-4	3.04547965573341e-4	3.0454494856896e-4	3.04539501304513e-4	3.04543863827979e-4	3.04553729088954e-4	3.04533729930243e-4	3.04559660568308e-4	3.04543384096898e-4	3.04533079501305e-4	3.04543384096898e-4	3.04559660568308e-4	3.04533729930243e-4	3.04553729088954e-4	3.04543863827979e-4	3.04539501304513e-4	3.0454494856896e-4	3.04547965573341e-4	3.04546985201473e-4	3.04544699013831e-4	3.04542967415094e-4	3.04542273623541e-4	3.04542402411489e-4	3.0454297249327e-4	3.04543668999936e-4	3.04544298975391e-4	3.04544774990588e-4
flux1:	0.692602657004834	2.79743240032997e-4	2.79743280452882e-4	2.7974329144781e-4	2.79743283655548e-4	2.79743268482364e-4	2.79743256231035e-4	2.79743254048674e-4	2.79743263831691e-4	2.79743280288785e-4	2.79743289459953e-4	2.79743268136458e-4	2.79743184844782e-4	2.79743003366257e-4	2.79742690156192e-4	2.79742227399479e-4	2.79741633425534e-4	2.79740990760997e-4	2.79740476731172e-4	2.79740377389575e-4	2.79741035856396e-4	2.79742639852875e-4	2.79744737808532e-4	2.79745626256281e-4	2.7974286109055e-4	2.79737912125018e-4	2.79741979897406e-4	2.79751020777961e-4	2.79732674848808e-4	2.79756515298614e-4	2.79741573181979e-4	2.79732101746796e-4	2.79741573181979e-4	2.79756515298614e-4	2.79732674848808e-4	2.79751020777961e-4	2.79741979897406e-4	2.79737912125018e-4	2.79742861090551e-4	2.79745626256281e-4	2.79744737808532e-4	2.79742639852874e-4	2.79741035856396e-4	2.79740377389575e-4	2.79740476731172e-4	2.79740990760996e-4	2.79741633425533e-4	2.79742227399479e-4	2.79742690156192e-4
flux1:	0.692865105908588	2.56734105639157e-4	2.56734167376594e-4	2.56734200498868e-4	2.56734213006255e-4	2.56734213787328e-4	2.56734211015926e-4	2.56734210373292e-4	2.56734213217331e-4	2.56734214879158e-4	2.56734203355461e-4	2.56734158798038e-4	2.56734054398365e-4	2.56733859542423e-4	2.56733546461924e-4	2.56733101939053e-4	2.56732545597046e-4	2.56731954981346e-4	2.56731492747469e-4	2.56731418448071e-4	2.5673204052388e-4	2.56733522316339e-4	2.56735442656187e-4	2.56736243486385e-4	2.56733707763754e-4	2.56729212070903e-4	2.56732996589842e-4	2.56741270915101e-4	2.56724453452318e-4	2.56746350443936e-4	2.56732643922909e-4	2.56723945467724e-4	2.56732643922909e-4	2.56746350443936e-4	2.56724453452318e-4	2.56741270915101e-4	2.56732996589842e-4	2.56729212070903e-4	2.56733707763754e-4	2.56736243486385e-4	2.56735442656187e-4	2.56733522316339e-4	2.5673204052388e-4	2.56731418448071e-4	2.56731492747469e-4	2.56731954981346e-4	2.56732545597046e-4	2.56733101939053e-4	2.56733546461924e-4
flux1:	0.693127554812341	2.35409390176389e-4	2.35409466208693e-4	2.35409515126796e-4	2.35409542814953e-4	2.35409556096186e-4	2.35409561360549e-4	2.3540956302721e-4	2.35409561948516e-4	2.35409553917397e-4	2.35409528519629e-4	2.35409468692315e-4	2.35409351526812e-4	2.35409151103156e-4	2.35408844456989e-4	2.35408422072925e-4	2.35407904265197e-4	2.35407363587557e-4	2.3540694896612e-4	2.35406895622556e-4	2.35407480533583e-4	2.3540884548827e-4	2.35410598434297e-4	2.35411315890383e-4	2.35408988940722e-4	2.35404905056435e-4	2.35408418086812e-4	2.35415980425222e-4	2.35400574743769e-4	2.35420666578001e-4	2.35408103115513e-4	2.35400121110878e-4	2.35408103115513e-4	2.35420666578001e-4	2.35400574743769e-4	2.35415980425222e-4	2.35408418086812e-4	2.35404905056434e-4	2.35408988940722e-4	2.35411315890383e-4	2.35410598434297e-4	2.35408845488269e-4	2.35407480533583e-4	2.35406895622556e-4	2.3540694896612e-4	2.35407363587557e-4	2.35407904265197e-4	2.35408422072925e-4	2.35408844456989e-4
flux1:	0.693390003716094	2.15665286584998e-4	2.15665371232892e-4	2.15665430863618e-4	2.15665469677606e-4	2.15665492806554e-4	2.15665505140798e-4	2.15665510001662e-4	2.15665507754589e-4	2.15665494507343e-4	2.15665461109981e-4	2.15665392781375e-4	2.15665269845856e-4	2.1566507028675e-4	2.15664775103928e-4	2.15664377721645e-4	2.15663898653279e-4	2.15663405511871e-4	2.15663034411477e-4	2.15662998273233e-4	2.15663545569435e-4	2.15664799085027e-4	2.15666394571354e-4	2.15667032948309e-4	2.15664895860198e-4	2.15661185795327e-4	2.15664439403096e-4	2.15671341302957e-4	2.15657238500893e-4	2.15675655447971e-4	2.15664148484885e-4	2.15656829909598e-4	2.15664148484885e-4	2.15675655447971e-4	2.15657238500893e-4	2.15671341302957e-4	2.15664439403096e-4	2.15661185795326e-4	2.15664895860198e-4	2.15667032948309e-4	2.15666394571353e-4	2.15664799085027e-4	2.15663545569435e-4	2.15662998273233e-4	2.15663034411477e-4	2.15663405511871e-4	2.15663898653279e-4	2.15664377721645e-4	2.15664775103927e-4
flux1:	0.693652452619847	1.97402640729351e-4	1.97402729558866e-4	1.97402795946743e-4	1.97402842761695e-4	1.97402873750139e-4	1.97402892535287e-4	1.97402901474119e-4	1.97402900456995e-4	1.97402885778617e-4	1.97402849274381e-4	1.97402778013318e-4	1.97402654981361e-4	1.97402461388533e-4	1.97402181483856e-4	1.9740181099067e-4	1.97401370230537e-4	1.97400921980089e-4	1.97400590432359e-4	1.97400568103686e-4	1.97401077679867e-4	1.97402225230342e-4	1.97403672976707e-4	1.97404236693582e-4	1.97402272301658e-4	1.97398901411913e-4	1.97401907956833e-4	1.97408198137764e-4	1.9739529676907e-4	1.97412161438771e-4	1.97401630135229e-4	1.97394925328528e-4	1.9740163013523e-4	1.97412161438771e-4	1.9739529676907e-4	1.97408198137764e-4	1.97401907956833e-4	1.97398901411913e-4	1.97402272301658e-4	1.97404236693582e-4	1.97403672976707e-4	1.97402225230342e-4	1.97401077679867e-4	1.97400568103686e-4	1.97400590432359e-4	1.97400921980089e-4	1.97401370230537e-4	1.9740181099067e-4	1.97402181483856e-4
flux1:	0.693914901523601	1.8052689645321e-4	1.80526986143011e-4	1.8052705631446e-4	1.80527108787004e-4	1.80527146169955e-4	1.80527171010015e-4	1.80527184810667e-4	1.80527186998251e-4	1.80527173949252e-4	1.8052713825214e-4	1.80527068464278e-4	1.80526949752188e-4	1.80526765982263e-4	1.80526504052051e-4	1.80526161454211e-4	1.80525758017201e-4	1.80525351830035e-4	1.805250560258e-4	1.8052504448153e-4	1.80525516586672e-4	1.8052656374334e-4	1.80527873298696e-4	1.80528366934119e-4	1.80526559767349e-4	1.80523496588042e-4	1.80526268682795e-4	1.8053199318902e-4	1.80520198911936e-4	1.80535626598704e-4	1.80525995565128e-4	1.80519858075426e-4	1.80525995565128e-4	1.80535626598704e-4	1.80520198911935e-4	1.8053199318902e-4	1.80526268682795e-4	1.80523496588042e-4	1.80526559767349e-4	1.80528366934119e-4	1.80527873298696e-4	1.8052656374334e-4	1.80525516586672e-4	1.80525044481529e-4	1.805250560258e-4	1.80525351830035e-4	1.80525758017201e-4	1.80526161454211e-4	1.80526504052051e-4
flux1:	0.694177350427354	1.64948025817406e-4	1.64948114004508e-4	1.64948185809351e-4	1.64948242225772e-4	1.64948284926433e-4	1.64948315539022e-4	1.64948334808664e-4	1.64948341712541e-4	1.64948332628323e-4	1.64948300710843e-4	1.64948235709599e-4	1.64948124574019e-4	1.64947953353211e-4	1.64947711095611e-4	1.64947396631857e-4	1.64947029073948e-4	1.64946662007555e-4	1.64946398333335e-4	1.6494639492874e-4	1.64946830162954e-4	1.64947782597273e-4	1.64948963357296e-4	1.64949391653673e-4	1.64947727851863e-4	1.64944943905602e-4	1.64947494348922e-4	1.64952696671406e-4	1.64941921879804e-4	1.64956020886593e-4	1.64947219908319e-4	1.64941606340084e-4	1.64947219908319e-4	1.64956020886593e-4	1.64941921879804e-4	1.64952696671406e-4	1.64947494348922e-4	1.64944943905602e-4	1.64947727851863e-4	1.64949391653673e-4	1.64948963357296e-4	1.64947782597273e-4	1.64946830162954e-4	1.6494639492874e-4	1.64946398333335e-4	1.64946662007555e-4	1.64947029073948e-4	1.64947396631857e-4	1.64947711095611e-4
flux1:	0.694439799331107	1.50580446136789e-4	1.50580531252597e-4	1.50580603203942e-4	1.50580662334473e-4	1.50580709542473e-4	1.50580745668762e-4	1.50580770785149e-4	1.50580783441349e-4	1.5058077996035e-4	1.50580753919415e-4	1.50580696023938e-4	1.50580594683527e-4	1.50580437742424e-4	1.50580215993125e-4	1.5057992925867e-4	1.50579595777453e-4	1.50579264842831e-4	1.50579029913696e-4	1.50579032386574e-4	1.50579431685974e-4	1.50580295155536e-4	1.50581356358378e-4	1.50581724200867e-4	1.50580191406794e-4	1.50577660992116e-4	1.50580002683393e-4	1.50584723857664e-4	1.50574887302618e-4	1.50587759247044e-4	1.50579723006337e-4	1.50574592866636e-4	1.50579723006337e-4	1.50587759247044e-4	1.50574887302618e-4	1.50584723857664e-4	1.50580002683393e-4	1.50577660992116e-4	1.50580191406794e-4	1.50581724200867e-4	1.50581356358378e-4	1.50580295155536e-4	1.50579431685974e-4	1.50579032386574e-4	1.50579029913697e-4	1.50579264842831e-4	1.50579595777453e-4	1.5057992925867e-4	1.50580215993126e-4
flux1:	0.69470224823486	1.37342925373631e-4	1.37343006480684e-4	1.37343077602213e-4	1.37343138568712e-4	1.37343189636566e-4	1.37343230973102e-4	1.3734326205594e-4	1.37343281037426e-4	1.37343284153504e-4	1.37343265298677e-4	1.37343215951201e-4	1.37343125723956e-4	1.37342983943726e-4	1.37342782818777e-4	1.37342522892229e-4	1.3734222142669e-4	1.37341923652822e-4	1.37341714338863e-4	1.37341720802978e-4	1.37342085413542e-4	1.3734286573416e-4	1.37343816439062e-4	1.37344128815402e-4	1.37342716049782e-4	1.37340416018299e-4	1.37342561860651e-4	1.37346840546733e-4	1.3733786695485e-4	1.37349607061021e-4	1.37342274859884e-4	1.37337590405921e-4	1.37342274859884e-4	1.37349607061021e-4	1.3733786695485e-4	1.37346840546733e-4	1.37342561860651e-4	1.37340416018299e-4	1.37342716049782e-4	1.37344128815402e-4	1.37343816439062e-4	1.3734286573416e-4	1.37342085413542e-4	1.37341720802978e-4	1.37341714338863e-4	1.37341923652823e-4	1.3734222142669e-4	1.37342522892229e-4	1.37342782818777e-4
flux1:	0.694964697138614	1.25158477378483e-4	1.25158554016355e-4	1.25158623703897e-4	1.25158685865808e-4	1.25158740226463e-4	1.25158786379433e-4	1.25158823284241e-4	1.25158848734657e-4	1.25158858868407e-4	1.25158847825848e-4	1.25158807720922e-4	1.25158729169243e-4	1.25158602731492e-4	1.25158421769975e-4	1.25158187336962e-4	1.25157915661559e-4	1.25157648152632e-4	1.25157461597292e-4	1.25157470527174e-4	1.25157801969254e-4	1.25158504976362e-4	1.25159354029789e-4	1.25159615976861e-4	1.25158313502851e-4	1.25156223031852e-4	1.25158185830015e-4	1.2516205838025e-4	1.2515387807462e-4	1.25164575453628e-4	1.25157890940404e-4	1.25153617029293e-4	1.25157890940404e-4	1.25164575453628e-4	1.2515387807462e-4	1.2516205838025e-4	1.25158185830015e-4	1.25156223031852e-4	1.25158313502851e-4	1.25159615976861e-4	1.25159354029788e-4	1.25158504976362e-4	1.25157801969254e-4	1.25157470527174e-4	1.25157461597292e-4	1.25157648152632e-4	1.25157915661559e-4	1.25158187336962e-4	1.25158421769975e-4
flux1:	0.695227146042367	1.13954248399169e-4	1.13954320445858e-4	1.13954388347936e-4	1.13954451209385e-4	1.13954508315655e-4	1.13954558776539e-4	1.13954601108123e-4	1.13954632792379e-4	1.13954649875699e-4	1.13954646701266e-4	1.13954615919857e-4	1.13954548996315e-4	1.13954437529881e-4	1.13954275830499e-4	1.13954065299054e-4	1.1395382110844e-4	1.13953581091543e-4	1.13953414721042e-4	1.13953424928783e-4	1.13953724954321e-4	1.13954356457038e-4	1.1395511245081e-4	1.13955328993361e-4	1.13954128176675e-4	1.13952228543305e-4	1.1395402090185e-4	1.13957521421659e-4	1.1395006995044e-4	1.1395980787206e-4	1.13953718774409e-4	1.13949822716178e-4	1.13953718774409e-4	1.1395980787206e-4	1.1395006995044e-4	1.13957521421659e-4	1.1395402090185e-4	1.13952228543305e-4	1.13954128176675e-4	1.13955328993361e-4	1.1395511245081e-4	1.13954356457038e-4	1.13953724954321e-4	1.13953424928783e-4	1.13953414721042e-4	1.13953581091543e-4	1.1395382110844e-4	1.13954065299054e-4	1.13954275830499e-4
flux1:	0.69548959494612	1.03661396204096e-4	1.03661463757148e-4	1.03661529677085e-4	1.0366159281599e-4	1.03661652101128e-4	1.03661706241352e-4	1.03661753383176e-4	1.03661790750022e-4	1.03661814318273e-4	1.03661818613683e-4	1.03661796755919e-4	1.03661740943727e-4	1.0366164366301e-4	1.0366150000996e-4	1.03661311614076e-4	1.03661092596003e-4	1.03660877458102e-4	1.03660728981946e-4	1.03660739587211e-4	1.03661010131939e-4	1.03661575863064e-4	1.03662247088625e-4	1.03662423174994e-4	1.0366131634488e-4	1.03659590707091e-4	1.03661224933569e-4	1.03664385339347e-4	1.03657603116142e-4	1.03666459273805e-4	1.03660917140145e-4	1.03657368554867e-4	1.03660917140145e-4	1.03666459273805e-4	1.03657603116142e-4	1.03664385339347e-4	1.03661224933569e-4	1.03659590707091e-4	1.0366131634488e-4	1.03662423174994e-4	1.03662247088625e-4	1.03661575863064e-4	1.03661010131939e-4	1.03660739587211e-4	1.03660728981946e-4	1.03660877458102e-4	1.03661092596003e-4	1.03661311614076e-4	1.0366150000996e-4
flux1:	0.695752043849873	9.42149630892867e-5	9.42150263688926e-5	9.42150901892434e-5	9.42151532077239e-5	9.42152140650583e-5	9.42152711464367e-5	9.4215322301674e-5	9.42153645533573e-5	9.42153938398372e-5	9.42154048664594e-5	9.42153911777997e-5	9.42153456212174e-5	9.42152614518837e-5	9.42151344267211e-5	9.42149663157334e-5	9.42147702108391e-5	9.42145775246872e-5	9.42144449279329e-5	9.42144553227259e-5	9.42146984556965e-5	9.42152040206742e-5	9.4215798423144e-5	9.4215938862132e-5	9.42149191775886e-5	9.42133523660613e-5	9.42148403827178e-5	9.42176904602067e-5	9.42115224195018e-5	9.4219569190108e-5	9.42145291411775e-5	9.42112998208997e-5	9.42145291411776e-5	9.42195691901079e-5	9.42115224195018e-5	9.42176904602067e-5	9.42148403827178e-5	9.42133523660613e-5	9.42149191775887e-5	9.4215938862132e-5	9.42157984231439e-5	9.42152040206743e-5	9.42146984556963e-5	9.42144553227259e-5	9.42144449279329e-5	9.42145775246872e-5	9.42147702108391e-5	9.42149663157334e-5	9.42151344267211e-5
flux1:	0.696014492753627	8.5553743959668e-5	8.55538032342183e-5	8.55538648627191e-5	8.55539273568711e-5	8.55539891355364e-5	8.55540483327248e-5	8.55541025726832e-5	8.55541487370779e-5	8.55541827651023e-5	8.55541995508884e-5	8.55541930375963e-5	8.55541566587072e-5	8.55540843479583e-5	8.55539724254257e-5	8.55538227380268e-5	8.55536473861175e-5	8.55534749255568e-5	8.55533564539557e-5	8.55533662638676e-5	8.5553584136577e-5	8.55540349641418e-5	8.55545600992421e-5	8.55546695014732e-5	8.55537308261658e-5	8.55523091504023e-5	8.55536624171455e-5	8.55562298827689e-5	8.55506251528584e-5	8.55579298525092e-5	8.55533503442738e-5	8.55504141202636e-5	8.55533503442738e-5	8.55579298525092e-5	8.55506251528584e-5	8.5556229882769e-5	8.55536624171456e-5	8.55523091504025e-5	8.5553730826166e-5	8.55546695014732e-5	8.5554560099242e-5	8.55540349641419e-5	8.55535841365769e-5	8.55533662638677e-5	8.55533564539557e-5	8.55534749255568e-5	8.55536473861176e-5	8.55538227380268e-5	8.55539724254259e-5
flux1:	0.69627694165738	7.76201505961014e-5	7.76202061292209e-5	7.76202654642877e-5	7.76203270104636e-5	7.76203890237608e-5	7.7620449454811e-5	7.7620505770601e-5	7.76205547716828e-5	7.76205924403847e-5	7.76206138764221e-5	7.762061340737e-5	7.76205850069126e-5	7.76205232166809e-5	7.7620424843593e-5	7.76202917662776e-5	7.76201351395578e-5	7.76199808851738e-5	7.76198750246328e-5	7.76198840683772e-5	7.76200788655309e-5	7.76204801622916e-5	7.76209431585871e-5	7.76210258849584e-5	7.7620162673361e-5	7.76188737441803e-5	7.76201031945873e-5	7.76224137614531e-5	7.76173253564658e-5	7.76239504927475e-5	7.76197930914437e-5	7.76171257071315e-5	7.76197930914438e-5	7.76239504927474e-5	7.76173253564657e-5	7.7622413761453e-5	7.76201031945873e-5	7.76188737441804e-5	7.7620162673361e-5	7.76210258849585e-5	7.7620943158587e-5	7.76204801622916e-5	7.76200788655308e-5	7.76198840683773e-5	7.76198750246329e-5	7.76199808851739e-5	7.76201351395579e-5	7.76202917662775e-5	7.76204248435931e-5
flux1:	0.696539390561133	7.03600731394836e-5	7.0360125156449e-5	7.03601820693885e-5	7.03602422236518e-5	7.03603037663532e-5	7.03603645275864e-5	7.0360421881337e-5	7.0360472604577e-5	7.03605127654118e-5	7.03605376896311e-5	7.03605420825862e-5	7.0360520423635e-5	7.03604678061658e-5	7.03603814634161e-5	7.03602632739599e-5	7.03601234982463e-5	7.03599856347688e-5	7.03598910867224e-5	7.0359899335664e-5	7.03600732293556e-5	7.03604299401203e-5	7.03608374683888e-5	7.03608975873918e-5	7.03601047838363e-5	7.03589373536122e-5	7.03600533449241e-5	7.03621307944378e-5	7.03575153263732e-5	7.03635188474247e-5	7.03597480171999e-5	7.03573270070392e-5	7.03597480172e-5	7.03635188474245e-5	7.03575153263733e-5	7.03621307944378e-5	7.03600533449241e-5	7.03589373536121e-5	7.03601047838364e-5	7.03608975873919e-5	7.03608374683887e-5	7.03604299401203e-5	7.03600732293555e-5	7.03598993356638e-5	7.03598910867225e-5	7.03599856347688e-5	7.03601234982463e-5	7.03602632739599e-5	7.03603814634161e-5
flux1:	0.696801839464887	6.37227397448289e-5	6.3722788415504e-5	6.37228427461443e-5	6.37229010533469e-5	6.37229614243731e-5	6.37230216261496e-5	6.37230789986744e-5	6.37231303487157e-5	6.37231718705864e-5	6.37231991371602e-5	6.37232072287269e-5	6.37231911030272e-5	6.37231463592128e-5	6.37230706077562e-5	6.37229657049525e-5	6.37228410703572e-5	6.37227179774029e-5	6.37226336317194e-5	6.37226411709429e-5	6.37227962796658e-5	6.37231130547916e-5	6.37234713057008e-5	6.37235125606976e-5	6.37227855122154e-5	6.37217293333787e-5	6.37227416107018e-5	6.37246078701226e-5	6.37204252811651e-5	6.37258608214321e-5	6.3722443724702e-5	6.37202482990529e-5	6.3722443724702e-5	6.37258608214321e-5	6.37204252811651e-5	6.37246078701226e-5	6.37227416107018e-5	6.37217293333788e-5	6.37227855122155e-5	6.37235125606976e-5	6.37234713057008e-5	6.37231130547917e-5	6.37227962796656e-5	6.37226411709429e-5	6.37226336317195e-5	6.37227179774029e-5	6.37228410703572e-5	6.37229657049526e-5	6.37230706077563e-5
flux1:	0.69706428836864	5.766057528e-5	5.76606207149914e-5	5.76606722772469e-5	5.766072828628e-5	5.76607868135049e-5	5.76608456140014e-5	5.76609020465142e-5	5.76609529953095e-5	5.76609948171368e-5	5.76610233510347e-5	5.76610340503363e-5	5.76610223279266e-5	5.76609842494885e-5	5.76609177617391e-5	5.76608246830605e-5	5.76607136458795e-5	5.76606038837375e-5	5.76605287906928e-5	5.76605357829176e-5	5.76606741364513e-5	5.76609553070094e-5	5.76612699776989e-5	5.76612957645784e-5	5.76606301477214e-5	5.76596758493683e-5	5.76605935236868e-5	5.76622687494189e-5	5.76584820642797e-5	5.76633991865721e-5	5.76603054969632e-5	5.76583164330051e-5	5.76603054969633e-5	5.76633991865721e-5	5.76584820642798e-5	5.7662268749419e-5	5.76605935236867e-5	5.76596758493683e-5	5.76606301477215e-5	5.76612957645786e-5	5.76612699776988e-5	5.76609553070095e-5	5.76606741364513e-5	5.76605357829177e-5	5.76605287906929e-5	5.76606038837375e-5	5.76607136458795e-5	5.76608246830605e-5	5.76609177617391e-5
flux1:	0.697326737272393	5.21290598676553e-5	5.2129102124259e-5	5.21291507182632e-5	5.21292040003354e-5	5.21292600647444e-5	5.2129316699488e-5	5.21293713277121e-5	5.21294209521106e-5	5.21294621224858e-5	5.21294909594476e-5	5.21295032863732e-5	5.2129494949788e-5	5.21294624469544e-5	5.21294040254578e-5	5.21293214545539e-5	5.21292226322184e-5	5.21291249243338e-5	5.21290582670272e-5	5.21290649203838e-5	5.21291884312111e-5	5.21294379923085e-5	5.21297142819523e-5	5.21297276370285e-5	5.21291193982748e-5	5.21282583801542e-5	5.21290899192559e-5	5.21305925852454e-5	5.21271676828522e-5	5.21316121161343e-5	5.21288138436648e-5	5.21270133822516e-5	5.21288138436649e-5	5.21316121161343e-5	5.21271676828522e-5	5.21305925852453e-5	5.21290899192559e-5	5.21282583801542e-5	5.21291193982749e-5	5.21297276370285e-5	5.21297142819523e-5	5.21294379923084e-5	5.2129188431211e-5	5.21290649203839e-5	5.21290582670272e-5	5.21291249243338e-5	5.21292226322185e-5	5.21293214545539e-5	5.21294040254579e-5
flux1:	0.697589186176146	4.70865879948204e-5	4.70866270894545e-5	4.70866725171819e-5	4.70867226844354e-5	4.70867757414712e-5	4.7086829547043e-5	4.70868816267775e-5	4.70869291352892e-5	4.70869688395617e-5	4.708699715242e-5	4.70870102618423e-5	4.70870044266644e-5	4.70869765433289e-5	4.70869251287847e-5	4.70868518948531e-5	4.7086764055779e-5	4.7086677269473e-5	4.70866183378243e-5	4.70866248782106e-5	4.70867353197571e-5	4.70869569219305e-5	4.70871995359171e-5	4.7087203133474e-5	4.70866484423706e-5	4.70858727850732e-5	4.70866260161286e-5	4.7087973006427e-5	4.70848784099672e-5	4.70888922821616e-5	4.70863636101509e-5	4.70847353584607e-5	4.7086363610151e-5	4.70888922821616e-5	4.70848784099671e-5	4.7087973006427e-5	4.70866260161286e-5	4.70858727850733e-5	4.70866484423707e-5	4.7087203133474e-5	4.70871995359171e-5	4.70869569219305e-5	4.70867353197571e-5	4.70866248782106e-5	4.70866183378244e-5	4.70866772694729e-5	4.70867640557791e-5	4.70868518948532e-5	4.70869251287847e-5
flux1:	0.6978516350799	4.24943288425512e-5	4.24943647666856e-5	4.24944068484477e-5	4.24944535707865e-5	4.24945031673245e-5	4.24945535983181e-5	4.24946025221903e-5	4.24946472712755e-5	4.24946848470129e-5	4.24947119597832e-5	4.24947251535513e-5	4.24947210773737e-5	4.24946969959267e-5	4.24946516667253e-5	4.24945867377549e-5	4.24945087878098e-5	4.24944319145723e-5	4.24943800817945e-5	4.24943867302258e-5	4.24944857218781e-5	4.24946826701366e-5	4.24948958321466e-5	4.24948919906845e-5	4.24943872045202e-5	4.24936895943855e-5	4.24943717166531e-5	4.24955784210051e-5	4.24927851050952e-5	4.24964071701177e-5	4.2494124303204e-5	4.24926531429821e-5	4.2494124303204e-5	4.24964071701177e-5	4.24927851050953e-5	4.24955784210051e-5	4.24943717166531e-5	4.24936895943855e-5	4.24943872045202e-5	4.24948919906846e-5	4.24948958321465e-5	4.24946826701367e-5	4.24944857218781e-5	4.24943867302258e-5	4.24943800817946e-5	4.24944319145724e-5	4.24945087878098e-5	4.24945867377549e-5	4.24946516667253e-5
flux1:	0.698114083983653	3.83160884190812e-5	3.83161211561284e-5	3.83161597458652e-5	3.83162027644604e-5	3.83162485504829e-5	3.83162951894029e-5	3.83163404951047e-5	3.83163819958626e-5	3.83164169380382e-5	3.83164423295407e-5	3.83164550582949e-5	3.83164521402953e-5	3.83164311783456e-5	3.83163911437319e-5	3.8316333615489e-5	3.83162645826131e-5	3.83161967190675e-5	3.83161514212318e-5	3.83161583763057e-5	3.83162473748866e-5	3.83164226347e-5	3.83166101056985e-5	3.83166008016818e-5	3.8316142440262e-5	3.83155161073114e-5	3.83161337133091e-5	3.83172141245017e-5	3.83146953381283e-5	3.83179611963509e-5	3.83159022189196e-5	3.83145742200789e-5	3.83159022189196e-5	3.83179611963508e-5	3.83146953381282e-5	3.83172141245016e-5	3.8316133713309e-5	3.83155161073114e-5	3.83161424402621e-5	3.83166008016818e-5	3.83166101056985e-5	3.83164226347e-5	3.83162473748865e-5	3.83161583763056e-5	3.83161514212318e-5	3.83161967190676e-5	3.83162645826131e-5	3.8316333615489e-5	3.83163911437319e-5
flux1:	0.698376532887406	3.45181740134482e-5	3.4518203554614e-5	3.45182385524767e-5	3.45182776890014e-5	3.45183194236018e-5	3.45183619839146e-5	3.45184033546799e-5	3.45184412711717e-5	3.45184732287295e-5	3.45184965276877e-5	3.45185083846301e-5	3.45185061579573e-5	3.45184877590856e-5	3.45184523479061e-5	3.45184014303413e-5	3.45183404486038e-5	3.45182807789897e-5	3.45182414980436e-5	3.45182489234072e-5	3.45183292205434e-5	3.45184854298664e-5	3.4518650532852e-5	3.45186374206113e-5	3.45182221495762e-5	3.45176608166857e-5	3.45182199201051e-5	3.45191867317952e-5	3.45169178356036e-5	3.4519860146971e-5	3.45180048912709e-5	3.45168072305955e-5	3.4518004891271e-5	3.4519860146971e-5	3.45169178356035e-5	3.45191867317952e-5	3.45182199201051e-5	3.45176608166857e-5	3.45182221495763e-5	3.45186374206113e-5	3.4518650532852e-5	3.45184854298663e-5	3.45183292205434e-5	3.45182489234071e-5	3.45182414980436e-5	3.45182807789897e-5	3.45183404486039e-5	3.45184014303413e-5	3.45184523479061e-5
flux1:	0.698638981791159	3.10692614233627e-5	3.10692877810146e-5	3.10693191422991e-5	3.10693543034797e-5	3.10693918553159e-5	3.10694301782785e-5	3.10694674366901e-5	3.10695015773849e-5	3.10695303429703e-5	3.10695513165858e-5	3.10695620253063e-5	3.1069560144363e-5	3.10695438648705e-5	3.10695125116425e-5	3.10694675141324e-5	3.10694138082568e-5	3.10693615890107e-5	3.10693278393665e-5	3.10693358558477e-5	3.10694085805087e-5	3.10695480668039e-5	3.10696937160611e-5	3.10696781524358e-5	3.10693027735215e-5	3.10688006150417e-5	3.10693066837227e-5	3.10701713874922e-5	3.10681297040053e-5	3.10707783931036e-5	3.10691083163155e-5	3.10680292009962e-5	3.10691083163156e-5	3.10707783931036e-5	3.10681297040053e-5	3.10701713874922e-5	3.10693066837227e-5	3.10688006150417e-5	3.10693027735216e-5	3.10696781524358e-5	3.10696937160611e-5	3.1069548066804e-5	3.10694085805087e-5	3.10693358558477e-5	3.10693278393666e-5	3.10693615890107e-5	3.10694138082568e-5	3.10694675141325e-5	3.10695125116426e-5
flux1:	0.698901430694913	2.7940265350903e-5	2.79402885685524e-5	2.79403163085505e-5	2.79403474860788e-5	2.79403808287851e-5	2.79404148749872e-5	2.79404479714141e-5	2.79404782753546e-5	2.79405037700254e-5	2.79405223079649e-5	2.79405317062794e-5	2.79405299307918e-5	2.79405154241621e-5	2.79404876539347e-5	2.79404479705032e-5	2.79404008416162e-5	2.79403553883946e-5	2.79403267070015e-5	2.79403353889139e-5	2.79404015142773e-5	2.79405263154337e-5	2.79406550490102e-5	2.79406381213333e-5	2.79402995680212e-5	2.79398511761121e-5	2.79403091684822e-5	2.79410821489689e-5	2.79392468243727e-5	2.79416292768397e-5	2.79401273463864e-5	2.79391559421275e-5	2.79401273463864e-5	2.79416292768396e-5	2.79392468243727e-5	2.79410821489689e-5	2.79403091684822e-5	2.79398511761121e-5	2.79402995680213e-5	2.79406381213333e-5	2.79406550490102e-5	2.79405263154337e-5	2.79404015142773e-5	2.79403353889139e-5	2.79403267070016e-5	2.79403553883946e-5	2.79404008416162e-5	2.79404479705033e-5	2.79404876539346e-5
flux1:	0.699163879598666	2.51042133028396e-5	2.5104233461327e-5	2.5104257656102e-5	2.51042849223235e-5	2.51043141256676e-5	2.51043439624062e-5	2.51043729594715e-5	2.5104399478764e-5	2.51044217334159e-5	2.51044378289925e-5	2.51044458505446e-5	2.51044440280461e-5	2.51044310285661e-5	2.51044064417481e-5	2.51043715371283e-5	2.5104330350242e-5	2.51042910275061e-5	2.51042669671509e-5	2.51042763421681e-5	2.51043366959148e-5	2.51044485839498e-5	2.51045625981251e-5	2.51045451542222e-5	2.51042404913145e-5	2.51038408483889e-5	2.51042552519196e-5	2.51049458790011e-5	2.51032977552173e-5	2.51054390050062e-5	2.51040895914325e-5	2.51032159548644e-5	2.51040895914325e-5	2.51054390050062e-5	2.51032977552174e-5	2.51049458790011e-5	2.51042552519196e-5	2.51038408483889e-5	2.51042404913145e-5	2.51045451542223e-5	2.5104562598125e-5	2.51044485839497e-5	2.51043366959148e-5	2.51042763421681e-5	2.51042669671508e-5	2.51042910275062e-5	2.51043303502421e-5	2.51043715371283e-5	2.51044064417482e-5
flux1:	0.699426328502419	2.25361232788252e-5	2.25361404987082e-5	2.25361612821451e-5	2.25361847821951e-5	2.25362099999475e-5	2.25362357856443e-5	2.25362608401163e-5	2.25362837202639e-5	2.25363028553456e-5	2.2536316585459e-5	2.25363232405699e-5	2.25363212886471e-5	2.25363095953204e-5	2.25362878533705e-5	2.25362572505049e-5	2.25362214240028e-5	2.2536187637113e-5	2.253616776257e-5	2.25361778144963e-5	2.25362330916274e-5	2.25363335981142e-5	2.25364347827094e-5	2.25364174617032e-5	2.25361438875086e-5	2.25357883433388e-5	2.25361632137432e-5	2.25367799309097e-5	2.25353014268019e-5	2.25372243339314e-5	2.25360131107309e-5	2.25352281258789e-5	2.25360131107309e-5	2.25372243339314e-5	2.25353014268019e-5	2.25367799309097e-5	2.25361632137432e-5	2.25357883433388e-5	2.25361438875086e-5	2.25364174617032e-5	2.25364347827093e-5	2.25363335981142e-5	2.25362330916274e-5	2.25361778144963e-5	2.25361677625701e-5	2.25361876371131e-5	2.25362214240027e-5	2.25362572505049e-5	2.25362878533705e-5
flux1:	0.699688777406172	2.02128854806228e-5	2.02128999210948e-5	2.02129174788226e-5	2.02129374200528e-5	2.02129588756099e-5	2.02129808424706e-5	2.02130021858845e-5	2.02130216453252e-5	2.02130378502053e-5	2.02130493553476e-5	2.02130547123146e-5	2.02130526016567e-5	2.02130420632651e-5	2.02130228758546e-5	2.021299614519e-5	2.02129651424017e-5	2.02129363320233e-5	2.021292021859e-5	2.02129308923332e-5	2.02129816696427e-5	2.021307211188e-5	2.02131620853856e-5	2.02131453482525e-5	2.02129001982371e-5	2.02125844504644e-5	2.0212923450559e-5	2.02134738587869e-5	2.02121488594635e-5	2.02138742780248e-5	2.02127881278497e-5	2.02120834464251e-5	2.02127881278497e-5	2.02138742780248e-5	2.02121488594635e-5	2.02134738587869e-5	2.0212923450559e-5	2.02125844504644e-5	2.02129001982371e-5	2.02131453482525e-5	2.02131620853855e-5	2.021307211188e-5	2.02129816696427e-5	2.02129308923333e-5	2.021292021859e-5	2.02129363320233e-5	2.02129651424017e-5	2.02129961451901e-5	2.02130228758547e-5
flux1:	0.699951226309926	1.81131482287435e-5	1.81131600836358e-5	1.81131746445727e-5	1.8113191284178e-5	1.81132092549751e-5	1.81132276910083e-5	1.81132456101789e-5	1.81132619201849e-5	1.81132754332836e-5	1.81132848986401e-5	1.8113289066392e-5	1.81132868054036e-5	1.81132773072874e-5	1.8113260421311e-5	1.81132371720393e-5	1.81132104948259e-5	1.8113186133346e-5	1.81131733672615e-5	1.81131845753321e-5	1.81132313267291e-5	1.81133128337937e-5	1.81133929774423e-5	1.81133771364414e-5	1.81131578873863e-5	1.81128779643754e-5	1.81131844017274e-5	1.8113675338334e-5	1.81124890916624e-5	1.8114036027973e-5	1.81130629547213e-5	1.81124309400165e-5	1.81130629547213e-5	1.8114036027973e-5	1.81124890916624e-5	1.8113675338334e-5	1.81131844017273e-5	1.81128779643754e-5	1.81131578873864e-5	1.81133771364415e-5	1.81133929774423e-5	1.81133128337937e-5	1.81132313267291e-5	1.81131845753322e-5	1.81131733672616e-5	1.8113186133346e-5	1.81132104948259e-5	1.81132371720392e-5	1.81132604213111e-5
flux1:	0.700213675213679	1.6217208229607e-5	1.62172177211724e-5	1.62172295475074e-5	1.62172431792578e-5	1.62172579809293e-5	1.62172732123063e-5	1.6217288030698e-5	1.62173014965627e-5	1.62173125870996e-5	1.62173202254984e-5	1.62173233382407e-5	1.62173209597033e-5	1.62173124125935e-5	1.6217297603185e-5	1.62172774764151e-5	1.62172546605786e-5	1.62172342501758e-5	1.62172244304096e-5	1.62172360603127e-5	1.62172791722904e-5	1.62173527102392e-5	1.6217424200312e-5	1.62174094465838e-5	1.62172137204873e-5	1.62169659656654e-5	1.62172428283468e-5	1.62176804404842e-5	1.62166194600529e-5	1.62180052209756e-5	1.62171342673161e-5	1.62165679414992e-5	1.62171342673162e-5	1.62180052209755e-5	1.62166194600529e-5	1.62176804404842e-5	1.62172428283468e-5	1.62169659656655e-5	1.62172137204874e-5	1.62174094465838e-5	1.62174242003119e-5	1.62173527102392e-5	1.62172791722904e-5	1.62172360603127e-5	1.62172244304097e-5	1.62172342501759e-5	1.62172546605786e-5	1.62172774764151e-5	1.6217297603185e-5
flux1:	0.700476124117432	1.45069052963734e-5	1.45069126675999e-5	1.45069220440195e-5	1.45069329849281e-5	1.45069449560475e-5	1.45069573306063e-5	1.45069693913171e-5	1.45069803355115e-5	1.4506989287466e-5	1.45069953246698e-5	1.45069975288953e-5	1.45069950789355e-5	1.45069874099614e-5	1.45069744735126e-5	1.45069571372347e-5	1.4506937749477e-5	1.45069208214574e-5	1.45069135623795e-5	1.45069254843385e-5	1.45069652709902e-5	1.45070316666308e-5	1.45070955044521e-5	1.45070819332692e-5	1.45069075004178e-5	1.45066885574321e-5	1.45069385473899e-5	1.45073283599884e-5	1.45063803338885e-5	1.45076206654378e-5	1.45068418353845e-5	1.4506334830009e-5	1.45068418353845e-5	1.45076206654378e-5	1.45063803338884e-5	1.45073283599884e-5	1.45069385473899e-5	1.45066885574322e-5	1.45069075004179e-5	1.45070819332692e-5	1.45070955044521e-5	1.45070316666308e-5	1.45069652709902e-5	1.45069254843385e-5	1.45069135623795e-5	1.45069208214575e-5	1.4506937749477e-5	1.45069571372346e-5	1.45069744735127e-5
flux1:	0.700738573021185	1.29655215899596e-5	1.29655270961522e-5	1.29655343190487e-5	1.29655428966922e-5	1.29655523847637e-5	1.29655622572685e-5	1.29655719081614e-5	1.29655806559118e-5	1.29655877545541e-5	1.29655924171505e-5	1.2965593861178e-5	1.29655913906004e-5	1.29655845364357e-5	1.2965573285479e-5	1.29655584310936e-5	1.29655420672204e-5	1.29655281822321e-5	1.29655231167225e-5	1.29655351912585e-5	1.29655719083672e-5	1.29656318711521e-5	1.29656889103938e-5	1.29656765437153e-5	1.29655213245195e-5	1.29653281227251e-5	1.29655536864473e-5	1.29659006645634e-5	1.29650543694756e-5	1.29661635859314e-5	1.29654677721342e-5	1.29650142816952e-5	1.29654677721342e-5	1.29661635859313e-5	1.29650543694756e-5	1.29659006645634e-5	1.29655536864473e-5	1.29653281227251e-5	1.29655213245196e-5	1.29656765437154e-5	1.29656889103937e-5	1.29656318711521e-5	1.29655719083671e-5	1.29655351912585e-5	1.29655231167225e-5	1.29655281822321e-5	1.29655420672204e-5	1.29655584310936e-5	1.29655732854791e-5
flux1:	0.701001021924939	1.15776854134651e-5	1.15776893137677e-5	1.1577694681057e-5	1.15777012221177e-5	1.15777085713134e-5	1.15777162908831e-5	1.15777238721928e-5	1.15777307397143e-5	1.15777362608509e-5	1.15777397668063e-5	1.15777405928254e-5	1.15777381507158e-5	1.15777320526999e-5	1.1577722312435e-5	1.1577709652572e-5	1.15776959366134e-5	1.15776846853828e-5	1.15776814679996e-5	1.15776935529838e-5	1.15777274108278e-5	1.15777815525765e-5	1.15778325236386e-5	1.15778213297764e-5	1.15776833951328e-5	1.15775131350813e-5	1.15777164913875e-5	1.15780250970332e-5	1.15772703172082e-5	1.15782614210367e-5	1.15776403365031e-5	1.15772350748825e-5	1.15776403365031e-5	1.15782614210367e-5	1.15772703172082e-5	1.15780250970332e-5	1.15777164913875e-5	1.15775131350813e-5	1.15776833951328e-5	1.15778213297764e-5	1.15778325236386e-5	1.15777815525765e-5	1.15777274108278e-5	1.15776935529838e-5	1.15776814679996e-5	1.15776846853829e-5	1.15776959366134e-5	1.1577709652572e-5	1.1577722312435e-5
flux1:	0.701263470828692	1.03292795630514e-5	1.03292821124731e-5	1.03292859145165e-5	1.03292907349531e-5	1.03292962759167e-5	1.03293021758487e-5	1.0329308010396e-5	1.03293132958316e-5	1.03293174977388e-5	1.03293200495147e-5	1.03293203879792e-5	1.03293180173726e-5	1.03293126183623e-5	1.03293042245486e-5	1.03292934918766e-5	1.03292820758179e-5	1.03292730800917e-5	1.0329271389988e-5	1.03292833468823e-5	1.03293145215197e-5	1.03293633737962e-5	1.03294089051718e-5	1.03293988155122e-5	1.03292763855832e-5	1.03291265243195e-5	1.03293096892345e-5	1.03295839328668e-5	1.03289113836756e-5	1.0329796176623e-5	1.03292422906231e-5	1.03288804502807e-5	1.03292422906232e-5	1.0329796176623e-5	1.03289113836756e-5	1.03295839328668e-5	1.03293096892345e-5	1.03291265243195e-5	1.03292763855833e-5	1.03293988155122e-5	1.03294089051717e-5	1.03293633737962e-5	1.03293145215197e-5	1.03292833468823e-5	1.0329271389988e-5	1.03292730800917e-5	1.03292820758179e-5	1.03292934918766e-5	1.03293042245486e-5
flux1:	0.701525919732445	9.20735421134393e-6	9.20735565372749e-6	9.20735816570135e-6	9.20736156279996e-6	9.20736560466837e-6	9.20736999471577e-6	9.20737438070576e-6	9.20737835766788e-6	9.20738147554415e-6	9.20738325555722e-6	9.20738322167203e-6	9.20738095700328e-6	9.20737619965974e-6	9.20736899757983e-6	9.20735994431495e-6	9.20735050815324e-6	9.2073434215835e-6	9.20734296494197e-6	9.207354664038e-6	9.20738330693634e-6	9.20742733602757e-6	9.20746797267341e-6	9.20745889551609e-6	9.20735033693591e-6	9.20721857302297e-6	9.20738338179556e-6	9.20762686872215e-6	9.20702812452462e-6	9.20781731029775e-6	9.20732378823863e-6	9.20700100201859e-6	9.20732378823865e-6	9.20781731029772e-6	9.20702812452461e-6	9.20762686872214e-6	9.20738338179556e-6	9.20721857302297e-6	9.2073503369359e-6	9.20745889551609e-6	9.2074679726734e-6	9.20742733602756e-6	9.20738330693633e-6	9.207354664038e-6	9.20734296494198e-6	9.20734342158351e-6	9.20735050815325e-6	9.20735994431497e-6	9.20736899757987e-6
flux1:	0.701788368636199	8.20004427532341e-6	8.20004483755762e-6	8.200046313474e-6	8.20004855987898e-6	8.20005138452679e-6	8.20005454554964e-6	8.20005775179395e-6	8.20006066528773e-6	8.20006290795764e-6	8.2000640760851e-6	8.20006376806835e-6	8.20006163408586e-6	8.20005746028507e-6	8.20005130448233e-6	8.2000437023263e-6	8.20003595421788e-6	8.20003046299097e-6	8.20003097481627e-6	8.20004229936603e-6	8.20006854534066e-6	8.20010816487724e-6	8.20014438370949e-6	8.20013621537407e-6	8.2000400369782e-6	8.19992429526078e-6	8.20007242166858e-6	8.20028839368993e-6	8.19975581982512e-6	8.20045909880979e-6	8.20001974589205e-6	8.1997320513181e-6	8.20001974589205e-6	8.20045909880976e-6	8.19975581982514e-6	8.20028839368995e-6	8.20007242166859e-6	8.19992429526078e-6	8.20004003697822e-6	8.20013621537407e-6	8.20014438370949e-6	8.20010816487725e-6	8.20006854534062e-6	8.20004229936603e-6	8.20003097481631e-6	8.200030462991e-6	8.20003595421788e-6	8.20004370232632e-6	8.20005130448235e-6
flux1:	0.702050817539952	7.29649119956334e-6	7.29649108720779e-6	7.2964917556523e-6	7.29649309534982e-6	7.29649495374334e-6	7.29649713453982e-6	7.2964993978503e-6	7.29650146227875e-6	7.29650301081762e-6	7.29650370360125e-6	7.29650320237687e-6	7.29650121418662e-6	7.29649756524659e-6	7.29649231976541e-6	7.29648596004081e-6	7.296479636349e-6	7.29647545941595e-6	7.29647670459873e-6	7.29648755381031e-6	7.29651152731264e-6	7.29654710865182e-6	7.2965793313587e-6	7.29657196478288e-6	7.29648681202499e-6	7.29638522820742e-6	7.29651820134927e-6	7.29670957399384e-6	7.29623626273892e-6	7.296862419228e-6	7.29647162771737e-6	7.29621543366236e-6	7.29647162771738e-6	7.29686241922798e-6	7.29623626273892e-6	7.29670957399384e-6	7.29651820134928e-6	7.2963852282074e-6	7.29648681202502e-6	7.29657196478291e-6	7.29657933135865e-6	7.29654710865183e-6	7.29651152731261e-6	7.29648755381032e-6	7.29647670459875e-6	7.29647545941597e-6	7.29647963634901e-6	7.29648596004082e-6	7.29649231976544e-6
flux1:	0.702313266443705	6.48676906720443e-6	6.48676846157444e-6	6.48676852311676e-6	6.48676916923888e-6	6.48677027968974e-6	6.4867716957389e-6	6.48677322017472e-6	6.48677461907728e-6	6.48677562699337e-6	6.48677595817978e-6	6.48677532815339e-6	6.4867734920745e-6	6.48677030951709e-6	6.48676584840776e-6	6.48676054220173e-6	6.48675540730952e-6	6.4867522961361e-6	6.48675406976076e-6	6.48676436069315e-6	6.48678618055238e-6	6.48681806110396e-6	6.48684666452198e-6	6.48683999561877e-6	6.4867646438844e-6	6.48667554904578e-6	6.48679476786159e-6	6.48696416359366e-6	6.48654387396723e-6	6.48710085638013e-6	6.48675355634054e-6	6.48652561195825e-6	6.48675355634056e-6	6.48710085638012e-6	6.48654387396724e-6	6.48696416359368e-6	6.4867947678616e-6	6.4866755490458e-6	6.48676464388441e-6	6.48683999561878e-6	6.48684666452197e-6	6.48681806110396e-6	6.48678618055237e-6	6.48676436069316e-6	6.48675406976075e-6	6.48675229613609e-6	6.4867554073095e-6	6.48676054220175e-6	6.48676584840779e-6
flux1:	0.702575715347458	5.76181493522864e-6	5.7618139918867e-6	5.76181361802574e-6	5.76181375226403e-6	5.76181430031217e-6	5.76181513410949e-6	5.76181609172827e-6	5.76181697888619e-6	5.76181757349296e-6	5.76181763555707e-6	5.76181692614754e-6	5.76181524108908e-6	5.7618124676916e-6	5.76180867558503e-6	5.76180425376018e-6	5.76180009956134e-6	5.76179783736653e-6	5.7617999642889e-6	5.76180963273143e-6	5.7618294155008e-6	5.76185790521372e-6	5.76188322954942e-6	5.76187716162126e-6	5.76181050867336e-6	5.76173241386831e-6	5.76183915964571e-6	5.76198893743486e-6	5.76161603873754e-6	5.76211103331147e-6	5.76180264665778e-6	5.76160001247111e-6	5.76180264665778e-6	5.76211103331145e-6	5.76161603873753e-6	5.76198893743485e-6	5.76183915964573e-6	5.76173241386832e-6	5.76181050867341e-6	5.76187716162126e-6	5.76188322954941e-6	5.76185790521372e-6	5.76182941550081e-6	5.76180963273143e-6	5.76179996428891e-6	5.76179783736655e-6	5.76180009956134e-6	5.7618042537602e-6	5.76180867558506e-6
flux1:	0.702838164251212	5.11336327717063e-6	5.11336212569077e-6	5.11336145913254e-6	5.11336123250101e-6	5.11336137211958e-6	5.11336177476619e-6	5.1133623075217e-6	5.11336280907063e-6	5.11336309369986e-6	5.11336296002504e-6	5.11336220766013e-6	5.11336066676912e-6	5.11335824770361e-6	5.11335502030799e-6	5.11335133328657e-6	5.11334797831463e-6	5.11334637881007e-6	5.1133487125705e-6	5.1133577130276e-6	5.11337557511647e-6	5.11340096137307e-6	5.11342331656446e-6	5.11341776308233e-6	5.11335882088203e-6	5.11329040198712e-6	5.11338584912244e-6	5.11351813075509e-6	5.11318754974934e-6	5.11362704817541e-6	5.11335344590741e-6	5.11317346694841e-6	5.11335344590743e-6	5.11362704817541e-6	5.11318754974934e-6	5.11351813075509e-6	5.11338584912244e-6	5.11329040198713e-6	5.11335882088202e-6	5.11341776308235e-6	5.11342331656444e-6	5.11340096137307e-6	5.11337557511645e-6	5.11335771302762e-6	5.11334871257053e-6	5.11334637881008e-6	5.11334797831464e-6	5.11335133328655e-6	5.11335502030799e-6
flux1:	0.703100613154965	4.53388440528016e-6	4.53388315009595e-6	4.53388230612049e-6	4.53388184078039e-6	4.53388169658525e-6	4.53388179029411e-6	4.53388201273926e-6	4.53388222995398e-6	4.53388228669453e-6	4.53388201412309e-6	4.53388124445068e-6	4.5338798368283e-6	4.53387772073607e-6	4.53387496515214e-6	4.53387188242176e-6	4.53386917061516e-6	4.53386807629291e-6	4.5338704974604e-6	4.53387880238712e-6	4.53389486117622e-6	4.53391741234526e-6	4.53393708286383e-6	4.53393196891386e-6	4.5338798550549e-6	4.53381993801915e-6	4.533905163291e-6	4.53402185679184e-6	4.53372902842382e-6	4.53411888988266e-6	4.53387635236696e-6	4.53371663326822e-6	4.53387635236697e-6	4.53411888988265e-6	4.53372902842382e-6	4.53402185679186e-6	4.53390516329102e-6	4.53381993801916e-6	4.53387985505492e-6	4.53393196891388e-6	4.53393708286383e-6	4.53391741234526e-6	4.5338948611762e-6	4.53387880238713e-6	4.53387049746043e-6	4.53386807629292e-6	4.53386917061516e-6	4.53387188242177e-6	4.53387496515217e-6
flux1:	0.703363062058718	4.01652673510941e-6	4.01652545722408e-6	4.01652452587958e-6	4.01652391773625e-6	4.01652358789046e-6	4.01652346909503e-6	4.01652347157919e-6	4.0165234840355e-6	4.01652337672584e-6	4.0165230082427e-6	4.01652223835907e-6	4.01652095069059e-6	4.01651909058273e-6	4.01651672537754e-6	4.01651413470415e-6	4.01651193383867e-6	4.01651121387981e-6	4.01651362794018e-6	4.01652122638424e-6	4.01653560052662e-6	4.01655556842578e-6	4.01657281680448e-6	4.01656807949042e-6	4.01652200847072e-6	4.01646955511485e-6	4.01654554571556e-6	4.01664836622101e-6	4.01638918778248e-6	4.01673469581447e-6	4.01651987597936e-6	4.01637825791728e-6	4.01651987597935e-6	4.01673469581447e-6	4.01638918778249e-6	4.01664836622102e-6	4.01654554571557e-6	4.01646955511488e-6	4.01652200847075e-6	4.01656807949043e-6	4.01657281680445e-6	4.01655556842579e-6	4.01653560052661e-6	4.01652122638423e-6	4.0165136279402e-6	4.01651121387982e-6	4.01651193383867e-6	4.01651413470415e-6	4.01651672537758e-6
flux1:	0.703625510962471	3.55506274842534e-6	3.55506150774927e-6	3.55506055661525e-6	3.5550598784103e-6	3.55505943794208e-6	3.55505918072635e-6	3.55505903281812e-6	3.55505890168306e-6	3.55505867893831e-6	3.55505824629934e-6	3.55505748684616e-6	3.55505630483687e-6	3.55505465875615e-6	3.55505261377074e-6	3.55505042013509e-6	3.55504861997592e-6	3.55504816786836e-6	3.5550505027795e-6	3.55505739858747e-6	3.55507020769096e-6	3.55508782919448e-6	3.55510289855004e-6	3.55509848661425e-6	3.5550577611431e-6	3.55501185563418e-6	3.55507951618023e-6	3.55517000457921e-6	3.55494079319995e-6	3.55524670781889e-6	3.55505659712796e-6	3.5549311365195e-6	3.55505659712796e-6	3.55524670781888e-6	3.55494079319994e-6	3.55517000457923e-6	3.55507951618023e-6	3.55501185563419e-6	3.55505776114311e-6	3.55509848661425e-6	3.55510289855003e-6	3.55508782919449e-6	3.55507020769095e-6	3.55505739858747e-6	3.5550505027795e-6	3.55504816786837e-6	3.55504861997592e-6	3.5550504201351e-6	3.55505261377075e-6
flux1:	0.703887959866225	3.14383850502601e-6	3.14383734311414e-6	3.14383642038978e-6	3.14383572504132e-6	3.14383522932798e-6	3.14383488894173e-6	3.14383464285806e-6	3.14383441411129e-6	3.14383411221395e-6	3.14383363838402e-6	3.14383289541151e-6	3.14383180496297e-6	3.14383033637743e-6	3.14382855227494e-6	3.14382667657101e-6	3.1438251868136e-6	3.14382491777509e-6	3.14382712131183e-6	3.14383333105033e-6	3.14384469492312e-6	3.14386019292988e-6	3.14387330871926e-6	3.14386918161519e-6	3.14383318412623e-6	3.14379302022962e-6	3.14385317894737e-6	3.14393271857186e-6	3.14373017192221e-6	3.14400077735579e-6	3.14383267442333e-6	3.14372162328018e-6	3.14383267442333e-6	3.14400077735578e-6	3.14373017192221e-6	3.14393271857186e-6	3.14385317894738e-6	3.14379302022962e-6	3.14383318412625e-6	3.14386918161521e-6	3.14387330871925e-6	3.14386019292989e-6	3.14384469492311e-6	3.14383333105031e-6	3.14382712131183e-6	3.14382491777509e-6	3.14382518681361e-6	3.143826676571e-6	3.14382855227495e-6
flux1:	0.704150408769978	2.77772655036391e-6	2.77772549334328e-6	2.77772463104907e-6	2.77772395502851e-6	2.7777234432447e-6	2.77772305951488e-6	2.77772275338554e-6	2.77772246082532e-6	2.77772210636162e-6	2.77772160767044e-6	2.77772088420777e-6	2.77771987230558e-6	2.77771855023455e-6	2.77771697781712e-6	2.77771535536565e-6	2.77771410344113e-6	2.77771395174374e-6	2.77771598874856e-6	2.77772153947743e-6	2.77773157709946e-6	2.77774516105091e-6	2.77775653227108e-6	2.77775265888647e-6	2.77772084339613e-6	2.77768571258044e-6	2.77773912683326e-6	2.77780895844989e-6	2.77763011852338e-6	2.7778692669338e-6	2.7777207486442e-6	2.77762253648847e-6	2.7777207486442e-6	2.7778692669338e-6	2.77763011852338e-6	2.77780895844989e-6	2.77773912683325e-6	2.77768571258045e-6	2.77772084339614e-6	2.77775265888648e-6	2.77775653227108e-6	2.77774516105091e-6	2.77773157709945e-6	2.77772153947743e-6	2.77771598874857e-6	2.77771395174375e-6	2.77771410344113e-6	2.77771535536565e-6	2.77771697781713e-6
flux1:	0.704412857673731	2.45208206363603e-6	2.45208112514348e-6	2.45208034225891e-6	2.45207970883552e-6	2.4520792072085e-6	2.45207880770668e-6	2.45207846855364e-6	2.4520781364892e-6	2.45207774865533e-6	2.45207723662225e-6	2.45207653393022e-6	2.45207558924342e-6	2.45207438813927e-6	2.45207298747685e-6	2.4520715664163e-6	2.45207049523837e-6	2.45207041152565e-6	2.4520722611688e-6	2.45207718818645e-6	2.45208601654483e-6	2.45209788265361e-6	2.45210770266119e-6	2.45210405985689e-6	2.4520759442747e-6	2.45204522471925e-6	2.4520925860159e-6	2.4521538213361e-6	2.45199604117029e-6	2.45220719268303e-6	2.45207608767481e-6	2.4519893049228e-6	2.45207608767481e-6	2.45220719268302e-6	2.45199604117029e-6	2.45215382133609e-6	2.45209258601589e-6	2.45204522471926e-6	2.45207594427471e-6	2.45210405985691e-6	2.45210770266118e-6	2.45209788265363e-6	2.45208601654482e-6	2.45207718818646e-6	2.45207226116881e-6	2.45207041152567e-6	2.45207049523839e-6	2.4520715664163e-6	2.45207298747686e-6
flux1:	0.704675306577484	2.16270209006672e-6	2.16270127405146e-6	2.16270057945138e-6	2.16270000167942e-6	2.16269952644021e-6	2.16269912931081e-6	2.16269877566669e-6	2.1626984212397e-6	2.16269801378228e-6	2.16269749659409e-6	2.16269681510406e-6	2.16269592831818e-6	2.16269482774179e-6	2.16269356716555e-6	2.16269230678367e-6	2.16269137251019e-6	2.16269132118696e-6	2.16269297432571e-6	2.16269731898507e-6	2.16270505188821e-6	2.16271538320871e-6	2.16272383030278e-6	2.16272040139797e-6	2.16269556036587e-6	2.16266870689449e-6	2.16271064548953e-6	2.1627642793864e-6	2.16262519257324e-6	2.1628114519129e-6	2.16269581628697e-6	2.16261919900915e-6	2.16269581628698e-6	2.1628114519129e-6	2.16262519257324e-6	2.1627642793864e-6	2.16271064548952e-6	2.16266870689449e-6	2.16269556036587e-6	2.16272040139798e-6	2.16272383030278e-6	2.16271538320871e-6	2.1627050518882e-6	2.16269731898507e-6	2.1626929743257e-6	2.16269132118697e-6	2.16269137251019e-6	2.16269230678368e-6	2.16269356716556e-6
flux1:	0.704937755481238	1.90578770134121e-6	1.9057870046231e-6	1.90578639971592e-6	1.90578588307953e-6	1.90578544304068e-6	1.90578505943681e-6	1.90578470356405e-6	1.90578433867902e-6	1.90578392146473e-6	1.90578340511691e-6	1.90578274508045e-6	1.9057819090008e-6	1.90578089313791e-6	1.90577974815323e-6	1.90577861721985e-6	1.90577778709326e-6	1.90577774385642e-6	1.9057792005637e-6	1.9057830082374e-6	1.90578975519563e-6	1.90579872163947e-6	1.90580595952042e-6	1.90580273282348e-6	1.90578079113191e-6	1.9057573260745e-6	1.9057944152481e-6	1.90584133683909e-6	1.9057188296679e-6	1.905882979676e-6	1.90578107478903e-6	1.90571349075628e-6	1.90578107478904e-6	1.905882979676e-6	1.90571882966789e-6	1.90584133683909e-6	1.90579441524811e-6	1.90575732607451e-6	1.90578079113192e-6	1.90580273282349e-6	1.90580595952042e-6	1.90579872163947e-6	1.90578975519563e-6	1.90578300823739e-6	1.9057792005637e-6	1.90577774385642e-6	1.90577778709326e-6	1.90577861721986e-6	1.90577974815324e-6
flux1:	0.705200204384991	1.67790892937484e-6	1.67790834388631e-6	1.67790782489372e-6	1.67790736956345e-6	1.67790696829035e-6	1.67790660439766e-6	1.67790625410387e-6	1.67790588697343e-6	1.67790546720696e-6	1.67790495633771e-6	1.67790431822535e-6	1.67790352769593e-6	1.67790258476447e-6	1.67790153693603e-6	1.67790051209158e-6	1.6778997624122e-6	1.67789971197463e-6	1.67790097929125e-6	1.67790429754199e-6	1.67791016277963e-6	1.67791792115217e-6	1.67792409933951e-6	1.67792106679565e-6	1.67790169340039e-6	1.67788119836353e-6	1.67791395844504e-6	1.67795496117466e-6	1.67784714724659e-6	1.67799167953208e-6	1.67790195173682e-6	1.67784238766592e-6	1.67790195173683e-6	1.67799167953206e-6	1.6778471472466e-6	1.67795496117466e-6	1.67791395844504e-6	1.67788119836354e-6	1.67790169340041e-6	1.67792106679566e-6	1.67792409933948e-6	1.67791792115217e-6	1.67791016277962e-6	1.67790429754198e-6	1.67790097929126e-6	1.67789971197464e-6	1.6778997624122e-6	1.67790051209158e-6	1.67790153693605e-6
flux1:	0.705462653288744	1.47597232074009e-6	1.47597183541198e-6	1.47597139526344e-6	1.4759709979497e-6	1.47597063552274e-6	1.47597029418005e-6	1.47596995424707e-6	1.47596959058149e-6	1.47596917370678e-6	1.47596867216534e-6	1.4759680568598e-6	1.47596730854614e-6	1.47596643014357e-6	1.47596546600088e-6	1.47596453024493e-6	1.47596384451788e-6	1.47596377856356e-6	1.47596486850868e-6	1.47596774550174e-6	1.47597282714317e-6	1.47597952125291e-6	1.47598477552115e-6	1.47598193152238e-6	1.47596483416464e-6	1.47594694267645e-6	1.47597584485806e-6	1.47601163569291e-6	1.47591683284387e-6	1.47604397579518e-6	1.47596503799213e-6	1.4759125879063e-6	1.47596503799214e-6	1.47604397579518e-6	1.47591683284387e-6	1.47601163569292e-6	1.47597584485806e-6	1.47594694267645e-6	1.47596483416465e-6	1.47598193152239e-6	1.47598477552115e-6	1.47597952125291e-6	1.47597282714315e-6	1.47596774550173e-6	1.47596486850867e-6	1.47596377856358e-6	1.47596384451788e-6	1.47596453024495e-6	1.47596546600089e-6
flux1:	0.705725102192497	1.29719096194639e-6	1.29719056422679e-6	1.29719019406906e-6	1.29718984948352e-6	1.2971895238717e-6	1.29718920581728e-6	1.29718887908087e-6	1.29718852296184e-6	1.29718811329265e-6	1.29718762448965e-6	1.29718703332252e-6	1.29718632540537e-6	1.29718550583983e-6	1.29718461584253e-6	1.29718375715703e-6	1.29718312444149e-6	1.29718303983433e-6	1.29718396769357e-6	1.29718645087027e-6	1.29719084032335e-6	1.29719660119599e-6	1.29720105406523e-6	1.2971983944482e-6	1.29718331486267e-6	1.29716770584457e-6	1.29719317581592e-6	1.29722438364498e-6	1.29714109301393e-6	1.29725283738244e-6	1.29718345225079e-6	1.29713730687399e-6	1.29718345225079e-6	1.29725283738243e-6	1.29714109301393e-6	1.29722438364498e-6	1.29719317581591e-6	1.29716770584457e-6	1.29718331486266e-6	1.29719839444821e-6	1.29720105406521e-6	1.29719660119599e-6	1.29719084032334e-6	1.29718645087028e-6	1.29718396769358e-6	1.29718303983433e-6	1.29718312444149e-6	1.29718375715703e-6	1.29718461584254e-6
flux1:	0.705987551096251	1.13905682930918e-6	1.13905650632753e-6	1.1390561966712e-6	1.13905589862603e-6	1.1390556067091e-6	1.13905531149531e-6	1.13905499962172e-6	1.13905465411047e-6	1.13905425523984e-6	1.13905378232887e-6	1.13905321700675e-6	1.13905254882952e-6	1.13905178447263e-6	1.1390509620664e-6	1.139050172197e-6	1.13904958567367e-6	1.13904948292929e-6	1.13905026582541e-6	1.13905240084109e-6	1.13905618238512e-6	1.13906112859662e-6	1.13906488989672e-6	1.13906241113686e-6	1.13904912082038e-6	1.13903551282906e-6	1.13905793425112e-6	1.13908511756944e-6	1.13901200465063e-6	1.13911012689702e-6	1.13904919167755e-6	1.13900862878503e-6	1.13904919167756e-6	1.13911012689702e-6	1.13901200465062e-6	1.13908511756944e-6	1.13905793425111e-6	1.13903551282906e-6	1.13904912082038e-6	1.13906241113687e-6	1.13906488989671e-6	1.13906112859663e-6	1.13905618238511e-6	1.13905240084109e-6	1.13905026582542e-6	1.13904948292929e-6	1.13904958567368e-6	1.139050172197e-6	1.13905096206641e-6
flux1:	0.706250000000004	9.99315321218343e-7	9.99315060624025e-7	9.99314802163457e-7	9.99314544351538e-7	9.99314282638102e-7	9.99314009264806e-7	9.99313713276242e-7	9.99313380807559e-7	9.99312995846241e-7	9.99312541783372e-7	9.99312004246007e-7	9.99311375952016e-7	9.99310664642159e-7	9.99309905426929e-7	9.99309178835614e-7	9.99308634596996e-7	9.99308516615559e-7	9.99309172353748e-7	9.99311002271596e-7	9.99314252844161e-7	9.99318490973775e-7	9.9932165848801e-7	9.99319357085239e-7	9.99307653588386e-7	9.99295799765138e-7	9.99315517593008e-7	9.99339171533049e-7	9.99275049055717e-7	9.99361132635343e-7	9.99307665342617e-7	9.99272040993851e-7	9.99307665342623e-7	9.99361132635342e-7	9.99275049055715e-7	9.99339171533049e-7	9.99315517593006e-7	9.99295799765144e-7	9.99307653588395e-7	9.99319357085243e-7	9.99321658488e-7	9.99318490973779e-7	9.99314252844149e-7	9.993110022716e-7	9.99309172353747e-7	9.99308516615564e-7	9.99308634596994e-7	9.99309178835602e-7	9.9930990542693e-7
[truncated: 13 more columns]
