# Supplementary material for: Spatial Resolution and Refractive Index Contrast of Resonant Photonic Crystal Surfaces for Biosensing
Source: IEEE Photonics J. Author manuscript; Available in PMC 2015 Sep 7. (PMC4561521; doi:10.1109/JPHOT.2015.2435699)
Supplement: fig6_data [file NIHMS64775-supplement-fig6_data.gz › Volumes/graham/MacBook_backup/PhD_folder_2015_06_02/paper_improvements/IEEE_J_Photonics/final_files/data_files/fig6/meep_data/9/ref.out]

-----------
Initializing structure...
Working in 2D dimensions.
Computational cell is 150 x 10 x 0 with resolution 25
     block, center = (0,-2.56637,0)
          size (150,4.86726,1e+20)
          axes (1,0,0), (0,1,0), (0,0,1)
          dielectric constant epsilon diagonal = (2.0736,2.0736,2.0736)
     block, center = (0,2.43363,0)
          size (150,5.13274,1e+20)
          axes (1,0,0), (0,1,0), (0,0,1)
          dielectric constant epsilon diagonal = (1.92932,1.92932,1.92932)
     block, center = (-37.5,0.309735,0)
          size (75,0.884956,1e+20)
          axes (1,0,0), (0,1,0), (0,0,1)
          dielectric constant epsilon diagonal = (1.92932,1.92932,1.92932)
     block, center = (74.5,0,0)
          size (0.65,0.265487,1e+20)
          axes (1,0,0), (0,1,0), (0,0,1)
          dielectric constant epsilon diagonal = (1.92932,1.92932,1.92932)
     block, center = (73.5,0,0)
          size (0.65,0.265487,1e+20)
          axes (1,0,0), (0,1,0), (0,0,1)
          dielectric constant epsilon diagonal = (1.92932,1.92932,1.92932)
     block, center = (72.5,0,0)
          size (0.65,0.265487,1e+20)
          axes (1,0,0), (0,1,0), (0,0,1)
          dielectric constant epsilon diagonal = (1.92932,1.92932,1.92932)
     block, center = (71.5,0,0)
          size (0.65,0.265487,1e+20)
          axes (1,0,0), (0,1,0), (0,0,1)
          dielectric constant epsilon diagonal = (1.92932,1.92932,1.92932)
     block, center = (70.5,0,0)
          size (0.65,0.265487,1e+20)
          axes (1,0,0), (0,1,0), (0,0,1)
          dielectric constant epsilon diagonal = (1.92932,1.92932,1.92932)
     block, center = (69.5,0,0)
          size (0.65,0.265487,1e+20)
          axes (1,0,0), (0,1,0), (0,0,1)
          dielectric constant epsilon diagonal = (1.92932,1.92932,1.92932)
     block, center = (68.5,0,0)
          size (0.65,0.265487,1e+20)
          axes (1,0,0), (0,1,0), (0,0,1)
          dielectric constant epsilon diagonal = (1.92932,1.92932,1.92932)
     block, center = (67.5,0,0)
          size (0.65,0.265487,1e+20)
          axes (1,0,0), (0,1,0), (0,0,1)
          dielectric constant epsilon diagonal = (1.92932,1.92932,1.92932)
     block, center = (66.5,0,0)
          size (0.65,0.265487,1e+20)
          axes (1,0,0), (0,1,0), (0,0,1)
          dielectric constant epsilon diagonal = (1.92932,1.92932,1.92932)
     block, center = (65.5,0,0)
          size (0.65,0.265487,1e+20)
          axes (1,0,0), (0,1,0), (0,0,1)
          dielectric constant epsilon diagonal = (1.92932,1.92932,1.92932)
     block, center = (64.5,0,0)
          size (0.65,0.265487,1e+20)
          axes (1,0,0), (0,1,0), (0,0,1)
          dielectric constant epsilon diagonal = (1.92932,1.92932,1.92932)
     block, center = (63.5,0,0)
          size (0.65,0.265487,1e+20)
          axes (1,0,0), (0,1,0), (0,0,1)
          dielectric constant epsilon diagonal = (1.92932,1.92932,1.92932)
     block, center = (62.5,0,0)
          size (0.65,0.265487,1e+20)
          axes (1,0,0), (0,1,0), (0,0,1)
          dielectric constant epsilon diagonal = (1.92932,1.92932,1.92932)
     block, center = (61.5,0,0)
          size (0.65,0.265487,1e+20)
          axes (1,0,0), (0,1,0), (0,0,1)
          dielectric constant epsilon diagonal = (1.92932,1.92932,1.92932)
     block, center = (60.5,0,0)
          size (0.65,0.265487,1e+20)
          axes (1,0,0), (0,1,0), (0,0,1)
          dielectric constant epsilon diagonal = (1.92932,1.92932,1.92932)
     block, center = (59.5,0,0)
          size (0.65,0.265487,1e+20)
          axes (1,0,0), (0,1,0), (0,0,1)
          dielectric constant epsilon diagonal = (1.92932,1.92932,1.92932)
     block, center = (58.5,0,0)
          size (0.65,0.265487,1e+20)
          axes (1,0,0), (0,1,0), (0,0,1)
          dielectric constant epsilon diagonal = (1.92932,1.92932,1.92932)
     block, center = (57.5,0,0)
          size (0.65,0.265487,1e+20)
          axes (1,0,0), (0,1,0), (0,0,1)
          dielectric constant epsilon diagonal = (1.92932,1.92932,1.92932)
     block, center = (56.5,0,0)
          size (0.65,0.265487,1e+20)
          axes (1,0,0), (0,1,0), (0,0,1)
          dielectric constant epsilon diagonal = (1.92932,1.92932,1.92932)
     block, center = (55.5,0,0)
          size (0.65,0.265487,1e+20)
          axes (1,0,0), (0,1,0), (0,0,1)
          dielectric constant epsilon diagonal = (1.92932,1.92932,1.92932)
     block, center = (54.5,0,0)
          size (0.65,0.265487,1e+20)
          axes (1,0,0), (0,1,0), (0,0,1)
          dielectric constant epsilon diagonal = (1.92932,1.92932,1.92932)
     block, center = (53.5,0,0)
          size (0.65,0.265487,1e+20)
          axes (1,0,0), (0,1,0), (0,0,1)
          dielectric constant epsilon diagonal = (1.92932,1.92932,1.92932)
     block, center = (52.5,0,0)
          size (0.65,0.265487,1e+20)
          axes (1,0,0), (0,1,0), (0,0,1)
          dielectric constant epsilon diagonal = (1.92932,1.92932,1.92932)
     block, center = (51.5,0,0)
          size (0.65,0.265487,1e+20)
          axes (1,0,0), (0,1,0), (0,0,1)
          dielectric constant epsilon diagonal = (1.92932,1.92932,1.92932)
     block, center = (50.5,0,0)
          size (0.65,0.265487,1e+20)
          axes (1,0,0), (0,1,0), (0,0,1)
          dielectric constant epsilon diagonal = (1.92932,1.92932,1.92932)
     block, center = (49.5,0,0)
          size (0.65,0.265487,1e+20)
          axes (1,0,0), (0,1,0), (0,0,1)
          dielectric constant epsilon diagonal = (1.92932,1.92932,1.92932)
     block, center = (48.5,0,0)
          size (0.65,0.265487,1e+20)
          axes (1,0,0), (0,1,0), (0,0,1)
          dielectric constant epsilon diagonal = (1.92932,1.92932,1.92932)
     block, center = (47.5,0,0)
          size (0.65,0.265487,1e+20)
          axes (1,0,0), (0,1,0), (0,0,1)
          dielectric constant epsilon diagonal = (1.92932,1.92932,1.92932)
     block, center = (46.5,0,0)
          size (0.65,0.265487,1e+20)
          axes (1,0,0), (0,1,0), (0,0,1)
          dielectric constant epsilon diagonal = (1.92932,1.92932,1.92932)
     block, center = (45.5,0,0)
          size (0.65,0.265487,1e+20)
          axes (1,0,0), (0,1,0), (0,0,1)
          dielectric constant epsilon diagonal = (1.92932,1.92932,1.92932)
     block, center = (44.5,0,0)
          size (0.65,0.265487,1e+20)
          axes (1,0,0), (0,1,0), (0,0,1)
          dielectric constant epsilon diagonal = (1.92932,1.92932,1.92932)
     block, center = (43.5,0,0)
          size (0.65,0.265487,1e+20)
          axes (1,0,0), (0,1,0), (0,0,1)
          dielectric constant epsilon diagonal = (1.92932,1.92932,1.92932)
     block, center = (42.5,0,0)
          size (0.65,0.265487,1e+20)
          axes (1,0,0), (0,1,0), (0,0,1)
          dielectric constant epsilon diagonal = (1.92932,1.92932,1.92932)
     block, center = (41.5,0,0)
          size (0.65,0.265487,1e+20)
          axes (1,0,0), (0,1,0), (0,0,1)
          dielectric constant epsilon diagonal = (1.92932,1.92932,1.92932)
     block, center = (40.5,0,0)
          size (0.65,0.265487,1e+20)
          axes (1,0,0), (0,1,0), (0,0,1)
          dielectric constant epsilon diagonal = (1.92932,1.92932,1.92932)
     block, center = (39.5,0,0)
          size (0.65,0.265487,1e+20)
          axes (1,0,0), (0,1,0), (0,0,1)
          dielectric constant epsilon diagonal = (1.92932,1.92932,1.92932)
     block, center = (38.5,0,0)
          size (0.65,0.265487,1e+20)
          axes (1,0,0), (0,1,0), (0,0,1)
          dielectric constant epsilon diagonal = (1.92932,1.92932,1.92932)
     block, center = (37.5,0,0)
          size (0.65,0.265487,1e+20)
          axes (1,0,0), (0,1,0), (0,0,1)
          dielectric constant epsilon diagonal = (1.92932,1.92932,1.92932)
     block, center = (36.5,0,0)
          size (0.65,0.265487,1e+20)
          axes (1,0,0), (0,1,0), (0,0,1)
          dielectric constant epsilon diagonal = (1.92932,1.92932,1.92932)
     block, center = (35.5,0,0)
          size (0.65,0.265487,1e+20)
          axes (1,0,0), (0,1,0), (0,0,1)
          dielectric constant epsilon diagonal = (1.92932,1.92932,1.92932)
     block, center = (34.5,0,0)
          size (0.65,0.265487,1e+20)
          axes (1,0,0), (0,1,0), (0,0,1)
          dielectric constant epsilon diagonal = (1.92932,1.92932,1.92932)
     block, center = (33.5,0,0)
          size (0.65,0.265487,1e+20)
          axes (1,0,0), (0,1,0), (0,0,1)
          dielectric constant epsilon diagonal = (1.92932,1.92932,1.92932)
     block, center = (32.5,0,0)
          size (0.65,0.265487,1e+20)
          axes (1,0,0), (0,1,0), (0,0,1)
          dielectric constant epsilon diagonal = (1.92932,1.92932,1.92932)
     block, center = (31.5,0,0)
          size (0.65,0.265487,1e+20)
          axes (1,0,0), (0,1,0), (0,0,1)
          dielectric constant epsilon diagonal = (1.92932,1.92932,1.92932)
     block, center = (30.5,0,0)
          size (0.65,0.265487,1e+20)
          axes (1,0,0), (0,1,0), (0,0,1)
          dielectric constant epsilon diagonal = (1.92932,1.92932,1.92932)
     block, center = (29.5,0,0)
          size (0.65,0.265487,1e+20)
          axes (1,0,0), (0,1,0), (0,0,1)
          dielectric constant epsilon diagonal = (1.92932,1.92932,1.92932)
     block, center = (28.5,0,0)
          size (0.65,0.265487,1e+20)
          axes (1,0,0), (0,1,0), (0,0,1)
          dielectric constant epsilon diagonal = (1.92932,1.92932,1.92932)
     block, center = (27.5,0,0)
          size (0.65,0.265487,1e+20)
          axes (1,0,0), (0,1,0), (0,0,1)
          dielectric constant epsilon diagonal = (1.92932,1.92932,1.92932)
     block, center = (26.5,0,0)
          size (0.65,0.265487,1e+20)
          axes (1,0,0), (0,1,0), (0,0,1)
          dielectric constant epsilon diagonal = (1.92932,1.92932,1.92932)
     block, center = (25.5,0,0)
          size (0.65,0.265487,1e+20)
          axes (1,0,0), (0,1,0), (0,0,1)
          dielectric constant epsilon diagonal = (1.92932,1.92932,1.92932)
     block, center = (24.5,0,0)
          size (0.65,0.265487,1e+20)
          axes (1,0,0), (0,1,0), (0,0,1)
          dielectric constant epsilon diagonal = (1.92932,1.92932,1.92932)
     block, center = (23.5,0,0)
          size (0.65,0.265487,1e+20)
          axes (1,0,0), (0,1,0), (0,0,1)
          dielectric constant epsilon diagonal = (1.92932,1.92932,1.92932)
     block, center = (22.5,0,0)
          size (0.65,0.265487,1e+20)
          axes (1,0,0), (0,1,0), (0,0,1)
          dielectric constant epsilon diagonal = (1.92932,1.92932,1.92932)
     block, center = (21.5,0,0)
          size (0.65,0.265487,1e+20)
          axes (1,0,0), (0,1,0), (0,0,1)
          dielectric constant epsilon diagonal = (1.92932,1.92932,1.92932)
     block, center = (20.5,0,0)
          size (0.65,0.265487,1e+20)
          axes (1,0,0), (0,1,0), (0,0,1)
          dielectric constant epsilon diagonal = (1.92932,1.92932,1.92932)
     block, center = (19.5,0,0)
          size (0.65,0.265487,1e+20)
          axes (1,0,0), (0,1,0), (0,0,1)
          dielectric constant epsilon diagonal = (1.92932,1.92932,1.92932)
     block, center = (18.5,0,0)
          size (0.65,0.265487,1e+20)
          axes (1,0,0), (0,1,0), (0,0,1)
          dielectric constant epsilon diagonal = (1.92932,1.92932,1.92932)
     block, center = (17.5,0,0)
          size (0.65,0.265487,1e+20)
          axes (1,0,0), (0,1,0), (0,0,1)
          dielectric constant epsilon diagonal = (1.92932,1.92932,1.92932)
     block, center = (16.5,0,0)
          size (0.65,0.265487,1e+20)
          axes (1,0,0), (0,1,0), (0,0,1)
          dielectric constant epsilon diagonal = (1.92932,1.92932,1.92932)
     block, center = (15.5,0,0)
          size (0.65,0.265487,1e+20)
          axes (1,0,0), (0,1,0), (0,0,1)
          dielectric constant epsilon diagonal = (1.92932,1.92932,1.92932)
     block, center = (14.5,0,0)
          size (0.65,0.265487,1e+20)
          axes (1,0,0), (0,1,0), (0,0,1)
          dielectric constant epsilon diagonal = (1.92932,1.92932,1.92932)
     block, center = (13.5,0,0)
          size (0.65,0.265487,1e+20)
          axes (1,0,0), (0,1,0), (0,0,1)
          dielectric constant epsilon diagonal = (1.92932,1.92932,1.92932)
     block, center = (12.5,0,0)
          size (0.65,0.265487,1e+20)
          axes (1,0,0), (0,1,0), (0,0,1)
          dielectric constant epsilon diagonal = (1.92932,1.92932,1.92932)
     block, center = (11.5,0,0)
          size (0.65,0.265487,1e+20)
          axes (1,0,0), (0,1,0), (0,0,1)
          dielectric constant epsilon diagonal = (1.92932,1.92932,1.92932)
     block, center = (10.5,0,0)
          size (0.65,0.265487,1e+20)
          axes (1,0,0), (0,1,0), (0,0,1)
          dielectric constant epsilon diagonal = (1.92932,1.92932,1.92932)
     block, center = (9.5,0,0)
          size (0.65,0.265487,1e+20)
          axes (1,0,0), (0,1,0), (0,0,1)
          dielectric constant epsilon diagonal = (1.92932,1.92932,1.92932)
     block, center = (8.5,0,0)
          size (0.65,0.265487,1e+20)
          axes (1,0,0), (0,1,0), (0,0,1)
          dielectric constant epsilon diagonal = (1.92932,1.92932,1.92932)
     block, center = (7.5,0,0)
          size (0.65,0.265487,1e+20)
          axes (1,0,0), (0,1,0), (0,0,1)
          dielectric constant epsilon diagonal = (1.92932,1.92932,1.92932)
     block, center = (6.5,0,0)
          size (0.65,0.265487,1e+20)
          axes (1,0,0), (0,1,0), (0,0,1)
          dielectric constant epsilon diagonal = (1.92932,1.92932,1.92932)
     block, center = (5.5,0,0)
          size (0.65,0.265487,1e+20)
          axes (1,0,0), (0,1,0), (0,0,1)
          dielectric constant epsilon diagonal = (1.92932,1.92932,1.92932)
     block, center = (4.5,0,0)
          size (0.65,0.265487,1e+20)
          axes (1,0,0), (0,1,0), (0,0,1)
          dielectric constant epsilon diagonal = (1.92932,1.92932,1.92932)
     block, center = (3.5,0,0)
          size (0.65,0.265487,1e+20)
          axes (1,0,0), (0,1,0), (0,0,1)
          dielectric constant epsilon diagonal = (1.92932,1.92932,1.92932)
     block, center = (2.5,0,0)
          size (0.65,0.265487,1e+20)
          axes (1,0,0), (0,1,0), (0,0,1)
          dielectric constant epsilon diagonal = (1.92932,1.92932,1.92932)
     block, center = (1.5,0,0)
          size (0.65,0.265487,1e+20)
          axes (1,0,0), (0,1,0), (0,0,1)
          dielectric constant epsilon diagonal = (1.92932,1.92932,1.92932)
     block, center = (0.5,0,0)
          size (0.65,0.265487,1e+20)
          axes (1,0,0), (0,1,0), (0,0,1)
          dielectric constant epsilon diagonal = (1.92932,1.92932,1.92932)
     block, center = (-0.5,0,0)
          size (0.65,0.265487,1e+20)
          axes (1,0,0), (0,1,0), (0,0,1)
          dielectric constant epsilon diagonal = (1.92932,1.92932,1.92932)
     block, center = (-1.5,0,0)
          size (0.65,0.265487,1e+20)
          axes (1,0,0), (0,1,0), (0,0,1)
          dielectric constant epsilon diagonal = (1.92932,1.92932,1.92932)
     block, center = (-2.5,0,0)
          size (0.65,0.265487,1e+20)
          axes (1,0,0), (0,1,0), (0,0,1)
          dielectric constant epsilon diagonal = (1.92932,1.92932,1.92932)
     block, center = (-3.5,0,0)
          size (0.65,0.265487,1e+20)
          axes (1,0,0), (0,1,0), (0,0,1)
          dielectric constant epsilon diagonal = (1.92932,1.92932,1.92932)
     block, center = (-4.5,0,0)
          size (0.65,0.265487,1e+20)
          axes (1,0,0), (0,1,0), (0,0,1)
          dielectric constant epsilon diagonal = (1.92932,1.92932,1.92932)
     block, center = (-5.5,0,0)
          size (0.65,0.265487,1e+20)
          axes (1,0,0), (0,1,0), (0,0,1)
          dielectric constant epsilon diagonal = (1.92932,1.92932,1.92932)
     block, center = (-6.5,0,0)
          size (0.65,0.265487,1e+20)
          axes (1,0,0), (0,1,0), (0,0,1)
          dielectric constant epsilon diagonal = (1.92932,1.92932,1.92932)
     block, center = (-7.5,0,0)
          size (0.65,0.265487,1e+20)
          axes (1,0,0), (0,1,0), (0,0,1)
          dielectric constant epsilon diagonal = (1.92932,1.92932,1.92932)
     block, center = (-8.5,0,0)
          size (0.65,0.265487,1e+20)
          axes (1,0,0), (0,1,0), (0,0,1)
          dielectric constant epsilon diagonal = (1.92932,1.92932,1.92932)
     block, center = (-9.5,0,0)
          size (0.65,0.265487,1e+20)
          axes (1,0,0), (0,1,0), (0,0,1)
          dielectric constant epsilon diagonal = (1.92932,1.92932,1.92932)
     block, center = (-10.5,0,0)
          size (0.65,0.265487,1e+20)
          axes (1,0,0), (0,1,0), (0,0,1)
          dielectric constant epsilon diagonal = (1.92932,1.92932,1.92932)
     block, center = (-11.5,0,0)
          size (0.65,0.265487,1e+20)
          axes (1,0,0), (0,1,0), (0,0,1)
          dielectric constant epsilon diagonal = (1.92932,1.92932,1.92932)
     block, center = (-12.5,0,0)
          size (0.65,0.265487,1e+20)
          axes (1,0,0), (0,1,0), (0,0,1)
          dielectric constant epsilon diagonal = (1.92932,1.92932,1.92932)
     block, center = (-13.5,0,0)
          size (0.65,0.265487,1e+20)
          axes (1,0,0), (0,1,0), (0,0,1)
          dielectric constant epsilon diagonal = (1.92932,1.92932,1.92932)
     block, center = (-14.5,0,0)
          size (0.65,0.265487,1e+20)
          axes (1,0,0), (0,1,0), (0,0,1)
          dielectric constant epsilon diagonal = (1.92932,1.92932,1.92932)
     block, center = (-15.5,0,0)
          size (0.65,0.265487,1e+20)
          axes (1,0,0), (0,1,0), (0,0,1)
          dielectric constant epsilon diagonal = (1.92932,1.92932,1.92932)
     block, center = (-16.5,0,0)
          size (0.65,0.265487,1e+20)
          axes (1,0,0), (0,1,0), (0,0,1)
          dielectric constant epsilon diagonal = (1.92932,1.92932,1.92932)
     block, center = (-17.5,0,0)
          size (0.65,0.265487,1e+20)
          axes (1,0,0), (0,1,0), (0,0,1)
          dielectric constant epsilon diagonal = (1.92932,1.92932,1.92932)
     block, center = (-18.5,0,0)
          size (0.65,0.265487,1e+20)
          axes (1,0,0), (0,1,0), (0,0,1)
          dielectric constant epsilon diagonal = (1.92932,1.92932,1.92932)
     block, center = (-19.5,0,0)
          size (0.65,0.265487,1e+20)
          axes (1,0,0), (0,1,0), (0,0,1)
          dielectric constant epsilon diagonal = (1.92932,1.92932,1.92932)
     block, center = (-20.5,0,0)
          size (0.65,0.265487,1e+20)
          axes (1,0,0), (0,1,0), (0,0,1)
          dielectric constant epsilon diagonal = (1.92932,1.92932,1.92932)
     block, center = (-21.5,0,0)
          size (0.65,0.265487,1e+20)
          axes (1,0,0), (0,1,0), (0,0,1)
          dielectric constant epsilon diagonal = (1.92932,1.92932,1.92932)
     block, center = (-22.5,0,0)
          size (0.65,0.265487,1e+20)
          axes (1,0,0), (0,1,0), (0,0,1)
          dielectric constant epsilon diagonal = (1.92932,1.92932,1.92932)
     block, center = (-23.5,0,0)
          size (0.65,0.265487,1e+20)
          axes (1,0,0), (0,1,0), (0,0,1)
          dielectric constant epsilon diagonal = (1.92932,1.92932,1.92932)
     block, center = (-24.5,0,0)
          size (0.65,0.265487,1e+20)
          axes (1,0,0), (0,1,0), (0,0,1)
          dielectric constant epsilon diagonal = (1.92932,1.92932,1.92932)
     block, center = (-25.5,0,0)
          size (0.65,0.265487,1e+20)
          axes (1,0,0), (0,1,0), (0,0,1)
          dielectric constant epsilon diagonal = (1.92932,1.92932,1.92932)
     block, center = (-26.5,0,0)
          size (0.65,0.265487,1e+20)
          axes (1,0,0), (0,1,0), (0,0,1)
          dielectric constant epsilon diagonal = (1.92932,1.92932,1.92932)
     block, center = (-27.5,0,0)
          size (0.65,0.265487,1e+20)
          axes (1,0,0), (0,1,0), (0,0,1)
          dielectric constant epsilon diagonal = (1.92932,1.92932,1.92932)
     block, center = (-28.5,0,0)
          size (0.65,0.265487,1e+20)
          axes (1,0,0), (0,1,0), (0,0,1)
          dielectric constant epsilon diagonal = (1.92932,1.92932,1.92932)
     block, center = (-29.5,0,0)
          size (0.65,0.265487,1e+20)
          axes (1,0,0), (0,1,0), (0,0,1)
          dielectric constant epsilon diagonal = (1.92932,1.92932,1.92932)
     block, center = (-30.5,0,0)
          size (0.65,0.265487,1e+20)
          axes (1,0,0), (0,1,0), (0,0,1)
          dielectric constant epsilon diagonal = (1.92932,1.92932,1.92932)
     block, center = (-31.5,0,0)
          size (0.65,0.265487,1e+20)
          axes (1,0,0), (0,1,0), (0,0,1)
          dielectric constant epsilon diagonal = (1.92932,1.92932,1.92932)
     block, center = (-32.5,0,0)
          size (0.65,0.265487,1e+20)
          axes (1,0,0), (0,1,0), (0,0,1)
          dielectric constant epsilon diagonal = (1.92932,1.92932,1.92932)
     block, center = (-33.5,0,0)
          size (0.65,0.265487,1e+20)
          axes (1,0,0), (0,1,0), (0,0,1)
          dielectric constant epsilon diagonal = (1.92932,1.92932,1.92932)
     block, center = (-34.5,0,0)
          size (0.65,0.265487,1e+20)
          axes (1,0,0), (0,1,0), (0,0,1)
          dielectric constant epsilon diagonal = (1.92932,1.92932,1.92932)
     block, center = (-35.5,0,0)
          size (0.65,0.265487,1e+20)
          axes (1,0,0), (0,1,0), (0,0,1)
          dielectric constant epsilon diagonal = (1.92932,1.92932,1.92932)
     block, center = (-36.5,0,0)
          size (0.65,0.265487,1e+20)
          axes (1,0,0), (0,1,0), (0,0,1)
          dielectric constant epsilon diagonal = (1.92932,1.92932,1.92932)
     block, center = (-37.5,0,0)
          size (0.65,0.265487,1e+20)
          axes (1,0,0), (0,1,0), (0,0,1)
          dielectric constant epsilon diagonal = (1.92932,1.92932,1.92932)
     block, center = (-38.5,0,0)
          size (0.65,0.265487,1e+20)
          axes (1,0,0), (0,1,0), (0,0,1)
          dielectric constant epsilon diagonal = (1.92932,1.92932,1.92932)
     block, center = (-39.5,0,0)
          size (0.65,0.265487,1e+20)
          axes (1,0,0), (0,1,0), (0,0,1)
          dielectric constant epsilon diagonal = (1.92932,1.92932,1.92932)
     block, center = (-40.5,0,0)
          size (0.65,0.265487,1e+20)
          axes (1,0,0), (0,1,0), (0,0,1)
          dielectric constant epsilon diagonal = (1.92932,1.92932,1.92932)
     block, center = (-41.5,0,0)
          size (0.65,0.265487,1e+20)
          axes (1,0,0), (0,1,0), (0,0,1)
          dielectric constant epsilon diagonal = (1.92932,1.92932,1.92932)
     block, center = (-42.5,0,0)
          size (0.65,0.265487,1e+20)
          axes (1,0,0), (0,1,0), (0,0,1)
          dielectric constant epsilon diagonal = (1.92932,1.92932,1.92932)
     block, center = (-43.5,0,0)
          size (0.65,0.265487,1e+20)
          axes (1,0,0), (0,1,0), (0,0,1)
          dielectric constant epsilon diagonal = (1.92932,1.92932,1.92932)
     block, center = (-44.5,0,0)
          size (0.65,0.265487,1e+20)
          axes (1,0,0), (0,1,0), (0,0,1)
          dielectric constant epsilon diagonal = (1.92932,1.92932,1.92932)
     block, center = (-45.5,0,0)
          size (0.65,0.265487,1e+20)
          axes (1,0,0), (0,1,0), (0,0,1)
          dielectric constant epsilon diagonal = (1.92932,1.92932,1.92932)
     block, center = (-46.5,0,0)
          size (0.65,0.265487,1e+20)
          axes (1,0,0), (0,1,0), (0,0,1)
          dielectric constant epsilon diagonal = (1.92932,1.92932,1.92932)
     block, center = (-47.5,0,0)
          size (0.65,0.265487,1e+20)
          axes (1,0,0), (0,1,0), (0,0,1)
          dielectric constant epsilon diagonal = (1.92932,1.92932,1.92932)
     block, center = (-48.5,0,0)
          size (0.65,0.265487,1e+20)
          axes (1,0,0), (0,1,0), (0,0,1)
          dielectric constant epsilon diagonal = (1.92932,1.92932,1.92932)
     block, center = (-49.5,0,0)
          size (0.65,0.265487,1e+20)
          axes (1,0,0), (0,1,0), (0,0,1)
          dielectric constant epsilon diagonal = (1.92932,1.92932,1.92932)
     block, center = (-50.5,0,0)
          size (0.65,0.265487,1e+20)
          axes (1,0,0), (0,1,0), (0,0,1)
          dielectric constant epsilon diagonal = (1.92932,1.92932,1.92932)
     block, center = (-51.5,0,0)
          size (0.65,0.265487,1e+20)
          axes (1,0,0), (0,1,0), (0,0,1)
          dielectric constant epsilon diagonal = (1.92932,1.92932,1.92932)
     block, center = (-52.5,0,0)
          size (0.65,0.265487,1e+20)
          axes (1,0,0), (0,1,0), (0,0,1)
          dielectric constant epsilon diagonal = (1.92932,1.92932,1.92932)
     block, center = (-53.5,0,0)
          size (0.65,0.265487,1e+20)
          axes (1,0,0), (0,1,0), (0,0,1)
          dielectric constant epsilon diagonal = (1.92932,1.92932,1.92932)
     block, center = (-54.5,0,0)
          size (0.65,0.265487,1e+20)
          axes (1,0,0), (0,1,0), (0,0,1)
          dielectric constant epsilon diagonal = (1.92932,1.92932,1.92932)
     block, center = (-55.5,0,0)
          size (0.65,0.265487,1e+20)
          axes (1,0,0), (0,1,0), (0,0,1)
          dielectric constant epsilon diagonal = (1.92932,1.92932,1.92932)
     block, center = (-56.5,0,0)
          size (0.65,0.265487,1e+20)
          axes (1,0,0), (0,1,0), (0,0,1)
          dielectric constant epsilon diagonal = (1.92932,1.92932,1.92932)
     block, center = (-57.5,0,0)
          size (0.65,0.265487,1e+20)
          axes (1,0,0), (0,1,0), (0,0,1)
          dielectric constant epsilon diagonal = (1.92932,1.92932,1.92932)
     block, center = (-58.5,0,0)
          size (0.65,0.265487,1e+20)
          axes (1,0,0), (0,1,0), (0,0,1)
          dielectric constant epsilon diagonal = (1.92932,1.92932,1.92932)
     block, center = (-59.5,0,0)
          size (0.65,0.265487,1e+20)
          axes (1,0,0), (0,1,0), (0,0,1)
          dielectric constant epsilon diagonal = (1.92932,1.92932,1.92932)
     block, center = (-60.5,0,0)
          size (0.65,0.265487,1e+20)
          axes (1,0,0), (0,1,0), (0,0,1)
          dielectric constant epsilon diagonal = (1.92932,1.92932,1.92932)
     block, center = (-61.5,0,0)
          size (0.65,0.265487,1e+20)
          axes (1,0,0), (0,1,0), (0,0,1)
          dielectric constant epsilon diagonal = (1.92932,1.92932,1.92932)
     block, center = (-62.5,0,0)
          size (0.65,0.265487,1e+20)
          axes (1,0,0), (0,1,0), (0,0,1)
          dielectric constant epsilon diagonal = (1.92932,1.92932,1.92932)
     block, center = (-63.5,0,0)
          size (0.65,0.265487,1e+20)
          axes (1,0,0), (0,1,0), (0,0,1)
          dielectric constant epsilon diagonal = (1.92932,1.92932,1.92932)
     block, center = (-64.5,0,0)
          size (0.65,0.265487,1e+20)
          axes (1,0,0), (0,1,0), (0,0,1)
          dielectric constant epsilon diagonal = (1.92932,1.92932,1.92932)
     block, center = (-65.5,0,0)
          size (0.65,0.265487,1e+20)
          axes (1,0,0), (0,1,0), (0,0,1)
          dielectric constant epsilon diagonal = (1.92932,1.92932,1.92932)
     block, center = (-66.5,0,0)
          size (0.65,0.265487,1e+20)
          axes (1,0,0), (0,1,0), (0,0,1)
          dielectric constant epsilon diagonal = (1.92932,1.92932,1.92932)
     block, center = (-67.5,0,0)
          size (0.65,0.265487,1e+20)
          axes (1,0,0), (0,1,0), (0,0,1)
          dielectric constant epsilon diagonal = (1.92932,1.92932,1.92932)
     block, center = (-68.5,0,0)
          size (0.65,0.265487,1e+20)
          axes (1,0,0), (0,1,0), (0,0,1)
          dielectric constant epsilon diagonal = (1.92932,1.92932,1.92932)
     block, center = (-69.5,0,0)
          size (0.65,0.265487,1e+20)
          axes (1,0,0), (0,1,0), (0,0,1)
          dielectric constant epsilon diagonal = (1.92932,1.92932,1.92932)
     block, center = (-70.5,0,0)
          size (0.65,0.265487,1e+20)
          axes (1,0,0), (0,1,0), (0,0,1)
          dielectric constant epsilon diagonal = (1.92932,1.92932,1.92932)
     block, center = (-71.5,0,0)
          size (0.65,0.265487,1e+20)
          axes (1,0,0), (0,1,0), (0,0,1)
          dielectric constant epsilon diagonal = (1.92932,1.92932,1.92932)
     block, center = (-72.5,0,0)
          size (0.65,0.265487,1e+20)
          axes (1,0,0), (0,1,0), (0,0,1)
          dielectric constant epsilon diagonal = (1.92932,1.92932,1.92932)
     block, center = (-73.5,0,0)
          size (0.65,0.265487,1e+20)
          axes (1,0,0), (0,1,0), (0,0,1)
          dielectric constant epsilon diagonal = (1.92932,1.92932,1.92932)
     block, center = (-74.5,0,0)
          size (0.65,0.265487,1e+20)
          axes (1,0,0), (0,1,0), (0,0,1)
          dielectric constant epsilon diagonal = (1.92932,1.92932,1.92932)
time for set_epsilon = 12.3927 s
-----------
Meep: using output directory "ref-out"
creating output file "ref-out/eps-000000.00.h5"...
Meep progress: 1.16/377.433631896973 = 0.3% done in 4.0s, 1303.1s to go
on time step 61 (time=1.22), 0.066043 s/step
Meep progress: 2.46/377.433631896973 = 0.7% done in 8.0s, 1224.0s to go
on time step 126 (time=2.52), 0.0618387 s/step
Meep progress: 3.76/377.433631896973 = 1.0% done in 12.1s, 1197.7s to go
on time step 190 (time=3.8), 0.0625716 s/step
Meep progress: 5.18/377.433631896973 = 1.4% done in 16.1s, 1154.8s to go
on time step 262 (time=5.24), 0.0560735 s/step
Meep progress: 6.5/377.433631896973 = 1.7% done in 20.1s, 1146.6s to go
on time step 328 (time=6.56), 0.0614278 s/step
Meep progress: 7.9/377.433631896973 = 2.1% done in 24.1s, 1127.8s to go
on time step 399 (time=7.98), 0.0569288 s/step
Meep progress: 9.18/377.433631896973 = 2.4% done in 28.1s, 1129.1s to go
on time step 463 (time=9.26), 0.0633286 s/step
Meep progress: 10.42/377.433631896973 = 2.8% done in 32.2s, 1133.1s to go
on time step 525 (time=10.5), 0.0646629 s/step
Meep progress: 11.64/377.433631896973 = 3.1% done in 36.2s, 1137.6s to go
on time step 586 (time=11.72), 0.066362 s/step
Meep progress: 12.9/377.433631896973 = 3.4% done in 40.2s, 1136.8s to go
on time step 650 (time=13), 0.0633767 s/step
Meep progress: 14.22/377.433631896973 = 3.8% done in 44.3s, 1130.7s to go
on time step 715 (time=14.3), 0.0615782 s/step
Meep progress: 15.46/377.433631896973 = 4.1% done in 48.3s, 1130.4s to go
on time step 777 (time=15.54), 0.0647669 s/step
Meep progress: 16.76/377.433631896973 = 4.4% done in 52.3s, 1126.3s to go
on time step 842 (time=16.84), 0.0621162 s/step
Meep progress: 18.08/377.433631896973 = 4.8% done in 56.4s, 1120.0s to go
on time step 908 (time=18.16), 0.0610961 s/step
Meep progress: 19.42/377.433631896973 = 5.1% done in 60.4s, 1113.6s to go
on time step 975 (time=19.5), 0.0605455 s/step
Meep progress: 20.86/377.433631896973 = 5.5% done in 64.4s, 1101.2s to go
on time step 1047 (time=20.94), 0.0557576 s/step
Meep progress: 22.1/377.433631896973 = 5.9% done in 68.5s, 1101.1s to go
on time step 1109 (time=22.18), 0.0652312 s/step
Meep progress: 23.32/377.433631896973 = 6.2% done in 72.5s, 1101.4s to go
on time step 1169 (time=23.38), 0.0669014 s/step
Meep progress: 24.58/377.433631896973 = 6.5% done in 76.6s, 1099.2s to go
on time step 1232 (time=24.64), 0.0638428 s/step
Meep progress: 25.82/377.433631896973 = 6.8% done in 80.6s, 1097.6s to go
on time step 1294 (time=25.88), 0.0649422 s/step
Meep progress: 27.12/377.433631896973 = 7.2% done in 84.7s, 1093.8s to go
on time step 1358 (time=27.16), 0.062928 s/step
Meep progress: 28.4/377.433631896973 = 7.5% done in 88.7s, 1090.4s to go
on time step 1422 (time=28.44), 0.0629229 s/step
Meep progress: 29.8/377.433631896973 = 7.9% done in 92.8s, 1082.0s to go
on time step 1492 (time=29.84), 0.0574929 s/step
Meep progress: 31.22/377.433631896973 = 8.3% done in 96.8s, 1073.5s to go
on time step 1563 (time=31.26), 0.057128 s/step
Meep progress: 32.44/377.433631896973 = 8.6% done in 100.8s, 1072.2s to go
on time step 1624 (time=32.48), 0.0660544 s/step
Meep progress: 33.84/377.433631896973 = 9.0% done in 104.8s, 1064.6s to go
on time step 1694 (time=33.88), 0.0571531 s/step
Meep progress: 35.32/377.433631896973 = 9.4% done in 108.8s, 1054.3s to go
on time step 1768 (time=35.36), 0.0541027 s/step
Meep progress: 36.78/377.433631896973 = 9.7% done in 112.9s, 1045.6s to go
on time step 1841 (time=36.82), 0.0554249 s/step
Meep progress: 38.26/377.433631896973 = 10.1% done in 116.9s, 1036.7s to go
on time step 1915 (time=38.3), 0.0546795 s/step
Meep progress: 39.72/377.433631896973 = 10.5% done in 120.9s, 1028.3s to go
on time step 1988 (time=39.76), 0.0548997 s/step
Meep progress: 41.24/377.433631896973 = 10.9% done in 125.0s, 1018.8s to go
on time step 2064 (time=41.28), 0.0529439 s/step
Meep progress: 42.74/377.433631896973 = 11.3% done in 129.0s, 1010.4s to go
on time step 2139 (time=42.78), 0.0542458 s/step
Meep progress: 44.24/377.433631896973 = 11.7% done in 133.0s, 1001.9s to go
on time step 2215 (time=44.3), 0.0531077 s/step
Meep progress: 45.76/377.433631896973 = 12.1% done in 137.1s, 993.5s to go
on time step 2291 (time=45.82), 0.053092 s/step
Meep progress: 47.26/377.433631896973 = 12.5% done in 141.1s, 985.6s to go
on time step 2366 (time=47.32), 0.0541429 s/step
Meep progress: 48.72/377.433631896973 = 12.9% done in 145.1s, 979.0s to go
on time step 2439 (time=48.78), 0.0548172 s/step
Meep progress: 49.96/377.433631896973 = 13.2% done in 149.1s, 977.4s to go
on time step 2501 (time=50.02), 0.0648307 s/step
Meep progress: 51.22/377.433631896973 = 13.6% done in 153.2s, 975.5s to go
on time step 2564 (time=51.28), 0.0642528 s/step
Meep progress: 52.5/377.433631896973 = 13.9% done in 157.2s, 972.7s to go
on time step 2629 (time=52.58), 0.0624104 s/step
Meep progress: 53.84/377.433631896973 = 14.3% done in 161.2s, 968.8s to go
on time step 2696 (time=53.92), 0.0603067 s/step
Meep progress: 55.36/377.433631896973 = 14.7% done in 165.2s, 961.1s to go
on time step 2772 (time=55.44), 0.0533977 s/step
Meep progress: 56.76/377.433631896973 = 15.0% done in 169.3s, 956.3s to go
on time step 2842 (time=56.84), 0.0575072 s/step
Meep progress: 58.0/377.433631896973 = 15.4% done in 173.3s, 954.3s to go
on time step 2905 (time=58.1), 0.0647906 s/step
Meep progress: 59.26/377.433631896973 = 15.7% done in 177.3s, 952.0s to go
on time step 2968 (time=59.36), 0.0638553 s/step
Meep progress: 60.64/377.433631896973 = 16.1% done in 181.3s, 947.3s to go
on time step 3038 (time=60.76), 0.0573609 s/step
Meep progress: 61.88/377.433631896973 = 16.4% done in 185.3s, 945.1s to go
on time step 3100 (time=62), 0.0647308 s/step
Meep progress: 63.36/377.433631896973 = 16.8% done in 189.4s, 938.7s to go
on time step 3174 (time=63.48), 0.0546374 s/step
Meep progress: 64.7/377.433631896973 = 17.1% done in 193.4s, 934.8s to go
on time step 3240 (time=64.8), 0.0608276 s/step
Meep progress: 66.1/377.433631896973 = 17.5% done in 197.4s, 929.9s to go
on time step 3311 (time=66.22), 0.0566601 s/step
Meep progress: 67.52/377.433631896973 = 17.9% done in 201.5s, 924.7s to go
on time step 3382 (time=67.64), 0.056931 s/step
Meep progress: 68.98/377.433631896973 = 18.3% done in 205.5s, 918.9s to go
on time step 3455 (time=69.1), 0.0552741 s/step
Meep progress: 70.46/377.433631896973 = 18.7% done in 209.5s, 912.9s to go
on time step 3529 (time=70.58), 0.0546703 s/step
Meep progress: 71.88/377.433631896973 = 19.0% done in 213.6s, 907.9s to go
on time step 3600 (time=72), 0.0567222 s/step
Meep progress: 73.2/377.433631896973 = 19.4% done in 217.6s, 904.5s to go
on time step 3664 (time=73.28), 0.0633782 s/step
Meep progress: 74.42/377.433631896973 = 19.7% done in 221.6s, 902.5s to go
on time step 3726 (time=74.52), 0.0646532 s/step
Meep progress: 75.62/377.433631896973 = 20.0% done in 225.7s, 900.7s to go
on time step 3785 (time=75.7), 0.0679088 s/step
Meep progress: 76.82/377.433631896973 = 20.4% done in 229.7s, 898.8s to go
on time step 3846 (time=76.92), 0.0661033 s/step
Meep progress: 78.04/377.433631896973 = 20.7% done in 233.7s, 896.7s to go
on time step 3906 (time=78.12), 0.0668003 s/step
Meep progress: 79.24/377.433631896973 = 21.0% done in 237.8s, 894.9s to go
on time step 3966 (time=79.32), 0.0675572 s/step
Meep progress: 80.5/377.433631896973 = 21.3% done in 241.8s, 892.1s to go
on time step 4029 (time=80.58), 0.0640888 s/step
Meep progress: 81.68/377.433631896973 = 21.6% done in 245.9s, 890.3s to go
on time step 4088 (time=81.76), 0.0690397 s/step
Meep progress: 82.88/377.433631896973 = 22.0% done in 249.9s, 888.2s to go
on time step 4148 (time=82.96), 0.0666925 s/step
Meep progress: 84.1/377.433631896973 = 22.3% done in 254.0s, 885.8s to go
on time step 4209 (time=84.18), 0.0663476 s/step
Meep progress: 85.34/377.433631896973 = 22.6% done in 258.0s, 883.0s to go
on time step 4271 (time=85.42), 0.0645659 s/step
Meep progress: 86.56/377.433631896973 = 22.9% done in 262.0s, 880.4s to go
on time step 4332 (time=86.64), 0.0658289 s/step
Meep progress: 87.8/377.433631896973 = 23.3% done in 266.0s, 877.5s to go
on time step 4394 (time=87.88), 0.0651285 s/step
Meep progress: 89.04/377.433631896973 = 23.6% done in 270.1s, 874.7s to go
on time step 4456 (time=89.12), 0.0653339 s/step
Meep progress: 90.28/377.433631896973 = 23.9% done in 274.1s, 871.7s to go
on time step 4519 (time=90.38), 0.0642099 s/step
Meep progress: 91.54/377.433631896973 = 24.3% done in 278.1s, 868.6s to go
on time step 4581 (time=91.62), 0.0646334 s/step
Meep progress: 92.74/377.433631896973 = 24.6% done in 282.1s, 866.1s to go
on time step 4641 (time=92.82), 0.0668259 s/step
Meep progress: 94.0/377.433631896973 = 24.9% done in 286.2s, 863.0s to go
on time step 4704 (time=94.08), 0.064287 s/step
Meep progress: 95.22/377.433631896973 = 25.2% done in 290.3s, 860.3s to go
on time step 4765 (time=95.3), 0.0665496 s/step
Meep progress: 96.5/377.433631896973 = 25.6% done in 294.3s, 856.8s to go
on time step 4829 (time=96.58), 0.0631624 s/step
Meep progress: 97.82/377.433631896973 = 25.9% done in 298.3s, 852.7s to go
on time step 4895 (time=97.9), 0.0613319 s/step
Meep progress: 99.08/377.433631896973 = 26.3% done in 302.3s, 849.4s to go
on time step 4958 (time=99.16), 0.0635971 s/step
Meep progress: 100.32/377.433631896973 = 26.6% done in 306.4s, 846.2s to go
on time step 5020 (time=100.4), 0.064648 s/step
Meep progress: 101.6/377.433631896973 = 26.9% done in 310.4s, 842.6s to go
on time step 5084 (time=101.68), 0.0627793 s/step
Meep progress: 102.88/377.433631896973 = 27.3% done in 314.4s, 839.1s to go
on time step 5148 (time=102.96), 0.0631594 s/step
Meep progress: 104.16/377.433631896973 = 27.6% done in 318.4s, 835.4s to go
on time step 5212 (time=104.24), 0.0626449 s/step
Meep progress: 105.42/377.433631896973 = 27.9% done in 322.4s, 832.0s to go
on time step 5275 (time=105.5), 0.0638155 s/step
Meep progress: 106.74/377.433631896973 = 28.3% done in 326.5s, 827.9s to go
on time step 5341 (time=106.82), 0.0608525 s/step
Meep progress: 108.02/377.433631896973 = 28.6% done in 330.5s, 824.3s to go
on time step 5405 (time=108.1), 0.062911 s/step
Meep progress: 109.34/377.433631896973 = 29.0% done in 334.5s, 820.2s to go
on time step 5471 (time=109.42), 0.0608485 s/step
Meep progress: 110.6/377.433631896973 = 29.3% done in 338.5s, 816.7s to go
on time step 5534 (time=110.68), 0.0637333 s/step
Meep progress: 111.92/377.433631896973 = 29.7% done in 342.6s, 812.7s to go
on time step 5600 (time=112), 0.061276 s/step
Meep progress: 113.2/377.433631896973 = 30.0% done in 346.6s, 809.1s to go
on time step 5664 (time=113.28), 0.0633229 s/step
Meep progress: 114.48/377.433631896973 = 30.3% done in 350.7s, 805.5s to go
on time step 5727 (time=114.54), 0.0635996 s/step
Meep progress: 115.74/377.433631896973 = 30.7% done in 354.7s, 802.1s to go
on time step 5789 (time=115.78), 0.0645476 s/step
Meep progress: 117.02/377.433631896973 = 31.0% done in 358.8s, 798.4s to go
on time step 5853 (time=117.06), 0.0631104 s/step
Meep progress: 118.32/377.433631896973 = 31.3% done in 362.8s, 794.6s to go
on time step 5918 (time=118.36), 0.0623307 s/step
Meep progress: 119.58/377.433631896973 = 31.7% done in 366.9s, 791.1s to go
on time step 5981 (time=119.62), 0.0642984 s/step
Meep progress: 120.88/377.433631896973 = 32.0% done in 370.9s, 787.2s to go
on time step 6046 (time=120.92), 0.062031 s/step
Meep progress: 122.14/377.433631896973 = 32.4% done in 374.9s, 783.7s to go
on time step 6109 (time=122.18), 0.0636591 s/step
Meep progress: 123.44/377.433631896973 = 32.7% done in 379.0s, 779.8s to go
on time step 6174 (time=123.48), 0.0622625 s/step
Meep progress: 124.72/377.433631896973 = 33.0% done in 383.0s, 776.1s to go
on time step 6238 (time=124.76), 0.0629001 s/step
Meep progress: 126.0/377.433631896973 = 33.4% done in 387.1s, 772.4s to go
on time step 6302 (time=126.04), 0.0633506 s/step
Meep progress: 127.28/377.433631896973 = 33.7% done in 391.1s, 768.6s to go
on time step 6366 (time=127.32), 0.0627583 s/step
Meep progress: 128.6/377.433631896973 = 34.1% done in 395.1s, 764.6s to go
on time step 6432 (time=128.64), 0.0612869 s/step
Meep progress: 129.92/377.433631896973 = 34.4% done in 399.1s, 760.4s to go
on time step 6498 (time=129.96), 0.0607894 s/step
Meep progress: 131.24/377.433631896973 = 34.8% done in 403.1s, 756.3s to go
on time step 6564 (time=131.28), 0.0608698 s/step
Meep progress: 132.62/377.433631896973 = 35.1% done in 407.2s, 751.7s to go
on time step 6633 (time=132.66), 0.0581618 s/step
Meep progress: 133.92/377.433631896973 = 35.5% done in 411.2s, 747.7s to go
on time step 6698 (time=133.96), 0.0620443 s/step
Meep progress: 135.22/377.433631896973 = 35.8% done in 415.2s, 743.8s to go
on time step 6763 (time=135.26), 0.0616364 s/step
Meep progress: 136.54/377.433631896973 = 36.2% done in 419.2s, 739.7s to go
on time step 6829 (time=136.58), 0.0610948 s/step
Meep progress: 137.84/377.433631896973 = 36.5% done in 423.3s, 735.7s to go
on time step 6894 (time=137.88), 0.0620306 s/step
Meep progress: 139.16/377.433631896973 = 36.9% done in 427.3s, 731.6s to go
on time step 6960 (time=139.2), 0.0610577 s/step
Meep progress: 140.46/377.433631896973 = 37.2% done in 431.3s, 727.7s to go
on time step 7025 (time=140.5), 0.0622544 s/step
Meep progress: 141.74/377.433631896973 = 37.6% done in 435.4s, 724.0s to go
on time step 7089 (time=141.78), 0.0631795 s/step
Meep progress: 143.04/377.433631896973 = 37.9% done in 439.4s, 720.0s to go
on time step 7154 (time=143.08), 0.0616362 s/step
Meep progress: 144.38/377.433631896973 = 38.3% done in 443.5s, 715.8s to go
on time step 7221 (time=144.42), 0.0606143 s/step
Meep progress: 145.68/377.433631896973 = 38.6% done in 447.5s, 711.9s to go
on time step 7286 (time=145.72), 0.0618824 s/step
Meep progress: 147.1/377.433631896973 = 39.0% done in 451.5s, 707.0s to go
on time step 7357 (time=147.14), 0.0564515 s/step
Meep progress: 148.7/377.433631896973 = 39.4% done in 455.5s, 700.7s to go
on time step 7437 (time=148.74), 0.0502985 s/step
Meep progress: 150.34/377.433631896973 = 39.8% done in 459.6s, 694.2s to go
on time step 7519 (time=150.38), 0.0492244 s/step
Meep progress: 151.88/377.433631896973 = 40.2% done in 463.6s, 688.5s to go
on time step 7595 (time=151.9), 0.0526408 s/step
Meep progress: 153.44/377.433631896973 = 40.7% done in 467.6s, 682.7s to go
on time step 7673 (time=153.46), 0.0513808 s/step
Meep progress: 154.96/377.433631896973 = 41.1% done in 471.7s, 677.2s to go
on time step 7749 (time=154.98), 0.0529316 s/step
Meep progress: 156.5/377.433631896973 = 41.5% done in 475.7s, 671.6s to go
on time step 7826 (time=156.52), 0.0524873 s/step
Meep progress: 157.98/377.433631896973 = 41.9% done in 479.7s, 666.4s to go
on time step 7900 (time=158), 0.0542186 s/step
Meep progress: 159.28/377.433631896973 = 42.2% done in 483.7s, 662.5s to go
on time step 7965 (time=159.3), 0.0621847 s/step
Meep progress: 160.62/377.433631896973 = 42.6% done in 487.8s, 658.4s to go
on time step 8032 (time=160.64), 0.0599077 s/step
Meep progress: 161.92/377.433631896973 = 42.9% done in 491.8s, 654.5s to go
on time step 8097 (time=161.94), 0.0618663 s/step
Meep progress: 163.2/377.433631896973 = 43.2% done in 495.8s, 650.9s to go
on time step 8161 (time=163.22), 0.0634037 s/step
Meep progress: 164.42/377.433631896973 = 43.6% done in 499.9s, 647.6s to go
on time step 8222 (time=164.44), 0.0662941 s/step
Meep progress: 165.7/377.433631896973 = 43.9% done in 503.9s, 643.9s to go
on time step 8286 (time=165.72), 0.0629363 s/step
Meep progress: 166.96/377.433631896973 = 44.2% done in 507.9s, 640.3s to go
on time step 8349 (time=166.98), 0.0640352 s/step
Meep progress: 168.2/377.433631896973 = 44.6% done in 512.0s, 636.9s to go
on time step 8411 (time=168.22), 0.0650456 s/step
Meep progress: 169.44/377.433631896973 = 44.9% done in 516.0s, 633.4s to go
on time step 8473 (time=169.46), 0.0651768 s/step
Meep progress: 170.64/377.433631896973 = 45.2% done in 520.0s, 630.2s to go
on time step 8533 (time=170.66), 0.0670584 s/step
Meep progress: 171.78/377.433631896973 = 45.5% done in 524.1s, 627.4s to go
on time step 8590 (time=171.8), 0.0707235 s/step
Meep progress: 172.98/377.433631896973 = 45.8% done in 528.1s, 624.2s to go
on time step 8650 (time=173), 0.0671074 s/step
Meep progress: 174.2/377.433631896973 = 46.2% done in 532.1s, 620.8s to go
on time step 8712 (time=174.24), 0.0651334 s/step
Meep progress: 175.54/377.433631896973 = 46.5% done in 536.1s, 616.6s to go
on time step 8779 (time=175.58), 0.0607171 s/step
Meep progress: 176.78/377.433631896973 = 46.8% done in 540.1s, 613.1s to go
on time step 8842 (time=176.84), 0.0644299 s/step
Meep progress: 178.04/377.433631896973 = 47.2% done in 544.2s, 609.4s to go
on time step 8905 (time=178.1), 0.0641592 s/step
Meep progress: 179.26/377.433631896973 = 47.5% done in 548.2s, 606.0s to go
on time step 8966 (time=179.32), 0.0657286 s/step
Meep progress: 180.52/377.433631896973 = 47.8% done in 552.2s, 602.3s to go
on time step 9029 (time=180.58), 0.063505 s/step
Meep progress: 181.76/377.433631896973 = 48.2% done in 556.2s, 598.8s to go
on time step 9091 (time=181.82), 0.0648399 s/step
Meep progress: 183.0/377.433631896973 = 48.5% done in 560.3s, 595.3s to go
on time step 9153 (time=183.06), 0.065226 s/step
Meep progress: 184.26/377.433631896973 = 48.8% done in 564.3s, 591.6s to go
on time step 9216 (time=184.32), 0.0635719 s/step
Meep progress: 185.5/377.433631896973 = 49.1% done in 568.3s, 588.0s to go
on time step 9278 (time=185.56), 0.0650248 s/step
Meep progress: 186.76/377.433631896973 = 49.5% done in 572.3s, 584.3s to go
on time step 9341 (time=186.82), 0.0639297 s/step
Meep progress: 188.02/377.433631896973 = 49.8% done in 576.3s, 580.6s to go
on time step 9404 (time=188.08), 0.0635454 s/step
Meep progress: 189.22/377.433631896973 = 50.1% done in 580.4s, 577.3s to go
on time step 9463 (time=189.26), 0.0680908 s/step
Meep progress: 190.5/377.433631896973 = 50.5% done in 584.4s, 573.4s to go
on time step 9528 (time=190.56), 0.0615917 s/step
Meep progress: 191.98/377.433631896973 = 50.9% done in 588.4s, 568.4s to go
on time step 9602 (time=192.04), 0.0544833 s/step
Meep progress: 193.28/377.433631896973 = 51.2% done in 592.4s, 564.4s to go
on time step 9667 (time=193.34), 0.0618961 s/step
Meep progress: 194.48/377.433631896973 = 51.5% done in 596.5s, 561.1s to go
on time step 9726 (time=194.52), 0.0683091 s/step
Meep progress: 195.9/377.433631896973 = 51.9% done in 600.5s, 556.4s to go
on time step 9798 (time=195.96), 0.0557969 s/step
Meep progress: 197.44/377.433631896973 = 52.3% done in 604.5s, 551.1s to go
on time step 9874 (time=197.48), 0.0526526 s/step
Meep progress: 199.06/377.433631896973 = 52.7% done in 608.5s, 545.3s to go
on time step 9956 (time=199.12), 0.0493576 s/step
Meep progress: 200.72/377.433631896973 = 53.2% done in 612.6s, 539.3s to go
on time step 10039 (time=200.78), 0.0484539 s/step
Meep progress: 202.38/377.433631896973 = 53.6% done in 616.6s, 533.4s to go
on time step 10121 (time=202.42), 0.0488645 s/step
Meep progress: 204.02/377.433631896973 = 54.1% done in 620.6s, 527.5s to go
on time step 10203 (time=204.06), 0.0489953 s/step
Meep progress: 205.62/377.433631896973 = 54.5% done in 624.7s, 522.0s to go
on time step 10283 (time=205.66), 0.0503998 s/step
Meep progress: 207.14/377.433631896973 = 54.9% done in 628.7s, 516.8s to go
on time step 10359 (time=207.18), 0.0527242 s/step
Meep progress: 208.68/377.433631896973 = 55.3% done in 632.7s, 511.6s to go
on time step 10436 (time=208.72), 0.0521191 s/step
Meep progress: 210.32/377.433631896973 = 55.7% done in 636.7s, 505.9s to go
on time step 10518 (time=210.36), 0.0489882 s/step
Meep progress: 211.94/377.433631896973 = 56.2% done in 640.7s, 500.3s to go
on time step 10599 (time=211.98), 0.0499329 s/step
Meep progress: 213.56/377.433631896973 = 56.6% done in 644.8s, 494.8s to go
on time step 10680 (time=213.6), 0.0498711 s/step
Meep progress: 215.04/377.433631896973 = 57.0% done in 648.8s, 489.9s to go
on time step 10754 (time=215.08), 0.0547532 s/step
Meep progress: 216.32/377.433631896973 = 57.3% done in 652.8s, 486.2s to go
on time step 10819 (time=216.38), 0.0621467 s/step
Meep progress: 217.56/377.433631896973 = 57.6% done in 656.8s, 482.6s to go
on time step 10881 (time=217.62), 0.064841 s/step
Meep progress: 218.86/377.433631896973 = 58.0% done in 660.8s, 478.8s to go
on time step 10946 (time=218.92), 0.0617014 s/step
Meep progress: 220.2/377.433631896973 = 58.3% done in 664.9s, 474.8s to go
on time step 11013 (time=220.26), 0.0605397 s/step
Meep progress: 221.48/377.433631896973 = 58.7% done in 668.9s, 471.0s to go
on time step 11077 (time=221.54), 0.0632133 s/step
Meep progress: 222.74/377.433631896973 = 59.0% done in 672.9s, 467.4s to go
on time step 11140 (time=222.8), 0.0639621 s/step
Meep progress: 224.04/377.433631896973 = 59.4% done in 677.0s, 463.5s to go
on time step 11205 (time=224.1), 0.0621633 s/step
Meep progress: 225.26/377.433631896973 = 59.7% done in 681.0s, 460.1s to go
on time step 11266 (time=225.32), 0.0660269 s/step
Meep progress: 226.62/377.433631896973 = 60.0% done in 685.1s, 455.9s to go
on time step 11334 (time=226.68), 0.0591466 s/step
Meep progress: 227.88/377.433631896973 = 60.4% done in 689.1s, 452.3s to go
on time step 11396 (time=227.92), 0.0649595 s/step
Meep progress: 229.0/377.433631896973 = 60.7% done in 693.2s, 449.3s to go
on time step 11451 (time=229.02), 0.0729129 s/step
Meep progress: 230.06/377.433631896973 = 61.0% done in 697.3s, 446.7s to go
on time step 11504 (time=230.08), 0.0766059 s/step
Meep progress: 231.14/377.433631896973 = 61.2% done in 701.3s, 443.9s to go
on time step 11558 (time=231.16), 0.0750306 s/step
Meep progress: 232.22/377.433631896973 = 61.5% done in 705.3s, 441.0s to go
on time step 11612 (time=232.24), 0.0741066 s/step
Meep progress: 233.42/377.433631896973 = 61.8% done in 709.3s, 437.6s to go
on time step 11672 (time=233.44), 0.0670913 s/step
Meep progress: 234.74/377.433631896973 = 62.2% done in 713.4s, 433.6s to go
on time step 11738 (time=234.76), 0.0607331 s/step
Meep progress: 236.06/377.433631896973 = 62.5% done in 717.4s, 429.7s to go
on time step 11803 (time=236.06), 0.061698 s/step
Meep progress: 237.14/377.433631896973 = 62.8% done in 721.4s, 426.8s to go
on time step 11857 (time=237.14), 0.074135 s/step
Meep progress: 238.6/377.433631896973 = 63.2% done in 725.4s, 422.1s to go
on time step 11930 (time=238.6), 0.0551022 s/step
Meep progress: 240.3/377.433631896973 = 63.7% done in 729.5s, 416.3s to go
on time step 12015 (time=240.3), 0.0476052 s/step
Meep progress: 241.84/377.433631896973 = 64.1% done in 733.6s, 411.3s to go
on time step 12092 (time=241.84), 0.0527287 s/step
Meep progress: 243.12/377.433631896973 = 64.4% done in 737.6s, 407.5s to go
on time step 12156 (time=243.12), 0.0632863 s/step
Meep progress: 244.48/377.433631896973 = 64.8% done in 741.6s, 403.3s to go
on time step 12224 (time=244.48), 0.0594278 s/step
Meep progress: 245.8/377.433631896973 = 65.1% done in 745.7s, 399.3s to go
on time step 12290 (time=245.8), 0.060938 s/step
Meep progress: 247.12/377.433631896973 = 65.5% done in 749.7s, 395.3s to go
on time step 12356 (time=247.12), 0.0612096 s/step
Meep progress: 248.4/377.433631896973 = 65.8% done in 753.7s, 391.5s to go
on time step 12420 (time=248.4), 0.0631166 s/step
Meep progress: 249.72/377.433631896973 = 66.2% done in 757.8s, 387.5s to go
on time step 12486 (time=249.72), 0.0607216 s/step
Meep progress: 251.06/377.433631896973 = 66.5% done in 761.8s, 383.5s to go
on time step 12553 (time=251.06), 0.0601039 s/step
Meep progress: 252.38/377.433631896973 = 66.9% done in 765.8s, 379.5s to go
on time step 12619 (time=252.38), 0.0610644 s/step
Meep progress: 253.42/377.433631896973 = 67.1% done in 769.9s, 376.8s to go
on time step 12671 (time=253.42), 0.0782979 s/step
Meep progress: 254.6/377.433631896973 = 67.5% done in 773.9s, 373.4s to go
on time step 12730 (time=254.6), 0.0686167 s/step
Meep progress: 255.64/377.433631896973 = 67.7% done in 778.0s, 370.6s to go
on time step 12782 (time=255.64), 0.0776038 s/step
Meep progress: 256.78/377.433631896973 = 68.0% done in 782.0s, 367.4s to go
on time step 12839 (time=256.78), 0.0704641 s/step
Meep progress: 257.9/377.433631896973 = 68.3% done in 786.0s, 364.3s to go
on time step 12895 (time=257.9), 0.0722743 s/step
Meep progress: 259.02/377.433631896973 = 68.6% done in 790.1s, 361.2s to go
on time step 12951 (time=259.02), 0.0724376 s/step
Meep progress: 259.92/377.433631896973 = 68.9% done in 794.1s, 359.0s to go
on time step 12996 (time=259.92), 0.0898308 s/step
Meep progress: 261.0/377.433631896973 = 69.2% done in 798.1s, 356.1s to go
on time step 13050 (time=261), 0.074281 s/step
Meep progress: 262.1/377.433631896973 = 69.4% done in 802.2s, 353.0s to go
on time step 13105 (time=262.1), 0.0732126 s/step
Meep progress: 262.86/377.433631896973 = 69.6% done in 806.2s, 351.4s to go
on time step 13143 (time=262.86), 0.10698 s/step
Meep progress: 263.9/377.433631896973 = 69.9% done in 810.3s, 348.6s to go
on time step 13195 (time=263.9), 0.0774168 s/step
Meep progress: 265.08/377.433631896973 = 70.2% done in 814.3s, 345.2s to go
on time step 13254 (time=265.08), 0.0692453 s/step
Meep progress: 266.08/377.433631896973 = 70.5% done in 818.4s, 342.5s to go
on time step 13304 (time=266.08), 0.0808055 s/step
Meep progress: 267.22/377.433631896973 = 70.8% done in 822.4s, 339.2s to go
on time step 13361 (time=267.22), 0.071224 s/step
Meep progress: 268.3/377.433631896973 = 71.1% done in 826.5s, 336.2s to go
on time step 13415 (time=268.3), 0.075548 s/step
Meep progress: 269.58/377.433631896973 = 71.4% done in 830.5s, 332.3s to go
on time step 13479 (time=269.58), 0.0628564 s/step
Meep progress: 271.76/377.433631896973 = 72.0% done in 834.6s, 324.5s to go
on time step 13588 (time=271.76), 0.0367236 s/step
Meep progress: 273.88/377.433631896973 = 72.6% done in 838.6s, 317.1s to go
on time step 13694 (time=273.88), 0.0380992 s/step
Meep progress: 276.22/377.433631896973 = 73.2% done in 842.6s, 308.8s to go
on time step 13811 (time=276.22), 0.0343394 s/step
Meep progress: 278.46/377.433631896973 = 73.8% done in 846.6s, 300.9s to go
on time step 13923 (time=278.46), 0.0359854 s/step
Meep progress: 280.78/377.433631896973 = 74.4% done in 850.7s, 292.8s to go
on time step 14039 (time=280.78), 0.0347009 s/step
Meep progress: 282.72/377.433631896973 = 74.9% done in 854.7s, 286.3s to go
on time step 14136 (time=282.72), 0.041285 s/step
Meep progress: 284.8/377.433631896973 = 75.5% done in 858.7s, 279.3s to go
on time step 14240 (time=284.8), 0.0385263 s/step
Meep progress: 287.0/377.433631896973 = 76.0% done in 862.7s, 271.8s to go
on time step 14350 (time=287), 0.0366566 s/step
Meep progress: 289.28/377.433631896973 = 76.6% done in 866.7s, 264.1s to go
on time step 14464 (time=289.28), 0.0353384 s/step
Meep progress: 291.56/377.433631896973 = 77.2% done in 870.8s, 256.5s to go
on time step 14578 (time=291.56), 0.035369 s/step
Meep progress: 293.5/377.433631896973 = 77.8% done in 874.8s, 250.2s to go
on time step 14675 (time=293.5), 0.0413645 s/step
Meep progress: 295.38/377.433631896973 = 78.3% done in 878.8s, 244.1s to go
on time step 14769 (time=295.38), 0.0425598 s/step
Meep progress: 297.18/377.433631896973 = 78.7% done in 882.8s, 238.4s to go
on time step 14859 (time=297.18), 0.0445184 s/step
Meep progress: 299.06/377.433631896973 = 79.2% done in 886.8s, 232.4s to go
on time step 14953 (time=299.06), 0.0429223 s/step
Meep progress: 300.82/377.433631896973 = 79.7% done in 890.9s, 226.9s to go
on time step 15041 (time=300.82), 0.045845 s/step
Meep progress: 302.72/377.433631896973 = 80.2% done in 894.9s, 220.9s to go
on time step 15136 (time=302.72), 0.0423537 s/step
Meep progress: 304.5/377.433631896973 = 80.7% done in 898.9s, 215.3s to go
on time step 15225 (time=304.5), 0.0449787 s/step
Meep progress: 306.48/377.433631896973 = 81.2% done in 902.9s, 209.0s to go
on time step 15324 (time=306.48), 0.0407722 s/step
Meep progress: 308.32/377.433631896973 = 81.7% done in 907.0s, 203.3s to go
on time step 15416 (time=308.32), 0.043825 s/step
Meep progress: 310.28/377.433631896973 = 82.2% done in 911.0s, 197.2s to go
on time step 15514 (time=310.28), 0.0408415 s/step
Meep progress: 312.06/377.433631896973 = 82.7% done in 915.0s, 191.7s to go
on time step 15603 (time=312.06), 0.0452159 s/step
Meep progress: 313.96/377.433631896973 = 83.2% done in 919.0s, 185.8s to go
on time step 15698 (time=313.96), 0.0424559 s/step
Meep progress: 315.76/377.433631896973 = 83.7% done in 923.0s, 180.3s to go
on time step 15788 (time=315.76), 0.0446477 s/step
Meep progress: 317.62/377.433631896973 = 84.2% done in 927.1s, 174.6s to go
on time step 15881 (time=317.62), 0.0434336 s/step
Meep progress: 319.28/377.433631896973 = 84.6% done in 931.1s, 169.6s to go
on time step 15964 (time=319.28), 0.048396 s/step
Meep progress: 321.1/377.433631896973 = 85.1% done in 935.1s, 164.1s to go
on time step 16055 (time=321.1), 0.0444441 s/step
Meep progress: 322.98/377.433631896973 = 85.6% done in 939.2s, 158.3s to go
on time step 16149 (time=322.98), 0.0427876 s/step
Meep progress: 324.76/377.433631896973 = 86.0% done in 943.2s, 153.0s to go
on time step 16238 (time=324.76), 0.0453276 s/step
Meep progress: 326.6/377.433631896973 = 86.5% done in 947.2s, 147.4s to go
on time step 16330 (time=326.6), 0.0437778 s/step
Meep progress: 328.44/377.433631896973 = 87.0% done in 951.2s, 141.9s to go
on time step 16422 (time=328.44), 0.0437545 s/step
Meep progress: 330.24/377.433631896973 = 87.5% done in 955.3s, 136.5s to go
on time step 16512 (time=330.24), 0.0449374 s/step
Meep progress: 332.06/377.433631896973 = 88.0% done in 959.3s, 131.1s to go
on time step 16603 (time=332.06), 0.0440557 s/step
Meep progress: 333.98/377.433631896973 = 88.5% done in 963.3s, 125.3s to go
on time step 16699 (time=333.98), 0.0420732 s/step
Meep progress: 336.0/377.433631896973 = 89.0% done in 967.3s, 119.3s to go
on time step 16800 (time=336), 0.0396137 s/step
Meep progress: 338.12/377.433631896973 = 89.6% done in 971.3s, 112.9s to go
on time step 16906 (time=338.12), 0.037828 s/step
Meep progress: 340.18/377.433631896973 = 90.1% done in 975.4s, 106.8s to go
on time step 17009 (time=340.18), 0.039173 s/step
Meep progress: 342.06/377.433631896973 = 90.6% done in 979.4s, 101.3s to go
on time step 17103 (time=342.06), 0.0425646 s/step
Meep progress: 343.9/377.433631896973 = 91.1% done in 983.4s, 95.9s to go
on time step 17195 (time=343.9), 0.0435517 s/step
Meep progress: 345.7/377.433631896973 = 91.6% done in 987.4s, 90.6s to go
on time step 17285 (time=345.7), 0.0445477 s/step
Meep progress: 347.58/377.433631896973 = 92.1% done in 991.4s, 85.2s to go
on time step 17379 (time=347.58), 0.042829 s/step
Meep progress: 349.46/377.433631896973 = 92.6% done in 995.4s, 79.7s to go
on time step 17473 (time=349.46), 0.0426777 s/step
Meep progress: 351.36/377.433631896973 = 93.1% done in 999.5s, 74.2s to go
on time step 17568 (time=351.36), 0.0425385 s/step
Meep progress: 353.32/377.433631896973 = 93.6% done in 1003.5s, 68.5s to go
on time step 17666 (time=353.32), 0.0409312 s/step
Meep progress: 355.44/377.433631896973 = 94.2% done in 1007.5s, 62.3s to go
on time step 17772 (time=355.44), 0.038054 s/step
Meep progress: 357.46/377.433631896973 = 94.7% done in 1011.5s, 56.5s to go
on time step 17873 (time=357.46), 0.039692 s/step
Meep progress: 359.26/377.433631896973 = 95.2% done in 1015.6s, 51.4s to go
on time step 17963 (time=359.26), 0.0449348 s/step
Meep progress: 361.2/377.433631896973 = 95.7% done in 1019.6s, 45.8s to go
on time step 18060 (time=361.2), 0.041361 s/step
Meep progress: 363.16/377.433631896973 = 96.2% done in 1023.6s, 40.2s to go
on time step 18158 (time=363.16), 0.0408728 s/step
Meep progress: 365.04/377.433631896973 = 96.7% done in 1027.6s, 34.9s to go
on time step 18252 (time=365.04), 0.0427943 s/step
Meep progress: 366.96/377.433631896973 = 97.2% done in 1031.6s, 29.4s to go
on time step 18348 (time=366.96), 0.041767 s/step
Meep progress: 368.86/377.433631896973 = 97.7% done in 1035.6s, 24.1s to go
on time step 18443 (time=368.86), 0.0422779 s/step
Meep progress: 370.78/377.433631896973 = 98.2% done in 1039.6s, 18.7s to go
on time step 18539 (time=370.78), 0.0416819 s/step
Meep progress: 372.6/377.433631896973 = 98.7% done in 1043.7s, 13.5s to go
on time step 18630 (time=372.6), 0.0443173 s/step
Meep progress: 374.44/377.433631896973 = 99.2% done in 1047.7s, 8.4s to go
on time step 18722 (time=374.44), 0.0437851 s/step
Meep progress: 376.54/377.433631896973 = 99.8% done in 1051.7s, 2.5s to go
on time step 18827 (time=376.54), 0.0383839 s/step
run 0 finished at t = 377.44 (18872 timesteps)
flux1:, 0.627777777777778, 7.98011429850797e-7, 7.98011721257119e-7, 7.98012002066685e-7, 7.9801234281064e-7, 7.98012899371156e-7, 7.98013511087964e-7, 7.98013599846459e-7, 7.98012627294349e-7, 7.98010811890077e-7, 7.98009392917033e-7, 7.98009910570956e-7, 7.98012776283025e-7, 7.98016280417813e-7, 7.98017293326945e-7, 7.98013799539119e-7, 7.98007557057865e-7, 7.98004063133423e-7, 7.98008255806726e-7, 7.98018296524204e-7, 7.98024011581199e-7, 7.98016015435076e-7, 7.98001089269882e-7, 7.98002089948535e-7, 7.98022035523903e-7, 7.98017379289957e-7, 7.97994192939005e-7, 7.98036271440715e-7, 7.97991123132922e-7, 7.98046639345336e-7, 7.98003321888977e-7, 7.97981455181651e-7, 7.98003321888974e-7, 7.98046639345339e-7, 7.97991123132927e-7, 7.98036271440718e-7, 7.97994192939003e-7, 7.98017379289953e-7, 7.98022035523898e-7, 7.98002089948537e-7, 7.98001089269875e-7, 7.98016015435077e-7, 7.98024011581195e-7, 7.98018296524196e-7, 7.98008255806719e-7, 7.98004063133414e-7, 7.98007557057866e-7, 7.98013799539124e-7, 7.98017293326947e-7, 7.98016280417811e-7, 7.98012776283021e-7, 7.98009910570966e-7, 7.98009392917024e-7, 7.98010811890082e-7, 7.98012627294356e-7, 7.98013599846456e-7, 7.98013511087957e-7, 7.98012899371163e-7, 7.98012342810646e-7, 7.98012002066683e-7, 7.98011721257113e-7, 7.98011429850792e-7
flux1:, 0.628040226681531, 9.10977787332844e-7, 9.10977839543793e-7, 9.10978150641447e-7, 9.10978794165206e-7, 9.10979768106541e-7, 9.10980662598783e-7, 9.10980698233958e-7, 9.10979323530983e-7, 9.10976980773896e-7, 9.10975266198758e-7, 9.10975981118976e-7, 9.10979479454085e-7, 9.10983634588126e-7, 9.10984779942787e-7, 9.10980668128751e-7, 9.1097344129831e-7, 9.10969451894998e-7, 9.1097427743554e-7, 9.10985703223099e-7, 9.10992118725822e-7, 9.10982987526727e-7, 9.10966179234117e-7, 9.10967567045937e-7, 9.10990210441348e-7, 9.10984564392145e-7, 9.10958116589773e-7, 9.11006122124936e-7, 9.10954549012793e-7, 9.11018123255722e-7, 9.10968789075588e-7, 9.10943853970578e-7, 9.10968789075589e-7, 9.11018123255722e-7, 9.10954549012796e-7, 9.11006122124936e-7, 9.10958116589767e-7, 9.10984564392146e-7, 9.10990210441342e-7, 9.10967567045937e-7, 9.10966179234113e-7, 9.10982987526722e-7, 9.10992118725821e-7, 9.10985703223097e-7, 9.10974277435532e-7, 9.10969451894996e-7, 9.10973441298314e-7, 9.1098066812876e-7, 9.10984779942799e-7, 9.10983634588127e-7, 9.10979479454081e-7, 9.10975981118984e-7, 9.10975266198754e-7, 9.109769807739e-7, 9.10979323530987e-7, 9.10980698233959e-7, 9.10980662598778e-7, 9.10979768106549e-7, 9.10978794165207e-7, 9.10978150641451e-7, 9.10977839543797e-7, 9.10977787332837e-7
flux1:, 0.628302675585284, 1.03901549405753e-6, 1.03901518752813e-6, 1.03901549078584e-6, 1.03901650513702e-6, 1.03901803058125e-6, 1.03901932559143e-6, 1.03901933453856e-6, 1.03901747332648e-6, 1.03901445958274e-6, 1.03901233956062e-6, 1.03901325081804e-6, 1.03901749399588e-6, 1.03902244969881e-6, 1.03902380622539e-6, 1.039019022648e-6, 1.03901066562667e-6, 1.03900606562748e-6, 1.03901154557057e-6, 1.03902449148548e-6, 1.03903169476307e-6, 1.03902133508073e-6, 1.03900249609397e-6, 1.03900439332146e-6, 1.03903005726142e-6, 1.03902318280002e-6, 1.03899297729988e-6, 1.03904766392096e-6, 1.03898882601699e-6, 1.03906162411836e-6, 1.03900555116724e-6, 1.03897716891483e-6, 1.03900555116724e-6, 1.03906162411835e-6, 1.038988826017e-6, 1.03904766392097e-6, 1.03899297729988e-6, 1.03902318280003e-6, 1.03903005726141e-6, 1.03900439332146e-6, 1.03900249609397e-6, 1.03902133508073e-6, 1.03903169476308e-6, 1.03902449148549e-6, 1.03901154557057e-6, 1.03900606562747e-6, 1.03901066562667e-6, 1.03901902264802e-6, 1.0390238062254e-6, 1.03902244969881e-6, 1.03901749399588e-6, 1.03901325081805e-6, 1.03901233956061e-6, 1.03901445958274e-6, 1.03901747332648e-6, 1.03901933453856e-6, 1.03901932559143e-6, 1.03901803058125e-6, 1.03901650513702e-6, 1.03901549078585e-6, 1.03901518752814e-6, 1.03901549405752e-6
flux1:, 0.628565124489038, 1.18400058928506e-6, 1.18399977641504e-6, 1.18400002568109e-6, 1.18400149572235e-6, 1.18400373828339e-6, 1.18400557864253e-6, 1.18400559354792e-6, 1.18400314303145e-6, 1.18399928298441e-6, 1.18399662243361e-6, 1.1839977260381e-6, 1.18400284706788e-6, 1.18400878382278e-6, 1.18401045095573e-6, 1.18400493917497e-6, 1.18399528339429e-6, 1.18398993265837e-6, 1.18399607938102e-6, 1.18401068997679e-6, 1.18401878110677e-6, 1.18400710020862e-6, 1.18398608077743e-6, 1.18398863472259e-6, 1.18401767428568e-6, 1.18400928495863e-6, 1.18397475264405e-6, 1.18403696236205e-6, 1.18396991928994e-6, 1.18405326799213e-6, 1.1839896585067e-6, 1.18395740864123e-6, 1.1839896585067e-6, 1.18405326799214e-6, 1.18396991928994e-6, 1.18403696236206e-6, 1.18397475264406e-6, 1.18400928495863e-6, 1.18401767428567e-6, 1.18398863472259e-6, 1.18398608077743e-6, 1.18400710020861e-6, 1.18401878110678e-6, 1.18401068997679e-6, 1.18399607938103e-6, 1.18398993265835e-6, 1.1839952833943e-6, 1.18400493917498e-6, 1.18401045095573e-6, 1.18400878382278e-6, 1.18400284706787e-6, 1.18399772603811e-6, 1.18399662243361e-6, 1.18399928298442e-6, 1.18400314303146e-6, 1.18400559354792e-6, 1.18400557864252e-6, 1.18400373828339e-6, 1.18400149572236e-6, 1.18400002568109e-6, 1.18399977641505e-6, 1.18400058928505e-6
flux1:, 0.628827573392791, 1.34802381548498e-6, 1.34802231891455e-6, 1.34802246147081e-6, 1.34802449258048e-6, 1.34802765310914e-6, 1.34803021234935e-6, 1.34803027066276e-6, 1.34802710608154e-6, 1.34802218921464e-6, 1.34801882639438e-6, 1.34802011675698e-6, 1.34802627280864e-6, 1.34803340515825e-6, 1.34803550401179e-6, 1.3480292031849e-6, 1.34801805428414e-6, 1.34801178542735e-6, 1.34801860222688e-6, 1.34803503337068e-6, 1.34804412658999e-6, 1.34803103205214e-6, 1.3480076807521e-6, 1.34801106631468e-6, 1.34804387210487e-6, 1.34803362803829e-6, 1.3479941197447e-6, 1.34806479309473e-6, 1.34798849235364e-6, 1.34808389741125e-6, 1.34801186861011e-6, 1.34797528383744e-6, 1.3480118686101e-6, 1.34808389741126e-6, 1.34798849235364e-6, 1.34806479309472e-6, 1.3479941197447e-6, 1.34803362803829e-6, 1.34804387210486e-6, 1.34801106631469e-6, 1.34800768075209e-6, 1.34803103205214e-6, 1.34804412658999e-6, 1.34803503337068e-6, 1.34801860222687e-6, 1.34801178542734e-6, 1.34801805428414e-6, 1.34802920318491e-6, 1.3480355040118e-6, 1.34803340515824e-6, 1.34802627280863e-6, 1.348020116757e-6, 1.34801882639438e-6, 1.34802218921465e-6, 1.34802710608154e-6, 1.34803027066276e-6, 1.34803021234935e-6, 1.34802765310915e-6, 1.34802449258047e-6, 1.34802246147082e-6, 1.34802231891455e-6, 1.34802381548497e-6
flux1:, 0.629090022296544, 1.53341268594668e-6, 1.53341029781994e-6, 1.53341027657247e-6, 1.53341299841625e-6, 1.53341731612792e-6, 1.53342079716986e-6, 1.53342093906e-6, 1.53341691012993e-6, 1.53341068783374e-6, 1.53340643382053e-6, 1.5334079058487e-6, 1.53341528161229e-6, 1.53342386065417e-6, 1.53342653409354e-6, 1.53341937667187e-6, 1.53340651150817e-6, 1.53339912841647e-6, 1.53340661053772e-6, 1.53342503177319e-6, 1.53343525662022e-6, 1.53342065499759e-6, 1.53339481734841e-6, 1.53339923953683e-6, 1.53343624148995e-6, 1.53342374407682e-6, 1.53337852362429e-6, 1.53345871168561e-6, 1.53337197532285e-6, 1.5334811406067e-6, 1.53339971355007e-6, 1.5333582737363e-6, 1.53339971355007e-6, 1.53348114060671e-6, 1.53337197532285e-6, 1.53345871168562e-6, 1.53337852362429e-6, 1.53342374407682e-6, 1.53343624148994e-6, 1.53339923953684e-6, 1.53339481734841e-6, 1.53342065499758e-6, 1.53343525662022e-6, 1.53342503177319e-6, 1.53340661053771e-6, 1.53339912841646e-6, 1.53340651150817e-6, 1.53341937667187e-6, 1.53342653409355e-6, 1.53342386065417e-6, 1.53341528161228e-6, 1.53340790584871e-6, 1.53340643382053e-6, 1.53341068783374e-6, 1.53341691012994e-6, 1.53342093906e-6, 1.53342079716986e-6, 1.53341731612792e-6, 1.53341299841625e-6, 1.53341027657248e-6, 1.53341029781994e-6, 1.53341268594666e-6
flux1:, 0.629352471200297, 1.74275550400326e-6, 1.74275198642132e-6, 1.74275174278795e-6, 1.74275531289537e-6, 1.74276106754005e-6, 1.74276570223547e-6, 1.74276596784768e-6, 1.74276089541284e-6, 1.74275307903865e-6, 1.74274771832289e-6, 1.74274937014823e-6, 1.74275818096425e-6, 1.7427684958863e-6, 1.74277190747238e-6, 1.74276381627627e-6, 1.74274898020713e-6, 1.74274025758195e-6, 1.74274839442773e-6, 1.74276899191735e-6, 1.74278049391925e-6, 1.74276428817595e-6, 1.74273580413957e-6, 1.74274150049502e-6, 1.74278317249773e-6, 1.74276795955479e-6, 1.74271619718544e-6, 1.74280707522937e-6, 1.7427085846777e-6, 1.74283343218672e-6, 1.74274151845543e-6, 1.74269464356365e-6, 1.74274151845543e-6, 1.74283343218672e-6, 1.74270858467771e-6, 1.74280707522937e-6, 1.74271619718543e-6, 1.7427679595548e-6, 1.74278317249773e-6, 1.74274150049501e-6, 1.74273580413957e-6, 1.74276428817595e-6, 1.74278049391925e-6, 1.74276899191736e-6, 1.74274839442773e-6, 1.74274025758194e-6, 1.74274898020712e-6, 1.74276381627628e-6, 1.74277190747238e-6, 1.7427684958863e-6, 1.74275818096424e-6, 1.74274937014824e-6, 1.74274771832289e-6, 1.74275307903866e-6, 1.74276089541285e-6, 1.74276596784768e-6, 1.74276570223545e-6, 1.74276106754007e-6, 1.74275531289537e-6, 1.74275174278795e-6, 1.7427519864213e-6, 1.74275550400324e-6
flux1:, 0.629614920104051, 1.97892746832285e-6, 1.97892255517014e-6, 1.97892203255472e-6, 1.9789266393674e-6, 1.97893415207914e-6, 1.97894019941554e-6, 1.97894062555197e-6, 1.97893429874688e-6, 1.97892455895458e-6, 1.97891785135997e-6, 1.97891968764906e-6, 1.97893018214157e-6, 1.97894256046418e-6, 1.97894689205539e-6, 1.97893777674562e-6, 1.97892068142258e-6, 1.978910365684e-6, 1.97891914443895e-6, 1.97894212449404e-6, 1.9789550651783e-6, 1.97893715055624e-6, 1.9789058506826e-6, 1.97891309361533e-6, 1.97895995913968e-6, 1.97894150076899e-6, 1.97888226719108e-6, 1.97898515013137e-6, 1.9788734289444e-6, 1.97901611961951e-6, 1.97891250545096e-6, 1.97885954726398e-6, 1.97891250545096e-6, 1.97901611961951e-6, 1.97887342894441e-6, 1.97898515013138e-6, 1.97888226719109e-6, 1.978941500769e-6, 1.97895995913968e-6, 1.97891309361533e-6, 1.9789058506826e-6, 1.97893715055623e-6, 1.97895506517831e-6, 1.97894212449404e-6, 1.97891914443895e-6, 1.978910365684e-6, 1.97892068142257e-6, 1.97893777674564e-6, 1.97894689205541e-6, 1.97894256046418e-6, 1.97893018214157e-6, 1.97891968764908e-6, 1.97891785135997e-6, 1.97892455895459e-6, 1.97893429874689e-6, 1.97894062555196e-6, 1.97894019941554e-6, 1.97893415207915e-6, 1.9789266393674e-6, 1.97892203255473e-6, 1.97892255517015e-6, 1.97892746832284e-6
flux1:, 0.629877369007804, 2.24511900349616e-6, 2.24511240376334e-6, 2.24511155142277e-6, 2.24511741642212e-6, 2.24512704887839e-6, 2.24513479170243e-6, 2.24513540807456e-6, 2.24512758234877e-6, 2.24511555010493e-6, 2.24510723419788e-6, 2.24510926993971e-6, 2.245121731839e-6, 2.24513653801792e-6, 2.24514198583932e-6, 2.2451317388484e-6, 2.2451120607996e-6, 2.24509987268543e-6, 2.24510928356878e-6, 2.24513487674114e-6, 2.24514943271987e-6, 2.24512969070929e-6, 2.24509539070753e-6, 2.24510448976762e-6, 2.2451571287456e-6, 2.24513482414352e-6, 2.24506708538107e-6, 2.24518344519902e-6, 2.24505683939672e-6, 2.24521979463429e-6, 2.24510312214092e-6, 2.24504335460262e-6, 2.24510312214092e-6, 2.24521979463431e-6, 2.24505683939672e-6, 2.24518344519902e-6, 2.24506708538108e-6, 2.24513482414352e-6, 2.2451571287456e-6, 2.24510448976762e-6, 2.24509539070752e-6, 2.24512969070928e-6, 2.24514943271988e-6, 2.24513487674114e-6, 2.24510928356878e-6, 2.24509987268541e-6, 2.2451120607996e-6, 2.24513173884842e-6, 2.24514198583932e-6, 2.24513653801793e-6, 2.24512173183899e-6, 2.24510926993972e-6, 2.24510723419787e-6, 2.24511555010493e-6, 2.24512758234878e-6, 2.24513540807455e-6, 2.24513479170243e-6, 2.2451270488784e-6, 2.24511741642212e-6, 2.24511155142278e-6, 2.24511240376334e-6, 2.24511900349614e-6
flux1:, 0.630139817911557, 2.54486645951112e-6, 2.54485786215398e-6, 2.54485663917677e-6, 2.54486401765433e-6, 2.54487616919695e-6, 2.54488590937847e-6, 2.54488673465726e-6, 2.54487713105614e-6, 2.5448624006265e-6, 2.5448521987282e-6, 2.54485446332987e-6, 2.54486921213466e-6, 2.54488684418592e-6, 2.54489361321587e-6, 2.54488210525206e-6, 2.54485948556184e-6, 2.54484512475861e-6, 2.5448551680902e-6, 2.54488363376219e-6, 2.54489999461228e-6, 2.54487828468929e-6, 2.54484077822457e-6, 2.5448520823584e-6, 2.54491113953717e-6, 2.54488431498605e-6, 2.54480692821687e-6, 2.544938413526e-6, 2.5447950692483e-6, 2.54498099302631e-6, 2.54484973812312e-6, 2.54478234613084e-6, 2.54484973812311e-6, 2.54498099302631e-6, 2.5447950692483e-6, 2.54493841352601e-6, 2.54480692821687e-6, 2.54488431498605e-6, 2.54491113953717e-6, 2.5448520823584e-6, 2.54484077822457e-6, 2.54487828468928e-6, 2.54489999461229e-6, 2.54488363376219e-6, 2.5448551680902e-6, 2.5448451247586e-6, 2.54485948556183e-6, 2.54488210525207e-6, 2.54489361321587e-6, 2.54488684418592e-6, 2.54486921213466e-6, 2.54485446332988e-6, 2.5448521987282e-6, 2.54486240062651e-6, 2.54487713105615e-6, 2.54488673465726e-6, 2.54488590937845e-6, 2.54487616919694e-6, 2.54486401765434e-6, 2.54485663917678e-6, 2.54485786215399e-6, 2.5448664595111e-6
flux1:, 0.63040226681531, 2.88208532758389e-6, 2.88207440785564e-6, 2.88207278688329e-6, 2.88208196689355e-6, 2.88209706930898e-6, 2.88210912135623e-6, 2.8821101593194e-6, 2.88209846543689e-6, 2.88208059968017e-6, 2.88206822452397e-6, 2.88207076598255e-6, 2.88208815609091e-6, 2.8821090399271e-6, 2.88211733650993e-6, 2.88210441179927e-6, 2.88207845721143e-6, 2.88206160933132e-6, 2.88207230454957e-6, 2.88210393591664e-6, 2.88212230056513e-6, 2.8820984493797e-6, 2.88205749893331e-6, 2.88207139881021e-6, 2.88213759383533e-6, 2.88210550209123e-6, 2.88201721262673e-6, 2.88216567052851e-6, 2.88200350868612e-6, 2.88221541024749e-6, 2.88206785693064e-6, 2.88199192341685e-6, 2.88206785693061e-6, 2.88221541024749e-6, 2.88200350868613e-6, 2.88216567052852e-6, 2.88201721262673e-6, 2.88210550209123e-6, 2.88213759383533e-6, 2.88207139881022e-6, 2.88205749893331e-6, 2.88209844937969e-6, 2.88212230056515e-6, 2.88210393591663e-6, 2.88207230454957e-6, 2.88206160933131e-6, 2.88207845721143e-6, 2.88210441179929e-6, 2.88211733650993e-6, 2.8821090399271e-6, 2.8820881560909e-6, 2.88207076598257e-6, 2.88206822452397e-6, 2.88208059968017e-6, 2.8820984654369e-6, 2.8821101593194e-6, 2.88210912135621e-6, 2.88209706930898e-6, 2.88208196689354e-6, 2.88207278688329e-6, 2.88207440785564e-6, 2.88208532758387e-6
flux1:, 0.630664715719064, 3.2611061230872e-6, 3.26109255016069e-6, 3.26109052040838e-6, 3.26110181945019e-6, 3.26112032918728e-6, 3.26113501242528e-6, 3.26113624856959e-6, 3.26112212158773e-6, 3.26110065979317e-6, 3.26108582278138e-6, 3.26108871164073e-6, 3.2611091295774e-6, 3.2611337107983e-6, 3.26114373346506e-6, 3.2611292049477e-6, 3.26109949072062e-6, 3.26107983689298e-6, 3.2610912336015e-6, 3.26112636289908e-6, 3.2611469342224e-6, 3.26112072195949e-6, 3.26107604764504e-6, 3.26109297817406e-6, 3.26116711764402e-6, 3.26112893889101e-6, 3.26102837840373e-6, 3.26119587876975e-6, 3.26101256638155e-6, 3.26125378346961e-6, 3.26108799411952e-6, 3.26100248527324e-6, 3.26108799411953e-6, 3.26125378346961e-6, 3.26101256638156e-6, 3.26119587876976e-6, 3.26102837840373e-6, 3.26112893889102e-6, 3.26116711764402e-6, 3.26109297817407e-6, 3.26107604764505e-6, 3.26112072195948e-6, 3.2611469342224e-6, 3.26112636289907e-6, 3.2610912336015e-6, 3.26107983689297e-6, 3.26109949072063e-6, 3.2611292049477e-6, 3.26114373346507e-6, 3.2611337107983e-6, 3.2611091295774e-6, 3.26108871164075e-6, 3.26108582278139e-6, 3.26110065979317e-6, 3.26112212158775e-6, 3.26113624856959e-6, 3.26113501242527e-6, 3.26112032918726e-6, 3.26110181945019e-6, 3.2610905204084e-6, 3.2610925501607e-6, 3.26110612308719e-6
flux1:, 0.630927164622817, 3.68671308889904e-6, 3.68669653446799e-6, 3.68669410354436e-6, 3.68670786256008e-6, 3.68673025027346e-6, 3.68674787981217e-6, 3.686749278852e-6, 3.68673235104954e-6, 3.68670681946498e-6, 3.68668924037936e-6, 3.68669257313092e-6, 3.6867164325244e-6, 3.686745165486e-6, 3.6867570940531e-6, 3.68674073879532e-6, 3.68670681361749e-6, 3.68668404289363e-6, 3.68669623393478e-6, 3.68673523772e-6, 3.68675821508302e-6, 3.68672935878348e-6, 3.68668062508193e-6, 3.6867010682772e-6, 3.68678405999355e-6, 3.68673890447042e-6, 3.68662459051119e-6, 3.68681345280448e-6, 3.68660637072266e-6, 3.68688059343349e-6, 3.68669437486864e-6, 3.68659812336721e-6, 3.68669437486864e-6, 3.6868805934335e-6, 3.68660637072268e-6, 3.68681345280447e-6, 3.6866245905112e-6, 3.68673890447043e-6, 3.68678405999354e-6, 3.6867010682772e-6, 3.68668062508193e-6, 3.68672935878348e-6, 3.68675821508303e-6, 3.68673523771997e-6, 3.68669623393477e-6, 3.68668404289362e-6, 3.68670681361747e-6, 3.68674073879533e-6, 3.68675709405311e-6, 3.686745165486e-6, 3.6867164325244e-6, 3.68669257313095e-6, 3.68668924037936e-6, 3.68670681946497e-6, 3.68673235104955e-6, 3.686749278852e-6, 3.68674787981217e-6, 3.68673025027347e-6, 3.68670786256007e-6, 3.68669410354436e-6, 3.68669653446799e-6, 3.68671308889902e-6
flux1:, 0.63118961352657, 4.16418587424786e-6, 4.16416602166687e-6, 4.16416321566714e-6, 4.16417979003287e-6, 4.16420652748386e-6, 4.16422740432026e-6, 4.1642289090242e-6, 4.16420879606682e-6, 4.16417872114082e-6, 4.16415813905299e-6, 4.16416204060566e-6, 4.16418977462468e-6, 4.16422310872069e-6, 4.16423709183629e-6, 4.16421864695424e-6, 4.16418004018047e-6, 4.16415386485325e-6, 4.16416700131547e-6, 4.16421030557904e-6, 4.16423587507909e-6, 4.16420400879446e-6, 4.16415080926004e-6, 4.16417529764928e-6, 4.16426816725006e-6, 4.16421507956756e-6, 4.16408541633188e-6, 4.16429823905474e-6, 4.16406444580256e-6, 4.164375741213e-6, 4.16416660629004e-6, 4.16405829244035e-6, 4.16416660629004e-6, 4.16437574121297e-6, 4.16406444580257e-6, 4.16429823905474e-6, 4.16408541633189e-6, 4.16421507956755e-6, 4.16426816725004e-6, 4.16417529764927e-6, 4.16415080926002e-6, 4.16420400879446e-6, 4.16423587507911e-6, 4.16421030557904e-6, 4.16416700131546e-6, 4.16415386485321e-6, 4.16418004018047e-6, 4.16421864695426e-6, 4.1642370918363e-6, 4.16422310872067e-6, 4.16418977462467e-6, 4.16416204060569e-6, 4.16415813905299e-6, 4.16417872114083e-6, 4.16420879606683e-6, 4.1642289090242e-6, 4.16422740432026e-6, 4.16420652748386e-6, 4.16417979003287e-6, 4.16416321566715e-6, 4.16416602166687e-6, 4.16418587424785e-6
flux1:, 0.631452062430323, 4.69934434496093e-6, 4.69932089836813e-6, 4.69931775972994e-6, 4.6993375070419e-6, 4.69936905155694e-6, 4.69939345226966e-6, 4.6993949840847e-6, 4.69937129630027e-6, 4.69933622050735e-6, 4.69931240552561e-6, 4.69931703036282e-6, 4.69934908141366e-6, 4.69938744464015e-6, 4.69940358605325e-6, 4.69938274546116e-6, 4.69933897685591e-6, 4.69930915066933e-6, 4.69932345863192e-6, 4.69937154349071e-6, 4.69939986573421e-6, 4.69936451750689e-6, 4.6993063575976e-6, 4.69933547840184e-6, 4.69943938851091e-6, 4.69937735356238e-6, 4.69923063376483e-6, 4.69947032659341e-6, 4.69920651807734e-6, 4.69955935592291e-6, 4.69932448057374e-6, 4.69920261129865e-6, 4.69932448057373e-6, 4.69955935592291e-6, 4.69920651807735e-6, 4.69947032659341e-6, 4.69923063376483e-6, 4.69937735356238e-6, 4.69943938851091e-6, 4.69933547840183e-6, 4.6993063575976e-6, 4.69936451750688e-6, 4.69939986573423e-6, 4.6993715434907e-6, 4.6993234586319e-6, 4.69930915066931e-6, 4.6993389768559e-6, 4.69938274546119e-6, 4.69940358605329e-6, 4.69938744464016e-6, 4.69934908141366e-6, 4.69931703036285e-6, 4.6993124055256e-6, 4.69933622050733e-6, 4.69937129630028e-6, 4.69939498408469e-6, 4.69939345226965e-6, 4.69936905155696e-6, 4.69933750704191e-6, 4.69931775972995e-6, 4.69932089836812e-6, 4.69934434496091e-6
flux1:, 0.631714511334077, 5.29859668077997e-6, 5.29856937355468e-6, 5.29856595623066e-6, 5.29858922087172e-6, 5.29862599774928e-6, 5.29865416434049e-6, 5.29865562621091e-6, 5.29862798289918e-6, 5.29858748284323e-6, 5.29856024822927e-6, 5.29856577989306e-6, 5.29860258650974e-6, 5.29864636654844e-6, 5.29866471048183e-6, 5.29864112277374e-6, 5.2985917148343e-6, 5.29855805390883e-6, 5.29857385261696e-6, 5.29862725632498e-6, 5.29865845165845e-6, 5.29861901745934e-6, 5.29855529576234e-6, 5.29858969610138e-6, 5.29870596804793e-6, 5.29863391827808e-6, 5.29846832587488e-6, 5.29873814451115e-6, 5.29844060942285e-6, 5.2988398892426e-6, 5.29857606495041e-6, 5.29843895060009e-6, 5.29857606495041e-6, 5.2988398892426e-6, 5.29844060942287e-6, 5.29873814451116e-6, 5.29846832587488e-6, 5.29863391827809e-6, 5.29870596804793e-6, 5.29858969610137e-6, 5.29855529576234e-6, 5.29861901745935e-6, 5.29865845165847e-6, 5.29862725632494e-6, 5.29857385261697e-6, 5.29855805390881e-6, 5.2985917148343e-6, 5.29864112277376e-6, 5.29866471048183e-6, 5.29864636654843e-6, 5.29860258650973e-6, 5.29856577989305e-6, 5.29856024822927e-6, 5.29858748284324e-6, 5.29862798289919e-6, 5.2986556262109e-6, 5.29865416434048e-6, 5.29862599774929e-6, 5.29858922087171e-6, 5.29856595623066e-6, 5.29856937355468e-6, 5.29859668077996e-6
flux1:, 0.63197696023783, 5.96899091397167e-6, 5.96895951582926e-6, 5.96895587745477e-6, 5.96898297214742e-6, 5.96902535560329e-6, 5.96905748611379e-6, 5.96905876781087e-6, 5.96902681444117e-6, 5.96898052073905e-6, 5.96894973484372e-6, 5.96895638344686e-6, 5.96899836447621e-6, 5.96904788771302e-6, 5.96906840382192e-6, 5.96904167155882e-6, 5.96898616435112e-6, 5.96894857047275e-6, 5.96896629152495e-6, 5.96902561355064e-6, 5.96905974478429e-6, 5.96901545970858e-6, 5.96894544795538e-6, 5.96898584135104e-6, 5.96911597941271e-6, 5.96903280304378e-6, 5.96884641641448e-6, 5.96915000015785e-6, 5.96881457094934e-6, 5.96926565127431e-6, 5.96896923312505e-6, 5.96881496214646e-6, 5.96896923312504e-6, 5.96926565127431e-6, 5.96881457094935e-6, 5.96915000015786e-6, 5.96884641641446e-6, 5.96903280304377e-6, 5.9691159794127e-6, 5.96898584135106e-6, 5.96894544795538e-6, 5.96901545970857e-6, 5.9690597447843e-6, 5.9690256135506e-6, 5.96896629152493e-6, 5.96894857047273e-6, 5.96898616435112e-6, 5.96904167155882e-6, 5.96906840382192e-6, 5.96904788771302e-6, 5.96899836447621e-6, 5.9689563834469e-6, 5.96894973484371e-6, 5.96898052073904e-6, 5.96902681444118e-6, 5.96905876781086e-6, 5.96905748611377e-6, 5.96902535560333e-6, 5.96898297214744e-6, 5.96895587745478e-6, 5.96895951582926e-6, 5.96899091397164e-6
flux1:, 0.632239409141583, 6.71827006071026e-6, 6.71823438273863e-6, 6.71823057365967e-6, 6.71826175847674e-6, 6.71831005191279e-6, 6.7183462924643e-6, 6.71834727859718e-6, 6.71831070651323e-6, 6.71825832476312e-6, 6.71822392217105e-6, 6.71823191974524e-6, 6.71827945613518e-6, 6.71833496522883e-6, 6.71835753370909e-6, 6.71832721431977e-6, 6.71826518257614e-6, 6.71822366830731e-6, 6.71824387532892e-6, 6.71830977827649e-6, 6.7183468310915e-6, 6.71829673829946e-6, 6.71821956069415e-6, 6.71826673514601e-6, 6.71841245314616e-6, 6.71831700277709e-6, 6.71810779783099e-6, 6.71844920984777e-6, 6.7180712092461e-6, 6.7185799395936e-6, 6.71824679018763e-6, 6.71807320174312e-6, 6.7182467901876e-6, 6.71857993959361e-6, 6.71807120924607e-6, 6.71844920984777e-6, 6.71810779783098e-6, 6.71831700277708e-6, 6.71841245314615e-6, 6.71826673514599e-6, 6.71821956069413e-6, 6.71829673829948e-6, 6.71834683109152e-6, 6.71830977827649e-6, 6.71824387532893e-6, 6.71822366830728e-6, 6.71826518257616e-6, 6.71832721431979e-6, 6.7183575337091e-6, 6.71833496522883e-6, 6.71827945613517e-6, 6.71823191974525e-6, 6.71822392217105e-6, 6.71825832476313e-6, 6.71831070651325e-6, 6.71834727859717e-6, 6.71834629246431e-6, 6.71831005191281e-6, 6.71826175847673e-6, 6.71823057365971e-6, 6.71823438273863e-6, 6.71827006071023e-6
flux1:, 0.632501858045337, 7.55493099244944e-6, 7.55489088946542e-6, 7.55488693874409e-6, 7.55492239833515e-6, 7.55497681489449e-6, 7.55501725378993e-6, 7.55501783446686e-6, 7.55497640244906e-6, 7.55491773439863e-6, 7.5548797256516e-6, 7.55488931929176e-6, 7.55494273403191e-6, 7.55500436484672e-6, 7.55502876231649e-6, 7.55499437071046e-6, 7.55492544273335e-6, 7.55488015759929e-6, 7.55490356578255e-6, 7.55497677599362e-6, 7.55501663739896e-6, 7.5549595554926e-6, 7.55487416800401e-6, 7.55492899590034e-6, 7.55509224584406e-6, 7.55498334663465e-6, 7.55474919916188e-6, 7.55513296940975e-6, 7.55470715253413e-6, 7.55527990916649e-6, 7.55490533883654e-6, 7.5547099935257e-6, 7.55490533883652e-6, 7.55527990916652e-6, 7.55470715253413e-6, 7.55513296940976e-6, 7.55474919916188e-6, 7.55498334663465e-6, 7.55509224584405e-6, 7.55492899590033e-6, 7.55487416800401e-6, 7.55495955549259e-6, 7.55501663739897e-6, 7.5549767759936e-6, 7.55490356578254e-6, 7.55488015759926e-6, 7.55492544273333e-6, 7.55499437071049e-6, 7.55502876231652e-6, 7.5550043648467e-6, 7.55494273403191e-6, 7.55488931929179e-6, 7.55487972565159e-6, 7.55491773439861e-6, 7.55497640244907e-6, 7.55501783446685e-6, 7.55501725378992e-6, 7.55497681489451e-6, 7.55492239833514e-6, 7.55488693874408e-6, 7.55489088946543e-6, 7.55493099244941e-6
flux1:, 0.63276430694909, 8.48828718866645e-6, 8.48824255842148e-6, 8.4882384572437e-6, 8.48827827734215e-6, 8.48833892185029e-6, 8.48838358627416e-6, 8.48838367012501e-6, 8.48833722687623e-6, 8.48827219073466e-6, 8.48823067003451e-6, 8.48824211300152e-6, 8.4883016500292e-6, 8.48836940893531e-6, 8.48839529573896e-6, 8.48835630858812e-6, 8.48828018626559e-6, 8.48823144306494e-6, 8.48825893788264e-6, 8.48834024464297e-6, 8.48838268004892e-6, 8.48831716978586e-6, 8.48822234017062e-6, 8.48828579026428e-6, 8.48846879253313e-6, 8.48834524897447e-6, 8.48808393541266e-6, 8.48851510616641e-6, 8.48803559842091e-6, 8.48867932503465e-6, 8.48825802898535e-6, 8.48803817789056e-6, 8.48825802898536e-6, 8.48867932503465e-6, 8.48803559842092e-6, 8.48851510616644e-6, 8.48808393541267e-6, 8.48834524897447e-6, 8.48846879253312e-6, 8.48828579026426e-6, 8.48822234017066e-6, 8.48831716978588e-6, 8.48838268004894e-6, 8.48834024464296e-6, 8.48825893788262e-6, 8.48823144306492e-6, 8.48828018626561e-6, 8.48835630858816e-6, 8.48839529573898e-6, 8.48836940893533e-6, 8.48830165002919e-6, 8.48824211300155e-6, 8.48823067003451e-6, 8.48827219073466e-6, 8.48833722687625e-6, 8.488383670125e-6, 8.48838358627413e-6, 8.48833892185031e-6, 8.48827827734215e-6, 8.48823845724369e-6, 8.48824255842147e-6, 8.48828718866645e-6
flux1:, 0.633026755852843, 9.52853550471505e-6, 9.52848628371466e-6, 9.5284819669925e-6, 9.52852611155689e-6, 9.52859296503095e-6, 9.52864182073267e-6, 9.52864134969632e-6, 9.52858985602368e-6, 9.52851850473407e-6, 9.52847365510999e-6, 9.52848719630377e-6, 9.52855299946549e-6, 9.52862674217882e-6, 9.52865365174258e-6, 9.52860951320014e-6, 9.52852599218887e-6, 9.52847429228647e-6, 9.52850694664209e-6, 9.52859720003809e-6, 9.52864182972978e-6, 9.52856616118275e-6, 9.52846045060635e-6, 9.52853360223287e-6, 9.52873887668023e-6, 9.52859947673699e-6, 9.52830867238822e-6, 9.52879284631106e-6, 9.52825307733889e-6, 9.52897533206074e-6, 9.52850132520982e-6, 9.52825387754807e-6, 9.5285013252098e-6, 9.52897533206073e-6, 9.52825307733889e-6, 9.52879284631107e-6, 9.52830867238821e-6, 9.52859947673698e-6, 9.52873887668022e-6, 9.52853360223286e-6, 9.52846045060636e-6, 9.52856616118275e-6, 9.52864182972978e-6, 9.52859720003808e-6, 9.52850694664209e-6, 9.52847429228646e-6, 9.52852599218887e-6, 9.52860951320016e-6, 9.5286536517426e-6, 9.52862674217882e-6, 9.5285529994655e-6, 9.52848719630383e-6, 9.52847365511e-6, 9.52851850473407e-6, 9.52858985602369e-6, 9.52864134969631e-6, 9.52864182073266e-6, 9.52859296503098e-6, 9.52852611155692e-6, 9.52848196699253e-6, 9.52848628371467e-6, 9.528535504715e-6
flux1:, 0.633289204756596, 1.0686827078992e-5, 1.06867732350206e-5, 1.06867685623673e-5, 1.06868168529768e-5, 1.06868897608908e-5, 1.06869427149961e-5, 1.06869416799317e-5, 1.06868852291213e-5, 1.06868077653332e-5, 1.06867598609122e-5, 1.06867757334127e-5, 1.06868478268456e-5, 1.06869272401076e-5, 1.06869545709076e-5, 1.06869046993138e-5, 1.06868136881876e-5, 1.06867597444775e-5, 1.06867988335506e-5, 1.06868989411671e-5, 1.06869452171881e-5, 1.06868573386529e-5, 1.06867390858495e-5, 1.06868231454873e-5, 1.06870535425903e-5, 1.06868970577983e-5, 1.06865743314067e-5, 1.06871177221226e-5, 1.06865103562307e-5, 1.06873193664944e-5, 1.0686785916955e-5, 1.06865074066815e-5, 1.0686785916955e-5, 1.06873193664944e-5, 1.06865103562308e-5, 1.06871177221225e-5, 1.06865743314067e-5, 1.06868970577983e-5, 1.06870535425903e-5, 1.06868231454873e-5, 1.06867390858494e-5, 1.06868573386529e-5, 1.06869452171882e-5, 1.06868989411671e-5, 1.06867988335506e-5, 1.06867597444774e-5, 1.06868136881876e-5, 1.06869046993138e-5, 1.06869545709076e-5, 1.06869272401076e-5, 1.06868478268456e-5, 1.06867757334128e-5, 1.06867598609122e-5, 1.06868077653331e-5, 1.06868852291213e-5, 1.06869416799317e-5, 1.06869427149961e-5, 1.06868897608908e-5, 1.06868168529768e-5, 1.06867685623673e-5, 1.06867732350206e-5, 1.06868270789919e-5
flux1:, 0.63355165366035, 1.19753424919776e-5, 1.19752840138193e-5, 1.19752787514847e-5, 1.19753308508067e-5, 1.19754095162144e-5, 1.19754664229991e-5, 1.19754648788107e-5, 1.19754037134547e-5, 1.1975320499937e-5, 1.19752699051729e-5, 1.19752883148628e-5, 1.19753665864141e-5, 1.19754511738855e-5, 1.19754781844608e-5, 1.19754219793341e-5, 1.19753235162494e-5, 1.19752682723497e-5, 1.19753152854329e-5, 1.1975426208263e-5, 1.19754733929405e-5, 1.19753709030577e-5, 1.19752382120073e-5, 1.19753345321841e-5, 1.19755932632227e-5, 1.19754184431405e-5, 1.19750612466507e-5, 1.19756707317985e-5, 1.19749875953737e-5, 1.19758923224348e-5, 1.19752918847122e-5, 1.19749784364701e-5, 1.19752918847122e-5, 1.19758923224349e-5, 1.19749875953737e-5, 1.19756707317985e-5, 1.19750612466506e-5, 1.19754184431405e-5, 1.19755932632227e-5, 1.19753345321841e-5, 1.19752382120073e-5, 1.19753709030577e-5, 1.19754733929405e-5, 1.1975426208263e-5, 1.19753152854329e-5, 1.19752682723497e-5, 1.19753235162494e-5, 1.19754219793341e-5, 1.19754781844608e-5, 1.19754511738854e-5, 1.19753665864141e-5, 1.19752883148628e-5, 1.19752699051729e-5, 1.1975320499937e-5, 1.19754037134548e-5, 1.19754648788107e-5, 1.19754664229991e-5, 1.19754095162144e-5, 1.19753308508067e-5, 1.19752787514847e-5, 1.19752840138193e-5, 1.19753424919776e-5
flux1:, 0.633814102564103, 1.34073712758614e-5, 1.34073081611786e-5, 1.34073019669118e-5, 1.34073573681759e-5, 1.34074413506004e-5, 1.34075020196817e-5, 1.34075000982809e-5, 1.3407434621641e-5, 1.34073461859594e-5, 1.34072933519592e-5, 1.34073144675706e-5, 1.34073986570819e-5, 1.34074877308265e-5, 1.34075135380874e-5, 1.34074503864295e-5, 1.34073446516414e-5, 1.34072892958081e-5, 1.34073459445249e-5, 1.34074686926572e-5, 1.3407515840203e-5, 1.34073959648846e-5, 1.34072466969823e-5, 1.34073567974106e-5, 1.34076474624725e-5, 1.34074530217397e-5, 1.34070586739962e-5, 1.34077418507899e-5, 1.34069738573336e-5, 1.34079840723258e-5, 1.34073082214081e-5, 1.34069555162577e-5, 1.34073082214081e-5, 1.34079840723258e-5, 1.34069738573336e-5, 1.34077418507898e-5, 1.34070586739962e-5, 1.34074530217397e-5, 1.34076474624725e-5, 1.34073567974107e-5, 1.34072466969823e-5, 1.34073959648846e-5, 1.3407515840203e-5, 1.34074686926571e-5, 1.34073459445248e-5, 1.34072892958081e-5, 1.34073446516413e-5, 1.34074503864295e-5, 1.34075135380875e-5, 1.34074877308265e-5, 1.34073986570819e-5, 1.34073144675706e-5, 1.34072933519592e-5, 1.34073461859594e-5, 1.3407434621641e-5, 1.34075000982809e-5, 1.34075020196817e-5, 1.34074413506005e-5, 1.34073573681759e-5, 1.34073019669118e-5, 1.34073081611786e-5, 1.34073712758614e-5
flux1:, 0.634076551467856, 1.49973958571884e-5, 1.4997328100026e-5, 1.4997320513161e-5, 1.49973785375706e-5, 1.49974672582686e-5, 1.49975314642343e-5, 1.49975293833287e-5, 1.49974601632333e-5, 1.49973671957048e-5, 1.49973126541337e-5, 1.49973366003758e-5, 1.49974262948032e-5, 1.49975189736597e-5, 1.49975425544934e-5, 1.49974718351647e-5, 1.49973591575546e-5, 1.4997305129801e-5, 1.49973733522405e-5, 1.49975089810976e-5, 1.49975549238909e-5, 1.49974144997011e-5, 1.49972462713376e-5, 1.49973718620312e-5, 1.49976984744945e-5, 1.49974830706533e-5, 1.49970487337949e-5, 1.49978139771689e-5, 1.49969510506639e-5, 1.49980774241985e-5, 1.49973167917823e-5, 1.49969200331629e-5, 1.49973167917823e-5, 1.49980774241985e-5, 1.49969510506639e-5, 1.49978139771689e-5, 1.49970487337949e-5, 1.49974830706534e-5, 1.49976984744944e-5, 1.49973718620312e-5, 1.49972462713375e-5, 1.49974144997011e-5, 1.49975549238909e-5, 1.49975089810976e-5, 1.49973733522405e-5, 1.4997305129801e-5, 1.49973591575546e-5, 1.49974718351647e-5, 1.49975425544934e-5, 1.49975189736597e-5, 1.49974262948032e-5, 1.49973366003758e-5, 1.49973126541337e-5, 1.49973671957048e-5, 1.49974601632333e-5, 1.49975293833287e-5, 1.49975314642343e-5, 1.49974672582686e-5, 1.49973785375706e-5, 1.4997320513161e-5, 1.4997328100026e-5, 1.49973958571883e-5
flux1:, 0.634339000371609, 1.67611799961574e-5, 1.67611075760555e-5, 1.67610980153476e-5, 1.67611578192195e-5, 1.67612505730085e-5, 1.6761318065049e-5, 1.67613161304672e-5, 1.67612438937702e-5, 1.67611472379945e-5, 1.6761091593424e-5, 1.67611184491344e-5, 1.67612130865291e-5, 1.67613083024865e-5, 1.67613284983704e-5, 1.67612495830363e-5, 1.67611304387128e-5, 1.67610794297025e-5, 1.6761161390205e-5, 1.67613109983164e-5, 1.67613543395904e-5, 1.67611898052214e-5, 1.6760999991581e-5, 1.67611429975593e-5, 1.67615100035938e-5, 1.67612722038034e-5, 1.67607948511536e-5, 1.67616513746504e-5, 1.67606823720247e-5, 1.67619365793775e-5, 1.67610807934704e-5, 1.67606346738464e-5, 1.67610807934704e-5, 1.67619365793775e-5, 1.67606823720247e-5, 1.67616513746504e-5, 1.67607948511535e-5, 1.67612722038034e-5, 1.67615100035939e-5, 1.67611429975593e-5, 1.6760999991581e-5, 1.67611898052214e-5, 1.67613543395904e-5, 1.67613109983164e-5, 1.6761161390205e-5, 1.67610794297025e-5, 1.67611304387128e-5, 1.67612495830363e-5, 1.67613284983704e-5, 1.67613083024865e-5, 1.67612130865291e-5, 1.67611184491344e-5, 1.6761091593424e-5, 1.67611472379944e-5, 1.67612438937702e-5, 1.67613161304672e-5, 1.6761318065049e-5, 1.67612505730085e-5, 1.67611578192195e-5, 1.67610980153476e-5, 1.67611075760555e-5, 1.67611799961573e-5
flux1:, 0.634601449275363, 1.87158617646441e-5, 1.87157846398214e-5, 1.87157724116604e-5, 1.87158330047819e-5, 1.87159289781058e-5, 1.87159994877481e-5, 1.87159980868353e-5, 1.87159237026288e-5, 1.87158243382931e-5, 1.87157682602689e-5, 1.8715798063746e-5, 1.87158969480556e-5, 1.87159934614735e-5, 1.87160089854696e-5, 1.87159212343938e-5, 1.87157962354186e-5, 1.87157501758807e-5, 1.87158482604655e-5, 1.87160129899475e-5, 1.87160521046453e-5, 1.87158595020287e-5, 1.8715645247743e-5, 1.87158078347813e-5, 1.8716220126363e-5, 1.87159583611843e-5, 1.87154347355534e-5, 1.87163926551969e-5, 1.87153052886708e-5, 1.87167001325574e-5, 1.87157377616366e-5, 1.87152364302458e-5, 1.87157377616366e-5, 1.87167001325574e-5, 1.87153052886709e-5, 1.87163926551969e-5, 1.87154347355534e-5, 1.87159583611843e-5, 1.8716220126363e-5, 1.87158078347813e-5, 1.8715645247743e-5, 1.87158595020287e-5, 1.87160521046453e-5, 1.87160129899474e-5, 1.87158482604655e-5, 1.87157501758807e-5, 1.87157962354186e-5, 1.87159212343938e-5, 1.87160089854696e-5, 1.87159934614735e-5, 1.87158969480556e-5, 1.8715798063746e-5, 1.87157682602689e-5, 1.8715824338293e-5, 1.87159237026289e-5, 1.87159980868352e-5, 1.87159994877481e-5, 1.87159289781058e-5, 1.87158330047819e-5, 1.87157724116604e-5, 1.87157846398213e-5, 1.8715861764644e-5
flux1:, 0.634863898179116, 2.08800510806423e-5, 2.0879969188105e-5, 2.087995350766e-5, 2.08800137838829e-5, 2.08801120781881e-5, 2.08801853228158e-5, 2.08801849063851e-5, 2.08801093564783e-5, 2.08800083746276e-5, 2.08799525911344e-5, 2.08799853549325e-5, 2.08800876833944e-5, 2.08801841075201e-5, 2.08801935526597e-5, 2.08800963034696e-5, 2.08799661748638e-5, 2.08799272145608e-5, 2.08800440222826e-5, 2.08802250633572e-5, 2.08802581088789e-5, 2.0880033095269e-5, 2.08797913323299e-5, 2.08799759330813e-5, 2.08804388530223e-5, 2.08801513556097e-5, 2.08795779171139e-5, 2.08806483186127e-5, 2.08794290786751e-5, 2.08809786314881e-5, 2.08798971342478e-5, 2.08793341663117e-5, 2.08798971342477e-5, 2.08809786314882e-5, 2.08794290786751e-5, 2.08806483186127e-5, 2.08795779171139e-5, 2.08801513556097e-5, 2.08804388530223e-5, 2.08799759330813e-5, 2.08797913323299e-5, 2.0880033095269e-5, 2.08802581088789e-5, 2.08802250633572e-5, 2.08800440222826e-5, 2.08799272145607e-5, 2.08799661748639e-5, 2.08800963034697e-5, 2.08801935526598e-5, 2.08801841075201e-5, 2.08800876833944e-5, 2.08799853549325e-5, 2.08799525911345e-5, 2.08800083746277e-5, 2.08801093564783e-5, 2.08801849063851e-5, 2.08801853228157e-5, 2.08801120781881e-5, 2.08800137838828e-5, 2.08799535076601e-5, 2.08799691881049e-5, 2.08800510806423e-5
flux1:, 0.635126347082869, 2.32739317893259e-5, 2.32738450550179e-5, 2.32738250825834e-5, 2.32738838630392e-5, 2.32739835218859e-5, 2.3274059201391e-5, 2.32740602518415e-5, 2.32739845874984e-5, 2.32738831590353e-5, 2.32738284534058e-5, 2.32738641908687e-5, 2.32739690954133e-5, 2.32740639301697e-5, 2.32740657778815e-5, 2.32739583253565e-5, 2.32738238687802e-5, 2.32737943444518e-5, 2.32739326753053e-5, 2.32741312762925e-5, 2.32741562146931e-5, 2.32738940867513e-5, 2.32736215597996e-5, 2.32738308994939e-5, 2.32743502371038e-5, 2.32740349663908e-5, 2.32734078291568e-5, 2.32746028388879e-5, 2.32732369185576e-5, 2.32749566857038e-5, 2.32737423671921e-5, 2.32731107348457e-5, 2.3273742367192e-5, 2.32749566857038e-5, 2.32732369185576e-5, 2.32746028388879e-5, 2.32734078291569e-5, 2.32740349663907e-5, 2.32743502371038e-5, 2.32738308994939e-5, 2.32736215597996e-5, 2.32738940867514e-5, 2.3274156214693e-5, 2.32741312762925e-5, 2.32739326753054e-5, 2.32737943444518e-5, 2.32738238687802e-5, 2.32739583253566e-5, 2.32740657778816e-5, 2.32740639301697e-5, 2.32739690954133e-5, 2.32738641908687e-5, 2.32738284534058e-5, 2.32738831590353e-5, 2.32739845874984e-5, 2.32740602518415e-5, 2.3274059201391e-5, 2.3273983521886e-5, 2.32738838630392e-5, 2.32738250825834e-5, 2.32738450550179e-5, 2.32739317893259e-5
flux1:, 0.635388795986622, 2.59193682503747e-5, 2.59192766125441e-5, 2.59192515068514e-5, 2.59193075953787e-5, 2.59194076330544e-5, 2.591948541676e-5, 2.59194884002869e-5, 2.59194136848654e-5, 2.59193130236654e-5, 2.59192602372761e-5, 2.59192990029195e-5, 2.59194056065015e-5, 2.59194972809502e-5, 2.59194899078437e-5, 2.59193714728318e-5, 2.59192335157106e-5, 2.59192159079151e-5, 2.59193787482508e-5, 2.59195962324978e-5, 2.59196108654173e-5, 2.59193065958951e-5, 2.59189998946608e-5, 2.59192370155042e-5, 2.5919818991697e-5, 2.59194735385462e-5, 2.59187883960156e-5, 2.59201212563506e-5, 2.59185924772102e-5, 2.59204995828398e-5, 2.59191375574484e-5, 2.59184296025149e-5, 2.59191375574484e-5, 2.59204995828397e-5, 2.59185924772101e-5, 2.59201212563506e-5, 2.59187883960156e-5, 2.59194735385462e-5, 2.5919818991697e-5, 2.59192370155041e-5, 2.59189998946608e-5, 2.59193065958951e-5, 2.59196108654174e-5, 2.59195962324978e-5, 2.59193787482507e-5, 2.59192159079151e-5, 2.59192335157107e-5, 2.59193714728318e-5, 2.59194899078438e-5, 2.59194972809502e-5, 2.59194056065014e-5, 2.59192990029196e-5, 2.59192602372761e-5, 2.59193130236654e-5, 2.59194136848654e-5, 2.59194884002868e-5, 2.591948541676e-5, 2.59194076330544e-5, 2.59193075953787e-5, 2.59192515068515e-5, 2.59192766125441e-5, 2.59193682503747e-5
flux1:, 0.635651244890376, 2.88400163572215e-5, 2.88399198060043e-5, 2.88398887955117e-5, 2.88399410449716e-5, 2.88400404737572e-5, 2.88401199747274e-5, 2.88401252760871e-5, 2.88400525140155e-5, 2.88399538366943e-5, 2.8839903879963e-5, 2.883994582547e-5, 2.88400533135765e-5, 2.88401402358304e-5, 2.88401219168688e-5, 2.88399916026267e-5, 2.88398509320407e-5, 2.88398478114028e-5, 2.88400383181632e-5, 2.88402761093039e-5, 2.88402781264857e-5, 2.88399264135648e-5, 2.88395820118573e-5, 2.88398502952229e-5, 2.88405015362047e-5, 2.88401230119899e-5, 2.88393750509582e-5, 2.88408602005921e-5, 2.88391509408409e-5, 2.88412643367936e-5, 2.88397384981393e-5, 2.88389459066973e-5, 2.88397384981393e-5, 2.88412643367936e-5, 2.88391509408409e-5, 2.88408602005921e-5, 2.88393750509582e-5, 2.88401230119899e-5, 2.88405015362047e-5, 2.8839850295223e-5, 2.88395820118573e-5, 2.88399264135648e-5, 2.88402781264858e-5, 2.88402761093039e-5, 2.88400383181633e-5, 2.88398478114028e-5, 2.88398509320407e-5, 2.88399916026267e-5, 2.88401219168688e-5, 2.88401402358303e-5, 2.88400533135765e-5, 2.88399458254701e-5, 2.88399038799631e-5, 2.88399538366943e-5, 2.88400525140155e-5, 2.88401252760871e-5, 2.88401199747274e-5, 2.88400404737573e-5, 2.88399410449716e-5, 2.88398887955117e-5, 2.88399198060042e-5, 2.88400163572214e-5
flux1:, 0.635913693794129, 3.20614388765423e-5, 3.20613375122999e-5, 3.20612999844825e-5, 3.20613473716471e-5, 3.20614452243792e-5, 3.20615259584257e-5, 3.20615337974871e-5, 3.20614638509363e-5, 3.2061368335913e-5, 3.20613222101383e-5, 3.20613676571787e-5, 3.20614753639468e-5, 3.20615559766424e-5, 3.20615248825523e-5, 3.20613816171618e-5, 3.20612388985042e-5, 3.20612528625565e-5, 3.20614743479519e-5, 3.20617340047044e-5, 3.20617210463897e-5, 3.20613163750889e-5, 3.20609306753294e-5, 3.20612338608644e-5, 3.20619613599671e-5, 3.20615462676779e-5, 3.20607300716912e-5, 3.2062383231727e-5, 3.20604743561786e-5, 3.20628150543802e-5, 3.20611080515842e-5, 3.20602218300653e-5, 3.20611080515842e-5, 3.20628150543802e-5, 3.20604743561787e-5, 3.2062383231727e-5, 3.20607300716912e-5, 3.20615462676779e-5, 3.20619613599671e-5, 3.20612338608644e-5, 3.20609306753294e-5, 3.20613163750888e-5, 3.20617210463897e-5, 3.20617340047044e-5, 3.20614743479519e-5, 3.20612528625564e-5, 3.20612388985042e-5, 3.20613816171618e-5, 3.20615248825523e-5, 3.20615559766423e-5, 3.20614753639469e-5, 3.20613676571788e-5, 3.20613222101382e-5, 3.2061368335913e-5, 3.20614638509363e-5, 3.20615337974871e-5, 3.20615259584257e-5, 3.20614452243793e-5, 3.20613473716471e-5, 3.20612999844825e-5, 3.20613375122999e-5, 3.20614388765423e-5
flux1:, 0.636176142697882, 3.56112249554103e-5, 3.56111190675819e-5, 3.56110746750474e-5, 3.56111163807288e-5, 3.56112117249576e-5, 3.56112930521126e-5, 3.56113033824114e-5, 3.56112368780336e-5, 3.56111456270719e-5, 3.56111044594723e-5, 3.5611153989796e-5, 3.56112614972241e-5, 3.56113343360091e-5, 3.56112885227111e-5, 3.56111309867593e-5, 3.56109866680208e-5, 3.56110202705433e-5, 3.56112761890402e-5, 3.5611559450434e-5, 3.56115291832103e-5, 3.56110658975253e-5, 3.56106352794053e-5, 3.56109774802796e-5, 3.56117885480725e-5, 3.56113326367688e-5, 3.56104420800523e-5, 3.56122803466603e-5, 3.56101511381974e-5, 3.56127424660417e-5, 3.56108356852898e-5, 3.56098461375957e-5, 3.56108356852898e-5, 3.56127424660418e-5, 3.56101511381975e-5, 3.56122803466603e-5, 3.56104420800523e-5, 3.56113326367688e-5, 3.56117885480725e-5, 3.56109774802796e-5, 3.56106352794053e-5, 3.56110658975253e-5, 3.56115291832103e-5, 3.56115594504339e-5, 3.56112761890402e-5, 3.56110202705433e-5, 3.56109866680208e-5, 3.56111309867593e-5, 3.56112885227111e-5, 3.56113343360091e-5, 3.56112614972241e-5, 3.56111539897961e-5, 3.56111044594724e-5, 3.56111456270719e-5, 3.56112368780336e-5, 3.56113033824114e-5, 3.56112930521126e-5, 3.56112117249576e-5, 3.56111163807288e-5, 3.56110746750475e-5, 3.56111190675819e-5, 3.56112249554103e-5
flux1:, 0.636438591601635, 3.95191135989686e-5, 3.95190037661005e-5, 3.95189525469915e-5, 3.95189880371246e-5, 3.95190799770587e-5, 3.95191610240287e-5, 3.95191734147376e-5, 3.95191106438805e-5, 3.95190246496862e-5, 3.95189897435971e-5, 3.95190443058768e-5, 3.95191515535718e-5, 3.95192153054498e-5, 3.95191526933948e-5, 3.95189792328332e-5, 3.9518833436338e-5, 3.95188891118506e-5, 3.95191830515162e-5, 3.95194918929706e-5, 3.95194420977998e-5, 3.95189144814313e-5, 3.95184353528895e-5, 3.9518821066619e-5, 3.95197232701017e-5, 3.95192213743812e-5, 3.95182495080604e-5, 3.95202914525636e-5, 3.95179195440813e-5, 3.95207874215125e-5, 3.95186609710858e-5, 3.95175576759343e-5, 3.95186609710858e-5, 3.95207874215125e-5, 3.95179195440813e-5, 3.95202914525636e-5, 3.95182495080604e-5, 3.95192213743812e-5, 3.95197232701017e-5, 3.9518821066619e-5, 3.95184353528895e-5, 3.95189144814312e-5, 3.95194420977999e-5, 3.95194918929705e-5, 3.95191830515163e-5, 3.95188891118506e-5, 3.9518833436338e-5, 3.95189792328332e-5, 3.95191526933948e-5, 3.95192153054498e-5, 3.95191515535718e-5, 3.95190443058769e-5, 3.95189897435971e-5, 3.95190246496862e-5, 3.95191106438805e-5, 3.95191734147376e-5, 3.95191610240286e-5, 3.95190799770587e-5, 3.95189880371245e-5, 3.95189525469915e-5, 3.95190037661006e-5, 3.95191135989686e-5
flux1:, 0.636701040505389, 4.38171208733929e-5, 4.38170080835989e-5, 4.38169505922757e-5, 4.38169796948512e-5, 4.38170673574624e-5, 4.38171469206154e-5, 4.38171604247002e-5, 4.38171012415198e-5, 4.38170213651735e-5, 4.38169942666965e-5, 4.38170552984315e-5, 4.38171627002448e-5, 4.38172162581174e-5, 4.38171345996984e-5, 4.38169431247017e-5, 4.38167955291985e-5, 4.38168755159841e-5, 4.38172111962827e-5, 4.38175478963455e-5, 4.38174765665311e-5, 4.38168789291991e-5, 4.3816347777561e-5, 4.38167818921261e-5, 4.3817782984599e-5, 4.38172288516554e-5, 4.38161677846407e-5, 4.38184335618762e-5, 4.38157948671817e-5, 4.38189681033035e-5, 4.38166007994973e-5, 4.38153725869118e-5, 4.38166007994973e-5, 4.38189681033034e-5, 4.38157948671818e-5, 4.38184335618761e-5, 4.38161677846407e-5, 4.38172288516554e-5, 4.3817782984599e-5, 4.38167818921261e-5, 4.38163477775609e-5, 4.38168789291991e-5, 4.38174765665311e-5, 4.38175478963455e-5, 4.38172111962827e-5, 4.38168755159841e-5, 4.38167955291985e-5, 4.38169431247018e-5, 4.38171345996985e-5, 4.38172162581173e-5, 4.38171627002448e-5, 4.38170552984316e-5, 4.38169942666964e-5, 4.38170213651735e-5, 4.38171012415198e-5, 4.38171604247003e-5, 4.38171469206154e-5, 4.38170673574625e-5, 4.38169796948512e-5, 4.38169505922758e-5, 4.38170080835989e-5, 4.38171208733928e-5
flux1:, 0.636963489409142, 4.85396705367985e-5, 4.85395563262335e-5, 4.85394937687658e-5, 4.85395167409212e-5, 4.85395992431044e-5, 4.85396756728746e-5, 4.85396886856626e-5, 4.85396324084544e-5, 4.85395593704162e-5, 4.85395419518969e-5, 4.85396115133755e-5, 4.85397200761956e-5, 4.85397625855837e-5, 4.85396594192929e-5, 4.85394472910206e-5, 4.8539297008158e-5, 4.8539403273853e-5, 4.85397845518967e-5, 4.85401517686888e-5, 4.85400572144823e-5, 4.85393839799742e-5, 4.85387974208169e-5, 4.85392852162039e-5, 4.85403930602828e-5, 4.85397791680946e-5, 4.85386199456026e-5, 4.85411314113497e-5, 4.85382000528702e-5, 4.85417106589401e-5, 4.85390800095013e-5, 4.85377149350433e-5, 4.85390800095012e-5, 4.85417106589401e-5, 4.85382000528703e-5, 4.85411314113496e-5, 4.85386199456025e-5, 4.85397791680946e-5, 4.85403930602828e-5, 4.85392852162038e-5, 4.85387974208169e-5, 4.85393839799742e-5, 4.85400572144822e-5, 4.85401517686888e-5, 4.85397845518968e-5, 4.8539403273853e-5, 4.8539297008158e-5, 4.85394472910207e-5, 4.85396594192929e-5, 4.85397625855836e-5, 4.85397200761956e-5, 4.85396115133755e-5, 4.85395419518969e-5, 4.85395593704162e-5, 4.85396324084545e-5, 4.85396886856626e-5, 4.85396756728746e-5, 4.85395992431045e-5, 4.85395167409212e-5, 4.85394937687658e-5, 4.85395563262336e-5, 4.85396705367984e-5
flux1:, 0.637225938312895, 5.37237277456363e-5, 5.37236143506941e-5, 5.37235487183077e-5, 5.37235662976164e-5, 5.37236426922048e-5, 5.3723713761365e-5, 5.37237238752366e-5, 5.37236691970251e-5, 5.37236035850991e-5, 5.37235981446349e-5, 5.37236790605251e-5, 5.37237904994963e-5, 5.3723821393273e-5, 5.37236939839954e-5, 5.37234578923669e-5, 5.37233033427206e-5, 5.37234375170605e-5, 5.37238684040644e-5, 5.37242692595708e-5, 5.37241502150133e-5, 5.37233960062905e-5, 5.3722750827421e-5, 5.37232979732065e-5, 5.37245204603932e-5, 5.372383783155e-5, 5.37225703148049e-5, 5.37253511529652e-5, 5.37220993834538e-5, 5.37259828981445e-5, 5.37230650790505e-5, 5.37215503940847e-5, 5.37230650790506e-5, 5.37259828981445e-5, 5.37220993834538e-5, 5.37253511529653e-5, 5.3722570314805e-5, 5.372383783155e-5, 5.37245204603931e-5, 5.37232979732064e-5, 5.37227508274211e-5, 5.37233960062904e-5, 5.37241502150132e-5, 5.37242692595708e-5, 5.37238684040645e-5, 5.37234375170605e-5, 5.37233033427207e-5, 5.37234578923669e-5, 5.37236939839954e-5, 5.37238213932731e-5, 5.37237904994964e-5, 5.37236790605251e-5, 5.3723598144635e-5, 5.3723603585099e-5, 5.37236691970252e-5, 5.37237238752365e-5, 5.3723713761365e-5, 5.37236426922049e-5, 5.37235662976164e-5, 5.37235487183077e-5, 5.37236143506941e-5, 5.37237277456363e-5
flux1:, 0.637488387216649, 5.94089354245457e-5, 5.9408825941529e-5, 5.94087601340057e-5, 5.94087735681399e-5, 5.94088427678424e-5, 5.94089055278663e-5, 5.94089093901945e-5, 5.94088543050462e-5, 5.94087966020296e-5, 5.9408805976799e-5, 5.94089019794938e-5, 5.94090188230812e-5, 5.94090378401512e-5, 5.94088831059236e-5, 5.94086189428353e-5, 5.9408457737722e-5, 5.94086210573991e-5, 5.94091057466519e-5, 5.94095439160008e-5, 5.94093996424833e-5, 5.94085593584549e-5, 5.94078525563299e-5, 5.94084651065285e-5, 5.94098100777066e-5, 5.94090480943108e-5, 5.94076608454635e-5, 5.9410736705504e-5, 5.94071348202674e-5, 5.94114306420965e-5, 5.94082004627378e-5, 5.94065225787289e-5, 5.94082004627377e-5, 5.94114306420965e-5, 5.94071348202674e-5, 5.9410736705504e-5, 5.94076608454635e-5, 5.94090480943108e-5, 5.94098100777066e-5, 5.94084651065286e-5, 5.94078525563298e-5, 5.9408559358455e-5, 5.94093996424833e-5, 5.94095439160007e-5, 5.94091057466518e-5, 5.94086210573991e-5, 5.94084577377221e-5, 5.94086189428354e-5, 5.94088831059236e-5, 5.94090378401512e-5, 5.94090188230811e-5, 5.9408901979494e-5, 5.94088059767991e-5, 5.94087966020296e-5, 5.94088543050462e-5, 5.94089093901946e-5, 5.94089055278664e-5, 5.94088427678425e-5, 5.94087735681399e-5, 5.94087601340056e-5, 5.9408825941529e-5, 5.94089354245455e-5
flux1:, 0.637750836120402, 6.56377528253998e-5, 6.56376513694834e-5, 6.56375892996971e-5, 6.56376003492416e-5, 6.56376610292198e-5, 6.56377116608188e-5, 6.56377048435026e-5, 6.56376465951193e-5, 6.56375972278374e-5, 6.56376249174721e-5, 6.56377407849029e-5, 6.56378664626169e-5, 6.56378736468641e-5, 6.56376880735748e-5, 6.56373908073165e-5, 6.56372196435711e-5, 6.56374129143338e-5, 6.56379558213755e-5, 6.56384356231519e-5, 6.56382660031359e-5, 6.56373348811306e-5, 6.56365636871347e-5, 6.56372480741981e-5, 6.56387232463679e-5, 6.56378694722922e-5, 6.56363496489895e-5, 6.56397482939319e-5, 6.5635764529447e-5, 6.56405162503791e-5, 6.56369471015174e-5, 6.56350915460949e-5, 6.56369471015173e-5, 6.56405162503791e-5, 6.56357645294471e-5, 6.56397482939319e-5, 6.56363496489895e-5, 6.56378694722922e-5, 6.5638723246368e-5, 6.56372480741981e-5, 6.56365636871347e-5, 6.56373348811306e-5, 6.56382660031358e-5, 6.56384356231519e-5, 6.56379558213754e-5, 6.56374129143338e-5, 6.56372196435712e-5, 6.56373908073166e-5, 6.56376880735749e-5, 6.56378736468641e-5, 6.56378664626169e-5, 6.56377407849029e-5, 6.56376249174721e-5, 6.56375972278374e-5, 6.56376465951192e-5, 6.56377048435026e-5, 6.56377116608188e-5, 6.56376610292198e-5, 6.56376003492416e-5, 6.56375892996971e-5, 6.56376513694834e-5, 6.56377528253997e-5
flux1:, 0.638013285024155, 7.24555957353892e-5, 7.24555075889506e-5, 7.24554542593835e-5, 7.24554651696794e-5, 7.24555156514341e-5, 7.24555493172003e-5, 7.24555262070732e-5, 7.24554612658836e-5, 7.24554206759564e-5, 7.2455470970482e-5, 7.24556126498819e-5, 7.24557515551787e-5, 7.2455747231709e-5, 7.24555267785203e-5, 7.24551903364506e-5, 7.24550049120675e-5, 7.24552284930834e-5, 7.24558343079717e-5, 7.24563607905245e-5, 7.24561664039421e-5, 7.2455140061524e-5, 7.24543019557955e-5, 7.24550649863644e-5, 7.24566778918013e-5, 7.24557179092675e-5, 7.24540511735583e-5, 7.24578026385041e-5, 7.24534030526955e-5, 7.2458658786127e-5, 7.24547225644421e-5, 7.24526739267585e-5, 7.24547225644421e-5, 7.24586587861269e-5, 7.24534030526955e-5, 7.2457802638504e-5, 7.24540511735585e-5, 7.24557179092675e-5, 7.24566778918013e-5, 7.24550649863645e-5, 7.24543019557954e-5, 7.24551400615239e-5, 7.24561664039421e-5, 7.24563607905243e-5, 7.24558343079717e-5, 7.24552284930833e-5, 7.24550049120676e-5, 7.24551903364508e-5, 7.24555267785205e-5, 7.24557472317091e-5, 7.24557515551787e-5, 7.2455612649882e-5, 7.24554709704819e-5, 7.24554206759564e-5, 7.24554612658837e-5, 7.24555262070732e-5, 7.24555493172004e-5, 7.24555156514341e-5, 7.24554651696795e-5, 7.24554542593837e-5, 7.24555075889506e-5, 7.2455595735389e-5
flux1:, 0.638275733927908, 7.99109777251022e-5, 7.99109094641099e-5, 7.99108710064201e-5, 7.9910884445961e-5, 7.99109225673712e-5, 7.99109332761748e-5, 7.99108869960739e-5, 7.99108110702257e-5, 7.99107798052656e-5, 7.99108579104446e-5, 7.99110326185477e-5, 7.99111901395131e-5, 7.99111748662404e-5, 7.99109148659323e-5, 7.99105320336342e-5, 7.99103269926095e-5, 7.99105808077289e-5, 7.99112545583174e-5, 7.99118335759311e-5, 7.99116157510711e-5, 7.99104902007352e-5, 7.9909582911645e-5, 7.99104317674107e-5, 7.99121897121543e-5, 7.99111069800866e-5, 7.99092774264341e-5, 7.99134141872697e-5, 7.99085625162176e-5, 7.99143752119492e-5, 7.99100422145989e-5, 7.99077840773806e-5, 7.9910042214599e-5, 7.99143752119492e-5, 7.99085625162174e-5, 7.99134141872697e-5, 7.99092774264339e-5, 7.99111069800866e-5, 7.99121897121544e-5, 7.99104317674109e-5, 7.99095829116449e-5, 7.99104902007353e-5, 7.9911615751071e-5, 7.9911833575931e-5, 7.99112545583174e-5, 7.99105808077289e-5, 7.99103269926096e-5, 7.99105320336343e-5, 7.99109148659323e-5, 7.99111748662404e-5, 7.99111901395132e-5, 7.99110326185478e-5, 7.99108579104446e-5, 7.99107798052656e-5, 7.99108110702257e-5, 7.99108869960739e-5, 7.99109332761749e-5, 7.99109225673712e-5, 7.9910884445961e-5, 7.99108710064202e-5, 7.991090946411e-5, 7.99109777251021e-5
flux1:, 0.638538182831662, 8.805565175615e-5, 8.80556113424274e-5, 8.80555950120456e-5, 8.80556139770492e-5, 8.8055636955695e-5, 8.80556174498833e-5, 8.80555398201573e-5, 8.80554479045034e-5, 8.80554267265355e-5, 8.80555388778552e-5, 8.80557551674155e-5, 8.80559376783777e-5, 8.80559121723347e-5, 8.80556072322298e-5, 8.80551695782945e-5, 8.80549384930823e-5, 8.80552220729115e-5, 8.80559691969658e-5, 8.8056607468837e-5, 8.80563682990832e-5, 8.80551399295408e-5, 8.80541614175501e-5, 8.80551036652826e-5, 8.80570137144001e-5, 8.8055789456214e-5, 8.80537795632494e-5, 8.80583367147954e-5, 8.80529942002944e-5, 8.80594219387157e-5, 8.80546607211791e-5, 8.80521755768113e-5, 8.8054660721179e-5, 8.80594219387157e-5, 8.80529942002942e-5, 8.80583367147955e-5, 8.80537795632494e-5, 8.80557894562141e-5, 8.80570137144002e-5, 8.80551036652827e-5, 8.80541614175501e-5, 8.80551399295407e-5, 8.80563682990832e-5, 8.80566074688369e-5, 8.80559691969657e-5, 8.80552220729115e-5, 8.80549384930824e-5, 8.80551695782945e-5, 8.80556072322297e-5, 8.80559121723346e-5, 8.80559376783778e-5, 8.80557551674157e-5, 8.80555388778552e-5, 8.80554267265356e-5, 8.80554479045035e-5, 8.80555398201573e-5, 8.80556174498834e-5, 8.80556369556949e-5, 8.80556139770491e-5, 8.80555950120457e-5, 8.80556113424273e-5, 8.805565175615e-5
flux1:, 0.638800631735415, 9.69447513939268e-5, 9.69447482209287e-5, 9.69447623402772e-5, 9.69447900275937e-5, 9.69447943267135e-5, 9.69447360041233e-5, 9.6944617553707e-5, 9.69445040191012e-5, 9.69444940249555e-5, 9.69446475801563e-5, 9.69449153625354e-5, 9.69451301707795e-5, 9.69450952101283e-5, 9.69447391206433e-5, 9.69442369568406e-5, 9.69439723564634e-5, 9.69442849141288e-5, 9.69451113369374e-5, 9.69458164811158e-5, 9.69455587988311e-5, 9.69442243171081e-5, 9.69431727425149e-5, 9.69442163579587e-5, 9.69462853552852e-5, 9.69448984836577e-5, 9.69426890939762e-5, 9.69477045364094e-5, 9.69418297186321e-5, 9.69489359762873e-5, 9.69437131668685e-5, 9.6940982314932e-5, 9.69437131668684e-5, 9.69489359762873e-5, 9.69418297186319e-5, 9.69477045364093e-5, 9.69426890939761e-5, 9.69448984836576e-5, 9.69462853552851e-5, 9.69442163579587e-5, 9.6943172742515e-5, 9.69442243171081e-5, 9.69455587988312e-5, 9.69458164811158e-5, 9.69451113369374e-5, 9.69442849141287e-5, 9.69439723564634e-5, 9.69442369568406e-5, 9.69447391206433e-5, 9.69450952101281e-5, 9.69451301707795e-5, 9.69449153625355e-5, 9.69446475801562e-5, 9.69444940249556e-5, 9.69445040191012e-5, 9.69446175537071e-5, 9.69447360041234e-5, 9.69447943267135e-5, 9.69447900275937e-5, 9.69447623402773e-5, 9.69447482209286e-5, 9.69447513939268e-5
flux1:, 0.639063080639168, 1.06636930795544e-4, 1.06636975675937e-4, 1.06637029522177e-4, 1.0663706917552e-4, 1.06637050383971e-4, 1.06636943267101e-4, 1.06636773301982e-4, 1.06636632024933e-4, 1.06636634771307e-4, 1.06636838270364e-4, 1.06637168784387e-4, 1.06637424027663e-4, 1.0663738033218e-4, 1.06636965991295e-4, 1.06636388378048e-4, 1.06636081829063e-4, 1.06636422371178e-4, 1.06637334584136e-4, 1.06638115118118e-4, 1.06637842417302e-4, 1.06636398746784e-4, 1.06635272421786e-4, 1.06636425832634e-4, 1.06638660462605e-4, 1.06637087548291e-4, 1.06634657879969e-4, 1.06640172511949e-4, 1.06633720981544e-4, 1.06641574860498e-4, 1.06635854925317e-4, 1.06632858349177e-4, 1.06635854925317e-4, 1.06641574860498e-4, 1.06633720981544e-4, 1.06640172511949e-4, 1.06634657879969e-4, 1.06637087548291e-4, 1.06638660462605e-4, 1.06636425832634e-4, 1.06635272421786e-4, 1.06636398746784e-4, 1.06637842417302e-4, 1.06638115118118e-4, 1.06637334584136e-4, 1.06636422371178e-4, 1.06636081829063e-4, 1.06636388378048e-4, 1.06636965991295e-4, 1.06637380332179e-4, 1.06637424027663e-4, 1.06637168784387e-4, 1.06636838270364e-4, 1.06636634771307e-4, 1.06636632024933e-4, 1.06636773301982e-4, 1.06636943267101e-4, 1.06637050383971e-4, 1.0663706917552e-4, 1.06637029522177e-4, 1.06636975675937e-4, 1.06636930795544e-4
flux1:, 0.639325529542921, 1.17194502565801e-4, 1.17194607650698e-4, 1.17194711286925e-4, 1.17194766024355e-4, 1.17194718763502e-4, 1.17194551527798e-4, 1.1719431826266e-4, 1.17194142792818e-4, 1.17194160416758e-4, 1.17194423597786e-4, 1.17194829316168e-4, 1.17195133808696e-4, 1.17195081903419e-4, 1.17194601266289e-4, 1.17193936073022e-4, 1.17193578319169e-4, 1.17193945791881e-4, 1.17194950926415e-4, 1.17195816225951e-4, 1.17195532526137e-4, 1.17193976656946e-4, 1.17192773983493e-4, 1.17194046136965e-4, 1.17196453035701e-4, 1.17194668326522e-4, 1.17191996019206e-4, 1.17198053935706e-4, 1.17190978040027e-4, 1.17199654454159e-4, 1.17193399407237e-4, 1.17190115627616e-4, 1.17193399407237e-4, 1.17199654454159e-4, 1.17190978040027e-4, 1.17198053935706e-4, 1.17191996019206e-4, 1.17194668326522e-4, 1.17196453035701e-4, 1.17194046136965e-4, 1.17192773983493e-4, 1.17193976656946e-4, 1.17195532526137e-4, 1.17195816225951e-4, 1.17194950926415e-4, 1.17193945791881e-4, 1.1719357831917e-4, 1.17193936073022e-4, 1.17194601266289e-4, 1.17195081903419e-4, 1.17195133808696e-4, 1.17194829316168e-4, 1.17194423597786e-4, 1.17194160416758e-4, 1.17194142792818e-4, 1.1719431826266e-4, 1.17194551527798e-4, 1.17194718763502e-4, 1.17194766024355e-4, 1.17194711286925e-4, 1.17194607650697e-4, 1.17194502565801e-4
flux1:, 0.639587978446675, 1.28683572496146e-4, 1.28683751118393e-4, 1.28683915170753e-4, 1.28683987804217e-4, 1.28683905675619e-4, 1.28683665747557e-4, 1.28683356503658e-4, 1.28683140263776e-4, 1.28683175587698e-4, 1.28683509347439e-4, 1.28684003813884e-4, 1.28684366840999e-4, 1.28684306909635e-4, 1.28683750973114e-4, 1.2868298500207e-4, 1.28682566166534e-4, 1.28682959634672e-4, 1.28684065524904e-4, 1.28685025732931e-4, 1.28684735378143e-4, 1.28683064167884e-4, 1.28681783563898e-4, 1.28683184024504e-4, 1.28685769946353e-4, 1.28683745441182e-4, 1.28680806638474e-4, 1.28687455330974e-4, 1.28679703829805e-4, 1.2868928364226e-4, 1.28682452696471e-4, 1.28678858600431e-4, 1.28682452696471e-4, 1.2868928364226e-4, 1.28679703829805e-4, 1.28687455330974e-4, 1.28680806638474e-4, 1.28683745441182e-4, 1.28685769946353e-4, 1.28683184024504e-4, 1.28681783563898e-4, 1.28683064167884e-4, 1.28684735378143e-4, 1.28685025732932e-4, 1.28684065524904e-4, 1.28682959634672e-4, 1.28682566166534e-4, 1.28682985002069e-4, 1.28683750973114e-4, 1.28684306909635e-4, 1.28684366840999e-4, 1.28684003813884e-4, 1.28683509347438e-4, 1.28683175587698e-4, 1.28683140263776e-4, 1.28683356503658e-4, 1.28683665747557e-4, 1.28683905675619e-4, 1.28683987804217e-4, 1.28683915170753e-4, 1.28683751118393e-4, 1.28683572496146e-4
flux1:, 0.639850427350428, 1.4117417012364e-4, 1.41174436561085e-4, 1.41174671948177e-4, 1.41174764808455e-4, 1.41174640396343e-4, 1.41174314129789e-4, 1.411739155988e-4, 1.41173652108904e-4, 1.4117370871811e-4, 1.41174125006662e-4, 1.41174722599243e-4, 1.41175153663615e-4, 1.4117508540007e-4, 1.41174444231934e-4, 1.41173563412417e-4, 1.41173073264242e-4, 1.41173492119572e-4, 1.41174707346447e-4, 1.41175773224881e-4, 1.41175480613366e-4, 1.41173690538284e-4, 1.41172330355942e-4, 1.41173869438758e-4, 1.41176641483114e-4, 1.41174347063815e-4, 1.41171116532366e-4, 1.41178407088768e-4, 1.41169924755969e-4, 1.41180494863579e-4, 1.41173044019828e-4, 1.41169114664202e-4, 1.41173044019828e-4, 1.41180494863579e-4, 1.41169924755969e-4, 1.41178407088768e-4, 1.41171116532366e-4, 1.41174347063815e-4, 1.41176641483114e-4, 1.41173869438758e-4, 1.41172330355942e-4, 1.41173690538284e-4, 1.41175480613366e-4, 1.41175773224881e-4, 1.41174707346447e-4, 1.41173492119572e-4, 1.41173073264242e-4, 1.41173563412417e-4, 1.41174444231934e-4, 1.4117508540007e-4, 1.41175153663615e-4, 1.41174722599243e-4, 1.41174125006662e-4, 1.4117370871811e-4, 1.41173652108904e-4, 1.411739155988e-4, 1.41174314129789e-4, 1.41174640396343e-4, 1.41174764808455e-4, 1.41174671948177e-4, 1.41174436561085e-4, 1.41174170123639e-4
flux1:, 0.640112876254181, 1.54740373969144e-4, 1.54740743128147e-4, 1.54741060753203e-4, 1.54741175535573e-4, 1.54741000477207e-4, 1.54740573413411e-4, 1.54740071983091e-4, 1.54739755097861e-4, 1.54739837378001e-4, 1.54740349019239e-4, 1.5474106463885e-4, 1.54741573164227e-4, 1.54741495632102e-4, 1.54740758454117e-4, 1.54739748111835e-4, 1.54739176395153e-4, 1.54739620587699e-4, 1.54740954496926e-4, 1.54742137215503e-4, 1.54741846458435e-4, 1.54739933317284e-4, 1.54738491758102e-4, 1.54740180702266e-4, 1.54743146603535e-4, 1.54740550225631e-4, 1.54737001509819e-4, 1.54744988811257e-4, 1.54735715980148e-4, 1.54747369342682e-4, 1.54739250916598e-4, 1.54734959305696e-4, 1.54739250916598e-4, 1.54747369342682e-4, 1.54735715980148e-4, 1.54744988811257e-4, 1.54737001509819e-4, 1.54740550225631e-4, 1.54743146603536e-4, 1.54740180702265e-4, 1.54738491758102e-4, 1.54739933317284e-4, 1.54741846458435e-4, 1.54742137215504e-4, 1.54740954496926e-4, 1.54739620587699e-4, 1.54739176395153e-4, 1.54739748111836e-4, 1.54740758454117e-4, 1.54741495632102e-4, 1.54741573164227e-4, 1.5474106463885e-4, 1.54740349019239e-4, 1.54739837378001e-4, 1.5473975509786e-4, 1.5474007198309e-4, 1.54740573413411e-4, 1.54741000477207e-4, 1.54741175535573e-4, 1.54741060753203e-4, 1.54740743128147e-4, 1.54740373969144e-4
flux1:, 0.640375325157934, 1.6946043023759e-4, 1.69460917262117e-4, 1.69461327682341e-4, 1.69461465329395e-4, 1.69461230464409e-4, 1.69460687676913e-4, 1.6946006981035e-4, 1.69459693956288e-4, 1.69459807078544e-4, 1.69460427510442e-4, 1.69461276196901e-4, 1.6946187119837e-4, 1.69461782709311e-4, 1.69460938041946e-4, 1.69459783245079e-4, 1.69459120066632e-4, 1.69459590351059e-4, 1.69461053037338e-4, 1.69462363895722e-4, 1.69462078405996e-4, 1.69460036981455e-4, 1.69458512013836e-4, 1.69460363199923e-4, 1.69463531681094e-4, 1.69460599621245e-4, 1.69456705230621e-4, 1.69465448142335e-4, 1.6945532019442e-4, 1.69468155808996e-4, 1.69459317896771e-4, 1.69454634735123e-4, 1.69459317896771e-4, 1.69468155808996e-4, 1.6945532019442e-4, 1.69465448142335e-4, 1.69456705230621e-4, 1.69460599621245e-4, 1.69463531681094e-4, 1.69460363199923e-4, 1.69458512013836e-4, 1.69460036981455e-4, 1.69462078405996e-4, 1.69462363895722e-4, 1.69461053037338e-4, 1.69459590351059e-4, 1.69459120066633e-4, 1.69459783245079e-4, 1.69460938041946e-4, 1.69461782709311e-4, 1.6946187119837e-4, 1.69461276196901e-4, 1.69460427510442e-4, 1.69459807078544e-4, 1.69459693956288e-4, 1.6946006981035e-4, 1.69460687676913e-4, 1.69461230464409e-4, 1.69461465329395e-4, 1.69461327682341e-4, 1.69460917262117e-4, 1.6946043023759e-4
flux1:, 0.640637774061688, 1.85416863688335e-4, 1.85417483505463e-4, 1.85417996596376e-4, 1.8541815723448e-4, 1.854178528411e-4, 1.8541717936205e-4, 1.85416432017975e-4, 1.85415992415152e-4, 1.85416142258177e-4, 1.85416885190841e-4, 1.8541788167342e-4, 1.85418571406156e-4, 1.85418469428352e-4, 1.85417505302814e-4, 1.85416191282818e-4, 1.85415427549778e-4, 1.85415925737066e-4, 1.85417527987714e-4, 1.85418978069728e-4, 1.85418700085417e-4, 1.85416523770483e-4, 1.85414913056091e-4, 1.8541694026957e-4, 1.8542032145691e-4, 1.85417018612346e-4, 1.85412750237267e-4, 1.85422311790785e-4, 1.85411258589579e-4, 1.85425381413482e-4, 1.8541576730109e-4, 1.85410660723017e-4, 1.8541576730109e-4, 1.85425381413481e-4, 1.85411258589579e-4, 1.85422311790785e-4, 1.85412750237267e-4, 1.85417018612346e-4, 1.8542032145691e-4, 1.8541694026957e-4, 1.85414913056091e-4, 1.85416523770483e-4, 1.85418700085417e-4, 1.85418978069728e-4, 1.85417527987714e-4, 1.85415925737066e-4, 1.85415427549778e-4, 1.85416191282818e-4, 1.85417505302814e-4, 1.85418469428352e-4, 1.85418571406156e-4, 1.8541788167342e-4, 1.85416885190841e-4, 1.85416142258177e-4, 1.85415992415152e-4, 1.85416432017975e-4, 1.8541717936205e-4, 1.854178528411e-4, 1.8541815723448e-4, 1.85417996596376e-4, 1.85417483505463e-4, 1.85416863688335e-4
flux1:, 0.640900222965441, 2.02696579311811e-4, 2.02697346130032e-4, 2.02697970765347e-4, 2.02698153709934e-4, 2.02697769831598e-4, 2.0269695115052e-4, 2.02696062228161e-4, 2.02695555080369e-4, 2.02695748080361e-4, 2.02696627074005e-4, 2.02697785267683e-4, 2.02698576868733e-4, 2.02698457976578e-4, 2.02697362216872e-4, 2.02695874857892e-4, 2.02695002754454e-4, 2.02695531957708e-4, 2.02697285150013e-4, 2.02698884912092e-4, 2.02698614962849e-4, 2.02696295362302e-4, 2.02694596198018e-4, 2.02696814939042e-4, 2.02700420832145e-4, 2.02696711063943e-4, 2.0269203981301e-4, 2.02702487377242e-4, 2.02690432651417e-4, 2.02705953479758e-4, 2.02695501002738e-4, 2.0268993628167e-4, 2.02695501002738e-4, 2.02705953479758e-4, 2.02690432651417e-4, 2.02702487377242e-4, 2.0269203981301e-4, 2.02696711063943e-4, 2.02700420832145e-4, 2.02696814939042e-4, 2.02694596198018e-4, 2.02696295362301e-4, 2.02698614962849e-4, 2.02698884912092e-4, 2.02697285150013e-4, 2.02695531957708e-4, 2.02695002754454e-4, 2.02695874857892e-4, 2.02697362216873e-4, 2.02698457976578e-4, 2.02698576868733e-4, 2.02697785267683e-4, 2.02696627074005e-4, 2.02695748080361e-4, 2.02695555080369e-4, 2.02696062228161e-4, 2.0269695115052e-4, 2.02697769831598e-4, 2.02698153709934e-4, 2.02697970765347e-4, 2.02697346130032e-4, 2.02696579311811e-4
flux1:, 0.641162671869194, 2.21390953379612e-4, 2.21391880161585e-4, 2.21392623930598e-4, 2.21392827772857e-4, 2.21392354633292e-4, 2.21391377253677e-4, 2.21390336042139e-4, 2.21389758679318e-4, 2.21390001603029e-4, 2.21391029573237e-4, 2.21392362036471e-4, 2.2139326117618e-4, 2.21393121050915e-4, 2.21391881624976e-4, 2.21390208011155e-4, 2.21389221498975e-4, 2.21389786361271e-4, 2.21391702309798e-4, 2.21393461109507e-4, 2.21393197438183e-4, 2.21390723957672e-4, 2.21388933239959e-4, 2.21391361077406e-4, 2.21395206065126e-4, 2.21391052573858e-4, 2.21385949225055e-4, 2.21397354664418e-4, 2.21384215347247e-4, 2.21401250655367e-4, 2.21389891519337e-4, 2.21383830761022e-4, 2.21389891519337e-4, 2.21401250655367e-4, 2.21384215347246e-4, 2.21397354664418e-4, 2.21385949225055e-4, 2.21391052573859e-4, 2.21395206065127e-4, 2.21391361077406e-4, 2.21388933239959e-4, 2.21390723957672e-4, 2.21393197438183e-4, 2.21393461109507e-4, 2.21391702309798e-4, 2.21389786361271e-4, 2.21389221498975e-4, 2.21390208011155e-4, 2.21391881624976e-4, 2.21393121050915e-4, 2.2139326117618e-4, 2.21392362036472e-4, 2.21391029573237e-4, 2.21390001603029e-4, 2.21389758679318e-4, 2.21390336042139e-4, 2.21391377253677e-4, 2.21392354633291e-4, 2.21392827772857e-4, 2.21392623930598e-4, 2.21391880161586e-4, 2.21390953379612e-4
flux1:, 0.641425120772948, 2.41595912370674e-4, 2.41597010306612e-4, 2.41597879291142e-4, 2.41598102074446e-4, 2.41597530572925e-4, 2.4159638260628e-4, 2.41595180215733e-4, 2.41594531173885e-4, 2.41594830813795e-4, 2.41596019476991e-4, 2.41597536851088e-4, 2.41598547412027e-4, 2.41598380901132e-4, 2.41596986335631e-4, 2.41595115340901e-4, 2.41594010665321e-4, 2.41594617557264e-4, 2.41596708309831e-4, 2.4159863388441e-4, 2.41598371840121e-4, 2.41595731277693e-4, 2.41593845495738e-4, 2.41596502460678e-4, 2.41600603869655e-4, 2.41595969588602e-4, 2.41590404844474e-4, 2.41602844662871e-4, 2.41588530197843e-4, 2.41607201961937e-4, 2.41594861037183e-4, 2.41588262862106e-4, 2.41594861037183e-4, 2.41607201961937e-4, 2.41588530197843e-4, 2.41602844662871e-4, 2.41590404844474e-4, 2.41595969588602e-4, 2.41600603869656e-4, 2.41596502460678e-4, 2.41593845495738e-4, 2.41595731277693e-4, 2.41598371840121e-4, 2.4159863388441e-4, 2.41596708309831e-4, 2.41594617557264e-4, 2.41594010665321e-4, 2.41595115340901e-4, 2.41596986335631e-4, 2.41598380901132e-4, 2.41598547412027e-4, 2.41597536851088e-4, 2.41596019476991e-4, 2.41594830813794e-4, 2.41594531173885e-4, 2.41595180215733e-4, 2.4159638260628e-4, 2.41597530572925e-4, 2.41598102074446e-4, 2.41597879291142e-4, 2.41597010306612e-4, 2.41595912370674e-4
flux1:, 0.641687569676701, 2.63411998216043e-4, 2.63413276227186e-4, 2.63414274858495e-4, 2.63414514347323e-4, 2.63413836618859e-4, 2.63412508390594e-4, 2.63411138141048e-4, 2.63410417167425e-4, 2.63410779963758e-4, 2.63412139241572e-4, 2.63413849695463e-4, 2.63414973497029e-4, 2.63414774737032e-4, 2.63413214585601e-4, 2.63411137485826e-4, 2.63409913667292e-4, 2.63410570842352e-4, 2.63412848426528e-4, 2.6341494633582e-4, 2.63414677758562e-4, 2.63411853915183e-4, 2.63409869178394e-4, 2.6341277818911e-4, 2.6341715684763e-4, 2.63412004835559e-4, 2.63405949571431e-4, 2.63419505041898e-4, 2.6340391666745e-4, 2.63424352180342e-4, 2.63410946786827e-4, 2.63403766008336e-4, 2.63410946786827e-4, 2.63424352180342e-4, 2.6340391666745e-4, 2.63419505041898e-4, 2.63405949571431e-4, 2.63412004835559e-4, 2.6341715684763e-4, 2.6341277818911e-4, 2.63409869178394e-4, 2.63411853915183e-4, 2.63414677758562e-4, 2.6341494633582e-4, 2.63412848426529e-4, 2.63410570842351e-4, 2.63409913667293e-4, 2.63411137485826e-4, 2.634132145856e-4, 2.63414774737032e-4, 2.63414973497029e-4, 2.63413849695463e-4, 2.63412139241572e-4, 2.63410779963758e-4, 2.63410417167425e-4, 2.63411138141048e-4, 2.63412508390593e-4, 2.63413836618859e-4, 2.63414514347323e-4, 2.63414274858495e-4, 2.63413276227187e-4, 2.63411998216043e-4
flux1:, 0.641950018580454, 2.86944418250757e-4, 2.86945882554095e-4, 2.86947013566563e-4, 2.86947267603805e-4, 2.86946477621915e-4, 2.86944962258985e-4, 2.86943420002348e-4, 2.8694262797769e-4, 2.86943059578097e-4, 2.86944596984919e-4, 2.86946505692027e-4, 2.86947742278033e-4, 2.86947504881516e-4, 2.86945770230812e-4, 2.86943481313826e-4, 2.86942140602054e-4, 2.86942858299076e-4, 2.86945334424673e-4, 2.86947607477224e-4, 2.86947320097553e-4, 2.86944293424415e-4, 2.86942205528443e-4, 2.86945392835833e-4, 2.86950073632054e-4, 2.86944367444725e-4, 2.8693779293802e-4, 2.86952550218949e-4, 2.86935580248163e-4, 2.8695791195055e-4, 2.86943351152475e-4, 2.86935538458232e-4, 2.86943351152475e-4, 2.8695791195055e-4, 2.86935580248163e-4, 2.86952550218949e-4, 2.8693779293802e-4, 2.86944367444725e-4, 2.86950073632054e-4, 2.86945392835834e-4, 2.86942205528443e-4, 2.86944293424415e-4, 2.86947320097553e-4, 2.86947607477224e-4, 2.86945334424672e-4, 2.86942858299076e-4, 2.86942140602054e-4, 2.86943481313826e-4, 2.86945770230811e-4, 2.86947504881516e-4, 2.86947742278033e-4, 2.86946505692027e-4, 2.86944596984919e-4, 2.86943059578097e-4, 2.86942627977689e-4, 2.86943420002348e-4, 2.86944962258985e-4, 2.86946477621915e-4, 2.86947267603805e-4, 2.86947013566563e-4, 2.86945882554095e-4, 2.86944418250757e-4
flux1:, 0.642212467484207, 3.1230307821309e-4, 3.12304731978084e-4, 3.12305996471155e-4, 3.12306263411792e-4, 3.12305357604558e-4, 3.12303651571648e-4, 3.12301935924287e-4, 3.12301074699235e-4, 3.12301579473473e-4, 3.12303299516666e-4, 3.12305408192261e-4, 3.12306754696708e-4, 3.12306471999481e-4, 3.12304555992262e-4, 3.12302053137562e-4, 3.12300601405195e-4, 3.12301391889568e-4, 3.12304077616638e-4, 3.12306525301986e-4, 3.12306202182124e-4, 3.12302949483027e-4, 3.12300754016631e-4, 3.12304249655597e-4, 3.12309262065642e-4, 3.12302966082884e-4, 3.12295844211106e-4, 3.12311894451225e-4, 3.12293425565172e-4, 3.12317790915463e-4, 3.12301974846991e-4, 3.12293476492209e-4, 3.12301974846991e-4, 3.12317790915463e-4, 3.12293425565172e-4, 3.12311894451225e-4, 3.12295844211106e-4, 3.12302966082884e-4, 3.12309262065642e-4, 3.12304249655597e-4, 3.12300754016631e-4, 3.12302949483027e-4, 3.12306202182124e-4, 3.12306525301986e-4, 3.12304077616638e-4, 3.12301391889568e-4, 3.12300601405195e-4, 3.12302053137562e-4, 3.12304555992263e-4, 3.12306471999481e-4, 3.12306754696708e-4, 3.12305408192261e-4, 3.12303299516666e-4, 3.12301579473473e-4, 3.12301074699235e-4, 3.12301935924287e-4, 3.12303651571648e-4, 3.12305357604558e-4, 3.12306263411791e-4, 3.12305996471155e-4, 3.12304731978084e-4, 3.1230307821309e-4
flux1:, 0.642474916387961, 3.3960259659081e-4, 3.39604439716227e-4, 3.39605837328855e-4, 3.39606116529622e-4, 3.39605094373679e-4, 3.39603197923171e-4, 3.39601310389584e-4, 3.39600382538748e-4, 3.39600963072456e-4, 3.39602866698826e-4, 3.3960517322653e-4, 3.39606624329434e-4, 3.39606289688484e-4, 3.39604188037751e-4, 3.39601473234811e-4, 3.39599920287582e-4, 3.39600797825528e-4, 3.39603703211644e-4, 3.39606321165615e-4, 3.39605940210353e-4, 3.39602434417065e-4, 3.39600126909855e-4, 3.39603965138942e-4, 3.39609343697544e-4, 3.39602423381189e-4, 3.39594726776097e-4, 3.39612166211783e-4, 3.39592070787635e-4, 3.39618612195841e-4, 3.3960143144142e-4, 3.3959218896313e-4, 3.3960143144142e-4, 3.39618612195841e-4, 3.39592070787635e-4, 3.39612166211784e-4, 3.39594726776097e-4, 3.39602423381189e-4, 3.39609343697544e-4, 3.39603965138942e-4, 3.39600126909855e-4, 3.39602434417065e-4, 3.39605940210353e-4, 3.39606321165615e-4, 3.39603703211644e-4, 3.39600797825528e-4, 3.39599920287582e-4, 3.39601473234811e-4, 3.39604188037751e-4, 3.39606289688485e-4, 3.39606624329434e-4, 3.3960517322653e-4, 3.39602866698826e-4, 3.39600963072456e-4, 3.39600382538748e-4, 3.39601310389584e-4, 3.39603197923171e-4, 3.39605094373679e-4, 3.39606116529622e-4, 3.39605837328855e-4, 3.39604439716227e-4, 3.3960259659081e-4
flux1:, 0.642737365291714, 3.68962298581013e-4, 3.6896432761487e-4, 3.68965856807989e-4, 3.68966149144168e-4, 3.68965013696467e-4, 3.68962931198019e-4, 3.68960876171406e-4, 3.68959884675906e-4, 3.68960541273773e-4, 3.68962625398807e-4, 3.68965123573571e-4, 3.68966671553988e-4, 3.68966278681102e-4, 3.68963990144901e-4, 3.68961069917475e-4, 3.68959429699463e-4, 3.68960410463681e-4, 3.68963544208474e-4, 3.68966323741382e-4, 3.68965857308059e-4, 3.68962067345323e-4, 3.68959643453723e-4, 3.6896386316244e-4, 3.68969647846675e-4, 3.68962069903903e-4, 3.68953772050043e-4, 3.68972702099932e-4, 3.68950841596857e-4, 3.68979706449443e-4, 3.68961041503368e-4, 3.68950991465336e-4, 3.68961041503368e-4, 3.68979706449443e-4, 3.68950841596857e-4, 3.68972702099933e-4, 3.68953772050043e-4, 3.68962069903904e-4, 3.68969647846675e-4, 3.6896386316244e-4, 3.68959643453723e-4, 3.68962067345323e-4, 3.68965857308059e-4, 3.68966323741382e-4, 3.68963544208474e-4, 3.68960410463681e-4, 3.68959429699462e-4, 3.68961069917475e-4, 3.68963990144901e-4, 3.68966278681102e-4, 3.68966671553987e-4, 3.68965123573571e-4, 3.68962625398807e-4, 3.68960541273773e-4, 3.68959884675905e-4, 3.68960876171405e-4, 3.68962931198019e-4, 3.68965013696467e-4, 3.68966149144168e-4, 3.68965856807989e-4, 3.6896432761487e-4, 3.68962298581012e-4
flux1:, 0.642999814195467, 4.00506187906564e-4, 4.00508396124578e-4, 4.00510054557345e-4, 4.00510362929947e-4, 4.00509121254283e-4, 4.00506861372673e-4, 4.00504646005025e-4, 4.00503593882121e-4, 4.00504324116271e-4, 4.00506581273771e-4, 4.00509260685429e-4, 4.00510895573122e-4, 4.00510438883233e-4, 4.00507965666253e-4, 4.00504851369927e-4, 4.00503142045396e-4, 4.00504243954663e-4, 4.00507613063601e-4, 4.00510540783305e-4, 4.00509955419775e-4, 4.00505846174398e-4, 4.00503301900222e-4, 4.00507946960999e-4, 4.00514183456573e-4, 4.00505915883614e-4, 4.00496991150583e-4, 4.00517518513789e-4, 4.00493742940934e-4, 4.00525083744003e-4, 4.00504804574155e-4, 4.00493878352195e-4, 4.00504804574155e-4, 4.00525083744002e-4, 4.00493742940934e-4, 4.00517518513789e-4, 4.00496991150583e-4, 4.00505915883614e-4, 4.00514183456573e-4, 4.00507946960998e-4, 4.00503301900223e-4, 4.00505846174398e-4, 4.00509955419775e-4, 4.00510540783305e-4, 4.00507613063601e-4, 4.00504243954664e-4, 4.00503142045395e-4, 4.00504851369926e-4, 4.00507965666254e-4, 4.00510438883233e-4, 4.00510895573122e-4, 4.0050926068543e-4, 4.00506581273771e-4, 4.00504324116271e-4, 4.00503593882121e-4, 4.00504646005025e-4, 4.00506861372673e-4, 4.00509121254284e-4, 4.00510362929947e-4, 4.00510054557345e-4, 4.00508396124578e-4, 4.00506187906564e-4
flux1:, 0.64326226309922, 4.34362894717635e-4, 4.34365272365806e-4, 4.3436705734101e-4, 4.3436738713106e-4, 4.34366050575836e-4, 4.34363626270979e-4, 4.34361260213748e-4, 4.34360150119918e-4, 4.34360948463341e-4, 4.34363366612218e-4, 4.34366212688744e-4, 4.34367922509228e-4, 4.34367397457157e-4, 4.34364745503056e-4, 4.34361453464922e-4, 4.34359697362534e-4, 4.34360939862746e-4, 4.34364549355505e-4, 4.34367606918047e-4, 4.3436686325583e-4, 4.34362395661077e-4, 4.34359727594027e-4, 4.34364847134061e-4, 4.34371586953762e-4, 4.34362598936419e-4, 4.34353022536118e-4, 4.34375259301604e-4, 4.34349406792812e-4, 4.34383381460305e-4, 4.34361347200298e-4, 4.34349470817394e-4, 4.34361347200298e-4, 4.34383381460305e-4, 4.34349406792812e-4, 4.34375259301605e-4, 4.34353022536118e-4, 4.34362598936419e-4, 4.34371586953763e-4, 4.34364847134061e-4, 4.34359727594027e-4, 4.34362395661076e-4, 4.3436686325583e-4, 4.34367606918047e-4, 4.34364549355506e-4, 4.34360939862746e-4, 4.34359697362534e-4, 4.34361453464922e-4, 4.34364745503056e-4, 4.34367397457157e-4, 4.34367922509228e-4, 4.34366212688744e-4, 4.34363366612218e-4, 4.34360948463341e-4, 4.34360150119918e-4, 4.34361260213748e-4, 4.34363626270979e-4, 4.34366050575836e-4, 4.3436738713106e-4, 4.3436705734101e-4, 4.34365272365805e-4, 4.34362894717634e-4
flux1:, 0.643524712002974, 4.70665597803321e-4, 4.70668132498662e-4, 4.70670041442567e-4, 4.70670400864496e-4, 4.70668985150517e-4, 4.70666413481301e-4, 4.70663908507157e-4, 4.70662742348218e-4, 4.70663599935374e-4, 4.70666162457094e-4, 4.7066915667985e-4, 4.70670927780313e-4, 4.70670331154904e-4, 4.70667510292864e-4, 4.70664061765729e-4, 4.70662285176443e-4, 4.70663688975616e-4, 4.70667541666949e-4, 4.70670705686752e-4, 4.70669758513204e-4, 4.70664889755629e-4, 4.70662095328004e-4, 4.7066774389551e-4, 4.7067504432096e-4, 4.70665305971272e-4, 4.70655053833883e-4, 4.70679117609486e-4, 4.70651014128814e-4, 4.70687786440315e-4, 4.70663845232523e-4, 4.70650939252479e-4, 4.70663845232523e-4, 4.70687786440314e-4, 4.70651014128814e-4, 4.70679117609486e-4, 4.70655053833883e-4, 4.70665305971273e-4, 4.7067504432096e-4, 4.7066774389551e-4, 4.70662095328004e-4, 4.70664889755629e-4, 4.70669758513204e-4, 4.70670705686752e-4, 4.70667541666949e-4, 4.70663688975616e-4, 4.70662285176443e-4, 4.70664061765729e-4, 4.70667510292864e-4, 4.70670331154904e-4, 4.70670927780313e-4, 4.7066915667985e-4, 4.70666162457093e-4, 4.70663599935374e-4, 4.70662742348218e-4, 4.70663908507158e-4, 4.70666413481301e-4, 4.70668985150517e-4, 4.70670400864496e-4, 4.70670041442567e-4, 4.70668132498662e-4, 4.7066559780332e-4
flux1:, 0.643787160906727, 5.09551919347256e-4, 5.09554596617849e-4, 5.09556627550578e-4, 5.09557027854795e-4, 5.09555552937235e-4, 5.09552854660715e-4, 5.09550224186935e-4, 5.09549002774863e-4, 5.09549907331435e-4, 5.09552593246025e-4, 5.09555713540928e-4, 5.09557530977146e-4, 5.09556861118251e-4, 5.09553885028855e-4, 5.09550305937772e-4, 5.09548538764445e-4, 5.09550125539227e-4, 5.09554221921541e-4, 5.09557464070643e-4, 5.09556262599142e-4, 5.09550946450071e-4, 5.09548024189195e-4, 5.0955426178892e-4, 5.09562185609853e-4, 5.09551667522341e-4, 5.095407160879e-4, 5.09566730158076e-4, 5.09536189358437e-4, 5.09575929607723e-4, 5.09549918616631e-4, 5.0953589810378e-4, 5.09549918616631e-4, 5.09575929607723e-4, 5.09536189358437e-4, 5.09566730158076e-4, 5.095407160879e-4, 5.09551667522341e-4, 5.09562185609854e-4, 5.0955426178892e-4, 5.09548024189195e-4, 5.09550946450071e-4, 5.09556262599142e-4, 5.09557464070643e-4, 5.09554221921541e-4, 5.09550125539227e-4, 5.09548538764445e-4, 5.09550305937772e-4, 5.09553885028854e-4, 5.09556861118251e-4, 5.09557530977146e-4, 5.09555713540928e-4, 5.09552593246025e-4, 5.09549907331435e-4, 5.09549002774864e-4, 5.09550224186936e-4, 5.09552854660714e-4, 5.09555552937235e-4, 5.09557027854796e-4, 5.09556627550578e-4, 5.09554596617849e-4, 5.09551919347256e-4
flux1:, 0.64404960981048, 5.51163790481842e-4, 5.51166594414175e-4, 5.51168746359519e-4, 5.51169201835391e-4, 5.51167691512594e-4, 5.51164890481908e-4, 5.5116214902598e-4, 5.51160871826316e-4, 5.51161807807319e-4, 5.51164592227654e-4, 5.51167813526539e-4, 5.5116966148372e-4, 5.51168918385832e-4, 5.511658043551e-4, 5.51162124821428e-4, 5.5116040008563e-4, 5.51162192181331e-4, 5.51166530438104e-4, 5.51169817759512e-4, 5.51168306110243e-4, 5.51162493378632e-4, 5.511594431402e-4, 5.51166335114766e-4, 5.51174950144808e-4, 5.51163622761177e-4, 5.51151948687126e-4, 5.51180042208734e-4, 5.51146865462993e-4, 5.51189751313452e-4, 5.51161496924664e-4, 5.51146271475534e-4, 5.51161496924664e-4, 5.51189751313453e-4, 5.51146865462993e-4, 5.51180042208734e-4, 5.51151948687126e-4, 5.51163622761177e-4, 5.51174950144809e-4, 5.51166335114767e-4, 5.51159443140199e-4, 5.51162493378632e-4, 5.51168306110243e-4, 5.51169817759513e-4, 5.51166530438104e-4, 5.51162192181331e-4, 5.5116040008563e-4, 5.51162124821428e-4, 5.51165804355099e-4, 5.51168918385832e-4, 5.5116966148372e-4, 5.51167813526539e-4, 5.51164592227655e-4, 5.51161807807319e-4, 5.51160871826317e-4, 5.5116214902598e-4, 5.51164890481908e-4, 5.51167691512594e-4, 5.5116920183539e-4, 5.51168746359519e-4, 5.51166594414175e-4, 5.51163790481842e-4
flux1:, 0.644312058714234, 5.95647285931709e-4, 5.95650199880614e-4, 5.95652473159553e-4, 5.95653000894828e-4, 5.95651482148191e-4, 5.95648604525679e-4, 5.95645767132882e-4, 5.95644432148438e-4, 5.95645381118173e-4, 5.95648235951921e-4, 5.95651530907829e-4, 5.95653393122229e-4, 5.95652578388655e-4, 5.95649346825282e-4, 5.9564560046254e-4, 5.95643953682201e-4, 5.95645973832168e-4, 5.95650550009411e-4, 5.95653845463414e-4, 5.95651963359506e-4, 5.95645602456898e-4, 5.95642425620788e-4, 5.95650042357634e-4, 5.95659420711884e-4, 5.95647253489775e-4, 5.95634833278909e-4, 5.95665141523805e-4, 5.95629118143481e-4, 5.95675335700064e-4, 5.95644653914844e-4, 5.95628127765612e-4, 5.95644653914844e-4, 5.95675335700063e-4, 5.95629118143481e-4, 5.95665141523806e-4, 5.95634833278909e-4, 5.95647253489776e-4, 5.95659420711885e-4, 5.95650042357634e-4, 5.95642425620788e-4, 5.95645602456897e-4, 5.95651963359506e-4, 5.95653845463414e-4, 5.95650550009411e-4, 5.95645973832168e-4, 5.95643953682201e-4, 5.9564560046254e-4, 5.95649346825282e-4, 5.95652578388655e-4, 5.95653393122229e-4, 5.95651530907829e-4, 5.95648235951921e-4, 5.95645381118173e-4, 5.95644432148437e-4, 5.95645767132883e-4, 5.95648604525679e-4, 5.95651482148191e-4, 5.95653000894829e-4, 5.95652473159553e-4, 5.95650199880613e-4, 5.95647285931708e-4
flux1:, 0.644574507617987, 6.43152426087312e-4, 6.43155433392716e-4, 6.43157829743904e-4, 6.43158449105341e-4, 6.43156951168768e-4, 6.43154024484462e-4, 6.43151106174861e-4, 6.43149710010381e-4, 6.4315065128891e-4, 6.43153546185085e-4, 6.43156886014568e-4, 6.43158746157705e-4, 6.43157862771943e-4, 6.43154536471312e-4, 6.43150759457722e-4, 6.431492279174e-4, 6.43151499010058e-4, 6.43156307369306e-4, 6.4315957062328e-4, 6.43157254298056e-4, 6.43150291900405e-4, 6.43146991509861e-4, 6.43155407958165e-4, 6.4316562508587e-4, 6.43152585474961e-4, 6.43139395032282e-4, 6.43172059684591e-4, 6.43132967335769e-4, 6.43182712435197e-4, 6.43149409464027e-4, 6.43131481675058e-4, 6.43149409464027e-4, 6.43182712435198e-4, 6.43132967335769e-4, 6.43172059684591e-4, 6.43139395032281e-4, 6.43152585474961e-4, 6.4316562508587e-4, 6.43155407958164e-4, 6.43146991509861e-4, 6.43150291900404e-4, 6.43157254298056e-4, 6.43159570623279e-4, 6.43156307369306e-4, 6.43151499010059e-4, 6.431492279174e-4, 6.43150759457723e-4, 6.43154536471312e-4, 6.43157862771943e-4, 6.43158746157704e-4, 6.43156886014569e-4, 6.43153546185085e-4, 6.4315065128891e-4, 6.43149710010382e-4, 6.43151106174861e-4, 6.43154024484463e-4, 6.43156951168768e-4, 6.43158449105341e-4, 6.43157829743904e-4, 6.43155433392716e-4, 6.43152426087311e-4
flux1:, 0.64483695652174, 6.93832944917823e-4, 6.93836029564183e-4, 6.93838552037722e-4, 6.93839283850233e-4, 6.93837837024059e-4, 6.93834889123101e-4, 6.93831904410624e-4, 6.9383044255865e-4, 6.93831354147763e-4, 6.93834257670973e-4, 6.93837613086101e-4, 6.93839455070656e-4, 6.93838506956791e-4, 6.93835110106151e-4, 6.93831340050463e-4, 6.93829961993827e-4, 6.93832506916808e-4, 6.93837540487288e-4, 6.9384072894966e-4, 6.93837912250826e-4, 6.93830294036024e-4, 6.93826874861388e-4, 6.9383616984971e-4, 6.93847303324717e-4, 6.93833355562062e-4, 6.93819369693384e-4, 6.93854539207437e-4, 6.9381214452681e-4, 6.93865624238637e-4, 6.93829497289787e-4, 6.93810062005761e-4, 6.93829497289788e-4, 6.93865624238637e-4, 6.93812144526809e-4, 6.93854539207437e-4, 6.93819369693384e-4, 6.93833355562063e-4, 6.93847303324717e-4, 6.9383616984971e-4, 6.93826874861388e-4, 6.93830294036023e-4, 6.93837912250826e-4, 6.9384072894966e-4, 6.93837540487288e-4, 6.93832506916808e-4, 6.93829961993827e-4, 6.93831340050463e-4, 6.9383511010615e-4, 6.93838506956791e-4, 6.93839455070657e-4, 6.93837613086101e-4, 6.93834257670973e-4, 6.93831354147763e-4, 6.9383044255865e-4, 6.93831904410624e-4, 6.93834889123101e-4, 6.93837837024059e-4, 6.93839283850233e-4, 6.93838552037722e-4, 6.93836029564183e-4, 6.93832944917823e-4
flux1:, 0.645099405425493, 7.47846022217108e-4, 7.47849169366759e-4, 7.4785182194525e-4, 7.47852687362954e-4, 7.47851321604828e-4, 7.47848379539603e-4, 7.47845342078124e-4, 7.47843809458261e-4, 7.47844669245537e-4, 7.47847550246328e-4, 7.47850892429876e-4, 7.47852700595862e-4, 7.47851691947858e-4, 7.4784824887984e-4, 7.47844523509249e-4, 7.47843337290404e-4, 7.47846178880327e-4, 7.47851430220131e-4, 7.47854500307637e-4, 7.47851115973845e-4, 7.47842787408467e-4, 7.47839255918445e-4, 7.47849511271489e-4, 7.47861639353727e-4, 7.47846743099461e-4, 7.47831934968567e-4, 7.47869764991073e-4, 7.47823824397314e-4, 7.4788125871814e-4, 7.47842096969057e-4, 7.47821043749991e-4, 7.47842096969057e-4, 7.47881258718141e-4, 7.47823824397314e-4, 7.47869764991073e-4, 7.47831934968566e-4, 7.47846743099461e-4, 7.47861639353728e-4, 7.47849511271489e-4, 7.47839255918445e-4, 7.47842787408467e-4, 7.47851115973845e-4, 7.47854500307637e-4, 7.47851430220132e-4, 7.47846178880327e-4, 7.47843337290404e-4, 7.47844523509248e-4, 7.4784824887984e-4, 7.47851691947858e-4, 7.47852700595862e-4, 7.47850892429876e-4, 7.47847550246328e-4, 7.47844669245537e-4, 7.47843809458261e-4, 7.47845342078124e-4, 7.47848379539604e-4, 7.47851321604828e-4, 7.47852687362955e-4, 7.47851821945249e-4, 7.47849169366759e-4, 7.47846022217108e-4
flux1:, 0.645361854329247, 8.05351978781813e-4, 8.05355175113432e-4, 8.05357962026615e-4, 8.05358981108288e-4, 8.05357724451563e-4, 8.05354813384122e-4, 8.05351735793952e-4, 8.05350127566242e-4, 8.05350914789294e-4, 8.0535374392418e-4, 8.05357045494133e-4, 8.05358804636277e-4, 8.05357739006666e-4, 8.05354272722598e-4, 8.05350628433884e-4, 8.0534967166967e-4, 8.05352832793393e-4, 8.05358294959695e-4, 8.05361203574534e-4, 8.0535718464926e-4, 8.05348091793653e-4, 8.0534445601996e-4, 8.05355755481991e-4, 8.05368955474768e-4, 8.05353064318587e-4, 8.05337404883538e-4, 8.05378058740293e-4, 8.05328319427248e-4, 8.05389943139485e-4, 8.05347528870074e-4, 8.05324743085292e-4, 8.05347528870074e-4, 8.05389943139485e-4, 8.05328319427248e-4, 8.05378058740293e-4, 8.05337404883538e-4, 8.05353064318587e-4, 8.05368955474768e-4, 8.05355755481991e-4, 8.0534445601996e-4, 8.05348091793654e-4, 8.05357184649259e-4, 8.05361203574534e-4, 8.05358294959695e-4, 8.05352832793393e-4, 8.0534967166967e-4, 8.05350628433884e-4, 8.05354272722598e-4, 8.05357739006665e-4, 8.05358804636277e-4, 8.05357045494133e-4, 8.0535374392418e-4, 8.05350914789294e-4, 8.05350127566242e-4, 8.05351735793952e-4, 8.05354813384123e-4, 8.05357724451563e-4, 8.05358981108289e-4, 8.05357962026614e-4, 8.05355175113432e-4, 8.05351978781813e-4
flux1:, 0.645624303233, 8.66513933244607e-4, 8.66517167033303e-4, 8.66520091749494e-4, 8.66521281772116e-4, 8.66520158639232e-4, 8.66517300826268e-4, 8.665141947488e-4, 8.66512507406922e-4, 8.66513204341962e-4, 8.66515955682975e-4, 8.66519191587616e-4, 8.66520886790495e-4, 8.66519765942012e-4, 8.66516296441748e-4, 8.66512766768244e-4, 8.66512075537434e-4, 8.66515579325409e-4, 8.66521247042397e-4, 8.66523953222627e-4, 8.66519234560359e-4, 8.66509324857884e-4, 8.66505594143695e-4, 8.66518022126259e-4, 8.6653236856605e-4, 8.66515428444215e-4, 8.66498885896408e-4, 8.66542535139893e-4, 8.66488736228915e-4, 8.66554800884113e-4, 8.66508910742155e-4, 8.66484274015898e-4, 8.66508910742155e-4, 8.66554800884112e-4, 8.66488736228914e-4, 8.66542535139894e-4, 8.66498885896408e-4, 8.66515428444215e-4, 8.6653236856605e-4, 8.66518022126259e-4, 8.66505594143695e-4, 8.66509324857884e-4, 8.66519234560359e-4, 8.66523953222626e-4, 8.66521247042397e-4, 8.66515579325409e-4, 8.66512075537434e-4, 8.66512766768244e-4, 8.66516296441749e-4, 8.66519765942013e-4, 8.66520886790495e-4, 8.66519191587616e-4, 8.66515955682974e-4, 8.66513204341962e-4, 8.66512507406922e-4, 8.66514194748801e-4, 8.66517300826268e-4, 8.66520158639232e-4, 8.66521281772116e-4, 8.66520091749495e-4, 8.66517167033304e-4, 8.66513933244607e-4
flux1:, 0.645886752136753, 9.31497419432718e-4, 9.31500680319298e-4, 9.31503744217681e-4, 9.31505117783784e-4, 9.31504147277036e-4, 9.31501361212142e-4, 9.31498237630467e-4, 9.31496470362677e-4, 9.31497064183182e-4, 9.3149971684462e-4, 9.31502865127921e-4, 9.31504481383971e-4, 9.31503303922817e-4, 9.31499846393275e-4, 9.31496460450393e-4, 9.3149606858703e-4, 9.31499938832252e-4, 9.31505809832613e-4, 9.31508276525912e-4, 9.31502796336616e-4, 9.31492019351256e-4, 9.31488203979597e-4, 9.31501844162161e-4, 9.31517406889444e-4, 9.31499354460528e-4, 9.31481893692493e-4, 9.31528718702221e-4, 9.31470592521441e-4, 9.31541368496977e-4, 9.31491774857148e-4, 9.31465165551204e-4, 9.31491774857149e-4, 9.31541368496978e-4, 9.31470592521441e-4, 9.31528718702221e-4, 9.31481893692493e-4, 9.31499354460528e-4, 9.31517406889444e-4, 9.31501844162161e-4, 9.31488203979597e-4, 9.31492019351256e-4, 9.31502796336616e-4, 9.31508276525912e-4, 9.31505809832613e-4, 9.31499938832251e-4, 9.3149606858703e-4, 9.31496460450393e-4, 9.31499846393275e-4, 9.31503303922818e-4, 9.31504481383971e-4, 9.31502865127922e-4, 9.3149971684462e-4, 9.31497064183183e-4, 9.31496470362677e-4, 9.31498237630467e-4, 9.31501361212142e-4, 9.31504147277036e-4, 9.31505117783783e-4, 9.31503744217681e-4, 9.31500680319298e-4, 9.31497419432719e-4
flux1:, 0.646149201040506, 0.00100046996328903, 0.00100047324170256, 0.00100047644245426, 0.00100047800547054, 0.00100047719973398, 0.00100047449951953, 0.00100047136936852, 0.00100046952565433, 0.00100047001038777, 0.00100047255008863, 0.00100047559246768, 0.0010004771140651, 0.00100047587389094, 0.00100047243682029, 0.00100046921780026, 0.00100046915632714, 0.00100047341805371, 0.00100047949455607, 0.00100048169045431, 0.00100047539182481, 0.00100046369989138, 0.00100045981059674, 0.00100047474441998, 0.00100049158659107, 0.00100047234762628, 0.00100045392975539, 0.00100050412037776, 0.0010004413938268, 0.00100051717239405, 0.00100046364476393, 0.00100043493847971, 0.00100046364476393, 0.00100051717239405, 0.0010004413938268, 0.00100050412037776, 0.00100045392975539, 0.00100047234762628, 0.00100049158659107, 0.00100047474441998, 0.00100045981059674, 0.00100046369989138, 0.00100047539182481, 0.00100048169045432, 0.00100047949455606, 0.00100047341805371, 0.00100046915632714, 0.00100046921780026, 0.00100047243682029, 0.00100047587389094, 0.0010004771140651, 0.00100047559246768, 0.00100047255008863, 0.00100047001038777, 0.00100046952565433, 0.00100047136936852, 0.00100047449951953, 0.00100047719973398, 0.00100047800547054, 0.00100047644245426, 0.00100047324170256, 0.00100046996328903
flux1:, 0.64641164994426, 0.0010736006185843, 0.00107360390480401, 0.00107360723451565, 0.00107360898413981, 0.00107360834689277, 0.00107360574190608, 0.00107360261697736, 0.00107360070636687, 0.00107360108486141, 0.00107360350533647, 0.00107360642753882, 0.00107360783722088, 0.0010736065218458, 0.00107360310514354, 0.0010736000689351, 0.00107360036567918, 0.00107360504587331, 0.00107361133614421, 0.0010736132375051, 0.00107360606983072, 0.001073593418584, 0.00107358946595847, 0.00107360577106108, 0.00107362394717094, 0.00107360343502071, 0.00107358401699622, 0.00107363777320542, 0.00107357016915522, 0.00107365126448774, 0.00107359357090714, 0.00107356264098695, 0.00107359357090714, 0.00107365126448774, 0.00107357016915522, 0.00107363777320542, 0.00107358401699622, 0.00107360343502071, 0.00107362394717094, 0.00107360577106108, 0.00107358946595847, 0.001073593418584, 0.00107360606983072, 0.0010736132375051, 0.00107361133614421, 0.00107360504587331, 0.00107360036567918, 0.0010736000689351, 0.00107360310514354, 0.0010736065218458, 0.00107360783722088, 0.00107360642753882, 0.00107360350533647, 0.00107360108486141, 0.00107360070636687, 0.00107360261697736, 0.00107360574190608, 0.00107360834689277, 0.00107360898413981, 0.00107360723451565, 0.00107360390480401, 0.0010736006185843
flux1:, 0.646674098848013, 0.00115105946086144, 0.00115106274373037, 0.00115106618692961, 0.0011510681095984, 0.00115106763494205, 0.00115106512984728, 0.00115106202397319, 0.00115106006397511, 0.00115106034977524, 0.00115106265394667, 0.00115106544576563, 0.00115106672367964, 0.00115106531248491, 0.00115106190569895, 0.00115105905970927, 0.00115105973913352, 0.00115106486761736, 0.00115107138755329, 0.00115107297992586, 0.00115106490018319, 0.00115105124893643, 0.00115104724275057, 0.00115106499141056, 0.00115108454540491, 0.00115106265960763, 0.0011510421939272, 0.00115109972648324, 0.00115102696515297, 0.00115111371619555, 0.00115105162456969, 0.00115101834257498, 0.00115105162456969, 0.00115111371619555, 0.00115102696515297, 0.00115109972648324, 0.0011510421939272, 0.00115106265960763, 0.00115108454540491, 0.00115106499141056, 0.00115104724275057, 0.00115105124893643, 0.00115106490018319, 0.00115107297992586, 0.00115107138755329, 0.00115106486761736, 0.00115105973913352, 0.00115105905970927, 0.00115106190569895, 0.00115106531248491, 0.00115106672367964, 0.00115106544576563, 0.00115106265394667, 0.00115106034977524, 0.00115106006397511, 0.00115106202397319, 0.00115106512984728, 0.00115106763494205, 0.0011510681095984, 0.00115106618692961, 0.00115106274373037, 0.00115105946086144
flux1:, 0.646936547751766, 0.00123301703928967, 0.00123302030462143, 0.00123302383618836, 0.00123302590585072, 0.0012330255774436, 0.00123302317258244, 0.00123302010305973, 0.00123301812104447, 0.00123301834006579, 0.0012330205408912, 0.00123302319593138, 0.00123302431840387, 0.00123302278091885, 0.00123301936164775, 0.00123301670390167, 0.00123301778717797, 0.0012330233975928, 0.00123303017224597, 0.00123303145201071, 0.00123302242580249, 0.00123300773775197, 0.00123300368621961, 0.00123302294387, 0.00123304390743104, 0.00123302053253115, 0.00123299896709062, 0.00123306049816552, 0.00123298229841245, 0.00123307507052601, 0.00123300834982955, 0.00123297258597252, 0.00123300834982955, 0.001233075070526, 0.00123298229841245, 0.00123306049816552, 0.00123299896709062, 0.00123302053253115, 0.00123304390743104, 0.00123302294387, 0.00123300368621961, 0.00123300773775197, 0.00123302242580249, 0.00123303145201071, 0.00123303017224597, 0.0012330233975928, 0.00123301778717798, 0.00123301670390167, 0.00123301936164775, 0.00123302278091885, 0.00123302431840387, 0.00123302319593138, 0.0012330205408912, 0.00123301834006579, 0.00123301812104447, 0.00123302010305973, 0.00123302317258244, 0.0012330255774436, 0.00123302590585072, 0.00123302383618836, 0.00123302030462142, 0.00123301703928967
flux1:, 0.647198996655519, 0.00131964378636297, 0.00131964701511362, 0.00131965059828257, 0.00131965277496573, 0.00131965256565178, 0.00131965025782309, 0.00131964724701268, 0.00131964528202081, 0.00131964547391049, 0.00131964759483286, 0.00131965010993571, 0.00131965104812888, 0.00131964934242904, 0.00131964587503107, 0.001319643393616, 0.00131964489895078, 0.00131965102980303, 0.00131965809476481, 0.001319659070396, 0.00131964907270332, 0.00131963331494344, 0.00131962922396877, 0.00131965004786439, 0.0013196724389572, 0.00131964744359909, 0.00131962472169531, 0.00131969048543369, 0.00131960656588778, 0.00131970575218246, 0.00131963417346962, 0.00131959579697413, 0.00131963417346962, 0.00131970575218246, 0.00131960656588778, 0.00131969048543369, 0.00131962472169531, 0.00131964744359909, 0.0013196724389572, 0.00131965004786439, 0.00131962922396877, 0.00131963331494344, 0.00131964907270331, 0.001319659070396, 0.00131965809476481, 0.00131965102980303, 0.00131964489895078, 0.001319643393616, 0.00131964587503107, 0.00131964934242904, 0.00131965104812888, 0.00131965010993571, 0.00131964759483287, 0.00131964547391049, 0.00131964528202082, 0.00131964724701268, 0.00131965025782309, 0.00131965256565178, 0.00131965277496573, 0.00131965059828257, 0.00131964701511362, 0.00131964378636297
flux1:, 0.647461445559273, 0.00141110938565506, 0.00141111255196175, 0.00141111613653318, 0.00141111836536634, 0.00141111823731951, 0.00141111602093128, 0.0014111130979473, 0.00141111120228119, 0.00141111142135355, 0.00141111349629334, 0.00141111587065314, 0.00141111658917556, 0.0014111146605059, 0.00141111109520437, 0.00141110876811844, 0.00141111071132798, 0.00141111740703826, 0.00141112480958802, 0.00141112550254711, 0.00141111451813077, 0.0014110976614743, 0.00141109353392764, 0.00141111597204374, 0.00141113979381013, 0.00141111303017004, 0.00141108909067164, 0.00141115933364829, 0.00141106941362162, 0.00141117543589058, 0.00141109877304775, 0.0014110576524161, 0.00141109877304775, 0.00141117543589058, 0.00141106941362162, 0.00141115933364829, 0.00141108909067164, 0.00141111303017004, 0.00141113979381013, 0.00141111597204374, 0.00141109353392764, 0.0014110976614743, 0.00141111451813077, 0.00141112550254711, 0.00141112480958802, 0.00141111740703826, 0.00141111071132798, 0.00141110876811844, 0.00141111109520437, 0.0014111146605059, 0.00141111658917556, 0.00141111587065314, 0.00141111349629334, 0.00141111142135355, 0.00141111120228119, 0.0014111130979473, 0.00141111602093128, 0.00141111823731951, 0.00141111836536634, 0.00141111613653318, 0.00141111255196175, 0.00141110938565506
flux1:, 0.647723894463026, 0.00150758209814194, 0.00150758516735618, 0.00150758868826654, 0.00150759089907454, 0.00150759080449867, 0.00150758867304707, 0.00150758587542708, 0.0015075841158977, 0.00150758443154355, 0.00150758650439321, 0.00150758873839592, 0.00150758919395656, 0.00150758697369122, 0.00150758324616839, 0.00150758104161433, 0.00150758343693057, 0.00150759074881465, 0.00150759854873849, 0.00150759899391291, 0.00150758701731721, 0.00150756903592576, 0.00150756487100145, 0.00150758896124615, 0.00150761420132794, 0.00150758550493928, 0.00150756028263391, 0.00150763526416807, 0.00150753906427045, 0.00150765237344092, 0.00150757040362216, 0.00150752640678584, 0.00150757040362217, 0.00150765237344092, 0.00150753906427045, 0.00150763526416807, 0.00150756028263391, 0.00150758550493929, 0.00150761420132794, 0.00150758896124615, 0.00150756487100145, 0.00150756903592576, 0.00150758701731721, 0.00150759899391291, 0.00150759854873849, 0.00150759074881465, 0.00150758343693057, 0.00150758104161433, 0.00150758324616839, 0.00150758697369122, 0.00150758919395656, 0.00150758873839592, 0.00150758650439322, 0.00150758443154355, 0.0015075841158977, 0.00150758587542708, 0.00150758867304707, 0.00150759080449867, 0.00150759089907454, 0.00150758868826654, 0.00150758516735618, 0.00150758209814194
flux1:, 0.647986343366779, 0.00160922804791587, 0.0016092309747805, 0.00160923435117669, 0.00160923645873571, 0.00160923634112693, 0.00160923428892807, 0.00160923166416, 0.00160923012286136, 0.00160923061934638, 0.00160923274295213, 0.00160923483679218, 0.00160923497699942, 0.00160923238204709, 0.00160922841360602, 0.00160922629075449, 0.00160922915182491, 0.00160923713892708, 0.00160924540891286, 0.00160924565452521, 0.00160923268965062, 0.00160921356049238, 0.00160920935320742, 0.00160923512302672, 0.00160926175339257, 0.00160923094340962, 0.00160920436952905, 0.00160928436181414, 0.00160918160421096, 0.00160930268023676, 0.00160921518392932, 0.00160916817826451, 0.00160921518392932, 0.00160930268023676, 0.00160918160421096, 0.00160928436181414, 0.00160920436952905, 0.00160923094340962, 0.00160926175339257, 0.00160923512302672, 0.00160920935320741, 0.00160921356049238, 0.00160923268965062, 0.00160924565452521, 0.00160924540891286, 0.00160923713892708, 0.00160922915182491, 0.00160922629075449, 0.00160922841360602, 0.00160923238204709, 0.00160923497699941, 0.00160923483679218, 0.00160923274295213, 0.00160923061934638, 0.00160923012286136, 0.00160923166416, 0.00160923428892807, 0.00160923634112693, 0.00160923645873571, 0.00160923435117669, 0.0016092309747805, 0.00160922804791587
flux1:, 0.648248792270532, 0.00171621046844527, 0.00171621319557729, 0.00171621633053175, 0.00171621823555, 0.00171621803149449, 0.00171621605556688, 0.0017162136623372, 0.00171621243682998, 0.00171621321242013, 0.00171621544706346, 0.00171621739921563, 0.00171621716163088, 0.00171621409438865, 0.00171620979274376, 0.00171620770296808, 0.00171621104399702, 0.00171621977369023, 0.00171622859921217, 0.00171622870613948, 0.00171621476536805, 0.00171619446753165, 0.00171619020842592, 0.00171621767487373, 0.00171624565221026, 0.00171621253214269, 0.00171618453505956, 0.00171626982306754, 0.00171616023132348, 0.00171628958245494, 0.00171619634313188, 0.00171614619532451, 0.00171619634313188, 0.00171628958245494, 0.00171616023132348, 0.00171626982306754, 0.00171618453505956, 0.00171621253214269, 0.00171624565221026, 0.00171621767487373, 0.00171619020842592, 0.00171619446753165, 0.00171621476536805, 0.00171622870613948, 0.00171622859921217, 0.00171621977369023, 0.00171621104399702, 0.00171620770296808, 0.00171620979274376, 0.00171621409438865, 0.00171621716163088, 0.00171621739921563, 0.00171621544706346, 0.00171621321242014, 0.00171621243682998, 0.00171621366233721, 0.00171621605556688, 0.00171621803149449, 0.00171621823555, 0.00171621633053175, 0.00171621319557729, 0.00171621046844527
flux1:, 0.648511241174286, 0.00182868891087502, 0.0018286913677198, 0.00182869414870121, 0.00182869573955161, 0.00182869538099428, 0.00182869348296624, 0.00182869139199098, 0.00182869059479322, 0.00182869176017513, 0.00182869417159649, 0.00182869597723886, 0.00182869528879727, 0.0018286916377412, 0.0018286868984745, 0.00182868478703467, 0.00182868862399829, 0.00182869817226486, 0.00182870765088253, 0.00182870769134515, 0.00182869279422138, 0.00182867130812575, 0.00182866698322473, 0.00182869615355892, 0.00182872542027059, 0.00182868977920555, 0.00182866028528721, 0.0018287511664093, 0.00182863446487331, 0.00182877262625601, 0.00182867342958593, 0.00182862000533601, 0.00182867342958593, 0.00182877262625601, 0.00182863446487331, 0.0018287511664093, 0.00182866028528721, 0.00182868977920555, 0.00182872542027059, 0.00182869615355892, 0.00182866698322473, 0.00182867130812575, 0.00182869279422138, 0.00182870769134515, 0.00182870765088253, 0.00182869817226486, 0.00182868862399829, 0.00182868478703467, 0.0018286868984745, 0.0018286916377412, 0.00182869528879727, 0.00182869597723886, 0.00182869417159649, 0.00182869176017513, 0.00182869059479322, 0.00182869139199098, 0.00182869348296624, 0.00182869538099428, 0.00182869573955161, 0.00182869414870121, 0.0018286913677198, 0.00182868891087502
flux1:, 0.648773690078039, 0.00194681841621403, 0.00194682051862892, 0.00194682281881176, 0.00194682397400161, 0.00194682339088544, 0.00194682157878351, 0.00194681987308901, 0.00194681963039775, 0.00194682130639552, 0.00194682396343276, 0.0019468256129322, 0.00194682438983845, 0.00194682003081905, 0.00194681473951081, 0.00194681254763999, 0.00194681689949445, 0.0019468273508043, 0.00194683759081855, 0.00194683764642184, 0.00194682181791232, 0.00194679912446265, 0.00194679471555938, 0.00194682558840965, 0.00194685607425122, 0.00194681768856201, 0.00194678662315942, 0.00194688340654971, 0.00194675931925095, 0.00194690685082402, 0.00194680148342342, 0.00194674464698409, 0.00194680148342342, 0.00194690685082402, 0.00194675931925095, 0.00194688340654971, 0.00194678662315942, 0.00194681768856201, 0.00194685607425122, 0.00194682558840965, 0.00194679471555938, 0.00194679912446265, 0.00194682181791232, 0.00194683764642184, 0.00194683759081855, 0.0019468273508043, 0.00194681689949446, 0.00194681254763999, 0.00194681473951082, 0.00194682003081905, 0.00194682438983845, 0.00194682561293221, 0.00194682396343276, 0.00194682130639552, 0.00194681963039775, 0.00194681987308901, 0.00194682157878351, 0.00194682339088544, 0.00194682397400161, 0.00194682281881176, 0.00194682051862892, 0.00194681841621403
flux1:, 0.649036138981792, 0.00207074865361159, 0.0020707503042169, 0.00207075198467285, 0.00207075257599017, 0.00207075169913225, 0.00207074998889672, 0.00207074876343208, 0.00207074921303218, 0.00207075152766051, 0.00207075449960293, 0.00207075597718441, 0.00207075412538024, 0.00207074892366375, 0.00207074295867485, 0.00207074062599684, 0.00207074551579048, 0.00207075696250307, 0.00207076808093375, 0.00207076824007248, 0.00207075150844898, 0.00207072758819677, 0.00207072307350247, 0.0020707556406363, 0.00207078726497795, 0.00207074590049945, 0.00207071318904118, 0.0020708161946365, 0.00207068444367951, 0.00207084192736647, 0.00207073017509798, 0.00207066978865195, 0.00207073017509798, 0.00207084192736647, 0.00207068444367951, 0.0020708161946365, 0.00207071318904118, 0.00207074590049945, 0.00207078726497796, 0.0020707556406363, 0.00207072307350247, 0.00207072758819677, 0.00207075150844898, 0.00207076824007248, 0.00207076808093375, 0.00207075696250307, 0.00207074551579048, 0.00207074062599684, 0.00207074295867485, 0.00207074892366375, 0.00207075412538024, 0.00207075597718441, 0.00207075449960293, 0.00207075152766051, 0.00207074921303219, 0.00207074876343208, 0.00207074998889672, 0.00207075169913225, 0.00207075257599017, 0.00207075198467285, 0.0020707503042169, 0.00207074865361159
flux1:, 0.649298587885546, 0.00220062302728497, 0.00220062411668822, 0.00220062502945395, 0.00220062492568415, 0.00220062368972684, 0.00220062210629954, 0.0022006214667874, 0.00220062275514348, 0.0022006258400758, 0.00220062919386023, 0.00220063047658373, 0.00220062789286516, 0.00220062170592923, 0.00220061494177862, 0.00220061240896234, 0.00220061786475825, 0.00220063040598892, 0.00220064252586638, 0.00220064288053119, 0.00220062527494254, 0.00220060010731315, 0.00220059546251459, 0.00220062971120449, 0.00220066238590339, 0.00220061780053427, 0.00220058336968954, 0.00220069292688832, 0.00220055323035581, 0.00220072126656623, 0.00220060291240582, 0.00220053883528887, 0.00220060291240582, 0.00220072126656623, 0.00220055323035581, 0.00220069292688832, 0.00220058336968954, 0.00220061780053426, 0.00220066238590339, 0.00220062971120449, 0.00220059546251459, 0.00220060010731315, 0.00220062527494254, 0.00220064288053119, 0.00220064252586638, 0.00220063040598892, 0.00220061786475825, 0.00220061240896234, 0.00220061494177862, 0.00220062170592923, 0.00220062789286516, 0.00220063047658373, 0.00220062919386023, 0.0022006258400758, 0.00220062275514348, 0.0022006214667874, 0.00220062210629955, 0.00220062368972684, 0.00220062492568415, 0.00220062502945395, 0.00220062411668822, 0.00220062302728497
flux1:, 0.649561036789299, 0.00233657775501767, 0.0023365781639739, 0.00233657815593624, 0.00233657722699872, 0.00233657557325468, 0.00233657415109428, 0.00233657421206035, 0.00233657649063236, 0.00233658047720162, 0.002336584274596, 0.00233658533176018, 0.00233658190559594, 0.00233657458665137, 0.00233656689789823, 0.00233656410943571, 0.00233657016495239, 0.00233658390486359, 0.00233659715185673, 0.00233659779391243, 0.00233657934172998, 0.002336552904383, 0.00233654810412967, 0.00233658402009856, 0.0023366176529229, 0.00233656959959487, 0.00233653337846438, 0.00233664982445836, 0.00233650189385315, 0.00233668109734012, 0.00233655591885711, 0.00233648800664639, 0.00233655591885711, 0.00233668109734012, 0.00233650189385315, 0.00233664982445836, 0.00233653337846438, 0.00233656959959487, 0.0023366176529229, 0.00233658402009856, 0.00233654810412967, 0.002336552904383, 0.00233657934172998, 0.00233659779391243, 0.00233659715185673, 0.00233658390486359, 0.00233657016495239, 0.00233656410943571, 0.00233656689789823, 0.00233657458665137, 0.00233658190559594, 0.00233658533176019, 0.002336584274596, 0.00233658047720162, 0.00233657649063236, 0.00233657421206035, 0.00233657415109428, 0.00233657557325468, 0.00233657722699872, 0.00233657815593624, 0.0023365781639739, 0.00233657775501767
flux1:, 0.649823485693052, 0.00247874092150594, 0.00247874052402335, 0.00247873944150765, 0.00247873756282338, 0.00247873544182414, 0.0024787342247251, 0.00247873510668926, 0.00247873852755899, 0.00247874354244367, 0.00247874783737641, 0.00247874863045451, 0.0024787442465245, 0.00247873564869504, 0.00247872691420277, 0.00247872382118245, 0.00247873051606705, 0.0024787455615704, 0.00247876006000778, 0.00247876107704308, 0.00247874180108107, 0.00247871406946734, 0.00247870908929285, 0.00247874666018622, 0.00247878115870935, 0.00247872938864486, 0.0024786913099346, 0.00247881498770045, 0.0024786585249825, 0.00247884952012876, 0.00247871728664349, 0.00247864539013625, 0.00247871728664349, 0.00247884952012876, 0.0024786585249825, 0.00247881498770045, 0.0024786913099346, 0.00247872938864486, 0.00247878115870935, 0.00247874666018622, 0.00247870908929285, 0.00247871406946734, 0.00247874180108107, 0.00247876107704308, 0.00247876006000778, 0.0024787455615704, 0.00247873051606705, 0.00247872382118245, 0.00247872691420277, 0.00247873564869504, 0.0024787442465245, 0.00247874863045451, 0.00247874783737641, 0.00247874354244367, 0.00247873852755899, 0.00247873510668926, 0.0024787342247251, 0.00247873544182414, 0.00247873756282338, 0.00247873944150765, 0.00247874052402335, 0.00247874092150594
flux1:, 0.650085934596805, 0.00262723151017792, 0.00262723017751837, 0.00262722787141116, 0.00262722492828256, 0.00262722230184269, 0.00262722134196657, 0.00262722316782662, 0.00262722787876964, 0.00262723403954787, 0.00262723887574447, 0.00262723935893606, 0.00262723390037032, 0.00262722388142182, 0.00262721398885172, 0.00262721055159039, 0.0026272179312525, 0.00262723438913673, 0.00262725025751174, 0.00262725172838858, 0.00262723164411384, 0.00262720259128718, 0.00262719740994793, 0.0026272366292519, 0.00262727190510654, 0.002627216171269, 0.00262717617240114, 0.00262730742837364, 0.00262714212267259, 0.00262734553830589, 0.00262720600781108, 0.00262712997192698, 0.00262720600781108, 0.00262734553830589, 0.00262714212267259, 0.00262730742837364, 0.00262717617240114, 0.002627216171269, 0.00262727190510654, 0.0026272366292519, 0.00262719740994793, 0.00262720259128718, 0.00262723164411384, 0.00262725172838858, 0.00262725025751174, 0.00262723438913673, 0.0026272179312525, 0.00262721055159039, 0.00262721398885172, 0.00262722388142182, 0.00262723390037032, 0.00262723935893606, 0.00262723887574447, 0.00262723403954787, 0.00262722787876964, 0.00262722316782662, 0.00262722134196657, 0.00262722230184269, 0.00262722492828256, 0.00262722787141116, 0.00262723017751837, 0.00262723151017792
flux1:, 0.650348383500559, 0.00278215841745236, 0.00278215602291196, 0.00278215235410059, 0.0027821482458661, 0.00278214508849142, 0.00278214444456136, 0.00278214733525331, 0.00278215347443559, 0.00278216088521158, 0.00278216629429388, 0.00278216641574594, 0.0027821597680022, 0.00278214819547319, 0.00278213704583179, 0.00278213323622657, 0.00278214135117995, 0.00278215932471256, 0.00278217667079822, 0.00278217866105381, 0.00278215777390744, 0.00278212737063921, 0.00278212197282964, 0.00278216284412461, 0.00278219881748162, 0.00278213887810807, 0.00278209690222396, 0.00278223608368794, 0.00278206160779599, 0.00278227807166045, 0.00278213098761094, 0.00278205065025853, 0.00278213098761094, 0.00278227807166044, 0.00278206160779599, 0.00278223608368794, 0.00278209690222396, 0.00278213887810807, 0.00278219881748162, 0.00278216284412462, 0.00278212197282964, 0.00278212737063921, 0.00278215777390744, 0.00278217866105381, 0.00278217667079822, 0.00278215932471256, 0.00278214135117995, 0.00278213323622657, 0.00278213704583179, 0.00278214819547319, 0.0027821597680022, 0.00278216641574594, 0.00278216629429388, 0.00278216088521158, 0.00278215347443559, 0.00278214733525331, 0.00278214444456136, 0.00278214508849141, 0.0027821482458661, 0.00278215235410059, 0.00278215602291196, 0.00278215841745236
flux1:, 0.650610832404312, 0.00294361945373123, 0.00294361587802308, 0.00294361072289457, 0.00294360536661602, 0.00294360166611331, 0.00294360140077372, 0.00294360547034625, 0.00294361316086231, 0.00294362190818163, 0.00294362790836833, 0.00294362761208164, 0.00294361966735602, 0.00294360642390559, 0.00294359393595306, 0.00294358973942111, 0.0029435986441056, 0.0029436182291905, 0.00294363714492164, 0.00294363970219644, 0.00294361800515304, 0.00294358622038387, 0.00294358059976256, 0.00294362314117458, 0.00294365974528829, 0.00294359536738372, 0.00294355136419711, 0.0029436988164514, 0.0029435148232241, 0.00294374495625795, 0.00294359004435117, 0.00294350523530494, 0.00294359004435117, 0.00294374495625795, 0.0029435148232241, 0.0029436988164514, 0.0029435513641971, 0.00294359536738372, 0.00294365974528829, 0.00294362314117458, 0.00294358059976256, 0.00294358622038388, 0.00294361800515304, 0.00294363970219644, 0.00294363714492164, 0.0029436182291905, 0.0029435986441056, 0.00294358973942111, 0.00294359393595306, 0.00294360642390559, 0.00294361966735602, 0.00294362761208164, 0.00294362790836833, 0.00294362190818163, 0.00294361316086231, 0.00294360547034625, 0.00294360140077372, 0.00294360166611331, 0.00294360536661602, 0.00294361072289457, 0.00294361587802308, 0.00294361945373123
flux1:, 0.650873281308065, 0.00311170033574025, 0.00311169547274234, 0.00311168872845683, 0.00311168206190811, 0.00311167781909604, 0.00311167799549617, 0.00311168334578833, 0.00311169269028865, 0.00311170283955817, 0.00311170943507833, 0.00311170866347251, 0.00311169932549369, 0.00311168431425306, 0.00311167042857178, 0.00311166584545937, 0.00311167559654524, 0.00311169687755309, 0.00311171743386192, 0.00311172058354069, 0.00311169805502758, 0.00311166485667328, 0.00311165901910901, 0.00311170326779592, 0.00311174045344078, 0.00311167141610677, 0.0031116253425715, 0.00311178140593354, 0.00311158752474568, 0.00311183193533588, 0.00311166890041867, 0.00311157944025819, 0.00311166890041867, 0.00311183193533588, 0.00311158752474568, 0.00311178140593354, 0.0031116253425715, 0.00311167141610678, 0.00311174045344078, 0.00311170326779592, 0.00311165901910901, 0.00311166485667327, 0.00311169805502758, 0.00311172058354069, 0.00311171743386192, 0.00311169687755309, 0.00311167559654524, 0.00311166584545937, 0.00311167042857178, 0.00311168431425306, 0.00311169932549369, 0.00311170866347251, 0.00311170943507833, 0.00311170283955817, 0.00311169269028866, 0.00311168334578833, 0.00311167799549617, 0.00311167781909604, 0.0031116820619081, 0.00311168872845682, 0.00311169547274234, 0.00311170033574025
flux1:, 0.651135730211818, 0.00328647367513109, 0.00328646743771335, 0.00328645902695546, 0.00328645101070811, 0.00328644623818242, 0.00328644691590217, 0.00328645363105952, 0.00328646470673241, 0.00328647629934879, 0.00328648348064303, 0.00328648217770698, 0.003286471366725, 0.00328645451641703, 0.00328643919894098, 0.00328643424530557, 0.00328644489951554, 0.00328646794493668, 0.00328649018675002, 0.00328649392800958, 0.00328647053029893, 0.00328643588640682, 0.00328642985332989, 0.00328647586981913, 0.00328651360943028, 0.00328643970689952, 0.00328639152766374, 0.00328655653439808, 0.0032863523678181, 0.00328661164621692, 0.00328644016946379, 0.0032863458686299, 0.00328644016946379, 0.00328661164621692, 0.0032863523678181, 0.00328655653439807, 0.00328639152766374, 0.00328643970689952, 0.00328651360943028, 0.00328647586981913, 0.00328642985332989, 0.00328643588640682, 0.00328647053029893, 0.00328649392800958, 0.00328649018675002, 0.00328646794493668, 0.00328644489951554, 0.00328643424530557, 0.00328643919894098, 0.00328645451641703, 0.003286471366725, 0.00328648217770698, 0.00328648348064303, 0.00328647629934879, 0.00328646470673241, 0.00328645363105952, 0.00328644691590218, 0.00328644623818242, 0.00328645101070811, 0.00328645902695546, 0.00328646743771335, 0.00328647367513108
flux1:, 0.651398179115572, 0.00346799796854574, 0.00346799029415381, 0.00346798016907223, 0.0034679707875164, 0.00346796550748382, 0.00346796673797913, 0.00346797487908009, 0.00346798773325804, 0.00346800078462249, 0.0034680085293624, 0.00346800664426972, 0.00346799430201514, 0.00346797557159459, 0.0034679588164125, 0.00346795352411104, 0.0034679651356304, 0.0034679899937288, 0.00346801393535041, 0.00346801823780557, 0.00346799391597683, 0.00346795779620658, 0.00346795160792864, 0.0034679994801092, 0.00346803777143521, 0.00346795881568715, 0.00346790850331624, 0.00346808277458273, 0.00346786789543955, 0.00346814260853687, 0.00346796234505012, 0.00346786300307417, 0.00346796234505012, 0.00346814260853687, 0.00346786789543955, 0.00346808277458273, 0.00346790850331624, 0.00346795881568715, 0.00346803777143521, 0.0034679994801092, 0.00346795160792864, 0.00346795779620657, 0.00346799391597683, 0.00346801823780558, 0.00346801393535041, 0.0034679899937288, 0.0034679651356304, 0.00346795352411103, 0.0034679588164125, 0.00346797557159459, 0.00346799430201514, 0.00346800664426973, 0.0034680085293624, 0.00346800078462249, 0.00346798773325804, 0.00346797487908009, 0.00346796673797913, 0.00346796550748382, 0.0034679707875164, 0.00346798016907223, 0.00346799029415381, 0.00346799796854574
flux1:, 0.651660628019325, 0.0036563165946143, 0.00365630745027038, 0.00365629559534116, 0.00365628485653727, 0.00365627909780021, 0.00365628091959905, 0.00365629051968732, 0.00365630516633786, 0.00365631966489632, 0.0036563279398011, 0.0036563254308247, 0.00365631152518921, 0.00365629090775636, 0.0036562727390246, 0.00365626715507616, 0.00365627977265647, 0.00365630646732697, 0.00365633208843371, 0.00365633688956217, 0.00365631157111026, 0.00365627394848957, 0.0036562676673384, 0.00365631751390171, 0.0036563563829801, 0.00365627220582295, 0.00365621974078507, 0.00365640358371225, 0.00365617753273368, 0.00365646821938094, 0.00365627879636077, 0.00365617420132263, 0.00365627879636077, 0.00365646821938094, 0.00365617753273368, 0.00365640358371225, 0.00365621974078507, 0.00365627220582295, 0.0036563563829801, 0.00365631751390171, 0.0036562676673384, 0.00365627394848957, 0.00365631157111026, 0.00365633688956217, 0.00365633208843371, 0.00365630646732697, 0.00365627977265647, 0.00365626715507616, 0.0036562727390246, 0.00365629090775636, 0.00365631152518921, 0.0036563254308247, 0.0036563279398011, 0.00365631966489632, 0.00365630516633785, 0.00365629051968732, 0.00365628091959906, 0.00365627909780021, 0.00365628485653727, 0.00365629559534116, 0.00365630745027038, 0.0036563165946143
flux1:, 0.651923076923078, 0.00385145682360629, 0.00385144620998901, 0.00385143264358326, 0.00385142057790914, 0.00385141437215076, 0.00385141680607544, 0.00385142786590348, 0.00385144428323725, 0.0038514601906361, 0.00385146895401197, 0.00385146579253145, 0.00385145032170557, 0.00385142784745925, 0.00385140832029299, 0.00385140250552451, 0.00385141616941888, 0.00385144469646528, 0.00385147193894184, 0.00385147714244824, 0.00385145073758667, 0.00385141159046886, 0.00385140530357137, 0.00385145727669722, 0.00385149677997516, 0.00385140723449426, 0.00385135260491517, 0.00385154630991082, 0.00385130859411022, 0.00385161576118513, 0.00385141677681239, 0.00385130670507971, 0.00385141677681239, 0.00385161576118513, 0.00385130859411022, 0.00385154630991082, 0.00385135260491517, 0.00385140723449426, 0.00385149677997516, 0.00385145727669722, 0.00385140530357136, 0.00385141159046886, 0.00385145073758667, 0.00385147714244824, 0.00385147193894184, 0.00385144469646528, 0.00385141616941888, 0.00385140250552451, 0.00385140832029299, 0.00385142784745925, 0.00385145032170558, 0.00385146579253145, 0.00385146895401197, 0.0038514601906361, 0.00385144428323725, 0.00385142786590348, 0.00385141680607544, 0.00385141437215076, 0.00385142057790914, 0.00385143264358326, 0.00385144620998901, 0.00385145682360629
flux1:, 0.652185525826831, 0.00405342884568787, 0.00405341679997834, 0.00405340157447769, 0.00405338823211252, 0.00405338160969668, 0.00405338465442028, 0.00405339713920033, 0.0040534152685876, 0.00405343252097558, 0.00405344172584856, 0.00405343790021239, 0.00405342089601436, 0.00405339663403616, 0.00405337583429027, 0.00405336986131621, 0.00405338460021288, 0.00405341492427096, 0.00405344369009229, 0.00405344916534308, 0.00405342156801955, 0.00405338088214866, 0.00405337470369006, 0.00405342899078329, 0.00405346921622486, 0.0040533741775181, 0.00405331737872534, 0.00405352121713787, 0.00405327130911659, 0.00405359542850439, 0.00405338645166401, 0.00405327066796027, 0.00405338645166401, 0.00405359542850439, 0.00405327130911659, 0.00405352121713788, 0.00405331737872534, 0.0040533741775181, 0.00405346921622486, 0.00405342899078329, 0.00405337470369006, 0.00405338088214866, 0.00405342156801955, 0.00405344916534309, 0.00405344369009229, 0.00405341492427096, 0.00405338460021288, 0.00405336986131621, 0.00405337583429027, 0.00405339663403616, 0.00405342089601435, 0.00405343790021239, 0.00405344172584856, 0.00405343252097558, 0.0040534152685876, 0.00405339713920033, 0.00405338465442028, 0.00405338160969668, 0.00405338823211252, 0.00405340157447769, 0.00405341679997834, 0.00405342884568787
flux1:, 0.652447974730585, 0.00426222482394466, 0.00426221142117287, 0.00426219462155454, 0.00426218006892174, 0.00426217305447827, 0.00426217668273834, 0.00426219052017046, 0.00426221026650047, 0.00426222877694294, 0.00426223837460522, 0.00426223389358742, 0.0042622154237303, 0.00426218948243106, 0.00426216752533202, 0.00426216147596175, 0.00426217730410442, 0.00426220935642922, 0.0042622395067733, 0.00426224508939628, 0.00426221617900563, 0.0042621739495759, 0.00426216802236449, 0.00426222484666739, 0.00426226591371707, 0.00426216527886284, 0.00426210631275219, 0.00426232053499425, 0.00426205787331001, 0.00426239937995383, 0.00426217995090822, 0.004262058208749, 0.00426217995090822, 0.00426239937995383, 0.00426205787331001, 0.00426232053499425, 0.00426210631275219, 0.00426216527886285, 0.00426226591371707, 0.00426222484666739, 0.00426216802236449, 0.0042621739495759, 0.00426221617900563, 0.00426224508939628, 0.00426223950677329, 0.00426220935642922, 0.00426217730410442, 0.00426216147596175, 0.00426216752533202, 0.00426218948243106, 0.0042622154237303, 0.00426223389358741, 0.00426223837460522, 0.00426222877694294, 0.00426221026650047, 0.00426219052017046, 0.00426217668273834, 0.00426217305447827, 0.00426218006892174, 0.00426219462155454, 0.00426221142117287, 0.00426222482394466
flux1:, 0.652710423634338, 0.00447781797851879, 0.00447780333121377, 0.004477785072116, 0.0044777693874861, 0.00447776199559545, 0.00447776615138427, 0.00447778123118558, 0.00447780246473403, 0.0044778221266381, 0.00447783207038384, 0.004477826965968, 0.00447780713503949, 0.00447777966115016, 0.00447775668879526, 0.00447775065100258, 0.00447776756569912, 0.00447780124301981, 0.00447783259875608, 0.00447783809245508, 0.0044778077361986, 0.00447776396978114, 0.0044777584659583, 0.00447781808589264, 0.00447786014419994, 0.00447775383143209, 0.00447769270570174, 0.00447791753993901, 0.00447764153066512, 0.00447800082180824, 0.00447777045390424, 0.00447764249643182, 0.00447777045390424, 0.00447800082180824, 0.00447764153066512, 0.00447791753993901, 0.00447769270570173, 0.00447775383143209, 0.00447786014419993, 0.00447781808589264, 0.0044777584659583, 0.00447776396978114, 0.0044778077361986, 0.00447783809245508, 0.00447783259875608, 0.00447780124301981, 0.00447776756569912, 0.00447775065100258, 0.00447775668879526, 0.00447777966115016, 0.00447780713503949, 0.004477826965968, 0.00447783207038384, 0.0044778221266381, 0.00447780246473403, 0.00447778123118558, 0.00447776615138427, 0.00447776199559545, 0.0044777693874861, 0.00447778507211601, 0.00447780333121377, 0.00447781797851879
flux1:, 0.652972872538091, 0.00470016170836462, 0.00470014596439947, 0.00470012638577398, 0.00470010965429974, 0.00470010188561662, 0.00470010648264343, 0.00470012265773985, 0.00470014521753229, 0.00470016590891523, 0.00470017615770817, 0.0047001704869384, 0.00470014943591058, 0.00470012061196096, 0.00470009678975923, 0.00470009085438376, 0.00470010883410795, 0.00470014399872594, 0.00470017634237698, 0.00470018152196218, 0.00470014957776882, 0.00470010429397025, 0.00470009941472376, 0.00470016212185381, 0.00470020534870659, 0.00470009329580225, 0.00470003002311022, 0.00470026567460544, 0.00469997569417348, 0.00470035312987778, 0.00470011131233963, 0.00469997687357409, 0.00470011131233963, 0.00470035312987777, 0.00469997569417348, 0.00470026567460544, 0.00470003002311022, 0.00470009329580225, 0.00470020534870659, 0.00470016212185382, 0.00470009941472376, 0.00470010429397026, 0.00470014957776882, 0.00470018152196218, 0.00470017634237698, 0.00470014399872594, 0.00470010883410795, 0.00470009085438376, 0.00470009678975923, 0.00470012061196096, 0.00470014943591058, 0.0047001704869384, 0.00470017615770817, 0.00470016590891523, 0.00470014521753229, 0.00470012265773985, 0.00470010648264343, 0.00470010188561662, 0.00470010965429974, 0.00470012638577398, 0.00470014596439947, 0.00470016170836462
flux1:, 0.653235321441844, 0.00492918875726025, 0.00492917209588503, 0.00492915135743834, 0.00492913366595345, 0.00492912550411533, 0.0049291304257901, 0.00492914751525348, 0.00492917121382979, 0.00492919280220271, 0.00492920332399806, 0.00492919716966063, 0.00492917507380383, 0.0049291451141011, 0.00492912062628749, 0.00492911488366572, 0.00492913388694849, 0.00492917036821392, 0.00492920344743241, 0.00492920806301493, 0.00492917438290794, 0.00492912761562369, 0.00492912358979056, 0.00492918970534447, 0.0049292343018057, 0.00492911646372508, 0.00492905106083361, 0.00492929771201691, 0.00492899311139577, 0.00492938901637685, 0.00492913521820246, 0.00492899402471393, 0.00492913521820246, 0.00492938901637685, 0.00492899311139577, 0.00492929771201692, 0.00492905106083361, 0.00492911646372508, 0.0049292343018057, 0.00492918970534447, 0.00492912358979055, 0.00492912761562369, 0.00492917438290794, 0.00492920806301493, 0.00492920344743241, 0.00492917036821392, 0.00492913388694849, 0.00492911488366573, 0.00492912062628749, 0.0049291451141011, 0.00492917507380383, 0.00492919716966063, 0.00492920332399805, 0.00492919280220271, 0.00492917121382978, 0.00492914751525348, 0.0049291304257901, 0.00492912550411532, 0.00492913366595344, 0.00492915135743834, 0.00492917209588503, 0.00492918875726025
flux1:, 0.653497770345598, 0.00516481043080515, 0.00516479305697203, 0.00516477133168699, 0.00516475276363997, 0.00516474417328802, 0.00516474927441067, 0.00516476706813588, 0.00516479169753745, 0.00516481404512607, 0.00516482481956498, 0.00516481828950452, 0.00516479535464812, 0.00516476449984028, 0.00516473954424872, 0.00516473408099099, 0.00516475404627635, 0.00516479164352798, 0.00516482517606831, 0.00516482895831423, 0.00516479339207942, 0.00516474519021108, 0.00516474227169155, 0.00516481214163116, 0.00516485832742545, 0.00516473467327573, 0.00516466716025138, 0.00516492497156398, 0.00516460508178359, 0.00516501974855342, 0.00516475342349214, 0.00516460519648437, 0.00516475342349214, 0.00516501974855342, 0.00516460508178359, 0.00516492497156398, 0.00516466716025138, 0.00516473467327573, 0.00516485832742546, 0.00516481214163116, 0.00516474227169155, 0.00516474519021108, 0.00516479339207942, 0.00516482895831423, 0.00516482517606831, 0.00516479164352798, 0.00516475404627635, 0.00516473408099099, 0.00516473954424872, 0.00516476449984029, 0.00516479535464812, 0.00516481828950452, 0.00516482481956498, 0.00516481404512607, 0.00516479169753746, 0.00516476706813588, 0.00516474927441067, 0.00516474417328802, 0.00516475276363997, 0.00516477133168699, 0.00516479305697203, 0.00516481043080515
flux1:, 0.653760219249351, 0.00540691587119748, 0.00540689800839411, 0.00540687547549951, 0.00540685610641267, 0.00540684703261251, 0.00540685214286821, 0.00540687040788674, 0.00540689574661072, 0.00540691871559859, 0.00540692973580758, 0.00540692296073848, 0.00540689941789931, 0.00540686792828252, 0.00540684271060955, 0.00540683760674522, 0.00540685845335343, 0.00540689694034697, 0.00540693062044495, 0.00540693328673221, 0.0054068956857232, 0.00540684611324319, 0.00540684457719125, 0.00540691856587804, 0.0054069665731274, 0.0054068370825545, 0.00540676748209384, 0.00540703659362434, 0.00540670073260224, 0.00540713442585738, 0.00540685501840639, 0.00540669947618615, 0.00540685501840639, 0.00540713442585739, 0.00540670073260225, 0.00540703659362434, 0.00540676748209384, 0.0054068370825545, 0.0054069665731274, 0.00540691856587804, 0.00540684457719125, 0.0054068461132432, 0.0054068956857232, 0.00540693328673221, 0.00540693062044495, 0.00540689694034697, 0.00540685845335344, 0.00540683760674522, 0.00540684271060955, 0.00540686792828252, 0.00540689941789931, 0.00540692296073848, 0.00540692973580758, 0.00540691871559859, 0.00540689574661072, 0.00540687040788674, 0.00540685214286821, 0.00540684703261251, 0.00540685610641267, 0.00540687547549951, 0.00540689800839411, 0.00540691587119748
flux1:, 0.654022668153104, 0.00565537139659529, 0.00565535327851115, 0.00565533011632302, 0.00565531001015998, 0.00565530037944388, 0.00565530530870743, 0.00565532379693745, 0.00565534961753379, 0.0056553730749941, 0.00565538434825406, 0.00565537747799721, 0.00565535357648029, 0.00565532172427943, 0.00565529645210674, 0.00565529177881419, 0.00565531340910984, 0.00565535253989273, 0.00565538604589908, 0.00565538730717438, 0.00565534752807598, 0.00565529666334533, 0.00565529680115104, 0.00565537528371643, 0.00565542534967655, 0.0056552900088173, 0.00565521834576586, 0.00565549887966578, 0.00565514636024329, 0.00565559932238254, 0.00565530627469677, 0.00565514313548889, 0.00565530627469677, 0.00565559932238254, 0.00565514636024329, 0.00565549887966578, 0.00565521834576586, 0.0056552900088173, 0.00565542534967655, 0.00565537528371643, 0.00565529680115104, 0.00565529666334533, 0.00565534752807598, 0.00565538730717438, 0.00565538604589908, 0.00565535253989274, 0.00565531340910984, 0.00565529177881419, 0.00565529645210674, 0.00565532172427943, 0.00565535357648029, 0.00565537747799721, 0.00565538434825406, 0.0056553730749941, 0.00565534961753379, 0.00565532379693746, 0.00565530530870743, 0.00565530037944388, 0.00565531001015998, 0.00565533011632302, 0.00565535327851116, 0.00565537139659529
flux1:, 0.654285117056858, 0.00591001991183832, 0.00591000177328019, 0.00590997815237295, 0.0059099573591629, 0.00590994708233109, 0.00590995162767616, 0.00590997008481436, 0.00590999616174847, 0.00591001998393193, 0.00591003153103173, 0.00591002472918848, 0.00591000072834953, 0.00590996878926445, 0.00590994366613271, 0.00590993948424961, 0.00590996178705684, 0.00591000130317657, 0.0059100343062258, 0.00591003387431785, 0.00590999178268474, 0.00590993971695966, 0.00590994183009177, 0.00591002518368112, 0.0059100775426805, 0.00590993633983212, 0.00590986264095727, 0.00591015470458791, 0.00590978484362905, 0.00591025730123027, 0.00590995006080155, 0.00590977904585276, 0.00590995006080155, 0.00591025730123027, 0.00590978484362905, 0.00591015470458791, 0.00590986264095726, 0.00590993633983212, 0.0059100775426805, 0.00591002518368111, 0.00590994183009178, 0.00590993971695966, 0.00590999178268474, 0.00591003387431785, 0.0059100343062258, 0.00591000130317657, 0.00590996178705684, 0.00590993948424961, 0.00590994366613271, 0.00590996878926445, 0.00591000072834953, 0.00591002472918848, 0.00591003153103173, 0.00591001998393193, 0.00590999616174847, 0.00590997008481437, 0.00590995162767616, 0.00590994708233109, 0.0059099573591629, 0.00590997815237295, 0.00591000177328019, 0.00591001991183832
flux1:, 0.654547565960611, 0.00617068039721638, 0.00617066246476391, 0.00617063854193153, 0.00617061709693833, 0.00617060607365312, 0.00617061002785289, 0.00617062820303029, 0.00617065432040071, 0.00617067839606851, 0.0061706902492255, 0.00617068368638907, 0.00617065984633062, 0.00617062809069227, 0.00617060331052634, 0.00617059967000222, 0.00617062252524706, 0.00617066216410789, 0.00617069433754337, 0.00617069193265884, 0.00617064740605143, 0.00617059424115122, 0.0061705986339862, 0.00617068722810471, 0.00617074210293158, 0.00617059502411412, 0.00617051931818144, 0.00617082300790859, 0.00617043513626393, 0.0061709273072997, 0.00617060533522059, 0.00617042617212337, 0.00617060533522059, 0.0061709273072997, 0.00617043513626393, 0.00617082300790859, 0.00617051931818144, 0.00617059502411412, 0.00617074210293158, 0.00617068722810471, 0.0061705986339862, 0.00617059424115122, 0.00617064740605143, 0.00617069193265884, 0.00617069433754337, 0.0061706621641079, 0.00617062252524706, 0.00617059967000222, 0.00617060331052634, 0.00617062809069227, 0.00617065984633063, 0.00617068368638907, 0.0061706902492255, 0.00617067839606851, 0.00617065432040071, 0.00617062820303029, 0.00617061002785289, 0.00617060607365312, 0.00617061709693833, 0.00617063854193153, 0.00617066246476391, 0.00617068039721638
flux1:, 0.654810014864364, 0.0064371474818314, 0.00643712996476856, 0.00643710587820984, 0.00643708380284732, 0.00643707192794039, 0.0064370750891398, 0.00643709274489673, 0.0064371187035855, 0.00643714293611977, 0.00643715513543011, 0.00643714898112561, 0.00643712555267234, 0.00643709423658995, 0.00643706997876864, 0.00643706691917544, 0.00643709020366521, 0.00643712970777877, 0.00643716073700556, 0.00643715609511453, 0.00643710902566853, 0.00643705487082011, 0.00643706184263862, 0.0064371560288806, 0.00643721362190136, 0.00643706064650038, 0.0064369829646894, 0.00643729837020541, 0.0064368918432951, 0.00643740394482058, 0.00643706672441663, 0.0064368791505703, 0.00643706672441663, 0.00643740394482058, 0.0064368918432951, 0.00643729837020541, 0.0064369829646894, 0.00643706064650038, 0.00643721362190136, 0.0064371560288806, 0.00643706184263862, 0.00643705487082011, 0.00643710902566853, 0.00643715609511453, 0.00643716073700556, 0.00643712970777877, 0.00643709020366521, 0.00643706691917544, 0.00643706997876864, 0.00643709423658995, 0.00643712555267234, 0.00643714898112561, 0.00643715513543012, 0.00643714293611977, 0.0064371187035855, 0.00643709274489673, 0.0064370750891398, 0.00643707192794039, 0.00643708380284731, 0.00643710587820985, 0.00643712996476856, 0.0064371474818314
flux1:, 0.655072463768117, 0.00670919110788804, 0.00670917418995934, 0.00670915005606282, 0.00670912736065162, 0.00670911453194457, 0.00670911671408796, 0.00670913363617778, 0.00670915926002492, 0.00670918356811377, 0.00670919615658601, 0.00670919057021971, 0.00670916778458043, 0.00670913714147984, 0.0067091135668174, 0.0067091111189754, 0.00670913471315562, 0.00670917383996768, 0.00670920343236497, 0.00670919631217659, 0.00670914660846833, 0.00670909157638805, 0.00670910141277389, 0.00670920151426327, 0.00670926199858304, 0.00670910309526389, 0.00670902347193969, 0.00670935068095966, 0.00670892488968774, 0.00670945714569623, 0.00670910419128246, 0.00670890795739979, 0.00670910419128246, 0.00670945714569623, 0.00670892488968775, 0.00670935068095967, 0.00670902347193969, 0.00670910309526389, 0.00670926199858304, 0.00670920151426328, 0.00670910141277389, 0.00670909157638804, 0.00670914660846833, 0.00670919631217659, 0.00670920343236497, 0.00670917383996768, 0.00670913471315562, 0.0067091111189754, 0.0067091135668174, 0.00670913714147984, 0.00670916778458043, 0.00670919057021971, 0.00670919615658601, 0.00670918356811377, 0.00670915926002492, 0.00670913363617778, 0.00670911671408796, 0.00670911453194457, 0.00670912736065162, 0.00670915005606282, 0.00670917418995934, 0.00670919110788804
flux1:, 0.655334912671871, 0.00698655629197147, 0.00698654012449078, 0.00698651603650669, 0.00698649272484464, 0.00698647885216596, 0.00698647989568679, 0.00698649590219819, 0.00698652104283156, 0.00698654535960568, 0.00698655837692703, 0.00698655349810575, 0.00698653155667358, 0.00698650178962565, 0.00698647903749195, 0.00698647722620357, 0.00698650102166247, 0.00698653955358507, 0.00698656744808636, 0.00698655763732271, 0.00698650522542521, 0.00698644942774725, 0.00698646239167105, 0.00698656869257659, 0.00698663220356866, 0.00698646732664949, 0.00698638580048707, 0.00698672490363463, 0.00698627928531297, 0.00698683193442637, 0.00698646279992337, 0.00698625767348365, 0.00698646279992337, 0.00698683193442637, 0.00698627928531297, 0.00698672490363463, 0.00698638580048707, 0.00698646732664949, 0.00698663220356866, 0.00698656869257659, 0.00698646239167105, 0.00698644942774724, 0.00698650522542521, 0.00698655763732271, 0.00698656744808636, 0.00698653955358506, 0.00698650102166247, 0.00698647722620357, 0.00698647903749195, 0.00698650178962565, 0.00698653155667358, 0.00698655349810575, 0.00698655837692703, 0.00698654535960568, 0.00698652104283157, 0.00698649590219819, 0.00698647989568679, 0.00698647885216596, 0.00698649272484464, 0.00698651603650669, 0.00698654012449078, 0.00698655629197147
flux1:, 0.655597361575624, 0.00726896298902953, 0.00726894768580986, 0.00726892371458326, 0.00726889979017199, 0.00726888480514604, 0.00726888458736951, 0.00726889953666593, 0.00726892407668114, 0.00726894834727485, 0.0072689618225546, 0.00726895776120461, 0.00726893682597126, 0.00726890810118761, 0.0072688862879364, 0.00726888513574868, 0.00726890904317636, 0.00726894679741527, 0.00726897277335612, 0.00726896009405508, 0.00726890491772151, 0.00726884845992778, 0.00726886478283739, 0.00726897751834846, 0.00726904414588359, 0.00726887323234242, 0.00726878984777767, 0.00726914094344985, 0.00726867499238669, 0.00726924829503037, 0.00726886258216516, 0.00726864835071089, 0.00726886258216516, 0.00726924829503037, 0.00726867499238669, 0.00726914094344985, 0.00726878984777767, 0.00726887323234242, 0.00726904414588359, 0.00726897751834846, 0.00726886478283739, 0.00726884845992778, 0.00726890491772151, 0.00726896009405508, 0.00726897277335612, 0.00726894679741527, 0.00726890904317636, 0.00726888513574868, 0.0072688862879364, 0.00726890810118761, 0.00726893682597126, 0.00726895776120461, 0.0072689618225546, 0.00726894834727485, 0.00726892407668114, 0.00726889953666593, 0.00726888458736951, 0.00726888480514604, 0.00726889979017199, 0.00726892371458327, 0.00726894768580986, 0.00726896298902953
flux1:, 0.655859810479377, 0.00755610606435125, 0.00755609169883143, 0.00755606789563735, 0.00755604336927703, 0.00755602723537181, 0.00755602568005597, 0.00755603947707057, 0.00755606333134157, 0.00755608750895469, 0.00755610145277787, 0.00755609827954214, 0.00755607846460256, 0.00755605090643269, 0.0075560301252387, 0.00755602965708303, 0.00755605361433812, 0.00755609045208186, 0.00755611433692614, 0.00755609864953841, 0.00755604066949667, 0.00755598364554793, 0.00755600351881516, 0.00755612286597331, 0.00755619264767006, 0.0075560156149392, 0.00755593042389778, 0.00755629362288092, 0.00755580690027602, 0.00755640114498373, 0.00755599851079885, 0.00755577498497344, 0.00755599851079886, 0.00755640114498373, 0.00755580690027602, 0.00755629362288092, 0.00755593042389778, 0.0075560156149392, 0.00755619264767006, 0.0075561228659733, 0.00755600351881516, 0.00755598364554793, 0.00755604066949667, 0.00755609864953841, 0.00755611433692614, 0.00755609045208186, 0.00755605361433813, 0.00755602965708303, 0.0075560301252387, 0.00755605090643269, 0.00755607846460255, 0.00755609827954214, 0.00755610145277787, 0.00755608750895469, 0.00755606333134157, 0.00755603947707057, 0.00755602568005597, 0.00755602723537181, 0.00755604336927703, 0.00755606789563735, 0.00755609169883143, 0.00755610606435125
flux1:, 0.65612225938313, 0.00784765537834799, 0.00784764198316853, 0.00784761838454533, 0.00784759328288832, 0.00784757600514423, 0.00784757309059143, 0.00784758569108317, 0.00784760880608978, 0.00784763284673185, 0.00784764724293307, 0.00784764498035355, 0.00784762634495317, 0.00784760003265383, 0.00784758035478059, 0.00784758060326947, 0.00784760458316472, 0.00784764041769774, 0.00784766209328106, 0.0078476432993763, 0.00784758249176906, 0.00784752497867291, 0.00784754854576243, 0.00784767461553527, 0.00784774753132949, 0.00784756427600356, 0.00784747733983591, 0.00784785276943295, 0.00784734491222378, 0.00784796042072693, 0.00784754058413117, 0.00784730760035834, 0.00784754058413117, 0.00784796042072693, 0.00784734491222378, 0.00784785276943294, 0.0078474773398359, 0.00784756427600356, 0.00784774753132949, 0.00784767461553527, 0.00784754854576242, 0.00784752497867291, 0.00784758249176906, 0.0078476432993763, 0.00784766209328106, 0.00784764041769774, 0.00784760458316472, 0.00784758060326947, 0.00784758035478059, 0.00784760003265383, 0.00784762634495317, 0.00784764498035355, 0.00784764724293307, 0.00784763284673185, 0.00784760880608978, 0.00784758569108317, 0.00784757309059143, 0.00784757600514423, 0.00784759328288832, 0.00784761838454533, 0.00784764198316853, 0.00784765537834799
flux1:, 0.656384708286884, 0.00814325598837702, 0.00814324355750883, 0.0081432201918388, 0.00814319456639016, 0.0081431762002186, 0.00814317196542985, 0.00814318337790346, 0.00814320572907754, 0.00814322958527906, 0.00814324438290454, 0.0081432429978975, 0.00814322554142527, 0.00814320050789306, 0.00814318198532969, 0.00814318299642735, 0.00814320701382203, 0.00814324181714075, 0.00814326122411732, 0.00814323926757181, 0.00814317562162736, 0.00814311767420904, 0.00814314502393456, 0.00814327785489575, 0.00814335382318979, 0.00814316422073859, 0.00814307561226957, 0.00814346341969798, 0.00814293414801528, 0.00814357127879564, 0.00814313402590896, 0.00814289144862284, 0.00814313402590896, 0.00814357127879564, 0.00814293414801528, 0.00814346341969798, 0.00814307561226956, 0.00814316422073859, 0.0081433538231898, 0.00814327785489575, 0.00814314502393456, 0.00814311767420904, 0.00814317562162736, 0.00814323926757181, 0.00814326122411732, 0.00814324181714075, 0.00814320701382203, 0.00814318299642735, 0.00814318198532969, 0.00814320050789306, 0.00814322554142527, 0.0081432429978975, 0.00814324438290454, 0.00814322958527906, 0.00814320572907754, 0.00814318337790346, 0.00814317196542985, 0.00814317620021861, 0.00814319456639015, 0.0081432201918388, 0.00814324355750884, 0.00814325598837701
flux1:, 0.656647157190637, 0.00844252847122496, 0.00844251696459222, 0.00844249386003879, 0.00844246779601303, 0.00844244845445769, 0.00844244300287711, 0.00844245328798626, 0.00844247487520275, 0.00844249848906873, 0.00844251359502938, 0.00844251299313693, 0.00844249665239394, 0.00844247288495849, 0.00844245555427839, 0.00844245739301228, 0.00844248151079333, 0.00844251531834096, 0.00844253245858285, 0.00844250732518939, 0.00844244084025883, 0.00844238248641748, 0.00844241364763553, 0.0084425532015732, 0.00844263207717764, 0.00844243598271458, 0.00844234578829786, 0.00844274614312683, 0.00844219526604762, 0.00844285441606988, 0.00844239960414632, 0.00844214732749257, 0.00844239960414632, 0.00844285441606989, 0.00844219526604762, 0.00844274614312683, 0.00844234578829786, 0.00844243598271458, 0.00844263207717765, 0.0084425532015732, 0.00844241364763553, 0.00844238248641748, 0.00844244084025882, 0.00844250732518939, 0.00844253245858285, 0.00844251531834097, 0.00844248151079333, 0.00844245739301227, 0.00844245555427839, 0.00844247288495848, 0.00844249665239394, 0.00844251299313693, 0.00844251359502938, 0.00844249848906873, 0.00844247487520275, 0.00844245328798626, 0.00844244300287711, 0.00844244845445769, 0.00844246779601303, 0.00844249386003878, 0.00844251696459222, 0.00844252847122496
flux1:, 0.65690960609439, 0.00874506936917353, 0.00874505871954253, 0.00874503591283079, 0.00874500953723202, 0.00874498939612431, 0.00874498289662688, 0.00874499216401659, 0.00874501300547643, 0.00874503630153116, 0.0087450515744592, 0.00874505159630548, 0.00874503624528494, 0.00874501368855608, 0.00874499757577175, 0.0087450003316156, 0.00874502466516651, 0.00874505757835995, 0.00874507251513625, 0.00874504423064914, 0.00874497491278883, 0.00874491614952784, 0.0087449510875866, 0.00874509724730645, 0.00874517882132613, 0.00874497607144044, 0.00874488439289531, 0.00874529748830949, 0.00874472490763928, 0.00874540651203131, 0.00874493407178376, 0.00874467202072699, 0.00874493407178376, 0.00874540651203131, 0.00874472490763928, 0.0087452974883095, 0.00874488439289531, 0.00874497607144044, 0.00874517882132613, 0.00874509724730645, 0.0087449510875866, 0.00874491614952784, 0.00874497491278883, 0.00874504423064914, 0.00874507251513625, 0.00874505757835995, 0.0087450246651665, 0.0087450003316156, 0.00874499757577175, 0.00874501368855608, 0.00874503624528494, 0.00874505159630548, 0.00874505157445921, 0.00874503630153117, 0.00874501300547642, 0.00874499216401659, 0.00874498289662687, 0.0087449893961243, 0.00874500953723202, 0.00874503591283078, 0.00874505871954252, 0.00874506936917353
flux1:, 0.657172054998143, 0.00905045176183026, 0.00905044188357441, 0.00905041942900695, 0.0090503929172922, 0.00905037221781231, 0.00905036490272147, 0.00905037330540854, 0.00905039343027377, 0.00905041630859688, 0.00905043155439593, 0.00905043197469694, 0.00905041742699969, 0.00905039598765604, 0.00905038111377162, 0.00905038490531502, 0.0090504096251079, 0.00905044181140776, 0.00905045466726019, 0.0090504232939608, 0.0090503511522772, 0.0090502919427883, 0.00905033055800066, 0.00905048312751996, 0.00905056712926737, 0.00905035754488274, 0.00905026450118339, 0.00905069055389101, 0.00905009626576258, 0.00905080079527554, 0.00905031073147529, 0.00905003886226677, 0.00905031073147529, 0.00905080079527554, 0.00905009626576258, 0.00905069055389101, 0.00905026450118339, 0.00905035754488275, 0.00905056712926737, 0.00905048312751996, 0.00905033055800065, 0.0090502919427883, 0.0090503511522772, 0.0090504232939608, 0.00905045466726019, 0.00905044181140776, 0.0090504096251079, 0.00905038490531503, 0.00905038111377162, 0.00905039598765604, 0.00905041742699969, 0.00905043197469694, 0.00905043155439593, 0.00905041630859688, 0.00905039343027377, 0.00905037330540854, 0.00905036490272147, 0.00905037221781231, 0.00905039291729221, 0.00905041942900694, 0.00905044188357441, 0.00905045176183026
flux1:, 0.657434503901897, 0.00935822596511467, 0.00935821676432044, 0.00935819474236014, 0.00935816832308306, 0.00935814737135147, 0.00935813953142519, 0.00935814725796151, 0.00935816669819821, 0.00935818902837427, 0.00935820399790272, 0.0093582045272729, 0.00935819054115959, 0.00935817009446075, 0.00935815648136808, 0.00935816145989032, 0.00935818679189778, 0.00935821848226429, 0.00935822943459299, 0.00935819506653486, 0.00935812010953391, 0.00935806038159095, 0.00935810250993688, 0.00935826121718233, 0.00935834731812695, 0.00935813070830523, 0.00935803643689024, 0.00935847568553364, 0.00935785977967847, 0.0093585877358327, 0.00935808012611272, 0.00935779842609305, 0.00935808012611272, 0.00935858773583271, 0.00935785977967847, 0.00935847568553363, 0.00935803643689024, 0.00935813070830523, 0.00935834731812695, 0.00935826121718233, 0.00935810250993688, 0.00935806038159095, 0.00935812010953392, 0.00935819506653486, 0.00935822943459299, 0.00935821848226429, 0.00935818679189778, 0.00935816145989031, 0.00935815648136808, 0.00935817009446075, 0.00935819054115959, 0.0093582045272729, 0.00935820399790272, 0.00935818902837427, 0.00935816669819821, 0.00935814725796151, 0.00935813953142519, 0.00935814737135148, 0.00935816832308306, 0.00935819474236014, 0.00935821676432044, 0.00935822596511468
flux1:, 0.65769695280565, 0.00966792035797137, 0.00966791174323348, 0.00966789026796755, 0.00966786422487641, 0.0096678433883445, 0.00966783536483493, 0.00966784262963513, 0.00966786141159178, 0.00966788302798754, 0.00966789741723359, 0.00966789770690882, 0.00966788399285974, 0.00966786439056774, 0.00966785206689247, 0.00966785841848588, 0.00966788464218687, 0.00966791612587149, 0.00966792540034454, 0.0096678881575008, 0.00966781038969992, 0.00966775003557964, 0.00966779545176598, 0.0096679599537973, 0.00966804777348146, 0.00966782394004751, 0.00966772859762387, 0.00966818129959919, 0.00966754395622487, 0.00966829586412942, 0.00966777085598239, 0.00966747934271631, 0.00966777085598239, 0.00966829586412941, 0.00966754395622487, 0.00966818129959919, 0.00966772859762387, 0.0096678239400475, 0.00966804777348146, 0.0096679599537973, 0.00966779545176599, 0.00966775003557964, 0.00966781038969992, 0.0096678881575008, 0.00966792540034454, 0.00966791612587149, 0.00966788464218687, 0.00966785841848588, 0.00966785206689247, 0.00966786439056774, 0.00966788399285974, 0.00966789770690882, 0.00966789741723358, 0.00966788302798754, 0.00966786141159177, 0.00966784262963514, 0.00966783536483493, 0.0096678433883445, 0.00966786422487641, 0.00966789026796755, 0.00966791174323348, 0.00966792035797137
flux1:, 0.657959401709403, 0.00997904233652874, 0.00997903422970457, 0.00997901345452993, 0.00997898812571158, 0.00997896782628926, 0.0099789600003469, 0.00997896703268134, 0.00997898516897293, 0.00997900586781456, 0.00997901932081425, 0.0099790189702722, 0.00997900520079829, 0.0099789862801107, 0.00997897528659781, 0.00997898323253351, 0.0099790106763847, 0.0099790422931211, 0.00997905015511998, 0.00997901017671377, 0.00997892959577319, 0.00997886847386803, 0.00997891689678551, 0.00997908678746988, 0.00997917590124283, 0.00997894464406995, 0.00997884840679772, 0.00997931483344812, 0.00997865631773895, 0.00997943271666036, 0.00997889052268662, 0.00997858924245124, 0.00997889052268662, 0.00997943271666036, 0.00997865631773895, 0.00997931483344812, 0.00997884840679772, 0.00997894464406996, 0.00997917590124283, 0.00997908678746988, 0.00997891689678551, 0.00997886847386803, 0.00997892959577319, 0.00997901017671377, 0.00997905015511997, 0.00997904229312111, 0.0099790106763847, 0.00997898323253351, 0.00997897528659781, 0.0099789862801107, 0.00997900520079828, 0.0099790189702722, 0.00997901932081425, 0.00997900586781456, 0.00997898516897293, 0.00997896703268134, 0.0099789600003469, 0.00997896782628926, 0.00997898812571158, 0.00997901345452993, 0.00997903422970457, 0.00997904233652875
flux1:, 0.658221850613157, 0.0102910793945622, 0.0102910717407226, 0.0102910518616678, 0.0102910276354809, 0.0102910083395193, 0.0102910011193731, 0.0102910081516226, 0.0102910256338989, 0.0102910451725478, 0.0102910572871678, 0.0102910558544809, 0.010291041675809, 0.0102910232688428, 0.0102910136628773, 0.0102910234579765, 0.0102910524923305, 0.0102910846221054, 0.0102910913665109, 0.0102910488038512, 0.0102909653984685, 0.0102909033366911, 0.0102909544372133, 0.0102911292571766, 0.0102912192055246, 0.0102909803282884, 0.0102908833912521, 0.0102913638214612, 0.0102906844758087, 0.0102914859076523, 0.0102909267991786, 0.0102906158248501, 0.0102909267991786, 0.0102914859076523, 0.0102906844758087, 0.0102913638214612, 0.0102908833912521, 0.0102909803282884, 0.0102912192055246, 0.0102911292571766, 0.0102909544372132, 0.0102909033366911, 0.0102909653984685, 0.0102910488038512, 0.0102910913665109, 0.0102910846221054, 0.0102910524923305, 0.0102910234579765, 0.0102910136628773, 0.0102910232688428, 0.010291041675809, 0.0102910558544809, 0.0102910572871678, 0.0102910451725478, 0.0102910256338989, 0.0102910081516226, 0.0102910011193731, 0.0102910083395193, 0.0102910276354809, 0.0102910518616678, 0.0102910717407226, 0.0102910793945622
flux1:, 0.65848429951691, 0.0106035003282551, 0.0106034931040861, 0.0106034743603007, 0.0106034516680195, 0.0106034338734536, 0.0106034276799388, 0.0106034349357689, 0.0106034517289178, 0.0106034698276407, 0.0106034801642023, 0.0106034771788142, 0.0106034622239642, 0.0106034441672894, 0.0106034360261784, 0.0106034479550408, 0.010603478982611, 0.0106035120333101, 0.0106035179730141, 0.010603472982189, 0.01060338673097, 0.0106033235319743, 0.010603376942943, 0.0106035561915286, 0.010603646490711, 0.0106033998068968, 0.0106033023827956, 0.0106037970950744, 0.0106030973292315, 0.0106039243251875, 0.0106033486244403, 0.0106030280528471, 0.0106033486244403, 0.0106039243251874, 0.0106030973292315, 0.0106037970950744, 0.0106033023827956, 0.0106033998068968, 0.010603646490711, 0.0106035561915286, 0.010603376942943, 0.0106033235319743, 0.01060338673097, 0.010603472982189, 0.0106035179730141, 0.0106035120333101, 0.010603478982611, 0.0106034479550408, 0.0106034360261784, 0.0106034441672894, 0.0106034622239642, 0.0106034771788142, 0.0106034801642023, 0.0106034698276407, 0.0106034517289178, 0.0106034349357689, 0.0106034276799388, 0.0106034338734536, 0.0106034516680195, 0.0106034743603007, 0.0106034931040861, 0.0106035003282551
flux1:, 0.658746748420663, 0.0109157565623971, 0.010915749782375, 0.0109157324534761, 0.0109157117587606, 0.0109156959798924, 0.0109156912310132, 0.010915698914151, 0.0109157149524226, 0.0109157312988221, 0.0109157393913896, 0.0109157343688701, 0.0109157182715583, 0.010915700415266, 0.0109156938379636, 0.0109157082090079, 0.0109157416531008, 0.0109157760464333, 0.0109157815000267, 0.0109157342348149, 0.0109156451062928, 0.0109155805544527, 0.0109156358825974, 0.0109158190314724, 0.0109159091851161, 0.010915654524052, 0.0109155568410728, 0.0109160661043, 0.01091534638374, 0.0109161994494259, 0.010915607520503, 0.0109152774693348, 0.010915607520503, 0.0109161994494259, 0.01091534638374, 0.0109160661043, 0.0109155568410728, 0.010915654524052, 0.0109159091851161, 0.0109158190314724, 0.0109156358825974, 0.0109155805544527, 0.0109156451062928, 0.0109157342348149, 0.0109157815000267, 0.0109157760464333, 0.0109157416531008, 0.0109157082090079, 0.0109156938379636, 0.010915700415266, 0.0109157182715583, 0.0109157343688701, 0.0109157393913896, 0.0109157312988221, 0.0109157149524226, 0.010915698914151, 0.0109156912310132, 0.0109156959798924, 0.0109157117587606, 0.0109157324534761, 0.010915749782375, 0.0109157565623971
flux1:, 0.659009197324416, 0.0112272835943175, 0.0112272773140995, 0.0112272617142486, 0.0112272434997563, 0.0112272302503192, 0.0112272273456093, 0.0112272356298888, 0.01122725081533, 0.0112272650714548, 0.011227270441456, 0.0112272628996697, 0.0112272453084158, 0.011227227524222, 0.0112272226312555, 0.0112272397686407, 0.0112272760594957, 0.0112273122156909, 0.011227317494826, 0.0112272681001808, 0.0112271760540972, 0.0112271099240997, 0.0112271667635429, 0.0112273532715165, 0.011227442782774, 0.0112271799954576, 0.0112270822943313, 0.0112276063573728, 0.011226867190212, 0.0112277467897195, 0.0112271390286537, 0.0112267996330341, 0.0112271390286537, 0.0112277467897195, 0.011226867190212, 0.0112276063573728, 0.0112270822943313, 0.0112271799954576, 0.011227442782774, 0.0112273532715165, 0.0112271667635429, 0.0112271099240997, 0.0112271760540972, 0.0112272681001808, 0.011227317494826, 0.0112273122156909, 0.0112272760594957, 0.0112272397686407, 0.0112272226312555, 0.011227227524222, 0.0112272453084158, 0.0112272628996698, 0.011227270441456, 0.0112272650714548, 0.01122725081533, 0.0112272356298888, 0.0112272273456093, 0.0112272302503192, 0.0112272434997563, 0.0112272617142486, 0.0112272773140995, 0.0112272835943175
flux1:, 0.65927164622817, 0.0115375025510337, 0.0115374968676679, 0.0115374833364603, 0.011537468088107, 0.0115374578633777, 0.0115374571688585, 0.0115374661901433, 0.011537480393602, 0.011537492205598, 0.0115374943773022, 0.0115374838533304, 0.0115374644451199, 0.0115374466330489, 0.0115374435644998, 0.011537463798115, 0.0115375033578001, 0.0115375416796466, 0.0115375470765937, 0.0115374956830266, 0.0115374006729246, 0.0115373327397462, 0.0115373906866641, 0.0115375800152162, 0.0115376683990662, 0.0115373973635593, 0.0115372998938414, 0.0115378389743353, 0.0115370808972459, 0.0115379874365582, 0.0115373642608111, 0.0115370156696581, 0.0115373642608111, 0.0115379874365582, 0.0115370808972459, 0.0115378389743353, 0.0115372998938414, 0.0115373973635593, 0.0115376683990662, 0.0115375800152162, 0.0115373906866641, 0.0115373327397462, 0.0115374006729246, 0.0115374956830266, 0.0115375470765937, 0.0115375416796466, 0.0115375033578001, 0.011537463798115, 0.0115374435644998, 0.0115374466330489, 0.0115374644451199, 0.0115374838533304, 0.0115374943773022, 0.011537492205598, 0.011537480393602, 0.0115374661901433, 0.0115374571688585, 0.0115374578633777, 0.011537468088107, 0.0115374833364603, 0.0115374968676679, 0.0115375025510337
flux1:, 0.659534095131923, 0.0118458218543211, 0.0118458169030753, 0.011845805793535, 0.0118457939830825, 0.0118457872418965, 0.0118457890764226, 0.0118457989269175, 0.0118458119917249, 0.0118458210017269, 0.0118458195189763, 0.0118458055860684, 0.0118457840789297, 0.0118457661721926, 0.011845765083697, 0.0118457887375227, 0.0118458319639295, 0.0118458728207767, 0.0118458785966976, 0.0118458253158444, 0.0118457272929489, 0.0118456573429044, 0.0118457160108409, 0.0118459076398159, 0.0118459944350675, 0.0118457150612536, 0.0118456180769084, 0.0118461723495539, 0.0118453959131518, 0.0118463297234449, 0.0118456915611991, 0.0118453339335054, 0.0118456915611991, 0.0118463297234449, 0.0118453959131518, 0.0118461723495539, 0.0118456180769084, 0.0118457150612536, 0.0118459944350675, 0.0118459076398159, 0.0118457160108409, 0.0118456573429044, 0.0118457272929489, 0.0118458253158444, 0.0118458785966976, 0.0118458728207767, 0.0118458319639295, 0.0118457887375227, 0.011845765083697, 0.0118457661721926, 0.0118457840789297, 0.0118458055860684, 0.0118458195189763, 0.0118458210017269, 0.0118458119917249, 0.0118457989269175, 0.0118457890764226, 0.0118457872418965, 0.0118457939830825, 0.011845805793535, 0.0118458169030753, 0.0118458218543211
flux1:, 0.659796544035676, 0.0121516389876495, 0.0121516349354813, 0.0121516265996614, 0.0121516186664488, 0.0121516158140162, 0.0121516204377395, 0.0121516311630686, 0.0121516429113461, 0.0121516487711579, 0.0121516432146468, 0.0121516254984462, 0.0121516016623445, 0.0121515836301237, 0.0121515846869725, 0.0121516120662266, 0.0121516593167814, 0.0121517030291468, 0.0121517094035827, 0.0121516543251747, 0.0121515532434594, 0.0121514810859385, 0.0121515401212187, 0.0121517335641143, 0.0121518183446838, 0.0121515305782065, 0.0121514343326169, 0.0121520039173487, 0.012151209671576, 0.0121521709929467, 0.0121515182725817, 0.012151151773757, 0.0121515182725817, 0.0121521709929467, 0.012151209671576, 0.0121520039173487, 0.0121514343326169, 0.0121515305782065, 0.0121518183446838, 0.0121517335641143, 0.0121515401212187, 0.0121514810859385, 0.0121515532434594, 0.0121516543251747, 0.0121517094035827, 0.0121517030291468, 0.0121516593167814, 0.0121516120662266, 0.0121515846869725, 0.0121515836301238, 0.0121516016623445, 0.0121516254984462, 0.0121516432146468, 0.0121516487711579, 0.0121516429113461, 0.0121516311630686, 0.0121516204377395, 0.0121516158140162, 0.0121516186664488, 0.0121516265996614, 0.0121516349354813, 0.0121516389876495
flux1:, 0.660058992939429, 0.0124543423582331, 0.0124543393941502, 0.0124543341670224, 0.0124543304997549, 0.0124543318721638, 0.0124543394777437, 0.0124543510770139, 0.0124543613183751, 0.0124543637043512, 0.0124543537086813, 0.0124543319019794, 0.0124543055675033, 0.0124542874154677, 0.0124542907850098, 0.0124543221625854, 0.0124543737383385, 0.0124544205637624, 0.0124544277057843, 0.0124543708961744, 0.0124542667184401, 0.0124541921978875, 0.0124542512945442, 0.0124544461128226, 0.0124545284978712, 0.0124542323231097, 0.0124541370636714, 0.0124547220141316, 0.0124539104941753, 0.0124548994603455, 0.0124542326004887, 0.0124538573989034, 0.0124542326004887, 0.0124548994603455, 0.0124539104941753, 0.0124547220141315, 0.0124541370636714, 0.0124542323231097, 0.0124545284978712, 0.0124544461128226, 0.0124542512945442, 0.0124541921978875, 0.0124542667184401, 0.0124543708961744, 0.0124544277057842, 0.0124544205637623, 0.0124543737383385, 0.0124543221625854, 0.0124542907850098, 0.0124542874154677, 0.0124543055675033, 0.0124543319019794, 0.0124543537086813, 0.0124543637043512, 0.0124543613183751, 0.0124543510770139, 0.0124543394777437, 0.0124543318721638, 0.0124543304997549, 0.0124543341670224, 0.0124543393941502, 0.0124543423582331
flux1:, 0.660321441843183, 0.012753313246761, 0.0127533115695445, 0.0127533097520136, 0.0127533106715646, 0.0127533165227964, 0.0127533272298421, 0.0127533396587309, 0.0127533482009875, 0.0127533468294203, 0.0127533320991262, 0.012753305974448, 0.0127532770388703, 0.0127532588073741, 0.0127532646500388, 0.0127533002528125, 0.0127533563835908, 0.0127534065043419, 0.0127534145257442, 0.0127533560280552, 0.0127532487327699, 0.0127531717404228, 0.0127532306540406, 0.012753426469911, 0.0127535061324739, 0.012753201574454, 0.0127531075369441, 0.0127537078296764, 0.0127528795429658, 0.0127538961675043, 0.0127532155680348, 0.0127528318319022, 0.0127532155680348, 0.0127538961675043, 0.0127528795429658, 0.0127537078296764, 0.0127531075369441, 0.012753201574454, 0.0127535061324739, 0.012753426469911, 0.0127532306540406, 0.0127531717404228, 0.0127532487327699, 0.0127533560280552, 0.0127534145257442, 0.0127534065043419, 0.0127533563835908, 0.0127533002528125, 0.0127532646500388, 0.0127532588073741, 0.0127532770388703, 0.012753305974448, 0.0127533320991262, 0.0127533468294203, 0.0127533482009875, 0.0127533396587309, 0.0127533272298421, 0.0127533165227964, 0.0127533106715646, 0.0127533097520136, 0.0127533115695445, 0.012753313246761
flux1:, 0.660583890746936, 0.0130479278367512, 0.013047927640717, 0.0130479294826972, 0.0130479352268729, 0.0130479457190398, 0.0130479595720921, 0.0130479727488097, 0.0130479794101425, 0.0130479740523829, 0.0130479543761376, 0.0130479237955445, 0.0130478922259685, 0.0130478739860212, 0.0130478824453784, 0.0130479224410203, 0.01304798327231, 0.0130480367854872, 0.013048045736313, 0.0130479855721865, 0.013047875160778, 0.0130477956456494, 0.0130478542055468, 0.0130480507127139, 0.0130481273865027, 0.01304781451169, 0.0130477219146271, 0.0130483374394211, 0.0130474928542219, 0.0130485370187911, 0.0130478430531499, 0.0130474509478726, 0.0130478430531499, 0.0130485370187911, 0.0130474928542219, 0.0130483374394211, 0.0130477219146271, 0.01304781451169, 0.0130481273865027, 0.0130480507127139, 0.0130478542055468, 0.0130477956456494, 0.013047875160778, 0.0130479855721865, 0.013048045736313, 0.0130480367854872, 0.01304798327231, 0.0130479224410202, 0.0130478824453784, 0.0130478739860212, 0.0130478922259685, 0.0130479237955445, 0.0130479543761376, 0.0130479740523829, 0.0130479794101425, 0.0130479727488097, 0.0130479595720921, 0.0130479457190398, 0.0130479352268729, 0.0130479294826972, 0.013047927640717, 0.0130479278367512
flux1:, 0.660846339650689, 0.0133375593148703, 0.0133375607745089, 0.0133375664590533, 0.0133375771701942, 0.0133375923675527, 0.0133376093377122, 0.013337623151505, 0.0133376277734353, 0.0133376182699433, 0.013337593532205, 0.0133375584538239, 0.0133375242872728, 0.0133375061344996, 0.013337517326864, 0.0133375618117936, 0.0133376273939798, 0.0133376843044613, 0.0133376941710459, 0.0133376323438835, 0.0133375188481236, 0.0133374368267191, 0.0133374949459316, 0.0133376919178678, 0.013337765402002, 0.0133374443179719, 0.0133373533572034, 0.0133379839089947, 0.0133371234450778, 0.0133381948901616, 0.0133374878992809, 0.0133370875853735, 0.0133374878992809, 0.0133381948901616, 0.0133371234450778, 0.0133379839089947, 0.0133373533572034, 0.0133374443179719, 0.013337765402002, 0.0133376919178678, 0.0133374949459316, 0.0133374368267191, 0.0133375188481236, 0.0133376323438835, 0.0133376941710459, 0.0133376843044613, 0.0133376273939798, 0.0133375618117936, 0.013337517326864, 0.0133375061344996, 0.0133375242872728, 0.0133375584538239, 0.013337593532205, 0.0133376182699433, 0.0133376277734353, 0.013337623151505, 0.0133376093377122, 0.0133375923675527, 0.0133375771701942, 0.0133375664590533, 0.0133375607745089, 0.0133375593148703
flux1:, 0.661108788554442, 0.01362158003301, 0.0136215832874603, 0.0136215929169205, 0.0136216086330955, 0.013621628500189, 0.0136216484902898, 0.013621662811982, 0.0136216652723932, 0.0136216515449223, 0.0136216217343809, 0.0136215822153166, 0.0136215455557812, 0.0136215276027191, 0.0136215416068611, 0.0136215905959848, 0.0136216608764941, 0.0136217210930774, 0.0136217317986796, 0.0136216682981827, 0.0136215517872697, 0.0136214673515459, 0.0136215250341358, 0.0136217223295241, 0.0136217924910224, 0.0136214633450557, 0.0136213741888133, 0.0136220194615128, 0.0136211434833141, 0.0136222418018123, 0.0136215220899231, 0.0136211137216019, 0.0136215220899231, 0.0136222418018123, 0.0136211434833141, 0.0136220194615128, 0.0136213741888133, 0.0136214633450557, 0.0136217924910224, 0.0136217223295241, 0.0136215250341358, 0.0136214673515459, 0.0136215517872697, 0.0136216682981827, 0.0136217317986796, 0.0136217210930774, 0.0136216608764941, 0.0136215905959848, 0.0136215416068611, 0.0136215276027191, 0.0136215455557812, 0.0136215822153166, 0.0136216217343809, 0.0136216515449223, 0.0136216652723932, 0.013621662811982, 0.0136216484902898, 0.013621628500189, 0.0136216086330955, 0.0136215929169205, 0.0136215832874603, 0.01362158003301
flux1:, 0.661371237458196, 0.01389936372238, 0.0138993688607532, 0.0138993824458743, 0.0138994030962463, 0.0138994275003104, 0.0138994503533261, 0.0138994650472515, 0.0138994652726659, 0.0138994473338424, 0.0138994125481574, 0.0138993687436146, 0.0138993297562367, 0.013899312123416, 0.0138993289709755, 0.0138993823897918, 0.0138994572085826, 0.0138995205435233, 0.0138995319515005, 0.0138994667592378, 0.0138993473461673, 0.013899260669287, 0.0138993180145939, 0.0138995155796897, 0.0138995823536428, 0.0138992453303407, 0.0138991581150043, 0.013899817697578, 0.0138989265101814, 0.0139000511441699, 0.0138993189766829, 0.013898902701191, 0.0138993189766829, 0.0139000511441699, 0.0138989265101814, 0.013899817697578, 0.0138991581150043, 0.0138992453303407, 0.0138995823536428, 0.0138995155796897, 0.0138993180145939, 0.013899260669287, 0.0138993473461673, 0.0138994667592378, 0.0138995319515005, 0.0138995205435233, 0.0138994572085826, 0.0138993823897918, 0.0138993289709755, 0.013899312123416, 0.0138993297562367, 0.0138993687436146, 0.0138994125481574, 0.0138994473338424, 0.0138994652726659, 0.0138994650472515, 0.0138994503533261, 0.0138994275003104, 0.0138994030962463, 0.0138993824458743, 0.0138993688607532, 0.01389936372238
flux1:, 0.661633686361949, 0.0141702877493964, 0.0141702947979575, 0.0141703122506826, 0.0141703376554076, 0.0141703663729374, 0.014170391883111, 0.0141704068196831, 0.014170404795996, 0.0141703827556528, 0.0141703432021423, 0.0141702953607676, 0.0141702542634846, 0.0141702370698312, 0.01417025673703, 0.0141703144166125, 0.014170393505325, 0.0141704596773444, 0.014170471596702, 0.0141704046923766, 0.0141702825391975, 0.014170193878701, 0.0141702510822547, 0.0141704489500286, 0.0141705123374647, 0.0141701676555237, 0.0141700824823181, 0.0141707558573724, 0.0141698497055552, 0.0141709999464066, 0.0141702555499886, 0.0141698315076969, 0.0141702555499886, 0.0141709999464066, 0.0141698497055552, 0.0141707558573724, 0.0141700824823181, 0.0141701676555237, 0.0141705123374647, 0.0141704489500286, 0.0141702510822547, 0.014170193878701, 0.0141702825391975, 0.0141704046923766, 0.014170471596702, 0.0141704596773444, 0.014170393505325, 0.0141703144166125, 0.01417025673703, 0.0141702370698312, 0.0141702542634846, 0.0141702953607676, 0.0141703432021423, 0.0141703827556528, 0.014170404795996, 0.0141704068196831, 0.014170391883111, 0.0141703663729374, 0.0141703376554076, 0.0141703122506826, 0.0141702947979575, 0.0141702877493964
flux1:, 0.661896135265702, 0.0144337354026814, 0.0144337443148234, 0.0144337654453944, 0.0144337953201782, 0.0144338280473167, 0.0144338559733414, 0.0144338710414422, 0.0144338668223688, 0.0144338408901347, 0.0144337968822588, 0.0144337453378997, 0.0144337023910136, 0.0144336857441637, 0.0144337081453775, 0.0144337698206351, 0.0144338528055669, 0.0144339214462451, 0.0144339336392911, 0.0144338650073272, 0.0144337403289066, 0.0144336500270081, 0.0144337073779463, 0.0144339056639939, 0.0144339657275396, 0.0144336136358608, 0.0144335305686856, 0.014434217113733, 0.014433296184202, 0.0144344711761566, 0.0144337147410428, 0.0144332830663384, 0.0144337147410428, 0.0144344711761566, 0.014433296184202, 0.014434217113733, 0.0144335305686857, 0.0144336136358608, 0.0144339657275396, 0.0144339056639939, 0.0144337073779463, 0.0144336500270081, 0.0144337403289066, 0.0144338650073272, 0.0144339336392911, 0.0144339214462452, 0.0144338528055669, 0.0144337698206351, 0.0144337081453775, 0.0144336857441637, 0.0144337023910136, 0.0144337453378997, 0.0144337968822588, 0.0144338408901347, 0.0144338668223688, 0.0144338710414422, 0.0144338559733414, 0.0144338280473167, 0.0144337953201782, 0.0144337654453944, 0.0144337443148234, 0.0144337354026814
flux1:, 0.662158584169456, 0.0146890982000704, 0.014689108849879, 0.0146891333685909, 0.0146891673337648, 0.0146892036999591, 0.0146892337794052, 0.0146892488977625, 0.0146892426103455, 0.014689213094164, 0.0146891650438533, 0.0146891102041083, 0.014689065698354, 0.0146890496854919, 0.0146890746691751, 0.0146891399806601, 0.0146892263895702, 0.0146892970529003, 0.0146893092446291, 0.0146892388806785, 0.0146891119466454, 0.0146890204274681, 0.0146890783024358, 0.0146892771977655, 0.0146893340552911, 0.0146889748286293, 0.0146888938931838, 0.0146895928846751, 0.0146886573115054, 0.0146898560586605, 0.0146890877431606, 0.0146886485661045, 0.0146890877431606, 0.0146898560586605, 0.0146886573115054, 0.0146895928846751, 0.0146888938931838, 0.0146889748286293, 0.0146893340552911, 0.0146892771977655, 0.0146890783024358, 0.0146890204274681, 0.0146891119466455, 0.0146892388806785, 0.0146893092446291, 0.0146892970529003, 0.0146892263895702, 0.0146891399806602, 0.0146890746691751, 0.0146890496854919, 0.014689065698354, 0.0146891102041083, 0.0146891650438533, 0.014689213094164, 0.0146892426103455, 0.0146892488977625, 0.0146892337794052, 0.0146892036999591, 0.0146891673337648, 0.0146891333685909, 0.014689108849879, 0.0146890982000704
flux1:, 0.662421033073209, 0.014935778204143, 0.0149357903841549, 0.0149358179078633, 0.014935855501589, 0.0149358950857662, 0.0149359270498681, 0.0149359421766282, 0.0149359340232947, 0.0149359013237443, 0.0149358497298274, 0.0149357920619218, 0.0149357463056916, 0.0149357309855085, 0.0149357583328712, 0.0149358268322499, 0.0149359161048306, 0.0149359882795647, 0.0149360001683234, 0.0149359280852843, 0.0149357992198922, 0.0149357069835742, 0.014935765837216, 0.0149359655981488, 0.0149360194146675, 0.0149356533490411, 0.0149355745333622, 0.0149362851534737, 0.0149353350266402, 0.0149365564032091, 0.0149357763402832, 0.0149353297889891, 0.0149357763402831, 0.0149365564032091, 0.0149353350266402, 0.0149362851534737, 0.0149355745333622, 0.0149356533490411, 0.0149360194146675, 0.0149359655981488, 0.014935765837216, 0.0149357069835742, 0.0149357992198922, 0.0149359280852843, 0.0149360001683234, 0.0149359882795647, 0.0149359161048306, 0.0149358268322499, 0.0149357583328712, 0.0149357309855085, 0.0149357463056916, 0.0149357920619218, 0.0149358497298273, 0.0149359013237443, 0.0149359340232947, 0.0149359421766282, 0.0149359270498681, 0.0149358950857662, 0.014935855501589, 0.0149358179078633, 0.0149357903841549, 0.014935778204143
flux1:, 0.662683481976962, 0.0151731903344508, 0.015173203757969, 0.0151732338211749, 0.0151732745161476, 0.0151733168645191, 0.0151733504524095, 0.0151733655921989, 0.0151733558490302, 0.0151733204495325, 0.0151732658827109, 0.0151732058973701, 0.0151731592037925, 0.015173144600119, 0.0151731740268269, 0.0151732451859662, 0.0151733366876575, 0.0151734098119596, 0.0151734210808884, 0.0151733473140493, 0.0151732168937795, 0.0151731245075087, 0.0151731848598066, 0.0151733857953357, 0.0151734367734917, 0.0151730641815822, 0.0151729874380587, 0.0151737087841228, 0.0151727441608949, 0.0151739869244734, 0.0151731952301702, 0.0151727414338258, 0.0151731952301702, 0.0151739869244734, 0.0151727441608949, 0.0151737087841228, 0.0151729874380587, 0.0151730641815822, 0.0151734367734917, 0.0151733857953357, 0.0151731848598066, 0.0151731245075087, 0.0151732168937795, 0.0151733473140493, 0.0151734210808884, 0.0151734098119596, 0.0151733366876575, 0.0151732451859662, 0.0151731740268269, 0.0151731446001189, 0.0151731592037925, 0.0151732058973701, 0.0151732658827109, 0.0151733204495325, 0.0151733558490302, 0.0151733655921989, 0.0151733504524095, 0.0151733168645191, 0.0151732745161476, 0.0151732338211749, 0.015173203757969, 0.0151731903344508
flux1:, 0.662945930880715, 0.0154007646643295, 0.0154007789723861, 0.0154008110424529, 0.01540085426527, 0.0154008989097748, 0.0154009338812793, 0.0154009490891872, 0.0154009381002658, 0.0154009005534817, 0.0154008436384813, 0.0154007818725689, 0.01540073454715, 0.0154007206447276, 0.0154007518057548, 0.0154008250292094, 0.0154009180678815, 0.0154009915456955, 0.0154010018744058, 0.0154009264853672, 0.0154007949341949, 0.0154007030203609, 0.015400765441197, 0.0154009678982586, 0.0154010162677939, 0.0154006374745589, 0.0154005627234252, 0.015401293819793, 0.0154003147386469, 0.0154015775461149, 0.0154007743295946, 0.0154003134220228, 0.0154007743295946, 0.0154015775461149, 0.0154003147386469, 0.015401293819793, 0.0154005627234252, 0.0154006374745589, 0.0154010162677939, 0.0154009678982586, 0.015400765441197, 0.0154007030203609, 0.0154007949341949, 0.0154009264853672, 0.0154010018744058, 0.0154009915456955, 0.0154009180678815, 0.0154008250292094, 0.0154007518057548, 0.0154007206447276, 0.01540073454715, 0.0154007818725689, 0.0154008436384813, 0.0154009005534817, 0.0154009381002658, 0.0154009490891872, 0.0154009338812793, 0.0154008989097748, 0.01540085426527, 0.0154008110424529, 0.0154007789723861, 0.0154007646643295
flux1:, 0.663208379784469, 0.0156179486899503, 0.0156179634627215, 0.0156179969585292, 0.0156180421107301, 0.0156180885870931, 0.0156181247332846, 0.0156181401153704, 0.0156181282832863, 0.0156180891942053, 0.0156180305898771, 0.0156179675886295, 0.0156179199181271, 0.0156179066608758, 0.0156179391584817, 0.0156180137990024, 0.0156181076438978, 0.0156181808623691, 0.0156181899383153, 0.0156181130174029, 0.0156179807997535, 0.0156178900215316, 0.0156179551129747, 0.0156181594601651, 0.0156182054667891, 0.0156178208054955, 0.0156177479397451, 0.0156184877517754, 0.0156174942483765, 0.0156187756739685, 0.0156179610487639, 0.0156174931723975, 0.0156179610487639, 0.0156187756739685, 0.0156174942483766, 0.0156184877517754, 0.0156177479397451, 0.0156178208054955, 0.0156182054667891, 0.0156181594601652, 0.0156179551129747, 0.0156178900215316, 0.0156179807997535, 0.0156181130174029, 0.0156181899383153, 0.0156181808623691, 0.0156181076438978, 0.0156180137990024, 0.0156179391584817, 0.0156179066608758, 0.0156179199181271, 0.0156179675886295, 0.0156180305898771, 0.0156180891942053, 0.0156181282832863, 0.0156181401153704, 0.0156181247332846, 0.0156180885870931, 0.0156180421107301, 0.0156179969585292, 0.0156179634627215, 0.0156179486899503
flux1:, 0.663470828688222, 0.0158242095591093, 0.0158242243313071, 0.0158242586444316, 0.0158243051241167, 0.0158243529885213, 0.0158243901393682, 0.0158244058495029, 0.0158243936223222, 0.0158243536287346, 0.0158242940069863, 0.0158242303066867, 0.015824182549818, 0.0158241698418188, 0.0158242032364571, 0.0158242786129903, 0.0158243725152122, 0.0158244448624551, 0.0158244523914835, 0.0158243740584438, 0.0158242416699787, 0.015824152714779, 0.0158242210916915, 0.0158244277020292, 0.015824471596136, 0.0158240814049946, 0.0158240102965888, 0.0158247577463705, 0.0158237498710845, 0.0158250484260831, 0.015824222522204, 0.0158237478323279, 0.015824222522204, 0.0158250484260831, 0.0158237498710845, 0.0158247577463705, 0.0158240102965888, 0.0158240814049946, 0.015824471596136, 0.0158244277020292, 0.0158242210916915, 0.015824152714779, 0.0158242416699787, 0.0158243740584438, 0.0158244523914835, 0.0158244448624551, 0.0158243725152122, 0.0158242786129903, 0.0158242032364571, 0.0158241698418188, 0.015824182549818, 0.0158242303066867, 0.0158242940069863, 0.0158243536287346, 0.0158243936223222, 0.0158244058495029, 0.0158243901393682, 0.0158243529885213, 0.0158243051241167, 0.0158242586444316, 0.0158242243313071, 0.0158242095591093
flux1:, 0.663733277591975, 0.0160190362471702, 0.0160190505266723, 0.0160190850440196, 0.0160191322669163, 0.0160191811103809, 0.0160192191389998, 0.0160192353720741, 0.0160192232272795, 0.0160191829784722, 0.016019123002977, 0.0160190591148825, 0.0160190114953553, 0.016018999204616, 0.016019033028426, 0.0160191084459446, 0.0160192016597, 0.0160192725421947, 0.0160192782577968, 0.0160191986606589, 0.0160190666171395, 0.0160189801784565, 0.0160190524481002, 0.0160192616814703, 0.0160193037071447, 0.0160189083266887, 0.0160188388338774, 0.0160195928172191, 0.0160185706535436, 0.0160198848069882, 0.0160190477834335, 0.0160185664525378, 0.0160190477834335, 0.0160198848069882, 0.0160185706535436, 0.0160195928172191, 0.0160188388338774, 0.0160189083266887, 0.0160193037071447, 0.0160192616814703, 0.0160190524481002, 0.0160189801784565, 0.0160190666171395, 0.0160191986606589, 0.0160192782577968, 0.0160192725421947, 0.0160192016597, 0.0160191084459446, 0.016019033028426, 0.016018999204616, 0.0160190114953553, 0.0160190591148825, 0.016019123002977, 0.0160191829784722, 0.0160192232272795, 0.0160192353720741, 0.0160192191389998, 0.0160191811103809, 0.0160191322669163, 0.0160190850440196, 0.0160190505266723, 0.0160190362471701
flux1:, 0.663995726495728, 0.0162019416675886, 0.0162019549563519, 0.0162019890830734, 0.0162020365019503, 0.0162020859616356, 0.016202124784877, 0.0162021417666312, 0.0162021301927351, 0.0162020903273574, 0.0162020306329982, 0.0162019670292611, 0.0162019197314862, 0.0162019076963947, 0.0162019414687759, 0.0162020162391808, 0.0162021080429509, 0.0162021769018734, 0.0162021805727488, 0.0162020998848339, 0.016201968709417, 0.0162018854677008, 0.0162019622090644, 0.016202174394998, 0.0162022147797332, 0.016201814551042, 0.0162017465265515, 0.0162025059307144, 0.0162014696139714, 0.0162027978137372, 0.0162019498709578, 0.0162014620930347, 0.0162019498709578, 0.0162027978137372, 0.0162014696139714, 0.0162025059307144, 0.0162017465265515, 0.016201814551042, 0.0162022147797332, 0.016202174394998, 0.0162019622090644, 0.0162018854677008, 0.016201968709417, 0.0162020998848339, 0.0162021805727488, 0.0162021769018734, 0.0162021080429509, 0.0162020162391808, 0.0162019414687759, 0.0162019076963947, 0.0162019197314862, 0.0162019670292611, 0.0162020306329982, 0.0162020903273574, 0.0162021301927351, 0.0162021417666312, 0.0162021247848769, 0.0162020859616356, 0.0162020365019503, 0.0162019890830734, 0.0162019549563519, 0.0162019416675886
flux1:, 0.664258175399482, 0.016372464704556, 0.0163724765206951, 0.0163725097021789, 0.0163725568236045, 0.0163726065904777, 0.0163726461657984, 0.0163726641397494, 0.0163726536164272, 0.0163726147405378, 0.0163725559145091, 0.0163724930167174, 0.0163724461843975, 0.0163724342226109, 0.0163724674672579, 0.0163725409305182, 0.0163726306473231, 0.0163726969731721, 0.0163726984087932, 0.0163726168239602, 0.0163724870333662, 0.0163724076365939, 0.0163724893801939, 0.0163727048016206, 0.0163727437471313, 0.0163723390109495, 0.0163722723107505, 0.0163730360323609, 0.0163719857679652, 0.0163733264615524, 0.016372467853401, 0.0163719738480208, 0.016372467853401, 0.0163733264615524, 0.0163719857679652, 0.0163730360323609, 0.0163722723107505, 0.0163723390109495, 0.0163727437471313, 0.0163727048016206, 0.0163724893801939, 0.0163724076365939, 0.0163724870333662, 0.0163726168239602, 0.0163726984087932, 0.0163726969731721, 0.0163726306473231, 0.0163725409305182, 0.0163724674672579, 0.0163724342226109, 0.0163724461843975, 0.0163724930167174, 0.0163725559145091, 0.0163726147405378, 0.0163726536164272, 0.0163726641397494, 0.0163726461657984, 0.0163726065904777, 0.0163725568236045, 0.0163725097021789, 0.0163724765206951, 0.016372464704556
flux1:, 0.664520624303235, 0.0165301721555273, 0.0165301820553414, 0.0165302137971192, 0.0165302601947218, 0.0165303100172233, 0.0165303503360436, 0.0165303695481728, 0.0165303605258774, 0.0165303231921846, 0.0165302657575884, 0.0165302039284018, 0.0165301576660277, 0.0165301455853915, 0.0165301778480678, 0.0165302493927427, 0.0165303364087036, 0.0165303997536678, 0.0165303988076516, 0.0165303165339673, 0.0165301886240356, 0.0165301136686971, 0.0165302008775898, 0.0165304197561633, 0.0165304574306261, 0.0165300485273785, 0.0165299830197031, 0.0165307499822618, 0.016529686062883, 0.0165310377172635, 0.0165301687619831, 0.0165296687779868, 0.0165301687619831, 0.0165310377172635, 0.016529686062883, 0.0165307499822618, 0.0165299830197031, 0.0165300485273785, 0.0165304574306261, 0.0165304197561633, 0.0165302008775898, 0.0165301136686971, 0.0165301886240356, 0.0165303165339673, 0.0165303988076516, 0.0165303997536678, 0.0165303364087036, 0.0165302493927427, 0.0165301778480678, 0.0165301455853915, 0.0165301576660277, 0.0165302039284018, 0.0165302657575884, 0.0165303231921846, 0.0165303605258774, 0.0165303695481728, 0.0165303503360436, 0.0165303100172234, 0.0165302601947218, 0.0165302137971192, 0.0165301820553414, 0.0165301721555273
flux1:, 0.664783073206988, 0.0166746605717309, 0.0166746681704416, 0.0166746980549613, 0.0166747433785557, 0.0166747930621691, 0.0166748341401374, 0.0166748548221644, 0.0166748477022328, 0.0166748123914966, 0.0166747567941402, 0.0166746963323252, 0.0166746507094328, 0.0166746383203964, 0.0166746691866606, 0.0166747382689505, 0.0166748220494286, 0.0166748820370514, 0.0166748786082564, 0.0166747958603711, 0.0166746702915736, 0.0166746003047868, 0.0166746933574944, 0.0166749158410269, 0.0166749523730124, 0.0166745396436602, 0.0166744752179159, 0.0166752443883271, 0.0166741672092861, 0.0166755283291923, 0.0166746494190201, 0.016674143737679, 0.0166746494190201, 0.0166755283291923, 0.0166741672092861, 0.0166752443883271, 0.0166744752179159, 0.0166745396436602, 0.0166749523730124, 0.0166749158410269, 0.0166746933574944, 0.0166746003047868, 0.0166746702915736, 0.0166747958603711, 0.0166748786082564, 0.0166748820370514, 0.0166748220494286, 0.0166747382689505, 0.0166746691866606, 0.0166746383203964, 0.0166746507094328, 0.0166746963323252, 0.0166747567941402, 0.0166748123914966, 0.0166748477022328, 0.0166748548221644, 0.0166748341401374, 0.0166747930621691, 0.0166747433785557, 0.0166746980549613, 0.0166746681704416, 0.0166746605717309
flux1:, 0.665045522110741, 0.0168055579852244, 0.0168055629752413, 0.0168055906746347, 0.016805634654829, 0.0168056840577095, 0.016805725922503, 0.016805748274678, 0.0168057433909463, 0.016805710496408, 0.0168056570953398, 0.0168055982343198, 0.0168055532922005, 0.0168055404210891, 0.0168055695331621, 0.0168056356936917, 0.016805715796385, 0.0168057721282144, 0.0168057661596007, 0.0168056831501952, 0.016805560333699, 0.0168054957571436, 0.0168055949331297, 0.0168058210855875, 0.0168058565598689, 0.0168054403475076, 0.0168053769227226, 0.016806147326287, 0.0168050573985852, 0.0168064265426779, 0.0168055381516886, 0.0168050270891969, 0.0168055381516886, 0.0168064265426779, 0.0168050573985852, 0.0168061473262871, 0.0168053769227226, 0.0168054403475076, 0.0168058565598689, 0.0168058210855875, 0.0168055949331297, 0.0168054957571436, 0.016805560333699, 0.0168056831501952, 0.0168057661596007, 0.0168057721282144, 0.016805715796385, 0.0168056356936917, 0.0168055695331621, 0.0168055404210891, 0.0168055532922005, 0.0168055982343199, 0.0168056570953398, 0.016805710496408, 0.0168057433909463, 0.016805748274678, 0.016805725922503, 0.0168056840577095, 0.016805634654829, 0.0168055906746347, 0.0168055629752413, 0.0168055579852245
flux1:, 0.665307971014495, 0.0169225255116383, 0.0169225276773, 0.0169225529615029, 0.0169225954096727, 0.0169226444347367, 0.0169226871121963, 0.0169227112866013, 0.016922708889484, 0.0169226787050423, 0.0169226277671715, 0.0169225706770099, 0.0169225264374164, 0.0169225129398503, 0.016922540011827, 0.0169226028894494, 0.0169226789739667, 0.0169227314330174, 0.0169227229084269, 0.0169226398391573, 0.0169225201240345, 0.0169224613003362, 0.0169225667685694, 0.0169227965629782, 0.0169228310183216, 0.0169224116703733, 0.0169223492028127, 0.0169231199361819, 0.0169220178966296, 0.0169233936910636, 0.0169224963809353, 0.0169219802901255, 0.0169224963809353, 0.0169233936910636, 0.0169220178966296, 0.0169231199361819, 0.0169223492028127, 0.0169224116703733, 0.0169228310183216, 0.0169227965629782, 0.0169225667685695, 0.0169224613003362, 0.0169225201240345, 0.0169226398391573, 0.0169227229084269, 0.0169227314330174, 0.0169226789739667, 0.0169226028894494, 0.016922540011827, 0.0169225129398503, 0.0169225264374164, 0.0169225706770099, 0.0169226277671715, 0.0169226787050423, 0.016922708889484, 0.0169227112866013, 0.0169226871121963, 0.0169226444347367, 0.0169225954096727, 0.0169225529615029, 0.0169225276773001, 0.0169225255116383
flux1:, 0.665570419918248, 0.0170252588184569, 0.0170252580463902, 0.0170252807862478, 0.0170253215900404, 0.0170253701741398, 0.017025413673653, 0.0170254397590025, 0.0170254400028813, 0.0170254127155486, 0.0170253644144782, 0.0170253092070272, 0.0170252656822988, 0.0170252514560153, 0.0170252762866802, 0.0170253356287159, 0.0170254074623009, 0.0170254559133094, 0.0170254448524276, 0.0170253619048374, 0.0170252455669883, 0.0170251927291015, 0.0170253045401336, 0.0170255378546255, 0.0170255712835787, 0.0170251491543979, 0.0170250876440101, 0.0170258578856596, 0.017024744503675, 0.0170261256526721, 0.0170252200761292, 0.0170246993473243, 0.0170252200761292, 0.0170261256526721, 0.017024744503675, 0.0170258578856596, 0.0170250876440101, 0.0170251491543979, 0.0170255712835788, 0.0170255378546255, 0.0170253045401336, 0.0170251927291015, 0.0170252455669883, 0.0170253619048374, 0.0170254448524276, 0.0170254559133094, 0.017025407462301, 0.0170253356287159, 0.0170252762866802, 0.0170252514560153, 0.0170252656822988, 0.0170253092070272, 0.0170253644144782, 0.0170254127155486, 0.0170254400028813, 0.0170254397590025, 0.017025413673653, 0.0170253701741398, 0.0170253215900404, 0.0170252807862478, 0.0170252580463902, 0.0170252588184569
flux1:, 0.665832868822001, 0.0171134894494996, 0.0171134857339902, 0.0171135058992704, 0.0171135450140705, 0.0171135931150581, 0.0171136374151709, 0.0171136654240408, 0.0171136683586502, 0.0171136440456044, 0.0171135984645892, 0.0171135452013669, 0.0171135024053055, 0.0171134874016497, 0.0171135098842502, 0.0171135655527253, 0.0171136330119765, 0.0171136773985753, 0.0171136638504275, 0.0171135811773158, 0.0171134684106195, 0.0171134216746481, 0.0171135397564961, 0.0171137763736091, 0.0171138087242193, 0.0171133841779027, 0.0171133236732888, 0.0171140926911614, 0.0171129688719162, 0.0171143541650711, 0.0171134410668385, 0.0171129161277852, 0.0171134410668385, 0.0171143541650711, 0.0171129688719162, 0.0171140926911614, 0.0171133236732888, 0.0171133841779027, 0.0171138087242193, 0.0171137763736091, 0.0171135397564961, 0.0171134216746481, 0.0171134684106195, 0.0171135811773158, 0.0171136638504275, 0.0171136773985753, 0.0171136330119765, 0.0171135655527253, 0.0171135098842502, 0.0171134874016497, 0.0171135024053055, 0.0171135452013669, 0.0171135984645892, 0.0171136440456044, 0.0171136683586502, 0.0171136654240408, 0.0171136374151709, 0.0171135931150581, 0.0171135450140705, 0.0171135058992704, 0.0171134857339902, 0.0171134894494996
flux1:, 0.666095317725754, 0.0171869859971865, 0.0171869794402481, 0.0171869970927839, 0.017187034529808, 0.0171870821124301, 0.0171871271476691, 0.0171871570069678, 0.0171871625732621, 0.0171871412035788, 0.0171870983423112, 0.0171870470445235, 0.0171870050033056, 0.0171869892367024, 0.0171870093651611, 0.0171870613387852, 0.0171871244073912, 0.0171871647464665, 0.0171871487818754, 0.0171870664996014, 0.0171869574097288, 0.0171869167714935, 0.0171870409294734, 0.0171872805386819, 0.0171873117179964, 0.0171868851311738, 0.0171868257328236, 0.0171875928888857, 0.0171864596726086, 0.017187847988767, 0.0171869282039575, 0.0171863995188177, 0.0171869282039575, 0.017187847988767, 0.0171864596726086, 0.0171875928888857, 0.0171868257328236, 0.0171868851311738, 0.0171873117179964, 0.0171872805386819, 0.0171870409294734, 0.0171869167714935, 0.0171869574097288, 0.0171870664996014, 0.0171871487818754, 0.0171871647464665, 0.0171871244073912, 0.0171870613387852, 0.0171870093651611, 0.0171869892367024, 0.0171870050033056, 0.0171870470445235, 0.0171870983423112, 0.0171871412035788, 0.0171871625732621, 0.0171871570069678, 0.0171871271476691, 0.0171870821124301, 0.017187034529808, 0.0171869970927839, 0.0171869794402481, 0.0171869859971865
flux1:, 0.666357766629508, 0.0172455551151899, 0.0172455459213249, 0.0172455612037898, 0.0172455970156735, 0.0172456440372972, 0.0172456896871251, 0.0172457212324541, 0.0172457292632144, 0.0172457107041282, 0.0172456704888595, 0.0172456211488762, 0.0172455799112762, 0.0172455634660844, 0.0172455813372886, 0.017245629709098, 0.0172456884717827, 0.0172457248454017, 0.0172457065488799, 0.0172456247310525, 0.0172455193322736, 0.0172454846677944, 0.0172456145882988, 0.017245856791635, 0.0172458866707654, 0.0172454584351417, 0.0172454002967397, 0.0172461650483114, 0.0172450236056885, 0.0172464139133662, 0.0172454883633131, 0.0172449564307195, 0.0172454883633131, 0.0172464139133662, 0.0172450236056885, 0.0172461650483114, 0.0172454002967397, 0.0172454584351417, 0.0172458866707654, 0.017245856791635, 0.0172456145882988, 0.0172454846677944, 0.0172455193322736, 0.0172456247310525, 0.0172457065488799, 0.0172457248454017, 0.0172456884717827, 0.017245629709098, 0.0172455813372886, 0.0172455634660844, 0.0172455799112762, 0.0172456211488762, 0.0172456704888595, 0.0172457107041282, 0.0172457292632144, 0.0172457212324541, 0.0172456896871251, 0.0172456440372972, 0.0172455970156735, 0.0172455612037898, 0.0172455459213249, 0.0172455551151899
flux1:, 0.666620215533261, 0.0172890423651542, 0.0172890308311159, 0.0172890439521847, 0.0172890782170648, 0.0172891246142554, 0.0172891706949669, 0.0172892036693129, 0.0172892138945065, 0.0172891979218203, 0.0172891602181656, 0.0172891128116912, 0.017289072457927, 0.0172890554921964, 0.0172890713041813, 0.0172891162749624, 0.0172891709079956, 0.0172892034533942, 0.0172891829149647, 0.0172891015879085, 0.0172889998031099, 0.0172889708730167, 0.0172891061310822, 0.0172893504515867, 0.01728937887206, 0.0172889493964894, 0.0172888927241683, 0.0172896546219999, 0.0172885062457525, 0.0172898976001882, 0.0172889672858224, 0.0172884326360405, 0.0172889672858224, 0.0172898976001882, 0.0172885062457525, 0.0172896546219999, 0.0172888927241683, 0.0172889493964894, 0.01728937887206, 0.0172893504515867, 0.0172891061310822, 0.0172889708730167, 0.0172889998031099, 0.0172891015879085, 0.0172891829149647, 0.0172892034533942, 0.0172891709079956, 0.0172891162749624, 0.0172890713041813, 0.0172890554921964, 0.017289072457927, 0.0172891128116912, 0.0172891602181656, 0.0172891979218203, 0.0172892138945065, 0.0172892036693129, 0.0172891706949669, 0.0172891246142554, 0.0172890782170648, 0.0172890439521847, 0.0172890308311159, 0.0172890423651542
flux1:, 0.666882664437014, 0.0173173328923259, 0.0173173193924776, 0.0173173306093295, 0.0173173634144978, 0.0173174090914013, 0.0173174553515978, 0.0173174894085647, 0.0173175014652254, 0.0173174877772847, 0.0173174524049336, 0.0173174069030903, 0.0173173675516742, 0.0173173502974804, 0.0173173643435089, 0.0173174062113028, 0.0173174569700746, 0.0173174858682638, 0.0173174631757011, 0.0173173823160115, 0.0173172839800049, 0.0173172604377403, 0.0173174005081048, 0.0173176464007446, 0.0173176731818173, 0.0173172428937114, 0.0173171879432044, 0.0173179466263942, 0.0173167927192487, 0.0173181842563055, 0.0173172502492628, 0.0173167134405289, 0.0173172502492628, 0.0173181842563055, 0.0173167927192487, 0.0173179466263942, 0.0173171879432044, 0.0173172428937114, 0.0173176731818173, 0.0173176464007446, 0.0173174005081048, 0.0173172604377403, 0.0173172839800049, 0.0173173823160115, 0.0173174631757011, 0.0173174858682638, 0.0173174569700746, 0.0173174062113028, 0.0173173643435089, 0.0173173502974804, 0.0173173675516742, 0.0173174069030903, 0.0173174524049336, 0.0173174877772847, 0.0173175014652254, 0.0173174894085647, 0.0173174553515978, 0.0173174090914013, 0.0173173634144978, 0.0173173306093295, 0.0173173193924776, 0.0173173328923259
flux1:, 0.667145113340768, 0.0173303519261102, 0.0173303368942386, 0.0173303464934949, 0.0173303779197073, 0.0173304227390793, 0.0173304688591522, 0.0173305035706902, 0.0173305170168528, 0.0173305052513297, 0.0173304719998066, 0.0173304283803701, 0.0173303901924634, 0.0173303729526599, 0.0173303856113922, 0.0173304247575507, 0.0173304719618243, 0.0173304974254249, 0.0173304726573723, 0.0173303921917748, 0.0173302970578453, 0.0173302784613698, 0.0173304227325916, 0.0173306695971959, 0.0173306945437801, 0.0173302638896807, 0.0173302109614119, 0.0173309661493762, 0.0173298082087661, 0.0173311991360084, 0.0173302625677287, 0.0173297241818612, 0.0173302625677287, 0.0173311991360084, 0.0173298082087661, 0.0173309661493762, 0.0173302109614119, 0.0173302638896807, 0.0173306945437801, 0.0173306695971959, 0.0173304227325916, 0.0173302784613698, 0.0173302970578452, 0.0173303921917748, 0.0173304726573723, 0.0173304974254249, 0.0173304719618243, 0.0173304247575507, 0.0173303856113923, 0.0173303729526599, 0.0173303901924634, 0.0173304283803701, 0.0173304719998066, 0.0173305052513297, 0.0173305170168528, 0.0173305035706902, 0.0173304688591522, 0.0173304227390793, 0.0173303779197073, 0.0173303464934949, 0.0173303368942386, 0.0173303519261102
flux1:, 0.667407562244521, 0.0173280651027932, 0.0173280490114248, 0.0173280572896907, 0.0173280873971523, 0.0173281311746964, 0.017328176770512, 0.0173282116388583, 0.0173282259708743, 0.0173282157234758, 0.0173281843680639, 0.0173281426251575, 0.0173281058060653, 0.0173280889474782, 0.0173281006696082, 0.0173281375420171, 0.0173281815595615, 0.0173282038204818, 0.0173281770408476, 0.0173280968484705, 0.0173280045979696, 0.0173279904245467, 0.0173281382156454, 0.017328385411342, 0.0173284083221811, 0.0173279777673707, 0.0173279271996026, 0.0173286786814151, 0.0173275182813727, 0.0173289078667423, 0.0173279699158923, 0.0173274305533001, 0.0173279699158923, 0.0173289078667423, 0.0173275182813727, 0.0173286786814151, 0.0173279271996026, 0.0173279777673707, 0.0173284083221811, 0.017328385411342, 0.0173281382156454, 0.0173279904245467, 0.0173280045979695, 0.0173280968484705, 0.0173281770408476, 0.0173282038204818, 0.0173281815595615, 0.0173281375420171, 0.0173281006696082, 0.0173280889474782, 0.0173281058060653, 0.0173281426251575, 0.0173281843680639, 0.0173282157234758, 0.0173282259708743, 0.0173282116388583, 0.017328176770512, 0.0173281311746964, 0.0173280873971524, 0.0173280572896907, 0.0173280490114248, 0.0173280651027932
flux1:, 0.667670011148274, 0.0173104786088673, 0.0173104619472778, 0.0173104691924479, 0.0173104980093708, 0.0173105405118422, 0.0173105851425715, 0.0173106196158767, 0.017310634288267, 0.0173106251324067, 0.0173105954493698, 0.0173105556010303, 0.0173105203986367, 0.0173105043419078, 0.0173105156338044, 0.0173105507280089, 0.0173105919573608, 0.0173106112549204, 0.017310582508874, 0.0173105024259209, 0.0173104126805842, 0.017310402344101, 0.0173105529230925, 0.0173107997836874, 0.0173108204594218, 0.0173103904864928, 0.0173103426467301, 0.017311090268248, 0.0173099290390373, 0.0173113165976386, 0.0173103784762409, 0.0173098387504677, 0.0173103784762409, 0.0173113165976386, 0.0173099290390373, 0.017311090268248, 0.0173103426467301, 0.0173103904864928, 0.0173108204594218, 0.0173107997836874, 0.0173105529230925, 0.017310402344101, 0.0173104126805842, 0.0173105024259209, 0.017310582508874, 0.0173106112549204, 0.0173105919573608, 0.0173105507280089, 0.0173105156338044, 0.0173105043419078, 0.0173105203986367, 0.0173105556010303, 0.0173105954493699, 0.0173106251324067, 0.017310634288267, 0.0173106196158767, 0.0173105851425715, 0.0173105405118422, 0.0173104980093708, 0.0173104691924479, 0.0173104619472778, 0.0173104786088673
flux1:, 0.667932460052027, 0.017277639144602, 0.0172776223967601, 0.0172776288711803, 0.0172776563856247, 0.0172776973329093, 0.017277740512697, 0.0172777740036152, 0.0172777884504928, 0.017277779956936, 0.0172777517372406, 0.0172777138304065, 0.0172776805305259, 0.0172776657369855, 0.0172776771420207, 0.0172777109810653, 0.0172777498341856, 0.0172777664042343, 0.0172777357160305, 0.0172776555427247, 0.0172775678792712, 0.0172775607494527, 0.01727771335309, 0.0172779592028106, 0.0172779774535957, 0.0172775485599524, 0.0172775038348751, 0.0172782474841481, 0.0172770870902692, 0.0172784719698295, 0.017277534908523, 0.0172769954404846, 0.017277534908523, 0.0172784719698295, 0.0172770870902692, 0.0172782474841481, 0.0172775038348751, 0.0172775485599524, 0.0172779774535957, 0.0172779592028107, 0.01727771335309, 0.0172775607494527, 0.0172775678792712, 0.0172776555427247, 0.0172777357160305, 0.0172777664042343, 0.0172777498341856, 0.0172777109810653, 0.0172776771420207, 0.0172776657369855, 0.0172776805305259, 0.0172777138304065, 0.0172777517372406, 0.0172777799569359, 0.0172777884504928, 0.0172777740036152, 0.017277740512697, 0.0172776973329093, 0.0172776563856247, 0.0172776288711803, 0.0172776223967601, 0.0172776391446021
flux1:, 0.668194908955781, 0.0172296337086622, 0.0172296173323351, 0.017229623258765, 0.0172296494142566, 0.0172296884853811, 0.0172297296983167, 0.0172297616046679, 0.0172297752616946, 0.0172297670172181, 0.017229740078069, 0.0172297041907075, 0.0172296731095068, 0.0172296600656112, 0.0172296721439584, 0.0172297052577975, 0.017229742143364, 0.0172297562088704, 0.0172297235816239, 0.0172296430911794, 0.0172295570576515, 0.0172295524804588, 0.0172297063344566, 0.0172299505034859, 0.0172299661558614, 0.0172295388501836, 0.0172294976344462, 0.0172302372259658, 0.0172290793432134, 0.0172304609088277, 0.017229526141707, 0.0172289875537835, 0.017229526141707, 0.0172304609088277, 0.0172290793432134, 0.0172302372259658, 0.0172294976344462, 0.0172295388501836, 0.0172299661558614, 0.0172299505034859, 0.0172297063344566, 0.0172295524804588, 0.0172295570576515, 0.0172296430911794, 0.0172297235816239, 0.0172297562088704, 0.017229742143364, 0.0172297052577975, 0.0172296721439584, 0.0172296600656112, 0.0172296731095068, 0.0172297041907075, 0.017229740078069, 0.0172297670172181, 0.0172297752616946, 0.0172297616046679, 0.0172297296983167, 0.0172296884853811, 0.0172296494142566, 0.017229623258765, 0.0172296173323351, 0.0172296337086622
flux1:, 0.668457357859534, 0.0171665892056969, 0.0171665736138478, 0.0171665791649751, 0.017166603860132, 0.0171666407029114, 0.0171666794205684, 0.0171667091470717, 0.0171667214728995, 0.0171667130970879, 0.017166687290739, 0.0171666535310037, 0.0171666250048178, 0.0171666142048179, 0.0171666275125752, 0.0171666604179123, 0.0171666957259319, 0.0171667074894218, 0.0171666729068366, 0.0171665918561087, 0.0171665069893336, 0.0171665043077927, 0.0171666586468122, 0.0171669004860688, 0.0171669133888257, 0.0171664881865782, 0.0171664508708605, 0.0171671863292502, 0.0171660326215344, 0.0171674102403169, 0.0171664789898085, 0.0171659418999557, 0.0171664789898085, 0.0171674102403169, 0.0171660326215344, 0.0171671863292502, 0.0171664508708605, 0.0171664881865782, 0.0171669133888257, 0.0171669004860688, 0.0171666586468122, 0.0171665043077927, 0.0171665069893336, 0.0171665918561087, 0.0171666729068366, 0.0171667074894218, 0.0171666957259319, 0.0171666604179123, 0.0171666275125752, 0.0171666142048179, 0.0171666250048178, 0.0171666535310037, 0.017166687290739, 0.0171667130970879, 0.0171667214728995, 0.0171667091470717, 0.0171666794205684, 0.0171666407029114, 0.017166603860132, 0.0171665791649751, 0.0171665736138478, 0.0171665892056969
flux1:, 0.668719806763287, 0.0170886718798923, 0.0170886574253372, 0.0170886627173497, 0.0170886858094935, 0.0170887200532893, 0.017088755753939, 0.0170887827339589, 0.0170887932301521, 0.0170887843895779, 0.0170887596090542, 0.0170887281115482, 0.0170887024845671, 0.0170886944121697, 0.0170887094806874, 0.0170887426620591, 0.0170887767503948, 0.0170887863885025, 0.0170887498184551, 0.0170886679598314, 0.0170885838033339, 0.0170885823780351, 0.0170887364647327, 0.0170889753594032, 0.0170889853882528, 0.0170885628063757, 0.0170885297651087, 0.0170892610088698, 0.0170881131055103, 0.0170894861317686, 0.0170885595939866, 0.0170880246100299, 0.0170885595939866, 0.0170894861317686, 0.0170881131055103, 0.0170892610088698, 0.0170885297651087, 0.0170885628063757, 0.0170889853882528, 0.0170889753594032, 0.0170887364647327, 0.0170885823780351, 0.0170885838033339, 0.0170886679598314, 0.0170887498184551, 0.0170887863885025, 0.0170887767503948, 0.0170887426620591, 0.0170887094806874, 0.0170886944121697, 0.0170887024845671, 0.0170887281115482, 0.0170887596090542, 0.0170887843895779, 0.017088793230152, 0.0170887827339589, 0.017088755753939, 0.0170887200532893, 0.0170886858094935, 0.0170886627173497, 0.0170886574253372, 0.0170886718798923
flux1:, 0.66898225566704, 0.0169960865784855, 0.016996073542557, 0.0169960786330129, 0.0169960999454778, 0.0169961312163422, 0.0169961634048479, 0.0169961871210979, 0.0169961953496309, 0.0169961857688301, 0.0169961619503864, 0.016996132869784, 0.0169961104802124, 0.0169961055900524, 0.01699612290633, 0.0169961567991768, 0.0169961899824709, 0.0169961976427448, 0.0169961590425094, 0.0169960761365377, 0.0169959922582132, 0.0169959914867414, 0.0169961446292369, 0.0169963800106347, 0.0169963870715481, 0.0169959676225095, 0.0169959392017171, 0.0169966661276394, 0.0169955256018174, 0.0169968933633336, 0.0169959726943385, 0.016995440408599, 0.0169959726943385, 0.0169968933633336, 0.0169955256018174, 0.0169966661276394, 0.0169959392017171, 0.0169959676225095, 0.0169963870715481, 0.0169963800106347, 0.0169961446292369, 0.0169959914867414, 0.0169959922582132, 0.0169960761365377, 0.0169961590425094, 0.0169961976427448, 0.0169961899824709, 0.0169961567991768, 0.01699612290633, 0.0169961055900524, 0.0169961104802124, 0.016996132869784, 0.0169961619503864, 0.0169961857688301, 0.0169961953496309, 0.0169961871210979, 0.0169961634048479, 0.0169961312163421, 0.0169960999454778, 0.0169960786330129, 0.016996073542557, 0.0169960865784855
flux1:, 0.669244704570794, 0.0168890758501786, 0.0168890644358839, 0.0168890693258427, 0.0168890886584587, 0.0168891165957896, 0.0168891448231417, 0.016889164826353, 0.0168891704239238, 0.0168891598927719, 0.0168891370151102, 0.0168891105175434, 0.0168890916829294, 0.0168890903826876, 0.0168891103716483, 0.0168891453480037, 0.0168891778893441, 0.0168891836893217, 0.0168891430121344, 0.0168890588403375, 0.0168889748492002, 0.0168889741838096, 0.0168891257510117, 0.0168893571064199, 0.0168893611375762, 0.0168889453230052, 0.016888921828704, 0.0168896442975223, 0.0168885126465242, 0.0168898744324741, 0.0168889607358139, 0.0168884317202048, 0.0168889607358139, 0.0168898744324741, 0.0168885126465242, 0.0168896442975223, 0.016888921828704, 0.0168889453230052, 0.0168893611375762, 0.0168893571064199, 0.0168891257510117, 0.0168889741838096, 0.0168889748492002, 0.0168890588403375, 0.0168891430121344, 0.0168891836893217, 0.0168891778893441, 0.0168891453480037, 0.0168891103716483, 0.0168890903826876, 0.0168890916829294, 0.0168891105175434, 0.0168891370151102, 0.0168891598927719, 0.0168891704239238, 0.016889164826353, 0.0168891448231417, 0.0168891165957896, 0.0168890886584587, 0.0168890693258427, 0.0168890644358839, 0.0168890758501786
flux1:, 0.669507153474547, 0.0167679188842739, 0.016767909214145, 0.0167679138542513, 0.0167679309962827, 0.0167679552700163, 0.0167679791514859, 0.0167679950761626, 0.0167679977647468, 0.0167679861420476, 0.0167679642225027, 0.0167679404752559, 0.0167679254777392, 0.0167679281117124, 0.0167679511210673, 0.0167679874783602, 0.0167680195838942, 0.0167680236123384, 0.0167679808149206, 0.0167678951922282, 0.0167678107535899, 0.0167678097165172, 0.0167679591508397, 0.0167681860310917, 0.0167681870034395, 0.016767775307584, 0.0167677569951675, 0.0167684748189903, 0.0167673534468063, 0.0167687084977762, 0.0167678028136386, 0.0167672776153487, 0.0167678028136386, 0.0167687084977762, 0.0167673534468063, 0.0167684748189903, 0.0167677569951675, 0.016767775307584, 0.0167681870034395, 0.0167681860310917, 0.0167679591508397, 0.0167678097165172, 0.0167678107535899, 0.0167678951922282, 0.0167679808149206, 0.0167680236123384, 0.0167680195838942, 0.0167679874783602, 0.0167679511210673, 0.0167679281117124, 0.0167679254777392, 0.0167679404752559, 0.0167679642225027, 0.0167679861420476, 0.0167679977647469, 0.0167679950761626, 0.0167679791514859, 0.0167679552700163, 0.0167679309962827, 0.0167679138542513, 0.016767909214145, 0.0167679188842739
flux1:, 0.6697696023783, 0.0166329302971553, 0.0166329224157036, 0.0166329267156766, 0.0166329414603413, 0.0166329617876739, 0.0166329810186369, 0.0166329925951871, 0.0166329921884652, 0.0166329794017781, 0.0166329584898525, 0.0166329376500035, 0.0166329267222463, 0.0166329335571112, 0.0166329598454001, 0.0166329977987117, 0.0166330296152586, 0.0166330319353345, 0.016632986985941, 0.0166328997721812, 0.0166328146206793, 0.0166328128165892, 0.0166329596437117, 0.016633181668362, 0.0166331795848629, 0.0166327724681342, 0.0166327595331331, 0.016633472465101, 0.0166323626678476, 0.016633710168322, 0.0166328134645601, 0.0166322926024198, 0.0166328134645601, 0.016633710168322, 0.0166323626678476, 0.016633472465101, 0.0166327595331331, 0.0166327724681342, 0.0166331795848629, 0.016633181668362, 0.0166329596437117, 0.0166328128165892, 0.0166328146206793, 0.0166328997721812, 0.016632986985941, 0.0166330319353345, 0.0166330296152586, 0.0166329977987117, 0.0166329598454001, 0.0166329335571112, 0.0166329267222463, 0.0166329376500035, 0.0166329584898525, 0.0166329794017781, 0.0166329921884652, 0.0166329925951871, 0.0166329810186369, 0.0166329617876739, 0.0166329414603413, 0.0166329267156766, 0.0166329224157036, 0.0166329302971553
flux1:, 0.670032051282053, 0.0164844587735037, 0.0164844526539095, 0.0164844564946866, 0.0164844686542939, 0.0164844848149505, 0.0164844991835668, 0.0164845062462918, 0.0164845026518125, 0.0164844886937445, 0.0164844688625167, 0.0164844510652266, 0.0164844443777634, 0.0164844555911686, 0.0164844853194099, 0.0164845249973574, 0.0164845566129286, 0.0164845572670059, 0.0164845101535305, 0.0164844212634563, 0.0164843352134402, 0.0164843323386237, 0.0164844761740705, 0.0164846930341133, 0.0164846879277957, 0.0164842858206624, 0.0164842783912241, 0.0164849861177655, 0.0164838890722943, 0.016485228145886, 0.0164843413111134, 0.0164838252727116, 0.0164843413111134, 0.016485228145886, 0.0164838890722943, 0.0164849861177655, 0.0164842783912241, 0.0164842858206624, 0.0164846879277957, 0.0164846930341133, 0.0164844761740705, 0.0164843323386237, 0.0164843352134402, 0.0164844212634563, 0.0164845101535305, 0.0164845572670059, 0.0164845566129286, 0.0164845249973574, 0.0164844853194099, 0.0164844555911686, 0.0164844443777634, 0.0164844510652266, 0.0164844688625167, 0.0164844886937445, 0.0164845026518125, 0.0164845062462918, 0.0164844991835668, 0.0164844848149505, 0.0164844686542939, 0.0164844564946866, 0.0164844526539095, 0.0164844587735037
flux1:, 0.670294500185807, 0.0163228855703208, 0.016322881124744, 0.0163228843723811, 0.0163228937930934, 0.0163229056422469, 0.0163229150383512, 0.0163229175290075, 0.0163229107461691, 0.0163228956675447, 0.0163228770035832, 0.0163228623507532, 0.0163228600014256, 0.0163228756739141, 0.0163229089011276, 0.0163229503453789, 0.0163229817923795, 0.0163229808080653, 0.0163229315457332, 0.0163228409571206, 0.0163227539100173, 0.016322749758094, 0.0163228903105399, 0.01632310176873, 0.0163230936997294, 0.0163226969972151, 0.0163226951285814, 0.0163233972645329, 0.0163223140204708, 0.0163236437280603, 0.0163227675669299, 0.016322256806524, 0.0163227675669299, 0.0163236437280603, 0.0163223140204708, 0.0163233972645329, 0.0163226951285814, 0.0163226969972151, 0.0163230936997294, 0.01632310176873, 0.0163228903105399, 0.016322749758094, 0.0163227539100173, 0.0163228409571206, 0.0163229315457332, 0.0163229808080653, 0.0163229817923795, 0.0163229503453789, 0.0163229089011276, 0.0163228756739141, 0.0163228600014256, 0.0163228623507532, 0.0163228770035832, 0.0163228956675447, 0.0163229107461691, 0.0163229175290075, 0.0163229150383512, 0.0163229056422469, 0.0163228937930934, 0.0163228843723811, 0.0163228811247441, 0.0163228855703208
flux1:, 0.67055694908956, 0.016148622892484, 0.0161486199851836, 0.0161486225055261, 0.0161486290807852, 0.016148636558868, 0.0161486409786417, 0.0161486389455177, 0.0161486290596695, 0.0161486129601423, 0.016148595552629, 0.0161485841026185, 0.0161485861086593, 0.0161486062192628, 0.0161486429019499, 0.016148686070211, 0.016148717330977, 0.0161487147279373, 0.01614866336613, 0.0161485711255668, 0.0161484830739701, 0.0161484775379906, 0.0161486146093303, 0.0161488204982538, 0.016148809550055, 0.0161484186070727, 0.016148422278261, 0.016149118365009, 0.0161480498403501, 0.0161493691811866, 0.0161485044118928, 0.0161479993491246, 0.0161485044118928, 0.0161493691811866, 0.0161480498403501, 0.016149118365009, 0.016148422278261, 0.0161484186070727, 0.016148809550055, 0.0161488204982538, 0.0161486146093303, 0.0161484775379906, 0.0161484830739701, 0.0161485711255668, 0.01614866336613, 0.0161487147279373, 0.016148717330977, 0.016148686070211, 0.0161486429019499, 0.0161486062192628, 0.0161485861086593, 0.0161485841026185, 0.016148595552629, 0.0161486129601423, 0.0161486290596695, 0.0161486389455177, 0.0161486409786417, 0.016148636558868, 0.0161486290807852, 0.0161486225055261, 0.0161486199851836, 0.016148622892484
flux1:, 0.670819397993313, 0.0159621121491499, 0.0159621106114552, 0.0159621122845739, 0.0159621159663267, 0.0159621191051601, 0.015962118651383, 0.0159621122440699, 0.0159620994172215, 0.0159620824340089, 0.0159620663637947, 0.0159620581228362, 0.0159620644160314, 0.0159620888417072, 0.015962128837193, 0.0159621736093593, 0.0159622046235934, 0.015962200420691, 0.0159621470484965, 0.0159620532745808, 0.0159619643029458, 0.0159619573739302, 0.0159620908562707, 0.0159622910743958, 0.015962277349516, 0.0159618924772388, 0.0159619015900484, 0.0159625910967364, 0.015961538076978, 0.0159628459926884, 0.0159619932466549, 0.0159614942660605, 0.0159619932466549, 0.0159628459926884, 0.015961538076978, 0.0159625910967364, 0.0159619015900484, 0.0159618924772388, 0.015962277349516, 0.0159622910743958, 0.0159620908562707, 0.0159619573739302, 0.0159619643029458, 0.0159620532745808, 0.0159621470484965, 0.015962200420691, 0.0159622046235934, 0.0159621736093593, 0.0159621288371929, 0.0159620888417072, 0.0159620644160314, 0.0159620581228362, 0.0159620663637947, 0.0159620824340089, 0.0159620994172215, 0.0159621122440699, 0.015962118651383, 0.0159621191051601, 0.0159621159663267, 0.0159621122845739, 0.0159621106114552, 0.0159621121491499
flux1:, 0.671081846897066, 0.0157638221008747, 0.0157638217469779, 0.0157638224804064, 0.01576382328741, 0.0157638222122927, 0.015763817090211, 0.0157638065504621, 0.0157637910092456, 0.0157637733047399, 0.0157637586340441, 0.0157637535498842, 0.0157637639750888, 0.0157637924939871, 0.0157638355673638, 0.0157638817543983, 0.0157639124279964, 0.0157639066502786, 0.0157638514004202, 0.0157637562842025, 0.0157636665661626, 0.015763658328251, 0.0157637881980976, 0.0157639827041006, 0.0157639663194675, 0.0157635877828931, 0.0157636021632737, 0.0157642844910039, 0.0157632476316998, 0.0157645430130427, 0.0157637028366859, 0.0157632102879582, 0.0157637028366859, 0.0157645430130427, 0.0157632476316998, 0.015764284491004, 0.0157636021632737, 0.0157635877828931, 0.0157639663194675, 0.0157639827041006, 0.0157637881980976, 0.015763658328251, 0.0157636665661626, 0.0157637562842025, 0.0157638514004202, 0.0157639066502786, 0.0157639124279964, 0.0157638817543983, 0.0157638355673638, 0.0157637924939871, 0.0157637639750888, 0.0157637535498842, 0.0157637586340441, 0.0157637733047399, 0.0157637910092456, 0.0157638065504621, 0.015763817090211, 0.0157638222122927, 0.01576382328741, 0.0157638224804064, 0.0157638217469779, 0.0157638221008747
flux1:, 0.67134429580082, 0.0155542469078284, 0.0155542475503574, 0.0155542472902727, 0.0155542453129501, 0.0155542402405771, 0.0155542307496576, 0.0155542163989167, 0.0155541984205629, 0.0155541801695951, 0.0155541669329946, 0.0155541648911698, 0.0155541792082836, 0.0155542115066613, 0.0155542573409176, 0.0155543046959173, 0.0155543349106417, 0.0155543275957324, 0.0155542706466175, 0.0155541744492377, 0.0155540842416993, 0.0155540748642136, 0.0155542011742167, 0.01555438997993, 0.0155543710622076, 0.015553999079024, 0.0155540184807531, 0.0155546929696017, 0.0155536728020932, 0.015554954498201, 0.0155541273565903, 0.015553641555534, 0.0155541273565903, 0.015554954498201, 0.0155536728020932, 0.0155546929696017, 0.0155540184807531, 0.015553999079024, 0.0155543710622076, 0.01555438997993, 0.0155542011742167, 0.0155540748642136, 0.0155540842416993, 0.0155541744492377, 0.0155542706466175, 0.0155543275957324, 0.0155543349106417, 0.0155543046959173, 0.0155542573409176, 0.0155542115066613, 0.0155541792082836, 0.0155541648911698, 0.0155541669329946, 0.0155541801695951, 0.0155541984205629, 0.0155542163989167, 0.0155542307496576, 0.0155542402405771, 0.0155542453129501, 0.0155542472902727, 0.0155542475503574, 0.0155542469078284
flux1:, 0.671606744704573, 0.0153339040899463, 0.0153339055543367, 0.0153339042939799, 0.0153338996955141, 0.0153338909278361, 0.015333877449884, 0.0153338596742147, 0.0153338395713694, 0.015333820948888, 0.0153338091461495, 0.0153338099691511, 0.0153338278584873, 0.0153338635409199, 0.015333911749717, 0.0153339599805571, 0.0153339896040011, 0.0153339808075077, 0.0153339223832283, 0.0153338254308244, 0.0153337350651191, 0.0153337247919454, 0.0153338476606514, 0.015334030823014, 0.0153340095041133, 0.0153336442449193, 0.0153336683554522, 0.0153343342940195, 0.015333331233998, 0.015334598063768, 0.015333784345952, 0.0153333055760447, 0.015333784345952, 0.015334598063768, 0.015333331233998, 0.0153343342940195, 0.0153336683554522, 0.0153336442449193, 0.0153340095041133, 0.015334030823014, 0.0153338476606514, 0.0153337247919454, 0.0153337350651191, 0.0153338254308244, 0.0153339223832283, 0.0153339808075077, 0.0153339896040011, 0.0153339599805571, 0.015333911749717, 0.0153338635409199, 0.0153338278584873, 0.0153338099691511, 0.0153338091461495, 0.015333820948888, 0.0153338395713694, 0.0153338596742147, 0.015333877449884, 0.0153338909278361, 0.0153338996955141, 0.0153339042939799, 0.0153339055543367, 0.0153339040899463
flux1:, 0.671869193608326, 0.0151033324102793, 0.0151033345470832, 0.0151033323319164, 0.0151033253455025, 0.0151033132598588, 0.0151032962441567, 0.0151032754774087, 0.0151032535826353, 0.0151032347524948, 0.0151032243436764, 0.0151032277930997, 0.015103248863917, 0.0151032874663161, 0.015103337608773, 0.0151033863916799, 0.0151034152869907, 0.0151034050866016, 0.0151033454548263, 0.0151032481309073, 0.0151031580013927, 0.0151031471381842, 0.0151032667382865, 0.0151034443506901, 0.015103420763681, 0.0151030623535563, 0.0151030908018318, 0.0151037474389604, 0.015102761797437, 0.0151040125626593, 0.0151032125883757, 0.01510274110284, 0.0151032125883757, 0.0151040125626593, 0.015102761797437, 0.0151037474389604, 0.0151030908018318, 0.0151030623535563, 0.015103420763681, 0.0151034443506901, 0.0151032667382865, 0.0151031471381842, 0.0151031580013927, 0.0151032481309073, 0.0151033454548263, 0.0151034050866016, 0.0151034152869907, 0.0151033863916799, 0.015103337608773, 0.0151032874663161, 0.015103248863917, 0.0151032277930997, 0.0151032243436764, 0.0151032347524948, 0.0151032535826353, 0.0151032754774087, 0.0151032962441567, 0.0151033132598588, 0.0151033253455025, 0.0151033323319164, 0.0151033345470832, 0.0151033324102793
flux1:, 0.67213164251208, 0.0148630896931823, 0.0148630923876201, 0.0148630893169343, 0.0148630802393457, 0.0148630652754053, 0.0148630452216659, 0.0148630219277673, 0.014862998578552, 0.014862979684008, 0.0148629705871087, 0.0148629763687163, 0.0148630001705298, 0.014863041175363, 0.0148630927721524, 0.0148631417655507, 0.0148631698004225, 0.0148631582984589, 0.0148630977662604, 0.0148630005018438, 0.014862911052439, 0.014862899952202, 0.0148630164978217, 0.014863188681244, 0.0148631629568477, 0.0148628114782112, 0.0148628438441282, 0.0148634904023501, 0.0148625223985356, 0.0148637558983, 0.0148629699257572, 0.0148625059500303, 0.0148629699257572, 0.0148637558983, 0.0148625223985356, 0.0148634904023501, 0.0148628438441282, 0.0148628114782112, 0.0148631629568477, 0.014863188681244, 0.0148630164978217, 0.014862899952202, 0.014862911052439, 0.0148630005018438, 0.0148630977662604, 0.0148631582984589, 0.0148631698004225, 0.0148631417655507, 0.0148630927721524, 0.014863041175363, 0.0148630001705298, 0.0148629763687163, 0.0148629705871087, 0.014862979684008, 0.014862998578552, 0.0148630219277673, 0.0148630452216659, 0.0148630652754053, 0.0148630802393457, 0.0148630893169343, 0.0148630923876201, 0.0148630896931823
flux1:, 0.672394091415833, 0.0146137505892873, 0.0146137537675603, 0.0146137499924875, 0.0146137391743232, 0.0146137218185325, 0.0146136992585465, 0.0146136739138149, 0.0146136494388161, 0.0146136305951919, 0.0146136226864703, 0.0146136304579436, 0.0146136564941012, 0.0146136993471253, 0.0146137518971539, 0.0146138007551606, 0.0146138278096802, 0.0146138151339603, 0.0146137540417259, 0.0146136573036348, 0.0146135690128442, 0.0146135580605112, 0.0146136717940438, 0.014613838688339, 0.0146138109521389, 0.0146134664487791, 0.014613502274001, 0.014614137964222, 0.014613187739778, 0.0146144027856662, 0.0146136310200608, 0.0146131747545447, 0.0146136310200608, 0.0146144027856662, 0.014613187739778, 0.014614137964222, 0.014613502274001, 0.0146134664487791, 0.0146138109521389, 0.014613838688339, 0.0146136717940438, 0.0146135580605112, 0.0146135690128442, 0.0146136573036348, 0.0146137540417259, 0.0146138151339603, 0.0146138278096802, 0.0146138007551606, 0.0146137518971539, 0.0146136993471253, 0.0146136564941012, 0.0146136304579436, 0.0146136226864703, 0.0146136305951919, 0.0146136494388161, 0.0146136739138149, 0.0146136992585465, 0.0146137218185325, 0.0146137391743232, 0.0146137499924876, 0.0146137537675603, 0.0146137505892873
flux1:, 0.672656540319586, 0.0143559042994712, 0.0143559079315773, 0.0143559036496874, 0.0143558914828638, 0.0143558722512179, 0.014355847730112, 0.0143558208064314, 0.0143557955136039, 0.0143557768034424, 0.0143557699203624, 0.0143557793013704, 0.0143558070442826, 0.0143558511720569, 0.0143559041690126, 0.0143559525540059, 0.0143559785270205, 0.0143559648299965, 0.0143559035436628, 0.0143558078214504, 0.0143557211864755, 0.0143557107830829, 0.0143558219621318, 0.0143559837178136, 0.0143559540882774, 0.0143556165703902, 0.0143556553700906, 0.014356279406988, 0.0143553470410851, 0.0143565424726418, 0.0143557850750704, 0.0143553366980418, 0.0143557850750704, 0.0143565424726418, 0.0143553470410851, 0.014356279406988, 0.0143556553700906, 0.0143556165703902, 0.0143559540882774, 0.0143559837178136, 0.0143558219621318, 0.0143557107830829, 0.0143557211864755, 0.0143558078214504, 0.0143559035436628, 0.0143559648299965, 0.0143559785270205, 0.0143559525540059, 0.0143559041690126, 0.0143558511720569, 0.0143558070442826, 0.0143557793013704, 0.0143557699203624, 0.0143557768034424, 0.0143557955136039, 0.0143558208064314, 0.014355847730112, 0.0143558722512179, 0.0143558914828638, 0.0143559036496874, 0.0143559079315773, 0.0143559042994712
flux1:, 0.672918989223339, 0.0140901522702067, 0.014090156369245, 0.0140901518161192, 0.0140901387193139, 0.0140901181393395, 0.0140900921973447, 0.014090064146962, 0.0140900383140428, 0.0140900197848938, 0.014090013731502, 0.0140900243156011, 0.0140900532229432, 0.0140900980503772, 0.0140901509984701, 0.0140901985922424, 0.0140902234060197, 0.0140902088622435, 0.0140901477641801, 0.0140900535562016, 0.0140899690767599, 0.0140899596238338, 0.0140900685087184, 0.0140902252795219, 0.0140901938668776, 0.014089863316905, 0.0140899045920411, 0.0140905162096373, 0.0140896017342524, 0.0140907764342371, 0.0140900335306651, 0.0140895932012268, 0.0140900335306651, 0.0140907764342371, 0.0140896017342524, 0.0140905162096373, 0.0140899045920411, 0.014089863316905, 0.0140901938668776, 0.0140902252795219, 0.0140900685087184, 0.0140899596238338, 0.0140899690767599, 0.0140900535562016, 0.0140901477641801, 0.0140902088622435, 0.0140902234060197, 0.0140901985922424, 0.0140901509984701, 0.0140900980503772, 0.0140900532229432, 0.0140900243156011, 0.014090013731502, 0.0140900197848938, 0.0140900383140428, 0.014090064146962, 0.0140900921973447, 0.0140901181393394, 0.0140901387193139, 0.0140901518161192, 0.014090156369245, 0.0140901522702067
flux1:, 0.673181438127093, 0.0138171058727873, 0.0138171104909627, 0.0138171059293156, 0.013817092332177, 0.013817070925027, 0.0138170440805905, 0.013817015323159, 0.0138169891908401, 0.0138169708556675, 0.0138169654100698, 0.013816976777855, 0.0138170063090302, 0.0138170512762501, 0.0138171037045432, 0.0138171502176488, 0.013817173820705, 0.0138171586227765, 0.0138170981017048, 0.0138170059008861, 0.0138169240633462, 0.0138169159480641, 0.0138170227903337, 0.0138171747267881, 0.0138171416327468, 0.0138168180117788, 0.0138168612614688, 0.013817459728351, 0.0138165631432575, 0.0138177160522006, 0.0138169877421677, 0.0138165556031289, 0.0138169877421677, 0.0138177160522006, 0.0138165631432575, 0.013817459728351, 0.0138168612614688, 0.0138168180117788, 0.0138171416327468, 0.0138171747267881, 0.0138170227903337, 0.0138169159480641, 0.0138169240633462, 0.0138170059008861, 0.0138170981017048, 0.0138171586227765, 0.013817173820705, 0.0138171502176488, 0.0138171037045432, 0.0138170512762501, 0.0138170063090302, 0.013816976777855, 0.0138169654100698, 0.0138169708556675, 0.0138169891908401, 0.013817015323159, 0.0138170440805905, 0.013817070925027, 0.013817092332177, 0.0138171059293156, 0.0138171104909627, 0.0138171058727873
flux1:, 0.673443887030846, 0.0135373840789399, 0.0135373893006846, 0.0135373850077423, 0.0135373713347279, 0.0135373495982553, 0.0135373223332177, 0.0135372932455571, 0.0135372670134973, 0.0135372488535361, 0.0135372437770243, 0.0135372555098986, 0.0135372851420563, 0.0135373297199311, 0.0135373811947587, 0.0135374263737775, 0.013537448741858, 0.0135374330950874, 0.0135373735354682, 0.0135372838153218, 0.0135372050777324, 0.0135371986593704, 0.0135373036916883, 0.0135374509358652, 0.0135374162541411, 0.0135370995086218, 0.0135371442422054, 0.0135377288758919, 0.0135368501628318, 0.0135379802924603, 0.0135372666572323, 0.0135368428378164, 0.0135372666572323, 0.0135379802924603, 0.0135368501628318, 0.0135377288758919, 0.0135371442422054, 0.0135370995086218, 0.0135374162541411, 0.0135374509358652, 0.0135373036916883, 0.0135371986593704, 0.0135372050777324, 0.0135372838153218, 0.0135373735354682, 0.0135374330950874, 0.013537448741858, 0.0135374263737775, 0.0135373811947587, 0.0135373297199311, 0.0135372851420563, 0.0135372555098986, 0.0135372437770243, 0.0135372488535361, 0.0135372670134973, 0.0135372932455571, 0.0135373223332177, 0.0135373495982553, 0.0135373713347279, 0.0135373850077423, 0.0135373893006846, 0.0135373840789399
flux1:, 0.673706335934599, 0.0132516111452528, 0.0132516170780522, 0.0132516133319812, 0.0132515999866855, 0.0132515783802759, 0.0132515511276949, 0.0132515220365608, 0.0132514958622188, 0.0132514778319707, 0.0132514728792688, 0.0132514845731742, 0.0132515138161179, 0.013251557519877, 0.0132516076549615, 0.0132516512875244, 0.013251672422822, 0.0132516565389061, 0.0132515983102503, 0.013251511511669, 0.0132514362902019, 0.0132514318883007, 0.0132515353159833, 0.0132516779975224, 0.0132516418150547, 0.0132513318835239, 0.0132513776319114, 0.0132519478119057, 0.0132510869474915, 0.0132521933926441, 0.0132514945025567, 0.0132510791208483, 0.0132514945025567, 0.0132521933926441, 0.0132510869474915, 0.0132519478119057, 0.0132513776319114, 0.0132513318835239, 0.0132516418150546, 0.0132516779975224, 0.0132515353159833, 0.0132514318883007, 0.0132514362902019, 0.013251511511669, 0.0132515983102503, 0.0132516565389061, 0.013251672422822, 0.0132516512875244, 0.0132516076549615, 0.013251557519877, 0.0132515138161179, 0.0132514845731742, 0.0132514728792688, 0.0132514778319707, 0.0132514958622188, 0.0132515220365608, 0.0132515511276949, 0.0132515783802759, 0.0132515999866855, 0.0132516133319812, 0.0132516170780522, 0.0132516111452528
flux1:, 0.673968784838352, 0.0129604143186743, 0.0129604210823071, 0.0129604181485263, 0.0129604054993045, 0.0129603844311231, 0.012960357566149, 0.012960328744128, 0.0129603027442352, 0.0129602847781804, 0.0129602797082241, 0.0129602909866958, 0.0129603193960867, 0.0129603617965727, 0.0129604102605809, 0.0129604521781195, 0.0129604721069077, 0.0129604561969688, 0.0129603996435241, 0.0129603161628409, 0.0129602448200939, 0.0129602427046851, 0.0129603446990935, 0.0129604829325399, 0.012960445331291, 0.0129601421508954, 0.0129601884768428, 0.0129607436559838, 0.0129599006229444, 0.0129609825716621, 0.0129602984924492, 0.0129598916575056, 0.0129602984924492, 0.0129609825716621, 0.0129599006229444, 0.0129607436559838, 0.0129601884768428, 0.0129601421508954, 0.0129604453312911, 0.0129604829325399, 0.0129603446990935, 0.0129602427046851, 0.0129602448200939, 0.0129603161628409, 0.0129603996435241, 0.0129604561969688, 0.0129604721069077, 0.0129604521781195, 0.0129604102605809, 0.0129603617965727, 0.0129603193960867, 0.0129602909866958, 0.0129602797082241, 0.0129602847781804, 0.0129603027442352, 0.012960328744128, 0.012960357566149, 0.0129603844311231, 0.0129604054993045, 0.0129604181485263, 0.0129604210823072, 0.0129604143186743
flux1:, 0.674231233742106, 0.0126644215750519, 0.0126644292900289, 0.0126644274082115, 0.0126644157758068, 0.0126643955929568, 0.012664369426987, 0.0126643410914504, 0.0126643153458037, 0.0126642973663206, 0.0126642919529727, 0.0126643024789214, 0.0126643296672856, 0.0126643703995136, 0.0126644169209278, 0.0126644569992275, 0.0126644757681608, 0.0126644600355232, 0.0126644054667733, 0.0126643256455076, 0.0126642584810212, 0.0126642588651575, 0.0126643595590523, 0.0126644934424768, 0.0126644545016546, 0.0126641580141752, 0.0126642045211753, 0.0126647442349598, 0.0126639190314293, 0.012664975772982, 0.0126643065709292, 0.0126639083845054, 0.0126643065709292, 0.012664975772982, 0.0126639190314293, 0.0126647442349598, 0.0126642045211753, 0.0126641580141752, 0.0126644545016546, 0.0126644934424768, 0.0126643595590523, 0.0126642588651575, 0.0126642584810212, 0.0126643256455076, 0.0126644054667733, 0.0126644600355232, 0.0126644757681608, 0.0126644569992275, 0.0126644169209278, 0.0126643703995136, 0.0126643296672856, 0.0126643024789214, 0.0126642919529727, 0.0126642973663206, 0.0126643153458037, 0.0126643410914504, 0.012664369426987, 0.0126643955929568, 0.0126644157758068, 0.0126644274082115, 0.0126644292900289, 0.0126644215750519
flux1:, 0.674493682645859, 0.0123642594022963, 0.012364268178298, 0.0123642675508106, 0.012364257198553, 0.0123642381804643, 0.0123642129586125, 0.0123641852735027, 0.0123641598306426, 0.0123641417565786, 0.0123641357986971, 0.0123641452844078, 0.0123641709295714, 0.012364209698406, 0.0123642540677149, 0.0123642922254524, 0.0123643098968472, 0.0123642945299349, 0.0123642422122974, 0.0123641663289318, 0.0123641035721718, 0.0123641066069001, 0.0123642060917792, 0.0123643357065984, 0.012364295505131, 0.0123640056623014, 0.0123640520018389, 0.012364575875479, 0.0123637685221137, 0.0123647994528037, 0.0123641451986236, 0.0123637557564709, 0.0123641451986236, 0.0123647994528037, 0.0123637685221137, 0.012364575875479, 0.0123640520018389, 0.0123640056623014, 0.012364295505131, 0.0123643357065984, 0.0123642060917792, 0.0123641066069001, 0.0123641035721718, 0.0123641663289318, 0.0123642422122974, 0.0123642945299349, 0.0123643098968472, 0.0123642922254524, 0.0123642540677149, 0.012364209698406, 0.0123641709295714, 0.0123641452844078, 0.0123641357986971, 0.0123641417565786, 0.0123641598306426, 0.0123641852735027, 0.0123642129586125, 0.0123642381804643, 0.012364257198553, 0.0123642675508106, 0.012364268178298, 0.0123642594022963
flux1:, 0.674756131549612, 0.0120605506392666, 0.0120605605643493, 0.0120605613467542, 0.0120605524737352, 0.0120605348289145, 0.0120605107306533, 0.0120604838107362, 0.012060458694994, 0.0120604404503185, 0.0120604337806475, 0.0120604419955809, 0.012060465846294, 0.0120605024291943, 0.0120605444985321, 0.0120605806940639, 0.0120605973405084, 0.0120605825062312, 0.0120605326562898, 0.0120604609203261, 0.0120604027262758, 0.0120604084980877, 0.0120605068234474, 0.0120606322353107, 0.0120605908544009, 0.0120603076223197, 0.0120603534993074, 0.0120608612523727, 0.0120600717971732, 0.012061076423836, 0.0120604371952153, 0.0120600565879394, 0.0120604371952153, 0.012061076423836, 0.0120600717971732, 0.0120608612523727, 0.0120603534993074, 0.0120603076223197, 0.0120605908544009, 0.0120606322353107, 0.0120605068234474, 0.0120604084980877, 0.0120604027262758, 0.0120604609203261, 0.0120605326562898, 0.0120605825062312, 0.0120605973405084, 0.0120605806940639, 0.0120605444985321, 0.0120605024291943, 0.012060465846294, 0.0120604419955809, 0.0120604337806475, 0.0120604404503185, 0.012060458694994, 0.0120604838107362, 0.0120605107306533, 0.0120605348289145, 0.0120605524737352, 0.0120605613467542, 0.0120605605643493, 0.0120605506392666
flux1:, 0.675018580453365, 0.0117539123808893, 0.0117539235121443, 0.0117539258062528, 0.0117539185436973, 0.0117539024097826, 0.0117538795524607, 0.0117538534695649, 0.0117538286889172, 0.011753810210905, 0.0117538027033366, 0.0117538094794445, 0.0117538313580919, 0.0117538656050095, 0.0117539052854808, 0.0117539395122178, 0.0117539552108758, 0.0117539410488424, 0.0117538938283661, 0.0117538263768105, 0.0117537728242084, 0.011753781354904, 0.0117538785292883, 0.011753999789863, 0.0117539573154464, 0.0117536806779334, 0.0117537258542177, 0.0117542173028014, 0.0117534458236103, 0.0117544237648172, 0.0117537996476374, 0.0117534279611168, 0.0117537996476374, 0.0117544237648172, 0.0117534458236103, 0.0117542173028014, 0.0117537258542177, 0.0117536806779334, 0.0117539573154464, 0.011753999789863, 0.0117538785292883, 0.011753781354904, 0.0117537728242084, 0.0117538263768105, 0.0117538938283661, 0.0117539410488424, 0.0117539552108758, 0.0117539395122178, 0.0117539052854808, 0.0117538656050095, 0.0117538313580919, 0.0117538094794445, 0.0117538027033366, 0.011753810210905, 0.0117538286889173, 0.0117538534695649, 0.0117538795524607, 0.0117539024097826, 0.0117539185436973, 0.0117539258062528, 0.0117539235121443, 0.0117539123808893
flux1:, 0.675281029357119, 0.0114449539593454, 0.0114449663155754, 0.0114449701653645, 0.0114449645762347, 0.0114449500231276, 0.0114449284679253, 0.0114449032586187, 0.0114448788127769, 0.0114448600592255, 0.0114448516340833, 0.0114448568684757, 0.0114448766709132, 0.0114449085015507, 0.011444945758567, 0.0114449780393117, 0.0114449928662828, 0.0114449794841242, 0.0114449349970501, 0.0114448718933731, 0.0114448229855262, 0.0114448342343363, 0.0114449302279773, 0.0114450473774334, 0.0114450039023806, 0.0114447338631708, 0.0114447781590694, 0.0114452532155084, 0.0114444998202403, 0.0114454508052795, 0.0114448418935662, 0.0114444792089483, 0.0114448418935662, 0.0114454508052796, 0.0114444998202403, 0.0114452532155084, 0.0114447781590694, 0.0114447338631708, 0.0114450039023806, 0.0114450473774334, 0.0114449302279773, 0.0114448342343363, 0.0114448229855262, 0.0114448718933731, 0.0114449349970501, 0.0114449794841242, 0.0114449928662828, 0.0114449780393117, 0.0114449457585669, 0.0114449085015507, 0.0114448766709132, 0.0114448568684757, 0.0114448516340833, 0.0114448600592255, 0.0114448788127769, 0.0114449032586187, 0.0114449284679253, 0.0114449500231276, 0.0114449645762347, 0.0114449701653645, 0.0114449663155754, 0.0114449539593454
flux1:, 0.675543478260872, 0.0111342750104112, 0.0111342885672348, 0.0111342939577625, 0.0111342900394487, 0.0111342770751439, 0.0111342568349355, 0.0111342325090459, 0.0111342083972346, 0.0111341893522973, 0.0111341799794081, 0.0111341836343479, 0.0111342013270283, 0.0111342307257723, 0.0111342655727936, 0.0111342959534401, 0.0111343099785127, 0.0111342974485409, 0.0111342557400021, 0.0111341969755186, 0.0111341526435242, 0.0111341665112573, 0.01113426126006, 0.0111343743300451, 0.0111343299559653, 0.0111340665396855, 0.0111341098335946, 0.0111345685038541, 0.011133833328597, 0.0111347571943812, 0.0111341635890768, 0.0111338099823898, 0.0111341635890768, 0.0111347571943812, 0.011133833328597, 0.0111345685038541, 0.0111341098335946, 0.0111340665396855, 0.0111343299559653, 0.0111343743300451, 0.01113426126006, 0.0111341665112573, 0.0111341526435242, 0.0111341969755186, 0.0111342557400021, 0.0111342974485409, 0.0111343099785127, 0.0111342959534401, 0.0111342655727936, 0.0111342307257723, 0.0111342013270283, 0.0111341836343479, 0.0111341799794081, 0.0111341893522973, 0.0111342083972346, 0.0111342325090459, 0.0111342568349355, 0.0111342770751439, 0.0111342900394487, 0.0111342939577625, 0.0111342885672348, 0.0111342750104112
flux1:, 0.675805927164625, 0.0108224636332136, 0.0108224783208373, 0.0108224851801087, 0.0108224828699009, 0.0108224714485151, 0.0108224524970401, 0.0108224290464314, 0.0108224052743638, 0.0108223859526797, 0.0108223756521261, 0.0108223777524545, 0.0108223933671275, 0.010822420376052, 0.0108224528671699, 0.0108224814101638, 0.0108224946922551, 0.0108224830496076, 0.0108224441069986, 0.010822389604519, 0.0108223497126442, 0.0108223660475633, 0.0108224594581517, 0.0108225684750398, 0.0108225233135711, 0.0108222665654964, 0.0108223087916692, 0.0108227511705811, 0.0108220343757797, 0.0108229310618863, 0.010822352868585, 0.010822008410009, 0.010822352868585, 0.0108229310618863, 0.0108220343757797, 0.0108227511705811, 0.0108223087916692, 0.0108222665654964, 0.0108225233135711, 0.0108225684750398, 0.0108224594581517, 0.0108223660475633, 0.0108223497126442, 0.010822389604519, 0.0108224441069986, 0.0108224830496076, 0.0108224946922551, 0.0108224814101638, 0.0108224528671699, 0.010822420376052, 0.0108223933671275, 0.0108223777524545, 0.0108223756521261, 0.0108223859526797, 0.0108224052743638, 0.0108224290464314, 0.0108224524970401, 0.0108224714485151, 0.0108224828699009, 0.0108224851801087, 0.0108224783208373, 0.0108224636332136
flux1:, 0.676068376068379, 0.0105100946507935, 0.0105101103545138, 0.0105101185580802, 0.0105101177409778, 0.0105101077723958, 0.0105100900541184, 0.0105100674611625, 0.0105100440468059, 0.0105100244957228, 0.0105100133362958, 0.0105100139645124, 0.0105100275908717, 0.0105100523012684, 0.0105100825230832, 0.0105101093010177, 0.0105101218845422, 0.0105101111268837, 0.01051007488287, 0.0105100245023877, 0.0105099888552867, 0.0105100074603693, 0.0105100994158939, 0.0105102044040996, 0.0105101585776026, 0.0105099085622383, 0.0105099497069037, 0.01051037597151, 0.0105096777365, 0.0105105472785998, 0.0105099846044097, 0.0105096493572689, 0.0105099846044097, 0.0105105472785998, 0.0105096777365, 0.01051037597151, 0.0105099497069037, 0.0105099085622383, 0.0105101585776026, 0.0105102044040996, 0.0105100994158939, 0.0105100074603693, 0.0105099888552867, 0.0105100245023877, 0.01051007488287, 0.0105101111268837, 0.0105101218845422, 0.0105101093010177, 0.0105100825230832, 0.0105100523012684, 0.0105100275908717, 0.0105100139645124, 0.0105100133362958, 0.0105100244957228, 0.0105100440468059, 0.0105100674611625, 0.0105100900541184, 0.0105101077723958, 0.0105101177409778, 0.0105101185580802, 0.0105101103545138, 0.0105100946507935
flux1:, 0.676330824972132, 0.0101977279779543, 0.0101977445412764, 0.0101977539192059, 0.0101977544375211, 0.0101977457980295, 0.0101977292380778, 0.0101977074833313, 0.0101976844611542, 0.0101976647609604, 0.0101976528564506, 0.0101976521457726, 0.0101976639224989, 0.0101976864654219, 0.0101977145286622, 0.0101977396183456, 0.0101977515306841, 0.0101977416194603, 0.0101977079567556, 0.0101976615028681, 0.0101976298542629, 0.0101976504954745, 0.0101977408618708, 0.0101978418470392, 0.0101977954886443, 0.0101975522872283, 0.0101975923832658, 0.0101980027845723, 0.0101973233007805, 0.010198165822749, 0.0101976187724705, 0.01019729279201, 0.0101976187724705, 0.010198165822749, 0.0101973233007805, 0.0101980027845723, 0.0101975923832658, 0.0101975522872283, 0.0101977954886443, 0.0101978418470392, 0.0101977408618708, 0.0101976504954745, 0.0101976298542629, 0.0101976615028681, 0.0101977079567556, 0.0101977416194603, 0.0101977515306841, 0.0101977396183456, 0.0101977145286622, 0.0101976864654219, 0.0101976639224989, 0.0101976521457726, 0.0101976528564506, 0.0101976647609604, 0.0101976844611542, 0.0101977074833313, 0.0101977292380778, 0.0101977457980295, 0.0101977544375211, 0.0101977539192059, 0.0101977445412764, 0.0101977279779543
flux1:, 0.676593273875885, 0.00988590710194126, 0.00988592433204785, 0.00988593467778266, 0.00988593634192862, 0.00988592888520343, 0.00988591339882855, 0.00988589246750917, 0.00988586989101741, 0.00988585015321865, 0.00988583765679254, 0.00988583578259766, 0.00988584588728795, 0.0098858664236083, 0.00988589245491135, 0.00988591593218453, 0.00988592718235814, 0.00988591804551865, 0.00988588680318661, 0.00988584403389163, 0.00988581609631025, 0.00988583851150373, 0.00988592714390717, 0.00988602415581098, 0.00988597740880597, 0.00988574111586401, 0.00988578023629815, 0.00988617508978161, 0.00988551455293975, 0.00988633025796342, 0.00988579892978852, 0.0098854822618075, 0.00988579892978852, 0.00988633025796342, 0.00988551455293975, 0.0098861750897816, 0.00988578023629814, 0.00988574111586401, 0.00988597740880597, 0.00988602415581098, 0.00988592714390717, 0.00988583851150373, 0.00988581609631025, 0.00988584403389163, 0.00988588680318661, 0.00988591804551865, 0.00988592718235813, 0.00988591593218453, 0.00988589245491135, 0.00988586642360829, 0.00988584588728795, 0.00988583578259765, 0.00988583765679253, 0.00988585015321865, 0.00988586989101742, 0.00988589246750917, 0.00988591339882855, 0.00988592888520342, 0.00988593634192861, 0.00988593467778266, 0.00988592433204785, 0.00988590710194127
flux1:, 0.676855722779638, 0.00957515768055738, 0.00957517535572619, 0.00957518643626387, 0.00957518903609346, 0.00957518260393676, 0.00957516810500707, 0.00957514799197242, 0.00957512593445965, 0.0095751062982481, 0.00957509339524248, 0.00957509056535857, 0.00957509920385168, 0.00957511791429826, 0.00957514204852255, 0.00957516398404089, 0.00957517456261722, 0.00957516609865724, 0.00957513707963743, 0.0095750977161105, 0.00957507317126156, 0.00957509707932515, 0.00957518382835974, 0.00957527690337018, 0.00957522991994977, 0.00957500063907476, 0.00957503888967833, 0.00957541856491231, 0.00957477716664581, 0.00957556632765359, 0.00957505080859279, 0.00957474348800562, 0.00957505080859279, 0.00957556632765359, 0.00957477716664581, 0.00957541856491231, 0.00957503888967833, 0.00957500063907476, 0.00957522991994977, 0.00957527690337018, 0.00957518382835974, 0.00957509707932515, 0.00957507317126156, 0.0095750977161105, 0.00957513707963744, 0.00957516609865724, 0.00957517456261722, 0.00957516398404089, 0.00957514204852255, 0.00957511791429826, 0.00957509920385168, 0.00957509056535857, 0.00957509339524247, 0.00957510629824809, 0.00957512593445965, 0.00957514799197242, 0.00957516810500707, 0.00957518260393676, 0.00957518903609346, 0.00957518643626387, 0.00957517535572619, 0.00957515768055739
flux1:, 0.677118171683392, 0.00926598626137848, 0.00926600413984911, 0.00926601570663941, 0.00926601902271308, 0.00926601345499753, 0.00926599986314205, 0.00926598057619105, 0.00926595912974407, 0.0092659397569034, 0.00926592665644109, 0.00926592310077011, 0.00926593049637011, 0.00926594757199324, 0.00926596994537228, 0.0092659904014921, 0.00926600028168383, 0.0092659923647938, 0.00926596534431337, 0.00926592908125537, 0.00926590759062095, 0.00926593270051416, 0.0092660174182123, 0.00926610660124134, 0.00926605954067325, 0.00926583737972216, 0.0092658748910373, 0.00926623980081312, 0.00926561771996943, 0.00926638066971307, 0.00926588103095602, 0.00926558308035184, 0.00926588103095602, 0.00926638066971306, 0.00926561771996942, 0.00926623980081313, 0.00926587489103729, 0.00926583737972216, 0.00926605954067325, 0.00926610660124134, 0.0092660174182123, 0.00926593270051417, 0.00926590759062095, 0.00926592908125537, 0.00926596534431337, 0.0092659923647938, 0.00926600028168384, 0.0092659904014921, 0.00926596994537229, 0.00926594757199324, 0.00926593049637012, 0.00926592310077012, 0.0092659266564411, 0.00926593975690339, 0.00926595912974407, 0.00926598057619105, 0.00926599986314205, 0.00926601345499753, 0.00926601902271309, 0.00926601570663941, 0.00926600413984911, 0.00926598626137848
flux1:, 0.677380620587145, 0.0089588791248155, 0.00895889695454365, 0.00895890875448701, 0.00895891256869731, 0.00895890771206671, 0.00895889495819682, 0.00895887651963201, 0.00895885579253737, 0.00895883686110682, 0.00895882378697558, 0.00895881974694713, 0.00895882613001296, 0.00895884176344914, 0.00895886250782264, 0.00895888153665803, 0.00895889067650637, 0.00895888316257491, 0.00895885789708396, 0.00895882441322769, 0.00895880562847805, 0.00895883164783161, 0.00895891419297554, 0.0089589995388273, 0.00895895256511755, 0.00895873763103878, 0.00895877455012867, 0.00895912513944008, 0.00895852253350822, 0.0089592596546035, 0.00895877594700837, 0.00895848737527611, 0.00895877594700838, 0.00895925965460351, 0.00895852253350823, 0.00895912513944008, 0.00895877455012867, 0.00895873763103879, 0.00895895256511756, 0.0089589995388273, 0.00895891419297554, 0.00895883164783161, 0.00895880562847805, 0.00895882441322769, 0.00895885789708396, 0.00895888316257491, 0.00895889067650637, 0.00895888153665803, 0.00895886250782264, 0.00895884176344914, 0.00895882613001296, 0.00895881974694713, 0.00895882378697558, 0.00895883686110682, 0.00895885579253737, 0.00895887651963201, 0.00895889495819682, 0.00895890771206671, 0.00895891256869731, 0.008958908754487, 0.00895889695454365, 0.0089588791248155
flux1:, 0.677643069490898, 0.00865430125287748, 0.00865431878158999, 0.00865433056755693, 0.00865433467261457, 0.008654330387598, 0.00865431841765638, 0.00865430086415901, 0.00865428097694831, 0.00865426267402434, 0.00865424985527853, 0.00865424557360269, 0.00865425117192087, 0.00865426554976343, 0.00865428478804273, 0.00865430243068664, 0.00865431077616891, 0.00865430350935096, 0.00865427974561442, 0.00865424871399883, 0.00865423228686726, 0.00865425892986687, 0.00865433917259065, 0.00865442074669488, 0.00865437402585913, 0.00865416641936949, 0.00865420290160674, 0.00865453963684868, 0.00865395663379734, 0.00865466834901501, 0.00865420059890332, 0.0086539213999831, 0.00865420059890332, 0.00865466834901501, 0.00865395663379734, 0.00865453963684868, 0.00865420290160674, 0.00865416641936949, 0.00865437402585913, 0.00865442074669488, 0.00865433917259065, 0.00865425892986687, 0.00865423228686726, 0.00865424871399883, 0.00865427974561442, 0.00865430350935095, 0.00865431077616891, 0.00865430243068664, 0.00865428478804273, 0.00865426554976343, 0.00865425117192087, 0.00865424557360269, 0.00865424985527853, 0.00865426267402434, 0.00865428097694831, 0.00865430086415901, 0.00865431841765638, 0.008654330387598, 0.00865433467261457, 0.00865433056755693, 0.00865431878158999, 0.00865430125287747
flux1:, 0.677905518394651, 0.00835269542463548, 0.00835271240961399, 0.00835272394996794, 0.00835272815735667, 0.00835272432367365, 0.00835271310058035, 0.00835269648155327, 0.00835267756199398, 0.00835266007607889, 0.00835264773781366, 0.00835264344896066, 0.00835264847924707, 0.00835266177574676, 0.00835267961869153, 0.00835269590552862, 0.00835270339438445, 0.0083526962139322, 0.00835267369792227, 0.00835264479557453, 0.00835263038688021, 0.00835265738120709, 0.00835273520674435, 0.00835281308528136, 0.00835276678234584, 0.00835256659267549, 0.00835260279385432, 0.00835292615255571, 0.00835236284337989, 0.00835304960644278, 0.00835259781185518, 0.008352327963668, 0.00835259781185518, 0.00835304960644278, 0.00835236284337989, 0.00835292615255571, 0.00835260279385432, 0.00835256659267549, 0.00835276678234584, 0.00835281308528135, 0.00835273520674435, 0.00835265738120709, 0.00835263038688021, 0.00835264479557454, 0.00835267369792227, 0.0083526962139322, 0.00835270339438445, 0.00835269590552862, 0.00835267961869153, 0.00835266177574676, 0.00835264847924707, 0.00835264344896066, 0.00835264773781366, 0.00835266007607889, 0.00835267756199398, 0.00835269648155327, 0.00835271310058036, 0.00835272432367365, 0.00835272815735667, 0.00835272394996794, 0.00835271240961399, 0.00835269542463548
flux1:, 0.678167967298405, 0.00805448143857155, 0.00805449765564043, 0.00805450874233821, 0.00805451288846184, 0.00805450940842047, 0.00805449891229759, 0.00805448328691457, 0.00805446546430202, 0.00805444897761559, 0.00805443733233136, 0.00805443325410133, 0.00805443791489741, 0.0080544502871304, 0.00805446683143651, 0.00805448178341765, 0.00805448834945967, 0.00805448109651215, 0.00805445958177149, 0.00805443249848601, 0.00805441978604886, 0.00805444687870843, 0.00805452219022107, 0.00805459645967807, 0.00805455073554462, 0.00805435803545658, 0.00805439410448697, 0.00805470456585683, 0.00805416099808154, 0.00805482328518427, 0.00805438741272532, 0.00805412687632385, 0.00805438741272532, 0.00805482328518427, 0.00805416099808154, 0.00805470456585683, 0.00805439410448697, 0.00805435803545658, 0.00805455073554462, 0.00805459645967807, 0.00805452219022107, 0.00805444687870843, 0.00805441978604886, 0.00805443249848601, 0.00805445958177149, 0.00805448109651215, 0.00805448834945967, 0.00805448178341765, 0.00805446683143651, 0.0080544502871304, 0.00805443791489741, 0.00805443325410132, 0.00805443733233136, 0.00805444897761559, 0.00805446546430202, 0.00805448328691456, 0.00805449891229759, 0.00805450940842047, 0.00805451288846184, 0.00805450874233821, 0.00805449765564042, 0.00805448143857156
flux1:, 0.678430416202158, 0.00776005546123484, 0.00776007071250634, 0.0077600811674595, 0.00776008511782925, 0.00776008191783792, 0.00776007214469208, 0.00776005757795774, 0.00776004097708624, 0.00776002565823881, 0.00776001489816133, 0.00776001122463101, 0.00776001569077161, 0.0077600272753276, 0.00776004260295604, 0.00776005623366014, 0.00776006181131822, 0.0077600543353603, 0.00776003359054619, 0.00776000803650446, 0.00775999672176116, 0.00776002368369077, 0.00776009640415996, 0.00776016716038638, 0.00776012216869968, 0.0077599370099725, 0.00775997308237806, 0.0077602711188958, 0.00775974729123227, 0.00776038559345785, 0.00775996557582715, 0.0077597142948006, 0.00775996557582715, 0.00776038559345785, 0.00775974729123228, 0.0077602711188958, 0.00775997308237807, 0.0077599370099725, 0.00776012216869968, 0.00776016716038638, 0.00776009640415996, 0.00776002368369077, 0.00775999672176116, 0.00776000803650446, 0.00776003359054619, 0.0077600543353603, 0.00776006181131822, 0.00776005623366014, 0.00776004260295605, 0.0077600272753276, 0.00776001569077161, 0.00776001122463101, 0.00776001489816133, 0.00776002565823881, 0.00776004097708624, 0.00776005757795774, 0.00776007214469208, 0.00776008191783792, 0.00776008511782925, 0.0077600811674595, 0.00776007071250634, 0.00776005546123484
flux1:, 0.678692865105911, 0.00746978950090744, 0.00746980362093727, 0.0074698133004392, 0.00746981695187165, 0.00746981398219388, 0.00746980494131533, 0.00746979149947859, 0.00746977623466923, 0.00746976223205617, 0.00746975252270878, 0.0074697494187564, 0.00746975383749613, 0.00746976474865839, 0.00746977892727599, 0.00746979124555215, 0.00746979577440016, 0.00746978793912897, 0.00746976775449814, 0.00746974346653888, 0.00746973327973467, 0.00746975990914142, 0.00746982998234535, 0.00746989732919533, 0.00746985321334685, 0.0074696756228832, 0.00746971181528123, 0.00746999788550879, 0.00746949374380575, 0.00747010856056546, 0.00746970429484203, 0.00746946219499589, 0.00746970429484203, 0.00747010856056546, 0.00746949374380575, 0.00746999788550879, 0.00746971181528123, 0.0074696756228832, 0.00746985321334686, 0.00746989732919533, 0.00746982998234535, 0.00746975990914142, 0.00746973327973467, 0.00746974346653888, 0.00746976775449813, 0.00746978793912897, 0.00746979577440016, 0.00746979124555214, 0.00746977892727599, 0.00746976474865839, 0.00746975383749613, 0.00746974941875641, 0.00746975252270878, 0.00746976223205617, 0.00746977623466924, 0.00746979149947859, 0.00746980494131533, 0.00746981398219388, 0.00746981695187165, 0.00746981330043919, 0.00746980362093727, 0.00746978950090744
flux1:, 0.678955314009665, 0.00718403100432067, 0.00718404386444071, 0.00718405266158687, 0.00718405594249895, 0.00718405317547089, 0.00718404488586345, 0.00718403263154479, 0.00718401880108486, 0.00718400623730541, 0.00718399771255081, 0.00718399531007, 0.00718399979886942, 0.00718401012818805, 0.00718402321254272, 0.00718403422550879, 0.00718403765453407, 0.00718402934290976, 0.00718400953556194, 0.00718398628197678, 0.00718397698587563, 0.00718400311031071, 0.00718407050095173, 0.00718413454861684, 0.00718409143901072, 0.00718392141570285, 0.00718395782139731, 0.00718423236413526, 0.00718374779871086, 0.00718433963228661, 0.00718395097900201, 0.00718371796832267, 0.00718395097900201, 0.0071843396322866, 0.00718374779871086, 0.00718423236413526, 0.0071839578213973, 0.00718392141570284, 0.00718409143901071, 0.00718413454861684, 0.00718407050095173, 0.00718400311031071, 0.00718397698587563, 0.00718398628197678, 0.00718400953556194, 0.00718402934290976, 0.00718403765453407, 0.00718403422550879, 0.00718402321254272, 0.00718401012818805, 0.00718399979886942, 0.00718399531006999, 0.00718399771255081, 0.00718400623730541, 0.00718401880108486, 0.00718403263154479, 0.00718404488586345, 0.00718405317547089, 0.00718405594249895, 0.00718405266158687, 0.00718404386444071, 0.00718403100432067
flux1:, 0.679217762913418, 0.00690310257383857, 0.00690311408455465, 0.00690312192970244, 0.00690312479868925, 0.00690312222569019, 0.00690311471187867, 0.00690310369926409, 0.00690309138056923, 0.00690308034810333, 0.00690307310678672, 0.00690307150261227, 0.00690307614850503, 0.0069030859656042, 0.00690309799962581, 0.00690310771579503, 0.00690311000719651, 0.00690310112550099, 0.00690308154326122, 0.00690305912706019, 0.00690305051917857, 0.00690307599640502, 0.00690314068947914, 0.00690320155262207, 0.00690315956431299, 0.00690299707676188, 0.00690303376253114, 0.0069032971923824, 0.00690283203676827, 0.0069034013879907, 0.00690302817099471, 0.0069028041398992, 0.00690302817099471, 0.0069034013879907, 0.00690283203676827, 0.0069032971923824, 0.00690303376253114, 0.00690299707676189, 0.00690315956431299, 0.00690320155262207, 0.00690314068947914, 0.00690307599640502, 0.00690305051917857, 0.00690305912706019, 0.00690308154326122, 0.006903101125501, 0.00690311000719651, 0.00690310771579503, 0.00690309799962581, 0.0069030859656042, 0.00690307614850503, 0.00690307150261227, 0.00690307310678672, 0.00690308034810333, 0.00690309138056923, 0.00690310369926409, 0.00690311471187868, 0.00690312222569019, 0.00690312479868926, 0.00690312192970244, 0.00690311408455465, 0.00690310257383858
flux1:, 0.679480211817171, 0.00662730180196419, 0.00662731191342466, 0.00662731877284509, 0.00662732121580751, 0.00662731884331933, 0.00662731213088979, 0.00662730240131544, 0.00662729164706838, 0.00662728220536592, 0.00662727630960421, 0.00662727556508946, 0.00662728042548408, 0.00662728977989991, 0.00662730079929792, 0.00662730923161559, 0.00662731036394963, 0.00662730084473088, 0.00662728136861434, 0.00662725962926984, 0.00662725154269692, 0.00662727626045183, 0.00662733825997758, 0.00662739605577882, 0.0066273552865723, 0.00662720027171953, 0.0066272372758307, 0.00662748998018285, 0.00662704401125759, 0.00662759137630927, 0.00662723338340454, 0.00662701820526468, 0.00662723338340454, 0.00662759137630927, 0.00662704401125759, 0.00662748998018285, 0.0066272372758307, 0.00662720027171953, 0.00662735528657229, 0.00662739605577882, 0.00662733825997758, 0.00662727626045183, 0.00662725154269692, 0.00662725962926984, 0.00662728136861434, 0.00662730084473088, 0.00662731036394963, 0.00662730923161559, 0.00662730079929792, 0.00662728977989991, 0.00662728042548408, 0.00662727556508947, 0.00662727630960421, 0.00662728220536592, 0.00662729164706839, 0.00662730240131544, 0.00662731213088979, 0.00662731884331933, 0.00662732121580751, 0.00662731877284509, 0.00662731191342466, 0.00662730180196418
flux1:, 0.679742660720924, 0.0063569012194937, 0.00635690992014516, 0.00635691579310786, 0.00635691781925419, 0.00635691566436785, 0.00635690977558017, 0.00635690135378663, 0.00635689218923581, 0.00635688436329153, 0.00635687983837079, 0.00635687998048302, 0.0063568850851982, 0.00635689400901219, 0.00635690404413904, 0.00635691121273216, 0.00635691118326757, 0.00635690098710212, 0.00635688153236758, 0.0063568603461055, 0.00635685264902371, 0.00635687652380893, 0.00635693585104744, 0.00635699069727341, 0.00635695122635534, 0.00635680358904872, 0.00635684092048377, 0.00635708325786788, 0.00635665619731133, 0.00635718206560501, 0.00635683904990156, 0.00635663258182348, 0.00635683904990156, 0.00635718206560501, 0.00635665619731133, 0.00635708325786788, 0.00635684092048377, 0.00635680358904872, 0.00635695122635535, 0.00635699069727341, 0.00635693585104744, 0.00635687652380893, 0.00635685264902371, 0.0063568603461055, 0.00635688153236758, 0.00635690098710213, 0.00635691118326757, 0.00635691121273216, 0.00635690404413905, 0.00635689400901219, 0.0063568850851982, 0.00635687998048302, 0.00635687983837079, 0.00635688436329153, 0.00635689218923581, 0.00635690135378663, 0.00635690977558017, 0.00635691566436786, 0.00635691781925419, 0.00635691579310786, 0.00635690992014516, 0.0063569012194937
flux1:, 0.680005109624678, 0.00609214835317089, 0.00609215566681048, 0.00609216058140959, 0.00609216221848945, 0.00609216030421387, 0.00609215525399308, 0.00609214814526673, 0.00609214056679352, 0.00609213434719968, 0.00609213118296758, 0.00609213220670826, 0.00609213756100102, 0.0060921460720197, 0.0060921551507772, 0.0060921610852505, 0.00609215991144145, 0.00609214902750448, 0.00609212954335895, 0.00609210882211757, 0.00609210141617743, 0.0060921243912396, 0.00609218108254637, 0.00609223309573576, 0.00609219498287393, 0.00609205459635209, 0.00609209223518585, 0.00609232453492566, 0.00609191605188249, 0.00609242090493097, 0.00609209258684941, 0.00609189467068201, 0.00609209258684941, 0.00609242090493097, 0.00609191605188249, 0.00609232453492567, 0.00609209223518585, 0.0060920545963521, 0.00609219498287394, 0.00609223309573576, 0.00609218108254637, 0.0060921243912396, 0.00609210141617743, 0.00609210882211757, 0.00609212954335895, 0.00609214902750448, 0.00609215991144145, 0.00609216108525051, 0.0060921551507772, 0.0060921460720197, 0.00609213756100102, 0.00609213220670826, 0.00609213118296758, 0.00609213434719968, 0.00609214056679352, 0.00609214814526673, 0.00609215525399308, 0.00609216030421387, 0.00609216221848945, 0.00609216058140958, 0.00609215566681048, 0.00609214835317088
flux1:, 0.680267558528431, 0.00583326588824776, 0.00583327186975666, 0.00583327587782912, 0.00583327716696565, 0.00583327551767111, 0.00583327131023218, 0.00583326549858398, 0.0058332594735694, 0.00583325481796342, 0.00583325297154025, 0.00583325484345054, 0.00583326043177379, 0.00583326853700526, 0.00583327668759243, 0.00583328142874256, 0.0058332791487761, 0.00583326759426074, 0.00583324806233002, 0.00583322775155067, 0.00583322056928434, 0.0058332426119599, 0.00583329671640772, 0.00583334601026093, 0.005833309295594, 0.00583317600283997, 0.00583321390167395, 0.0058334364646991, 0.00583304617950636, 0.00583353049067228, 0.00583321656050799, 0.00583302702404788, 0.00583321656050799, 0.00583353049067228, 0.00583304617950636, 0.0058334364646991, 0.00583321390167395, 0.00583317600283997, 0.00583330929559401, 0.00583334601026094, 0.00583329671640772, 0.0058332426119599, 0.00583322056928434, 0.00583322775155066, 0.00583324806233002, 0.00583326759426074, 0.0058332791487761, 0.00583328142874256, 0.00583327668759244, 0.00583326853700527, 0.00583326043177379, 0.00583325484345054, 0.00583325297154025, 0.00583325481796343, 0.0058332594735694, 0.00583326549858398, 0.00583327131023218, 0.00583327551767111, 0.00583327716696564, 0.00583327587782912, 0.00583327186975666, 0.00583326588824776
flux1:, 0.680530007432184, 0.00558045193096472, 0.00558045666105753, 0.00558045983256266, 0.00558046082303584, 0.00558045946032177, 0.00558045608662131, 0.00558045153407893, 0.00558044700202761, 0.00558044383778729, 0.00558044323736948, 0.0055804458998526, 0.00558045169007063, 0.00558045938926144, 0.00558046664259295, 0.00558047024345439, 0.0055804669158779, 0.00558045473435378, 0.00558043516607508, 0.00558041524151987, 0.00558040824299834, 0.00558042934160596, 0.00558048091851322, 0.00558052760255014, 0.00558049230695518, 0.00558036592283979, 0.00558040400916173, 0.00558061710982899, 0.00558024459863614, 0.00558070883362943, 0.00558040895457691, 0.00558022761293322, 0.00558040895457691, 0.00558070883362943, 0.00558024459863614, 0.00558061710982899, 0.00558040400916173, 0.00558036592283978, 0.00558049230695518, 0.00558052760255014, 0.00558048091851322, 0.00558042934160596, 0.00558040824299834, 0.00558041524151987, 0.00558043516607508, 0.00558045473435379, 0.0055804669158779, 0.00558047024345439, 0.00558046664259295, 0.00558045938926143, 0.00558045169007064, 0.0055804458998526, 0.00558044323736948, 0.00558044383778729, 0.00558044700202762, 0.00558045153407893, 0.00558045608662131, 0.00558045946032177, 0.00558046082303585, 0.00558045983256266, 0.00558045666105753, 0.00558045193096472
flux1:, 0.680792456335937, 0.00533388036560164, 0.00533388394495392, 0.0053338863621782, 0.00533388710647713, 0.00533388604569852, 0.00533388348183719, 0.00533388012885581, 0.00533387700366879, 0.00533387523165418, 0.00533387578114993, 0.00533387915732878, 0.00533388510512675, 0.00533389239414728, 0.00533389878580866, 0.00533390131198947, 0.00533389701446802, 0.00533388427330974, 0.00533386470643434, 0.00533384517024865, 0.00533383833919602, 0.00533385849965645, 0.00533390761614193, 0.0053339517946755, 0.00533391792068058, 0.0053337982347907, 0.00533383641410632, 0.00533404030284982, 0.00533368510294131, 0.00533412972091845, 0.00533384353244743, 0.00533367018952742, 0.00533384353244743, 0.00533412972091844, 0.00533368510294131, 0.00533404030284983, 0.00533383641410631, 0.0053337982347907, 0.00533391792068058, 0.0053339517946755, 0.00533390761614193, 0.00533385849965645, 0.00533383833919602, 0.00533384517024865, 0.00533386470643434, 0.00533388427330974, 0.00533389701446802, 0.00533390131198947, 0.00533389878580866, 0.00533389239414728, 0.00533388510512674, 0.00533387915732878, 0.00533387578114992, 0.00533387523165418, 0.00533387700366879, 0.00533388012885582, 0.00533388348183719, 0.00533388604569852, 0.00533388710647713, 0.0053338863621782, 0.00533388394495392, 0.00533388036560163
flux1:, 0.681054905239691, 0.00509370130042568, 0.0050937038435441, 0.00509370559546807, 0.00509370614488091, 0.00509370539250184, 0.00509370359913112, 0.00509370136605967, 0.00509369953929206, 0.00509369903839618, 0.00509370062261502, 0.00509370462144593, 0.00509371067468956, 0.00509371754858982, 0.00509372312023642, 0.00509372464954464, 0.00509371947683847, 0.005093706263886, 0.00509368675830255, 0.00509366763454896, 0.00509366097412696, 0.00509368021648045, 0.00509372694514983, 0.00509376871660138, 0.0050937362497893, 0.00509362302981628, 0.00509366118938227, 0.00509385609599994, 0.00509351771162212, 0.00509394316673378, 0.0050936702882053, 0.0050935047382799, 0.0050936702882053, 0.00509394316673378, 0.00509351771162212, 0.00509385609599994, 0.00509366118938228, 0.00509362302981628, 0.0050937362497893, 0.00509376871660137, 0.00509372694514983, 0.00509368021648045, 0.00509366097412696, 0.00509366763454896, 0.00509368675830255, 0.005093706263886, 0.00509371947683847, 0.00509372464954464, 0.00509372312023642, 0.00509371754858981, 0.00509371067468956, 0.00509370462144593, 0.00509370062261502, 0.00509369903839618, 0.00509369953929206, 0.00509370136605967, 0.00509370359913112, 0.00509370539250184, 0.00509370614488091, 0.00509370559546807, 0.0050937038435441, 0.00509370130042568
flux1:, 0.681317354143444, 0.00486004159658338, 0.00486004322576296, 0.00486004440288306, 0.00486004480383071, 0.00486004435570477, 0.00486004327842344, 0.00486004206790611, 0.0048600414128035, 0.00486004204505003, 0.00486004453516657, 0.00486004905654589, 0.00486005515937817, 0.0048600616149752, 0.00486006641512555, 0.00486006703652713, 0.00486006109781135, 0.00486004751744777, 0.00486002815054673, 0.00486000948043765, 0.00486000300890334, 0.00486002136387791, 0.00486006578072681, 0.00486010523729012, 0.00486007414812082, 0.00485996714367139, 0.00486000515664994, 0.00486019129402809, 0.00485986920251967, 0.00486027594575357, 0.00486001598016533, 0.00485985800947547, 0.00486001598016533, 0.00486027594575357, 0.00485986920251967, 0.00486019129402809, 0.00486000515664993, 0.00485996714367139, 0.00486007414812082, 0.00486010523729012, 0.00486006578072681, 0.00486002136387791, 0.00486000300890334, 0.00486000948043765, 0.00486002815054673, 0.00486004751744777, 0.00486006109781135, 0.00486006703652713, 0.00486006641512555, 0.0048600616149752, 0.00486005515937817, 0.0048600490565459, 0.00486004453516657, 0.00486004204505003, 0.0048600414128035, 0.00486004206790612, 0.00486004327842344, 0.00486004435570477, 0.00486004480383071, 0.00486004440288305, 0.00486004322576296, 0.00486004159658338
flux1:, 0.681579803047197, 0.0046330054737355, 0.004633006313411, 0.00463300700325095, 0.00463300729450327, 0.00463300713511066, 0.00463300670577483, 0.00463300640592017, 0.00463300678199999, 0.00463300839792057, 0.00463301165694402, 0.00463301659657326, 0.00463302269307395, 0.00463302873097538, 0.00463303281519014, 0.00463303262717434, 0.00463302604284824, 0.00463301221169151, 0.00463299307349162, 0.00463297491053697, 0.0046329686569593, 0.00463298616272273, 0.0046330283453199, 0.00463306557296091, 0.00463303581892757, 0.00463293476561187, 0.00463297249546494, 0.00463315006354579, 0.00463284372157819, 0.00463323220274925, 0.00463298474050448, 0.00463283412887014, 0.00463298474050448, 0.00463323220274926, 0.00463284372157819, 0.00463315006354579, 0.00463297249546494, 0.00463293476561187, 0.00463303581892757, 0.00463306557296091, 0.00463302834531989, 0.00463298616272273, 0.0046329686569593, 0.00463297491053697, 0.00463299307349162, 0.00463301221169151, 0.00463302604284824, 0.00463303262717433, 0.00463303281519014, 0.00463302873097537, 0.00463302269307395, 0.00463301659657326, 0.00463301165694402, 0.00463300839792057, 0.00463300678199999, 0.00463300640592017, 0.00463300670577483, 0.00463300713511066, 0.00463300729450327, 0.00463300700325095, 0.004633006313411, 0.00463300547373551
flux1:, 0.68184225195095, 0.00441267518603403, 0.00441267535777845, 0.00441267564125905, 0.0044126758521021, 0.0044126759547097, 0.00441267609352907, 0.00441267658164576, 0.00441267783957738, 0.00441268028360756, 0.00441268417161474, 0.00441268942542664, 0.00441269546270356, 0.00441270108871591, 0.00441270451919207, 0.00441270362764814, 0.00441269652579645, 0.00441268256820511, 0.00441266375645413, 0.0044126461617225, 0.00441264016191973, 0.00441265686112183, 0.0044126968871135, 0.00441273196587738, 0.00441270349390127, 0.00441260811755188, 0.0044126454224997, 0.00441281461230622, 0.00441252346205222, 0.0044128941318028, 0.00441265875440544, 0.00441251527680214, 0.00441265875440544, 0.0044128941318028, 0.00441252346205221, 0.00441281461230622, 0.0044126454224997, 0.00441260811755188, 0.00441270349390127, 0.00441273196587738, 0.0044126968871135, 0.00441265686112183, 0.00441264016191973, 0.0044126461617225, 0.00441266375645414, 0.00441268256820511, 0.00441269652579645, 0.00441270362764814, 0.00441270451919207, 0.00441270108871591, 0.00441269546270356, 0.00441268942542663, 0.00441268417161474, 0.00441268028360756, 0.00441267783957738, 0.00441267658164576, 0.00441267609352907, 0.0044126759547097, 0.0044126758521021, 0.00441267564125904, 0.00441267535777845, 0.00441267518603403
flux1:, 0.682104700854704, 0.00419911176187592, 0.00419911138023586, 0.00419911132900226, 0.00419911147835849, 0.00419911180601224, 0.00419911242426596, 0.00419911357094592, 0.00419911555748489, 0.00419911867313947, 0.00419912305206307, 0.00419912852005491, 0.00419913445068267, 0.00419913967659418, 0.00419914252123719, 0.00419914103696674, 0.00419913354964206, 0.00419911959322795, 0.00419910120867094, 0.00419908424633763, 0.00419907853916931, 0.00419909447635579, 0.00419913242231062, 0.00419916542689288, 0.00419913817585832, 0.00419904819673872, 0.00419908493411821, 0.00419924593166678, 0.00419896940673441, 0.00419932271842282, 0.00419909900201252, 0.00419896243008504, 0.00419909900201252, 0.00419932271842282, 0.00419896940673441, 0.00419924593166678, 0.00419908493411821, 0.00419904819673872, 0.00419913817585832, 0.00419916542689289, 0.00419913242231061, 0.00419909447635579, 0.00419907853916931, 0.00419908424633762, 0.00419910120867094, 0.00419911959322795, 0.00419913354964206, 0.00419914103696674, 0.00419914252123719, 0.00419913967659418, 0.00419913445068267, 0.00419912852005491, 0.00419912305206307, 0.00419911867313947, 0.00419911555748489, 0.00419911357094592, 0.00419911242426596, 0.00419911180601224, 0.00419911147835849, 0.00419911132900226, 0.00419911138023586, 0.00419911176187592
flux1:, 0.682367149758457, 0.00399235580075621, 0.00399235497004561, 0.00399235464478228, 0.0039923547412252, 0.00399235524844011, 0.00399235625161975, 0.00399235792494417, 0.00399236048769155, 0.00399236412231064, 0.00399236886011767, 0.0039923744494855, 0.00399238023325152, 0.00399238507701766, 0.00399238740808034, 0.00399238544408185, 0.00399237770357548, 0.00399236387490105, 0.00399234601688623, 0.00399232975021117, 0.00399232437432782, 0.00399233959377857, 0.00399237553437283, 0.00399240653490158, 0.00399238043823198, 0.00399229557510296, 0.00399233160547939, 0.00399248459543185, 0.00399222212642285, 0.00399255853779612, 0.00399234605644989, 0.00399221615993635, 0.00399234605644989, 0.00399255853779612, 0.00399222212642286, 0.00399248459543185, 0.00399233160547939, 0.00399229557510296, 0.00399238043823198, 0.00399240653490158, 0.00399237553437283, 0.00399233959377857, 0.00399232437432782, 0.00399232975021117, 0.00399234601688623, 0.00399236387490105, 0.00399237770357549, 0.00399238544408185, 0.00399238740808033, 0.00399238507701766, 0.00399238023325152, 0.00399237444948551, 0.00399236886011767, 0.00399236412231064, 0.00399236048769155, 0.00399235792494417, 0.00399235625161975, 0.00399235524844011, 0.00399235474122521, 0.00399235464478228, 0.00399235497004561, 0.00399235580075621
flux1:, 0.68262959866221, 0.0037924283204704, 0.00379242713257473, 0.00379242658227579, 0.00379242662483083, 0.00379242725981067, 0.0037924285509868, 0.00379243062063963, 0.00379243361242351, 0.00379243762132083, 0.00379244259546249, 0.00379244822297648, 0.00379245382793743, 0.00379245831332934, 0.00379246020572493, 0.00379245787439109, 0.00379245000964898, 0.00379243643026588, 0.00379241919282747, 0.00379240368067346, 0.00379239867179503, 0.0037924132158141, 0.00379244722333877, 0.00379247628630788, 0.00379245127448829, 0.00379237124841515, 0.00379240643932134, 0.00379255160825281, 0.00379230262783037, 0.00379262260239798, 0.00379242093113997, 0.00379229747918554, 0.00379242093113997, 0.00379262260239798, 0.00379230262783037, 0.00379255160825281, 0.00379240643932134, 0.00379237124841515, 0.00379245127448829, 0.00379247628630788, 0.00379244722333877, 0.0037924132158141, 0.00379239867179503, 0.00379240368067346, 0.00379241919282747, 0.00379243643026588, 0.00379245000964898, 0.00379245787439109, 0.00379246020572493, 0.00379245831332934, 0.00379245382793743, 0.00379244822297648, 0.00379244259546249, 0.00379243762132083, 0.00379243361242351, 0.00379243062063963, 0.0037924285509868, 0.00379242725981067, 0.00379242662483083, 0.00379242658227579, 0.00379242713257473, 0.0037924283204704
flux1:, 0.682892047565963, 0.00359933164789732, 0.00359933018107605, 0.00359932944318386, 0.00359932942276857, 0.00359933012996991, 0.00359933161317992, 0.00359933395427374, 0.00359933723698548, 0.00359934148687477, 0.00359934658693686, 0.00359935218054437, 0.00359935758343264, 0.00359936173923372, 0.00359936326864156, 0.00359936067900614, 0.00359935281233009, 0.00359933959528792, 0.00359932306381277, 0.00359930835777941, 0.00359930374654274, 0.00359931765420272, 0.00359934979835995, 0.00359937698765002, 0.0035993529906098, 0.00359927752841086, 0.00359931175761305, 0.00359944929679851, 0.00359921324417644, 0.00359951725222347, 0.00359932596969886, 0.00359920873204322, 0.00359932596969886, 0.00359951725222347, 0.00359921324417644, 0.00359944929679851, 0.00359931175761305, 0.00359927752841086, 0.0035993529906098, 0.00359937698765002, 0.00359934979835995, 0.00359931765420272, 0.00359930374654274, 0.00359930835777941, 0.00359932306381278, 0.00359933959528792, 0.00359935281233009, 0.00359936067900614, 0.00359936326864156, 0.00359936173923372, 0.00359935758343264, 0.00359935218054437, 0.00359934658693686, 0.00359934148687477, 0.00359933723698548, 0.00359933395427374, 0.00359933161317992, 0.00359933012996991, 0.00359932942276857, 0.00359932944318387, 0.00359933018107605, 0.00359933164789732
flux1:, 0.683154496469717, 0.00341305034661618, 0.00341304866523355, 0.00341304776651566, 0.00341304766784819, 0.00341304839069751, 0.00341304997416689, 0.00341305247061581, 0.00341305591837483, 0.00341306028999706, 0.00341306541952712, 0.00341307091921024, 0.00341307610526113, 0.00341307996411467, 0.00341308120499987, 0.00341307846016025, 0.00341307070431198, 0.00341305795123594, 0.00341304219978618, 0.0034130283420017, 0.00341302415238708, 0.00341303745870936, 0.00341306780665479, 0.00341309318457869, 0.00341307013385918, 0.00341299897111649, 0.00341303212933143, 0.00341316223698316, 0.00341293856177625, 0.00341322708097596, 0.00341304577176102, 0.00341293451978907, 0.00341304577176101, 0.00341322708097596, 0.00341293856177626, 0.00341316223698316, 0.00341303212933143, 0.00341299897111648, 0.00341307013385918, 0.00341309318457869, 0.00341306780665479, 0.00341303745870936, 0.00341302415238708, 0.0034130283420017, 0.00341304219978618, 0.00341305795123594, 0.00341307070431198, 0.00341307846016025, 0.00341308120499987, 0.00341307996411467, 0.00341307610526112, 0.00341307091921024, 0.00341306541952711, 0.00341306028999707, 0.00341305591837483, 0.00341305247061581, 0.00341304997416689, 0.00341304839069751, 0.00341304766784819, 0.00341304776651566, 0.00341304866523355, 0.00341305034661618
flux1:, 0.68341694537347, 0.00323355217469061, 0.00323355032975863, 0.00323354928776313, 0.00323354909155609, 0.00323354977513669, 0.00323355137416921, 0.00323355392148098, 0.00323355742304579, 0.00323356181296663, 0.00323356689049677, 0.0032335722484461, 0.00323357721073939, 0.00323358080775948, 0.00323358183142405, 0.0032335790262488, 0.00323357148204836, 0.00323355928085221, 0.00323354437018147, 0.00323353139176169, 0.00323352764008337, 0.00323354037561801, 0.00323356899219788, 0.00323359262051164, 0.0032335704511568, 0.00323350333473193, 0.0032335353277472, 0.00323365821066252, 0.00323344637606529, 0.0032337198916725, 0.00323354814820638, 0.00323344265585697, 0.00323354814820638, 0.0032337198916725, 0.0032334463760653, 0.00323365821066252, 0.0032335353277472, 0.00323350333473193, 0.0032335704511568, 0.00323359262051164, 0.00323356899219788, 0.00323354037561801, 0.00323352764008337, 0.00323353139176169, 0.00323354437018147, 0.00323355928085221, 0.00323357148204836, 0.0032335790262488, 0.00323358183142405, 0.00323358080775948, 0.00323357721073939, 0.0032335722484461, 0.00323356689049677, 0.00323356181296663, 0.00323355742304579, 0.00323355392148098, 0.00323355137416921, 0.00323354977513669, 0.00323354909155608, 0.00323354928776313, 0.00323355032975863, 0.00323355217469061
flux1:, 0.683679394277223, 0.00306078906607181, 0.00306078709645479, 0.00306078592136736, 0.00306078560662603, 0.00306078620016955, 0.00306078773957473, 0.00306079024697362, 0.00306079370736245, 0.00306079802895245, 0.00306080298827382, 0.00306080816846768, 0.00306081290689252, 0.00306081627815297, 0.00306081715092523, 0.00306081437013521, 0.00306080712461639, 0.00306079554788427, 0.0030607815241535, 0.00306076944430877, 0.00306076613873076, 0.00306077832948611, 0.00306080527761462, 0.00306082721844029, 0.00306080587056452, 0.00306074256058419, 0.00306077331075933, 0.00306088918536518, 0.00306068867065154, 0.00306094767527794, 0.00306078509941613, 0.00306068514394849, 0.00306078509941613, 0.00306094767527794, 0.00306068867065154, 0.00306088918536518, 0.00306077331075933, 0.00306074256058419, 0.00306080587056452, 0.00306082721844029, 0.00306080527761462, 0.00306077832948611, 0.00306076613873076, 0.00306076944430877, 0.0030607815241535, 0.00306079554788427, 0.00306080712461639, 0.00306081437013521, 0.00306081715092523, 0.00306081627815298, 0.00306081290689252, 0.00306080816846768, 0.00306080298827382, 0.00306079802895245, 0.00306079370736245, 0.00306079024697362, 0.00306078773957473, 0.00306078620016955, 0.00306078560662603, 0.00306078592136736, 0.00306078709645479, 0.00306078906607181
flux1:, 0.683941843180977, 0.00289469812924459, 0.00289469606335375, 0.0028946947600761, 0.00289469430633277, 0.00289469476537692, 0.00289469618133888, 0.00289469857317466, 0.00289470191450055, 0.00289470609814884, 0.00289471088792421, 0.00289471586522183, 0.00289472038518107, 0.00289472356619188, 0.00289472434784516, 0.00289472166453295, 0.00289471478968939, 0.00289470389372963, 0.0028946907878976, 0.00289467961364331, 0.002894676754165, 0.00289468842182791, 0.00289471376294985, 0.0028947340795656, 0.00289471349956806, 0.00289465377086664, 0.00289468321801746, 0.00289479231082344, 0.00289460261318343, 0.00289484760617333, 0.00289469381037423, 0.00289459917299535, 0.00289469381037423, 0.00289484760617333, 0.00289460261318343, 0.00289479231082344, 0.00289468321801746, 0.00289465377086664, 0.00289471349956806, 0.0028947340795656, 0.00289471376294985, 0.00289468842182791, 0.002894676754165, 0.00289467961364331, 0.0028946907878976, 0.00289470389372963, 0.00289471478968939, 0.00289472166453295, 0.00289472434784516, 0.00289472356619188, 0.00289472038518107, 0.00289471586522184, 0.00289471088792422, 0.00289470609814884, 0.00289470191450055, 0.00289469857317466, 0.00289469618133888, 0.00289469476537692, 0.00289469430633277, 0.0028946947600761, 0.00289469606335375, 0.00289469812924459
flux1:, 0.68420429208473, 0.00273520265694841, 0.00273520051474699, 0.00273519908502466, 0.00273519847436305, 0.00273519876247023, 0.00273520000380186, 0.00273520222024008, 0.00273520538180402, 0.00273520937444805, 0.00273521395727084, 0.00273521871613922, 0.00273522302710892, 0.00273522605137902, 0.00273522679385209, 0.00273522426847852, 0.00273521782060575, 0.00273520764515077, 0.00273519547299038, 0.00273518519939697, 0.002735182778239, 0.0027351939406211, 0.00273521773520745, 0.00273523649267039, 0.00273521663408196, 0.00273516027710767, 0.00273518837879866, 0.00273529092629148, 0.00273511156204106, 0.00273534304848124, 0.00273519765664795, 0.00273510812300872, 0.00273519765664795, 0.00273534304848124, 0.00273511156204105, 0.00273529092629148, 0.00273518837879866, 0.00273516027710767, 0.00273521663408196, 0.00273523649267039, 0.00273521773520745, 0.0027351939406211, 0.002735182778239, 0.00273518519939697, 0.00273519547299039, 0.00273520764515077, 0.00273521782060575, 0.00273522426847852, 0.00273522679385209, 0.00273522605137902, 0.00273522302710892, 0.00273521871613922, 0.00273521395727084, 0.00273520937444805, 0.00273520538180402, 0.00273520222024008, 0.00273520000380186, 0.00273519876247023, 0.00273519847436305, 0.00273519908502465, 0.00273520051474699, 0.00273520265694841
flux1:, 0.684466740988483, 0.00258221314105906, 0.00258221093620288, 0.00258220938064859, 0.0025822085994016, 0.00258220868936906, 0.00258220971813439, 0.00258221171516079, 0.00258221465287841, 0.00258221841695581, 0.00258222276797803, 0.0025822273009752, 0.0025822314150287, 0.0025822343127988, 0.00258223505926777, 0.00258223273914956, 0.00258222675876186, 0.00258221732726448, 0.00258220608993454, 0.00258219670083763, 0.00258219470315095, 0.00258220537479506, 0.00258222768282472, 0.0025822449484025, 0.00258222577236694, 0.00258217259357779, 0.00258219932486611, 0.00258229557289694, 0.00258212607811368, 0.00258234456752324, 0.0025822072155308, 0.00258212257610079, 0.00258220721553079, 0.00258234456752324, 0.00258212607811368, 0.00258229557289694, 0.00258219932486611, 0.00258217259357779, 0.00258222577236694, 0.0025822449484025, 0.00258222768282471, 0.00258220537479506, 0.00258219470315095, 0.00258219670083763, 0.00258220608993454, 0.00258221732726448, 0.00258222675876186, 0.00258223273914956, 0.00258223505926777, 0.0025822343127988, 0.00258223141502869, 0.00258222730097521, 0.00258222276797803, 0.00258221841695581, 0.00258221465287841, 0.00258221171516079, 0.00258220971813439, 0.00258220868936906, 0.0025822085994016, 0.0025822093806486, 0.00258221093620288, 0.00258221314105906
flux1:, 0.684729189892236, 0.00243562828700426, 0.00243562602895744, 0.00243562434884201, 0.00243562338887956, 0.00243562326340878, 0.00243562405493246, 0.00243562580373633, 0.00243562848899851, 0.00243563200094292, 0.00243563610620006, 0.00243564041233408, 0.0024356443427272, 0.00243564713993745, 0.00243564792426704, 0.00243564584354526, 0.00243564035582338, 0.00243563167627934, 0.00243562136136678, 0.0024356128304488, 0.00243561123526579, 0.00243562142814885, 0.00243564230953643, 0.00243565815293556, 0.00243563962834039, 0.00243558945013099, 0.00243561480282194, 0.00243570500555254, 0.00243554493620306, 0.00243575094095792, 0.00243562127690227, 0.00243554132723603, 0.00243562127690227, 0.00243575094095792, 0.00243554493620306, 0.00243570500555254, 0.00243561480282194, 0.00243558945013099, 0.00243563962834039, 0.00243565815293556, 0.00243564230953643, 0.00243562142814885, 0.00243561123526579, 0.0024356128304488, 0.00243562136136677, 0.00243563167627934, 0.00243564035582338, 0.00243564584354526, 0.00243564792426705, 0.00243564713993745, 0.0024356443427272, 0.00243564041233408, 0.00243563610620006, 0.00243563200094292, 0.00243562848899851, 0.00243562580373633, 0.00243562405493246, 0.00243562326340878, 0.00243562338887956, 0.00243562434884201, 0.00243562602895744, 0.00243562828700426
flux1:, 0.68499163879599, 0.00229533602240044, 0.00229533371838903, 0.00229533191710333, 0.00229533077666224, 0.00229533042849082, 0.00229533097080544, 0.00229533245663224, 0.00229533487471648, 0.00229533812312699, 0.00229534197768606, 0.00229534606075879, 0.00229534982065704, 0.00229535253819414, 0.00229535338477365, 0.00229535156483127, 0.00229534658053804, 0.00229533864675022, 0.00229532922968762, 0.00229532152183741, 0.00229532030318464, 0.00229533002745834, 0.00229534954239696, 0.00229536403578617, 0.0022953461390717, 0.00229529879928518, 0.00229532278077047, 0.00229540719925433, 0.00229525613088789, 0.00229545016444097, 0.00229532784865067, 0.0022952523895592, 0.00229532784865067, 0.00229545016444097, 0.00229525613088789, 0.00229540719925433, 0.00229532278077046, 0.00229529879928518, 0.0022953461390717, 0.00229536403578617, 0.00229534954239696, 0.00229533002745834, 0.00229532030318464, 0.00229532152183741, 0.00229532922968762, 0.00229533864675022, 0.00229534658053804, 0.00229535156483127, 0.00229535338477365, 0.00229535253819413, 0.00229534982065704, 0.00229534606075879, 0.00229534197768606, 0.00229533812312699, 0.00229533487471648, 0.00229533245663224, 0.00229533097080544, 0.00229533042849082, 0.00229533077666224, 0.00229533191710333, 0.00229533371838903, 0.00229533602240044
flux1:, 0.685254087699743, 0.0021612144949446, 0.0021612121516402, 0.00216121023576507, 0.00216120891980732, 0.00216120835133775, 0.0021612086441458, 0.0021612098647269, 0.00216121201288572, 0.00216121499649888, 0.00216121860254789, 0.00216122246957794, 0.00216122607098716, 0.00216122872423447, 0.00216122964818362, 0.00216122809846234, 0.00216122361524895, 0.00216121640843889, 0.00216120785419766, 0.00216120092705514, 0.00216120005515149, 0.00216120931986909, 0.00216122752906603, 0.0021612407469039, 0.00216122346158853, 0.00216117881267733, 0.00216120144443545, 0.00216128034491658, 0.0021611378720051, 0.00216132044696559, 0.00216120515181884, 0.00216113398946128, 0.00216120515181884, 0.00216132044696559, 0.0021611378720051, 0.00216128034491658, 0.00216120144443545, 0.00216117881267733, 0.00216122346158853, 0.0021612407469039, 0.00216122752906603, 0.00216120931986909, 0.00216120005515149, 0.00216120092705515, 0.00216120785419766, 0.00216121640843889, 0.00216122361524895, 0.00216122809846234, 0.00216122964818362, 0.00216122872423447, 0.00216122607098716, 0.00216122246957794, 0.00216121860254789, 0.00216121499649888, 0.00216121201288572, 0.00216120986472691, 0.0021612086441458, 0.00216120835133775, 0.00216120891980732, 0.00216121023576507, 0.0021612121516402, 0.00216121449494461
flux1:, 0.685516536603496, 0.00203313305495463, 0.0020331306798123, 0.00203312865976724, 0.00203312717988471, 0.00203312640237119, 0.00203312645561702, 0.00203312741929472, 0.00203312930464813, 0.00203313203023485, 0.00203313539521806, 0.00203313905501962, 0.00203314250796152, 0.00203314510665593, 0.00203314611436769, 0.00203314483351991, 0.00203314083753626, 0.00203313432820421, 0.00203312659316431, 0.00203312039876133, 0.00203311984123239, 0.00203312865501928, 0.00203314561981193, 0.0020331576384962, 0.00203314095446453, 0.00203309886236967, 0.00203312017821221, 0.00203319383022633, 0.00203305956523211, 0.00203323119136793, 0.00203312260095825, 0.00203305554686859, 0.00203312260095825, 0.00203323119136793, 0.00203305956523211, 0.00203319383022633, 0.00203312017821221, 0.00203309886236967, 0.00203314095446454, 0.0020331576384962, 0.00203314561981193, 0.00203312865501928, 0.00203311984123239, 0.00203312039876133, 0.00203312659316431, 0.00203313432820421, 0.00203314083753626, 0.00203314483351991, 0.00203314611436769, 0.00203314510665593, 0.00203314250796152, 0.00203313905501962, 0.00203313539521806, 0.00203313203023485, 0.00203312930464813, 0.00203312741929472, 0.00203312645561702, 0.0020331264023712, 0.00203312717988471, 0.00203312865976724, 0.0020331306798123, 0.00203313305495463
flux1:, 0.685778985507249, 0.00191095321833054, 0.00191095082053878, 0.00191094871081198, 0.00191094708472266, 0.00191094611709694, 0.0019109459492555, 0.00191094667292414, 0.00191094831027769, 0.00191095079057485, 0.00191095392546108, 0.00191095738743464, 0.00191096069938868, 0.00191096324776952, 0.00191096433774252, 0.00191096331504505, 0.00191095978276292, 0.00191095393269843, 0.00191094696659985, 0.00191094145301603, 0.00191094117606541, 0.0019109495477005, 0.00191096533004886, 0.00191097622741288, 0.00191096014001767, 0.00191092048283913, 0.00191094052698695, 0.00191100920134928, 0.00191088277360047, 0.00191104395582522, 0.00191094176551761, 0.00191087863658105, 0.00191094176551761, 0.00191104395582522, 0.00191088277360047, 0.00191100920134927, 0.00191094052698695, 0.00191092048283913, 0.00191096014001767, 0.00191097622741288, 0.00191096533004886, 0.0019109495477005, 0.00191094117606541, 0.00191094145301603, 0.00191094696659985, 0.00191095393269843, 0.00191095978276292, 0.00191096331504505, 0.00191096433774252, 0.00191096324776952, 0.00191096069938868, 0.00191095738743464, 0.00191095392546108, 0.00191095079057485, 0.00191094831027769, 0.00191094667292414, 0.0019109459492555, 0.00191094611709694, 0.00191094708472266, 0.00191094871081198, 0.00191095082053878, 0.00191095321833054
flux1:, 0.686041434411003, 0.00179452960609221, 0.00179452719712432, 0.0017945250161143, 0.00179452326681624, 0.00179452213424625, 0.00179452177044014, 0.0017945222774197, 0.00179452368711827, 0.00179452593888784, 0.00179452885663884, 0.00179453212981019, 0.001794535305424, 0.00179453780264407, 0.00179453896654682, 0.00179453818349701, 0.00179453508365502, 0.00179452984800429, 0.00179452359589414, 0.00179451870885718, 0.00179451867834583, 0.0017945266172312, 0.00179454127959169, 0.00179455113427847, 0.00179453564331059, 0.00179449830984131, 0.00179451713491192, 0.00179458110167087, 0.00179446215612022, 0.00179461339252168, 0.00179451730843844, 0.00179445792683115, 0.00179451730843844, 0.00179461339252168, 0.00179446215612022, 0.00179458110167087, 0.00179451713491192, 0.00179449830984131, 0.00179453564331059, 0.00179455113427847, 0.00179454127959169, 0.0017945266172312, 0.00179451867834583, 0.00179451870885718, 0.00179452359589414, 0.00179452984800429, 0.00179453508365502, 0.00179453818349701, 0.00179453896654682, 0.00179453780264407, 0.001794535305424, 0.00179453212981019, 0.00179452885663884, 0.00179452593888784, 0.00179452368711827, 0.0017945222774197, 0.00179452177044014, 0.00179452213424625, 0.00179452326681624, 0.0017945250161143, 0.00179452719712432, 0.00179452960609221
flux1:, 0.686303883314756, 0.00168371085704098, 0.00168370845082568, 0.00168370622034727, 0.00168370437501114, 0.00168370310729279, 0.00168370257734582, 0.00168370289529466, 0.00168370410120595, 0.00168370614349496, 0.00168370885778042, 0.00168371195010379, 0.0016837149911579, 0.00168371743191454, 0.00168371865581657, 0.00168371808783123, 0.00168371538341469, 0.00168371071271968, 0.00168370511681949, 0.00168370080119129, 0.0016837009835882, 0.00168370850009424, 0.00168372210518618, 0.00168373099593439, 0.00168371610451488, 0.00168368099270736, 0.00168369865768936, 0.00168375818411911, 0.00168364638005481, 0.00168378816001566, 0.00168369789848729, 0.00168364209159176, 0.00168369789848729, 0.00168378816001566, 0.00168364638005481, 0.00168375818411911, 0.00168369865768936, 0.00168368099270736, 0.00168371610451488, 0.00168373099593439, 0.00168372210518618, 0.00168370850009424, 0.0016837009835882, 0.00168370080119129, 0.00168370511681948, 0.00168371071271968, 0.00168371538341469, 0.00168371808783123, 0.00168371865581657, 0.00168371743191454, 0.0016837149911579, 0.00168371195010379, 0.00168370885778042, 0.00168370614349496, 0.00168370410120595, 0.00168370289529466, 0.00168370257734583, 0.00168370310729279, 0.00168370437501113, 0.00168370622034727, 0.00168370845082568, 0.00168371085704098
flux1:, 0.686566332218509, 0.00157834051047872, 0.00157833812323164, 0.00157833586775541, 0.00157833395644463, 0.00157833258632602, 0.00157833192285398, 0.00157833208181224, 0.00157833310951525, 0.0015783349621689, 0.00157833748635378, 0.00157834040427729, 0.00157834330987599, 0.00157834568521166, 0.00157834695091454, 0.00157834656905434, 0.00157834421923076, 0.00157834006136599, 0.00157833506279708, 0.0015783312639005, 0.00157833162707939, 0.00157833873276184, 0.00157835134324392, 0.00157835934812175, 0.00157834506156784, 0.00157831207699744, 0.00157832864527998, 0.00157838399397568, 0.00157827900374446, 0.00157841180619874, 0.00157832709321045, 0.00157827469351752, 0.00157832709321045, 0.00157841180619874, 0.00157827900374446, 0.00157838399397568, 0.00157832864527998, 0.00157831207699744, 0.00157834506156784, 0.00157835934812175, 0.00157835134324392, 0.00157833873276184, 0.00157833162707939, 0.0015783312639005, 0.00157833506279708, 0.00157834006136599, 0.00157834421923076, 0.00157834656905434, 0.00157834695091454, 0.00157834568521166, 0.00157834330987599, 0.00157834040427729, 0.00157833748635378, 0.0015783349621689, 0.00157833310951525, 0.00157833208181224, 0.00157833192285398, 0.00157833258632602, 0.00157833395644464, 0.00157833586775541, 0.00157833812323164, 0.00157834051047872
flux1:, 0.686828781122262, 0.00147825785630353, 0.00147825550607875, 0.00147825325178293, 0.00147825130609189, 0.00147824986762302, 0.0014782491042486, 0.00147824913488625, 0.00147825001011913, 0.00147825169257855, 0.00147825403898923, 0.0014782567872653, 0.00147825955421513, 0.00147826185243215, 0.00147826313883406, 0.001478262911483, 0.00147826087342441, 0.00147825717537065, 0.00147825271568952, 0.00147824938044385, 0.00147824989431237, 0.00147825660200542, 0.00147826828008321, 0.00147827547570596, 0.00147826180041897, 0.00147823085480044, 0.00147824639231595, 0.00147829781944492, 0.00147819932723833, 0.00147832361909844, 0.0014782441897581, 0.00147819503476469, 0.0014782441897581, 0.00147832361909844, 0.00147819932723834, 0.00147829781944492, 0.00147824639231595, 0.00147823085480044, 0.00147826180041897, 0.00147827547570596, 0.00147826828008321, 0.00147825660200542, 0.00147824989431237, 0.00147824938044385, 0.00147825271568952, 0.00147825717537065, 0.00147826087342441, 0.001478262911483, 0.00147826313883406, 0.00147826185243215, 0.00147825955421513, 0.0014782567872653, 0.00147825403898923, 0.00147825169257855, 0.00147825001011913, 0.00147824913488625, 0.0014782491042486, 0.00147824986762302, 0.00147825130609189, 0.00147825325178293, 0.00147825550607875, 0.00147825785630353
flux1:, 0.687091230026016, 0.00138329875017341, 0.00138329645620616, 0.00138329422992353, 0.00138329228161986, 0.0013832908086099, 0.00138328997837265, 0.00138328991049614, 0.00138329065789708, 0.00138329218829295, 0.00138329436775235, 0.00138329694946323, 0.00138329957279348, 0.00138330178042665, 0.00138330306485876, 0.00138330295929682, 0.00138330118983279, 0.00138329789924097, 0.00138329392175098, 0.00138329099959734, 0.00138329163655509, 0.00138329796035179, 0.00138330876733994, 0.00138331522810517, 0.00138330217052267, 0.00138327318032767, 0.00138328775385557, 0.0013833355076068, 0.00138324320835072, 0.00138335944313137, 0.00138328504117887, 0.00138323897328851, 0.00138328504117887, 0.00138335944313136, 0.00138324320835072, 0.0013833355076068, 0.00138328775385557, 0.00138327318032768, 0.00138330217052267, 0.00138331522810517, 0.00138330876733994, 0.00138329796035179, 0.00138329163655509, 0.00138329099959734, 0.00138329392175098, 0.00138329789924097, 0.00138330118983279, 0.00138330295929682, 0.00138330306485876, 0.00138330178042665, 0.00138329957279348, 0.00138329694946323, 0.00138329436775235, 0.00138329218829295, 0.00138329065789708, 0.00138328991049614, 0.00138328997837265, 0.0013832908086099, 0.00138329228161986, 0.00138329422992353, 0.00138329645620616, 0.00138329875017341
flux1:, 0.687353678929769, 0.00129329639179486, 0.00129329417371159, 0.00129329200185172, 0.00129329008159972, 0.00129328860624889, 0.00129328774026226, 0.0012932876016135, 0.00129328824376832, 0.00129328963830458, 0.00129329165991173, 0.00129329407667177, 0.00129329655024828, 0.00129329865304109, 0.00129329991252101, 0.00129329989633946, 0.0012932983533979, 0.00129329541991125, 0.00129329187073105, 0.00129328931434111, 0.00129329004957207, 0.0012932960047079, 0.00129330600057142, 0.00129331179794242, 0.00129329936358991, 0.00129327224880382, 0.00129328592447152, 0.00129333024373389, 0.0012932438421112, 0.00129335245876803, 0.00129328283614072, 0.00129323970257263, 0.00129328283614072, 0.00129335245876803, 0.0012932438421112, 0.0012933302437339, 0.00129328592447152, 0.00129327224880382, 0.00129329936358991, 0.00129331179794242, 0.00129330600057142, 0.0012932960047079, 0.00129329004957207, 0.00129328931434111, 0.00129329187073105, 0.00129329541991125, 0.0012932983533979, 0.00129329989633946, 0.00129329991252101, 0.00129329865304109, 0.00129329655024828, 0.00129329407667178, 0.00129329165991173, 0.00129328963830458, 0.00129328824376832, 0.0012932876016135, 0.00129328774026226, 0.00129328860624889, 0.00129329008159972, 0.00129329200185172, 0.00129329417371159, 0.00129329639179486
flux1:, 0.687616127833522, 0.00120808206474118, 0.00120807994171296, 0.00120807784923281, 0.00120807598546201, 0.00120807453721819, 0.00120807366360673, 0.00120807347896854, 0.00120807403576067, 0.00120807530836703, 0.00120807717948705, 0.00120807943177752, 0.00120808174896086, 0.00120808373279595, 0.00120808494515276, 0.00120808498747369, 0.00120808363128066, 0.00120808100759735, 0.00120807783647954, 0.00120807560225136, 0.0012080764138635, 0.00120808201652257, 0.00120809125942104, 0.00120809646128506, 0.00120808465395514, 0.00120805933700126, 0.00120807217900729, 0.00120811329229586, 0.00120803250192161, 0.00120813392391365, 0.00120806884037734, 0.00120802849308752, 0.00120806884037734, 0.00120813392391365, 0.00120803250192161, 0.00120811329229586, 0.00120807217900729, 0.00120805933700126, 0.00120808465395514, 0.00120809646128506, 0.00120809125942104, 0.00120808201652257, 0.00120807641386349, 0.00120807560225136, 0.00120807783647954, 0.00120808100759735, 0.00120808363128066, 0.00120808498747369, 0.00120808494515276, 0.00120808373279595, 0.00120808174896086, 0.00120807943177752, 0.00120807717948705, 0.00120807530836703, 0.00120807403576067, 0.00120807347896854, 0.00120807366360673, 0.00120807453721819, 0.00120807598546201, 0.00120807784923281, 0.00120807994171296, 0.00120808206474118
flux1:, 0.687878576737275, 0.0011274858365404, 0.00112748382645013, 0.00112748183593493, 0.0011274800539026, 0.00112747865857492, 0.00112747780170566, 0.00112747759231018, 0.00112747808055335, 0.00112747924277425, 0.00112748096919708, 0.00112748305678784, 0.00112748521108979, 0.00112748706283169, 0.00112748820766734, 0.00112748828014168, 0.00112748707416512, 0.00112748471683661, 0.00112748187774154, 0.00112747992609554, 0.00112748079512593, 0.00112748606219141, 0.00112749460804814, 0.00112749927817034, 0.00112748809924907, 0.00112746450409856, 0.00112747657367174, 0.00112751469831023, 0.00112743924106939, 0.00112753387564688, 0.00112747309849708, 0.00112743539411349, 0.00112747309849708, 0.00112753387564688, 0.00112743924106939, 0.00112751469831023, 0.00112747657367174, 0.00112746450409856, 0.00112748809924907, 0.00112749927817034, 0.00112749460804814, 0.00112748606219141, 0.00112748079512593, 0.00112747992609554, 0.00112748187774154, 0.00112748471683661, 0.00112748707416512, 0.00112748828014168, 0.00112748820766734, 0.00112748706283169, 0.00112748521108979, 0.00112748305678784, 0.00112748096919708, 0.00112747924277425, 0.00112747808055335, 0.00112747759231018, 0.00112747780170566, 0.00112747865857492, 0.0011274800539026, 0.00112748183593493, 0.00112748382645013, 0.0011274858365404
flux1:, 0.688141025641029, 0.00105133721808846, 0.00105133533677273, 0.00105133346767543, 0.00105133178875497, 0.00105133046789878, 0.00105132964790377, 0.00105132943112481, 0.00105132986444694, 0.00105133092552656, 0.00105133251174963, 0.00105133443416268, 0.00105133641986035, 0.0010513381280768, 0.00105133918754015, 0.00105133926511103, 0.00105133817674572, 0.00105133604671804, 0.00105133349815756, 0.00105133179365226, 0.00105133270396008, 0.0010513376527302, 0.00105134555484552, 0.0010513497524343, 0.0010513392003868, 0.00105131725186289, 0.00105132860646122, 0.00105136394801934, 0.00105129355356817, 0.00105138179128042, 0.00105132509511411, 0.00105128989488653, 0.00105132509511411, 0.00105138179128042, 0.00105129355356817, 0.00105136394801934, 0.00105132860646122, 0.00105131725186289, 0.0010513392003868, 0.0010513497524343, 0.00105134555484552, 0.0010513376527302, 0.00105133270396008, 0.00105133179365226, 0.00105133349815756, 0.00105133604671804, 0.00105133817674572, 0.00105133926511103, 0.00105133918754015, 0.0010513381280768, 0.00105133641986035, 0.00105133443416268, 0.00105133251174963, 0.00105133092552656, 0.00105132986444694, 0.00105132943112481, 0.00105132964790377, 0.00105133046789878, 0.00105133178875497, 0.00105133346767543, 0.00105133533677273, 0.00105133721808846
flux1:, 0.688403474544782, 9.79465781743949e-4, 9.7946404235819e-4, 9.79462310430291e-4, 9.79460751641082e-4, 9.79459522212301e-4, 9.79458754784378e-4, 9.79458544082844e-4, 9.79458933020828e-4, 9.79459900139056e-4, 9.79461349728859e-4, 9.79463106702706e-4, 9.79464919376453e-4, 9.79466474914616e-4, 9.79467434275286e-4, 9.7946749570514e-4, 9.79466496707709e-4, 9.79464559622423e-4, 9.79462264795889e-4, 9.79460776088505e-4, 9.79461714159807e-4, 9.79466362050786e-4, 9.79473670775044e-4, 9.79477450168175e-4, 9.79467520187594e-4, 9.7944714346405e-4, 9.79457836207924e-4, 9.79490588183308e-4, 9.79424993608177e-4, 9.79507208020215e-4, 9.79454374574808e-4, 9.79421544338721e-4, 9.79454374574808e-4, 9.79507208020214e-4, 9.79424993608177e-4, 9.79490588183308e-4, 9.79457836207925e-4, 9.79447143464051e-4, 9.79467520187595e-4, 9.79477450168175e-4, 9.79473670775043e-4, 9.79466362050787e-4, 9.79461714159807e-4, 9.79460776088505e-4, 9.79462264795889e-4, 9.79464559622423e-4, 9.7946649670771e-4, 9.7946749570514e-4, 9.79467434275286e-4, 9.79466474914616e-4, 9.79464919376453e-4, 9.79463106702706e-4, 9.79461349728858e-4, 9.79459900139056e-4, 9.79458933020829e-4, 9.79458544082845e-4, 9.79458754784378e-4, 9.79459522212301e-4, 9.79460751641082e-4, 9.79462310430291e-4, 9.7946404235819e-4, 9.79465781743949e-4
flux1:, 0.688665923448535, 9.11701737742378e-4, 9.1170015028371e-4, 9.11698567214896e-4, 9.11697140993534e-4, 9.11696015256041e-4, 9.11695311687838e-4, 9.11695116770321e-4, 9.11695469030583e-4, 9.11696347644011e-4, 9.11697663633763e-4, 9.11699255553042e-4, 9.11700892522629e-4, 9.11702288926044e-4, 9.11703136946022e-4, 9.11703165116532e-4, 9.11702231808502e-4, 9.11700458088042e-4, 9.11698384838513e-4, 9.11697084518079e-4, 9.11698039207393e-4, 9.11702403461872e-4, 9.11709165939684e-4, 9.11712576415197e-4, 9.11703260232382e-4, 9.11684380518533e-4, 9.11694459844899e-4, 9.11724803572473e-4, 9.11663753193635e-4, 9.11740300795523e-4, 9.11691118848771e-4, 9.11660529001676e-4, 9.1169111884877e-4, 9.11740300795522e-4, 9.11663753193636e-4, 9.11724803572472e-4, 9.11694459844899e-4, 9.11684380518533e-4, 9.11703260232382e-4, 9.11712576415197e-4, 9.11709165939684e-4, 9.11702403461872e-4, 9.11698039207392e-4, 9.1169708451808e-4, 9.11698384838513e-4, 9.11700458088042e-4, 9.11702231808502e-4, 9.11703165116533e-4, 9.11703136946023e-4, 9.11702288926044e-4, 9.11700892522628e-4, 9.11699255553042e-4, 9.11697663633763e-4, 9.1169634764401e-4, 9.11695469030584e-4, 9.11695116770321e-4, 9.11695311687839e-4, 9.1169601525604e-4, 9.11697140993534e-4, 9.11698567214895e-4, 9.1170015028371e-4, 9.11701737742378e-4
flux1:, 0.688928372352288, 8.47876468830267e-4, 8.47875039837911e-4, 8.47873613107023e-4, 8.47872327306033e-4, 8.47871312964172e-4, 8.47870680391853e-4, 8.47870507537422e-4, 8.47870828375143e-4, 8.47871622618484e-4, 8.47872807904037e-4, 8.47874236166001e-4, 8.47875696808224e-4, 8.47876930570095e-4, 8.47877659680401e-4, 8.47877641682823e-4, 8.47876754947322e-4, 8.47875119694805e-4, 8.47873240316846e-4, 8.4787210463918e-4, 8.47873066871537e-4, 8.47877164288918e-4, 8.47883424281914e-4, 8.47886509992039e-4, 8.47877795837103e-4, 8.47860338235137e-4, 8.47869847753199e-4, 8.47897952518954e-4, 8.47841197822115e-4, 8.47912418111366e-4, 8.47866683433667e-4, 8.47838208921312e-4, 8.47866683433667e-4, 8.47912418111366e-4, 8.47841197822116e-4, 8.47897952518954e-4, 8.478698477532e-4, 8.47860338235137e-4, 8.47877795837103e-4, 8.47886509992038e-4, 8.47883424281914e-4, 8.47877164288917e-4, 8.47873066871536e-4, 8.4787210463918e-4, 8.47873240316846e-4, 8.47875119694805e-4, 8.47876754947322e-4, 8.47877641682823e-4, 8.47877659680401e-4, 8.47876930570094e-4, 8.47875696808224e-4, 8.47874236166001e-4, 8.47872807904037e-4, 8.47871622618484e-4, 8.47870828375143e-4, 8.47870507537422e-4, 8.47870680391853e-4, 8.47871312964172e-4, 8.47872327306033e-4, 8.47873613107023e-4, 8.47875039837911e-4, 8.47876468830267e-4
flux1:, 0.689190821256042, 7.87823023266087e-4, 7.87821755705125e-4, 7.87820488631896e-4, 7.87819346720897e-4, 7.87818447240594e-4, 7.87817889048252e-4, 7.87817741556305e-4, 7.87818034227598e-4, 7.87818747335203e-4, 7.8781980503744e-4, 7.87821072334783e-4, 7.87822358274345e-4, 7.87823428931307e-4, 7.87824035229292e-4, 7.87823962269835e-4, 7.87823107372705e-4, 7.87821590119883e-4, 7.87819881051847e-4, 7.87818889605038e-4, 7.87819852060474e-4, 7.87823698761966e-4, 7.87829496553018e-4, 7.8783229657487e-4, 7.87824169276702e-4, 7.87808058792e-4, 7.87817037316103e-4, 7.87843060648315e-4, 7.87790360323359e-4, 7.87856576038253e-4, 7.87814091387351e-4, 7.87787611697047e-4, 7.8781409138735e-4, 7.87856576038252e-4, 7.87790360323359e-4, 7.87843060648314e-4, 7.87817037316103e-4, 7.87808058792001e-4, 7.87824169276703e-4, 7.8783229657487e-4, 7.87829496553018e-4, 7.87823698761966e-4, 7.87819852060473e-4, 7.87818889605037e-4, 7.87819881051847e-4, 7.87821590119884e-4, 7.87823107372705e-4, 7.87823962269836e-4, 7.87824035229291e-4, 7.87823428931307e-4, 7.87822358274345e-4, 7.87821072334783e-4, 7.8781980503744e-4, 7.87818747335203e-4, 7.87818034227598e-4, 7.87817741556306e-4, 7.87817889048252e-4, 7.87818447240594e-4, 7.87819346720896e-4, 7.87820488631896e-4, 7.87821755705125e-4, 7.87823023266088e-4
flux1:, 0.689453270159795, 7.3137656656161e-4, 7.31375459883072e-4, 7.31374351859118e-4, 7.31373353294996e-4, 7.31372568371676e-4, 7.31372084710293e-4, 7.31371963423283e-4, 7.31372229668148e-4, 7.31372864380967e-4, 7.31373798150388e-4, 7.31374908657954e-4, 7.31376023831533e-4, 7.31376933909723e-4, 7.31377416998836e-4, 7.31377284148616e-4, 7.31376450417889e-4, 7.31375034756242e-4, 7.31373476189625e-4, 7.31372611517271e-4, 7.31373568316747e-4, 7.31377179554501e-4, 7.3138255193245e-4, 7.31385100424918e-4, 7.31377541630784e-4, 7.31362703312354e-4, 7.31371185044568e-4, 7.3139527315287e-4, 7.31346393217146e-4, 7.31407910697438e-4, 7.31368485844602e-4, 7.31343885002388e-4, 7.31368485844602e-4, 7.31407910697438e-4, 7.31346393217146e-4, 7.3139527315287e-4, 7.31371185044568e-4, 7.31362703312354e-4, 7.31377541630785e-4, 7.31385100424918e-4, 7.3138255193245e-4, 7.31377179554501e-4, 7.31373568316747e-4, 7.31372611517271e-4, 7.31373476189625e-4, 7.31375034756242e-4, 7.31376450417889e-4, 7.31377284148615e-4, 7.31377416998837e-4, 7.31376933909722e-4, 7.31376023831533e-4, 7.31374908657954e-4, 7.31373798150388e-4, 7.31372864380967e-4, 7.31372229668149e-4, 7.31371963423284e-4, 7.31372084710294e-4, 7.31372568371676e-4, 7.31373353294996e-4, 7.31374351859118e-4, 7.31375459883073e-4, 7.31376566561609e-4
flux1:, 0.689715719063548, 6.78374792547664e-4, 6.78373842907377e-4, 6.78372889776715e-4, 6.78372030504052e-4, 6.78371356633261e-4, 6.78370945008814e-4, 6.78370848867032e-4, 6.78371089386441e-4, 6.7837164831684e-4, 6.78372462563666e-4, 6.78373422024339e-4, 6.78374372625053e-4, 6.78375127456297e-4, 6.78375490154819e-4, 6.78375295976727e-4, 6.78374476375697e-4, 6.78373149505309e-4, 6.78371724942143e-4, 6.78370972148651e-4, 6.78371918557146e-4, 6.78375308573095e-4, 6.78380288893448e-4, 6.78382615346596e-4, 6.78375603841185e-4, 6.78361963026934e-4, 6.78369977860124e-4, 6.78392266191797e-4, 6.7834698017457e-4, 6.78404089825657e-4, 6.78367541602237e-4, 6.783447081706e-4, 6.78367541602237e-4, 6.78404089825657e-4, 6.7834698017457e-4, 6.78392266191798e-4, 6.78369977860124e-4, 6.78361963026935e-4, 6.78375603841186e-4, 6.78382615346596e-4, 6.78380288893448e-4, 6.78375308573096e-4, 6.78371918557147e-4, 6.78370972148651e-4, 6.78371724942144e-4, 6.7837314950531e-4, 6.78374476375697e-4, 6.78375295976727e-4, 6.78375490154819e-4, 6.78375127456296e-4, 6.78374372625053e-4, 6.7837342202434e-4, 6.78372462563666e-4, 6.7837164831684e-4, 6.7837108938644e-4, 6.78370848867032e-4, 6.78370945008814e-4, 6.78371356633261e-4, 6.78372030504052e-4, 6.78372889776715e-4, 6.78373842907377e-4, 6.78374792547663e-4
flux1:, 0.689978167967302, 6.28658294539487e-4, 6.28657495149856e-4, 6.28656689703869e-4, 6.28655962744515e-4, 6.28655393851752e-4, 6.28655049740247e-4, 6.2865497633123e-4, 6.28655191228453e-4, 6.28655677162784e-4, 6.28656377203578e-4, 6.28657192915736e-4, 6.28657987231036e-4, 6.2865859466139e-4, 6.28658842609374e-4, 6.28658588695379e-4, 6.28657779323864e-4, 6.28656531552847e-4, 6.28655227339133e-4, 6.28654573697984e-4, 6.28655505856761e-4, 6.28658687793421e-4, 6.28663306107448e-4, 6.28665435668367e-4, 6.28658947770052e-4, 6.28646430410753e-4, 6.28654004322514e-4, 6.2867461820545e-4, 6.28632707370457e-4, 6.28685684207554e-4, 6.28651836561082e-4, 6.28630663634065e-4, 6.28651836561082e-4, 6.28685684207554e-4, 6.28632707370457e-4, 6.2867461820545e-4, 6.28654004322515e-4, 6.28646430410753e-4, 6.28658947770052e-4, 6.28665435668366e-4, 6.28663306107447e-4, 6.28658687793421e-4, 6.28655505856761e-4, 6.28654573697984e-4, 6.28655227339133e-4, 6.28656531552847e-4, 6.28657779323864e-4, 6.28658588695379e-4, 6.28658842609375e-4, 6.2865859466139e-4, 6.28657987231037e-4, 6.28657192915736e-4, 6.28656377203578e-4, 6.28655677162784e-4, 6.28655191228453e-4, 6.2865497633123e-4, 6.28655049740247e-4, 6.28655393851752e-4, 6.28655962744515e-4, 6.28656689703869e-4, 6.28657495149855e-4, 6.28658294539487e-4
flux1:, 0.690240616871055, 5.82070897552739e-4, 5.82070239136294e-4, 5.82069571685507e-4, 5.82068967776534e-4, 5.8206849586577e-4, 5.82068213318134e-4, 5.82068159389778e-4, 5.82068348553601e-4, 5.82068764680034e-4, 5.82069356798888e-4, 5.82070037513691e-4, 5.82070685674242e-4, 5.82071155689969e-4, 5.82071296884607e-4, 5.82070987336224e-4, 5.82070186892601e-4, 5.82069011116667e-4, 5.82067815976116e-4, 5.82067250558111e-4, 5.82068165254431e-4, 5.82071151116716e-4, 5.8207543435911e-4, 5.82077388216824e-4, 5.82071398228337e-4, 5.82059931264287e-4, 5.82067086773039e-4, 5.82086142116194e-4, 5.82047395700497e-4, 5.8209649995057e-4, 5.82065184000353e-4, 5.82045569193118e-4, 5.82065184000353e-4, 5.8209649995057e-4, 5.82047395700497e-4, 5.82086142116194e-4, 5.8206708677304e-4, 5.82059931264287e-4, 5.82071398228338e-4, 5.82077388216823e-4, 5.8207543435911e-4, 5.82071151116716e-4, 5.82068165254432e-4, 5.82067250558111e-4, 5.82067815976116e-4, 5.82069011116668e-4, 5.82070186892601e-4, 5.82070987336224e-4, 5.82071296884607e-4, 5.82071155689969e-4, 5.82070685674242e-4, 5.82070037513692e-4, 5.82069356798888e-4, 5.82068764680034e-4, 5.82068348553601e-4, 5.82068159389778e-4, 5.82068213318134e-4, 5.8206849586577e-4, 5.82068967776534e-4, 5.82069571685507e-4, 5.82070239136294e-4, 5.82070897552739e-4
flux1:, 0.690503065774808, 5.38459952678183e-4, 5.38459423988855e-4, 5.38458882974032e-4, 5.38458391216051e-4, 5.38458007001296e-4, 5.38457779207482e-4, 5.38457741121454e-4, 5.38457904536432e-4, 5.3845825459273e-4, 5.38458746021132e-4, 5.38459301762681e-4, 5.38459815422716e-4, 5.38460159719865e-4, 5.38460204008936e-4, 5.38459844891596e-4, 5.38459054124876e-4, 5.38457945312722e-4, 5.38456849900814e-4, 5.38456363235078e-4, 5.38457257714182e-4, 5.38460058378565e-4, 5.38464030602183e-4, 5.38465826413614e-4, 5.38460307104925e-4, 5.38449818870582e-4, 5.38456575526872e-4, 5.3847417955119e-4, 5.38438395000509e-4, 5.3848387274162e-4, 5.3845492682483e-4, 5.38436772255087e-4, 5.3845492682483e-4, 5.3848387274162e-4, 5.3843839500051e-4, 5.38474179551191e-4, 5.38456575526872e-4, 5.38449818870582e-4, 5.38460307104926e-4, 5.38465826413614e-4, 5.38464030602182e-4, 5.38460058378565e-4, 5.38457257714182e-4, 5.38456363235078e-4, 5.38456849900814e-4, 5.38457945312722e-4, 5.38459054124876e-4, 5.38459844891596e-4, 5.38460204008936e-4, 5.38460159719865e-4, 5.38459815422716e-4, 5.38459301762681e-4, 5.38458746021131e-4, 5.3845825459273e-4, 5.38457904536433e-4, 5.38457741121454e-4, 5.38457779207482e-4, 5.38458007001295e-4, 5.38458391216051e-4, 5.38458882974032e-4, 5.38459423988855e-4, 5.38459952678183e-4
flux1:, 0.690765514678561, 4.97676594864414e-4, 4.97676183242398e-4, 4.97675755849828e-4, 4.97675364332195e-4, 4.97675057822701e-4, 4.97674877611654e-4, 4.97674851721168e-4, 4.976749896974e-4, 4.97675278039564e-4, 4.97675676864105e-4, 4.97676118688716e-4, 4.97676510659885e-4, 4.97676742183309e-4, 4.97676700744404e-4, 4.97676299543125e-4, 4.97675520720266e-4, 4.97674475425799e-4, 4.97673471919628e-4, 4.97673055696207e-4, 4.97673927516998e-4, 4.97676552782344e-4, 4.97680235427617e-4, 4.97681887767016e-4, 4.97676810869382e-4, 4.97667231503413e-4, 4.97673606392185e-4, 4.9768985836786e-4, 4.97656841551257e-4, 4.97698925371051e-4, 4.97672195071711e-4, 4.97655407330926e-4, 4.97672195071711e-4, 4.97698925371051e-4, 4.97656841551257e-4, 4.9768985836786e-4, 4.97673606392185e-4, 4.97667231503413e-4, 4.97676810869382e-4, 4.97681887767016e-4, 4.97680235427617e-4, 4.97676552782344e-4, 4.97673927516998e-4, 4.97673055696207e-4, 4.97673471919629e-4, 4.976744754258e-4, 4.97675520720266e-4, 4.97676299543125e-4, 4.97676700744404e-4, 4.97676742183309e-4, 4.97676510659885e-4, 4.97676118688716e-4, 4.97675676864106e-4, 4.97675278039565e-4, 4.976749896974e-4, 4.97674851721168e-4, 4.97674877611654e-4, 4.97675057822701e-4, 4.97675364332195e-4, 4.97675755849828e-4, 4.97676183242399e-4, 4.97676594864414e-4
flux1:, 0.691027963582315, 4.59575965480995e-4, 4.59575657408993e-4, 4.59575330159011e-4, 4.59575026534391e-4, 4.59574787551105e-4, 4.5957464781065e-4, 4.59574630754031e-4, 4.5957474407537e-4, 4.59574975673475e-4, 4.59575290684156e-4, 4.59575630396899e-4, 4.59575914257597e-4, 4.59576046733658e-4, 4.59575931563843e-4, 4.59575496663604e-4, 4.59574733072521e-4, 4.59573748990192e-4, 4.59572830725026e-4, 4.59572477544052e-4, 4.595733244773e-4, 4.59575783149986e-4, 4.59579195336394e-4, 4.59580716151538e-4, 4.59576052843913e-4, 4.5956731468478e-4, 4.59573322917552e-4, 4.59588314886923e-4, 4.59557880276518e-4, 4.59596789934308e-4, 4.59572128089057e-4, 4.59556618201808e-4, 4.59572128089057e-4, 4.59596789934307e-4, 4.59557880276518e-4, 4.59588314886923e-4, 4.59573322917552e-4, 4.59567314684781e-4, 4.59576052843914e-4, 4.59580716151538e-4, 4.59579195336393e-4, 4.59575783149986e-4, 4.59573324477301e-4, 4.59572477544052e-4, 4.59572830725026e-4, 4.59573748990192e-4, 4.59574733072521e-4, 4.59575496663604e-4, 4.59575931563843e-4, 4.59576046733658e-4, 4.59575914257596e-4, 4.59575630396899e-4, 4.59575290684156e-4, 4.59574975673475e-4, 4.5957474407537e-4, 4.59574630754031e-4, 4.5957464781065e-4, 4.59574787551105e-4, 4.59575026534391e-4, 4.59575330159011e-4, 4.59575657408993e-4, 4.59575965480995e-4
flux1:, 0.691290412486068, 4.24017401142459e-4, 4.24017182774892e-4, 4.2401694205823e-4, 4.24016714045609e-4, 4.24016532653729e-4, 4.24016426661736e-4, 4.24016415569734e-4, 4.24016505564914e-4, 4.2401668593636e-4, 4.24016926430631e-4, 4.24017176277858e-4, 4.24017365978923e-4, 4.24017413463462e-4, 4.24017236900232e-4, 4.24016777109801e-4, 4.24016032613647e-4, 4.2401510818831e-4, 4.24014269347574e-4, 4.24013972516572e-4, 4.24014792482114e-4, 4.24017092487253e-4, 4.24020251314611e-4, 4.24021650374785e-4, 4.24017371746155e-4, 4.24009409696574e-4, 4.24015064876092e-4, 4.24028882345139e-4, 4.24000853149838e-4, 4.24036796229273e-4, 4.24014062905384e-4, 4.239997462758e-4, 4.24014062905384e-4, 4.24036796229273e-4, 4.24000853149838e-4, 4.24028882345139e-4, 4.24015064876092e-4, 4.24009409696574e-4, 4.24017371746156e-4, 4.24021650374785e-4, 4.24020251314611e-4, 4.24017092487252e-4, 4.24014792482114e-4, 4.24013972516572e-4, 4.24014269347574e-4, 4.2401510818831e-4, 4.24016032613647e-4, 4.24016777109801e-4, 4.24017236900232e-4, 4.24017413463462e-4, 4.24017365978923e-4, 4.24017176277858e-4, 4.24016926430631e-4, 4.2401668593636e-4, 4.24016505564915e-4, 4.24016415569734e-4, 4.24016426661736e-4, 4.24016532653729e-4, 4.24016714045609e-4, 4.2401694205823e-4, 4.24017182774892e-4, 4.24017401142459e-4
flux1:, 0.691552861389821, 3.9086459036347e-4, 3.90864448005275e-4, 3.90864280548054e-4, 3.90864116350307e-4, 3.90863983199845e-4, 3.90863904864516e-4, 3.90863897485037e-4, 3.90863966030491e-4, 3.90864101123697e-4, 3.90864276682348e-4, 3.90864449038247e-4, 3.90864558523765e-4, 3.90864534983514e-4, 3.90864309273551e-4, 3.9086383340675e-4, 3.90863112060121e-4, 3.90862246158317e-4, 3.90861481519807e-4, 3.90861234897911e-4, 3.90862025935671e-4, 3.90864174445791e-4, 3.9086709529401e-4, 3.90868380616692e-4, 3.90864458090943e-4, 3.90857209938099e-4, 3.9086252458175e-4, 3.90875247166907e-4, 3.90849455412249e-4, 3.90882627954348e-4, 3.90861690397041e-4, 3.90848486741734e-4, 3.90861690397042e-4, 3.90882627954347e-4, 3.90849455412249e-4, 3.90875247166907e-4, 3.9086252458175e-4, 3.908572099381e-4, 3.90864458090943e-4, 3.90868380616692e-4, 3.9086709529401e-4, 3.90864174445791e-4, 3.90862025935671e-4, 3.90861234897911e-4, 3.90861481519807e-4, 3.90862246158317e-4, 3.90863112060121e-4, 3.9086383340675e-4, 3.90864309273551e-4, 3.90864534983514e-4, 3.90864558523765e-4, 3.90864449038247e-4, 3.90864276682348e-4, 3.90864101123697e-4, 3.90863966030491e-4, 3.90863897485037e-4, 3.90863904864516e-4, 3.90863983199845e-4, 3.90864116350307e-4, 3.90864280548054e-4, 3.90864448005275e-4, 3.9086459036347e-4
flux1:, 0.691815310293574, 3.59985699690454e-4, 3.59985620207944e-4, 3.59985513452725e-4, 3.59985402081535e-4, 3.5998530865421e-4, 3.59985252667032e-4, 3.59985247415354e-4, 3.59985296881509e-4, 3.59985392924528e-4, 3.59985513175491e-4, 3.59985620239124e-4, 3.59985663098148e-4, 3.59985582039878e-4, 3.59985318967656e-4, 3.59984835491255e-4, 3.59984141224392e-4, 3.59983332869797e-4, 3.59982637607644e-4, 3.59982435493148e-4, 3.59983195761745e-4, 3.59985199334452e-4, 3.59987896151724e-4, 3.59989074397344e-4, 3.5998548011027e-4, 3.59978886792092e-4, 3.59983872704204e-4, 3.59995574724954e-4, 3.59971861274258e-4, 3.6000244838315e-4, 3.59983180930766e-4, 3.5997101419821e-4, 3.59983180930766e-4, 3.6000244838315e-4, 3.59971861274258e-4, 3.59995574724954e-4, 3.59983872704204e-4, 3.59978886792092e-4, 3.5998548011027e-4, 3.59989074397344e-4, 3.59987896151724e-4, 3.59985199334452e-4, 3.59983195761745e-4, 3.59982435493148e-4, 3.59982637607644e-4, 3.59983332869797e-4, 3.59984141224392e-4, 3.59984835491255e-4, 3.59985318967656e-4, 3.59985582039878e-4, 3.59985663098148e-4, 3.59985620239124e-4, 3.59985513175491e-4, 3.59985392924528e-4, 3.59985296881509e-4, 3.59985247415354e-4, 3.59985252667032e-4, 3.5998530865421e-4, 3.59985402081535e-4, 3.59985513452725e-4, 3.59985620207943e-4, 3.59985699690454e-4
flux1:, 0.692077759197328, 3.31253471012608e-4, 3.31253442164969e-4, 3.31253384561627e-4, 3.31253316068754e-4, 3.31253254835032e-4, 3.31253216744412e-4, 3.31253212690235e-4, 3.31253245844887e-4, 3.31253309173723e-4, 3.31253383558656e-4, 3.31253437075558e-4, 3.31253426237209e-4, 3.31253300394785e-4, 3.31253010978571e-4, 3.31252527731535e-4, 3.31251864104398e-4, 3.31251112276674e-4, 3.31250481815863e-4, 3.31250318871903e-4, 3.31251046668002e-4, 3.31252911384708e-4, 3.31255396955735e-4, 3.31256473782288e-4, 3.31253180903528e-4, 3.3124718671483e-4, 3.31251855301504e-4, 3.31262606312688e-4, 3.31240820827642e-4, 3.31268997243816e-4, 3.31251281210761e-4, 3.3124007948749e-4, 3.31251281210762e-4, 3.31268997243816e-4, 3.31240820827642e-4, 3.31262606312688e-4, 3.31251855301503e-4, 3.3124718671483e-4, 3.31253180903528e-4, 3.31256473782288e-4, 3.31255396955734e-4, 3.31252911384708e-4, 3.31251046668002e-4, 3.31250318871904e-4, 3.31250481815863e-4, 3.31251112276674e-4, 3.31251864104398e-4, 3.31252527731535e-4, 3.31253010978572e-4, 3.31253300394785e-4, 3.31253426237208e-4, 3.31253437075558e-4, 3.31253383558656e-4, 3.31253309173723e-4, 3.31253245844888e-4, 3.31253212690236e-4, 3.31253216744412e-4, 3.31253254835032e-4, 3.31253316068754e-4, 3.31253384561627e-4, 3.31253442164969e-4, 3.31253471012608e-4
flux1:, 0.692340208101081, 3.04545291798613e-4, 3.04545302484604e-4, 3.04545283690648e-4, 3.04545249309787e-4, 3.04545213804307e-4, 3.04545190021168e-4, 3.04545186825777e-4, 3.04545206708771e-4, 3.04545243589467e-4, 3.04545281146159e-4, 3.04545292165692e-4, 3.04545239646431e-4, 3.04545080731986e-4, 3.04544774990588e-4, 3.04544298975391e-4, 3.04543668999936e-4, 3.0454297249327e-4, 3.04542402411489e-4, 3.0454227362354e-4, 3.04542967415095e-4, 3.0454469901383e-4, 3.04546985201473e-4, 3.04547965573341e-4, 3.0454494856896e-4, 3.04539501304513e-4, 3.04543863827979e-4, 3.04553729088954e-4, 3.04533729930243e-4, 3.04559660568308e-4, 3.04543384096898e-4, 3.04533079501305e-4, 3.04543384096898e-4, 3.04559660568308e-4, 3.04533729930243e-4, 3.04553729088954e-4, 3.04543863827979e-4, 3.04539501304513e-4, 3.0454494856896e-4, 3.04547965573341e-4, 3.04546985201473e-4, 3.04544699013831e-4, 3.04542967415094e-4, 3.04542273623541e-4, 3.04542402411489e-4, 3.0454297249327e-4, 3.04543668999936e-4, 3.04544298975391e-4, 3.04544774990588e-4, 3.04545080731987e-4, 3.04545239646431e-4, 3.04545292165693e-4, 3.04545281146159e-4, 3.04545243589467e-4, 3.04545206708771e-4, 3.04545186825777e-4, 3.04545190021168e-4, 3.04545213804307e-4, 3.04545249309787e-4, 3.04545283690648e-4, 3.04545302484604e-4, 3.04545291798613e-4
flux1:, 0.692602657004834, 2.79743240032997e-4, 2.79743280452882e-4, 2.7974329144781e-4, 2.79743283655548e-4, 2.79743268482364e-4, 2.79743256231035e-4, 2.79743254048674e-4, 2.79743263831691e-4, 2.79743280288785e-4, 2.79743289459953e-4, 2.79743268136458e-4, 2.79743184844782e-4, 2.79743003366257e-4, 2.79742690156192e-4, 2.79742227399479e-4, 2.79741633425534e-4, 2.79740990760997e-4, 2.79740476731172e-4, 2.79740377389575e-4, 2.79741035856396e-4, 2.79742639852875e-4, 2.79744737808532e-4, 2.79745626256281e-4, 2.7974286109055e-4, 2.79737912125018e-4, 2.79741979897406e-4, 2.79751020777961e-4, 2.79732674848808e-4, 2.79756515298614e-4, 2.79741573181979e-4, 2.79732101746796e-4, 2.79741573181979e-4, 2.79756515298614e-4, 2.79732674848808e-4, 2.79751020777961e-4, 2.79741979897406e-4, 2.79737912125018e-4, 2.79742861090551e-4, 2.79745626256281e-4, 2.79744737808532e-4, 2.79742639852874e-4, 2.79741035856396e-4, 2.79740377389575e-4, 2.79740476731172e-4, 2.79740990760996e-4, 2.79741633425533e-4, 2.79742227399479e-4, 2.79742690156192e-4, 2.79743003366257e-4, 2.79743184844782e-4, 2.79743268136459e-4, 2.79743289459953e-4, 2.79743280288785e-4, 2.79743263831691e-4, 2.79743254048674e-4, 2.79743256231035e-4, 2.79743268482363e-4, 2.79743283655547e-4, 2.7974329144781e-4, 2.79743280452882e-4, 2.79743240032997e-4
flux1:, 0.692865105908588, 2.56734105639157e-4, 2.56734167376594e-4, 2.56734200498868e-4, 2.56734213006255e-4, 2.56734213787328e-4, 2.56734211015926e-4, 2.56734210373292e-4, 2.56734213217331e-4, 2.56734214879158e-4, 2.56734203355461e-4, 2.56734158798038e-4, 2.56734054398365e-4, 2.56733859542423e-4, 2.56733546461924e-4, 2.56733101939053e-4, 2.56732545597046e-4, 2.56731954981346e-4, 2.56731492747469e-4, 2.56731418448071e-4, 2.5673204052388e-4, 2.56733522316339e-4, 2.56735442656187e-4, 2.56736243486385e-4, 2.56733707763754e-4, 2.56729212070903e-4, 2.56732996589842e-4, 2.56741270915101e-4, 2.56724453452318e-4, 2.56746350443936e-4, 2.56732643922909e-4, 2.56723945467724e-4, 2.56732643922909e-4, 2.56746350443936e-4, 2.56724453452318e-4, 2.56741270915101e-4, 2.56732996589842e-4, 2.56729212070903e-4, 2.56733707763754e-4, 2.56736243486385e-4, 2.56735442656187e-4, 2.56733522316339e-4, 2.5673204052388e-4, 2.56731418448071e-4, 2.56731492747469e-4, 2.56731954981346e-4, 2.56732545597046e-4, 2.56733101939053e-4, 2.56733546461924e-4, 2.56733859542423e-4, 2.56734054398365e-4, 2.56734158798038e-4, 2.56734203355461e-4, 2.56734214879158e-4, 2.56734213217331e-4, 2.56734210373292e-4, 2.56734211015926e-4, 2.56734213787328e-4, 2.56734213006255e-4, 2.56734200498868e-4, 2.56734167376594e-4, 2.56734105639157e-4
flux1:, 0.693127554812341, 2.35409390176389e-4, 2.35409466208693e-4, 2.35409515126796e-4, 2.35409542814953e-4, 2.35409556096186e-4, 2.35409561360549e-4, 2.3540956302721e-4, 2.35409561948516e-4, 2.35409553917397e-4, 2.35409528519629e-4, 2.35409468692315e-4, 2.35409351526812e-4, 2.35409151103156e-4, 2.35408844456989e-4, 2.35408422072925e-4, 2.35407904265197e-4, 2.35407363587557e-4, 2.3540694896612e-4, 2.35406895622556e-4, 2.35407480533583e-4, 2.3540884548827e-4, 2.35410598434297e-4, 2.35411315890383e-4, 2.35408988940722e-4, 2.35404905056435e-4, 2.35408418086812e-4, 2.35415980425222e-4, 2.35400574743769e-4, 2.35420666578001e-4, 2.35408103115513e-4, 2.35400121110878e-4, 2.35408103115513e-4, 2.35420666578001e-4, 2.35400574743769e-4, 2.35415980425222e-4, 2.35408418086812e-4, 2.35404905056434e-4, 2.35408988940722e-4, 2.35411315890383e-4, 2.35410598434297e-4, 2.35408845488269e-4, 2.35407480533583e-4, 2.35406895622556e-4, 2.3540694896612e-4, 2.35407363587557e-4, 2.35407904265197e-4, 2.35408422072925e-4, 2.35408844456989e-4, 2.35409151103156e-4, 2.35409351526812e-4, 2.35409468692315e-4, 2.35409528519629e-4, 2.35409553917397e-4, 2.35409561948516e-4, 2.3540956302721e-4, 2.35409561360548e-4, 2.35409556096186e-4, 2.35409542814953e-4, 2.35409515126796e-4, 2.35409466208693e-4, 2.35409390176389e-4
flux1:, 0.693390003716094, 2.15665286584998e-4, 2.15665371232892e-4, 2.15665430863618e-4, 2.15665469677606e-4, 2.15665492806554e-4, 2.15665505140798e-4, 2.15665510001662e-4, 2.15665507754589e-4, 2.15665494507343e-4, 2.15665461109981e-4, 2.15665392781375e-4, 2.15665269845856e-4, 2.1566507028675e-4, 2.15664775103928e-4, 2.15664377721645e-4, 2.15663898653279e-4, 2.15663405511871e-4, 2.15663034411477e-4, 2.15662998273233e-4, 2.15663545569435e-4, 2.15664799085027e-4, 2.15666394571354e-4, 2.15667032948309e-4, 2.15664895860198e-4, 2.15661185795327e-4, 2.15664439403096e-4, 2.15671341302957e-4, 2.15657238500893e-4, 2.15675655447971e-4, 2.15664148484885e-4, 2.15656829909598e-4, 2.15664148484885e-4, 2.15675655447971e-4, 2.15657238500893e-4, 2.15671341302957e-4, 2.15664439403096e-4, 2.15661185795326e-4, 2.15664895860198e-4, 2.15667032948309e-4, 2.15666394571353e-4, 2.15664799085027e-4, 2.15663545569435e-4, 2.15662998273233e-4, 2.15663034411477e-4, 2.15663405511871e-4, 2.15663898653279e-4, 2.15664377721645e-4, 2.15664775103927e-4, 2.1566507028675e-4, 2.15665269845856e-4, 2.15665392781375e-4, 2.15665461109981e-4, 2.15665494507343e-4, 2.1566550775459e-4, 2.15665510001662e-4, 2.15665505140798e-4, 2.15665492806554e-4, 2.15665469677606e-4, 2.15665430863618e-4, 2.15665371232892e-4, 2.15665286584998e-4
flux1:, 0.693652452619847, 1.97402640729351e-4, 1.97402729558866e-4, 1.97402795946743e-4, 1.97402842761695e-4, 1.97402873750139e-4, 1.97402892535287e-4, 1.97402901474119e-4, 1.97402900456995e-4, 1.97402885778617e-4, 1.97402849274381e-4, 1.97402778013318e-4, 1.97402654981361e-4, 1.97402461388533e-4, 1.97402181483856e-4, 1.9740181099067e-4, 1.97401370230537e-4, 1.97400921980089e-4, 1.97400590432359e-4, 1.97400568103686e-4, 1.97401077679867e-4, 1.97402225230342e-4, 1.97403672976707e-4, 1.97404236693582e-4, 1.97402272301658e-4, 1.97398901411913e-4, 1.97401907956833e-4, 1.97408198137764e-4, 1.9739529676907e-4, 1.97412161438771e-4, 1.97401630135229e-4, 1.97394925328528e-4, 1.9740163013523e-4, 1.97412161438771e-4, 1.9739529676907e-4, 1.97408198137764e-4, 1.97401907956833e-4, 1.97398901411913e-4, 1.97402272301658e-4, 1.97404236693582e-4, 1.97403672976707e-4, 1.97402225230342e-4, 1.97401077679867e-4, 1.97400568103686e-4, 1.97400590432359e-4, 1.97400921980089e-4, 1.97401370230537e-4, 1.9740181099067e-4, 1.97402181483856e-4, 1.97402461388533e-4, 1.97402654981361e-4, 1.97402778013318e-4, 1.97402849274382e-4, 1.97402885778617e-4, 1.97402900456995e-4, 1.97402901474119e-4, 1.97402892535287e-4, 1.97402873750138e-4, 1.97402842761694e-4, 1.97402795946743e-4, 1.97402729558866e-4, 1.97402640729351e-4
flux1:, 0.693914901523601, 1.8052689645321e-4, 1.80526986143011e-4, 1.8052705631446e-4, 1.80527108787004e-4, 1.80527146169955e-4, 1.80527171010015e-4, 1.80527184810667e-4, 1.80527186998251e-4, 1.80527173949252e-4, 1.8052713825214e-4, 1.80527068464278e-4, 1.80526949752188e-4, 1.80526765982263e-4, 1.80526504052051e-4, 1.80526161454211e-4, 1.80525758017201e-4, 1.80525351830035e-4, 1.805250560258e-4, 1.8052504448153e-4, 1.80525516586672e-4, 1.8052656374334e-4, 1.80527873298696e-4, 1.80528366934119e-4, 1.80526559767349e-4, 1.80523496588042e-4, 1.80526268682795e-4, 1.8053199318902e-4, 1.80520198911936e-4, 1.80535626598704e-4, 1.80525995565128e-4, 1.80519858075426e-4, 1.80525995565128e-4, 1.80535626598704e-4, 1.80520198911935e-4, 1.8053199318902e-4, 1.80526268682795e-4, 1.80523496588042e-4, 1.80526559767349e-4, 1.80528366934119e-4, 1.80527873298696e-4, 1.8052656374334e-4, 1.80525516586672e-4, 1.80525044481529e-4, 1.805250560258e-4, 1.80525351830035e-4, 1.80525758017201e-4, 1.80526161454211e-4, 1.80526504052051e-4, 1.80526765982263e-4, 1.80526949752188e-4, 1.80527068464278e-4, 1.8052713825214e-4, 1.80527173949251e-4, 1.80527186998251e-4, 1.80527184810667e-4, 1.80527171010015e-4, 1.80527146169955e-4, 1.80527108787004e-4, 1.80527056314459e-4, 1.80526986143011e-4, 1.8052689645321e-4
flux1:, 0.694177350427354, 1.64948025817406e-4, 1.64948114004508e-4, 1.64948185809351e-4, 1.64948242225772e-4, 1.64948284926433e-4, 1.64948315539022e-4, 1.64948334808664e-4, 1.64948341712541e-4, 1.64948332628323e-4, 1.64948300710843e-4, 1.64948235709599e-4, 1.64948124574019e-4, 1.64947953353211e-4, 1.64947711095611e-4, 1.64947396631857e-4, 1.64947029073948e-4, 1.64946662007555e-4, 1.64946398333335e-4, 1.6494639492874e-4, 1.64946830162954e-4, 1.64947782597273e-4, 1.64948963357296e-4, 1.64949391653673e-4, 1.64947727851863e-4, 1.64944943905602e-4, 1.64947494348922e-4, 1.64952696671406e-4, 1.64941921879804e-4, 1.64956020886593e-4, 1.64947219908319e-4, 1.64941606340084e-4, 1.64947219908319e-4, 1.64956020886593e-4, 1.64941921879804e-4, 1.64952696671406e-4, 1.64947494348922e-4, 1.64944943905602e-4, 1.64947727851863e-4, 1.64949391653673e-4, 1.64948963357296e-4, 1.64947782597273e-4, 1.64946830162954e-4, 1.6494639492874e-4, 1.64946398333335e-4, 1.64946662007555e-4, 1.64947029073948e-4, 1.64947396631857e-4, 1.64947711095611e-4, 1.64947953353211e-4, 1.64948124574019e-4, 1.64948235709599e-4, 1.64948300710843e-4, 1.64948332628323e-4, 1.64948341712541e-4, 1.64948334808664e-4, 1.64948315539022e-4, 1.64948284926433e-4, 1.64948242225771e-4, 1.64948185809351e-4, 1.64948114004508e-4, 1.64948025817406e-4
flux1:, 0.694439799331107, 1.50580446136789e-4, 1.50580531252597e-4, 1.50580603203942e-4, 1.50580662334473e-4, 1.50580709542473e-4, 1.50580745668762e-4, 1.50580770785149e-4, 1.50580783441349e-4, 1.5058077996035e-4, 1.50580753919415e-4, 1.50580696023938e-4, 1.50580594683527e-4, 1.50580437742424e-4, 1.50580215993125e-4, 1.5057992925867e-4, 1.50579595777453e-4, 1.50579264842831e-4, 1.50579029913696e-4, 1.50579032386574e-4, 1.50579431685974e-4, 1.50580295155536e-4, 1.50581356358378e-4, 1.50581724200867e-4, 1.50580191406794e-4, 1.50577660992116e-4, 1.50580002683393e-4, 1.50584723857664e-4, 1.50574887302618e-4, 1.50587759247044e-4, 1.50579723006337e-4, 1.50574592866636e-4, 1.50579723006337e-4, 1.50587759247044e-4, 1.50574887302618e-4, 1.50584723857664e-4, 1.50580002683393e-4, 1.50577660992116e-4, 1.50580191406794e-4, 1.50581724200867e-4, 1.50581356358378e-4, 1.50580295155536e-4, 1.50579431685974e-4, 1.50579032386574e-4, 1.50579029913697e-4, 1.50579264842831e-4, 1.50579595777453e-4, 1.5057992925867e-4, 1.50580215993126e-4, 1.50580437742424e-4, 1.50580594683527e-4, 1.50580696023938e-4, 1.50580753919415e-4, 1.5058077996035e-4, 1.5058078344135e-4, 1.50580770785149e-4, 1.50580745668762e-4, 1.50580709542473e-4, 1.50580662334474e-4, 1.50580603203942e-4, 1.50580531252597e-4, 1.50580446136789e-4
flux1:, 0.69470224823486, 1.37342925373631e-4, 1.37343006480684e-4, 1.37343077602213e-4, 1.37343138568712e-4, 1.37343189636566e-4, 1.37343230973102e-4, 1.3734326205594e-4, 1.37343281037426e-4, 1.37343284153504e-4, 1.37343265298677e-4, 1.37343215951201e-4, 1.37343125723956e-4, 1.37342983943726e-4, 1.37342782818777e-4, 1.37342522892229e-4, 1.3734222142669e-4, 1.37341923652822e-4, 1.37341714338863e-4, 1.37341720802978e-4, 1.37342085413542e-4, 1.3734286573416e-4, 1.37343816439062e-4, 1.37344128815402e-4, 1.37342716049782e-4, 1.37340416018299e-4, 1.37342561860651e-4, 1.37346840546733e-4, 1.3733786695485e-4, 1.37349607061021e-4, 1.37342274859884e-4, 1.37337590405921e-4, 1.37342274859884e-4, 1.37349607061021e-4, 1.3733786695485e-4, 1.37346840546733e-4, 1.37342561860651e-4, 1.37340416018299e-4, 1.37342716049782e-4, 1.37344128815402e-4, 1.37343816439062e-4, 1.3734286573416e-4, 1.37342085413542e-4, 1.37341720802978e-4, 1.37341714338863e-4, 1.37341923652823e-4, 1.3734222142669e-4, 1.37342522892229e-4, 1.37342782818777e-4, 1.37342983943726e-4, 1.37343125723956e-4, 1.37343215951201e-4, 1.37343265298677e-4, 1.37343284153504e-4, 1.37343281037426e-4, 1.3734326205594e-4, 1.37343230973102e-4, 1.37343189636566e-4, 1.37343138568712e-4, 1.37343077602212e-4, 1.37343006480685e-4, 1.37342925373631e-4
flux1:, 0.694964697138614, 1.25158477378483e-4, 1.25158554016355e-4, 1.25158623703897e-4, 1.25158685865808e-4, 1.25158740226463e-4, 1.25158786379433e-4, 1.25158823284241e-4, 1.25158848734657e-4, 1.25158858868407e-4, 1.25158847825848e-4, 1.25158807720922e-4, 1.25158729169243e-4, 1.25158602731492e-4, 1.25158421769975e-4, 1.25158187336962e-4, 1.25157915661559e-4, 1.25157648152632e-4, 1.25157461597292e-4, 1.25157470527174e-4, 1.25157801969254e-4, 1.25158504976362e-4, 1.25159354029789e-4, 1.25159615976861e-4, 1.25158313502851e-4, 1.25156223031852e-4, 1.25158185830015e-4, 1.2516205838025e-4, 1.2515387807462e-4, 1.25164575453628e-4, 1.25157890940404e-4, 1.25153617029293e-4, 1.25157890940404e-4, 1.25164575453628e-4, 1.2515387807462e-4, 1.2516205838025e-4, 1.25158185830015e-4, 1.25156223031852e-4, 1.25158313502851e-4, 1.25159615976861e-4, 1.25159354029788e-4, 1.25158504976362e-4, 1.25157801969254e-4, 1.25157470527174e-4, 1.25157461597292e-4, 1.25157648152632e-4, 1.25157915661559e-4, 1.25158187336962e-4, 1.25158421769975e-4, 1.25158602731492e-4, 1.25158729169243e-4, 1.25158807720922e-4, 1.25158847825848e-4, 1.25158858868407e-4, 1.25158848734657e-4, 1.25158823284241e-4, 1.25158786379434e-4, 1.25158740226463e-4, 1.25158685865808e-4, 1.25158623703897e-4, 1.25158554016355e-4, 1.25158477378483e-4
flux1:, 0.695227146042367, 1.13954248399169e-4, 1.13954320445858e-4, 1.13954388347936e-4, 1.13954451209385e-4, 1.13954508315655e-4, 1.13954558776539e-4, 1.13954601108123e-4, 1.13954632792379e-4, 1.13954649875699e-4, 1.13954646701266e-4, 1.13954615919857e-4, 1.13954548996315e-4, 1.13954437529881e-4, 1.13954275830499e-4, 1.13954065299054e-4, 1.1395382110844e-4, 1.13953581091543e-4, 1.13953414721042e-4, 1.13953424928783e-4, 1.13953724954321e-4, 1.13954356457038e-4, 1.1395511245081e-4, 1.13955328993361e-4, 1.13954128176675e-4, 1.13952228543305e-4, 1.1395402090185e-4, 1.13957521421659e-4, 1.1395006995044e-4, 1.1395980787206e-4, 1.13953718774409e-4, 1.13949822716178e-4, 1.13953718774409e-4, 1.1395980787206e-4, 1.1395006995044e-4, 1.13957521421659e-4, 1.1395402090185e-4, 1.13952228543305e-4, 1.13954128176675e-4, 1.13955328993361e-4, 1.1395511245081e-4, 1.13954356457038e-4, 1.13953724954321e-4, 1.13953424928783e-4, 1.13953414721042e-4, 1.13953581091543e-4, 1.1395382110844e-4, 1.13954065299054e-4, 1.13954275830499e-4, 1.13954437529881e-4, 1.13954548996315e-4, 1.13954615919857e-4, 1.13954646701266e-4, 1.13954649875699e-4, 1.13954632792379e-4, 1.13954601108123e-4, 1.13954558776539e-4, 1.13954508315655e-4, 1.13954451209385e-4, 1.13954388347936e-4, 1.13954320445858e-4, 1.13954248399169e-4
flux1:, 0.69548959494612, 1.03661396204096e-4, 1.03661463757148e-4, 1.03661529677085e-4, 1.0366159281599e-4, 1.03661652101128e-4, 1.03661706241352e-4, 1.03661753383176e-4, 1.03661790750022e-4, 1.03661814318273e-4, 1.03661818613683e-4, 1.03661796755919e-4, 1.03661740943727e-4, 1.0366164366301e-4, 1.0366150000996e-4, 1.03661311614076e-4, 1.03661092596003e-4, 1.03660877458102e-4, 1.03660728981946e-4, 1.03660739587211e-4, 1.03661010131939e-4, 1.03661575863064e-4, 1.03662247088625e-4, 1.03662423174994e-4, 1.0366131634488e-4, 1.03659590707091e-4, 1.03661224933569e-4, 1.03664385339347e-4, 1.03657603116142e-4, 1.03666459273805e-4, 1.03660917140145e-4, 1.03657368554867e-4, 1.03660917140145e-4, 1.03666459273805e-4, 1.03657603116142e-4, 1.03664385339347e-4, 1.03661224933569e-4, 1.03659590707091e-4, 1.0366131634488e-4, 1.03662423174994e-4, 1.03662247088625e-4, 1.03661575863064e-4, 1.03661010131939e-4, 1.03660739587211e-4, 1.03660728981946e-4, 1.03660877458102e-4, 1.03661092596003e-4, 1.03661311614076e-4, 1.0366150000996e-4, 1.0366164366301e-4, 1.03661740943727e-4, 1.03661796755919e-4, 1.03661818613683e-4, 1.03661814318273e-4, 1.03661790750022e-4, 1.03661753383176e-4, 1.03661706241352e-4, 1.03661652101128e-4, 1.0366159281599e-4, 1.03661529677085e-4, 1.03661463757148e-4, 1.03661396204096e-4
flux1:, 0.695752043849873, 9.42149630892867e-5, 9.42150263688926e-5, 9.42150901892434e-5, 9.42151532077239e-5, 9.42152140650583e-5, 9.42152711464367e-5, 9.4215322301674e-5, 9.42153645533573e-5, 9.42153938398372e-5, 9.42154048664594e-5, 9.42153911777997e-5, 9.42153456212174e-5, 9.42152614518837e-5, 9.42151344267211e-5, 9.42149663157334e-5, 9.42147702108391e-5, 9.42145775246872e-5, 9.42144449279329e-5, 9.42144553227259e-5, 9.42146984556965e-5, 9.42152040206742e-5, 9.4215798423144e-5, 9.4215938862132e-5, 9.42149191775886e-5, 9.42133523660613e-5, 9.42148403827178e-5, 9.42176904602067e-5, 9.42115224195018e-5, 9.4219569190108e-5, 9.42145291411775e-5, 9.42112998208997e-5, 9.42145291411776e-5, 9.42195691901079e-5, 9.42115224195018e-5, 9.42176904602067e-5, 9.42148403827178e-5, 9.42133523660613e-5, 9.42149191775887e-5, 9.4215938862132e-5, 9.42157984231439e-5, 9.42152040206743e-5, 9.42146984556963e-5, 9.42144553227259e-5, 9.42144449279329e-5, 9.42145775246872e-5, 9.42147702108391e-5, 9.42149663157334e-5, 9.42151344267211e-5, 9.42152614518836e-5, 9.42153456212173e-5, 9.42153911777999e-5, 9.42154048664594e-5, 9.42153938398373e-5, 9.42153645533574e-5, 9.4215322301674e-5, 9.42152711464367e-5, 9.42152140650583e-5, 9.42151532077239e-5, 9.42150901892433e-5, 9.42150263688927e-5, 9.42149630892868e-5
flux1:, 0.696014492753627, 8.5553743959668e-5, 8.55538032342183e-5, 8.55538648627191e-5, 8.55539273568711e-5, 8.55539891355364e-5, 8.55540483327248e-5, 8.55541025726832e-5, 8.55541487370779e-5, 8.55541827651023e-5, 8.55541995508884e-5, 8.55541930375963e-5, 8.55541566587072e-5, 8.55540843479583e-5, 8.55539724254257e-5, 8.55538227380268e-5, 8.55536473861175e-5, 8.55534749255568e-5, 8.55533564539557e-5, 8.55533662638676e-5, 8.5553584136577e-5, 8.55540349641418e-5, 8.55545600992421e-5, 8.55546695014732e-5, 8.55537308261658e-5, 8.55523091504023e-5, 8.55536624171455e-5, 8.55562298827689e-5, 8.55506251528584e-5, 8.55579298525092e-5, 8.55533503442738e-5, 8.55504141202636e-5, 8.55533503442738e-5, 8.55579298525092e-5, 8.55506251528584e-5, 8.5556229882769e-5, 8.55536624171456e-5, 8.55523091504025e-5, 8.5553730826166e-5, 8.55546695014732e-5, 8.5554560099242e-5, 8.55540349641419e-5, 8.55535841365769e-5, 8.55533662638677e-5, 8.55533564539557e-5, 8.55534749255568e-5, 8.55536473861176e-5, 8.55538227380268e-5, 8.55539724254259e-5, 8.55540843479584e-5, 8.55541566587073e-5, 8.55541930375964e-5, 8.55541995508885e-5, 8.55541827651023e-5, 8.55541487370779e-5, 8.55541025726832e-5, 8.55540483327248e-5, 8.55539891355364e-5, 8.55539273568712e-5, 8.55538648627191e-5, 8.55538032342183e-5, 8.5553743959668e-5
flux1:, 0.69627694165738, 7.76201505961014e-5, 7.76202061292209e-5, 7.76202654642877e-5, 7.76203270104636e-5, 7.76203890237608e-5, 7.7620449454811e-5, 7.7620505770601e-5, 7.76205547716828e-5, 7.76205924403847e-5, 7.76206138764221e-5, 7.762061340737e-5, 7.76205850069126e-5, 7.76205232166809e-5, 7.7620424843593e-5, 7.76202917662776e-5, 7.76201351395578e-5, 7.76199808851738e-5, 7.76198750246328e-5, 7.76198840683772e-5, 7.76200788655309e-5, 7.76204801622916e-5, 7.76209431585871e-5, 7.76210258849584e-5, 7.7620162673361e-5, 7.76188737441803e-5, 7.76201031945873e-5, 7.76224137614531e-5, 7.76173253564658e-5, 7.76239504927475e-5, 7.76197930914437e-5, 7.76171257071315e-5, 7.76197930914438e-5, 7.76239504927474e-5, 7.76173253564657e-5, 7.7622413761453e-5, 7.76201031945873e-5, 7.76188737441804e-5, 7.7620162673361e-5, 7.76210258849585e-5, 7.7620943158587e-5, 7.76204801622916e-5, 7.76200788655308e-5, 7.76198840683773e-5, 7.76198750246329e-5, 7.76199808851739e-5, 7.76201351395579e-5, 7.76202917662775e-5, 7.76204248435931e-5, 7.76205232166809e-5, 7.76205850069125e-5, 7.76206134073701e-5, 7.76206138764222e-5, 7.76205924403847e-5, 7.76205547716829e-5, 7.7620505770601e-5, 7.76204494548112e-5, 7.76203890237607e-5, 7.76203270104636e-5, 7.76202654642876e-5, 7.76202061292209e-5, 7.76201505961015e-5
flux1:, 0.696539390561133, 7.03600731394836e-5, 7.0360125156449e-5, 7.03601820693885e-5, 7.03602422236518e-5, 7.03603037663532e-5, 7.03603645275864e-5, 7.0360421881337e-5, 7.0360472604577e-5, 7.03605127654118e-5, 7.03605376896311e-5, 7.03605420825862e-5, 7.0360520423635e-5, 7.03604678061658e-5, 7.03603814634161e-5, 7.03602632739599e-5, 7.03601234982463e-5, 7.03599856347688e-5, 7.03598910867224e-5, 7.0359899335664e-5, 7.03600732293556e-5, 7.03604299401203e-5, 7.03608374683888e-5, 7.03608975873918e-5, 7.03601047838363e-5, 7.03589373536122e-5, 7.03600533449241e-5, 7.03621307944378e-5, 7.03575153263732e-5, 7.03635188474247e-5, 7.03597480171999e-5, 7.03573270070392e-5, 7.03597480172e-5, 7.03635188474245e-5, 7.03575153263733e-5, 7.03621307944378e-5, 7.03600533449241e-5, 7.03589373536121e-5, 7.03601047838364e-5, 7.03608975873919e-5, 7.03608374683887e-5, 7.03604299401203e-5, 7.03600732293555e-5, 7.03598993356638e-5, 7.03598910867225e-5, 7.03599856347688e-5, 7.03601234982463e-5, 7.03602632739599e-5, 7.03603814634161e-5, 7.03604678061659e-5, 7.0360520423635e-5, 7.03605420825862e-5, 7.03605376896311e-5, 7.03605127654118e-5, 7.03604726045771e-5, 7.03604218813371e-5, 7.03603645275863e-5, 7.03603037663532e-5, 7.03602422236519e-5, 7.03601820693885e-5, 7.0360125156449e-5, 7.03600731394836e-5
[truncated: 48,328 more chars]
