# Supplementary material for: Spatial Resolution and Refractive Index Contrast of Resonant Photonic Crystal Surfaces for Biosensing
Source: IEEE Photonics J. Author manuscript; Available in PMC 2015 Sep 7. (PMC4561521; doi:10.1109/JPHOT.2015.2435699)
Supplement: fig6_data [file NIHMS64775-supplement-fig6_data.gz › Volumes/graham/MacBook_backup/PhD_folder_2015_06_02/paper_improvements/IEEE_J_Photonics/final_files/data_files/fig6/meep_data/9/t.dat]

flux1:	0.627777777777778	6.57621177358843e-7	6.53382107679934e-7	6.50751651411544e-7	6.49526568998998e-7	6.49204691850529e-7	6.49340348911837e-7	6.49843690007548e-7	6.5104508226663e-7	6.53482607624726e-7	6.57528338329776e-7	6.63081619444094e-7	6.69548712266679e-7	6.76161425830012e-7	6.82451531036852e-7	6.88551877665407e-7	6.95043070448997e-7	7.02341067233516e-7	7.10060136942768e-7	7.17054781978247e-7	7.22444677370211e-7	7.26790228186767e-7	7.31618008657942e-7	7.36595184358271e-7	7.38324464613561e-7	7.37465890118657e-7	7.42591760614534e-7	7.40907477011516e-7	7.34392199443424e-7	7.3840408857084e-7	7.56103054150374e-7	7.2320795702598e-7	6.91084822870413e-7	7.06894525146496e-7	6.98083345022939e-7	6.88728579756076e-7	6.74076892109461e-7	6.71656551487722e-7	6.64800040747017e-7	6.56862452000105e-7	6.52882324106131e-7	6.52269428481625e-7	6.52952447176175e-7	6.54164265804851e-7	6.5637891103822e-7	6.60308782466251e-7	6.66162829174786e-7	6.734760783055e-7	6.81377511151634e-7
flux1:	0.628040226681531	7.60525172765938e-7	7.55708127017896e-7	7.52531529476061e-7	7.507444050776e-7	7.49746713610898e-7	7.49021992989575e-7	7.4849996653122e-7	7.48625034675161e-7	7.50078754782299e-7	7.53310781468165e-7	7.58177362577355e-7	7.63958181485731e-7	7.69787305532423e-7	7.75232751454805e-7	7.80603164637169e-7	7.86666811730261e-7	7.938536407937e-7	8.01549263788986e-7	8.08331449135891e-7	8.13367525242782e-7	8.17740899989255e-7	8.23468235058902e-7	8.29727473987269e-7	8.3179220459895e-7	8.30741738091738e-7	8.37874521662352e-7	8.37242362633797e-7	8.30700469804886e-7	8.3732921910929e-7	8.59721054973585e-7	8.24678587776475e-7	7.9046736361965e-7	8.09946887894385e-7	8.01763620936545e-7	7.93495826066629e-7	7.79017208694369e-7	7.76691372767232e-7	7.70360423809462e-7	7.6250575472182e-7	7.57565507005704e-7	7.55506666491216e-7	7.54896277448942e-7	7.5498823791791e-7	7.55897813220729e-7	7.58090425370756e-7	7.6184776217046e-7	7.669718833411e-7	7.72822754201285e-7
flux1:	0.628302675585284	8.82055868358405e-7	8.76558044428591e-7	8.72610141366034e-7	8.69895318641817e-7	8.67722676717422e-7	8.65536323266589e-7	8.63324151718391e-7	8.616663202368e-7	8.61377680782802e-7	8.62951500872149e-7	8.66174366291731e-7	8.70214612382394e-7	8.74174698446203e-7	8.77744876592809e-7	8.81458484215212e-7	8.86241467486604e-7	8.9244778853883e-7	8.99174066529691e-7	9.04790716454798e-7	9.08708931995087e-7	9.12684666294626e-7	9.19097932542816e-7	9.26277590154628e-7	9.28114587831758e-7	9.26743052336962e-7	9.36317832221922e-7	9.36544792400799e-7	9.30447756535521e-7	9.39979435602494e-7	9.68020453456376e-7	9.31563002626762e-7	8.96171215620583e-7	9.20623362270322e-7	9.15402246925117e-7	9.09526066164127e-7	8.97596407537272e-7	8.96866389264776e-7	8.92386077242593e-7	8.86310964142949e-7	8.81810588427997e-7	8.79050379630628e-7	8.77486789302592e-7	8.76704162386176e-7	8.76486707098343e-7	8.76876698604427e-7	8.78078177083035e-7	8.80167890143891e-7	8.8287610483467e-7
flux1:	0.628565124489038	1.02384062635467e-6	1.01749707279545e-6	1.01248219257471e-6	1.00841181655455e-6	1.00452776178247e-6	1.00027215614953e-6	9.95719939978484e-7	9.91587349621365e-7	9.88792108306272e-7	9.87832717635791e-7	9.88417068946492e-7	9.89647503241949e-7	9.90682283115342e-7	9.91412488194322e-7	9.92606945345246e-7	9.95273698582172e-7	9.99585331910515e-7	1.00432667110183e-6	1.00779748099629e-6	1.00987718555737e-6	1.01307428631868e-6	1.01988126328488e-6	1.02740874965221e-6	1.02831831563564e-6	1.02654594350521e-6	1.03884940432446e-6	1.03942364798405e-6	1.03430391404053e-6	1.04667118039776e-6	1.08115246501405e-6	1.04382691316151e-6	1.00801824269433e-6	1.03883742358591e-6	1.03924135461038e-6	1.03695165703532e-6	1.03020332138984e-6	1.03294840030814e-6	1.03171659265946e-6	1.02933269451303e-6	1.02712152097003e-6	1.02485220442216e-6	1.02299893504832e-6	1.02185288282101e-6	1.02099862196086e-6	1.01990241788214e-6	1.01848249790017e-6	1.01702346775969e-6	1.01572950418297e-6
flux1:	0.628827573392791	1.18675318520233e-6	1.17938353129453e-6	1.17300346732033e-6	1.16718242439266e-6	1.16113343148329e-6	1.1543311604757e-6	1.14694515868219e-6	1.13979942767315e-6	1.13386572622112e-6	1.12961459651322e-6	1.12669359544717e-6	1.12421547485666e-6	1.12149097912371e-6	1.11866380789771e-6	1.11669713809957e-6	1.11656322354427e-6	1.1181521799306e-6	1.11997058228561e-6	1.12044595075284e-6	1.12014262823815e-6	1.12229688798313e-6	1.12915482502202e-6	1.13630231746555e-6	1.13555675312168e-6	1.13339552758231e-6	1.14849358721679e-6	1.14861892968958e-6	1.14501786164372e-6	1.15977689487548e-6	1.20125769585772e-6	1.16321914829092e-6	1.1273765177924e-6	1.16595086697407e-6	1.17458512160812e-6	1.17672271525208e-6	1.17759714737942e-6	1.18584481780085e-6	1.18906175054111e-6	1.19213969110487e-6	1.19423027869463e-6	1.19391862832038e-6	1.19263914069334e-6	1.19178303563736e-6	1.1909795755094e-6	1.18902884870279e-6	1.18532326830135e-6	1.18020841237652e-6	1.17440381033414e-6
flux1:	0.629090022296544	1.37088772376406e-6	1.36236657278909e-6	1.35441440185186e-6	1.34659944504664e-6	1.33815385450637e-6	1.32860583265316e-6	1.31819608417578e-6	1.30779677775762e-6	1.29837277283902e-6	1.29034937298235e-6	1.28336569141789e-6	1.27664651619766e-6	1.2697438403548e-6	1.2630606056288e-6	1.25765558002582e-6	1.25431884723393e-6	1.25258541436698e-6	1.25078481123182e-6	1.24771149116861e-6	1.24477993882857e-6	1.24580352698769e-6	1.25236040966843e-6	1.25834541575832e-6	1.2553280514682e-6	1.25290912658345e-6	1.27060132405559e-6	1.26930295066542e-6	1.26769824728452e-6	1.28408717666394e-6	1.3328696265248e-6	1.29369350216003e-6	1.25759073556728e-6	1.30519018859933e-6	1.32412636744314e-6	1.3309473519017e-6	1.34116929908972e-6	1.35677672518038e-6	1.3651466369524e-6	1.37489626220007e-6	1.38306794377188e-6	1.3861765271155e-6	1.38633279934528e-6	1.38637177137874e-6	1.38631236141777e-6	1.38429691769168e-6	1.37895916271448e-6	1.37048873560108e-6	1.36008036125339e-6
flux1:	0.629352471200297	1.57570151039703e-6	1.56604001373316e-6	1.55650310434071e-6	1.54672403813654e-6	1.53600246859554e-6	1.52391750310031e-6	1.51072148950864e-6	1.49724752615591e-6	1.48439093542046e-6	1.47254002303715e-6	1.46141086901731e-6	1.45045407793072e-6	1.43952388930603e-6	1.42923091015884e-6	1.42057881061608e-6	1.4140243415595e-6	1.40872724255917e-6	1.40300798368544e-6	1.39627223831389e-6	1.39085433314957e-6	1.39086949258743e-6	1.39681504848611e-6	1.40093550063699e-6	1.39528567472569e-6	1.39286006981742e-6	1.41267632963547e-6	1.40896735715002e-6	1.40968514551383e-6	1.42676550632198e-6	1.4829206933848e-6	1.44146970806694e-6	1.40409498463351e-6	1.46175808154959e-6	1.49204410832012e-6	1.50305082546583e-6	1.52311621159116e-6	1.54740719470329e-6	1.56086951311725e-6	1.57753429332514e-6	1.59288983300485e-6	1.60053385258082e-6	1.60274004755083e-6	1.60400925670708e-6	1.60515919607491e-6	1.60380494225975e-6	1.59764194847674e-6	1.58644363219574e-6	1.57175114446756e-6
flux1:	0.629614920104051	1.80032914028237e-6	1.78974961832144e-6	1.77889915496096e-6	1.76755447615982e-6	1.75512047287737e-6	1.74119383454648e-6	1.72594481087659e-6	1.71006314636182e-6	1.69432334856974e-6	1.67911647649022e-6	1.6643467844284e-6	1.64979739099077e-6	1.63563912097338e-6	1.62257683242306e-6	1.6113748746611e-6	1.60203128399745e-6	1.59338120235146e-6	1.58395470076743e-6	1.57397173771306e-6	1.56662586961908e-6	1.5659632056164e-6	1.57108387119079e-6	1.57286770133213e-6	1.56460053040433e-6	1.56250527774977e-6	1.58375515482446e-6	1.57683710219393e-6	1.57995894531575e-6	1.59682259332562e-6	1.66026900654422e-6	1.61464697783904e-6	1.57411896154489e-6	1.64255435986282e-6	1.68380685702592e-6	1.69768467305557e-6	1.72647171532087e-6	1.75989279054264e-6	1.77744596647947e-6	1.80000326425815e-6	1.82256647906737e-6	1.835170628809e-6	1.83955232901381e-6	1.84191452280313e-6	1.84428837222307e-6	1.84401692707263e-6	1.83777580530469e-6	1.82465939377596e-6	1.80634711602719e-6
flux1:	0.629877369007804	2.04403852699358e-6	2.03302162103141e-6	2.02146411891827e-6	2.00936336233865e-6	1.99624533317487e-6	1.98165845597903e-6	1.96557279251947e-6	1.94843015280236e-6	1.93085772705172e-6	1.91332076898528e-6	1.89603313242926e-6	1.87918734584147e-6	1.8632247992862e-6	1.84877791415218e-6	1.83618382447453e-6	1.82491441932678e-6	1.81360890424653e-6	1.80124472722967e-6	1.78896838430993e-6	1.7806258138028e-6	1.77978375203401e-6	1.78401391315767e-6	1.78335561571936e-6	1.77292459122859e-6	1.77151334392207e-6	1.7933889749467e-6	1.78284581765852e-6	1.78812535599943e-6	1.80413080978293e-6	1.87475584386002e-6	1.82236849659635e-6	1.77597497048574e-6	1.85549527908652e-6	1.90567473156235e-6	1.92036519426193e-6	1.95497554026911e-6	1.99684453352882e-6	2.01651839337153e-6	2.04257342135261e-6	2.07102511913958e-6	2.08805811373319e-6	2.09407635543255e-6	2.0967949406568e-6	2.0998052010631e-6	2.10053489419653e-6	2.09468937525761e-6	2.08046770267932e-6	2.0594266104872e-6
flux1:	0.630139817911557	2.30676776167321e-6	2.29605366596719e-6	2.284723478505e-6	2.2730547255026e-6	2.26067952584885e-6	2.2470046212123e-6	2.23167492179652e-6	2.21479998588946e-6	2.19686886485951e-6	2.17851717903267e-6	2.16037819317497e-6	2.14307879674898e-6	2.12722003320222e-6	2.11316339474942e-6	2.10066451695109e-6	2.08868672696231e-6	2.07587177839398e-6	2.06185758880106e-6	2.04869557478652e-6	2.04054143993894e-6	2.04011091094186e-6	2.04357165350708e-6	2.04082530835071e-6	2.02910202871983e-6	2.02864771635927e-6	2.05037077005921e-6	2.03630977689413e-6	2.0431164647171e-6	2.05810532299895e-6	2.13591096395146e-6	2.07363635878855e-6	2.01800633651078e-6	2.10851122644681e-6	2.16396387955053e-6	2.17688243562699e-6	2.21279257996526e-6	2.26120911134856e-6	2.28022082481031e-6	2.30615793482282e-6	2.33779715173733e-6	2.35765977269886e-6	2.36405568780546e-6	2.36579274615847e-6	2.36822539359029e-6	2.36927431590657e-6	2.36386725599897e-6	2.34918649069344e-6	2.32639388984734e-6
flux1:	0.63040226681531	2.58965942220927e-6	2.58019156865464e-6	2.57027244135219e-6	2.56048572485408e-6	2.55051969562192e-6	2.53953043685865e-6	2.52672868965542e-6	2.51184840998443e-6	2.49529089825982e-6	2.47796895508893e-6	2.46100872026864e-6	2.44542768149465e-6	2.43181817068393e-6	2.4200728588486e-6	2.40928342947008e-6	2.39802229625913e-6	2.38517700311211e-6	2.37118497202402e-6	2.35882101897243e-6	2.352112436803e-6	2.35267825347315e-6	2.35569500687749e-6	2.3516961356141e-6	2.33985473344355e-6	2.34044046382248e-6	2.36143241889774e-6	2.34452821688563e-6	2.35183549612665e-6	2.36627543990818e-6	2.45152262770275e-6	2.37597324561882e-6	2.30736954080338e-6	2.40839168958507e-6	2.46420470329507e-6	2.47258353868849e-6	2.50413793614042e-6	2.55610625078884e-6	2.57120290874101e-6	2.59261507808153e-6	2.62360103496259e-6	2.64372442279306e-6	2.64862334805229e-6	2.64759211523218e-6	2.64774469439347e-6	2.64788275550425e-6	2.64247609471166e-6	2.62770086718549e-6	2.60409143602701e-6
flux1:	0.630664715719064	2.89550060527284e-6	2.8883109820025e-6	2.88108814735158e-6	2.87470206980283e-6	2.86881445560703e-6	2.86222401654676e-6	2.85363852617712e-6	2.84243037669137e-6	2.82900263332005e-6	2.81464312613186e-6	2.80098504459816e-6	2.78931723034349e-6	2.78001770051991e-6	2.7723516590076e-6	2.76476742997215e-6	2.75566161118547e-6	2.74441544576383e-6	2.73228519774639e-6	2.72242764558167e-6	2.71827552581783e-6	2.72031165433738e-6	2.7234037525839e-6	2.71940172768112e-6	2.70871405775769e-6	2.71013505421846e-6	2.73018154881054e-6	2.71159383454897e-6	2.71802536004304e-6	2.73303385583318e-6	2.82635814857311e-6	2.73419684479475e-6	2.64889111932816e-6	2.75971228643549e-6	2.81037444098883e-6	2.81168320142476e-6	2.83289593641495e-6	2.88467741457076e-6	2.89262990102426e-6	2.90499210701669e-6	2.93087279214026e-6	2.94804856823523e-6	2.94923357369843e-6	2.94350424544146e-6	2.93949023182874e-6	2.93715960547158e-6	2.93092481834023e-6	2.91611505724378e-6	2.89249519369572e-6
flux1:	0.630927164622817	3.22898614635828e-6	3.22503438016189e-6	3.22169416692584e-6	3.22005088622351e-6	3.21963366033854e-6	3.21880022425277e-6	3.21574756548906e-6	3.20956574763729e-6	3.20077756656062e-6	3.19111279373859e-6	3.18265065932242e-6	3.17676328682165e-6	3.1734027976812e-6	3.1711255326566e-6	3.16787641106978e-6	3.16216562681203e-6	3.1540711194428e-6	3.14553613116495e-6	3.13962931398487e-6	3.13878107529149e-6	3.14255966346589e-6	3.14639805660609e-6	3.14389575082782e-6	3.13546395573961e-6	3.13716595100382e-6	3.15654204897918e-6	3.13770071722524e-6	3.14164078480402e-6	3.15886317045364e-6	3.26133818086622e-6	3.14959531535698e-6	3.04426666297564e-6	3.16410243069169e-6	3.20440021130733e-6	3.19677523678996e-6	3.2023380582931e-6	3.2500083741627e-6	3.24818402900301e-6	3.24767865909701e-6	3.26415231742241e-6	3.27507004791597e-6	3.27039855206709e-6	3.25832016992239e-6	3.248504403601e-6	3.24219049843931e-6	3.23414309949412e-6	3.21914049435191e-6	3.19616795298851e-6
flux1:	0.63118961352657	3.59674905567422e-6	3.59673982970928e-6	3.59814807478535e-6	3.60215707835877e-6	3.60804998932759e-6	3.61370298500668e-6	3.61686754869525e-6	3.61649176338102e-6	3.61334599111698e-6	3.60961785278883e-6	3.60769235329703e-6	3.60878933063685e-6	3.61225543109247e-6	3.61596340275939e-6	3.61760936411055e-6	3.61613820844889e-6	3.61243223098923e-6	3.60883061268914e-6	3.6077773362439e-6	3.61044202127639e-6	3.61597478954797e-6	3.62130870930538e-6	3.62182446394921e-6	3.61629591632812e-6	3.6173727388409e-6	3.63689840870116e-6	3.61917883591156e-6	3.61894264547524e-6	3.64028724259397e-6	3.75342168120044e-6	3.61975437116863e-6	3.49184032201025e-6	3.62008164910034e-6	3.64610163405547e-6	3.62870336218256e-6	3.61503842106746e-6	3.65517991487208e-6	3.64209363854866e-6	3.62644836469652e-6	3.63024580568817e-6	3.63216470369683e-6	3.62006518604313e-6	3.60073223490614e-6	3.58422433156525e-6	3.57291969228881e-6	3.56226606244561e-6	3.54688193469123e-6	3.52511616049956e-6
flux1:	0.631452062430323	4.0071422587052e-6	4.01135463082399e-6	4.0178549028149e-6	4.02777485004747e-6	4.04005101919097e-6	4.0520950229658e-6	4.06135051347224e-6	4.066807754796e-6	4.06959839988726e-6	4.0723193107964e-6	4.07745265836232e-6	4.08581739538655e-6	4.09604538408462e-6	4.10547108048388e-6	4.11188259662175e-6	4.11495556760157e-6	4.11634806820519e-6	4.11836669822596e-6	4.12231403464108e-6	4.12806771131925e-6	4.13509306472634e-6	4.14265186989922e-6	4.1474373493858e-6	4.14475876327812e-6	4.14402349668359e-6	4.16502792972509e-6	4.14936803331274e-6	4.14341533905738e-6	4.17068142384714e-6	4.29634899545598e-6	4.13918789384639e-6	3.98711693175571e-6	4.12360603726242e-6	4.13367213426953e-6	4.1068942903566e-6	4.07305425180113e-6	4.10347656058309e-6	4.07920890476286e-6	4.04838149870732e-6	4.03811292502076e-6	4.02955378755855e-6	4.00951076471374e-6	3.9831791719031e-6	3.96028391649211e-6	3.94395416248387e-6	3.93048534940666e-6	3.91475375786432e-6	3.89476255467706e-6
flux1:	0.631714511334077	4.46980215829116e-6	4.47796730949048e-6	4.48924219459113e-6	4.50454962167462e-6	4.52241258929495e-6	4.53985787512156e-6	4.55421565017877e-6	4.56471705436553e-6	4.57292931867604e-6	4.5817425305585e-6	4.59348557561979e-6	4.60835799236558e-6	4.62426888263339e-6	4.63827175221864e-6	4.64862331867468e-6	4.65593929500071e-6	4.66246748695492e-6	4.66996823891533e-6	4.67820304065741e-6	4.68600069664646e-6	4.69402148523242e-6	4.70440338178649e-6	4.71416556565584e-6	4.71343461517052e-6	4.70956557584789e-6	4.73375427711323e-6	4.72028716585877e-6	4.70745137875095e-6	4.74191628574225e-6	4.88223259271637e-6	4.70077714708297e-6	4.52402586254822e-6	4.66933482290706e-6	4.66469449614018e-6	4.63016866965241e-6	4.57838627093135e-6	4.5987464233411e-6	4.56512764465162e-6	4.52167698830357e-6	4.49846875184917e-6	4.47978904662482e-6	4.45271110630431e-6	4.42106170812466e-6	4.39357564146146e-6	4.37351851563799e-6	4.35796197798596e-6	4.34239867031158e-6	4.32488853358128e-6
flux1:	0.63197696023783	4.99506820576199e-6	5.00632752070167e-6	5.02135939414875e-6	5.0407420032766e-6	5.06256916485445e-6	5.08361842224055e-6	5.10132741162583e-6	5.11534404110479e-6	5.12768425872649e-6	5.14135817850664e-6	5.15828866607973e-6	5.1779121710989e-6	5.19752510475637e-6	5.21423840498865e-6	5.22712425179916e-6	5.23780626165455e-6	5.24878450694509e-6	5.26075188644875e-6	5.27173686434098e-6	5.28003878728302e-6	5.28840559545002e-6	5.3019694356451e-6	5.31665215721638e-6	5.31611427902743e-6	5.30786126606844e-6	5.33709877297332e-6	5.32488419425192e-6	5.30458057320804e-6	5.34663249604736e-6	5.50380632102877e-6	5.297854096923e-6	5.09679870300084e-6	5.25247336588429e-6	5.2375677867488e-6	5.1979407688245e-6	5.13366970580047e-6	5.14586348106248e-6	5.10635528879514e-6	5.0553768862063e-6	5.02313901347401e-6	4.99685642609111e-6	4.96522953127757e-6	4.9313920468378e-6	4.90264896941797e-6	4.88164144306034e-6	4.86587509435704e-6	4.85167077886994e-6	4.83759624380094e-6
flux1:	0.632239409141583	5.59336430084274e-6	5.60632743136166e-6	5.62347949969452e-6	5.64497108153696e-6	5.6685129106449e-6	5.69080541316005e-6	5.70960054205321e-6	5.72507685830228e-6	5.73963784827512e-6	5.75620672766042e-6	5.77609231130053e-6	5.79793725401537e-6	5.818650527577e-6	5.83576879894679e-6	5.84942695235426e-6	5.8621469629953e-6	5.8762287239283e-6	5.89086042357623e-6	5.90241837622395e-6	5.90941734393786e-6	5.91744256515535e-6	5.9342214219695e-6	5.95289880210407e-6	5.95011442083804e-6	5.9365353093857e-6	5.97257541786433e-6	5.95950565731092e-6	5.93187915418609e-6	5.98078616517118e-6	6.15698088610772e-6	5.9266061412174e-6	5.70217326464241e-6	5.87090430968736e-6	5.8531141480187e-6	5.8116175342448e-6	5.74298422228785e-6	5.75120658989997e-6	5.71046444025061e-6	5.6590386369845e-6	5.62425471272108e-6	5.59501549347317e-6	5.56277341041865e-6	5.53106054796818e-6	5.50566614717867e-6	5.48782289519023e-6	5.47487044541851e-6	5.46395035969791e-6	5.45455597773482e-6
flux1:	0.632501858045337	6.27466003352794e-6	6.28756443618418e-6	6.30478068238361e-6	6.32602773078377e-6	6.34874139897291e-6	6.36972394160281e-6	6.38718963041785e-6	6.40186593175181e-6	6.41640755312306e-6	6.43344417423061e-6	6.45355361049839e-6	6.47469021192203e-6	6.49369155131389e-6	6.50885447185784e-6	6.52146346274021e-6	6.53464498212805e-6	6.54999529656484e-6	6.56493354068944e-6	6.57456019592752e-6	6.5784747963413e-6	6.58555563709347e-6	6.60521042281457e-6	6.62613034297178e-6	6.61830661652002e-6	6.59899282966155e-6	6.64320329278162e-6	6.62613378446984e-6	6.59211099796754e-6	6.64600109993433e-6	6.84324313988161e-6	6.58836887751144e-6	6.34152811722444e-6	6.52721641583083e-6	6.51606107907871e-6	6.47593528389893e-6	6.41262553729619e-6	6.42304750440155e-6	6.38620735930337e-6	6.34239862900073e-6	6.31340982494625e-6	6.2875552790572e-6	6.25964754381183e-6	6.23500219904459e-6	6.21825476017486e-6	6.20857152925721e-6	6.20233385725967e-6	6.19723620426284e-6	6.1939951268909e-6
flux1:	0.63276430694909	7.04811880440177e-6	7.05907146487512e-6	7.0741695276911e-6	7.09279142544621e-6	7.1122574739084e-6	7.12962221248403e-6	7.14361091601742e-6	7.15540184491245e-6	7.16770270110152e-6	7.18268250454587e-6	7.20019883239748e-6	7.21776138268662e-6	7.23249942161255e-6	7.24370532601152e-6	7.25370162862255e-6	7.26576840716823e-6	7.28032636449787e-6	7.29300241689636e-6	7.29826236601472e-6	7.29764579918917e-6	7.30337142853562e-6	7.32519895861732e-6	7.34599067799361e-6	7.33043741533562e-6	7.30568221811977e-6	7.35881827745569e-6	7.33393293516513e-6	7.29515392392905e-6	7.35124626352386e-6	7.5714104020109e-6	7.29134070579563e-6	7.02251413285594e-6	7.23020917695037e-6	7.23607896853584e-6	7.19994815120667e-6	7.15166597982028e-6	7.17174111833313e-6	7.14353399758122e-6	7.11507370325073e-6	7.10092538955923e-6	7.08568418688958e-6	7.0673815761153e-6	7.05460085635046e-6	7.05166131340518e-6	7.05528072939326e-6	7.06000976812609e-6	7.06357086046567e-6	7.06800557266328e-6
flux1:	0.633026755852843	7.92200675137601e-6	7.92926971288859e-6	7.94027880756154e-6	7.95426011827013e-6	7.96860834015209e-6	7.98071792413201e-6	7.98974698356323e-6	7.99710787028673e-6	8.00532734909743e-6	8.0160233198871e-6	8.02848994270256e-6	8.04015179860342e-6	8.04878330757828e-6	8.05475493453298e-6	8.06111243736073e-6	8.07074242624063e-6	8.08253649441096e-6	8.09057806128277e-6	8.08951870816438e-6	8.08352520919835e-6	8.08774538436841e-6	8.11074803634111e-6	8.12877776359201e-6	8.10341627911514e-6	8.07428419979329e-6	8.13636243342918e-6	8.09973538382375e-6	8.05835878450861e-6	8.11343760431761e-6	8.35832446077813e-6	8.05131496014665e-6	7.75979954874582e-6	7.99550672651368e-6	8.02810588634816e-6	7.99741840476632e-6	7.97215362727744e-6	8.00963861123106e-6	7.99348141341581e-6	7.98634513096438e-6	7.99535942274983e-6	7.99777156877785e-6	7.99380820481407e-6	7.99666398524974e-6	8.0116011673307e-6	8.03290408444912e-6	8.05248398874107e-6	8.06736166434568e-6	8.0807613623899e-6
flux1:	0.633289204756596	8.90388708198388e-6	8.90615541692239e-6	8.91163728565338e-6	8.91967783393133e-6	8.92793922949711e-6	8.93415464317159e-6	8.93770259904402e-6	8.93991303785145e-6	8.94289733417851e-6	8.94773554354802e-6	8.95345526798991e-6	8.95782628607025e-6	8.95955218242974e-6	8.95998145636752e-6	8.96239895167636e-6	8.96874090427991e-6	8.97620888443929e-6	8.97784494800172e-6	8.96935471867689e-6	8.95790948986428e-6	8.96074894297883e-6	8.98376317739189e-6	8.99659025676114e-6	8.96042359236121e-6	8.92869291769513e-6	8.99900305381346e-6	8.94727155364487e-6	8.90566807371146e-6	8.95673751168357e-6	9.22823912840421e-6	8.89117991624591e-6	8.57468270625055e-6	8.84505554862851e-6	8.91180909392698e-6	8.88645470235933e-6	8.88885980581336e-6	8.95069577453971e-6	8.94792674788128e-6	8.96506226033738e-6	9.00337299188309e-6	9.02911733277783e-6	9.04281461149497e-6	9.06322870196923e-6	9.09811032821565e-6	9.13978861186569e-6	9.17694154766192e-6	9.20505154640139e-6	9.22813084880464e-6
flux1:	0.63355165366035	1.00010686445385e-5	9.99768620392969e-6	9.99697472442986e-6	9.99872473282969e-6	1.00010337426027e-5	1.00018726776573e-5	1.0000510520286e-5	9.9978168296243e-6	9.99529032790329e-6	9.99360008523716e-6	9.99191152302537e-6	9.98877884814734e-6	9.98399802361987e-6	9.97961615121254e-6	9.97857470464145e-6	9.981390981609e-6	9.98365320306627e-6	9.97804659236536e-6	9.9620885040338e-6	9.94592186242765e-6	9.9477352577349e-6	9.96960519219359e-6	9.97546585978636e-6	9.92891465652046e-6	9.8968862235556e-6	9.97415537683208e-6	9.90518369384887e-6	9.86555495802437e-6	9.9105656557109e-6	1.02108948131655e-5	9.83916180293694e-6	9.49353233550124e-6	9.8054865187164e-6	9.91019738822068e-6	9.88838627545306e-6	9.91857378892939e-6	1.00098158384199e-5	1.00192309769305e-5	1.00596912040012e-5	1.01300114556555e-5	1.01823472487172e-5	1.02148863326655e-5	1.02523285554952e-5	1.03065432336335e-5	1.03688365659885e-5	1.04244047419778e-5	1.04663771615096e-5	1.04989449966058e-5
flux1:	0.633814102564103	1.12212270670337e-5	1.12122934621928e-5	1.12055996786248e-5	1.12017244004737e-5	1.11993197048108e-5	1.11964021004216e-5	1.11917241294461e-5	1.11853077893817e-5	1.11779114892803e-5	1.1170021668504e-5	1.11613971884442e-5	1.11517561832026e-5	1.11419977365091e-5	1.11344486229235e-5	1.11311250554883e-5	1.11308373043677e-5	1.11278774252503e-5	1.11153238324039e-5	1.10929940354219e-5	1.10735241793191e-5	1.10747984353948e-5	1.10945703564128e-5	1.10928017392175e-5	1.10378249303275e-5	1.10080158417394e-5	1.10907108970195e-5	1.10041110005654e-5	1.09680887013595e-5	1.10065976080475e-5	1.13385398613559e-5	1.09260402802291e-5	1.05452522199771e-5	1.09055555001514e-5	1.10475794996278e-5	1.10260229414845e-5	1.10790446630889e-5	1.12020349519408e-5	1.12198368325332e-5	1.12785185878402e-5	1.13793937113991e-5	1.14584269818476e-5	1.15084262460068e-5	1.1559680127596e-5	1.16296533220209e-5	1.17099240218757e-5	1.17823855452791e-5	1.18371613117661e-5	1.18778801555862e-5
flux1:	0.634076551467856	1.25730826349451e-5	1.25594237903009e-5	1.25477766441704e-5	1.25398254670856e-5	1.25348348429193e-5	1.25306127138213e-5	1.25249706828273e-5	1.25167439660258e-5	1.25059120040651e-5	1.24930734414249e-5	1.2479015013294e-5	1.24648753851163e-5	1.24525114809885e-5	1.24440446049297e-5	1.24400955043998e-5	1.24377274884722e-5	1.2430449324189e-5	1.24124018261912e-5	1.2385792286773e-5	1.23648694711824e-5	1.23660911782203e-5	1.23831975133774e-5	1.23745160061936e-5	1.23144685645937e-5	1.22892341695954e-5	1.23759592106718e-5	1.22733469013351e-5	1.22416372333798e-5	1.22752586871255e-5	1.26423972895476e-5	1.21817982914498e-5	1.17581875509955e-5	1.21730903664712e-5	1.23472233122339e-5	1.23215990776112e-5	1.23877618656759e-5	1.25417130101735e-5	1.25619124164984e-5	1.26300028040084e-5	1.27557321842077e-5	1.2858175225382e-5	1.29216854472199e-5	1.29810698540108e-5	1.3060477789425e-5	1.31532512366826e-5	1.32386001200423e-5	1.33032751190506e-5	1.33495846804465e-5
flux1:	0.634339000371609	1.40670091930224e-5	1.40500102867432e-5	1.40350352002693e-5	1.40251286653405e-5	1.40201668069907e-5	1.40174798391481e-5	1.40135651554143e-5	1.40058311456954e-5	1.39935291240309e-5	1.39776766986353e-5	1.39604245852027e-5	1.39444203099859e-5	1.39322055734827e-5	1.39252413710658e-5	1.3922498281352e-5	1.39195288159158e-5	1.39096777814804e-5	1.3888585162106e-5	1.38604651998665e-5	1.38400177400886e-5	1.3841530926301e-5	1.38559297441424e-5	1.38424966548283e-5	1.37817230243004e-5	1.37628692976609e-5	1.38527921178715e-5	1.37376971512601e-5	1.37098346699692e-5	1.37423676549935e-5	1.41492333039403e-5	1.36323267558603e-5	1.31570450986145e-5	1.36320174584711e-5	1.38291712548399e-5	1.37947998786976e-5	1.38608257609884e-5	1.40419178403401e-5	1.40571433797544e-5	1.41232469789614e-5	1.42645447779506e-5	1.43840567839217e-5	1.44550157206477e-5	1.45150699115271e-5	1.45955680055584e-5	1.46930875942152e-5	1.47851497347935e-5	1.48551364575776e-5	1.49033914235935e-5
flux1:	0.634601449275363	1.57154655358673e-5	1.56967940098412e-5	1.56803654315913e-5	1.56707522977082e-5	1.56684011952487e-5	1.56699384394508e-5	1.56702915016617e-5	1.56653357323298e-5	1.56537136107058e-5	1.56371138711013e-5	1.56192205166247e-5	1.56040922167779e-5	1.5594612279274e-5	1.55912609002096e-5	1.55913959730651e-5	1.55895510015607e-5	1.55795115897735e-5	1.55584918566053e-5	1.55318581746125e-5	1.55135019333713e-5	1.5515383869826e-5	1.55276237186265e-5	1.55128652273149e-5	1.54560785961312e-5	1.54445353548941e-5	1.55377655904413e-5	1.54151759107072e-5	1.53894381396211e-5	1.5426609140577e-5	1.58787194334213e-5	1.52968482028081e-5	1.47604487265401e-5	1.53000787400795e-5	1.55086805577937e-5	1.54612929993615e-5	1.55121704476241e-5	1.57141767977253e-5	1.57167651160575e-5	1.576855082e-5	1.5913878986313e-5	1.60419704977082e-5	1.61130719730652e-5	1.61656206776709e-5	1.62380027909413e-5	1.63312506542229e-5	1.6422427015079e-5	1.64919456818234e-5	1.6537777503593e-5
flux1:	0.634863898179116	1.7533181771162e-5	1.75144531143803e-5	1.74982858603737e-5	1.74908527763291e-5	1.74931230636274e-5	1.75008954184295e-5	1.75074406060607e-5	1.75071385905847e-5	1.7498169779959e-5	1.74830238429192e-5	1.74668735873402e-5	1.74549200229236e-5	1.74500534364432e-5	1.7451680056746e-5	1.74559082252376e-5	1.74569313359325e-5	1.74494334900267e-5	1.74318348483543e-5	1.74094070622825e-5	1.73940902731692e-5	1.73960697609883e-5	1.74072598215147e-5	1.73954525288214e-5	1.73469966091483e-5	1.73426170048249e-5	1.74404617789633e-5	1.73160542919046e-5	1.72895647669559e-5	1.73383990061362e-5	1.78421746895349e-5	1.7186632287415e-5	1.65796752403178e-5	1.71877636316427e-5	1.7395671440637e-5	1.73321246981044e-5	1.73533547362293e-5	1.75687144284228e-5	1.75518909106053e-5	1.75779847052921e-5	1.77153567476135e-5	1.78427299091185e-5	1.79065772903947e-5	1.79440096809439e-5	1.79996211157259e-5	1.80796580178179e-5	1.81619986410036e-5	1.82248423564947e-5	1.82637075238522e-5
flux1:	0.635126347082869	1.95370892200105e-5	1.95195435086416e-5	1.95048044594936e-5	1.95006356472965e-5	1.95085170177778e-5	1.95234485741666e-5	1.95371525461296e-5	1.95426768767073e-5	1.95378592192346e-5	1.9525940675666e-5	1.9513308722899e-5	1.95059134950687e-5	1.95064123533178e-5	1.9513335650823e-5	1.95222124301896e-5	1.95276555557419e-5	1.95254388747571e-5	1.95143630141191e-5	1.94981156561766e-5	1.94858674741084e-5	1.94873017849036e-5	1.94989828146591e-5	1.94946624509649e-5	1.94577837800055e-5	1.94593168885497e-5	1.95643586393105e-5	1.94435376107325e-5	1.94125540363751e-5	1.94804660986088e-5	2.00430383857613e-5	1.93053578859863e-5	1.86189182249853e-5	1.92987738837436e-5	1.94953908120761e-5	1.94141920377601e-5	1.9394038061142e-5	1.96152052986772e-5	1.95741368015738e-5	1.95659209963858e-5	1.96848704082829e-5	1.98029734090967e-5	1.98533212950245e-5	1.98698612379517e-5	1.99020223846996e-5	1.99614229785873e-5	2.00278590829499e-5	2.0078314578092e-5	2.01061463851713e-5
flux1:	0.635388795986622	2.17460410326907e-5	2.17302995808157e-5	2.17173214298384e-5	2.17164005987819e-5	2.17295963770537e-5	2.17513228029118e-5	2.17720513826961e-5	2.17837428791699e-5	2.17839248100431e-5	2.17763258388253e-5	2.17680638718986e-5	2.17653914508851e-5	2.17706654449743e-5	2.17820508891714e-5	2.17954052871894e-5	2.18064755364781e-5	2.18119678855891e-5	2.18098399845206e-5	2.18006590371735e-5	2.17904931515193e-5	2.17904082644063e-5	2.18043382816383e-5	2.18116282454084e-5	2.17878953139337e-5	2.1793148944819e-5	2.19091216326689e-5	2.17960356964897e-5	2.17563867686044e-5	2.18501481856548e-5	2.24790978170755e-5	2.16511672513642e-5	2.08771414563036e-5	2.16320498406869e-5	2.18102637116918e-5	2.17117959505195e-5	2.16431227160269e-5	2.1863963508215e-5	2.17964789582792e-5	2.17494565963707e-5	2.18428132901614e-5	2.19453314768126e-5	2.19781878981796e-5	2.19709168185724e-5	2.19760920686514e-5	2.20102135489494e-5	2.20557274002486e-5	2.20894887154943e-5	2.21033368336693e-5
flux1:	0.635651244890376	2.41804183466019e-5	2.41663759813703e-5	2.41545370879354e-5	2.41556583341267e-5	2.41725648575008e-5	2.41994866132242e-5	2.4226095193347e-5	2.42435280231874e-5	2.42488964321907e-5	2.42459330982271e-5	2.42418446431337e-5	2.42427680365013e-5	2.42509177237679e-5	2.42648885613648e-5	2.42819021695569e-5	2.42993880115228e-5	2.4314452690619e-5	2.4322716571775e-5	2.43202484974167e-5	2.43102453681932e-5	2.43074318684527e-5	2.43253186115212e-5	2.4347298213856e-5	2.43362851777898e-5	2.43424603216928e-5	2.44739387810177e-5	2.43706661962287e-5	2.43182716258824e-5	2.44430523575943e-5	2.51461405878098e-5	2.42201164792945e-5	2.33512628924278e-5	2.41850675470954e-5	2.43426555614071e-5	2.42290540106847e-5	2.41103989613542e-5	2.43273870780735e-5	2.42342184257017e-5	2.4148668752524e-5	2.42138047643715e-5	2.42978071078907e-5	2.4312180811526e-5	2.42816056008214e-5	2.42600820927144e-5	2.42679167280889e-5	2.42904231617152e-5	2.43053218748049e-5	2.43038530508018e-5
flux1:	0.635913693794129	2.68617421772495e-5	2.6848623711265e-5	2.68364254870799e-5	2.68373385092821e-5	2.68552803271684e-5	2.68848652614499e-5	2.69155072702016e-5	2.69377350050934e-5	2.69479655997884e-5	2.69492597874899e-5	2.69481904740788e-5	2.69504672424372e-5	2.69585625725251e-5	2.69725066106309e-5	2.69919187029828e-5	2.70162017800618e-5	2.70419951531919e-5	2.70609909606209e-5	2.70637181058957e-5	2.70512760913764e-5	2.70444227326881e-5	2.70676488764333e-5	2.71058823025987e-5	2.71051911995528e-5	2.71093346148323e-5	2.72612897319179e-5	2.71673621043748e-5	2.7098751416129e-5	2.72574333320151e-5	2.80423926094852e-5	2.70104239518093e-5	2.60401214076438e-5	2.69578349606556e-5	2.70980585353476e-5	2.69727545034119e-5	2.68084068152389e-5	2.70214002522438e-5	2.69058859810265e-5	2.67866635486218e-5	2.68259565221326e-5	2.6892468749164e-5	2.68906028077984e-5	2.68406366097065e-5	2.67965575048708e-5	2.67809842537344e-5	2.67817386326192e-5	2.67781368698645e-5	2.67618856574486e-5
flux1:	0.636176142697882	2.98124079522106e-5	2.97989826916575e-5	2.97843147599867e-5	2.97820806024729e-5	2.97977577569809e-5	2.98270326473047e-5	2.98596209651152e-5	2.98855485580997e-5	2.9900082669072e-5	2.99048003823231e-5	2.99049244129841e-5	2.99055875956756e-5	2.9910137481353e-5	2.99211464542003e-5	2.99415376069071e-5	2.99726788597746e-5	3.00096403219915e-5	3.00386893650892e-5	3.00442236814435e-5	3.00264370540362e-5	3.00142777517433e-5	3.00436712624285e-5	3.00979951925396e-5	3.01036285010228e-5	3.01031229832681e-5	3.02804245077652e-5	3.01928025726308e-5	3.01055438232084e-5	3.02984637167338e-5	3.11729088042103e-5	3.00267220761723e-5	2.89484857871973e-5	2.99568357415067e-5	3.00880939841566e-5	2.99551105831205e-5	2.9754157318113e-5	2.99666099359123e-5	2.98339090900894e-5	2.9689402598773e-5	2.9709808401135e-5	2.97636858537867e-5	2.97507110952558e-5	2.9688041938682e-5	2.9628756200313e-5	2.95961140253735e-5	2.95795441515878e-5	2.95602940061827e-5	2.95315939320984e-5
flux1:	0.636438591601635	3.30556279860262e-5	3.30405410912519e-5	3.30210835477066e-5	3.30125708513734e-5	3.3022626634972e-5	3.30487527962708e-5	3.30814714365181e-5	3.31102668284533e-5	3.31286490395428e-5	3.31358412045676e-5	3.31350849845893e-5	3.31309714654234e-5	3.31284902252544e-5	3.3133839774823e-5	3.31539292180245e-5	3.31918033744739e-5	3.32397752807153e-5	3.32774581695549e-5	3.32830034183202e-5	3.32571005624654e-5	3.32385497277599e-5	3.32742483364907e-5	3.33428716708768e-5	3.33498981877468e-5	3.33428971580931e-5	3.35498594675627e-5	3.34633898164589e-5	3.33563514183476e-5	3.35815541685973e-5	3.45530533106937e-5	3.32834767966769e-5	3.20903172484772e-5	3.31981369875145e-5	3.33327232018657e-5	3.31958579805155e-5	3.29703573829486e-5	3.3188925299679e-5	3.3044890376048e-5	3.28853256238759e-5	3.28971234334767e-5	3.29462293745961e-5	3.29292819162895e-5	3.28622227090078e-5	3.27970457388635e-5	3.27560817368646e-5	3.27290513335135e-5	3.26990068893339e-5	3.26615931684952e-5
flux1:	0.636701040505389	3.6615614416165e-5	3.65977667160399e-5	3.65714475371474e-5	3.65538665587269e-5	3.65554543534294e-5	3.65762592343272e-5	3.66080064265684e-5	3.66394527563555e-5	3.66616486438498e-5	3.66706187520127e-5	3.6667134663272e-5	3.66554452854661e-5	3.66430011008494e-5	3.66405698636553e-5	3.66594584768237e-5	3.67039021993367e-5	3.67623533129002e-5	3.68069304728081e-5	3.68098297933054e-5	3.67735929265096e-5	3.67478485687136e-5	3.67892936894486e-5	3.68692044263229e-5	3.68725996113546e-5	3.68583174101033e-5	3.70983775899319e-5	3.70066624486188e-5	3.68800585746516e-5	3.71340416906391e-5	3.82103559695528e-5	3.68068726412136e-5	3.54906127927167e-5	3.6709010017768e-5	3.68611897714456e-5	3.67232435153538e-5	3.64858620619878e-5	3.67194808563506e-5	3.65694114315908e-5	3.64048206820952e-5	3.64197606989887e-5	3.64735933845369e-5	3.64605477847941e-5	3.63975669611082e-5	3.63361670336117e-5	3.62965399827561e-5	3.62671671910514e-5	3.62323271172484e-5	3.61906702628076e-5
flux1:	0.636963489409142	4.05179737079449e-5	4.04968689571338e-5	4.04622806491697e-5	4.04336412634213e-5	4.04248651119952e-5	4.04392063299736e-5	4.04698603145938e-5	4.05045594730686e-5	4.05311761898282e-5	4.05417943205537e-5	4.05343884333753e-5	4.05131682899459e-5	4.0488802448905e-5	4.04773410307431e-5	4.04946435336267e-5	4.05455812109584e-5	4.06138878115893e-5	4.06637832002408e-5	4.06620510426583e-5	4.06141422831546e-5	4.05807449625147e-5	4.06268181717079e-5	4.07144312681018e-5	4.07099317826227e-5	4.06887236613293e-5	4.09643160247979e-5	4.08608392990029e-5	4.07160475237771e-5	4.0994876421185e-5	4.2184340125183e-5	4.06347501145355e-5	3.918542212319e-5	4.05276928045566e-5	4.07114587228197e-5	4.0573660539339e-5	4.03352249515625e-5	4.05938384487136e-5	4.04413672785988e-5	4.02796243715022e-5	4.03088347387276e-5	4.03768606222747e-5	4.03749111382805e-5	4.0323113272431e-5	4.02738212993788e-5	4.02444383807533e-5	4.0220689748429e-5	4.01871300311845e-5	4.01456209562071e-5
flux1:	0.637225938312895	4.47902288185189e-5	4.47662131533705e-5	4.47229002158395e-5	4.46822943813426e-5	4.46624220987538e-5	4.46702931290065e-5	4.47007276200953e-5	4.47400970439467e-5	4.47724513742373e-5	4.47853477667251e-5	4.47737772209411e-5	4.47422227499348e-5	4.47051561881191e-5	4.46843487360927e-5	4.47001827916285e-5	4.47577000520424e-5	4.48354277626847e-5	4.48896829667547e-5	4.48824219851677e-5	4.48225590606785e-5	4.47814054099312e-5	4.48306935880436e-5	4.49226221566027e-5	4.49074233176058e-5	4.48806260916886e-5	4.51932772344758e-5	4.50725687949618e-5	4.49117508407242e-5	4.52123418190383e-5	4.65243253181645e-5	4.48145732971808e-5	4.32199968717215e-5	4.47012971194541e-5	4.49282250616673e-5	4.47899627109604e-5	4.45574040810805e-5	4.48505965240825e-5	4.46969378874724e-5	4.45422553596351e-5	4.4594322467658e-5	4.46843383527286e-5	4.46986972036012e-5	4.46625404857124e-5	4.46309055987462e-5	4.46184143083914e-5	4.46067508241848e-5	4.45795600371362e-5	4.45417073230401e-5
flux1:	0.637488387216649	4.94623504003199e-5	4.94366925198697e-5	4.93852495076452e-5	4.9332896194533e-5	4.93022919851705e-5	4.93046336862137e-5	4.93364642057558e-5	4.93825151188244e-5	4.94225294380143e-5	4.94391299838914e-5	4.94242164180897e-5	4.93827546098202e-5	4.93333444923375e-5	4.93036504696174e-5	4.93184818125233e-5	4.93828287275855e-5	4.94699575830044e-5	4.95285676143617e-5	4.95161924170537e-5	4.94451472086383e-5	4.93964668163551e-5	4.94476154498728e-5	4.95414173492867e-5	4.95145658779305e-5	4.94841148521161e-5	4.98347365798176e-5	4.96933382656221e-5	4.95189328472841e-5	4.98402571025527e-5	5.12856338333834e-5	4.93998190749413e-5	4.76454233626195e-5	4.92822566433274e-5	4.95598733918193e-5	4.94187728259844e-5	4.91938682777077e-5	4.95296732359562e-5	4.93733922213777e-5	4.92255907509826e-5	4.93052006950118e-5	4.94220486312238e-5	4.94550123294554e-5	4.94355086849332e-5	4.94233811121447e-5	4.94311172864267e-5	4.94354694921079e-5	4.94179095096961e-5	4.93857178260453e-5
flux1:	0.637750836120402	5.45671733206291e-5	5.45419709620758e-5	5.44839341938343e-5	5.44209779084845e-5	5.43807636681555e-5	5.43790114454292e-5	5.44141149276148e-5	5.44690515079787e-5	5.45189997358508e-5	5.45414039275904e-5	5.45249519290697e-5	5.44750877650973e-5	5.44145516376411e-5	5.43768634912261e-5	5.4391237819397e-5	5.44627587174746e-5	5.4559804299878e-5	5.46238680921343e-5	5.46080949845544e-5	5.45275234353974e-5	5.44718350953313e-5	5.45239287632413e-5	5.46186792988427e-5	5.45810692168741e-5	5.45489506802254e-5	5.49382647219205e-5	5.47752925397929e-5	5.4589475556479e-5	5.49334445976321e-5	5.65249805787504e-5	5.44455265033297e-5	5.25144247376884e-5	5.43240390152146e-5	5.46550132288227e-5	5.4507336224562e-5	5.42864956580624e-5	5.46706210994788e-5	5.45079758907977e-5	5.43626825443785e-5	5.44701033764936e-5	5.46149958612722e-5	5.46655601849186e-5	5.46601101571588e-5	5.46654314646373e-5	5.46930389793312e-5	5.4714329732877e-5	5.47074078815356e-5	5.46810788164537e-5
flux1:	0.638013285024155	6.01406014535344e-5	6.01185417968351e-5	6.00561064754208e-5	5.99842175295351e-5	5.99357344906509e-5	5.99311924649867e-5	5.9971096719417e-5	6.00368199531966e-5	6.00989832312094e-5	6.012972327669e-5	6.01142776751856e-5	6.00582575519885e-5	5.9988233776426e-5	5.99434267171392e-5	5.99576438050867e-5	6.0036645403115e-5	6.01446482961033e-5	6.02163023598138e-5	6.01999102455045e-5	6.0112055726353e-5	6.00501218939243e-5	6.0103021592338e-5	6.01995927811779e-5	6.01535497910797e-5	6.01211822014802e-5	6.05501804040898e-5	6.03673541297707e-5	6.01715699958694e-5	6.05434218886343e-5	6.22960214115707e-5	6.00039462679665e-5	5.78772186457958e-5	5.987702959129e-5	6.02593335535797e-5	6.01005935944106e-5	5.98757256745452e-5	6.03113507570155e-5	6.01371396418146e-5	5.99868801678295e-5	6.0118394803133e-5	6.02889860792092e-5	6.03530802203345e-5	6.03559664621662e-5	6.03733045039435e-5	6.04171078300177e-5	6.04534333905257e-5	6.04559928786571e-5	6.04340292246763e-5
flux1:	0.638275733927908	6.62215563813764e-5	6.62055951033867e-5	6.61412323280471e-5	6.60621045884451e-5	6.60062951160119e-5	6.59994716229263e-5	6.60447453540217e-5	6.6122371702269e-5	6.61986878124624e-5	6.62404365994333e-5	6.6228949102905e-5	6.61693286758526e-5	6.60913778195845e-5	6.6039851648553e-5	6.60536493761605e-5	6.61402306029382e-5	6.62606115235097e-5	6.63427577991851e-5	6.6329171069581e-5	6.62365081462033e-5	6.61693045273032e-5	6.62238762590354e-5	6.63248595252738e-5	6.62733835918365e-5	6.62410372574656e-5	6.67113713689918e-5	6.65124910571949e-5	6.63071472549055e-5	6.67152539604482e-5	6.86460261788965e-5	6.6121235131109e-5	6.37783322794686e-5	6.59854894601435e-5	6.64134818385126e-5	6.62391314701692e-5	6.59993979846564e-5	6.64875796354209e-5	6.62963161360919e-5	6.61322778590592e-5	6.62814803928062e-5	6.64726665583783e-5	6.65439497123119e-5	6.65473764116599e-5	6.65690873946697e-5	6.66231416745599e-5	6.66705854304689e-5	6.66799144437616e-5	6.66596274132555e-5
flux1:	0.638538182831662	7.28516917122717e-5	7.28447380912179e-5	7.27808123005853e-5	7.26956805681158e-5	7.26325317672638e-5	7.26225839388609e-5	7.26723630351141e-5	7.27618692855144e-5	7.2853664248735e-5	7.29089723492358e-5	7.29044677817309e-5	7.28436928890866e-5	7.27588570468411e-5	7.27001712820812e-5	7.2712484304548e-5	7.28063576571541e-5	7.29406618446494e-5	7.30365421796126e-5	7.30293223824822e-5	7.29342188751895e-5	7.28629301997419e-5	7.29211183711819e-5	7.30304001719983e-5	7.29762098400489e-5	7.29425704259043e-5	7.34567797341697e-5	7.32467464569732e-5	7.30311328778899e-5	7.34862713180522e-5	7.56144229188024e-5	7.28359390239456e-5	7.02550953783702e-5	7.26862868449573e-5	7.3152477282795e-5	7.29585059482477e-5	7.26925850708043e-5	7.3233185343412e-5	7.30203524976146e-5	7.28344492056612e-5	7.29941346466693e-5	7.31994129410718e-5	7.3270459097034e-5	7.32659092613136e-5	7.32836753921886e-5	7.33412731888067e-5	7.33951900388659e-5	7.34080380980976e-5	7.33863707263055e-5
flux1:	0.638800631735415	8.00749576387197e-5	8.00796548940496e-5	8.00181444880141e-5	7.99274416138645e-5	7.9855621656838e-5	7.98400362627766e-5	7.98917954573328e-5	7.99918757493831e-5	8.00997486532088e-5	8.01708831222835e-5	8.01762134514745e-5	8.01163175865844e-5	8.00248401392795e-5	7.9957522114284e-5	7.99663625647347e-5	8.00666973226247e-5	8.02162742092441e-5	8.0328975710283e-5	8.03313274337059e-5	8.02357973332411e-5	8.01618422446246e-5	8.02265718800031e-5	8.03486459824644e-5	8.029321505053e-5	8.02551708075578e-5	8.08166916329153e-5	8.06002715888745e-5	8.03727222876054e-5	8.08869693541933e-5	8.32335692218579e-5	8.01796370646055e-5	7.73381854646536e-5	8.00097353437672e-5	8.05068508810092e-5	8.02901544783844e-5	7.99885231411659e-5	8.0581458448332e-5	8.03445735802975e-5	8.01313750796546e-5	8.02956241766989e-5	8.05087232122237e-5	8.05723380515938e-5	8.05519522331673e-5	8.05583605509131e-5	8.06136722479129e-5	8.06701753442906e-5	8.0683972825965e-5	8.06584807901847e-5
flux1:	0.639063080639168	8.79371437003518e-5	8.79558128927857e-5	8.78982133862342e-5	8.780145597616e-5	8.77182318934772e-5	8.76928184818948e-5	8.77424441758473e-5	8.78506180607139e-5	8.79745143194791e-5	8.80634459705226e-5	8.80811965870305e-5	8.80236886665427e-5	8.79249587429587e-5	8.78465246829394e-5	8.78490048163757e-5	8.79543174919617e-5	8.81199960457723e-5	8.82519870969092e-5	8.82663805949797e-5	8.81719797950212e-5	8.80970595443419e-5	8.81719873194979e-5	8.83111473590543e-5	8.82539336128409e-5	8.82066244477946e-5	8.88195755361511e-5	8.8600169123105e-5	8.83584351093172e-5	8.89439329659518e-5	9.15316260048681e-5	8.81796530867575e-5	8.5054158229603e-5	8.79824188350817e-5	8.85053312484252e-5	8.82637688275449e-5	8.79205083562604e-5	8.8567052768824e-5	8.83063125890555e-5	8.80644264463203e-5	8.8230442844901e-5	8.84468774670501e-5	8.84972639913554e-5	8.84549392812709e-5	8.84447555323081e-5	8.84942457164675e-5	8.85515757605762e-5	8.85656003449743e-5	8.8535390346486e-5
flux1:	0.639325529542921	9.64855393503854e-5	9.65203154194573e-5	9.64677599403022e-5	9.63636973368837e-5	9.62651582856929e-5	9.62243599400041e-5	9.62665116042506e-5	9.63794635751066e-5	9.65189255903312e-5	9.66274726623757e-5	9.66600453771017e-5	9.66060139851839e-5	9.64987465232558e-5	9.64059269840402e-5	9.6398412660584e-5	9.6506521333004e-5	9.66883448305407e-5	9.68411371499587e-5	9.68691258527923e-5	9.67770109316496e-5	9.67031701660371e-5	9.67923381652142e-5	9.69519259824861e-5	9.68899591459149e-5	9.68270757083318e-5	9.74958669987852e-5	9.72745517026096e-5	9.70163091300666e-5	9.76841808989019e-5	1.00536941879536e-4	9.68632816448728e-5	9.34294545215412e-5	9.66314391419011e-5	9.71785461347e-5	9.69106732879745e-5	9.65244044823004e-5	9.7228266868463e-5	9.69466320236616e-5	9.6679240273073e-5	9.68485485197067e-5	9.70667695965698e-5	9.71002938077738e-5	9.7032263721913e-5	9.70031194982405e-5	9.70464247052927e-5	9.71058989162226e-5	9.71221345888422e-5	9.70885610079489e-5
flux1:	0.639587978446675	1.05768827348708e-4	1.05821965942315e-4	1.05775542161908e-4	1.05662538595699e-4	1.05544076089437e-4	1.05481529065128e-4	1.05510209078677e-4	1.05624284039374e-4	1.05778822643964e-4	1.05908916592724e-4	1.05958766980673e-4	1.05909172897165e-4	1.05791779063197e-4	1.0568089392114e-4	1.05659250730561e-4	1.05767299622545e-4	1.05964375017182e-4	1.06138383017908e-4	1.0618065272898e-4	1.06091786622763e-4	1.06021471285071e-4	1.06128941375175e-4	1.06310822058587e-4	1.06238749169003e-4	1.06153022190097e-4	1.06881878984234e-4	1.06656942799917e-4	1.06380330573106e-4	1.07139997832703e-4	1.10283007952965e-4	1.06262625172312e-4	1.02495032907518e-4	1.0598918891131e-4	1.06562965100552e-4	1.06267510872922e-4	1.05841254736059e-4	1.06609197158361e-4	1.06311896394224e-4	1.06026332142469e-4	1.06205082903232e-4	1.06426981660755e-4	1.06442380077689e-4	1.06347152449813e-4	1.06299492418618e-4	1.06339559545545e-4	1.06405881687228e-4	1.06429373666962e-4	1.06396338216414e-4
flux1:	0.639850427350428	1.15837268824639e-4	1.1591155431873e-4	1.15872743333371e-4	1.15749303238761e-4	1.15606236920453e-4	1.15515450931437e-4	1.15524652460921e-4	1.15636391944635e-4	1.15805888469392e-4	1.15959892446989e-4	1.16029856783635e-4	1.1598593731213e-4	1.15856994377802e-4	1.15724389752306e-4	1.15684266863654e-4	1.15788817910166e-4	1.15999315661974e-4	1.16193944855296e-4	1.162505812777e-4	1.16166036063518e-4	1.16102133587944e-4	1.16231688155896e-4	1.16436080872577e-4	1.16346675332621e-4	1.16230459547176e-4	1.17022979021628e-4	1.16790058633269e-4	1.16494129708643e-4	1.17353195979443e-4	1.20812895473029e-4	1.16418980672983e-4	1.12290614193329e-4	1.16097608362579e-4	1.16704228824246e-4	1.1637944546214e-4	1.15919443496476e-4	1.16761306489286e-4	1.16454866690261e-4	1.16161325324573e-4	1.16359649768024e-4	1.16590319938457e-4	1.16588317980596e-4	1.16465994551729e-4	1.16402296670532e-4	1.16444743086942e-4	1.16525591184153e-4	1.16564203090078e-4	1.16537981646292e-4
flux1:	0.640112876254181	1.26743164047919e-4	1.26842314797038e-4	1.26813439673037e-4	1.26678746347319e-4	1.26506946561574e-4	1.26381947761259e-4	1.2636623041127e-4	1.26472821540429e-4	1.26657857745508e-4	1.26838849209177e-4	1.26932468780358e-4	1.26896146865218e-4	1.26754852468114e-4	1.26597300462189e-4	1.26534394840026e-4	1.26631575766255e-4	1.26852889290719e-4	1.27066838110378e-4	1.27137750525962e-4	1.27059033540661e-4	1.27004883470809e-4	1.271598669479e-4	1.27385588894321e-4	1.27270633540307e-4	1.27116474417127e-4	1.27975330047018e-4	1.27728136104438e-4	1.27413120233977e-4	1.28377856342292e-4	1.32182181819244e-4	1.27385790270116e-4	1.22867584872246e-4	1.27010970520875e-4	1.2765912010548e-4	1.27302167895903e-4	1.26815929196861e-4	1.27744057512053e-4	1.27435068574358e-4	1.27144739013854e-4	1.27375304948734e-4	1.27622132853188e-4	1.27604579277321e-4	1.27455725066126e-4	1.27379173966601e-4	1.27431005131425e-4	1.27535971147287e-4	1.27599577399996e-4	1.27588196581199e-4
flux1:	0.640375325157934	1.38541497927059e-4	1.3867045392036e-4	1.38655014068264e-4	1.38509343130172e-4	1.38305700248733e-4	1.38141487644188e-4	1.38096347351111e-4	1.38195874933695e-4	1.38397900459316e-4	1.38609831570443e-4	1.38731576632899e-4	1.38705762637301e-4	1.38552261733738e-4	1.38367236601796e-4	1.38277492426015e-4	1.38363186853628e-4	1.38592231456054e-4	1.38823945150751e-4	1.38909346753346e-4	1.38838666806955e-4	1.38798034333269e-4	1.3898138060912e-4	1.39226474191385e-4	1.39077849602684e-4	1.38878928547568e-4	1.39805809597591e-4	1.3953728883743e-4	1.39204599051738e-4	1.40280924857675e-4	1.4445969011857e-4	1.39229470521343e-4	1.34289884269386e-4	1.38796544347127e-4	1.39495713678229e-4	1.3910223838105e-4	1.38596257232558e-4	1.39624449606092e-4	1.39318328649891e-4	1.39041358172633e-4	1.39317458965053e-4	1.39588764461647e-4	1.395575013647e-4	1.39381841279954e-4	1.39294765726046e-4	1.39362734921203e-4	1.39501835920596e-4	1.39601105044693e-4	1.39613386833376e-4
flux1:	0.640637774061688	1.51290623378422e-4	1.51455618469223e-4	1.51458405284628e-4	1.51303300633448e-4	1.51065927872118e-4	1.50858640595971e-4	1.50780591075278e-4	1.50872029673638e-4	1.51093312020421e-4	1.51340985171384e-4	1.51496299104308e-4	1.51484995078506e-4	1.51320498406178e-4	1.51106276798594e-4	1.50985998478842e-4	1.51056062754802e-4	1.51289667560723e-4	1.51537848191788e-4	1.51638675790506e-4	1.51579073242076e-4	1.51556082418229e-4	1.5177053141708e-4	1.52033160758838e-4	1.51843925656746e-4	1.51594309138924e-4	1.52590132561037e-4	1.52293813463124e-4	1.51945777606044e-4	1.53140512354903e-4	1.57725848101548e-4	1.52027899280296e-4	1.46632639184269e-4	1.51532947177477e-4	1.52291638835461e-4	1.5185565742229e-4	1.51333323857188e-4	1.52475533639358e-4	1.5217554810517e-4	1.51919289315426e-4	1.52252901659153e-4	1.5255645660892e-4	1.52512210369908e-4	1.52307478982368e-4	1.52209927723576e-4	1.5229891087261e-4	1.52480990800359e-4	1.52626006020644e-4	1.52670469893359e-4
flux1:	0.640900222965441	1.6505281434227e-4	1.65261177764879e-4	1.65288114163875e-4	1.65126270685557e-4	1.64854394683077e-4	1.64601162323646e-4	1.6448751915674e-4	1.64570466056087e-4	1.64813818433334e-4	1.65102654069504e-4	1.65297776279581e-4	1.65305936722364e-4	1.65132600247385e-4	1.64888180414638e-4	1.64734066383607e-4	1.64784559404423e-4	1.65019887576811e-4	1.65283948235934e-4	1.65402110020818e-4	1.65357396608502e-4	1.65356422973865e-4	1.65604884227637e-4	1.65884325259825e-4	1.65649577202489e-4	1.65344241369158e-4	1.66409613200239e-4	1.66080833199187e-4	1.65720185464657e-4	1.67042265307649e-4	1.72069007548272e-4	1.65866865029432e-4	1.5997881496932e-4	1.65306516815748e-4	1.66130814020264e-4	1.65644955035155e-4	1.65105142273228e-4	1.66374209206714e-4	1.6608095330221e-4	1.658488739898e-4	1.66249126834381e-4	1.66590907637065e-4	1.665324872789e-4	1.66293732453514e-4	1.661825425494e-4	1.66294307167265e-4	1.66525678352295e-4	1.66724679039595e-4	1.66808520584389e-4
flux1:	0.641162671869194	1.79894540575862e-4	1.80154231706177e-4	1.80211943189017e-4	1.8004681475203e-4	1.79740391027403e-4	1.79438924626247e-4	1.7928736229531e-4	1.79361578662838e-4	1.79629914190655e-4	1.79965534518051e-4	1.80207109472451e-4	1.80240268640439e-4	1.80060862291643e-4	1.79785746092546e-4	1.7959487715605e-4	1.79622292328785e-4	1.79857218665873e-4	1.80137576808112e-4	1.8027594605064e-4	1.80250433263189e-4	1.80275956842239e-4	1.80561939346667e-4	1.80859463009681e-4	1.8057681594218e-4	1.80211471042585e-4	1.81347317673477e-4	1.80984049094717e-4	1.80613263703707e-4	1.82074619050555e-4	1.87580535524213e-4	1.80835253211657e-4	1.74414609359083e-4	1.802064921429e-4	1.81099369161507e-4	1.80555433174251e-4	1.79992096770762e-4	1.81398781463084e-4	1.81110189657494e-4	1.80901669413444e-4	1.81374070449279e-4	1.81757548886962e-4	1.81681572862407e-4	1.81401118860352e-4	1.81269728981625e-4	1.81402396450814e-4	1.81686021545701e-4	1.81944522679558e-4	1.82072867526235e-4
flux1:	0.641425120772948	1.95886375237755e-4	1.96205317880526e-4	1.96300510355424e-4	1.96135735927541e-4	1.95794904336633e-4	1.95442960619906e-4	1.95250977656794e-4	1.95315857054156e-4	1.95611660334855e-4	1.95999353989331e-4	1.96293881542572e-4	1.96357611882452e-4	1.96175058702182e-4	1.95868978883826e-4	1.95638812406811e-4	1.95640304001024e-4	1.9587368658068e-4	1.96171820331808e-4	1.96333939935974e-4	1.96331971969355e-4	1.96388391612251e-4	1.96716397323545e-4	1.97035865114542e-4	1.96705466468822e-4	1.96276253455789e-4	1.97484503645452e-4	1.97087580825702e-4	1.96708160740098e-4	1.98324012310627e-4	2.04349782730895e-4	1.9702004744315e-4	1.90024618125e-4	1.96320081421436e-4	1.97281674741817e-4	1.96671407221848e-4	1.96074303481034e-4	1.97626826726813e-4	1.97338676978647e-4	1.97149703311471e-4	1.97696291610253e-4	1.98122444093174e-4	1.98023697936597e-4	1.97691828650734e-4	1.97530928101003e-4	1.97679278730887e-4	1.98014676089941e-4	1.983351374242e-4	1.98510702832406e-4
flux1:	0.641687569676701	2.13102530422307e-4	2.13487863060482e-4	2.1362663602451e-4	2.1346543220065e-4	2.13089980575068e-4	2.12684876845295e-4	2.12449337466089e-4	2.1250344427664e-4	2.1282827192567e-4	2.13272430617072e-4	2.13625647810894e-4	2.13724953827746e-4	2.13541854532263e-4	2.132045483088e-4	2.12932973320571e-4	2.12906572158489e-4	2.13138375170785e-4	2.1345661247575e-4	2.13646131061227e-4	2.13671472858469e-4	2.13762882821634e-4	2.1413866239981e-4	2.14486715169542e-4	2.1411083103175e-4	2.13613995430367e-4	2.14898181780264e-4	2.14470866131276e-4	2.14082707333305e-4	2.15871165535538e-4	2.22460080224033e-4	2.1450228585232e-4	2.06887875070915e-4	2.13728546857028e-4	2.14757393747342e-4	2.14073314817542e-4	2.13429691632854e-4	2.15133866000577e-4	2.14840604907181e-4	2.14665164661995e-4	2.15285538178775e-4	2.15753584827869e-4	2.15625966625662e-4	2.15232226926382e-4	2.15031144837466e-4	2.15187728237601e-4	2.15571622194794e-4	2.1595371268119e-4	2.1617691075837e-4
flux1:	0.641950018580454	2.31620104817136e-4	2.32077488079119e-4	2.32264736600736e-4	2.32109426248453e-4	2.31698443516388e-4	2.31236802198455e-4	2.30953714085245e-4	2.30994521863436e-4	2.31348636011747e-4	2.31852257634259e-4	2.32268555643689e-4	2.32407322649041e-4	2.32225586936704e-4	2.31856710433135e-4	2.31542207697221e-4	2.31487023240116e-4	2.3171827804418e-4	2.32059342676448e-4	2.32279256212703e-4	2.32334412246429e-4	2.32464343230598e-4	2.32894938591e-4	2.33280750917045e-4	2.3286304998579e-4	2.32294707950852e-4	2.33660375627216e-4	2.33207349394437e-4	2.32808283883615e-4	2.34789294326943e-4	2.41986696514883e-4	2.33354913048396e-4	2.25075689110394e-4	2.32505223192527e-4	2.33600257088123e-4	2.32836381725236e-4	2.32133271959183e-4	2.33993178814908e-4	2.3368881982029e-4	2.33520609965549e-4	2.34213565275821e-4	2.34722275477348e-4	2.3456014679708e-4	2.34095016631529e-4	2.33843587305951e-4	2.34000418781718e-4	2.34427987396933e-4	2.34869352263707e-4	2.35138761088423e-4
flux1:	0.642212467484207	2.51518198961279e-4	2.5205131345412e-4	2.52290360757724e-4	2.521421873034e-4	2.51694054725111e-4	2.5117191177722e-4	2.50836548805605e-4	2.50860461360337e-4	2.51242665234163e-4	2.51806997677704e-4	2.52288966109682e-4	2.52469569912285e-4	2.5229025271026e-4	2.51889500461556e-4	2.51531428286526e-4	2.51447835938143e-4	2.51680461091256e-4	2.5204685086589e-4	2.52298663871352e-4	2.52384214628721e-4	2.52555345277753e-4	2.53048889867918e-4	2.5348356377466e-4	2.53028305943536e-4	2.5238440155905e-4	2.53839258771678e-4	2.53365276742538e-4	2.52950858496682e-4	2.55144691095097e-4	2.62997246952202e-4	2.53643045670906e-4	2.44651802537381e-4	2.52715957975338e-4	2.53878877563418e-4	2.53031188759055e-4	2.52257796952597e-4	2.54276839008384e-4	2.53955663395219e-4	2.53789660420794e-4	2.54555029242369e-4	2.55104290164101e-4	2.54903949453198e-4	2.54360554903425e-4	2.54051083932185e-4	2.54201573179369e-4	2.54668009081413e-4	2.55165329193092e-4	2.55478366765636e-4
flux1:	0.642474916387961	2.72877088162816e-4	2.73487415030637e-4	2.73779970089314e-4	2.73639287643765e-4	2.73152083673212e-4	2.72565412383877e-4	2.72172808519973e-4	2.72175474998597e-4	2.72583165475522e-4	2.73207526303544e-4	2.73755683481962e-4	2.73978828286437e-4	2.73802221697173e-4	2.73369668084385e-4	2.72968664850724e-4	2.72858479071673e-4	2.73095010854994e-4	2.73488321028874e-4	2.73771259582442e-4	2.73885298340918e-4	2.74099149628007e-4	2.74664454499839e-4	2.75160214646558e-4	2.74671579720105e-4	2.73948093684579e-4	2.75501902260495e-4	2.75010420648897e-4	2.74573966591535e-4	2.76999560227703e-4	2.85554483362122e-4	2.75426616620649e-4	2.65674863750304e-4	2.74421905243297e-4	2.75659446159444e-4	2.7472604548984e-4	2.73875696981609e-4	2.7605777302895e-4	2.75714608089921e-4	2.75548059634776e-4	2.76388269860161e-4	2.76980542644951e-4	2.76741500441223e-4	2.761170104196e-4	2.7574593896002e-4	2.75886642622313e-4	2.76388670524622e-4	2.76938734905829e-4	2.77292318583385e-4
flux1:	0.642737365291714	2.9577763062036e-4	2.96464542241812e-4	2.96811003439779e-4	2.966778469427e-4	2.9615014345805e-4	2.95495743043702e-4	2.95041488461967e-4	2.95018344988156e-4	2.95447737067557e-4	2.96129496423896e-4	2.96742217180023e-4	2.97007014184245e-4	2.96832985407637e-4	2.96369611878907e-4	2.95928077245355e-4	2.95794713006211e-4	2.96038019191503e-4	2.964583395499e-4	2.96768740711823e-4	2.96906474374541e-4	2.97163107324815e-4	2.97809116001722e-4	2.98378522385432e-4	2.97860289882465e-4	2.97053705446826e-4	2.98717975539002e-4	2.9821009571071e-4	2.97742939535932e-4	3.00416460130579e-4	3.0972083288342e-4	2.98764805651604e-4	2.88202664970361e-4	2.97684048983419e-4	2.99009704820802e-4	2.97990644714281e-4	2.97061869121754e-4	2.99412393557247e-4	2.99042343892442e-4	2.98874876803875e-4	2.99795820785034e-4	3.00437124261693e-4	3.00162894966949e-4	2.99459316580606e-4	2.99028245919586e-4	2.99160074992033e-4	2.99697080826264e-4	3.00297591404757e-4	3.00688566533945e-4
flux1:	0.642999814195467	3.20301030038511e-4	3.21062144324505e-4	3.21462187868094e-4	3.21337134586581e-4	3.20769062723523e-4	3.20045664081799e-4	3.19526850248451e-4	3.1947375487376e-4	3.19920183138396e-4	3.20654853509959e-4	3.213284575361e-4	3.21632699492552e-4	3.21461206013778e-4	3.20969531881072e-4	3.20492127467188e-4	3.20340754360306e-4	3.20593810516447e-4	3.21039313909253e-4	3.21370283763606e-4	3.21523832201206e-4	3.21821576875926e-4	3.22556811164455e-4	3.23212210392561e-4	3.22667925780571e-4	3.21775899303386e-4	3.23563503454892e-4	3.23037507992369e-4	3.22529380517539e-4	3.25463314343353e-4	3.35563631727486e-4	3.2372123242112e-4	3.12297167778319e-4	3.22568408183914e-4	3.24003268040517e-4	3.22900148025167e-4	3.21896674237581e-4	3.24423205516954e-4	3.24020848818971e-4	3.23853596375094e-4	3.2486454589591e-4	3.25564708222183e-4	3.25262934872961e-4	3.244871510025e-4	3.24003032620331e-4	3.24131671744647e-4	3.24706192377959e-4	3.25356087534984e-4	3.25781265294469e-4
flux1:	0.64326226309922	3.4652898127352e-4	3.4736066838284e-4	3.47813988861611e-4	3.47699145603309e-4	3.47093532816799e-4	3.4630290639535e-4	3.45719015550029e-4	3.45632808429991e-4	3.4609098496218e-4	3.46872334002853e-4	3.47601260769661e-4	3.47941802364886e-4	3.47773472526295e-4	3.47258179099222e-4	3.46752281087536e-4	3.46589975272556e-4	3.46855772405182e-4	3.47322576798601e-4	3.47663958544382e-4	3.4782235292664e-4	3.48157600794753e-4	3.48989732231408e-4	3.49743120633e-4	3.49176771636241e-4	3.48198904676712e-4	3.50123749582242e-4	3.49575380661624e-4	3.49014806273873e-4	3.5221779834343e-4	3.6315981462148e-4	3.50368686821296e-4	3.38029130228214e-4	3.4915068538785e-4	3.5072325151395e-4	3.49538717242446e-4	3.48468417669889e-4	3.5118075794982e-4	3.50738954253393e-4	3.50572844227855e-4	3.51685375485146e-4	3.52457458548398e-4	3.52139332423066e-4	3.51302392072564e-4	3.50776877323396e-4	3.50912357436319e-4	3.51529836061121e-4	3.5222904230235e-4	3.52684786938874e-4
flux1:	0.643524712002974	3.74544126494257e-4	3.75442018431003e-4	3.75949047181623e-4	3.75848956405487e-4	3.75212302933759e-4	3.74360134516039e-4	3.73713665773836e-4	3.73592493782649e-4	3.74056609265088e-4	3.74876709184344e-4	3.75653689753653e-4	3.76026821465656e-4	3.75863471683308e-4	3.75331906128157e-4	3.74807948300802e-4	3.7464384630303e-4	3.74925472133378e-4	3.75407804308067e-4	3.7574643900392e-4	3.75895787639563e-4	3.76262877904807e-4	3.77198540239471e-4	3.78061919755109e-4	3.77479022450369e-4	3.76417600746485e-4	3.78494482950363e-4	3.77917945804392e-4	3.77292546401432e-4	3.80770030118113e-4	3.92598922837023e-4	3.78792253506308e-4	3.65481214037228e-4	3.77519217051077e-4	3.79264293294975e-4	3.780015975516e-4	3.76874674296133e-4	3.79784434881623e-4	3.79293005152715e-4	3.7912656376218e-4	3.80352695460706e-4	3.81211687908754e-4	3.8089078058994e-4	3.80006617109226e-4	3.79454751118456e-4	3.79610316693913e-4	3.80278211126101e-4	3.81026882102869e-4	3.81508309298721e-4
flux1:	0.643787160906727	4.04430663756613e-4	4.05390016436906e-4	4.05952443026852e-4	4.05874707600147e-4	4.0521779072187e-4	4.04314127509966e-4	4.03610800539004e-4	4.0345409608473e-4	4.03917691468273e-4	4.04766842626416e-4	4.05582988928963e-4	4.05984698629705e-4	4.05829671978719e-4	4.0529213909352e-4	4.04763803191081e-4	4.04609257485309e-4	4.04910155854237e-4	4.05400783727274e-4	4.05720991799946e-4	4.05844758215814e-4	4.06235980032354e-4	4.07280889161149e-4	4.08267079226257e-4	4.07675965191911e-4	4.06536524173384e-4	4.08781249936429e-4	4.08170755546533e-4	4.07467381396114e-4	4.11222868129827e-4	4.23983665279968e-4	4.09090040547708e-4	3.94748780946416e-4	4.07775452272215e-4	4.09732399065663e-4	4.08395162393992e-4	4.07222056227122e-4	4.1034181928455e-4	4.09786399110633e-4	4.09613562320738e-4	4.10963509309945e-4	4.11924557401069e-4	4.11615312584538e-4	4.106991877365e-4	4.10137778512409e-4	4.10328357939061e-4	4.11054853758639e-4	4.11852297370293e-4	4.123522597882e-4
flux1:	0.64404960981048	4.36274902512021e-4	4.37290698617771e-4	4.37911663754994e-4	4.3786714489504e-4	4.37205110835046e-4	4.36264266443037e-4	4.35512735294743e-4	4.35320822955606e-4	4.35776424838491e-4	4.3664293710125e-4	4.37487703081761e-4	4.37913753298737e-4	4.37772004409668e-4	4.37241795740607e-4	4.36726031470008e-4	4.36594760515004e-4	4.36919131804037e-4	4.37409977160328e-4	4.37694150465916e-4	4.37773477439728e-4	4.38179194786625e-4	4.3933857342805e-4	4.4046232512317e-4	4.39875353326463e-4	4.38666951633167e-4	4.41096731203198e-4	4.40448262414828e-4	4.39652917994953e-4	4.43689666336193e-4	4.57427826288939e-4	4.4137126920637e-4	4.25938112649931e-4	4.4003174726347e-4	4.42242533359688e-4	4.40834782961625e-4	4.39624361064336e-4	4.42966675290147e-4	4.42328029109441e-4	4.42136478002666e-4	4.4361653360124e-4	4.44693093477076e-4	4.444092983926e-4	4.4347632138822e-4	4.42922381265578e-4	4.43163062366133e-4	4.43955749424912e-4	4.44799341912491e-4	4.45307456919813e-4
flux1:	0.644312058714234	4.70165565061866e-4	4.71232316264965e-4	4.71916221611019e-4	4.71918755829041e-4	4.71270666443925e-4	4.70310590431937e-4	4.69521714210643e-4	4.69295116882231e-4	4.69733705155553e-4	4.70603576939558e-4	4.71464594652132e-4	4.71910395306643e-4	4.7178830317017e-4	4.71281462997057e-4	4.7079834563546e-4	4.707065614123e-4	4.71059830606045e-4	4.71542637401944e-4	4.71771818297498e-4	4.71785835490244e-4	4.72194722446274e-4	4.73473952866653e-4	4.74753122914439e-4	4.74187530471264e-4	4.72922658148414e-4	4.75556707150999e-4	4.74869633600403e-4	4.73967225400178e-4	4.7828992667168e-4	4.93051932350819e-4	4.7575209801531e-4	4.59162389344449e-4	4.74406888793525e-4	4.76914401320981e-4	4.75440884542207e-4	4.7419940447168e-4	4.7777590507654e-4	4.77029899204062e-4	4.76800341561707e-4	4.78411395604894e-4	4.7961371800862e-4	4.79367271838338e-4	4.78431308465926e-4	4.77900933124392e-4	4.78205840746535e-4	4.79070732106782e-4	4.79955147156164e-4	4.80457144569464e-4
flux1:	0.644574507617987	5.06193689935162e-4	5.07304982022081e-4	5.08056955250678e-4	5.08122642268794e-4	5.07510561511832e-4	5.06551799318626e-4	5.05737625754977e-4	5.0547623033553e-4	5.05886672624369e-4	5.06743259532418e-4	5.07606103714816e-4	5.08066416657459e-4	5.07971365518188e-4	5.07506239518816e-4	5.07078692238287e-4	5.07045178440264e-4	5.07434435294557e-4	5.07901359878005e-4	5.080556992111e-4	5.07981770286453e-4	5.08381125937225e-4	5.09786492832579e-4	5.11242996947702e-4	5.10721156028916e-4	5.09415263544202e-4	5.12275478410253e-4	5.1155367468833e-4	5.10527664202392e-4	5.15143785809623e-4	5.3097762259847e-4	5.12350095201068e-4	4.94536297351539e-4	5.11020303976012e-4	5.13867297979047e-4	5.1233398130088e-4	5.1106514770282e-4	5.14886075579509e-4	5.14004373689353e-4	5.13710999446135e-4	5.1544807508762e-4	5.1678236597534e-4	5.16582584813132e-4	5.1565575952914e-4	5.15163685532374e-4	5.15545552959289e-4	5.16486751763979e-4	5.17403782638609e-4	5.17881408934155e-4
flux1:	0.64483695652174	5.44452089461612e-4	5.45599991672024e-4	5.46425130072493e-4	5.46571338234497e-4	5.46019142770226e-4	5.45083605598263e-4	5.44256300725299e-4	5.43958599013216e-4	5.44327225008621e-4	5.45151022811948e-4	5.45998995590375e-4	5.46467553286771e-4	5.46407367296977e-4	5.46004010621703e-4	5.4565742687101e-4	5.45703533685108e-4	5.46137847872969e-4	5.46581860056869e-4	5.46640887937904e-4	5.46454782220367e-4	5.46830881552567e-4	5.48370234676486e-4	5.50030524048803e-4	5.49579478610497e-4	5.48250174404076e-4	5.51361711992843e-4	5.50613946616716e-4	5.49446032580742e-4	5.54366555633533e-4	5.71321986510737e-4	5.51278608678605e-4	5.32170477461796e-4	5.49986244539738e-4	5.53215138852095e-4	5.5162973641881e-4	5.50335904322178e-4	5.54410217767401e-4	5.53361611608752e-4	5.52973699568155e-4	5.54826676993252e-4	5.5629512940491e-4	5.56148691928495e-4	5.55241521330611e-4	5.54801414625472e-4	5.55271957960053e-4	5.56292124535494e-4	5.57231256828925e-4	5.57662873599331e-4
flux1:	0.645099405425493	5.85034425412505e-4	5.86208934444056e-4	5.87111504537741e-4	5.87355798399914e-4	5.86887951885922e-4	5.8599775879233e-4	5.85168739980892e-4	5.84831367363247e-4	5.85141855168773e-4	5.85910525046574e-4	5.86724566854119e-4	5.87193710567786e-4	5.87176048606926e-4	5.86855578271314e-4	5.86617375628374e-4	5.86766895783758e-4	5.87257431299623e-4	5.87672466015507e-4	5.87615169531287e-4	5.87291177736725e-4	5.87629612069385e-4	5.89312784424554e-4	5.91207673472686e-4	5.90857967231826e-4	5.89523982482592e-4	5.92915577298412e-4	5.92155113189289e-4	5.90825082695996e-4	5.96064534668322e-4	6.14193156533213e-4	5.92642327879228e-4	5.72167086444796e-4	5.91409266483641e-4	5.9506276504673e-4	5.93435109834704e-4	5.92119405189471e-4	5.96455547722145e-4	5.9520770419028e-4	5.9469210977011e-4	5.96647548518434e-4	5.98249246503674e-4	5.98160723728928e-4	5.97282742673651e-4	5.96908062472448e-4	5.97479049382288e-4	5.98580622283509e-4	5.99530349967503e-4	5.99892229373673e-4
flux1:	0.645361854329247	6.28034064462885e-4	6.29222758600537e-4	6.30205536474805e-4	6.30564736474477e-4	6.3020526236532e-4	6.29381895836971e-4	6.28561387933475e-4	6.28179135960205e-4	6.2841283928819e-4	6.2910157324179e-4	6.29860391273893e-4	6.30320827344232e-4	6.3035263516383e-4	6.30136595826201e-4	6.30035719177356e-4	6.30314617156497e-4	6.30874512084835e-4	6.31255380520208e-4	6.31060148523928e-4	6.30571194977432e-4	6.30857165067832e-4	6.32696028746263e-4	6.34859830233546e-4	6.34643776517689e-4	6.33323825710559e-4	6.37027722850759e-4	6.36271263584811e-4	6.34757137526518e-4	6.40333016225413e-4	6.59688161524253e-4	6.36535069026796e-4	6.14617502928386e-4	6.35382044888412e-4	6.39504335534e-4	6.37846420216768e-4	6.36515312194688e-4	6.41122551165953e-4	6.39643875758587e-4	6.38967943478415e-4	6.4101167725545e-4	6.4274417740818e-4	6.42716942609898e-4	6.418775380358e-4	6.41582643831389e-4	6.42267347286645e-4	6.43454274421935e-4	6.44403980008295e-4	6.44672158839632e-4
flux1:	0.645624303233	6.73542932793772e-4	6.74730967481629e-4	6.75794860106641e-4	6.76284392881232e-4	6.76056215241026e-4	6.75320149843164e-4	6.74517291730244e-4	6.740836793858e-4	6.74220446686971e-4	6.74802712951491e-4	6.75483176617971e-4	6.75923914014627e-4	6.76010994313184e-4	6.75920771859521e-4	6.75987146006006e-4	6.76423128873086e-4	6.77067161314196e-4	6.77409303282447e-4	6.7705385534806e-4	6.76371683317148e-4	6.76590229397212e-4	6.78598348988965e-4	6.81067416578454e-4	6.81017070090289e-4	6.79728738794065e-4	6.83780198181331e-4	6.83046482239264e-4	6.81325038338858e-4	6.87256902542894e-4	7.07893519809739e-4	6.83040300604237e-4	6.59602715442253e-4	6.81986027269514e-4	6.86624138528689e-4	6.84949709843086e-4	6.83615438044278e-4	6.88505555112239e-4	6.86766860750238e-4	6.85901225815849e-4	6.88021241382387e-4	6.89882488473576e-4	6.89919706112965e-4	6.89128795760226e-4	6.88929864755617e-4	6.8974445846571e-4	6.91024045625697e-4	6.91966126905396e-4	6.92118566207752e-4
flux1:	0.645886752136753	7.21650589358446e-4	7.22821079782901e-4	7.23965080117557e-4	7.24598681288839e-4	7.24523391843031e-4	7.23894231780372e-4	7.23117734263568e-4	7.22626107025313e-4	7.22645548502607e-4	7.23094183270276e-4	7.23671976583073e-4	7.24080453616334e-4	7.24227160792911e-4	7.24283435072495e-4	7.24547351690764e-4	7.25169294359846e-4	7.25913411515877e-4	7.26212630610753e-4	7.25674081421825e-4	7.24769597774181e-4	7.24905779076497e-4	7.27097715091518e-4	7.29908620729007e-4	7.30053765410025e-4	7.28812532228559e-4	7.33248952315411e-4	7.32557398213562e-4	7.30605092643001e-4	7.36913711926536e-4	7.58888398739287e-4	7.32234275554977e-4	7.07196296208675e-4	7.31294758505751e-4	7.36499582054168e-4	7.34823259301449e-4	7.33505526221469e-4	7.38694553579788e-4	7.3667028542088e-4	7.35591076214618e-4	7.37780140911306e-4	7.39770307807339e-4	7.39875678280662e-4	7.39143883773816e-4	7.39059209556098e-4	7.40023630033382e-4	7.41408051691749e-4	7.42339906329034e-4	7.42358642468906e-4
flux1:	0.646149201040506	7.72443677571694e-4	7.7357840553675e-4	7.74799824459753e-4	7.75589537288007e-4	7.75687517358648e-4	7.75184543341402e-4	7.74443769403285e-4	7.73888782560292e-4	7.73771850924682e-4	7.74060391190718e-4	7.74510849464201e-4	7.74873196736984e-4	7.7508220676871e-4	7.75304396117964e-4	7.75795813520017e-4	7.76633079410144e-4	7.77493911649755e-4	7.77746266376851e-4	7.77001478442145e-4	7.75845335093611e-4	7.75884399752849e-4	7.78274799999419e-4	7.8146245381971e-4	7.81828906312908e-4	7.80647359977781e-4	7.85507154825235e-4	7.84876966295314e-4	7.82671204975329e-4	7.89378184306096e-4	8.12749543672461e-4	7.84191003088602e-4	7.57469237035842e-4	7.8337906266454e-4	7.89205594895763e-4	7.87541579737774e-4	7.86268065930484e-4	7.9177774223852e-4	7.89446628392276e-4	7.8813674557328e-4	7.90394328822413e-4	7.9251720456537e-4	7.92695202207243e-4	7.92033268906339e-4	7.92082623270479e-4	7.93220505655443e-4	7.94727564840574e-4	7.956530586237e-4	7.95526038956674e-4
flux1:	0.64641164994426	8.26005808564465e-4	8.2708608663832e-4	8.28380900838905e-4	8.2933720512408e-4	8.29627917034068e-4	8.29270830564065e-4	8.28577068560681e-4	8.27956329796756e-4	8.27687017823773e-4	8.27791118498864e-4	8.28090127258983e-4	8.28391464029848e-4	8.28663527060753e-4	8.29069154760623e-4	8.29816894687069e-4	8.30898618596444e-4	8.31893122053752e-4	8.32095139594098e-4	8.31121482776373e-4	8.2968494478815e-4	8.29612550969097e-4	8.32215224804984e-4	8.35811257949902e-4	8.36419704615014e-4	8.35306960137553e-4	8.40628381090472e-4	8.40078428082083e-4	8.37599075539591e-4	8.44727288922352e-4	8.69556732271882e-4	8.38987827056137e-4	8.10495453153553e-4	8.38312797262789e-4	8.44819310728291e-4	8.43179838629711e-4	8.41985352712762e-4	8.47844025342618e-4	8.45189170919422e-4	8.43638560179223e-4	8.4597178462702e-4	8.48235461477991e-4	8.48490933932705e-4	8.47908322045414e-4	8.48111258124075e-4	8.49448733893148e-4	8.51101597806034e-4	8.52031741089282e-4	8.51754111719956e-4
flux1:	0.646674098848013	8.82417801694782e-4	8.83425254982503e-4	8.84788340741192e-4	8.85920177341824e-4	8.86422373055747e-4	8.86231967726732e-4	8.85599623815768e-4	8.84915241070182e-4	8.84482179820743e-4	8.84380940002612e-4	8.84505751028161e-4	8.84730387208999e-4	8.85063953797359e-4	8.8566786800054e-4	8.86698711589496e-4	8.88053128582596e-4	8.89198490897168e-4	8.89347823190831e-4	8.88124393139451e-4	8.86380499893737e-4	8.86183053191166e-4	8.89010236117978e-4	8.93041906488172e-4	8.93907361160346e-4	8.92868623927576e-4	8.98688730680538e-4	8.98238347505781e-4	8.95469317758831e-4	9.0304431447983e-4	9.29397349365034e-4	8.96710194120412e-4	8.66356562821226e-4	8.96177720270916e-4	9.03423810349389e-4	9.01817543949353e-4	9.00741923308509e-4	9.0698473727536e-4	9.03993318274694e-4	9.02198413850004e-4	9.04622026292489e-4	9.07038827032107e-4	9.07375994793968e-4	9.06878768539082e-4	9.07251981277832e-4	9.08815366380402e-4	9.10641212195594e-4	9.11593930297363e-4	9.11168667108474e-4
flux1:	0.646936547751766	9.41758092298772e-4	9.42675099076579e-4	9.44100109376996e-4	9.45414558949383e-4	9.46146155323354e-4	9.46144658107061e-4	9.45592119581035e-4	9.44851932451834e-4	9.4424970424442e-4	9.43926748247984e-4	9.43856578267553e-4	9.43988002344394e-4	9.44378630111794e-4	9.4519203540314e-4	9.4652974653071e-4	9.48183652990482e-4	9.49497555824927e-4	9.49594116901706e-4	9.48103377313521e-4	9.46028350390329e-4	9.45693506793855e-4	9.48755485118711e-4	9.53245244471843e-4	9.54377064001483e-4	9.53413250569146e-4	9.59767201186104e-4	9.59437826575411e-4	9.5636858592985e-4	9.64420910431131e-4	9.92368846561297e-4	9.57454342709996e-4	9.25144678300236e-4	9.57066178389715e-4	9.65109889656507e-4	9.63540459288386e-4	9.62625618675288e-4	9.69293981552198e-4	9.65956790642761e-4	9.63919520923177e-4	9.66455129752414e-4	9.69040924677855e-4	9.69461989620229e-4	9.69050316337553e-4	9.69604401083913e-4	9.71417048290618e-4	9.73444782198756e-4	9.74443852091093e-4	9.73881769297472e-4
flux1:	0.647198996655519	0.00100410304350674	0.00100491262029109	0.00100639131593931	0.00100789275341162	0.00100887019794572	0.00100908110899518	0.00100863112122701	0.00100784948093329	0.00100707953405301	0.00100652374812427	0.00100624006845962	0.00100626064240011	0.00100670013593708	0.00100772944109277	0.00100939377266117	0.00101137219045085	0.00101287345532795	0.00101292097900046	0.00101115070121451	0.00100872549943329	0.0010082428482054	0.0010115480317973	0.00101651373689842	0.00101791599748135	0.00101702330650199	0.00102394405895901	0.00102376143480377	0.00102038826352923	0.00102895640744284	0.00105857831442891	0.00102132709410383	9.8696237379552e-4	0.00102108080447894	0.00102997526528321	0.00102844012131878	0.00102772683842122	0.00103486730033423	0.00103117842384515	0.00102890528417722	0.00103158030482889	0.00103435354229097	0.00103485724164709	0.00103452293603409	0.00103525904449443	0.00103733782667008	0.00103959523567182	0.00104066862929784	0.00103998792704346
flux1:	0.647461445559273	0.00106952688919232	0.00107021190831499	0.00107173286545622	0.0010734215340863	0.00107465861811055	0.00107510601667649	0.00107478555162902	0.00107398363448564	0.00107305478400773	0.00107226068604788	0.00107174717661265	0.0010716375235202	0.0010721128267304	0.00107335836846224	0.00107536412816034	0.00107769021107061	0.00107939977433397	0.001079407632673	0.0010773529290965	0.00107456480783681	0.0010739267007575	0.00107748212417675	0.00108293772164849	0.00108460967415376	0.00108377901511632	0.00109129743211395	0.00109129392872443	0.0010876208332854	0.00109675436952719	0.00112813904759166	0.00108844257818593	0.00105191963185145	0.00108833109471436	0.00109812122523043	0.00109661089192688	0.00109613597493402	0.0011037987786544	0.00109975563495103	0.00109725731490734	0.00110010414738085	0.001103085017868	0.00110366551273319	0.00110339009185047	0.00110429703837286	0.00110664902415609	0.00110915983808215	0.00111033782199074	0.00110956341416497
flux1:	0.647723894463026	0.00113810109381734	0.00113864286199476	0.00114018962582854	0.00114205972995617	0.00114356596699319	0.00114427340971892	0.0011441131491694	0.00114331891054611	0.00114224750610764	0.00114121530364047	0.00114045751625945	0.00114019565995659	0.00114068759094644	0.00114214234381234	0.00114449860393789	0.00114719378259369	0.00114913586770688	0.00114912091460609	0.00114678611682464	0.00114363002463501	0.00114283246807115	0.00114664459234834	0.00115260099443551	0.00115453730416255	0.00115375353380653	0.00116189878275301	0.00116211536661118	0.00115815459631446	0.00116791697301795	0.00120116467212849	0.00115891642683679	0.00112012826375209	0.00115892746299243	0.00116964733909696	0.00116814506999524	0.00116793945789811	0.00117617706916088	0.00117178092381895	0.00116907282737122	0.00117212873630884	0.00117533888139116	0.00117598533088354	0.00117573897361567	0.00117679127931911	0.00117941113603733	0.0011821924885515	0.00118350585392815	0.00118266872909383
flux1:	0.647986343366779	0.00120989302944789	0.00121026940312566	0.00121181830718746	0.00121385587400112	0.001215634709482	0.00121662398439076	0.00121665765730483	0.00121590562385845	0.0012147155344011	0.00121345098477919	0.00121243582081356	0.00121199620091437	0.00121247817787275	0.00121412659334141	0.00121683612127908	0.00121992043733029	0.00122212373585851	0.00122211190447839	0.0012195120340935	0.00121599168144929	0.00121503516878291	0.00121911077565051	0.00122557660238084	0.00122776714459978	0.00122700812319205	0.00123580819008538	0.00123629561122192	0.00123206779871517	0.00124253831568283	0.00127776196682516	0.00123285855163669	0.00119169488716424	0.00123297396799902	0.00124464531604499	0.0012431270703208	0.00124321519408311	0.00125208110387374	0.0012473380240915	0.00124444177423906	0.00124774976106947	0.00125121282314729	0.00125190987268701	0.00125165151754478	0.00125280870901474	0.00125567722502619	0.00125873790414764	0.0012602166349921	0.00125935344363634
flux1:	0.648248792270532	0.00128496401299559	0.0012851473457326	0.00128666533135938	0.00128884620049328	0.00129089341526421	0.0012921834918837	0.00129244735912138	0.00129177848987288	0.00129050107702389	0.00128901528726536	0.00128773042771911	0.00128708295333509	0.00128751989127606	0.00128933701565888	0.00129239597875048	0.00129588852205776	0.00129838717280324	0.0012984145709829	0.00129557619435837	0.00129170465950851	0.00129059480586079	0.00129494174619068	0.00130192365281213	0.00130435276829798	0.00130358831785158	0.00131307042735326	0.00131388936669342	0.00130942336577124	0.00132069801054436	0.00135802380997458	0.0013103659488461	0.00126671388337618	0.00131056123120192	0.00132319332150772	0.00132162793034584	0.00132202836547449	0.00133157636883842	0.00132649842586587	0.00132344415829887	0.00132705484682432	0.00133079795761478	0.00133152718851711	0.00133120579170223	0.00133241303391626	0.00133549692732013	0.00133883662203485	0.00134050916889089	0.00133966211392276
flux1:	0.648511241174286	0.00136336688211105	0.00136332216114043	0.00136476498233586	0.00136705331732821	0.00136935600230415	0.00137096251031061	0.00137149526178464	0.00137095707043771	0.00136963128784069	0.0013679405723356	0.00136637399656527	0.00136548330702382	0.00136583086206283	0.00136778186171946	0.0013711798279652	0.00137509917133346	0.00137793334752969	0.00137804666090656	0.00137500800159365	0.00137080779353647	0.00136955565036021	0.00137418324078232	0.00138168567228403	0.00138433095855631	0.00138352186766499	0.0013937126309848	0.00139493277722161	0.00139026530142161	0.00140245635142348	0.00144202364734826	0.00139151696225028	0.00134526176182505	0.00139176102889646	0.00140535197646914	0.00140370136198947	0.0014044285026625	0.00141471252374191	0.00140931893633632	0.00140614792907147	0.00141012219329651	0.00141417826303239	0.00141492045139394	0.00141447721144586	0.00141566710666073	0.00141892003312409	0.0014225295579787	0.0014244227057881	0.00142363967019265
flux1:	0.648773690078039	0.00144514338154567	0.00144482689777566	0.00144613806648176	0.00144848572986457	0.00145102213234676	0.00145295760293514	0.00145380082344177	0.001453447850465	0.00145212052237826	0.00145024637929342	0.00144838607211784	0.00144721114319707	0.00144741544412115	0.0014494556221374	0.00145317584466201	0.00145754037563325	0.00146075635083543	0.00146101246762183	0.00145782275691427	0.00145332532698444	0.0014519473018153	0.00145686625494874	0.00146489064649522	0.00146772153166041	0.00146681879279554	0.0014777439851992	0.0014794422526619	0.00147461741709769	0.00148785196454343	0.00152981250999696	0.00147636808209236	0.00142739402456727	0.00147662364987827	0.00149116287976986	0.00148938222824851	0.00149044848383048	0.00150152286703491	0.00149584073122524	0.00149260775299664	0.00149701956938989	0.00150143001984179	0.00150216788114943	0.00150153906709372	0.00150263425105149	0.00150599870157008	0.00150986097138707	0.00151200011867752	0.00151133483240417
flux1:	0.649036138981792	0.00153032165890182	0.00152968046751799	0.00153079118618469	0.00153313818697937	0.0015358785726803	0.00153815350652014	0.00153935269896791	0.0015392472756208	0.00153797349489923	0.00153594268168415	0.00153377656849012	0.00153227074602622	0.0015322686916435	0.00153434402389673	0.00153836397111978	0.00154319204995222	0.00154684170264571	0.00154730659557989	0.00154402475100209	0.00153926951937934	0.00153778689846774	0.00154300880458862	0.00155155243756788	0.00155452891352846	0.0015534733879739	0.00156515737051145	0.00156741566597284	0.00156248450280919	0.00157690226949867	0.00162141899718438	0.00156495374608641	0.00151314502292275	0.00156517844972861	0.00158064989972454	0.00157868776557952	0.00158010567944443	0.00159202573855411	0.00158609002350696	0.00158286475617243	0.00158780362318744	0.00159262105822046	0.0015933420499592	0.00159246198575866	0.00159337804701185	0.0015967876905772	0.00160087907528371	0.00160328862316817	0.00160280058732314
flux1:	0.649298587885546	0.00161891412223199	0.00161788640865914	0.00161871657321462	0.00162099260900943	0.00162390108061117	0.00162652570131827	0.0016281316690867	0.00162834476306301	0.00162718823621947	0.00162503284384838	0.00162254892651229	0.00162066040110678	0.00162038053150447	0.00162242869524635	0.00162672077679958	0.00163203069813348	0.00163617051383915	0.00163691752743045	0.00163361033785808	0.00162864336462833	0.00162708151862594	0.00163261803981014	0.00164167292174322	0.0016447448685118	0.00164346754719442	0.00165593246495622	0.00165883551344864	0.00165385547576393	0.00166960640303421	0.00171685192428063	0.00165728887988458	0.00160253057270764	0.00165743725697036	0.00167382281435503	0.00167162122159364	0.00167340496634081	0.00168622750881747	0.00168008010988614	0.0016769471204352	0.00168251939307074	0.00168780965756527	0.00168850839957116	0.00168731217753474	0.00168796043927508	0.00169134244870269	0.00169563410030742	0.00169833761668902	0.00169809149298987
flux1:	0.649561036789299	0.00171091580401349	0.00170943210568942	0.00170989227945372	0.00171201919677946	0.00171505620635098	0.00171804256768637	0.00172011279828786	0.00172072461274696	0.00171975770036865	0.00171751506921721	0.00171470168197394	0.00171237435708338	0.00171173824461527	0.00171369007200352	0.00171822251498946	0.00172403230632176	0.00172872202124141	0.00172982979041727	0.00172656983523339	0.0017214423036942	0.00171982972997878	0.00172569178653066	0.00173524400802187	0.00173835150299634	0.00173677447107195	0.00175003945245031	0.00175367317251748	0.00174870757531579	0.00176594966951333	0.00181610468784681	0.00175337324259265	0.00169555241563526	0.00175339958003076	0.00177068229814174	0.00176817698695865	0.00177034288828636	0.00178412643064477	0.00177781423474374	0.00177487121663475	0.00178119985655097	0.00178704301073867	0.0017877229648594	0.00178614857798794	0.00178643840953426	0.00178971541479728	0.00179417423577854	0.00179719412495454	0.00179725837073359
flux1:	0.649823485693052	0.00180630323529918	0.00180428832350411	0.00180428242415507	0.00180617725706737	0.00180930239487563	0.00181266638160281	0.00181526598492237	0.00181636593432907	0.00181566911477103	0.00181338142182626	0.00181022750224906	0.00180740216925461	0.00180632623516109	0.00180810750568184	0.00181284535399779	0.00181917249229032	0.00182447357316203	0.00182602382392842	0.00182288735051617	0.00181765403386322	0.00181602143447698	0.00182221872583262	0.00183224873288661	0.00183532361072526	0.00183336173956906	0.00184744236203662	0.00185189314097587	0.00184701042822709	0.00186590821333196	0.00191915997566461	0.00185319618973781	0.00179220314642499	0.00185305809828968	0.00187122489844158	0.00186834591331091	0.00187091195033922	0.00188571641447388	0.00187928851288374	0.00187664283036626	0.00188386534099899	0.00189035525730352	0.00189102946445032	0.0018890192321062	0.00188885976568512	0.00189195128080362	0.00189654037761201	0.00189989693588688	0.00190034160789823
flux1:	0.650085934596805	0.00190503369822502	0.00190240883270562	0.0019018371783247	0.00190341533567412	0.00190658991110302	0.00191035264299687	0.00191355440740973	0.00191524013453666	0.00191490067012943	0.00191261405655102	0.00190910934133057	0.00190572506873207	0.00190412272139664	0.00190565621223039	0.0019105624458737	0.00191742360017181	0.00192339775692939	0.00192547320354736	0.00192253813227539	0.00191725598132273	0.00191563557892566	0.00192217676678044	0.00193266086826172	0.0019356296017802	0.00193319289887975	0.00194810116276649	0.00195345615342211	0.00194872884220314	0.00196945254924867	0.0020259933512444	0.00195674034279044	0.00189247008361964	0.00195640281191176	0.00197544660600624	0.00197211942250139	0.00197510397377667	0.00199098978806417	0.00198449412679179	0.00198225800823018	0.0019905226498778	0.00199776518334281	0.00199845604979447	0.00199595741549953	0.0019952587789371	0.00199808219382741	0.00200276088763024	0.0020064708270829	0.00200736466099011
flux1:	0.650348383500559	0.00200704463160207	0.00200372988747838	0.00200249223752452	0.00200367041689923	0.00200685938747945	0.00201104761635232	0.00201493086024457	0.00201730608738608	0.00201741579027181	0.00201517898540999	0.00201131409164082	0.00200730976135221	0.00200509377111533	0.00200630150750491	0.00201133829888651	0.00201874920184722	0.00202545708001978	0.00202813954364585	0.00202548367435061	0.00202021059959446	0.00201863585053997	0.00202552963772441	0.00203644286597962	0.00203923061590402	0.00203622707830056	0.00205197204288986	0.00205832033951	0.00205382348854293	0.00207654885146215	0.00213657449639014	0.00206398289452948	0.00199633678616674	0.00206342250622616	0.00208334391658825	0.0020794912536917	0.0020829116263066	0.00209993831902677	0.00209341817203188	0.0020917031374504	0.00210116382584768	0.00210927376201853	0.00211001207156594	0.0021069780238101	0.00210565239940468	0.00210812385270623	0.00211284754348648	0.00211692226980609	0.00211832932508603
flux1:	0.650610832404312	0.0021122529390863	0.00210816937424073	0.00210616767917517	0.00210686618882782	0.00211003913405607	0.00211468440100724	0.00211933249534712	0.00212250369556427	0.00212315585199751	0.00212101836661677	0.00211678479395099	0.00211210076613384	0.00210918582958682	0.00210999150702518	0.00211512163760026	0.00212309714999489	0.00213059725853156	0.00213396601006804	0.00213166539130639	0.0021264592314022	0.00212496501165473	0.00213222219268535	0.00214354239165461	0.0021460778705318	0.00214241662706568	0.00215900573116292	0.00216644004726945	0.00216224913249776	0.00218715742889026	0.00225086544390088	0.00217489383026376	0.00210378145948943	0.0021741027966148	0.00219491184049895	0.00219045621269116	0.00219432763918896	0.00221255216758977	0.00220604283310032	0.00220495405277669	0.00221576456618442	0.00222486175453348	0.00222568521477136	0.00222207467672636	0.00222003760663944	0.00222207319831525	0.00222679353845342	0.00223123762312678	0.00223321392214352
flux1:	0.650873281308065	0.00222055400003544	0.00221562556372779	0.00221276628219682	0.00221291062595412	0.00221604167166593	0.00222117822768719	0.00222667490524966	0.00223074699518413	0.00223203267706762	0.0022300427569303	0.00222543292340527	0.00222001286541586	0.00221631835362412	0.0022166499269063	0.00222183837369324	0.00223039274002758	0.00223874055890091	0.00224287076438085	0.00224099808476425	0.00223591567475596	0.00223453890831997	0.00224217527960026	0.00225388806231079	0.00225610871995303	0.00225170322335555	0.00226914416585053	0.00227776249152605	0.00227395064265719	0.00230122847783665	0.00236881584726226	0.00228943107857672	0.00221477222942699	0.00228842081874928	0.00231013901513317	0.00230500596417478	0.00230934173847805	0.00232881690796807	0.00232234296169505	0.00232197420273299	0.00233428240754437	0.00234448759843864	0.00234543927736109	0.00234121780344629	0.0023383901494267	0.00233990797033784	0.00234457385391692	0.00234938420425106	0.00235197485515539
flux1:	0.651135730211818	0.00233182029620604	0.00232597553967747	0.00232217155539426	0.00232169333535289	0.00232476016180363	0.00233042189509984	0.00233684668946545	0.00234191813480082	0.00234392226513626	0.00234212488556299	0.00233713236659704	0.0023309253217469	0.00232637823492659	0.00232617067438385	0.00233138634195018	0.0023405335574805	0.00234978066667816	0.00235474172028365	0.00235336451802747	0.00234846071521494	0.00234724131079996	0.00235528115261108	0.00236738520173948	0.00236924219753298	0.00236401324401631	0.00238231617467458	0.00239222287387967	0.00238885752193636	0.00241869584703748	0.00249035604700568	0.00240753334950638	0.00232926001774612	0.00240633742882421	0.00242900074774328	0.00242312258358076	0.00242793583138415	0.00244870919874433	0.00244228250857599	0.00244271214765887	0.00245665488409611	0.00246808577987432	0.00246921274281185	0.00246435374884558	0.00246066457592767	0.00246158791266071	0.00246614770633106	0.00247131388744526	0.00247455114640708
flux1:	0.651398179115572	0.00244589971156773	0.00243907350289417	0.00243424582632695	0.00243308319174969	0.0024360654481292	0.00244228224895202	0.00244970556813321	0.00245586341100753	0.00245866102098369	0.00245709623778805	0.00245171639381003	0.00244467917483174	0.00243921732717416	0.00243841552378415	0.00244363304958238	0.00245338718967047	0.00246358019631228	0.00246943369257722	0.00246861217596637	0.0024639386863325	0.00246292057250055	0.00247140029315193	0.0024839124143769	0.00248537490586	0.00247925331360905	0.00249843301261697	0.00250973894262985	0.00250687803251313	0.00253947002215349	0.0026153892360637	0.00252911199671565	0.00244717034970595	0.00252778838864465	0.00255145130185226	0.00254477110038927	0.00255007837837858	0.00257219198930275	0.00256581053736652	0.00256709884669138	0.00258279791446259	0.00259556582582889	0.00259691815599741	0.00259140472101012	0.00258679513935715	0.00258705697697228	0.00259146221777821	0.00259696822355802	0.00260087082750799
flux1:	0.651660628019325	0.00256261369658746	0.00255474922102395	0.00254882874865757	0.00254692671983867	0.00254980427176075	0.0025565983547219	0.00256507675128526	0.00257239208627612	0.00257604518559274	0.00257474712415547	0.00256897826694968	0.00256107822818323	0.0025546536549704	0.00255321541519371	0.00255841692694598	0.00256879224987121	0.00257997128578392	0.00258676842484225	0.00258655276088228	0.00258215664352677	0.00258138866678585	0.00259036016253333	0.00260331955754647	0.00260437799098948	0.00259730684825853	0.00261738457518439	0.00263020604593007	0.00262789406036772	0.00266343172668739	0.00274378427073285	0.00265404351522678	0.00256839571912445	0.0026526762835004	0.00267741692282669	0.00266989249302718	0.00267571905221984	0.00269921024423563	0.0026928576539029	0.00269504527245024	0.00271260467366926	0.00272681197401502	0.00272844218621494	0.00272226924397336	0.00271669696384034	0.00271624560696293	0.00272045611192791	0.0027262836473706	0.00273085755976166
flux1:	0.651923076923078	0.00268175557258474	0.00267280688595202	0.00266573648264843	0.002663047476421	0.0026657989039665	0.00267318157685067	0.00268275371459867	0.00269127805040717	0.00269583342929479	0.00269483009409699	0.00268867525742552	0.00267989343052041	0.00267247594932536	0.00267037496676113	0.00267555163486504	0.00268656227488308	0.00269875890263828	0.00270653723940957	0.00270696429291246	0.00270288610154002	0.00270242258584423	0.00271195592999097	0.00272542732294514	0.00272609562466339	0.00271803210563769	0.0027390368770333	0.00275349356503871	0.00275175766922003	0.00279042740104635	0.00287537056203391	0.00278216419088106	0.00269279005675044	0.00278086478806223	0.00280679092980776	0.00279839847952781	0.00280478469245329	0.00282968802360532	0.00282333358743097	0.00282644084568608	0.00284594515099018	0.00286168349556678	0.00286364617783993	0.00285682272010321	0.00285026681822285	0.00284907215005536	0.00285306218185095	0.00285919525642592	0.00286443575633682
flux1:	0.652185525826831	0.0028030892589105	0.0027930245478748	0.00278476161036684	0.00278124638660923	0.00278384803051939	0.00279181725582608	0.00280250090769226	0.00281226367557375	0.00281775178835573	0.00281706572925087	0.00281053499102443	0.00280086947422485	0.00279245025594208	0.00278967889491763	0.0027948321141858	0.0028064912389929	0.00281972573314789	0.00282850535342094	0.00282959502107302	0.00282586665567749	0.00282576751083902	0.00283595272999441	0.00285002821983381	0.00285034500698747	0.00284126182948143	0.00286323102271762	0.00287944324293387	0.00287828988015958	0.00292026739511847	0.00300993604059972	0.00291326797237554	0.0028201664091016	0.00291217638463614	0.00293943171932685	0.00293016901095281	0.00293717722644536	0.00296352740375356	0.00295712637729513	0.00296115301195487	0.00298266648970556	0.0030000155727172	0.00300236696210595	0.00299491775486342	0.00298738297951288	0.00298544264884931	0.00298920752819185	0.00299563792526409	0.00300153278044627
flux1:	0.652447974730585	0.00292634862903341	0.00291515413749905	0.00290567361116903	0.00290130267287322	0.00290372832676324	0.00291226720491164	0.00292405738939126	0.00293506463893541	0.00294149952329659	0.00294114923398045	0.00293426241048682	0.00292373180246361	0.0029143267352849	0.00291089842743433	0.0029160404890331	0.00292835889852593	0.00294263703713456	0.00295241643553127	0.00295416788457798	0.00295081034844986	0.00295114073940784	0.00296208863064321	0.00297688839562219	0.00297691749980086	0.00296680414540438	0.00298978349202655	0.00300786944066272	0.00300728168416386	0.00305272709456743	0.00314722852038493	0.00304710794459915	0.00295029823805302	0.00304639386701127	0.00307516384282482	0.00306505271759389	0.00307277372316404	0.003100609241849	0.0030941032131753	0.00309902802270621	0.00312259406831809	0.00314162058024028	0.00314441773277007	0.00313638403575173	0.00312790393694965	0.0031252486602211	0.00312881106590478	0.00313554409723662	0.0031420774344262
flux1:	0.652710423634338	0.00305123755761798	0.00303892190537052	0.00302821950725896	0.00302297476942416	0.00302519589027243	0.00303427195938723	0.00304714009191503	0.00305937420418676	0.00306675421375539	0.00306675599917566	0.00305954542583299	0.00304819201578204	0.00303784459616484	0.00303379564789254	0.00303894982378794	0.00305193409646217	0.00306724377017717	0.00307799587359748	0.00308038412383128	0.00307740548118328	0.00307823519913033	0.00309007734071366	0.00310574952839317	0.00310558021135431	0.00309444403392159	0.00311848721801752	0.00313856087738619	0.00313849677700098	0.00318755054249559	0.00328696004857414	0.00318340100420122	0.00308292395867607	0.00318326511271601	0.00321378159749074	0.0032028698365583	0.0032114281929337	0.00324079529127829	0.00323411254246984	0.00323989269131394	0.00326553314130215	0.00328628959189809	0.00328958886044411	0.00328102774821147	0.00327166602400295	0.0032683632395853	0.00327177842516218	0.00327883833407057	0.00328599477920703
flux1:	0.652972872538091	0.00317743054532703	0.0031640289501527	0.00315212415658989	0.00314600051193284	0.00314798663286472	0.0031575516932314	0.00317144545490814	0.0031848655549349	0.00319317456782214	0.00319354453339542	0.00318605758688429	0.00317394997426136	0.00316273344911852	0.00315812409144955	0.00316332414028564	0.00317697456229487	0.00319328264434956	0.00320495152776661	0.00320792487420284	0.00320531875396824	0.00320672152917543	0.003219609788546	0.00323633003205283	0.00323607724767878	0.00322394455717292	0.00324911273384098	0.00327128305277122	0.00327167512063941	0.0033244555696868	0.0034288131922788	0.00332183465576757	0.00321775362951218	0.00332250987756407	0.00335505397973966	0.00334341653655682	0.00335297427833215	0.00338393078436089	0.0033769866991876	0.00338355663830518	0.00341127074093691	0.00343379393306038	0.00343764861264235	0.00342863070371464	0.00341848038487149	0.00341463569217468	0.0034179949766145	0.00342542942458353	0.00343319813390807
flux1:	0.653235321441844	0.00330457364763748	0.00329015142267664	0.00327708966662013	0.0032700959756123	0.0032718149105249	0.00328180499562172	0.00329664855148322	0.00331119125412392	0.00332039999439115	0.00332115580089149	0.00331345681974494	0.00330069165168995	0.00328871017220533	0.00328362475146878	0.00328891394911505	0.00330322255862622	0.00332047254329433	0.00333297139226313	0.00333645013290718	0.00333419510525005	0.00333624813995877	0.00335035404419481	0.00336832502377634	0.00336812994710364	0.00335504708011482	0.00338140864872799	0.00340578039278505	0.00340653626842257	0.00346313913352057	0.00357244782278916	0.00346207441740901	0.0033544762600219	0.00346382693171701	0.00349872953528248	0.00348646920084541	0.00349722771352058	0.00352984641146251	0.00352254411421677	0.00352981438198949	0.00355957747712796	0.00358388662558086	0.00358834383381549	0.00357894949986083	0.00356812990564784	0.00356388602045273	0.00356731814887878	0.00357520138700371	0.00358357970751399
flux1:	0.653497770345598	0.00343228533254962	0.0034169400100534	0.00340279354153504	0.00339495259835343	0.00339637006140912	0.00340670522030086	0.00342239947338685	0.00343797966070724	0.00344804683856379	0.00344920893409714	0.00344138025961804	0.00342808284152772	0.00341547146677438	0.0034100177624861	0.00341544764119071	0.00343039676150036	0.00344850764971725	0.00346171842487443	0.00346559523110836	0.0034636552899738	0.00346643925092882	0.00348195353662411	0.00350140485601972	0.00350143568918698	0.00348746998163403	0.00351510088008605	0.00354177723247905	0.00354278147487557	0.00360328155571257	0.00371750690165579	0.00360377024536667	0.00349276610867851	0.00360689981936823	0.00364453967643167	0.00363178722160586	0.00364398743110519	0.00367835869295844	0.00367059019014385	0.00367844661318282	0.00371020887686605	0.003736303615078	0.00374140069998393	0.00373171509348019	0.00372036681431266	0.00371590010953586	0.00371957037459731	0.00372800491985398	0.00373700156731196
flux1:	0.653760219249351	0.00356015687951375	0.00354401842821508	0.00352888543391185	0.00352023261615741	0.00352131104229032	0.00353189476470785	0.00354831749800915	0.00356482898470801	0.00357570210515242	0.00357729427200444	0.00356943624409485	0.00355575988585609	0.00354268337899607	0.00353699112579253	0.00354262015320667	0.00355818175780374	0.00357704854498625	0.00359082361094665	0.00359496567626605	0.00359329190619375	0.00359689150203801	0.00361402401010223	0.00363521241385666	0.00363566524073896	0.00362090572532708	0.00364989036888018	0.00367897702699317	0.00368009391714133	0.00374454863805038	0.00386362005714471	0.00374656067285761	0.00363228663159709	0.00375139989339299	0.00379219941974353	0.0037791132057198	0.00379303447350455	0.00382926805475321	0.00382091616780484	0.00382922012687988	0.00386290598248178	0.00389076472578482	0.00389652568259807	0.00388663313134217	0.00387491156158737	0.00387042656633935	0.00387453386456604	0.00388365071709205	0.00389328849718589
flux1:	0.654022668153104	0.00368775201508099	0.00367098085709802	0.00365498269177573	0.00364556326381626	0.00364625987594727	0.00365697824201579	0.00367398423423768	0.00369130038646135	0.0037029162551709	0.00370496546137241	0.00369719533788542	0.00368331942223526	0.00366996989201701	0.00366418865583745	0.00367008108633014	0.00368621723929471	0.0037057131623518	0.00371987889173528	0.0037241317552124	0.00372266507196964	0.00372717017264389	0.00374615003332461	0.00376935971336983	0.00377045896966682	0.00375501655513801	0.00378544936049806	0.00381705959270688	0.00381813680474689	0.00388659114957722	0.00401040429259152	0.00389007393758495	0.00377269133597677	0.00389698596395956	0.00394140513642874	0.00392817011520102	0.00394412836043607	0.00398235441247321	0.0039732957271044	0.00398188614546267	0.00401739506544715	0.00404697434454311	0.0040534068331686	0.00404338525929473	0.00403145336039918	0.00402717579666067	0.00403194800545451	0.00404190560485278	0.00405222378769994
flux1:	0.654285117056858	0.00381460564122317	0.00379738849172167	0.00378066519516937	0.0037705305467859	0.00377079500991414	0.0037815159160541	0.00379893735410923	0.00381691192641759	0.00382919704535226	0.00383173272824103	0.00382418261992336	0.00381030949364838	0.00379690302655749	0.00379119962582071	0.00379742470960327	0.00381408917372028	0.00383406964052085	0.00384843174369308	0.00385262445598863	0.00385129912744407	0.00385680619904258	0.00387788201806794	0.00390342451738931	0.00390542252666339	0.00388942939833434	0.00392141665561757	0.00395567662459694	0.00395654963863671	0.00402904179420922	0.00415746185664538	0.00403392610588233	0.00391362155291027	0.00404330074236815	0.00409182965357196	0.00407865562074771	0.00409700116371461	0.0041373706332676	0.00412747956010094	0.00413617710235421	0.00417338648310887	0.00420462188350044	0.00421171544143478	0.00420163145017926	0.00418965244279349	0.00418582144985022	0.00419150960749523	0.00420249179731418	0.00421354826151241
flux1:	0.654547565960611	0.00394022171060622	0.00392276559445471	0.00390547018344336	0.0038946735741784	0.00389444583035019	0.00390501885621686	0.00392266653737149	0.00394113512224317	0.00395400626734631	0.00395705926226126	0.00394987325948763	0.00393622412927247	0.00392299661531632	0.00391755227844249	0.00392418392939753	0.00394132486374188	0.00396163276777705	0.00397598288492442	0.00397993401569745	0.00397868153317418	0.00398529500842237	0.00400873457901499	0.00403694766383166	0.00404012270012394	0.00402373072324694	0.00405739245173554	0.00409444611144074	0.00409494328724229	0.00417151034061807	0.00430437596728165	0.00417771691564954	0.00405470188982588	0.00418996505770044	0.00424311571949604	0.00423023465610783	0.00425135010656548	0.00429403474808544	0.0042831886174214	0.00429180228783833	0.004330572873178	0.00436338210166819	0.0043711080400019	0.00436101319629796	0.00434914376539225	0.00434600389278233	0.00435287563384688	0.00436508887240387	0.00437696205841223
flux1:	0.654810014864364	0.0040640704896551	0.00404659556315355	0.00402888782685772	0.00401748039962355	0.00401668941999761	0.00402694699238538	0.00404461285497044	0.00406339535394431	0.00407676063051388	0.00408036196852306	0.00407369266305336	0.00406050271180931	0.00404770508156224	0.00404271249644854	0.00404982941779241	0.00406739293413321	0.00408786489753748	0.00410198786817183	0.00410551178209363	0.00410426459713991	0.00411209772160936	0.00413818670410526	0.00416943158900465	0.00417408407304832	0.00415746208127176	0.00419293346434518	0.00423294649755772	0.00423289478859735	0.00431357799678075	0.00445070556437432	0.00432102458823362	0.00419553467812796	0.00433657138475834	0.00439486929106078	0.00438253165551322	0.00440682990444845	0.00445202211389453	0.00444010705221555	0.00444844301374782	0.00448862700741565	0.0045229153719921	0.00453122864507647	0.00452115724705172	0.00450954163291913	0.00450733500310001	0.00451566756546523	0.00452933750448821	0.00454212807784498
flux1:	0.655072463768117	0.00418558557860391	0.0041683175412724	0.0041503581730933	0.0041383860444436	0.00413695021730909	0.00414671065640946	0.00416417207166281	0.00418307648002176	0.00419683704977498	0.00420101678090025	0.00419502135419376	0.00418253428014021	0.00417042734635622	0.00416608769896116	0.00417377387287202	0.00419170812090856	0.0042121811453169	0.00422586236755457	0.0042287752389282	0.00422746992360763	0.00423664463938158	0.00426568370326586	0.0043003401875928	0.00430678688462836	0.00429011688098743	0.00432754893582841	0.004370711477909	0.00436994281820101	0.00445479225430976	0.00459598046209198	0.00446340108030294	0.00433569496673971	0.00448267841395124	0.00454665420802847	0.00453512411703655	0.00456304620263815	0.00461095879689586	0.00459787599212548	0.00460574807033742	0.00464719968142585	0.00468286795985801	0.00469171105234776	0.00468167947038876	0.0046704445696841	0.00466940337872165	0.00467947630419353	0.00469484369461908	0.00470867565604144
flux1:	0.655334912671871	0.00430416109783366	0.00428732398541447	0.00426926982625347	0.00425677293457002	0.00425460261972159	0.00426367542009599	0.0042807014285244	0.00429952899359537	0.00431358148163498	0.00431836755351447	0.00431320352820632	0.00430166566104163	0.00429051470974187	0.00428703474779411	0.00429538013538945	0.00431363956339065	0.00433395761314996	0.00434699002019874	0.00434911520458578	0.00434769473063692	0.00435834028795568	0.00439064040163887	0.00442909978321645	0.00443766619634855	0.00442113865813065	0.00446069794596431	0.00450722616855169	0.00450558458878208	0.00459466328925147	0.00473969814377652	0.00460436911321381	0.00447472747385028	0.00462780817168768	0.00469798956310366	0.00468753892019743	0.00471955130741575	0.0047704172453948	0.00475608913167485	0.00476333019711569	0.00480591798649957	0.00484287233279177	0.0048521809607835	0.00484218839456731	0.00483143977509379	0.00483177908250466	0.00484386654366879	0.00486118227429622	0.00487620311438482
flux1:	0.655597361575624	0.00441914939661173	0.0044029594030162	0.00438496036014215	0.00437197347588202	0.00436897592596812	0.0043771692689982	0.00439352859972313	0.00441208011542879	0.00442631948041656	0.00443173655403744	0.00442755721592564	0.00441721130545112	0.0044072805304198	0.00440486964520122	0.00441397093293065	0.00443252042700325	0.00445254060948461	0.00446473099437742	0.0044659035954668	0.00446431863201945	0.00447656883495763	0.00451244468395541	0.00455510069715584	0.00456611217374615	0.00454992080303057	0.00459178819137155	0.00464192511397027	0.0046392746230395	0.0047326626283908	0.00488132302555557	0.0047434218654217	0.00461214643204488	0.00477144661600868	0.004848350514823	0.00483925228356961	0.00487584298657923	0.00492991488945183	0.00491429078454912	0.00492076407878379	0.00496438419645186	0.00500254745689391	0.00501225768061559	0.0050022880414439	0.00499210663889249	0.00499401726015403	0.00500837982390044	0.00502789880731581	0.00504427823428213
flux1:	0.655859810479377	0.00452985951550504	0.00451452023497482	0.00449671812230818	0.00448327405206659	0.00447936049597042	0.00448649058521175	0.0045019609308632	0.00452004363808013	0.00453436608432929	0.00454043404468629	0.00453738347370655	0.00452846220316319	0.00452000904606879	0.00451887635552903	0.00452883762595878	0.00454765635130597	0.00456725455660926	0.00457842921641046	0.00457849992493681	0.00457670928117268	0.00459069853219117	0.00463046038604854	0.00467769878377357	0.00469147110339014	0.00467580747000201	0.00472017616937985	0.00477419225058162	0.00477042544728235	0.00486822426789342	0.00502028841310583	0.00488002555261835	0.00474743856004771	0.00491304782438554	0.00499717255458963	0.00498969350192803	0.0050313665263741	0.00508891574243128	0.00507197654788398	0.00507758605476053	0.00512217533178398	0.00516149896599449	0.00517155519490114	0.00516157977407204	0.00515201902147256	0.00515566032093144	0.00517253594894121	0.00519450957999047	0.00521243638116108
flux1:	0.65612225938313	0.00463555647956346	0.00462125565432591	0.0046037848457583	0.00458991947408218	0.00458501376271357	0.00459091520762878	0.00460529292549963	0.00462272727318248	0.00463703265793787	0.00464376452148231	0.00464197215257211	0.00463469142430558	0.00462796088570103	0.0046283123307462	0.00463924561751504	0.00465833053433332	0.00467740659765906	0.00468741648229389	0.00468625496166822	0.0046842254970949	0.00470008405025399	0.00474402870756925	0.00479621638712325	0.00481304672123435	0.0047980952796115	0.00484516853952164	0.00490336262224235	0.00489840988499065	0.00500074788764307	0.00515600073068595	0.00501362440653307	0.00488006863289795	0.00505204104854201	0.00514385849964714	0.00513825182502878	0.0051855196104758	0.00524683451674615	0.00522859622205751	0.00523329537107639	0.0052788432752823	0.00531931903115401	0.00532968238267778	0.00531966301968671	0.00531074626233734	0.00531623876007425	0.00533583296459264	0.00536050000475326	0.00538017674544732
flux1:	0.656384708286884	0.0047354613665978	0.0047223689447228	0.00470535842230606	0.00469111691699899	0.00468516483518067	0.0046897010661494	0.00470281031296314	0.00471943575850239	0.00473362894426921	0.00474102790504196	0.00474060259151225	0.00473515467762206	0.00473037370594307	0.00473240923089537	0.00474443501416999	0.00476380417517062	0.00478228677253322	0.00479101245239593	0.00478851065082827	0.00478621709328789	0.00480406609955868	0.00485246774700495	0.00490994244221061	0.00493010153825554	0.00491603545317902	0.00496602437148105	0.00502872540623344	0.00502256436355998	0.00512960336223617	0.0052878450605242	0.00514364696220125	0.00500948647901513	0.00518783923146222	0.00528778691134708	0.00528428521100707	0.00533765907459853	0.00540304233260912	0.00538355821901503	0.00538735649254464	0.0054339151542904	0.00547558572842092	0.0054862422701293	0.00547613486257304	0.00546785310199502	0.00547527103002046	0.00549774633175159	0.00552532230367791	0.00554695780348292
flux1:	0.656647157190637	0.00482875202761854	0.00481701914813346	0.00480059533080026	0.0047860386582714	0.00477901687381059	0.00478208950999629	0.00479378983761497	0.0048094689557975	0.00482345969105712	0.0048315151880026	0.00483253886001898	0.00482908560105623	0.00482645773804299	0.00483036869702707	0.00484361647519943	0.00486331228834464	0.00488116382443532	0.00488852059548416	0.00488459634544554	0.00488202146382922	0.0049019684508742	0.00495507032535249	0.00501813181985978	0.00504185807048593	0.00502883616467428	0.00508195801888789	0.00514952769672403	0.00514219253335412	0.00525413552205914	0.00541519071365649	0.00526951221163101	0.00513513385550951	0.00531984722164947	0.00542832036310632	0.00542712935097021	0.00548710830423159	0.00555687289430613	0.00553623447717813	0.005539201807525	0.00558689361840512	0.0056298617162628	0.00564083024875693	0.00563058860511109	0.00562289884004503	0.00563226305590082	0.00565772818194785	0.00568839365103418	0.00571219346808215
flux1:	0.65690960609439	0.00491456435862985	0.00490432282882439	0.00488861252524294	0.00487382341843824	0.00486574709928566	0.00486730332757953	0.00487749497324961	0.00489211539163874	0.00490581655501542	0.00491449946211971	0.00491702063982234	0.00491568699048008	0.00491538753115908	0.00492135451905893	0.00493596362455691	0.00495605625354241	0.00497327792755128	0.00497922124338491	0.00497382236470138	0.0049709578334614	0.00499309318874854	0.00505110081528544	0.0051200043861231	0.00514750013791896	0.00513566509991291	0.00519214245371951	0.00526497851334837	0.00525656854563231	0.00537366811098946	0.00553739552625511	0.00539063415648584	0.00525644962736707	0.00544746796071892	0.00556481206496823	0.00556610539283398	0.00563316404629729	0.00570762807911809	0.00568596493311591	0.00568823404556428	0.00573725665556518	0.00578169209846121	0.00579303128163755	0.00578261145694112	0.00577543608181386	0.00578670799990147	0.00581520754629927	0.00584909596143893	0.0058752514068897
flux1:	0.657172054998143	0.00499199413019629	0.00498335604963202	0.00496848899196935	0.00495357667802286	0.00494450504337718	0.00494454237154624	0.00495316882778065	0.00496664286410464	0.00497996722776372	0.00498922452163396	0.00499325211881473	0.00499412044982375	0.00499629243592193	0.0050044837606196	0.00502060455281891	0.0050411955210349	0.00505783257130444	0.00506236375382598	0.00505547263692659	0.00505232072559088	0.00507671555961054	0.00513979207466926	0.00521474450354345	0.005246174604699	0.00523565240380657	0.00529571301151377	0.0053742526312404	0.00536493951858108	0.00548750611175917	0.00565380783800522	0.00550642359578153	0.00537287200545967	0.00557010535044704	0.00569660976809529	0.00570052518051208	0.00577510169358027	0.00585458221001147	0.00583206087227091	0.00583382789732443	0.00588445671007266	0.0059306014610282	0.0059424162063122	0.0059317815329223	0.00592500935457024	0.00593808671713132	0.00596959221237425	0.00600677821325799	0.0060354546562236
flux1:	0.657434503901897	0.00506009954128452	0.00505315692573697	0.00503926757045632	0.00502437085027401	0.00501441027239952	0.00501297842305336	0.00502002629277345	0.00503228856090003	0.00504514454961318	0.0050548940385285	0.00506039203375005	0.00506349766937086	0.00506824905059206	0.00507882002548248	0.00509661548907777	0.00511784136796114	0.00513398823948132	0.00513716012855754	0.00512879849624063	0.00512537446697248	0.00515207996620367	0.00522034368552423	0.00530150176106877	0.00533699402196074	0.00532789430920505	0.00539177158957421	0.00547649402188792	0.00546652698652315	0.00559493600747411	0.00576376559775361	0.00561628654559521	0.00548383720591521	0.00568716322314568	0.00582305652242233	0.00582969347469489	0.00591217860220252	0.00599698478414133	0.00597380692800838	0.00597533064012438	0.00602791907288064	0.00607609021886768	0.00608853733084282	0.00607766433263062	0.00607115373514615	0.00608586906393545	0.00612027245023468	0.00616076167121401	0.00619208703528507
flux1:	0.65769695280565	0.00511790482551353	0.00511272932832094	0.00509995788609406	0.00508524648581675	0.00507455113949075	0.00507175126054329	0.00507724779932723	0.00508825138851363	0.00510053855886388	0.00511066440692238	0.00511754802345756	0.00512287649542768	0.00513027874609262	0.00514337188518853	0.00516301950474716	0.00518505534558151	0.00520086025831984	0.0052027821899746	0.00519301549026123	0.00518935035237468	0.00521839845319352	0.00529192248598788	0.00537939355674482	0.00541904057307088	0.00541145774016089	0.00547939138108659	0.00557081890210319	0.00556052741427046	0.00569522402721643	0.00586659264728259	0.00571961938076446	0.00558877464161716	0.0057980406794611	0.00594348859161255	0.00595290737890252	0.00604363559604592	0.00613406198252395	0.00611046201167594	0.00611206195812781	0.00616703976463044	0.00621763056518448	0.00623092360133921	0.00621980885536876	0.00621339347224218	0.00622951589787438	0.00626662636610833	0.00631034774729664	0.00634440212102644
flux1:	0.657959401709403	0.00516440534585591	0.00516104838552315	0.00514954128270425	0.00513521567977694	0.00512398605323053	0.00511996774184998	0.00512397677342524	0.00513368881565578	0.00514529389702588	0.00515564370580951	0.00516377770346614	0.00517126412050387	0.00518135248698175	0.00519709854226389	0.00521879214665473	0.0052418541114615	0.00525752230347128	0.00525836363023522	0.00524730436731445	0.00524344748153991	0.00527485247499926	0.00535366590572784	0.00544750981290756	0.0054913715258239	0.00548538607243716	0.00555762221389353	0.00565631856944719	0.00564611211004788	0.00578761288395758	0.00596159282808362	0.00581580146353336	0.00568709948007764	0.00590212483096409	0.00605723147337003	0.00606945388131382	0.00616869735559549	0.00626501775620215	0.0062412599097077	0.0062433135103564	0.00630118336850072	0.00635466245342803	0.00636907568561764	0.0063577434918169	0.00635124045877154	0.00636848133327628	0.00640802621043163	0.00645482766519767	0.0064916348532192
flux1:	0.658221850613157	0.00519857462607076	0.00519706833501431	0.00518697844088532	0.00517326853081152	0.00516174829136556	0.00515670509192755	0.00515932209538579	0.00516771957238787	0.00517851386852034	0.00518889797185943	0.00519809750860004	0.00520762828009966	0.00522040367129424	0.00523892329051789	0.00526287440757783	0.00528722092655138	0.00530301576576175	0.00530300710879663	0.00529081642153118	0.00528683741455379	0.00532059798379477	0.00540468800386948	0.00550491967455636	0.00555302612889736	0.00554870605695545	0.00562549651379596	0.00573206233108759	0.00572242704740105	0.00587131786551486	0.00604804301951789	0.00590418654114695	0.00577820394583099	0.00599878252192074	0.0061635953860129	0.0061786068800633	0.00628657275242384	0.00638903555410925	0.00636541056250657	0.0063683490504295	0.00642968143475264	0.00648659012714822	0.0065024613579803	0.00649097183689779	0.00648419235028618	0.00650221465839363	0.00654384469064975	0.00659349270381736	0.00663301435938168
flux1:	0.65848429951691	0.00521937366929022	0.00521973303282287	0.00521121996624156	0.00519838293878852	0.00518685465134343	0.00518101866494003	0.00518236575548733	0.00518943225654682	0.00519927101137871	0.00520946441220793	0.00521949870190743	0.00523091563894733	0.00524634798619438	0.00526775362447703	0.00529419179872127	0.00532012257232459	0.00533636381158008	0.00533579538603527	0.00532268234838591	0.00531867190654509	0.00535477313166061	0.00544408753579052	0.00555067965563114	0.00560303363874684	0.00560043573405793	0.00568203586399172	0.00579710090233958	0.00578859319263252	0.00594552332522149	0.00612518646528818	0.00598409445399196	0.00586144900017695	0.0060873527947979	0.00626187167686306	0.00627962518437886	0.00639645628762701	0.00650528175766337	0.00648210306880889	0.0064864059709459	0.00655183212635896	0.00661277972395182	0.00663051157463855	0.00661896858938621	0.0066117301515358	0.00663016131820666	0.0066734602808762	0.00672564367428694	0.00676777642090067
flux1:	0.658746748420663	0.00522576272600512	0.00522798907660413	0.00522121973136292	0.00520953737091169	0.00519831740910751	0.00519195346314659	0.00519217475308356	0.00519789861602119	0.00520662264363491	0.00521636971913742	0.00522696843465866	0.00524007501872517	0.00525810775899449	0.00528250538393293	0.00531167691831037	0.00533952921005312	0.00535658790180154	0.0053558045673471	0.00534202298750935	0.00533809232896348	0.00537650735992741	0.00547095701073009	0.00558384247717392	0.00564042201606708	0.00563959305679964	0.00572625812084248	0.00585047066866636	0.0058437079341461	0.00600938061842677	0.00619222774410492	0.00605480465867828	0.00593615795505628	0.00616714167913529	0.00635133137315732	0.00637175275281884	0.00649753159930955	0.00661291161056002	0.00659051122155696	0.00659669900530394	0.00666690168416396	0.00673255840583033	0.00675261759243415	0.00674117573511811	0.00673331519715274	0.00675176251888038	0.00679626068809417	0.00685059844956101	0.00689517416705348
flux1:	0.659009197324416	0.00521671544574604	0.00522080115307026	0.00521595029646293	0.00520572565971162	0.00519515838473519	0.00518855792075985	0.00518781542444387	0.00519218934736756	0.00519962888197286	0.00520865066520579	0.00521951276494219	0.00523408216794459	0.00525463738028474	0.00528212749304212	0.00531429218889251	0.00534443410669033	0.00536272405848604	0.00536211715942572	0.00534796003381913	0.00534423915915777	0.005384930511044	0.00548439166423911	0.00560346586596368	0.00566422684773551	0.00566520494813605	0.00575718509376462	0.00589119918512633	0.00588684814219584	0.00606200836225429	0.00624833050840633	0.00611555276247039	0.00600161320419333	0.00623742038139883	0.00643122659701867	0.00645422190362195	0.0065889775655088	0.00671107793842205	0.00668980192325962	0.00669842649187987	0.00677412807057713	0.00684521531719804	0.00686812940685682	0.00685699924044551	0.00684838560679286	0.0068664532764027	0.00691164398185417	0.00696769676494331	0.00701448602448695
flux1:	0.65927164622817	0.00519123514720131	0.00519716897388709	0.00519441945615076	0.00518597259446392	0.00517642359337138	0.00516989813175831	0.00516836806016073	0.00517138994825898	0.00517737036304392	0.00518537393956859	0.00519617838077995	0.00521196267670935	0.00523494635129241	0.00526562391307072	0.00530104958516161	0.0053338703813445	0.00535383645121682	0.00535383294039019	0.00533962509113233	0.00533626020921713	0.00537918090365248	0.0054834975889456	0.00560862086431516	0.0056735002417843	0.00567631665001334	0.00577385090141987	0.00591831224308578	0.00591707527557508	0.00610249560730137	0.00629261871555068	0.00616553076856672	0.00605705668051035	0.00629742726227233	0.0065007949271262	0.00652625954003696	0.00666997694727399	0.00679894235306413	0.00677914625010071	0.00679077915665355	0.00687272684341402	0.00695000446961069	0.00697635567954658	0.00696580649939239	0.00695635246129699	0.00697365904855908	0.00701901733573173	0.00707630203893706	0.00712502054590155
flux1:	0.659534095131923	0.0051483728365645	0.0051561451078327	0.00515568696573583	0.00514934914449553	0.00514119711509797	0.00513507094243568	0.00513294000999981	0.00513461459965623	0.00513896343877443	0.00514565282572677	0.00515607050536336	0.00517281045710637	0.00519811740695106	0.00523207039958858	0.00527102519777061	0.00530692296522876	0.00532902688091423	0.00533007657525426	0.00531616627764271	0.00531331701711956	0.00535841199850891	0.0054673988745949	0.0055983996778851	0.00566731976505433	0.00567200144860529	0.00577531124888234	0.0059308427714878	0.00593344281678971	0.00612990816553053	0.00632418160064803	0.00620389116247748	0.00610169401075588	0.00634637327365065	0.00655926616460876	0.00658709574199069	0.00673972692811476	0.00687568806756149	0.00685773236514293	0.00687295089843944	0.00696189897950908	0.00704614943757469	0.00707656520952272	0.00706692477553071	0.00705659608654096	0.0070727913845952	0.00711779376253581	0.00717580049986229	0.00722611834422287
flux1:	0.659796544035676	0.00508724663737368	0.0050968531895931	0.00509888082155957	0.00509498662732762	0.00508861344893724	0.0050832151208387	0.00508067642377408	0.00508101715726398	0.00508357186070052	0.00508865968752049	0.00509836593368515	0.00511580077003974	0.00514331879608088	0.00518062532749306	0.00522336815155873	0.00526273558476501	0.00528744024074852	0.00529000225377609	0.00527675277314285	0.00527458985597055	0.00532179818044225	0.00543524434900502	0.0055719236336085	0.00564479785628067	0.00565137111067479	0.00576065398379281	0.00592784175767666	0.00593500617390739	0.00614329800475023	0.00634208218790225	0.00622975445233421	0.00613470178011689	0.00638344995526459	0.00660587049570446	0.00663597354908912	0.00679745044877737	0.00694053304296923	0.00692477905305758	0.00694415067262464	0.00704084008347269	0.00713284956796584	0.0071679899003874	0.00715964085946218	0.00714846291828489	0.00716324324051054	0.00720738755985495	0.00726559832697369	0.00731715182824948
flux1:	0.660058992939429	0.00500706247323751	0.00501850636641203	0.00502321305357777	0.00502208991807481	0.00501786859541265	0.00501352098437188	0.00501076912531799	0.00500979984262243	0.0050104156188699	0.00501363499584461	0.00502232200730593	0.00504019870594651	0.00506981176850154	0.0051105358179419	0.00515730531463188	0.00520051437890531	0.00522826766225247	0.0052327970533391	0.00522057892348965	0.0052192828623176	0.00526854105178072	0.00538621518461597	0.00552835228078612	0.00560509244174765	0.00561358755796802	0.00572901133339359	0.00590839126643348	0.00592083504468613	0.00614171535298781	0.0063453687939126	0.00624221941545854	0.00615523696043828	0.00640783878669285	0.00663984684482872	0.00667215852312212	0.00684240701858941	0.0069927420413565	0.00697954846321779	0.00700361435559832	0.0071087502451588	0.00720928729659118	0.00724982911127362	0.00724320213380766	0.00723126344407811	0.00724438470510906	0.00728720935821322	0.00734511774486001	0.00739752367748095
flux1:	0.660321441843183	0.00490713613145596	0.00492042635202761	0.00492799570600167	0.00492995070955609	0.00492823120692973	0.00492524012874469	0.00492246552736913	0.004920221761281	0.00491877923953639	0.00491989534499373	0.00492728410663728	0.00494536583347307	0.00497695612995523	0.00502114217383305	0.00507214491341696	0.00511953128967277	0.0051507503910505	0.00515768586251628	0.00514687046178786	0.0051466315577748	0.00519787823380457	0.00531953504835543	0.00546689490603113	0.00554741960937852	0.00555787636851883	0.00567957416429584	0.00587161950588787	0.00589002810464894	0.00612422299427885	0.00633308879982687	0.00624037516540246	0.00616244746525607	0.00641872071524602	0.00666045032169823	0.00669494678731731	0.00687390176044972	0.00703163631080376	0.00702135675236252	0.0070506154861297	0.00716484379142	0.00727463615480317	0.00732125526875918	0.0073168192122713	0.00730427168405773	0.00731555985927488	0.00735666166477435	0.00741379302056745	0.00746666497736559
flux1:	0.660583890746936	0.00478691715964276	0.00480206397017952	0.00481265835806147	0.00481796264742901	0.00481905607624694	0.00481769792767492	0.00481508059593548	0.00481161053044004	0.00480802303665281	0.00480684411928825	0.00481269546006371	0.00483076894271031	0.00486421790604464	0.00491188474192202	0.00496728316799646	0.00501913121488971	0.00505418812127034	0.00506394122985234	0.0050548958020701	0.0050559153160999	0.00510909682613953	0.00523448449659676	0.00538682566482881	0.00547106910744518	0.00548354259179193	0.00561160844002973	0.00581671774765383	0.00584172976732009	0.00608991219916766	0.00630430398175773	0.00622331425335466	0.0061554829810882	0.00641528501825704	0.00666695805736789	0.00670367067138882	0.0068912918040629	0.0070566000478546	0.007049581694949	0.00708447402419755	0.00720835832082041	0.00732806914011536	0.00738142066386435	0.00737967030832916	0.0073667266007784	0.00737608537347075	0.00741513564848393	0.00747106713439722	0.00752403369952872
flux1:	0.660846339650689	0.00464601532182438	0.0046630224541925	0.00467676899491673	0.00468564066352943	0.0046898027456059	0.00469031197661016	0.00468801535174822	0.00468338074214587	0.00467760121615928	0.00467398883517286	0.00467811339500687	0.00469599509185327	0.00473118338075581	0.00478231746356769	0.00484221810341179	0.00489874684191607	0.00493795534827316	0.0049509012626671	0.00494398507910511	0.00494647701189392	0.00500155331646663	0.00513042092617269	0.00528750316075497	0.00537542313771693	0.00538998911711081	0.00552447381366447	0.00574295878335411	0.00577514869058314	0.00603791981755043	0.00625810687653386	0.00619014632126141	0.00613350563521299	0.00639673722468255	0.00665867330707882	0.00669770175030016	0.00689398970702356	0.00706708338391297	0.0070636669000002	0.00710456269216131	0.00723856268417726	0.00736876729606322	0.00742946545007979	0.00743090749571961	0.00741783574265557	0.00742525127918015	0.00746200967688411	0.00751638960158452	0.00756911384607001
flux1:	0.661108788554442	0.00448423048605922	0.00450308491706655	0.00452006014725429	0.00453264686433674	0.00454006195148377	0.00454261946839996	0.00454078508789771	0.00453506256169884	0.00452709020154118	0.00452096856706927	0.00452323546791356	0.00454077641408494	0.00457758295769669	0.00463213148890588	0.00469657373887712	0.00475792408100382	0.00480152829003627	0.00481799772452952	0.00481355869259187	0.00481775123557371	0.00487470093938768	0.00500680467649339	0.00516839471914512	0.0052599784878953	0.00527673751195447	0.00541764405306687	0.00564971652981761	0.00568957769188789	0.00596744625117059	0.0061936379783516	0.00614001225813241	0.00609570059775214	0.00636230648314511	0.00663492834390227	0.00667645180584322	0.00688146423692554	0.0070626022976469	0.00706312291568437	0.00711031097607121	0.00725476391764382	0.00739592855542502	0.0074645269675598	0.00746966503979181	0.00745678134501248	0.00746232417554936	0.00749664986252871	0.00754921560760244	0.00760141520003302
flux1:	0.661371237458196	0.00430158678422535	0.00432224726643247	0.00434246192894564	0.00435882486226349	0.00436959195175234	0.00437431561690174	0.00437305941707273	0.00436634252481151	0.00435622917428153	0.00434759338446962	0.00434793734995234	0.00436502651874364	0.00440332661722754	0.00446119051502151	0.00453013612920087	0.00459635931893251	0.00464452331260529	0.00466479499450382	0.00466316578060135	0.00466930127713835	0.00472812445128543	0.00486323102224281	0.00502910496466174	0.00512437162039396	0.00514345095277411	0.00529072883905652	0.00553648642109142	0.00558441480868047	0.00587777428775545	0.0061101039460499	0.00607209928026665	0.00604128725963641	0.0063112533727103	0.0065950872378522	0.00663937290339855	0.0068532394533411	0.00704273642912484	0.00704752607976566	0.0071012073538874	0.00725631346905165	0.00740877709239667	0.00748575060781146	0.00749506998795467	0.00748272904448878	0.0074865529891157	0.00751841267206427	0.00756900637305868	0.00762047334612705
flux1:	0.661633686361949	0.00409837167240944	0.00412075742980528	0.00414414296479198	0.00416424355203123	0.00417836564313307	0.00418530386288611	0.00418471466417698	0.00417711682251646	0.00416497291588668	0.00415389572952454	0.00415232228691892	0.0041688882233876	0.00420855062338989	0.00426957739222203	0.00434290065912921	0.00441394773726906	0.00446674597225088	0.00449103892260002	0.00449253162729874	0.00450086386796542	0.00456158128651457	0.00469946703305146	0.00486940780631888	0.00496840604187649	0.00498995871342285	0.00514349647518287	0.00540290637336919	0.00545918540787429	0.00576828907725451	0.00600679737530932	0.00598565776137597	0.00596953205990332	0.00624287957579881	0.00653854999232876	0.00658595822159335	0.00680889346254841	0.007007126147538	0.00701651636443458	0.00707680067507374	0.00724261330326118	0.00740657354891459	0.0074923024640964	0.00750625518470922	0.0074948393006354	0.00749717730880119	0.00752664953326302	0.00757523054440419	0.0076258495217211
flux1:	0.661896135265702	0.0038751801664362	0.00389916116119786	0.00392555934862877	0.00394925022196739	0.00396662801535008	0.0039757570130775	0.00397589735504932	0.00396755546484495	0.00395355505561493	0.00394019163711479	0.00393677990711391	0.0039527903087579	0.00399367310729176	0.00405764956002358	0.00413512809577644	0.00421084018212971	0.00426824821332383	0.00429671325257304	0.00430161186259862	0.00431239973760838	0.00437504735484235	0.00451549181879101	0.00468928071417652	0.00479208122716114	0.00481628172946624	0.00497589723676418	0.00524877837552529	0.00531356549409114	0.00563849981237413	0.00588311897994814	0.00588002089393167	0.00587976426272167	0.00615654097896724	0.0064647596190679	0.0065157454096995	0.00674805839554583	0.00695547033327983	0.00696979559052921	0.00703670176516489	0.00721312256834757	0.00738862650760646	0.00748338395633164	0.00750237479881006	0.00749228154649522	0.00749343826472188	0.0075207133514991	0.00756736643085094	0.00761712995013736
flux1:	0.662158584169456	0.00363296409639208	0.00365835403994907	0.00368751088359685	0.0037145317884751	0.003734962202263	0.00374618703285264	0.00374709602549692	0.00373817414039455	0.00372255824836364	0.00370714814239504	0.00370205063135527	0.00371750951354935	0.00375945473262931	0.0038260995279657	0.0039074056640056	0.00398750497264908	0.00404939032631018	0.00408210052177612	0.00409065072058358	0.00410414762563039	0.00416876551393473	0.00431153865441677	0.00448894031345025	0.00459562259839259	0.00462265903082829	0.00478808744151839	0.00507409109915856	0.0051474066439723	0.00548806388282317	0.00573860316525116	0.00575462830826156	0.00577139595367355	0.00605166560342058	0.00637321355551054	0.00642832405259564	0.00667042305193251	0.00688752616711528	0.00690712723207718	0.00698058624023861	0.00716736542555266	0.00735430546340812	0.00745824846495533	0.00748262230321439	0.00747425098838017	0.00747459188490778	0.00749996689328444	0.00754490504968319	0.00759392456343729
flux1:	0.662421033073209	0.00337308577810887	0.00339963865968074	0.00343120309563445	0.00346118206526514	0.00348436143959118	0.00349752023598113	0.00349921761821337	0.00348990969189857	0.00347298699494782	0.00345585250226702	0.00344929131056435	0.0034642334385714	0.00350706017926332	0.00357601622958198	0.00366070911738925	0.00374479084649718	0.00381090418340959	0.00384784435162578	0.00386024071113482	0.00387667956880031	0.0039432950434307	0.00408813788240633	0.00426887878485118	0.00437951250868843	0.00440957526103337	0.00458045475449454	0.00487904425263165	0.00496076322572489	0.00531681434457804	0.00557294791327122	0.00560905458286345	0.00564394722909622	0.00592777731828029	0.00626348040041813	0.0063233483392578	0.00657573928820697	0.0068031118239994	0.00682833864380425	0.00690819921520817	0.00710494040692204	0.00730305531278562	0.00741621976911479	0.0074462506352343	0.00743998783025631	0.00743992481857846	0.00746379306594308	0.00750735414300047	0.00755586536492554
flux1:	0.662683481976962	0.0030973750647778	0.00312478550116669	0.00315831297122238	0.00319077244658901	0.00321630376279572	0.00323117424184566	0.00323366450259799	0.00322419505706925	0.00320633891021668	0.00318787909999591	0.00318013808428877	0.00319462049773193	0.00323811672901025	0.00330894369319274	0.00339646244724867	0.00348398794641459	0.00355395498426415	0.00359501074289183	0.00361138173743898	0.00363095595451934	0.00369956112986983	0.00384616017471266	0.00402990118817392	0.0041445227004286	0.00417778993604075	0.00435364560316857	0.00466407560903552	0.00475392265257148	0.00512479142582726	0.00538604960627974	0.0054430431531614	0.00549707702699421	0.0057845256287967	0.00613522234197307	0.00620055535435675	0.00646383268733249	0.00670211244220213	0.00673332601885025	0.00681936215019892	0.0070255313183463	0.00723441207743104	0.00735671179704931	0.00739259400663837	0.0073887985098301	0.00738877223262805	0.00741160716968431	0.00745424351697158	0.00750260501785407
flux1:	0.662945930880715	0.00280818828563146	0.00283609556503239	0.00287105603205156	0.00290542317262309	0.00293282624217706	0.00294913324674639	0.0029524085622798	0.00294303016663691	0.00292467109830062	0.0029053509308658	0.00289676361529775	0.00291085430920964	0.00295476755487939	0.00302693482111745	0.0031165932171858	0.0032068850528955	0.00328019995968354	0.0033251470896124	0.00334553867201442	0.00336837971108017	0.00343890416846715	0.00358686043320167	0.00377316437614839	0.00389174909158559	0.00392836935274825	0.00410859570922311	0.00442989159842654	0.0045274392707143	0.00491227843943998	0.00517804288764701	0.00525654550169052	0.00533061936039454	0.00562172106016829	0.00598822297601866	0.00605978866796709	0.00633461743399693	0.00658448919661353	0.00662206184498697	0.00671398160497918	0.00692891933113096	0.00714801927145012	0.00727924891379492	0.00732109057021162	0.00732007831806355	0.007320537558258	0.00734287118217421	0.00738513216552935	0.00743381648858371
flux1:	0.663208379784469	0.00250846700568253	0.00253646239554436	0.00257225208399102	0.00260787228309716	0.00263659574167235	0.00265401862016066	0.00265805953578709	0.00264904628645408	0.00263065950231418	0.00261099393662729	0.00260192733567396	0.00261569146542231	0.00265971888513399	0.00273259962367538	0.00282358300387091	0.0029158226491598	0.00299184370422973	0.00304033866501054	0.00306469726308185	0.00309084970555977	0.0031631292414569	0.00331192299797077	0.00350021836603533	0.00362264976824429	0.00366272195323184	0.00384656449652704	0.00417750197619885	0.00428217202951835	0.00467984187568811	0.00494934492774897	0.00504976475021	0.0051446239492747	0.0054393748828589	0.00582241955791388	0.00590102620895144	0.00618811474709664	0.00645029085866759	0.00649460419515151	0.00659205927147156	0.00681499558812187	0.0070436440756846	0.00718348575167003	0.00723130492859138	0.00723333456261427	0.00723471359505432	0.00725711003874922	0.00729961763401664	0.00734919466108103
flux1:	0.663470828688222	0.00220179371511929	0.00222943047881449	0.00226538654110855	0.0023015391729328	0.00233097326338594	0.00234915218609407	0.00235392540223737	0.00234556211650004	0.00232765008977391	0.0023081835630881	0.00229901850870249	0.00231250280917276	0.00235628138444066	0.00242914836764714	0.00252051343546341	0.00261374226631463	0.00269169048596439	0.00274326281309381	0.00277141853746531	0.00280081354863092	0.00287455610174989	0.00302350863054969	0.00321305066258742	0.00333908655886224	0.00338263735912587	0.00356917342944855	0.00390825832556835	0.00401932531001542	0.0044283746364517	0.00470070258699282	0.00482320195123482	0.00493939949460455	0.00523774124121313	0.00563793817726582	0.00572441086956583	0.00602447377696106	0.00629966695245869	0.00635110694988217	0.00645370241633518	0.00668377346293938	0.00692119235677146	0.00706922548211068	0.00712294933914764	0.00712820926725887	0.00713090429510253	0.00715392970148888	0.0071973479471803	0.00724846075751154
flux1:	0.663733277591975	0.00189244035150058	0.00191924596713666	0.00195466338940165	0.00199057904091141	0.0020200685370529	0.00203860935613167	0.00204406259041139	0.00203663008223588	0.00201970094363172	0.00200098316277584	0.00199209215915133	0.00200530856292883	0.0020484062595072	0.00212043018189105	0.00221110828938425	0.00230423238693299	0.00238319355776597	0.00243724060617391	0.0024688912611488	0.00250131928394824	0.00257606915219172	0.0027243027796157	0.00291413297148167	0.00304336947621318	0.00309032818815979	0.00327844719023558	0.00362389506662736	0.00374049125462295	0.00415914041775376	0.00443324004080376	0.00457770258168832	0.00471555717956987	0.00501735922130507	0.00543512993720162	0.00553028195463586	0.00584399361087255	0.0061328815470236	0.00619183004057181	0.00629913383455203	0.00653539959363608	0.00678072159311623	0.0069364354618072	0.00699590245750866	0.00700450030950893	0.00700884638438371	0.007033036596312	0.00707803619365794	0.00713137016986116
flux1:	0.663995726495728	0.00158540391863197	0.00161089416171014	0.00164504446299565	0.00167992325992347	0.00170878037142082	0.00172725823620747	0.00173331280847199	0.00172707029654615	0.00171161335837206	0.0016941728527041	0.00168589685402132	0.00169880652014137	0.00174071538507676	0.00181096637128466	0.00189977073396671	0.00199156972328666	0.00207049996028104	0.00212628414394706	0.00216098040459928	0.00219606380306389	0.00227116524438293	0.00241756294480654	0.00260646806900382	0.00273830172227953	0.00278847225816086	0.00297685515051991	0.00332657035805285	0.00344769077710876	0.00387381627008549	0.00414850356889068	0.00431450006726295	0.00447405148595784	0.00477909206306592	0.00521460597277896	0.00531920546222045	0.00564714495256836	0.00595032683545355	0.00601714899905155	0.00612870058291508	0.00637016296403897	0.00662245094247924	0.00678525936108786	0.00685022458133348	0.00686217991001896	0.00686842986612957	0.00689425777882189	0.00694147757004972	0.00699772398189706
flux1:	0.664258175399482	0.00128642148014671	0.00131011623168214	0.00134226777834833	0.00137529878569323	0.00140281636774165	0.00142077887892151	0.0014273212772731	0.00142248756575862	0.00140894782954308	0.001393265116898	0.00138589089438602	0.00139838999976802	0.00143852216935337	0.00150597506313798	0.00159161214454852	0.00168075203658386	0.00175848669799414	0.0018151351367868	0.00185226712080848	0.001889433477537	0.00196399484838435	0.00210716076726428	0.00229363254422617	0.00242722109500536	0.00248025110509405	0.00266734906323328	0.00301890299465733	0.00314340932749665	0.0035745295162632	0.0038484995417724	0.0040352527008481	0.00421621512715389	0.00452416059529743	0.00497726904454627	0.0050920012274821	0.00543459011519156	0.00575253587592962	0.00582756342480634	0.00594288107110401	0.00618850158472709	0.00644676796981031	0.00661602516749918	0.00668616858804764	0.00670140950268097	0.00670971641361939	0.00673756100524738	0.006787568392317	0.00684738410188215
flux1:	0.664520624303235	0.00100195474869572	0.00102339552533576	0.00105283547262557	0.00108321742414338	0.00110868317500937	0.00112565428137047	0.00113252840598141	0.00112926388862631	0.00111801772817925	0.00110450019671253	0.00109824011470268	0.00111014881963079	0.00114783638935274	0.00121138032050528	0.0012924654823578	0.00137751532373353	0.00145278098554602	0.00150928742426887	0.00154807295475134	0.00158652989734567	0.00165938970988884	0.00179761221785878	0.00197980909572664	0.00211403186528625	0.00216937921337985	0.00235339159360971	0.00270400036926373	0.00283062265978001	0.00326388464431717	0.00353572128414899	0.00374207013707901	0.00394378485367918	0.00425416804102364	0.00472433946722681	0.00484976511775154	0.00520720013181518	0.00554019411737206	0.00562370432882826	0.00574229044459924	0.0059910066579651	0.00625423188759574	0.00642924879893105	0.00650418606571841	0.00652255021515666	0.0065329547039493	0.00656307376153994	0.00661632632322289	0.00668029158877061
flux1:	0.664783073206988	7.39132834165773e-4	7.57902030665161e-4	7.83959938084319e-4	8.10923644417742e-4	8.33636127782369e-4	8.49122161766571e-4	8.56124145165363e-4	8.54515866422351e-4	8.45850222097036e-4	8.34810925890502e-4	8.2978699206881e-4	8.4084299297582e-4	8.75342669912719e-4	9.33795351101766e-4	0.00100887283319243	0.00108832498676272	0.0011597542851247	0.00121498336794151	0.00125445855128144	0.00129317138649201	0.00136286810293013	0.00149408745919009	0.00166980051443828	0.00180321990986931	0.00186011732960452	0.00203896952305491	0.00238547201894752	0.00251280750437709	0.00294497565818283	0.00321316055385448	0.0034375258001093	0.00365891509524334	0.00397111358717987	0.00445737325378556	0.00459388467292096	0.00496606797585649	0.00531414951372087	0.0054063405725981	0.00552768449449128	0.00577842441213084	0.00604557347288506	0.00622563339508176	0.00630492846270798	0.00632616844214013	0.00633859185894975	0.0063711002524434	0.0064279108677677	0.00649648747172348
flux1:	0.665045522110741	5.0564107633711e-4	5.21382731219255e-4	5.4345574737262e-4	5.66288420466335e-4	5.85575672308838e-4	5.99074866073807e-4	6.05952324281145e-4	6.06004289168859e-4	6.00101667444072e-4	5.91744193853739e-4	5.87978213804964e-4	5.97836271630699e-4	6.28339726627137e-4	6.8046697307071e-4	7.48034384313377e-4	8.20328489930296e-4	8.86477996121259e-4	9.39172459397523e-4	9.78185771814061e-4	0.00101585981531336	0.00108060781254111	0.00120239115588112	0.0013690168641242	0.00149984345858532	0.00155726300866661	0.00172858543924619	0.00206742339389248	0.00219393232639764	0.00262137975228645	0.00288429989765287	0.00312465205396571	0.0033641768603419	0.00367739251899265	0.00417827055591607	0.00432604679730224	0.0047125170413695	0.00507542108185406	0.00517638470795336	0.00529996248743872	0.00555165598674377	0.00582169205254279	0.00600606462665933	0.0060892433782616	0.00611303625893106	0.00612728032352722	0.00616213536987282	0.00622264306207396	0.00629613514393336
flux1:	0.665307971014495	3.09544934735483e-4	3.21986500139585e-4	3.39565704099987e-4	3.5763714766572e-4	3.72878353835173e-4	3.83894914326645e-4	3.9035223405008e-4	3.9198293419154e-4	3.88914320278064e-4	3.8332574801699e-4	3.80737326939439e-4	3.88976127599572e-4	4.14626999648251e-4	4.59168090617417e-4	5.1770584159951e-4	5.81256902857148e-4	6.40628737383912e-4	6.89420736748514e-4	7.2663251863375e-4	7.61702712160834e-4	8.19377529643189e-4	9.28904603331605e-4	0.00108342800299896	0.00120949249074641	0.0012661123099656	0.00142722259465418	0.00175442535147165	0.00187842430396977	0.00229712909523898	0.00255308312196295	0.00280691583711201	0.00306253999923449	0.00337578127117473	0.0038892727629029	0.00404823631292854	0.00444810413464532	0.00482520565760672	0.00493489840327084	0.00506016927767292	0.00531175579483406	0.00558365005342278	0.00577160253292533	0.00585816634716756	0.00588412666922839	0.00589987970339922	0.00593687473602868	0.00600102322110231	0.0060795432483541
flux1:	0.665570419918248	1.59041205190504e-4	1.68015395884833e-4	1.80712494248665e-4	1.93502726644692e-4	2.04153068011059e-4	2.12216496184549e-4	2.1792738177656e-4	2.20976160187708e-4	2.20703667132439e-4	2.17857425565914e-4	2.16271432258428e-4	2.22409090885097e-4	2.4232764412533e-4	2.78027308566241e-4	3.26033721082208e-4	3.79265221434842e-4	4.303337012904e-4	4.73762149197459e-4	5.07652071172378e-4	5.38283098140455e-4	5.86419646648054e-4	6.80483209941623e-4	8.19475587298485e-4	9.38211659177856e-4	9.9238833731266e-4	0.00114027934600021	0.00145145644273432	0.00157111022344032	0.00197665889675406	0.00222386247383745	0.00248817359769945	0.00275733781071915	0.00306940643298706	0.0035929469950969	0.00376272439809431	0.00417461628268651	0.00456488238021427	0.00468309733700482	0.00480949684818761	0.00505992868313934	0.00533266559445979	0.00552347046492934	0.00561290862640171	0.0056406038938985	0.00565745329051075	0.00569622004352002	0.00576374561144435	0.00584718785179216
flux1:	0.665832868822001	6.21346743042398e-5	6.76000944134076e-5	7.51733119166432e-5	8.23008130411142e-5	8.79191697151531e-5	9.26090759083556e-5	9.72371412662245e-5	1.01480607499821e-4	1.03871332956774e-4	1.03641499193534e-4	1.02806419065324e-4	1.0632583902297e-4	1.1964226752187e-4	1.45290183085482e-4	1.81323247171662e-4	2.22706557099623e-4	2.63951612046546e-4	3.00487860037856e-4	3.29373332128488e-4	3.53473764473394e-4	3.89281412081495e-4	4.64306480289926e-4	5.83941921425964e-4	6.92384481477649e-4	7.42134931965618e-4	8.73471994699868e-4	0.00116381715293958	0.00127713098703815	0.00166473164629688	0.00190132273347185	0.00217260568961983	0.00245221398342479	0.00276169754697722	0.0032921572148983	0.00347204620085892	0.00389406071083658	0.00429601415853092	0.0044223550290948	0.00454928508900043	0.00479752599403112	0.00507010348611086	0.00526304170004229	0.00535484158651091	0.00538380909349787	0.00540125922700407	0.00544127909421716	0.00551170897993648	0.00559973262167876
flux1:	0.666095317725754	2.62465866916689e-5	2.83055935951488e-5	3.06833625860094e-5	3.19328653136951e-5	3.22117350524449e-5	3.31879998808415e-5	3.64157441949409e-5	4.15949974548091e-5	4.64471335327549e-5	4.86353320214265e-5	4.82536305163559e-5	4.86386942600529e-5	5.45359124875793e-5	6.90145345569827e-5	9.17412970570261e-5	1.19842713718672e-4	1.49791904115665e-4	1.77876151375202e-4	1.99944591674196e-4	2.15198426137574e-4	2.35596596629729e-4	2.8768229145295e-4	3.83777088449203e-4	4.78580069910926e-4	5.21576954360399e-4	6.32707621834419e-4	8.97017615190496e-4	0.00100183161041166	0.00136633925109116	0.00159038410297214	0.0018646317818603	0.00215105294033951	0.0024563244364471	0.0029900217905725	0.00317896728517318	0.00360864743921234	0.00402034513858435	0.00415420467785493	0.00428102125409481	0.00452604038049532	0.00479746485819897	0.00499182425139384	0.00508547838170354	0.0051152421002895	0.00513273651244806	0.00517336018346019	0.00524602201238269	0.00533804569291401
flux1:	0.666357766629508	5.77713502267701e-5	5.66835911138075e-5	5.39846075144515e-5	4.93332417589608e-5	4.41300022110798e-5	4.1167785206687e-5	4.2733840926851e-5	4.85927406075114e-5	5.56744371560141e-5	6.00499692641849e-5	5.98210804607442e-5	5.66041844848702e-5	5.43705217841643e-5	5.67116818465937e-5	6.49659020563208e-5	7.85023111736219e-5	9.57828739070357e-5	1.13873168176028e-4	1.27230388020776e-4	1.31148527454123e-4	1.32825520273327e-4	1.57812286585213e-4	2.25890147975459e-4	3.03367389552844e-4	3.369517954876e-4	4.23931270139442e-4	6.56642622299552e-4	7.50630665822027e-4	0.00108658654226473	0.00129608735331512	0.00156881016393098	0.00185789572332032	0.00215712074344418	0.00268985808279797	0.00288643907524773	0.0033207641535363	0.00373979309828127	0.00388033779625175	0.00400633725666304	0.00424709902402005	0.00451637552760412	0.00471144437782852	0.0048064536621855	0.00483653994462498	0.00485348636379763	0.0048939608044503	0.00496800304386757	0.00506321197617676
flux1:	0.666620215533261	1.61608589702041e-4	1.57798860128022e-4	1.50347238432966e-4	1.39987877277816e-4	1.29356390288609e-4	1.2238516646595e-4	1.22129207432471e-4	1.28463286887338e-4	1.37564029174075e-4	1.43917072902741e-4	1.43592830497553e-4	1.36413489921639e-4	1.2550493446244e-4	1.14954875046493e-4	1.07802784267153e-4	1.05706069280086e-4	1.09107441576224e-4	1.1574200994216e-4	1.18477675994714e-4	1.08470459114944e-4	8.79666164295848e-5	8.1529871716503e-5	1.16914188011229e-4	1.73105407748707e-4	1.94319592521025e-4	2.52954193315607e-4	4.48199714991984e-4	5.28874836229719e-4	8.30561056274733e-4	0.00102346599609801	0.00128972497464213	0.0015768445316308	0.00186799629856305	0.00239511545165718	0.00259754412011369	0.00303294335898792	0.0034564358135671	0.00360259839540145	0.00372700386050243	0.00396245483029355	0.00422857319757738	0.00442362934703146	0.00451950222988052	0.00454945321448703	0.00456524980362441	0.00460475106947854	0.00467917371505943	0.00477653985825147
flux1:	0.666882664437014	3.40707414801165e-4	3.34766897513772e-4	3.23101467986016e-4	3.0746225466452e-4	2.91683701820238e-4	2.80829133700142e-4	2.78743202587859e-4	2.85457973503058e-4	2.9645122431088e-4	3.04657835375491e-4	3.04109012314421e-4	2.92782101328627e-4	2.72892576122588e-4	2.48983901929324e-4	2.25796654291512e-4	2.07285624477718e-4	1.9583140061397e-4	1.89703386266705e-4	1.79972686259085e-4	1.53442579231881e-4	1.07256805245928e-4	6.50258695353895e-5	6.29580713510551e-5	9.37200506023683e-5	9.93617016727231e-5	1.25271568930399e-4	2.76957492030864e-4	3.41685391195439e-4	6.03194983505109e-4	7.7741115649731e-4	0.00103186624075051	0.00131195983901241	0.00159284180221798	0.00210929894594922	0.00231543277248943	0.00274782232945235	0.0031724907981352	0.00332297169370192	0.00344492095787904	0.00367397527036262	0.00393589367465396	0.00413019012728596	0.00422643772537543	0.00425582157807263	0.00426988276562938	0.00430755274778682	0.00438124677034898	0.00447956161244171
flux1:	0.667145113340768	5.95666827498123e-4	5.88347273947717e-4	5.73224413961198e-4	5.52983558047323e-4	5.32595207820259e-4	5.18222145113149e-4	5.14506324038499e-4	5.2168260455051e-4	5.34597136589775e-4	5.44693330475418e-4	5.43984449248266e-4	5.28575133850411e-4	4.99711780812937e-4	4.6233927721043e-4	4.22869086630723e-4	3.87525998502048e-4	3.60552442796056e-4	3.40594140754699e-4	3.16712639349041e-4	2.7116391427788e-4	1.95880142168312e-4	1.13578809834947e-4	6.93593935742015e-5	7.04802836211959e-5	5.71780600889495e-5	4.58788848319803e-5	1.47781947515714e-4	1.93803886462399e-4	4.09125634489896e-4	5.62535277746823e-4	7.99508123046509e-4	0.00106715459368151	0.00133542999268699	0.00183588675634722	0.00204325368935794	0.00246809698055288	0.00289028838748476	0.00304356682186372	0.00316210348623364	0.00338362878799245	0.00364025647900462	0.00383300485330732	0.00392913263333307	0.00395755008437299	0.00396933041899351	0.00400431535734652	0.00407610879134053	0.00417402737333785
flux1:	0.667407562244521	9.24438879130132e-4	9.16639764896665e-4	8.99029416691639e-4	8.75124323857184e-4	8.50944568583305e-4	8.33698742781749e-4	8.28818013550704e-4	8.36780531559403e-4	8.51876270857756e-4	8.64136734444774e-4	8.63604543786001e-4	8.44505220533009e-4	8.07063963562775e-4	7.56559541600025e-4	7.01014778360342e-4	6.48861736007755e-4	6.06098094490276e-4	5.7156978742205e-4	5.3211633839277e-4	4.65276310032891e-4	3.57704150879171e-4	2.31306855893709e-4	1.4045327803096e-4	1.07785757621605e-4	7.20940833205943e-5	1.90961443060712e-5	6.4978595205667e-5	8.94442471834389e-5	2.52560718546968e-4	3.83040789155142e-4	5.96590908803911e-4	8.46090309455833e-4	0.001099317930158	0.00157824519394574	0.00178408130831613	0.00219647144501501	0.00261223883615212	0.00276659366737963	0.00288066306188244	0.00309346904955644	0.0033436504497572	0.00353400406302875	0.0036295010341557	0.00365658805829573	0.00366560274147435	0.00369709123458279	0.00376579927711292	0.00386189318591206
flux1:	0.667670011148274	0.00132217823375679	0.00131492722960322	0.00129600182435721	0.00126963138997033	0.0012427788144273	0.0012236238616958	0.0012183617289913	0.0012277456949215	0.00124558814304587	0.00126060328196417	0.00126093246229097	0.00123893525829085	0.00119377025218069	0.00113097068859347	0.00106008365277579	9.9165261562548e-4	9.33296884025722e-4	8.83873737793747e-4	8.27794583332868e-4	7.37739122788308e-4	5.9506098684272e-4	4.20956546614822e-4	2.79370252562714e-4	2.08977399321716e-4	1.4748681059074e-4	4.84082197616005e-5	3.21475034111522e-5	3.21577379101612e-5	1.37154243662799e-4	2.42599477609225e-4	4.26612077765804e-4	6.52079859801706e-4	8.87755173363204e-4	0.00133954540075492	0.00154084401108112	0.00193560570805671	0.00234079480428831	0.00249433472797624	0.00260278598432593	0.0028056176745021	0.00304812012004573	0.00323515874688827	0.00332948551957057	0.00335491242719751	0.00336075350925838	0.0033880118280487	0.00345248800534307	0.00354530431167925
flux1:	0.667932460052027	0.00178127264742319	0.00177569982449252	0.00175681566610668	0.00172943411852233	0.00170133761821211	0.00168158302008098	0.00167708615356835	0.00168889496487833	0.00171042060875382	0.00172916395293985	0.00173145200002723	0.00170780891278717	0.00165628816686262	0.00158258813281054	0.00149766815597027	0.00141405729057499	0.0013408401446998	0.00127668966679589	0.00120339583471727	0.00108867075591364	9.08586535777708e-4	6.83740252505493e-4	4.87873903926666e-4	3.76180355034799e-4	2.85638382076855e-4	1.36328347357259e-4	5.20573240502613e-5	2.47163265292864e-5	6.58980580100082e-5	1.44247608311246e-4	2.92531248222995e-4	4.8800148693284e-4	7.03602425342281e-4	0.00112268612816503	0.00131625693891488	0.00168806405609635	0.00207841119201454	0.00222911347235227	0.00233070875353446	0.00252224634071075	0.00275575366356582	0.00293847210246022	0.00303104944183569	0.0030545170612987	0.00305686471430587	0.00307926749834515	0.0031384528997579	0.00322657552175528
flux1:	0.668194908955781	0.00229157389466069	0.00228887992835832	0.00227155023797602	0.00224485036040332	0.00221724656723047	0.00219856114867024	0.00219636819308439	0.00221201422336166	0.0022385781035677	0.00226245491139414	0.00226825709978946	0.00224471899671546	0.00218875781343056	0.00210614023605081	0.00200910448161941	0.00191201344512885	0.00182524297897867	0.00174708550995796	0.00165653554060967	0.00151626528248729	0.00129712544565861	0.00101923009860313	7.66245772412921e-4	6.10186204719221e-4	4.87622938179152e-4	2.84290163485143e-4	1.26543163895486e-4	6.90187994406459e-5	4.10330983022783e-5	9.03009428993052e-5	1.96693038050778e-4	3.56227950752059e-4	5.49264667585079e-4	9.30226681543971e-4	0.00111276329111097	0.0014562672073385	0.00182750461657542	0.0019732611004825	0.00206669251884172	0.00224555921270411	0.00246867302386475	0.00264597548831197	0.00273617512710926	0.00275740912251491	0.00275603789407401	0.00277309276085659	0.00282606056412147	0.00290817037460727
flux1:	0.668457357859534	0.00284082920694209	0.00284224755133085	0.00282810597713365	0.00280398905900651	0.00277890279515957	0.00276330784929086	0.00276535497910067	0.00278667486883933	0.00282007102434397	0.00285093860554648	0.00286228379263357	0.00284110956301185	0.00278317373148821	0.00269421004870779	0.00258758508613468	0.0024793226814682	0.00238090354672252	0.00229004923118408	0.00218281019570108	0.00201678606176832	0.00175770477189106	0.00142531178856563	0.00111322156681046	9.10378762428474e-4	7.53230990450436e-4	4.92572079262187e-4	2.56431891075994e-4	1.66022829473657e-4	6.39833983183976e-5	8.22927840663935e-5	1.40770910618387e-4	2.58573897917633e-4	4.26641911217463e-4	7.64333511017161e-4	9.32487384336978e-4	0.00124245076808054	0.00159041483759616	0.0017290836616025	0.00181299785855825	0.00197777643702858	0.00218902640557803	0.00235972841908786	0.00244686785945517	0.00246561249827559	0.0024603929530063	0.00247175814169922	0.00251775114336207	0.00259268134100071
flux1:	0.668719806763287	0.00341529154931922	0.00342204428931491	0.00341279745707771	0.00339332717858134	0.00337303063266554	0.00336286686493492	0.00337146295421081	0.00340069929562444	0.00344314546340147	0.00348329658835732	0.00350266565691731	0.00348659403895109	0.00342966614407497	0.00333748061070074	0.00322436958361858	0.00310782907638478	0.00300025151824666	0.00289860909403379	0.00277589069144086	0.00258463264077572	0.00228557419021233	0.00189819790458457	0.00152597972177553	0.00127470540929435	0.0010809334699402	7.60256332600077e-4	4.41497301432205e-4	3.15705116034133e-4	1.35314904390736e-4	1.20937086161986e-4	1.25733966586544e-4	1.96263472356006e-4	3.3709952684433e-4	6.26742961221145e-4	7.77201805652409e-4	0.00104863208671793	0.00136937009760022	0.00149883119927453	0.00157186095656653	0.00172111899583712	0.00191898267245841	0.00208182160432285	0.00216516441327668	0.00218117723173806	0.00217207384190319	0.00217756867621473	0.00221602824137035	0.00228281204621918
flux1:	0.66898225566704	0.00400046586462331	0.00401371291988506	0.00401108077035332	0.003998418660559	0.00398536572933302	0.00398322930028506	0.00400099499995898	0.00404073803667042	0.00409481797152257	0.00414692092378121	0.00417718200345595	0.00416936106992208	0.00411686583377488	0.004025060665621	0.0039090735438667	0.00378767359960893	0.00367397050776546	0.00356402579557193	0.0034276847598092	0.0032124730900868	0.00287430720050048	0.00243249730776137	0.00200018090281789	0.0016996939734363	0.00146788613156195	0.00108522380531338	6.80446508346655e-4	5.17050712217753e-4	2.54720152925149e-4	2.06117529973954e-4	1.51837429620977e-4	1.69918969318339e-4	2.81458756806145e-4	5.18741451036445e-4	6.48309744371273e-4	8.76586709599761e-4	0.00116645770146986	0.0012846699982881	0.00134547165243379	0.00147779458150414	0.00166072646294486	0.00181438113702619	0.00189314383008803	0.00190619260872685	0.00189325909837974	0.00189286770263496	0.0019234533644356	0.00198136189615799
flux1:	0.669244704570794	0.00458193076002761	0.00460271249530248	0.00460835591319731	0.00460467722673302	0.00460141115969847	0.00461005629812895	0.00463982397197686	0.00469290998610061	0.00476147010531233	0.00482846244588523	0.00487276063514787	0.00487663349674196	0.00483232159062145	0.00474486316645716	0.00463001088243563	0.00450760323690498	0.00439127630699185	0.00427604108834087	0.00412855580438557	0.00389143163923219	0.00351595568769213	0.00302133541128478	0.00253005539937247	0.00218051372321111	0.00190997377334663	0.00146418460302318	9.70937915420267e-4	7.68071670852333e-4	4.21028859471024e-4	3.36902267135879e-4	2.1863629443493e-4	1.79570022946494e-4	2.60006573422119e-4	4.41162950398201e-4	5.46842177085602e-4	7.27834583831134e-4	9.83600311784404e-4	0.00108865822283852	0.00113595311637002	0.00124998348248336	0.00141645215016519	0.00155957116049463	0.00163293720088796	0.00164280044314494	0.00162617396536143	0.00162004321181379	0.00164264296684321	0.00169121209403325
flux1:	0.669507153474547	0.00514616370785209	0.00517533790281779	0.00519077456896424	0.00519816544428067	0.00520720056960316	0.00522940947895447	0.00527408474374625	0.00534345202095824	0.00542945356388444	0.00551439126095148	0.00557599510614937	0.00559514476396197	0.00556293866605739	0.00548400886208099	0.00537456567196781	0.00525531385385339	0.00514023284202624	0.00502316744165255	0.0048675851319408	0.00461132100222174	0.0042012495493217	0.00365651925619438	0.0031085343415066	0.00271107797733362	0.00240189270702057	0.00189274336419583	0.0013096300976097	0.00106585410409717	6.32243411720024e-4	5.11582799656812e-4	3.25020306738628e-4	2.24681495671511e-4	2.72522648234845e-4	3.94402195131803e-4	4.73468177219773e-4	6.03635045237661e-4	8.22537529741146e-4	9.12724418082468e-4	9.45342200967157e-4	0.00103982291288484	0.00118835430655568	0.00131959186911123	0.00138673263899784	0.00139320435228167	0.00137309985070613	0.00136153287404984	0.00137626491548905	0.0014153107828886
flux1:	0.6697696023783	0.00568129463587471	0.00571947015771032	0.005745981572951	0.00576632102923391	0.00579000272346154	0.0058284275396801	0.00589081774294198	0.00597932599134802	0.00608565907206647	0.00619152783627369	0.0062736398264391	0.00631160078302446	0.00629541051862641	0.00622923104151164	0.00612957274601182	0.00601780897391503	0.0059080903934059	0.00579300532863025	0.00563286604663139	0.00536090967493727	0.00491983346164516	0.00432874117471248	0.00372742008887872	0.00328418496921257	0.00293726893708145	0.00236549717989938	0.00169225978015189	0.00140663160761705	8.85597137665257e-4	7.27734206256376e-4	4.69267196809383e-4	3.0419700782927e-4	3.1831997126643e-4	3.78440785823957e-4	4.28515404016108e-4	5.04988634810909e-4	6.84811520874561e-4	7.58647666691297e-4	7.75569013753239e-4	8.49387927476063e-4	9.78612229046099e-4	0.0010966696845089	0.00115677158436954	0.00115967063370023	0.00113637650206413	0.00111982323650831	0.00112703034499085	0.00115665405585838
flux1:	0.670032051282053	0.00617771862871608	0.00622518985565144	0.00626372484102245	0.00629855820950609	0.00633890898806147	0.00639589487664135	0.00647851466915262	0.00658873891052966	0.0067180100929824	0.00684751090058602	0.00695305407430033	0.00701310269448086	0.0070166231208388	0.00696726391979646	0.00688169216942181	0.00678176154517632	0.00668163466177772	0.00657257790051786	0.00641182060670639	0.00612821603654633	0.00566053366718214	0.00502781494640794	0.00437759066826768	0.00389169273089955	0.0035088084382045	0.00287616280472051	0.00211374585164457	0.00178588176370051	0.0011776320765389	9.8229273987333e-4	6.49109991895066e-4	4.16594024488532e-4	3.9629473382144e-4	3.92882303779252e-4	4.11996956455229e-4	4.32643054667371e-4	5.71754873734311e-4	6.28037792152226e-4	6.28434070415743e-4	6.80667147724088e-4	7.89366425376935e-4	8.930369729494e-4	9.45333161446436e-4	9.44516864650951e-4	9.18392601010953e-4	8.97438664507309e-4	8.97676680149345e-4	9.18259134047572e-4
flux1:	0.670294500185807	0.00662851287891228	0.00668520062684155	0.00673628289599816	0.00678669617516798	0.00684525925276254	0.00692266170947242	0.00702753022414224	0.00716154473620548	0.00731585432693791	0.00747117948059599	0.00760257622760776	0.00768751530211052	0.00771401944329138	0.00768520446225389	0.00761776889702574	0.0075338709507584	0.00744753940654605	0.00734867597700881	0.00719153210476208	0.0069008225135955	0.00641164832401741	0.00574293831266023	0.00504923251266523	0.00452472274356629	0.00410847471505816	0.00341772854784768	0.00256831505096306	0.00219844120695436	0.0015042919218071	0.00127164583034855	8.61813414992721e-4	5.59945727467625e-4	5.04980576512569e-4	4.36991976564508e-4	4.23640374939272e-4	3.87100221739512e-4	4.844786502007e-4	5.22313969735728e-4	5.05581595492641e-4	5.35532017273695e-4	6.22685755856801e-4	7.10899712694379e-4	7.5470449727602e-4	7.50085539968388e-4	7.21561560098635e-4	6.96916464069233e-4	6.90938190282332e-4	7.03126309536417e-4
flux1:	0.67055694908956	0.00702962425703968	0.00709503025884812	0.00715867939552707	0.00722518619746268	0.00730288045412346	0.00740189279608479	0.00753034008954517	0.00768951120069621	0.00787023959363705	0.00805285856455283	0.00821182020792773	0.00832377517129527	0.00837591953073724	0.00837084388631375	0.008325174118411	0.00826121154266946	0.0081927183893144	0.00810820839494479	0.0079590876666883	0.007666203709327	0.00716125498869292	0.00646297521757871	0.00573209483627703	0.00517388591156875	0.00472768754633413	0.00398262497823459	0.00304964378721887	0.00263863368850377	0.00186102499566264	0.0015917288971316	0.00110425397697897	7.31984658638454e-4	6.42602290195365e-4	5.09736330222939e-4	4.62914699165768e-4	3.68621467960533e-4	4.23858741877848e-4	4.42680459329995e-4	4.08468120757213e-4	4.1569915414894e-4	4.80525072871225e-4	5.52392953074362e-4	5.87136550569315e-4	5.78701806161542e-4	5.48281021683858e-4	5.20766199749302e-4	5.0950179422348e-4	5.14187338380018e-4
flux1:	0.670819397993313	0.0073798191161519	0.00745300158059156	0.00752867745252273	0.00761113112457537	0.00770813251887172	0.00782914079066588	0.00798164249459204	0.00816645028228682	0.00837407379969934	0.0085845489681441	0.00877189526408305	0.00891213968285419	0.00899179720662073	0.00901296921380964	0.0089921276472585	0.00895157079656883	0.0089046733523947	0.00883855312763356	0.00870192524704626	0.00841206189468016	0.00789752799037638	0.00717675010190239	0.00641575778981047	0.005829523165022	0.00535753562519692	0.00456290756358256	0.00355100970381706	0.00310040492866834	0.00224289173806282	0.00193812327261799	0.00137299850656474	9.30163409523151e-4	8.07124581729301e-4	6.09818714475137e-4	5.29052138673075e-4	3.7722846965491e-4	3.90519166429661e-4	3.90098851119298e-4	3.38326395877109e-4	3.22686438552465e-4	3.64674525278373e-4	4.19525510588201e-4	4.44786857161072e-4	4.32616378564142e-4	4.0087665826535e-4	3.71413289473386e-4	3.5594777996303e-4	3.54239729473458e-4
flux1:	0.671081846897066	0.00768041279220052	0.00775998989775836	0.00784656982953168	0.00794411259011404	0.00805977626424549	0.00820225790899991	0.00837831605596747	0.00858822388403293	0.00882217928840569	0.00906003026189425	0.0092755563379202	0.0094443824888461	0.00955251689492414	0.0096016362919293	0.00960800067117289	0.00959377437440758	0.00957183347343461	0.0095279030469761	0.00940817766121038	0.00912666161848989	0.00860905688500667	0.00787334513922692	0.00708990526911429	0.00648195190031836	0.00598899494644412	0.00515044381935713	0.00406544629827098	0.00357745800570282	0.00264467140674921	0.00230615007463371	0.00166437660692253	0.00115170848004939	9.96292561334172e-4	7.35707556205621e-4	6.21062009503896e-4	4.12698401677273e-4	3.84811739351114e-4	3.6525709285422e-4	2.96125614475036e-4	2.5776458104622e-4	2.76702969470904e-4	3.14116851439376e-4	3.29652353887109e-4	3.13936709854368e-4	2.815330158593e-4	2.5112918002076e-4	2.32677326670077e-4	2.25868537191564e-4
flux1:	0.67134429580082	0.00793481921475108	0.0080190054210533	0.00811480117373706	0.00822585953708822	0.00835869401368504	0.00852117354722693	0.00871925818602243	0.00895264547696076	0.00921125866473312	0.00947489013664764	0.00971729469090509	0.00991394143897512	0.0100505331805531	0.0101284137062732	0.0101635954341737	0.0101779922519377	0.010183878532687	0.010165597152163	0.0100670035450917	0.00979915282247075	0.00928515523391067	0.00854238981759549	0.00774459220351716	0.00712170879848073	0.00661314449026697	0.00573709765710507	0.00458589430890143	0.0040633837090161	0.0030609635614036	0.0026909560716089	0.00197454386290743	0.00139366478806165	0.00120766208852144	8.8565559125744e-4	7.37736003399144e-4	4.74552983587955e-4	4.06792514951861e-4	3.68536488268832e-4	2.82529887349968e-4	2.21906852478984e-4	2.17898923573601e-4	2.37730247997505e-4	2.43496793528097e-4	2.24551066647421e-4	1.92215951254486e-4	1.61952393605691e-4	1.41830827056606e-4	1.31359446821613e-4
flux1:	0.671606744704573	0.00814797808044613	0.00823465495018322	0.00833747283181931	0.00845980436664281	0.00860750453641303	0.00878757434758938	0.00900513512084533	0.00925930310951567	0.0095397917835028	0.00982649426882729	0.0100933774627863	0.0103160226313384	0.0104800522454864	0.0105865928273285	0.0106513939190998	0.0106960155860379	0.0107320338518298	0.0107424244098298	0.0106688920608163	0.0104198694279449	0.00991614720507014	0.00917433118698193	0.00837049566522937	0.00773977955806028	0.00722137117157042	0.00631490446645912	0.00510534470234422	0.00455178167239906	0.00348628139286295	0.00308758935603547	0.00229953442607999	0.00165293004562604	0.0014386198745266	0.00105770998604675	8.7764540853287e-4	5.6204235784686e-4	4.56196358453391e-4	3.99978659653564e-4	2.97857592136131e-4	2.15740250302e-4	1.89213033934618e-4	1.91606864135833e-4	1.8777796781496e-4	1.6605108384914e-4	1.34592366773958e-4	1.05606126436378e-4	8.52026127598894e-5	7.26087274274884e-5
flux1:	0.671869193608326	0.00832572609064894	0.00841254524991177	0.00851978791381496	0.00865057895273222	0.00881011852360195	0.00900452638833533	0.0092380763379504	0.0095093294491427	0.0098078824702003	0.0101139083811806	0.0104018414157334	0.0106476600225481	0.0108371495913224	0.010971354310656	0.0110657627869761	0.0111414895629759	0.01120932120536	0.0112508841898923	0.0112059257540898	0.010980588701305	0.0104936185687193	0.00976067285373151	0.00895913948993281	0.00832780687738592	0.00780555718408131	0.00687623196368691	0.005616969807228	0.00503637001699104	0.00391513586164698	0.00349106474802005	0.0026353036464731	0.00192628011085248	0.00168639506648914	0.00124971497907581	0.00103913239476889	6.74125940415899e-4	5.32411846030555e-4	4.59255022915993e-4	3.42044574004685e-4	2.39501521071542e-4	1.91206001632994e-4	1.76605325993199e-4	1.63579895900038e-4	1.39658448645833e-4	1.09953240026766e-4	8.3418620359741e-5	6.41584783385862e-5	5.10366596373872e-5
flux1:	0.67213164251208	0.00847417899384753	0.00855869048117813	0.00866749380735831	0.00880350182616492	0.00897127934620692	0.00917607714149517	0.00942134352755435	0.00970514136984601	0.0100170699063995	0.010337780168535	0.010642441836691	0.0109077256649663	0.01111983419589	0.0112798774075156	0.0114030983410832	0.0115100845857973	0.0116107477052106	0.0116853857844392	0.0116719851548024	0.0114747365291337	0.0110106190636413	0.0102941717126808	0.00950308340527667	0.00887826959705543	0.0083582446274272	0.00741392375211459	0.00611424115039978	0.00551108334707152	0.00434211160720458	0.00389642094924591	0.00297776338698996	0.00221038819812636	0.00194806568050695	0.00145931021182918	0.00122029871628845	8.0945334827396e-4	6.34459274678509e-4	5.45641553580996e-4	4.14614119661647e-4	2.93001144833219e-4	2.2400536250691e-4	1.93150609989379e-4	1.71554348174988e-4	1.46160628299244e-4	1.19145349641192e-4	9.62521326044685e-5	7.95622313351481e-5	6.75111084703001e-5
flux1:	0.672394091415833	0.00859918312681697	0.00867897839121842	0.00878637208398658	0.00892410097777972	0.00909612740046557	0.00930686883196657	0.00955899872008857	0.00985016651193979	0.0101701150264211	0.010500184709018	0.0108165540990399	0.0110968827921744	0.0113280470769864	0.011511376972948	0.0116618945224448	0.0117995880723686	0.0119334151772935	0.0120423705283266	0.0120628801596136	0.0118975255034444	0.0114618051124909	0.0107689835515045	0.00999606985833831	0.00938462807391907	0.00887277437198319	0.0079214245038901	0.00659103446646546	0.00597016083285361	0.00476193728487857	0.0042987731625981	0.00332281419972508	0.00250184218944434	0.00222056445182198	0.00168392904801419	0.00141899600252882	9.66349103906053e-4	7.60974824689605e-4	6.58001514744402e-4	5.14656214524883e-4	3.75597699215352e-4	2.87273560102318e-4	2.41194898927155e-4	2.11874747051018e-4	1.85859179116355e-4	1.62515763763814e-4	1.44445102869799e-4	1.31716413596215e-4	1.22286980830857e-4
flux1:	0.672656540319586	0.00870588054616576	0.00877873646676795	0.00888181344021053	0.00901770571233251	0.00918981667557296	0.00940178655812276	0.00965558933092264	0.00994856884000804	0.010270768296669	0.0106044343884162	0.0109270241077584	0.0112174739232861	0.011463583296923	0.0116670550838147	0.0118427197541089	0.0120099025254328	0.0121765363038964	0.0123203439625914	0.0123763971581956	0.0122460165057239	0.0118435154061796	0.0111807518690915	0.0104331245536832	0.00984143327163235	0.00934339810927493	0.00839288727863415	0.00704172374774089	0.00640822735565379	0.00516955399221791	0.00469336581152156	0.00366637934375484	0.0027971649716501	0.00250068921319615	0.00192080170995438	0.00163282208705957	0.0011428049606623	9.10203829661508e-4	7.94778421470123e-4	6.40817929258014e-4	4.86184121641297e-4	3.80188613290731e-4	3.20191685652261e-4	2.84203918441721e-4	2.58532473691026e-4	2.39871394483823e-4	2.27770343159305e-4	2.20320581738463e-4	2.14965567904934e-4
flux1:	0.672918989223339	0.00879841328147982	0.00886242239004749	0.00895850031254956	0.00908912797650164	0.00925720127111936	0.00946565580245969	0.00971586136178559	0.0100049809022585	0.0103235230616306	0.0106548541967101	0.010977965533801	0.0112733394695115	0.0115299311184986	0.0117499599093047	0.0119480948912854	0.0121429423323376	0.0123413506272979	0.0125198120472848	0.012612256956159	0.0125190999327631	0.0121537765751152	0.0115266381216603	0.0108106097601859	0.0102443993251363	0.00976536407262935	0.00882326438345856	0.00746126673313044	0.00682037094974191	0.0055601854671649	0.00507562987094766	0.00400444545977179	0.00309284255176634	0.00278512265895382	0.00216696787611003	0.00185912751242809	0.00133648336084112	0.00108000569533216	9.54000922596567e-4	7.91306017570295e-4	6.23186477217619e-4	5.01437609897072e-4	4.29083145190037e-4	3.87675709858494e-4	3.63413042294985e-4	3.50454126541725e-4	3.45410151149445e-4	3.44448484652422e-4	3.4447558051856e-4
flux1:	0.673181438127093	0.00887977271759209	0.0089334456580622	0.00902020457380166	0.00914244076472889	0.00930259931117814	0.00950299630207706	0.00974450699226081	0.0100242481101973	0.0103333587789004	0.0106565257451628	0.0109745063387097	0.0112695687115073	0.0115320298172255	0.0117647532482381	0.0119822738261003	0.0122024311145229	0.0124309425410355	0.0126431238039901	0.0127719860212067	0.0127173991086395	0.0123922413819181	0.0118052956030908	0.0111262322677563	0.0105904411024772	0.010134977707835	0.00920838313841559	0.00784528372241359	0.0072022189059394	0.00592941266209836	0.00544124807296951	0.00433311352360855	0.00338536362908664	0.00307046527738536	0.00241930246879157	0.00209503547158009	0.00154473476666882	0.00126787232994829	0.00113330060028892	9.63902096482995e-4	7.84575106722655e-4	6.4922248062653e-4	5.66299921008212e-4	5.20889461693121e-4	4.99178504997915e-4	4.92930601334964e-4	4.95947596898038e-4	5.02543574630883e-4	5.09075492042867e-4
flux1:	0.673443887030846	0.00895178250431554	0.00899411168000606	0.00906969444478244	0.00918085037750338	0.00932963344730065	0.00951783365189404	0.00974594988251989	0.0100111900910756	0.010305480731303	0.0106150079554217	0.0109224937514605	0.0112121933728182	0.0114759572728651	0.0117173985424608	0.0119509389660066	0.0121936119157682	0.0124499732499782	0.0126942316838253	0.0128587113196543	0.0128431048322413	0.0125600668474753	0.012016792709069	0.0113790100802279	0.0108776793054111	0.0104496385195682	0.00954500694617311	0.00819013010026887	0.00755001300278318	0.00627325323068983	0.00578622901083345	0.00464866160272883	0.00367127243701612	0.00335328344421098	0.0026745568112069	0.00233747710182272	0.00176463048270631	0.00147096108915209	0.00132994301980878	0.00115599024152475	9.67887604550413e-4	8.2127716969937e-4	7.29772151368123e-4	6.81915928527079e-4	6.63954530990489e-4	6.65394982738702e-4	6.77372208048165e-4	6.92430935084614e-4	7.0637505361867e-4
flux1:	0.673706335934599	0.00901518999494117	0.0090456679975332	0.00910873500017645	0.0092066516228214	0.00934114165302637	0.00951356679870385	0.00972417059862062	0.00997038553069526	0.0102450663443078	0.0105360479081367	0.0108281741277423	0.0111078426682638	0.0113685680855186	0.0116147913063852	0.0118608339785372	0.0121228923045022	0.0124043477177467	0.0126783889677126	0.0128768957974653	0.0128997554427888	0.0126597437381344	0.0121624939554234	0.0115692032714475	0.0111054158672115	0.0107078535302037	0.0098308804185456	0.00849296076185947	0.00786068175027842	0.00658824375017818	0.00610698828807323	0.00494761824768833	0.00394723426991695	0.00363017239685355	0.00292941534641715	0.00258324239691011	0.00199301124596277	0.00168614228831422	0.0015408717738257	0.00136459651561643	0.00117026299887824	0.00101489544689973	9.16950826583669e-4	8.68313546566326e-4	8.5532848736409e-4	8.65383086085457e-4	8.87098075588462e-4	9.11343163322884e-4	9.33372875129859e-4
flux1:	0.673968784838352	0.00906983341623506	0.00908842555034001	0.00913816114618719	0.0092212509022925	0.00933914932397408	0.00949288843670931	0.00968257500900095	0.00990598894408955	0.0101570317809927	0.0104253002814484	0.0106978702642956	0.0109633857765487	0.0112171106300708	0.0114643618185978	0.0117193639819775	0.0119974538157312	0.0123008442768025	0.0126018092779191	0.0128320363140918	0.0128919804375517	0.0126948913605537	0.0122449085449085	0.0116982148662334	0.011274081978	0.0109092265876305	0.0100647554342428	0.008751782251927	0.00813190481587144	0.00687151966276416	0.00640043186734386	0.00522684251824786	0.00421011055746896	0.0038978313831054	0.00318056596347637	0.00282904525034452	0.00222655044776566	0.00191006037860091	0.00176276477871781	0.00158643983676259	0.00138848670970666	0.00122696909706458	0.00112483928987588	0.00107715480052381	0.00107037331969601	0.00108989704427537	0.00112199300645766	0.00115595806943971	0.00118650691607603
flux1:	0.674231233742106	0.00911485010063709	0.00912192625158124	0.00915800059674568	0.00922524117802245	0.00932489325370411	0.00945775545820316	0.00962390929824596	0.00982158930456228	0.0100458346797613	0.0102880766599529	0.0105376821517725	0.0107855915085447	0.0110288555077712	0.011273683985104	0.0115341972516378	0.011824858716142	0.0121467376858836	0.0124713158609231	0.0127303478371159	0.0128252270640758	0.0126700323870458	0.0122675164795189	0.011768467305166	0.0113851603269089	0.0110544216169118	0.0102463934572243	0.00896548647280892	0.00836216259496491	0.00712088556661584	0.0066640342634096	0.00548360419193788	0.0044570380746277	0.00415314607582576	0.00342477998030469	0.00307159950694911	0.00246182952118962	0.00213920698729291	0.00199210167177914	0.00181799358096971	0.00161904618842475	0.00145403686411562	0.00135003561311018	0.00130506357028713	0.00130568244946814	0.00133544094463463	0.00137841853304546	0.0014224470765404	0.00146171551767759
flux1:	0.674493682645859	0.00914889448798575	0.00914513080171201	0.00916762636821782	0.0092185142079805	0.00929888893212597	0.00940940707025188	0.00955022537939056	0.00972012036629669	0.0099153286512081	0.0101291456460246	0.0103532367260266	0.0105808344427696	0.0108107672597554	0.0110501235782105	0.0113129016920027	0.0116126861622186	0.0119494454471903	0.0122940073097785	0.0125784567259847	0.0127054883662501	0.0125903615515854	0.0122345814153855	0.0117832593441395	0.0114410825241089	0.0111450973326436	0.0103765387900435	0.00913385887190852	0.00855076279300723	0.00733486719441718	0.00689590275404823	0.00571565612170875	0.00468550529167741	0.0043932717294272	0.00365899628717282	0.0033077015833077	0.00269542191414761	0.00237000323571432	0.00222524077440838	0.00205555727479862	0.00185819738639503	0.00169234504241044	0.00158878735794322	0.00154826535113257	0.00155741766860996	0.00159806918345157	0.00165228195849039	0.00170653457764938	0.0017545079319444
flux1:	0.674756131549612	0.00917034177335071	0.00915660629827889	0.00916592240155813	0.00920039803363806	0.00926103379813664	0.00934842806931985	0.00946289918908271	0.00960383017874912	0.00976868191742803	0.0099526007210127	0.0101495075857145	0.0103548717447686	0.0105692458421301	0.0108005535457486	0.0110626438523883	0.0113682245716104	0.0117162223442058	0.0120769620869139	0.0123831222787585	0.0125390482344948	0.0124615198910208	0.0121509580495907	0.0117466075316598	0.0114451025670344	0.011183811330092	0.0104568580847073	0.00925755451510437	0.00869783633073909	0.00751273659949899	0.00709481875082431	0.00592129036028149	0.00489341828931239	0.0046157098054765	0.00388040329355566	0.00353431438000054	0.00292398127354361	0.00259888809988975	0.00245850366581357	0.00229533751526462	0.0021020421522033	0.00193792072797237	0.00183706053956403	0.00180265275072294	0.00182137272455899	0.00187345018999374	0.00193910269874552	0.00200356975499893	0.00206004471968746
flux1:	0.675018580453365	0.0091774621527443	0.00915470015382789	0.00915145072925373	0.00916981039876667	0.0092107397387696	0.00927485350667833	0.00936270131507726	0.00947431264896334	0.009608366418495	0.00976180554147119	0.00993071741462636	0.0101127059542043	0.0103099550178399	0.0105311546451287	0.0107899690537877	0.0110982383632136	0.011453920320989	0.0118269974191761	0.0121510001439834	0.012332254763313	0.0122893833267734	0.0120219002791429	0.0116630760679488	0.011401147928477	0.0111738930632209	0.0104898435412708	0.00933803754698911	0.00880429701072103	0.00765450387831027	0.0072602490273653	0.00609937070531254	0.0050791492377381	0.00481837106060404	0.00408651227421023	0.00374864694273091	0.00314432905135844	0.00282240908870298	0.00268826491144337	0.00253353676229367	0.00234661616851072	0.00218665827018853	0.00209062419695576	0.00206386836953398	0.00209305516544972	0.00215694826794093	0.00223409554073265	0.00230861303278711	0.00237322941113
flux1:	0.675281029357119	0.00916855967428309	0.00913769354159493	0.00912261292774463	0.00912542074253482	0.00914708780552231	0.00918830848146714	0.0092499148788013	0.00933259762413731	0.00943621567577086	0.00955941691250423	0.00970032528296072	0.00985853767211601	0.0100377430593207	0.0102473078919161	0.0105006698370636	0.0108088166569858	0.0111688213870248	0.0115504900960317	0.0118884547527812	0.0120913284920398	0.0120798714148829	0.0118528750997869	0.0115375991098289	0.0113136514374548	0.0111192879254294	0.0104786806281415	0.00937748305734169	0.00887176299349278	0.00776087203103979	0.00739232249699618	0.00624933664522527	0.005241562117028	0.00499961935112232	0.00427521647947327	0.00394822465034096	0.00335353672655505	0.00303731119711669	0.00291104390775772	0.0027664478557954	0.00258798606604485	0.00243441833679355	0.0023451507474587	0.0023274059354666	0.00236778787208546	0.00244372535352007	0.00253227277873157	0.00261653906584086	0.00268881304155421
flux1:	0.675543478260872	0.00914207713297243	0.00910393283626033	0.00907780162728862	0.00906581424402444	0.00906899681522789	0.00908817344987968	0.00912449032201296	0.00917928891612195	0.00925354105786447	0.00934747567282008	0.009461089915819	0.00959580026072444	0.00975664899708443	0.00995357324015752	0.0101997383806992	0.0105053008642468	0.0108665418079203	0.0112532587829184	0.0116014217126587	0.0118222077230678	0.0118387795762325	0.0116493864823397	0.0113753004661043	0.0111873694087362	0.011024378108473	0.010427085379351	0.00937864481815754	0.00890244270224889	0.00783315583403641	0.00749177222988878	0.00637117696109118	0.00538001289173482	0.00515829247913731	0.00444483183350416	0.00413094555239506	0.00354899819424386	0.003240619965541	0.0031235951903006	0.00299055108619473	0.00282235298042037	0.00267713731921832	0.00259633036287667	0.00258872847048788	0.0026408295892833	0.00272886249439082	0.00282856545377816	0.00292215682473845	0.00300151236529249
flux1:	0.675805927164625	0.00909667322483825	0.0090519406383089	0.00901553929196022	0.00898965116532676	0.00897539563765843	0.00897376199323803	0.00898622179232891	0.00901473332048392	0.00906128843758669	0.00912754695356074	0.00921519036208103	0.00932725842508076	0.00946997716438592	0.00965373855786365	0.00989138868207343	0.0101922790795192	0.0105519979416963	0.0109405009105925	0.011295316078673	0.0115304297235282	0.011571636394678	0.0114168133291005	0.0111813169271886	0.0110271940314234	0.0108937895213735	0.0103391206457019	0.00934469698592122	0.00889899254366637	0.00787317017500559	0.00755984675383742	0.00646537493851116	0.00549432434276689	0.00529369896158832	0.00459411696084495	0.00429511971938382	0.00372848855063285	0.00342971456328255	0.00332299300653336	0.00320260955651926	0.00304615825892709	0.00291094281597796	0.00283999523515522	0.00284339961535608	0.00290751097113002	0.00300749806398055	0.00311796129938194	0.00322034504262816	0.0033061407388656
flux1:	0.676068376068379	0.00903127996836834	0.00898050889689967	0.00893460152742612	0.00889581389753831	0.0088653872399989	0.00884449536746848	0.0088349263190169	0.00883919931327334	0.00886021203541105	0.00890088534156959	0.00896437896617378	0.00905514561214545	0.00918041569290698	0.00935091596801937	0.00957912766389182	0.00987362914540957	0.0102294188305587	0.0106167729043665	0.0109749792039793	0.0112210445731116	0.0112835867209437	0.0111602659056649	0.0109606328044549	0.0108379702763654	0.0107321970742929	0.0102190042775876	0.0092790618329948	0.00886435794057953	0.00788309739048392	0.00759819864830665	0.00653283064631017	0.0055847387162651	0.00540559224393803	0.00472227236146309	0.00443948993411904	0.00389020642286921	0.00360238713930993	0.00350670561419397	0.00339975764345835	0.00325618558144256	0.00313226900747799	0.00307224722763441	0.00308722149342446	0.00316337965376162	0.00327497661224341	0.00339565392337619	0.00350619840993503	0.00359774813223757
flux1:	0.676330824972132	0.00894514753880386	0.00888877582758306	0.0088341213863308	0.00878353332577984	0.00873839172166855	0.00870005720875583	0.00867060584025001	0.00865304272649544	0.00865104055829806	0.00866859846671565	0.00871013923367043	0.00878131261969139	0.0088901719434027	0.00904765994713757	0.00926585179983463	0.00955258990967138	0.00990238861088205	0.0102860008561686	0.0106446556703013	0.0108985577349732	0.0109793011752459	0.0108844655300016	0.0107179341414098	0.0106243289236837	0.0105441423699773	0.0100709243386159	0.00918523809577142	0.00880161183316011	0.00786534600287045	0.00760876132090989	0.00657476845182467	0.00565185379123866	0.00549412619487866	0.00482892049281971	0.00456323355911451	0.00403279807146858	0.00375688526806462	0.00367265477205407	0.00357957684142534	0.00344965276612559	0.00333796428878602	0.00328958051774355	0.00331637020076545	0.00340434524972587	0.00352699941482481	0.00365719481835548	0.00377517699288362	0.00387176396943155
flux1:	0.676593273875885	0.00883788097585123	0.00877628654618588	0.00871367025588395	0.00865248607114198	0.0085942562432754	0.00854051304242812	0.00849357387237461	0.0084568387389651	0.00843461294228068	0.00843178477506044	0.00845382337440021	0.00850736188815237	0.00860109978373572	0.00874608332106564	0.00895394739515256	0.00923184150584059	0.00957390287092885	0.00995150956209635	0.010307992386249	0.0105668978076179	0.0106629128487149	0.0105936523753823	0.0104574910499268	0.0103905472549536	0.0103338777787782	0.00989887655680537	0.0090666450468648	0.00871380546652589	0.00782241433991904	0.00759362613461439	0.00659263941001929	0.00569654950992062	0.00555979736600678	0.00491407005383304	0.00466594679230415	0.00415536264450745	0.00389193516778387	0.00381925635700471	0.00374015336964612	0.00362428628086666	0.00352538292770296	0.00348898987286682	0.00352751868001652	0.00362681348855751	0.00375976582538087	0.00389863761703439	0.00402324903334577	0.00412413411801207
flux1:	0.676855722779638	0.00870946980696707	0.00864303550401964	0.00857331062176852	0.00850285532621735	0.00843332221710406	0.00836638283083159	0.00830453312324175	0.00825146474139272	0.00821196672948252	0.00819162727128019	0.00819675044059999	0.00823474802050833	0.00831479947275481	0.00844795276186295	0.00864537759426811	0.00891357976834437	0.00924642660517519	0.00961606053643738	0.00996805376271273	0.0102294068706876	0.0103379821360499	0.0102915256454105	0.0101830754172273	0.0101404472451956	0.010105248792773	0.00970653712759971	0.00892649570385531	0.00860384474414469	0.00775677160398609	0.00755493150447906	0.00658802815658203	0.0057199127400439	0.00560338026843268	0.00497806872678415	0.00474761364213665	0.00425743910925203	0.00400674446441329	0.00394543902335602	0.00388011276252382	0.00377837216237561	0.00369245300953021	0.00366805547009787	0.00371793674025439	0.0038277984410439	0.00397009394628516	0.00411666312298241	0.00424701612139407	0.00435144192172855
flux1:	0.677118171683392	0.00856030855398918	0.00848948768662771	0.00841361677234271	0.00833535053790936	0.00825644425399781	0.00817866030190541	0.00810459700337288	0.00803812618988076	0.00798437032462836	0.00794943364284132	0.0079402547766247	0.00796483379776555	0.00803267930778461	0.0081547532249442	0.00834174623438958	0.00859957595509448	0.00892194633219089	0.00928189326998222	0.0096273491987374	0.00988885181263981	0.010007490312581	0.00998121889736799	0.00989791875791213	0.00987733778723555	0.00986162262475759	0.00949717990681548	0.00876770887164355	0.00847440189013266	0.00767076617566519	0.00749477330929791	0.00656257249443512	0.00572316703560383	0.00562586175817121	0.00502154895852473	0.00480856273673726	0.00433897646097284	0.00410098456253889	0.00405063928768978	0.00399862824792318	0.00391077868556902	0.00383771457746799	0.00382499677027855	0.00388555946881911	0.00400500305781384	0.0041555101672667	0.00430867436646456	0.00444381009080084	0.00455100313094038
flux1:	0.677380620587145	0.00839120419206057	0.0083165756078505	0.00823566146453108	0.00815118489333405	0.00806496062017274	0.00797877939946484	0.0078952556989544	0.00781832614807913	0.00775329959947507	0.00770662279397725	0.00768568424822547	0.00769890057623054	0.00775597740305582	0.00786771929454748	0.00804433626076507	0.00829121939668542	0.00860201406055796	0.00895076765368028	0.00928787121191173	0.00954745555177518	0.00967386147723262	0.00966531093499872	0.00960471146216972	0.0096040029706131	0.0096058657662433	0.00927364156539493	0.00859286455105239	0.00832786720284425	0.00756656676270056	0.00741514238428482	0.00651790128920379	0.0057076126245089	0.00562837965142083	0.00504537110510127	0.00484941551176426	0.00440028975341452	0.00417475407599267	0.00413477325502645	0.00409540190756053	0.00402094857851369	0.00396032452784012	0.00395869074278038	0.00402901811923624	0.00415686103815824	0.00431429974182962	0.00447285328384268	0.00461175296765379	0.00472092610766096
flux1:	0.677643069490898	0.00820336633787477	0.00812567049005598	0.00804096948729383	0.00795201389106983	0.00786062052144852	0.00776853480829134	0.00767829493810125	0.00759378734915178	0.00752036791377561	0.00746466668266126	0.00743435662772096	0.00743812066360604	0.00748575022774026	0.0075878389689905	0.00775412705642343	0.00798954620572972	0.00828778501710519	0.00862400830645543	0.00895114386658166	0.00920694685797652	0.00933901081717598	0.00934586971209712	0.00930564058171663	0.00932273337174206	0.00934036744680919	0.00903833228775422	0.00840420147979059	0.00816634013491543	0.00744613716766758	0.00731789062520801	0.00645559307984085	0.00567457963004006	0.00561216916223295	0.00505056757037852	0.00487102942888055	0.0044420052625253	0.00422852614257398	0.00419818719827764	0.00417062014432603	0.00410886153286316	0.00406002812729447	0.00406865333984758	0.00414763137261604	0.00428253695356948	0.00444551444119686	0.00460817431346209	0.00474977469049041	0.00486013164098157
flux1:	0.677905518394651	0.00799837724110501	0.00791852839585565	0.00783144241248739	0.00773984248938068	0.00764547846124681	0.00754996902000313	0.00745568155098658	0.00736634191391045	0.00728722514248175	0.00722500295978881	0.00718748905192171	0.00718350557493243	0.00722284041615096	0.00731584069943139	0.0074717995545718	0.00769526078663694	0.00798005363136653	0.00830255300074333	0.00861828141351603	0.00886862652846969	0.00900441503346276	0.00902452352829618	0.00900245923492627	0.00903539249262177	0.0090671005734013	0.00879328405906782	0.00820365016527139	0.00799165374318073	0.00731124078489346	0.00720472309463252	0.00637715455995598	0.00562539516588784	0.00557851899976344	0.00503829064022809	0.00487443972590406	0.00446499864296434	0.00426308365688717	0.0042415911088943	0.0042248875043195	0.00417497079441579	0.00413710050207041	0.00415498700426233	0.00424135908773783	0.00438188599593881	0.00454893786683836	0.00471437469585478	0.00485758762754504	0.00496833069236888
flux1:	0.678167967298405	0.00777814112617198	0.00769721491904922	0.00760926194904098	0.0075169116467654	0.00742176936221893	0.00732524190633947	0.00722943343681121	0.007137807352756	0.00705544473874691	0.00698893725850134	0.0069461186697396	0.00693584704453374	0.00696783902474149	0.00705217675615985	0.00719773978044533	0.0074087581145941	0.00767929288778885	0.00798700733057621	0.0082900562962505	0.00853344618974754	0.00867119859541052	0.0087025510072845	0.00869657738327422	0.0087435067073222	0.00878770764954351	0.00854022440665915	0.00799289061540617	0.00780542258048282	0.0071634672349454	0.00707721018560068	0.00628401536569916	0.00556136286535069	0.00552873731957701	0.00500976575792023	0.00486080286818027	0.00447033022995943	0.00427944735788365	0.0042659808860174	0.00425914504265187	0.0042201202726812	0.00419226457300974	0.00421830056078453	0.00431072462064511	0.00445537900690856	0.00462501350273549	0.00479188585586858	0.00493562146783535	0.00504596277653019
flux1:	0.678430416202158	0.00754481541234846	0.00746401468653469	0.00737678156557789	0.00728557688967993	0.00719177952199038	0.00709649972543735	0.00700149212798954	0.00690986773004931	0.00682641784595739	0.00675755375020226	0.00671103218847801	0.00669566710938923	0.00672105671035419	0.00679701516587064	0.0069320505166743	0.00713015368342317	0.00738570097039555	0.00767770645173728	0.00796697422092864	0.00820209438878581	0.00834022773731402	0.0083809794595855	0.00838916172001272	0.00844836497086454	0.00850359703742995	0.00828066129273235	0.00777342172812828	0.00760910197342738	0.00700427138870886	0.0069368118959207	0.00617753385671614	0.0054837519580967	0.00546412647220453	0.0049662511753092	0.00483134442949272	0.00445918164943663	0.00427880217881094	0.00427255579171446	0.00427458084963624	0.00424545046732369	0.00422659418642334	0.00425961053357613	0.00435671488745208	0.00450400189850309	0.00467474433556367	0.00484173419810997	0.00498492612734615	0.00509410176069582
flux1:	0.678692865105911	0.00730072908426746	0.00722133375370592	0.00713641694434374	0.00704819152815124	0.00695772760623676	0.00686575885695911	0.0067736138644307	0.00668397607305698	0.0066012702894063	0.00653164914379009	0.00648271845023179	0.0064631899741225	0.00648251477201179	0.0065502490962819	0.00667457766547787	0.0068593252138886	0.00709925667649432	0.007374782662819	0.00764935232335513	0.00787508336571716	0.00801220320712845	0.00806068064643652	0.00808123208889762	0.00815111445666545	0.00821603504008456	0.0080159649869471	0.00754662925820377	0.00740404661283042	0.00683501469905119	0.00678490584989261	0.0060590080236628	0.00539379238340804	0.00538596479847782	0.00490900435060864	0.00478731363036732	0.00443279761152024	0.00426242722475567	0.00426263801466452	0.00427254083949451	0.00425230228114697	0.00424141226979802	0.00428023433979764	0.00438066909606161	0.00452914067061618	0.00469957528930399	0.0048654223490947	0.00500705324544125	0.00511433897295211
flux1:	0.678955314009665	0.00704829535289502	0.00697160357635284	0.00689054518453457	0.00680700532259779	0.00672166700672229	0.00663481577404059	0.00654729055689666	0.00646128900438568	0.00638081278505986	0.00631169959895418	0.00626135242474628	0.00623834275054084	0.00625196166777707	0.00631152766566882	0.00642495354070081	0.00659596653504553	0.00681978213565077	0.00707823544667402	0.00733739513490755	0.00755282937748088	0.00768774300937049	0.00774245385025678	0.00777374328885811	0.00785284020120451	0.00792622155223784	0.00774743504791036	0.00731384132856719	0.00719155834740444	0.00665700017148427	0.00662281181234683	0.00592968627714968	0.00529267263514243	0.00529549361311053	0.00483925516590948	0.00472994622644861	0.00439243617976654	0.0042316341645966	0.00423760060430554	0.00425444736602749	0.00424212735982476	0.00423819357446162	0.00428168574769119	0.00438416725355802	0.00453246368851804	0.00470127047817091	0.00486480294527435	0.00500392821580355	0.00510865516864009
flux1:	0.679217762913418	0.00678992634411764	0.00671719448245791	0.00664142061687453	0.00656408616275739	0.00648541661228017	0.00640518961747079	0.00632370620073519	0.00624263827662361	0.00616552811316763	0.00609786333743347	0.00604681241208575	0.0060207858535569	0.00602891476820789	0.00608030692851786	0.00618265485854233	0.00633965046051852	0.00654700873817076	0.0067879989794301	0.00703126248766235	0.00723571991741329	0.00736744781984056	0.00742708842129524	0.00746764407713771	0.00755462037878399	0.00763534098395409	0.00747634450101686	0.00707636410710623	0.00697291652894807	0.00647149506885862	0.00645180772360471	0.00579077441697238	0.00518153790671906	0.00519390789140544	0.00475818594826542	0.00466043687199944	0.0043393299594036	0.004187717757123	0.00419880873159531	0.00422173175187499	0.00421641205320493	0.00421848003495891	0.00426558152386806	0.00436892821256068	0.00451581171627173	0.0046817963466719	0.00484195641081776	0.00497772435608505	0.00507929290368937
flux1:	0.679480211817171	0.00652795679885465	0.00646034462161128	0.00639111203963537	0.00632126829017233	0.00625052219065029	0.00617809823969043	0.00610372833347171	0.00602853762676876	0.00595559262448656	0.0058900154112933	0.0058387261531966	0.00580996814179224	0.00581272197889323	0.00585591536831493	0.00594706960396415	0.00608989481208131	0.00628064050289198	0.00650400148846318	0.00673112394768939	0.00692416267569153	0.00705194421183526	0.0071154012530569	0.00716390914695623	0.00725755335681767	0.00734458504654806	0.00720395813262525	0.00683549477587576	0.00674938847327506	0.00627973893182282	0.00627313519147019	0.00564343712990472	0.00506148735444449	0.0050823498272032	0.00466691828739384	0.00457992147465767	0.00427465959067599	0.00413192079050321	0.00414757738154366	0.00417578463374032	0.0041766197003117	0.00418381426797627	0.00423356563354559	0.00433672445850579	0.00448110370421977	0.00464321940385858	0.00479908201432183	0.0049307489352024	0.00502863930028845
flux1:	0.679742660720924	0.00626458189364443	0.00620310766099918	0.00614146273998634	0.00608012653525232	0.00601824604374984	0.00595446371986843	0.00588792907318444	0.00581921825601376	0.00575092440989187	0.00568780625479281	0.00563653704835417	0.00560519785456586	0.00560263440658947	0.00563762544844082	0.00571756492521449	0.00584622453220532	0.00602040876252838	0.00622621138226556	0.00643719581196847	0.00661861340524215	0.00674190393699539	0.00680824839737716	0.00686354414633147	0.00696275739467483	0.00705514892335325	0.00693152663111025	0.00659251341449083	0.00652222174562797	0.00608293798461492	0.00608799527430737	0.00548879443265199	0.00493357057975885	0.00496190511848545	0.0045665066251622	0.00448946940226616	0.00419953975636991	0.00406541407068855	0.00408514644956538	0.00411792547853746	0.00412415310163771	0.00413569369652218	0.0041872541768532	0.00428931756160138	0.00443026301027009	0.00458762397128882	0.00473840831323313	0.00486534777636517	0.0049591264336131
flux1:	0.680005109624678	0.00600181175366214	0.00594731958814514	0.00589407147206235	0.00584197266173244	0.00578957913512088	0.00573493989683099	0.00567662691540238	0.00561468305375052	0.00555124752169221	0.00549073301819297	0.00543957943861534	0.00540571860054689	0.00539787995066486	0.00542472202316018	0.00549354802855932	0.00560822323000117	0.00576611304141846	0.00595466667329792	0.00614975889785835	0.00631958260849814	0.00643804073430417	0.0065065136411631	0.00656756770792747	0.00667134795416308	0.00676820648909496	0.00666026226047238	0.00634865909963023	0.00629262329511495	0.00588224981599602	0.00589753769568562	0.00532791511363592	0.00479878442507827	0.00483360233367768	0.00445793844356472	0.00439008471344403	0.00411501672847533	0.00398929045079114	0.00401267210132334	0.00404939010690351	0.00406033621802261	0.00407554473040853	0.00412820100100618	0.00422841481578472	0.00436516521489614	0.00451705178066191	0.0046621255117935	0.00478383163712174	0.00487315317913816
flux1:	0.680267558528431	0.00574144259879785	0.0056945824411193	0.00565029017965457	0.00560786774190035	0.00556526798146601	0.00551995285919174	0.00546993918337156	0.00541476874240234	0.00535616104416828	0.00529821245076737	0.00524715203967798	0.00521078015332582	0.0051977285587117	0.00521655960628899	0.00527451355325458	0.0053755692980637	0.00551764505600835	0.0056894865138548	0.00586915787247745	0.00602762365831501	0.00614108896164821	0.00621107975288702	0.00627697736349607	0.0063844004496299	0.0064848729512113	0.00639130423605854	0.00610509779631754	0.00606173240856782	0.00567876389209368	0.00570284793066439	0.0051618101119344	0.00465807165724391	0.00469841586150552	0.00434214054807228	0.00428271489937399	0.00402207541360969	0.00390457045642564	0.00393123145708779	0.00397133294322709	0.00398641176067142	0.00400471384771253	0.00405788115254377	0.00415564463370293	0.00428760557483099	0.00443346200908525	0.00457233891732357	0.00468842417938418	0.00477302897015726
flux1:	0.680530007432184	0.00548504227633726	0.00544626106589732	0.00541123302655416	0.00537864376944509	0.0053458483875197	0.0053097456043322	0.00526783575401096	0.00521920626550851	0.00516520333411643	0.00510964595698949	0.00505858075956994	0.00501969618234472	0.00500154242871762	0.00501260314372057	0.0050600735957926	0.00514805440896864	0.00527499537346209	0.00543086616349142	0.00559578522392867	0.00574330714027714	0.00585177030772091	0.00592278984536065	0.00599270772257819	0.0061029075100574	0.00620616423374727	0.00612568268995875	0.00586289020453287	0.00583059479727735	0.00547348375435706	0.00550493672238504	0.0049914287718997	0.00451232298967537	0.00455727270083381	0.00421999044975656	0.00416826501025915	0.00392165303313139	0.00381221601028009	0.00384183641249626	0.00388483928470964	0.00390354974625958	0.00392447067636511	0.00397768743384443	0.00407254620517068	0.00419928192975215	0.00433870794000563	0.00447104012096139	0.00458122864377507	0.00466093709945744
flux1:	0.680792456335937	0.00523394658147439	0.00520348833607403	0.00517779131467595	0.0051549283854662	0.0051316793750433	0.00510441989058183	0.00507018696654163	0.00502767242527541	0.0049779047599502	0.00492447070324532	0.00487326554713763	0.00483188453620632	0.00480880790904591	0.00481245029358605	0.00484996971426509	0.00492558509269666	0.00503824482494885	0.0051790588835407	0.00533005472536509	0.00546718749637921	0.00557075567597997	0.00564240670007921	0.00571558928361066	0.00582773940496446	0.00593296162985942	0.00586428912617674	0.00562296669222642	0.00560014397010833	0.00526731575827831	0.00530473561204184	0.00481766010114239	0.0043623832326762	0.0044110627681206	0.00409233127587149	0.00404761457868946	0.00381465609308645	0.00371314821652075	0.00374545184980356	0.00379094230650085	0.00381286146426572	0.00383601746855167	0.0038889345216268	0.00398056799812271	0.00410178780002702	0.00423452518937928	0.00436009109131402	0.00446420870800679	0.00453891336661272
flux1:	0.681054905239691	0.00498926241682564	0.00496717465264401	0.00495064994819625	0.00493716830677772	0.00492297292971444	0.00490397105460776	0.00487680175562585	0.00483982921031662	0.00479382591392574	0.00474219441865751	0.0046907097083687	0.00464688940851833	0.0046191493827043	0.00461583648000273	0.0046440691484206	0.00470817057113236	0.00480754475245045	0.0049343496892456	0.00507237008862312	0.00519976829026296	0.00529862898830264	0.00537057702064594	0.00544631487963144	0.00555961445875449	0.00566598805387389	0.00560785894892856	0.00538611416444128	0.005371193771122	0.00506106725056005	0.00510310030716777	0.00464133978763493	0.00420906135291871	0.00426065164632279	0.00395998811352679	0.00392163452734036	0.00370197722350953	0.00360826518167585	0.00364301365565492	0.0036906398063535	0.00371541364263467	0.00374049969243612	0.00379286539298141	0.00388106989454337	0.00399661051734858	0.0041225263916355	0.00424121613980445	0.0043391785668523	0.00440883519813666
flux1:	0.681317354143444	0.00475187442089315	0.00473801873544853	0.00473030285552631	0.00472564928625044	0.00471981783468574	0.00470831452986169	0.00468745524959263	0.00465535060657311	0.00461258169678242	0.00456241494678914	0.00451053344082407	0.00446438783902437	0.00443232826655895	0.00442262647299902	0.00444234955244354	0.00449590160418939	0.00458309121114786	0.00469702635119173	0.00482309435047835	0.00494147164341771	0.00503585830636441	0.00510780571801837	0.00518541843474791	0.00529908353675461	0.00540579919817481	0.0053569685936789	0.00515297676735354	0.0051444431437075	0.0048554546667988	0.00490082162751892	0.00446326215950464	0.00405314313788073	0.00410689397966761	0.00382378335655006	0.00379120132435409	0.00358450880652825	0.0034984563917387	0.00353544275864545	0.00358490670869316	0.0036122387384264	0.00363901365066365	0.00369065598735376	0.00377532490292012	0.003885130310632	0.00400419821060228	0.00411599753477051	0.00420779790024944	0.0042724167782724
flux1:	0.681579803047197	0.0045224529273809	0.00451651833254892	0.00451706672041113	0.00452051263303195	0.00452219824746924	0.0045173053128864	0.00450190764597354	0.00447393925762687	0.00443385418982966	0.00438482800129705	0.00433247554817196	0.00428418496475608	0.00424823190848417	0.00423279753937789	0.00424487742859351	0.00428892555685567	0.00436509823360303	0.00446735251946072	0.00458252449560413	0.00469261584352709	0.00478277765820791	0.00485444292112019	0.00493326795182243	0.00504652964157877	0.0051527897109441	0.00511204667221751	0.00492406935953488	0.00492049145598496	0.00465111971338964	0.00469864184628992	0.00428419488425437	0.00389540428096707	0.00395064524212543	0.00368454859954176	0.00365720605262819	0.0034631510215219	0.00338461112851166	0.00342365265505789	0.00347470085265503	0.0035043389338339	0.00353260875254524	0.00358341576607547	0.00366451811108572	0.00376861795585601	0.00388089815902566	0.00398587205608699	0.00407156877329328	0.00413120694000809
flux1:	0.68184225195095	0.00430146260614245	0.00430298106427085	0.00431109402115306	0.00432176998220572	0.00433000931295878	0.0043307532003739	0.00431991766249795	0.00429533670802793	0.00425739844856942	0.00420922761634052	0.00415638811836632	0.00410620300845183	0.0040668574624123	0.00404641921250208	0.00405178514719957	0.00408742227684795	0.0041537743116683	0.00424554654973047	0.00435087418077326	0.00445340316421694	0.00453958072076499	0.00461068394869332	0.0046900720173908	0.0048021809098009	0.00490721178132366	0.0048733959716051	0.0046998002909342	0.00469986063500678	0.00444865006334438	0.00449727290746535	0.00410489332638049	0.00373662125664412	0.00379276952980875	0.00354313096755448	0.00352055676452119	0.00333881291374598	0.00326761962792764	0.00330854936877016	0.00336096128011306	0.0033926832346157	0.0034222839322908	0.00347218370363795	0.00354974240633023	0.00364823044231462	0.00375385052129001	0.00385212754148974	0.00393183319990665	0.00398658816563431
flux1:	0.682104700854704	0.00408917246774045	0.00409753679080044	0.00411238737164847	0.00412931881085456	0.00414307272291605	0.00414843704987914	0.00414125410833478	0.00411933102889236	0.00408304523497361	0.00403550347765227	0.00398222845006488	0.00393046829567182	0.00388829493196998	0.00386363365557833	0.00386325019254897	0.00389158396316612	0.0039493046841392	0.00403176788928973	0.00412826556494228	0.00422391796782431	0.0043063254758672	0.00437658041834997	0.00445589705769302	0.00456613331634802	0.00466920170869276	0.00464122155557565	0.00448049862557917	0.00448301927573221	0.0042486001684393	0.00429741251182922	0.00392611130717003	0.00357757746605943	0.00363414141448085	0.0034003924715692	0.00338217342324305	0.00321240620148391	0.00314836696592393	0.00319102424077821	0.00324459981481258	0.0032781987050028	0.00330897934927937	0.0033579208660893	0.00343199208379174	0.00352500568248258	0.00362414223778178	0.00371590003292241	0.00378977165328189	0.00383977659204647
flux1:	0.682367149758457	0.00388566875211471	0.00390015338817103	0.00392081732516291	0.00394296106192107	0.00396115472698496	0.00397012067715787	0.00396570827770021	0.00394576460520774	0.00391070352726298	0.00386363799774968	0.0038100510594343	0.00375709902743329	0.00371271191957302	0.00368463887613189	0.00367947851965255	0.00370160043522587	0.00375184025000588	0.00382611113548475	0.00391472955466614	0.0040041335525941	0.0040829474653322	0.00415205931907092	0.0042306913987645	0.00433837843821391	0.00443880936305397	0.00441565979159397	0.00426644069426312	0.00427040393585797	0.00405150797244987	0.00409975448607531	0.00374860556546142	0.00341906279654132	0.00347564070574366	0.00325720194849719	0.00324297576398269	0.00308483261863252	0.00302772081212713	0.00307194114206848	0.0031264879311271	0.00316175805820643	0.00319356564229018	0.0032415018060685	0.00331215648354097	0.00339985828008004	0.00349272059351828	0.00357817313935498	0.00364640386106135	0.00369182403706995
flux1:	0.68262959866221	0.00369087238356795	0.00371065756360014	0.00373614517703754	0.00376242629745634	0.00378398790489915	0.00379557160814081	0.00379310832070784	0.00377454320110049	0.00374036389391426	0.00369370417973797	0.00364000073565959	0.00358629465199543	0.00354034074418627	0.00350967521504005	0.00350069213973395	0.00351764953760122	0.00356149237058266	0.0036286064706837	0.0037102125494385	0.00379392519907054	0.00386927850619946	0.00393694636396436	0.0040143119515614	0.00411883172177081	0.00421602587644134	0.00419680379312491	0.00405787168030886	0.00406243387273357	0.00385790438165938	0.00390499104146668	0.0035731323676984	0.00326186582261636	0.00331814006416957	0.00311442022786949	0.00310386539378258	0.00295696649367704	0.00290651505906748	0.0029521204902342	0.00300744159110229	0.00304416639668006	0.0030768334830279	0.00312370738016879	0.00319101609188313	0.00327357861713555	0.00336039479367169	0.00343978151081491	0.00350259358035442	0.00354362353433063
flux1:	0.682892047565963	0.00350456215671405	0.00352876145027049	0.00355805110552554	0.00358739937284624	0.00361129641734263	0.00362458221043237	0.0036233349997041	0.00360564565240918	0.00357210205403474	0.00352586356946529	0.00347230590629977	0.00341832602987223	0.00337146702101311	0.00333901406493875	0.00332711970575408	0.00333989121237997	0.0033783317907746	0.00343922434884546	0.00351458718443857	0.00359308655665027	0.00366506770302444	0.00373099021347253	0.00380654993590029	0.00390735764531278	0.00400080618221624	0.00398472223476292	0.00385501952542627	0.00385951719958277	0.0036683140096753	0.00371380619324565	0.00340043619929841	0.00310675915938832	0.00316248658076696	0.00297288018256043	0.00296570424190022	0.00282963487176314	0.00278553181168592	0.00283232274881849	0.00288820683288383	0.00292614983555831	0.00295948597829587	0.00300522128222504	0.00306924313537428	0.00314683705323531	0.00322784302751152	0.00330141987598811	0.00335905869386934	0.00339591964288653
flux1:	0.683154496469717	0.00332640378658534	0.00335409445273655	0.0033861665595191	0.00341755110583631	0.00344282291289293	0.00345699121726347	0.00345633678882927	0.00343913216512094	0.00340608066326274	0.00336036240442005	0.00330727047775603	0.0032535245912613	0.00320641790885942	0.00317294699912736	0.00315898821729489	0.00316846325413366	0.00320238955069242	0.00325788214043838	0.00332766462584721	0.00340134682119712	0.00347000216806381	0.00353388500569338	0.00360715319946481	0.00370378962770045	0.00379308474055929	0.00377947034688281	0.00365810036792405	0.00366204840101188	0.00348324756418327	0.00352686137023163	0.00323123196559558	0.0029544796989056	0.00300947946288102	0.00283336409110348	0.00282929195207685	0.00270359772307747	0.00266548427434903	0.0027132339114161	0.00276944848204614	0.00280834814368253	0.00284213573176842	0.00288663173750283	0.00294740775888511	0.00302019403362662	0.00309562560776515	0.0031636581119174	0.00321638706379762	0.00324932401570126
flux1:	0.68341694537347	0.00315598369270386	0.00318623850169617	0.00322010850930856	0.00325256920028001	0.00327835417731818	0.00329270271484188	0.00329214149114575	0.00327514856957014	0.00324254687885315	0.00319752371125473	0.00314526207490828	0.00309226854659983	0.00304554818340939	0.00301177352540806	0.00299651407300593	0.00300347695144979	0.0030336580452308	0.00308445085410691	0.0031492065398884	0.00321838689506297	0.00328372578518897	0.00334528975293146	0.00341584403231272	0.00350794410486883	0.0035927845160354	0.00358109367937782	0.0034673165439176	0.0034703989118255	0.00330318787828498	0.00334477572233081	0.00306618332987798	0.00280570637270048	0.00285984664479358	0.00269658113064212	0.0026953449053068	0.00257953063706143	0.00254700273607805	0.00259545491048642	0.00265174357470667	0.00269131258774287	0.00272530731663248	0.00276843866542023	0.00282598968204467	0.00289411566449617	0.00296420351978843	0.00302696158235878	0.00307505740559109	0.00310433562745832
flux1:	0.683679394277223	0.00299284521577656	0.00302476384853151	0.00305951233821761	0.00309218606689929	0.00311774222714451	0.00313169950846805	0.0031308616026256	0.00311392411882093	0.00308182364919818	0.00303773361802268	0.00298669521174898	0.00293496488460311	0.00288922300809098	0.00285578641033451	0.00283989243345111	0.00284501155575409	0.00287209114028334	0.00291876083980883	0.00297893569916653	0.00304385363327905	0.00310585534608739	0.00316484425420742	0.00323233258767021	0.00331962951482131	0.00339982062919182	0.00338962656693506	0.00328284952159753	0.00328490367686283	0.00312857268511366	0.0031681045443341	0.00290588048694455	0.00266103851562298	0.00271422334557902	0.00256314776877275	0.00256447927063351	0.00245801192695247	0.00243062522346049	0.0024794960880014	0.00253558012122883	0.00257550909875476	0.00260944478981365	0.00265106547445717	0.00270539407236758	0.00276899315001707	0.00283396055119666	0.00289171483162297	0.00293546332550832	0.00296136399189634
flux1:	0.683941843180977	0.00283652417499522	0.00286926203196384	0.00290405996283586	0.00293620029652452	0.00296091794373898	0.00297404842293303	0.0029726914953269	0.00295576142053681	0.0029242937884938	0.00288142133730473	0.00283200915256926	0.00278202712278629	0.00273779747614322	0.00270525466704799	0.00268928493537849	0.00269310752436719	0.00271760319736392	0.00276060627220204	0.00281654504699195	0.00287737210795712	0.00293599419726609	0.0029921819844895	0.00305632684624552	0.0031386517471237	0.00321410084754072	0.0032050879033982	0.00310485077532415	0.00310584707723828	0.00295977761248177	0.00299731943080394	0.0027508207048692	0.00252097778849257	0.00257313529619527	0.00243357334836817	0.00243719986131172	0.00233951536078518	0.00231679359709722	0.00236577698866709	0.00242136090216649	0.00246132592210626	0.00249492293935147	0.00253487375580551	0.00258596952158154	0.00264516366968653	0.00270522637967437	0.00275824594159329	0.00279793789505941	0.00282075293252483
flux1:	0.68420429208473	0.00268658045177045	0.00271937279543154	0.0027535002637732	0.00278448934379157	0.00280789540200426	0.00281989634657935	0.00281789588301712	0.00280101856599336	0.00277037740879232	0.00272903378563353	0.002681641695589	0.00263385018005734	0.00259159430817958	0.00256040549801591	0.00254480687561625	0.00254775944281729	0.00257006770557668	0.00260974895758357	0.00266170568645669	0.00271855637324998	0.00277374399990089	0.00282694081403459	0.00288754038457019	0.00296481782766315	0.00303552514416187	0.00302747679139628	0.00293343349720129	0.00293345131681372	0.00279710252515096	0.00283279327378058	0.00260139439518925	0.00238591599503043	0.00243698862134519	0.00230825235787519	0.00231389573681728	0.00222440892144795	0.00220585505621709	0.0022546309444325	0.00230941124246407	0.00234908423788762	0.00238206037505395	0.00242017866615184	0.00246802563610533	0.00252292997871108	0.00257829775118782	0.0026268486340637	0.00266277590287654	0.00268280220733779
flux1:	0.684466740988483	0.00254262268354222	0.00257480248936263	0.00260765996902414	0.00263701227659192	0.00265876650859592	0.00266945738109665	0.00266679061415029	0.0026500850798339	0.00262050478155227	0.00258100721587299	0.00253600141184971	0.00249078491517493	0.00245088212651857	0.00242140738074379	0.00240651574424211	0.00240891016766202	0.00242931674062724	0.0024659224170105	0.00251407455672367	0.00256701939285756	0.00261871527253973	0.00266877237375195	0.00272569904992231	0.00279793928321071	0.00286398603416241	0.00285676999555794	0.00276866731567998	0.00276786946507958	0.00264076341256594	0.00267479217211769	0.00245787844478532	0.00225613014552822	0.00230606734044295	0.00218746390245682	0.0021948425817632	0.00211295921447189	0.0020980683186856	0.00214631333305976	0.00219998926464765	0.00223904994277197	0.00227113243004766	0.00230726280048797	0.00235184790502271	0.00240257628116503	0.00245345522233074	0.00249779957174661	0.00253025128241955	0.00254778459419914
flux1:	0.684729189892236	0.00240432408100454	0.00243533269092455	0.0024664445226787	0.00249380294653106	0.0025136870933396	0.00252299294662313	0.00251971822905011	0.00250335457372208	0.00247508780675375	0.0024377391822685	0.00239544165141263	0.00235311549579577	0.00231585720189118	0.00228835682982119	0.00227440322402284	0.00227644788016858	0.0022951425436298	0.0023288371966233	0.00237330247581881	0.00242238261979594	0.00247053712176422	0.00251735051646906	0.00257054714461378	0.00263783594568672	0.00269937052389825	0.00269292213457705	0.00261057709280779	0.00260918411693404	0.00249089076510346	0.00252347499628974	0.0023204372945597	0.00213178498178847	0.00218053834452464	0.00207137791452328	0.00208021105921689	0.00200534050578617	0.00199361325678169	0.0020410120819062	0.00209329701288173	0.00213144487498022	0.00216238211711843	0.00219638680741017	0.00223770812060368	0.00228437866904262	0.0023309737730561	0.00237136918252769	0.00240062807324435	0.00241595684504247
flux1:	0.68499163879599	0.00227142864481842	0.00230081916291118	0.00232982990077561	0.00235495532107893	0.00237285686653615	0.00238078778868226	0.00237702160778745	0.00236119765406179	0.00233449371354595	0.00229956439674168	0.0022602396838054	0.00222104266365855	0.00218663134996903	0.00216127106927571	0.00214839242830958	0.00215020737854907	0.00216730214605093	0.00219818798561257	0.00223904284437674	0.00228428530638761	0.002328866113236	0.00237237880475142	0.00242185308898738	0.0024843401597893	0.00254156355540665	0.00253586849198547	0.00245914570548868	0.00245741136728122	0.00234753409997181	0.00237890003735353	0.00218913103926926	0.00201294210664637	0.00206046271497972	0.00196006682994607	0.00197007970371911	0.00190164696456597	0.00189260254173388	0.00193885896012573	0.00198949103347163	0.00202645616731324	0.00205602797312398	0.00208779575633635	0.00212586953458048	0.00216860945502754	0.00221112671993077	0.00224782549794352	0.00227416443368353	0.00228756402598451
flux1:	0.685254087699743	0.002143748395269	0.0021711825762627	0.00219784752292237	0.00222060371880653	0.00223649641663276	0.00224312532453122	0.00223901924533568	0.00222393857232823	0.00219902430788231	0.00216673751605757	0.00213058365518556	0.0020946751623212	0.00206322779530847	0.00204008798114729	0.00202834131822134	0.00202997617295134	0.00204552528538748	0.00207366252033507	0.00211096077044187	0.00215239313805312	0.00219339377592344	0.0022335964794569	0.00227941398228618	0.00233730069328434	0.00239045206249977	0.00238552947794273	0.00231431976090807	0.0023125087889686	0.00221067125952336	0.00224103712337788	0.00206392887672264	0.00189957404696414	0.00194581154121256	0.00185352093000699	0.00186445056941647	0.00180190654312656	0.00179509387991865	0.0018399404149924	0.00188869140625839	0.00192424300323681	0.00195226836819055	0.00198172114124595	0.00201658692528475	0.00205553581814501	0.00209418352454917	0.00212743169941274	0.00215111042478393	0.00216283792579624
flux1:	0.685516536603496	0.00202115338268997	0.00204639339714113	0.00207056514339107	0.00209090113708278	0.00210482455850477	0.00211026558617847	0.00210598520974192	0.00209183835677662	0.00206890310774723	0.00203942475252299	0.00200656878517347	0.0019740302853591	0.00194558552637814	0.00192467347474499	0.00191405213678371	0.00191550499138231	0.00192952505816407	0.00195495160921986	0.00198874187204564	0.00202640539969951	0.00206385193120311	0.00210078209307582	0.00214305818341796	0.00219658529722631	0.00224592836065736	0.00224181532120677	0.00217601664765892	0.00217438553564499	0.00208022049652924	0.00210978298627461	0.00194472570357927	0.00179158114317893	0.00183648406524872	0.00175166536681358	0.00176326580561089	0.00170609503220745	0.00170110166397738	0.00174430708052605	0.00179098872937696	0.0018249406800916	0.00185128258141947	0.00187837920594906	0.00191010261494747	0.00194541410116728	0.00198040305480073	0.00201043905343275	0.00203170127490608	0.00204199118475904
flux1:	0.685778985507249	0.00190355701606966	0.00192645383428464	0.00194806678918786	0.00196599871862043	0.00197803887736847	0.00198242825241629	0.00197813581135741	0.00196508592117917	0.00194427130278076	0.00191770469648965	0.0018882026851154	0.00185904298978481	0.00183357124173402	0.00181483513931413	0.00180528559560018	0.00180652140295828	0.00181901006038278	0.00184175911559531	0.00187209970107573	0.00190605972984481	0.00194001500362498	0.00197375401951904	0.00201264507344071	0.0020620809026926	0.00210789164040307	0.00210462957952515	0.0020441312580017	0.0020429126323997	0.00195605325318268	0.0019849775678156	0.00183135958858881	0.00168880913557595	0.00173232604674558	0.00165437703971845	0.00166642356360381	0.0016141491301797	0.00161060723545864	0.00165198152194988	0.00169644904991916	0.001728662417018	0.001753229504017	0.00177796684511819	0.00180664004879476	0.00183848167449637	0.00187002443794978	0.00189707750238081	0.00191614841921324	0.00192520937476543
flux1:	0.686041434411003	0.00179089952428807	0.00181137971060871	0.0018304344666166	0.00184602875706451	0.0018563013974178	0.0018597821191161	0.00185562369088165	0.00184379720252459	0.00182519196349419	0.00180157721592089	0.00177541820168246	0.00174958164105592	0.00172699675638189	0.00171033999590205	0.0017017777090545	0.00170274463865339	0.00171369635092035	0.00173381052317072	0.00176078070667833	0.00179113365399075	0.00182169872693568	0.00185236737832675	0.00188806152237086	0.00193369083870899	0.0019762467727642	0.00197387047358145	0.00191854108498102	0.00191793190755245	0.00183800588424507	0.00186641931182986	0.00172362820024351	0.0015910656554198	0.00163314663826521	0.00156149989928414	0.00157379206726589	0.00152597777623319	0.0015235673721451	0.00156296418501702	0.00160511711093653	0.00163549968802306	0.00165824513042934	0.00168065658346723	0.00170639674230267	0.00173494842981594	0.00176325776004079	0.00178754627394119	0.00180463069712415	0.00181264335276104
flux1:	0.686303883314756	0.00168313214934025	0.00170118462912321	0.00171773360835536	0.00173109267492632	0.00173973016834195	0.0017424411050416	0.00173853871889626	0.00172802105159476	0.00171166063081795	0.00169097808048949	0.00166809108802674	0.00164546750450201	0.00162563896154176	0.00161093357837075	0.0016032567776488	0.00160389948214509	0.00161331754057634	0.00163085883869255	0.00165456593392891	0.00168144249046109	0.00170875514932774	0.00173650745288851	0.00176921516094512	0.00181132908696828	0.00185090031865067	0.00184942972366973	0.00179910905374151	0.00179926270272207	0.00172588922604512	0.00175387815581529	0.00162130289305933	0.00149813440933314	0.00153873266653312	0.00147285781008487	0.00148522120120231	0.00144147142975626	0.00143992098944648	0.00147723782398154	0.00151701849561855	0.00154552197219231	0.00156644001202912	0.00158659205142269	0.0016095382236352	0.00163498970352934	0.00166027653880628	0.00168200650471193	0.00169728770669662	0.00170440383015697
flux1:	0.686566332218509	0.00158020406162842	0.00159586799631968	0.00161000327330957	0.00162125434769391	0.00162839645941657	0.00163046579589856	0.00162691406022017	0.00161774965416869	0.00160361959369462	0.00158579628063163	0.00156605928967184	0.00154649475320497	0.00152925925556222	0.00151635755700557	0.00150945814696941	0.00150972734940413	0.00151763165859418	0.00153268702424949	0.00155326916670271	0.00157683379167911	0.00160106444381225	0.0016260802982883	0.00165602519472122	0.00169491227278171	0.00173175436311851	0.00173118929882213	0.00168568418905983	0.00168670626962745	0.00161949567692428	0.00164710571703898	0.00152413989157472	0.00140978651504104	0.00144885988247016	0.00138826467735473	0.00140055147707887	0.00136050935015425	0.00135959431901644	0.00139477084748415	0.00143216128162244	0.0014587767085911	0.00147789761489542	0.00149588502065582	0.0015161941276602	0.00153874185630726	0.00156121324204628	0.00158057716460094	0.00159421658134518	0.00160055936959994
flux1:	0.686828781122262	0.00148205314877447	0.00149540753968727	0.00150725115343536	0.00151653821545624	0.00152232639652711	0.00152386879679092	0.00152073517786224	0.00151293085643628	0.00150097294222186	0.00148589097571181	0.00146914077099844	0.00145244805814565	0.00143761979043262	0.00142636364358092	0.00142013495906186	0.00141999330076669	0.00142642408592827	0.00143910678673247	0.00145673184524213	0.00147717908056178	0.00149852459195297	0.00152100176592457	0.00154841202417864	0.00158435064407909	0.00161869937441646	0.001619017078558	0.00157810085114978	0.00158004841966115	0.00151860413567454	0.00154584287395363	0.00143188868105189	0.00132578905541892	0.00136330133008862	0.00130753202261273	0.00131962064102692	0.00128296518684096	0.00128250496758039	0.0013155200445546	0.00135053770164765	0.00137528998297213	0.00139267413041325	0.00140861454892487	0.00142645697152814	0.00144630100761674	0.00146615831377327	0.00148333470237243	0.00149547255976422	0.00150113812426104
flux1:	0.687091230026016	0.00138860095112546	0.00139975610193113	0.00140945266865445	0.0014169309823133	0.00142150540934706	0.0014226218961586	0.00141994949969629	0.00141347993331656	0.00140359985528185	0.00139110556220433	0.00137714751956602	0.00136311565320983	0.0013504947751967	0.00134072243659197	0.00133506401260064	0.00133448857423905	0.0013395066117838	0.00134995422803051	0.00136481566658677	0.00138236411843482	0.00140104039157128	0.00142118648360959	0.00144628721394311	0.00147953956894891	0.00151160757116364	0.00151276273302433	0.00147617763832483	0.00147906138658423	0.00142298359209471	0.00144982542592308	0.00134429818522784	0.00124591135010204	0.00128183338742219	0.00123047450331004	0.00124226842728104	0.00120871130390213	0.00120856526584524	0.00123943306024187	0.0012721260971646	0.00129506814243096	0.00131079984503407	0.00132482824296817	0.00134038351227951	0.00135772471463978	0.00137516239420706	0.00139031600878201	0.00140107287050206	0.00140613278102833
flux1:	0.687353678929769	0.00129975127109465	0.00130884186307789	0.00131655296194626	0.00132238543438984	0.00132588381022542	0.00132666323265291	0.00132447489023781	0.00131928897314269	0.00131136440559146	0.00130127732976072	0.00128989445024681	0.00127829690810712	0.00126767621874974	0.00125922695477226	0.0012540468415591	0.00125302909356437	0.00125671338604139	0.00126508341677332	0.00127739417199045	0.00129227918219644	0.0013085133468005	0.00132653834243276	0.00134954531594919	0.00138035301986869	0.00141032820662918	0.00141225508628279	0.00137971708796376	0.00138350592628823	0.00133239630291913	0.00135878869818944	0.00126112151512262	0.00116992964021539	0.00120424020187324	0.00115691398244104	0.00116834003060991	0.00113762224655827	0.00113768521990861	0.00116645082885976	0.00119689321826554	0.00121810022087205	0.00123228178949206	0.00124454520137806	0.00125799808854177	0.00127303584086318	0.00128824083645018	0.00130152368154476	0.00131100282450606	0.00131550753748197
flux1:	0.687616127833522	0.00121539148977948	0.0012225708149976	0.00122847047908417	0.00123282499825519	0.00123538214234998	0.00123590319140139	0.00123420580681994	0.00123023296436654	0.00122412121724018	0.001216242321704	0.00120720312604434	0.00119780462890114	0.00118897461886796	0.0011816916210756	0.00117690698835446	0.00117545109792413	0.00117789504652943	0.00118435925635507	0.00119434474974583	0.00120681077781751	0.00122083380482731	0.00123694374992801	0.00125805870390966	0.00128664012902099	0.00131468577680254	0.00131730186922195	0.0012885070263577	0.00129313443276032	0.00124660132665766	0.00127247185157816	0.00118212001192251	0.00109763084495352	0.00113031718714927	0.00108668268503343	0.00109768878684102	0.00106957764205333	0.00106977522196946	0.00109650999596569	0.00112479672552073	0.00114436083328828	0.00115710713637675	0.00116775993013597	0.00117929706912683	0.00119222757372158	0.0012053793309204	0.00121693228028843	0.00122522271173779	0.00122920564729397
flux1:	0.687878576737275	0.00113539543258741	0.00114083029644277	0.00114510098988433	0.00114814802476407	0.00114989548000389	0.00115022846561446	0.00114901686823354	0.001146172626979	0.00114171733952793	0.00113583607507153	0.00112890125499008	0.00112146328538096	0.00111421597740093	0.00110794819050347	0.00110348501206608	0.00110160542394059	0.00110291249686351	0.00110765103365257	0.00111554231208823	0.00112583588843705	0.00113787625205841	0.00115226837952697	0.00117167600206649	0.00119822529048043	0.00122448153720107	0.00122769219896957	0.00120232392027113	0.00120769539360682	0.00116535881496118	0.00119062233466286	0.00110706704697224	0.00102881583558648	0.00105987402847096	0.00101962578606589	0.00103017836969393	0.00100446466626948	0.00100474851469445	0.00102954521548608	0.00105578763216527	0.00107381309992211	0.00108524673476	0.00109444646417255	0.00110425349884991	0.00111526854681573	0.00112653947046161	0.00113649430219618	0.0011436741563181	0.00114715613790207
flux1:	0.688141025641029	0.00105962671421164	0.0010634926290384	0.00106632128017586	0.00106823128351292	0.00106929647293907	0.00106950441438669	0.00106876431826941	0.0010669548167501	0.00106399148665229	0.00105989166853842	0.0010548196094556	0.00104910495337366	0.00104323698608593	0.00103784043742306	0.00103363294324115	0.00103135198798177	0.0010316316761333	0.00103482775168835	0.00104085548829178	0.00104921932606822	0.00105949807544203	0.00107235749812931	0.00109022402203222	0.00111491159713722	0.00113949802736463	0.00114320149133157	0.00112093801152222	0.00112693898294651	0.0010884349936631	0.00111300050045922	0.00103575168797272	9.63302373698403e-4	9.92737346136252e-4	9.55603535010398e-4	9.65684599404909e-4	9.42180051713991e-4	9.42523278793948e-4	9.65491127763409e-4	9.89812403645219e-4	0.00100641119575461	0.00101665825329981	0.00102456205898763	0.00103282121427843	0.00104210725767476	0.00105166337349238	0.001060144934275	0.00106628494093204	0.00106927868154775
flux1:	0.688403474544782	9.87941784239602e-4	9.90418270661004e-4	9.91992188071164e-4	9.92932645108788e-4	9.93437443912736e-4	9.93576366983419e-4	9.93286366880577e-4	9.92411791031204e-4	9.90772194017748e-4	9.88236829369679e-4	9.84788241616998e-4	9.80564879246905e-4	9.75880231830467e-4	9.71219308143682e-4	9.67209678639053e-4	9.64555698739936e-4	9.63920252249529e-4	9.65755857489228e-4	9.70145614716102e-4	9.76814146710696e-4	9.85541465645727e-4	9.97039328203469e-4	0.00101351250574275	0.00103648678975922	0.00105950571313259	0.00106359797687261	0.0010441195208366	0.0010506231402138	0.00101560735039538	0.00103938402985296	9.67982007084621e-4	9.00927575014591e-4	9.2875288958813e-4	8.94492811789925e-4	9.04096777249145e-4	8.82631505223361e-4	8.83024154867037e-4	9.0428381917718e-4	9.26814497230388e-4	9.42102257831494e-4	9.51288603486761e-4	9.5805007584493e-4	9.64938022504834e-4	9.7267535498936e-4	9.80676925194224e-4	9.8780513258696e-4	9.9297184660449e-4	9.95486165615928e-4
flux1:	0.688665923448535	9.20192279189268e-4	9.21458303650116e-4	9.21961051975963e-4	9.22093292095623e-4	9.22152161277986e-4	9.22270769027437e-4	9.22403556077305e-4	9.22360698957956e-4	9.21876419097577e-4	9.20691727202237e-4	9.18633645460248e-4	9.15678256345023e-4	9.11990870256989e-4	9.07939777971502e-4	9.04078293735268e-4	9.01084481281821e-4	8.9964660124949e-4	9.00299396981491e-4	9.03268226128366e-4	9.08464532235652e-4	9.15837619782122e-4	9.26130427481633e-4	9.41340538558238e-4	9.6273049269402e-4	9.84270493605594e-4	9.8864967161074e-4	9.71644908601857e-4	9.78519224727061e-4	9.46669288769544e-4	9.69571565801347e-4	9.03587588702241e-4	8.41549570325746e-4	8.677869520647e-4	8.36187885085183e-4	8.45318355859697e-4	8.25738369200945e-4	8.26183026788594e-4	8.45861625717105e-4	8.66735247638007e-4	8.80827573005471e-4	8.89075565220076e-4	8.94841989217451e-4	9.00527895697111e-4	9.06889785694002e-4	9.1349166971615e-4	9.19383103358146e-4	9.23641621742709e-4	9.25685109667017e-4
flux1:	0.688928372352288	8.56226654432411e-4	8.56456398209566e-4	8.56063891669201e-4	8.55539964290106e-4	8.5525797006416e-4	8.55397015700805e-4	8.55920132445257e-4	8.56604380286875e-4	8.57109728513321e-4	8.57068598699583e-4	8.56177949735812e-4	8.54279175469498e-4	8.51415551690423e-4	8.47859976307825e-4	8.44105587729003e-4	8.40809461928086e-4	8.38680847743532e-4	8.38322096974345e-4	8.40076286633941e-4	8.44010152488171e-4	8.50212092798778e-4	8.59441836313113e-4	8.73503324445175e-4	8.93421390004555e-4	9.13560749604825e-4	9.18130611579817e-4	9.03302140707141e-4	9.10416324873042e-4	8.81433471937251e-4	9.03384924185359e-4	8.42420746265263e-4	7.85047988167102e-4	8.09726652784301e-4	7.80600134248072e-4	7.89266748310444e-4	7.71431401246723e-4	7.71938973638496e-4	7.90165247513388e-4	8.09514145660872e-4	8.22523155620067e-4	8.29948767252952e-4	8.3485871312528e-4	8.39502438244615e-4	8.44654135091169e-4	8.50005770587011e-4	8.54774685968234e-4	8.58190656497294e-4	8.59774570604812e-4
flux1:	0.689190821256042	7.95891333719092e-4	7.95250570300965e-4	7.94127717697379e-4	7.93087699935177e-4	7.92558796101113e-4	7.92750523857146e-4	7.9362699633088e-4	7.94934037027329e-4	7.96268599578517e-4	7.97173660045414e-4	7.97240490254101e-4	7.96201955467695e-4	7.94003638371038e-4	7.9084243748388e-4	7.87163533206404e-4	7.83606801157296e-4	7.80897271508722e-4	7.79690504453295e-4	7.80424135529497e-4	7.83290867382357e-4	7.88490096343557e-4	7.96784779723744e-4	8.09798121372479e-4	8.28343162844751e-4	8.47152828285449e-4	8.51825387982246e-4	8.38894122192787e-4	8.46123527996805e-4	8.19733260085491e-4	8.40669409780791e-4	7.84356082617864e-4	7.31322984565357e-4	7.54478831584742e-4	7.27656594902753e-4	7.35872161969392e-4	7.19651646770934e-4	7.20237414611248e-4	7.37137257300304e-4	7.55088676540238e-4	7.67119960229996e-4	7.73830328792677e-4	7.78011610759217e-4	7.81762062673374e-4	7.85859686524705e-4	7.90104668539494e-4	7.93863372258471e-4	7.96504196751143e-4	7.9764445962728e-4
flux1:	0.689453270159795	7.39031728685688e-4	7.37675069654518e-4	7.35973270307262e-4	7.34543324522159e-4	7.33849214009446e-4	7.34117163984839e-4	7.35306271029583e-4	7.37133734954066e-4	7.39144696475343e-4	7.40811058826666e-4	7.41641394834733e-4	7.41284365290523e-4	7.39610106705321e-4	7.36756764998909e-4	7.33131826254639e-4	7.29360291203942e-4	7.26177128004481e-4	7.24277174183382e-4	7.2417110382032e-4	7.26150724113435e-4	7.30500739808139e-4	7.3797498647e-4	7.50028472996151e-4	7.67288403705809e-4	7.84834293172005e-4	7.89531444631955e-4	7.78239863359443e-4	7.85469854290807e-4	7.61421990479909e-4	7.81292077401905e-4	7.29288284870695e-4	6.80292758133452e-4	7.01967504880836e-4	6.77297361586275e-4	6.85075486276315e-4	6.7034850728974e-4	6.71028593833393e-4	6.86721182371603e-4	7.03393954196965e-4	7.14544029045736e-4	7.20635515174116e-4	7.24203588897383e-4	7.27197335270629e-4	7.30386740750062e-4	7.33662073726998e-4	7.36520705024521e-4	7.38455946799141e-4	7.39174220514163e-4
flux1:	0.689715719063548	6.85493444875716e-4	6.83562613341119e-4	6.81418281142702e-4	6.79709645264889e-4	6.78919396831281e-4	6.79278731118428e-4	6.80737037935788e-4	6.82986155114645e-4	6.85530423586492e-4	6.87788060609502e-4	6.89206283842038e-4	6.89371769113849e-4	6.8809912124353e-4	6.85482679013747e-4	6.81900514694352e-4	6.77963721851134e-4	6.74410924746963e-4	6.71962997636553e-4	6.71183963953229e-4	6.72440505956678e-4	6.76079585441556e-4	6.82835119514453e-4	6.94006348191714e-4	7.10060239252994e-4	7.26404804840955e-4	7.31059109216897e-4	7.21173425193673e-4	7.28302019443444e-4	7.06370261264586e-4	7.25138152061818e-4	6.77128358813914e-4	6.31889751730405e-4	6.52130081642605e-4	6.29472077366948e-4	6.36825424102469e-4	6.23477228554747e-4	6.24265648536046e-4	6.38860394107117e-4	6.54362393317427e-4	6.64716841556116e-4	6.70273699930051e-4	6.73330590890056e-4	6.75690834617251e-4	6.78106586800455e-4	6.80541754323767e-4	6.82607603995227e-4	6.83908703527925e-4	6.84232608616424e-4
flux1:	0.689978167967302	6.35123842214324e-4	6.32746981671687e-4	6.30281105837762e-4	6.28390024284452e-4	6.27560449040007e-4	6.28018796762381e-4	6.297014367992e-4	6.3227867142011e-4	6.35224731627117e-4	6.37920371863976e-4	6.39770945490782e-4	6.40321047360082e-4	6.39347164440151e-4	6.36912396280548e-4	6.33371744439127e-4	6.29322161583282e-4	6.25499417993764e-4	6.22638064326068e-4	6.21337742203885e-4	6.22018511627752e-4	6.25069348911334e-4	6.31195292676232e-4	6.41552296396788e-4	6.56471905872614e-4	6.71675005564194e-4	6.76229800870525e-4	6.67541134780886e-4	6.74480602111053e-4	6.54461756457657e-4	6.72106160662912e-4	6.27798795705216e-4	5.86055983311433e-4	6.04912765905799e-4	5.841359063759e-4	5.91075190287498e-4	5.78996116639785e-4	5.79902552390276e-4	5.93497041469623e-4	6.07923607890765e-4	6.17556031428342e-4	6.22649784704636e-4	6.25283626006531e-4	6.27119652492281e-4	6.28884261910785e-4	6.30600289922182e-4	6.31976839970436e-4	6.32716310787939e-4	6.32678937587016e-4
flux1:	0.690240616871055	5.87773918179131e-4	5.85065787027241e-4	5.82384371040183e-4	5.80392808529282e-4	5.79569446645245e-4	5.80128129609751e-4	5.81990206039287e-4	5.84808742912015e-4	5.88038108713747e-4	5.91036508991847e-4	5.93184911434391e-4	5.94003274804532e-4	5.93244796218232e-4	5.90951538743575e-4	5.87459961161689e-4	5.8335164144216e-4	5.79352971375682e-4	5.76200854867408e-4	5.74514853710701e-4	5.74749683790035e-4	5.77319010512564e-4	5.8289206754486e-4	5.92494133454618e-4	6.06344917723942e-4	6.20464149714014e-4	6.24873184013992e-4	6.17197865948204e-4	6.23875458778348e-4	6.05588400062843e-4	6.22102548423214e-4	5.81228353264821e-4	5.42738106465825e-4	5.60265719858934e-4	5.41245477604953e-4	5.47779174116315e-4	5.36863817033931e-4	5.37892217075473e-4	5.50571218448466e-4	5.64004630734225e-4	5.72976496104147e-4	5.77666051873209e-4	5.79951263916814e-4	5.81358422879909e-4	5.82581954873001e-4	5.83690633079486e-4	5.84476512577686e-4	5.84726822225529e-4	5.84365731715083e-4
flux1:	0.690503065774808	5.43300297848468e-4	5.40363076877533e-4	5.37558173806596e-4	5.3553503901928e-4	5.34753506542957e-4	5.35408926663957e-4	5.37406847516653e-4	5.40387774162354e-4	5.43795908430817e-4	5.46980397078682e-4	5.49313182789612e-4	5.50304505929561e-4	5.49696520758198e-4	5.47518192755896e-4	5.440903404607e-4	5.39977165335198e-4	5.3588934736012e-4	5.32555980207287e-4	5.30602912378034e-4	5.30503563913378e-4	5.32681918601118e-4	5.37766598179486e-4	5.46664909836573e-4	5.5950666994239e-4	5.72597380923517e-4	5.76824160006311e-4	5.70003285389064e-4	5.7636129679536e-4	5.59645698717862e-4	5.75036606929188e-4	5.37347179104388e-4	5.01882837652649e-4	5.18138593823401e-4	5.00755284880834e-4	5.06889957928921e-4	4.97036957074545e-4	4.98184974498746e-4	5.100204750528e-4	5.22530440788049e-4	5.30891786691354e-4	5.35224261923283e-4	5.37222339421809e-4	5.38282558435038e-4	5.39062672010281e-4	5.3966605251006e-4	5.39954079950966e-4	5.39786417216069e-4	5.39142344553187e-4
flux1:	0.690765514678561	5.01567000896885e-4	4.98491381679344e-4	4.95642391355077e-4	4.93644955404003e-4	4.92932372913251e-4	4.93677330370537e-4	4.95769897039795e-4	4.98842950865511e-4	5.02339570489874e-4	5.05611827277785e-4	5.08035833182086e-4	5.09124511782759e-4	5.08618734155221e-4	5.06540223667283e-4	5.03195675868481e-4	4.99129390271934e-4	4.9503037876986e-4	4.91611008178004e-4	4.89491838013809e-4	4.89151757899702e-4	4.91013609463599e-4	4.95662675095265e-4	5.03900947142887e-4	5.15788304838683e-4	5.27903491888769e-4	5.31920494819128e-4	5.25818861351261e-4	5.31814183749368e-4	5.16529017979329e-4	5.30816421722348e-4	4.96082902076033e-4	4.6343329623765e-4	4.78476941557545e-4	4.62614930999971e-4	4.68356004746963e-4	4.59468365928397e-4	4.60727566333432e-4	4.71779688602348e-4	4.83424691412021e-4	4.91215565151446e-4	4.95227700402952e-4	4.96988501226066e-4	4.97771256874767e-4	4.98193656005341e-4	4.98383882122463e-4	4.98260312375191e-4	4.9774340769257e-4	4.96858865776636e-4
flux1:	0.691027963582315	4.62446640974017e-4	4.59312877888197e-4	4.56487796052642e-4	4.54563024456607e-4	4.53939291324525e-4	4.54764052372393e-4	4.56913179688403e-4	4.60016998317352e-4	4.63525762300798e-4	4.66804894271175e-4	4.69245713338764e-4	4.70373799709127e-4	4.69936186357123e-4	4.67951368382967e-4	4.64712319067835e-4	4.60740625195201e-4	4.5669820832929e-4	4.53273090800073e-4	4.51070983070874e-4	4.50565623398501e-4	4.52170025364867e-4	4.56425318377679e-4	4.64040575668319e-4	4.75023464019982e-4	4.86213751633814e-4	4.9000161471381e-4	4.84506161579839e-4	4.90109482855261e-4	4.76131274905198e-4	4.89346291596701e-4	4.57358094826458e-4	4.2732661001882e-4	4.41219855408025e-4	4.26767438258075e-4	4.32120194398706e-4	4.2410597018382e-4	4.25462660156112e-4	4.35781229115471e-4	4.46610475522704e-4	4.53862875626119e-4	4.5758285211132e-4	4.59146224661862e-4	4.59709837900339e-4	4.59849052146919e-4	4.59708501520007e-4	4.59252531214301e-4	4.58451643516834e-4	4.57369583486567e-4
flux1:	0.691290412486068	4.25820797746332e-4	4.22699486936768e-4	4.19955885662039e-4	4.18141495505641e-4	4.17620266532835e-4	4.18513290805431e-4	4.20684325656522e-4	4.23766226419523e-4	4.2722389334914e-4	4.3044495351051e-4	4.32844880404832e-4	4.33969611672008e-4	4.33577707534532e-4	4.31686887600346e-4	4.28575962221276e-4	4.24740926388708e-4	4.20811846130571e-4	4.17446099319827e-4	4.15226926575072e-4	4.14614750134986e-4	4.16006616732889e-4	4.19900328188664e-4	4.26923922861993e-4	4.37048223014735e-4	4.47362025991835e-4	4.50908741414292e-4	4.45926606375713e-4	4.51121337858501e-4	4.3834218889306e-4	4.50525745114176e-4	4.2108922526618e-4	3.93492890663996e-4	4.06298921131727e-4	3.93148652431222e-4	3.98119232102301e-4	3.9089234356171e-4	3.92328816480506e-4	4.01955297492684e-4	4.12010953428432e-4	4.18751003548649e-4	4.22200436064069e-4	4.23597990864308e-4	4.23991079527283e-4	4.2391144625809e-4	4.23513116568151e-4	4.22796640836903e-4	4.217727645979e-4	4.2053539620238e-4
flux1:	0.691552861389821	3.91579459769994e-4	3.88531931102019e-4	3.85917576260363e-4	3.84242753246745e-4	3.83832088721547e-4	3.84780428848692e-4	3.86942125861481e-4	3.89957521767392e-4	3.93312734718329e-4	3.9642489131787e-4	3.98740590588178e-4	3.99831764467425e-4	3.99472061569672e-4	3.97679613465234e-4	3.94718047956737e-4	3.91055006830018e-4	3.87284680483179e-4	3.84028807994201e-4	3.8184236888963e-4	3.81166549706051e-4	3.82378528730108e-4	3.85934892387217e-4	3.92393770995406e-4	4.01702147198518e-4	4.11186045668624e-4	4.14486177140498e-4	4.09942482798696e-4	4.14723477076416e-4	4.03048896622533e-4	4.1424995994202e-4	3.87186932801779e-4	3.61855437707989e-4	3.7363836066069e-4	3.61687586292805e-4	3.66283810616884e-4	3.59764791442333e-4	3.61260767394373e-4	3.70230297617532e-4	3.79549705457717e-4	3.85799779622681e-4	3.88995655952495e-4	3.90252489405113e-4	3.90515409583224e-4	3.90272115705454e-4	3.89680150359656e-4	3.88767719133279e-4	3.87577012853856e-4	3.86224832323652e-4
flux1:	0.691815310293574	3.59619623765714e-4	3.56697965069713e-4	3.54251106911323e-4	3.52736936766543e-4	3.52439701182514e-4	3.5342917404449e-4	3.55553456050218e-4	3.58465068757185e-4	3.61676963287052e-4	3.64641547710605e-4	3.66841694615044e-4	3.67879146714285e-4	3.67544691497259e-4	3.65857084428335e-4	3.63063408141141e-4	3.59600458154139e-4	3.56023330000907e-4	3.52914396069063e-4	3.50796271682403e-4	3.50086972956039e-4	3.51141773997667e-4	3.54379056057018e-4	3.60297206331137e-4	3.68830106845287e-4	3.77529381872774e-4	3.80583273240994e-4	3.76418750468621e-4	3.80790844305365e-4	3.70137480623746e-4	3.8041114771329e-4	3.5555724832664e-4	3.32331839152623e-4	3.43156051910968e-4	3.32307419212155e-4	3.36539306065008e-4	3.30655792820425e-4	3.3218984528849e-4	3.40533123382739e-4	3.49150741710325e-4	3.54931302570522e-4	3.57887675104714e-4	3.59023887562651e-4	3.59190025309845e-4	3.58830083193031e-4	3.58100332071441e-4	3.57049232889854e-4	3.55742634217407e-4	3.54313661211977e-4
flux1:	0.692077759197328	3.2984330470374e-4	3.27090149856915e-4	3.24839625650065e-4	3.2349938188497e-4	3.23313535271871e-4	3.24328813299658e-4	3.26390474717089e-4	3.29167518053065e-4	3.32204344830991e-4	3.34992983631992e-4	3.3705608471695e-4	3.38027457121761e-4	3.3771585785935e-4	3.36140170326609e-4	3.33529428350716e-4	3.30287472734834e-4	3.2692791374642e-4	3.23991233020796e-4	3.21965097228266e-4	3.21242105256909e-4	3.22155053820224e-4	3.25087645086298e-4	3.30487588459712e-4	3.3828431095325e-4	3.46243534640643e-4	3.49056481378462e-4	3.45225034206785e-4	3.49201445681636e-4	3.39494834816224e-4	3.48900347937611e-4	3.2610326657011e-4	3.04835537231887e-4	3.14765021247744e-4	3.04926813831817e-4	3.08806745517088e-4	3.03493611207166e-4	3.05044418826423e-4	3.12789290112101e-4	3.20738186096835e-4	3.26069175199642e-4	3.287984744625e-4	3.29830382199118e-4	3.29927209324984e-4	3.2949028290489e-4	3.28670816858207e-4	3.27531214344398e-4	3.26154191700808e-4	3.24683387127247e-4
flux1:	0.692340208101081	3.02155321162095e-4	2.99603601028096e-4	2.97568942682031e-4	2.96408410084167e-4	2.9632735557191e-4	2.97352129065881e-4	2.99328627202859e-4	3.0194610703985e-4	3.04784018374146e-4	3.07376997467257e-4	3.09289525209755e-4	3.10188429701182e-4	3.09900320053558e-4	3.08443239067839e-4	3.0602669320356e-4	3.03019930401544e-4	2.99893519206973e-4	2.97144647785649e-4	2.95224776706763e-4	2.94500211679207e-4	2.95281759418276e-4	2.97922147517695e-4	3.02826313017968e-4	3.09925994466812e-4	3.17189547127427e-4	3.19770911782257e-4	3.16237221998955e-4	3.19837839451361e-4	3.11010310084686e-4	3.19609093195845e-4	2.98726788925966e-4	2.79277431689731e-4	2.88375007328904e-4	2.79461233074101e-4	2.83003803552325e-4	2.7820291774963e-4	2.79750242970998e-4	2.86922902093661e-4	2.94235729936623e-4	2.9913744448358e-4	3.01651362698867e-4	3.02592370897229e-4	3.02642240381651e-4	3.02161291463724e-4	3.01292829688675e-4	3.00107914377738e-4	2.98700309317058e-4	2.97219134617191e-4
flux1:	0.692602657004834	2.76461248557106e-4	2.74134115268865e-4	2.72325852111647e-4	2.71343848682906e-4	2.71356970652374e-4	2.72374291936353e-4	2.7424572154369e-4	2.76683939180847e-4	2.79306020916394e-4	2.81690953086876e-4	2.83445844458095e-4	2.84270435522393e-4	2.84008364052773e-4	2.82675589953339e-4	2.80460771091249e-4	2.7769745463245e-4	2.74812431020495e-4	2.72259214337556e-4	2.70452922762952e-4	2.69733746764826e-4	2.70391682524892e-4	2.72752100247813e-4	2.7718392301582e-4	2.83626312602733e-4	2.9023871279116e-4	2.92600987793254e-4	2.89338247596554e-4	2.92587865357496e-4	2.84576728969691e-4	2.92430545435711e-4	2.73329568985534e-4	2.55567187461919e-4	2.63893782663981e-4	2.55824026553737e-4	2.59045653224382e-4	2.54705330919917e-4	2.56230694504365e-4	2.62856507268538e-4	2.69566003653261e-4	2.74059487449246e-4	2.76369456691402e-4	2.77230623730971e-4	2.77251337443043e-4	2.76753115205992e-4	2.75869369838287e-4	2.74675501873945e-4	2.73271434775071e-4	2.71807518385601e-4
flux1:	0.692865105908588	2.52665877167625e-4	2.50576970475475e-4	2.48997264352001e-4	2.48186463463077e-4	2.48279924825837e-4	2.49272776510173e-4	2.51022052445984e-4	2.53266325927488e-4	2.55661880679429e-4	2.57832669868417e-4	2.5942816153781e-4	2.60180062664104e-4	2.59947717795188e-4	2.58743650582912e-4	2.56734608795502e-4	2.54217899293147e-4	2.51576587396233e-4	2.49221041372945e-4	2.47530811234069e-4	2.46820907212771e-4	2.4736207653493e-4	2.494556805592e-4	2.53440310074476e-4	2.59266216689648e-4	2.65272191081595e-4	2.67430037530161e-4	2.64417884121674e-4	2.67344458667617e-4	2.60090583611088e-4	2.6725991485744e-4	2.49813973686227e-4	2.33614066888474e-4	2.41228061144423e-4	2.33927177530838e-4	2.36845592050503e-4	2.32919848723226e-4	2.34406926171172e-4	2.40510932020132e-4	2.4665003262767e-4	2.50757082068983e-4	2.52874431301429e-4	2.5366480116553e-4	2.53670023224931e-4	2.53175459582257e-4	2.52303439811509e-4	2.51130305568779e-4	2.49758141484944e-4	2.48335033856226e-4
flux1:	0.693127554812341	2.30672390331389e-4	2.28826534534368e-4	2.27470198848822e-4	2.26818267700131e-4	2.26976052793068e-4	2.27928105708674e-4	2.29541306945995e-4	2.3158185685783e-4	2.33745879444645e-4	2.35701913778233e-4	2.37140632042896e-4	2.3782411600445e-4	2.37625769834073e-4	2.36553346498156e-4	2.34750958339698e-4	2.32479719175906e-4	2.30079764394241e-4	2.27919629098451e-4	2.26344774123745e-4	2.25646461671235e-4	2.26077897211026e-4	2.27919414357353e-4	2.3148398203846e-4	2.36735345544338e-4	2.42179622520391e-4	2.44148933894323e-4	2.41371641289763e-4	2.44004653889062e-4	2.37451473925083e-4	2.43994200911354e-4	2.28083070550373e-4	2.13327276160203e-4	2.20283976463396e-4	2.13681726974278e-4	2.16315459768206e-4	2.12763212320083e-4	2.14198016011687e-4	2.19805204356335e-4	2.25406923229271e-4	2.29149850324945e-4	2.31085758978417e-4	2.31812561081957e-4	2.31812167374063e-4	2.31336759189649e-4	2.30497098843496e-4	2.29367921545598e-4	2.28050314553026e-4	2.26687331991312e-4
flux1:	0.693390003716094	2.10382322534595e-4	2.08776646048983e-4	2.0763250596129e-4	2.07123489666976e-4	2.07328603375639e-4	2.08225065342888e-4	2.09691839069739e-4	2.11523738466238e-4	2.1345648370054e-4	2.1520195546896e-4	2.16490155198862e-4	2.17111469297203e-4	2.16951531352487e-4	2.16012109725731e-4	2.14414345423555e-4	2.1238379196595e-4	2.10219128058894e-4	2.08249019849716e-4	2.06786830816131e-4	2.06101792725088e-4	2.06431262195168e-4	2.08037128629371e-4	2.11210596265098e-4	2.15930198824862e-4	2.20857067423984e-4	2.22654116922565e-4	2.20099078930333e-4	2.22468091592936e-4	2.16561044056636e-4	2.22531483436126e-4	2.0804031730586e-4	1.9461595987838e-4	2.00967249001616e-4	1.94997989984899e-4	1.97365938215575e-4	1.94150279308378e-4	1.95521204244063e-4	2.00656660493337e-4	2.05753874351804e-4	2.0915517417481e-4	2.10920543796471e-4	2.11589356533469e-4	2.1158980362712e-4	2.11144057598585e-4	2.10351431258535e-4	2.09283284274449e-4	2.08037330778393e-4	2.06749503434453e-4
flux1:	0.693652452619847	1.91696204158243e-4	1.90321584756438e-4	1.89374055864796e-4	1.88989870245279e-4	1.89225553128298e-4	1.90053973281722e-4	1.91367873004436e-4	1.92990944846391e-4	1.9469747842336e-4	1.96240727075865e-4	1.97387581322611e-4	1.97954328066066e-4	1.97836933168699e-4	1.97030164092113e-4	1.95632275028784e-4	1.93834455091183e-4	1.91895995973974e-4	1.90108173028799e-4	1.88754585884658e-4	1.88084279282744e-4	1.88320348546598e-4	1.89708442209807e-4	1.92521115819599e-4	1.96752010526457e-4	2.01204731680565e-4	2.02845458622089e-4	2.00501974955868e-4	2.02635453326376e-4	1.97321790488586e-4	2.02770099938392e-4	1.89589128082896e-4	1.7738906501734e-4	1.83183238537816e-4	1.77785731186648e-4	1.79906859260488e-4	1.76994493107904e-4	1.78292296443359e-4	1.82981292783548e-4	1.87606541716976e-4	1.90688585714053e-4	1.92293929234364e-4	1.92908879440719e-4	1.92913649207002e-4	1.92503640117264e-4	1.91767314650643e-4	1.90771577054049e-4	1.89609107801711e-4	1.88407253395791e-4
flux1:	0.693914901523601	1.74514682180758e-4	1.73357358954665e-4	1.72588074132952e-4	1.72309939245657e-4	1.72560743639302e-4	1.7331163593678e-4	1.74470276457677e-4	1.75888837659219e-4	1.77378481545884e-4	1.7873128136387e-4	1.79748154912662e-4	1.80268677236233e-4	1.80197277138579e-4	1.79520957801993e-4	1.78315600095362e-4	1.76739743017083e-4	1.75015858919709e-4	1.73400686288234e-4	1.72150590242773e-4	1.71496287667158e-4	1.71648057030037e-4	1.72837170970788e-4	1.75320006665716e-4	1.79104782450532e-4	1.83124962753901e-4	1.8462443814211e-4	1.82482795255291e-4	1.84407246382621e-4	1.79636125438904e-4	1.84608054631702e-4	1.72632604044765e-4	1.6155531164915e-4	1.66837093916135e-4	1.61954462685701e-4	1.63847639568702e-4	1.61208512870717e-4	1.62426274352415e-4	1.66694346141111e-4	1.70879712837209e-4	1.73664542739049e-4	1.75119951853757e-4	1.7568398574175e-4	1.75694124126081e-4	1.75322180120747e-4	1.7464671693095e-4	1.7372968817282e-4	1.72657715584612e-4	1.71548656027301e-4
flux1:	0.694177350427354	1.58739845733781e-4	1.577830153108e-4	1.57172322302395e-4	1.56981977692512e-4	1.57234572292404e-4	1.57901754191187e-4	1.58906704621126e-4	1.6012909700573e-4	1.61414723243127e-4	1.62591480760029e-4	1.63491165186335e-4	1.6397392997856e-4	1.63950902229708e-4	1.63400845165464e-4	1.62378194269574e-4	1.61011003894899e-4	1.594878802296e-4	1.5803412055884e-4	1.56881461736742e-4	1.56244099081639e-4	1.5632079169907e-4	1.57330009236245e-4	1.59513851734066e-4	1.62893868542891e-4	1.66520904824296e-4	1.67892992696849e-4	1.65943814134553e-4	1.67683253249099e-4	1.63405991850932e-4	1.67942923545294e-4	1.57073651246323e-4	1.47023456567466e-4	1.51834162762719e-4	1.47413977674021e-4	1.49097917462579e-4	1.46705024528944e-4	1.47838105444352e-4	1.51711118118975e-4	1.55488194809505e-4	1.57997438307417e-4	1.593126447947e-4	1.59827867104136e-4	1.59842597150316e-4	1.59508086835225e-4	1.58894173861442e-4	1.58057834439162e-4	1.5707915005522e-4	1.56066074311954e-4
flux1:	0.694439799331107	1.44276488576342e-4	1.4350171951204e-4	1.43029903494314e-4	1.42910489964186e-4	1.43154112341798e-4	1.43734710527242e-4	1.44591102874262e-4	1.45629005957279e-4	1.4672618451979e-4	1.47743058981061e-4	1.4853899061731e-4	1.48992002315986e-4	1.49018320321326e-4	1.48588294723808e-4	1.47736220716505e-4	1.46562197161782e-4	1.45224181142664e-4	1.43919241148446e-4	1.42857075981262e-4	1.42237074289659e-4	1.4224763764551e-4	1.43095750872258e-4	1.45010631521539e-4	1.48025347175008e-4	1.51296025523923e-4	1.52553230558722e-4	1.50787059759246e-4	1.52362784583758e-4	1.48533171476029e-4	1.52672376314935e-4	1.42815588674723e-4	1.3370293733698e-4	1.38080733305561e-4	1.34075152485527e-4	1.35568401902279e-4	1.33397701182536e-4	1.34443692651133e-4	1.37947876461083e-4	1.41347785647028e-4	1.43602668044271e-4	1.44787175724586e-4	1.45255222428219e-4	1.452725821815e-4	1.44972747275481e-4	1.44418108009995e-4	1.43660983623821e-4	1.42774875844968e-4	1.41857833085084e-4
flux1:	0.69470224823486	1.31033098853597e-4	1.30421446707077e-4	1.30069591640979e-4	1.30006150112456e-4	1.30232693781114e-4	1.307268335153e-4	1.31442724173408e-4	1.32310298478488e-4	1.33236352215485e-4	1.34110352762239e-4	1.34815867100981e-4	1.35246165177203e-4	1.35321183990794e-4	1.35002985143051e-4	1.34307347820238e-4	1.33309205438403e-4	1.32139222928141e-4	1.30969457636425e-4	1.29990074631457e-4	1.29387259078996e-4	1.29340092833837e-4	1.30045162275444e-4	1.31719747816251e-4	1.34406223139734e-4	1.37354516391528e-4	1.38507985212713e-4	1.36915057272445e-4	1.38345677573334e-4	1.34920248694784e-4	1.38695270046749e-4	1.29763209739771e-4	1.21504867768383e-4	1.25485073817917e-4	1.21850963288855e-4	1.23171875533932e-4	1.21202234376772e-4	1.22160868755005e-4	1.25322785882436e-4	1.28376196945021e-4	1.30397592782763e-4	1.31460831701085e-4	1.31883224256961e-4	1.3190066586881e-4	1.3163142679136e-4	1.31131733756391e-4	1.30449798853589e-4	1.29652840081555e-4	1.28829327580788e-4
flux1:	0.694964697138614	1.18922460132427e-4	1.18455232342806e-4	1.18205706455652e-4	1.18185315393786e-4	1.18389103775005e-4	1.18799356231694e-4	1.19384926573042e-4	1.200978763474e-4	1.20870927854897e-4	1.21619064316293e-4	1.2224675376542e-4	1.22660049980745e-4	1.22781452362477e-4	1.2256513371576e-4	1.22010226413811e-4	1.21169438593587e-4	1.20149521237609e-4	1.19100649010423e-4	1.18195820772634e-4	1.17609497358528e-4	1.17512358142113e-4	1.18091456082663e-4	1.19552692024056e-4	1.21945313519452e-4	1.24602376802224e-4	1.25662005097573e-4	1.24232162742959e-4	1.25533812163504e-4	1.22472035015059e-4	1.25913126198184e-4	1.17824137448345e-4	1.10343252431311e-4	1.13958641900226e-4	1.10657593461021e-4	1.11824240772263e-4	1.10037328850236e-4	1.10910324220485e-4	1.13756736642596e-4	1.16493818996538e-4	1.18302279017576e-4	1.19253726316939e-4	1.19632154687555e-4	1.1964704392053e-4	1.19403706833851e-4	1.18953423104092e-4	1.18340970841719e-4	1.17627810791566e-4	1.16893406344336e-4
flux1:	0.695227146042367	1.07861851322594e-4	1.07521039033624e-4	1.07357656139065e-4	1.07369288602066e-4	1.07546637741094e-4	1.07877337878185e-4	1.08344047581824e-4	1.08918709844737e-4	1.09556814965315e-4	1.1019538096815e-4	1.10756615977289e-4	1.11157110891824e-4	1.11321032336338e-4	1.11195300939014e-4	1.10764432207791e-4	1.10061889298156e-4	1.09173802846398e-4	1.08231428837688e-4	1.07392794367598e-4	1.06821979767295e-4	1.06682051806444e-4	1.07151178522137e-4	1.08424123423629e-4	1.10554534443888e-4	1.12948859553021e-4	1.13923451986081e-4	1.12646163924492e-4	1.13832813656676e-4	1.11097158676905e-4	1.14231711252641e-4	1.06910236302031e-4	1.00136222594658e-4	1.03417278629743e-4	1.00415470859485e-4	1.01445472870798e-4	9.98255488558222e-5	1.00616365590446e-4	1.03173989442417e-4	1.05624261272073e-4	1.07239962046411e-4	1.08089184133596e-4	1.08425679826469e-4	1.08435652911392e-4	1.08213463772669e-4	1.07806548209286e-4	1.07256959322157e-4	1.06621060537922e-4	1.05970043006008e-4
flux1:	0.69548959494612	9.7772922294418e-5	9.75413707303801e-5	9.74493261823668e-5	9.74835436765677e-5	9.76322391239918e-5	9.78887981553771e-5	9.82486062569325e-5	9.87011665854113e-5	9.92216165350365e-5	9.97656655015534e-5	1.00270315544968e-4	1.00660704936658e-4	1.00862023109712e-4	1.00814762850413e-4	1.00490927194547e-4	9.99076542838413e-5	9.91335763239078e-5	9.82837746050326e-5	9.7503300258109e-5	9.694704832726e-5	9.6771121946001e-5	9.71452442145445e-5	9.82530534451603e-5	1.00150246010665e-4	1.02307910101559e-4	1.03205345100289e-4	1.02069790717144e-4	1.0315359043994e-4	1.00709499681531e-4	1.0356242360225e-4	9.69388281380966e-5	9.08070824536605e-5	9.37821935942924e-5	9.10500779804991e-5	9.1960351917868e-5	9.04939246056008e-5	9.12074310563213e-5	9.35025880526648e-5	9.56946505721669e-5	9.71372408235378e-5	9.78938339701252e-5	9.81908180497096e-5	9.81939798457753e-5	9.79884987581639e-5	9.76189348870516e-5	9.71252958872454e-5	9.65595583020319e-5	9.59854638601036e-5
flux1:	0.695752043849873	8.85813788196414e-5	8.84427985781224e-5	8.84084983569721e-5	8.84571057617311e-5	8.85759138849269e-5	8.87642349929447e-5	8.90289807399754e-5	8.93748885248827e-5	8.97937322049718e-5	9.02567747983155e-5	9.07131329108233e-5	9.10947821309341e-5	9.13275249210429e-5	9.13463833472862e-5	9.11129461825047e-5	9.06308025985904e-5	8.99539719055228e-5	8.91838477685612e-5	8.84542848369472e-5	8.79120247100096e-5	8.7706701284989e-5	8.79998429237703e-5	8.89638393056314e-5	9.06543365628588e-5	9.25992730097384e-5	9.34266376291029e-5	9.24218292395186e-5	9.34134174735318e-5	9.12292021986316e-5	9.38232413403999e-5	8.78335041116073e-5	8.22849924978394e-5	8.49805852671318e-5	8.24924191799049e-5	8.32988833270338e-5	8.19742672056132e-5	8.26163328552382e-5	8.46745339315486e-5	8.66357148878122e-5	8.79240652820188e-5	8.85974994858736e-5	8.88577169316044e-5	8.88526932941364e-5	8.86599936375399e-5	8.83221323023917e-5	8.78776792790043e-5	8.73749203072266e-5	8.68709949600796e-5
flux1:	0.696014492753627	8.02166266960104e-5	8.01555518813699e-5	8.01664446642071e-5	8.0222210239944e-5	8.03105144300501e-5	8.0436583961419e-5	8.06175796543815e-5	8.08711947924578e-5	8.1202993184176e-5	8.15969076844341e-5	8.20117891188927e-5	8.23850256802398e-5	8.2642831009643e-5	8.27157914573809e-5	8.25571052780385e-5	8.21593828203197e-5	8.15646381815069e-5	8.08627870503472e-5	8.01780393456678e-5	7.96498384735064e-5	7.94216823935409e-5	7.96469985143546e-5	8.04867647561976e-5	8.1994821259061e-5	8.37490501393571e-5	8.45127276104857e-5	8.36276489006859e-5	8.4536398071039e-5	8.25831052046314e-5	8.49390907479694e-5	7.95244156898856e-5	7.450519379941e-5	7.6945814882777e-5	7.46790957574858e-5	7.53963733957653e-5	7.42031898375455e-5	7.47802426144376e-5	7.66257564815152e-5	7.8381713936789e-5	7.95336066045581e-5	8.01330026627096e-5	8.03593767386872e-5	8.03452578653901e-5	8.01619819690385e-5	7.98507169420461e-5	7.94491089469077e-5	7.90023895189271e-5	7.85619175108689e-5
flux1:	0.69627694165738	7.26115028182886e-5	7.26132814016603e-5	7.26577721024291e-5	7.27142767651969e-5	7.27718838598135e-5	7.28415630410546e-5	7.29494045794115e-5	7.3123863997462e-5	7.33816495002313e-5	7.37167635976696e-5	7.40957238285037e-5	7.44601823916479e-5	7.47367368994326e-5	7.48526012046197e-5	7.47544808449295e-5	7.44263328012251e-5	7.3900475718328e-5	7.32572723995631e-5	7.26126064018678e-5	7.20992939482068e-5	7.18548753139845e-5	7.20246616181948e-5	7.27581032454915e-5	7.41058647153043e-5	7.56896429710296e-5	7.63953530339903e-5	7.56190990112885e-5	7.64532848292617e-5	7.4704568077203e-5	7.68416243564938e-5	7.19480391924546e-5	6.74087719682466e-5	6.96171412127717e-5	6.7552014606742e-5	6.81931887078008e-5	6.71218805121847e-5	6.76404755034588e-5	6.92959407591787e-5	7.0870292270535e-5	7.19021052265046e-5	7.24359913151442e-5	7.26314446171833e-5	7.26076697769592e-5	7.2430990507692e-5	7.21418079786671e-5	7.17772576248723e-5	7.13800675731028e-5	7.09965761374725e-5
flux1:	0.696539390561133	6.5702171364938e-5	6.57530367243368e-5	6.58205160491177e-5	6.58721480579644e-5	6.58992616273937e-5	6.59182574229043e-5	6.59628161699445e-5	6.60700721315885e-5	6.62654560257468e-5	6.65507368719935e-5	6.68983420566502e-5	6.72532946638001e-5	6.75426881023632e-5	6.76914145731917e-5	6.76414257223642e-5	6.73700887153707e-5	6.69020360571297e-5	6.63097212356211e-5	6.57017868298851e-5	6.52049101087418e-5	6.49507176460548e-5	6.5076335955704e-5	6.57196877868839e-5	6.69272780754122e-5	6.83591582039899e-5	6.90119641384277e-5	6.83338733151722e-5	6.91007787202998e-5	6.75327968925417e-5	6.94685187038043e-5	6.504651348853e-5	6.09420490636755e-5	6.29391065327493e-5	6.10578214967239e-5	6.16342811420573e-5	6.06757072419196e-5	6.11421542055402e-5	6.26282868074538e-5	6.40423271411962e-5	6.49687730115493e-5	6.54448712142036e-5	6.56121613818656e-5	6.55783966197991e-5	6.54059392580879e-5	6.51348926370986e-5	6.48021965994985e-5	6.4448530296675e-5	6.41158894385078e-5
flux1:	0.696801839464887	5.94282019629184e-5	5.95154330015327e-5	5.95964128480082e-5	5.96384797548762e-5	5.96357960405916e-5	5.96097543632472e-5	5.96002849915728e-5	5.96512451011854e-5	5.9794601664038e-5	6.00378845926378e-5	6.03579704578451e-5	6.07025876711531e-5	6.09995421455105e-5	6.11724133298907e-5	6.1159963063144e-5	6.09347706079777e-5	6.05155012645114e-5	5.9968071589262e-5	5.93947426247461e-5	5.89163706350083e-5	5.86586120248687e-5	5.87503444634752e-5	5.931812113985e-5	6.04036541161794e-5	6.17004678146446e-5	6.23047717718824e-5	6.17145452739718e-5	6.24205226298276e-5	6.10118702776256e-5	6.27624880874736e-5	5.87667253153548e-5	5.5055755644215e-5	5.68607219789199e-5	5.51471916965114e-5	5.56685927999635e-5	5.48137531862031e-5	5.52338402926267e-5	5.65692706236812e-5	5.78418245206789e-5	5.8675792593973e-5	5.91008776778541e-5	5.92424860728985e-5	5.91985361883126e-5	5.90283076323739e-5	5.87719674331514e-5	5.84664838728717e-5	5.81508460424895e-5	5.78632942530273e-5
flux1:	0.69706428836864	5.37327900609252e-5	5.38449311478646e-5	5.39312406959986e-5	5.39601395456693e-5	5.39289970842208e-5	5.38636437561209e-5	5.38089318178889e-5	5.38136262471656e-5	5.39142840558825e-5	5.41224790761302e-5	5.44183500091654e-5	5.47518614886645e-5	5.50518235387764e-5	5.52414511302438e-5	5.5257703685192e-5	5.50699250237251e-5	5.46922594451442e-5	5.41852031980775e-5	5.36452833967294e-5	5.31877062649591e-5	5.2932043096936e-5	5.29989118461998e-5	5.35038263185609e-5	5.44833666778708e-5	5.56601698887507e-5	5.6219718909798e-5	5.57075238382429e-5	5.63580438183833e-5	5.50897029391169e-5	5.66702452635891e-5	5.30593468142588e-5	4.970416087741e-5	5.13346221598269e-5	4.97741210538466e-5	5.02484616088809e-5	4.94883751810115e-5	4.98672090270436e-5	5.10684590366776e-5	5.22158891684628e-5	5.29684183142327e-5	5.33482735437367e-5	5.34663677596124e-5	5.34121456533246e-5	5.32425014540271e-5	5.29979180985106e-5	5.27155321087121e-5	5.24329134619982e-5	5.21850446026399e-5
flux1:	0.697326737272393	4.8563040832942e-5	4.86901299225412e-5	4.8775108959318e-5	4.87884837492282e-5	4.87309927253815e-5	4.86322492405227e-5	4.85407295766218e-5	4.85084431666788e-5	4.85748304041488e-5	4.87540657735788e-5	4.90286097842714e-5	4.93503596922055e-5	4.964947162304e-5	4.98496740386421e-5	4.98873417092995e-5	4.97299043668717e-5	4.9388179801447e-5	4.89181239201653e-5	4.84109867378865e-5	4.79763801392261e-5	4.77276602946235e-5	4.77772622380323e-5	4.82301501460705e-5	4.91176638270085e-5	5.01876882538028e-5	5.0705608102971e-5	5.02621640619424e-5	5.08618762292896e-5	4.97171667588825e-5	5.11416201515877e-5	4.78780125143253e-5	4.4844323696432e-5	4.63163424428412e-5	4.48953401106184e-5	4.5329129444037e-5	4.46548568371785e-5	4.49968182819047e-5	4.6078404951211e-5	4.71147659061284e-5	4.77951492964258e-5	4.81346221012993e-5	4.82310927852636e-5	4.81666482608754e-5	4.79963071882948e-5	4.77610064513439e-5	4.74981111624322e-5	4.72439652869928e-5	4.70307084293111e-5
flux1:	0.697589186176146	4.38702238188747e-5	4.40039711883721e-5	4.40825977691043e-5	4.40794205192854e-5	4.39985113760414e-5	4.38725308592139e-5	4.37523296957309e-5	4.36916604727788e-5	4.37313762249736e-5	4.38870642142451e-5	4.41427850929261e-5	4.4452202057807e-5	4.47471905356078e-5	4.49527964412476e-5	4.50058691120736e-5	4.48730340720725e-5	4.45627469519947e-5	4.4127088698013e-5	4.36523254055153e-5	4.32424513149929e-5	4.30045003798185e-5	4.304290437141e-5	4.34526945065619e-5	4.42600335650856e-5	4.52346861651129e-5	4.57135509443097e-5	4.53301995041601e-5	4.58830202027019e-5	4.48475236664498e-5	4.61289831344409e-5	4.31787666054105e-5	4.04355794987014e-5	4.17638248779463e-5	4.04699297567612e-5	4.08684167642146e-5	4.02711936086819e-5	4.05799901129232e-5	4.15546221368771e-5	4.24919259833895e-5	4.31079234263573e-5	4.34110628330303e-5	4.34876170216103e-5	4.34132085478862e-5	4.32413047342328e-5	4.30133162677261e-5	4.27668203724773e-5	4.25370600460938e-5	4.23536745993293e-5
flux1:	0.6978516350799	3.96099163809192e-5	3.97437866905775e-5	3.98126931587284e-5	3.97932275014012e-5	3.9692584906224e-5	3.95456824323487e-5	3.94045653782833e-5	3.93233997780371e-5	3.93432105598989e-5	3.9480045385247e-5	3.97190347517135e-5	4.00155526979511e-5	4.03035832935641e-5	4.05102187730089e-5	4.05736946005134e-5	4.04607481943523e-5	4.01782280863327e-5	3.97748158388408e-5	3.93319547573357e-5	3.89479554274183e-5	3.87234726604078e-5	3.87552133915e-5	3.91289755932146e-5	3.98659343553037e-5	4.0754872726057e-5	4.1196807898564e-5	4.08655651775839e-5	4.13747962370806e-5	4.04362314127613e-5	4.15870297585682e-5	3.89198326042983e-5	3.6439309021126e-5	3.7637193839591e-5	3.64591613601064e-5	3.68265810975883e-5	3.62980103519477e-5	3.65767922341402e-5	3.74556161075545e-5	3.83041591596229e-5	3.88622748697687e-5	3.91325175117926e-5	3.91907985661598e-5	3.91069794986011e-5	3.89331282454492e-5	3.87110319094327e-5	3.84783884790245e-5	3.82694050270003e-5	3.81115009426772e-5
flux1:	0.698114083983653	3.57419840909314e-5	3.58711563828438e-5	3.59285150088196e-5	3.58941518381832e-5	3.57780320018447e-5	3.56165147327027e-5	3.546175221738e-5	3.53671737616265e-5	3.53729573397552e-5	3.5494873560035e-5	3.57187581649225e-5	3.60017301862131e-5	3.62802750379681e-5	3.64841836739524e-5	3.65538496062941e-5	3.64568589525803e-5	3.61990191143131e-5	3.58259254024896e-5	3.5414261319804e-5	3.50565773031834e-5	3.48471560566359e-5	3.48753370491884e-5	3.5218422204736e-5	3.58928844794572e-5	3.67041766821939e-5	3.71109842740856e-5	3.68245770138862e-5	3.72930472858235e-5	3.64410872130405e-5	3.74728917109579e-5	3.50616766015286e-5	3.28189660601102e-5	3.38987764497459e-5	3.2826530783209e-5	3.31663323891884e-5	3.269858022503e-5	3.29500829248631e-5	3.3742933996177e-5	3.45116305209371e-5	3.50174067507301e-5	3.52577719292892e-5	3.52994724225631e-5	3.52071598998951e-5	3.50315076899907e-5	3.48144736156354e-5	3.45937138186945e-5	3.44024108327948e-5	3.42659913134578e-5
flux1:	0.698376532887406	3.2230385704338e-5	3.2351592782762e-5	3.23968821053451e-5	3.23498673572706e-5	3.22228258560766e-5	3.20527547298096e-5	3.18909389649994e-5	3.17891054908548e-5	3.17857777884595e-5	3.18959058229221e-5	3.21058075321079e-5	3.2374450032752e-5	3.26412038400744e-5	3.28391310705878e-5	3.29114198716172e-5	3.2827074311925e-5	3.25912579855565e-5	3.22466602485633e-5	3.1865203461385e-5	3.15336161362996e-5	3.13398804816261e-5	3.13663754832668e-5	3.16826425458475e-5	3.23008185707883e-5	3.30411759163129e-5	3.34144652381322e-5	3.3166350850332e-5	3.35965644931081e-5	3.28225974989844e-5	3.37464661502088e-5	3.15672707994861e-5	2.95402846455955e-5	3.05132906289534e-5	2.95379159079523e-5	2.9852945743147e-5	2.94388935951998e-5	2.96655709809504e-5	3.03811934857299e-5	3.10778698582534e-5	3.15361506363271e-5	3.17494079017318e-5	3.17763464776753e-5	3.16768465224564e-5	3.1500079053658e-5	3.12878767832967e-5	3.10776276018094e-5	3.09014528852964e-5	3.07829676675979e-5
flux1:	0.698638981791159	2.90428287354865e-5	2.91541020442623e-5	2.91877899952492e-5	2.91308878766597e-5	2.89974650679258e-5	2.88243955650532e-5	2.86612545273608e-5	2.85572861268549e-5	2.85487495868994e-5	2.86494027145401e-5	2.884594088376e-5	2.90993318471139e-5	2.93521929448157e-5	2.95413438561343e-5	2.96132700325137e-5	2.95388058737704e-5	2.93227216622926e-5	2.9004879390682e-5	2.86524060434095e-5	2.83461780046866e-5	2.81680035304813e-5	2.81937261974897e-5	2.84858332877778e-5	2.90525652757171e-5	2.97276206615907e-5	3.00689268093973e-5	2.98532979602419e-5	3.02475702550994e-5	2.9544420321694e-5	3.0370816396355e-5	2.84024289004435e-5	2.6571555290608e-5	2.74480954563328e-5	2.65617685901738e-5	2.68543973208719e-5	2.64877199842112e-5	2.6691843364808e-5	2.73380579939048e-5	2.79696771799771e-5	2.83848094113093e-5	2.85735928419268e-5	2.85877371820198e-5	2.84827112879858e-5	2.8306003710023e-5	2.80989625980875e-5	2.78984301069318e-5	2.77353882346913e-5	2.76317809507725e-5
flux1:	0.698901430694913	2.61503298127247e-5	2.62506927529495e-5	2.62738874253438e-5	2.62100337528244e-5	2.60744520275493e-5	2.59032044387641e-5	2.57434573858426e-5	2.56413727742345e-5	2.56305168493996e-5	2.5723232995021e-5	2.59065844458619e-5	2.61437220348123e-5	2.63808353660786e-5	2.65588941765337e-5	2.66280504845124e-5	2.65612362628295e-5	2.63629561170196e-5	2.60702530235724e-5	2.57454186461461e-5	2.546348744486e-5	2.53002598777402e-5	2.53254602658999e-5	2.55951849873143e-5	2.61142861533138e-5	2.67288819621693e-5	2.70397573940033e-5	2.68515318086322e-5	2.72120953192346e-5	2.6573726058416e-5	2.73124968691118e-5	2.55360838209622e-5	2.38838582339814e-5	2.46733980588142e-5	2.38692561144608e-5	2.4141453321073e-5	2.38166144415549e-5	2.40003253219281e-5	2.45841394848416e-5	2.51569460282423e-5	2.55329034699072e-5	2.56997619771271e-5	2.57031943160395e-5	2.55945675331129e-5	2.54194752579202e-5	2.52183900642611e-5	2.5027297842135e-5	2.48759297978335e-5	2.47846635892198e-5
flux1:	0.699163879598666	2.35267465591242e-5	2.36159050320625e-5	2.36300261609866e-5	2.35620245828595e-5	2.34279458786854e-5	2.32624463792171e-5	2.31097338005462e-5	2.30124593978253e-5	2.30012289739021e-5	2.30868745097038e-5	2.32568893299397e-5	2.34767997568418e-5	2.36966419739703e-5	2.38618264990624e-5	2.39264098150647e-5	2.38655581664937e-5	2.36835414042698e-5	2.34145518209462e-5	2.31160218109361e-5	2.28571969673842e-5	2.27080597319463e-5	2.27326046027501e-5	2.29811548932033e-5	2.3455741356066e-5	2.40141909234233e-5	2.42962614092251e-5	2.41310577454636e-5	2.44601277869231e-5	2.3881357658467e-5	2.45416896332592e-5	2.29404075514104e-5	2.14511661827279e-5	2.21623353886283e-5	2.14342905483858e-5	2.16876618677609e-5	2.13998384726451e-5	2.15651567722456e-5	2.20928273542883e-5	2.26124221953312e-5	2.29528566058696e-5	2.3100245248737e-5	2.30950806930027e-5	2.2984905102261e-5	2.28132077264744e-5	2.26191965543071e-5	2.243767968105e-5	2.22970039422258e-5	2.22160545636866e-5
flux1:	0.699426328502419	2.11483437548495e-5	2.12264174057707e-5	2.12329321324908e-5	2.11632328036314e-5	2.10336088295721e-5	2.08768250523307e-5	2.073372771692e-5	2.06431855903551e-5	2.06327155807227e-5	2.07116417686476e-5	2.0867998071006e-5	2.10698688649785e-5	2.12713460361296e-5	2.14224641353826e-5	2.14812963595587e-5	2.14252677696006e-5	2.12583751675004e-5	2.10119157648671e-5	2.07384704620925e-5	2.05015902951963e-5	2.03656406750137e-5	2.03892423061759e-5	2.06175235753638e-5	2.10503020009596e-5	2.15565963573596e-5	2.18115798656081e-5	2.16656807512325e-5	2.19654775099937e-5	2.14417313588322e-5	2.20320970395017e-5	2.05907224546159e-5	1.92502712055444e-5	1.98908895527554e-5	1.92334192455759e-5	1.94692268378668e-5	1.92141892106978e-5	1.93629895392062e-5	1.98400575399337e-5	2.03114257918315e-5	2.06196645524291e-5	2.07498943721416e-5	2.07381724259182e-5	2.06284696905457e-5	2.04619912477918e-5	2.02763242241185e-5	2.01047900293169e-5	1.99742087712651e-5	1.99020220910343e-5
flux1:	0.699688777406172	1.89934391168036e-5	1.90607627741945e-5	1.9061011541671e-5	1.89915915855889e-5	1.88686179035952e-5	1.87225916501249e-5	1.85907335942376e-5	1.85079964355397e-5	1.84987950626204e-5	1.85710247328415e-5	1.87133957705038e-5	1.88967047929818e-5	1.90792317841766e-5	1.9215709559373e-5	1.92682253086004e-5	1.92163972745942e-5	1.90638689723887e-5	1.88390081713154e-5	1.85895936885176e-5	1.83736143062515e-5	1.82500242774808e-5	1.82723966312085e-5	1.84812118090893e-5	1.88746964582025e-5	1.93326409038765e-5	1.95623347334889e-5	1.94326383956046e-5	1.97053714343539e-5	1.92324859944785e-5	1.97605988673613e-5	1.84652090860845e-5	1.72605383026679e-5	1.7837640599817e-5	1.72455866725971e-5	1.74647733408609e-5	1.72387529110316e-5	1.73727274751428e-5	1.78040469389313e-5	1.82315677447601e-5	1.85105855318155e-5	1.86257563113664e-5	1.86093305082292e-5	1.85019409361614e-5	1.83423745847029e-5	1.81662983132414e-5	1.80052728647984e-5	1.78844551312184e-5	1.78198740077305e-5
flux1:	0.699951226309926	1.70421491057571e-5	1.70991554667914e-5	1.7094272917955e-5	1.70266161309308e-5	1.69117800455022e-5	1.67777404954418e-5	1.66579541779252e-5	1.65834419085635e-5	1.65755948916807e-5	1.66410102824561e-5	1.67692147422325e-5	1.69338271947033e-5	1.70973641107111e-5	1.72192256741913e-5	1.72654111417166e-5	1.72176003893024e-5	1.70789865445831e-5	1.68750006810331e-5	1.66487153535962e-5	1.64527243279177e-5	1.63407817304626e-5	1.63617195899933e-5	1.65518929945128e-5	1.69085408379211e-5	1.73218204940813e-5	1.75280667460526e-5	1.7412029081482e-5	1.76598564117765e-5	1.72339472052654e-5	1.77067374024055e-5	1.65444639817792e-5	1.54635299546429e-5	1.59833997414611e-5	1.54518078938873e-5	1.5655039447073e-5	1.54546150412315e-5	1.55752421485958e-5	1.59650224815481e-5	1.63524879436683e-5	1.66048805694063e-5	1.67068212739513e-5	1.66872701944378e-5	1.65837331085507e-5	1.64324967436882e-5	1.62670802950794e-5	1.61170628100309e-5	1.60058215777882e-5	1.594799352574e-5
flux1:	0.700213675213679	1.52762296690556e-5	1.53234061084569e-5	1.5314322733658e-5	1.5249477555291e-5	1.51436734205113e-5	1.50222008481688e-5	1.4914722733866e-5	1.48484088334584e-5	1.4841773707847e-5	1.49002770460136e-5	1.50143878361418e-5	1.51606018319094e-5	1.53056345804397e-5	1.54134272618039e-5	1.54537098857849e-5	1.54100510101366e-5	1.528510037509e-5	1.5101383025307e-5	1.48974080999863e-5	1.47205746348786e-5	1.46196582495859e-5	1.46390502591305e-5	1.48114804204109e-5	1.5133748475726e-5	1.55059348579307e-5	1.56905763624913e-5	1.55861457681213e-5	1.58111228886538e-5	1.54285094345148e-5	1.58521281679851e-5	1.48109913427009e-5	1.38425725712616e-5	1.43107904777623e-5	1.38348111947176e-5	1.40225427559502e-5	1.38445662319482e-5	1.39530988632267e-5	1.43049716822577e-5	1.46556332331869e-5	1.48836154693516e-5	1.49738516410614e-5	1.49524278728253e-5	1.48539102334945e-5	1.47120522758756e-5	1.45580755544692e-5	1.44194210145873e-5	1.43176020396418e-5	1.42658824671488e-5
flux1:	0.700476124117432	1.36789868749839e-5	1.37168854259443e-5	1.37043824724196e-5	1.36430659247672e-5	1.35467430126967e-5	1.34379478532823e-5	1.33426108373381e-5	1.32842077756991e-5	1.32785718104044e-5	1.33301973144907e-5	1.34305939893146e-5	1.35591274146595e-5	1.36865931588892e-5	1.37812662337213e-5	1.38163686785823e-5	1.37771658382305e-5	1.36656905469488e-5	1.35016350818263e-5	1.3319132552261e-5	1.31606199096284e-5	1.30701343253505e-5	1.30879315530421e-5	1.3243589274184e-5	1.35339309106979e-5	1.38684501618183e-5	1.40332881672674e-5	1.39388358997278e-5	1.41428697846264e-5	1.38000475087034e-5	1.41799019139761e-5	1.32487200538029e-5	1.23823427321521e-5	1.28038509617836e-5	1.23787089661729e-5	1.25512715203747e-5	1.23928406080266e-5	1.24903219103571e-5	1.28074335993852e-5	1.3124082044794e-5	1.3329520504138e-5	1.34092785594859e-5	1.33869024156732e-5	1.32941818446478e-5	1.31623457018196e-5	1.30202419908883e-5	1.28930860493525e-5	1.2800483294277e-5	1.27543488672644e-5
flux1:	0.700738573021185	1.22352219445478e-5	1.22644945611096e-5	1.22492795387943e-5	1.21919921803159e-5	1.21053004939337e-5	1.20089857074949e-5	1.19253804687581e-5	1.18744814903052e-5	1.18696663943144e-5	1.19146336356812e-5	1.20019959472288e-5	1.21139200988727e-5	1.22250906448445e-5	1.23078466255827e-5	1.233862780749e-5	1.23042038740341e-5	1.22059458186958e-5	1.20608282978146e-5	1.18988356918006e-5	1.17577076190045e-5	1.16770083781123e-5	1.16931743205998e-5	1.18330683453136e-5	1.20938926593569e-5	1.23939790377405e-5	1.25407409176589e-5	1.24549900885024e-5	1.26398095537352e-5	1.23334518263264e-5	1.26742660846101e-5	1.18426228651767e-5	1.10685390524269e-5	1.14477189488328e-5	1.10687435450783e-5	1.12264395398923e-5	1.10849123172408e-5	1.11722164181501e-5	1.14573383509505e-5	1.17424116132023e-5	1.1926891738205e-5	1.19971395980246e-5	1.1974434204423e-5	1.18879315282957e-5	1.17663756694342e-5	1.16362293692375e-5	1.15204608812222e-5	1.14367672274082e-5	1.13957504842835e-5
flux1:	0.701001021924939	1.09311753467727e-5	1.09526071174998e-5	1.09353801374518e-5	1.08825024547401e-5	1.08054095370609e-5	1.07211937668682e-5	1.06487820745613e-5	1.06049484443213e-5	1.06008574118278e-5	1.06395683570778e-5	1.07148202028295e-5	1.08114560543236e-5	1.09078003671281e-5	1.09799433381388e-5	1.1007252074199e-5	1.09778205995907e-5	1.08923447286739e-5	1.07652336717268e-5	1.06225842915978e-5	1.04977347516044e-5	1.04260710958517e-5	1.04405368980748e-5	1.05656700076205e-5	1.07992896169992e-5	1.10679452801095e-5	1.11982662498994e-5	1.11202226874387e-5	1.12873710162283e-5	1.1014343912595e-5	1.13202382588925e-5	1.05784837705598e-5	9.88767942737053e-6	1.02284356966636e-5	9.89113275640498e-6	1.00343257105016e-5	9.90736082458859e-6	9.98525027707896e-6	1.02408924660342e-5	1.04965958368891e-5	1.06615118081809e-5	1.07230261991077e-5	1.07003822677013e-5	1.06202299097103e-5	1.05088907550631e-5	1.03904813302649e-5	1.02857587049266e-5	1.02105531949321e-5	1.0174204004686e-5
flux1:	0.701263470828692	9.75444377054817e-6	9.76896359663053e-6	9.7504539192445e-6	9.70230559738616e-6	9.63466967795408e-6	9.56206162368954e-6	9.50023763016716e-6	9.463033103917e-6	9.45964762805132e-6	9.49264026451074e-6	9.55686189251037e-6	9.63966069981004e-6	9.72271031674744e-6	9.78551503040895e-6	9.81007834068339e-6	9.78565830538758e-6	9.71229173991044e-6	9.6020040814354e-6	9.4772929404668e-6	9.36741918384012e-6	9.30391254979282e-6	9.31655405330155e-6	9.42788798374506e-6	9.63647633019329e-6	9.87645174354874e-6	9.99187025418305e-6	9.92075830014694e-6	1.00716079441756e-5	9.82898319384557e-6	1.01035603887669e-5	9.44282168461235e-6	8.82703102911821e-6	9.13287456710215e-6	8.83301471185714e-6	8.9621981601686e-6	8.84779980414521e-6	8.91698685583282e-6	9.14549885685902e-6	9.37391828982336e-6	9.52056849205401e-6	9.5740135647716e-6	9.55166745454405e-6	9.47779514827543e-6	9.37637399015616e-6	9.26925004164332e-6	9.17505015107551e-6	9.10781599815253e-6	9.07568931771072e-6
flux1:	0.701525919732445	8.69385832209712e-6	8.70251717947247e-6	8.68348169628642e-6	8.64033850639803e-6	8.58193675187465e-6	8.52036404537367e-6	8.46847142915449e-6	8.43745617198447e-6	8.4347988103876e-6	8.46267683563229e-6	8.51700698341983e-6	8.58743745925343e-6	8.65867559463897e-6	8.71329492322761e-6	8.73565457367626e-6	8.71603806107533e-6	8.65386329802118e-6	8.55897439080729e-6	8.45057764004772e-6	8.35420360509393e-6	8.29786779255267e-6	8.30851124466022e-6	8.40695124696207e-6	8.5925224895437e-6	8.8063230513198e-6	8.90828615285447e-6	8.84349198136204e-6	8.97927599131873e-6	8.76433294502489e-6	9.01076211402308e-6	8.42294311921915e-6	7.87465005547131e-6	8.14877165723041e-6	7.88246927888433e-6	7.99830450651046e-6	7.89485192861953e-6	7.95605035398121e-6	8.15969566564098e-6	8.36288583065855e-6	8.49255542964918e-6	8.53855598386787e-6	8.51666415515176e-6	8.44888313942283e-6	8.3569369551021e-6	8.2605013578853e-6	8.17618541775435e-6	8.11634798511792e-6	8.08801209922162e-6
flux1:	0.701788368636199	7.73932779200978e-6	7.74324600853475e-6	7.72443357615902e-6	7.68650877810736e-6	7.63703071498521e-6	7.58583645172355e-6	7.5431573845862e-6	7.51785973496375e-6	7.51594304067326e-6	7.53930266351181e-6	7.58485103793283e-6	7.64431100163819e-6	7.70509892831079e-6	7.75251779966101e-6	7.77301784316581e-6	7.75778932969026e-6	7.70568795255501e-6	7.62459102302196e-6	7.5307334724005e-6	7.44627722096626e-6	7.39607417729162e-6	7.40452770731378e-6	7.49092907516306e-6	7.65534426892589e-6	7.84526027624896e-6	7.93513345230902e-6	7.87615773191672e-6	7.99800935069792e-6	7.80822304065731e-6	8.02931305524075e-6	7.50707165031651e-6	7.0194867452891e-6	7.26481597046264e-6	7.02857940191996e-6	7.13189793693035e-6	7.03814503440647e-6	7.09210220276754e-6	7.27309813627228e-6	7.45313275887698e-6	7.56714863594357e-6	7.60634403028857e-6	7.58504032259843e-6	7.52311090705565e-6	7.44012992665337e-6	7.35371829675977e-6	7.27859855417667e-6	7.22557035776201e-6	7.20062648479421e-6
flux1:	0.702050817539952	6.88166322018832e-6	6.88195741145779e-6	6.86405214740316e-6	6.83145765823238e-6	6.79048070843082e-6	6.74890581465226e-6	6.71464077870413e-6	6.69452630717153e-6	6.69330713338623e-6	6.71267884745586e-6	6.75046389218069e-6	6.80022668705491e-6	6.85177167322005e-6	6.89280536961368e-6	6.91162300633423e-6	6.90021873024369e-6	6.85695191223677e-6	6.78795196733115e-6	6.70680660401364e-6	6.63267518960892e-6	6.58759144024066e-6	6.59369203284884e-6	6.66888359631139e-6	6.81387842678686e-6	6.98202924519714e-6	7.06110518087173e-6	7.00752594052109e-6	7.11651698696909e-6	6.94953490685926e-6	7.1477929197217e-6	6.68449212578708e-6	6.25150257148517e-6	6.4707490717862e-6	6.26149155929955e-6	6.35326551875124e-6	6.26830490312856e-6	6.31580900807375e-6	6.47633136163511e-6	6.63531188805558e-6	6.7350622197049e-6	6.76813282878561e-6	6.74756089721286e-6	6.69123470706878e-6	6.6166957415791e-6	6.53963529198392e-6	6.47302920697152e-6	6.42624988365948e-6	6.40435322601558e-6
flux1:	0.702313266443705	6.11240650409321e-6	6.11011200443649e-6	6.0936730986656e-6	6.06637882689246e-6	6.03334440220608e-6	6.0005137588523e-6	5.97376926116493e-6	5.95822297147766e-6	5.95757621014404e-6	5.97339278200995e-6	6.00431177387626e-6	6.04550895652778e-6	6.08886900152748e-6	6.12419511755935e-6	6.14139953313843e-6	6.13318867027347e-6	6.09749454828538e-6	6.03891564028203e-6	5.96871310923943e-6	5.90340304116251e-6	5.86252769086647e-6	5.86618978523899e-6	5.93100473427272e-6	6.05822841313175e-6	6.20660879270786e-6	6.27611097797205e-6	6.22755652291638e-6	6.32472666597227e-6	6.17834056458086e-6	6.35601499029691e-6	5.94565330144251e-6	5.56175130717963e-6	5.75742920094945e-6	5.57244078569974e-6	5.65373014728125e-6	5.57692548446486e-6	5.61878892101559e-6	5.76094783923435e-6	5.90097536756466e-6	5.98789446475203e-6	6.01555960723802e-6	5.99587965697933e-6	5.94491517276136e-6	5.87830720955158e-6	5.80994982478976e-6	5.7512136615549e-6	5.71017620930862e-6	5.69105009697551e-6
flux1:	0.702575715347458	5.42368550691048e-6	5.41969060483867e-6	5.40510552267054e-6	5.38291324642189e-6	5.35711844583491e-6	5.3320440065284e-6	5.31183943335606e-6	5.30017018934839e-6	5.2998884469377e-6	5.31248225167806e-6	5.33731250455636e-6	5.37094647630827e-6	5.40706034196817e-6	5.43726854750915e-6	5.4528889557493e-6	5.44725628011833e-6	5.41794304268189e-6	5.36822700129927e-6	5.30735272546102e-6	5.24953469340071e-6	5.21212100265493e-6	5.21337335414058e-6	5.26867648572937e-6	5.37972940528033e-6	5.51024651869493e-6	5.57132591758416e-6	5.52745672747082e-6	5.61382885999013e-6	5.48594905894956e-6	5.64505937298924e-6	5.28219070585393e-6	4.94239113610162e-6	5.11682978519166e-6	4.95371925888003e-6	5.02560866553199e-6	4.9565067574132e-6	4.99353195894919e-6	5.11933044144652e-6	5.24245295653077e-6	5.31797944741829e-6	5.34097223201693e-6	5.32234721268575e-6	5.27650364272755e-6	5.2173292163434e-6	5.15705955476221e-6	5.1055994441044e-6	5.06985881853289e-6	5.0532968787907e-6
flux1:	0.702838164251212	4.80811190386783e-6	4.80311646660006e-6	4.79057951445036e-6	4.77312174232638e-6	4.7537349461738e-6	4.73534176443655e-6	4.72063892401948e-6	4.71210728908937e-6	4.71192510725381e-6	4.72155038431718e-6	4.74097362600359e-6	4.76794863383955e-6	4.79767644673489e-6	4.82331924388098e-6	4.83740446169865e-6	4.83381676648197e-6	4.80983380215037e-6	4.76761267412032e-6	4.71467410828881e-6	4.66324608774751e-6	4.62874399278009e-6	4.62774536019385e-6	4.67444771734764e-6	4.77090702829739e-6	4.88540032388303e-6	4.93912583510815e-6	4.89962370274911e-6	4.97620443815172e-6	4.86484304948965e-6	5.00720068247979e-6	4.68685630444889e-6	4.38661625443591e-6	4.54196251599665e-6	4.3985843760041e-6	4.46212258923776e-6	4.40036091522262e-6	4.43329835226666e-6	4.54458698190296e-6	4.65273771279774e-6	4.71825907196556e-6	4.73728811944443e-6	4.71985849158579e-6	4.67887721083696e-6	4.62663805020471e-6	4.57386308609988e-6	4.5291271894843e-6	4.4982922730344e-6	4.48414757481333e-6
flux1:	0.703100613154965	4.25872810073516e-6	4.25323270857286e-6	4.24275358611582e-6	4.22951999737496e-6	4.21562069219794e-6	4.20279397810918e-6	4.1925454213873e-6	4.18640909436446e-6	4.18604396492452e-6	4.19291420351687e-6	4.2075523312694e-6	4.22871044685459e-6	4.25287071695956e-6	4.27450130699679e-6	4.28715803624902e-6	4.28520272378439e-6	4.26567910587413e-6	4.22981112158149e-6	4.18366587321713e-6	4.13776728667875e-6	4.10582207196555e-6	4.10285222115093e-6	4.14190817709965e-6	4.22533468145345e-6	4.3255757881035e-6	4.37292122474373e-6	4.33748355344446e-6	4.4052514128314e-6	4.3085179990743e-6	4.43574310931887e-6	4.15336636020116e-6	3.88851781304863e-6	4.0267352636515e-6	3.90111814862796e-6	3.9572709375115e-6	3.90249655242699e-6	3.93200544006443e-6	4.03044582868647e-6	4.12538845006228e-6	4.18218634832671e-6	4.19789602327648e-6	4.18175344598924e-6	4.14533755498341e-6	4.09951514837522e-6	4.05364472812274e-6	4.01510395558859e-6	3.98881785931257e-6	3.97698169216941e-6
flux1:	0.703363062058718	3.76899885453732e-6	3.76332328400162e-6	3.75476257881659e-6	3.7451490840959e-6	3.73578521162348e-6	3.72743024881914e-6	3.72063700731417e-6	3.71620347231913e-6	3.71540234581338e-6	3.71973076635514e-6	3.73018065620395e-6	3.74633087949591e-6	3.76572349556555e-6	3.78391251153589e-6	3.7953165322262e-6	3.79470864723378e-6	3.77895663077318e-6	3.74852443344123e-6	3.70826935677242e-6	3.66725825391087e-6	3.63767873002134e-6	3.63310746185599e-6	3.66549426777219e-6	3.73741948927495e-6	3.82509469940302e-6	3.86692607430214e-6	3.83526327033139e-6	3.89514961730807e-6	3.81125927932437e-6	3.92479742963205e-6	3.67619795232504e-6	3.44290054532193e-6	3.56577039017589e-6	3.45606100101774e-6	3.50568391843335e-6	3.45749608689513e-6	3.48411670619704e-6	3.57116247438348e-6	3.65445531433618e-6	3.70366430816087e-6	3.71660387646671e-6	3.70177276074908e-6	3.66957386854177e-6	3.62961480150478e-6	3.59004314427154e-6	3.55716933194439e-6	3.53508517378293e-6	3.52546069075337e-6
flux1:	0.703625510962471	3.33283446172472e-6	3.32715812069578e-6	3.32028062786525e-6	3.31365064382667e-6	3.30790226226868e-6	3.30300557922808e-6	3.29877257588358e-6	3.29544721660032e-6	3.29402690737603e-6	3.29605896217465e-6	3.30291645001538e-6	3.3148491444296e-6	3.33025947312698e-6	3.34558903052795e-6	3.35597084467251e-6	3.3565324345922e-6	3.34402144474827e-6	3.31829939391251e-6	3.28322898855141e-6	3.24663197774826e-6	3.21933798953531e-6	3.21357984933633e-6	3.24026415101194e-6	3.30216163905401e-6	3.37884361006712e-6	3.41591047183528e-6	3.38774470264707e-6	3.44061347840118e-6	3.36790409089067e-6	3.46904524343014e-6	3.25037415024543e-6	3.04508973760951e-6	3.15421646804537e-6	3.05864755943705e-6	3.10247991781163e-6	3.06040286499849e-6	3.08454591572642e-6	3.16144485161652e-6	3.23443043527694e-6	3.27701796164382e-6	3.28762660901808e-6	3.27405911987024e-6	3.24567697377278e-6	3.21098979967908e-6	3.17708575715796e-6	3.14933530156798e-6	3.13109476218195e-6	3.12357167658149e-6
flux1:	0.703887959866225	2.94462749173715e-6	2.93904058986144e-6	2.93357413389234e-6	2.92931939149261e-6	2.92635625241117e-6	2.92403633626543e-6	2.92161459082434e-6	2.91893425492106e-6	2.91680672795416e-6	2.91683702472121e-6	2.92070459636425e-6	2.92918873701178e-6	2.94137381664018e-6	2.9544133985867e-6	2.96402578719518e-6	2.96564713852597e-6	2.95595925450118e-6	2.93436212898142e-6	2.90390990748051e-6	2.87135919703737e-6	2.84632175248973e-6	2.83978670332864e-6	2.86168548251812e-6	2.914934072294e-6	2.9820514578456e-6	3.01498501344526e-6	2.99004914928579e-6	3.03668092522254e-6	2.97363407517064e-6	3.06353439524602e-6	2.87127677538345e-6	2.69076236225286e-6	2.78758520327011e-6	2.70446950356315e-6	2.74314616768974e-6	2.70663150257849e-6	2.72858557197613e-6	2.79640129534475e-6	2.86022103451123e-6	2.89699087138624e-6	2.90560086166747e-6	2.89318668954227e-6	2.8681828812789e-6	2.83814895357821e-6	2.80925911728544e-6	2.78606734502702e-6	2.77128767038678e-6	2.76572351955519e-6
flux1:	0.704150408769978	2.59928479654456e-6	2.59383824315513e-6	2.58952575964435e-6	2.58711502526229e-6	2.58623768363615e-6	2.58577636327468e-6	2.58458460979969e-6	2.58223062791299e-6	2.57940861209328e-6	2.57777949554305e-6	2.57925729692664e-6	2.5850230874759e-6	2.59468564967247e-6	2.60595844770633e-6	2.61503674119266e-6	2.61763172967326e-6	2.61041196156006e-6	2.59243941486166e-6	2.56611748575495e-6	2.53729018811692e-6	2.51447749932071e-6	2.50752778046593e-6	2.5254720420211e-6	2.5713202149671e-6	2.63013369717977e-6	2.65945283536478e-6	2.63748901631676e-6	2.67857313916285e-6	2.62383269032484e-6	2.70353795021712e-6	2.53451556531041e-6	2.37582750708854e-6	2.4616368125582e-6	2.38938243095456e-6	2.42345679256324e-6	2.39190917691028e-6	2.41186331991139e-6	2.47151053505702e-6	2.52713873659198e-6	2.55875451455518e-6	2.56561016566697e-6	2.55419835834773e-6	2.53212121704427e-6	2.50611756708407e-6	2.48158209898648e-6	2.46237002169384e-6	2.45064234578469e-6	2.44685388131399e-6
flux1:	0.704412857673731	2.29224046482087e-6	2.28698453491564e-6	2.2836201081703e-6	2.28262792468506e-6	2.2832863362679e-6	2.2841366990063e-6	2.28375999186879e-6	2.28154970460164e-6	2.2781331048652e-6	2.27521698429917e-6	2.2748811980989e-6	2.27859430980978e-6	2.28635301643377e-6	2.2963027974275e-6	2.30502898763277e-6	2.30849627739985e-6	2.30340990483183e-6	2.28859956232447e-6	2.26594962266409e-6	2.24052173208945e-6	2.21986141521613e-6	2.21278238397422e-6	2.22749071587104e-6	2.26703029265414e-6	2.31862125568373e-6	2.34474581214747e-6	2.32550364704455e-6	2.36163986334473e-6	2.31402296913418e-6	2.38449126396427e-6	2.23586686756179e-6	2.09636768537973e-6	2.17232409732942e-6	2.10946252534523e-6	2.13943275443904e-6	2.11224852560301e-6	2.13032401216966e-6	2.18260909848077e-6	2.23089688873368e-6	2.25791815182819e-6	2.26320483122263e-6	2.25263211464765e-6	2.23304701683258e-6	2.21047606144945e-6	2.18965351003212e-6	2.17384506949011e-6	2.16474378774667e-6	2.16250944128129e-6
flux1:	0.704675306577484	2.01944210191922e-6	2.01444795702134e-6	2.01189225188133e-6	2.01200498293896e-6	2.01379387877137e-6	2.01556585433736e-6	2.01573379421347e-6	2.01359438639506e-6	2.00974229402497e-6	2.00591352379549e-6	2.00428898790428e-6	2.00652430440429e-6	2.01288880481589e-6	2.0218561835935e-6	2.03033565248946e-6	2.03453433319141e-6	2.03123990821871e-6	2.01913783983732e-6	1.99970202848583e-6	1.97732428579956e-6	1.95868696220048e-6	1.95167578114901e-6	1.96374217840762e-6	1.99789681479048e-6	2.04317143548297e-6	2.06644055831166e-6	2.04967535701597e-6	2.0813839087887e-6	2.03988134945057e-6	2.10200256476599e-6	1.97127809780938e-6	1.8486379593827e-6	1.91579157312865e-6	1.86100759014619e-6	1.88733898728016e-6	1.86394632867054e-6	1.88023035890004e-6	1.9258889117272e-6	1.96760772176183e-6	1.99052919448461e-6	1.99440485854659e-6	1.98452371830635e-6	1.9670419477899e-6	1.94736122710449e-6	1.92965637475378e-6	1.91670166266122e-6	1.90980189049603e-6	1.9088736959885e-6
flux1:	0.704937755481238	1.77731039623235e-6	1.7726733847117e-6	1.77084910704333e-6	1.77185078235772e-6	1.77448605195989e-6	1.77691527896504e-6	1.77746642795158e-6	1.7753982236867e-6	1.77129401518726e-6	1.7668979886114e-6	1.76443269924902e-6	1.76565490316441e-6	1.77101237279269e-6	1.77922617177854e-6	1.78748168765306e-6	1.79222523635694e-6	1.79036675147906e-6	1.78051852297289e-6	1.76383260071631e-6	1.74412932844732e-6	1.72733331510114e-6	1.7205049997673e-6	1.73040188697617e-6	1.75993209545805e-6	1.79963988702194e-6	1.82033249032406e-6	1.8058040971089e-6	1.83354143499984e-6	1.79730674807081e-6	1.85191671453283e-6	1.73692020745208e-6	1.62910762020967e-6	1.68841460359971e-6	1.64056833877203e-6	1.66370689150175e-6	1.64359769902645e-6	1.65817239748333e-6	1.6978971405361e-6	1.73377295136274e-6	1.75305821781153e-6	1.75568030981129e-6	1.74638072000579e-6	1.73068074383731e-6	1.71342619394671e-6	1.69831452225395e-6	1.68771327491739e-6	1.68261176202636e-6	1.68273319324901e-6
flux1:	0.705200204384991	1.56267849698736e-6	1.55850655158064e-6	1.55737894047853e-6	1.55912341540062e-6	1.56240715592291e-6	1.56531547450563e-6	1.56615655559662e-6	1.56419427225958e-6	1.56001191690608e-6	1.55533882958976e-6	1.55238677068819e-6	1.5529428048686e-6	1.55755926843899e-6	1.56514446132312e-6	1.57312740119165e-6	1.57819490214555e-6	1.57741146296279e-6	1.56937152494984e-6	1.55497716876048e-6	1.53756364039405e-6	1.52239567746383e-6	1.51580232439471e-6	1.52389642652158e-6	1.54941910629785e-6	1.58418184326427e-6	1.60253601423201e-6	1.59000874637028e-6	1.61418506737046e-6	1.58251439999371e-6	1.63040271110526e-6	1.52926223611632e-6	1.43452198174662e-6	1.48685691586638e-6	1.44499143315739e-6	1.46536675918079e-6	1.44811388383908e-6	1.46107582468497e-6	1.49553139632049e-6	1.52626432069834e-6	1.54236763043479e-6	1.54391009524286e-6	1.53513080516419e-6	1.5209679993432e-6	1.50576615411783e-6	1.49280970394219e-6	1.48412972700383e-6	1.48046423393646e-6	1.48138951748009e-6
flux1:	0.705462653288744	1.37272187164678e-6	1.36911530281929e-6	1.36866528049282e-6	1.37104324622921e-6	1.3748264261832e-6	1.37808288955287e-6	1.37915123991903e-6	1.37733097019983e-6	1.37320935123855e-6	1.36847814594267e-6	1.36529426461598e-6	1.36541942404422e-6	1.36945538157618e-6	1.37645506752535e-6	1.38406974207651e-6	1.38922928116772e-6	1.38917660699281e-6	1.38252967225533e-6	1.36999857363863e-6	1.35450877411507e-6	1.3407528080368e-6	1.33440955533216e-6	1.34098589327721e-6	1.36300348680998e-6	1.39334861181517e-6	1.40957740536572e-6	1.39882135934528e-6	1.41981624214401e-6	1.39212261783023e-6	1.43403434453861e-6	1.3451408621027e-6	1.26196072349482e-6	1.30812407676266e-6	1.27145613182228e-6	1.28947503468636e-6	1.27473302572033e-6	1.28620128450025e-6	1.31602587200626e-6	1.34229382784035e-6	1.35566737717782e-6	1.35632548518878e-6	1.34805355486136e-6	1.33525732493249e-6	1.32182467105449e-6	1.31067642523408e-6	1.30356322049612e-6	1.30102622460477e-6	1.3025369031791e-6
flux1:	0.705725102192497	1.20489037936075e-6	1.20192042684566e-6	1.20211852562749e-6	1.20502771924543e-6	1.2091785282729e-6	1.21266833779989e-6	1.21390410462029e-6	1.21224142492171e-6	1.20827077842245e-6	1.20362578786368e-6	1.20037370487773e-6	1.2002097761925e-6	1.20374639517395e-6	1.21015227561018e-6	1.21728663941421e-6	1.22232352319578e-6	1.22269950528281e-6	1.21708556166815e-6	1.2060462408823e-6	1.19216160324427e-6	1.1796269699963e-6	1.1735377433226e-6	1.1788260030817e-6	1.19775896541869e-6	1.22415129831066e-6	1.23845340205205e-6	1.22924705764541e-6	1.24742039231926e-6	1.22320682371176e-6	1.25983949633e-6	1.18180310190506e-6	1.10887365980052e-6	1.14959495521868e-6	1.11749087133931e-6	1.13352502675797e-6	1.12101671457715e-6	1.13113025874314e-6	1.15692705796052e-6	1.17937618961751e-6	1.19046399540955e-6	1.19044778054555e-6	1.18270784302857e-6	1.1711679574737e-6	1.15929864731044e-6	1.14969537097492e-6	1.14387157411702e-6	1.14221590228408e-6	1.14413156727877e-6
flux1:	0.705987551096251	1.05685245017484e-6	1.05454511733925e-6	1.05533283774741e-6	1.05865773602435e-6	1.06304112793407e-6	1.06664697396358e-6	1.06797839946817e-6	1.06645975061205e-6	1.06268104975633e-6	1.05820065012106e-6	1.05497070275085e-6	1.05459197291448e-6	1.05766209409773e-6	1.06344659135993e-6	1.07000193046975e-6	1.07474415631918e-6	1.0753107562116e-6	1.0704456414437e-6	1.06060452845495e-6	1.04807536321614e-6	1.03661715565301e-6	1.03079440557294e-6	1.0349923123688e-6	1.05120873119145e-6	1.07407544147244e-6	1.0866404250289e-6	1.07877415392024e-6	1.09447101621043e-6	1.07330656213325e-6	1.10530453891372e-6	1.03690991624719e-6	9.73083082256265e-7	1.00902119154847e-6	9.80963108891125e-7	9.95335498980563e-7	9.84829800569132e-7	9.93737263820056e-7	1.01606063823747e-6	1.03528789149074e-6	1.04451038043482e-6	1.04403003564178e-6	1.0368668981096e-6	1.0265130089724e-6	1.01605853826701e-6	1.00780454907727e-6	1.00306019847388e-6	1.00209626800623e-6	1.00427807462866e-6
flux1:	0.706250000000004	9.26457327778342e-7	9.24786747327805e-7	9.26069187015072e-7	9.29673256543604e-7	9.34143756355054e-7	9.37740549951797e-7	9.39082262723979e-7	9.3766848082581e-7	9.34083579526913e-7	9.29797536501423e-7	9.2663067850155e-7	9.26072307150627e-7	9.28690057674222e-7	9.33833629627965e-7	9.39746944269429e-7	9.44081945421778e-7	9.4467760748174e-7	9.40363252190098e-7	9.31514160370874e-7	9.20168439299967e-7	9.09695774841058e-7	9.04170727656807e-7	9.07460576843664e-7	9.21298281041373e-7	9.41044203792936e-7	9.52053179375998e-7	9.4533303651087e-7	9.58882732605741e-7	9.40384403056138e-7	9.68332966206512e-7	9.08499654738534e-7	8.52751502014766e-7	8.84493926968733e-7	8.60043347420723e-7	8.73017866533831e-7	8.64305522046676e-7	8.72151622351772e-7	8.91493330499561e-7	9.08027692459829e-7	9.15762768972212e-7	9.15010784811959e-7	9.08470038377573e-7	8.99249378863832e-7	8.90095158716798e-7	8.83041195637407e-7	8.79217756964392e-7	8.78804009562588e-7	8.81151371464532e-7
[truncated: 13 more columns]
