# Supplementary material for: Spatial Resolution and Refractive Index Contrast of Resonant Photonic Crystal Surfaces for Biosensing
Source: IEEE Photonics J. Author manuscript; Available in PMC 2015 Sep 7. (PMC4561521; doi:10.1109/JPHOT.2015.2435699)
Supplement: fig6_data [file NIHMS64775-supplement-fig6_data.gz › Volumes/graham/MacBook_backup/PhD_folder_2015_06_02/paper_improvements/IEEE_J_Photonics/final_files/data_files/fig6/meep_data/9/t.out]

-----------
Initializing structure...
Working in 2D dimensions.
Computational cell is 150 x 10 x 0 with resolution 25
     block, center = (0,-2.56637,0)
          size (150,4.86726,1e+20)
          axes (1,0,0), (0,1,0), (0,0,1)
          dielectric constant epsilon diagonal = (2.0736,2.0736,2.0736)
     block, center = (0,2.43363,0)
          size (150,5.13274,1e+20)
          axes (1,0,0), (0,1,0), (0,0,1)
          dielectric constant epsilon diagonal = (1.92932,1.92932,1.92932)
     block, center = (-37.5,0.309735,0)
          size (75,0.884956,1e+20)
          axes (1,0,0), (0,1,0), (0,0,1)
          dielectric constant epsilon diagonal = (2.0164,2.0164,2.0164)
     block, center = (74.5,0,0)
          size (0.65,0.265487,1e+20)
          axes (1,0,0), (0,1,0), (0,0,1)
          dielectric constant epsilon diagonal = (4,4,4)
     block, center = (73.5,0,0)
          size (0.65,0.265487,1e+20)
          axes (1,0,0), (0,1,0), (0,0,1)
          dielectric constant epsilon diagonal = (4,4,4)
     block, center = (72.5,0,0)
          size (0.65,0.265487,1e+20)
          axes (1,0,0), (0,1,0), (0,0,1)
          dielectric constant epsilon diagonal = (4,4,4)
     block, center = (71.5,0,0)
          size (0.65,0.265487,1e+20)
          axes (1,0,0), (0,1,0), (0,0,1)
          dielectric constant epsilon diagonal = (4,4,4)
     block, center = (70.5,0,0)
          size (0.65,0.265487,1e+20)
          axes (1,0,0), (0,1,0), (0,0,1)
          dielectric constant epsilon diagonal = (4,4,4)
     block, center = (69.5,0,0)
          size (0.65,0.265487,1e+20)
          axes (1,0,0), (0,1,0), (0,0,1)
          dielectric constant epsilon diagonal = (4,4,4)
     block, center = (68.5,0,0)
          size (0.65,0.265487,1e+20)
          axes (1,0,0), (0,1,0), (0,0,1)
          dielectric constant epsilon diagonal = (4,4,4)
     block, center = (67.5,0,0)
          size (0.65,0.265487,1e+20)
          axes (1,0,0), (0,1,0), (0,0,1)
          dielectric constant epsilon diagonal = (4,4,4)
     block, center = (66.5,0,0)
          size (0.65,0.265487,1e+20)
          axes (1,0,0), (0,1,0), (0,0,1)
          dielectric constant epsilon diagonal = (4,4,4)
     block, center = (65.5,0,0)
          size (0.65,0.265487,1e+20)
          axes (1,0,0), (0,1,0), (0,0,1)
          dielectric constant epsilon diagonal = (4,4,4)
     block, center = (64.5,0,0)
          size (0.65,0.265487,1e+20)
          axes (1,0,0), (0,1,0), (0,0,1)
          dielectric constant epsilon diagonal = (4,4,4)
     block, center = (63.5,0,0)
          size (0.65,0.265487,1e+20)
          axes (1,0,0), (0,1,0), (0,0,1)
          dielectric constant epsilon diagonal = (4,4,4)
     block, center = (62.5,0,0)
          size (0.65,0.265487,1e+20)
          axes (1,0,0), (0,1,0), (0,0,1)
          dielectric constant epsilon diagonal = (4,4,4)
     block, center = (61.5,0,0)
          size (0.65,0.265487,1e+20)
          axes (1,0,0), (0,1,0), (0,0,1)
          dielectric constant epsilon diagonal = (4,4,4)
     block, center = (60.5,0,0)
          size (0.65,0.265487,1e+20)
          axes (1,0,0), (0,1,0), (0,0,1)
          dielectric constant epsilon diagonal = (4,4,4)
     block, center = (59.5,0,0)
          size (0.65,0.265487,1e+20)
          axes (1,0,0), (0,1,0), (0,0,1)
          dielectric constant epsilon diagonal = (4,4,4)
     block, center = (58.5,0,0)
          size (0.65,0.265487,1e+20)
          axes (1,0,0), (0,1,0), (0,0,1)
          dielectric constant epsilon diagonal = (4,4,4)
     block, center = (57.5,0,0)
          size (0.65,0.265487,1e+20)
          axes (1,0,0), (0,1,0), (0,0,1)
          dielectric constant epsilon diagonal = (4,4,4)
     block, center = (56.5,0,0)
          size (0.65,0.265487,1e+20)
          axes (1,0,0), (0,1,0), (0,0,1)
          dielectric constant epsilon diagonal = (4,4,4)
     block, center = (55.5,0,0)
          size (0.65,0.265487,1e+20)
          axes (1,0,0), (0,1,0), (0,0,1)
          dielectric constant epsilon diagonal = (4,4,4)
     block, center = (54.5,0,0)
          size (0.65,0.265487,1e+20)
          axes (1,0,0), (0,1,0), (0,0,1)
          dielectric constant epsilon diagonal = (4,4,4)
     block, center = (53.5,0,0)
          size (0.65,0.265487,1e+20)
          axes (1,0,0), (0,1,0), (0,0,1)
          dielectric constant epsilon diagonal = (4,4,4)
     block, center = (52.5,0,0)
          size (0.65,0.265487,1e+20)
          axes (1,0,0), (0,1,0), (0,0,1)
          dielectric constant epsilon diagonal = (4,4,4)
     block, center = (51.5,0,0)
          size (0.65,0.265487,1e+20)
          axes (1,0,0), (0,1,0), (0,0,1)
          dielectric constant epsilon diagonal = (4,4,4)
     block, center = (50.5,0,0)
          size (0.65,0.265487,1e+20)
          axes (1,0,0), (0,1,0), (0,0,1)
          dielectric constant epsilon diagonal = (4,4,4)
     block, center = (49.5,0,0)
          size (0.65,0.265487,1e+20)
          axes (1,0,0), (0,1,0), (0,0,1)
          dielectric constant epsilon diagonal = (4,4,4)
     block, center = (48.5,0,0)
          size (0.65,0.265487,1e+20)
          axes (1,0,0), (0,1,0), (0,0,1)
          dielectric constant epsilon diagonal = (4,4,4)
     block, center = (47.5,0,0)
          size (0.65,0.265487,1e+20)
          axes (1,0,0), (0,1,0), (0,0,1)
          dielectric constant epsilon diagonal = (4,4,4)
     block, center = (46.5,0,0)
          size (0.65,0.265487,1e+20)
          axes (1,0,0), (0,1,0), (0,0,1)
          dielectric constant epsilon diagonal = (4,4,4)
     block, center = (45.5,0,0)
          size (0.65,0.265487,1e+20)
          axes (1,0,0), (0,1,0), (0,0,1)
          dielectric constant epsilon diagonal = (4,4,4)
     block, center = (44.5,0,0)
          size (0.65,0.265487,1e+20)
          axes (1,0,0), (0,1,0), (0,0,1)
          dielectric constant epsilon diagonal = (4,4,4)
     block, center = (43.5,0,0)
          size (0.65,0.265487,1e+20)
          axes (1,0,0), (0,1,0), (0,0,1)
          dielectric constant epsilon diagonal = (4,4,4)
     block, center = (42.5,0,0)
          size (0.65,0.265487,1e+20)
          axes (1,0,0), (0,1,0), (0,0,1)
          dielectric constant epsilon diagonal = (4,4,4)
     block, center = (41.5,0,0)
          size (0.65,0.265487,1e+20)
          axes (1,0,0), (0,1,0), (0,0,1)
          dielectric constant epsilon diagonal = (4,4,4)
     block, center = (40.5,0,0)
          size (0.65,0.265487,1e+20)
          axes (1,0,0), (0,1,0), (0,0,1)
          dielectric constant epsilon diagonal = (4,4,4)
     block, center = (39.5,0,0)
          size (0.65,0.265487,1e+20)
          axes (1,0,0), (0,1,0), (0,0,1)
          dielectric constant epsilon diagonal = (4,4,4)
     block, center = (38.5,0,0)
          size (0.65,0.265487,1e+20)
          axes (1,0,0), (0,1,0), (0,0,1)
          dielectric constant epsilon diagonal = (4,4,4)
     block, center = (37.5,0,0)
          size (0.65,0.265487,1e+20)
          axes (1,0,0), (0,1,0), (0,0,1)
          dielectric constant epsilon diagonal = (4,4,4)
     block, center = (36.5,0,0)
          size (0.65,0.265487,1e+20)
          axes (1,0,0), (0,1,0), (0,0,1)
          dielectric constant epsilon diagonal = (4,4,4)
     block, center = (35.5,0,0)
          size (0.65,0.265487,1e+20)
          axes (1,0,0), (0,1,0), (0,0,1)
          dielectric constant epsilon diagonal = (4,4,4)
     block, center = (34.5,0,0)
          size (0.65,0.265487,1e+20)
          axes (1,0,0), (0,1,0), (0,0,1)
          dielectric constant epsilon diagonal = (4,4,4)
     block, center = (33.5,0,0)
          size (0.65,0.265487,1e+20)
          axes (1,0,0), (0,1,0), (0,0,1)
          dielectric constant epsilon diagonal = (4,4,4)
     block, center = (32.5,0,0)
          size (0.65,0.265487,1e+20)
          axes (1,0,0), (0,1,0), (0,0,1)
          dielectric constant epsilon diagonal = (4,4,4)
     block, center = (31.5,0,0)
          size (0.65,0.265487,1e+20)
          axes (1,0,0), (0,1,0), (0,0,1)
          dielectric constant epsilon diagonal = (4,4,4)
     block, center = (30.5,0,0)
          size (0.65,0.265487,1e+20)
          axes (1,0,0), (0,1,0), (0,0,1)
          dielectric constant epsilon diagonal = (4,4,4)
     block, center = (29.5,0,0)
          size (0.65,0.265487,1e+20)
          axes (1,0,0), (0,1,0), (0,0,1)
          dielectric constant epsilon diagonal = (4,4,4)
     block, center = (28.5,0,0)
          size (0.65,0.265487,1e+20)
          axes (1,0,0), (0,1,0), (0,0,1)
          dielectric constant epsilon diagonal = (4,4,4)
     block, center = (27.5,0,0)
          size (0.65,0.265487,1e+20)
          axes (1,0,0), (0,1,0), (0,0,1)
          dielectric constant epsilon diagonal = (4,4,4)
     block, center = (26.5,0,0)
          size (0.65,0.265487,1e+20)
          axes (1,0,0), (0,1,0), (0,0,1)
          dielectric constant epsilon diagonal = (4,4,4)
     block, center = (25.5,0,0)
          size (0.65,0.265487,1e+20)
          axes (1,0,0), (0,1,0), (0,0,1)
          dielectric constant epsilon diagonal = (4,4,4)
     block, center = (24.5,0,0)
          size (0.65,0.265487,1e+20)
          axes (1,0,0), (0,1,0), (0,0,1)
          dielectric constant epsilon diagonal = (4,4,4)
     block, center = (23.5,0,0)
          size (0.65,0.265487,1e+20)
          axes (1,0,0), (0,1,0), (0,0,1)
          dielectric constant epsilon diagonal = (4,4,4)
     block, center = (22.5,0,0)
          size (0.65,0.265487,1e+20)
          axes (1,0,0), (0,1,0), (0,0,1)
          dielectric constant epsilon diagonal = (4,4,4)
     block, center = (21.5,0,0)
          size (0.65,0.265487,1e+20)
          axes (1,0,0), (0,1,0), (0,0,1)
          dielectric constant epsilon diagonal = (4,4,4)
     block, center = (20.5,0,0)
          size (0.65,0.265487,1e+20)
          axes (1,0,0), (0,1,0), (0,0,1)
          dielectric constant epsilon diagonal = (4,4,4)
     block, center = (19.5,0,0)
          size (0.65,0.265487,1e+20)
          axes (1,0,0), (0,1,0), (0,0,1)
          dielectric constant epsilon diagonal = (4,4,4)
     block, center = (18.5,0,0)
          size (0.65,0.265487,1e+20)
          axes (1,0,0), (0,1,0), (0,0,1)
          dielectric constant epsilon diagonal = (4,4,4)
     block, center = (17.5,0,0)
          size (0.65,0.265487,1e+20)
          axes (1,0,0), (0,1,0), (0,0,1)
          dielectric constant epsilon diagonal = (4,4,4)
     block, center = (16.5,0,0)
          size (0.65,0.265487,1e+20)
          axes (1,0,0), (0,1,0), (0,0,1)
          dielectric constant epsilon diagonal = (4,4,4)
     block, center = (15.5,0,0)
          size (0.65,0.265487,1e+20)
          axes (1,0,0), (0,1,0), (0,0,1)
          dielectric constant epsilon diagonal = (4,4,4)
     block, center = (14.5,0,0)
          size (0.65,0.265487,1e+20)
          axes (1,0,0), (0,1,0), (0,0,1)
          dielectric constant epsilon diagonal = (4,4,4)
     block, center = (13.5,0,0)
          size (0.65,0.265487,1e+20)
          axes (1,0,0), (0,1,0), (0,0,1)
          dielectric constant epsilon diagonal = (4,4,4)
     block, center = (12.5,0,0)
          size (0.65,0.265487,1e+20)
          axes (1,0,0), (0,1,0), (0,0,1)
          dielectric constant epsilon diagonal = (4,4,4)
     block, center = (11.5,0,0)
          size (0.65,0.265487,1e+20)
          axes (1,0,0), (0,1,0), (0,0,1)
          dielectric constant epsilon diagonal = (4,4,4)
     block, center = (10.5,0,0)
          size (0.65,0.265487,1e+20)
          axes (1,0,0), (0,1,0), (0,0,1)
          dielectric constant epsilon diagonal = (4,4,4)
     block, center = (9.5,0,0)
          size (0.65,0.265487,1e+20)
          axes (1,0,0), (0,1,0), (0,0,1)
          dielectric constant epsilon diagonal = (4,4,4)
     block, center = (8.5,0,0)
          size (0.65,0.265487,1e+20)
          axes (1,0,0), (0,1,0), (0,0,1)
          dielectric constant epsilon diagonal = (4,4,4)
     block, center = (7.5,0,0)
          size (0.65,0.265487,1e+20)
          axes (1,0,0), (0,1,0), (0,0,1)
          dielectric constant epsilon diagonal = (4,4,4)
     block, center = (6.5,0,0)
          size (0.65,0.265487,1e+20)
          axes (1,0,0), (0,1,0), (0,0,1)
          dielectric constant epsilon diagonal = (4,4,4)
     block, center = (5.5,0,0)
          size (0.65,0.265487,1e+20)
          axes (1,0,0), (0,1,0), (0,0,1)
          dielectric constant epsilon diagonal = (4,4,4)
     block, center = (4.5,0,0)
          size (0.65,0.265487,1e+20)
          axes (1,0,0), (0,1,0), (0,0,1)
          dielectric constant epsilon diagonal = (4,4,4)
     block, center = (3.5,0,0)
          size (0.65,0.265487,1e+20)
          axes (1,0,0), (0,1,0), (0,0,1)
          dielectric constant epsilon diagonal = (4,4,4)
     block, center = (2.5,0,0)
          size (0.65,0.265487,1e+20)
          axes (1,0,0), (0,1,0), (0,0,1)
          dielectric constant epsilon diagonal = (4,4,4)
     block, center = (1.5,0,0)
          size (0.65,0.265487,1e+20)
          axes (1,0,0), (0,1,0), (0,0,1)
          dielectric constant epsilon diagonal = (4,4,4)
     block, center = (0.5,0,0)
          size (0.65,0.265487,1e+20)
          axes (1,0,0), (0,1,0), (0,0,1)
          dielectric constant epsilon diagonal = (4,4,4)
     block, center = (-0.5,0,0)
          size (0.65,0.265487,1e+20)
          axes (1,0,0), (0,1,0), (0,0,1)
          dielectric constant epsilon diagonal = (4,4,4)
     block, center = (-1.5,0,0)
          size (0.65,0.265487,1e+20)
          axes (1,0,0), (0,1,0), (0,0,1)
          dielectric constant epsilon diagonal = (4,4,4)
     block, center = (-2.5,0,0)
          size (0.65,0.265487,1e+20)
          axes (1,0,0), (0,1,0), (0,0,1)
          dielectric constant epsilon diagonal = (4,4,4)
     block, center = (-3.5,0,0)
          size (0.65,0.265487,1e+20)
          axes (1,0,0), (0,1,0), (0,0,1)
          dielectric constant epsilon diagonal = (4,4,4)
     block, center = (-4.5,0,0)
          size (0.65,0.265487,1e+20)
          axes (1,0,0), (0,1,0), (0,0,1)
          dielectric constant epsilon diagonal = (4,4,4)
     block, center = (-5.5,0,0)
          size (0.65,0.265487,1e+20)
          axes (1,0,0), (0,1,0), (0,0,1)
          dielectric constant epsilon diagonal = (4,4,4)
     block, center = (-6.5,0,0)
          size (0.65,0.265487,1e+20)
          axes (1,0,0), (0,1,0), (0,0,1)
          dielectric constant epsilon diagonal = (4,4,4)
     block, center = (-7.5,0,0)
          size (0.65,0.265487,1e+20)
          axes (1,0,0), (0,1,0), (0,0,1)
          dielectric constant epsilon diagonal = (4,4,4)
     block, center = (-8.5,0,0)
          size (0.65,0.265487,1e+20)
          axes (1,0,0), (0,1,0), (0,0,1)
          dielectric constant epsilon diagonal = (4,4,4)
     block, center = (-9.5,0,0)
          size (0.65,0.265487,1e+20)
          axes (1,0,0), (0,1,0), (0,0,1)
          dielectric constant epsilon diagonal = (4,4,4)
     block, center = (-10.5,0,0)
          size (0.65,0.265487,1e+20)
          axes (1,0,0), (0,1,0), (0,0,1)
          dielectric constant epsilon diagonal = (4,4,4)
     block, center = (-11.5,0,0)
          size (0.65,0.265487,1e+20)
          axes (1,0,0), (0,1,0), (0,0,1)
          dielectric constant epsilon diagonal = (4,4,4)
     block, center = (-12.5,0,0)
          size (0.65,0.265487,1e+20)
          axes (1,0,0), (0,1,0), (0,0,1)
          dielectric constant epsilon diagonal = (4,4,4)
     block, center = (-13.5,0,0)
          size (0.65,0.265487,1e+20)
          axes (1,0,0), (0,1,0), (0,0,1)
          dielectric constant epsilon diagonal = (4,4,4)
     block, center = (-14.5,0,0)
          size (0.65,0.265487,1e+20)
          axes (1,0,0), (0,1,0), (0,0,1)
          dielectric constant epsilon diagonal = (4,4,4)
     block, center = (-15.5,0,0)
          size (0.65,0.265487,1e+20)
          axes (1,0,0), (0,1,0), (0,0,1)
          dielectric constant epsilon diagonal = (4,4,4)
     block, center = (-16.5,0,0)
          size (0.65,0.265487,1e+20)
          axes (1,0,0), (0,1,0), (0,0,1)
          dielectric constant epsilon diagonal = (4,4,4)
     block, center = (-17.5,0,0)
          size (0.65,0.265487,1e+20)
          axes (1,0,0), (0,1,0), (0,0,1)
          dielectric constant epsilon diagonal = (4,4,4)
     block, center = (-18.5,0,0)
          size (0.65,0.265487,1e+20)
          axes (1,0,0), (0,1,0), (0,0,1)
          dielectric constant epsilon diagonal = (4,4,4)
     block, center = (-19.5,0,0)
          size (0.65,0.265487,1e+20)
          axes (1,0,0), (0,1,0), (0,0,1)
          dielectric constant epsilon diagonal = (4,4,4)
     block, center = (-20.5,0,0)
          size (0.65,0.265487,1e+20)
          axes (1,0,0), (0,1,0), (0,0,1)
          dielectric constant epsilon diagonal = (4,4,4)
     block, center = (-21.5,0,0)
          size (0.65,0.265487,1e+20)
          axes (1,0,0), (0,1,0), (0,0,1)
          dielectric constant epsilon diagonal = (4,4,4)
     block, center = (-22.5,0,0)
          size (0.65,0.265487,1e+20)
          axes (1,0,0), (0,1,0), (0,0,1)
          dielectric constant epsilon diagonal = (4,4,4)
     block, center = (-23.5,0,0)
          size (0.65,0.265487,1e+20)
          axes (1,0,0), (0,1,0), (0,0,1)
          dielectric constant epsilon diagonal = (4,4,4)
     block, center = (-24.5,0,0)
          size (0.65,0.265487,1e+20)
          axes (1,0,0), (0,1,0), (0,0,1)
          dielectric constant epsilon diagonal = (4,4,4)
     block, center = (-25.5,0,0)
          size (0.65,0.265487,1e+20)
          axes (1,0,0), (0,1,0), (0,0,1)
          dielectric constant epsilon diagonal = (4,4,4)
     block, center = (-26.5,0,0)
          size (0.65,0.265487,1e+20)
          axes (1,0,0), (0,1,0), (0,0,1)
          dielectric constant epsilon diagonal = (4,4,4)
     block, center = (-27.5,0,0)
          size (0.65,0.265487,1e+20)
          axes (1,0,0), (0,1,0), (0,0,1)
          dielectric constant epsilon diagonal = (4,4,4)
     block, center = (-28.5,0,0)
          size (0.65,0.265487,1e+20)
          axes (1,0,0), (0,1,0), (0,0,1)
          dielectric constant epsilon diagonal = (4,4,4)
     block, center = (-29.5,0,0)
          size (0.65,0.265487,1e+20)
          axes (1,0,0), (0,1,0), (0,0,1)
          dielectric constant epsilon diagonal = (4,4,4)
     block, center = (-30.5,0,0)
          size (0.65,0.265487,1e+20)
          axes (1,0,0), (0,1,0), (0,0,1)
          dielectric constant epsilon diagonal = (4,4,4)
     block, center = (-31.5,0,0)
          size (0.65,0.265487,1e+20)
          axes (1,0,0), (0,1,0), (0,0,1)
          dielectric constant epsilon diagonal = (4,4,4)
     block, center = (-32.5,0,0)
          size (0.65,0.265487,1e+20)
          axes (1,0,0), (0,1,0), (0,0,1)
          dielectric constant epsilon diagonal = (4,4,4)
     block, center = (-33.5,0,0)
          size (0.65,0.265487,1e+20)
          axes (1,0,0), (0,1,0), (0,0,1)
          dielectric constant epsilon diagonal = (4,4,4)
     block, center = (-34.5,0,0)
          size (0.65,0.265487,1e+20)
          axes (1,0,0), (0,1,0), (0,0,1)
          dielectric constant epsilon diagonal = (4,4,4)
     block, center = (-35.5,0,0)
          size (0.65,0.265487,1e+20)
          axes (1,0,0), (0,1,0), (0,0,1)
          dielectric constant epsilon diagonal = (4,4,4)
     block, center = (-36.5,0,0)
          size (0.65,0.265487,1e+20)
          axes (1,0,0), (0,1,0), (0,0,1)
          dielectric constant epsilon diagonal = (4,4,4)
     block, center = (-37.5,0,0)
          size (0.65,0.265487,1e+20)
          axes (1,0,0), (0,1,0), (0,0,1)
          dielectric constant epsilon diagonal = (4,4,4)
     block, center = (-38.5,0,0)
          size (0.65,0.265487,1e+20)
          axes (1,0,0), (0,1,0), (0,0,1)
          dielectric constant epsilon diagonal = (4,4,4)
     block, center = (-39.5,0,0)
          size (0.65,0.265487,1e+20)
          axes (1,0,0), (0,1,0), (0,0,1)
          dielectric constant epsilon diagonal = (4,4,4)
     block, center = (-40.5,0,0)
          size (0.65,0.265487,1e+20)
          axes (1,0,0), (0,1,0), (0,0,1)
          dielectric constant epsilon diagonal = (4,4,4)
     block, center = (-41.5,0,0)
          size (0.65,0.265487,1e+20)
          axes (1,0,0), (0,1,0), (0,0,1)
          dielectric constant epsilon diagonal = (4,4,4)
     block, center = (-42.5,0,0)
          size (0.65,0.265487,1e+20)
          axes (1,0,0), (0,1,0), (0,0,1)
          dielectric constant epsilon diagonal = (4,4,4)
     block, center = (-43.5,0,0)
          size (0.65,0.265487,1e+20)
          axes (1,0,0), (0,1,0), (0,0,1)
          dielectric constant epsilon diagonal = (4,4,4)
     block, center = (-44.5,0,0)
          size (0.65,0.265487,1e+20)
          axes (1,0,0), (0,1,0), (0,0,1)
          dielectric constant epsilon diagonal = (4,4,4)
     block, center = (-45.5,0,0)
          size (0.65,0.265487,1e+20)
          axes (1,0,0), (0,1,0), (0,0,1)
          dielectric constant epsilon diagonal = (4,4,4)
     block, center = (-46.5,0,0)
          size (0.65,0.265487,1e+20)
          axes (1,0,0), (0,1,0), (0,0,1)
          dielectric constant epsilon diagonal = (4,4,4)
     block, center = (-47.5,0,0)
          size (0.65,0.265487,1e+20)
          axes (1,0,0), (0,1,0), (0,0,1)
          dielectric constant epsilon diagonal = (4,4,4)
     block, center = (-48.5,0,0)
          size (0.65,0.265487,1e+20)
          axes (1,0,0), (0,1,0), (0,0,1)
          dielectric constant epsilon diagonal = (4,4,4)
     block, center = (-49.5,0,0)
          size (0.65,0.265487,1e+20)
          axes (1,0,0), (0,1,0), (0,0,1)
          dielectric constant epsilon diagonal = (4,4,4)
     block, center = (-50.5,0,0)
          size (0.65,0.265487,1e+20)
          axes (1,0,0), (0,1,0), (0,0,1)
          dielectric constant epsilon diagonal = (4,4,4)
     block, center = (-51.5,0,0)
          size (0.65,0.265487,1e+20)
          axes (1,0,0), (0,1,0), (0,0,1)
          dielectric constant epsilon diagonal = (4,4,4)
     block, center = (-52.5,0,0)
          size (0.65,0.265487,1e+20)
          axes (1,0,0), (0,1,0), (0,0,1)
          dielectric constant epsilon diagonal = (4,4,4)
     block, center = (-53.5,0,0)
          size (0.65,0.265487,1e+20)
          axes (1,0,0), (0,1,0), (0,0,1)
          dielectric constant epsilon diagonal = (4,4,4)
     block, center = (-54.5,0,0)
          size (0.65,0.265487,1e+20)
          axes (1,0,0), (0,1,0), (0,0,1)
          dielectric constant epsilon diagonal = (4,4,4)
     block, center = (-55.5,0,0)
          size (0.65,0.265487,1e+20)
          axes (1,0,0), (0,1,0), (0,0,1)
          dielectric constant epsilon diagonal = (4,4,4)
     block, center = (-56.5,0,0)
          size (0.65,0.265487,1e+20)
          axes (1,0,0), (0,1,0), (0,0,1)
          dielectric constant epsilon diagonal = (4,4,4)
     block, center = (-57.5,0,0)
          size (0.65,0.265487,1e+20)
          axes (1,0,0), (0,1,0), (0,0,1)
          dielectric constant epsilon diagonal = (4,4,4)
     block, center = (-58.5,0,0)
          size (0.65,0.265487,1e+20)
          axes (1,0,0), (0,1,0), (0,0,1)
          dielectric constant epsilon diagonal = (4,4,4)
     block, center = (-59.5,0,0)
          size (0.65,0.265487,1e+20)
          axes (1,0,0), (0,1,0), (0,0,1)
          dielectric constant epsilon diagonal = (4,4,4)
     block, center = (-60.5,0,0)
          size (0.65,0.265487,1e+20)
          axes (1,0,0), (0,1,0), (0,0,1)
          dielectric constant epsilon diagonal = (4,4,4)
     block, center = (-61.5,0,0)
          size (0.65,0.265487,1e+20)
          axes (1,0,0), (0,1,0), (0,0,1)
          dielectric constant epsilon diagonal = (4,4,4)
     block, center = (-62.5,0,0)
          size (0.65,0.265487,1e+20)
          axes (1,0,0), (0,1,0), (0,0,1)
          dielectric constant epsilon diagonal = (4,4,4)
     block, center = (-63.5,0,0)
          size (0.65,0.265487,1e+20)
          axes (1,0,0), (0,1,0), (0,0,1)
          dielectric constant epsilon diagonal = (4,4,4)
     block, center = (-64.5,0,0)
          size (0.65,0.265487,1e+20)
          axes (1,0,0), (0,1,0), (0,0,1)
          dielectric constant epsilon diagonal = (4,4,4)
     block, center = (-65.5,0,0)
          size (0.65,0.265487,1e+20)
          axes (1,0,0), (0,1,0), (0,0,1)
          dielectric constant epsilon diagonal = (4,4,4)
     block, center = (-66.5,0,0)
          size (0.65,0.265487,1e+20)
          axes (1,0,0), (0,1,0), (0,0,1)
          dielectric constant epsilon diagonal = (4,4,4)
     block, center = (-67.5,0,0)
          size (0.65,0.265487,1e+20)
          axes (1,0,0), (0,1,0), (0,0,1)
          dielectric constant epsilon diagonal = (4,4,4)
     block, center = (-68.5,0,0)
          size (0.65,0.265487,1e+20)
          axes (1,0,0), (0,1,0), (0,0,1)
          dielectric constant epsilon diagonal = (4,4,4)
     block, center = (-69.5,0,0)
          size (0.65,0.265487,1e+20)
          axes (1,0,0), (0,1,0), (0,0,1)
          dielectric constant epsilon diagonal = (4,4,4)
     block, center = (-70.5,0,0)
          size (0.65,0.265487,1e+20)
          axes (1,0,0), (0,1,0), (0,0,1)
          dielectric constant epsilon diagonal = (4,4,4)
     block, center = (-71.5,0,0)
          size (0.65,0.265487,1e+20)
          axes (1,0,0), (0,1,0), (0,0,1)
          dielectric constant epsilon diagonal = (4,4,4)
     block, center = (-72.5,0,0)
          size (0.65,0.265487,1e+20)
          axes (1,0,0), (0,1,0), (0,0,1)
          dielectric constant epsilon diagonal = (4,4,4)
     block, center = (-73.5,0,0)
          size (0.65,0.265487,1e+20)
          axes (1,0,0), (0,1,0), (0,0,1)
          dielectric constant epsilon diagonal = (4,4,4)
     block, center = (-74.5,0,0)
          size (0.65,0.265487,1e+20)
          axes (1,0,0), (0,1,0), (0,0,1)
          dielectric constant epsilon diagonal = (4,4,4)
time for set_epsilon = 12.5529 s
-----------
Meep: using output directory "t-out"
creating output file "t-out/eps-000000.00.h5"...
Meep progress: 1.66/377.433631896973 = 0.4% done in 4.0s, 908.6s to go
on time step 86 (time=1.72), 0.0465185 s/step
Meep progress: 3.6/377.433631896973 = 1.0% done in 8.0s, 833.8s to go
on time step 183 (time=3.66), 0.0413415 s/step
Meep progress: 5.24/377.433631896973 = 1.4% done in 12.1s, 857.3s to go
on time step 265 (time=5.3), 0.0493031 s/step
Meep progress: 6.78/377.433631896973 = 1.8% done in 16.1s, 881.8s to go
on time step 341 (time=6.82), 0.0529714 s/step
Meep progress: 8.46/377.433631896973 = 2.2% done in 20.2s, 879.7s to go
on time step 425 (time=8.5), 0.0479626 s/step
Meep progress: 10.1/377.433631896973 = 2.7% done in 24.2s, 879.5s to go
on time step 507 (time=10.14), 0.0489301 s/step
Meep progress: 11.82/377.433631896973 = 3.1% done in 28.2s, 872.7s to go
on time step 593 (time=11.86), 0.0468554 s/step
Meep progress: 13.38/377.433631896973 = 3.5% done in 32.2s, 877.3s to go
on time step 671 (time=13.42), 0.0517283 s/step
Meep progress: 15.14/377.433631896973 = 4.0% done in 36.3s, 867.7s to go
on time step 759 (time=15.18), 0.0455776 s/step
Meep progress: 16.62/377.433631896973 = 4.4% done in 40.3s, 874.1s to go
on time step 833 (time=16.66), 0.0546825 s/step
Meep progress: 18.1/377.433631896973 = 4.8% done in 44.3s, 878.8s to go
on time step 908 (time=18.16), 0.0538198 s/step
Meep progress: 19.48/377.433631896973 = 5.2% done in 48.3s, 887.5s to go
on time step 977 (time=19.54), 0.0586615 s/step
Meep progress: 20.88/377.433631896973 = 5.5% done in 52.3s, 893.8s to go
on time step 1047 (time=20.94), 0.0577051 s/step
Meep progress: 22.28/377.433631896973 = 5.9% done in 56.4s, 899.1s to go
on time step 1116 (time=22.32), 0.0580816 s/step
Meep progress: 23.62/377.433631896973 = 6.3% done in 60.4s, 905.3s to go
on time step 1183 (time=23.66), 0.0602057 s/step
Meep progress: 25.04/377.433631896973 = 6.6% done in 64.5s, 907.1s to go
on time step 1254 (time=25.08), 0.0565816 s/step
Meep progress: 26.38/377.433631896973 = 7.0% done in 68.5s, 911.0s to go
on time step 1321 (time=26.42), 0.0597622 s/step
Meep progress: 27.72/377.433631896973 = 7.3% done in 72.5s, 914.6s to go
on time step 1388 (time=27.76), 0.0601765 s/step
Meep progress: 29.06/377.433631896973 = 7.7% done in 76.5s, 917.3s to go
on time step 1455 (time=29.1), 0.0602192 s/step
Meep progress: 30.5/377.433631896973 = 8.1% done in 80.6s, 916.3s to go
on time step 1527 (time=30.54), 0.0556801 s/step
Meep progress: 31.92/377.433631896973 = 8.5% done in 84.6s, 915.6s to go
on time step 1598 (time=31.96), 0.0568001 s/step
Meep progress: 33.32/377.433631896973 = 8.8% done in 88.6s, 914.9s to go
on time step 1668 (time=33.36), 0.0574594 s/step
Meep progress: 34.7/377.433631896973 = 9.2% done in 92.6s, 915.0s to go
on time step 1737 (time=34.74), 0.0583135 s/step
Meep progress: 36.34/377.433631896973 = 9.6% done in 96.6s, 907.1s to go
on time step 1819 (time=36.38), 0.04934 s/step
Meep progress: 37.8/377.433631896973 = 10.0% done in 100.7s, 904.4s to go
on time step 1893 (time=37.86), 0.0543587 s/step
Meep progress: 39.3/377.433631896973 = 10.4% done in 104.7s, 900.9s to go
on time step 1967 (time=39.34), 0.0542782 s/step
Meep progress: 40.84/377.433631896973 = 10.8% done in 108.7s, 896.1s to go
on time step 2044 (time=40.88), 0.0522952 s/step
Meep progress: 42.4/377.433631896973 = 11.2% done in 112.7s, 890.9s to go
on time step 2123 (time=42.46), 0.051074 s/step
Meep progress: 43.98/377.433631896973 = 11.7% done in 116.8s, 885.3s to go
on time step 2202 (time=44.04), 0.0513172 s/step
Meep progress: 45.56/377.433631896973 = 12.1% done in 120.8s, 880.0s to go
on time step 2281 (time=45.62), 0.0508353 s/step
Meep progress: 47.18/377.433631896973 = 12.5% done in 124.9s, 874.0s to go
on time step 2361 (time=47.22), 0.0503515 s/step
Meep progress: 48.78/377.433631896973 = 12.9% done in 128.9s, 868.3s to go
on time step 2442 (time=48.84), 0.0499329 s/step
Meep progress: 50.32/377.433631896973 = 13.3% done in 132.9s, 864.0s to go
on time step 2519 (time=50.38), 0.0524273 s/step
Meep progress: 51.96/377.433631896973 = 13.8% done in 136.9s, 857.7s to go
on time step 2601 (time=52.02), 0.0488409 s/step
Meep progress: 53.54/377.433631896973 = 14.2% done in 141.0s, 852.7s to go
on time step 2680 (time=53.6), 0.0509605 s/step
Meep progress: 55.3/377.433631896973 = 14.7% done in 145.0s, 844.7s to go
on time step 2767 (time=55.34), 0.0460027 s/step
Meep progress: 56.88/377.433631896973 = 15.1% done in 149.0s, 839.9s to go
on time step 2846 (time=56.92), 0.0509992 s/step
Meep progress: 58.6/377.433631896973 = 15.5% done in 153.1s, 832.8s to go
on time step 2932 (time=58.64), 0.0470088 s/step
Meep progress: 60.08/377.433631896973 = 15.9% done in 157.1s, 829.8s to go
on time step 3006 (time=60.12), 0.0547903 s/step
Meep progress: 61.36/377.433631896973 = 16.3% done in 161.1s, 829.9s to go
on time step 3070 (time=61.4), 0.0630192 s/step
Meep progress: 62.64/377.433631896973 = 16.6% done in 165.1s, 829.8s to go
on time step 3135 (time=62.7), 0.0623682 s/step
Meep progress: 63.88/377.433631896973 = 16.9% done in 169.2s, 830.4s to go
on time step 3197 (time=63.94), 0.0655178 s/step
Meep progress: 65.2/377.433631896973 = 17.3% done in 173.2s, 829.3s to go
on time step 3263 (time=65.26), 0.0607536 s/step
Meep progress: 66.5/377.433631896973 = 17.6% done in 177.2s, 828.7s to go
on time step 3328 (time=66.56), 0.0619054 s/step
Meep progress: 67.92/377.433631896973 = 18.0% done in 181.2s, 825.9s to go
on time step 3399 (time=67.98), 0.0569937 s/step
Meep progress: 69.46/377.433631896973 = 18.4% done in 185.3s, 821.6s to go
on time step 3475 (time=69.5), 0.0526325 s/step
Meep progress: 70.82/377.433631896973 = 18.8% done in 189.3s, 819.6s to go
on time step 3544 (time=70.88), 0.0583378 s/step
Meep progress: 72.24/377.433631896973 = 19.1% done in 193.4s, 816.9s to go
on time step 3614 (time=72.28), 0.0573793 s/step
Meep progress: 73.52/377.433631896973 = 19.5% done in 197.4s, 815.9s to go
on time step 3679 (time=73.58), 0.0623229 s/step
Meep progress: 74.84/377.433631896973 = 19.8% done in 201.4s, 814.2s to go
on time step 3746 (time=74.92), 0.0605319 s/step
Meep progress: 76.2/377.433631896973 = 20.2% done in 205.4s, 811.9s to go
on time step 3814 (time=76.28), 0.0589988 s/step
Meep progress: 77.6/377.433631896973 = 20.6% done in 209.4s, 809.2s to go
on time step 3883 (time=77.66), 0.0580181 s/step
Meep progress: 78.94/377.433631896973 = 20.9% done in 213.5s, 807.2s to go
on time step 3950 (time=79), 0.0601692 s/step
Meep progress: 80.32/377.433631896973 = 21.3% done in 217.5s, 804.6s to go
on time step 4019 (time=80.38), 0.0585163 s/step
Meep progress: 81.72/377.433631896973 = 21.7% done in 221.5s, 801.7s to go
on time step 4089 (time=81.78), 0.0574844 s/step
Meep progress: 83.08/377.433631896973 = 22.0% done in 225.6s, 799.1s to go
on time step 4157 (time=83.14), 0.0591911 s/step
Meep progress: 84.48/377.433631896973 = 22.4% done in 229.6s, 796.1s to go
on time step 4227 (time=84.54), 0.0573131 s/step
Meep progress: 85.86/377.433631896973 = 22.7% done in 233.6s, 793.3s to go
on time step 4296 (time=85.92), 0.0584402 s/step
Meep progress: 87.24/377.433631896973 = 23.1% done in 237.6s, 790.4s to go
on time step 4366 (time=87.32), 0.0578363 s/step
Meep progress: 88.66/377.433631896973 = 23.5% done in 241.7s, 787.1s to go
on time step 4436 (time=88.72), 0.05739 s/step
Meep progress: 90.0/377.433631896973 = 23.8% done in 245.7s, 784.6s to go
on time step 4503 (time=90.06), 0.0598291 s/step
Meep progress: 91.38/377.433631896973 = 24.2% done in 249.7s, 781.8s to go
on time step 4572 (time=91.44), 0.0587751 s/step
Meep progress: 92.82/377.433631896973 = 24.6% done in 253.8s, 778.1s to go
on time step 4644 (time=92.88), 0.0560594 s/step
Meep progress: 94.22/377.433631896973 = 25.0% done in 257.8s, 775.0s to go
on time step 4714 (time=94.28), 0.057704 s/step
Meep progress: 95.62/377.433631896973 = 25.3% done in 261.8s, 771.7s to go
on time step 4784 (time=95.68), 0.0575155 s/step
Meep progress: 97.04/377.433631896973 = 25.7% done in 265.9s, 768.3s to go
on time step 4855 (time=97.1), 0.0570512 s/step
Meep progress: 98.42/377.433631896973 = 26.1% done in 269.9s, 765.2s to go
on time step 4924 (time=98.48), 0.0587785 s/step
Meep progress: 99.8/377.433631896973 = 26.4% done in 274.0s, 762.2s to go
on time step 4993 (time=99.86), 0.0583821 s/step
Meep progress: 101.16/377.433631896973 = 26.8% done in 278.0s, 759.3s to go
on time step 5061 (time=101.22), 0.0596201 s/step
Meep progress: 102.56/377.433631896973 = 27.2% done in 282.1s, 756.0s to go
on time step 5131 (time=102.62), 0.0578216 s/step
Meep progress: 104.02/377.433631896973 = 27.6% done in 286.1s, 752.1s to go
on time step 5203 (time=104.06), 0.055678 s/step
Meep progress: 105.4/377.433631896973 = 27.9% done in 290.1s, 748.8s to go
on time step 5272 (time=105.44), 0.0580363 s/step
Meep progress: 106.78/377.433631896973 = 28.3% done in 294.2s, 745.6s to go
on time step 5341 (time=106.82), 0.0581307 s/step
Meep progress: 108.16/377.433631896973 = 28.7% done in 298.2s, 742.4s to go
on time step 5410 (time=108.2), 0.0582737 s/step
Meep progress: 109.58/377.433631896973 = 29.0% done in 302.2s, 738.7s to go
on time step 5481 (time=109.62), 0.0566141 s/step
Meep progress: 111.2/377.433631896973 = 29.5% done in 306.2s, 733.1s to go
on time step 5563 (time=111.26), 0.0489895 s/step
Meep progress: 112.64/377.433631896973 = 29.8% done in 310.2s, 729.3s to go
on time step 5634 (time=112.68), 0.0567327 s/step
Meep progress: 114.08/377.433631896973 = 30.2% done in 314.3s, 725.5s to go
on time step 5706 (time=114.12), 0.0560227 s/step
Meep progress: 115.54/377.433631896973 = 30.6% done in 318.3s, 721.4s to go
on time step 5780 (time=115.6), 0.0547287 s/step
Meep progress: 116.94/377.433631896973 = 31.0% done in 322.3s, 718.0s to go
on time step 5850 (time=117), 0.0579395 s/step
Meep progress: 118.34/377.433631896973 = 31.4% done in 326.4s, 714.5s to go
on time step 5920 (time=118.4), 0.0577382 s/step
Meep progress: 119.94/377.433631896973 = 31.8% done in 330.4s, 709.3s to go
on time step 6001 (time=120.02), 0.0498912 s/step
Meep progress: 121.46/377.433631896973 = 32.2% done in 334.4s, 704.7s to go
on time step 6077 (time=121.54), 0.0530456 s/step
Meep progress: 122.86/377.433631896973 = 32.6% done in 338.4s, 701.2s to go
on time step 6147 (time=122.94), 0.057451 s/step
Meep progress: 124.38/377.433631896973 = 33.0% done in 342.4s, 696.7s to go
on time step 6224 (time=124.48), 0.0523318 s/step
Meep progress: 125.98/377.433631896973 = 33.4% done in 346.5s, 691.5s to go
on time step 6303 (time=126.06), 0.0509468 s/step
Meep progress: 127.54/377.433631896973 = 33.8% done in 350.5s, 686.7s to go
on time step 6383 (time=127.66), 0.0504441 s/step
Meep progress: 129.06/377.433631896973 = 34.2% done in 354.5s, 682.3s to go
on time step 6457 (time=129.14), 0.0543974 s/step
Meep progress: 130.38/377.433631896973 = 34.5% done in 358.6s, 679.5s to go
on time step 6522 (time=130.44), 0.0617043 s/step
Meep progress: 131.84/377.433631896973 = 34.9% done in 362.6s, 675.5s to go
on time step 6595 (time=131.9), 0.05516 s/step
Meep progress: 133.24/377.433631896973 = 35.3% done in 366.7s, 672.0s to go
on time step 6665 (time=133.3), 0.0576296 s/step
Meep progress: 134.72/377.433631896973 = 35.7% done in 370.7s, 667.9s to go
on time step 6739 (time=134.78), 0.0547005 s/step
Meep progress: 136.18/377.433631896973 = 36.1% done in 374.7s, 663.9s to go
on time step 6812 (time=136.24), 0.0553126 s/step
Meep progress: 137.62/377.433631896973 = 36.5% done in 378.8s, 660.0s to go
on time step 6884 (time=137.68), 0.0559494 s/step
Meep progress: 139.12/377.433631896973 = 36.9% done in 382.8s, 655.7s to go
on time step 6959 (time=139.18), 0.0537877 s/step
Meep progress: 140.66/377.433631896973 = 37.3% done in 386.8s, 651.1s to go
on time step 7038 (time=140.76), 0.0509954 s/step
Meep progress: 142.28/377.433631896973 = 37.7% done in 390.8s, 645.9s to go
on time step 7118 (time=142.36), 0.0500862 s/step
Meep progress: 144.06/377.433631896973 = 38.2% done in 394.8s, 639.6s to go
on time step 7207 (time=144.14), 0.0452207 s/step
Meep progress: 145.68/377.433631896973 = 38.6% done in 398.9s, 634.6s to go
on time step 7288 (time=145.76), 0.0496413 s/step
Meep progress: 147.38/377.433631896973 = 39.0% done in 402.9s, 628.9s to go
on time step 7372 (time=147.44), 0.0478381 s/step
Meep progress: 149.02/377.433631896973 = 39.5% done in 406.9s, 623.7s to go
on time step 7454 (time=149.08), 0.0492661 s/step
Meep progress: 150.68/377.433631896973 = 39.9% done in 410.9s, 618.4s to go
on time step 7538 (time=150.76), 0.0480319 s/step
Meep progress: 152.3/377.433631896973 = 40.4% done in 415.0s, 613.4s to go
on time step 7620 (time=152.4), 0.0492737 s/step
Meep progress: 153.9/377.433631896973 = 40.8% done in 419.0s, 608.5s to go
on time step 7700 (time=154), 0.050258 s/step
Meep progress: 155.62/377.433631896973 = 41.2% done in 423.0s, 603.0s to go
on time step 7785 (time=155.7), 0.0472924 s/step
Meep progress: 157.28/377.433631896973 = 41.7% done in 427.1s, 597.8s to go
on time step 7868 (time=157.36), 0.0484001 s/step
Meep progress: 158.92/377.433631896973 = 42.1% done in 431.1s, 592.8s to go
on time step 7949 (time=158.98), 0.0495534 s/step
Meep progress: 160.5/377.433631896973 = 42.5% done in 435.1s, 588.1s to go
on time step 8029 (time=160.58), 0.0504699 s/step
Meep progress: 162.12/377.433631896973 = 43.0% done in 439.1s, 583.2s to go
on time step 8109 (time=162.18), 0.0502452 s/step
Meep progress: 163.84/377.433631896973 = 43.4% done in 443.2s, 577.8s to go
on time step 8194 (time=163.88), 0.0470959 s/step
Meep progress: 165.46/377.433631896973 = 43.8% done in 447.2s, 572.9s to go
on time step 8275 (time=165.5), 0.0497124 s/step
Meep progress: 166.88/377.433631896973 = 44.2% done in 451.2s, 569.3s to go
on time step 8347 (time=166.94), 0.0560751 s/step
Meep progress: 168.34/377.433631896973 = 44.6% done in 455.2s, 565.4s to go
on time step 8420 (time=168.4), 0.0548013 s/step
Meep progress: 169.84/377.433631896973 = 45.0% done in 459.3s, 561.4s to go
on time step 8494 (time=169.88), 0.0541476 s/step
Meep progress: 171.34/377.433631896973 = 45.4% done in 463.3s, 557.3s to go
on time step 8569 (time=171.38), 0.0537229 s/step
Meep progress: 172.8/377.433631896973 = 45.8% done in 467.3s, 553.4s to go
on time step 8642 (time=172.84), 0.0552992 s/step
Meep progress: 174.28/377.433631896973 = 46.2% done in 471.4s, 549.5s to go
on time step 8716 (time=174.32), 0.0544795 s/step
Meep progress: 175.74/377.433631896973 = 46.6% done in 475.4s, 545.6s to go
on time step 8789 (time=175.78), 0.0550052 s/step
Meep progress: 177.18/377.433631896973 = 46.9% done in 479.4s, 541.9s to go
on time step 8861 (time=177.22), 0.0559413 s/step
Meep progress: 178.66/377.433631896973 = 47.3% done in 483.4s, 537.9s to go
on time step 8935 (time=178.7), 0.0543773 s/step
Meep progress: 180.1/377.433631896973 = 47.7% done in 487.5s, 534.1s to go
on time step 9007 (time=180.14), 0.0559568 s/step
Meep progress: 181.36/377.433631896973 = 48.1% done in 491.5s, 531.4s to go
on time step 9070 (time=181.4), 0.064402 s/step
Meep progress: 182.76/377.433631896973 = 48.4% done in 495.5s, 527.8s to go
on time step 9141 (time=182.82), 0.0570514 s/step
Meep progress: 184.16/377.433631896973 = 48.8% done in 499.5s, 524.2s to go
on time step 9212 (time=184.24), 0.0570887 s/step
Meep progress: 185.56/377.433631896973 = 49.2% done in 503.6s, 520.7s to go
on time step 9281 (time=185.62), 0.0581567 s/step
Meep progress: 187.0/377.433631896973 = 49.5% done in 507.6s, 516.9s to go
on time step 9353 (time=187.06), 0.0558281 s/step
Meep progress: 188.4/377.433631896973 = 49.9% done in 511.6s, 513.4s to go
on time step 9423 (time=188.46), 0.0575762 s/step
Meep progress: 189.82/377.433631896973 = 50.3% done in 515.7s, 509.7s to go
on time step 9494 (time=189.88), 0.056863 s/step
Meep progress: 191.22/377.433631896973 = 50.7% done in 519.7s, 506.1s to go
on time step 9564 (time=191.28), 0.0573553 s/step
Meep progress: 192.68/377.433631896973 = 51.1% done in 523.7s, 502.2s to go
on time step 9637 (time=192.74), 0.0551788 s/step
Meep progress: 194.12/377.433631896973 = 51.4% done in 527.8s, 498.4s to go
on time step 9709 (time=194.18), 0.0559489 s/step
Meep progress: 195.54/377.433631896973 = 51.8% done in 531.8s, 494.7s to go
on time step 9779 (time=195.58), 0.057232 s/step
Meep progress: 197.0/377.433631896973 = 52.2% done in 535.8s, 490.8s to go
on time step 9852 (time=197.04), 0.0550469 s/step
Meep progress: 198.42/377.433631896973 = 52.6% done in 539.8s, 487.0s to go
on time step 9923 (time=198.46), 0.0564622 s/step
Meep progress: 199.92/377.433631896973 = 53.0% done in 543.9s, 482.9s to go
on time step 9998 (time=199.96), 0.0538058 s/step
Meep progress: 201.34/377.433631896973 = 53.3% done in 547.9s, 479.2s to go
on time step 10069 (time=201.38), 0.0565907 s/step
Meep progress: 202.8/377.433631896973 = 53.7% done in 551.9s, 475.3s to go
on time step 10142 (time=202.84), 0.0552177 s/step
Meep progress: 204.22/377.433631896973 = 54.1% done in 556.0s, 471.6s to go
on time step 10213 (time=204.26), 0.0567911 s/step
Meep progress: 205.64/377.433631896973 = 54.5% done in 560.0s, 467.8s to go
on time step 10284 (time=205.68), 0.056569 s/step
Meep progress: 207.1/377.433631896973 = 54.9% done in 564.0s, 463.9s to go
on time step 10357 (time=207.14), 0.0553402 s/step
Meep progress: 208.54/377.433631896973 = 55.3% done in 568.0s, 460.0s to go
on time step 10429 (time=208.58), 0.0557207 s/step
Meep progress: 210.04/377.433631896973 = 55.6% done in 572.1s, 455.9s to go
on time step 10504 (time=210.08), 0.0539213 s/step
Meep progress: 211.5/377.433631896973 = 56.0% done in 576.1s, 452.0s to go
on time step 10577 (time=211.54), 0.0555038 s/step
Meep progress: 212.96/377.433631896973 = 56.4% done in 580.2s, 448.1s to go
on time step 10650 (time=213), 0.0552605 s/step
Meep progress: 214.4/377.433631896973 = 56.8% done in 584.2s, 444.2s to go
on time step 10722 (time=214.44), 0.0558147 s/step
Meep progress: 215.94/377.433631896973 = 57.2% done in 588.2s, 439.9s to go
on time step 10798 (time=215.96), 0.0527716 s/step
Meep progress: 217.3/377.433631896973 = 57.6% done in 592.3s, 436.5s to go
on time step 10866 (time=217.32), 0.0595174 s/step
Meep progress: 218.72/377.433631896973 = 57.9% done in 596.3s, 432.7s to go
on time step 10938 (time=218.76), 0.0562441 s/step
Meep progress: 220.24/377.433631896973 = 58.4% done in 600.3s, 428.4s to go
on time step 11014 (time=220.28), 0.0526745 s/step
Meep progress: 221.76/377.433631896973 = 58.8% done in 604.3s, 424.2s to go
on time step 11090 (time=221.8), 0.0529565 s/step
Meep progress: 223.32/377.433631896973 = 59.2% done in 608.4s, 419.8s to go
on time step 11167 (time=223.34), 0.0521713 s/step
Meep progress: 224.54/377.433631896973 = 59.5% done in 612.4s, 417.0s to go
on time step 11228 (time=224.56), 0.0665787 s/step
Meep progress: 225.96/377.433631896973 = 59.9% done in 616.5s, 413.3s to go
on time step 11299 (time=225.98), 0.056801 s/step
Meep progress: 227.42/377.433631896973 = 60.3% done in 620.5s, 409.3s to go
on time step 11371 (time=227.42), 0.0556094 s/step
Meep progress: 228.88/377.433631896973 = 60.6% done in 624.6s, 405.4s to go
on time step 11444 (time=228.88), 0.0550918 s/step
Meep progress: 230.32/377.433631896973 = 61.0% done in 628.6s, 401.5s to go
on time step 11516 (time=230.32), 0.0561089 s/step
Meep progress: 231.62/377.433631896973 = 61.4% done in 632.6s, 398.3s to go
on time step 11581 (time=231.62), 0.0620303 s/step
Meep progress: 233.0/377.433631896973 = 61.7% done in 636.7s, 394.7s to go
on time step 11650 (time=233), 0.0583081 s/step
Meep progress: 234.4/377.433631896973 = 62.1% done in 640.7s, 391.0s to go
on time step 11720 (time=234.4), 0.0578319 s/step
Meep progress: 235.86/377.433631896973 = 62.5% done in 644.7s, 387.0s to go
on time step 11793 (time=235.86), 0.0549597 s/step
Meep progress: 237.22/377.433631896973 = 62.9% done in 648.7s, 383.4s to go
on time step 11861 (time=237.22), 0.0588681 s/step
Meep progress: 238.68/377.433631896973 = 63.2% done in 652.7s, 379.5s to go
on time step 11934 (time=238.68), 0.0551398 s/step
Meep progress: 240.32/377.433631896973 = 63.7% done in 656.8s, 374.7s to go
on time step 12016 (time=240.32), 0.0489371 s/step
Meep progress: 241.78/377.433631896973 = 64.1% done in 660.8s, 370.8s to go
on time step 12089 (time=241.78), 0.0557903 s/step
Meep progress: 243.1/377.433631896973 = 64.4% done in 664.9s, 367.4s to go
on time step 12155 (time=243.1), 0.061143 s/step
Meep progress: 244.7/377.433631896973 = 64.8% done in 668.9s, 362.8s to go
on time step 12235 (time=244.7), 0.0503992 s/step
Meep progress: 246.12/377.433631896973 = 65.2% done in 672.9s, 359.0s to go
on time step 12306 (time=246.12), 0.0567479 s/step
Meep progress: 247.68/377.433631896973 = 65.6% done in 677.0s, 354.7s to go
on time step 12384 (time=247.68), 0.0519264 s/step
Meep progress: 249.2/377.433631896973 = 66.0% done in 681.0s, 350.4s to go
on time step 12460 (time=249.2), 0.052673 s/step
Meep progress: 250.74/377.433631896973 = 66.4% done in 685.0s, 346.1s to go
on time step 12537 (time=250.74), 0.0526457 s/step
Meep progress: 252.34/377.433631896973 = 66.9% done in 689.0s, 341.6s to go
on time step 12617 (time=252.34), 0.0501885 s/step
Meep progress: 253.7/377.433631896973 = 67.2% done in 693.1s, 338.0s to go
on time step 12685 (time=253.7), 0.0592901 s/step
Meep progress: 255.12/377.433631896973 = 67.6% done in 697.1s, 334.2s to go
on time step 12756 (time=255.12), 0.0564431 s/step
Meep progress: 256.62/377.433631896973 = 68.0% done in 701.1s, 330.1s to go
on time step 12831 (time=256.62), 0.0538112 s/step
Meep progress: 258.08/377.433631896973 = 68.4% done in 705.2s, 326.1s to go
on time step 12904 (time=258.08), 0.0554415 s/step
Meep progress: 259.46/377.433631896973 = 68.7% done in 709.2s, 322.5s to go
on time step 12973 (time=259.46), 0.0582655 s/step
Meep progress: 260.78/377.433631896973 = 69.1% done in 713.3s, 319.1s to go
on time step 13039 (time=260.78), 0.0616677 s/step
Meep progress: 262.14/377.433631896973 = 69.5% done in 717.3s, 315.5s to go
on time step 13107 (time=262.14), 0.0590808 s/step
Meep progress: 263.48/377.433631896973 = 69.8% done in 721.3s, 312.0s to go
on time step 13174 (time=263.48), 0.0602269 s/step
Meep progress: 264.96/377.433631896973 = 70.2% done in 725.3s, 307.9s to go
on time step 13248 (time=264.96), 0.0542971 s/step
Meep progress: 266.46/377.433631896973 = 70.6% done in 729.3s, 303.8s to go
on time step 13323 (time=266.46), 0.0535574 s/step
Meep progress: 267.86/377.433631896973 = 71.0% done in 733.4s, 300.0s to go
on time step 13393 (time=267.86), 0.0573296 s/step
Meep progress: 269.34/377.433631896973 = 71.4% done in 737.4s, 295.9s to go
on time step 13467 (time=269.34), 0.0545102 s/step
Meep progress: 270.84/377.433631896973 = 71.8% done in 741.4s, 291.8s to go
on time step 13542 (time=270.84), 0.0536635 s/step
Meep progress: 272.3/377.433631896973 = 72.1% done in 745.4s, 287.8s to go
on time step 13615 (time=272.3), 0.0548659 s/step
Meep progress: 273.8/377.433631896973 = 72.5% done in 749.4s, 283.7s to go
on time step 13690 (time=273.8), 0.0533792 s/step
Meep progress: 275.46/377.433631896973 = 73.0% done in 753.4s, 278.9s to go
on time step 13773 (time=275.46), 0.0482066 s/step
Meep progress: 277.1/377.433631896973 = 73.4% done in 757.5s, 274.3s to go
on time step 13855 (time=277.1), 0.0495101 s/step
Meep progress: 278.7/377.433631896973 = 73.8% done in 761.5s, 269.8s to go
on time step 13935 (time=278.7), 0.050639 s/step
Meep progress: 280.2/377.433631896973 = 74.2% done in 765.6s, 265.7s to go
on time step 14010 (time=280.2), 0.0535057 s/step
Meep progress: 281.84/377.433631896973 = 74.7% done in 769.6s, 261.0s to go
on time step 14092 (time=281.84), 0.0489655 s/step
Meep progress: 283.5/377.433631896973 = 75.1% done in 773.6s, 256.3s to go
on time step 14175 (time=283.5), 0.0482564 s/step
Meep progress: 285.06/377.433631896973 = 75.5% done in 777.6s, 252.0s to go
on time step 14253 (time=285.06), 0.0518049 s/step
Meep progress: 286.58/377.433631896973 = 75.9% done in 781.6s, 247.8s to go
on time step 14329 (time=286.58), 0.0526848 s/step
Meep progress: 288.04/377.433631896973 = 76.3% done in 785.6s, 243.8s to go
on time step 14402 (time=288.04), 0.0549847 s/step
Meep progress: 289.5/377.433631896973 = 76.7% done in 789.7s, 239.9s to go
on time step 14475 (time=289.5), 0.0556234 s/step
Meep progress: 291.06/377.433631896973 = 77.1% done in 793.7s, 235.5s to go
on time step 14553 (time=291.06), 0.0517539 s/step
Meep progress: 292.68/377.433631896973 = 77.5% done in 797.8s, 231.0s to go
on time step 14634 (time=292.68), 0.049858 s/step
Meep progress: 294.28/377.433631896973 = 78.0% done in 801.8s, 226.6s to go
on time step 14714 (time=294.28), 0.0503547 s/step
Meep progress: 295.8/377.433631896973 = 78.4% done in 805.8s, 222.4s to go
on time step 14790 (time=295.8), 0.0531841 s/step
Meep progress: 297.18/377.433631896973 = 78.7% done in 809.9s, 218.7s to go
on time step 14859 (time=297.18), 0.058439 s/step
Meep progress: 298.64/377.433631896973 = 79.1% done in 813.9s, 214.7s to go
on time step 14932 (time=298.64), 0.0551559 s/step
Meep progress: 300.14/377.433631896973 = 79.5% done in 817.9s, 210.6s to go
on time step 15007 (time=300.14), 0.0539606 s/step
Meep progress: 301.62/377.433631896973 = 79.9% done in 822.0s, 206.6s to go
on time step 15081 (time=301.62), 0.0545795 s/step
Meep progress: 303.22/377.433631896973 = 80.3% done in 826.0s, 202.2s to go
on time step 15161 (time=303.22), 0.050419 s/step
Meep progress: 304.9/377.433631896973 = 80.8% done in 830.0s, 197.5s to go
on time step 15245 (time=304.9), 0.0477287 s/step
Meep progress: 306.56/377.433631896973 = 81.2% done in 834.0s, 192.8s to go
on time step 15328 (time=306.56), 0.0483044 s/step
Meep progress: 308.28/377.433631896973 = 81.7% done in 838.1s, 188.0s to go
on time step 15414 (time=308.28), 0.0469827 s/step
Meep progress: 309.9/377.433631896973 = 82.1% done in 842.1s, 183.5s to go
on time step 15495 (time=309.9), 0.0499727 s/step
Meep progress: 311.58/377.433631896973 = 82.6% done in 846.2s, 178.8s to go
on time step 15579 (time=311.58), 0.0479463 s/step
Meep progress: 313.16/377.433631896973 = 83.0% done in 850.2s, 174.5s to go
on time step 15658 (time=313.16), 0.0508147 s/step
Meep progress: 314.76/377.433631896973 = 83.4% done in 854.2s, 170.1s to go
on time step 15738 (time=314.76), 0.0504208 s/step
Meep progress: 316.5/377.433631896973 = 83.9% done in 858.3s, 165.2s to go
on time step 15825 (time=316.5), 0.04656 s/step
Meep progress: 318.06/377.433631896973 = 84.3% done in 862.3s, 161.0s to go
on time step 15903 (time=318.06), 0.0512835 s/step
Meep progress: 319.76/377.433631896973 = 84.7% done in 866.3s, 156.2s to go
on time step 15988 (time=319.76), 0.0473901 s/step
Meep progress: 321.54/377.433631896973 = 85.2% done in 870.3s, 151.3s to go
on time step 16077 (time=321.54), 0.045171 s/step
Meep progress: 323.32/377.433631896973 = 85.7% done in 874.3s, 146.3s to go
on time step 16166 (time=323.32), 0.0451229 s/step
Meep progress: 324.96/377.433631896973 = 86.1% done in 878.3s, 141.8s to go
on time step 16248 (time=324.96), 0.0491996 s/step
Meep progress: 326.66/377.433631896973 = 86.5% done in 882.4s, 137.2s to go
on time step 16333 (time=326.66), 0.0473923 s/step
Meep progress: 328.3/377.433631896973 = 87.0% done in 886.4s, 132.7s to go
on time step 16415 (time=328.3), 0.0488346 s/step
Meep progress: 330.04/377.433631896973 = 87.4% done in 890.4s, 127.9s to go
on time step 16502 (time=330.04), 0.0462189 s/step
Meep progress: 331.9/377.433631896973 = 87.9% done in 894.4s, 122.7s to go
on time step 16595 (time=331.9), 0.0433948 s/step
Meep progress: 333.6/377.433631896973 = 88.4% done in 898.5s, 118.1s to go
on time step 16680 (time=333.6), 0.0473719 s/step
Meep progress: 335.46/377.433631896973 = 88.9% done in 902.5s, 112.9s to go
on time step 16773 (time=335.46), 0.0430113 s/step
Meep progress: 337.24/377.433631896973 = 89.4% done in 906.5s, 108.0s to go
on time step 16862 (time=337.24), 0.045022 s/step
Meep progress: 338.96/377.433631896973 = 89.8% done in 910.5s, 103.3s to go
on time step 16948 (time=338.96), 0.0469735 s/step
Meep progress: 340.94/377.433631896973 = 90.3% done in 914.5s, 97.9s to go
on time step 17047 (time=340.94), 0.0406605 s/step
Meep progress: 342.82/377.433631896973 = 90.8% done in 918.6s, 92.7s to go
on time step 17141 (time=342.82), 0.0428079 s/step
Meep progress: 344.58/377.433631896973 = 91.3% done in 922.6s, 88.0s to go
on time step 17229 (time=344.58), 0.0455744 s/step
Meep progress: 346.54/377.433631896973 = 91.8% done in 926.6s, 82.6s to go
on time step 17327 (time=346.54), 0.0410208 s/step
Meep progress: 348.44/377.433631896973 = 92.3% done in 930.6s, 77.4s to go
on time step 17422 (time=348.44), 0.042199 s/step
Meep progress: 350.3/377.433631896973 = 92.8% done in 934.6s, 72.4s to go
on time step 17515 (time=350.3), 0.0434052 s/step
Meep progress: 352.18/377.433631896973 = 93.3% done in 938.7s, 67.3s to go
on time step 17609 (time=352.18), 0.0429042 s/step
Meep progress: 354.1/377.433631896973 = 93.8% done in 942.7s, 62.1s to go
on time step 17705 (time=354.1), 0.041909 s/step
Meep progress: 356.06/377.433631896973 = 94.3% done in 946.7s, 56.8s to go
on time step 17803 (time=356.06), 0.0408763 s/step
Meep progress: 358.06/377.433631896973 = 94.9% done in 950.7s, 51.4s to go
on time step 17903 (time=358.06), 0.0404245 s/step
Meep progress: 360.08/377.433631896973 = 95.4% done in 954.8s, 46.0s to go
on time step 18004 (time=360.08), 0.0398726 s/step
Meep progress: 362.14/377.433631896973 = 95.9% done in 958.8s, 40.5s to go
on time step 18107 (time=362.14), 0.0390209 s/step
Meep progress: 364.26/377.433631896973 = 96.5% done in 962.8s, 34.8s to go
on time step 18213 (time=364.26), 0.0378198 s/step
Meep progress: 366.3/377.433631896973 = 97.1% done in 966.8s, 29.4s to go
on time step 18315 (time=366.3), 0.0394043 s/step
Meep progress: 368.5/377.433631896973 = 97.6% done in 970.9s, 23.5s to go
on time step 18425 (time=368.5), 0.0366816 s/step
Meep progress: 370.64/377.433631896973 = 98.2% done in 974.9s, 17.9s to go
on time step 18532 (time=370.64), 0.0375977 s/step
Meep progress: 372.86/377.433631896973 = 98.8% done in 978.9s, 12.0s to go
on time step 18643 (time=372.86), 0.0360389 s/step
Meep progress: 375.1/377.433631896973 = 99.4% done in 982.9s, 6.1s to go
on time step 18755 (time=375.1), 0.0359258 s/step
Meep progress: 377.2/377.433631896973 = 99.9% done in 986.9s, 0.6s to go
on time step 18860 (time=377.2), 0.0382955 s/step
run 0 finished at t = 377.44 (18872 timesteps)
flux1:, 0.627777777777778, 6.57621177358843e-7, 6.53382107679934e-7, 6.50751651411544e-7, 6.49526568998998e-7, 6.49204691850529e-7, 6.49340348911837e-7, 6.49843690007548e-7, 6.5104508226663e-7, 6.53482607624726e-7, 6.57528338329776e-7, 6.63081619444094e-7, 6.69548712266679e-7, 6.76161425830012e-7, 6.82451531036852e-7, 6.88551877665407e-7, 6.95043070448997e-7, 7.02341067233516e-7, 7.10060136942768e-7, 7.17054781978247e-7, 7.22444677370211e-7, 7.26790228186767e-7, 7.31618008657942e-7, 7.36595184358271e-7, 7.38324464613561e-7, 7.37465890118657e-7, 7.42591760614534e-7, 7.40907477011516e-7, 7.34392199443424e-7, 7.3840408857084e-7, 7.56103054150374e-7, 7.2320795702598e-7, 6.91084822870413e-7, 7.06894525146496e-7, 6.98083345022939e-7, 6.88728579756076e-7, 6.74076892109461e-7, 6.71656551487722e-7, 6.64800040747017e-7, 6.56862452000105e-7, 6.52882324106131e-7, 6.52269428481625e-7, 6.52952447176175e-7, 6.54164265804851e-7, 6.5637891103822e-7, 6.60308782466251e-7, 6.66162829174786e-7, 6.734760783055e-7, 6.81377511151634e-7, 6.8901056929219e-7, 6.95849154141291e-7, 7.0177402100485e-7, 7.06912172608904e-7, 7.11356090265288e-7, 7.14938000095206e-7, 7.17200735721696e-7, 7.17589029696654e-7, 7.15751870386132e-7, 7.11776802773914e-7, 7.06209587342413e-7, 6.9983321199092e-7, 6.93326862583799e-7
flux1:, 0.628040226681531, 7.60525172765938e-7, 7.55708127017896e-7, 7.52531529476061e-7, 7.507444050776e-7, 7.49746713610898e-7, 7.49021992989575e-7, 7.4849996653122e-7, 7.48625034675161e-7, 7.50078754782299e-7, 7.53310781468165e-7, 7.58177362577355e-7, 7.63958181485731e-7, 7.69787305532423e-7, 7.75232751454805e-7, 7.80603164637169e-7, 7.86666811730261e-7, 7.938536407937e-7, 8.01549263788986e-7, 8.08331449135891e-7, 8.13367525242782e-7, 8.17740899989255e-7, 8.23468235058902e-7, 8.29727473987269e-7, 8.3179220459895e-7, 8.30741738091738e-7, 8.37874521662352e-7, 8.37242362633797e-7, 8.30700469804886e-7, 8.3732921910929e-7, 8.59721054973585e-7, 8.24678587776475e-7, 7.9046736361965e-7, 8.09946887894385e-7, 8.01763620936545e-7, 7.93495826066629e-7, 7.79017208694369e-7, 7.76691372767232e-7, 7.70360423809462e-7, 7.6250575472182e-7, 7.57565507005704e-7, 7.55506666491216e-7, 7.54896277448942e-7, 7.5498823791791e-7, 7.55897813220729e-7, 7.58090425370756e-7, 7.6184776217046e-7, 7.669718833411e-7, 7.72822754201285e-7, 7.78617578237818e-7, 7.83783081723537e-7, 7.88143603869111e-7, 7.91844587712122e-7, 7.95075372839474e-7, 7.97780072937088e-7, 7.99557163371002e-7, 7.99827517592577e-7, 7.9817093114531e-7, 7.946161397874e-7, 7.89694158456833e-7, 7.84209291531263e-7, 7.78859223324597e-7
flux1:, 0.628302675585284, 8.82055868358405e-7, 8.76558044428591e-7, 8.72610141366034e-7, 8.69895318641817e-7, 8.67722676717422e-7, 8.65536323266589e-7, 8.63324151718391e-7, 8.616663202368e-7, 8.61377680782802e-7, 8.62951500872149e-7, 8.66174366291731e-7, 8.70214612382394e-7, 8.74174698446203e-7, 8.77744876592809e-7, 8.81458484215212e-7, 8.86241467486604e-7, 8.9244778853883e-7, 8.99174066529691e-7, 9.04790716454798e-7, 9.08708931995087e-7, 9.12684666294626e-7, 9.19097932542816e-7, 9.26277590154628e-7, 9.28114587831758e-7, 9.26743052336962e-7, 9.36317832221922e-7, 9.36544792400799e-7, 9.30447756535521e-7, 9.39979435602494e-7, 9.68020453456376e-7, 9.31563002626762e-7, 8.96171215620583e-7, 9.20623362270322e-7, 9.15402246925117e-7, 9.09526066164127e-7, 8.97596407537272e-7, 8.96866389264776e-7, 8.92386077242593e-7, 8.86310964142949e-7, 8.81810588427997e-7, 8.79050379630628e-7, 8.77486789302592e-7, 8.76704162386176e-7, 8.76486707098343e-7, 8.76876698604427e-7, 8.78078177083035e-7, 8.80167890143891e-7, 8.8287610483467e-7, 8.85657058849471e-7, 8.87988973924267e-7, 8.89654121934026e-7, 8.90786332047371e-7, 8.9165567474122e-7, 8.92351390033529e-7, 8.92604990710275e-7, 8.91900628370204e-7, 8.89808543631355e-7, 8.86311970803644e-7, 8.81899878986488e-7, 8.77352813611261e-7, 8.73349068765494e-7
flux1:, 0.628565124489038, 1.02384062635467e-6, 1.01749707279545e-6, 1.01248219257471e-6, 1.00841181655455e-6, 1.00452776178247e-6, 1.00027215614953e-6, 9.95719939978484e-7, 9.91587349621365e-7, 9.88792108306272e-7, 9.87832717635791e-7, 9.88417068946492e-7, 9.89647503241949e-7, 9.90682283115342e-7, 9.91412488194322e-7, 9.92606945345246e-7, 9.95273698582172e-7, 9.99585331910515e-7, 1.00432667110183e-6, 1.00779748099629e-6, 1.00987718555737e-6, 1.01307428631868e-6, 1.01988126328488e-6, 1.02740874965221e-6, 1.02831831563564e-6, 1.02654594350521e-6, 1.03884940432446e-6, 1.03942364798405e-6, 1.03430391404053e-6, 1.04667118039776e-6, 1.08115246501405e-6, 1.04382691316151e-6, 1.00801824269433e-6, 1.03883742358591e-6, 1.03924135461038e-6, 1.03695165703532e-6, 1.03020332138984e-6, 1.03294840030814e-6, 1.03171659265946e-6, 1.02933269451303e-6, 1.02712152097003e-6, 1.02485220442216e-6, 1.02299893504832e-6, 1.02185288282101e-6, 1.02099862196086e-6, 1.01990241788214e-6, 1.01848249790017e-6, 1.01702346775969e-6, 1.01572950418297e-6, 1.01446896589294e-6, 1.01290768020889e-6, 1.01082714402287e-6, 1.00831764789886e-6, 1.00568835073349e-6, 1.00317818910945e-6, 1.00071738520965e-6, 9.97953101626013e-7, 9.94535148092399e-7, 9.90445715935749e-7, 9.86124022834254e-7, 9.82285436728392e-7, 9.79544203152244e-7
flux1:, 0.628827573392791, 1.18675318520233e-6, 1.17938353129453e-6, 1.17300346732033e-6, 1.16718242439266e-6, 1.16113343148329e-6, 1.1543311604757e-6, 1.14694515868219e-6, 1.13979942767315e-6, 1.13386572622112e-6, 1.12961459651322e-6, 1.12669359544717e-6, 1.12421547485666e-6, 1.12149097912371e-6, 1.11866380789771e-6, 1.11669713809957e-6, 1.11656322354427e-6, 1.1181521799306e-6, 1.11997058228561e-6, 1.12044595075284e-6, 1.12014262823815e-6, 1.12229688798313e-6, 1.12915482502202e-6, 1.13630231746555e-6, 1.13555675312168e-6, 1.13339552758231e-6, 1.14849358721679e-6, 1.14861892968958e-6, 1.14501786164372e-6, 1.15977689487548e-6, 1.20125769585772e-6, 1.16321914829092e-6, 1.1273765177924e-6, 1.16595086697407e-6, 1.17458512160812e-6, 1.17672271525208e-6, 1.17759714737942e-6, 1.18584481780085e-6, 1.18906175054111e-6, 1.19213969110487e-6, 1.19423027869463e-6, 1.19391862832038e-6, 1.19263914069334e-6, 1.19178303563736e-6, 1.1909795755094e-6, 1.18902884870279e-6, 1.18532326830135e-6, 1.18020841237652e-6, 1.17440381033414e-6, 1.16835696563886e-6, 1.16208384239474e-6, 1.15543737799153e-6, 1.14843946989613e-6, 1.14137383224517e-6, 1.13459625498761e-6, 1.12827271222605e-6, 1.12230864217682e-6, 1.11654194764766e-6, 1.11102860080876e-6, 1.10617557556685e-6, 1.10260172614755e-6, 1.10080839383519e-6
flux1:, 0.629090022296544, 1.37088772376406e-6, 1.36236657278909e-6, 1.35441440185186e-6, 1.34659944504664e-6, 1.33815385450637e-6, 1.32860583265316e-6, 1.31819608417578e-6, 1.30779677775762e-6, 1.29837277283902e-6, 1.29034937298235e-6, 1.28336569141789e-6, 1.27664651619766e-6, 1.2697438403548e-6, 1.2630606056288e-6, 1.25765558002582e-6, 1.25431884723393e-6, 1.25258541436698e-6, 1.25078481123182e-6, 1.24771149116861e-6, 1.24477993882857e-6, 1.24580352698769e-6, 1.25236040966843e-6, 1.25834541575832e-6, 1.2553280514682e-6, 1.25290912658345e-6, 1.27060132405559e-6, 1.26930295066542e-6, 1.26769824728452e-6, 1.28408717666394e-6, 1.3328696265248e-6, 1.29369350216003e-6, 1.25759073556728e-6, 1.30519018859933e-6, 1.32412636744314e-6, 1.3309473519017e-6, 1.34116929908972e-6, 1.35677672518038e-6, 1.3651466369524e-6, 1.37489626220007e-6, 1.38306794377188e-6, 1.3861765271155e-6, 1.38633279934528e-6, 1.38637177137874e-6, 1.38631236141777e-6, 1.38429691769168e-6, 1.37895916271448e-6, 1.37048873560108e-6, 1.36008036125339e-6, 1.34888452342665e-6, 1.33743741024481e-6, 1.3257651316461e-6, 1.31381302877694e-6, 1.30176007762218e-6, 1.29000598194878e-6, 1.27894649731501e-6, 1.26881655241169e-6, 1.25975390541255e-6, 1.25198615689095e-6, 1.24593204507299e-6, 1.24209791944545e-6, 1.24082269767901e-6
flux1:, 0.629352471200297, 1.57570151039703e-6, 1.56604001373316e-6, 1.55650310434071e-6, 1.54672403813654e-6, 1.53600246859554e-6, 1.52391750310031e-6, 1.51072148950864e-6, 1.49724752615591e-6, 1.48439093542046e-6, 1.47254002303715e-6, 1.46141086901731e-6, 1.45045407793072e-6, 1.43952388930603e-6, 1.42923091015884e-6, 1.42057881061608e-6, 1.4140243415595e-6, 1.40872724255917e-6, 1.40300798368544e-6, 1.39627223831389e-6, 1.39085433314957e-6, 1.39086949258743e-6, 1.39681504848611e-6, 1.40093550063699e-6, 1.39528567472569e-6, 1.39286006981742e-6, 1.41267632963547e-6, 1.40896735715002e-6, 1.40968514551383e-6, 1.42676550632198e-6, 1.4829206933848e-6, 1.44146970806694e-6, 1.40409498463351e-6, 1.46175808154959e-6, 1.49204410832012e-6, 1.50305082546583e-6, 1.52311621159116e-6, 1.54740719470329e-6, 1.56086951311725e-6, 1.57753429332514e-6, 1.59288983300485e-6, 1.60053385258082e-6, 1.60274004755083e-6, 1.60400925670708e-6, 1.60515919607491e-6, 1.60380494225975e-6, 1.59764194847674e-6, 1.58644363219574e-6, 1.57175114446756e-6, 1.55547337675052e-6, 1.53881954966897e-6, 1.5221120345692e-6, 1.50523605427384e-6, 1.4881844885966e-6, 1.47129293019091e-6, 1.45512960952408e-6, 1.44028772888093e-6, 1.42729998212127e-6, 1.41667292972072e-6, 1.40890352843331e-6, 1.40438790455809e-6, 1.40325655306271e-6
flux1:, 0.629614920104051, 1.80032914028237e-6, 1.78974961832144e-6, 1.77889915496096e-6, 1.76755447615982e-6, 1.75512047287737e-6, 1.74119383454648e-6, 1.72594481087659e-6, 1.71006314636182e-6, 1.69432334856974e-6, 1.67911647649022e-6, 1.6643467844284e-6, 1.64979739099077e-6, 1.63563912097338e-6, 1.62257683242306e-6, 1.6113748746611e-6, 1.60203128399745e-6, 1.59338120235146e-6, 1.58395470076743e-6, 1.57397173771306e-6, 1.56662586961908e-6, 1.5659632056164e-6, 1.57108387119079e-6, 1.57286770133213e-6, 1.56460053040433e-6, 1.56250527774977e-6, 1.58375515482446e-6, 1.57683710219393e-6, 1.57995894531575e-6, 1.59682259332562e-6, 1.66026900654422e-6, 1.61464697783904e-6, 1.57411896154489e-6, 1.64255435986282e-6, 1.68380685702592e-6, 1.69768467305557e-6, 1.72647171532087e-6, 1.75989279054264e-6, 1.77744596647947e-6, 1.80000326425815e-6, 1.82256647906737e-6, 1.835170628809e-6, 1.83955232901381e-6, 1.84191452280313e-6, 1.84428837222307e-6, 1.84401692707263e-6, 1.83777580530469e-6, 1.82465939377596e-6, 1.80634711602719e-6, 1.78547379599746e-6, 1.76402997718848e-6, 1.74276360794858e-6, 1.72154443994087e-6, 1.70011086001927e-6, 1.67860412255682e-6, 1.65765686979606e-6, 1.63819388949679e-6, 1.62120109815339e-6, 1.60756285740127e-6, 1.5979337837139e-6, 1.5926200077603e-6, 1.59150542019111e-6
flux1:, 0.629877369007804, 2.04403852699358e-6, 2.03302162103141e-6, 2.02146411891827e-6, 2.00936336233865e-6, 1.99624533317487e-6, 1.98165845597903e-6, 1.96557279251947e-6, 1.94843015280236e-6, 1.93085772705172e-6, 1.91332076898528e-6, 1.89603313242926e-6, 1.87918734584147e-6, 1.8632247992862e-6, 1.84877791415218e-6, 1.83618382447453e-6, 1.82491441932678e-6, 1.81360890424653e-6, 1.80124472722967e-6, 1.78896838430993e-6, 1.7806258138028e-6, 1.77978375203401e-6, 1.78401391315767e-6, 1.78335561571936e-6, 1.77292459122859e-6, 1.77151334392207e-6, 1.7933889749467e-6, 1.78284581765852e-6, 1.78812535599943e-6, 1.80413080978293e-6, 1.87475584386002e-6, 1.82236849659635e-6, 1.77597497048574e-6, 1.85549527908652e-6, 1.90567473156235e-6, 1.92036519426193e-6, 1.95497554026911e-6, 1.99684453352882e-6, 2.01651839337153e-6, 2.04257342135261e-6, 2.07102511913958e-6, 2.08805811373319e-6, 2.09407635543255e-6, 2.0967949406568e-6, 2.0998052010631e-6, 2.10053489419653e-6, 2.09468937525761e-6, 2.08046770267932e-6, 2.0594266104872e-6, 2.03480008615863e-6, 2.00939897648339e-6, 1.98451151729928e-6, 1.96006195830182e-6, 1.93549288523111e-6, 1.91061798744748e-6, 1.88598638840806e-6, 1.86276834050815e-6, 1.84240842639639e-6, 1.82623977068629e-6, 1.81515325814465e-6, 1.80939916965712e-6, 1.80858811694607e-6
flux1:, 0.630139817911557, 2.30676776167321e-6, 2.29605366596719e-6, 2.284723478505e-6, 2.2730547255026e-6, 2.26067952584885e-6, 2.2470046212123e-6, 2.23167492179652e-6, 2.21479998588946e-6, 2.19686886485951e-6, 2.17851717903267e-6, 2.16037819317497e-6, 2.14307879674898e-6, 2.12722003320222e-6, 2.11316339474942e-6, 2.10066451695109e-6, 2.08868672696231e-6, 2.07587177839398e-6, 2.06185758880106e-6, 2.04869557478652e-6, 2.04054143993894e-6, 2.04011091094186e-6, 2.04357165350708e-6, 2.04082530835071e-6, 2.02910202871983e-6, 2.02864771635927e-6, 2.05037077005921e-6, 2.03630977689413e-6, 2.0431164647171e-6, 2.05810532299895e-6, 2.13591096395146e-6, 2.07363635878855e-6, 2.01800633651078e-6, 2.10851122644681e-6, 2.16396387955053e-6, 2.17688243562699e-6, 2.21279257996526e-6, 2.26120911134856e-6, 2.28022082481031e-6, 2.30615793482282e-6, 2.33779715173733e-6, 2.35765977269886e-6, 2.36405568780546e-6, 2.36579274615847e-6, 2.36822539359029e-6, 2.36927431590657e-6, 2.36386725599897e-6, 2.34918649069344e-6, 2.32639388984734e-6, 2.29911196483725e-6, 2.27092456348022e-6, 2.24373660535416e-6, 2.21761158468602e-6, 2.19169167044742e-6, 2.16534907992739e-6, 2.13888225617661e-6, 2.11356892700238e-6, 2.09125707464762e-6, 2.07375468619557e-6, 2.06225061024553e-6, 2.05697979634951e-6, 2.05726668787363e-6
flux1:, 0.63040226681531, 2.58965942220927e-6, 2.58019156865464e-6, 2.57027244135219e-6, 2.56048572485408e-6, 2.55051969562192e-6, 2.53953043685865e-6, 2.52672868965542e-6, 2.51184840998443e-6, 2.49529089825982e-6, 2.47796895508893e-6, 2.46100872026864e-6, 2.44542768149465e-6, 2.43181817068393e-6, 2.4200728588486e-6, 2.40928342947008e-6, 2.39802229625913e-6, 2.38517700311211e-6, 2.37118497202402e-6, 2.35882101897243e-6, 2.352112436803e-6, 2.35267825347315e-6, 2.35569500687749e-6, 2.3516961356141e-6, 2.33985473344355e-6, 2.34044046382248e-6, 2.36143241889774e-6, 2.34452821688563e-6, 2.35183549612665e-6, 2.36627543990818e-6, 2.45152262770275e-6, 2.37597324561882e-6, 2.30736954080338e-6, 2.40839168958507e-6, 2.46420470329507e-6, 2.47258353868849e-6, 2.50413793614042e-6, 2.55610625078884e-6, 2.57120290874101e-6, 2.59261507808153e-6, 2.62360103496259e-6, 2.64372442279306e-6, 2.64862334805229e-6, 2.64759211523218e-6, 2.64774469439347e-6, 2.64788275550425e-6, 2.64247609471166e-6, 2.62770086718549e-6, 2.60409143602701e-6, 2.57539251787086e-6, 2.54582308177199e-6, 2.51792033947678e-6, 2.49196874034923e-6, 2.46684397531597e-6, 2.4414032602908e-6, 2.41553563875025e-6, 2.39045596751088e-6, 2.36830303901284e-6, 2.35133028362383e-6, 2.34105382513905e-6, 2.33772998428202e-6, 2.34039806574252e-6
flux1:, 0.630664715719064, 2.89550060527284e-6, 2.8883109820025e-6, 2.88108814735158e-6, 2.87470206980283e-6, 2.86881445560703e-6, 2.86222401654676e-6, 2.85363852617712e-6, 2.84243037669137e-6, 2.82900263332005e-6, 2.81464312613186e-6, 2.80098504459816e-6, 2.78931723034349e-6, 2.78001770051991e-6, 2.7723516590076e-6, 2.76476742997215e-6, 2.75566161118547e-6, 2.74441544576383e-6, 2.73228519774639e-6, 2.72242764558167e-6, 2.71827552581783e-6, 2.72031165433738e-6, 2.7234037525839e-6, 2.71940172768112e-6, 2.70871405775769e-6, 2.71013505421846e-6, 2.73018154881054e-6, 2.71159383454897e-6, 2.71802536004304e-6, 2.73303385583318e-6, 2.82635814857311e-6, 2.73419684479475e-6, 2.64889111932816e-6, 2.75971228643549e-6, 2.81037444098883e-6, 2.81168320142476e-6, 2.83289593641495e-6, 2.88467741457076e-6, 2.89262990102426e-6, 2.90499210701669e-6, 2.93087279214026e-6, 2.94804856823523e-6, 2.94923357369843e-6, 2.94350424544146e-6, 2.93949023182874e-6, 2.93715960547158e-6, 2.93092481834023e-6, 2.91611505724378e-6, 2.89249519369572e-6, 2.86365362128956e-6, 2.83422758308032e-6, 2.80732495352126e-6, 2.78350693176795e-6, 2.76144738208411e-6, 2.73947043106183e-6, 2.71693556948432e-6, 2.69482152094016e-6, 2.67540379827719e-6, 2.66129519333345e-6, 2.65432432259148e-6, 2.65479043748504e-6, 2.66146016324672e-6
flux1:, 0.630927164622817, 3.22898614635828e-6, 3.22503438016189e-6, 3.22169416692584e-6, 3.22005088622351e-6, 3.21963366033854e-6, 3.21880022425277e-6, 3.21574756548906e-6, 3.20956574763729e-6, 3.20077756656062e-6, 3.19111279373859e-6, 3.18265065932242e-6, 3.17676328682165e-6, 3.1734027976812e-6, 3.1711255326566e-6, 3.16787641106978e-6, 3.16216562681203e-6, 3.1540711194428e-6, 3.14553613116495e-6, 3.13962931398487e-6, 3.13878107529149e-6, 3.14255966346589e-6, 3.14639805660609e-6, 3.14389575082782e-6, 3.13546395573961e-6, 3.13716595100382e-6, 3.15654204897918e-6, 3.13770071722524e-6, 3.14164078480402e-6, 3.15886317045364e-6, 3.26133818086622e-6, 3.14959531535698e-6, 3.04426666297564e-6, 3.16410243069169e-6, 3.20440021130733e-6, 3.19677523678996e-6, 3.2023380582931e-6, 3.2500083741627e-6, 3.24818402900301e-6, 3.24767865909701e-6, 3.26415231742241e-6, 3.27507004791597e-6, 3.27039855206709e-6, 3.25832016992239e-6, 3.248504403601e-6, 3.24219049843931e-6, 3.23414309949412e-6, 3.21914049435191e-6, 3.19616795298851e-6, 3.16841954735844e-6, 3.14068311674669e-6, 3.11649247955597e-6, 3.09669141759589e-6, 3.07982978321386e-6, 3.06374097002082e-6, 3.04720016077434e-6, 3.03080874171987e-6, 3.01681035163742e-6, 3.0080444224132e-6, 3.00658805867163e-6, 3.01277933468224e-6, 3.02513092162436e-6
flux1:, 0.63118961352657, 3.59674905567422e-6, 3.59673982970928e-6, 3.59814807478535e-6, 3.60215707835877e-6, 3.60804998932759e-6, 3.61370298500668e-6, 3.61686754869525e-6, 3.61649176338102e-6, 3.61334599111698e-6, 3.60961785278883e-6, 3.60769235329703e-6, 3.60878933063685e-6, 3.61225543109247e-6, 3.61596340275939e-6, 3.61760936411055e-6, 3.61613820844889e-6, 3.61243223098923e-6, 3.60883061268914e-6, 3.6077773362439e-6, 3.61044202127639e-6, 3.61597478954797e-6, 3.62130870930538e-6, 3.62182446394921e-6, 3.61629591632812e-6, 3.6173727388409e-6, 3.63689840870116e-6, 3.61917883591156e-6, 3.61894264547524e-6, 3.64028724259397e-6, 3.75342168120044e-6, 3.61975437116863e-6, 3.49184032201025e-6, 3.62008164910034e-6, 3.64610163405547e-6, 3.62870336218256e-6, 3.61503842106746e-6, 3.65517991487208e-6, 3.64209363854866e-6, 3.62644836469652e-6, 3.63024580568817e-6, 3.63216470369683e-6, 3.62006518604313e-6, 3.60073223490614e-6, 3.58422433156525e-6, 3.57291969228881e-6, 3.56226606244561e-6, 3.54688193469123e-6, 3.52511616049956e-6, 3.49962417146342e-6, 3.47506798555587e-6, 3.45518765116439e-6, 3.44104525988019e-6, 3.4311326848505e-6, 3.42288794808172e-6, 3.41453028400326e-6, 3.40620890419699e-6, 3.39998683345622e-6, 3.39877151804075e-6, 3.40477864108805e-6, 3.41834767660154e-6, 3.43775499724688e-6
flux1:, 0.631452062430323, 4.0071422587052e-6, 4.01135463082399e-6, 4.0178549028149e-6, 4.02777485004747e-6, 4.04005101919097e-6, 4.0520950229658e-6, 4.06135051347224e-6, 4.066807754796e-6, 4.06959839988726e-6, 4.0723193107964e-6, 4.07745265836232e-6, 4.08581739538655e-6, 4.09604538408462e-6, 4.10547108048388e-6, 4.11188259662175e-6, 4.11495556760157e-6, 4.11634806820519e-6, 4.11836669822596e-6, 4.12231403464108e-6, 4.12806771131925e-6, 4.13509306472634e-6, 4.14265186989922e-6, 4.1474373493858e-6, 4.14475876327812e-6, 4.14402349668359e-6, 4.16502792972509e-6, 4.14936803331274e-6, 4.14341533905738e-6, 4.17068142384714e-6, 4.29634899545598e-6, 4.13918789384639e-6, 3.98711693175571e-6, 4.12360603726242e-6, 4.13367213426953e-6, 4.1068942903566e-6, 4.07305425180113e-6, 4.10347656058309e-6, 4.07920890476286e-6, 4.04838149870732e-6, 4.03811292502076e-6, 4.02955378755855e-6, 4.00951076471374e-6, 3.9831791719031e-6, 3.96028391649211e-6, 3.94395416248387e-6, 3.93048534940666e-6, 3.91475375786432e-6, 3.89476255467706e-6, 3.87262111732649e-6, 3.85263074978482e-6, 3.83846623926899e-6, 3.83126269334904e-6, 3.82948041359793e-6, 3.83029061354328e-6, 3.83147198695186e-6, 3.8327397956138e-6, 3.83588336466203e-6, 3.84372230899996e-6, 3.85846724256561e-6, 3.88038536519542e-6, 3.90752490619953e-6
flux1:, 0.631714511334077, 4.46980215829116e-6, 4.47796730949048e-6, 4.48924219459113e-6, 4.50454962167462e-6, 4.52241258929495e-6, 4.53985787512156e-6, 4.55421565017877e-6, 4.56471705436553e-6, 4.57292931867604e-6, 4.5817425305585e-6, 4.59348557561979e-6, 4.60835799236558e-6, 4.62426888263339e-6, 4.63827175221864e-6, 4.64862331867468e-6, 4.65593929500071e-6, 4.66246748695492e-6, 4.66996823891533e-6, 4.67820304065741e-6, 4.68600069664646e-6, 4.69402148523242e-6, 4.70440338178649e-6, 4.71416556565584e-6, 4.71343461517052e-6, 4.70956557584789e-6, 4.73375427711323e-6, 4.72028716585877e-6, 4.70745137875095e-6, 4.74191628574225e-6, 4.88223259271637e-6, 4.70077714708297e-6, 4.52402586254822e-6, 4.66933482290706e-6, 4.66469449614018e-6, 4.63016866965241e-6, 4.57838627093135e-6, 4.5987464233411e-6, 4.56512764465162e-6, 4.52167698830357e-6, 4.49846875184917e-6, 4.47978904662482e-6, 4.45271110630431e-6, 4.42106170812466e-6, 4.39357564146146e-6, 4.37351851563799e-6, 4.35796197798596e-6, 4.34239867031158e-6, 4.32488853358128e-6, 4.30714776819704e-6, 4.29297371071134e-6, 4.28568932732976e-6, 4.28627918549114e-6, 4.2931340769417e-6, 4.30329086052201e-6, 4.31427791579834e-6, 4.32550058076257e-6, 4.33846720821673e-6, 4.35578835171571e-6, 4.37951187582315e-6, 4.40972577821954e-6, 4.44424082799624e-6
flux1:, 0.63197696023783, 4.99506820576199e-6, 5.00632752070167e-6, 5.02135939414875e-6, 5.0407420032766e-6, 5.06256916485445e-6, 5.08361842224055e-6, 5.10132741162583e-6, 5.11534404110479e-6, 5.12768425872649e-6, 5.14135817850664e-6, 5.15828866607973e-6, 5.1779121710989e-6, 5.19752510475637e-6, 5.21423840498865e-6, 5.22712425179916e-6, 5.23780626165455e-6, 5.24878450694509e-6, 5.26075188644875e-6, 5.27173686434098e-6, 5.28003878728302e-6, 5.28840559545002e-6, 5.3019694356451e-6, 5.31665215721638e-6, 5.31611427902743e-6, 5.30786126606844e-6, 5.33709877297332e-6, 5.32488419425192e-6, 5.30458057320804e-6, 5.34663249604736e-6, 5.50380632102877e-6, 5.297854096923e-6, 5.09679870300084e-6, 5.25247336588429e-6, 5.2375677867488e-6, 5.1979407688245e-6, 5.13366970580047e-6, 5.14586348106248e-6, 5.10635528879514e-6, 5.0553768862063e-6, 5.02313901347401e-6, 4.99685642609111e-6, 4.96522953127757e-6, 4.9313920468378e-6, 4.90264896941797e-6, 4.88164144306034e-6, 4.86587509435704e-6, 4.85167077886994e-6, 4.83759624380094e-6, 4.82528382731715e-6, 4.81801568233892e-6, 4.81850692420957e-6, 4.82730860273859e-6, 4.84262452479839e-6, 4.86146007982617e-6, 4.88133068190527e-6, 4.9015560216408e-6, 4.92345963700442e-6, 4.94938531547879e-6, 4.98107074652092e-6, 5.01829376540203e-6, 5.05859517058238e-6
flux1:, 0.632239409141583, 5.59336430084274e-6, 5.60632743136166e-6, 5.62347949969452e-6, 5.64497108153696e-6, 5.6685129106449e-6, 5.69080541316005e-6, 5.70960054205321e-6, 5.72507685830228e-6, 5.73963784827512e-6, 5.75620672766042e-6, 5.77609231130053e-6, 5.79793725401537e-6, 5.818650527577e-6, 5.83576879894679e-6, 5.84942695235426e-6, 5.8621469629953e-6, 5.8762287239283e-6, 5.89086042357623e-6, 5.90241837622395e-6, 5.90941734393786e-6, 5.91744256515535e-6, 5.9342214219695e-6, 5.95289880210407e-6, 5.95011442083804e-6, 5.9365353093857e-6, 5.97257541786433e-6, 5.95950565731092e-6, 5.93187915418609e-6, 5.98078616517118e-6, 6.15698088610772e-6, 5.9266061412174e-6, 5.70217326464241e-6, 5.87090430968736e-6, 5.8531141480187e-6, 5.8116175342448e-6, 5.74298422228785e-6, 5.75120658989997e-6, 5.71046444025061e-6, 5.6590386369845e-6, 5.62425471272108e-6, 5.59501549347317e-6, 5.56277341041865e-6, 5.53106054796818e-6, 5.50566614717867e-6, 5.48782289519023e-6, 5.47487044541851e-6, 5.46395035969791e-6, 5.45455597773482e-6, 5.44866742065075e-6, 5.44919411079023e-6, 5.45806518186279e-6, 5.4750901532116e-6, 5.49808855667635e-6, 5.52407700084604e-6, 5.55080321490417e-6, 5.57780076329497e-6, 5.60640779522628e-6, 5.63872690570128e-6, 5.67607312346539e-6, 5.71777376266189e-6, 5.76104215587728e-6
flux1:, 0.632501858045337, 6.27466003352794e-6, 6.28756443618418e-6, 6.30478068238361e-6, 6.32602773078377e-6, 6.34874139897291e-6, 6.36972394160281e-6, 6.38718963041785e-6, 6.40186593175181e-6, 6.41640755312306e-6, 6.43344417423061e-6, 6.45355361049839e-6, 6.47469021192203e-6, 6.49369155131389e-6, 6.50885447185784e-6, 6.52146346274021e-6, 6.53464498212805e-6, 6.54999529656484e-6, 6.56493354068944e-6, 6.57456019592752e-6, 6.5784747963413e-6, 6.58555563709347e-6, 6.60521042281457e-6, 6.62613034297178e-6, 6.61830661652002e-6, 6.59899282966155e-6, 6.64320329278162e-6, 6.62613378446984e-6, 6.59211099796754e-6, 6.64600109993433e-6, 6.84324313988161e-6, 6.58836887751144e-6, 6.34152811722444e-6, 6.52721641583083e-6, 6.51606107907871e-6, 6.47593528389893e-6, 6.41262553729619e-6, 6.42304750440155e-6, 6.38620735930337e-6, 6.34239862900073e-6, 6.31340982494625e-6, 6.2875552790572e-6, 6.25964754381183e-6, 6.23500219904459e-6, 6.21825476017486e-6, 6.20857152925721e-6, 6.20233385725967e-6, 6.19723620426284e-6, 6.1939951268909e-6, 6.19543072725835e-6, 6.20437206083563e-6, 6.2219025963315e-6, 6.24680330497899e-6, 6.27624992332117e-6, 6.30723220181226e-6, 6.33793948515115e-6, 6.36845215046289e-6, 6.40040546188365e-6, 6.43577519181722e-6, 6.47539655954454e-6, 6.51801473173028e-6, 6.56043639791549e-6
flux1:, 0.63276430694909, 7.04811880440177e-6, 7.05907146487512e-6, 7.0741695276911e-6, 7.09279142544621e-6, 7.1122574739084e-6, 7.12962221248403e-6, 7.14361091601742e-6, 7.15540184491245e-6, 7.16770270110152e-6, 7.18268250454587e-6, 7.20019883239748e-6, 7.21776138268662e-6, 7.23249942161255e-6, 7.24370532601152e-6, 7.25370162862255e-6, 7.26576840716823e-6, 7.28032636449787e-6, 7.29300241689636e-6, 7.29826236601472e-6, 7.29764579918917e-6, 7.30337142853562e-6, 7.32519895861732e-6, 7.34599067799361e-6, 7.33043741533562e-6, 7.30568221811977e-6, 7.35881827745569e-6, 7.33393293516513e-6, 7.29515392392905e-6, 7.35124626352386e-6, 7.5714104020109e-6, 7.29134070579563e-6, 7.02251413285594e-6, 7.23020917695037e-6, 7.23607896853584e-6, 7.19994815120667e-6, 7.15166597982028e-6, 7.17174111833313e-6, 7.14353399758122e-6, 7.11507370325073e-6, 7.10092538955923e-6, 7.08568418688958e-6, 7.0673815761153e-6, 7.05460085635046e-6, 7.05166131340518e-6, 7.05528072939326e-6, 7.06000976812609e-6, 7.06357086046567e-6, 7.06800557266328e-6, 7.07744569456648e-6, 7.09505051090372e-6, 7.12114176826316e-6, 7.15325652400885e-6, 7.18763985966729e-6, 7.22113118777425e-6, 7.25249458874289e-6, 7.2826712977161e-6, 7.31392064777055e-6, 7.34828332741638e-6, 7.38612474742567e-6, 7.42550385226146e-6, 7.46272849427337e-6
flux1:, 0.633026755852843, 7.92200675137601e-6, 7.92926971288859e-6, 7.94027880756154e-6, 7.95426011827013e-6, 7.96860834015209e-6, 7.98071792413201e-6, 7.98974698356323e-6, 7.99710787028673e-6, 8.00532734909743e-6, 8.0160233198871e-6, 8.02848994270256e-6, 8.04015179860342e-6, 8.04878330757828e-6, 8.05475493453298e-6, 8.06111243736073e-6, 8.07074242624063e-6, 8.08253649441096e-6, 8.09057806128277e-6, 8.08951870816438e-6, 8.08352520919835e-6, 8.08774538436841e-6, 8.11074803634111e-6, 8.12877776359201e-6, 8.10341627911514e-6, 8.07428419979329e-6, 8.13636243342918e-6, 8.09973538382375e-6, 8.05835878450861e-6, 8.11343760431761e-6, 8.35832446077813e-6, 8.05131496014665e-6, 7.75979954874582e-6, 7.99550672651368e-6, 8.02810588634816e-6, 7.99741840476632e-6, 7.97215362727744e-6, 8.00963861123106e-6, 7.99348141341581e-6, 7.98634513096438e-6, 7.99535942274983e-6, 7.99777156877785e-6, 7.99380820481407e-6, 7.99666398524974e-6, 8.0116011673307e-6, 8.03290408444912e-6, 8.05248398874107e-6, 8.06736166434568e-6, 8.0807613623899e-6, 8.09849073341877e-6, 8.12451113748329e-6, 8.15861319441761e-6, 8.19699243904108e-6, 8.23469677948997e-6, 8.26822072345333e-6, 8.29693201903701e-6, 8.32287427707629e-6, 8.34925082527318e-6, 8.37840851459663e-6, 8.4103203293264e-6, 8.4422986709313e-6, 8.47006048072013e-6
flux1:, 0.633289204756596, 8.90388708198388e-6, 8.90615541692239e-6, 8.91163728565338e-6, 8.91967783393133e-6, 8.92793922949711e-6, 8.93415464317159e-6, 8.93770259904402e-6, 8.93991303785145e-6, 8.94289733417851e-6, 8.94773554354802e-6, 8.95345526798991e-6, 8.95782628607025e-6, 8.95955218242974e-6, 8.95998145636752e-6, 8.96239895167636e-6, 8.96874090427991e-6, 8.97620888443929e-6, 8.97784494800172e-6, 8.96935471867689e-6, 8.95790948986428e-6, 8.96074894297883e-6, 8.98376317739189e-6, 8.99659025676114e-6, 8.96042359236121e-6, 8.92869291769513e-6, 8.99900305381346e-6, 8.94727155364487e-6, 8.90566807371146e-6, 8.95673751168357e-6, 9.22823912840421e-6, 8.89117991624591e-6, 8.57468270625055e-6, 8.84505554862851e-6, 8.91180909392698e-6, 8.88645470235933e-6, 8.88885980581336e-6, 8.95069577453971e-6, 8.94792674788128e-6, 8.96506226033738e-6, 9.00337299188309e-6, 9.02911733277783e-6, 9.04281461149497e-6, 9.06322870196923e-6, 9.09811032821565e-6, 9.13978861186569e-6, 9.17694154766192e-6, 9.20505154640139e-6, 9.22813084880464e-6, 9.25384262645584e-6, 9.28740900558916e-6, 9.32844417760002e-6, 9.37185408717563e-6, 9.41129566133339e-6, 9.44268524407864e-6, 9.46590991812144e-6, 9.48424012085594e-6, 9.50208064295105e-6, 9.52233495419228e-6, 9.54471604581336e-6, 9.56578352591722e-6, 9.58058697533188e-6
flux1:, 0.63355165366035, 1.00010686445385e-5, 9.99768620392969e-6, 9.99697472442986e-6, 9.99872473282969e-6, 1.00010337426027e-5, 1.00018726776573e-5, 1.0000510520286e-5, 9.9978168296243e-6, 9.99529032790329e-6, 9.99360008523716e-6, 9.99191152302537e-6, 9.98877884814734e-6, 9.98399802361987e-6, 9.97961615121254e-6, 9.97857470464145e-6, 9.981390981609e-6, 9.98365320306627e-6, 9.97804659236536e-6, 9.9620885040338e-6, 9.94592186242765e-6, 9.9477352577349e-6, 9.96960519219359e-6, 9.97546585978636e-6, 9.92891465652046e-6, 9.8968862235556e-6, 9.97415537683208e-6, 9.90518369384887e-6, 9.86555495802437e-6, 9.9105656557109e-6, 1.02108948131655e-5, 9.83916180293694e-6, 9.49353233550124e-6, 9.8054865187164e-6, 9.91019738822068e-6, 9.88838627545306e-6, 9.91857378892939e-6, 1.00098158384199e-5, 1.00192309769305e-5, 1.00596912040012e-5, 1.01300114556555e-5, 1.01823472487172e-5, 1.02148863326655e-5, 1.02523285554952e-5, 1.03065432336335e-5, 1.03688365659885e-5, 1.04244047419778e-5, 1.04663771615096e-5, 1.04989449966058e-5, 1.05315711407398e-5, 1.0571104396185e-5, 1.06174142490039e-5, 1.06643275508505e-5, 1.07040357460098e-5, 1.07316504916133e-5, 1.0747393874403e-5, 1.07557447837811e-5, 1.07624558709319e-5, 1.07712011890764e-5, 1.07815977384041e-5, 1.07895019384116e-5, 1.07892499350423e-5
flux1:, 0.633814102564103, 1.12212270670337e-5, 1.12122934621928e-5, 1.12055996786248e-5, 1.12017244004737e-5, 1.11993197048108e-5, 1.11964021004216e-5, 1.11917241294461e-5, 1.11853077893817e-5, 1.11779114892803e-5, 1.1170021668504e-5, 1.11613971884442e-5, 1.11517561832026e-5, 1.11419977365091e-5, 1.11344486229235e-5, 1.11311250554883e-5, 1.11308373043677e-5, 1.11278774252503e-5, 1.11153238324039e-5, 1.10929940354219e-5, 1.10735241793191e-5, 1.10747984353948e-5, 1.10945703564128e-5, 1.10928017392175e-5, 1.10378249303275e-5, 1.10080158417394e-5, 1.10907108970195e-5, 1.10041110005654e-5, 1.09680887013595e-5, 1.10065976080475e-5, 1.13385398613559e-5, 1.09260402802291e-5, 1.05452522199771e-5, 1.09055555001514e-5, 1.10475794996278e-5, 1.10260229414845e-5, 1.10790446630889e-5, 1.12020349519408e-5, 1.12198368325332e-5, 1.12785185878402e-5, 1.13793937113991e-5, 1.14584269818476e-5, 1.15084262460068e-5, 1.1559680127596e-5, 1.16296533220209e-5, 1.17099240218757e-5, 1.17823855452791e-5, 1.18371613117661e-5, 1.18778801555862e-5, 1.19155012010082e-5, 1.19587027874053e-5, 1.20080526851247e-5, 1.20566487801929e-5, 1.20952917595124e-5, 1.21181186668181e-5, 1.21254369485282e-5, 1.21227726865898e-5, 1.21172305497321e-5, 1.21133904642208e-5, 1.21109380779423e-5, 1.21051238494499e-5, 1.20895651197048e-5
flux1:, 0.634076551467856, 1.25730826349451e-5, 1.25594237903009e-5, 1.25477766441704e-5, 1.25398254670856e-5, 1.25348348429193e-5, 1.25306127138213e-5, 1.25249706828273e-5, 1.25167439660258e-5, 1.25059120040651e-5, 1.24930734414249e-5, 1.2479015013294e-5, 1.24648753851163e-5, 1.24525114809885e-5, 1.24440446049297e-5, 1.24400955043998e-5, 1.24377274884722e-5, 1.2430449324189e-5, 1.24124018261912e-5, 1.2385792286773e-5, 1.23648694711824e-5, 1.23660911782203e-5, 1.23831975133774e-5, 1.23745160061936e-5, 1.23144685645937e-5, 1.22892341695954e-5, 1.23759592106718e-5, 1.22733469013351e-5, 1.22416372333798e-5, 1.22752586871255e-5, 1.26423972895476e-5, 1.21817982914498e-5, 1.17581875509955e-5, 1.21730903664712e-5, 1.23472233122339e-5, 1.23215990776112e-5, 1.23877618656759e-5, 1.25417130101735e-5, 1.25619124164984e-5, 1.26300028040084e-5, 1.27557321842077e-5, 1.2858175225382e-5, 1.29216854472199e-5, 1.29810698540108e-5, 1.3060477789425e-5, 1.31532512366826e-5, 1.32386001200423e-5, 1.33032751190506e-5, 1.33495846804465e-5, 1.33894659900307e-5, 1.34334201342207e-5, 1.34830930241289e-5, 1.35312959778476e-5, 1.35676670675889e-5, 1.35852990333822e-5, 1.35843203807772e-5, 1.35710283768534e-5, 1.35537362001402e-5, 1.35379567465135e-5, 1.35235766381336e-5, 1.35053670369707e-5, 1.34762641879997e-5
flux1:, 0.634339000371609, 1.40670091930224e-5, 1.40500102867432e-5, 1.40350352002693e-5, 1.40251286653405e-5, 1.40201668069907e-5, 1.40174798391481e-5, 1.40135651554143e-5, 1.40058311456954e-5, 1.39935291240309e-5, 1.39776766986353e-5, 1.39604245852027e-5, 1.39444203099859e-5, 1.39322055734827e-5, 1.39252413710658e-5, 1.3922498281352e-5, 1.39195288159158e-5, 1.39096777814804e-5, 1.3888585162106e-5, 1.38604651998665e-5, 1.38400177400886e-5, 1.3841530926301e-5, 1.38559297441424e-5, 1.38424966548283e-5, 1.37817230243004e-5, 1.37628692976609e-5, 1.38527921178715e-5, 1.37376971512601e-5, 1.37098346699692e-5, 1.37423676549935e-5, 1.41492333039403e-5, 1.36323267558603e-5, 1.31570450986145e-5, 1.36320174584711e-5, 1.38291712548399e-5, 1.37947998786976e-5, 1.38608257609884e-5, 1.40419178403401e-5, 1.40571433797544e-5, 1.41232469789614e-5, 1.42645447779506e-5, 1.43840567839217e-5, 1.44550157206477e-5, 1.45150699115271e-5, 1.45955680055584e-5, 1.46930875942152e-5, 1.47851497347935e-5, 1.48551364575776e-5, 1.49033914235935e-5, 1.4942173766984e-5, 1.49835791048514e-5, 1.50305778691783e-5, 1.50761586503212e-5, 1.51091519005127e-5, 1.51216634346809e-5, 1.51134213184395e-5, 1.5091156765778e-5, 1.50641246574929e-5, 1.50386803981e-5, 1.5014982826715e-5, 1.49874535336357e-5, 1.49484202660372e-5
flux1:, 0.634601449275363, 1.57154655358673e-5, 1.56967940098412e-5, 1.56803654315913e-5, 1.56707522977082e-5, 1.56684011952487e-5, 1.56699384394508e-5, 1.56702915016617e-5, 1.56653357323298e-5, 1.56537136107058e-5, 1.56371138711013e-5, 1.56192205166247e-5, 1.56040922167779e-5, 1.5594612279274e-5, 1.55912609002096e-5, 1.55913959730651e-5, 1.55895510015607e-5, 1.55795115897735e-5, 1.55584918566053e-5, 1.55318581746125e-5, 1.55135019333713e-5, 1.5515383869826e-5, 1.55276237186265e-5, 1.55128652273149e-5, 1.54560785961312e-5, 1.54445353548941e-5, 1.55377655904413e-5, 1.54151759107072e-5, 1.53894381396211e-5, 1.5426609140577e-5, 1.58787194334213e-5, 1.52968482028081e-5, 1.47604487265401e-5, 1.53000787400795e-5, 1.55086805577937e-5, 1.54612929993615e-5, 1.55121704476241e-5, 1.57141767977253e-5, 1.57167651160575e-5, 1.576855082e-5, 1.5913878986313e-5, 1.60419704977082e-5, 1.61130719730652e-5, 1.61656206776709e-5, 1.62380027909413e-5, 1.63312506542229e-5, 1.6422427015079e-5, 1.64919456818234e-5, 1.6537777503593e-5, 1.65718199184714e-5, 1.66073419763852e-5, 1.66486983756081e-5, 1.66894560119437e-5, 1.67180628440594e-5, 1.67258240647086e-5, 1.67119415993604e-5, 1.66832530278834e-5, 1.66496175222469e-5, 1.66180398780608e-5, 1.65889424842148e-5, 1.6556498914475e-5, 1.65125162056936e-5
flux1:, 0.634863898179116, 1.7533181771162e-5, 1.75144531143803e-5, 1.74982858603737e-5, 1.74908527763291e-5, 1.74931230636274e-5, 1.75008954184295e-5, 1.75074406060607e-5, 1.75071385905847e-5, 1.7498169779959e-5, 1.74830238429192e-5, 1.74668735873402e-5, 1.74549200229236e-5, 1.74500534364432e-5, 1.7451680056746e-5, 1.74559082252376e-5, 1.74569313359325e-5, 1.74494334900267e-5, 1.74318348483543e-5, 1.74094070622825e-5, 1.73940902731692e-5, 1.73960697609883e-5, 1.74072598215147e-5, 1.73954525288214e-5, 1.73469966091483e-5, 1.73426170048249e-5, 1.74404617789633e-5, 1.73160542919046e-5, 1.72895647669559e-5, 1.73383990061362e-5, 1.78421746895349e-5, 1.7186632287415e-5, 1.65796752403178e-5, 1.71877636316427e-5, 1.7395671440637e-5, 1.73321246981044e-5, 1.73533547362293e-5, 1.75687144284228e-5, 1.75518909106053e-5, 1.75779847052921e-5, 1.77153567476135e-5, 1.78427299091185e-5, 1.79065772903947e-5, 1.79440096809439e-5, 1.79996211157259e-5, 1.80796580178179e-5, 1.81619986410036e-5, 1.82248423564947e-5, 1.82637075238522e-5, 1.828954546237e-5, 1.83162517559316e-5, 1.83494135375262e-5, 1.83834302843568e-5, 1.84067826579873e-5, 1.84102636397603e-5, 1.83925565198576e-5, 1.83603635647387e-5, 1.83238140577712e-5, 1.82903051414486e-5, 1.82604294624483e-5, 1.82281543742549e-5, 1.8184839217876e-5
flux1:, 0.635126347082869, 1.95370892200105e-5, 1.95195435086416e-5, 1.95048044594936e-5, 1.95006356472965e-5, 1.95085170177778e-5, 1.95234485741666e-5, 1.95371525461296e-5, 1.95426768767073e-5, 1.95378592192346e-5, 1.9525940675666e-5, 1.9513308722899e-5, 1.95059134950687e-5, 1.95064123533178e-5, 1.9513335650823e-5, 1.95222124301896e-5, 1.95276555557419e-5, 1.95254388747571e-5, 1.95143630141191e-5, 1.94981156561766e-5, 1.94858674741084e-5, 1.94873017849036e-5, 1.94989828146591e-5, 1.94946624509649e-5, 1.94577837800055e-5, 1.94593168885497e-5, 1.95643586393105e-5, 1.94435376107325e-5, 1.94125540363751e-5, 1.94804660986088e-5, 2.00430383857613e-5, 1.93053578859863e-5, 1.86189182249853e-5, 1.92987738837436e-5, 1.94953908120761e-5, 1.94141920377601e-5, 1.9394038061142e-5, 1.96152052986772e-5, 1.95741368015738e-5, 1.95659209963858e-5, 1.96848704082829e-5, 1.98029734090967e-5, 1.98533212950245e-5, 1.98698612379517e-5, 1.99020223846996e-5, 1.99614229785873e-5, 2.00278590829499e-5, 2.0078314578092e-5, 2.01061463851713e-5, 2.01209957556557e-5, 2.01368083920474e-5, 2.01600503346441e-5, 2.01859926030653e-5, 2.02034627900651e-5, 2.02030787628451e-5, 2.01831590444374e-5, 2.01501824775129e-5, 2.01143004685775e-5, 2.00830387809342e-5, 2.00569934399204e-5, 2.00298806791211e-5, 1.99926337664468e-5
flux1:, 0.635388795986622, 2.17460410326907e-5, 2.17302995808157e-5, 2.17173214298384e-5, 2.17164005987819e-5, 2.17295963770537e-5, 2.17513228029118e-5, 2.17720513826961e-5, 2.17837428791699e-5, 2.17839248100431e-5, 2.17763258388253e-5, 2.17680638718986e-5, 2.17653914508851e-5, 2.17706654449743e-5, 2.17820508891714e-5, 2.17954052871894e-5, 2.18064755364781e-5, 2.18119678855891e-5, 2.18098399845206e-5, 2.18006590371735e-5, 2.17904931515193e-5, 2.17904082644063e-5, 2.18043382816383e-5, 2.18116282454084e-5, 2.17878953139337e-5, 2.1793148944819e-5, 2.19091216326689e-5, 2.17960356964897e-5, 2.17563867686044e-5, 2.18501481856548e-5, 2.24790978170755e-5, 2.16511672513642e-5, 2.08771414563036e-5, 2.16320498406869e-5, 2.18102637116918e-5, 2.17117959505195e-5, 2.16431227160269e-5, 2.1863963508215e-5, 2.17964789582792e-5, 2.17494565963707e-5, 2.18428132901614e-5, 2.19453314768126e-5, 2.19781878981796e-5, 2.19709168185724e-5, 2.19760920686514e-5, 2.20102135489494e-5, 2.20557274002486e-5, 2.20894887154943e-5, 2.21033368336693e-5, 2.21055527893859e-5, 2.21096363267072e-5, 2.21224224411132e-5, 2.21398378455603e-5, 2.21511843253807e-5, 2.2147218367505e-5, 2.2126178655463e-5, 2.20944319112886e-5, 2.20620670822186e-5, 2.20365343661908e-5, 2.20182181535094e-5, 2.20004344243333e-5, 2.19736230032121e-5
flux1:, 0.635651244890376, 2.41804183466019e-5, 2.41663759813703e-5, 2.41545370879354e-5, 2.41556583341267e-5, 2.41725648575008e-5, 2.41994866132242e-5, 2.4226095193347e-5, 2.42435280231874e-5, 2.42488964321907e-5, 2.42459330982271e-5, 2.42418446431337e-5, 2.42427680365013e-5, 2.42509177237679e-5, 2.42648885613648e-5, 2.42819021695569e-5, 2.42993880115228e-5, 2.4314452690619e-5, 2.4322716571775e-5, 2.43202484974167e-5, 2.43102453681932e-5, 2.43074318684527e-5, 2.43253186115212e-5, 2.4347298213856e-5, 2.43362851777898e-5, 2.43424603216928e-5, 2.44739387810177e-5, 2.43706661962287e-5, 2.43182716258824e-5, 2.44430523575943e-5, 2.51461405878098e-5, 2.42201164792945e-5, 2.33512628924278e-5, 2.41850675470954e-5, 2.43426555614071e-5, 2.42290540106847e-5, 2.41103989613542e-5, 2.43273870780735e-5, 2.42342184257017e-5, 2.4148668752524e-5, 2.42138047643715e-5, 2.42978071078907e-5, 2.4312180811526e-5, 2.42816056008214e-5, 2.42600820927144e-5, 2.42679167280889e-5, 2.42904231617152e-5, 2.43053218748049e-5, 2.43038530508018e-5, 2.429324786962e-5, 2.42862484963795e-5, 2.42894671825354e-5, 2.42990147429463e-5, 2.43045433053556e-5, 2.42971604238898e-5, 2.42753985288221e-5, 2.42458370238648e-5, 2.42186376436197e-5, 2.42010933867453e-5, 2.41931495399111e-5, 2.4187464017614e-5, 2.41737952405038e-5
flux1:, 0.635913693794129, 2.68617421772495e-5, 2.6848623711265e-5, 2.68364254870799e-5, 2.68373385092821e-5, 2.68552803271684e-5, 2.68848652614499e-5, 2.69155072702016e-5, 2.69377350050934e-5, 2.69479655997884e-5, 2.69492597874899e-5, 2.69481904740788e-5, 2.69504672424372e-5, 2.69585625725251e-5, 2.69725066106309e-5, 2.69919187029828e-5, 2.70162017800618e-5, 2.70419951531919e-5, 2.70609909606209e-5, 2.70637181058957e-5, 2.70512760913764e-5, 2.70444227326881e-5, 2.70676488764333e-5, 2.71058823025987e-5, 2.71051911995528e-5, 2.71093346148323e-5, 2.72612897319179e-5, 2.71673621043748e-5, 2.7098751416129e-5, 2.72574333320151e-5, 2.80423926094852e-5, 2.70104239518093e-5, 2.60401214076438e-5, 2.69578349606556e-5, 2.70980585353476e-5, 2.69727545034119e-5, 2.68084068152389e-5, 2.70214002522438e-5, 2.69058859810265e-5, 2.67866635486218e-5, 2.68259565221326e-5, 2.6892468749164e-5, 2.68906028077984e-5, 2.68406366097065e-5, 2.67965575048708e-5, 2.67809842537344e-5, 2.67817386326192e-5, 2.67781368698645e-5, 2.67618856574486e-5, 2.67398261882119e-5, 2.67238948604942e-5, 2.67199000805208e-5, 2.67234502742961e-5, 2.67241449901008e-5, 2.67134854782697e-5, 2.66906976079293e-5, 2.66630895505947e-5, 2.66412742153228e-5, 2.66324755205402e-5, 2.66359993093764e-5, 2.66434895691037e-5, 2.66436963405684e-5
flux1:, 0.636176142697882, 2.98124079522106e-5, 2.97989826916575e-5, 2.97843147599867e-5, 2.97820806024729e-5, 2.97977577569809e-5, 2.98270326473047e-5, 2.98596209651152e-5, 2.98855485580997e-5, 2.9900082669072e-5, 2.99048003823231e-5, 2.99049244129841e-5, 2.99055875956756e-5, 2.9910137481353e-5, 2.99211464542003e-5, 2.99415376069071e-5, 2.99726788597746e-5, 3.00096403219915e-5, 3.00386893650892e-5, 3.00442236814435e-5, 3.00264370540362e-5, 3.00142777517433e-5, 3.00436712624285e-5, 3.00979951925396e-5, 3.01036285010228e-5, 3.01031229832681e-5, 3.02804245077652e-5, 3.01928025726308e-5, 3.01055438232084e-5, 3.02984637167338e-5, 3.11729088042103e-5, 3.00267220761723e-5, 2.89484857871973e-5, 2.99568357415067e-5, 3.00880939841566e-5, 2.99551105831205e-5, 2.9754157318113e-5, 2.99666099359123e-5, 2.98339090900894e-5, 2.9689402598773e-5, 2.9709808401135e-5, 2.97636858537867e-5, 2.97507110952558e-5, 2.9688041938682e-5, 2.9628756200313e-5, 2.95961140253735e-5, 2.95795441515878e-5, 2.95602940061827e-5, 2.95315939320984e-5, 2.95008348236513e-5, 2.94794007262228e-5, 2.94718202407173e-5, 2.94723765589646e-5, 2.94699516790704e-5, 2.9456268985361e-5, 2.94316022055538e-5, 2.94046390740057e-5, 2.93870483334764e-5, 2.9386263529178e-5, 2.9400814053887e-5, 2.94209016152795e-5, 2.94338026541773e-5
flux1:, 0.636438591601635, 3.30556279860262e-5, 3.30405410912519e-5, 3.30210835477066e-5, 3.30125708513734e-5, 3.3022626634972e-5, 3.30487527962708e-5, 3.30814714365181e-5, 3.31102668284533e-5, 3.31286490395428e-5, 3.31358412045676e-5, 3.31350849845893e-5, 3.31309714654234e-5, 3.31284902252544e-5, 3.3133839774823e-5, 3.31539292180245e-5, 3.31918033744739e-5, 3.32397752807153e-5, 3.32774581695549e-5, 3.32830034183202e-5, 3.32571005624654e-5, 3.32385497277599e-5, 3.32742483364907e-5, 3.33428716708768e-5, 3.33498981877468e-5, 3.33428971580931e-5, 3.35498594675627e-5, 3.34633898164589e-5, 3.33563514183476e-5, 3.35815541685973e-5, 3.45530533106937e-5, 3.32834767966769e-5, 3.20903172484772e-5, 3.31981369875145e-5, 3.33327232018657e-5, 3.31958579805155e-5, 3.29703573829486e-5, 3.3188925299679e-5, 3.3044890376048e-5, 3.28853256238759e-5, 3.28971234334767e-5, 3.29462293745961e-5, 3.29292819162895e-5, 3.28622227090078e-5, 3.27970457388635e-5, 3.27560817368646e-5, 3.27290513335135e-5, 3.26990068893339e-5, 3.26615931684952e-5, 3.26258517285784e-5, 3.26031580309097e-5, 3.25964705044552e-5, 3.25978932048844e-5, 3.25947266915906e-5, 3.25785216573123e-5, 3.25508421380656e-5, 3.25224582451521e-5, 3.2506868236146e-5, 3.25121727328712e-5, 3.25360769913235e-5, 3.25668777308264e-5, 3.25897978994813e-5
flux1:, 0.636701040505389, 3.6615614416165e-5, 3.65977667160399e-5, 3.65714475371474e-5, 3.65538665587269e-5, 3.65554543534294e-5, 3.65762592343272e-5, 3.66080064265684e-5, 3.66394527563555e-5, 3.66616486438498e-5, 3.66706187520127e-5, 3.6667134663272e-5, 3.66554452854661e-5, 3.66430011008494e-5, 3.66405698636553e-5, 3.66594584768237e-5, 3.67039021993367e-5, 3.67623533129002e-5, 3.68069304728081e-5, 3.68098297933054e-5, 3.67735929265096e-5, 3.67478485687136e-5, 3.67892936894486e-5, 3.68692044263229e-5, 3.68725996113546e-5, 3.68583174101033e-5, 3.70983775899319e-5, 3.70066624486188e-5, 3.68800585746516e-5, 3.71340416906391e-5, 3.82103559695528e-5, 3.68068726412136e-5, 3.54906127927167e-5, 3.6709010017768e-5, 3.68611897714456e-5, 3.67232435153538e-5, 3.64858620619878e-5, 3.67194808563506e-5, 3.65694114315908e-5, 3.64048206820952e-5, 3.64197606989887e-5, 3.64735933845369e-5, 3.64605477847941e-5, 3.63975669611082e-5, 3.63361670336117e-5, 3.62965399827561e-5, 3.62671671910514e-5, 3.62323271172484e-5, 3.61906702628076e-5, 3.61540027433219e-5, 3.61344654019716e-5, 3.61333942080485e-5, 3.61399451742896e-5, 3.61388765970511e-5, 3.6120979557193e-5, 3.60891897817898e-5, 3.605701887322e-5, 3.60406466545079e-5, 3.60494318576982e-5, 3.60803079584632e-5, 3.61192160465802e-5, 3.61486776102215e-5
flux1:, 0.636963489409142, 4.05179737079449e-5, 4.04968689571338e-5, 4.04622806491697e-5, 4.04336412634213e-5, 4.04248651119952e-5, 4.04392063299736e-5, 4.04698603145938e-5, 4.05045594730686e-5, 4.05311761898282e-5, 4.05417943205537e-5, 4.05343884333753e-5, 4.05131682899459e-5, 4.0488802448905e-5, 4.04773410307431e-5, 4.04946435336267e-5, 4.05455812109584e-5, 4.06138878115893e-5, 4.06637832002408e-5, 4.06620510426583e-5, 4.06141422831546e-5, 4.05807449625147e-5, 4.06268181717079e-5, 4.07144312681018e-5, 4.07099317826227e-5, 4.06887236613293e-5, 4.09643160247979e-5, 4.08608392990029e-5, 4.07160475237771e-5, 4.0994876421185e-5, 4.2184340125183e-5, 4.06347501145355e-5, 3.918542212319e-5, 4.05276928045566e-5, 4.07114587228197e-5, 4.0573660539339e-5, 4.03352249515625e-5, 4.05938384487136e-5, 4.04413672785988e-5, 4.02796243715022e-5, 4.03088347387276e-5, 4.03768606222747e-5, 4.03749111382805e-5, 4.0323113272431e-5, 4.02738212993788e-5, 4.02444383807533e-5, 4.0220689748429e-5, 4.01871300311845e-5, 4.01456209562071e-5, 4.01117067364524e-5, 4.00991985866849e-5, 4.01080117407198e-5, 4.01237789481284e-5, 4.01277846517386e-5, 4.01093500466862e-5, 4.00726809639704e-5, 4.00345526111538e-5, 4.0014645799224e-5, 4.00242289097612e-5, 4.00596092342038e-5, 4.01039827492758e-5, 4.01365194946533e-5
flux1:, 0.637225938312895, 4.47902288185189e-5, 4.47662131533705e-5, 4.47229002158395e-5, 4.46822943813426e-5, 4.46624220987538e-5, 4.46702931290065e-5, 4.47007276200953e-5, 4.47400970439467e-5, 4.47724513742373e-5, 4.47853477667251e-5, 4.47737772209411e-5, 4.47422227499348e-5, 4.47051561881191e-5, 4.46843487360927e-5, 4.47001827916285e-5, 4.47577000520424e-5, 4.48354277626847e-5, 4.48896829667547e-5, 4.48824219851677e-5, 4.48225590606785e-5, 4.47814054099312e-5, 4.48306935880436e-5, 4.49226221566027e-5, 4.49074233176058e-5, 4.48806260916886e-5, 4.51932772344758e-5, 4.50725687949618e-5, 4.49117508407242e-5, 4.52123418190383e-5, 4.65243253181645e-5, 4.48145732971808e-5, 4.32199968717215e-5, 4.47012971194541e-5, 4.49282250616673e-5, 4.47899627109604e-5, 4.45574040810805e-5, 4.48505965240825e-5, 4.46969378874724e-5, 4.45422553596351e-5, 4.4594322467658e-5, 4.46843383527286e-5, 4.46986972036012e-5, 4.46625404857124e-5, 4.46309055987462e-5, 4.46184143083914e-5, 4.46067508241848e-5, 4.45795600371362e-5, 4.45417073230401e-5, 4.45131757555059e-5, 4.45103623724601e-5, 4.4532195376287e-5, 4.4560487302215e-5, 4.45722772299896e-5, 4.455467902843e-5, 4.45128935312049e-5, 4.44672685948234e-5, 4.44416582481802e-5, 4.44498621230034e-5, 4.44877767852551e-5, 4.453557039154e-5, 4.45684879289984e-5
flux1:, 0.637488387216649, 4.94623504003199e-5, 4.94366925198697e-5, 4.93852495076452e-5, 4.9332896194533e-5, 4.93022919851705e-5, 4.93046336862137e-5, 4.93364642057558e-5, 4.93825151188244e-5, 4.94225294380143e-5, 4.94391299838914e-5, 4.94242164180897e-5, 4.93827546098202e-5, 4.93333444923375e-5, 4.93036504696174e-5, 4.93184818125233e-5, 4.93828287275855e-5, 4.94699575830044e-5, 4.95285676143617e-5, 4.95161924170537e-5, 4.94451472086383e-5, 4.93964668163551e-5, 4.94476154498728e-5, 4.95414173492867e-5, 4.95145658779305e-5, 4.94841148521161e-5, 4.98347365798176e-5, 4.96933382656221e-5, 4.95189328472841e-5, 4.98402571025527e-5, 5.12856338333834e-5, 4.93998190749413e-5, 4.76454233626195e-5, 4.92822566433274e-5, 4.95598733918193e-5, 4.94187728259844e-5, 4.91938682777077e-5, 4.95296732359562e-5, 4.93733922213777e-5, 4.92255907509826e-5, 4.93052006950118e-5, 4.94220486312238e-5, 4.94550123294554e-5, 4.94355086849332e-5, 4.94233811121447e-5, 4.94311172864267e-5, 4.94354694921079e-5, 4.94179095096961e-5, 4.93857178260453e-5, 4.93636544305608e-5, 4.93715081450394e-5, 4.94078320091915e-5, 4.9450648062848e-5, 4.9472253447737e-5, 4.94568979168022e-5, 4.94103672785509e-5, 4.93566304513836e-5, 4.93241389321944e-5, 4.93297212096684e-5, 4.93691124136336e-5, 4.94193133576128e-5, 4.94512278370314e-5
flux1:, 0.637750836120402, 5.45671733206291e-5, 5.45419709620758e-5, 5.44839341938343e-5, 5.44209779084845e-5, 5.43807636681555e-5, 5.43790114454292e-5, 5.44141149276148e-5, 5.44690515079787e-5, 5.45189997358508e-5, 5.45414039275904e-5, 5.45249519290697e-5, 5.44750877650973e-5, 5.44145516376411e-5, 5.43768634912261e-5, 5.4391237819397e-5, 5.44627587174746e-5, 5.4559804299878e-5, 5.46238680921343e-5, 5.46080949845544e-5, 5.45275234353974e-5, 5.44718350953313e-5, 5.45239287632413e-5, 5.46186792988427e-5, 5.45810692168741e-5, 5.45489506802254e-5, 5.49382647219205e-5, 5.47752925397929e-5, 5.4589475556479e-5, 5.49334445976321e-5, 5.65249805787504e-5, 5.44455265033297e-5, 5.25144247376884e-5, 5.43240390152146e-5, 5.46550132288227e-5, 5.4507336224562e-5, 5.42864956580624e-5, 5.46706210994788e-5, 5.45079758907977e-5, 5.43626825443785e-5, 5.44701033764936e-5, 5.46149958612722e-5, 5.46655601849186e-5, 5.46601101571588e-5, 5.46654314646373e-5, 5.46930389793312e-5, 5.4714329732877e-5, 5.47074078815356e-5, 5.46810788164537e-5, 5.46648203323777e-5, 5.46824121099647e-5, 5.47327490339504e-5, 5.47904262762557e-5, 5.48228585043474e-5, 5.48109562535834e-5, 5.47606048897525e-5, 5.46991687114698e-5, 5.46598005352645e-5, 5.46626479510298e-5, 5.47035250959143e-5, 5.47562918016304e-5, 5.4787325010691e-5
flux1:, 0.638013285024155, 6.01406014535344e-5, 6.01185417968351e-5, 6.00561064754208e-5, 5.99842175295351e-5, 5.99357344906509e-5, 5.99311924649867e-5, 5.9971096719417e-5, 6.00368199531966e-5, 6.00989832312094e-5, 6.012972327669e-5, 6.01142776751856e-5, 6.00582575519885e-5, 5.9988233776426e-5, 5.99434267171392e-5, 5.99576438050867e-5, 6.0036645403115e-5, 6.01446482961033e-5, 6.02163023598138e-5, 6.01999102455045e-5, 6.0112055726353e-5, 6.00501218939243e-5, 6.0103021592338e-5, 6.01995927811779e-5, 6.01535497910797e-5, 6.01211822014802e-5, 6.05501804040898e-5, 6.03673541297707e-5, 6.01715699958694e-5, 6.05434218886343e-5, 6.22960214115707e-5, 6.00039462679665e-5, 5.78772186457958e-5, 5.987702959129e-5, 6.02593335535797e-5, 6.01005935944106e-5, 5.98757256745452e-5, 6.03113507570155e-5, 6.01371396418146e-5, 5.99868801678295e-5, 6.0118394803133e-5, 6.02889860792092e-5, 6.03530802203345e-5, 6.03559664621662e-5, 6.03733045039435e-5, 6.04171078300177e-5, 6.04534333905257e-5, 6.04559928786571e-5, 6.04340292246763e-5, 6.04213043941967e-5, 6.04459235992128e-5, 6.0507869798599e-5, 6.05789779785908e-5, 6.06220319451581e-5, 6.0614386637861e-5, 6.05615343050242e-5, 6.04937544236822e-5, 6.04486495915889e-5, 6.04497087197454e-5, 6.0493014017817e-5, 6.05494829543569e-5, 6.05810653834288e-5
flux1:, 0.638275733927908, 6.62215563813764e-5, 6.62055951033867e-5, 6.61412323280471e-5, 6.60621045884451e-5, 6.60062951160119e-5, 6.59994716229263e-5, 6.60447453540217e-5, 6.6122371702269e-5, 6.61986878124624e-5, 6.62404365994333e-5, 6.6228949102905e-5, 6.61693286758526e-5, 6.60913778195845e-5, 6.6039851648553e-5, 6.60536493761605e-5, 6.61402306029382e-5, 6.62606115235097e-5, 6.63427577991851e-5, 6.6329171069581e-5, 6.62365081462033e-5, 6.61693045273032e-5, 6.62238762590354e-5, 6.63248595252738e-5, 6.62733835918365e-5, 6.62410372574656e-5, 6.67113713689918e-5, 6.65124910571949e-5, 6.63071472549055e-5, 6.67152539604482e-5, 6.86460261788965e-5, 6.6121235131109e-5, 6.37783322794686e-5, 6.59854894601435e-5, 6.64134818385126e-5, 6.62391314701692e-5, 6.59993979846564e-5, 6.64875796354209e-5, 6.62963161360919e-5, 6.61322778590592e-5, 6.62814803928062e-5, 6.64726665583783e-5, 6.65439497123119e-5, 6.65473764116599e-5, 6.65690873946697e-5, 6.66231416745599e-5, 6.66705854304689e-5, 6.66799144437616e-5, 6.66596274132555e-5, 6.66470319669046e-5, 6.66746204269098e-5, 6.67441769722369e-5, 6.68256875555428e-5, 6.68779375755467e-5, 6.68748093948975e-5, 6.68209651810614e-5, 6.67489102579073e-5, 6.67000943989246e-5, 6.67010714554426e-5, 6.67482931139579e-5, 6.68100949747294e-5, 6.68444143775669e-5
flux1:, 0.638538182831662, 7.28516917122717e-5, 7.28447380912179e-5, 7.27808123005853e-5, 7.26956805681158e-5, 7.26325317672638e-5, 7.26225839388609e-5, 7.26723630351141e-5, 7.27618692855144e-5, 7.2853664248735e-5, 7.29089723492358e-5, 7.29044677817309e-5, 7.28436928890866e-5, 7.27588570468411e-5, 7.27001712820812e-5, 7.2712484304548e-5, 7.28063576571541e-5, 7.29406618446494e-5, 7.30365421796126e-5, 7.30293223824822e-5, 7.29342188751895e-5, 7.28629301997419e-5, 7.29211183711819e-5, 7.30304001719983e-5, 7.29762098400489e-5, 7.29425704259043e-5, 7.34567797341697e-5, 7.32467464569732e-5, 7.30311328778899e-5, 7.34862713180522e-5, 7.56144229188024e-5, 7.28359390239456e-5, 7.02550953783702e-5, 7.26862868449573e-5, 7.3152477282795e-5, 7.29585059482477e-5, 7.26925850708043e-5, 7.3233185343412e-5, 7.30203524976146e-5, 7.28344492056612e-5, 7.29941346466693e-5, 7.31994129410718e-5, 7.3270459097034e-5, 7.32659092613136e-5, 7.32836753921886e-5, 7.33412731888067e-5, 7.33951900388659e-5, 7.34080380980976e-5, 7.33863707263055e-5, 7.33700948723198e-5, 7.33959171184189e-5, 7.34680672086361e-5, 7.35557666462763e-5, 7.36147638418643e-5, 7.36158505128496e-5, 7.35625232641119e-5, 7.34886744435915e-5, 7.34386855617002e-5, 7.34416012935423e-5, 7.34942306649968e-5, 7.35628243578163e-5, 7.36020367519111e-5
flux1:, 0.638800631735415, 8.00749576387197e-5, 8.00796548940496e-5, 8.00181444880141e-5, 7.99274416138645e-5, 7.9855621656838e-5, 7.98400362627766e-5, 7.98917954573328e-5, 7.99918757493831e-5, 8.00997486532088e-5, 8.01708831222835e-5, 8.01762134514745e-5, 8.01163175865844e-5, 8.00248401392795e-5, 7.9957522114284e-5, 7.99663625647347e-5, 8.00666973226247e-5, 8.02162742092441e-5, 8.0328975710283e-5, 8.03313274337059e-5, 8.02357973332411e-5, 8.01618422446246e-5, 8.02265718800031e-5, 8.03486459824644e-5, 8.029321505053e-5, 8.02551708075578e-5, 8.08166916329153e-5, 8.06002715888745e-5, 8.03727222876054e-5, 8.08869693541933e-5, 8.32335692218579e-5, 8.01796370646055e-5, 7.73381854646536e-5, 8.00097353437672e-5, 8.05068508810092e-5, 8.02901544783844e-5, 7.99885231411659e-5, 8.0581458448332e-5, 8.03445735802975e-5, 8.01313750796546e-5, 8.02956241766989e-5, 8.05087232122237e-5, 8.05723380515938e-5, 8.05519522331673e-5, 8.05583605509131e-5, 8.06136722479129e-5, 8.06701753442906e-5, 8.0683972825965e-5, 8.06584807901847e-5, 8.06351509641114e-5, 8.06545712309583e-5, 8.07239897217637e-5, 8.081305470334e-5, 8.08756900777679e-5, 8.08802399658801e-5, 8.08288224437509e-5, 8.07557892990857e-5, 8.07072864032269e-5, 8.07140049794382e-5, 8.07729716543756e-5, 8.08489485962884e-5, 8.0894323559364e-5
flux1:, 0.639063080639168, 8.79371437003518e-5, 8.79558128927857e-5, 8.78982133862342e-5, 8.780145597616e-5, 8.77182318934772e-5, 8.76928184818948e-5, 8.77424441758473e-5, 8.78506180607139e-5, 8.79745143194791e-5, 8.80634459705226e-5, 8.80811965870305e-5, 8.80236886665427e-5, 8.79249587429587e-5, 8.78465246829394e-5, 8.78490048163757e-5, 8.79543174919617e-5, 8.81199960457723e-5, 8.82519870969092e-5, 8.82663805949797e-5, 8.81719797950212e-5, 8.80970595443419e-5, 8.81719873194979e-5, 8.83111473590543e-5, 8.82539336128409e-5, 8.82066244477946e-5, 8.88195755361511e-5, 8.8600169123105e-5, 8.83584351093172e-5, 8.89439329659518e-5, 9.15316260048681e-5, 8.81796530867575e-5, 8.5054158229603e-5, 8.79824188350817e-5, 8.85053312484252e-5, 8.82637688275449e-5, 8.79205083562604e-5, 8.8567052768824e-5, 8.83063125890555e-5, 8.80644264463203e-5, 8.8230442844901e-5, 8.84468774670501e-5, 8.84972639913554e-5, 8.84549392812709e-5, 8.84447555323081e-5, 8.84942457164675e-5, 8.85515757605762e-5, 8.85656003449743e-5, 8.8535390346486e-5, 8.85028573809432e-5, 8.85120680915404e-5, 8.85738187915372e-5, 8.8659433996671e-5, 8.87223916070059e-5, 8.8729428814391e-5, 8.86811897056083e-5, 8.86115193029262e-5, 8.85669777066064e-5, 8.85788330322981e-5, 8.86440585274617e-5, 8.8726579689331e-5, 8.87777693051405e-5
flux1:, 0.639325529542921, 9.64855393503854e-5, 9.65203154194573e-5, 9.64677599403022e-5, 9.63636973368837e-5, 9.62651582856929e-5, 9.62243599400041e-5, 9.62665116042506e-5, 9.63794635751066e-5, 9.65189255903312e-5, 9.66274726623757e-5, 9.66600453771017e-5, 9.66060139851839e-5, 9.64987465232558e-5, 9.64059269840402e-5, 9.6398412660584e-5, 9.6506521333004e-5, 9.66883448305407e-5, 9.68411371499587e-5, 9.68691258527923e-5, 9.67770109316496e-5, 9.67031701660371e-5, 9.67923381652142e-5, 9.69519259824861e-5, 9.68899591459149e-5, 9.68270757083318e-5, 9.74958669987852e-5, 9.72745517026096e-5, 9.70163091300666e-5, 9.76841808989019e-5, 1.00536941879536e-4, 9.68632816448728e-5, 9.34294545215412e-5, 9.66314391419011e-5, 9.71785461347e-5, 9.69106732879745e-5, 9.65244044823004e-5, 9.7228266868463e-5, 9.69466320236616e-5, 9.6679240273073e-5, 9.68485485197067e-5, 9.70667695965698e-5, 9.71002938077738e-5, 9.7032263721913e-5, 9.70031194982405e-5, 9.70464247052927e-5, 9.71058989162226e-5, 9.71221345888422e-5, 9.70885610079489e-5, 9.70464722607684e-5, 9.70430254946847e-5, 9.70931019599685e-5, 9.71709886310013e-5, 9.72311886233861e-5, 9.72397979373416e-5, 9.71959828292928e-5, 9.71321087463508e-5, 9.70936804834139e-5, 9.71112981172567e-5, 9.7181482489032e-5, 9.72679835622231e-5, 9.73225797515073e-5
flux1:, 0.639587978446675, 1.05768827348708e-4, 1.05821965942315e-4, 1.05775542161908e-4, 1.05662538595699e-4, 1.05544076089437e-4, 1.05481529065128e-4, 1.05510209078677e-4, 1.05624284039374e-4, 1.05778822643964e-4, 1.05908916592724e-4, 1.05958766980673e-4, 1.05909172897165e-4, 1.05791779063197e-4, 1.0568089392114e-4, 1.05659250730561e-4, 1.05767299622545e-4, 1.05964375017182e-4, 1.06138383017908e-4, 1.0618065272898e-4, 1.06091786622763e-4, 1.06021471285071e-4, 1.06128941375175e-4, 1.06310822058587e-4, 1.06238749169003e-4, 1.06153022190097e-4, 1.06881878984234e-4, 1.06656942799917e-4, 1.06380330573106e-4, 1.07139997832703e-4, 1.10283007952965e-4, 1.06262625172312e-4, 1.02495032907518e-4, 1.0598918891131e-4, 1.06562965100552e-4, 1.06267510872922e-4, 1.05841254736059e-4, 1.06609197158361e-4, 1.06311896394224e-4, 1.06026332142469e-4, 1.06205082903232e-4, 1.06426981660755e-4, 1.06442380077689e-4, 1.06347152449813e-4, 1.06299492418618e-4, 1.06339559545545e-4, 1.06405881687228e-4, 1.06429373666962e-4, 1.06396338216414e-4, 1.06346372063501e-4, 1.06329405094959e-4, 1.06365003141335e-4, 1.06431744265014e-4, 1.06486673422753e-4, 1.0649627230062e-4, 1.06458280613495e-4, 1.06402616955725e-4, 1.06372188870946e-4, 1.06395552377391e-4, 1.06468254334559e-4, 1.06554495837784e-4, 1.06607978951567e-4
flux1:, 0.639850427350428, 1.15837268824639e-4, 1.1591155431873e-4, 1.15872743333371e-4, 1.15749303238761e-4, 1.15606236920453e-4, 1.15515450931437e-4, 1.15524652460921e-4, 1.15636391944635e-4, 1.15805888469392e-4, 1.15959892446989e-4, 1.16029856783635e-4, 1.1598593731213e-4, 1.15856994377802e-4, 1.15724389752306e-4, 1.15684266863654e-4, 1.15788817910166e-4, 1.15999315661974e-4, 1.16193944855296e-4, 1.162505812777e-4, 1.16166036063518e-4, 1.16102133587944e-4, 1.16231688155896e-4, 1.16436080872577e-4, 1.16346675332621e-4, 1.16230459547176e-4, 1.17022979021628e-4, 1.16790058633269e-4, 1.16494129708643e-4, 1.17353195979443e-4, 1.20812895473029e-4, 1.16418980672983e-4, 1.12290614193329e-4, 1.16097608362579e-4, 1.16704228824246e-4, 1.1637944546214e-4, 1.15919443496476e-4, 1.16761306489286e-4, 1.16454866690261e-4, 1.16161325324573e-4, 1.16359649768024e-4, 1.16590319938457e-4, 1.16588317980596e-4, 1.16465994551729e-4, 1.16402296670532e-4, 1.16444743086942e-4, 1.16525591184153e-4, 1.16564203090078e-4, 1.16537981646292e-4, 1.16483691515136e-4, 1.16453802551386e-4, 1.16473271832939e-4, 1.16526364778929e-4, 1.1657421510149e-4, 1.16584737138927e-4, 1.16554316055242e-4, 1.16509458325209e-4, 1.16488886020227e-4, 1.16517634560778e-4, 1.16589636583892e-4, 1.16670098695078e-4, 1.16716194743294e-4
flux1:, 0.640112876254181, 1.26743164047919e-4, 1.26842314797038e-4, 1.26813439673037e-4, 1.26678746347319e-4, 1.26506946561574e-4, 1.26381947761259e-4, 1.2636623041127e-4, 1.26472821540429e-4, 1.26657857745508e-4, 1.26838849209177e-4, 1.26932468780358e-4, 1.26896146865218e-4, 1.26754852468114e-4, 1.26597300462189e-4, 1.26534394840026e-4, 1.26631575766255e-4, 1.26852889290719e-4, 1.27066838110378e-4, 1.27137750525962e-4, 1.27059033540661e-4, 1.27004883470809e-4, 1.271598669479e-4, 1.27385588894321e-4, 1.27270633540307e-4, 1.27116474417127e-4, 1.27975330047018e-4, 1.27728136104438e-4, 1.27413120233977e-4, 1.28377856342292e-4, 1.32182181819244e-4, 1.27385790270116e-4, 1.22867584872246e-4, 1.27010970520875e-4, 1.2765912010548e-4, 1.27302167895903e-4, 1.26815929196861e-4, 1.27744057512053e-4, 1.27435068574358e-4, 1.27144739013854e-4, 1.27375304948734e-4, 1.27622132853188e-4, 1.27604579277321e-4, 1.27455725066126e-4, 1.27379173966601e-4, 1.27431005131425e-4, 1.27535971147287e-4, 1.27599577399996e-4, 1.27588196581199e-4, 1.27534493964595e-4, 1.27493301045581e-4, 1.27495796615866e-4, 1.27533427969757e-4, 1.27573008127294e-4, 1.27584939987994e-4, 1.27564326089982e-4, 1.27533287238407e-4, 1.2752473340662e-4, 1.27558617287269e-4, 1.27626498843118e-4, 1.27695042822613e-4, 1.27726416942343e-4
flux1:, 0.640375325157934, 1.38541497927059e-4, 1.3867045392036e-4, 1.38655014068264e-4, 1.38509343130172e-4, 1.38305700248733e-4, 1.38141487644188e-4, 1.38096347351111e-4, 1.38195874933695e-4, 1.38397900459316e-4, 1.38609831570443e-4, 1.38731576632899e-4, 1.38705762637301e-4, 1.38552261733738e-4, 1.38367236601796e-4, 1.38277492426015e-4, 1.38363186853628e-4, 1.38592231456054e-4, 1.38823945150751e-4, 1.38909346753346e-4, 1.38838666806955e-4, 1.38798034333269e-4, 1.3898138060912e-4, 1.39226474191385e-4, 1.39077849602684e-4, 1.38878928547568e-4, 1.39805809597591e-4, 1.3953728883743e-4, 1.39204599051738e-4, 1.40280924857675e-4, 1.4445969011857e-4, 1.39229470521343e-4, 1.34289884269386e-4, 1.38796544347127e-4, 1.39495713678229e-4, 1.3910223838105e-4, 1.38596257232558e-4, 1.39624449606092e-4, 1.39318328649891e-4, 1.39041358172633e-4, 1.39317458965053e-4, 1.39588764461647e-4, 1.395575013647e-4, 1.39381841279954e-4, 1.39294765726046e-4, 1.39362734921203e-4, 1.39501835920596e-4, 1.39601105044693e-4, 1.39613386833376e-4, 1.39565770234769e-4, 1.39515257704875e-4, 1.39500184139863e-4, 1.39520790313595e-4, 1.39551231497629e-4, 1.39565480291858e-4, 1.39557428509393e-4, 1.39543823393801e-4, 1.39550096384507e-4, 1.39589473499111e-4, 1.39650263752525e-4, 1.39700921151361e-4, 1.39710061640997e-4
flux1:, 0.640637774061688, 1.51290623378422e-4, 1.51455618469223e-4, 1.51458405284628e-4, 1.51303300633448e-4, 1.51065927872118e-4, 1.50858640595971e-4, 1.50780591075278e-4, 1.50872029673638e-4, 1.51093312020421e-4, 1.51340985171384e-4, 1.51496299104308e-4, 1.51484995078506e-4, 1.51320498406178e-4, 1.51106276798594e-4, 1.50985998478842e-4, 1.51056062754802e-4, 1.51289667560723e-4, 1.51537848191788e-4, 1.51638675790506e-4, 1.51579073242076e-4, 1.51556082418229e-4, 1.5177053141708e-4, 1.52033160758838e-4, 1.51843925656746e-4, 1.51594309138924e-4, 1.52590132561037e-4, 1.52293813463124e-4, 1.51945777606044e-4, 1.53140512354903e-4, 1.57725848101548e-4, 1.52027899280296e-4, 1.46632639184269e-4, 1.51532947177477e-4, 1.52291638835461e-4, 1.5185565742229e-4, 1.51333323857188e-4, 1.52475533639358e-4, 1.5217554810517e-4, 1.51919289315426e-4, 1.52252901659153e-4, 1.5255645660892e-4, 1.52512210369908e-4, 1.52307478982368e-4, 1.52209927723576e-4, 1.5229891087261e-4, 1.52480990800359e-4, 1.52626006020644e-4, 1.52670469893359e-4, 1.5263416140656e-4, 1.52575967606807e-4, 1.52542361141637e-4, 1.52544096121677e-4, 1.52564429953294e-4, 1.52582042972861e-4, 1.52589709222629e-4, 1.52597808278646e-4, 1.52622589238014e-4, 1.52668828556454e-4, 1.52720587403006e-4, 1.52748309188275e-4, 1.52728416893452e-4
flux1:, 0.640900222965441, 1.6505281434227e-4, 1.65261177764879e-4, 1.65288114163875e-4, 1.65126270685557e-4, 1.64854394683077e-4, 1.64601162323646e-4, 1.6448751915674e-4, 1.64570466056087e-4, 1.64813818433334e-4, 1.65102654069504e-4, 1.65297776279581e-4, 1.65305936722364e-4, 1.65132600247385e-4, 1.64888180414638e-4, 1.64734066383607e-4, 1.64784559404423e-4, 1.65019887576811e-4, 1.65283948235934e-4, 1.65402110020818e-4, 1.65357396608502e-4, 1.65356422973865e-4, 1.65604884227637e-4, 1.65884325259825e-4, 1.65649577202489e-4, 1.65344241369158e-4, 1.66409613200239e-4, 1.66080833199187e-4, 1.65720185464657e-4, 1.67042265307649e-4, 1.72069007548272e-4, 1.65866865029432e-4, 1.5997881496932e-4, 1.65306516815748e-4, 1.66130814020264e-4, 1.65644955035155e-4, 1.65105142273228e-4, 1.66374209206714e-4, 1.6608095330221e-4, 1.658488739898e-4, 1.66249126834381e-4, 1.66590907637065e-4, 1.665324872789e-4, 1.66293732453514e-4, 1.661825425494e-4, 1.66294307167265e-4, 1.66525678352295e-4, 1.66724679039595e-4, 1.66808520584389e-4, 1.66787690292173e-4, 1.66722504652952e-4, 1.66668519414623e-4, 1.66648783245148e-4, 1.66657511240731e-4, 1.66679314053323e-4, 1.66705996486743e-4, 1.66740598279114e-4, 1.66788465138902e-4, 1.66844137943666e-4, 1.66886326343219e-4, 1.66887533699443e-4, 1.66833235272758e-4
flux1:, 0.641162671869194, 1.79894540575862e-4, 1.80154231706177e-4, 1.80211943189017e-4, 1.8004681475203e-4, 1.79740391027403e-4, 1.79438924626247e-4, 1.7928736229531e-4, 1.79361578662838e-4, 1.79629914190655e-4, 1.79965534518051e-4, 1.80207109472451e-4, 1.80240268640439e-4, 1.80060862291643e-4, 1.79785746092546e-4, 1.7959487715605e-4, 1.79622292328785e-4, 1.79857218665873e-4, 1.80137576808112e-4, 1.8027594605064e-4, 1.80250433263189e-4, 1.80275956842239e-4, 1.80561939346667e-4, 1.80859463009681e-4, 1.8057681594218e-4, 1.80211471042585e-4, 1.81347317673477e-4, 1.80984049094717e-4, 1.80613263703707e-4, 1.82074619050555e-4, 1.87580535524213e-4, 1.80835253211657e-4, 1.74414609359083e-4, 1.802064921429e-4, 1.81099369161507e-4, 1.80555433174251e-4, 1.79992096770762e-4, 1.81398781463084e-4, 1.81110189657494e-4, 1.80901669413444e-4, 1.81374070449279e-4, 1.81757548886962e-4, 1.81681572862407e-4, 1.81401118860352e-4, 1.81269728981625e-4, 1.81402396450814e-4, 1.81686021545701e-4, 1.81944522679558e-4, 1.82072867526235e-4, 1.82070102541642e-4, 1.81997315142301e-4, 1.81919961343855e-4, 1.81875140304125e-4, 1.81869930618276e-4, 1.81896181427869e-4, 1.81944965981833e-4, 1.82011081652748e-4, 1.82087281148197e-4, 1.82156063524958e-4, 1.82189608413239e-4, 1.82162433224317e-4, 1.82070183149481e-4
flux1:, 0.641425120772948, 1.95886375237755e-4, 1.96205317880526e-4, 1.96300510355424e-4, 1.96135735927541e-4, 1.95794904336633e-4, 1.95442960619906e-4, 1.95250977656794e-4, 1.95315857054156e-4, 1.95611660334855e-4, 1.95999353989331e-4, 1.96293881542572e-4, 1.96357611882452e-4, 1.96175058702182e-4, 1.95868978883826e-4, 1.95638812406811e-4, 1.95640304001024e-4, 1.9587368658068e-4, 1.96171820331808e-4, 1.96333939935974e-4, 1.96331971969355e-4, 1.96388391612251e-4, 1.96716397323545e-4, 1.97035865114542e-4, 1.96705466468822e-4, 1.96276253455789e-4, 1.97484503645452e-4, 1.97087580825702e-4, 1.96708160740098e-4, 1.98324012310627e-4, 2.04349782730895e-4, 1.9702004744315e-4, 1.90024618125e-4, 1.96320081421436e-4, 1.97281674741817e-4, 1.96671407221848e-4, 1.96074303481034e-4, 1.97626826726813e-4, 1.97338676978647e-4, 1.97149703311471e-4, 1.97696291610253e-4, 1.98122444093174e-4, 1.98023697936597e-4, 1.97691828650734e-4, 1.97530928101003e-4, 1.97679278730887e-4, 1.98014676089941e-4, 1.983351374242e-4, 1.98510702832406e-4, 1.9852681670009e-4, 1.98444502819657e-4, 1.98339729954691e-4, 1.98265260266776e-4, 1.98242892131336e-4, 1.98273060897926e-4, 1.98346449286265e-4, 1.98448839188146e-4, 1.98558813922606e-4, 1.98645085158429e-4, 1.98672110326132e-4, 1.98616285301241e-4, 1.98484399652298e-4
flux1:, 0.641687569676701, 2.13102530422307e-4, 2.13487863060482e-4, 2.1362663602451e-4, 2.1346543220065e-4, 2.13089980575068e-4, 2.12684876845295e-4, 2.12449337466089e-4, 2.1250344427664e-4, 2.1282827192567e-4, 2.13272430617072e-4, 2.13625647810894e-4, 2.13724953827746e-4, 2.13541854532263e-4, 2.132045483088e-4, 2.12932973320571e-4, 2.12906572158489e-4, 2.13138375170785e-4, 2.1345661247575e-4, 2.13646131061227e-4, 2.13671472858469e-4, 2.13762882821634e-4, 2.1413866239981e-4, 2.14486715169542e-4, 2.1411083103175e-4, 2.13613995430367e-4, 2.14898181780264e-4, 2.14470866131276e-4, 2.14082707333305e-4, 2.15871165535538e-4, 2.22460080224033e-4, 2.1450228585232e-4, 2.06887875070915e-4, 2.13728546857028e-4, 2.14757393747342e-4, 2.14073314817542e-4, 2.13429691632854e-4, 2.15133866000577e-4, 2.14840604907181e-4, 2.14665164661995e-4, 2.15285538178775e-4, 2.15753584827869e-4, 2.15625966625662e-4, 2.15232226926382e-4, 2.15031144837466e-4, 2.15187728237601e-4, 2.15571622194794e-4, 2.1595371268119e-4, 2.1617691075837e-4, 2.1621110335906e-4, 2.16116342446865e-4, 2.15979480151372e-4, 2.15870278442853e-4, 2.15826909242171e-4, 2.15859674922479e-4, 2.1595928840003e-4, 2.16101930651249e-4, 2.16250663708505e-4, 2.16358850372768e-4, 2.16382116962797e-4, 2.16298555771485e-4, 2.1612691166755e-4
flux1:, 0.641950018580454, 2.31620104817136e-4, 2.32077488079119e-4, 2.32264736600736e-4, 2.32109426248453e-4, 2.31698443516388e-4, 2.31236802198455e-4, 2.30953714085245e-4, 2.30994521863436e-4, 2.31348636011747e-4, 2.31852257634259e-4, 2.32268555643689e-4, 2.32407322649041e-4, 2.32225586936704e-4, 2.31856710433135e-4, 2.31542207697221e-4, 2.31487023240116e-4, 2.3171827804418e-4, 2.32059342676448e-4, 2.32279256212703e-4, 2.32334412246429e-4, 2.32464343230598e-4, 2.32894938591e-4, 2.33280750917045e-4, 2.3286304998579e-4, 2.32294707950852e-4, 2.33660375627216e-4, 2.33207349394437e-4, 2.32808283883615e-4, 2.34789294326943e-4, 2.41986696514883e-4, 2.33354913048396e-4, 2.25075689110394e-4, 2.32505223192527e-4, 2.33600257088123e-4, 2.32836381725236e-4, 2.32133271959183e-4, 2.33993178814908e-4, 2.3368881982029e-4, 2.33520609965549e-4, 2.34213565275821e-4, 2.34722275477348e-4, 2.3456014679708e-4, 2.34095016631529e-4, 2.33843587305951e-4, 2.34000418781718e-4, 2.34427987396933e-4, 2.34869352263707e-4, 2.35138761088423e-4, 2.3518904888606e-4, 2.35078490653214e-4, 2.34904971737805e-4, 2.34756191830499e-4, 2.34687954836355e-4, 2.3472147501172e-4, 2.34847920313305e-4, 2.35033512695543e-4, 2.3522479418139e-4, 2.3535856338193e-4, 2.35380724808678e-4, 2.35270901897194e-4, 2.35060418216819e-4
flux1:, 0.642212467484207, 2.51518198961279e-4, 2.5205131345412e-4, 2.52290360757724e-4, 2.521421873034e-4, 2.51694054725111e-4, 2.5117191177722e-4, 2.50836548805605e-4, 2.50860461360337e-4, 2.51242665234163e-4, 2.51806997677704e-4, 2.52288966109682e-4, 2.52469569912285e-4, 2.5229025271026e-4, 2.51889500461556e-4, 2.51531428286526e-4, 2.51447835938143e-4, 2.51680461091256e-4, 2.5204685086589e-4, 2.52298663871352e-4, 2.52384214628721e-4, 2.52555345277753e-4, 2.53048889867918e-4, 2.5348356377466e-4, 2.53028305943536e-4, 2.5238440155905e-4, 2.53839258771678e-4, 2.53365276742538e-4, 2.52950858496682e-4, 2.55144691095097e-4, 2.62997246952202e-4, 2.53643045670906e-4, 2.44651802537381e-4, 2.52715957975338e-4, 2.53878877563418e-4, 2.53031188759055e-4, 2.52257796952597e-4, 2.54276839008384e-4, 2.53955663395219e-4, 2.53789660420794e-4, 2.54555029242369e-4, 2.55104290164101e-4, 2.54903949453198e-4, 2.54360554903425e-4, 2.54051083932185e-4, 2.54201573179369e-4, 2.54668009081413e-4, 2.55165329193092e-4, 2.55478366765636e-4, 2.55542129984339e-4, 2.55412650710144e-4, 2.55198865467844e-4, 2.55006861223178e-4, 2.54910728120833e-4, 2.5494318006891e-4, 2.55096135473299e-4, 2.55325730380981e-4, 2.55561468609371e-4, 2.55722903614212e-4, 2.55745715128848e-4, 2.55610996054981e-4, 2.55363062772234e-4
flux1:, 0.642474916387961, 2.72877088162816e-4, 2.73487415030637e-4, 2.73779970089314e-4, 2.73639287643765e-4, 2.73152083673212e-4, 2.72565412383877e-4, 2.72172808519973e-4, 2.72175474998597e-4, 2.72583165475522e-4, 2.73207526303544e-4, 2.73755683481962e-4, 2.73978828286437e-4, 2.73802221697173e-4, 2.73369668084385e-4, 2.72968664850724e-4, 2.72858479071673e-4, 2.73095010854994e-4, 2.73488321028874e-4, 2.73771259582442e-4, 2.73885298340918e-4, 2.74099149628007e-4, 2.74664454499839e-4, 2.75160214646558e-4, 2.74671579720105e-4, 2.73948093684579e-4, 2.75501902260495e-4, 2.75010420648897e-4, 2.74573966591535e-4, 2.76999560227703e-4, 2.85554483362122e-4, 2.75426616620649e-4, 2.65674863750304e-4, 2.74421905243297e-4, 2.75659446159444e-4, 2.7472604548984e-4, 2.73875696981609e-4, 2.7605777302895e-4, 2.75714608089921e-4, 2.75548059634776e-4, 2.76388269860161e-4, 2.76980542644951e-4, 2.76741500441223e-4, 2.761170104196e-4, 2.7574593896002e-4, 2.75886642622313e-4, 2.76388670524622e-4, 2.76938734905829e-4, 2.77292318583385e-4, 2.77366774381319e-4, 2.77216031738515e-4, 2.76960118582435e-4, 2.76723435469868e-4, 2.76598213923054e-4, 2.76628547185029e-4, 2.76807082813307e-4, 2.77079930074351e-4, 2.77359620751543e-4, 2.77548511127339e-4, 2.77572135599709e-4, 2.77413211461279e-4, 2.77129243486424e-4
flux1:, 0.642737365291714, 2.9577763062036e-4, 2.96464542241812e-4, 2.96811003439779e-4, 2.966778469427e-4, 2.9615014345805e-4, 2.95495743043702e-4, 2.95041488461967e-4, 2.95018344988156e-4, 2.95447737067557e-4, 2.96129496423896e-4, 2.96742217180023e-4, 2.97007014184245e-4, 2.96832985407637e-4, 2.96369611878907e-4, 2.95928077245355e-4, 2.95794713006211e-4, 2.96038019191503e-4, 2.964583395499e-4, 2.96768740711823e-4, 2.96906474374541e-4, 2.97163107324815e-4, 2.97809116001722e-4, 2.98378522385432e-4, 2.97860289882465e-4, 2.97053705446826e-4, 2.98717975539002e-4, 2.9821009571071e-4, 2.97742939535932e-4, 3.00416460130579e-4, 3.0972083288342e-4, 2.98764805651604e-4, 2.88202664970361e-4, 2.97684048983419e-4, 2.99009704820802e-4, 2.97990644714281e-4, 2.97061869121754e-4, 2.99412393557247e-4, 2.99042343892442e-4, 2.98874876803875e-4, 2.99795820785034e-4, 3.00437124261693e-4, 3.00162894966949e-4, 2.99459316580606e-4, 2.99028245919586e-4, 2.99160074992033e-4, 2.99697080826264e-4, 3.00297591404757e-4, 3.00688566533945e-4, 3.00770986383845e-4, 3.00597691339776e-4, 3.0030006815519e-4, 3.00020266417201e-4, 2.99867564522824e-4, 2.9989635613785e-4, 3.00099453648336e-4, 3.00413084007422e-4, 3.00733516414862e-4, 3.00946863945938e-4, 3.00969382816821e-4, 3.00785925839474e-4, 3.00467179481881e-4
flux1:, 0.642999814195467, 3.20301030038511e-4, 3.21062144324505e-4, 3.21462187868094e-4, 3.21337134586581e-4, 3.20769062723523e-4, 3.20045664081799e-4, 3.19526850248451e-4, 3.1947375487376e-4, 3.19920183138396e-4, 3.20654853509959e-4, 3.213284575361e-4, 3.21632699492552e-4, 3.21461206013778e-4, 3.20969531881072e-4, 3.20492127467188e-4, 3.20340754360306e-4, 3.20593810516447e-4, 3.21039313909253e-4, 3.21370283763606e-4, 3.21523832201206e-4, 3.21821576875926e-4, 3.22556811164455e-4, 3.23212210392561e-4, 3.22667925780571e-4, 3.21775899303386e-4, 3.23563503454892e-4, 3.23037507992369e-4, 3.22529380517539e-4, 3.25463314343353e-4, 3.35563631727486e-4, 3.2372123242112e-4, 3.12297167778319e-4, 3.22568408183914e-4, 3.24003268040517e-4, 3.22900148025167e-4, 3.21896674237581e-4, 3.24423205516954e-4, 3.24020848818971e-4, 3.23853596375094e-4, 3.2486454589591e-4, 3.25564708222183e-4, 3.25262934872961e-4, 3.244871510025e-4, 3.24003032620331e-4, 3.24131671744647e-4, 3.24706192377959e-4, 3.25356087534984e-4, 3.25781265294469e-4, 3.25868810757836e-4, 3.2567259032903e-4, 3.25336075897561e-4, 3.25018211950463e-4, 3.24843198608951e-4, 3.24873475511216e-4, 3.25100670201096e-4, 3.25451203489388e-4, 3.25806432219399e-4, 3.26038221456138e-4, 3.26055401888929e-4, 3.25845992549766e-4, 3.25493707164968e-4
flux1:, 0.64326226309922, 3.4652898127352e-4, 3.4736066838284e-4, 3.47813988861611e-4, 3.47699145603309e-4, 3.47093532816799e-4, 3.4630290639535e-4, 3.45719015550029e-4, 3.45632808429991e-4, 3.4609098496218e-4, 3.46872334002853e-4, 3.47601260769661e-4, 3.47941802364886e-4, 3.47773472526295e-4, 3.47258179099222e-4, 3.46752281087536e-4, 3.46589975272556e-4, 3.46855772405182e-4, 3.47322576798601e-4, 3.47663958544382e-4, 3.4782235292664e-4, 3.48157600794753e-4, 3.48989732231408e-4, 3.49743120633e-4, 3.49176771636241e-4, 3.48198904676712e-4, 3.50123749582242e-4, 3.49575380661624e-4, 3.49014806273873e-4, 3.5221779834343e-4, 3.6315981462148e-4, 3.50368686821296e-4, 3.38029130228214e-4, 3.4915068538785e-4, 3.5072325151395e-4, 3.49538717242446e-4, 3.48468417669889e-4, 3.5118075794982e-4, 3.50738954253393e-4, 3.50572844227855e-4, 3.51685375485146e-4, 3.52457458548398e-4, 3.52139332423066e-4, 3.51302392072564e-4, 3.50776877323396e-4, 3.50912357436319e-4, 3.51529836061121e-4, 3.5222904230235e-4, 3.52684786938874e-4, 3.52773929700002e-4, 3.5255474366835e-4, 3.52184200610642e-4, 3.51836856793866e-4, 3.51648681696615e-4, 3.51686577374845e-4, 3.51938620813006e-4, 3.52321239427373e-4, 3.52702796530348e-4, 3.52944018572933e-4, 3.52949319754567e-4, 3.52711615871336e-4, 3.5232744813761e-4
flux1:, 0.643524712002974, 3.74544126494257e-4, 3.75442018431003e-4, 3.75949047181623e-4, 3.75848956405487e-4, 3.75212302933759e-4, 3.74360134516039e-4, 3.73713665773836e-4, 3.73592493782649e-4, 3.74056609265088e-4, 3.74876709184344e-4, 3.75653689753653e-4, 3.76026821465656e-4, 3.75863471683308e-4, 3.75331906128157e-4, 3.74807948300802e-4, 3.7464384630303e-4, 3.74925472133378e-4, 3.75407804308067e-4, 3.7574643900392e-4, 3.75895787639563e-4, 3.76262877904807e-4, 3.77198540239471e-4, 3.78061919755109e-4, 3.77479022450369e-4, 3.76417600746485e-4, 3.78494482950363e-4, 3.77917945804392e-4, 3.77292546401432e-4, 3.80770030118113e-4, 3.92598922837023e-4, 3.78792253506308e-4, 3.65481214037228e-4, 3.77519217051077e-4, 3.79264293294975e-4, 3.780015975516e-4, 3.76874674296133e-4, 3.79784434881623e-4, 3.79293005152715e-4, 3.7912656376218e-4, 3.80352695460706e-4, 3.81211687908754e-4, 3.8089078058994e-4, 3.80006617109226e-4, 3.79454751118456e-4, 3.79610316693913e-4, 3.80278211126101e-4, 3.81026882102869e-4, 3.81508309298721e-4, 3.81593908438969e-4, 3.81351087057667e-4, 3.80952619189935e-4, 3.80587461628777e-4, 3.80399263633827e-4, 3.80454408068318e-4, 3.80733848011928e-4, 3.81143348972725e-4, 3.81540627948026e-4, 3.81779493637393e-4, 3.81764234863792e-4, 3.81495280595795e-4, 3.81081907919907e-4
flux1:, 0.643787160906727, 4.04430663756613e-4, 4.05390016436906e-4, 4.05952443026852e-4, 4.05874707600147e-4, 4.0521779072187e-4, 4.04314127509966e-4, 4.03610800539004e-4, 4.0345409608473e-4, 4.03917691468273e-4, 4.04766842626416e-4, 4.05582988928963e-4, 4.05984698629705e-4, 4.05829671978719e-4, 4.0529213909352e-4, 4.04763803191081e-4, 4.04609257485309e-4, 4.04910155854237e-4, 4.05400783727274e-4, 4.05720991799946e-4, 4.05844758215814e-4, 4.06235980032354e-4, 4.07280889161149e-4, 4.08267079226257e-4, 4.07675965191911e-4, 4.06536524173384e-4, 4.08781249936429e-4, 4.08170755546533e-4, 4.07467381396114e-4, 4.11222868129827e-4, 4.23983665279968e-4, 4.09090040547708e-4, 3.94748780946416e-4, 4.07775452272215e-4, 4.09732399065663e-4, 4.08395162393992e-4, 4.07222056227122e-4, 4.1034181928455e-4, 4.09786399110633e-4, 4.09613562320738e-4, 4.10963509309945e-4, 4.11924557401069e-4, 4.11615312584538e-4, 4.106991877365e-4, 4.10137778512409e-4, 4.10328357939061e-4, 4.11054853758639e-4, 4.11852297370293e-4, 4.123522597882e-4, 4.12426466919474e-4, 4.12157531288056e-4, 4.1173736600682e-4, 4.1136830584628e-4, 4.11196819175929e-4, 4.1128241494248e-4, 4.11594011673723e-4, 4.12025345662533e-4, 4.1242606627349e-4, 4.12648313918101e-4, 4.12601890720025e-4, 4.12298417805352e-4, 4.11860124090641e-4
flux1:, 0.64404960981048, 4.36274902512021e-4, 4.37290698617771e-4, 4.37911663754994e-4, 4.3786714489504e-4, 4.37205110835046e-4, 4.36264266443037e-4, 4.35512735294743e-4, 4.35320822955606e-4, 4.35776424838491e-4, 4.3664293710125e-4, 4.37487703081761e-4, 4.37913753298737e-4, 4.37772004409668e-4, 4.37241795740607e-4, 4.36726031470008e-4, 4.36594760515004e-4, 4.36919131804037e-4, 4.37409977160328e-4, 4.37694150465916e-4, 4.37773477439728e-4, 4.38179194786625e-4, 4.3933857342805e-4, 4.4046232512317e-4, 4.39875353326463e-4, 4.38666951633167e-4, 4.41096731203198e-4, 4.40448262414828e-4, 4.39652917994953e-4, 4.43689666336193e-4, 4.57427826288939e-4, 4.4137126920637e-4, 4.25938112649931e-4, 4.4003174726347e-4, 4.42242533359688e-4, 4.40834782961625e-4, 4.39624361064336e-4, 4.42966675290147e-4, 4.42328029109441e-4, 4.42136478002666e-4, 4.4361653360124e-4, 4.44693093477076e-4, 4.444092983926e-4, 4.4347632138822e-4, 4.42922381265578e-4, 4.43163062366133e-4, 4.43955749424912e-4, 4.44799341912491e-4, 4.45307456919813e-4, 4.45358684223982e-4, 4.45058173783167e-4, 4.44621431039209e-4, 4.4426354318496e-4, 4.44128387983767e-4, 4.44260988069961e-4, 4.44611926406143e-4, 4.45060650254163e-4, 4.45451316765481e-4, 4.45640517880853e-4, 4.45550550246469e-4, 4.4520911818248e-4, 4.44752157047716e-4
flux1:, 0.644312058714234, 4.70165565061866e-4, 4.71232316264965e-4, 4.71916221611019e-4, 4.71918755829041e-4, 4.71270666443925e-4, 4.70310590431937e-4, 4.69521714210643e-4, 4.69295116882231e-4, 4.69733705155553e-4, 4.70603576939558e-4, 4.71464594652132e-4, 4.71910395306643e-4, 4.7178830317017e-4, 4.71281462997057e-4, 4.7079834563546e-4, 4.707065614123e-4, 4.71059830606045e-4, 4.71542637401944e-4, 4.71771818297498e-4, 4.71785835490244e-4, 4.72194722446274e-4, 4.73473952866653e-4, 4.74753122914439e-4, 4.74187530471264e-4, 4.72922658148414e-4, 4.75556707150999e-4, 4.74869633600403e-4, 4.73967225400178e-4, 4.7828992667168e-4, 4.93051932350819e-4, 4.7575209801531e-4, 4.59162389344449e-4, 4.74406888793525e-4, 4.76914401320981e-4, 4.75440884542207e-4, 4.7419940447168e-4, 4.7777590507654e-4, 4.77029899204062e-4, 4.76800341561707e-4, 4.78411395604894e-4, 4.7961371800862e-4, 4.79367271838338e-4, 4.78431308465926e-4, 4.77900933124392e-4, 4.78205840746535e-4, 4.79070732106782e-4, 4.79955147156164e-4, 4.80457144569464e-4, 4.80469345235611e-4, 4.80127891889642e-4, 4.79677468112633e-4, 4.7934586475354e-4, 4.79268663205516e-4, 4.79467721668401e-4, 4.79867624864661e-4, 4.80330229235992e-4, 4.80696522470225e-4, 4.80834317010969e-4, 4.80686647289051e-4, 4.80303506928024e-4, 4.79836071305277e-4
flux1:, 0.644574507617987, 5.06193689935162e-4, 5.07304982022081e-4, 5.08056955250678e-4, 5.08122642268794e-4, 5.07510561511832e-4, 5.06551799318626e-4, 5.05737625754977e-4, 5.0547623033553e-4, 5.05886672624369e-4, 5.06743259532418e-4, 5.07606103714816e-4, 5.08066416657459e-4, 5.07971365518188e-4, 5.07506239518816e-4, 5.07078692238287e-4, 5.07045178440264e-4, 5.07434435294557e-4, 5.07901359878005e-4, 5.080556992111e-4, 5.07981770286453e-4, 5.08381125937225e-4, 5.09786492832579e-4, 5.11242996947702e-4, 5.10721156028916e-4, 5.09415263544202e-4, 5.12275478410253e-4, 5.1155367468833e-4, 5.10527664202392e-4, 5.15143785809623e-4, 5.3097762259847e-4, 5.12350095201068e-4, 4.94536297351539e-4, 5.11020303976012e-4, 5.13867297979047e-4, 5.1233398130088e-4, 5.1106514770282e-4, 5.14886075579509e-4, 5.14004373689353e-4, 5.13710999446135e-4, 5.1544807508762e-4, 5.1678236597534e-4, 5.16582584813132e-4, 5.1565575952914e-4, 5.15163685532374e-4, 5.15545552959289e-4, 5.16486751763979e-4, 5.17403782638609e-4, 5.17881408934155e-4, 5.17833878470294e-4, 5.17437729238275e-4, 5.16973499996651e-4, 5.16682352658719e-4, 5.16685830237536e-4, 5.16973130821505e-4, 5.17433923415849e-4, 5.17908039445248e-4, 5.18235126592151e-4, 5.18301369137378e-4, 5.18079888682352e-4, 5.17650527324296e-4, 5.17182234448669e-4
flux1:, 0.64483695652174, 5.44452089461612e-4, 5.45599991672024e-4, 5.46425130072493e-4, 5.46571338234497e-4, 5.46019142770226e-4, 5.45083605598263e-4, 5.44256300725299e-4, 5.43958599013216e-4, 5.44327225008621e-4, 5.45151022811948e-4, 5.45998995590375e-4, 5.46467553286771e-4, 5.46407367296977e-4, 5.46004010621703e-4, 5.4565742687101e-4, 5.45703533685108e-4, 5.46137847872969e-4, 5.46581860056869e-4, 5.46640887937904e-4, 5.46454782220367e-4, 5.46830881552567e-4, 5.48370234676486e-4, 5.50030524048803e-4, 5.49579478610497e-4, 5.48250174404076e-4, 5.51361711992843e-4, 5.50613946616716e-4, 5.49446032580742e-4, 5.54366555633533e-4, 5.71321986510737e-4, 5.51278608678605e-4, 5.32170477461796e-4, 5.49986244539738e-4, 5.53215138852095e-4, 5.5162973641881e-4, 5.50335904322178e-4, 5.54410217767401e-4, 5.53361611608752e-4, 5.52973699568155e-4, 5.54826676993252e-4, 5.5629512940491e-4, 5.56148691928495e-4, 5.55241521330611e-4, 5.54801414625472e-4, 5.55271957960053e-4, 5.56292124535494e-4, 5.57231256828925e-4, 5.57662873599331e-4, 5.57530691585016e-4, 5.57061798957994e-4, 5.5658027325878e-4, 5.56342127286216e-4, 5.5644933574776e-4, 5.56848406658951e-4, 5.57384096364899e-4, 5.57868621329968e-4, 5.58141413885835e-4, 5.58114270427346e-4, 5.57800628103101e-4, 5.57319046720745e-4, 5.56859956553229e-4
flux1:, 0.645099405425493, 5.85034425412505e-4, 5.86208934444056e-4, 5.87111504537741e-4, 5.87355798399914e-4, 5.86887951885922e-4, 5.8599775879233e-4, 5.85168739980892e-4, 5.84831367363247e-4, 5.85141855168773e-4, 5.85910525046574e-4, 5.86724566854119e-4, 5.87193710567786e-4, 5.87176048606926e-4, 5.86855578271314e-4, 5.86617375628374e-4, 5.86766895783758e-4, 5.87257431299623e-4, 5.87672466015507e-4, 5.87615169531287e-4, 5.87291177736725e-4, 5.87629612069385e-4, 5.89312784424554e-4, 5.91207673472686e-4, 5.90857967231826e-4, 5.89523982482592e-4, 5.92915577298412e-4, 5.92155113189289e-4, 5.90825082695996e-4, 5.96064534668322e-4, 6.14193156533213e-4, 5.92642327879228e-4, 5.72167086444796e-4, 5.91409266483641e-4, 5.9506276504673e-4, 5.93435109834704e-4, 5.92119405189471e-4, 5.96455547722145e-4, 5.9520770419028e-4, 5.9469210977011e-4, 5.96647548518434e-4, 5.98249246503674e-4, 5.98160723728928e-4, 5.97282742673651e-4, 5.96908062472448e-4, 5.97479049382288e-4, 5.98580622283509e-4, 5.99530349967503e-4, 5.99892229373673e-4, 5.99647343645892e-4, 5.99084033616621e-4, 5.98578492147471e-4, 5.98403933283855e-4, 5.98637673129463e-4, 5.99173266926907e-4, 5.99799713902986e-4, 6.00294915588621e-4, 6.00498341286897e-4, 6.00354426260105e-4, 5.99927739294915e-4, 5.99385601698661e-4, 5.9894489986598e-4
flux1:, 0.645361854329247, 6.28034064462885e-4, 6.29222758600537e-4, 6.30205536474805e-4, 6.30564736474477e-4, 6.3020526236532e-4, 6.29381895836971e-4, 6.28561387933475e-4, 6.28179135960205e-4, 6.2841283928819e-4, 6.2910157324179e-4, 6.29860391273893e-4, 6.30320827344232e-4, 6.3035263516383e-4, 6.30136595826201e-4, 6.30035719177356e-4, 6.30314617156497e-4, 6.30874512084835e-4, 6.31255380520208e-4, 6.31060148523928e-4, 6.30571194977432e-4, 6.30857165067832e-4, 6.32696028746263e-4, 6.34859830233546e-4, 6.34643776517689e-4, 6.33323825710559e-4, 6.37027722850759e-4, 6.36271263584811e-4, 6.34757137526518e-4, 6.40333016225413e-4, 6.59688161524253e-4, 6.36535069026796e-4, 6.14617502928386e-4, 6.35382044888412e-4, 6.39504335534e-4, 6.37846420216768e-4, 6.36515312194688e-4, 6.41122551165953e-4, 6.39643875758587e-4, 6.38967943478415e-4, 6.4101167725545e-4, 6.4274417740818e-4, 6.42716942609898e-4, 6.418775380358e-4, 6.41582643831389e-4, 6.42267347286645e-4, 6.43454274421935e-4, 6.44403980008295e-4, 6.44672158839632e-4, 6.4428499447282e-4, 6.43603112027975e-4, 6.43064155705077e-4, 6.42961790907499e-4, 6.43344231246487e-4, 6.44041894559712e-4, 6.44776609456972e-4, 6.45284265131777e-4, 6.45403633053396e-4, 6.45118303220007e-4, 6.44555033243168e-4, 6.43940890445161e-4, 6.4352545719676e-4
flux1:, 0.645624303233, 6.73542932793772e-4, 6.74730967481629e-4, 6.75794860106641e-4, 6.76284392881232e-4, 6.76056215241026e-4, 6.75320149843164e-4, 6.74517291730244e-4, 6.740836793858e-4, 6.74220446686971e-4, 6.74802712951491e-4, 6.75483176617971e-4, 6.75923914014627e-4, 6.76010994313184e-4, 6.75920771859521e-4, 6.75987146006006e-4, 6.76423128873086e-4, 6.77067161314196e-4, 6.77409303282447e-4, 6.7705385534806e-4, 6.76371683317148e-4, 6.76590229397212e-4, 6.78598348988965e-4, 6.81067416578454e-4, 6.81017070090289e-4, 6.79728738794065e-4, 6.83780198181331e-4, 6.83046482239264e-4, 6.81325038338858e-4, 6.87256902542894e-4, 7.07893519809739e-4, 6.83040300604237e-4, 6.59602715442253e-4, 6.81986027269514e-4, 6.86624138528689e-4, 6.84949709843086e-4, 6.83615438044278e-4, 6.88505555112239e-4, 6.86766860750238e-4, 6.85901225815849e-4, 6.88021241382387e-4, 6.89882488473576e-4, 6.89919706112965e-4, 6.89128795760226e-4, 6.88929864755617e-4, 6.8974445846571e-4, 6.91024045625697e-4, 6.91966126905396e-4, 6.92118566207752e-4, 6.91559947676383e-4, 6.90734294720736e-4, 6.90150645009556e-4, 6.90127273961665e-4, 6.90679688152807e-4, 6.91565381210601e-4, 6.92427348175763e-4, 6.92950946921382e-4, 6.92972470689694e-4, 6.92520387090124e-4, 6.91794548702616e-4, 6.91093362650871e-4, 6.90706495250302e-4
flux1:, 0.645886752136753, 7.21650589358446e-4, 7.22821079782901e-4, 7.23965080117557e-4, 7.24598681288839e-4, 7.24523391843031e-4, 7.23894231780372e-4, 7.23117734263568e-4, 7.22626107025313e-4, 7.22645548502607e-4, 7.23094183270276e-4, 7.23671976583073e-4, 7.24080453616334e-4, 7.24227160792911e-4, 7.24283435072495e-4, 7.24547351690764e-4, 7.25169294359846e-4, 7.25913411515877e-4, 7.26212630610753e-4, 7.25674081421825e-4, 7.24769597774181e-4, 7.24905779076497e-4, 7.27097715091518e-4, 7.29908620729007e-4, 7.30053765410025e-4, 7.28812532228559e-4, 7.33248952315411e-4, 7.32557398213562e-4, 7.30605092643001e-4, 7.36913711926536e-4, 7.58888398739287e-4, 7.32234275554977e-4, 7.07196296208675e-4, 7.31294758505751e-4, 7.36499582054168e-4, 7.34823259301449e-4, 7.33505526221469e-4, 7.38694553579788e-4, 7.3667028542088e-4, 7.35591076214618e-4, 7.37780140911306e-4, 7.39770307807339e-4, 7.39875678280662e-4, 7.39143883773816e-4, 7.39059209556098e-4, 7.40023630033382e-4, 7.41408051691749e-4, 7.42339906329034e-4, 7.42358642468906e-4, 7.41601771132076e-4, 7.40607612962586e-4, 7.39966963393077e-4, 7.40027766483736e-4, 7.40770244813058e-4, 7.41869913905548e-4, 7.42879383756744e-4, 7.43424376892198e-4, 7.4333588088396e-4, 7.42691911046606e-4, 7.41775743153331e-4, 7.40968905367421e-4, 7.40609451081102e-4
flux1:, 0.646149201040506, 7.72443677571694e-4, 7.7357840553675e-4, 7.74799824459753e-4, 7.75589537288007e-4, 7.75687517358648e-4, 7.75184543341402e-4, 7.74443769403285e-4, 7.73888782560292e-4, 7.73771850924682e-4, 7.74060391190718e-4, 7.74510849464201e-4, 7.74873196736984e-4, 7.7508220676871e-4, 7.75304396117964e-4, 7.75795813520017e-4, 7.76633079410144e-4, 7.77493911649755e-4, 7.77746266376851e-4, 7.77001478442145e-4, 7.75845335093611e-4, 7.75884399752849e-4, 7.78274799999419e-4, 7.8146245381971e-4, 7.81828906312908e-4, 7.80647359977781e-4, 7.85507154825235e-4, 7.84876966295314e-4, 7.82671204975329e-4, 7.89378184306096e-4, 8.12749543672461e-4, 7.84191003088602e-4, 7.57469237035842e-4, 7.8337906266454e-4, 7.89205594895763e-4, 7.87541579737774e-4, 7.86268065930484e-4, 7.9177774223852e-4, 7.89446628392276e-4, 7.8813674557328e-4, 7.90394328822413e-4, 7.9251720456537e-4, 7.92695202207243e-4, 7.92033268906339e-4, 7.92082623270479e-4, 7.93220505655443e-4, 7.94727564840574e-4, 7.956530586237e-4, 7.95526038956674e-4, 7.94548280289338e-4, 7.93362713408333e-4, 7.9265244405431e-4, 7.92801011857614e-4, 7.93751995299223e-4, 7.95090969792547e-4, 7.96269127057189e-4, 7.96843162431864e-4, 7.96634939293033e-4, 7.95775406550345e-4, 7.94640564208809e-4, 7.93706531374708e-4, 7.93368623328282e-4
flux1:, 0.64641164994426, 8.26005808564465e-4, 8.2708608663832e-4, 8.28380900838905e-4, 8.2933720512408e-4, 8.29627917034068e-4, 8.29270830564065e-4, 8.28577068560681e-4, 8.27956329796756e-4, 8.27687017823773e-4, 8.27791118498864e-4, 8.28090127258983e-4, 8.28391464029848e-4, 8.28663527060753e-4, 8.29069154760623e-4, 8.29816894687069e-4, 8.30898618596444e-4, 8.31893122053752e-4, 8.32095139594098e-4, 8.31121482776373e-4, 8.2968494478815e-4, 8.29612550969097e-4, 8.32215224804984e-4, 8.35811257949902e-4, 8.36419704615014e-4, 8.35306960137553e-4, 8.40628381090472e-4, 8.40078428082083e-4, 8.37599075539591e-4, 8.44727288922352e-4, 8.69556732271882e-4, 8.38987827056137e-4, 8.10495453153553e-4, 8.38312797262789e-4, 8.44819310728291e-4, 8.43179838629711e-4, 8.41985352712762e-4, 8.47844025342618e-4, 8.45189170919422e-4, 8.43638560179223e-4, 8.4597178462702e-4, 8.48235461477991e-4, 8.48490933932705e-4, 8.47908322045414e-4, 8.48111258124075e-4, 8.49448733893148e-4, 8.51101597806034e-4, 8.52031741089282e-4, 8.51754111719956e-4, 8.50538414094314e-4, 8.49141456060631e-4, 8.48349087416264e-4, 8.48587168619574e-4, 8.49762678427648e-4, 8.51364769780889e-4, 8.52733159016151e-4, 8.53346195105128e-4, 8.53011923517039e-4, 8.51916132935667e-4, 8.50535364727201e-4, 8.4945093046797e-4, 8.49124413620561e-4
flux1:, 0.646674098848013, 8.82417801694782e-4, 8.83425254982503e-4, 8.84788340741192e-4, 8.85920177341824e-4, 8.86422373055747e-4, 8.86231967726732e-4, 8.85599623815768e-4, 8.84915241070182e-4, 8.84482179820743e-4, 8.84380940002612e-4, 8.84505751028161e-4, 8.84730387208999e-4, 8.85063953797359e-4, 8.8566786800054e-4, 8.86698711589496e-4, 8.88053128582596e-4, 8.89198490897168e-4, 8.89347823190831e-4, 8.88124393139451e-4, 8.86380499893737e-4, 8.86183053191166e-4, 8.89010236117978e-4, 8.93041906488172e-4, 8.93907361160346e-4, 8.92868623927576e-4, 8.98688730680538e-4, 8.98238347505781e-4, 8.95469317758831e-4, 9.0304431447983e-4, 9.29397349365034e-4, 8.96710194120412e-4, 8.66356562821226e-4, 8.96177720270916e-4, 9.03423810349389e-4, 9.01817543949353e-4, 9.00741923308509e-4, 9.0698473727536e-4, 9.03993318274694e-4, 9.02198413850004e-4, 9.04622026292489e-4, 9.07038827032107e-4, 9.07375994793968e-4, 9.06878768539082e-4, 9.07251981277832e-4, 9.08815366380402e-4, 9.10641212195594e-4, 9.11593930297363e-4, 9.11168667108474e-4, 9.09704539162164e-4, 9.08079902795455e-4, 9.07193266705542e-4, 9.07520205030906e-4, 9.08932717425666e-4, 9.10818943767338e-4, 9.12398554241617e-4, 9.13062731914008e-4, 9.1260031692964e-4, 9.11252215821488e-4, 9.0960139898021e-4, 9.08343511348031e-4, 9.08015024711264e-4
flux1:, 0.646936547751766, 9.41758092298772e-4, 9.42675099076579e-4, 9.44100109376996e-4, 9.45414558949383e-4, 9.46146155323354e-4, 9.46144658107061e-4, 9.45592119581035e-4, 9.44851932451834e-4, 9.4424970424442e-4, 9.43926748247984e-4, 9.43856578267553e-4, 9.43988002344394e-4, 9.44378630111794e-4, 9.4519203540314e-4, 9.4652974653071e-4, 9.48183652990482e-4, 9.49497555824927e-4, 9.49594116901706e-4, 9.48103377313521e-4, 9.46028350390329e-4, 9.45693506793855e-4, 9.48755485118711e-4, 9.53245244471843e-4, 9.54377064001483e-4, 9.53413250569146e-4, 9.59767201186104e-4, 9.59437826575411e-4, 9.5636858592985e-4, 9.64420910431131e-4, 9.92368846561297e-4, 9.57454342709996e-4, 9.25144678300236e-4, 9.57066178389715e-4, 9.65109889656507e-4, 9.63540459288386e-4, 9.62625618675288e-4, 9.69293981552198e-4, 9.65956790642761e-4, 9.63919520923177e-4, 9.66455129752414e-4, 9.69040924677855e-4, 9.69461989620229e-4, 9.69050316337553e-4, 9.69604401083913e-4, 9.71417048290618e-4, 9.73444782198756e-4, 9.74443852091093e-4, 9.73881769297472e-4, 9.72165858898168e-4, 9.70301481657007e-4, 9.69308698720471e-4, 9.69720642194006e-4, 9.71377659887376e-4, 9.7356459865564e-4, 9.75374552925479e-4, 9.7610371422098e-4, 9.75515891496623e-4, 9.73905673644397e-4, 9.71966006878512e-4, 9.70513948718635e-4, 9.70168520367712e-4
flux1:, 0.647198996655519, 0.00100410304350674, 0.00100491262029109, 0.00100639131593931, 0.00100789275341162, 0.00100887019794572, 0.00100908110899518, 0.00100863112122701, 0.00100784948093329, 0.00100707953405301, 0.00100652374812427, 0.00100624006845962, 0.00100626064240011, 0.00100670013593708, 0.00100772944109277, 0.00100939377266117, 0.00101137219045085, 0.00101287345532795, 0.00101292097900046, 0.00101115070121451, 0.00100872549943329, 0.0010082428482054, 0.0010115480317973, 0.00101651373689842, 0.00101791599748135, 0.00101702330650199, 0.00102394405895901, 0.00102376143480377, 0.00102038826352923, 0.00102895640744284, 0.00105857831442891, 0.00102132709410383, 9.8696237379552e-4, 0.00102108080447894, 0.00102997526528321, 0.00102844012131878, 0.00102772683842122, 0.00103486730033423, 0.00103117842384515, 0.00102890528417722, 0.00103158030482889, 0.00103435354229097, 0.00103485724164709, 0.00103452293603409, 0.00103525904449443, 0.00103733782667008, 0.00103959523567182, 0.00104066862929784, 0.00103998792704346, 0.00103802434112416, 0.0010359128262461, 0.0010348022712971, 0.00103529134038207, 0.00103719381892889, 0.00103969168531806, 0.001041747548853, 0.00104255633368214, 0.00104185089060028, 0.00103997633897927, 0.0010377364567689, 0.00103607415071764, 0.00103569708851056
flux1:, 0.647461445559273, 0.00106952688919232, 0.00107021190831499, 0.00107173286545622, 0.0010734215340863, 0.00107465861811055, 0.00107510601667649, 0.00107478555162902, 0.00107398363448564, 0.00107305478400773, 0.00107226068604788, 0.00107174717661265, 0.0010716375235202, 0.0010721128267304, 0.00107335836846224, 0.00107536412816034, 0.00107769021107061, 0.00107939977433397, 0.001079407632673, 0.0010773529290965, 0.00107456480783681, 0.0010739267007575, 0.00107748212417675, 0.00108293772164849, 0.00108460967415376, 0.00108377901511632, 0.00109129743211395, 0.00109129392872443, 0.0010876208332854, 0.00109675436952719, 0.00112813904759166, 0.00108844257818593, 0.00105191963185145, 0.00108833109471436, 0.00109812122523043, 0.00109661089192688, 0.00109613597493402, 0.0011037987786544, 0.00109975563495103, 0.00109725731490734, 0.00110010414738085, 0.001103085017868, 0.00110366551273319, 0.00110339009185047, 0.00110429703837286, 0.00110664902415609, 0.00110915983808215, 0.00111033782199074, 0.00110956341416497, 0.00110736396909771, 0.00110500313314456, 0.00110376361631253, 0.00110431728271263, 0.00110645815279136, 0.00110926879131917, 0.00111158060246205, 0.00111248311882661, 0.0011116726290972, 0.00110954001569452, 0.00110699779485863, 0.00110511598682818, 0.00110469482511689
flux1:, 0.647723894463026, 0.00113810109381734, 0.00113864286199476, 0.00114018962582854, 0.00114205972995617, 0.00114356596699319, 0.00114427340971892, 0.0011441131491694, 0.00114331891054611, 0.00114224750610764, 0.00114121530364047, 0.00114045751625945, 0.00114019565995659, 0.00114068759094644, 0.00114214234381234, 0.00114449860393789, 0.00114719378259369, 0.00114913586770688, 0.00114912091460609, 0.00114678611682464, 0.00114363002463501, 0.00114283246807115, 0.00114664459234834, 0.00115260099443551, 0.00115453730416255, 0.00115375353380653, 0.00116189878275301, 0.00116211536661118, 0.00115815459631446, 0.00116791697301795, 0.00120116467212849, 0.00115891642683679, 0.00112012826375209, 0.00115892746299243, 0.00116964733909696, 0.00116814506999524, 0.00116793945789811, 0.00117617706916088, 0.00117178092381895, 0.00116907282737122, 0.00117212873630884, 0.00117533888139116, 0.00117598533088354, 0.00117573897361567, 0.00117679127931911, 0.00117941113603733, 0.0011821924885515, 0.00118350585392815, 0.00118266872909383, 0.0011802533107317, 0.00117764700881221, 0.00117626838295119, 0.00117686931792901, 0.0011792323817712, 0.00118234742010852, 0.00118491761406949, 0.00118592575211914, 0.00118502678753759, 0.0011826512055765, 0.0011798150817423, 0.00117771319498168, 0.00117723948787266
flux1:, 0.647986343366779, 0.00120989302944789, 0.00121026940312566, 0.00121181830718746, 0.00121385587400112, 0.001215634709482, 0.00121662398439076, 0.00121665765730483, 0.00121590562385845, 0.0012147155344011, 0.00121345098477919, 0.00121243582081356, 0.00121199620091437, 0.00121247817787275, 0.00121412659334141, 0.00121683612127908, 0.00121992043733029, 0.00122212373585851, 0.00122211190447839, 0.0012195120340935, 0.00121599168144929, 0.00121503516878291, 0.00121911077565051, 0.00122557660238084, 0.00122776714459978, 0.00122700812319205, 0.00123580819008538, 0.00123629561122192, 0.00123206779871517, 0.00124253831568283, 0.00127776196682516, 0.00123285855163669, 0.00119169488716424, 0.00123297396799902, 0.00124464531604499, 0.0012431270703208, 0.00124321519408311, 0.00125208110387374, 0.0012473380240915, 0.00124444177423906, 0.00124774976106947, 0.00125121282314729, 0.00125190987268701, 0.00125165151754478, 0.00125280870901474, 0.00125567722502619, 0.00125873790414764, 0.0012602166349921, 0.00125935344363634, 0.00125675058499749, 0.00125390990173223, 0.00125238422644816, 0.00125301081930503, 0.00125557027770379, 0.00125896970937292, 0.00126179115930663, 0.00126291268838936, 0.0012619445480248, 0.00125934962864885, 0.00125623931426049, 0.00125392683779715, 0.00125339766100894
flux1:, 0.648248792270532, 0.00128496401299559, 0.0012851473457326, 0.00128666533135938, 0.00128884620049328, 0.00129089341526421, 0.0012921834918837, 0.00129244735912138, 0.00129177848987288, 0.00129050107702389, 0.00128901528726536, 0.00128773042771911, 0.00128708295333509, 0.00128751989127606, 0.00128933701565888, 0.00129239597875048, 0.00129588852205776, 0.00129838717280324, 0.0012984145709829, 0.00129557619435837, 0.00129170465950851, 0.00129059480586079, 0.00129494174619068, 0.00130192365281213, 0.00130435276829798, 0.00130358831785158, 0.00131307042735326, 0.00131388936669342, 0.00130942336577124, 0.00132069801054436, 0.00135802380997458, 0.0013103659488461, 0.00126671388337618, 0.00131056123120192, 0.00132319332150772, 0.00132162793034584, 0.00132202836547449, 0.00133157636883842, 0.00132649842586587, 0.00132344415829887, 0.00132705484682432, 0.00133079795761478, 0.00133152718851711, 0.00133120579170223, 0.00133241303391626, 0.00133549692732013, 0.00133883662203485, 0.00134050916889089, 0.00133966211392276, 0.00133690978295225, 0.00133385455144096, 0.00133217781445016, 0.00133280544722762, 0.00133552623366132, 0.00133917766258959, 0.00134223207311143, 0.00134346870918343, 0.00134245177636143, 0.00133966882158081, 0.00133631539963734, 0.00133381275950558, 0.00133323187334607
flux1:, 0.648511241174286, 0.00136336688211105, 0.00136332216114043, 0.00136476498233586, 0.00136705331732821, 0.00136935600230415, 0.00137096251031061, 0.00137149526178464, 0.00137095707043771, 0.00136963128784069, 0.0013679405723356, 0.00136637399656527, 0.00136548330702382, 0.00136583086206283, 0.00136778186171946, 0.0013711798279652, 0.00137509917133346, 0.00137793334752969, 0.00137804666090656, 0.00137500800159365, 0.00137080779353647, 0.00136955565036021, 0.00137418324078232, 0.00138168567228403, 0.00138433095855631, 0.00138352186766499, 0.0013937126309848, 0.00139493277722161, 0.00139026530142161, 0.00140245635142348, 0.00144202364734826, 0.00139151696225028, 0.00134526176182505, 0.00139176102889646, 0.00140535197646914, 0.00140370136198947, 0.0014044285026625, 0.00141471252374191, 0.00140931893633632, 0.00140614792907147, 0.00141012219329651, 0.00141417826303239, 0.00141492045139394, 0.00141447721144586, 0.00141566710666073, 0.00141892003312409, 0.0014225295579787, 0.0014244227057881, 0.00142363967019265, 0.00142078612882372, 0.00141754660077203, 0.00141572084703457, 0.00141632386374968, 0.00141916283907482, 0.00142302153954609, 0.00142627839987156, 0.00142762404839085, 0.00142657793549032, 0.00142364456514116, 0.0014200900043498, 0.00141742894047801, 0.0014168076489883
flux1:, 0.648773690078039, 0.00144514338154567, 0.00144482689777566, 0.00144613806648176, 0.00144848572986457, 0.00145102213234676, 0.00145295760293514, 0.00145380082344177, 0.001453447850465, 0.00145212052237826, 0.00145024637929342, 0.00144838607211784, 0.00144721114319707, 0.00144741544412115, 0.0014494556221374, 0.00145317584466201, 0.00145754037563325, 0.00146075635083543, 0.00146101246762183, 0.00145782275691427, 0.00145332532698444, 0.0014519473018153, 0.00145686625494874, 0.00146489064649522, 0.00146772153166041, 0.00146681879279554, 0.0014777439851992, 0.0014794422526619, 0.00147461741709769, 0.00148785196454343, 0.00152981250999696, 0.00147636808209236, 0.00142739402456727, 0.00147662364987827, 0.00149116287976986, 0.00148938222824851, 0.00149044848383048, 0.00150152286703491, 0.00149584073122524, 0.00149260775299664, 0.00149701956938989, 0.00150143001984179, 0.00150216788114943, 0.00150153906709372, 0.00150263425105149, 0.00150599870157008, 0.00150986097138707, 0.00151200011867752, 0.00151133483240417, 0.00150843931568871, 0.00150505768801252, 0.00150309327095965, 0.00150364743123715, 0.00150655535201829, 0.00151056518862472, 0.00151398143004476, 0.00151542079441791, 0.0015143624563862, 0.00151132090677798, 0.00150761708883439, 0.00150484060551907, 0.00150419839692275
flux1:, 0.649036138981792, 0.00153032165890182, 0.00152968046751799, 0.00153079118618469, 0.00153313818697937, 0.0015358785726803, 0.00153815350652014, 0.00153935269896791, 0.0015392472756208, 0.00153797349489923, 0.00153594268168415, 0.00153377656849012, 0.00153227074602622, 0.0015322686916435, 0.00153434402389673, 0.00153836397111978, 0.00154319204995222, 0.00154684170264571, 0.00154730659557989, 0.00154402475100209, 0.00153926951937934, 0.00153778689846774, 0.00154300880458862, 0.00155155243756788, 0.00155452891352846, 0.0015534733879739, 0.00156515737051145, 0.00156741566597284, 0.00156248450280919, 0.00157690226949867, 0.00162141899718438, 0.00156495374608641, 0.00151314502292275, 0.00156517844972861, 0.00158064989972454, 0.00157868776557952, 0.00158010567944443, 0.00159202573855411, 0.00158609002350696, 0.00158286475617243, 0.00158780362318744, 0.00159262105822046, 0.0015933420499592, 0.00159246198575866, 0.00159337804701185, 0.0015967876905772, 0.00160087907528371, 0.00160328862316817, 0.00160280058732314, 0.00159993348943352, 0.00159646492751715, 0.00159438250813159, 0.00159486759996208, 0.00159779164660982, 0.00160188678397007, 0.001605407203949, 0.00160691490736088, 0.00160585689621625, 0.0016027521174534, 0.001598959478564, 0.00159612144180945, 0.00159548649768662
flux1:, 0.649298587885546, 0.00161891412223199, 0.00161788640865914, 0.00161871657321462, 0.00162099260900943, 0.00162390108061117, 0.00162652570131827, 0.0016281316690867, 0.00162834476306301, 0.00162718823621947, 0.00162503284384838, 0.00162254892651229, 0.00162066040110678, 0.00162038053150447, 0.00162242869524635, 0.00162672077679958, 0.00163203069813348, 0.00163617051383915, 0.00163691752743045, 0.00163361033785808, 0.00162864336462833, 0.00162708151862594, 0.00163261803981014, 0.00164167292174322, 0.0016447448685118, 0.00164346754719442, 0.00165593246495622, 0.00165883551344864, 0.00165385547576393, 0.00166960640303421, 0.00171685192428063, 0.00165728887988458, 0.00160253057270764, 0.00165743725697036, 0.00167382281435503, 0.00167162122159364, 0.00167340496634081, 0.00168622750881747, 0.00168008010988614, 0.0016769471204352, 0.00168251939307074, 0.00168780965756527, 0.00168850839957116, 0.00168731217753474, 0.00168796043927508, 0.00169134244870269, 0.00169563410030742, 0.00169833761668902, 0.00169809149298987, 0.00169533375632465, 0.00169184656199744, 0.00168967846401865, 0.0016900806957617, 0.0016929672614222, 0.0016970744977602, 0.00170063292942076, 0.00170217324044591, 0.00170112224163055, 0.00169799992330205, 0.00169418579277602, 0.0016913502150126, 0.00169075982820388
flux1:, 0.649561036789299, 0.00171091580401349, 0.00170943210568942, 0.00170989227945372, 0.00171201919677946, 0.00171505620635098, 0.00171804256768637, 0.00172011279828786, 0.00172072461274696, 0.00171975770036865, 0.00171751506921721, 0.00171470168197394, 0.00171237435708338, 0.00171173824461527, 0.00171369007200352, 0.00171822251498946, 0.00172403230632176, 0.00172872202124141, 0.00172982979041727, 0.00172656983523339, 0.0017214423036942, 0.00171982972997878, 0.00172569178653066, 0.00173524400802187, 0.00173835150299634, 0.00173677447107195, 0.00175003945245031, 0.00175367317251748, 0.00174870757531579, 0.00176594966951333, 0.00181610468784681, 0.00175337324259265, 0.00169555241563526, 0.00175339958003076, 0.00177068229814174, 0.00176817698695865, 0.00177034288828636, 0.00178412643064477, 0.00177781423474374, 0.00177487121663475, 0.00178119985655097, 0.00178704301073867, 0.0017877229648594, 0.00178614857798794, 0.00178643840953426, 0.00178971541479728, 0.00179417423577854, 0.00179719412495454, 0.00179725837073359, 0.00179469985959751, 0.00179127451656401, 0.00178906510714203, 0.00178937891825665, 0.00179217633428167, 0.00179621783660392, 0.00179973897616142, 0.00180126617089607, 0.00180022192024305, 0.00179712654246535, 0.00179336322332213, 0.00179060321834166, 0.00179010407503529
flux1:, 0.649823485693052, 0.00180630323529918, 0.00180428832350411, 0.00180428242415507, 0.00180617725706737, 0.00180930239487563, 0.00181266638160281, 0.00181526598492237, 0.00181636593432907, 0.00181566911477103, 0.00181338142182626, 0.00181022750224906, 0.00180740216925461, 0.00180632623516109, 0.00180810750568184, 0.00181284535399779, 0.00181917249229032, 0.00182447357316203, 0.00182602382392842, 0.00182288735051617, 0.00181765403386322, 0.00181602143447698, 0.00182221872583262, 0.00183224873288661, 0.00183532361072526, 0.00183336173956906, 0.00184744236203662, 0.00185189314097587, 0.00184701042822709, 0.00186590821333196, 0.00191915997566461, 0.00185319618973781, 0.00179220314642499, 0.00185305809828968, 0.00187122489844158, 0.00186834591331091, 0.00187091195033922, 0.00188571641447388, 0.00187928851288374, 0.00187664283036626, 0.00188386534099899, 0.00189035525730352, 0.00189102946445032, 0.0018890192321062, 0.00188885976568512, 0.00189195128080362, 0.00189654037761201, 0.00189989693588688, 0.00190034160789823, 0.00189807839540422, 0.00189480537193262, 0.00189261026570736, 0.00189283928502219, 0.00189550019770318, 0.0018993964092241, 0.00190279817806456, 0.00190425752730407, 0.00190321216833389, 0.00190018514194176, 0.00189654773978952, 0.00189394406958409, 0.00189359225350534
flux1:, 0.650085934596805, 0.00190503369822502, 0.00190240883270562, 0.0019018371783247, 0.00190341533567412, 0.00190658991110302, 0.00191035264299687, 0.00191355440740973, 0.00191524013453666, 0.00191490067012943, 0.00191261405655102, 0.00190910934133057, 0.00190572506873207, 0.00190412272139664, 0.00190565621223039, 0.0019105624458737, 0.00191742360017181, 0.00192339775692939, 0.00192547320354736, 0.00192253813227539, 0.00191725598132273, 0.00191563557892566, 0.00192217676678044, 0.00193266086826172, 0.0019356296017802, 0.00193319289887975, 0.00194810116276649, 0.00195345615342211, 0.00194872884220314, 0.00196945254924867, 0.0020259933512444, 0.00195674034279044, 0.00189247008361964, 0.00195640281191176, 0.00197544660600624, 0.00197211942250139, 0.00197510397377667, 0.00199098978806417, 0.00198449412679179, 0.00198225800823018, 0.0019905226498778, 0.00199776518334281, 0.00199845604979447, 0.00199595741549953, 0.0019952587789371, 0.00199808219382741, 0.00200276088763024, 0.0020064708270829, 0.00200736466099011, 0.00200549533751845, 0.00200247170607296, 0.00200035575977148, 0.00200051277854102, 0.00200299598263511, 0.00200666851228305, 0.00200986482884703, 0.00201119417649574, 0.00201013209302828, 0.00200721003320119, 0.00200377401849976, 0.0020014131129771, 0.00200127360887351
flux1:, 0.650348383500559, 0.00200704463160207, 0.00200372988747838, 0.00200249223752452, 0.00200367041689923, 0.00200685938747945, 0.00201104761635232, 0.00201493086024457, 0.00201730608738608, 0.00201741579027181, 0.00201517898540999, 0.00201131409164082, 0.00200730976135221, 0.00200509377111533, 0.00200630150750491, 0.00201133829888651, 0.00201874920184722, 0.00202545708001978, 0.00202813954364585, 0.00202548367435061, 0.00202021059959446, 0.00201863585053997, 0.00202552963772441, 0.00203644286597962, 0.00203923061590402, 0.00203622707830056, 0.00205197204288986, 0.00205832033951, 0.00205382348854293, 0.00207654885146215, 0.00213657449639014, 0.00206398289452948, 0.00199633678616674, 0.00206342250622616, 0.00208334391658825, 0.0020794912536917, 0.0020829116263066, 0.00209993831902677, 0.00209341817203188, 0.0020917031374504, 0.00210116382584768, 0.00210927376201853, 0.00211001207156594, 0.0021069780238101, 0.00210565239940468, 0.00210812385270623, 0.00211284754348648, 0.00211692226980609, 0.00211832932508603, 0.00211695061051924, 0.00211427571873649, 0.00211230995595191, 0.0021124159376896, 0.00211468759010199, 0.00211806196405809, 0.0021209658272551, 0.00212209772635909, 0.00212099588033878, 0.00211820906116569, 0.0021150475599152, 0.0021130188900226, 0.00211316432750298
flux1:, 0.650610832404312, 0.0021122529390863, 0.00210816937424073, 0.00210616767917517, 0.00210686618882782, 0.00211003913405607, 0.00211468440100724, 0.00211933249534712, 0.00212250369556427, 0.00212315585199751, 0.00212101836661677, 0.00211678479395099, 0.00211210076613384, 0.00210918582958682, 0.00210999150702518, 0.00211512163760026, 0.00212309714999489, 0.00213059725853156, 0.00213396601006804, 0.00213166539130639, 0.0021264592314022, 0.00212496501165473, 0.00213222219268535, 0.00214354239165461, 0.0021460778705318, 0.00214241662706568, 0.00215900573116292, 0.00216644004726945, 0.00216224913249776, 0.00218715742889026, 0.00225086544390088, 0.00217489383026376, 0.00210378145948943, 0.0021741027966148, 0.00219491184049895, 0.00219045621269116, 0.00219432763918896, 0.00221255216758977, 0.00220604283310032, 0.00220495405277669, 0.00221576456618442, 0.00222486175453348, 0.00222568521477136, 0.00222207467672636, 0.00222003760663944, 0.00222207319831525, 0.00222679353845342, 0.00223123762312678, 0.00223321392214352, 0.00223241599405066, 0.00223018655374815, 0.00222844429772661, 0.00222852658125148, 0.00223056083136196, 0.002233569063914, 0.00223609588958234, 0.0022369602776985, 0.00223578909429197, 0.00223316015865727, 0.00223034101201365, 0.00222873374666782, 0.00222924215232003
flux1:, 0.650873281308065, 0.00222055400003544, 0.00221562556372779, 0.00221276628219682, 0.00221291062595412, 0.00221604167166593, 0.00222117822768719, 0.00222667490524966, 0.00223074699518413, 0.00223203267706762, 0.0022300427569303, 0.00222543292340527, 0.00222001286541586, 0.00221631835362412, 0.0022166499269063, 0.00222183837369324, 0.00223039274002758, 0.00223874055890091, 0.00224287076438085, 0.00224099808476425, 0.00223591567475596, 0.00223453890831997, 0.00224217527960026, 0.00225388806231079, 0.00225610871995303, 0.00225170322335555, 0.00226914416585053, 0.00227776249152605, 0.00227395064265719, 0.00230122847783665, 0.00236881584726226, 0.00228943107857672, 0.00221477222942699, 0.00228842081874928, 0.00231013901513317, 0.00230500596417478, 0.00230934173847805, 0.00232881690796807, 0.00232234296169505, 0.00232197420273299, 0.00233428240754437, 0.00234448759843864, 0.00234543927736109, 0.00234121780344629, 0.0023383901494267, 0.00233990797033784, 0.00234457385391692, 0.00234938420425106, 0.00235197485515539, 0.00235183686246081, 0.00235014188584832, 0.0023486944526176, 0.00234878438781107, 0.00235056353919675, 0.00235314653898155, 0.0023552177245389, 0.00235574513714436, 0.0023544699989522, 0.00235201304080506, 0.00234959574866255, 0.00234849472299175, 0.00234944614242551
flux1:, 0.651135730211818, 0.00233182029620604, 0.00232597553967747, 0.00232217155539426, 0.00232169333535289, 0.00232476016180363, 0.00233042189509984, 0.00233684668946545, 0.00234191813480082, 0.00234392226513626, 0.00234212488556299, 0.00233713236659704, 0.0023309253217469, 0.00232637823492659, 0.00232617067438385, 0.00233138634195018, 0.0023405335574805, 0.00234978066667816, 0.00235474172028365, 0.00235336451802747, 0.00234846071521494, 0.00234724131079996, 0.00235528115261108, 0.00236738520173948, 0.00236924219753298, 0.00236401324401631, 0.00238231617467458, 0.00239222287387967, 0.00238885752193636, 0.00241869584703748, 0.00249035604700568, 0.00240753334950638, 0.00232926001774612, 0.00240633742882421, 0.00242900074774328, 0.00242312258358076, 0.00242793583138415, 0.00244870919874433, 0.00244228250857599, 0.00244271214765887, 0.00245665488409611, 0.00246808577987432, 0.00246921274281185, 0.00246435374884558, 0.00246066457592767, 0.00246158791266071, 0.00246614770633106, 0.00247131388744526, 0.00247455114640708, 0.00247513735077778, 0.00247405334511979, 0.00247296564702949, 0.00247309591708074, 0.00247461025835179, 0.00247672010572353, 0.00247826680732435, 0.00247839213110305, 0.00247697555653863, 0.00247469573622851, 0.00247272848714668, 0.00247220963777612, 0.00247368163746701
flux1:, 0.651398179115572, 0.00244589971156773, 0.00243907350289417, 0.00243424582632695, 0.00243308319174969, 0.0024360654481292, 0.00244228224895202, 0.00244970556813321, 0.00245586341100753, 0.00245866102098369, 0.00245709623778805, 0.00245171639381003, 0.00244467917483174, 0.00243921732717416, 0.00243841552378415, 0.00244363304958238, 0.00245338718967047, 0.00246358019631228, 0.00246943369257722, 0.00246861217596637, 0.0024639386863325, 0.00246292057250055, 0.00247140029315193, 0.0024839124143769, 0.00248537490586, 0.00247925331360905, 0.00249843301261697, 0.00250973894262985, 0.00250687803251313, 0.00253947002215349, 0.0026153892360637, 0.00252911199671565, 0.00244717034970595, 0.00252778838864465, 0.00255145130185226, 0.00254477110038927, 0.00255007837837858, 0.00257219198930275, 0.00256581053736652, 0.00256709884669138, 0.00258279791446259, 0.00259556582582889, 0.00259691815599741, 0.00259140472101012, 0.00258679513935715, 0.00258705697697228, 0.00259146221777821, 0.00259696822355802, 0.00260087082750799, 0.00260222771040616, 0.0026018144530434, 0.00260114079033765, 0.00260134262091694, 0.00260259002616582, 0.00260419212863193, 0.00260515920825267, 0.00260482595258693, 0.00260323052554404, 0.00260112440553645, 0.0025996414732332, 0.00259976702994027, 0.00260182926535303
flux1:, 0.651660628019325, 0.00256261369658746, 0.00255474922102395, 0.00254882874865757, 0.00254692671983867, 0.00254980427176075, 0.0025565983547219, 0.00256507675128526, 0.00257239208627612, 0.00257604518559274, 0.00257474712415547, 0.00256897826694968, 0.00256107822818323, 0.0025546536549704, 0.00255321541519371, 0.00255841692694598, 0.00256879224987121, 0.00257997128578392, 0.00258676842484225, 0.00258655276088228, 0.00258215664352677, 0.00258138866678585, 0.00259036016253333, 0.00260331955754647, 0.00260437799098948, 0.00259730684825853, 0.00261738457518439, 0.00263020604593007, 0.00262789406036772, 0.00266343172668739, 0.00274378427073285, 0.00265404351522678, 0.00256839571912445, 0.0026526762835004, 0.00267741692282669, 0.00266989249302718, 0.00267571905221984, 0.00269921024423563, 0.0026928576539029, 0.00269504527245024, 0.00271260467366926, 0.00272681197401502, 0.00272844218621494, 0.00272226924397336, 0.00271669696384034, 0.00271624560696293, 0.00272045611192791, 0.0027262836473706, 0.00273085755976166, 0.0027330120775369, 0.00273330915887434, 0.00273308935913881, 0.00273338971381755, 0.00273437502839317, 0.00273545008904536, 0.00273580012510134, 0.00273496513424427, 0.00273315721272092, 0.00273121399464443, 0.00273023382692509, 0.00273104765962915, 0.00273375586704336
flux1:, 0.651923076923078, 0.00268175557258474, 0.00267280688595202, 0.00266573648264843, 0.002663047476421, 0.0026657989039665, 0.00267318157685067, 0.00268275371459867, 0.00269127805040717, 0.00269583342929479, 0.00269483009409699, 0.00268867525742552, 0.00267989343052041, 0.00267247594932536, 0.00267037496676113, 0.00267555163486504, 0.00268656227488308, 0.00269875890263828, 0.00270653723940957, 0.00270696429291246, 0.00270288610154002, 0.00270242258584423, 0.00271195592999097, 0.00272542732294514, 0.00272609562466339, 0.00271803210563769, 0.0027390368770333, 0.00275349356503871, 0.00275175766922003, 0.00279042740104635, 0.00287537056203391, 0.00278216419088106, 0.00269279005675044, 0.00278086478806223, 0.00280679092980776, 0.00279839847952781, 0.00280478469245329, 0.00282968802360532, 0.00282333358743097, 0.00282644084568608, 0.00284594515099018, 0.00286168349556678, 0.00286364617783993, 0.00285682272010321, 0.00285026681822285, 0.00284907215005536, 0.00285306218185095, 0.00285919525642592, 0.00286443575633682, 0.00286739475632056, 0.0028684189364179, 0.00286867487552916, 0.0028690936215916, 0.00286982774396215, 0.00287037338190973, 0.0028700905474569, 0.00286872899165598, 0.00286668314948833, 0.00286488694475521, 0.00286441126701687, 0.00286593484693653, 0.00286932474769951
flux1:, 0.652185525826831, 0.0028030892589105, 0.0027930245478748, 0.00278476161036684, 0.00278124638660923, 0.00278384803051939, 0.00279181725582608, 0.00280250090769226, 0.00281226367557375, 0.00281775178835573, 0.00281706572925087, 0.00281053499102443, 0.00280086947422485, 0.00279245025594208, 0.00278967889491763, 0.0027948321141858, 0.0028064912389929, 0.00281972573314789, 0.00282850535342094, 0.00282959502107302, 0.00282586665567749, 0.00282576751083902, 0.00283595272999441, 0.00285002821983381, 0.00285034500698747, 0.00284126182948143, 0.00286323102271762, 0.00287944324293387, 0.00287828988015958, 0.00292026739511847, 0.00300993604059972, 0.00291326797237554, 0.0028201664091016, 0.00291217638463614, 0.00293943171932685, 0.00293016901095281, 0.00293717722644536, 0.00296352740375356, 0.00295712637729513, 0.00296115301195487, 0.00298266648970556, 0.0030000155727172, 0.00300236696210595, 0.00299491775486342, 0.00298738297951288, 0.00298544264884931, 0.00298920752819185, 0.00299563792526409, 0.00300153278044627, 0.0030052834476096, 0.003007026760906, 0.00300775920381863, 0.00300830614233889, 0.0030088046231331, 0.00300883639412311, 0.00300792991264963, 0.00300604029764339, 0.00300374435290898, 0.00300207752854192, 0.00300209172388939, 0.00300432115184494, 0.00300840282346127
flux1:, 0.652447974730585, 0.00292634862903341, 0.00291515413749905, 0.00290567361116903, 0.00290130267287322, 0.00290372832676324, 0.00291226720491164, 0.00292405738939126, 0.00293506463893541, 0.00294149952329659, 0.00294114923398045, 0.00293426241048682, 0.00292373180246361, 0.0029143267352849, 0.00291089842743433, 0.0029160404890331, 0.00292835889852593, 0.00294263703713456, 0.00295241643553127, 0.00295416788457798, 0.00295081034844986, 0.00295114073940784, 0.00296208863064321, 0.00297688839562219, 0.00297691749980086, 0.00296680414540438, 0.00298978349202655, 0.00300786944066272, 0.00300728168416386, 0.00305272709456743, 0.00314722852038493, 0.00304710794459915, 0.00295029823805302, 0.00304639386701127, 0.00307516384282482, 0.00306505271759389, 0.00307277372316404, 0.003100609241849, 0.0030941032131753, 0.00309902802270621, 0.00312259406831809, 0.00314162058024028, 0.00314441773277007, 0.00313638403575173, 0.00312790393694965, 0.0031252486602211, 0.00312881106590478, 0.00313554409723662, 0.0031420774344262, 0.00314658855292873, 0.00314901704503486, 0.00315020271164324, 0.00315087433409719, 0.00315115527317703, 0.00315070678426398, 0.00314921360089551, 0.00314682244243013, 0.00314428281400354, 0.00314273033365807, 0.00314320525055158, 0.00314610973163902, 0.00315086298819649
flux1:, 0.652710423634338, 0.00305123755761798, 0.00303892190537052, 0.00302821950725896, 0.00302297476942416, 0.00302519589027243, 0.00303427195938723, 0.00304714009191503, 0.00305937420418676, 0.00306675421375539, 0.00306675599917566, 0.00305954542583299, 0.00304819201578204, 0.00303784459616484, 0.00303379564789254, 0.00303894982378794, 0.00305193409646217, 0.00306724377017717, 0.00307799587359748, 0.00308038412383128, 0.00307740548118328, 0.00307823519913033, 0.00309007734071366, 0.00310574952839317, 0.00310558021135431, 0.00309444403392159, 0.00311848721801752, 0.00313856087738619, 0.00313849677700098, 0.00318755054249559, 0.00328696004857414, 0.00318340100420122, 0.00308292395867607, 0.00318326511271601, 0.00321378159749074, 0.0032028698365583, 0.0032114281929337, 0.00324079529127829, 0.00323411254246984, 0.00323989269131394, 0.00326553314130215, 0.00328628959189809, 0.00328958886044411, 0.00328102774821147, 0.00327166602400295, 0.0032683632395853, 0.00327177842516218, 0.00327883833407057, 0.00328599477920703, 0.00329121858228036, 0.00329427158532268, 0.00329586039010396, 0.00329663626991056, 0.00329671732497091, 0.00329583914468504, 0.00329382542511162, 0.00329099117128395, 0.00328823820236338, 0.00328679274902557, 0.00328768794196852, 0.00329120995627739, 0.00329658119568682
flux1:, 0.652972872538091, 0.00317743054532703, 0.0031640289501527, 0.00315212415658989, 0.00314600051193284, 0.00314798663286472, 0.0031575516932314, 0.00317144545490814, 0.0031848655549349, 0.00319317456782214, 0.00319354453339542, 0.00318605758688429, 0.00317394997426136, 0.00316273344911852, 0.00315812409144955, 0.00316332414028564, 0.00317697456229487, 0.00319328264434956, 0.00320495152776661, 0.00320792487420284, 0.00320531875396824, 0.00320672152917543, 0.003219609788546, 0.00323633003205283, 0.00323607724767878, 0.00322394455717292, 0.00324911273384098, 0.00327128305277122, 0.00327167512063941, 0.0033244555696868, 0.0034288131922788, 0.00332183465576757, 0.00321775362951218, 0.00332250987756407, 0.00335505397973966, 0.00334341653655682, 0.00335297427833215, 0.00338393078436089, 0.0033769866991876, 0.00338355663830518, 0.00341127074093691, 0.00343379393306038, 0.00343764861264235, 0.00342863070371464, 0.00341848038487149, 0.00341463569217468, 0.0034179949766145, 0.00342542942458353, 0.00343319813390807, 0.00343907257487243, 0.00344266251534096, 0.0034445750422943, 0.00344541389181413, 0.00344530832313018, 0.00344406547016008, 0.00344162657723369, 0.00343844234577142, 0.00343553516117569, 0.00343420270571611, 0.00343547095896058, 0.00343952821589036, 0.00344542905256021
flux1:, 0.653235321441844, 0.00330457364763748, 0.00329015142267664, 0.00327708966662013, 0.0032700959756123, 0.0032718149105249, 0.00328180499562172, 0.00329664855148322, 0.00331119125412392, 0.00332039999439115, 0.00332115580089149, 0.00331345681974494, 0.00330069165168995, 0.00328871017220533, 0.00328362475146878, 0.00328891394911505, 0.00330322255862622, 0.00332047254329433, 0.00333297139226313, 0.00333645013290718, 0.00333419510525005, 0.00333624813995877, 0.00335035404419481, 0.00336832502377634, 0.00336812994710364, 0.00335504708011482, 0.00338140864872799, 0.00340578039278505, 0.00340653626842257, 0.00346313913352057, 0.00357244782278916, 0.00346207441740901, 0.0033544762600219, 0.00346382693171701, 0.00349872953528248, 0.00348646920084541, 0.00349722771352058, 0.00352984641146251, 0.00352254411421677, 0.00352981438198949, 0.00355957747712796, 0.00358388662558086, 0.00358834383381549, 0.00357894949986083, 0.00356812990564784, 0.00356388602045273, 0.00356731814887878, 0.00357520138700371, 0.00358357970751399, 0.00359003109078419, 0.00359404394857275, 0.00359616937707152, 0.00359700497532761, 0.00359671682581963, 0.00359518476925952, 0.0035924434712115, 0.00358903821161923, 0.00358606865058436, 0.00358487404074391, 0.00358646688515505, 0.00359095598272723, 0.00359726382034248
flux1:, 0.653497770345598, 0.00343228533254962, 0.0034169400100534, 0.00340279354153504, 0.00339495259835343, 0.00339637006140912, 0.00340670522030086, 0.00342239947338685, 0.00343797966070724, 0.00344804683856379, 0.00344920893409714, 0.00344138025961804, 0.00342808284152772, 0.00341547146677438, 0.0034100177624861, 0.00341544764119071, 0.00343039676150036, 0.00344850764971725, 0.00346171842487443, 0.00346559523110836, 0.0034636552899738, 0.00346643925092882, 0.00348195353662411, 0.00350140485601972, 0.00350143568918698, 0.00348746998163403, 0.00351510088008605, 0.00354177723247905, 0.00354278147487557, 0.00360328155571257, 0.00371750690165579, 0.00360377024536667, 0.00349276610867851, 0.00360689981936823, 0.00364453967643167, 0.00363178722160586, 0.00364398743110519, 0.00367835869295844, 0.00367059019014385, 0.00367844661318282, 0.00371020887686605, 0.003736303615078, 0.00374140069998393, 0.00373171509348019, 0.00372036681431266, 0.00371590010953586, 0.00371957037459731, 0.00372800491985398, 0.00373700156731196, 0.00374394759398509, 0.00374824425290464, 0.00375043910289752, 0.00375117648627238, 0.00375069520075072, 0.00374895450045411, 0.00374605732315967, 0.00374259511338422, 0.00373969030867027, 0.00373868241088255, 0.00374055624124305, 0.00374535780832463, 0.00375191834897705
flux1:, 0.653760219249351, 0.00356015687951375, 0.00354401842821508, 0.00352888543391185, 0.00352023261615741, 0.00352131104229032, 0.00353189476470785, 0.00354831749800915, 0.00356482898470801, 0.00357570210515242, 0.00357729427200444, 0.00356943624409485, 0.00355575988585609, 0.00354268337899607, 0.00353699112579253, 0.00354262015320667, 0.00355818175780374, 0.00357704854498625, 0.00359082361094665, 0.00359496567626605, 0.00359329190619375, 0.00359689150203801, 0.00361402401010223, 0.00363521241385666, 0.00363566524073896, 0.00362090572532708, 0.00364989036888018, 0.00367897702699317, 0.00368009391714133, 0.00374454863805038, 0.00386362005714471, 0.00374656067285761, 0.00363228663159709, 0.00375139989339299, 0.00379219941974353, 0.0037791132057198, 0.00379303447350455, 0.00382926805475321, 0.00382091616780484, 0.00382922012687988, 0.00386290598248178, 0.00389076472578482, 0.00389652568259807, 0.00388663313134217, 0.00387491156158737, 0.00387042656633935, 0.00387453386456604, 0.00388365071709205, 0.00389328849718589, 0.00390064186432219, 0.00390506066987428, 0.00390714883969662, 0.00390766129918309, 0.00390695627726255, 0.00390508619791988, 0.00390219802166802, 0.00389887535184382, 0.00389619860543502, 0.00389545454177782, 0.00389757688780632, 0.00390256188488356, 0.00390919344262898
flux1:, 0.654022668153104, 0.00368775201508099, 0.00367098085709802, 0.00365498269177573, 0.00364556326381626, 0.00364625987594727, 0.00365697824201579, 0.00367398423423768, 0.00369130038646135, 0.0037029162551709, 0.00370496546137241, 0.00369719533788542, 0.00368331942223526, 0.00366996989201701, 0.00366418865583745, 0.00367008108633014, 0.00368621723929471, 0.0037057131623518, 0.00371987889173528, 0.0037241317552124, 0.00372266507196964, 0.00372717017264389, 0.00374615003332461, 0.00376935971336983, 0.00377045896966682, 0.00375501655513801, 0.00378544936049806, 0.00381705959270688, 0.00381813680474689, 0.00388659114957722, 0.00401040429259152, 0.00389007393758495, 0.00377269133597677, 0.00389698596395956, 0.00394140513642874, 0.00392817011520102, 0.00394412836043607, 0.00398235441247321, 0.0039732957271044, 0.00398188614546267, 0.00401739506544715, 0.00404697434454311, 0.0040534068331686, 0.00404338525929473, 0.00403145336039918, 0.00402717579666067, 0.00403194800545451, 0.00404190560485278, 0.00405222378769994, 0.00405989649984563, 0.00406425733534257, 0.00406603192333719, 0.00406615942390682, 0.00406517513296016, 0.00406324673961564, 0.00406054392595154, 0.00405758498507155, 0.00405533470688876, 0.00405496278524795, 0.00405731828468752, 0.00406235508411802, 0.00406885448601427
flux1:, 0.654285117056858, 0.00381460564122317, 0.00379738849172167, 0.00378066519516937, 0.0037705305467859, 0.00377079500991414, 0.0037815159160541, 0.00379893735410923, 0.00381691192641759, 0.00382919704535226, 0.00383173272824103, 0.00382418261992336, 0.00381030949364838, 0.00379690302655749, 0.00379119962582071, 0.00379742470960327, 0.00381408917372028, 0.00383406964052085, 0.00384843174369308, 0.00385262445598863, 0.00385129912744407, 0.00385680619904258, 0.00387788201806794, 0.00390342451738931, 0.00390542252666339, 0.00388942939833434, 0.00392141665561757, 0.00395567662459694, 0.00395654963863671, 0.00402904179420922, 0.00415746185664538, 0.00403392610588233, 0.00391362155291027, 0.00404330074236815, 0.00409182965357196, 0.00407865562074771, 0.00409700116371461, 0.0041373706332676, 0.00412747956010094, 0.00413617710235421, 0.00417338648310887, 0.00420462188350044, 0.00421171544143478, 0.00420163145017926, 0.00418965244279349, 0.00418582144985022, 0.00419150960749523, 0.00420249179731418, 0.00421354826151241, 0.00422145674994735, 0.00422556684140098, 0.00422679415303072, 0.00422634375516651, 0.0042249960687333, 0.00422306541903099, 0.00422072790305628, 0.00421837804165882, 0.00421678465048767, 0.00421692567305507, 0.00421952132896527, 0.00422448318219443, 0.0042306329966124
flux1:, 0.654547565960611, 0.00394022171060622, 0.00392276559445471, 0.00390547018344336, 0.0038946735741784, 0.00389444583035019, 0.00390501885621686, 0.00392266653737149, 0.00394113512224317, 0.00395400626734631, 0.00395705926226126, 0.00394987325948763, 0.00393622412927247, 0.00392299661531632, 0.00391755227844249, 0.00392418392939753, 0.00394132486374188, 0.00396163276777705, 0.00397598288492442, 0.00397993401569745, 0.00397868153317418, 0.00398529500842237, 0.00400873457901499, 0.00403694766383166, 0.00404012270012394, 0.00402373072324694, 0.00405739245173554, 0.00409444611144074, 0.00409494328724229, 0.00417151034061807, 0.00430437596728165, 0.00417771691564954, 0.00405470188982588, 0.00418996505770044, 0.00424311571949604, 0.00423023465610783, 0.00425135010656548, 0.00429403474808544, 0.0042831886174214, 0.00429180228783833, 0.004330572873178, 0.00436338210166819, 0.0043711080400019, 0.00436101319629796, 0.00434914376539225, 0.00434600389278233, 0.00435287563384688, 0.00436508887240387, 0.00437696205841223, 0.00438503306250879, 0.00438869453389983, 0.00438912048311328, 0.00438786919869048, 0.00438604355728385, 0.00438414562504611, 0.00438234849866943, 0.00438086616835498, 0.00438018698268048, 0.00438101371760463, 0.00438388307740409, 0.00438865558861281, 0.00439423240509186
flux1:, 0.654810014864364, 0.0040640704896551, 0.00404659556315355, 0.00402888782685772, 0.00401748039962355, 0.00401668941999761, 0.00402694699238538, 0.00404461285497044, 0.00406339535394431, 0.00407676063051388, 0.00408036196852306, 0.00407369266305336, 0.00406050271180931, 0.00404770508156224, 0.00404271249644854, 0.00404982941779241, 0.00406739293413321, 0.00408786489753748, 0.00410198786817183, 0.00410551178209363, 0.00410426459713991, 0.00411209772160936, 0.00413818670410526, 0.00416943158900465, 0.00417408407304832, 0.00415746208127176, 0.00419293346434518, 0.00423294649755772, 0.00423289478859735, 0.00431357799678075, 0.00445070556437432, 0.00432102458823362, 0.00419553467812796, 0.00433657138475834, 0.00439486929106078, 0.00438253165551322, 0.00440682990444845, 0.00445202211389453, 0.00444010705221555, 0.00444844301374782, 0.00448862700741565, 0.0045229153719921, 0.00453122864507647, 0.00452115724705172, 0.00450954163291913, 0.00450733500310001, 0.00451566756546523, 0.00452933750448821, 0.00454212807784498, 0.00455030505014422, 0.00455332400453225, 0.00455268285079822, 0.00455038312598672, 0.00454793495016337, 0.00454607884353774, 0.00454498397504491, 0.00454463152908519, 0.00454514378343202, 0.00454685847987783, 0.00455006443280361, 0.00455455267629279, 0.0045593361520676
flux1:, 0.655072463768117, 0.00418558557860391, 0.0041683175412724, 0.0041503581730933, 0.0041383860444436, 0.00413695021730909, 0.00414671065640946, 0.00416417207166281, 0.00418307648002176, 0.00419683704977498, 0.00420101678090025, 0.00419502135419376, 0.00418253428014021, 0.00417042734635622, 0.00416608769896116, 0.00417377387287202, 0.00419170812090856, 0.0042121811453169, 0.00422586236755457, 0.0042287752389282, 0.00422746992360763, 0.00423664463938158, 0.00426568370326586, 0.0043003401875928, 0.00430678688462836, 0.00429011688098743, 0.00432754893582841, 0.004370711477909, 0.00436994281820101, 0.00445479225430976, 0.00459598046209198, 0.00446340108030294, 0.00433569496673971, 0.00448267841395124, 0.00454665420802847, 0.00453512411703655, 0.00456304620263815, 0.00461095879689586, 0.00459787599212548, 0.00460574807033742, 0.00464719968142585, 0.00468286795985801, 0.00469171105234776, 0.00468167947038876, 0.0046704445696841, 0.00466940337872165, 0.00467947630419353, 0.00469484369461908, 0.00470867565604144, 0.00471692525076119, 0.00471912189653369, 0.0047171469651479, 0.00471353469395572, 0.00471029224471031, 0.0047084581376748, 0.00470820632841547, 0.00470924010432444, 0.00471123230659013, 0.00471406221436359, 0.00471769815398064, 0.00472183307989288, 0.00472561544422712
flux1:, 0.655334912671871, 0.00430416109783366, 0.00428732398541447, 0.00426926982625347, 0.00425677293457002, 0.00425460261972159, 0.00426367542009599, 0.0042807014285244, 0.00429952899359537, 0.00431358148163498, 0.00431836755351447, 0.00431320352820632, 0.00430166566104163, 0.00429051470974187, 0.00428703474779411, 0.00429538013538945, 0.00431363956339065, 0.00433395761314996, 0.00434699002019874, 0.00434911520458578, 0.00434769473063692, 0.00435834028795568, 0.00439064040163887, 0.00442909978321645, 0.00443766619634855, 0.00442113865813065, 0.00446069794596431, 0.00450722616855169, 0.00450558458878208, 0.00459466328925147, 0.00473969814377652, 0.00460436911321381, 0.00447472747385028, 0.00462780817168768, 0.00469798956310366, 0.00468753892019743, 0.00471955130741575, 0.0047704172453948, 0.00475608913167485, 0.00476333019711569, 0.00480591798649957, 0.00484287233279177, 0.0048521809607835, 0.00484218839456731, 0.00483143977509379, 0.00483177908250466, 0.00484386654366879, 0.00486118227429622, 0.00487620311438482, 0.00488452115689679, 0.00488574028530178, 0.00488217605432167, 0.00487698074168826, 0.00487275036628663, 0.00487088837793844, 0.00487159246805926, 0.00487425257241785, 0.00487801447249183, 0.00488220539299041, 0.00488639452873912, 0.00489013829118494, 0.00489273394625608
flux1:, 0.655597361575624, 0.00441914939661173, 0.0044029594030162, 0.00438496036014215, 0.00437197347588202, 0.00436897592596812, 0.0043771692689982, 0.00439352859972313, 0.00441208011542879, 0.00442631948041656, 0.00443173655403744, 0.00442755721592564, 0.00441721130545112, 0.0044072805304198, 0.00440486964520122, 0.00441397093293065, 0.00443252042700325, 0.00445254060948461, 0.00446473099437742, 0.0044659035954668, 0.00446431863201945, 0.00447656883495763, 0.00451244468395541, 0.00455510069715584, 0.00456611217374615, 0.00454992080303057, 0.00459178819137155, 0.00464192511397027, 0.0046392746230395, 0.0047326626283908, 0.00488132302555557, 0.0047434218654217, 0.00461214643204488, 0.00477144661600868, 0.004848350514823, 0.00483925228356961, 0.00487584298657923, 0.00492991488945183, 0.00491429078454912, 0.00492076407878379, 0.00496438419645186, 0.00500254745689391, 0.00501225768061559, 0.0050022880414439, 0.00499210663889249, 0.00499401726015403, 0.00500837982390044, 0.00502789880731581, 0.00504427823428213, 0.005052694489822, 0.00505281548587827, 0.00504743023925091, 0.00504038670509237, 0.00503496017652642, 0.0050329912484264, 0.00503473047909305, 0.00503923067553888, 0.00504504215686208, 0.00505085011098921, 0.00505574274479814, 0.00505909256314754, 0.0050603473390281
flux1:, 0.655859810479377, 0.00452985951550504, 0.00451452023497482, 0.00449671812230818, 0.00448327405206659, 0.00447936049597042, 0.00448649058521175, 0.0045019609308632, 0.00452004363808013, 0.00453436608432929, 0.00454043404468629, 0.00453738347370655, 0.00452846220316319, 0.00452000904606879, 0.00451887635552903, 0.00452883762595878, 0.00454765635130597, 0.00456725455660926, 0.00457842921641046, 0.00457849992493681, 0.00457670928117268, 0.00459069853219117, 0.00463046038604854, 0.00467769878377357, 0.00469147110339014, 0.00467580747000201, 0.00472017616937985, 0.00477419225058162, 0.00477042544728235, 0.00486822426789342, 0.00502028841310583, 0.00488002555261835, 0.00474743856004771, 0.00491304782438554, 0.00499717255458963, 0.00498969350192803, 0.0050313665263741, 0.00508891574243128, 0.00507197654788398, 0.00507758605476053, 0.00512217533178398, 0.00516149896599449, 0.00517155519490114, 0.00516157977407204, 0.00515201902147256, 0.00515566032093144, 0.00517253594894121, 0.00519450957999047, 0.00521243638116108, 0.0052210174714061, 0.00521996303329583, 0.00521256120994499, 0.00520342209430592, 0.00519658559015746, 0.00519440426461798, 0.00519722011294226, 0.00520373819698821, 0.00521185744642918, 0.00521953861184129, 0.00522530723845659, 0.0052282973833294, 0.00522809690907372
flux1:, 0.65612225938313, 0.00463555647956346, 0.00462125565432591, 0.0046037848457583, 0.00458991947408218, 0.00458501376271357, 0.00459091520762878, 0.00460529292549963, 0.00462272727318248, 0.00463703265793787, 0.00464376452148231, 0.00464197215257211, 0.00463469142430558, 0.00462796088570103, 0.0046283123307462, 0.00463924561751504, 0.00465833053433332, 0.00467740659765906, 0.00468741648229389, 0.00468625496166822, 0.0046842254970949, 0.00470008405025399, 0.00474402870756925, 0.00479621638712325, 0.00481304672123435, 0.0047980952796115, 0.00484516853952164, 0.00490336262224235, 0.00489840988499065, 0.00500074788764307, 0.00515600073068595, 0.00501362440653307, 0.00488006863289795, 0.00505204104854201, 0.00514385849964714, 0.00513825182502878, 0.0051855196104758, 0.00524683451674615, 0.00522859622205751, 0.00523329537107639, 0.0052788432752823, 0.00531931903115401, 0.00532968238267778, 0.00531966301968671, 0.00531074626233734, 0.00531623876007425, 0.00533583296459264, 0.00536050000475326, 0.00538017674544732, 0.0053890267049068, 0.00538676955989658, 0.00537720298081594, 0.00536575129110907, 0.00535729548450692, 0.00535477439935582, 0.00535866804483238, 0.00536733709037964, 0.00537798846170052, 0.00538778762129848, 0.00539461978348933, 0.00539732128812549, 0.00539559785783653
flux1:, 0.656384708286884, 0.0047354613665978, 0.0047223689447228, 0.00470535842230606, 0.00469111691699899, 0.00468516483518067, 0.0046897010661494, 0.00470281031296314, 0.00471943575850239, 0.00473362894426921, 0.00474102790504196, 0.00474060259151225, 0.00473515467762206, 0.00473037370594307, 0.00473240923089537, 0.00474443501416999, 0.00476380417517062, 0.00478228677253322, 0.00479101245239593, 0.00478851065082827, 0.00478621709328789, 0.00480406609955868, 0.00485246774700495, 0.00490994244221061, 0.00493010153825554, 0.00491603545317902, 0.00496602437148105, 0.00502872540623344, 0.00502256436355998, 0.00512960336223617, 0.0052878450605242, 0.00514364696220125, 0.00500948647901513, 0.00518783923146222, 0.00528778691134708, 0.00528428521100707, 0.00533765907459853, 0.00540304233260912, 0.00538355821901503, 0.00538735649254464, 0.0054339151542904, 0.00547558572842092, 0.0054862422701293, 0.00547613486257304, 0.00546785310199502, 0.00547527103002046, 0.00549774633175159, 0.00552532230367791, 0.00554695780348292, 0.0055562160024008, 0.00555278311716491, 0.00554096042778943, 0.00552702145097117, 0.00551675220022913, 0.00551374809197332, 0.00551867965549326, 0.00552958054313231, 0.00554294261118121, 0.00555508047611803, 0.00556316942412452, 0.00556568718398243, 0.0055624244585682
flux1:, 0.656647157190637, 0.00482875202761854, 0.00481701914813346, 0.00480059533080026, 0.0047860386582714, 0.00477901687381059, 0.00478208950999629, 0.00479378983761497, 0.0048094689557975, 0.00482345969105712, 0.0048315151880026, 0.00483253886001898, 0.00482908560105623, 0.00482645773804299, 0.00483036869702707, 0.00484361647519943, 0.00486331228834464, 0.00488116382443532, 0.00488852059548416, 0.00488459634544554, 0.00488202146382922, 0.0049019684508742, 0.00495507032535249, 0.00501813181985978, 0.00504185807048593, 0.00502883616467428, 0.00508195801888789, 0.00514952769672403, 0.00514219253335412, 0.00525413552205914, 0.00541519071365649, 0.00526951221163101, 0.00513513385550951, 0.00531984722164947, 0.00542832036310632, 0.00542712935097021, 0.00548710830423159, 0.00555687289430613, 0.00553623447717813, 0.005539201807525, 0.00558689361840512, 0.0056298617162628, 0.00564083024875693, 0.00563058860511109, 0.00562289884004503, 0.00563226305590082, 0.00565772818194785, 0.00568839365103418, 0.00571219346808215, 0.00572202991321312, 0.00571750395977923, 0.00570339784179649, 0.00568684989270665, 0.00567459909186018, 0.00567096012256616, 0.00567684982987148, 0.00569000550797299, 0.00570619990830664, 0.00572085982980407, 0.00573039320400049, 0.00573286025965711, 0.00572809518154112
flux1:, 0.65690960609439, 0.00491456435862985, 0.00490432282882439, 0.00488861252524294, 0.00487382341843824, 0.00486574709928566, 0.00486730332757953, 0.00487749497324961, 0.00489211539163874, 0.00490581655501542, 0.00491449946211971, 0.00491702063982234, 0.00491568699048008, 0.00491538753115908, 0.00492135451905893, 0.00493596362455691, 0.00495605625354241, 0.00497327792755128, 0.00497922124338491, 0.00497382236470138, 0.0049709578334614, 0.00499309318874854, 0.00505110081528544, 0.0051200043861231, 0.00514750013791896, 0.00513566509991291, 0.00519214245371951, 0.00526497851334837, 0.00525656854563231, 0.00537366811098946, 0.00553739552625511, 0.00539063415648584, 0.00525644962736707, 0.00544746796071892, 0.00556481206496823, 0.00556610539283398, 0.00563316404629729, 0.00570762807911809, 0.00568596493311591, 0.00568823404556428, 0.00573725665556518, 0.00578169209846121, 0.00579303128163755, 0.00578261145694112, 0.00577543608181386, 0.00578670799990147, 0.00581520754629927, 0.00584909596143893, 0.0058752514068897, 0.00588585971419073, 0.00588037781661226, 0.00586402974929116, 0.00584481339277677, 0.0058304496416685, 0.00582602390289555, 0.00583275533819041, 0.00584812730300482, 0.00586720904595355, 0.00588452379525078, 0.00589567076320544, 0.00589823976674036, 0.00589206119440123
flux1:, 0.657172054998143, 0.00499199413019629, 0.00498335604963202, 0.00496848899196935, 0.00495357667802286, 0.00494450504337718, 0.00494454237154624, 0.00495316882778065, 0.00496664286410464, 0.00497996722776372, 0.00498922452163396, 0.00499325211881473, 0.00499412044982375, 0.00499629243592193, 0.0050044837606196, 0.00502060455281891, 0.0050411955210349, 0.00505783257130444, 0.00506236375382598, 0.00505547263692659, 0.00505232072559088, 0.00507671555961054, 0.00513979207466926, 0.00521474450354345, 0.005246174604699, 0.00523565240380657, 0.00529571301151377, 0.0053742526312404, 0.00536493951858108, 0.00548750611175917, 0.00565380783800522, 0.00550642359578153, 0.00537287200545967, 0.00557010535044704, 0.00569660976809529, 0.00570052518051208, 0.00577510169358027, 0.00585458221001147, 0.00583206087227091, 0.00583382789732443, 0.00588445671007266, 0.0059306014610282, 0.0059424162063122, 0.0059317815329223, 0.00592500935457024, 0.00593808671713132, 0.00596959221237425, 0.00600677821325799, 0.0060354546562236, 0.00604704322020466, 0.00604079322201165, 0.0060223157578312, 0.00600044127758294, 0.00598388010259239, 0.00597852516387736, 0.0059859507635324, 0.00600343824471408, 0.00602538825556437, 0.00604542770268793, 0.00605832521263207, 0.00606115734095698, 0.00605370113353959
flux1:, 0.657434503901897, 0.00506009954128452, 0.00505315692573697, 0.00503926757045632, 0.00502437085027401, 0.00501441027239952, 0.00501297842305336, 0.00502002629277345, 0.00503228856090003, 0.00504514454961318, 0.0050548940385285, 0.00506039203375005, 0.00506349766937086, 0.00506824905059206, 0.00507882002548248, 0.00509661548907777, 0.00511784136796114, 0.00513398823948132, 0.00513716012855754, 0.00512879849624063, 0.00512537446697248, 0.00515207996620367, 0.00522034368552423, 0.00530150176106877, 0.00533699402196074, 0.00532789430920505, 0.00539177158957421, 0.00547649402188792, 0.00546652698652315, 0.00559493600747411, 0.00576376559775361, 0.00561628654559521, 0.00548383720591521, 0.00568716322314568, 0.00582305652242233, 0.00582969347469489, 0.00591217860220252, 0.00599698478414133, 0.00597380692800838, 0.00597533064012438, 0.00602791907288064, 0.00607609021886768, 0.00608853733084282, 0.00607766433263062, 0.00607115373514615, 0.00608586906393545, 0.00612027245023468, 0.00616076167121401, 0.00619208703528507, 0.00620486906210711, 0.00619808368683052, 0.00617766031505144, 0.00615321327033901, 0.00613442663990226, 0.00612801996679259, 0.00613596882768091, 0.00615541110165849, 0.00618013173848953, 0.00620289236379665, 0.00621763139033783, 0.00622088325923779, 0.0062123238395689
flux1:, 0.65769695280565, 0.00511790482551353, 0.00511272932832094, 0.00509995788609406, 0.00508524648581675, 0.00507455113949075, 0.00507175126054329, 0.00507724779932723, 0.00508825138851363, 0.00510053855886388, 0.00511066440692238, 0.00511754802345756, 0.00512287649542768, 0.00513027874609262, 0.00514337188518853, 0.00516301950474716, 0.00518505534558151, 0.00520086025831984, 0.0052027821899746, 0.00519301549026123, 0.00518935035237468, 0.00521839845319352, 0.00529192248598788, 0.00537939355674482, 0.00541904057307088, 0.00541145774016089, 0.00547939138108659, 0.00557081890210319, 0.00556052741427046, 0.00569522402721643, 0.00586659264728259, 0.00571961938076446, 0.00558877464161716, 0.0057980406794611, 0.00594348859161255, 0.00595290737890252, 0.00604363559604592, 0.00613406198252395, 0.00611046201167594, 0.00611206195812781, 0.00616703976463044, 0.00621763056518448, 0.00623092360133921, 0.00621980885536876, 0.00621339347224218, 0.00622951589787438, 0.00626662636610833, 0.00631034774729664, 0.00634440212102644, 0.00635858523184464, 0.00635153454848322, 0.00632941724344946, 0.0063025619437501, 0.00628158676154635, 0.00627403671276546, 0.00628232463751122, 0.00630350674305303, 0.0063308209553134, 0.00635621814964612, 0.00637283096421786, 0.00637664037209381, 0.00636717913319921
flux1:, 0.657959401709403, 0.00516440534585591, 0.00516104838552315, 0.00514954128270425, 0.00513521567977694, 0.00512398605323053, 0.00511996774184998, 0.00512397677342524, 0.00513368881565578, 0.00514529389702588, 0.00515564370580951, 0.00516377770346614, 0.00517126412050387, 0.00518135248698175, 0.00519709854226389, 0.00521879214665473, 0.0052418541114615, 0.00525752230347128, 0.00525836363023522, 0.00524730436731445, 0.00524344748153991, 0.00527485247499926, 0.00535366590572784, 0.00544750981290756, 0.0054913715258239, 0.00548538607243716, 0.00555762221389353, 0.00565631856944719, 0.00564611211004788, 0.00578761288395758, 0.00596159282808362, 0.00581580146353336, 0.00568709948007764, 0.00590212483096409, 0.00605723147337003, 0.00606945388131382, 0.00616869735559549, 0.00626501775620215, 0.0062412599097077, 0.0062433135103564, 0.00630118336850072, 0.00635466245342803, 0.00636907568561764, 0.0063577434918169, 0.00635124045877154, 0.00636848133327628, 0.00640802621043163, 0.00645482766519767, 0.0064916348532192, 0.00650741091058116, 0.00650039347846266, 0.00647689798431289, 0.00644787863658285, 0.00642482377110757, 0.00641608070336396, 0.0064245221785848, 0.00644718407378368, 0.00647683867612764, 0.00650470270242961, 0.00652315226479019, 0.00652762381079467, 0.00651747506036449
flux1:, 0.658221850613157, 0.00519857462607076, 0.00519706833501431, 0.00518697844088532, 0.00517326853081152, 0.00516174829136556, 0.00515670509192755, 0.00515932209538579, 0.00516771957238787, 0.00517851386852034, 0.00518889797185943, 0.00519809750860004, 0.00520762828009966, 0.00522040367129424, 0.00523892329051789, 0.00526287440757783, 0.00528722092655138, 0.00530301576576175, 0.00530300710879663, 0.00529081642153118, 0.00528683741455379, 0.00532059798379477, 0.00540468800386948, 0.00550491967455636, 0.00555302612889736, 0.00554870605695545, 0.00562549651379596, 0.00573206233108759, 0.00572242704740105, 0.00587131786551486, 0.00604804301951789, 0.00590418654114695, 0.00577820394583099, 0.00599878252192074, 0.0061635953860129, 0.0061786068800633, 0.00628657275242384, 0.00638903555410925, 0.00636541056250657, 0.0063683490504295, 0.00642968143475264, 0.00648659012714822, 0.0065024613579803, 0.00649097183689779, 0.00648419235028618, 0.00650221465839363, 0.00654384469064975, 0.00659349270381736, 0.00663301435938168, 0.00665055005326201, 0.00664388304267432, 0.00661938187277509, 0.00658852105666768, 0.00656357231543679, 0.00655363910923537, 0.00656206063825646, 0.00658590953383115, 0.00661758278830328, 0.0066476590830347, 0.00666783159860294, 0.0066730233389334, 0.00666239875149225
flux1:, 0.65848429951691, 0.00521937366929022, 0.00521973303282287, 0.00521121996624156, 0.00519838293878852, 0.00518685465134343, 0.00518101866494003, 0.00518236575548733, 0.00518943225654682, 0.00519927101137871, 0.00520946441220793, 0.00521949870190743, 0.00523091563894733, 0.00524634798619438, 0.00526775362447703, 0.00529419179872127, 0.00532012257232459, 0.00533636381158008, 0.00533579538603527, 0.00532268234838591, 0.00531867190654509, 0.00535477313166061, 0.00544408753579052, 0.00555067965563114, 0.00560303363874684, 0.00560043573405793, 0.00568203586399172, 0.00579710090233958, 0.00578859319263252, 0.00594552332522149, 0.00612518646528818, 0.00598409445399196, 0.00586144900017695, 0.0060873527947979, 0.00626187167686306, 0.00627962518437886, 0.00639645628762701, 0.00650528175766337, 0.00648210306880889, 0.0064864059709459, 0.00655183212635896, 0.00661277972395182, 0.00663051157463855, 0.00661896858938621, 0.0066117301515358, 0.00663016131820666, 0.0066734602808762, 0.00672564367428694, 0.00676777642090067, 0.00678720501447471, 0.00678121352711015, 0.00675612660623923, 0.00672382066294774, 0.00669724299617228, 0.00668618411675684, 0.00669443804996282, 0.00671916331765671, 0.00675247667035111, 0.00678443087059788, 0.00680613238814607, 0.00681204469513593, 0.00680113742545101
flux1:, 0.658746748420663, 0.00522576272600512, 0.00522798907660413, 0.00522121973136292, 0.00520953737091169, 0.00519831740910751, 0.00519195346314659, 0.00519217475308356, 0.00519789861602119, 0.00520662264363491, 0.00521636971913742, 0.00522696843465866, 0.00524007501872517, 0.00525810775899449, 0.00528250538393293, 0.00531167691831037, 0.00533952921005312, 0.00535658790180154, 0.0053558045673471, 0.00534202298750935, 0.00533809232896348, 0.00537650735992741, 0.00547095701073009, 0.00558384247717392, 0.00564042201606708, 0.00563959305679964, 0.00572625812084248, 0.00585047066866636, 0.0058437079341461, 0.00600938061842677, 0.00619222774410492, 0.00605480465867828, 0.00593615795505628, 0.00616714167913529, 0.00635133137315732, 0.00637175275281884, 0.00649753159930955, 0.00661291161056002, 0.00659051122155696, 0.00659669900530394, 0.00666690168416396, 0.00673255840583033, 0.00675261759243415, 0.00674117573511811, 0.00673331519715274, 0.00675176251888038, 0.00679626068809417, 0.00685059844956101, 0.00689517416705348, 0.00691658868764925, 0.00691159447731259, 0.00688637737545384, 0.00685308830947107, 0.00682522448834759, 0.00681317256960296, 0.00682115034843158, 0.00684644008589944, 0.00688097353515045, 0.00691440125951636, 0.00693735891205343, 0.00694392658196234, 0.00693289626442932
flux1:, 0.659009197324416, 0.00521671544574604, 0.00522080115307026, 0.00521595029646293, 0.00520572565971162, 0.00519515838473519, 0.00518855792075985, 0.00518781542444387, 0.00519218934736756, 0.00519962888197286, 0.00520865066520579, 0.00521951276494219, 0.00523408216794459, 0.00525463738028474, 0.00528212749304212, 0.00531429218889251, 0.00534443410669033, 0.00536272405848604, 0.00536211715942572, 0.00534796003381913, 0.00534423915915777, 0.005384930511044, 0.00548439166423911, 0.00560346586596368, 0.00566422684773551, 0.00566520494813605, 0.00575718509376462, 0.00589119918512633, 0.00588684814219584, 0.00606200836225429, 0.00624833050840633, 0.00611555276247039, 0.00600161320419333, 0.00623742038139883, 0.00643122659701867, 0.00645422190362195, 0.0065889775655088, 0.00671107793842205, 0.00668980192325962, 0.00669842649187987, 0.00677412807057713, 0.00684521531719804, 0.00686812940685682, 0.00685699924044551, 0.00684838560679286, 0.0068664532764027, 0.00691164398185417, 0.00696769676494331, 0.00701448602448695, 0.0070379341223715, 0.00703424396832692, 0.00700937379718059, 0.00697561742446747, 0.00694688252773938, 0.00693404146322506, 0.00694168507038742, 0.00696724315850631, 0.00700255339171902, 0.00703699442539596, 0.00706086257862704, 0.00706795101417083, 0.00705691083015071
flux1:, 0.65927164622817, 0.00519123514720131, 0.00519716897388709, 0.00519441945615076, 0.00518597259446392, 0.00517642359337138, 0.00516989813175831, 0.00516836806016073, 0.00517138994825898, 0.00517737036304392, 0.00518537393956859, 0.00519617838077995, 0.00521196267670935, 0.00523494635129241, 0.00526562391307072, 0.00530104958516161, 0.0053338703813445, 0.00535383645121682, 0.00535383294039019, 0.00533962509113233, 0.00533626020921713, 0.00537918090365248, 0.0054834975889456, 0.00560862086431516, 0.0056735002417843, 0.00567631665001334, 0.00577385090141987, 0.00591831224308578, 0.00591707527557508, 0.00610249560730137, 0.00629261871555068, 0.00616553076856672, 0.00605705668051035, 0.00629742726227233, 0.0065007949271262, 0.00652625954003696, 0.00666997694727399, 0.00679894235306413, 0.00677914625010071, 0.00679077915665355, 0.00687272684341402, 0.00695000446961069, 0.00697635567954658, 0.00696580649939239, 0.00695635246129699, 0.00697365904855908, 0.00701901733573173, 0.00707630203893706, 0.00712502054590155, 0.00715050124225937, 0.00714839535687106, 0.00712435462614019, 0.00709068496616841, 0.0070615562443714, 0.00704819991761505, 0.00705551034390484, 0.0070810727029971, 0.00711671287672163, 0.00715166906255218, 0.00717604027448749, 0.00718344628050556, 0.00717245313533654
flux1:, 0.659534095131923, 0.0051483728365645, 0.0051561451078327, 0.00515568696573583, 0.00514934914449553, 0.00514119711509797, 0.00513507094243568, 0.00513294000999981, 0.00513461459965623, 0.00513896343877443, 0.00514565282572677, 0.00515607050536336, 0.00517281045710637, 0.00519811740695106, 0.00523207039958858, 0.00527102519777061, 0.00530692296522876, 0.00532902688091423, 0.00533007657525426, 0.00531616627764271, 0.00531331701711956, 0.00535841199850891, 0.0054673988745949, 0.0055983996778851, 0.00566731976505433, 0.00567200144860529, 0.00577531124888234, 0.0059308427714878, 0.00593344281678971, 0.00612990816553053, 0.00632418160064803, 0.00620389116247748, 0.00610169401075588, 0.00634637327365065, 0.00655926616460876, 0.00658709574199069, 0.00673972692811476, 0.00687568806756149, 0.00685773236514293, 0.00687295089843944, 0.00696189897950908, 0.00704614943757469, 0.00707656520952272, 0.00706692477553071, 0.00705659608654096, 0.0070727913845952, 0.00711779376253581, 0.00717580049986229, 0.00722611834422287, 0.00725358093613352, 0.00725330196980864, 0.00723056100106967, 0.00719755127963513, 0.00716855333554241, 0.00715501942040589, 0.00716206112981446, 0.0071874098924384, 0.00722294978017085, 0.00725790564013097, 0.00728232599642513, 0.00728978341131331, 0.00727883205332394
flux1:, 0.659796544035676, 0.00508724663737368, 0.0050968531895931, 0.00509888082155957, 0.00509498662732762, 0.00508861344893724, 0.0050832151208387, 0.00508067642377408, 0.00508101715726398, 0.00508357186070052, 0.00508865968752049, 0.00509836593368515, 0.00511580077003974, 0.00514331879608088, 0.00518062532749306, 0.00522336815155873, 0.00526273558476501, 0.00528744024074852, 0.00529000225377609, 0.00527675277314285, 0.00527458985597055, 0.00532179818044225, 0.00543524434900502, 0.0055719236336085, 0.00564479785628067, 0.00565137111067479, 0.00576065398379281, 0.00592784175767666, 0.00593500617390739, 0.00614329800475023, 0.00634208218790225, 0.00622975445233421, 0.00613470178011689, 0.00638344995526459, 0.00660587049570446, 0.00663597354908912, 0.00679745044877737, 0.00694053304296923, 0.00692477905305758, 0.00694415067262464, 0.00704084008347269, 0.00713284956796584, 0.0071679899003874, 0.00715964085946218, 0.00714846291828489, 0.00716324324051054, 0.00720738755985495, 0.00726559832697369, 0.00731715182824948, 0.00734649727914647, 0.00734824067176935, 0.0073272394880489, 0.00729546053794724, 0.00726714621782169, 0.0072538248963289, 0.00726072557914384, 0.00728570004803677, 0.00732074525654881, 0.00735519018823693, 0.00737917829498231, 0.00738636837290561, 0.00737539003981189
flux1:, 0.660058992939429, 0.00500706247323751, 0.00501850636641203, 0.00502321305357777, 0.00502208991807481, 0.00501786859541265, 0.00501352098437188, 0.00501076912531799, 0.00500979984262243, 0.0050104156188699, 0.00501363499584461, 0.00502232200730593, 0.00504019870594651, 0.00506981176850154, 0.0051105358179419, 0.00515730531463188, 0.00520051437890531, 0.00522826766225247, 0.0052327970533391, 0.00522057892348965, 0.0052192828623176, 0.00526854105178072, 0.00538621518461597, 0.00552835228078612, 0.00560509244174765, 0.00561358755796802, 0.00572901133339359, 0.00590839126643348, 0.00592083504468613, 0.00614171535298781, 0.0063453687939126, 0.00624221941545854, 0.00615523696043828, 0.00640783878669285, 0.00663984684482872, 0.00667215852312212, 0.00684240701858941, 0.0069927420413565, 0.00697954846321779, 0.00700361435559832, 0.0071087502451588, 0.00720928729659118, 0.00724982911127362, 0.00724320213380766, 0.00723126344407811, 0.00724438470510906, 0.00728720935821322, 0.00734511774486001, 0.00739752367748095, 0.0074286088522658, 0.00743251541341086, 0.00741364629306511, 0.00738364353672011, 0.00735657140000364, 0.00734388932046951, 0.00735083462506647, 0.00737533814923897, 0.00740954719771096, 0.0074429980139908, 0.00746606672063628, 0.00747263290481026, 0.00746149882462838
flux1:, 0.660321441843183, 0.00490713613145596, 0.00492042635202761, 0.00492799570600167, 0.00492995070955609, 0.00492823120692973, 0.00492524012874469, 0.00492246552736913, 0.004920221761281, 0.00491877923953639, 0.00491989534499373, 0.00492728410663728, 0.00494536583347307, 0.00497695612995523, 0.00502114217383305, 0.00507214491341696, 0.00511953128967277, 0.0051507503910505, 0.00515768586251628, 0.00514687046178786, 0.0051466315577748, 0.00519787823380457, 0.00531953504835543, 0.00546689490603113, 0.00554741960937852, 0.00555787636851883, 0.00567957416429584, 0.00587161950588787, 0.00589002810464894, 0.00612422299427885, 0.00633308879982687, 0.00624037516540246, 0.00616244746525607, 0.00641872071524602, 0.00666045032169823, 0.00669494678731731, 0.00687390176044972, 0.00703163631080376, 0.00702135675236252, 0.0070506154861297, 0.00716484379142, 0.00727463615480317, 0.00732125526875918, 0.0073168192122713, 0.00730427168405773, 0.00731555985927488, 0.00735666166477435, 0.00741379302056745, 0.00746666497736559, 0.00749931003952183, 0.00750546166589236, 0.00748905370282616, 0.00746132419810129, 0.00743603384446355, 0.00742443410436112, 0.00743165747179345, 0.00745565970630238, 0.00748875794395844, 0.00752078053687708, 0.00754246032571993, 0.00754802682006181, 0.00753655663881045
flux1:, 0.660583890746936, 0.00478691715964276, 0.00480206397017952, 0.00481265835806147, 0.00481796264742901, 0.00481905607624694, 0.00481769792767492, 0.00481508059593548, 0.00481161053044004, 0.00480802303665281, 0.00480684411928825, 0.00481269546006371, 0.00483076894271031, 0.00486421790604464, 0.00491188474192202, 0.00496728316799646, 0.00501913121488971, 0.00505418812127034, 0.00506394122985234, 0.0050548958020701, 0.0050559153160999, 0.00510909682613953, 0.00523448449659676, 0.00538682566482881, 0.00547106910744518, 0.00548354259179193, 0.00561160844002973, 0.00581671774765383, 0.00584172976732009, 0.00608991219916766, 0.00630430398175773, 0.00622331425335466, 0.0061554829810882, 0.00641528501825704, 0.00666695805736789, 0.00670367067138882, 0.0068912918040629, 0.0070566000478546, 0.007049581694949, 0.00708447402419755, 0.00720835832082041, 0.00732806914011536, 0.00738142066386435, 0.00737967030832916, 0.0073667266007784, 0.00737608537347075, 0.00741513564848393, 0.00747106713439722, 0.00752403369952872, 0.00755803284469489, 0.00756645216698965, 0.00755275916726049, 0.00752773033351591, 0.0075047171462237, 0.00749463646176173, 0.00750240458896874, 0.00752593895123703, 0.00755772851796618, 0.00758795750261747, 0.00760782040174161, 0.00761201375064606, 0.00759998870891641
flux1:, 0.660846339650689, 0.00464601532182438, 0.0046630224541925, 0.00467676899491673, 0.00468564066352943, 0.0046898027456059, 0.00469031197661016, 0.00468801535174822, 0.00468338074214587, 0.00467760121615928, 0.00467398883517286, 0.00467811339500687, 0.00469599509185327, 0.00473118338075581, 0.00478231746356769, 0.00484221810341179, 0.00489874684191607, 0.00493795534827316, 0.0049509012626671, 0.00494398507910511, 0.00494647701189392, 0.00500155331646663, 0.00513042092617269, 0.00528750316075497, 0.00537542313771693, 0.00538998911711081, 0.00552447381366447, 0.00574295878335411, 0.00577514869058314, 0.00603791981755043, 0.00625810687653386, 0.00619014632126141, 0.00613350563521299, 0.00639673722468255, 0.00665867330707882, 0.00669770175030016, 0.00689398970702356, 0.00706708338391297, 0.0070636669000002, 0.00710456269216131, 0.00723856268417726, 0.00736876729606322, 0.00742946545007979, 0.00743090749571961, 0.00741783574265557, 0.00742525127918015, 0.00746200967688411, 0.00751638960158452, 0.00756911384607001, 0.00760424929717091, 0.00761490378308118, 0.00760409663341047, 0.00758210821787449, 0.00756179918681432, 0.00755364365284465, 0.00756223842772563, 0.00758539487737308, 0.00761576014750496, 0.00764391544576317, 0.0076615982759237, 0.00766407098409383, 0.00765125140984898
flux1:, 0.661108788554442, 0.00448423048605922, 0.00450308491706655, 0.00452006014725429, 0.00453264686433674, 0.00454006195148377, 0.00454261946839996, 0.00454078508789771, 0.00453506256169884, 0.00452709020154118, 0.00452096856706927, 0.00452323546791356, 0.00454077641408494, 0.00457758295769669, 0.00463213148890588, 0.00469657373887712, 0.00475792408100382, 0.00480152829003627, 0.00481799772452952, 0.00481355869259187, 0.00481775123557371, 0.00487470093938768, 0.00500680467649339, 0.00516839471914512, 0.0052599784878953, 0.00527673751195447, 0.00541764405306687, 0.00564971652981761, 0.00568957769188789, 0.00596744625117059, 0.0061936379783516, 0.00614001225813241, 0.00609570059775214, 0.00636230648314511, 0.00663492834390227, 0.00667645180584322, 0.00688146423692554, 0.0070626022976469, 0.00706312291568437, 0.00711031097607121, 0.00725476391764382, 0.00739592855542502, 0.0074645269675598, 0.00746966503979181, 0.00745678134501248, 0.00746232417554936, 0.00749664986252871, 0.00754921560760244, 0.00760141520003302, 0.00763747405432606, 0.0076502847047775, 0.00764244899073472, 0.00762373959152678, 0.00760647179857805, 0.00760059272617292, 0.00761029068158439, 0.00763320420047348, 0.00766211236344891, 0.00768801179648666, 0.00770323752885674, 0.00770369257890491, 0.00768983899206543
flux1:, 0.661371237458196, 0.00430158678422535, 0.00432224726643247, 0.00434246192894564, 0.00435882486226349, 0.00436959195175234, 0.00437431561690174, 0.00437305941707273, 0.00436634252481151, 0.00435622917428153, 0.00434759338446962, 0.00434793734995234, 0.00436502651874364, 0.00440332661722754, 0.00446119051502151, 0.00453013612920087, 0.00459635931893251, 0.00464452331260529, 0.00466479499450382, 0.00466316578060135, 0.00466930127713835, 0.00472812445128543, 0.00486323102224281, 0.00502910496466174, 0.00512437162039396, 0.00514345095277411, 0.00529072883905652, 0.00553648642109142, 0.00558441480868047, 0.00587777428775545, 0.0061101039460499, 0.00607209928026665, 0.00604128725963641, 0.0063112533727103, 0.0065950872378522, 0.00663937290339855, 0.0068532394533411, 0.00704273642912484, 0.00704752607976566, 0.0071012073538874, 0.00725631346905165, 0.00740877709239667, 0.00748575060781146, 0.00749506998795467, 0.00748272904448878, 0.0074865529891157, 0.00751841267206427, 0.00756900637305868, 0.00762047334612705, 0.00765726648876234, 0.00767212080354016, 0.00766725998613946, 0.00765195905997858, 0.00763796217083908, 0.00763463342723801, 0.00764568385079339, 0.007668519178154, 0.00769601579171227, 0.00771958285476124, 0.00773217882785454, 0.00773039377604445, 0.00771529060462526
flux1:, 0.661633686361949, 0.00409837167240944, 0.00412075742980528, 0.00414414296479198, 0.00416424355203123, 0.00417836564313307, 0.00418530386288611, 0.00418471466417698, 0.00417711682251646, 0.00416497291588668, 0.00415389572952454, 0.00415232228691892, 0.0041688882233876, 0.00420855062338989, 0.00426957739222203, 0.00434290065912921, 0.00441394773726906, 0.00446674597225088, 0.00449103892260002, 0.00449253162729874, 0.00450086386796542, 0.00456158128651457, 0.00469946703305146, 0.00486940780631888, 0.00496840604187649, 0.00498995871342285, 0.00514349647518287, 0.00540290637336919, 0.00545918540787429, 0.00576828907725451, 0.00600679737530932, 0.00598565776137597, 0.00596953205990332, 0.00624287957579881, 0.00653854999232876, 0.00658595822159335, 0.00680889346254841, 0.007007126147538, 0.00701651636443458, 0.00707680067507374, 0.00724261330326118, 0.00740657354891459, 0.0074923024640964, 0.00750625518470922, 0.0074948393006354, 0.00749717730880119, 0.00752664953326302, 0.00757523054440419, 0.0076258495217211, 0.00766323146213589, 0.00767999988763993, 0.00767804383962491, 0.0076661696572054, 0.00765555342275765, 0.00765495152961776, 0.00766755436835397, 0.00769048766919075, 0.00771668718285659, 0.00773795328645051, 0.00774786501766109, 0.0077437141777584, 0.00772719477263403
flux1:, 0.661896135265702, 0.0038751801664362, 0.00389916116119786, 0.00392555934862877, 0.00394925022196739, 0.00396662801535008, 0.0039757570130775, 0.00397589735504932, 0.00396755546484495, 0.00395355505561493, 0.00394019163711479, 0.00393677990711391, 0.0039527903087579, 0.00399367310729176, 0.00405764956002358, 0.00413512809577644, 0.00421084018212971, 0.00426824821332383, 0.00429671325257304, 0.00430161186259862, 0.00431239973760838, 0.00437504735484235, 0.00451549181879101, 0.00468928071417652, 0.00479208122716114, 0.00481628172946624, 0.00497589723676418, 0.00524877837552529, 0.00531356549409114, 0.00563849981237413, 0.00588311897994814, 0.00588002089393167, 0.00587976426272167, 0.00615654097896724, 0.0064647596190679, 0.0065157454096995, 0.00674805839554583, 0.00695547033327983, 0.00696979559052921, 0.00703670176516489, 0.00721312256834757, 0.00738862650760646, 0.00748338395633164, 0.00750237479881006, 0.00749228154649522, 0.00749343826472188, 0.0075207133514991, 0.00756736643085094, 0.00761712995013736, 0.00765501815674563, 0.00767357283277888, 0.0076743910668504, 0.00766585461374322, 0.00765860200952611, 0.00766079003685222, 0.00767507469371717, 0.00769827294084029, 0.00772334435876367, 0.00774244496594631, 0.0077497443254034, 0.00774321741658461, 0.0077251887482826
flux1:, 0.662158584169456, 0.00363296409639208, 0.00365835403994907, 0.00368751088359685, 0.0037145317884751, 0.003734962202263, 0.00374618703285264, 0.00374709602549692, 0.00373817414039455, 0.00372255824836364, 0.00370714814239504, 0.00370205063135527, 0.00371750951354935, 0.00375945473262931, 0.0038260995279657, 0.0039074056640056, 0.00398750497264908, 0.00404939032631018, 0.00408210052177612, 0.00409065072058358, 0.00410414762563039, 0.00416876551393473, 0.00431153865441677, 0.00448894031345025, 0.00459562259839259, 0.00462265903082829, 0.00478808744151839, 0.00507409109915856, 0.0051474066439723, 0.00548806388282317, 0.00573860316525116, 0.00575462830826156, 0.00577139595367355, 0.00605166560342058, 0.00637321355551054, 0.00642832405259564, 0.00667042305193251, 0.00688752616711528, 0.00690712723207718, 0.00698058624023861, 0.00716736542555266, 0.00735430546340812, 0.00745824846495533, 0.00748262230321439, 0.00747425098838017, 0.00747459188490778, 0.00749996689328444, 0.00754490504968319, 0.00759392456343729, 0.00763231671700565, 0.0076525510668574, 0.00765596962081827, 0.00765058404335142, 0.00764655033147233, 0.00765146641175994, 0.00766747248993667, 0.00769107145870433, 0.00771521952633171, 0.00773238383215918, 0.0077372704657054, 0.00772848604803459, 0.00770895121846149
flux1:, 0.662421033073209, 0.00337308577810887, 0.00339963865968074, 0.00343120309563445, 0.00346118206526514, 0.00348436143959118, 0.00349752023598113, 0.00349921761821337, 0.00348990969189857, 0.00347298699494782, 0.00345585250226702, 0.00344929131056435, 0.0034642334385714, 0.00350706017926332, 0.00357601622958198, 0.00366070911738925, 0.00374479084649718, 0.00381090418340959, 0.00384784435162578, 0.00386024071113482, 0.00387667956880031, 0.0039432950434307, 0.00408813788240633, 0.00426887878485118, 0.00437951250868843, 0.00440957526103337, 0.00458045475449454, 0.00487904425263165, 0.00496076322572489, 0.00531681434457804, 0.00557294791327122, 0.00560905458286345, 0.00564394722909622, 0.00592777731828029, 0.00626348040041813, 0.0063233483392578, 0.00657573928820697, 0.0068031118239994, 0.00682833864380425, 0.00690819921520817, 0.00710494040692204, 0.00730305531278562, 0.00741621976911479, 0.0074462506352343, 0.00743998783025631, 0.00743992481857846, 0.00746379306594308, 0.00750735414300047, 0.00755586536492554, 0.00759485294858101, 0.00761670053712238, 0.00762252125139967, 0.00762001615637929, 0.00761893388215032, 0.00762638500004851, 0.00764404604305142, 0.00766812798036815, 0.00769157056630901, 0.00770710468748933, 0.00770989982393456, 0.00769911192545835, 0.00767818848610896
flux1:, 0.662683481976962, 0.0030973750647778, 0.00312478550116669, 0.00315831297122238, 0.00319077244658901, 0.00321630376279572, 0.00323117424184566, 0.00323366450259799, 0.00322419505706925, 0.00320633891021668, 0.00318787909999591, 0.00318013808428877, 0.00319462049773193, 0.00323811672901025, 0.00330894369319274, 0.00339646244724867, 0.00348398794641459, 0.00355395498426415, 0.00359501074289183, 0.00361138173743898, 0.00363095595451934, 0.00369956112986983, 0.00384616017471266, 0.00402990118817392, 0.0041445227004286, 0.00417778993604075, 0.00435364560316857, 0.00466407560903552, 0.00475392265257148, 0.00512479142582726, 0.00538604960627974, 0.0054430431531614, 0.00549707702699421, 0.0057845256287967, 0.00613522234197307, 0.00620055535435675, 0.00646383268733249, 0.00670211244220213, 0.00673332601885025, 0.00681936215019892, 0.0070255313183463, 0.00723441207743104, 0.00735671179704931, 0.00739259400663837, 0.0073887985098301, 0.00738877223262805, 0.00741160716968431, 0.00745424351697158, 0.00750260501785407, 0.0075423818126774, 0.00756583293033256, 0.00757385376412385, 0.00757389350541573, 0.0075753832505521, 0.00758504484623258, 0.00760417615185722, 0.00762874839053863, 0.00765169109936519, 0.00766595518293754, 0.0076670873671095, 0.00765468396430894, 0.00763261605672916
flux1:, 0.662945930880715, 0.00280818828563146, 0.00283609556503239, 0.00287105603205156, 0.00290542317262309, 0.00293282624217706, 0.00294913324674639, 0.0029524085622798, 0.00294303016663691, 0.00292467109830062, 0.0029053509308658, 0.00289676361529775, 0.00291085430920964, 0.00295476755487939, 0.00302693482111745, 0.0031165932171858, 0.0032068850528955, 0.00328019995968354, 0.0033251470896124, 0.00334553867201442, 0.00336837971108017, 0.00343890416846715, 0.00358686043320167, 0.00377316437614839, 0.00389174909158559, 0.00392836935274825, 0.00410859570922311, 0.00442989159842654, 0.0045274392707143, 0.00491227843943998, 0.00517804288764701, 0.00525654550169052, 0.00533061936039454, 0.00562172106016829, 0.00598822297601866, 0.00605978866796709, 0.00633461743399693, 0.00658448919661353, 0.00662206184498697, 0.00671398160497918, 0.00692891933113096, 0.00714801927145012, 0.00727924891379492, 0.00732109057021162, 0.00732007831806355, 0.007320537558258, 0.00734287118217421, 0.00738513216552935, 0.00743381648858371, 0.00747468082509607, 0.00749979541407185, 0.00750983046949999, 0.00751203546739975, 0.00751562204869277, 0.00752704388387232, 0.0075473355122744, 0.00757231153118414, 0.00759492100042135, 0.00760830120642136, 0.00760828406595026, 0.00759477653689932, 0.00757193910420555
flux1:, 0.663208379784469, 0.00250846700568253, 0.00253646239554436, 0.00257225208399102, 0.00260787228309716, 0.00263659574167235, 0.00265401862016066, 0.00265805953578709, 0.00264904628645408, 0.00263065950231418, 0.00261099393662729, 0.00260192733567396, 0.00261569146542231, 0.00265971888513399, 0.00273259962367538, 0.00282358300387091, 0.0029158226491598, 0.00299184370422973, 0.00304033866501054, 0.00306469726308185, 0.00309084970555977, 0.0031631292414569, 0.00331192299797077, 0.00350021836603533, 0.00362264976824429, 0.00366272195323184, 0.00384656449652704, 0.00417750197619885, 0.00428217202951835, 0.00467984187568811, 0.00494934492774897, 0.00504976475021, 0.0051446239492747, 0.0054393748828589, 0.00582241955791388, 0.00590102620895144, 0.00618811474709664, 0.00645029085866759, 0.00649460419515151, 0.00659205927147156, 0.00681499558812187, 0.0070436440756846, 0.00718348575167003, 0.00723130492859138, 0.00723333456261427, 0.00723471359505432, 0.00725711003874922, 0.00729961763401664, 0.00734919466108103, 0.0073915446493562, 0.00741846042853837, 0.00743035844069115, 0.00743432853357989, 0.00743946221199536, 0.00745208083596502, 0.00747309693284101, 0.00749828155552165, 0.00752065930444265, 0.00753353621955627, 0.00753293906671631, 0.00751894238405704, 0.00749583616143273
flux1:, 0.663470828688222, 0.00220179371511929, 0.00222943047881449, 0.00226538654110855, 0.0023015391729328, 0.00233097326338594, 0.00234915218609407, 0.00235392540223737, 0.00234556211650004, 0.00232765008977391, 0.0023081835630881, 0.00229901850870249, 0.00231250280917276, 0.00235628138444066, 0.00242914836764714, 0.00252051343546341, 0.00261374226631463, 0.00269169048596439, 0.00274326281309381, 0.00277141853746531, 0.00280081354863092, 0.00287455610174989, 0.00302350863054969, 0.00321305066258742, 0.00333908655886224, 0.00338263735912587, 0.00356917342944855, 0.00390825832556835, 0.00401932531001542, 0.0044283746364517, 0.00470070258699282, 0.00482320195123482, 0.00493939949460455, 0.00523774124121313, 0.00563793817726582, 0.00572441086956583, 0.00602447377696106, 0.00629966695245869, 0.00635110694988217, 0.00645370241633518, 0.00668377346293938, 0.00692119235677146, 0.00706922548211068, 0.00712294933914764, 0.00712820926725887, 0.00713090429510253, 0.00715392970148888, 0.0071973479471803, 0.00724846075751154, 0.00729278213783858, 0.00732171705818448, 0.00733537721340617, 0.00734071598286807, 0.00734679807708214, 0.00735995603539087, 0.00738114148275486, 0.00740622198713969, 0.00742838101525655, 0.00744109663268636, 0.00744050945402787, 0.00742671367546503, 0.00740395033551127
flux1:, 0.663733277591975, 0.00189244035150058, 0.00191924596713666, 0.00195466338940165, 0.00199057904091141, 0.0020200685370529, 0.00203860935613167, 0.00204406259041139, 0.00203663008223588, 0.00201970094363172, 0.00200098316277584, 0.00199209215915133, 0.00200530856292883, 0.0020484062595072, 0.00212043018189105, 0.00221110828938425, 0.00230423238693299, 0.00238319355776597, 0.00243724060617391, 0.0024688912611488, 0.00250131928394824, 0.00257606915219172, 0.0027243027796157, 0.00291413297148167, 0.00304336947621318, 0.00309032818815979, 0.00327844719023558, 0.00362389506662736, 0.00374049125462295, 0.00415914041775376, 0.00443324004080376, 0.00457770258168832, 0.00471555717956987, 0.00501735922130507, 0.00543512993720162, 0.00553028195463586, 0.00584399361087255, 0.0061328815470236, 0.00619183004057181, 0.00629913383455203, 0.00653539959363608, 0.00678072159311623, 0.0069364354618072, 0.00699590245750866, 0.00700450030950893, 0.00700884638438371, 0.007033036596312, 0.00707803619365794, 0.00713137016986116, 0.00717821685371351, 0.00720946529256057, 0.00722484932343527, 0.00723118822641262, 0.00723760026425687, 0.00725057186416004, 0.0072712669912851, 0.00729581179403839, 0.00731765828319645, 0.00733048413971281, 0.00733047923877774, 0.00731761370440277, 0.00729589135627017
flux1:, 0.663995726495728, 0.00158540391863197, 0.00161089416171014, 0.00164504446299565, 0.00167992325992347, 0.00170878037142082, 0.00172725823620747, 0.00173331280847199, 0.00172707029654615, 0.00171161335837206, 0.0016941728527041, 0.00168589685402132, 0.00169880652014137, 0.00174071538507676, 0.00181096637128466, 0.00189977073396671, 0.00199156972328666, 0.00207049996028104, 0.00212628414394706, 0.00216098040459928, 0.00219606380306389, 0.00227116524438293, 0.00241756294480654, 0.00260646806900382, 0.00273830172227953, 0.00278847225816086, 0.00297685515051991, 0.00332657035805285, 0.00344769077710876, 0.00387381627008549, 0.00414850356889068, 0.00431450006726295, 0.00447405148595784, 0.00477909206306592, 0.00521460597277896, 0.00531920546222045, 0.00564714495256836, 0.00595032683545355, 0.00601714899905155, 0.00612870058291508, 0.00637016296403897, 0.00662245094247924, 0.00678525936108786, 0.00685022458133348, 0.00686217991001896, 0.00686842986612957, 0.00689425777882189, 0.00694147757004972, 0.00699772398189706, 0.00704769176544212, 0.00708161413335251, 0.00709875369980379, 0.00710577467829652, 0.0071119098587377, 0.00712393282271174, 0.00714339642257295, 0.00716686264732063, 0.00718818502400274, 0.00720129431961617, 0.00720238744243777, 0.00719117989554932, 0.0071712500302117
flux1:, 0.664258175399482, 0.00128642148014671, 0.00131011623168214, 0.00134226777834833, 0.00137529878569323, 0.00140281636774165, 0.00142077887892151, 0.0014273212772731, 0.00142248756575862, 0.00140894782954308, 0.001393265116898, 0.00138589089438602, 0.00139838999976802, 0.00143852216935337, 0.00150597506313798, 0.00159161214454852, 0.00168075203658386, 0.00175848669799414, 0.0018151351367868, 0.00185226712080848, 0.001889433477537, 0.00196399484838435, 0.00210716076726428, 0.00229363254422617, 0.00242722109500536, 0.00248025110509405, 0.00266734906323328, 0.00301890299465733, 0.00314340932749665, 0.0035745295162632, 0.0038484995417724, 0.0040352527008481, 0.00421621512715389, 0.00452416059529743, 0.00497726904454627, 0.0050920012274821, 0.00543459011519156, 0.00575253587592962, 0.00582756342480634, 0.00594288107110401, 0.00618850158472709, 0.00644676796981031, 0.00661602516749918, 0.00668616858804764, 0.00670140950268097, 0.00670971641361939, 0.00673756100524738, 0.006787568392317, 0.00684738410188215, 0.00690107842392567, 0.00693808412295926, 0.00695708255019897, 0.00696453760300413, 0.0069698329123816, 0.00698014463803052, 0.00699758484760482, 0.00701933546973525, 0.00703980268634615, 0.00705324914745115, 0.00705586323522369, 0.00704699673479118, 0.00702962456912206
flux1:, 0.664520624303235, 0.00100195474869572, 0.00102339552533576, 0.00105283547262557, 0.00108321742414338, 0.00110868317500937, 0.00112565428137047, 0.00113252840598141, 0.00112926388862631, 0.00111801772817925, 0.00110450019671253, 0.00109824011470268, 0.00111014881963079, 0.00114783638935274, 0.00121138032050528, 0.0012924654823578, 0.00137751532373353, 0.00145278098554602, 0.00150928742426887, 0.00154807295475134, 0.00158652989734567, 0.00165938970988884, 0.00179761221785878, 0.00197980909572664, 0.00211403186528625, 0.00216937921337985, 0.00235339159360971, 0.00270400036926373, 0.00283062265978001, 0.00326388464431717, 0.00353572128414899, 0.00374207013707901, 0.00394378485367918, 0.00425416804102364, 0.00472433946722681, 0.00484976511775154, 0.00520720013181518, 0.00554019411737206, 0.00562370432882826, 0.00574229044459924, 0.0059910066579651, 0.00625423188759574, 0.00642924879893105, 0.00650418606571841, 0.00652255021515666, 0.0065329547039493, 0.00656307376153994, 0.00661632632322289, 0.00668029158877061, 0.00673829057702114, 0.0067788145440647, 0.00679984210125426, 0.00680756816068923, 0.0068115350647976, 0.0068194115386843, 0.00683402331367606, 0.00685335372995851, 0.00687252392617414, 0.00688622977170836, 0.00689066447656262, 0.00688473536670942, 0.00687065626022007
flux1:, 0.664783073206988, 7.39132834165773e-4, 7.57902030665161e-4, 7.83959938084319e-4, 8.10923644417742e-4, 8.33636127782369e-4, 8.49122161766571e-4, 8.56124145165363e-4, 8.54515866422351e-4, 8.45850222097036e-4, 8.34810925890502e-4, 8.2978699206881e-4, 8.4084299297582e-4, 8.75342669912719e-4, 9.33795351101766e-4, 0.00100887283319243, 0.00108832498676272, 0.0011597542851247, 0.00121498336794151, 0.00125445855128144, 0.00129317138649201, 0.00136286810293013, 0.00149408745919009, 0.00166980051443828, 0.00180321990986931, 0.00186011732960452, 0.00203896952305491, 0.00238547201894752, 0.00251280750437709, 0.00294497565818283, 0.00321316055385448, 0.0034375258001093, 0.00365891509524334, 0.00397111358717987, 0.00445737325378556, 0.00459388467292096, 0.00496606797585649, 0.00531414951372087, 0.0054063405725981, 0.00552768449449128, 0.00577842441213084, 0.00604557347288506, 0.00622563339508176, 0.00630492846270798, 0.00632616844214013, 0.00633859185894975, 0.0063711002524434, 0.0064279108677677, 0.00649648747172348, 0.00655930188433277, 0.00660377531147306, 0.00662705744214816, 0.00663498488873361, 0.00663723621155855, 0.00664203100755947, 0.00665303805982248, 0.0066692109461741, 0.0066865507095542, 0.00670030535635602, 0.00670671509550484, 0.00670419537320804, 0.0066940704820844
flux1:, 0.665045522110741, 5.0564107633711e-4, 5.21382731219255e-4, 5.4345574737262e-4, 5.66288420466335e-4, 5.85575672308838e-4, 5.99074866073807e-4, 6.05952324281145e-4, 6.06004289168859e-4, 6.00101667444072e-4, 5.91744193853739e-4, 5.87978213804964e-4, 5.97836271630699e-4, 6.28339726627137e-4, 6.8046697307071e-4, 7.48034384313377e-4, 8.20328489930296e-4, 8.86477996121259e-4, 9.39172459397523e-4, 9.78185771814061e-4, 0.00101585981531336, 0.00108060781254111, 0.00120239115588112, 0.0013690168641242, 0.00149984345858532, 0.00155726300866661, 0.00172858543924619, 0.00206742339389248, 0.00219393232639764, 0.00262137975228645, 0.00288429989765287, 0.00312465205396571, 0.0033641768603419, 0.00367739251899265, 0.00417827055591607, 0.00432604679730224, 0.0047125170413695, 0.00507542108185406, 0.00517638470795336, 0.00529996248743872, 0.00555165598674377, 0.00582169205254279, 0.00600606462665933, 0.0060892433782616, 0.00611303625893106, 0.00612728032352722, 0.00616213536987282, 0.00622264306207396, 0.00629613514393336, 0.00636416716851266, 0.00641298343665177, 0.00643878174510573, 0.00644693509838444, 0.00644720561020812, 0.00644838597037003, 0.00645508427684943, 0.00646737060175329, 0.00648228396700936, 0.00649575413437375, 0.00650413676835854, 0.00650534392142238, 0.00649971845249643
flux1:, 0.665307971014495, 3.09544934735483e-4, 3.21986500139585e-4, 3.39565704099987e-4, 3.5763714766572e-4, 3.72878353835173e-4, 3.83894914326645e-4, 3.9035223405008e-4, 3.9198293419154e-4, 3.88914320278064e-4, 3.8332574801699e-4, 3.80737326939439e-4, 3.88976127599572e-4, 4.14626999648251e-4, 4.59168090617417e-4, 5.1770584159951e-4, 5.81256902857148e-4, 6.40628737383912e-4, 6.89420736748514e-4, 7.2663251863375e-4, 7.61702712160834e-4, 8.19377529643189e-4, 9.28904603331605e-4, 0.00108342800299896, 0.00120949249074641, 0.0012661123099656, 0.00142722259465418, 0.00175442535147165, 0.00187842430396977, 0.00229712909523898, 0.00255308312196295, 0.00280691583711201, 0.00306253999923449, 0.00337578127117473, 0.0038892727629029, 0.00404823631292854, 0.00444810413464532, 0.00482520565760672, 0.00493489840327084, 0.00506016927767292, 0.00531175579483406, 0.00558365005342278, 0.00577160253292533, 0.00585816634716756, 0.00588412666922839, 0.00589987970339922, 0.00593687473602868, 0.00600102322110231, 0.0060795432483541, 0.00615304645172196, 0.00620652383857043, 0.00623511021582462, 0.00624360001409346, 0.00624175847620593, 0.00623893534496462, 0.00624073482315515, 0.00624845802793014, 0.00626032327788327, 0.00627307403729299, 0.00628327131355795, 0.00628834811111593, 0.00628761541888882
flux1:, 0.665570419918248, 1.59041205190504e-4, 1.68015395884833e-4, 1.80712494248665e-4, 1.93502726644692e-4, 2.04153068011059e-4, 2.12216496184549e-4, 2.1792738177656e-4, 2.20976160187708e-4, 2.20703667132439e-4, 2.17857425565914e-4, 2.16271432258428e-4, 2.22409090885097e-4, 2.4232764412533e-4, 2.78027308566241e-4, 3.26033721082208e-4, 3.79265221434842e-4, 4.303337012904e-4, 4.73762149197459e-4, 5.07652071172378e-4, 5.38283098140455e-4, 5.86419646648054e-4, 6.80483209941623e-4, 8.19475587298485e-4, 9.38211659177856e-4, 9.9238833731266e-4, 0.00114027934600021, 0.00145145644273432, 0.00157111022344032, 0.00197665889675406, 0.00222386247383745, 0.00248817359769945, 0.00275733781071915, 0.00306940643298706, 0.0035929469950969, 0.00376272439809431, 0.00417461628268651, 0.00456488238021427, 0.00468309733700482, 0.00480949684818761, 0.00505992868313934, 0.00533266559445979, 0.00552347046492934, 0.00561290862640171, 0.0056406038938985, 0.00565745329051075, 0.00569622004352002, 0.00576374561144435, 0.00584718785179216, 0.00592623084204509, 0.0059845741295653, 0.00601619914159776, 0.00602520477060744, 0.00602125576300404, 0.00601420490665964, 0.00601066570187396, 0.00601324548571692, 0.00602145689661333, 0.00603298210314046, 0.00604469191944744, 0.00605359779427501, 0.00605797214161542
flux1:, 0.665832868822001, 6.21346743042398e-5, 6.76000944134076e-5, 7.51733119166432e-5, 8.23008130411142e-5, 8.79191697151531e-5, 9.26090759083556e-5, 9.72371412662245e-5, 1.01480607499821e-4, 1.03871332956774e-4, 1.03641499193534e-4, 1.02806419065324e-4, 1.0632583902297e-4, 1.1964226752187e-4, 1.45290183085482e-4, 1.81323247171662e-4, 2.22706557099623e-4, 2.63951612046546e-4, 3.00487860037856e-4, 3.29373332128488e-4, 3.53473764473394e-4, 3.89281412081495e-4, 4.64306480289926e-4, 5.83941921425964e-4, 6.92384481477649e-4, 7.42134931965618e-4, 8.73471994699868e-4, 0.00116381715293958, 0.00127713098703815, 0.00166473164629688, 0.00190132273347185, 0.00217260568961983, 0.00245221398342479, 0.00276169754697722, 0.0032921572148983, 0.00347204620085892, 0.00389406071083658, 0.00429601415853092, 0.0044223550290948, 0.00454928508900043, 0.00479752599403112, 0.00507010348611086, 0.00526304170004229, 0.00535484158651091, 0.00538380909349787, 0.00540125922700407, 0.00544127909421716, 0.00551170897993648, 0.00559973262167876, 0.00568416913179398, 0.0057474327631909, 0.00578229024440438, 0.00579203443603823, 0.0057861092044021, 0.00577478121762486, 0.00576564132902621, 0.00576263329469305, 0.00576664434050223, 0.00577640392306108, 0.00578920336906105, 0.00580171803329203, 0.00581121815967278
flux1:, 0.666095317725754, 2.62465866916689e-5, 2.83055935951488e-5, 3.06833625860094e-5, 3.19328653136951e-5, 3.22117350524449e-5, 3.31879998808415e-5, 3.64157441949409e-5, 4.15949974548091e-5, 4.64471335327549e-5, 4.86353320214265e-5, 4.82536305163559e-5, 4.86386942600529e-5, 5.45359124875793e-5, 6.90145345569827e-5, 9.17412970570261e-5, 1.19842713718672e-4, 1.49791904115665e-4, 1.77876151375202e-4, 1.99944591674196e-4, 2.15198426137574e-4, 2.35596596629729e-4, 2.8768229145295e-4, 3.83777088449203e-4, 4.78580069910926e-4, 5.21576954360399e-4, 6.32707621834419e-4, 8.97017615190496e-4, 0.00100183161041166, 0.00136633925109116, 0.00159038410297214, 0.0018646317818603, 0.00215105294033951, 0.0024563244364471, 0.0029900217905725, 0.00317896728517318, 0.00360864743921234, 0.00402034513858435, 0.00415420467785493, 0.00428102125409481, 0.00452604038049532, 0.00479746485819897, 0.00499182425139384, 0.00508547838170354, 0.0051152421002895, 0.00513273651244806, 0.00517336018346019, 0.00524602201238269, 0.00533804569291401, 0.00542749375506937, 0.00549554957476442, 0.00553374014978639, 0.00554445692803611, 0.00553679363305185, 0.00552131166008964, 0.00550650334352895, 0.00549763101903379, 0.00549699530876841, 0.00550445621127236, 0.00551783337152628, 0.00553357226757887, 0.00554801705058953
flux1:, 0.666357766629508, 5.77713502267701e-5, 5.66835911138075e-5, 5.39846075144515e-5, 4.93332417589608e-5, 4.41300022110798e-5, 4.1167785206687e-5, 4.2733840926851e-5, 4.85927406075114e-5, 5.56744371560141e-5, 6.00499692641849e-5, 5.98210804607442e-5, 5.66041844848702e-5, 5.43705217841643e-5, 5.67116818465937e-5, 6.49659020563208e-5, 7.85023111736219e-5, 9.57828739070357e-5, 1.13873168176028e-4, 1.27230388020776e-4, 1.31148527454123e-4, 1.32825520273327e-4, 1.57812286585213e-4, 2.25890147975459e-4, 3.03367389552844e-4, 3.369517954876e-4, 4.23931270139442e-4, 6.56642622299552e-4, 7.50630665822027e-4, 0.00108658654226473, 0.00129608735331512, 0.00156881016393098, 0.00185789572332032, 0.00215712074344418, 0.00268985808279797, 0.00288643907524773, 0.0033207641535363, 0.00373979309828127, 0.00388033779625175, 0.00400633725666304, 0.00424709902402005, 0.00451637552760412, 0.00471144437782852, 0.0048064536621855, 0.00483653994462498, 0.00485348636379763, 0.0048939608044503, 0.00496800304386757, 0.00506321197617676, 0.0051570445689273, 0.00522955731343229, 0.00527105416663607, 0.00528295300994186, 0.00527386799314379, 0.00525451325082459, 0.00523416670162745, 0.00521934313530922, 0.00521374954101045, 0.00521842677764316, 0.00523181853366862, 0.00525025874954196, 0.0052692752908779
flux1:, 0.666620215533261, 1.61608589702041e-4, 1.57798860128022e-4, 1.50347238432966e-4, 1.39987877277816e-4, 1.29356390288609e-4, 1.2238516646595e-4, 1.22129207432471e-4, 1.28463286887338e-4, 1.37564029174075e-4, 1.43917072902741e-4, 1.43592830497553e-4, 1.36413489921639e-4, 1.2550493446244e-4, 1.14954875046493e-4, 1.07802784267153e-4, 1.05706069280086e-4, 1.09107441576224e-4, 1.1574200994216e-4, 1.18477675994714e-4, 1.08470459114944e-4, 8.79666164295848e-5, 8.1529871716503e-5, 1.16914188011229e-4, 1.73105407748707e-4, 1.94319592521025e-4, 2.52954193315607e-4, 4.48199714991984e-4, 5.28874836229719e-4, 8.30561056274733e-4, 0.00102346599609801, 0.00128972497464213, 0.0015768445316308, 0.00186799629856305, 0.00239511545165718, 0.00259754412011369, 0.00303294335898792, 0.0034564358135671, 0.00360259839540145, 0.00372700386050243, 0.00396245483029355, 0.00422857319757738, 0.00442362934703146, 0.00451950222988052, 0.00454945321448703, 0.00456524980362441, 0.00460475106947854, 0.00467917371505943, 0.00477653985825147, 0.00487388884136197, 0.0049503023483567, 0.00499492283651624, 0.00500815258072148, 0.00499800539159782, 0.00497519190122074, 0.0049496260012202, 0.00492896314552249, 0.00491826215897181, 0.00491975650277751, 0.00493258912617686, 0.00495310359006358, 0.00497614709194344
flux1:, 0.666882664437014, 3.40707414801165e-4, 3.34766897513772e-4, 3.23101467986016e-4, 3.0746225466452e-4, 2.91683701820238e-4, 2.80829133700142e-4, 2.78743202587859e-4, 2.85457973503058e-4, 2.9645122431088e-4, 3.04657835375491e-4, 3.04109012314421e-4, 2.92782101328627e-4, 2.72892576122588e-4, 2.48983901929324e-4, 2.25796654291512e-4, 2.07285624477718e-4, 1.9583140061397e-4, 1.89703386266705e-4, 1.79972686259085e-4, 1.53442579231881e-4, 1.07256805245928e-4, 6.50258695353895e-5, 6.29580713510551e-5, 9.37200506023683e-5, 9.93617016727231e-5, 1.25271568930399e-4, 2.76957492030864e-4, 3.41685391195439e-4, 6.03194983505109e-4, 7.7741115649731e-4, 0.00103186624075051, 0.00131195983901241, 0.00159284180221798, 0.00210929894594922, 0.00231543277248943, 0.00274782232945235, 0.0031724907981352, 0.00332297169370192, 0.00344492095787904, 0.00367397527036262, 0.00393589367465396, 0.00413019012728596, 0.00422643772537543, 0.00425582157807263, 0.00426988276562938, 0.00430755274778682, 0.00438124677034898, 0.00447956161244171, 0.00457933592515637, 0.00465887245120313, 0.00470625901229524, 0.00472087538796788, 0.00471003116409827, 0.00468427228741449, 0.00465397352121866, 0.0046277788363659, 0.00461199808509329, 0.00461002732399703, 0.0046217565346021, 0.00464365371236414, 0.00467003761251564
flux1:, 0.667145113340768, 5.95666827498123e-4, 5.88347273947717e-4, 5.73224413961198e-4, 5.52983558047323e-4, 5.32595207820259e-4, 5.18222145113149e-4, 5.14506324038499e-4, 5.2168260455051e-4, 5.34597136589775e-4, 5.44693330475418e-4, 5.43984449248266e-4, 5.28575133850411e-4, 4.99711780812937e-4, 4.6233927721043e-4, 4.22869086630723e-4, 3.87525998502048e-4, 3.60552442796056e-4, 3.40594140754699e-4, 3.16712639349041e-4, 2.7116391427788e-4, 1.95880142168312e-4, 1.13578809834947e-4, 6.93593935742015e-5, 7.04802836211959e-5, 5.71780600889495e-5, 4.58788848319803e-5, 1.47781947515714e-4, 1.93803886462399e-4, 4.09125634489896e-4, 5.62535277746823e-4, 7.99508123046509e-4, 0.00106715459368151, 0.00133542999268699, 0.00183588675634722, 0.00204325368935794, 0.00246809698055288, 0.00289028838748476, 0.00304356682186372, 0.00316210348623364, 0.00338362878799245, 0.00364025647900462, 0.00383300485330732, 0.00392913263333307, 0.00395755008437299, 0.00396933041899351, 0.00400431535734652, 0.00407610879134053, 0.00417402737333785, 0.00427494541994511, 0.00435661952478517, 0.00440623274083968, 0.00442217332892003, 0.00441096654024612, 0.00438283679500563, 0.00434842861784264, 0.00431718957582311, 0.00429653750895626, 0.00429095890601737, 0.00430110626408735, 0.00432367224958078, 0.0043526063188649
flux1:, 0.667407562244521, 9.24438879130132e-4, 9.16639764896665e-4, 8.99029416691639e-4, 8.75124323857184e-4, 8.50944568583305e-4, 8.33698742781749e-4, 8.28818013550704e-4, 8.36780531559403e-4, 8.51876270857756e-4, 8.64136734444774e-4, 8.63604543786001e-4, 8.44505220533009e-4, 8.07063963562775e-4, 7.56559541600025e-4, 7.01014778360342e-4, 6.48861736007755e-4, 6.06098094490276e-4, 5.7156978742205e-4, 5.3211633839277e-4, 4.65276310032891e-4, 3.57704150879171e-4, 2.31306855893709e-4, 1.4045327803096e-4, 1.07785757621605e-4, 7.20940833205943e-5, 1.90961443060712e-5, 6.4978595205667e-5, 8.94442471834389e-5, 2.52560718546968e-4, 3.83040789155142e-4, 5.96590908803911e-4, 8.46090309455833e-4, 0.001099317930158, 0.00157824519394574, 0.00178408130831613, 0.00219647144501501, 0.00261223883615212, 0.00276659366737963, 0.00288066306188244, 0.00309346904955644, 0.0033436504497572, 0.00353400406302875, 0.0036295010341557, 0.00365658805829573, 0.00366560274147435, 0.00369709123458279, 0.00376579927711292, 0.00386189318591206, 0.00396252817409638, 0.00404517542820514, 0.00409630109526448, 0.00411337088027143, 0.00410207436398284, 0.00407217044079396, 0.00403437625821804, 0.0039987345491431, 0.00397359243036944, 0.00396441491580201, 0.00397259787936129, 0.00399513770068526, 0.00402577123075956
flux1:, 0.667670011148274, 0.00132217823375679, 0.00131492722960322, 0.00129600182435721, 0.00126963138997033, 0.0012427788144273, 0.0012236238616958, 0.0012183617289913, 0.0012277456949215, 0.00124558814304587, 0.00126060328196417, 0.00126093246229097, 0.00123893525829085, 0.00119377025218069, 0.00113097068859347, 0.00106008365277579, 9.9165261562548e-4, 9.33296884025722e-4, 8.83873737793747e-4, 8.27794583332868e-4, 7.37739122788308e-4, 5.9506098684272e-4, 4.20956546614822e-4, 2.79370252562714e-4, 2.08977399321716e-4, 1.4748681059074e-4, 4.84082197616005e-5, 3.21475034111522e-5, 3.21577379101612e-5, 1.37154243662799e-4, 2.42599477609225e-4, 4.26612077765804e-4, 6.52079859801706e-4, 8.87755173363204e-4, 0.00133954540075492, 0.00154084401108112, 0.00193560570805671, 0.00234079480428831, 0.00249433472797624, 0.00260278598432593, 0.0028056176745021, 0.00304812012004573, 0.00323515874688827, 0.00332948551957057, 0.00335491242719751, 0.00336075350925838, 0.0033880118280487, 0.00345248800534307, 0.00354530431167925, 0.00364414018448836, 0.00372645962942092, 0.00377823039069325, 0.00379610006007901, 0.00378490269176296, 0.00375380755286663, 0.00371341094880658, 0.00367412905571079, 0.00364503244193658, 0.00363241803432039, 0.00363837167634854, 0.00366024682983705, 0.00369171369101318
flux1:, 0.667932460052027, 0.00178127264742319, 0.00177569982449252, 0.00175681566610668, 0.00172943411852233, 0.00170133761821211, 0.00168158302008098, 0.00167708615356835, 0.00168889496487833, 0.00171042060875382, 0.00172916395293985, 0.00173145200002723, 0.00170780891278717, 0.00165628816686262, 0.00158258813281054, 0.00149766815597027, 0.00141405729057499, 0.0013408401446998, 0.00127668966679589, 0.00120339583471727, 0.00108867075591364, 9.08586535777708e-4, 6.83740252505493e-4, 4.87873903926666e-4, 3.76180355034799e-4, 2.85638382076855e-4, 1.36328347357259e-4, 5.20573240502613e-5, 2.47163265292864e-5, 6.58980580100082e-5, 1.44247608311246e-4, 2.92531248222995e-4, 4.8800148693284e-4, 7.03602425342281e-4, 0.00112268612816503, 0.00131625693891488, 0.00168806405609635, 0.00207841119201454, 0.00222911347235227, 0.00233070875353446, 0.00252224634071075, 0.00275575366356582, 0.00293847210246022, 0.00303104944183569, 0.0030545170612987, 0.00305686471430587, 0.00307926749834515, 0.0031384528997579, 0.00322657552175528, 0.00332207018339801, 0.00340267819697422, 0.00345410887928243, 0.00347232670344531, 0.00346132206310681, 0.00342957550206581, 0.00338738139245331, 0.00334530472682037, 0.0033129164633304, 0.00329717136607369, 0.00330076053979201, 0.00332142018382697, 0.00335288244648089
flux1:, 0.668194908955781, 0.00229157389466069, 0.00228887992835832, 0.00227155023797602, 0.00224485036040332, 0.00221724656723047, 0.00219856114867024, 0.00219636819308439, 0.00221201422336166, 0.0022385781035677, 0.00226245491139414, 0.00226825709978946, 0.00224471899671546, 0.00218875781343056, 0.00210614023605081, 0.00200910448161941, 0.00191201344512885, 0.00182524297897867, 0.00174708550995796, 0.00165653554060967, 0.00151626528248729, 0.00129712544565861, 0.00101923009860313, 7.66245772412921e-4, 6.10186204719221e-4, 4.87622938179152e-4, 2.84290163485143e-4, 1.26543163895486e-4, 6.90187994406459e-5, 4.10330983022783e-5, 9.03009428993052e-5, 1.96693038050778e-4, 3.56227950752059e-4, 5.49264667585079e-4, 9.30226681543971e-4, 0.00111276329111097, 0.0014562672073385, 0.00182750461657542, 0.0019732611004825, 0.00206669251884172, 0.00224555921270411, 0.00246867302386475, 0.00264597548831197, 0.00273617512710926, 0.00275740912251491, 0.00275603789407401, 0.00277309276085659, 0.00282606056412147, 0.00290817037460727, 0.00299882228599087, 0.00307631445251322, 0.00312634890801885, 0.00314436562688823, 0.00313355277859913, 0.00310163095592297, 0.00305843098534399, 0.0030144489410937, 0.00297952630319979, 0.00296108296963135, 0.00296230456489776, 0.00298130842445958, 0.00301199542940255
flux1:, 0.668457357859534, 0.00284082920694209, 0.00284224755133085, 0.00282810597713365, 0.00280398905900651, 0.00277890279515957, 0.00276330784929086, 0.00276535497910067, 0.00278667486883933, 0.00282007102434397, 0.00285093860554648, 0.00286228379263357, 0.00284110956301185, 0.00278317373148821, 0.00269421004870779, 0.00258758508613468, 0.0024793226814682, 0.00238090354672252, 0.00229004923118408, 0.00218281019570108, 0.00201678606176832, 0.00175770477189106, 0.00142531178856563, 0.00111322156681046, 9.10378762428474e-4, 7.53230990450436e-4, 4.92572079262187e-4, 2.56431891075994e-4, 1.66022829473657e-4, 6.39833983183976e-5, 8.22927840663935e-5, 1.40770910618387e-4, 2.58573897917633e-4, 4.26641911217463e-4, 7.64333511017161e-4, 9.32487384336978e-4, 0.00124245076808054, 0.00159041483759616, 0.0017290836616025, 0.00181299785855825, 0.00197777643702858, 0.00218902640557803, 0.00235972841908786, 0.00244686785945517, 0.00246561249827559, 0.0024603929530063, 0.00247175814169922, 0.00251775114336207, 0.00259268134100071, 0.00267709534016156, 0.00275011224197608, 0.00279767841975802, 0.0028148832571918, 0.00280417945344387, 0.00277248484236528, 0.00272902967008827, 0.00268403878707531, 0.00264739772115206, 0.00262678987210525, 0.00262576566019237, 0.00264279746934878, 0.00267203770460915
flux1:, 0.668719806763287, 0.00341529154931922, 0.00342204428931491, 0.00341279745707771, 0.00339332717858134, 0.00337303063266554, 0.00336286686493492, 0.00337146295421081, 0.00340069929562444, 0.00344314546340147, 0.00348329658835732, 0.00350266565691731, 0.00348659403895109, 0.00342966614407497, 0.00333748061070074, 0.00322436958361858, 0.00310782907638478, 0.00300025151824666, 0.00289860909403379, 0.00277589069144086, 0.00258463264077572, 0.00228557419021233, 0.00189819790458457, 0.00152597972177553, 0.00127470540929435, 0.0010809334699402, 7.60256332600077e-4, 4.41497301432205e-4, 3.15705116034133e-4, 1.35314904390736e-4, 1.20937086161986e-4, 1.25733966586544e-4, 1.96263472356006e-4, 3.3709952684433e-4, 6.26742961221145e-4, 7.77201805652409e-4, 0.00104863208671793, 0.00136937009760022, 0.00149883119927453, 0.00157186095656653, 0.00172111899583712, 0.00191898267245841, 0.00208182160432285, 0.00216516441327668, 0.00218117723173806, 0.00217207384190319, 0.00217756867621473, 0.00221602824137035, 0.00228281204621918, 0.0023597604546735, 0.00242705306603972, 0.00247112235509583, 0.00248688725101745, 0.00247615117654627, 0.00244501321645406, 0.0024019934751777, 0.00235686546908239, 0.00231934494195322, 0.00229717801940729, 0.00229413938118036, 0.00230901057239155, 0.00233625444291106
flux1:, 0.66898225566704, 0.00400046586462331, 0.00401371291988506, 0.00401108077035332, 0.003998418660559, 0.00398536572933302, 0.00398322930028506, 0.00400099499995898, 0.00404073803667042, 0.00409481797152257, 0.00414692092378121, 0.00417718200345595, 0.00416936106992208, 0.00411686583377488, 0.004025060665621, 0.0039090735438667, 0.00378767359960893, 0.00367397050776546, 0.00356402579557193, 0.0034276847598092, 0.0032124730900868, 0.00287430720050048, 0.00243249730776137, 0.00200018090281789, 0.0016996939734363, 0.00146788613156195, 0.00108522380531338, 6.80446508346655e-4, 5.17050712217753e-4, 2.54720152925149e-4, 2.06117529973954e-4, 1.51837429620977e-4, 1.69918969318339e-4, 2.81458756806145e-4, 5.18741451036445e-4, 6.48309744371273e-4, 8.76586709599761e-4, 0.00116645770146986, 0.0012846699982881, 0.00134547165243379, 0.00147779458150414, 0.00166072646294486, 0.00181438113702619, 0.00189314383008803, 0.00190619260872685, 0.00189325909837974, 0.00189286770263496, 0.0019234533644356, 0.00198136189615799, 0.0020498375571412, 0.00211032813775741, 0.00214997479427328, 0.00216370329573058, 0.00215276651998424, 0.002122452225957, 0.00208048900340799, 0.00203604579716963, 0.00199847508065345, 0.00197539490995519, 0.00197066142911298, 0.001983305698251, 0.00200813820717661
flux1:, 0.669244704570794, 0.00458193076002761, 0.00460271249530248, 0.00460835591319731, 0.00460467722673302, 0.00460141115969847, 0.00461005629812895, 0.00463982397197686, 0.00469290998610061, 0.00476147010531233, 0.00482846244588523, 0.00487276063514787, 0.00487663349674196, 0.00483232159062145, 0.00474486316645716, 0.00463001088243563, 0.00450760323690498, 0.00439127630699185, 0.00427604108834087, 0.00412855580438557, 0.00389143163923219, 0.00351595568769213, 0.00302133541128478, 0.00253005539937247, 0.00218051372321111, 0.00190997377334663, 0.00146418460302318, 9.70937915420267e-4, 7.68071670852333e-4, 4.21028859471024e-4, 3.36902267135879e-4, 2.1863629443493e-4, 1.79570022946494e-4, 2.60006573422119e-4, 4.41162950398201e-4, 5.46842177085602e-4, 7.27834583831134e-4, 9.83600311784404e-4, 0.00108865822283852, 0.00113595311637002, 0.00124998348248336, 0.00141645215016519, 0.00155957116049463, 0.00163293720088796, 0.00164280044314494, 0.00162617396536143, 0.00162004321181379, 0.00164264296684321, 0.00169121209403325, 0.00175047084282851, 0.00180330582319992, 0.00183776249845603, 0.00184893951677626, 0.00183764320582676, 0.00180837612204101, 0.00176802091208008, 0.00172501807012124, 0.00168818940104796, 0.00166485189824973, 0.00165880631971368, 0.00166926656972629, 0.00169140997697121
flux1:, 0.669507153474547, 0.00514616370785209, 0.00517533790281779, 0.00519077456896424, 0.00519816544428067, 0.00520720056960316, 0.00522940947895447, 0.00527408474374625, 0.00534345202095824, 0.00542945356388444, 0.00551439126095148, 0.00557599510614937, 0.00559514476396197, 0.00556293866605739, 0.00548400886208099, 0.00537456567196781, 0.00525531385385339, 0.00514023284202624, 0.00502316744165255, 0.0048675851319408, 0.00461132100222174, 0.0042012495493217, 0.00365651925619438, 0.0031085343415066, 0.00271107797733362, 0.00240189270702057, 0.00189274336419583, 0.0013096300976097, 0.00106585410409717, 6.32243411720024e-4, 5.11582799656812e-4, 3.25020306738628e-4, 2.24681495671511e-4, 2.72522648234845e-4, 3.94402195131803e-4, 4.73468177219773e-4, 6.03635045237661e-4, 8.22537529741146e-4, 9.12724418082468e-4, 9.45342200967157e-4, 0.00103982291288484, 0.00118835430655568, 0.00131959186911123, 0.00138673263899784, 0.00139320435228167, 0.00137309985070613, 0.00136153287404984, 0.00137626491548905, 0.0014153107828886, 0.00146490182309318, 0.00150949401514485, 0.00153819994239902, 0.00154643872083512, 0.00153467237530883, 0.00150665763339225, 0.00146840089316929, 0.00142752007106232, 0.00139216856562243, 0.00136921315225187, 0.00136227549599235, 0.00137068539120674, 0.00138999295703518
flux1:, 0.6697696023783, 0.00568129463587471, 0.00571947015771032, 0.005745981572951, 0.00576632102923391, 0.00579000272346154, 0.0058284275396801, 0.00589081774294198, 0.00597932599134802, 0.00608565907206647, 0.00619152783627369, 0.0062736398264391, 0.00631160078302446, 0.00629541051862641, 0.00622923104151164, 0.00612957274601182, 0.00601780897391503, 0.0059080903934059, 0.00579300532863025, 0.00563286604663139, 0.00536090967493727, 0.00491983346164516, 0.00432874117471248, 0.00372742008887872, 0.00328418496921257, 0.00293726893708145, 0.00236549717989938, 0.00169225978015189, 0.00140663160761705, 8.85597137665257e-4, 7.27734206256376e-4, 4.69267196809383e-4, 3.0419700782927e-4, 3.1831997126643e-4, 3.78440785823957e-4, 4.28515404016108e-4, 5.04988634810909e-4, 6.84811520874561e-4, 7.58647666691297e-4, 7.75569013753239e-4, 8.49387927476063e-4, 9.78612229046099e-4, 0.0010966696845089, 0.00115677158436954, 0.00115967063370023, 0.00113637650206413, 0.00111982323650831, 0.00112703034499085, 0.00115665405585838, 0.00119643764980665, 0.0012324960433514, 0.00125513518291098, 0.00126021822726417, 0.00124795721072247, 0.00122141005498025, 0.00118569681343454, 0.0011475470283951, 0.00111433901601942, 0.00109236798005691, 0.00108497160550569, 0.00109153444864022, 0.001107977267557
flux1:, 0.670032051282053, 0.00617771862871608, 0.00622518985565144, 0.00626372484102245, 0.00629855820950609, 0.00633890898806147, 0.00639589487664135, 0.00647851466915262, 0.00658873891052966, 0.0067180100929824, 0.00684751090058602, 0.00695305407430033, 0.00701310269448086, 0.0070166231208388, 0.00696726391979646, 0.00688169216942181, 0.00678176154517632, 0.00668163466177772, 0.00657257790051786, 0.00641182060670639, 0.00612821603654633, 0.00566053366718214, 0.00502781494640794, 0.00437759066826768, 0.00389169273089955, 0.0035088084382045, 0.00287616280472051, 0.00211374585164457, 0.00178588176370051, 0.0011776320765389, 9.8229273987333e-4, 6.49109991895066e-4, 4.16594024488532e-4, 3.9629473382144e-4, 3.92882303779252e-4, 4.11996956455229e-4, 4.32643054667371e-4, 5.71754873734311e-4, 6.28037792152226e-4, 6.28434070415743e-4, 6.80667147724088e-4, 7.89366425376935e-4, 8.930369729494e-4, 9.45333161446436e-4, 9.44516864650951e-4, 9.18392601010953e-4, 8.97438664507309e-4, 8.97676680149345e-4, 9.18259134047572e-4, 9.48411776760802e-4, 9.75958043427417e-4, 9.92485275334547e-4, 9.94396553061372e-4, 9.81735368557586e-4, 9.56910296951191e-4, 9.24160685532394e-4, 8.89287408410564e-4, 8.58817506383405e-4, 8.38382874480505e-4, 8.30954967977595e-4, 8.35922750514776e-4, 8.49572294148104e-4
flux1:, 0.670294500185807, 0.00662851287891228, 0.00668520062684155, 0.00673628289599816, 0.00678669617516798, 0.00684525925276254, 0.00692266170947242, 0.00702753022414224, 0.00716154473620548, 0.00731585432693791, 0.00747117948059599, 0.00760257622760776, 0.00768751530211052, 0.00771401944329138, 0.00768520446225389, 0.00761776889702574, 0.0075338709507584, 0.00744753940654605, 0.00734867597700881, 0.00719153210476208, 0.0069008225135955, 0.00641164832401741, 0.00574293831266023, 0.00504923251266523, 0.00452472274356629, 0.00410847471505816, 0.00341772854784768, 0.00256831505096306, 0.00219844120695436, 0.0015042919218071, 0.00127164583034855, 8.61813414992721e-4, 5.59945727467625e-4, 5.04980576512569e-4, 4.36991976564508e-4, 4.23640374939272e-4, 3.87100221739512e-4, 4.844786502007e-4, 5.22313969735728e-4, 5.05581595492641e-4, 5.35532017273695e-4, 6.22685755856801e-4, 7.10899712694379e-4, 7.5470449727602e-4, 7.50085539968388e-4, 7.21561560098635e-4, 6.96916464069233e-4, 6.90938190282332e-4, 7.03126309536417e-4, 7.24134062467241e-4, 7.43505573263066e-4, 7.54159743434188e-4, 7.53106038800179e-4, 7.40284610309969e-4, 7.17502201857631e-4, 6.8813430999501e-4, 6.57034597650749e-4, 6.29830906191926e-4, 6.11429490191811e-4, 6.04377786514632e-4, 6.08033000324932e-4, 6.1904220363879e-4
flux1:, 0.67055694908956, 0.00702962425703968, 0.00709503025884812, 0.00715867939552707, 0.00722518619746268, 0.00730288045412346, 0.00740189279608479, 0.00753034008954517, 0.00768951120069621, 0.00787023959363705, 0.00805285856455283, 0.00821182020792773, 0.00832377517129527, 0.00837591953073724, 0.00837084388631375, 0.008325174118411, 0.00826121154266946, 0.0081927183893144, 0.00810820839494479, 0.0079590876666883, 0.007666203709327, 0.00716125498869292, 0.00646297521757871, 0.00573209483627703, 0.00517388591156875, 0.00472768754633413, 0.00398262497823459, 0.00304964378721887, 0.00263863368850377, 0.00186102499566264, 0.0015917288971316, 0.00110425397697897, 7.31984658638454e-4, 6.42602290195365e-4, 5.09736330222939e-4, 4.62914699165768e-4, 3.68621467960533e-4, 4.23858741877848e-4, 4.42680459329995e-4, 4.08468120757213e-4, 4.1569915414894e-4, 4.80525072871225e-4, 5.52392953074362e-4, 5.87136550569315e-4, 5.78701806161542e-4, 5.48281021683858e-4, 5.20766199749302e-4, 5.0950179422348e-4, 5.14187338380018e-4, 5.26828239748877e-4, 5.38667865417079e-4, 5.43971065370877e-4, 5.40390914089127e-4, 5.27811470929972e-4, 5.07479991658424e-4, 4.81932088503125e-4, 4.55073252076813e-4, 4.31609067579969e-4, 4.15685276122131e-4, 4.09391860964936e-4, 4.12033988731355e-4, 4.20619470881272e-4
flux1:, 0.670819397993313, 0.0073798191161519, 0.00745300158059156, 0.00752867745252273, 0.00761113112457537, 0.00770813251887172, 0.00782914079066588, 0.00798164249459204, 0.00816645028228682, 0.00837407379969934, 0.0085845489681441, 0.00877189526408305, 0.00891213968285419, 0.00899179720662073, 0.00901296921380964, 0.0089921276472585, 0.00895157079656883, 0.0089046733523947, 0.00883855312763356, 0.00870192524704626, 0.00841206189468016, 0.00789752799037638, 0.00717675010190239, 0.00641575778981047, 0.005829523165022, 0.00535753562519692, 0.00456290756358256, 0.00355100970381706, 0.00310040492866834, 0.00224289173806282, 0.00193812327261799, 0.00137299850656474, 9.30163409523151e-4, 8.07124581729301e-4, 6.09818714475137e-4, 5.29052138673075e-4, 3.7722846965491e-4, 3.90519166429661e-4, 3.90098851119298e-4, 3.38326395877109e-4, 3.22686438552465e-4, 3.64674525278373e-4, 4.19525510588201e-4, 4.44786857161072e-4, 4.32616378564142e-4, 4.0087665826535e-4, 3.71413289473386e-4, 3.5594777996303e-4, 3.54239729473458e-4, 3.59556228796446e-4, 3.64789460009202e-4, 3.65532351931918e-4, 3.60091451557071e-4, 3.48323980621341e-4, 3.30952980779229e-4, 3.09701919783545e-4, 2.87540621601089e-4, 2.68250132815544e-4, 2.55204998271944e-4, 2.50026864903183e-4, 2.51964451438736e-4, 2.58391774119611e-4
flux1:, 0.671081846897066, 0.00768041279220052, 0.00775998989775836, 0.00784656982953168, 0.00794411259011404, 0.00805977626424549, 0.00820225790899991, 0.00837831605596747, 0.00858822388403293, 0.00882217928840569, 0.00906003026189425, 0.0092755563379202, 0.0094443824888461, 0.00955251689492414, 0.0096016362919293, 0.00960800067117289, 0.00959377437440758, 0.00957183347343461, 0.0095279030469761, 0.00940817766121038, 0.00912666161848989, 0.00860905688500667, 0.00787334513922692, 0.00708990526911429, 0.00648195190031836, 0.00598899494644412, 0.00515044381935713, 0.00406544629827098, 0.00357745800570282, 0.00264467140674921, 0.00230615007463371, 0.00166437660692253, 0.00115170848004939, 9.96292561334172e-4, 7.35707556205621e-4, 6.21062009503896e-4, 4.12698401677273e-4, 3.84811739351114e-4, 3.6525709285422e-4, 2.96125614475036e-4, 2.5776458104622e-4, 2.76702969470904e-4, 3.14116851439376e-4, 3.29652353887109e-4, 3.13936709854368e-4, 2.815330158593e-4, 2.5112918002076e-4, 2.32677326670077e-4, 2.25868537191564e-4, 2.25130831355667e-4, 2.249309149448e-4, 2.2214426423492e-4, 2.15716707661372e-4, 2.05491362893504e-4, 1.91694737004505e-4, 1.75267331268342e-4, 1.58265611673184e-4, 1.43560281836356e-4, 1.33764088572882e-4, 1.30038889139117e-4, 1.3158686977981e-4, 1.36159699140841e-4
flux1:, 0.67134429580082, 0.00793481921475108, 0.0080190054210533, 0.00811480117373706, 0.00822585953708822, 0.00835869401368504, 0.00852117354722693, 0.00871925818602243, 0.00895264547696076, 0.00921125866473312, 0.00947489013664764, 0.00971729469090509, 0.00991394143897512, 0.0100505331805531, 0.0101284137062732, 0.0101635954341737, 0.0101779922519377, 0.010183878532687, 0.010165597152163, 0.0100670035450917, 0.00979915282247075, 0.00928515523391067, 0.00854238981759549, 0.00774459220351716, 0.00712170879848073, 0.00661314449026697, 0.00573709765710507, 0.00458589430890143, 0.0040633837090161, 0.0030609635614036, 0.0026909560716089, 0.00197454386290743, 0.00139366478806165, 0.00120766208852144, 8.8565559125744e-4, 7.37736003399144e-4, 4.74552983587955e-4, 4.06792514951861e-4, 3.68536488268832e-4, 2.82529887349968e-4, 2.21906852478984e-4, 2.17898923573601e-4, 2.37730247997505e-4, 2.43496793528097e-4, 2.24551066647421e-4, 1.92215951254486e-4, 1.61952393605691e-4, 1.41830827056606e-4, 1.31359446821613e-4, 1.26020554829245e-4, 1.21762511540032e-4, 1.16675458312308e-4, 1.10310648217356e-4, 1.02496057914367e-4, 9.29825045101617e-5, 8.1956910441281e-5, 7.05915740088031e-5, 6.08734626496153e-5, 5.46785473148978e-5, 5.27328804912779e-5, 5.4213601537627e-5, 5.72664292556451e-5
flux1:, 0.671606744704573, 0.00814797808044613, 0.00823465495018322, 0.00833747283181931, 0.00845980436664281, 0.00860750453641303, 0.00878757434758938, 0.00900513512084533, 0.00925930310951567, 0.0095397917835028, 0.00982649426882729, 0.0100933774627863, 0.0103160226313384, 0.0104800522454864, 0.0105865928273285, 0.0106513939190998, 0.0106960155860379, 0.0107320338518298, 0.0107424244098298, 0.0106688920608163, 0.0104198694279449, 0.00991614720507014, 0.00917433118698193, 0.00837049566522937, 0.00773977955806028, 0.00722137117157042, 0.00631490446645912, 0.00510534470234422, 0.00455178167239906, 0.00348628139286295, 0.00308758935603547, 0.00229953442607999, 0.00165293004562604, 0.0014386198745266, 0.00105770998604675, 8.7764540853287e-4, 5.6204235784686e-4, 4.56196358453391e-4, 3.99978659653564e-4, 2.97857592136131e-4, 2.15740250302e-4, 1.89213033934618e-4, 1.91606864135833e-4, 1.8777796781496e-4, 1.6605108384914e-4, 1.34592366773958e-4, 1.05606126436378e-4, 8.52026127598894e-5, 7.26087274274884e-5, 6.42522482926694e-5, 5.74569316154087e-5, 5.14430246808404e-5, 4.63187858436989e-5, 4.18859527783347e-5, 3.74355146998213e-5, 3.24302700571317e-5, 2.71924112410278e-5, 2.28606887126043e-5, 2.06105909996874e-5, 2.07674106916902e-5, 2.25127485178718e-5, 2.44056714593324e-5
flux1:, 0.671869193608326, 0.00832572609064894, 0.00841254524991177, 0.00851978791381496, 0.00865057895273222, 0.00881011852360195, 0.00900452638833533, 0.0092380763379504, 0.0095093294491427, 0.0098078824702003, 0.0101139083811806, 0.0104018414157334, 0.0106476600225481, 0.0108371495913224, 0.010971354310656, 0.0110657627869761, 0.0111414895629759, 0.01120932120536, 0.0112508841898923, 0.0112059257540898, 0.010980588701305, 0.0104936185687193, 0.00976067285373151, 0.00895913948993281, 0.00832780687738592, 0.00780555718408131, 0.00687623196368691, 0.005616969807228, 0.00503637001699104, 0.00391513586164698, 0.00349106474802005, 0.0026353036464731, 0.00192628011085248, 0.00168639506648914, 0.00124971497907581, 0.00103913239476889, 6.74125940415899e-4, 5.32411846030555e-4, 4.59255022915993e-4, 3.42044574004685e-4, 2.39501521071542e-4, 1.91206001632994e-4, 1.76605325993199e-4, 1.63579895900038e-4, 1.39658448645833e-4, 1.09953240026766e-4, 8.3418620359741e-5, 6.41584783385862e-5, 5.10366596373872e-5, 4.13184834493665e-5, 3.35883315455762e-5, 2.81010324087481e-5, 2.54643065394737e-5, 2.54368034675803e-5, 2.68632367433176e-5, 2.85126152660627e-5, 2.98949032970176e-5, 3.13423576415173e-5, 3.33736709980203e-5, 3.59551698296143e-5, 3.83065610437395e-5, 3.94197595372236e-5
flux1:, 0.67213164251208, 0.00847417899384753, 0.00855869048117813, 0.00866749380735831, 0.00880350182616492, 0.00897127934620692, 0.00917607714149517, 0.00942134352755435, 0.00970514136984601, 0.0100170699063995, 0.010337780168535, 0.010642441836691, 0.0109077256649663, 0.01111983419589, 0.0112798774075156, 0.0114030983410832, 0.0115100845857973, 0.0116107477052106, 0.0116853857844392, 0.0116719851548024, 0.0114747365291337, 0.0110106190636413, 0.0102941717126808, 0.00950308340527667, 0.00887826959705543, 0.0083582446274272, 0.00741392375211459, 0.00611424115039978, 0.00551108334707152, 0.00434211160720458, 0.00389642094924591, 0.00297776338698996, 0.00221038819812636, 0.00194806568050695, 0.00145931021182918, 0.00122029871628845, 8.0945334827396e-4, 6.34459274678509e-4, 5.45641553580996e-4, 4.14614119661647e-4, 2.93001144833219e-4, 2.2400536250691e-4, 1.93150609989379e-4, 1.71554348174988e-4, 1.46160628299244e-4, 1.19145349641192e-4, 9.62521326044685e-5, 7.95622313351481e-5, 6.75111084703001e-5, 5.80968948993368e-5, 5.10457232873152e-5, 4.75459675337419e-5, 4.86435499465839e-5, 5.4035964481982e-5, 6.21360589199147e-5, 7.10518138649279e-5, 7.95224856166185e-5, 8.71199432898322e-5, 9.37540191477796e-5, 9.90767549881772e-5, 1.02379958906378e-4, 1.031051602727e-4
flux1:, 0.672394091415833, 0.00859918312681697, 0.00867897839121842, 0.00878637208398658, 0.00892410097777972, 0.00909612740046557, 0.00930686883196657, 0.00955899872008857, 0.00985016651193979, 0.0101701150264211, 0.010500184709018, 0.0108165540990399, 0.0110968827921744, 0.0113280470769864, 0.011511376972948, 0.0116618945224448, 0.0117995880723686, 0.0119334151772935, 0.0120423705283266, 0.0120628801596136, 0.0118975255034444, 0.0114618051124909, 0.0107689835515045, 0.00999606985833831, 0.00938462807391907, 0.00887277437198319, 0.0079214245038901, 0.00659103446646546, 0.00597016083285361, 0.00476193728487857, 0.0042987731625981, 0.00332281419972508, 0.00250184218944434, 0.00222056445182198, 0.00168392904801419, 0.00141899600252882, 9.66349103906053e-4, 7.60974824689605e-4, 6.58001514744402e-4, 5.14656214524883e-4, 3.75597699215352e-4, 2.87273560102318e-4, 2.41194898927155e-4, 2.11874747051018e-4, 1.85859179116355e-4, 1.62515763763814e-4, 1.44445102869799e-4, 1.31716413596215e-4, 1.22286980830857e-4, 1.14787906344369e-4, 1.09967912595485e-4, 1.09847314681679e-4, 1.15850292227684e-4, 1.27598281853733e-4, 1.43090844521542e-4, 1.59812120553979e-4, 1.75776359125707e-4, 1.89844571357357e-4, 2.01367637563255e-4, 2.09727750735915e-4, 2.14319852630658e-4, 2.15046348676773e-4
flux1:, 0.672656540319586, 0.00870588054616576, 0.00877873646676795, 0.00888181344021053, 0.00901770571233251, 0.00918981667557296, 0.00940178655812276, 0.00965558933092264, 0.00994856884000804, 0.010270768296669, 0.0106044343884162, 0.0109270241077584, 0.0112174739232861, 0.011463583296923, 0.0116670550838147, 0.0118427197541089, 0.0120099025254328, 0.0121765363038964, 0.0123203439625914, 0.0123763971581956, 0.0122460165057239, 0.0118435154061796, 0.0111807518690915, 0.0104331245536832, 0.00984143327163235, 0.00934339810927493, 0.00839288727863415, 0.00704172374774089, 0.00640822735565379, 0.00516955399221791, 0.00469336581152156, 0.00366637934375484, 0.0027971649716501, 0.00250068921319615, 0.00192080170995438, 0.00163282208705957, 0.0011428049606623, 9.10203829661508e-4, 7.94778421470123e-4, 6.40817929258014e-4, 4.86184121641297e-4, 3.80188613290731e-4, 3.20191685652261e-4, 2.84203918441721e-4, 2.58532473691026e-4, 2.39871394483823e-4, 2.27770343159305e-4, 2.20320581738463e-4, 2.14965567904934e-4, 2.10875532424918e-4, 2.09705489379005e-4, 2.14209741884368e-4, 2.26136457388928e-4, 2.450231690984e-4, 2.68482005109366e-4, 2.93417017772008e-4, 3.17168339993724e-4, 3.37938854003098e-4, 3.54570974697521e-4, 3.66218986843379e-4, 3.7240646943054e-4, 3.73500188019809e-4
flux1:, 0.672918989223339, 0.00879841328147982, 0.00886242239004749, 0.00895850031254956, 0.00908912797650164, 0.00925720127111936, 0.00946565580245969, 0.00971586136178559, 0.0100049809022585, 0.0103235230616306, 0.0106548541967101, 0.010977965533801, 0.0112733394695115, 0.0115299311184986, 0.0117499599093047, 0.0119480948912854, 0.0121429423323376, 0.0123413506272979, 0.0125198120472848, 0.012612256956159, 0.0125190999327631, 0.0121537765751152, 0.0115266381216603, 0.0108106097601859, 0.0102443993251363, 0.00976536407262935, 0.00882326438345856, 0.00746126673313044, 0.00682037094974191, 0.0055601854671649, 0.00507562987094766, 0.00400444545977179, 0.00309284255176634, 0.00278512265895382, 0.00216696787611003, 0.00185912751242809, 0.00133648336084112, 0.00108000569533216, 9.54000922596567e-4, 7.91306017570295e-4, 6.23186477217619e-4, 5.01437609897072e-4, 4.29083145190037e-4, 3.87675709858494e-4, 3.63413042294985e-4, 3.50454126541725e-4, 3.45410151149445e-4, 3.44448484652422e-4, 3.4447558051856e-4, 3.45113580625794e-4, 3.48812792481082e-4, 3.58970540881753e-4, 3.77613827108166e-4, 4.04198589707145e-4, 4.35985231868426e-4, 4.69349991734874e-4, 5.01016166404896e-4, 5.28584742457517e-4, 5.50440123540235e-4, 5.65546796725568e-4, 5.73575283539379e-4, 5.75350878032197e-4
flux1:, 0.673181438127093, 0.00887977271759209, 0.0089334456580622, 0.00902020457380166, 0.00914244076472889, 0.00930259931117814, 0.00950299630207706, 0.00974450699226081, 0.0100242481101973, 0.0103333587789004, 0.0106565257451628, 0.0109745063387097, 0.0112695687115073, 0.0115320298172255, 0.0117647532482381, 0.0119822738261003, 0.0122024311145229, 0.0124309425410355, 0.0126431238039901, 0.0127719860212067, 0.0127173991086395, 0.0123922413819181, 0.0118052956030908, 0.0111262322677563, 0.0105904411024772, 0.010134977707835, 0.00920838313841559, 0.00784528372241359, 0.0072022189059394, 0.00592941266209836, 0.00544124807296951, 0.00433311352360855, 0.00338536362908664, 0.00307046527738536, 0.00241930246879157, 0.00209503547158009, 0.00154473476666882, 0.00126787232994829, 0.00113330060028892, 9.63902096482995e-4, 7.84575106722655e-4, 6.4922248062653e-4, 5.66299921008212e-4, 5.20889461693121e-4, 4.99178504997915e-4, 4.92930601334964e-4, 4.95947596898038e-4, 5.02543574630883e-4, 5.09075492042867e-4, 5.15537039909439e-4, 5.25069835792964e-4, 5.41632596621391e-4, 5.67497466282207e-4, 6.02053331402273e-4, 6.42256215361683e-4, 6.84016822745706e-4, 7.23506386495133e-4, 7.57784317520542e-4, 7.84827425467086e-4, 8.03444179895056e-4, 8.13462403977935e-4, 8.16150082312648e-4
flux1:, 0.673443887030846, 0.00895178250431554, 0.00899411168000606, 0.00906969444478244, 0.00918085037750338, 0.00932963344730065, 0.00951783365189404, 0.00974594988251989, 0.0100111900910756, 0.010305480731303, 0.0106150079554217, 0.0109224937514605, 0.0112121933728182, 0.0114759572728651, 0.0117173985424608, 0.0119509389660066, 0.0121936119157682, 0.0124499732499782, 0.0126942316838253, 0.0128587113196543, 0.0128431048322413, 0.0125600668474753, 0.012016792709069, 0.0113790100802279, 0.0108776793054111, 0.0104496385195682, 0.00954500694617311, 0.00819013010026887, 0.00755001300278318, 0.00627325323068983, 0.00578622901083345, 0.00464866160272883, 0.00367127243701612, 0.00335328344421098, 0.0026745568112069, 0.00233747710182272, 0.00176463048270631, 0.00147096108915209, 0.00132994301980878, 0.00115599024152475, 9.67887604550413e-4, 8.2127716969937e-4, 7.29772151368123e-4, 6.81915928527079e-4, 6.63954530990489e-4, 6.65394982738702e-4, 6.77372208048165e-4, 6.92430935084614e-4, 7.0637505361867e-4, 7.19496223300334e-4, 7.35531420338237e-4, 7.58929788588036e-4, 7.92187548597027e-4, 8.34654227165527e-4, 8.83041243083168e-4, 9.32866830952963e-4, 9.79823162164697e-4, 0.00102049307639029, 0.00105249654144226, 0.00107451562574478, 0.00108653795140304, 0.00109024849599306
flux1:, 0.673706335934599, 0.00901518999494117, 0.0090456679975332, 0.00910873500017645, 0.0092066516228214, 0.00934114165302637, 0.00951356679870385, 0.00972417059862062, 0.00997038553069526, 0.0102450663443078, 0.0105360479081367, 0.0108281741277423, 0.0111078426682638, 0.0113685680855186, 0.0116147913063852, 0.0118608339785372, 0.0121228923045022, 0.0124043477177467, 0.0126783889677126, 0.0128768957974653, 0.0128997554427888, 0.0126597437381344, 0.0121624939554234, 0.0115692032714475, 0.0111054158672115, 0.0107078535302037, 0.0098308804185456, 0.00849296076185947, 0.00786068175027842, 0.00658824375017818, 0.00610698828807323, 0.00494761824768833, 0.00394723426991695, 0.00363017239685355, 0.00292941534641715, 0.00258324239691011, 0.00199301124596277, 0.00168614228831422, 0.0015408717738257, 0.00136459651561643, 0.00117026299887824, 0.00101489544689973, 9.16950826583669e-4, 8.68313546566326e-4, 8.5532848736409e-4, 8.65383086085457e-4, 8.87098075588462e-4, 9.11343163322884e-4, 9.33372875129859e-4, 9.5370974517626e-4, 9.76598567205105e-4, 0.00100691894985382, 0.00104738272789875, 0.00109734061601813, 0.00115333133448764, 0.00121056439980281, 0.0012643343220084, 0.00131081742974624, 0.00134732843897948, 0.00137244908085852, 0.00138632215179554, 0.00139101493123294
flux1:, 0.673968784838352, 0.00906983341623506, 0.00908842555034001, 0.00913816114618719, 0.0092212509022925, 0.00933914932397408, 0.00949288843670931, 0.00968257500900095, 0.00990598894408955, 0.0101570317809927, 0.0104253002814484, 0.0106978702642956, 0.0109633857765487, 0.0112171106300708, 0.0114643618185978, 0.0117193639819775, 0.0119974538157312, 0.0123008442768025, 0.0126018092779191, 0.0128320363140918, 0.0128919804375517, 0.0126948913605537, 0.0122449085449085, 0.0116982148662334, 0.011274081978, 0.0109092265876305, 0.0100647554342428, 0.008751782251927, 0.00813190481587144, 0.00687151966276416, 0.00640043186734386, 0.00522684251824786, 0.00421011055746896, 0.0038978313831054, 0.00318056596347637, 0.00282904525034452, 0.00222655044776566, 0.00191006037860091, 0.00176276477871781, 0.00158643983676259, 0.00138848670970666, 0.00122696909706458, 0.00112483928987588, 0.00107715480052381, 0.00107037331969601, 0.00108989704427537, 0.00112199300645766, 0.00115595806943971, 0.00118650691607603, 0.00121433190223498, 0.00124410633951805, 0.0012810907950656, 0.00132821574742659, 0.00138488505861996, 0.00144754739649951, 0.00151119696544431, 0.00157081986885503, 0.00162226099333591, 0.00166258263694945, 0.0016902895205159, 0.0017056690346814, 0.00171112846656958
flux1:, 0.674231233742106, 0.00911485010063709, 0.00912192625158124, 0.00915800059674568, 0.00922524117802245, 0.00932489325370411, 0.00945775545820316, 0.00962390929824596, 0.00982158930456228, 0.0100458346797613, 0.0102880766599529, 0.0105376821517725, 0.0107855915085447, 0.0110288555077712, 0.011273683985104, 0.0115341972516378, 0.011824858716142, 0.0121467376858836, 0.0124713158609231, 0.0127303478371159, 0.0128252270640758, 0.0126700323870458, 0.0122675164795189, 0.011768467305166, 0.0113851603269089, 0.0110544216169118, 0.0102463934572243, 0.00896548647280892, 0.00836216259496491, 0.00712088556661584, 0.0066640342634096, 0.00548360419193788, 0.0044570380746277, 0.00415314607582576, 0.00342477998030469, 0.00307159950694911, 0.00246182952118962, 0.00213920698729291, 0.00199210167177914, 0.00181799358096971, 0.00161904618842475, 0.00145403686411562, 0.00135003561311018, 0.00130506357028713, 0.00130568244946814, 0.00133544094463463, 0.00137841853304546, 0.0014224470765404, 0.00146171551767759, 0.00149703050035407, 0.00153342219918584, 0.00157649182103659, 0.00162940098987459, 0.00169166765194002, 0.00175974143108361, 0.00182850233664761, 0.0018927238735597, 0.0019479989774596, 0.00199119173400828, 0.00202075123970058, 0.002037094294448, 0.0020429199774632
flux1:, 0.674493682645859, 0.00914889448798575, 0.00914513080171201, 0.00916762636821782, 0.0092185142079805, 0.00929888893212597, 0.00940940707025188, 0.00955022537939056, 0.00972012036629669, 0.0099153286512081, 0.0101291456460246, 0.0103532367260266, 0.0105808344427696, 0.0108107672597554, 0.0110501235782105, 0.0113129016920027, 0.0116126861622186, 0.0119494454471903, 0.0122940073097785, 0.0125784567259847, 0.0127054883662501, 0.0125903615515854, 0.0122345814153855, 0.0117832593441395, 0.0114410825241089, 0.0111450973326436, 0.0103765387900435, 0.00913385887190852, 0.00855076279300723, 0.00733486719441718, 0.00689590275404823, 0.00571565612170875, 0.00468550529167741, 0.0043932717294272, 0.00365899628717282, 0.0033077015833077, 0.00269542191414761, 0.00237000323571432, 0.00222524077440838, 0.00205555727479862, 0.00185819738639503, 0.00169234504241044, 0.00158878735794322, 0.00154826535113257, 0.00155741766860996, 0.00159806918345157, 0.00165228195849039, 0.00170653457764938, 0.0017545079319444, 0.00179707240163069, 0.00183955012879804, 0.0018878500506894, 0.0019453842336181, 0.0020118514430424, 0.00208379846421609, 0.00215609721487048, 0.00222340894832734, 0.00228115739689853, 0.00232606374443247, 0.00235654150637241, 0.00237311841748343, 0.0023787329543211
flux1:, 0.674756131549612, 0.00917034177335071, 0.00915660629827889, 0.00916592240155813, 0.00920039803363806, 0.00926103379813664, 0.00934842806931985, 0.00946289918908271, 0.00960383017874912, 0.00976868191742803, 0.0099526007210127, 0.0101495075857145, 0.0103548717447686, 0.0105692458421301, 0.0108005535457486, 0.0110626438523883, 0.0113682245716104, 0.0117162223442058, 0.0120769620869139, 0.0123831222787585, 0.0125390482344948, 0.0124615198910208, 0.0121509580495907, 0.0117466075316598, 0.0114451025670344, 0.011183811330092, 0.0104568580847073, 0.00925755451510437, 0.00869783633073909, 0.00751273659949899, 0.00709481875082431, 0.00592129036028149, 0.00489341828931239, 0.0046157098054765, 0.00388040329355566, 0.00353431438000054, 0.00292398127354361, 0.00259888809988975, 0.00245850366581357, 0.00229533751526462, 0.0021020421522033, 0.00193792072797237, 0.00183706053956403, 0.00180265275072294, 0.00182137272455899, 0.00187345018999374, 0.00193910269874552, 0.00200356975499893, 0.00206004471968746, 0.00210941564499591, 0.00215723747630246, 0.00220969933049079, 0.00227048676990735, 0.00233954829421004, 0.00241362557246178, 0.00248769022355732, 0.00255639353603938, 0.00261507434327389, 0.00266036664373778, 0.00269066736057355, 0.00270659451333226, 0.00271127101281662
flux1:, 0.675018580453365, 0.0091774621527443, 0.00915470015382789, 0.00915145072925373, 0.00916981039876667, 0.0092107397387696, 0.00927485350667833, 0.00936270131507726, 0.00947431264896334, 0.009608366418495, 0.00976180554147119, 0.00993071741462636, 0.0101127059542043, 0.0103099550178399, 0.0105311546451287, 0.0107899690537877, 0.0110982383632136, 0.011453920320989, 0.0118269974191761, 0.0121510001439834, 0.012332254763313, 0.0122893833267734, 0.0120219002791429, 0.0116630760679488, 0.011401147928477, 0.0111738930632209, 0.0104898435412708, 0.00933803754698911, 0.00880429701072103, 0.00765450387831027, 0.0072602490273653, 0.00609937070531254, 0.0050791492377381, 0.00481837106060404, 0.00408651227421023, 0.00374864694273091, 0.00314432905135844, 0.00282240908870298, 0.00268826491144337, 0.00253353676229367, 0.00234661616851072, 0.00218665827018853, 0.00209062419695576, 0.00206386836953398, 0.00209305516544972, 0.00215694826794093, 0.00223409554073265, 0.00230861303278711, 0.00237322941113, 0.00242880841910304, 0.00248108334282849, 0.00253649920043306, 0.00259903876752486, 0.0026689676492218, 0.0027433177598954, 0.00281726630024648, 0.00288555583670978, 0.00294352404985651, 0.00298777278072171, 0.00301670023529178, 0.00303099270859495, 0.00303390136578705
flux1:, 0.675281029357119, 0.00916855967428309, 0.00913769354159493, 0.00912261292774463, 0.00912542074253482, 0.00914708780552231, 0.00918830848146714, 0.0092499148788013, 0.00933259762413731, 0.00943621567577086, 0.00955941691250423, 0.00970032528296072, 0.00985853767211601, 0.0100377430593207, 0.0102473078919161, 0.0105006698370636, 0.0108088166569858, 0.0111688213870248, 0.0115504900960317, 0.0118884547527812, 0.0120913284920398, 0.0120798714148829, 0.0118528750997869, 0.0115375991098289, 0.0113136514374548, 0.0111192879254294, 0.0104786806281415, 0.00937748305734169, 0.00887176299349278, 0.00776087203103979, 0.00739232249699618, 0.00624933664522527, 0.005241562117028, 0.00499961935112232, 0.00427521647947327, 0.00394822465034096, 0.00335353672655505, 0.00303731119711669, 0.00291104390775772, 0.0027664478557954, 0.00258798606604485, 0.00243441833679355, 0.0023451507474587, 0.0023274059354666, 0.00236778787208546, 0.00244372535352007, 0.00253227277873157, 0.00261653906584086, 0.00268881304155421, 0.00274989596833339, 0.00280564880198719, 0.00286274954665484, 0.00292549970886856, 0.00299454432043614, 0.00306729479022911, 0.00313923425804402, 0.00320529363956309, 0.00326089029607639, 0.00330264686457242, 0.00332897922402132, 0.00334061907574063, 0.00334088948318109
flux1:, 0.675543478260872, 0.00914207713297243, 0.00910393283626033, 0.00907780162728862, 0.00906581424402444, 0.00906899681522789, 0.00908817344987968, 0.00912449032201296, 0.00917928891612195, 0.00925354105786447, 0.00934747567282008, 0.009461089915819, 0.00959580026072444, 0.00975664899708443, 0.00995357324015752, 0.0101997383806992, 0.0105053008642468, 0.0108665418079203, 0.0112532587829184, 0.0116014217126587, 0.0118222077230678, 0.0118387795762325, 0.0116493864823397, 0.0113753004661043, 0.0111873694087362, 0.011024378108473, 0.010427085379351, 0.00937864481815754, 0.00890244270224889, 0.00783315583403641, 0.00749177222988878, 0.00637117696109118, 0.00538001289173482, 0.00515829247913731, 0.00444483183350416, 0.00413094555239506, 0.00354899819424386, 0.003240619965541, 0.0031235951903006, 0.00299055108619473, 0.00282235298042037, 0.00267713731921832, 0.00259633036287667, 0.00258872847048788, 0.0026408295892833, 0.00272886249439082, 0.00282856545377816, 0.00292215682473845, 0.00300151236529249, 0.00306733637025342, 0.00312556988563019, 0.00318310078362415, 0.00324456621889653, 0.00331104490894624, 0.00338040756417198, 0.00344853476347285, 0.00351063565756397, 0.00356228282312716, 0.00360016904461756, 0.00362274218943527, 0.00363075586708645, 0.00362754925853552
flux1:, 0.675805927164625, 0.00909667322483825, 0.0090519406383089, 0.00901553929196022, 0.00898965116532676, 0.00897539563765843, 0.00897376199323803, 0.00898622179232891, 0.00901473332048392, 0.00906128843758669, 0.00912754695356074, 0.00921519036208103, 0.00932725842508076, 0.00946997716438592, 0.00965373855786365, 0.00989138868207343, 0.0101922790795192, 0.0105519979416963, 0.0109405009105925, 0.011295316078673, 0.0115304297235282, 0.011571636394678, 0.0114168133291005, 0.0111813169271886, 0.0110271940314234, 0.0108937895213735, 0.0103391206457019, 0.00934469698592122, 0.00889899254366637, 0.00787317017500559, 0.00755984675383742, 0.00646537493851116, 0.00549432434276689, 0.00529369896158832, 0.00459411696084495, 0.00429511971938382, 0.00372848855063285, 0.00342971456328255, 0.00332299300653336, 0.00320260955651926, 0.00304615825892709, 0.00291094281597796, 0.00283999523515522, 0.00284339961535608, 0.00290751097113002, 0.00300749806398055, 0.00311796129938194, 0.00322034504262816, 0.0033061407388656, 0.00337592494688964, 0.00343567387799339, 0.00349246083452241, 0.00355126915425019, 0.00361365512049979, 0.00367801643473381, 0.00374071094721122, 0.00379730608091743, 0.00384359765735488, 0.00387639286218082, 0.00389418311589697, 0.0038977198704183, 0.00389030376035904
flux1:, 0.676068376068379, 0.00903127996836834, 0.00898050889689967, 0.00893460152742612, 0.00889581389753831, 0.0088653872399989, 0.00884449536746848, 0.0088349263190169, 0.00883919931327334, 0.00886021203541105, 0.00890088534156959, 0.00896437896617378, 0.00905514561214545, 0.00918041569290698, 0.00935091596801937, 0.00957912766389182, 0.00987362914540957, 0.0102294188305587, 0.0106167729043665, 0.0109749792039793, 0.0112210445731116, 0.0112835867209437, 0.0111602659056649, 0.0109606328044549, 0.0108379702763654, 0.0107321970742929, 0.0102190042775876, 0.0092790618329948, 0.00886435794057953, 0.00788309739048392, 0.00759819864830665, 0.00653283064631017, 0.0055847387162651, 0.00540559224393803, 0.00472227236146309, 0.00443948993411904, 0.00389020642286921, 0.00360238713930993, 0.00350670561419397, 0.00339975764345835, 0.00325618558144256, 0.00313226900747799, 0.00307224722763441, 0.00308722149342446, 0.00316337965376162, 0.00327497661224341, 0.00339565392337619, 0.00350619840993503, 0.00359774813223757, 0.00367072503877639, 0.00373109807410897, 0.00378609958335854, 0.00384106214831076, 0.00389805160695544, 0.00395604635077031, 0.00401194755743763, 0.0040617489921109, 0.00410152840689421, 0.00412824524910172, 0.0041404426880498, 0.00413884539963662, 0.00412666236922984
flux1:, 0.676330824972132, 0.00894514753880386, 0.00888877582758306, 0.0088341213863308, 0.00878353332577984, 0.00873839172166855, 0.00870005720875583, 0.00867060584025001, 0.00865304272649544, 0.00865104055829806, 0.00866859846671565, 0.00871013923367043, 0.00878131261969139, 0.0088901719434027, 0.00904765994713757, 0.00926585179983463, 0.00955258990967138, 0.00990238861088205, 0.0102860008561686, 0.0106446556703013, 0.0108985577349732, 0.0109793011752459, 0.0108844655300016, 0.0107179341414098, 0.0106243289236837, 0.0105441423699773, 0.0100709243386159, 0.00918523809577142, 0.00880161183316011, 0.00786534600287045, 0.00760876132090989, 0.00657476845182467, 0.00565185379123866, 0.00549412619487866, 0.00482892049281971, 0.00456323355911451, 0.00403279807146858, 0.00375688526806462, 0.00367265477205407, 0.00357957684142534, 0.00344965276612559, 0.00333796428878602, 0.00328958051774355, 0.00331637020076545, 0.00340434524972587, 0.00352699941482481, 0.00365719481835548, 0.00377517699288362, 0.00387176396943155, 0.00394720039155042, 0.004007408086824, 0.00405974994172042, 0.00410990295350201, 0.00416046191659962, 0.00421102460218933, 0.00425908648340775, 0.00430112232238963, 0.00433353981542354, 0.00435348118433996, 0.00435954574480474, 0.00435240631563134, 0.00433512915376079
flux1:, 0.676593273875885, 0.00883788097585123, 0.00877628654618588, 0.00871367025588395, 0.00865248607114198, 0.0085942562432754, 0.00854051304242812, 0.00849357387237461, 0.0084568387389651, 0.00843461294228068, 0.00843178477506044, 0.00845382337440021, 0.00850736188815237, 0.00860109978373572, 0.00874608332106564, 0.00895394739515256, 0.00923184150584059, 0.00957390287092885, 0.00995150956209635, 0.010307992386249, 0.0105668978076179, 0.0106629128487149, 0.0105936523753823, 0.0104574910499268, 0.0103905472549536, 0.0103338777787782, 0.00989887655680537, 0.0090666450468648, 0.00871380546652589, 0.00782241433991904, 0.00759362613461439, 0.00659263941001929, 0.00569654950992062, 0.00555979736600678, 0.00491407005383304, 0.00466594679230415, 0.00415536264450745, 0.00389193516778387, 0.00381925635700471, 0.00374015336964612, 0.00362428628086666, 0.00352538292770296, 0.00348898987286682, 0.00352751868001652, 0.00362681348855751, 0.00375976582538087, 0.00389863761703439, 0.00402324903334577, 0.00412413411801207, 0.00420134204181771, 0.00426071053215382, 0.00430970262918094, 0.00435432720518022, 0.00439771487350699, 0.00444010626190672, 0.00447962651068729, 0.00451327189238566, 0.00453781665030097, 0.00455060842671786, 0.00455030313889052, 0.00453749646412105, 0.00451506345023476
flux1:, 0.676855722779638, 0.00870946980696707, 0.00864303550401964, 0.00857331062176852, 0.00850285532621735, 0.00843332221710406, 0.00836638283083159, 0.00830453312324175, 0.00825146474139272, 0.00821196672948252, 0.00819162727128019, 0.00819675044059999, 0.00823474802050833, 0.00831479947275481, 0.00844795276186295, 0.00864537759426811, 0.00891357976834437, 0.00924642660517519, 0.00961606053643738, 0.00996805376271273, 0.0102294068706876, 0.0103379821360499, 0.0102915256454105, 0.0101830754172273, 0.0101404472451956, 0.010105248792773, 0.00970653712759971, 0.00892649570385531, 0.00860384474414469, 0.00775677160398609, 0.00755493150447906, 0.00658802815658203, 0.0057199127400439, 0.00560338026843268, 0.00497806872678415, 0.00474761364213665, 0.00425743910925203, 0.00400674446441329, 0.00394543902335602, 0.00388011276252382, 0.00377837216237561, 0.00369245300953021, 0.00366805547009787, 0.00371793674025439, 0.0038277984410439, 0.00397009394628516, 0.00411666312298241, 0.00424701612139407, 0.00435144192172855, 0.00442978093128384, 0.00448775306994935, 0.00453288977427842, 0.00457151217845649, 0.00460728169304473, 0.00464109056440878, 0.00467171359918277, 0.00469669492236113, 0.00471320038038991, 0.00471879776669742, 0.00471219630070791, 0.00469388950875108, 0.00466651608408671
flux1:, 0.677118171683392, 0.00856030855398918, 0.00848948768662771, 0.00841361677234271, 0.00833535053790936, 0.00825644425399781, 0.00817866030190541, 0.00810459700337288, 0.00803812618988076, 0.00798437032462836, 0.00794943364284132, 0.0079402547766247, 0.00796483379776555, 0.00803267930778461, 0.0081547532249442, 0.00834174623438958, 0.00859957595509448, 0.00892194633219089, 0.00928189326998222, 0.0096273491987374, 0.00988885181263981, 0.010007490312581, 0.00998121889736799, 0.00989791875791213, 0.00987733778723555, 0.00986162262475759, 0.00949717990681548, 0.00876770887164355, 0.00847440189013266, 0.00767076617566519, 0.00749477330929791, 0.00656257249443512, 0.00572316703560383, 0.00562586175817121, 0.00502154895852473, 0.00480856273673726, 0.00433897646097284, 0.00410098456253889, 0.00405063928768978, 0.00399862824792318, 0.00391077868556902, 0.00383771457746799, 0.00382499677027855, 0.00388555946881911, 0.00400500305781384, 0.0041555101672667, 0.00430867436646456, 0.00444381009080084, 0.00455100313094038, 0.00462987700895418, 0.00468600385943689, 0.00472695107885526, 0.00475932632701084, 0.00478730599819494, 0.00481242904279652, 0.00483412538600704, 0.00485049975342045, 0.00485912352013239, 0.00485779184560205, 0.00484526070850956, 0.00482189744407119, 0.00479006347568034
flux1:, 0.677380620587145, 0.00839120419206057, 0.0083165756078505, 0.00823566146453108, 0.00815118489333405, 0.00806496062017274, 0.00797877939946484, 0.0078952556989544, 0.00781832614807913, 0.00775329959947507, 0.00770662279397725, 0.00768568424822547, 0.00769890057623054, 0.00775597740305582, 0.00786771929454748, 0.00804433626076507, 0.00829121939668542, 0.00860201406055796, 0.00895076765368028, 0.00928787121191173, 0.00954745555177518, 0.00967386147723262, 0.00966531093499872, 0.00960471146216972, 0.0096040029706131, 0.0096058657662433, 0.00927364156539493, 0.00859286455105239, 0.00832786720284425, 0.00756656676270056, 0.00741514238428482, 0.00651790128920379, 0.0057076126245089, 0.00562837965142083, 0.00504537110510127, 0.00484941551176426, 0.00440028975341452, 0.00417475407599267, 0.00413477325502645, 0.00409540190756053, 0.00402094857851369, 0.00396032452784012, 0.00395869074278038, 0.00402901811923624, 0.00415686103815824, 0.00431429974182962, 0.00447285328384268, 0.00461175296765379, 0.00472092610766096, 0.00479977656470484, 0.004853702864501, 0.00489027600487922, 0.00491635942572103, 0.00493661925675541, 0.0049532239611906, 0.00496625075336064, 0.00497436516574875, 0.00497554776419963, 0.0049678215457033, 0.00494998023746103, 0.00492224276948284, 0.00488665760660538
flux1:, 0.677643069490898, 0.00820336633787477, 0.00812567049005598, 0.00804096948729383, 0.00795201389106983, 0.00786062052144852, 0.00776853480829134, 0.00767829493810125, 0.00759378734915178, 0.00752036791377561, 0.00746466668266126, 0.00743435662772096, 0.00743812066360604, 0.00748575022774026, 0.0075878389689905, 0.00775412705642343, 0.00798954620572972, 0.00828778501710519, 0.00862400830645543, 0.00895114386658166, 0.00920694685797652, 0.00933901081717598, 0.00934586971209712, 0.00930564058171663, 0.00932273337174206, 0.00934036744680919, 0.00903833228775422, 0.00840420147979059, 0.00816634013491543, 0.00744613716766758, 0.00731789062520801, 0.00645559307984085, 0.00567457963004006, 0.00561216916223295, 0.00505056757037852, 0.00487102942888055, 0.0044420052625253, 0.00422852614257398, 0.00419818719827764, 0.00417062014432603, 0.00410886153286316, 0.00406002812729447, 0.00406865333984758, 0.00414763137261604, 0.00428253695356948, 0.00444551444119686, 0.00460817431346209, 0.00474977469049041, 0.00486013164098157, 0.00493843195153428, 0.00498987920620802, 0.00502201646167886, 0.00504192834219246, 0.00505473750196675, 0.00506321404504365, 0.00506806290255228, 0.0050684994524919, 0.00506290803688903, 0.00504953425243953, 0.00502719903914094, 0.00499595345998673, 0.00495750355923552
flux1:, 0.677905518394651, 0.00799837724110501, 0.00791852839585565, 0.00783144241248739, 0.00773984248938068, 0.00764547846124681, 0.00754996902000313, 0.00745568155098658, 0.00736634191391045, 0.00728722514248175, 0.00722500295978881, 0.00718748905192171, 0.00718350557493243, 0.00722284041615096, 0.00731584069943139, 0.0074717995545718, 0.00769526078663694, 0.00798005363136653, 0.00830255300074333, 0.00861828141351603, 0.00886862652846969, 0.00900441503346276, 0.00902452352829618, 0.00900245923492627, 0.00903539249262177, 0.0090671005734013, 0.00879328405906782, 0.00820365016527139, 0.00799165374318073, 0.00731124078489346, 0.00720472309463252, 0.00637715455995598, 0.00562539516588784, 0.00557851899976344, 0.00503829064022809, 0.00487443972590406, 0.00446499864296434, 0.00426308365688717, 0.0042415911088943, 0.0042248875043195, 0.00417497079441579, 0.00413710050207041, 0.00415498700426233, 0.00424135908773783, 0.00438188599593881, 0.00454893786683836, 0.00471437469585478, 0.00485758762754504, 0.00496833069236888, 0.00504558138413602, 0.00509433171262789, 0.0051220667294605, 0.00513605492076434, 0.00514183577102686, 0.00514274413249148, 0.00514008300437605, 0.00513359702948285, 0.00512206120047964, 0.00510393393405864, 0.00507805231471222, 0.00504428371068569, 0.005003969393822
flux1:, 0.678167967298405, 0.00777814112617198, 0.00769721491904922, 0.00760926194904098, 0.0075169116467654, 0.00742176936221893, 0.00732524190633947, 0.00722943343681121, 0.007137807352756, 0.00705544473874691, 0.00698893725850134, 0.0069461186697396, 0.00693584704453374, 0.00696783902474149, 0.00705217675615985, 0.00719773978044533, 0.0074087581145941, 0.00767929288778885, 0.00798700733057621, 0.0082900562962505, 0.00853344618974754, 0.00867119859541052, 0.0087025510072845, 0.00869657738327422, 0.0087435067073222, 0.00878770764954351, 0.00854022440665915, 0.00799289061540617, 0.00780542258048282, 0.0071634672349454, 0.00707721018560068, 0.00628401536569916, 0.00556136286535069, 0.00552873731957701, 0.00500976575792023, 0.00486080286818027, 0.00447033022995943, 0.00427944735788365, 0.0042659808860174, 0.00425914504265187, 0.0042201202726812, 0.00419226457300974, 0.00421830056078453, 0.00431072462064511, 0.00445537900690856, 0.00462501350273549, 0.00479188585586858, 0.00493562146783535, 0.00504596277653019, 0.00512169059959004, 0.00516757350459143, 0.00519101051299396, 0.00519941497119837, 0.0051986984428226, 0.00519271625460701, 0.00518333143516206, 0.00517078929079834, 0.00515423604428486, 0.00513232978686307, 0.00510391307126032, 0.00506865810080551, 0.00502752678073528
flux1:, 0.678430416202158, 0.00754481541234846, 0.00746401468653469, 0.00737678156557789, 0.00728557688967993, 0.00719177952199038, 0.00709649972543735, 0.00700149212798954, 0.00690986773004931, 0.00682641784595739, 0.00675755375020226, 0.00671103218847801, 0.00669566710938923, 0.00672105671035419, 0.00679701516587064, 0.0069320505166743, 0.00713015368342317, 0.00738570097039555, 0.00767770645173728, 0.00796697422092864, 0.00820209438878581, 0.00834022773731402, 0.0083809794595855, 0.00838916172001272, 0.00844836497086454, 0.00850359703742995, 0.00828066129273235, 0.00777342172812828, 0.00760910197342738, 0.00700427138870886, 0.0069368118959207, 0.00617753385671614, 0.0054837519580967, 0.00546412647220453, 0.0049662511753092, 0.00483134442949272, 0.00445918164943663, 0.00427880217881094, 0.00427255579171446, 0.00427458084963624, 0.00424545046732369, 0.00422659418642334, 0.00425961053357613, 0.00435671488745208, 0.00450400189850309, 0.00467474433556367, 0.00484173419810997, 0.00498492612734615, 0.00509410176069582, 0.00516786215760748, 0.00521074526189478, 0.00523003853379308, 0.005233260464744, 0.00522664624548378, 0.00521452160361086, 0.00519926481078819, 0.00518158677710267, 0.00516098060539549, 0.00513628863202407, 0.00510634935236198, 0.00507063316374933, 0.00502971608282958
flux1:, 0.678692865105911, 0.00730072908426746, 0.00722133375370592, 0.00713641694434374, 0.00704819152815124, 0.00695772760623676, 0.00686575885695911, 0.0067736138644307, 0.00668397607305698, 0.0066012702894063, 0.00653164914379009, 0.00648271845023179, 0.0064631899741225, 0.00648251477201179, 0.0065502490962819, 0.00667457766547787, 0.0068593252138886, 0.00709925667649432, 0.007374782662819, 0.00764935232335513, 0.00787508336571716, 0.00801220320712845, 0.00806068064643652, 0.00808123208889762, 0.00815111445666545, 0.00821603504008456, 0.0080159649869471, 0.00754662925820377, 0.00740404661283042, 0.00683501469905119, 0.00678490584989261, 0.0060590080236628, 0.00539379238340804, 0.00538596479847782, 0.00490900435060864, 0.00478731363036732, 0.00443279761152024, 0.00426242722475567, 0.00426263801466452, 0.00427254083949451, 0.00425230228114697, 0.00424141226979802, 0.00428023433979764, 0.00438066909606161, 0.00452914067061618, 0.00469957528930399, 0.0048654223490947, 0.00500705324544125, 0.00511433897295211, 0.00518572137831859, 0.00522550508174772, 0.00524084330774363, 0.00523932016171655, 0.00522744360650026, 0.00520995541881453, 0.00518969915456093, 0.00516781128792293, 0.00514410377351822, 0.00511758639772188, 0.00508708575161125, 0.00505186877631429, 0.00501212707471964
flux1:, 0.678955314009665, 0.00704829535289502, 0.00697160357635284, 0.00689054518453457, 0.00680700532259779, 0.00672166700672229, 0.00663481577404059, 0.00654729055689666, 0.00646128900438568, 0.00638081278505986, 0.00631169959895418, 0.00626135242474628, 0.00623834275054084, 0.00625196166777707, 0.00631152766566882, 0.00642495354070081, 0.00659596653504553, 0.00681978213565077, 0.00707823544667402, 0.00733739513490755, 0.00755282937748088, 0.00768774300937049, 0.00774245385025678, 0.00777374328885811, 0.00785284020120451, 0.00792622155223784, 0.00774743504791036, 0.00731384132856719, 0.00719155834740444, 0.00665700017148427, 0.00662281181234683, 0.00592968627714968, 0.00529267263514243, 0.00529549361311053, 0.00483925516590948, 0.00472994622644861, 0.00439243617976654, 0.0042316341645966, 0.00423760060430554, 0.00425444736602749, 0.00424212735982476, 0.00423819357446162, 0.00428168574769119, 0.00438416725355802, 0.00453246368851804, 0.00470127047817091, 0.00486480294527435, 0.00500392821580355, 0.00510865516864009, 0.0051772898431997, 0.00521390501170122, 0.00522550013138349, 0.00521968642407531, 0.00520319262949972, 0.00518111942533656, 0.00515672203396746, 0.005131518856624, 0.00510561010414377, 0.00507815557733717, 0.00504796406833966, 0.00501410224113479, 0.00497638628347984
flux1:, 0.679217762913418, 0.00678992634411764, 0.00671719448245791, 0.00664142061687453, 0.00656408616275739, 0.00648541661228017, 0.00640518961747079, 0.00632370620073519, 0.00624263827662361, 0.00616552811316763, 0.00609786333743347, 0.00604681241208575, 0.0060207858535569, 0.00602891476820789, 0.00608030692851786, 0.00618265485854233, 0.00633965046051852, 0.00654700873817076, 0.0067879989794301, 0.00703126248766235, 0.00723571991741329, 0.00736744781984056, 0.00742708842129524, 0.00746764407713771, 0.00755462037878399, 0.00763534098395409, 0.00747634450101686, 0.00707636410710623, 0.00697291652894807, 0.00647149506885862, 0.00645180772360471, 0.00579077441697238, 0.00518153790671906, 0.00519390789140544, 0.00475818594826542, 0.00466043687199944, 0.0043393299594036, 0.004187717757123, 0.00419880873159531, 0.00422173175187499, 0.00421641205320493, 0.00421848003495891, 0.00426558152386806, 0.00436892821256068, 0.00451581171627173, 0.0046817963466719, 0.00484195641081776, 0.00497772435608505, 0.00507929290368937, 0.00514485774197712, 0.00517826506480926, 0.00518634439538785, 0.00517669741896733, 0.00515622176030043, 0.00513031851468976, 0.00510259876363409, 0.00507491689845282, 0.00504762919980636, 0.00502002794622957, 0.00499090022496355, 0.00495911997740329, 0.00492414366999845
flux1:, 0.679480211817171, 0.00652795679885465, 0.00646034462161128, 0.00639111203963537, 0.00632126829017233, 0.00625052219065029, 0.00617809823969043, 0.00610372833347171, 0.00602853762676876, 0.00595559262448656, 0.0058900154112933, 0.0058387261531966, 0.00580996814179224, 0.00581272197889323, 0.00585591536831493, 0.00594706960396415, 0.00608989481208131, 0.00628064050289198, 0.00650400148846318, 0.00673112394768939, 0.00692416267569153, 0.00705194421183526, 0.0071154012530569, 0.00716390914695623, 0.00725755335681767, 0.00734458504654806, 0.00720395813262525, 0.00683549477587576, 0.00674938847327506, 0.00627973893182282, 0.00627313519147019, 0.00564343712990472, 0.00506148735444449, 0.0050823498272032, 0.00466691828739384, 0.00457992147465767, 0.00427465959067599, 0.00413192079050321, 0.00414757738154366, 0.00417578463374032, 0.0041766197003117, 0.00418381426797627, 0.00423356563354559, 0.00433672445850579, 0.00448110370421977, 0.00464321940385858, 0.00479908201432183, 0.0049307489352024, 0.00502863930028845, 0.00509086515131752, 0.00512105473344374, 0.00512585499140111, 0.0051128240294075, 0.00508897778740305, 0.00505995940400066, 0.005029679260168, 0.00500028073166767, 0.00497234325917824, 0.00494527435024198, 0.00491783731953954, 0.00488872463816992, 0.00485705434023032
flux1:, 0.679742660720924, 0.00626458189364443, 0.00620310766099918, 0.00614146273998634, 0.00608012653525232, 0.00601824604374984, 0.00595446371986843, 0.00588792907318444, 0.00581921825601376, 0.00575092440989187, 0.00568780625479281, 0.00563653704835417, 0.00560519785456586, 0.00560263440658947, 0.00563762544844082, 0.00571756492521449, 0.00584622453220532, 0.00602040876252838, 0.00622621138226556, 0.00643719581196847, 0.00661861340524215, 0.00674190393699539, 0.00680824839737716, 0.00686354414633147, 0.00696275739467483, 0.00705514892335325, 0.00693152663111025, 0.00659251341449083, 0.00652222174562797, 0.00608293798461492, 0.00608799527430737, 0.00548879443265199, 0.00493357057975885, 0.00496190511848545, 0.0045665066251622, 0.00448946940226616, 0.00419953975636991, 0.00406541407068855, 0.00408514644956538, 0.00411792547853746, 0.00412415310163771, 0.00413569369652218, 0.0041872541768532, 0.00428931756160138, 0.00443026301027009, 0.00458762397128882, 0.00473840831323313, 0.00486534777636517, 0.0049591264336131, 0.00501779987665106, 0.00504478992056682, 0.00504655189057446, 0.00503056956045181, 0.0050039290979435, 0.00497245882331247, 0.00494031250379825, 0.00490987560285676, 0.00488191787810327, 0.0048559453951956, 0.0048306972009259, 0.0048046984367724, 0.00477675432869206
flux1:, 0.680005109624678, 0.00600181175366214, 0.00594731958814514, 0.00589407147206235, 0.00584197266173244, 0.00578957913512088, 0.00573493989683099, 0.00567662691540238, 0.00561468305375052, 0.00555124752169221, 0.00549073301819297, 0.00543957943861534, 0.00540571860054689, 0.00539787995066486, 0.00542472202316018, 0.00549354802855932, 0.00560822323000117, 0.00576611304141846, 0.00595466667329792, 0.00614975889785835, 0.00631958260849814, 0.00643804073430417, 0.0065065136411631, 0.00656756770792747, 0.00667134795416308, 0.00676820648909496, 0.00666026226047238, 0.00634865909963023, 0.00629262329511495, 0.00588224981599602, 0.00589753769568562, 0.00532791511363592, 0.00479878442507827, 0.00483360233367768, 0.00445793844356472, 0.00439008471344403, 0.00411501672847533, 0.00398929045079114, 0.00401267210132334, 0.00404939010690351, 0.00406033621802261, 0.00407554473040853, 0.00412820100100618, 0.00422841481578472, 0.00436516521489614, 0.00451705178066191, 0.0046621255117935, 0.00478383163712174, 0.00487315317913816, 0.00492811628395935, 0.00495195024350125, 0.00495091330793496, 0.00493238802740542, 0.0049034862359262, 0.00487016739717793, 0.00483677472616367, 0.00480589010584911, 0.0047784415720785, 0.00475401789819939, 0.00473133463565201, 0.00470876578459513, 0.00468483242418717
flux1:, 0.680267558528431, 0.00574144259879785, 0.0056945824411193, 0.00565029017965457, 0.00560786774190035, 0.00556526798146601, 0.00551995285919174, 0.00546993918337156, 0.00541476874240234, 0.00535616104416828, 0.00529821245076737, 0.00524715203967798, 0.00521078015332582, 0.0051977285587117, 0.00521655960628899, 0.00527451355325458, 0.0053755692980637, 0.00551764505600835, 0.0056894865138548, 0.00586915787247745, 0.00602762365831501, 0.00614108896164821, 0.00621107975288702, 0.00627697736349607, 0.0063844004496299, 0.0064848729512113, 0.00639130423605854, 0.00610509779631754, 0.00606173240856782, 0.00567876389209368, 0.00570284793066439, 0.0051618101119344, 0.00465807165724391, 0.00469841586150552, 0.00434214054807228, 0.00428271489937399, 0.00402207541360969, 0.00390457045642564, 0.00393123145708779, 0.00397133294322709, 0.00398641176067142, 0.00400471384771253, 0.00405788115254377, 0.00415564463370293, 0.00428760557483099, 0.00443346200908525, 0.00457233891732357, 0.00468842417938418, 0.00477302897015726, 0.00482417620116653, 0.0048449184063503, 0.00484131474780836, 0.00482062389511363, 0.0047899431650391, 0.00475531309377158, 0.00472121558225501, 0.0046903855296257, 0.00466387870950826, 0.00464135180917705, 0.00462149865036494, 0.00460255954763961, 0.00458280190906431
flux1:, 0.680530007432184, 0.00548504227633726, 0.00544626106589732, 0.00541123302655416, 0.00537864376944509, 0.0053458483875197, 0.0053097456043322, 0.00526783575401096, 0.00521920626550851, 0.00516520333411643, 0.00510964595698949, 0.00505858075956994, 0.00501969618234472, 0.00500154242871762, 0.00501260314372057, 0.0050600735957926, 0.00514805440896864, 0.00527499537346209, 0.00543086616349142, 0.00559578522392867, 0.00574330714027714, 0.00585177030772091, 0.00592278984536065, 0.00599270772257819, 0.0061029075100574, 0.00620616423374727, 0.00612568268995875, 0.00586289020453287, 0.00583059479727735, 0.00547348375435706, 0.00550493672238504, 0.0049914287718997, 0.00451232298967537, 0.00455727270083381, 0.00421999044975656, 0.00416826501025915, 0.00392165303313139, 0.00381221601028009, 0.00384183641249626, 0.00388483928470964, 0.00390354974625958, 0.00392447067636511, 0.00397768743384443, 0.00407254620517068, 0.00419928192975215, 0.00433870794000563, 0.00447104012096139, 0.00458122864377507, 0.00466093709945744, 0.00470821006046754, 0.00472594036384404, 0.00471998922243061, 0.00469747315275672, 0.00466543973570345, 0.00462996537152363, 0.00459562406721262, 0.00456526350825139, 0.00454003880281066, 0.00451966106570518, 0.00450280495080006, 0.00448759516114248, 0.00447207666720582
flux1:, 0.680792456335937, 0.00523394658147439, 0.00520348833607403, 0.00517779131467595, 0.0051549283854662, 0.0051316793750433, 0.00510441989058183, 0.00507018696654163, 0.00502767242527541, 0.0049779047599502, 0.00492447070324532, 0.00487326554713763, 0.00483188453620632, 0.00480880790904591, 0.00481245029358605, 0.00484996971426509, 0.00492558509269666, 0.00503824482494885, 0.0051790588835407, 0.00533005472536509, 0.00546718749637921, 0.00557075567597997, 0.00564240670007921, 0.00571558928361066, 0.00582773940496446, 0.00593296162985942, 0.00586428912617674, 0.00562296669222642, 0.00560014397010833, 0.00526731575827831, 0.00530473561204184, 0.00481766010114239, 0.0043623832326762, 0.0044110627681206, 0.00409233127587149, 0.00404761457868946, 0.00381465609308645, 0.00371314821652075, 0.00374545184980356, 0.00379094230650085, 0.00381286146426572, 0.00383601746855167, 0.0038889345216268, 0.00398056799812271, 0.00410178780002702, 0.00423452518937928, 0.00436009109131402, 0.00446420870800679, 0.00453891336661272, 0.00458229442585467, 0.00459710278511413, 0.00458900554940763, 0.00456496307768855, 0.00453194322529794, 0.00449601848473138, 0.00446181330853791, 0.00443225183881178, 0.00440856280739935, 0.00439049984105653, 0.00437672168645601, 0.00436525565052615, 0.0043539554255235
flux1:, 0.681054905239691, 0.00498926241682564, 0.00496717465264401, 0.00495064994819625, 0.00493716830677772, 0.00492297292971444, 0.00490397105460776, 0.00487680175562585, 0.00483982921031662, 0.00479382591392574, 0.00474219441865751, 0.0046907097083687, 0.00464688940851833, 0.0046191493827043, 0.00461583648000273, 0.0046440691484206, 0.00470817057113236, 0.00480754475245045, 0.0049343496892456, 0.00507237008862312, 0.00519976829026296, 0.00529862898830264, 0.00537057702064594, 0.00544631487963144, 0.00555961445875449, 0.00566598805387389, 0.00560785894892856, 0.00538611416444128, 0.005371193771122, 0.00506106725056005, 0.00510310030716777, 0.00464133978763493, 0.00420906135291871, 0.00426065164632279, 0.00395998811352679, 0.00392163452734036, 0.00370197722350953, 0.00360826518167585, 0.00364301365565492, 0.0036906398063535, 0.00371541364263467, 0.00374049969243612, 0.00379286539298141, 0.00388106989454337, 0.00399661051734858, 0.0041225263916355, 0.00424121613980445, 0.0043391785668523, 0.00440883519813666, 0.00444834112995876, 0.00446032315018893, 0.00445026019845105, 0.00442494635295749, 0.0043912448980971, 0.00435519029064192, 0.00432142110161722, 0.0042929059920669, 0.00427092473094887, 0.00425526336625644, 0.00424456869390771, 0.00423678868556018, 0.00422961625567863
flux1:, 0.681317354143444, 0.00475187442089315, 0.00473801873544853, 0.00473030285552631, 0.00472564928625044, 0.00471981783468574, 0.00470831452986169, 0.00468745524959263, 0.00465535060657311, 0.00461258169678242, 0.00456241494678914, 0.00451053344082407, 0.00446438783902437, 0.00443232826655895, 0.00442262647299902, 0.00444234955244354, 0.00449590160418939, 0.00458309121114786, 0.00469702635119173, 0.00482309435047835, 0.00494147164341771, 0.00503585830636441, 0.00510780571801837, 0.00518541843474791, 0.00529908353675461, 0.00540579919817481, 0.0053569685936789, 0.00515297676735354, 0.0051444431437075, 0.0048554546667988, 0.00490082162751892, 0.00446326215950464, 0.00405314313788073, 0.00410689397966761, 0.00382378335655006, 0.00379120132435409, 0.00358450880652825, 0.0034984563917387, 0.00353544275864545, 0.00358490670869316, 0.0036122387384264, 0.00363901365066365, 0.00369065598735376, 0.00377532490292012, 0.003885130310632, 0.00400419821060228, 0.00411599753477051, 0.00420779790024944, 0.0042724167782724, 0.0043080934133803, 0.00431734771992642, 0.0043054777875249, 0.00427910454221693, 0.00424496657608252, 0.00420903165910312, 0.00417592155132894, 0.00414862210688384, 0.00412844493863603, 0.00411520045976529, 0.00410752823131364, 0.00410331466165066, 0.00410012138025568
flux1:, 0.681579803047197, 0.0045224529273809, 0.00451651833254892, 0.00451706672041113, 0.00452051263303195, 0.00452219824746924, 0.0045173053128864, 0.00450190764597354, 0.00447393925762687, 0.00443385418982966, 0.00438482800129705, 0.00433247554817196, 0.00428418496475608, 0.00424823190848417, 0.00423279753937789, 0.00424487742859351, 0.00428892555685567, 0.00436509823360303, 0.00446735251946072, 0.00458252449560413, 0.00469261584352709, 0.00478277765820791, 0.00485444292112019, 0.00493326795182243, 0.00504652964157877, 0.0051527897109441, 0.00511204667221751, 0.00492406935953488, 0.00492049145598496, 0.00465111971338964, 0.00469864184628992, 0.00428419488425437, 0.00389540428096707, 0.00395064524212543, 0.00368454859954176, 0.00365720605262819, 0.0034631510215219, 0.00338461112851166, 0.00342365265505789, 0.00347470085265503, 0.0035043389338339, 0.00353260875254524, 0.00358341576607547, 0.00366451811108572, 0.00376861795585601, 0.00388089815902566, 0.00398587205608699, 0.00407156877329328, 0.00413120694000809, 0.00416312548337041, 0.0041697534348112, 0.00415621591236196, 0.00412895625536319, 0.00409457226494917, 0.00405894134527289, 0.0040266426393759, 0.00400065641565658, 0.00398231040799136, 0.00397143350039257, 0.00396666358347404, 0.00396584297217269, 0.00396643034633539
flux1:, 0.68184225195095, 0.00430146260614245, 0.00430298106427085, 0.00431109402115306, 0.00432176998220572, 0.00433000931295878, 0.0043307532003739, 0.00431991766249795, 0.00429533670802793, 0.00425739844856942, 0.00420922761634052, 0.00415638811836632, 0.00410620300845183, 0.0040668574624123, 0.00404641921250208, 0.00405178514719957, 0.00408742227684795, 0.0041537743116683, 0.00424554654973047, 0.00435087418077326, 0.00445340316421694, 0.00453958072076499, 0.00461068394869332, 0.0046900720173908, 0.0048021809098009, 0.00490721178132366, 0.0048733959716051, 0.0046998002909342, 0.00469986063500678, 0.00444865006334438, 0.00449727290746535, 0.00410489332638049, 0.00373662125664412, 0.00379276952980875, 0.00354313096755448, 0.00352055676452119, 0.00333881291374598, 0.00326761962792764, 0.00330854936877016, 0.00336096128011306, 0.0033926832346157, 0.0034222839322908, 0.00347218370363795, 0.00354974240633023, 0.00364823044231462, 0.00375385052129001, 0.00385212754148974, 0.00393183319990665, 0.00398658816563431, 0.00401484340638685, 0.00401895117982672, 0.00400387124100294, 0.00397586642652544, 0.00394138077652266, 0.00390618185600366, 0.00387478494628273, 0.00385014616801874, 0.00383359699817772, 0.00382498107159082, 0.00382294109116847, 0.00382529250244402, 0.00382941820878034
flux1:, 0.682104700854704, 0.00408917246774045, 0.00409753679080044, 0.00411238737164847, 0.00412931881085456, 0.00414307272291605, 0.00414843704987914, 0.00414125410833478, 0.00411933102889236, 0.00408304523497361, 0.00403550347765227, 0.00398222845006488, 0.00393046829567182, 0.00388829493196998, 0.00386363365557833, 0.00386325019254897, 0.00389158396316612, 0.0039493046841392, 0.00403176788928973, 0.00412826556494228, 0.00422391796782431, 0.0043063254758672, 0.00437658041834997, 0.00445589705769302, 0.00456613331634802, 0.00466920170869276, 0.00464122155557565, 0.00448049862557917, 0.00448301927573221, 0.0042486001684393, 0.00429741251182922, 0.00392611130717003, 0.00357757746605943, 0.00363414141448085, 0.0034003924715692, 0.00338217342324305, 0.00321240620148391, 0.00314836696592393, 0.00319102424077821, 0.00324459981481258, 0.0032781987050028, 0.00330897934927937, 0.0033579208660893, 0.00343199208379174, 0.00352500568248258, 0.00362414223778178, 0.00371590003292241, 0.00378977165328189, 0.00383977659204647, 0.0038644867904494, 0.00386618938840657, 0.00384968532722399, 0.00382105461544713, 0.00378657671330311, 0.00375189315702401, 0.0037214379161848, 0.00369812807223808, 0.00368328949831743, 0.00367677891562643, 0.00367725125188727, 0.0036825121351068, 0.00368989478374951
flux1:, 0.682367149758457, 0.00388566875211471, 0.00390015338817103, 0.00392081732516291, 0.00394296106192107, 0.00396115472698496, 0.00397012067715787, 0.00396570827770021, 0.00394576460520774, 0.00391070352726298, 0.00386363799774968, 0.0038100510594343, 0.00375709902743329, 0.00371271191957302, 0.00368463887613189, 0.00367947851965255, 0.00370160043522587, 0.00375184025000588, 0.00382611113548475, 0.00391472955466614, 0.0040041335525941, 0.0040829474653322, 0.00415205931907092, 0.0042306913987645, 0.00433837843821391, 0.00443880936305397, 0.00441565979159397, 0.00426644069426312, 0.00427040393585797, 0.00405150797244987, 0.00409975448607531, 0.00374860556546142, 0.00341906279654132, 0.00347564070574366, 0.00325720194849719, 0.00324297576398269, 0.00308483261863252, 0.00302772081212713, 0.00307194114206848, 0.0031264879311271, 0.00316175805820643, 0.00319356564229018, 0.0032415018060685, 0.00331215648354097, 0.00339985828008004, 0.00349272059351828, 0.00357817313935498, 0.00364640386106135, 0.00369182403706995, 0.00371313191768688, 0.00371255825975728, 0.00369475000021013, 0.00366560174126647, 0.0036312187491749, 0.003597102666406, 0.00356759162819386, 0.00354555176734284, 0.00353229657145568, 0.00352769599107381, 0.00353042544892799, 0.00353829768195618, 0.00354862134340419
flux1:, 0.68262959866221, 0.00369087238356795, 0.00371065756360014, 0.00373614517703754, 0.00376242629745634, 0.00378398790489915, 0.00379557160814081, 0.00379310832070784, 0.00377454320110049, 0.00374036389391426, 0.00369370417973797, 0.00364000073565959, 0.00358629465199543, 0.00354034074418627, 0.00350967521504005, 0.00350069213973395, 0.00351764953760122, 0.00356149237058266, 0.0036286064706837, 0.0037102125494385, 0.00379392519907054, 0.00386927850619946, 0.00393694636396436, 0.0040143119515614, 0.00411883172177081, 0.00421602587644134, 0.00419680379312491, 0.00405787168030886, 0.00406243387273357, 0.00385790438165938, 0.00390499104146668, 0.0035731323676984, 0.00326186582261636, 0.00331814006416957, 0.00311442022786949, 0.00310386539378258, 0.00295696649367704, 0.00290651505906748, 0.0029521204902342, 0.00300744159110229, 0.00304416639668006, 0.0030768334830279, 0.00312370738016879, 0.00319101609188313, 0.00327357861713555, 0.00336039479367169, 0.00343978151081491, 0.00350259358035442, 0.00354362353433063, 0.00356169760353424, 0.00355899565048949, 0.00354001316295766, 0.00351045582671988, 0.00347624549203399, 0.00344273148496166, 0.00341414365144765, 0.00339328750407069, 0.00338145936580529, 0.00337854401047464, 0.00338324631952457, 0.00339340292883556, 0.00340632216649784
flux1:, 0.682892047565963, 0.00350456215671405, 0.00352876145027049, 0.00355805110552554, 0.00358739937284624, 0.00361129641734263, 0.00362458221043237, 0.0036233349997041, 0.00360564565240918, 0.00357210205403474, 0.00352586356946529, 0.00347230590629977, 0.00341832602987223, 0.00337146702101311, 0.00333901406493875, 0.00332711970575408, 0.00333989121237997, 0.0033783317907746, 0.00343922434884546, 0.00351458718443857, 0.00359308655665027, 0.00366506770302444, 0.00373099021347253, 0.00380654993590029, 0.00390735764531278, 0.00400080618221624, 0.00398472223476292, 0.00385501952542627, 0.00385951719958277, 0.0036683140096753, 0.00371380619324565, 0.00340043619929841, 0.00310675915938832, 0.00316248658076696, 0.00297288018256043, 0.00296570424190022, 0.00282963487176314, 0.00278553181168592, 0.00283232274881849, 0.00288820683288383, 0.00292614983555831, 0.00295948597829587, 0.00300522128222504, 0.00306924313537428, 0.00314683705323531, 0.00322784302751152, 0.00330141987598811, 0.00335905869386934, 0.00339591964288653, 0.00341095500821388, 0.00340629585374122, 0.00338628621330811, 0.00335643795777127, 0.00332248008932172, 0.00328959792403588, 0.00326190187538183, 0.00324212868834327, 0.00323155414945099, 0.00323008047215018, 0.00323645140586326, 0.00324854405501156, 0.00326368982506686
flux1:, 0.683154496469717, 0.00332640378658534, 0.00335409445273655, 0.0033861665595191, 0.00341755110583631, 0.00344282291289293, 0.00345699121726347, 0.00345633678882927, 0.00343913216512094, 0.00340608066326274, 0.00336036240442005, 0.00330727047775603, 0.0032535245912613, 0.00320641790885942, 0.00317294699912736, 0.00315898821729489, 0.00316846325413366, 0.00320238955069242, 0.00325788214043838, 0.00332766462584721, 0.00340134682119712, 0.00347000216806381, 0.00353388500569338, 0.00360715319946481, 0.00370378962770045, 0.00379308474055929, 0.00377947034688281, 0.00365810036792405, 0.00366204840101188, 0.00348324756418327, 0.00352686137023163, 0.00323123196559558, 0.0029544796989056, 0.00300947946288102, 0.00283336409110348, 0.00282929195207685, 0.00270359772307747, 0.00266548427434903, 0.0027132339114161, 0.00276944848204614, 0.00280834814368253, 0.00284213573176842, 0.00288663173750283, 0.00294740775888511, 0.00302019403362662, 0.00309562560776515, 0.0031636581119174, 0.00321638706379762, 0.00324932401570126, 0.0032615420036266, 0.00325512204819244, 0.00323425409027289, 0.00320424969426848, 0.0031706350237138, 0.00313841993525377, 0.00311158499742519, 0.00309279095401888, 0.00308329052550198, 0.00308300654714829, 0.00309073118083829, 0.00310439819119574, 0.00312138459930489
flux1:, 0.68341694537347, 0.00315598369270386, 0.00318623850169617, 0.00322010850930856, 0.00325256920028001, 0.00327835417731818, 0.00329270271484188, 0.00329214149114575, 0.00327514856957014, 0.00324254687885315, 0.00319752371125473, 0.00314526207490828, 0.00309226854659983, 0.00304554818340939, 0.00301177352540806, 0.00299651407300593, 0.00300347695144979, 0.0030336580452308, 0.00308445085410691, 0.0031492065398884, 0.00321838689506297, 0.00328372578518897, 0.00334528975293146, 0.00341584403231272, 0.00350794410486883, 0.0035927845160354, 0.00358109367937782, 0.0034673165439176, 0.0034703989118255, 0.00330318787828498, 0.00334477572233081, 0.00306618332987798, 0.00280570637270048, 0.00285984664479358, 0.00269658113064212, 0.0026953449053068, 0.00257953063706143, 0.00254700273607805, 0.00259545491048642, 0.00265174357470667, 0.00269131258774287, 0.00272530731663248, 0.00276843866542023, 0.00282598968204467, 0.00289411566449617, 0.00296420351978843, 0.00302696158235878, 0.00307505740559109, 0.00310433562745832, 0.00311398173434773, 0.00310602237842441, 0.00308448829346626, 0.00305448270026508, 0.0030213182867171, 0.00298981800923654, 0.00296382254110356, 0.00294590984728222, 0.00293730741181146, 0.00293796199952954, 0.00294672352056586, 0.0029615979929509, 0.00298002962552168
flux1:, 0.683679394277223, 0.00299284521577656, 0.00302476384853151, 0.00305951233821761, 0.00309218606689929, 0.00311774222714451, 0.00313169950846805, 0.0031308616026256, 0.00311392411882093, 0.00308182364919818, 0.00303773361802268, 0.00298669521174898, 0.00293496488460311, 0.00288922300809098, 0.00285578641033451, 0.00283989243345111, 0.00284501155575409, 0.00287209114028334, 0.00291876083980883, 0.00297893569916653, 0.00304385363327905, 0.00310585534608739, 0.00316484425420742, 0.00323233258767021, 0.00331962951482131, 0.00339982062919182, 0.00338962656693506, 0.00328284952159753, 0.00328490367686283, 0.00312857268511366, 0.0031681045443341, 0.00290588048694455, 0.00266103851562298, 0.00271422334557902, 0.00256314776877275, 0.00256447927063351, 0.00245801192695247, 0.00243062522346049, 0.0024794960880014, 0.00253558012122883, 0.00257550909875476, 0.00260944478981365, 0.00265106547445717, 0.00270539407236758, 0.00276899315001707, 0.00283396055119666, 0.00289171483162297, 0.00293546332550832, 0.00296136399189634, 0.0029687040022956, 0.00295944869119715, 0.00293746237067913, 0.00290763060916575, 0.0028750414827923, 0.00284431961439242, 0.00281915594010616, 0.0028020390402688, 0.00279416898432867, 0.00279551951243313, 0.00280500706249158, 0.00282072463442422, 0.00284020405766015
flux1:, 0.683941843180977, 0.00283652417499522, 0.00286926203196384, 0.00290405996283586, 0.00293620029652452, 0.00296091794373898, 0.00297404842293303, 0.0029726914953269, 0.00295576142053681, 0.0029242937884938, 0.00288142133730473, 0.00283200915256926, 0.00278202712278629, 0.00273779747614322, 0.00270525466704799, 0.00268928493537849, 0.00269310752436719, 0.00271760319736392, 0.00276060627220204, 0.00281654504699195, 0.00287737210795712, 0.00293599419726609, 0.0029921819844895, 0.00305632684624552, 0.0031386517471237, 0.00321410084754072, 0.0032050879033982, 0.00310485077532415, 0.00310584707723828, 0.00295977761248177, 0.00299731943080394, 0.0027508207048692, 0.00252097778849257, 0.00257313529619527, 0.00243357334836817, 0.00243719986131172, 0.00233951536078518, 0.00231679359709722, 0.00236577698866709, 0.00242136090216649, 0.00246132592210626, 0.00249492293935147, 0.00253487375580551, 0.00258596952158154, 0.00264516366968653, 0.00270522637967437, 0.00275824594159329, 0.00279793789505941, 0.00282075293252483, 0.00282606733814823, 0.00281577618084735, 0.00279356859051443, 0.00276410235855446, 0.00273222964709945, 0.00270236550884318, 0.00267804154260662, 0.00266165039278816, 0.00265436228947438, 0.00265618042106902, 0.00266609565094821, 0.0026823015322808, 0.00270243657426047
flux1:, 0.68420429208473, 0.00268658045177045, 0.00271937279543154, 0.0027535002637732, 0.00278448934379157, 0.00280789540200426, 0.00281989634657935, 0.00281789588301712, 0.00280101856599336, 0.00277037740879232, 0.00272903378563353, 0.002681641695589, 0.00263385018005734, 0.00259159430817958, 0.00256040549801591, 0.00254480687561625, 0.00254775944281729, 0.00257006770557668, 0.00260974895758357, 0.00266170568645669, 0.00271855637324998, 0.00277374399990089, 0.00282694081403459, 0.00288754038457019, 0.00296481782766315, 0.00303552514416187, 0.00302747679139628, 0.00293343349720129, 0.00293345131681372, 0.00279710252515096, 0.00283279327378058, 0.00260139439518925, 0.00238591599503043, 0.00243698862134519, 0.00230825235787519, 0.00231389573681728, 0.00222440892144795, 0.00220585505621709, 0.0022546309444325, 0.00230941124246407, 0.00234908423788762, 0.00238206037505395, 0.00242017866615184, 0.00246802563610533, 0.00252292997871108, 0.00257829775118782, 0.0026268486340637, 0.00266277590287654, 0.00268280220733779, 0.0026863793071751, 0.00267532180992382, 0.00265313404303608, 0.00262423566139543, 0.00259323190112714, 0.00256431752405135, 0.00254085560435938, 0.00252513637373029, 0.00251829743302914, 0.00252037309411899, 0.0025304353760705, 0.00254679049970768, 0.00256720105848109
flux1:, 0.684466740988483, 0.00254262268354222, 0.00257480248936263, 0.00260765996902414, 0.00263701227659192, 0.00265876650859592, 0.00266945738109665, 0.00266679061415029, 0.0026500850798339, 0.00262050478155227, 0.00258100721587299, 0.00253600141184971, 0.00249078491517493, 0.00245088212651857, 0.00242140738074379, 0.00240651574424211, 0.00240891016766202, 0.00242931674062724, 0.0024659224170105, 0.00251407455672367, 0.00256701939285756, 0.00261871527253973, 0.00266877237375195, 0.00272569904992231, 0.00279793928321071, 0.00286398603416241, 0.00285676999555794, 0.00276866731567998, 0.00276786946507958, 0.00264076341256594, 0.00267479217211769, 0.00245787844478532, 0.00225613014552822, 0.00230606734044295, 0.00218746390245682, 0.0021948425817632, 0.00211295921447189, 0.0020980683186856, 0.00214631333305976, 0.00219998926464765, 0.00223904994277197, 0.00227113243004766, 0.00230726280048797, 0.00235184790502271, 0.00240257628116503, 0.00245345522233074, 0.00249779957174661, 0.00253025128241955, 0.00254778459419914, 0.00254991281726283, 0.00253835947515857, 0.002516434374088, 0.00248830908441684, 0.00245833170960323, 0.00243046689903669, 0.00240790067856182, 0.00239281457915087, 0.00238631039603164, 0.00238845429859432, 0.00239840478815015, 0.00241459111955399, 0.00243491540989292
flux1:, 0.684729189892236, 0.00240432408100454, 0.00243533269092455, 0.0024664445226787, 0.00249380294653106, 0.0025136870933396, 0.00252299294662313, 0.00251971822905011, 0.00250335457372208, 0.00247508780675375, 0.0024377391822685, 0.00239544165141263, 0.00235311549579577, 0.00231585720189118, 0.00228835682982119, 0.00227440322402284, 0.00227644788016858, 0.0022951425436298, 0.0023288371966233, 0.00237330247581881, 0.00242238261979594, 0.00247053712176422, 0.00251735051646906, 0.00257054714461378, 0.00263783594568672, 0.00269937052389825, 0.00269292213457705, 0.00261057709280779, 0.00260918411693404, 0.00249089076510346, 0.00252347499628974, 0.0023204372945597, 0.00213178498178847, 0.00218053834452464, 0.00207137791452328, 0.00208021105921689, 0.00200534050578617, 0.00199361325678169, 0.0020410120819062, 0.00209329701288173, 0.00213144487498022, 0.00216238211711843, 0.00219638680741017, 0.00223770812060368, 0.00228437866904262, 0.0023309737730561, 0.00237136918252769, 0.00240062807324435, 0.00241595684504247, 0.00241691690050843, 0.00240513045990628, 0.00238370376790992, 0.00235655142842276, 0.00232775552697699, 0.00230104206698307, 0.0022794124400846, 0.0022649335391804, 0.00225866783496787, 0.0022607130717157, 0.00227031797127614, 0.00228604317210848, 0.00230594346867235
flux1:, 0.68499163879599, 0.00227142864481842, 0.00230081916291118, 0.00232982990077561, 0.00235495532107893, 0.00237285686653615, 0.00238078778868226, 0.00237702160778745, 0.00236119765406179, 0.00233449371354595, 0.00229956439674168, 0.0022602396838054, 0.00222104266365855, 0.00218663134996903, 0.00216127106927571, 0.00214839242830958, 0.00215020737854907, 0.00216730214605093, 0.00219818798561257, 0.00223904284437674, 0.00228428530638761, 0.002328866113236, 0.00237237880475142, 0.00242185308898738, 0.0024843401597893, 0.00254156355540665, 0.00253586849198547, 0.00245914570548868, 0.00245741136728122, 0.00234753409997181, 0.00237890003735353, 0.00218913103926926, 0.00201294210664637, 0.00206046271497972, 0.00196006682994607, 0.00197007970371911, 0.00190164696456597, 0.00189260254173388, 0.00193885896012573, 0.00198949103347163, 0.00202645616731324, 0.00205602797312398, 0.00208779575633635, 0.00212586953458048, 0.00216860945502754, 0.00221112671993077, 0.00224782549794352, 0.00227416443368353, 0.00228756402598451, 0.00228762145911264, 0.00227584861158786, 0.00225514054059314, 0.0022291476807053, 0.00220167900739667, 0.00217621498222476, 0.00215556596790996, 0.00214167880096418, 0.00213557284408295, 0.00213737609158852, 0.00214642950112159, 0.00216143119302157, 0.0021805991978709
flux1:, 0.685254087699743, 0.002143748395269, 0.0021711825762627, 0.00219784752292237, 0.00222060371880653, 0.00223649641663276, 0.00224312532453122, 0.00223901924533568, 0.00222393857232823, 0.00219902430788231, 0.00216673751605757, 0.00213058365518556, 0.0020946751623212, 0.00206322779530847, 0.00204008798114729, 0.00202834131822134, 0.00202997617295134, 0.00204552528538748, 0.00207366252033507, 0.00211096077044187, 0.00215239313805312, 0.00219339377592344, 0.0022335964794569, 0.00227941398228618, 0.00233730069328434, 0.00239045206249977, 0.00238552947794273, 0.00231431976090807, 0.0023125087889686, 0.00221067125952336, 0.00224103712337788, 0.00206392887672264, 0.00189957404696414, 0.00194581154121256, 0.00185352093000699, 0.00186445056941647, 0.00180190654312656, 0.00179509387991865, 0.0018399404149924, 0.00188869140625839, 0.00192424300323681, 0.00195226836819055, 0.00198172114124595, 0.00201658692528475, 0.00205553581814501, 0.00209418352454917, 0.00212743169941274, 0.00215111042478393, 0.00216283792579624, 0.0021622365648616, 0.00215070069033525, 0.00213090860374356, 0.00210624157815439, 0.00208023057661925, 0.00205610554395744, 0.00203648081474604, 0.00202317841626971, 0.00201717064165293, 0.00201861337685239, 0.00202694001987919, 0.00204098983149335, 0.00205915176711602
flux1:, 0.685516536603496, 0.00202115338268997, 0.00204639339714113, 0.00207056514339107, 0.00209090113708278, 0.00210482455850477, 0.00211026558617847, 0.00210598520974192, 0.00209183835677662, 0.00206890310774723, 0.00203942475252299, 0.00200656878517347, 0.0019740302853591, 0.00194558552637814, 0.00192467347474499, 0.00191405213678371, 0.00191550499138231, 0.00192952505816407, 0.00195495160921986, 0.00198874187204564, 0.00202640539969951, 0.00206385193120311, 0.00210078209307582, 0.00214305818341796, 0.00219658529722631, 0.00224592836065736, 0.00224181532120677, 0.00217601664765892, 0.00217438553564499, 0.00208022049652924, 0.00210978298627461, 0.00194472570357927, 0.00179158114317893, 0.00183648406524872, 0.00175166536681358, 0.00176326580561089, 0.00170609503220745, 0.00170110166397738, 0.00174430708052605, 0.00179098872937696, 0.0018249406800916, 0.00185128258141947, 0.00187837920594906, 0.00191010261494747, 0.00194541410116728, 0.00198040305480073, 0.00201043905343275, 0.00203170127490608, 0.00204199118475904, 0.00204094783381976, 0.0020298432180988, 0.00201113588280326, 0.00198793557863388, 0.00196349284787907, 0.00194078427098301, 0.0019222246956046, 0.00190950736340714, 0.00190355343883808, 0.00190454333986882, 0.0019120012581004, 0.00192490868375742, 0.00194183009926607
flux1:, 0.685778985507249, 0.00190355701606966, 0.00192645383428464, 0.00194806678918786, 0.00196599871862043, 0.00197803887736847, 0.00198242825241629, 0.00197813581135741, 0.00196508592117917, 0.00194427130278076, 0.00191770469648965, 0.0018882026851154, 0.00185904298978481, 0.00183357124173402, 0.00181483513931413, 0.00180528559560018, 0.00180652140295828, 0.00181901006038278, 0.00184175911559531, 0.00187209970107573, 0.00190605972984481, 0.00194001500362498, 0.00197375401951904, 0.00201264507344071, 0.0020620809026926, 0.00210789164040307, 0.00210462957952515, 0.0020441312580017, 0.0020429126323997, 0.00195605325318268, 0.0019849775678156, 0.00183135958858881, 0.00168880913557595, 0.00173232604674558, 0.00165437703971845, 0.00166642356360381, 0.0016141491301797, 0.00161060723545864, 0.00165198152194988, 0.00169644904991916, 0.001728662417018, 0.001753229504017, 0.00177796684511819, 0.00180664004879476, 0.00183848167449637, 0.00187002443794978, 0.00189707750238081, 0.00191614841921324, 0.00192520937476543, 0.00192390996795786, 0.00191339771994966, 0.00189591133280848, 0.00187428959527379, 0.00185150291924765, 0.00183027393122277, 0.00181281616279742, 0.00180069094633732, 0.00179476423289996, 0.00179523666547347, 0.00180171974084685, 0.00181333564068629, 0.00182882575591688
flux1:, 0.686041434411003, 0.00179089952428807, 0.00181137971060871, 0.0018304344666166, 0.00184602875706451, 0.0018563013974178, 0.0018597821191161, 0.00185562369088165, 0.00184379720252459, 0.00182519196349419, 0.00180157721592089, 0.00177541820168246, 0.00174958164105592, 0.00172699675638189, 0.00171033999590205, 0.0017017777090545, 0.00170274463865339, 0.00171369635092035, 0.00173381052317072, 0.00176078070667833, 0.00179113365399075, 0.00182169872693568, 0.00185236737832675, 0.00188806152237086, 0.00193369083870899, 0.0019762467727642, 0.00197387047358145, 0.00191854108498102, 0.00191793190755245, 0.00183800588424507, 0.00186641931182986, 0.00172362820024351, 0.0015910656554198, 0.00163314663826521, 0.00156149989928414, 0.00157379206726589, 0.00152597777623319, 0.0015235673721451, 0.00156296418501702, 0.00160511711093653, 0.00163549968802306, 0.00165824513042934, 0.00168065658346723, 0.00170639674230267, 0.00173494842981594, 0.00176325776004079, 0.00178754627394119, 0.00180463069712415, 0.00181264335276104, 0.00181124065951841, 0.00180144637871135, 0.00178528236298374, 0.00176532006901759, 0.00174425287166839, 0.00172455117548177, 0.00170822704207246, 0.0016967076759123, 0.00169079977468318, 0.00169071903216116, 0.00169615898748708, 0.00170637837657022, 0.00172029362906438
flux1:, 0.686303883314756, 0.00168313214934025, 0.00170118462912321, 0.00171773360835536, 0.00173109267492632, 0.00173973016834195, 0.0017424411050416, 0.00173853871889626, 0.00172802105159476, 0.00171166063081795, 0.00169097808048949, 0.00166809108802674, 0.00164546750450201, 0.00162563896154176, 0.00161093357837075, 0.0016032567776488, 0.00160389948214509, 0.00161331754057634, 0.00163085883869255, 0.00165456593392891, 0.00168144249046109, 0.00170875514932774, 0.00173650745288851, 0.00176921516094512, 0.00181132908696828, 0.00185090031865067, 0.00184942972366973, 0.00179910905374151, 0.00179926270272207, 0.00172588922604512, 0.00175387815581529, 0.00162130289305933, 0.00149813440933314, 0.00153873266653312, 0.00147285781008487, 0.00148522120120231, 0.00144147142975626, 0.00143992098944648, 0.00147723782398154, 0.00151701849561855, 0.00154552197219231, 0.00156644001202912, 0.00158659205142269, 0.0016095382236352, 0.00163498970352934, 0.00166027653880628, 0.00168200650471193, 0.00169728770669662, 0.00170440383015697, 0.00170301669894259, 0.00169402981348702, 0.00167925423577577, 0.00166100079314102, 0.00164169172539258, 0.00162354927404022, 0.00160838556812764, 0.00159749241411828, 0.00159161334223505, 0.00159097317141281, 0.00159534057896229, 0.00160410424285977, 0.0016163505989579
flux1:, 0.686566332218509, 0.00158020406162842, 0.00159586799631968, 0.00161000327330957, 0.00162125434769391, 0.00162839645941657, 0.00163046579589856, 0.00162691406022017, 0.00161774965416869, 0.00160361959369462, 0.00158579628063163, 0.00156605928967184, 0.00154649475320497, 0.00152925925556222, 0.00151635755700557, 0.00150945814696941, 0.00150972734940413, 0.00151763165859418, 0.00153268702424949, 0.00155326916670271, 0.00157683379167911, 0.00160106444381225, 0.0016260802982883, 0.00165602519472122, 0.00169491227278171, 0.00173175436311851, 0.00173118929882213, 0.00168568418905983, 0.00168670626962745, 0.00161949567692428, 0.00164710571703898, 0.00152413989157472, 0.00140978651504104, 0.00144885988247016, 0.00138826467735473, 0.00140055147707887, 0.00136050935015425, 0.00135959431901644, 0.00139477084748415, 0.00143216128162244, 0.0014587767085911, 0.00147789761489542, 0.00149588502065582, 0.0015161941276602, 0.00153874185630726, 0.00156121324204628, 0.00158057716460094, 0.00159421658134518, 0.00160055936959994, 0.00159927342230193, 0.00159114803640718, 0.00157779242005868, 0.0015612664091131, 0.00154372972887343, 0.0015271627967701, 0.0015131810351837, 0.00150294057845334, 0.00149711810563304, 0.00149594104491221, 0.00149924487194677, 0.00150653934581485, 0.00151707292805719
flux1:, 0.686828781122262, 0.00148205314877447, 0.00149540753968727, 0.00150725115343536, 0.00151653821545624, 0.00152232639652711, 0.00152386879679092, 0.00152073517786224, 0.00151293085643628, 0.00150097294222186, 0.00148589097571181, 0.00146914077099844, 0.00145244805814565, 0.00143761979043262, 0.00142636364358092, 0.00142013495906186, 0.00141999330076669, 0.00142642408592827, 0.00143910678673247, 0.00145673184524213, 0.00147717908056178, 0.00149852459195297, 0.00152100176592457, 0.00154841202417864, 0.00158435064407909, 0.00161869937441646, 0.001619017078558, 0.00157810085114978, 0.00158004841966115, 0.00151860413567454, 0.00154584287395363, 0.00143188868105189, 0.00132578905541892, 0.00136330133008862, 0.00130753202261273, 0.00131962064102692, 0.00128296518684096, 0.00128250496758039, 0.0013155200445546, 0.00135053770164765, 0.00137528998297213, 0.00139267413041325, 0.00140861454892487, 0.00142645697152814, 0.00144630100761674, 0.00146615831377327, 0.00148333470237243, 0.00149547255976422, 0.00150113812426104, 0.00150000775908998, 0.00149276480757367, 0.00148082810273196, 0.00146601879437961, 0.00145024524967946, 0.00143525458321442, 0.00142247040680842, 0.00141291396270662, 0.00140719176068791, 0.00140552694386059, 0.00140781229059518, 0.0014136678574465, 0.00142249354086631
flux1:, 0.687091230026016, 0.00138860095112546, 0.00139975610193113, 0.00140945266865445, 0.0014169309823133, 0.00142150540934706, 0.0014226218961586, 0.00141994949969629, 0.00141347993331656, 0.00140359985528185, 0.00139110556220433, 0.00137714751956602, 0.00136311565320983, 0.0013504947751967, 0.00134072243659197, 0.00133506401260064, 0.00133448857423905, 0.0013395066117838, 0.00134995422803051, 0.00136481566658677, 0.00138236411843482, 0.00140104039157128, 0.00142118648360959, 0.00144628721394311, 0.00147953956894891, 0.00151160757116364, 0.00151276273302433, 0.00147617763832483, 0.00147906138658423, 0.00142298359209471, 0.00144982542592308, 0.00134429818522784, 0.00124591135010204, 0.00128183338742219, 0.00123047450331004, 0.00124226842728104, 0.00120871130390213, 0.00120856526584524, 0.00123943306024187, 0.0012721260971646, 0.00129506814243096, 0.00131079984503407, 0.00132482824296817, 0.00134038351227951, 0.00135772471463978, 0.00137516239420706, 0.00139031600878201, 0.00140107287050206, 0.00140613278102833, 0.00140518430031922, 0.0013988147931679, 0.00138826628449075, 0.00137513583130899, 0.00136109386441298, 0.00134766474774574, 0.00133608681098664, 0.00132724830486726, 0.00132168278242504, 0.00131960208920263, 0.00132094600238414, 0.001325432584307, 0.00133260041120983
flux1:, 0.687353678929769, 0.00129975127109465, 0.00130884186307789, 0.00131655296194626, 0.00132238543438984, 0.00132588381022542, 0.00132666323265291, 0.00132447489023781, 0.00131928897314269, 0.00131136440559146, 0.00130127732976072, 0.00128989445024681, 0.00127829690810712, 0.00126767621874974, 0.00125922695477226, 0.0012540468415591, 0.00125302909356437, 0.00125671338604139, 0.00126508341677332, 0.00127739417199045, 0.00129227918219644, 0.0013085133468005, 0.00132653834243276, 0.00134954531594919, 0.00138035301986869, 0.00141032820662918, 0.00141225508628279, 0.00137971708796376, 0.00138350592628823, 0.00133239630291913, 0.00135878869818944, 0.00126112151512262, 0.00116992964021539, 0.00120424020187324, 0.00115691398244104, 0.00116834003060991, 0.00113762224655827, 0.00113768521990861, 0.00116645082885976, 0.00119689321826554, 0.00121810022087205, 0.00123228178949206, 0.00124454520137806, 0.00125799808854177, 0.00127303584086318, 0.00128824083645018, 0.00130152368154476, 0.00131100282450606, 0.00131550753748197, 0.00131474318096875, 0.00130921231586765, 0.00129999528118868, 0.00128848145461748, 0.00127611866796565, 0.00126422090907223, 0.00125384931889518, 0.00124576224156354, 0.00124041820093589, 0.00123801091140474, 0.00123851643636091, 0.00124173752605478, 0.00124733704576779
flux1:, 0.687616127833522, 0.00121539148977948, 0.0012225708149976, 0.00122847047908417, 0.00123282499825519, 0.00123538214234998, 0.00123590319140139, 0.00123420580681994, 0.00123023296436654, 0.00122412121724018, 0.001216242321704, 0.00120720312604434, 0.00119780462890114, 0.00118897461886796, 0.0011816916210756, 0.00117690698835446, 0.00117545109792413, 0.00117789504652943, 0.00118435925635507, 0.00119434474974583, 0.00120681077781751, 0.00122083380482731, 0.00123694374992801, 0.00125805870390966, 0.00128664012902099, 0.00131468577680254, 0.00131730186922195, 0.0012885070263577, 0.00129313443276032, 0.00124660132665766, 0.00127247185157816, 0.00118212001192251, 0.00109763084495352, 0.00113031718714927, 0.00108668268503343, 0.00109768878684102, 0.00106957764205333, 0.00106977522196946, 0.00109650999596569, 0.00112479672552073, 0.00114436083328828, 0.00115710713637675, 0.00116775993013597, 0.00117929706912683, 0.00119222757372158, 0.0012053793309204, 0.00121693228028843, 0.00122522271173779, 0.00122920564729397, 0.00122860827787953, 0.00122386019208464, 0.00121589614840658, 0.00120591555305387, 0.0011951604763515, 0.00118474845940971, 0.00117557300449904, 0.00116826686292729, 0.00116321235716625, 0.00116057872908593, 0.00116036763429483, 0.00116245268670496, 0.00116660559210926
flux1:, 0.687878576737275, 0.00113539543258741, 0.00114083029644277, 0.00114510098988433, 0.00114814802476407, 0.00114989548000389, 0.00115022846561446, 0.00114901686823354, 0.001146172626979, 0.00114171733952793, 0.00113583607507153, 0.00112890125499008, 0.00112146328538096, 0.00111421597740093, 0.00110794819050347, 0.00110348501206608, 0.00110160542394059, 0.00110291249686351, 0.00110765103365257, 0.00111554231208823, 0.00112583588843705, 0.00113787625205841, 0.00115226837952697, 0.00117167600206649, 0.00119822529048043, 0.00122448153720107, 0.00122769219896957, 0.00120232392027113, 0.00120769539360682, 0.00116535881496118, 0.00119062233466286, 0.00110706704697224, 0.00102881583558648, 0.00105987402847096, 0.00101962578606589, 0.00103017836969393, 0.00100446466626948, 0.00100474851469445, 0.00102954521548608, 0.00105578763216527, 0.00107381309992211, 0.00108524673476, 0.00109444646417255, 0.00110425349884991, 0.00111526854681573, 0.00112653947046161, 0.00113649430219618, 0.0011436741563181, 0.00114715613790207, 0.00114669429740194, 0.00114265721734535, 0.00113585059323063, 0.00112730231119141, 0.00111806655599592, 0.00110907958391331, 0.00110107810642705, 0.00109457483189835, 0.00108987577227548, 0.00108712015068192, 0.00108632496431632, 0.00108742088316887, 0.00109027253584987
flux1:, 0.688141025641029, 0.00105962671421164, 0.0010634926290384, 0.00106632128017586, 0.00106823128351292, 0.00106929647293907, 0.00106950441438669, 0.00106876431826941, 0.0010669548167501, 0.00106399148665229, 0.00105989166853842, 0.0010548196094556, 0.00104910495337366, 0.00104323698608593, 0.00103784043742306, 0.00103363294324115, 0.00103135198798177, 0.0010316316761333, 0.00103482775168835, 0.00104085548829178, 0.00104921932606822, 0.00105949807544203, 0.00107235749812931, 0.00109022402203222, 0.00111491159713722, 0.00113949802736463, 0.00114320149133157, 0.00112093801152222, 0.00112693898294651, 0.0010884349936631, 0.00111300050045922, 0.00103575168797272, 9.63302373698403e-4, 9.92737346136252e-4, 9.55603535010398e-4, 9.65684599404909e-4, 9.42180051713991e-4, 9.42523278793948e-4, 9.65491127763409e-4, 9.89812403645219e-4, 0.00100641119575461, 0.00101665825329981, 0.00102456205898763, 0.00103282121427843, 0.00104210725767476, 0.00105166337349238, 0.001060144934275, 0.00106628494093204, 0.00106927868154775, 0.00106891171424315, 0.0010655032446003, 0.00105974630010589, 0.00105251589987482, 0.00104469677471445, 0.00103705992460891, 0.00103019720389338, 0.00102450801894499, 0.00102022314241886, 0.00101744729161737, 0.00101620338778011, 0.0010164658565675, 0.00101817642348559
flux1:, 0.688403474544782, 9.87941784239602e-4, 9.90418270661004e-4, 9.91992188071164e-4, 9.92932645108788e-4, 9.93437443912736e-4, 9.93576366983419e-4, 9.93286366880577e-4, 9.92411791031204e-4, 9.90772194017748e-4, 9.88236829369679e-4, 9.84788241616998e-4, 9.80564879246905e-4, 9.75880231830467e-4, 9.71219308143682e-4, 9.67209678639053e-4, 9.64555698739936e-4, 9.63920252249529e-4, 9.65755857489228e-4, 9.70145614716102e-4, 9.76814146710696e-4, 9.85541465645727e-4, 9.97039328203469e-4, 0.00101351250574275, 0.00103648678975922, 0.00105950571313259, 0.00106359797687261, 0.0010441195208366, 0.0010506231402138, 0.00101560735039538, 0.00103938402985296, 9.67982007084621e-4, 9.00927575014591e-4, 9.2875288958813e-4, 8.94492811789925e-4, 9.04096777249145e-4, 8.82631505223361e-4, 8.83024154867037e-4, 9.0428381917718e-4, 9.26814497230388e-4, 9.42102257831494e-4, 9.51288603486761e-4, 9.5805007584493e-4, 9.64938022504834e-4, 9.7267535498936e-4, 9.80676925194224e-4, 9.8780513258696e-4, 9.9297184660449e-4, 9.95486165615928e-4, 9.95169105474689e-4, 9.92301387274881e-4, 9.87479173334627e-4, 9.81442969317989e-4, 9.74926563772767e-4, 9.68552204801067e-4, 9.62779648731954e-4, 9.57902826834138e-4, 9.54079577268849e-4, 9.51376882970773e-4, 9.49815329493334e-4, 9.4940073040581e-4, 9.50136673022573e-4
flux1:, 0.688665923448535, 9.20192279189268e-4, 9.21458303650116e-4, 9.21961051975963e-4, 9.22093292095623e-4, 9.22152161277986e-4, 9.22270769027437e-4, 9.22403556077305e-4, 9.22360698957956e-4, 9.21876419097577e-4, 9.20691727202237e-4, 9.18633645460248e-4, 9.15678256345023e-4, 9.11990870256989e-4, 9.07939777971502e-4, 9.04078293735268e-4, 9.01084481281821e-4, 8.9964660124949e-4, 9.00299396981491e-4, 9.03268226128366e-4, 9.08464532235652e-4, 9.15837619782122e-4, 9.26130427481633e-4, 9.41340538558238e-4, 9.6273049269402e-4, 9.84270493605594e-4, 9.8864967161074e-4, 9.71644908601857e-4, 9.78519224727061e-4, 9.46669288769544e-4, 9.69571565801347e-4, 9.03587588702241e-4, 8.41549570325746e-4, 8.677869520647e-4, 8.36187885085183e-4, 8.45318355859697e-4, 8.25738369200945e-4, 8.26183026788594e-4, 8.45861625717105e-4, 8.66735247638007e-4, 8.80827573005471e-4, 8.89075565220076e-4, 8.94841989217451e-4, 9.00527895697111e-4, 9.06889785694002e-4, 9.1349166971615e-4, 9.19383103358146e-4, 9.23641621742709e-4, 9.25685109667017e-4, 9.25373049425539e-4, 9.22957519350549e-4, 9.18952642626505e-4, 9.13982031636798e-4, 9.0864668452419e-4, 9.03436685683968e-4, 8.98692983341912e-4, 8.94612782249273e-4, 8.91284503277934e-4, 8.88735541243436e-4, 8.86977280762847e-4, 8.86035823459778e-4, 8.85962385244215e-4
flux1:, 0.688928372352288, 8.56226654432411e-4, 8.56456398209566e-4, 8.56063891669201e-4, 8.55539964290106e-4, 8.5525797006416e-4, 8.55397015700805e-4, 8.55920132445257e-4, 8.56604380286875e-4, 8.57109728513321e-4, 8.57068598699583e-4, 8.56177949735812e-4, 8.54279175469498e-4, 8.51415551690423e-4, 8.47859976307825e-4, 8.44105587729003e-4, 8.40809461928086e-4, 8.38680847743532e-4, 8.38322096974345e-4, 8.40076286633941e-4, 8.44010152488171e-4, 8.50212092798778e-4, 8.59441836313113e-4, 8.73503324445175e-4, 8.93421390004555e-4, 9.13560749604825e-4, 9.18130611579817e-4, 9.03302140707141e-4, 9.10416324873042e-4, 8.81433471937251e-4, 9.03384924185359e-4, 8.42420746265263e-4, 7.85047988167102e-4, 8.09726652784301e-4, 7.80600134248072e-4, 7.89266748310444e-4, 7.71431401246723e-4, 7.71938973638496e-4, 7.90165247513388e-4, 8.09514145660872e-4, 8.22523155620067e-4, 8.29948767252952e-4, 8.3485871312528e-4, 8.39502438244615e-4, 8.44654135091169e-4, 8.50005770587011e-4, 8.54774685968234e-4, 8.58190656497294e-4, 8.59774570604812e-4, 8.59426280386159e-4, 8.57377789021336e-4, 8.54074740676478e-4, 8.50040393247613e-4, 8.45760366946665e-4, 8.41608886504804e-4, 8.37821603338938e-4, 8.34508453013005e-4, 8.31693073062199e-4, 8.29362816053699e-4, 8.27514530366906e-4, 8.26185003792627e-4, 8.2546015684016e-4
flux1:, 0.689190821256042, 7.95891333719092e-4, 7.95250570300965e-4, 7.94127717697379e-4, 7.93087699935177e-4, 7.92558796101113e-4, 7.92750523857146e-4, 7.9362699633088e-4, 7.94934037027329e-4, 7.96268599578517e-4, 7.97173660045414e-4, 7.97240490254101e-4, 7.96201955467695e-4, 7.94003638371038e-4, 7.9084243748388e-4, 7.87163533206404e-4, 7.83606801157296e-4, 7.80897271508722e-4, 7.79690504453295e-4, 7.80424135529497e-4, 7.83290867382357e-4, 7.88490096343557e-4, 7.96784779723744e-4, 8.09798121372479e-4, 8.28343162844751e-4, 8.47152828285449e-4, 8.51825387982246e-4, 8.38894122192787e-4, 8.46123527996805e-4, 8.19733260085491e-4, 8.40669409780791e-4, 7.84356082617864e-4, 7.31322984565357e-4, 7.54478831584742e-4, 7.27656594902753e-4, 7.35872161969392e-4, 7.19651646770934e-4, 7.20237414611248e-4, 7.37137257300304e-4, 7.55088676540238e-4, 7.67119960229996e-4, 7.73830328792677e-4, 7.78011610759217e-4, 7.81762062673374e-4, 7.85859686524705e-4, 7.90104668539494e-4, 7.93863372258471e-4, 7.96504196751143e-4, 7.9764445962728e-4, 7.97225096812802e-4, 7.95465195684419e-4, 7.92754023736917e-4, 7.89529689192581e-4, 7.8617880624271e-4, 7.82975439170699e-4, 7.8006337392267e-4, 7.77475198558662e-4, 7.75175357617922e-4, 7.73112043158366e-4, 7.71263794654113e-4, 7.69670103430331e-4, 7.68440179040679e-4
flux1:, 0.689453270159795, 7.39031728685688e-4, 7.37675069654518e-4, 7.35973270307262e-4, 7.34543324522159e-4, 7.33849214009446e-4, 7.34117163984839e-4, 7.35306271029583e-4, 7.37133734954066e-4, 7.39144696475343e-4, 7.40811058826666e-4, 7.41641394834733e-4, 7.41284365290523e-4, 7.39610106705321e-4, 7.36756764998909e-4, 7.33131826254639e-4, 7.29360291203942e-4, 7.26177128004481e-4, 7.24277174183382e-4, 7.2417110382032e-4, 7.26150724113435e-4, 7.30500739808139e-4, 7.3797498647e-4, 7.50028472996151e-4, 7.67288403705809e-4, 7.84834293172005e-4, 7.89531444631955e-4, 7.78239863359443e-4, 7.85469854290807e-4, 7.61421990479909e-4, 7.81292077401905e-4, 7.29288284870695e-4, 6.80292758133452e-4, 7.01967504880836e-4, 6.77297361586275e-4, 6.85075486276315e-4, 6.7034850728974e-4, 6.71028593833393e-4, 6.86721182371603e-4, 7.03393954196965e-4, 7.14544029045736e-4, 7.20635515174116e-4, 7.24203588897383e-4, 7.27197335270629e-4, 7.30386740750062e-4, 7.33662073726998e-4, 7.36520705024521e-4, 7.38455946799141e-4, 7.39174220514163e-4, 7.38657063096035e-4, 7.37116345756382e-4, 7.34895503495287e-4, 7.32361208496567e-4, 7.2981618630342e-4, 7.27449178612868e-4, 7.25325185275064e-4, 7.23409578186531e-4, 7.21613948125408e-4, 7.19849404938922e-4, 7.18073908456413e-4, 7.16323309967467e-4, 7.14720298039368e-4
flux1:, 0.689715719063548, 6.85493444875716e-4, 6.83562613341119e-4, 6.81418281142702e-4, 6.79709645264889e-4, 6.78919396831281e-4, 6.79278731118428e-4, 6.80737037935788e-4, 6.82986155114645e-4, 6.85530423586492e-4, 6.87788060609502e-4, 6.89206283842038e-4, 6.89371769113849e-4, 6.8809912124353e-4, 6.85482679013747e-4, 6.81900514694352e-4, 6.77963721851134e-4, 6.74410924746963e-4, 6.71962997636553e-4, 6.71183963953229e-4, 6.72440505956678e-4, 6.76079585441556e-4, 6.82835119514453e-4, 6.94006348191714e-4, 7.10060239252994e-4, 7.26404804840955e-4, 7.31059109216897e-4, 7.21173425193673e-4, 7.28302019443444e-4, 7.06370261264586e-4, 7.25138152061818e-4, 6.77128358813914e-4, 6.31889751730405e-4, 6.52130081642605e-4, 6.29472077366948e-4, 6.36825424102469e-4, 6.23477228554747e-4, 6.24265648536046e-4, 6.38860394107117e-4, 6.54362393317427e-4, 6.64716841556116e-4, 6.70273699930051e-4, 6.73330590890056e-4, 6.75690834617251e-4, 6.78106586800455e-4, 6.80541754323767e-4, 6.82607603995227e-4, 6.83908703527925e-4, 6.84232608616424e-4, 6.83599839073706e-4, 6.82219311072807e-4, 6.80397592821845e-4, 6.78442072879455e-4, 6.76585323379975e-4, 6.749445559663e-4, 6.73518485442103e-4, 6.722153644127e-4, 6.70900785269725e-4, 6.69451856081855e-4, 6.67805052277697e-4, 6.65987814968112e-4, 6.64128116294551e-4
flux1:, 0.689978167967302, 6.35123842214324e-4, 6.32746981671687e-4, 6.30281105837762e-4, 6.28390024284452e-4, 6.27560449040007e-4, 6.28018796762381e-4, 6.297014367992e-4, 6.3227867142011e-4, 6.35224731627117e-4, 6.37920371863976e-4, 6.39770945490782e-4, 6.40321047360082e-4, 6.39347164440151e-4, 6.36912396280548e-4, 6.33371744439127e-4, 6.29322161583282e-4, 6.25499417993764e-4, 6.22638064326068e-4, 6.21337742203885e-4, 6.22018511627752e-4, 6.25069348911334e-4, 6.31195292676232e-4, 6.41552296396788e-4, 6.56471905872614e-4, 6.71675005564194e-4, 6.76229800870525e-4, 6.67541134780886e-4, 6.74480602111053e-4, 6.54461756457657e-4, 6.72106160662912e-4, 6.27798795705216e-4, 5.86055983311433e-4, 6.04912765905799e-4, 5.841359063759e-4, 5.91075190287498e-4, 5.78996116639785e-4, 5.79902552390276e-4, 5.93497041469623e-4, 6.07923607890765e-4, 6.17556031428342e-4, 6.22649784704636e-4, 6.25283626006531e-4, 6.27119652492281e-4, 6.28884261910785e-4, 6.30600289922182e-4, 6.31976839970436e-4, 6.32716310787939e-4, 6.32678937587016e-4, 6.31921589769818e-4, 6.30653132816776e-4, 6.2915070054998e-4, 6.27672991878981e-4, 6.26394727947854e-4, 6.2537422522212e-4, 6.24555664298531e-4, 6.23800024417077e-4, 6.22934035285613e-4, 6.21804660246765e-4, 6.20327163797342e-4, 6.18517250620863e-4, 6.16501535804019e-4
flux1:, 0.690240616871055, 5.87773918179131e-4, 5.85065787027241e-4, 5.82384371040183e-4, 5.80392808529282e-4, 5.79569446645245e-4, 5.80128129609751e-4, 5.81990206039287e-4, 5.84808742912015e-4, 5.88038108713747e-4, 5.91036508991847e-4, 5.93184911434391e-4, 5.94003274804532e-4, 5.93244796218232e-4, 5.90951538743575e-4, 5.87459961161689e-4, 5.8335164144216e-4, 5.79352971375682e-4, 5.76200854867408e-4, 5.74514853710701e-4, 5.74749683790035e-4, 5.77319010512564e-4, 5.8289206754486e-4, 5.92494133454618e-4, 6.06344917723942e-4, 6.20464149714014e-4, 6.24873184013992e-4, 6.17197865948204e-4, 6.23875458778348e-4, 6.05588400062843e-4, 6.22102548423214e-4, 5.81228353264821e-4, 5.42738106465825e-4, 5.60265719858934e-4, 5.41245477604953e-4, 5.47779174116315e-4, 5.36863817033931e-4, 5.37892217075473e-4, 5.50571218448466e-4, 5.64004630734225e-4, 5.72976496104147e-4, 5.77666051873209e-4, 5.79951263916814e-4, 5.81358422879909e-4, 5.82581954873001e-4, 5.83690633079486e-4, 5.84476512577686e-4, 5.84726822225529e-4, 5.84365731715083e-4, 5.83482977066459e-4, 5.82289049844634e-4, 5.81037643534212e-4, 5.79947860957367e-4, 5.79147452434011e-4, 5.78647266699074e-4, 5.78347833982343e-4, 5.78072277111196e-4, 5.77615659199537e-4, 5.7679919950818e-4, 5.75518188452856e-4, 5.73774541906923e-4, 5.7168832430624e-4
flux1:, 0.690503065774808, 5.43300297848468e-4, 5.40363076877533e-4, 5.37558173806596e-4, 5.3553503901928e-4, 5.34753506542957e-4, 5.35408926663957e-4, 5.37406847516653e-4, 5.40387774162354e-4, 5.43795908430817e-4, 5.46980397078682e-4, 5.49313182789612e-4, 5.50304505929561e-4, 5.49696520758198e-4, 5.47518192755896e-4, 5.440903404607e-4, 5.39977165335198e-4, 5.3588934736012e-4, 5.32555980207287e-4, 5.30602912378034e-4, 5.30503563913378e-4, 5.32681918601118e-4, 5.37766598179486e-4, 5.46664909836573e-4, 5.5950666994239e-4, 5.72597380923517e-4, 5.76824160006311e-4, 5.70003285389064e-4, 5.7636129679536e-4, 5.59645698717862e-4, 5.75036606929188e-4, 5.37347179104388e-4, 5.01882837652649e-4, 5.18138593823401e-4, 5.00755284880834e-4, 5.06889957928921e-4, 4.97036957074545e-4, 4.98184974498746e-4, 5.100204750528e-4, 5.22530440788049e-4, 5.30891786691354e-4, 5.35224261923283e-4, 5.37222339421809e-4, 5.38282558435038e-4, 5.39062672010281e-4, 5.3966605251006e-4, 5.39954079950966e-4, 5.39786417216069e-4, 5.39142344553187e-4, 5.38140328106079e-4, 5.36993098268258e-4, 5.3593559353856e-4, 5.35155009089e-4, 5.34741635605011e-4, 5.34669072201453e-4, 5.34804147302775e-4, 5.34940979361486e-4, 5.34850030433285e-4, 5.34331499042878e-4, 5.33262682185739e-4, 5.31630739718549e-4, 5.29545302606278e-4
flux1:, 0.690765514678561, 5.01567000896885e-4, 4.98491381679344e-4, 4.95642391355077e-4, 4.93644955404003e-4, 4.92932372913251e-4, 4.93677330370537e-4, 4.95769897039795e-4, 4.98842950865511e-4, 5.02339570489874e-4, 5.05611827277785e-4, 5.08035833182086e-4, 5.09124511782759e-4, 5.08618734155221e-4, 5.06540223667283e-4, 5.03195675868481e-4, 4.99129390271934e-4, 4.9503037876986e-4, 4.91611008178004e-4, 4.89491838013809e-4, 4.89151757899702e-4, 4.91013609463599e-4, 4.95662675095265e-4, 5.03900947142887e-4, 5.15788304838683e-4, 5.27903491888769e-4, 5.31920494819128e-4, 5.25818861351261e-4, 5.31814183749368e-4, 5.16529017979329e-4, 5.30816421722348e-4, 4.96082902076033e-4, 4.6343329623765e-4, 4.78476941557545e-4, 4.62614930999971e-4, 4.68356004746963e-4, 4.59468365928397e-4, 4.60727566333432e-4, 4.71779688602348e-4, 4.83424691412021e-4, 4.91215565151446e-4, 4.95227700402952e-4, 4.96988501226066e-4, 4.97771256874767e-4, 4.98193656005341e-4, 4.98383882122463e-4, 4.98260312375191e-4, 4.9774340769257e-4, 4.96858865776636e-4, 4.95749304311888e-4, 4.94629426396364e-4, 4.9371894341651e-4, 4.93179542851782e-4, 4.93072275912088e-4, 4.93342529989845e-4, 4.93832413838782e-4, 4.94315231966943e-4, 4.94543624709351e-4, 4.94301620629527e-4, 4.9345104072377e-4, 4.91964217125012e-4, 4.8993762652483e-4
flux1:, 0.691027963582315, 4.62446640974017e-4, 4.59312877888197e-4, 4.56487796052642e-4, 4.54563024456607e-4, 4.53939291324525e-4, 4.54764052372393e-4, 4.56913179688403e-4, 4.60016998317352e-4, 4.63525762300798e-4, 4.66804894271175e-4, 4.69245713338764e-4, 4.70373799709127e-4, 4.69936186357123e-4, 4.67951368382967e-4, 4.64712319067835e-4, 4.60740625195201e-4, 4.5669820832929e-4, 4.53273090800073e-4, 4.51070983070874e-4, 4.50565623398501e-4, 4.52170025364867e-4, 4.56425318377679e-4, 4.64040575668319e-4, 4.75023464019982e-4, 4.86213751633814e-4, 4.9000161471381e-4, 4.84506161579839e-4, 4.90109482855261e-4, 4.76131274905198e-4, 4.89346291596701e-4, 4.57358094826458e-4, 4.2732661001882e-4, 4.41219855408025e-4, 4.26767438258075e-4, 4.32120194398706e-4, 4.2410597018382e-4, 4.25462660156112e-4, 4.35781229115471e-4, 4.46610475522704e-4, 4.53862875626119e-4, 4.5758285211132e-4, 4.59146224661862e-4, 4.59709837900339e-4, 4.59849052146919e-4, 4.59708501520007e-4, 4.59252531214301e-4, 4.58451643516834e-4, 4.57369583486567e-4, 4.56168311605712e-4, 4.55063553634781e-4, 4.54262326306348e-4, 4.53906046645459e-4, 4.54033543425265e-4, 4.54569894619952e-4, 4.55340497956245e-4, 4.56105308049883e-4, 4.56605516265142e-4, 4.56613796312687e-4, 4.55979363600019e-4, 4.54660367748526e-4, 4.5273842242026e-4
flux1:, 0.691290412486068, 4.25820797746332e-4, 4.22699486936768e-4, 4.19955885662039e-4, 4.18141495505641e-4, 4.17620266532835e-4, 4.18513290805431e-4, 4.20684325656522e-4, 4.23766226419523e-4, 4.2722389334914e-4, 4.3044495351051e-4, 4.32844880404832e-4, 4.33969611672008e-4, 4.33577707534532e-4, 4.31686887600346e-4, 4.28575962221276e-4, 4.24740926388708e-4, 4.20811846130571e-4, 4.17446099319827e-4, 4.15226926575072e-4, 4.14614750134986e-4, 4.16006616732889e-4, 4.19900328188664e-4, 4.26923922861993e-4, 4.37048223014735e-4, 4.47362025991835e-4, 4.50908741414292e-4, 4.45926606375713e-4, 4.51121337858501e-4, 4.3834218889306e-4, 4.50525745114176e-4, 4.2108922526618e-4, 3.93492890663996e-4, 4.06298921131727e-4, 3.93148652431222e-4, 3.98119232102301e-4, 3.9089234356171e-4, 3.92328816480506e-4, 4.01955297492684e-4, 4.12010953428432e-4, 4.18751003548649e-4, 4.22200436064069e-4, 4.23597990864308e-4, 4.23991079527283e-4, 4.2391144625809e-4, 4.23513116568151e-4, 4.22796640836903e-4, 4.217727645979e-4, 4.2053539620238e-4, 4.19260999352665e-4, 4.18164882544234e-4, 4.17443069562389e-4, 4.17220908417126e-4, 4.17520907602328e-4, 4.18254651003432e-4, 4.19237865869532e-4, 4.20223852585204e-4, 4.20948229901553e-4, 4.21176965545991e-4, 4.20749736547284e-4, 4.19611710985686e-4, 4.17828798128955e-4
flux1:, 0.691552861389821, 3.91579459769994e-4, 3.88531931102019e-4, 3.85917576260363e-4, 3.84242753246745e-4, 3.83832088721547e-4, 3.84780428848692e-4, 3.86942125861481e-4, 3.89957521767392e-4, 3.93312734718329e-4, 3.9642489131787e-4, 3.98740590588178e-4, 3.99831764467425e-4, 3.99472061569672e-4, 3.97679613465234e-4, 3.94718047956737e-4, 3.91055006830018e-4, 3.87284680483179e-4, 3.84028807994201e-4, 3.8184236888963e-4, 3.81166549706051e-4, 3.82378528730108e-4, 3.85934892387217e-4, 3.92393770995406e-4, 4.01702147198518e-4, 4.11186045668624e-4, 4.14486177140498e-4, 4.09942482798696e-4, 4.14723477076416e-4, 4.03048896622533e-4, 4.1424995994202e-4, 3.87186932801779e-4, 3.61855437707989e-4, 3.7363836066069e-4, 3.61687586292805e-4, 3.66283810616884e-4, 3.59764791442333e-4, 3.61260767394373e-4, 3.70230297617532e-4, 3.79549705457717e-4, 3.85799779622681e-4, 3.88995655952495e-4, 3.90252489405113e-4, 3.90515409583224e-4, 3.90272115705454e-4, 3.89680150359656e-4, 3.88767719133279e-4, 3.87577012853856e-4, 3.86224832323652e-4, 3.84897450310495e-4, 3.8380801204762e-4, 3.83142580439927e-4, 3.83013724195334e-4, 3.83432503215589e-4, 3.84302782290636e-4, 3.85436700637831e-4, 3.86586804072151e-4, 3.87488452564493e-4, 3.87905288385987e-4, 3.87670584680061e-4, 3.86718142440909e-4, 3.85098055809866e-4
flux1:, 0.691815310293574, 3.59619623765714e-4, 3.56697965069713e-4, 3.54251106911323e-4, 3.52736936766543e-4, 3.52439701182514e-4, 3.5342917404449e-4, 3.55553456050218e-4, 3.58465068757185e-4, 3.61676963287052e-4, 3.64641547710605e-4, 3.66841694615044e-4, 3.67879146714285e-4, 3.67544691497259e-4, 3.65857084428335e-4, 3.63063408141141e-4, 3.59600458154139e-4, 3.56023330000907e-4, 3.52914396069063e-4, 3.50796271682403e-4, 3.50086972956039e-4, 3.51141773997667e-4, 3.54379056057018e-4, 3.60297206331137e-4, 3.68830106845287e-4, 3.77529381872774e-4, 3.80583273240994e-4, 3.76418750468621e-4, 3.80790844305365e-4, 3.70137480623746e-4, 3.8041114771329e-4, 3.5555724832664e-4, 3.32331839152623e-4, 3.43156051910968e-4, 3.32307419212155e-4, 3.36539306065008e-4, 3.30655792820425e-4, 3.3218984528849e-4, 3.40533123382739e-4, 3.49150741710325e-4, 3.54931302570522e-4, 3.57887675104714e-4, 3.59023887562651e-4, 3.59190025309845e-4, 3.58830083193031e-4, 3.58100332071441e-4, 3.57049232889854e-4, 3.55742634217407e-4, 3.54313661211977e-4, 3.52953992948947e-4, 3.51872725287722e-4, 3.51246475632385e-4, 3.51177531488524e-4, 3.51669426463175e-4, 3.52623085135532e-4, 3.53852194638609e-4, 3.55113631142711e-4, 3.56147197953375e-4, 3.56718244327734e-4, 3.5665673434131e-4, 3.55887004689253e-4, 3.54443825413207e-4
flux1:, 0.692077759197328, 3.2984330470374e-4, 3.27090149856915e-4, 3.24839625650065e-4, 3.2349938188497e-4, 3.23313535271871e-4, 3.24328813299658e-4, 3.26390474717089e-4, 3.29167518053065e-4, 3.32204344830991e-4, 3.34992983631992e-4, 3.3705608471695e-4, 3.38027457121761e-4, 3.3771585785935e-4, 3.36140170326609e-4, 3.33529428350716e-4, 3.30287472734834e-4, 3.2692791374642e-4, 3.23991233020796e-4, 3.21965097228266e-4, 3.21242105256909e-4, 3.22155053820224e-4, 3.25087645086298e-4, 3.30487588459712e-4, 3.3828431095325e-4, 3.46243534640643e-4, 3.49056481378462e-4, 3.45225034206785e-4, 3.49201445681636e-4, 3.39494834816224e-4, 3.48900347937611e-4, 3.2610326657011e-4, 3.04835537231887e-4, 3.14765021247744e-4, 3.04926813831817e-4, 3.08806745517088e-4, 3.03493611207166e-4, 3.05044418826423e-4, 3.12789290112101e-4, 3.20738186096835e-4, 3.26069175199642e-4, 3.287984744625e-4, 3.29830382199118e-4, 3.29927209324984e-4, 3.2949028290489e-4, 3.28670816858207e-4, 3.27531214344398e-4, 3.26154191700808e-4, 3.24683387127247e-4, 3.23311886577863e-4, 3.22242852651348e-4, 3.2164359713227e-4, 3.21607949355036e-4, 3.22134970723602e-4, 3.23126474055182e-4, 3.24401898750149e-4, 3.25726709915607e-4, 3.2684920766113e-4, 3.27540069336018e-4, 3.27628915571983e-4, 3.27032698716905e-4, 3.25771835415983e-4
flux1:, 0.692340208101081, 3.02155321162095e-4, 2.99603601028096e-4, 2.97568942682031e-4, 2.96408410084167e-4, 2.9632735557191e-4, 2.97352129065881e-4, 2.99328627202859e-4, 3.0194610703985e-4, 3.04784018374146e-4, 3.07376997467257e-4, 3.09289525209755e-4, 3.10188429701182e-4, 3.09900320053558e-4, 3.08443239067839e-4, 3.0602669320356e-4, 3.03019930401544e-4, 2.99893519206973e-4, 2.97144647785649e-4, 2.95224776706763e-4, 2.94500211679207e-4, 2.95281759418276e-4, 2.97922147517695e-4, 3.02826313017968e-4, 3.09925994466812e-4, 3.17189547127427e-4, 3.19770911782257e-4, 3.16237221998955e-4, 3.19837839451361e-4, 3.11010310084686e-4, 3.19609093195845e-4, 2.98726788925966e-4, 2.79277431689731e-4, 2.88375007328904e-4, 2.79461233074101e-4, 2.83003803552325e-4, 2.7820291774963e-4, 2.79750242970998e-4, 2.86922902093661e-4, 2.94235729936623e-4, 2.9913744448358e-4, 3.01651362698867e-4, 3.02592370897229e-4, 3.02642240381651e-4, 3.02161291463724e-4, 3.01292829688675e-4, 3.00107914377738e-4, 2.98700309317058e-4, 2.97219134617191e-4, 2.95855364392212e-4, 2.94804461344442e-4, 2.94224322477384e-4, 2.94201580427037e-4, 2.94733095838983e-4, 2.95724500918229e-4, 2.97004283257225e-4, 2.98349926519518e-4, 2.99521606133808e-4, 3.00298486616857e-4, 3.00512605289775e-4, 3.00075687249776e-4, 2.98995129960529e-4
flux1:, 0.692602657004834, 2.76461248557106e-4, 2.74134115268865e-4, 2.72325852111647e-4, 2.71343848682906e-4, 2.71356970652374e-4, 2.72374291936353e-4, 2.7424572154369e-4, 2.76683939180847e-4, 2.79306020916394e-4, 2.81690953086876e-4, 2.83445844458095e-4, 2.84270435522393e-4, 2.84008364052773e-4, 2.82675589953339e-4, 2.80460771091249e-4, 2.7769745463245e-4, 2.74812431020495e-4, 2.72259214337556e-4, 2.70452922762952e-4, 2.69733746764826e-4, 2.70391682524892e-4, 2.72752100247813e-4, 2.7718392301582e-4, 2.83626312602733e-4, 2.9023871279116e-4, 2.92600987793254e-4, 2.89338247596554e-4, 2.92587865357496e-4, 2.84576728969691e-4, 2.92430545435711e-4, 2.73329568985534e-4, 2.55567187461919e-4, 2.63893782663981e-4, 2.55824026553737e-4, 2.59045653224382e-4, 2.54705330919917e-4, 2.56230694504365e-4, 2.62856507268538e-4, 2.69566003653261e-4, 2.74059487449246e-4, 2.76369456691402e-4, 2.77230623730971e-4, 2.77251337443043e-4, 2.76753115205992e-4, 2.75869369838287e-4, 2.74675501873945e-4, 2.73271434775071e-4, 2.71807518385601e-4, 2.70469621964839e-4, 2.6944394507271e-4, 2.68878720974087e-4, 2.68854195676432e-4, 2.6936661096955e-4, 2.70327518694434e-4, 2.71576879730522e-4, 2.72906807599892e-4, 2.7409204222269e-4, 2.7492289299235e-4, 2.75236303345742e-4, 2.74940915082356e-4, 2.74032694148447e-4
flux1:, 0.692865105908588, 2.52665877167625e-4, 2.50576970475475e-4, 2.48997264352001e-4, 2.48186463463077e-4, 2.48279924825837e-4, 2.49272776510173e-4, 2.51022052445984e-4, 2.53266325927488e-4, 2.55661880679429e-4, 2.57832669868417e-4, 2.5942816153781e-4, 2.60180062664104e-4, 2.59947717795188e-4, 2.58743650582912e-4, 2.56734608795502e-4, 2.54217899293147e-4, 2.51576587396233e-4, 2.49221041372945e-4, 2.47530811234069e-4, 2.46820907212771e-4, 2.4736207653493e-4, 2.494556805592e-4, 2.53440310074476e-4, 2.59266216689648e-4, 2.65272191081595e-4, 2.67430037530161e-4, 2.64417884121674e-4, 2.67344458667617e-4, 2.60090583611088e-4, 2.6725991485744e-4, 2.49813973686227e-4, 2.33614066888474e-4, 2.41228061144423e-4, 2.33927177530838e-4, 2.36845592050503e-4, 2.32919848723226e-4, 2.34406926171172e-4, 2.40510932020132e-4, 2.4665003262767e-4, 2.50757082068983e-4, 2.52874431301429e-4, 2.5366480116553e-4, 2.53670023224931e-4, 2.53175459582257e-4, 2.52303439811509e-4, 2.51130305568779e-4, 2.49758141484944e-4, 2.48335033856226e-4, 2.47039296419858e-4, 2.46046563443091e-4, 2.45495105838878e-4, 2.45459246830742e-4, 2.4593560309815e-4, 2.46842998637703e-4, 2.48034479038929e-4, 2.49318609483331e-4, 2.50486695025683e-4, 2.51342319672382e-4, 2.51729497824131e-4, 2.51555838657696e-4, 2.50807615265531e-4
flux1:, 0.693127554812341, 2.30672390331389e-4, 2.28826534534368e-4, 2.27470198848822e-4, 2.26818267700131e-4, 2.26976052793068e-4, 2.27928105708674e-4, 2.29541306945995e-4, 2.3158185685783e-4, 2.33745879444645e-4, 2.35701913778233e-4, 2.37140632042896e-4, 2.3782411600445e-4, 2.37625769834073e-4, 2.36553346498156e-4, 2.34750958339698e-4, 2.32479719175906e-4, 2.30079764394241e-4, 2.27919629098451e-4, 2.26344774123745e-4, 2.25646461671235e-4, 2.26077897211026e-4, 2.27919414357353e-4, 2.3148398203846e-4, 2.36735345544338e-4, 2.42179622520391e-4, 2.44148933894323e-4, 2.41371641289763e-4, 2.44004653889062e-4, 2.37451473925083e-4, 2.43994200911354e-4, 2.28083070550373e-4, 2.13327276160203e-4, 2.20283976463396e-4, 2.13681726974278e-4, 2.16315459768206e-4, 2.12763212320083e-4, 2.14198016011687e-4, 2.19805204356335e-4, 2.25406923229271e-4, 2.29149850324945e-4, 2.31085758978417e-4, 2.31812561081957e-4, 2.31812167374063e-4, 2.31336759189649e-4, 2.30497098843496e-4, 2.29367921545598e-4, 2.28050314553026e-4, 2.26687331991312e-4, 2.25447817070812e-4, 2.24495829219078e-4, 2.23959398663684e-4, 2.23907140869946e-4, 2.24336560473458e-4, 2.25174458336093e-4, 2.26287841525838e-4, 2.27502809842893e-4, 2.28628565351312e-4, 2.29483557522176e-4, 2.29920671625002e-4, 2.29848373616676e-4, 2.2924504112987e-4
flux1:, 0.693390003716094, 2.10382322534595e-4, 2.08776646048983e-4, 2.0763250596129e-4, 2.07123489666976e-4, 2.07328603375639e-4, 2.08225065342888e-4, 2.09691839069739e-4, 2.11523738466238e-4, 2.1345648370054e-4, 2.1520195546896e-4, 2.16490155198862e-4, 2.17111469297203e-4, 2.16951531352487e-4, 2.16012109725731e-4, 2.14414345423555e-4, 2.1238379196595e-4, 2.10219128058894e-4, 2.08249019849716e-4, 2.06786830816131e-4, 2.06101792725088e-4, 2.06431262195168e-4, 2.08037128629371e-4, 2.11210596265098e-4, 2.15930198824862e-4, 2.20857067423984e-4, 2.22654116922565e-4, 2.20099078930333e-4, 2.22468091592936e-4, 2.16561044056636e-4, 2.22531483436126e-4, 2.0804031730586e-4, 1.9461595987838e-4, 2.00967249001616e-4, 1.94997989984899e-4, 1.97365938215575e-4, 1.94150279308378e-4, 1.95521204244063e-4, 2.00656660493337e-4, 2.05753874351804e-4, 2.0915517417481e-4, 2.10920543796471e-4, 2.11589356533469e-4, 2.1158980362712e-4, 2.11144057598585e-4, 2.10351431258535e-4, 2.09283284274449e-4, 2.08037330778393e-4, 2.06749503434453e-4, 2.05577770776998e-4, 2.04673909367868e-4, 2.04155500377872e-4, 2.04085503986353e-4, 2.04462454026024e-4, 2.05221297969001e-4, 2.06243245840744e-4, 2.07372349629384e-4, 2.08436412816857e-4, 2.09269810237405e-4, 2.09735709115821e-4, 2.09745107224682e-4, 2.0927026375312e-4
flux1:, 0.693652452619847, 1.91696204158243e-4, 1.90321584756438e-4, 1.89374055864796e-4, 1.88989870245279e-4, 1.89225553128298e-4, 1.90053973281722e-4, 1.91367873004436e-4, 1.92990944846391e-4, 1.9469747842336e-4, 1.96240727075865e-4, 1.97387581322611e-4, 1.97954328066066e-4, 1.97836933168699e-4, 1.97030164092113e-4, 1.95632275028784e-4, 1.93834455091183e-4, 1.91895995973974e-4, 1.90108173028799e-4, 1.88754585884658e-4, 1.88084279282744e-4, 1.88320348546598e-4, 1.89708442209807e-4, 1.92521115819599e-4, 1.96752010526457e-4, 2.01204731680565e-4, 2.02845458622089e-4, 2.00501974955868e-4, 2.02635453326376e-4, 1.97321790488586e-4, 2.02770099938392e-4, 1.89589128082896e-4, 1.7738906501734e-4, 1.83183238537816e-4, 1.77785731186648e-4, 1.79906859260488e-4, 1.76994493107904e-4, 1.78292296443359e-4, 1.82981292783548e-4, 1.87606541716976e-4, 1.90688585714053e-4, 1.92293929234364e-4, 1.92908879440719e-4, 1.92913649207002e-4, 1.92503640117264e-4, 1.91767314650643e-4, 1.90771577054049e-4, 1.89609107801711e-4, 1.88407253395791e-4, 1.87312176257938e-4, 1.86462954388397e-4, 1.85966612083208e-4, 1.85880416167457e-4, 1.86203803137322e-4, 1.86879620763331e-4, 1.87803002639727e-4, 1.88835798847886e-4, 1.89824554241741e-4, 1.90620126624986e-4, 1.9109698256268e-4, 1.91170076621243e-4, 1.90807242831848e-4
flux1:, 0.693914901523601, 1.74514682180758e-4, 1.73357358954665e-4, 1.72588074132952e-4, 1.72309939245657e-4, 1.72560743639302e-4, 1.7331163593678e-4, 1.74470276457677e-4, 1.75888837659219e-4, 1.77378481545884e-4, 1.7873128136387e-4, 1.79748154912662e-4, 1.80268677236233e-4, 1.80197277138579e-4, 1.79520957801993e-4, 1.78315600095362e-4, 1.76739743017083e-4, 1.75015858919709e-4, 1.73400686288234e-4, 1.72150590242773e-4, 1.71496287667158e-4, 1.71648057030037e-4, 1.72837170970788e-4, 1.75320006665716e-4, 1.79104782450532e-4, 1.83124962753901e-4, 1.8462443814211e-4, 1.82482795255291e-4, 1.84407246382621e-4, 1.79636125438904e-4, 1.84608054631702e-4, 1.72632604044765e-4, 1.6155531164915e-4, 1.66837093916135e-4, 1.61954462685701e-4, 1.63847639568702e-4, 1.61208512870717e-4, 1.62426274352415e-4, 1.66694346141111e-4, 1.70879712837209e-4, 1.73664542739049e-4, 1.75119951853757e-4, 1.7568398574175e-4, 1.75694124126081e-4, 1.75322180120747e-4, 1.7464671693095e-4, 1.7372968817282e-4, 1.72657715584612e-4, 1.71548656027301e-4, 1.70536359630853e-4, 1.69747059985726e-4, 1.69277231111874e-4, 1.69178373595033e-4, 1.69450525314409e-4, 1.70043888495828e-4, 1.70866841402791e-4, 1.71798414606844e-4, 1.72703551667807e-4, 1.73449697610972e-4, 1.73923257008553e-4, 1.7404429914751e-4, 1.73777796347235e-4
flux1:, 0.694177350427354, 1.58739845733781e-4, 1.577830153108e-4, 1.57172322302395e-4, 1.56981977692512e-4, 1.57234572292404e-4, 1.57901754191187e-4, 1.58906704621126e-4, 1.6012909700573e-4, 1.61414723243127e-4, 1.62591480760029e-4, 1.63491165186335e-4, 1.6397392997856e-4, 1.63950902229708e-4, 1.63400845165464e-4, 1.62378194269574e-4, 1.61011003894899e-4, 1.594878802296e-4, 1.5803412055884e-4, 1.56881461736742e-4, 1.56244099081639e-4, 1.5632079169907e-4, 1.57330009236245e-4, 1.59513851734066e-4, 1.62893868542891e-4, 1.66520904824296e-4, 1.67892992696849e-4, 1.65943814134553e-4, 1.67683253249099e-4, 1.63405991850932e-4, 1.67942923545294e-4, 1.57073651246323e-4, 1.47023456567466e-4, 1.51834162762719e-4, 1.47413977674021e-4, 1.49097917462579e-4, 1.46705024528944e-4, 1.47838105444352e-4, 1.51711118118975e-4, 1.55488194809505e-4, 1.57997438307417e-4, 1.593126447947e-4, 1.59827867104136e-4, 1.59842597150316e-4, 1.59508086835225e-4, 1.58894173861442e-4, 1.58057834439162e-4, 1.5707915005522e-4, 1.56066074311954e-4, 1.55140010551444e-4, 1.54414440835839e-4, 1.53975410409195e-4, 1.53868584957553e-4, 1.54094204833732e-4, 1.54609087234936e-4, 1.55333895611838e-4, 1.56163874267808e-4, 1.56981635055442e-4, 1.57670927094516e-4, 1.58130386305783e-4, 1.58286088708697e-4, 1.58101549578716e-4
flux1:, 0.694439799331107, 1.44276488576342e-4, 1.4350171951204e-4, 1.43029903494314e-4, 1.42910489964186e-4, 1.43154112341798e-4, 1.43734710527242e-4, 1.44591102874262e-4, 1.45629005957279e-4, 1.4672618451979e-4, 1.47743058981061e-4, 1.4853899061731e-4, 1.48992002315986e-4, 1.49018320321326e-4, 1.48588294723808e-4, 1.47736220716505e-4, 1.46562197161782e-4, 1.45224181142664e-4, 1.43919241148446e-4, 1.42857075981262e-4, 1.42237074289659e-4, 1.4224763764551e-4, 1.43095750872258e-4, 1.45010631521539e-4, 1.48025347175008e-4, 1.51296025523923e-4, 1.52553230558722e-4, 1.50787059759246e-4, 1.52362784583758e-4, 1.48533171476029e-4, 1.52672376314935e-4, 1.42815588674723e-4, 1.3370293733698e-4, 1.38080733305561e-4, 1.34075152485527e-4, 1.35568401902279e-4, 1.33397701182536e-4, 1.34443692651133e-4, 1.37947876461083e-4, 1.41347785647028e-4, 1.43602668044271e-4, 1.44787175724586e-4, 1.45255222428219e-4, 1.452725821815e-4, 1.44972747275481e-4, 1.44418108009995e-4, 1.43660983623821e-4, 1.42774875844968e-4, 1.41857833085084e-4, 1.41018991879292e-4, 1.40359378720272e-4, 1.39954837526979e-4, 1.39845158437768e-4, 1.40030346390571e-4, 1.40472989257956e-4, 1.41104903309219e-4, 1.41836342077637e-4, 1.42566567648552e-4, 1.43195039985467e-4, 1.43632622296836e-4, 1.43812040104117e-4, 1.43696584027961e-4
flux1:, 0.69470224823486, 1.31033098853597e-4, 1.30421446707077e-4, 1.30069591640979e-4, 1.30006150112456e-4, 1.30232693781114e-4, 1.307268335153e-4, 1.31442724173408e-4, 1.32310298478488e-4, 1.33236352215485e-4, 1.34110352762239e-4, 1.34815867100981e-4, 1.35246165177203e-4, 1.35321183990794e-4, 1.35002985143051e-4, 1.34307347820238e-4, 1.33309205438403e-4, 1.32139222928141e-4, 1.30969457636425e-4, 1.29990074631457e-4, 1.29387259078996e-4, 1.29340092833837e-4, 1.30045162275444e-4, 1.31719747816251e-4, 1.34406223139734e-4, 1.37354516391528e-4, 1.38507985212713e-4, 1.36915057272445e-4, 1.38345677573334e-4, 1.34920248694784e-4, 1.38695270046749e-4, 1.29763209739771e-4, 1.21504867768383e-4, 1.25485073817917e-4, 1.21850963288855e-4, 1.23171875533932e-4, 1.21202234376772e-4, 1.22160868755005e-4, 1.25322785882436e-4, 1.28376196945021e-4, 1.30397592782763e-4, 1.31460831701085e-4, 1.31883224256961e-4, 1.3190066586881e-4, 1.3163142679136e-4, 1.31131733756391e-4, 1.30449798853589e-4, 1.29652840081555e-4, 1.28829327580788e-4, 1.28076566737375e-4, 1.27483590620213e-4, 1.27116360873933e-4, 1.27008790988571e-4, 1.27160213972628e-4, 1.27538107552585e-4, 1.2808422537062e-4, 1.28722488012594e-4, 1.29367598921976e-4, 1.29933906693804e-4, 1.30344257033121e-4, 1.30538446393599e-4, 1.30480599672937e-4
flux1:, 0.694964697138614, 1.18922460132427e-4, 1.18455232342806e-4, 1.18205706455652e-4, 1.18185315393786e-4, 1.18389103775005e-4, 1.18799356231694e-4, 1.19384926573042e-4, 1.200978763474e-4, 1.20870927854897e-4, 1.21619064316293e-4, 1.2224675376542e-4, 1.22660049980745e-4, 1.22781452362477e-4, 1.2256513371576e-4, 1.22010226413811e-4, 1.21169438593587e-4, 1.20149521237609e-4, 1.19100649010423e-4, 1.18195820772634e-4, 1.17609497358528e-4, 1.17512358142113e-4, 1.18091456082663e-4, 1.19552692024056e-4, 1.21945313519452e-4, 1.24602376802224e-4, 1.25662005097573e-4, 1.24232162742959e-4, 1.25533812163504e-4, 1.22472035015059e-4, 1.25913126198184e-4, 1.17824137448345e-4, 1.10343252431311e-4, 1.13958641900226e-4, 1.10657593461021e-4, 1.11824240772263e-4, 1.10037328850236e-4, 1.10910324220485e-4, 1.13756736642596e-4, 1.16493818996538e-4, 1.18302279017576e-4, 1.19253726316939e-4, 1.19632154687555e-4, 1.1964704392053e-4, 1.19403706833851e-4, 1.18953423104092e-4, 1.18340970841719e-4, 1.17627810791566e-4, 1.16893406344336e-4, 1.16223864517045e-4, 1.15696817554358e-4, 1.15368739348063e-4, 1.1526770844618e-4, 1.15391975496265e-4, 1.15713038331259e-4, 1.16181357887863e-4, 1.16733124437254e-4, 1.17297168967696e-4, 1.17801754893599e-4, 1.18181283608455e-4, 1.18382856423296e-4, 1.18372325183455e-4
flux1:, 0.695227146042367, 1.07861851322594e-4, 1.07521039033624e-4, 1.07357656139065e-4, 1.07369288602066e-4, 1.07546637741094e-4, 1.07877337878185e-4, 1.08344047581824e-4, 1.08918709844737e-4, 1.09556814965315e-4, 1.1019538096815e-4, 1.10756615977289e-4, 1.11157110891824e-4, 1.11321032336338e-4, 1.11195300939014e-4, 1.10764432207791e-4, 1.10061889298156e-4, 1.09173802846398e-4, 1.08231428837688e-4, 1.07392794367598e-4, 1.06821979767295e-4, 1.06682051806444e-4, 1.07151178522137e-4, 1.08424123423629e-4, 1.10554534443888e-4, 1.12948859553021e-4, 1.13923451986081e-4, 1.12646163924492e-4, 1.13832813656676e-4, 1.11097158676905e-4, 1.14231711252641e-4, 1.06910236302031e-4, 1.00136222594658e-4, 1.03417278629743e-4, 1.00415470859485e-4, 1.01445472870798e-4, 9.98255488558222e-5, 1.00616365590446e-4, 1.03173989442417e-4, 1.05624261272073e-4, 1.07239962046411e-4, 1.08089184133596e-4, 1.08425679826469e-4, 1.08435652911392e-4, 1.08213463772669e-4, 1.07806548209286e-4, 1.07256959322157e-4, 1.06621060537922e-4, 1.05970043006008e-4, 1.05379588789574e-4, 1.04916619325546e-4, 1.04628575626535e-4, 1.04537784961205e-4, 1.04641044682139e-4, 1.04913043787987e-4, 1.05311752859765e-4, 1.0578424102714e-4, 1.06272117392989e-4, 1.0671650165539e-4, 1.07062796380877e-4, 1.07265488553984e-4, 1.07292894865077e-4
flux1:, 0.69548959494612, 9.7772922294418e-5, 9.75413707303801e-5, 9.74493261823668e-5, 9.74835436765677e-5, 9.76322391239918e-5, 9.78887981553771e-5, 9.82486062569325e-5, 9.87011665854113e-5, 9.92216165350365e-5, 9.97656655015534e-5, 1.00270315544968e-4, 1.00660704936658e-4, 1.00862023109712e-4, 1.00814762850413e-4, 1.00490927194547e-4, 9.99076542838413e-5, 9.91335763239078e-5, 9.82837746050326e-5, 9.7503300258109e-5, 9.694704832726e-5, 9.6771121946001e-5, 9.71452442145445e-5, 9.82530534451603e-5, 1.00150246010665e-4, 1.02307910101559e-4, 1.03205345100289e-4, 1.02069790717144e-4, 1.0315359043994e-4, 1.00709499681531e-4, 1.0356242360225e-4, 9.69388281380966e-5, 9.08070824536605e-5, 9.37821935942924e-5, 9.10500779804991e-5, 9.1960351917868e-5, 9.04939246056008e-5, 9.12074310563213e-5, 9.35025880526648e-5, 9.56946505721669e-5, 9.71372408235378e-5, 9.78938339701252e-5, 9.81908180497096e-5, 9.81939798457753e-5, 9.79884987581639e-5, 9.76189348870516e-5, 9.71252958872454e-5, 9.65595583020319e-5, 9.59854638601036e-5, 9.5469131159131e-5, 9.50675287450661e-5, 9.48195675791518e-5, 9.47419478767621e-5, 9.48296893307068e-5, 9.50599006497918e-5, 9.53969254925158e-5, 9.57973686517246e-5, 9.62142823666037e-5, 9.66005512042456e-5, 9.69119415210143e-5, 9.71102841167375e-5, 9.71669558890153e-5
flux1:, 0.695752043849873, 8.85813788196414e-5, 8.84427985781224e-5, 8.84084983569721e-5, 8.84571057617311e-5, 8.85759138849269e-5, 8.87642349929447e-5, 8.90289807399754e-5, 8.93748885248827e-5, 8.97937322049718e-5, 9.02567747983155e-5, 9.07131329108233e-5, 9.10947821309341e-5, 9.13275249210429e-5, 9.13463833472862e-5, 9.11129461825047e-5, 9.06308025985904e-5, 8.99539719055228e-5, 8.91838477685612e-5, 8.84542848369472e-5, 8.79120247100096e-5, 8.7706701284989e-5, 8.79998429237703e-5, 8.89638393056314e-5, 9.06543365628588e-5, 9.25992730097384e-5, 9.34266376291029e-5, 9.24218292395186e-5, 9.34134174735318e-5, 9.12292021986316e-5, 9.38232413403999e-5, 8.78335041116073e-5, 8.22849924978394e-5, 8.49805852671318e-5, 8.24924191799049e-5, 8.32988833270338e-5, 8.19742672056132e-5, 8.26163328552382e-5, 8.46745339315486e-5, 8.66357148878122e-5, 8.79240652820188e-5, 8.85974994858736e-5, 8.88577169316044e-5, 8.88526932941364e-5, 8.86599936375399e-5, 8.83221323023917e-5, 8.78776792790043e-5, 8.73749203072266e-5, 8.68709949600796e-5, 8.64233610983255e-5, 8.60798345004993e-5, 8.58713377678157e-5, 8.58091092851724e-5, 8.58861184518883e-5, 8.60811888492541e-5, 8.6363976923323e-5, 8.66993509684549e-5, 8.70505170315293e-5, 8.73810352951577e-5, 8.7656348129352e-5, 8.78454891168347e-5, 8.7923358688991e-5
flux1:, 0.696014492753627, 8.02166266960104e-5, 8.01555518813699e-5, 8.01664446642071e-5, 8.0222210239944e-5, 8.03105144300501e-5, 8.0436583961419e-5, 8.06175796543815e-5, 8.08711947924578e-5, 8.1202993184176e-5, 8.15969076844341e-5, 8.20117891188927e-5, 8.23850256802398e-5, 8.2642831009643e-5, 8.27157914573809e-5, 8.25571052780385e-5, 8.21593828203197e-5, 8.15646381815069e-5, 8.08627870503472e-5, 8.01780393456678e-5, 7.96498384735064e-5, 7.94216823935409e-5, 7.96469985143546e-5, 8.04867647561976e-5, 8.1994821259061e-5, 8.37490501393571e-5, 8.45127276104857e-5, 8.36276489006859e-5, 8.4536398071039e-5, 8.25831052046314e-5, 8.49390907479694e-5, 7.95244156898856e-5, 7.450519379941e-5, 7.6945814882777e-5, 7.46790957574858e-5, 7.53963733957653e-5, 7.42031898375455e-5, 7.47802426144376e-5, 7.66257564815152e-5, 7.8381713936789e-5, 7.95336066045581e-5, 8.01330026627096e-5, 8.03593767386872e-5, 8.03452578653901e-5, 8.01619819690385e-5, 7.98507169420461e-5, 7.94491089469077e-5, 7.90023895189271e-5, 7.85619175108689e-5, 7.81773944769974e-5, 7.78883038647666e-5, 7.77181543058765e-5, 7.76729317078261e-5, 7.77433405554356e-5, 7.79092875833868e-5, 7.81447653387679e-5, 7.84217150184483e-5, 7.87122681521465e-5, 7.89895927299835e-5, 7.92280886721947e-5, 7.94037676328086e-5, 7.94953924528367e-5
flux1:, 0.69627694165738, 7.26115028182886e-5, 7.26132814016603e-5, 7.26577721024291e-5, 7.27142767651969e-5, 7.27718838598135e-5, 7.28415630410546e-5, 7.29494045794115e-5, 7.3123863997462e-5, 7.33816495002313e-5, 7.37167635976696e-5, 7.40957238285037e-5, 7.44601823916479e-5, 7.47367368994326e-5, 7.48526012046197e-5, 7.47544808449295e-5, 7.44263328012251e-5, 7.3900475718328e-5, 7.32572723995631e-5, 7.26126064018678e-5, 7.20992939482068e-5, 7.18548753139845e-5, 7.20246616181948e-5, 7.27581032454915e-5, 7.41058647153043e-5, 7.56896429710296e-5, 7.63953530339903e-5, 7.56190990112885e-5, 7.64532848292617e-5, 7.4704568077203e-5, 7.68416243564938e-5, 7.19480391924546e-5, 6.74087719682466e-5, 6.96171412127717e-5, 6.7552014606742e-5, 6.81931887078008e-5, 6.71218805121847e-5, 6.76404755034588e-5, 6.92959407591787e-5, 7.0870292270535e-5, 7.19021052265046e-5, 7.24359913151442e-5, 7.26314446171833e-5, 7.26076697769592e-5, 7.2430990507692e-5, 7.21418079786671e-5, 7.17772576248723e-5, 7.13800675731028e-5, 7.09965761374725e-5, 7.06696035554134e-5, 7.04311234065265e-5, 7.02978331576079e-5, 7.02707249900255e-5, 7.03380904293817e-5, 7.04803679632421e-5, 7.06749975866925e-5, 7.0899887474445e-5, 7.11349315885016e-5, 7.1361866249924e-5, 7.15633086007665e-5, 7.17219482477913e-5, 7.18206296477508e-5
flux1:, 0.696539390561133, 6.5702171364938e-5, 6.57530367243368e-5, 6.58205160491177e-5, 6.58721480579644e-5, 6.58992616273937e-5, 6.59182574229043e-5, 6.59628161699445e-5, 6.60700721315885e-5, 6.62654560257468e-5, 6.65507368719935e-5, 6.68983420566502e-5, 6.72532946638001e-5, 6.75426881023632e-5, 6.76914145731917e-5, 6.76414257223642e-5, 6.73700887153707e-5, 6.69020360571297e-5, 6.63097212356211e-5, 6.57017868298851e-5, 6.52049101087418e-5, 6.49507176460548e-5, 6.5076335955704e-5, 6.57196877868839e-5, 6.69272780754122e-5, 6.83591582039899e-5, 6.90119641384277e-5, 6.83338733151722e-5, 6.91007787202998e-5, 6.75327968925417e-5, 6.94685187038043e-5, 6.504651348853e-5, 6.09420490636755e-5, 6.29391065327493e-5, 6.10578214967239e-5, 6.16342811420573e-5, 6.06757072419196e-5, 6.11421542055402e-5, 6.26282868074538e-5, 6.40423271411962e-5, 6.49687730115493e-5, 6.54448712142036e-5, 6.56121613818656e-5, 6.55783966197991e-5, 6.54059392580879e-5, 6.51348926370986e-5, 6.48021965994985e-5, 6.4448530296675e-5, 6.41158894385078e-5, 6.38410361932675e-5, 6.36492438293735e-5, 6.35510261249519e-5, 6.35426954450878e-5, 6.36100590524849e-5, 6.37336252629753e-5, 6.38934858263586e-5, 6.40724952455947e-5, 6.42572106670699e-5, 6.44369248301582e-5, 6.46017113833742e-5, 6.47405656351873e-5, 6.48405162948336e-5
flux1:, 0.696801839464887, 5.94282019629184e-5, 5.95154330015327e-5, 5.95964128480082e-5, 5.96384797548762e-5, 5.96357960405916e-5, 5.96097543632472e-5, 5.96002849915728e-5, 5.96512451011854e-5, 5.9794601664038e-5, 6.00378845926378e-5, 6.03579704578451e-5, 6.07025876711531e-5, 6.09995421455105e-5, 6.11724133298907e-5, 6.1159963063144e-5, 6.09347706079777e-5, 6.05155012645114e-5, 5.9968071589262e-5, 5.93947426247461e-5, 5.89163706350083e-5, 5.86586120248687e-5, 5.87503444634752e-5, 5.931812113985e-5, 6.04036541161794e-5, 6.17004678146446e-5, 6.23047717718824e-5, 6.17145452739718e-5, 6.24205226298276e-5, 6.10118702776256e-5, 6.27624880874736e-5, 5.87667253153548e-5, 5.5055755644215e-5, 5.68607219789199e-5, 5.51471916965114e-5, 5.56685927999635e-5, 5.48137531862031e-5, 5.52338402926267e-5, 5.65692706236812e-5, 5.78418245206789e-5, 5.8675792593973e-5, 5.91008776778541e-5, 5.92424860728985e-5, 5.91985361883126e-5, 5.90283076323739e-5, 5.87719674331514e-5, 5.84664838728717e-5, 5.81508460424895e-5, 5.78632942530273e-5, 5.76352903420825e-5, 5.74861920621276e-5, 5.74209771909806e-5, 5.74316514447258e-5, 5.7501552962443e-5, 5.76108978051435e-5, 5.77417335257523e-5, 5.78809271277534e-5, 5.80206610813756e-5, 5.81567968068047e-5, 5.82860817782093e-5, 5.84033739126385e-5, 5.84998753557192e-5
[truncated: 47,034 more chars]
