# Supplementary material for: Spatial Resolution and Refractive Index Contrast of Resonant Photonic Crystal Surfaces for Biosensing
Source: IEEE Photonics J. Author manuscript; Available in PMC 2015 Sep 7. (PMC4561521; doi:10.1109/JPHOT.2015.2435699)
Supplement: fig6_data [file NIHMS64775-supplement-fig6_data.gz › Volumes/graham/MacBook_backup/PhD_folder_2015_06_02/paper_improvements/IEEE_J_Photonics/final_files/data_files/fig6/meep_data/8/ref.dat]

flux1:	0.627777777777778	8.11980630495756e-7	8.11981814147634e-7	8.11978509539646e-7	8.11973246285946e-7	8.11970120192596e-7	8.11971640488583e-7	8.11976679601609e-7	8.11981206610248e-7	8.11981426398042e-7	8.1197697987125e-7	8.11971541723478e-7	8.11969972100827e-7	8.11974012627637e-7	8.11980192643953e-7	8.11982400653646e-7	8.11977739454658e-7	8.11970511455048e-7	8.1196920613391e-7	8.11977060895796e-7	8.11985225291128e-7	8.11980316008185e-7	8.11965360667138e-7	8.11966317226951e-7	8.11990413972787e-7	8.11985186148237e-7	8.11952244312175e-7	8.11999295147177e-7	8.11948113284638e-7	8.12015848573819e-7	8.11968246898962e-7	8.11944202345659e-7	8.1196824689897e-7	8.12015848573817e-7	8.11948113284633e-7	8.11999295147181e-7	8.11952244312173e-7	8.11985186148242e-7	8.11990413972783e-7	8.11966317226955e-7	8.11965360667135e-7	8.11980316008187e-7	8.11985225291132e-7	8.11977060895796e-7	8.11969206133909e-7	8.1197051145505e-7	8.11977739454649e-7	8.11982400653644e-7	8.11980192643948e-7
flux1:	0.628040226681531	9.26924204720634e-7	9.26925536783166e-7	9.26922181770801e-7	9.26916750972225e-7	9.26913524107486e-7	9.26915118907305e-7	9.2692032836167e-7	9.2692491770764e-7	9.26924964583525e-7	9.26920222738214e-7	9.26914670805919e-7	9.26913392616308e-7	9.26917989808642e-7	9.26924488506393e-7	9.26926312848674e-7	9.26920686610379e-7	9.26912765196733e-7	9.26911974915433e-7	9.26921437283129e-7	9.26930670390638e-7	9.26924567769266e-7	9.26907087188615e-7	9.26908071114682e-7	9.26935544204428e-7	9.26929696440887e-7	9.26892732306164e-7	9.2694676074456e-7	9.26888116994452e-7	9.26965105754393e-7	9.26910292027642e-7	9.26882618418088e-7	9.26910292027652e-7	9.26965105754387e-7	9.26888116994457e-7	9.26946760744561e-7	9.26892732306158e-7	9.26929696440891e-7	9.26935544204419e-7	9.26908071114685e-7	9.26907087188617e-7	9.26924567769264e-7	9.26930670390639e-7	9.26921437283132e-7	9.26911974915436e-7	9.26912765196735e-7	9.26920686610383e-7	9.26926312848684e-7	9.26924488506384e-7
flux1:	0.628302675585284	1.05720281646278e-6	1.05720433175151e-6	1.05720100635104e-6	1.05719548609163e-6	1.05719219016258e-6	1.0571938265197e-6	1.05719912536921e-6	1.05720369134777e-6	1.05720352401913e-6	1.05719852030649e-6	1.05719295468643e-6	1.0571920835996e-6	1.05719729355534e-6	1.05720405083825e-6	1.05720532660656e-6	1.0571985659317e-6	1.05718992162756e-6	1.0571898321767e-6	1.05720119583509e-6	1.05721162502928e-6	1.05720408792059e-6	1.05718367278442e-6	1.05718466060601e-6	1.057215954639e-6	1.05720943581705e-6	1.05716802403936e-6	1.05723001501911e-6	1.05716287818194e-6	1.05725029121138e-6	1.05718721839129e-6	1.05715539191317e-6	1.0571872183913e-6	1.05725029121138e-6	1.05716287818194e-6	1.05723001501912e-6	1.05716802403936e-6	1.05720943581706e-6	1.05721595463899e-6	1.05718466060602e-6	1.05718367278443e-6	1.05720408792059e-6	1.05721162502929e-6	1.05720119583509e-6	1.05718983217669e-6	1.05718992162757e-6	1.05719856593169e-6	1.05720532660656e-6	1.05720405083825e-6
flux1:	0.628565124489038	1.20472533449118e-6	1.20472707243844e-6	1.20472386815476e-6	1.20471834796921e-6	1.20471501923206e-6	1.20471665895742e-6	1.20472195398405e-6	1.20472639860842e-6	1.20472597101698e-6	1.20472074539257e-6	1.20471528126013e-6	1.20471494801356e-6	1.20472083160655e-6	1.20472777630605e-6	1.20472831618987e-6	1.20472023258308e-6	1.20471083690415e-6	1.20471166025774e-6	1.20472525323172e-6	1.20473701565995e-6	1.20472776953894e-6	1.20470396374567e-6	1.20470493581161e-6	1.2047405499806e-6	1.20473329710843e-6	1.204686961277e-6	1.20475802131991e-6	1.20468122958655e-6	1.20478038646186e-6	1.20470787857689e-6	1.20467131034712e-6	1.2047078785769e-6	1.20478038646186e-6	1.20468122958656e-6	1.20475802131992e-6	1.20468696127699e-6	1.20473329710843e-6	1.2047405499806e-6	1.20470493581161e-6	1.20470396374567e-6	1.20472776953894e-6	1.20473701565995e-6	1.20472525323172e-6	1.20471166025773e-6	1.20471083690416e-6	1.20472023258307e-6	1.20472831618987e-6	1.20472777630605e-6
flux1:	0.628827573392791	1.371619096606e-6	1.3716210984872e-6	1.37161811534847e-6	1.37161269502227e-6	1.37160937565936e-6	1.37161097838004e-6	1.37161616680552e-6	1.37162038036017e-6	1.37161963971484e-6	1.3716142355008e-6	1.37160900094659e-6	1.37160935160309e-6	1.37161597688375e-6	1.37162302951201e-6	1.37162262494991e-6	1.37161300976466e-6	1.37160283313366e-6	1.37160480614826e-6	1.37162099089568e-6	1.37163423371507e-6	1.37162296984639e-6	1.37159527038425e-6	1.37159621509065e-6	1.37163670866317e-6	1.37162864106065e-6	1.37157684363155e-6	1.37165821220603e-6	1.37157045915261e-6	1.3716828497248e-6	1.37159959162404e-6	1.37155762208343e-6	1.37159959162405e-6	1.37168284972481e-6	1.3715704591526e-6	1.37165821220602e-6	1.37157684363154e-6	1.37162864106065e-6	1.37163670866316e-6	1.37159621509066e-6	1.37159527038425e-6	1.37162296984638e-6	1.37163423371507e-6	1.37162099089568e-6	1.37160480614826e-6	1.37160283313366e-6	1.37161300976465e-6	1.37162262494991e-6	1.371623029512e-6
flux1:	0.629090022296544	1.56025236536855e-6	1.56025466995178e-6	1.56025201231308e-6	1.56024680055666e-6	1.56024354109661e-6	1.56024506886439e-6	1.56025004215108e-6	1.56025390370694e-6	1.56025278739344e-6	1.56024724664659e-6	1.56024237957815e-6	1.56024357597061e-6	1.56025102173038e-6	1.56025809862792e-6	1.56025652172512e-6	1.56024514481085e-6	1.56023415335285e-6	1.56023753524725e-6	1.56025670813115e-6	1.56027158897696e-6	1.56025796444828e-6	1.56022582240356e-6	1.56022674145588e-6	1.5602727394384e-6	1.56026375125812e-6	1.56020588147539e-6	1.56029894305533e-6	1.56019876254568e-6	1.56032607167626e-6	1.56023059874023e-6	1.56018249188532e-6	1.56023059874024e-6	1.56032607167625e-6	1.56019876254568e-6	1.56029894305534e-6	1.56020588147539e-6	1.56026375125812e-6	1.5602727394384e-6	1.56022674145588e-6	1.56022582240356e-6	1.56025796444828e-6	1.56027158897695e-6	1.56025670813116e-6	1.56023753524724e-6	1.56023415335285e-6	1.56024514481084e-6	1.56025652172512e-6	1.56025809862792e-6
flux1:	0.629352471200297	1.77325876924939e-6	1.77326140662777e-6	1.77325917774857e-6	1.77325429097986e-6	1.77325115407303e-6	1.77325257772442e-6	1.77325722644516e-6	1.77326060411981e-6	1.77325903521336e-6	1.77325339243133e-6	1.77324903656737e-6	1.77325125712429e-6	1.77325961785931e-6	1.77326663687699e-6	1.77326364305935e-6	1.77325025094538e-6	1.77323840196894e-6	1.77324347046928e-6	1.77326606062473e-6	1.77328274842934e-6	1.77326638719973e-6	1.77322921001088e-6	1.77323012476563e-6	1.77328232368942e-6	1.77327227457179e-6	1.77320763420199e-6	1.77331393110992e-6	1.77319968104095e-6	1.77334381689293e-6	1.77323450471365e-6	1.77317944215329e-6	1.77323450471366e-6	1.77334381689292e-6	1.77319968104094e-6	1.77331393110991e-6	1.77320763420198e-6	1.7732722745718e-6	1.77328232368942e-6	1.77323012476564e-6	1.77322921001088e-6	1.77326638719973e-6	1.77328274842934e-6	1.77326606062474e-6	1.77324347046928e-6	1.77323840196895e-6	1.77325025094538e-6	1.77326364305935e-6	1.77326663687698e-6
flux1:	0.629614920104051	2.01356386577656e-6	2.01356684920269e-6	2.01356514469426e-6	2.01356070622843e-6	2.01355777209023e-6	2.0135590794995e-6	2.01356329917631e-6	2.01356604987371e-6	2.01356393099023e-6	2.01355820504589e-6	2.01355450509941e-6	2.01355794627959e-6	2.01356733877147e-6	2.01357422656961e-6	2.01356955788982e-6	2.01355387131998e-6	2.01354110731389e-6	2.01354815340229e-6	2.01357462105967e-6	2.01359329734991e-6	2.01357379243073e-6	2.01353094745365e-6	2.01353190635216e-6	2.01359108012006e-6	2.0135797838085e-6	2.0135075705555e-6	2.01362881671278e-6	2.01349866152074e-6	2.0136617876976e-6	2.01353684168732e-6	2.0134739164895e-6	2.01353684168733e-6	2.0136617876976e-6	2.01349866152073e-6	2.01362881671279e-6	2.01350757055549e-6	2.01357978380849e-6	2.01359108012005e-6	2.01353190635217e-6	2.01353094745364e-6	2.01357379243073e-6	2.01359329734991e-6	2.01357462105968e-6	2.01354815340229e-6	2.01354110731389e-6	2.01355387131997e-6	2.01356955788982e-6	2.01357422656961e-6
flux1:	0.629877369007804	2.28441396811643e-6	2.28441728374839e-6	2.28441618409282e-6	2.28441232409318e-6	2.28440969790162e-6	2.28441090418305e-6	2.28441460190368e-6	2.28441657022721e-6	2.28441377548157e-6	2.28440795975745e-6	2.28440505598103e-6	2.28440993457259e-6	2.28442050626555e-6	2.28442720723839e-6	2.28442059618435e-6	2.28440230680241e-6	2.28438854782089e-6	2.28439786909551e-6	2.28442870347387e-6	2.28444956427732e-6	2.28442648111595e-6	2.28437730050235e-6	2.28437838757024e-6	2.28444539331131e-6	2.28443260409772e-6	2.28435189262283e-6	2.28448998836976e-6	2.28434188018905e-6	2.2845264519754e-6	2.28438389679998e-6	2.28431210706617e-6	2.28438389679999e-6	2.28452645197541e-6	2.28434188018904e-6	2.28448998836976e-6	2.28435189262282e-6	2.28443260409771e-6	2.28444539331129e-6	2.28437838757024e-6	2.28437730050235e-6	2.28442648111596e-6	2.28444956427731e-6	2.28442870347386e-6	2.28439786909551e-6	2.28438854782091e-6	2.28440230680238e-6	2.28442059618436e-6	2.28442720723839e-6
flux1:	0.630139817911557	2.58940738096906e-6	2.58941097555768e-6	2.58941053801287e-6	2.58940739459597e-6	2.58940521607571e-6	2.5894063756784e-6	2.58940947720328e-6	2.58941049321211e-6	2.58940685811039e-6	2.58940090890765e-6	2.58939893125628e-6	2.58940548780698e-6	2.5894174270998e-6	2.58942391383734e-6	2.58941508742534e-6	2.58939385340974e-6	2.58937898778294e-6	2.58939088052477e-6	2.5894265974649e-6	2.58944985594597e-6	2.58942273701742e-6	2.58936652382886e-6	2.58936786817228e-6	2.58944365206801e-6	2.58942904899931e-6	2.5893387695431e-6	2.58949581773908e-6	2.58932747607286e-6	2.58953628097592e-6	2.58937394962908e-6	2.58929219169894e-6	2.58937394962909e-6	2.58953628097593e-6	2.58932747607285e-6	2.58949581773909e-6	2.58933876954308e-6	2.58942904899932e-6	2.58944365206801e-6	2.58936786817229e-6	2.58936652382886e-6	2.58942273701742e-6	2.58944985594596e-6	2.5894265974649e-6	2.58939088052478e-6	2.58937898778295e-6	2.58939385340973e-6	2.58941508742536e-6	2.58942391383735e-6
flux1:	0.63040226681531	2.93252819563944e-6	2.93253196233515e-6	2.932532212656e-6	2.93252993455758e-6	2.93252838989116e-6	2.9325296103961e-6	2.93253206736997e-6	2.93253194284574e-6	2.93252725202819e-6	2.93252107544801e-6	2.93252013769729e-6	2.93252864133692e-6	2.93254218981877e-6	2.93254847490601e-6	2.93253715877137e-6	2.93251259923309e-6	2.93249647262609e-6	2.93251122277209e-6	2.93255236233612e-6	2.93257825226148e-6	2.93254662278588e-6	2.93248265817158e-6	2.93248444435575e-6	2.93257004742912e-6	2.93255321628474e-6	2.93245213097557e-6	2.93263045463912e-6	2.93243934435825e-6	2.93267554708004e-6	2.93249106931886e-6	2.93239813046651e-6	2.93249106931886e-6	2.93267554708004e-6	2.93243934435824e-6	2.93263045463912e-6	2.93245213097557e-6	2.93255321628475e-6	2.93257004742912e-6	2.93248444435576e-6	2.93248265817159e-6	2.93254662278587e-6	2.93257825226148e-6	2.93255236233612e-6	2.9325112227721e-6	2.9324964726261e-6	2.93251259923308e-6	2.93253715877138e-6	2.932548474906e-6
flux1:	0.630664715719064	3.31818279753605e-6	3.31818656016483e-6	3.31818748467667e-6	3.31818623586716e-6	3.31818557194764e-6	3.31818702922025e-6	3.31818882601374e-6	3.31818734892984e-6	3.31818132180212e-6	3.31817475943795e-6	3.31817495367126e-6	3.31818570855561e-6	3.31820117510137e-6	3.31820732392644e-6	3.31819324605979e-6	3.31816493405148e-6	3.3181473370059e-6	3.31816521034491e-6	3.31821233466473e-6	3.31824111475743e-6	3.31820448935693e-6	3.31813204051582e-6	3.31813451966556e-6	3.31823108356332e-6	3.31821149670855e-6	3.31809817374456e-6	3.31830033554731e-6	3.31808364298419e-6	3.31835083486769e-6	3.31814162462003e-6	3.31803617505651e-6	3.31814162462004e-6	3.31835083486769e-6	3.31808364298419e-6	3.31830033554731e-6	3.31809817374456e-6	3.31821149670856e-6	3.31823108356333e-6	3.31813451966557e-6	3.31813204051582e-6	3.31820448935693e-6	3.31824111475744e-6	3.31821233466474e-6	3.3181652103449e-6	3.3181473370059e-6	3.31816493405147e-6	3.31819324605978e-6	3.31820732392642e-6
flux1:	0.630927164622817	3.75123924206241e-6	3.75124273840869e-6	3.75124427705752e-6	3.75124424363632e-6	3.7512447845115e-6	3.75124673869492e-6	3.75124789832666e-6	3.75124482527229e-6	3.75123709971459e-6	3.75122991364657e-6	3.7512313055881e-6	3.75124465913517e-6	3.75126243563244e-6	3.7512685797363e-6	3.7512514734591e-6	3.75121892750139e-6	3.75119958172641e-6	3.7512208137638e-6	3.75127450546886e-6	3.75130646465569e-6	3.75126435463715e-6	3.75118268316549e-6	3.75118618458482e-6	3.75129495743619e-6	3.75127195177039e-6	3.75114473777422e-6	3.75137356175885e-6	3.75112816860056e-6	3.75143042149414e-6	3.75119366272513e-6	3.75107424666939e-6	3.75119366272513e-6	3.75143042149413e-6	3.75112816860055e-6	3.75137356175887e-6	3.75114473777422e-6	3.75127195177038e-6	3.75129495743618e-6	3.75118618458483e-6	3.7511826831655e-6	3.75126435463714e-6	3.75130646465568e-6	3.75127450546887e-6	3.7512208137638e-6	3.75119958172642e-6	3.75121892750138e-6	3.7512514734591e-6	3.7512685797363e-6
flux1:	0.63118961352657	4.23706965676714e-6	4.23707252159409e-6	4.23707456265495e-6	4.23707596224776e-6	4.23707812740752e-6	4.23708093906878e-6	4.23708152761058e-6	4.23707657402043e-6	4.23706668854607e-6	4.23705854628372e-6	4.23706117199681e-6	4.23707752499538e-6	4.23709810330978e-6	4.23710445366649e-6	4.23708405939907e-6	4.23704673351429e-6	4.23702527734814e-6	4.23705006341817e-6	4.23711092501135e-6	4.23714638849011e-6	4.23709830929882e-6	4.23700667939996e-6	4.23701162247014e-6	4.23713396497147e-6	4.23710671831508e-6	4.23696370928432e-6	4.23722230522956e-6	4.23694475984664e-6	4.23728668421863e-6	4.23701931461019e-6	4.23688434013398e-6	4.2370193146102e-6	4.23728668421862e-6	4.23694475984661e-6	4.23722230522956e-6	4.23696370928431e-6	4.23710671831509e-6	4.23713396497146e-6	4.23701162247016e-6	4.23700667939996e-6	4.23709830929883e-6	4.23714638849011e-6	4.23711092501135e-6	4.23705006341817e-6	4.23702527734815e-6	4.23704673351428e-6	4.23708405939909e-6	4.23710445366647e-6
flux1:	0.631452062430323	4.78159582860505e-6	4.7815975773267e-6	4.78159995446613e-6	4.78160304819496e-6	4.78160737212517e-6	4.78161151770133e-6	4.78161164655624e-6	4.78160447473545e-6	4.78159184967564e-6	4.78158230984807e-6	4.7815861743324e-6	4.78160599287743e-6	4.78162998247559e-6	4.78163684195153e-6	4.78161290731076e-6	4.7815701796632e-6	4.78154615329648e-6	4.78157463963441e-6	4.78164329420806e-6	4.78168263016655e-6	4.78162810839836e-6	4.78152579430472e-6	4.78153270039301e-6	4.7816700923473e-6	4.78163759875035e-6	4.78147661015089e-6	4.78176840105916e-6	4.78145488682767e-6	4.7818416938436e-6	4.78154038550146e-6	4.78138811279631e-6	4.78154038550147e-6	4.78184169384361e-6	4.78145488682766e-6	4.78176840105914e-6	4.78147661015089e-6	4.78163759875038e-6	4.78167009234728e-6	4.781532700393e-6	4.78152579430474e-6	4.78162810839836e-6	4.78168263016654e-6	4.78164329420808e-6	4.7815746396344e-6	4.78154615329649e-6	4.78157017966319e-6	4.78161290731076e-6	4.78163684195151e-6
flux1:	0.631714511334077	5.39133813506309e-6	5.39133814914243e-6	5.39134064149057e-6	5.39134574838015e-6	5.39135290056204e-6	5.39135898610761e-6	5.39135881158252e-6	5.39134901669863e-6	5.39133293521086e-6	5.39132143493755e-6	5.39132651313606e-6	5.39135034218847e-6	5.39137848763936e-6	5.39138626175213e-6	5.3913585395247e-6	5.39130969990386e-6	5.39128253113698e-6	5.39131480774829e-6	5.39139190143301e-6	5.39143552813524e-6	5.39137410733154e-6	5.39126039916871e-6	5.39126990326378e-6	5.39142395089675e-6	5.39138499549376e-6	5.39120353216918e-6	5.39153228539498e-6	5.39117858548671e-6	5.39161615263809e-6	5.3912772889e-6	5.39110581655453e-6	5.39127728890003e-6	5.39161615263809e-6	5.39117858548671e-6	5.39153228539498e-6	5.39120353216915e-6	5.39138499549376e-6	5.39142395089673e-6	5.39126990326379e-6	5.39126039916872e-6	5.39137410733155e-6	5.39143552813522e-6	5.39139190143301e-6	5.39131480774828e-6	5.39128253113698e-6	5.39130969990386e-6	5.3913585395247e-6	5.39138626175213e-6
flux1:	0.63197696023783	6.07346797664914e-6	6.07346549191221e-6	6.07346782769782e-6	6.07347534112924e-6	6.07348614541125e-6	6.07349491753873e-6	6.07349463721737e-6	6.0734817316507e-6	6.07346132157424e-6	6.07344716655522e-6	6.07345340721903e-6	6.07348188539757e-6	6.07351508276911e-6	6.07352428776088e-6	6.07349253134272e-6	6.07343676788456e-6	6.07340575937557e-6	6.07344185564451e-6	6.07352806216179e-6	6.07357645498552e-6	6.07350769927082e-6	6.07338190648402e-6	6.07339476827934e-6	6.07356721275423e-6	6.07352034693218e-6	6.07331557361643e-6	6.07368543619055e-6	6.07328689421742e-6	6.07378183397019e-6	6.07340148125534e-6	6.07320873007697e-6	6.07340148125536e-6	6.07378183397018e-6	6.07328689421741e-6	6.07368543619058e-6	6.0733155736164e-6	6.07352034693218e-6	6.07356721275421e-6	6.07339476827935e-6	6.07338190648401e-6	6.0735076992708e-6	6.07357645498553e-6	6.07352806216178e-6	6.07344185564451e-6	6.07340575937559e-6	6.07343676788452e-6	6.07349253134275e-6	6.07352428776087e-6
flux1:	0.632239409141583	6.83586386553839e-6	6.83585796465118e-6	6.8358598287777e-6	6.83587023431027e-6	6.83588568634057e-6	6.83589803918718e-6	6.83589788475201e-6	6.83588128144705e-6	6.83585549924295e-6	6.83583785767269e-6	6.83584519041935e-6	6.83587906541867e-6	6.83591837639386e-6	6.83592964356245e-6	6.83589359953497e-6	6.83582998525605e-6	6.83579430438871e-6	6.83583418844925e-6	6.83593021608857e-6	6.83598391395197e-6	6.83590740841619e-6	6.83576885979657e-6	6.83578597396172e-6	6.83597870162452e-6	6.83592221940448e-6	6.8356909327257e-6	6.83610647145001e-6	6.83565794726097e-6	6.83621767808311e-6	6.83579155159997e-6	6.83557524546316e-6	6.83579155159998e-6	6.83621767808311e-6	6.83565794726098e-6	6.83610647145003e-6	6.83569093272571e-6	6.83592221940447e-6	6.8359787016245e-6	6.83578597396173e-6	6.83576885979656e-6	6.83590740841619e-6	6.83598391395198e-6	6.83593021608858e-6	6.83583418844923e-6	6.83579430438873e-6	6.83582998525604e-6	6.83589359953497e-6	6.83592964356242e-6
flux1:	0.632501858045337	7.68717132107954e-6	7.6871609314094e-6	7.68716197710616e-6	7.68717587067102e-6	7.68719715187073e-6	7.68721412893267e-6	7.68721435528578e-6	7.6871933510177e-6	7.68716096922085e-6	7.68713887063741e-6	7.68714721637903e-6	7.68718736017869e-6	7.6872340225433e-6	7.68724809774909e-6	7.68720749538242e-6	7.68713497529118e-6	7.68709364794851e-6	7.68713723088183e-6	7.68724383213888e-6	7.68730344260445e-6	7.68721878919659e-6	7.68706682848713e-6	7.68708923391501e-6	7.6873042889107e-6	7.68723620555618e-6	7.6869748084937e-6	7.68744105538838e-6	7.68693687523294e-6	7.68756969426794e-6	7.68709311629947e-6	7.68685075946406e-6	7.68709311629947e-6	7.68756969426793e-6	7.68693687523295e-6	7.6874410553884e-6	7.6869748084937e-6	7.68723620555621e-6	7.68730428891067e-6	7.68708923391501e-6	7.68706682848714e-6	7.68721878919659e-6	7.68730344260446e-6	7.68724383213891e-6	7.68713723088182e-6	7.68709364794852e-6	7.68713497529115e-6	7.68720749538243e-6	7.68724809774907e-6
flux1:	0.63276430694909	8.63686671696867e-6	8.63685061493678e-6	8.63685047930548e-6	8.63686858445352e-6	8.63689707085816e-6	8.63691986061847e-6	8.63692073141121e-6	8.63689449115894e-6	8.63685409090932e-6	8.63682643103643e-6	8.63683571574531e-6	8.63688313854127e-6	8.63693857156454e-6	8.63695630886092e-6	8.63691084649371e-6	8.63682822623334e-6	8.63678013588151e-6	8.63682728179893e-6	8.63694526580077e-6	8.63701146799177e-6	8.63691827558442e-6	8.63675225163247e-6	8.63678113951874e-6	8.63702073952409e-6	8.63693877347595e-6	8.63664325327185e-6	8.63716575694434e-6	8.63659965713999e-6	8.63731481373224e-6	8.63678266314854e-6	8.63651151346349e-6	8.63678266314857e-6	8.63731481373223e-6	8.63659965713996e-6	8.63716575694434e-6	8.63664325327185e-6	8.63693877347595e-6	8.63702073952407e-6	8.63678113951875e-6	8.63675225163247e-6	8.63691827558442e-6	8.63701146799177e-6	8.63694526580076e-6	8.63682728179892e-6	8.63678013588151e-6	8.63682822623334e-6	8.63691084649373e-6	8.6369563088609e-6
flux1:	0.633026755852843	9.69532521722346e-6	9.69530204003203e-6	9.69530036293801e-6	9.69532354551992e-6	9.6953608097409e-6	9.69539073419468e-6	9.69539250418487e-6	9.6953600480625e-6	9.69531001836183e-6	9.69527557086414e-6	9.69528574239469e-6	9.69534160396367e-6	9.69540740711918e-6	9.69542975554806e-6	9.69537908398913e-6	9.69528502114797e-6	9.69522891470575e-6	9.69527945771381e-6	9.69540970540994e-6	9.69548324973853e-6	9.69538111696177e-6	9.6952003674204e-6	9.69523708812633e-6	9.6955036440346e-6	9.69540520331558e-6	9.695071113841e-6	9.69565599731017e-6	9.69502106049185e-6	9.69582882974667e-6	9.69523548136929e-6	9.69493251876606e-6	9.6952354813693e-6	9.69582882974668e-6	9.69502106049184e-6	9.69565599731016e-6	9.69507111384096e-6	9.6954052033156e-6	9.69550364403461e-6	9.69523708812635e-6	9.6952003674204e-6	9.69538111696178e-6	9.69548324973855e-6	9.69540970540993e-6	9.69527945771381e-6	9.69522891470576e-6	9.69528502114797e-6	9.69537908398915e-6	9.69542975554802e-6
flux1:	0.633289204756596	1.0873892928375e-5	1.08738611936647e-5	1.08738576390107e-5	1.08738869174091e-5	1.08739347219926e-5	1.0873973217441e-5	1.08739761124406e-5	1.08739363068642e-5	1.08738748521921e-5	1.08738322880515e-5	1.08738433354533e-5	1.08739089524737e-5	1.08739868959453e-5	1.08740148787082e-5	1.08739585820286e-5	1.08738515814047e-5	1.08737860833795e-5	1.08738398522985e-5	1.08739833342292e-5	1.08740650378184e-5	1.08739535272581e-5	1.08737573549296e-5	1.08738034236982e-5	1.08740995641635e-5	1.08739817383853e-5	1.0873604187905e-5	1.08742582133597e-5	1.08735467963482e-5	1.08744585519372e-5	1.08737978044019e-5	1.08734596940958e-5	1.08737978044019e-5	1.08744585519372e-5	1.08735467963483e-5	1.08742582133597e-5	1.0873604187905e-5	1.08739817383853e-5	1.08740995641635e-5	1.08738034236982e-5	1.08737573549296e-5	1.08739535272581e-5	1.08740650378184e-5	1.08739833342292e-5	1.08738398522985e-5	1.08737860833795e-5	1.08738515814047e-5	1.08739585820286e-5	1.08740148787082e-5
flux1:	0.63355165366035	1.2184963383354e-5	1.21849215169113e-5	1.21849157949093e-5	1.21849523437631e-5	1.21850126243673e-5	1.21850612142167e-5	1.21850654097554e-5	1.21850169646783e-5	1.21849421224895e-5	1.21848900374114e-5	1.21849020118678e-5	1.21849788595846e-5	1.21850708650934e-5	1.21851055505498e-5	1.21850431248778e-5	1.21849215390935e-5	1.21848451753921e-5	1.21849020269049e-5	1.21850598231645e-5	1.21851505597695e-5	1.21850291621931e-5	1.21848168032661e-5	1.21848739050007e-5	1.21852025067822e-5	1.2185062065817e-5	1.21846357109805e-5	1.21853663518693e-5	1.21845700041867e-5	1.21855982896954e-5	1.21848632805493e-5	1.21844863303995e-5	1.21848632805493e-5	1.21855982896954e-5	1.21845700041867e-5	1.21853663518693e-5	1.21846357109805e-5	1.2185062065817e-5	1.21852025067822e-5	1.21848739050008e-5	1.21848168032661e-5	1.21850291621931e-5	1.21851505597695e-5	1.21850598231645e-5	1.21849020269049e-5	1.21848451753921e-5	1.21849215390935e-5	1.21850431248778e-5	1.21851055505497e-5
flux1:	0.633814102564103	1.36420584582712e-5	1.36420048293794e-5	1.36419967180268e-5	1.36420418633194e-5	1.36421167004143e-5	1.36421769601637e-5	1.36421825603431e-5	1.36421240344632e-5	1.3642033703854e-5	1.36419706537321e-5	1.36419836899602e-5	1.36420733965231e-5	1.36421815072048e-5	1.36422239714651e-5	1.36421548026481e-5	1.36420168395557e-5	1.36419280722091e-5	1.36419879328513e-5	1.36421612546645e-5	1.36422619378724e-5	1.36421300252983e-5	1.36419006089543e-5	1.36419706024239e-5	1.36423348274663e-5	1.36421682276901e-5	1.36416872743976e-5	1.36425027951447e-5	1.36416121672273e-5	1.36427707655033e-5	1.36419538724232e-5	1.36415339839703e-5	1.36419538724232e-5	1.36427707655034e-5	1.36416121672273e-5	1.36425027951447e-5	1.36416872743976e-5	1.36421682276901e-5	1.36423348274663e-5	1.36419706024239e-5	1.36419006089543e-5	1.36421300252983e-5	1.36422619378723e-5	1.36421612546646e-5	1.36419879328513e-5	1.36419280722091e-5	1.36420168395556e-5	1.36421548026481e-5	1.36422239714651e-5
flux1:	0.634076551467856	1.52599138064243e-5	1.52598467698611e-5	1.5259836133481e-5	1.52598913369373e-5	1.52599829151543e-5	1.52600564302692e-5	1.52600634485953e-5	1.52599932643805e-5	1.52598852468516e-5	1.52598097908791e-5	1.52598241275539e-5	1.52599284593969e-5	1.52600547977697e-5	1.52601060790368e-5	1.52600294202642e-5	1.5259873158548e-5	1.52597704323221e-5	1.52598333493933e-5	1.52600235615197e-5	1.52601351200483e-5	1.52599918867182e-5	1.52597443858801e-5	1.52598293078792e-5	1.52602326480048e-5	1.52600360467873e-5	1.52594942583211e-5	1.52604038018404e-5	1.525940854207e-5	1.52607125422637e-5	1.52598052695166e-5	1.52593378823101e-5	1.52598052695166e-5	1.52607125422637e-5	1.52594085420699e-5	1.52604038018404e-5	1.52594942583211e-5	1.52600360467873e-5	1.52602326480047e-5	1.52598293078792e-5	1.52597443858801e-5	1.52599918867182e-5	1.52601351200483e-5	1.52600235615197e-5	1.52598333493933e-5	1.52597704323221e-5	1.5259873158548e-5	1.52600294202642e-5	1.52601060790368e-5
flux1:	0.634339000371609	1.70545688743338e-5	1.70544868173888e-5	1.70544736198463e-5	1.70545404508247e-5	1.70546510056551e-5	1.70547393235816e-5	1.70547476677977e-5	1.70546641379823e-5	1.70545361907327e-5	1.70544469412471e-5	1.70544629387921e-5	1.70545837755876e-5	1.70547304890788e-5	1.70547915343298e-5	1.70547064850217e-5	1.70545298992634e-5	1.70544117007448e-5	1.70544779018209e-5	1.705468654482e-5	1.70548098888599e-5	1.7054654279525e-5	1.7054387452881e-5	1.70544895230382e-5	1.70549358529962e-5	1.70547051317806e-5	1.70540958442729e-5	1.70551095273081e-5	1.70539981670966e-5	1.70554640294098e-5	1.70544568789873e-5	1.70539369079442e-5	1.70544568789873e-5	1.70554640294098e-5	1.70539981670965e-5	1.70551095273081e-5	1.70540958442729e-5	1.70547051317805e-5	1.70549358529961e-5	1.70544895230382e-5	1.7054387452881e-5	1.7054654279525e-5	1.705480988886e-5	1.705468654482e-5	1.70544779018209e-5	1.70544117007449e-5	1.70545298992634e-5	1.70547064850217e-5	1.70547915343297e-5
flux1:	0.634601449275363	1.90434615421575e-5	1.90433629344349e-5	1.90433472445371e-5	1.9043427338044e-5	1.904355909028e-5	1.90436636684201e-5	1.90436731314831e-5	1.90435744983238e-5	1.90434243998902e-5	1.90433200775275e-5	1.90433382314784e-5	1.9043477529497e-5	1.90436467235455e-5	1.9043718328626e-5	1.90436238160309e-5	1.90434248122553e-5	1.90432897415112e-5	1.90433597017938e-5	1.90435885130287e-5	1.90437244907885e-5	1.90435551161715e-5	1.90432674420348e-5	1.90433890691165e-5	1.90438827085394e-5	1.90436135044298e-5	1.90429296493367e-5	1.90440586655048e-5	1.90428184918389e-5	1.90444641104043e-5	1.90433464376564e-5	1.90427682033507e-5	1.90433464376565e-5	1.90444641104043e-5	1.90428184918389e-5	1.90440586655048e-5	1.90429296493366e-5	1.90436135044298e-5	1.90438827085394e-5	1.90433890691165e-5	1.90432674420348e-5	1.90435551161714e-5	1.90437244907885e-5	1.90435885130287e-5	1.90433597017938e-5	1.90432897415112e-5	1.90434248122553e-5	1.90436238160309e-5	1.90437183286259e-5
flux1:	0.634863898179116	2.12455274054516e-5	2.12454108486736e-5	2.12453928353509e-5	2.12454878354335e-5	2.12456429145626e-5	2.12457650665528e-5	2.1245775325871e-5	2.12456598139128e-5	2.12454854412449e-5	2.12453649334632e-5	2.12453858815893e-5	2.12455456247504e-5	2.12457392841611e-5	2.12458220288566e-5	2.12457167938706e-5	2.12454932562059e-5	2.12453401105149e-5	2.12454146267737e-5	2.12456655589303e-5	2.12458149028668e-5	2.12456299427189e-5	2.12453195457594e-5	2.12454633364461e-5	2.12460091209786e-5	2.12456968662323e-5	2.12449309990244e-5	2.12461877292751e-5	2.12448046443555e-5	2.12466494091652e-5	2.12454092632313e-5	2.12447664152132e-5	2.12454092632313e-5	2.12466494091652e-5	2.12448046443555e-5	2.12461877292751e-5	2.12449309990244e-5	2.12456968662323e-5	2.12460091209786e-5	2.12454633364461e-5	2.12453195457595e-5	2.1245629942719e-5	2.12458149028668e-5	2.12456655589303e-5	2.12454146267737e-5	2.12453401105149e-5	2.12454932562059e-5	2.12457167938707e-5	2.12458220288565e-5
flux1:	0.635126347082869	2.36813036866331e-5	2.36811679612437e-5	2.36811478764188e-5	2.36812593650361e-5	2.36814397236692e-5	2.36815805667538e-5	2.36815911935894e-5	2.36814570759761e-5	2.36812564912213e-5	2.36811189117986e-5	2.36811434332866e-5	2.36813255717974e-5	2.36815454717709e-5	2.36816396518971e-5	2.36815222405761e-5	2.36812720891481e-5	2.3681099957608e-5	2.36811802269732e-5	2.36814554628382e-5	2.36816187254877e-5	2.36814158203109e-5	2.36810803927077e-5	2.36812491639165e-5	2.36818525254171e-5	2.36814924936265e-5	2.3680636827395e-5	2.368203495744e-5	2.36804933253367e-5	2.3682558184709e-5	2.36811821345914e-5	2.36804675680455e-5	2.36811821345915e-5	2.36825581847089e-5	2.36804933253367e-5	2.36820349574401e-5	2.36806368273949e-5	2.36814924936265e-5	2.3681852525417e-5	2.36812491639165e-5	2.36810803927077e-5	2.36814158203109e-5	2.36816187254877e-5	2.36814554628382e-5	2.36811802269732e-5	2.3681099957608e-5	2.36812720891481e-5	2.36815222405761e-5	2.36816396518971e-5
flux1:	0.635388795986622	2.63730377327536e-5	2.6372881837892e-5	2.63728599855154e-5	2.63729893980012e-5	2.63731967203207e-5	2.63733571269098e-5	2.63733676074307e-5	2.63732132849035e-5	2.63729848293256e-5	2.63728295760598e-5	2.63728585813557e-5	2.63730649585988e-5	2.63733125676751e-5	2.63734181266563e-5	2.63732868887235e-5	2.63730081482555e-5	2.63728165152986e-5	2.63729042166877e-5	2.63732061789827e-5	2.63733836588482e-5	2.63731597920851e-5	2.63727965111797e-5	2.63729933070528e-5	2.63736603623165e-5	2.63732477193763e-5	2.63722941614946e-5	2.63738488056137e-5	2.63721312861994e-5	2.63744388119203e-5	2.63729117596472e-5	2.63721175259532e-5	2.63729117596472e-5	2.63744388119203e-5	2.63721312861993e-5	2.63738488056136e-5	2.63722941614945e-5	2.63732477193763e-5	2.63736603623165e-5	2.63729933070528e-5	2.63727965111797e-5	2.63731597920851e-5	2.63733836588483e-5	2.63732061789827e-5	2.63729042166877e-5	2.63728165152987e-5	2.63730081482555e-5	2.63732868887235e-5	2.63734181266562e-5
flux1:	0.635651244890376	2.93448000210213e-5	2.93446232044544e-5	2.93445998950161e-5	2.93447484244106e-5	2.93449840324794e-5	2.93451645891019e-5	2.93451743579152e-5	2.93449984486133e-5	2.93447408402089e-5	2.93445676478207e-5	2.93446021581987e-5	2.93448344274321e-5	2.93451108054222e-5	2.93452272681692e-5	2.93450803635136e-5	2.93447712413275e-5	2.93445600963636e-5	2.93446574718845e-5	2.93449888271079e-5	2.93451804857084e-5	2.93449318589937e-5	2.93445373040388e-5	2.93447654187021e-5	2.93455030656242e-5	2.93450329228321e-5	2.93439731122453e-5	2.93457009427405e-5	2.93437883135611e-5	2.9346362771526e-5	2.9344667754503e-5	2.93437849665147e-5	2.93446677545031e-5	2.9346362771526e-5	2.93437883135611e-5	2.93457009427405e-5	2.93439731122453e-5	2.93450329228321e-5	2.93455030656241e-5	2.93447654187021e-5	2.93445373040388e-5	2.93449318589937e-5	2.93451804857084e-5	2.93449888271079e-5	2.93446574718846e-5	2.93445600963636e-5	2.93447712413274e-5	2.93450803635136e-5	2.93452272681692e-5
flux1:	0.635913693794129	3.26226015549993e-5	3.26224033299269e-5	3.2622378820852e-5	3.26225473146342e-5	3.26228120771519e-5	3.26230130538866e-5	3.26230215400075e-5	3.26228229770463e-5	3.2622535407637e-5	3.26223443928124e-5	3.26223855094126e-5	3.2622645042859e-5	3.26229507376602e-5	3.26230771497745e-5	3.26229125634647e-5	3.26225715347028e-5	3.26223414842789e-5	3.26224514175952e-5	3.26228150730938e-5	3.26230204450156e-5	3.26227423499016e-5	3.26223124209906e-5	3.26225754280975e-5	3.26233914475957e-5	3.26228589134521e-5	3.26216842556021e-5	3.26236036370747e-5	3.26214746042486e-5	3.2624342034154e-5	3.26224600194686e-5	3.26214787525995e-5	3.26224600194687e-5	3.2624342034154e-5	3.26214746042485e-5	3.26236036370748e-5	3.26216842556021e-5	3.26228589134522e-5	3.26233914475957e-5	3.26225754280975e-5	3.26223124209905e-5	3.26227423499016e-5	3.26230204450156e-5	3.26228150730937e-5	3.26224514175952e-5	3.26223414842788e-5	3.26225715347028e-5	3.26229125634647e-5	3.26230771497745e-5
flux1:	0.636176142697882	3.62345154924557e-5	3.62342956387638e-5	3.62342700624319e-5	3.62344589164529e-5	3.62347531651018e-5	3.62349744981711e-5	3.62349811822829e-5	3.62347593148961e-5	3.62344415418025e-5	3.62342332374825e-5	3.62342821004153e-5	3.62345698943988e-5	3.6234904842332e-5	3.62350397177177e-5	3.6234855283437e-5	3.62344811803711e-5	3.62342335584464e-5	3.62343596468414e-5	3.62347587407222e-5	3.62349768393216e-5	3.62346635296992e-5	3.62341933723714e-5	3.62344951622771e-5	3.62353983236396e-5	3.62347985501319e-5	3.6233500245992e-5	3.62356313735558e-5	3.623326237326e-5	3.62364506816141e-5	3.62343603557193e-5	3.62332695461791e-5	3.62343603557193e-5	3.62364506816141e-5	3.62332623732599e-5	3.62356313735559e-5	3.6233500245992e-5	3.6234798550132e-5	3.62353983236396e-5	3.62344951622771e-5	3.62341933723714e-5	3.62346635296992e-5	3.62349768393215e-5	3.62347587407222e-5	3.62343596468414e-5	3.62342335584464e-5	3.62344811803711e-5	3.62348552834371e-5	3.62350397177177e-5
flux1:	0.636438591601635	4.02108028003728e-5	4.02105613489312e-5	4.02105346315711e-5	4.02107436871863e-5	4.02110671460034e-5	4.02113084355018e-5	4.02113129160857e-5	4.02110676089518e-5	4.02107200358896e-5	4.02104954123187e-5	4.02105531514703e-5	4.02108697323512e-5	4.02112331672701e-5	4.0211374447094e-5	4.02111678781266e-5	4.02107599794361e-5	4.02104969506698e-5	4.02106435674407e-5	4.0211081451441e-5	4.02113106736877e-5	4.02109552438804e-5	4.02104391832171e-5	4.02107840083682e-5	4.02117841750166e-5	4.02111123934231e-5	4.02096814586606e-5	4.02120464991926e-5	4.02094114917679e-5	4.0212950563171e-5	4.02106281209905e-5	4.02094154627681e-5	4.02106281209905e-5	4.0212950563171e-5	4.02094114917678e-5	4.02120464991925e-5	4.02096814586606e-5	4.02111123934231e-5	4.02117841750166e-5	4.02107840083682e-5	4.02104391832171e-5	4.02109552438804e-5	4.02113106736877e-5	4.02110814514409e-5	4.02106435674406e-5	4.02104969506698e-5	4.0210759979436e-5	4.02111678781266e-5	4.02113744470939e-5
flux1:	0.636701040505389	4.45840416838513e-5	4.45837788838238e-5	4.45837506601536e-5	4.45839791115786e-5	4.45843308447342e-5	4.45845913684522e-5	4.45845934329537e-5	4.45843251572664e-5	4.45839488988854e-5	4.45837093696186e-5	4.4583777049952e-5	4.45841223866545e-5	4.45845127634933e-5	4.45846577890737e-5	4.45844267150749e-5	4.45839848300123e-5	4.45837094803921e-5	4.45838818242775e-5	4.45843620403326e-5	4.45846000751205e-5	4.45841943492841e-5	4.45836258374835e-5	4.45840183662649e-5	4.45851265982435e-5	4.45843781388375e-5	4.45828054087616e-5	4.45854286443363e-5	4.45824989035075e-5	4.45864207357585e-5	4.45838396738017e-5	4.45824915161921e-5	4.45838396738017e-5	4.45864207357584e-5	4.45824989035075e-5	4.45854286443364e-5	4.45828054087616e-5	4.45843781388375e-5	4.45851265982435e-5	4.4584018366265e-5	4.45836258374836e-5	4.45841943492841e-5	4.45846000751205e-5	4.45843620403326e-5	4.45838818242774e-5	4.45837094803921e-5	4.45839848300123e-5	4.45844267150749e-5	4.45846577890737e-5
flux1:	0.636963489409142	4.93892604831158e-5	4.93889767539331e-5	4.93889462840331e-5	4.93891926036813e-5	4.93895709866068e-5	4.93898497295868e-5	4.93898494253329e-5	4.93895593343118e-5	4.93891562589152e-5	4.93889036709261e-5	4.93889822363249e-5	4.93893556661562e-5	4.93897706047415e-5	4.938991610635e-5	4.93896581131391e-5	4.93891826546227e-5	4.93888990634023e-5	4.93891031920137e-5	4.93896294439708e-5	4.93898731890073e-5	4.9389407627962e-5	4.93887792094056e-5	4.93892245882559e-5	4.93904532371208e-5	4.93896235266175e-5	4.93878996423541e-5	4.93908076151169e-5	4.9387551515251e-5	4.93918903843167e-5	4.93890213028081e-5	4.93875225504503e-5	4.93890213028081e-5	4.93918903843167e-5	4.93875515152509e-5	4.9390807615117e-5	4.93878996423541e-5	4.93896235266176e-5	4.93904532371208e-5	4.9389224588256e-5	4.93887792094056e-5	4.93894076279619e-5	4.93898731890073e-5	4.93896294439707e-5	4.93891031920136e-5	4.93888990634024e-5	4.93891826546227e-5	4.93896581131392e-5	4.938991610635e-5
flux1:	0.637225938312895	5.46640736775726e-5	5.46637695491447e-5	5.46637356455414e-5	5.46639975354536e-5	5.46644002533724e-5	5.46646959512692e-5	5.46646936494285e-5	5.46643836303985e-5	5.46639563758689e-5	5.46636929841031e-5	5.46637832050563e-5	5.46641833802143e-5	5.46646196350155e-5	5.46647617377431e-5	5.46644744063199e-5	5.46639664462674e-5	5.46636797330751e-5	5.46639225777853e-5	5.4664498700485e-5	5.46647441935468e-5	5.46642078254536e-5	5.46635111230918e-5	5.46640150462008e-5	5.46653778374295e-5	5.46644623676763e-5	5.46625777389672e-5	5.46657993968749e-5	5.46621822015587e-5	5.46669748627542e-5	5.46637852820488e-5	5.46621192995325e-5	5.46637852820488e-5	5.46669748627541e-5	5.46621822015586e-5	5.46657993968749e-5	5.46625777389671e-5	5.46644623676764e-5	5.46653778374295e-5	5.4664015046201e-5	5.46635111230918e-5	5.46642078254536e-5	5.46647441935468e-5	5.4664498700485e-5	5.46639225777852e-5	5.46636797330752e-5	5.46639664462675e-5	5.466447440632e-5	5.46647617377431e-5
flux1:	0.637488387216649	6.0448820576476e-5	6.04484966232659e-5	6.04484575974419e-5	6.04487319747625e-5	6.04491560513382e-5	6.04494672438957e-5	6.04494636885268e-5	6.04491363835232e-5	6.04486883423662e-5	6.04484167705059e-5	6.04485192021167e-5	6.04489440646663e-5	6.04493975256494e-5	6.04495317724362e-5	6.04492127124e-5	6.04486740121257e-5	6.04483903533024e-5	6.0448679713748e-5	6.04493096424989e-5	6.04495520133342e-5	6.0448932394651e-5	6.04481581211473e-5	6.04487269064974e-5	6.04502390041187e-5	6.04492332654142e-5	6.04471780056055e-5	6.04507448486981e-5	6.04467285041787e-5	6.04520144359985e-5	6.04484686326094e-5	6.0446617155726e-5	6.04484686326094e-5	6.04520144359985e-5	6.04467285041786e-5	6.04507448486981e-5	6.04471780056055e-5	6.04492332654141e-5	6.04502390041188e-5	6.04487269064973e-5	6.04481581211473e-5	6.04489323946509e-5	6.04495520133342e-5	6.0449309642499e-5	6.04486797137481e-5	6.04483903533024e-5	6.04486740121257e-5	6.04492127123999e-5	6.04495317724362e-5
flux1:	0.637750836120402	6.67867062139529e-5	6.67863629905888e-5	6.67863166289398e-5	6.67865996526695e-5	6.67870415097103e-5	6.67873665988356e-5	6.67873629320945e-5	6.67870217192579e-5	6.67865569899975e-5	6.67862801807441e-5	6.67863951385491e-5	6.67868419316439e-5	6.67873076604992e-5	6.67874290511836e-5	6.67870759228158e-5	6.67865089311203e-5	6.67862355399029e-5	6.67865800571747e-5	6.67872678014029e-5	6.67875012508358e-5	6.67867844636843e-5	6.67859224601478e-5	6.67865631300872e-5	6.67882411779826e-5	6.67871405505917e-5	6.67849043797746e-5	6.67888506069397e-5	6.67843935440978e-5	6.67902152409591e-5	6.67862741083467e-5	6.67842171639766e-5	6.67862741083467e-5	6.67902152409591e-5	6.67843935440979e-5	6.67888506069397e-5	6.67849043797746e-5	6.67871405505917e-5	6.67882411779825e-5	6.67865631300873e-5	6.67859224601478e-5	6.67867844636843e-5	6.67875012508357e-5	6.67872678014029e-5	6.67865800571747e-5	6.67862355399029e-5	6.67865089311202e-5	6.67870759228158e-5	6.67874290511836e-5
flux1:	0.638013285024155	7.37239439009106e-5	7.37235818888766e-5	7.37235254683914e-5	7.37238126132809e-5	7.37242681602858e-5	7.37246054653954e-5	7.37246032194214e-5	7.3724252148307e-5	7.37237754521699e-5	7.3723496611997e-5	7.37236241737815e-5	7.372408949645e-5	7.37245618011706e-5	7.37246648450382e-5	7.37242753635499e-5	7.37236831753376e-5	7.37234282414298e-5	7.37238373501191e-5	7.37245869756765e-5	7.37248047884176e-5	7.37239754798532e-5	7.37230147841325e-5	7.37237351481063e-5	7.3725597282434e-5	7.3724396880364e-5	7.37219689932895e-5	7.3726331649827e-5	7.37213885983132e-5	7.372779191799e-5	7.3723412856804e-5	7.37211286932308e-5	7.37234128568041e-5	7.37277919179901e-5	7.37213885983132e-5	7.37263316498269e-5	7.37219689932894e-5	7.3724396880364e-5	7.3725597282434e-5	7.37237351481064e-5	7.37230147841325e-5	7.37239754798532e-5	7.37248047884175e-5	7.37245869756765e-5	7.3723837350119e-5	7.37234282414296e-5	7.37236831753377e-5	7.37242753635499e-5	7.37246648450381e-5
flux1:	0.638275733927908	8.13098988182796e-5	8.13095183947249e-5	8.13094487482213e-5	8.13097349296513e-5	8.13101996795253e-5	8.1310547481251e-5	8.13105485272382e-5	8.13101922026284e-5	8.13097087665254e-5	8.13094313114009e-5	8.1309571353529e-5	8.13100512653382e-5	8.1310523814444e-5	8.13106025923174e-5	8.13101745072935e-5	8.13095607761846e-5	8.13093333615848e-5	8.13098172221261e-5	8.1310632847247e-5	8.13108274445186e-5	8.13098689121487e-5	8.13087978576173e-5	8.13096065941603e-5	8.13116724216171e-5	8.13103668836115e-5	8.130773577993e-5	8.13125549066053e-5	8.1307076724532e-5	8.13141112952204e-5	8.13092481369168e-5	8.13067131660643e-5	8.13092481369169e-5	8.13141112952203e-5	8.1307076724532e-5	8.13125549066054e-5	8.130773577993e-5	8.13103668836116e-5	8.13116724216171e-5	8.13096065941603e-5	8.13087978576173e-5	8.13098689121486e-5	8.13108274445185e-5	8.1310632847247e-5	8.13098172221261e-5	8.13093333615848e-5	8.13095607761844e-5	8.13101745072934e-5	8.13106025923174e-5
flux1:	0.638538182831662	8.95972319654301e-5	8.95968334060693e-5	8.95967470455678e-5	8.95970267966236e-5	8.95974960012941e-5	8.95978525633834e-5	8.95978590089989e-5	8.95975024198679e-5	8.9597017829019e-5	8.9596745338994e-5	8.95968976155665e-5	8.95973877959191e-5	8.95978537716056e-5	8.95979020021047e-5	8.95974330450574e-5	8.95968018446048e-5	8.95966117342794e-5	8.95971811483453e-5	8.95980669585775e-5	8.95982299958368e-5	8.95971243228034e-5	8.95959306672977e-5	8.95968374019795e-5	8.95991279392266e-5	8.95977111631905e-5	8.95948644387633e-5	8.96001832234298e-5	8.95941167455477e-5	8.9601836436297e-5	8.95964394029744e-5	8.95936281556014e-5	8.95964394029743e-5	8.9601836436297e-5	8.95941167455476e-5	8.96001832234298e-5	8.95948644387633e-5	8.95977111631904e-5	8.95991279392266e-5	8.95968374019796e-5	8.95959306672977e-5	8.95971243228035e-5	8.95982299958367e-5	8.95980669585776e-5	8.95971811483453e-5	8.95966117342793e-5	8.95968018446048e-5	8.95974330450574e-5	8.95979020021047e-5
flux1:	0.638800631735415	9.86420437043488e-5	9.86416272326117e-5	9.86415205373112e-5	9.86417882360397e-5	9.86422570331272e-5	9.864262059166e-5	9.86426346193662e-5	9.86422829123213e-5	9.86418029383486e-5	9.86415391299841e-5	9.86417034023317e-5	9.86421993670241e-5	9.86426516542056e-5	9.86426627575379e-5	9.86421505508147e-5	9.86415061806149e-5	9.86413636886466e-5	9.86420300017599e-5	9.86429902891722e-5	9.86431128029414e-5	9.86418410434519e-5	9.86405121266286e-5	9.86415275023635e-5	9.86440650728981e-5	9.86425298916627e-5	9.86394539911418e-5	9.86453189244113e-5	9.86386068309862e-5	9.86470702876315e-5	9.86410859895179e-5	9.8637971083845e-5	9.8641085989518e-5	9.86470702876316e-5	9.86386068309863e-5	9.86453189244112e-5	9.86394539911419e-5	9.86425298916628e-5	9.86440650728981e-5	9.86415275023636e-5	9.86405121266286e-5	9.8641841043452e-5	9.86431128029415e-5	9.86429902891722e-5	9.86420300017599e-5	9.86413636886466e-5	9.8641506180615e-5	9.86421505508147e-5	9.86426627575378e-5
flux1:	0.639063080639168	1.08504016065017e-4	1.08503581958837e-4	1.08503451431141e-4	1.08503701572406e-4	1.08504165131715e-4	1.08504533840755e-4	1.08504557481786e-4	1.08504215681465e-4	1.08503746094288e-4	1.08503494820481e-4	1.0850367104304e-4	1.08504168417999e-4	1.08504599823756e-4	1.08504566975366e-4	1.08504008896527e-4	1.08503355631702e-4	1.08503271365938e-4	1.08504046362737e-4	1.08505085594377e-4	1.08505158200433e-4	1.08503700614827e-4	1.08502223540688e-4	1.08503359276744e-4	1.08506167362851e-4	1.08504505161252e-4	1.08501185093819e-4	1.08507646130601e-4	1.08500226838234e-4	1.08509498084981e-4	1.08502869555271e-4	1.08499421678823e-4	1.08502869555271e-4	1.08509498084981e-4	1.08500226838234e-4	1.08507646130601e-4	1.08501185093819e-4	1.08504505161252e-4	1.08506167362851e-4	1.08503359276744e-4	1.08502223540688e-4	1.08503700614827e-4	1.08505158200433e-4	1.08505085594377e-4	1.08504046362737e-4	1.08503271365938e-4	1.08503355631702e-4	1.08504008896527e-4	1.08504566975366e-4
flux1:	0.639325529542921	1.19246552900164e-4	1.19246101665981e-4	1.19245944255193e-4	1.1924617175767e-4	1.19246625414359e-4	1.19246997237976e-4	1.19247032079736e-4	1.19246704762223e-4	1.19246251136397e-4	1.19246016423172e-4	1.19246204989576e-4	1.19246699838546e-4	1.19247103333949e-4	1.1924701949971e-4	1.1924641249692e-4	1.19245754282196e-4	1.19245738872955e-4	1.19246634671725e-4	1.19247757591514e-4	1.19247770734461e-4	1.19246107070276e-4	1.19244468910079e-4	1.19245737846271e-4	1.19248840895437e-4	1.19247041171133e-4	1.19243460193156e-4	1.19250570922189e-4	1.19242378496584e-4	1.1925252760105e-4	1.19245194365762e-4	1.19241382269407e-4	1.19245194365762e-4	1.1925252760105e-4	1.19242378496584e-4	1.19250570922189e-4	1.19243460193155e-4	1.19247041171133e-4	1.19248840895437e-4	1.19245737846271e-4	1.19244468910079e-4	1.19246107070276e-4	1.19247770734462e-4	1.19247757591514e-4	1.19246634671725e-4	1.19245738872955e-4	1.19245754282196e-4	1.1924641249692e-4	1.1924701949971e-4
flux1:	0.639587978446675	1.30936916898952e-4	1.30936449519555e-4	1.30936263008282e-4	1.30936463543334e-4	1.30936902903356e-4	1.30937275445744e-4	1.30937322274162e-4	1.30937013203269e-4	1.30936580731371e-4	1.30936366860474e-4	1.30936568910781e-4	1.30937058110133e-4	1.30937427084005e-4	1.30937285028478e-4	1.3093662538456e-4	1.30935965477297e-4	1.30936029278407e-4	1.30937058232384e-4	1.30938269999394e-4	1.30938214250957e-4	1.30936324063714e-4	1.30934512072966e-4	1.30935928195975e-4	1.30939351383253e-4	1.30937401256477e-4	1.30933540526837e-4	1.30941358350526e-4	1.30932322439729e-4	1.30943426236576e-4	1.30935324414841e-4	1.30931114917102e-4	1.30935324414841e-4	1.30943426236576e-4	1.30932322439728e-4	1.30941358350526e-4	1.30933540526837e-4	1.30937401256477e-4	1.30939351383253e-4	1.30935928195975e-4	1.30934512072966e-4	1.30936324063714e-4	1.30938214250957e-4	1.30938269999394e-4	1.30937058232384e-4	1.30936029278407e-4	1.30935965477297e-4	1.3093662538456e-4	1.30937285028478e-4
flux1:	0.639850427350428	1.43646362389683e-4	1.43645880648401e-4	1.43645664091658e-4	1.43645834417274e-4	1.43646255420331e-4	1.43646625688536e-4	1.43646684071335e-4	1.43646395811414e-4	1.43645989138488e-4	1.43645800783029e-4	1.43646018569404e-4	1.43646500219497e-4	1.43646828731518e-4	1.43646620991238e-4	1.43645904036664e-4	1.43645244606776e-4	1.43645397379828e-4	1.43646571993307e-4	1.43647878357649e-4	1.43647744757961e-4	1.43645607762467e-4	1.43643609604353e-4	1.43645188053837e-4	1.4364895700415e-4	1.43646840684582e-4	1.43642678900514e-4	1.43651265227457e-4	1.4364131101236e-4	1.43653453877708e-4	1.43644516305447e-4	1.43639874304208e-4	1.43644516305447e-4	1.43653453877708e-4	1.4364131101236e-4	1.43651265227457e-4	1.43642678900514e-4	1.43646840684583e-4	1.4364895700415e-4	1.43645188053837e-4	1.43643609604353e-4	1.43645607762467e-4	1.43647744757962e-4	1.43647878357649e-4	1.43646571993307e-4	1.43645397379829e-4	1.43645244606776e-4	1.43645904036664e-4	1.43646620991238e-4
flux1:	0.640112876254181	1.5745026278134e-4	1.57449769659964e-4	1.57449523861603e-4	1.57449662141683e-4	1.57450061067634e-4	1.57450425165252e-4	1.57450492986989e-4	1.57450226509521e-4	1.57449849603193e-4	1.57449692021182e-4	1.57449929325168e-4	1.57450403183798e-4	1.57450686202655e-4	1.57450405017527e-4	1.57449624795947e-4	1.57448966494352e-4	1.57449217089547e-4	1.57450549956929e-4	1.5745195747226e-4	1.57451737905048e-4	1.57449334345105e-4	1.5744713831154e-4	1.57448895364812e-4	1.57453035841887e-4	1.57450734063996e-4	1.57446247087271e-4	1.57455667539783e-4	1.57444715696827e-4	1.57457990362555e-4	1.57448146729936e-4	1.57443035217662e-4	1.57448146729936e-4	1.57457990362555e-4	1.57444715696827e-4	1.57455667539783e-4	1.57446247087271e-4	1.57450734063996e-4	1.57453035841887e-4	1.57448895364812e-4	1.5744713831154e-4	1.57449334345105e-4	1.57451737905048e-4	1.5745195747226e-4	1.57450549956929e-4	1.57449217089547e-4	1.57448966494352e-4	1.57449624795947e-4	1.57450405017527e-4
flux1:	0.640375325157934	1.72428231413954e-4	1.72427731555743e-4	1.72427459561629e-4	1.72427565648849e-4	1.72427939055513e-4	1.72428291810419e-4	1.72428364775286e-4	1.72428119079553e-4	1.72427775150171e-4	1.72427654437421e-4	1.72427917027335e-4	1.72428384947193e-4	1.72428618558412e-4	1.72428255756144e-4	1.72427404649741e-4	1.72426746160828e-4	1.7242710220989e-4	1.72428605985373e-4	1.72430122254379e-4	1.72429809843382e-4	1.72427120865005e-4	1.72424716085667e-4	1.72426669121105e-4	1.72431206692721e-4	1.72428696134049e-4	1.72423856619276e-4	1.72434181257954e-4	1.7242214792692e-4	1.72436656320797e-4	1.72425833311332e-4	1.7242021338895e-4	1.72425833311332e-4	1.72436656320797e-4	1.72422147926919e-4	1.72434181257955e-4	1.72423856619276e-4	1.72428696134048e-4	1.7243120669272e-4	1.72426669121105e-4	1.72424716085667e-4	1.72427120865005e-4	1.72429809843382e-4	1.72430122254379e-4	1.72428605985373e-4	1.7242710220989e-4	1.72426746160828e-4	1.72427404649741e-4	1.72428255756144e-4
flux1:	0.640637774061688	1.88664234508473e-4	1.88663734730989e-4	1.88663442313565e-4	1.88663517973269e-4	1.88663862556781e-4	1.88664197091554e-4	1.88664268215011e-4	1.88664039985455e-4	1.88663731469167e-4	1.88663654868927e-4	1.88663950981075e-4	1.88664417329864e-4	1.88664598897667e-4	1.88664145728784e-4	1.88663214054896e-4	1.88662551652139e-4	1.88663019290389e-4	1.88664706694936e-4	1.88666340641115e-4	1.88665930151545e-4	1.88662938162256e-4	1.88660314791539e-4	1.88662482232606e-4	1.88667441924841e-4	1.88664694624769e-4	1.88659471663208e-4	1.8867077523016e-4	1.8865757197788e-4	1.88673426072372e-4	1.88661547489091e-4	1.88655378372735e-4	1.88661547489091e-4	1.88673426072372e-4	1.8865757197788e-4	1.8867077523016e-4	1.88659471663208e-4	1.88664694624769e-4	1.88667441924841e-4	1.88662482232606e-4	1.88660314791539e-4	1.88662938162256e-4	1.88665930151545e-4	1.88666340641115e-4	1.88664706694936e-4	1.88663019290389e-4	1.88662551652139e-4	1.88663214054896e-4	1.88664145728784e-4
flux1:	0.640900222965441	2.06246694829524e-4	2.06246204665254e-4	2.06245900770285e-4	2.06245949823523e-4	2.06246262197004e-4	2.06246569456742e-4	2.06246628571694e-4	2.06246411895758e-4	2.06246140510977e-4	2.06246116772774e-4	2.06246457595422e-4	2.06246929634748e-4	2.0624705790293e-4	2.06246504827209e-4	2.06245480421921e-4	2.06244807549055e-4	2.06245391184652e-4	2.06247275055257e-4	2.06249037211021e-4	2.06248525436425e-4	2.06245214431183e-4	2.06242363803053e-4	2.06244765046793e-4	2.06250171002931e-4	2.0624715380214e-4	2.06241512595775e-4	2.06253874777454e-4	2.06239408546323e-4	2.06256731196061e-4	2.06243718058025e-4	2.06236957072034e-4	2.06243718058025e-4	2.0625673119606e-4	2.06239408546323e-4	2.06253874777454e-4	2.06241512595775e-4	2.0624715380214e-4	2.06250171002932e-4	2.06244765046793e-4	2.06242363803053e-4	2.06245214431183e-4	2.06248525436425e-4	2.06249037211021e-4	2.06247275055257e-4	2.06245391184653e-4	2.06244807549055e-4	2.06245480421921e-4	2.06246504827209e-4
flux1:	0.641162671869194	2.25268584599258e-4	2.25268116835428e-4	2.25267813959176e-4	2.25267842325324e-4	2.25268118717395e-4	2.25268386975892e-4	2.25268420283026e-4	2.25268206453201e-4	2.25267973337115e-4	2.25268013111976e-4	2.25268413246574e-4	2.25268901444113e-4	2.25268976562633e-4	2.25268312991724e-4	2.25267180800375e-4	2.25266487703235e-4	2.25267189851682e-4	2.25269283235663e-4	2.25271186033336e-4	2.2527057214522e-4	2.25266927978076e-4	2.25263842719423e-4	2.25266498055459e-4	2.25272373217985e-4	2.25269047241112e-4	2.25262948822572e-4	2.25276454532333e-4	2.25260627560614e-4	2.25279553306053e-4	2.25265323896697e-4	2.25257926445616e-4	2.25265323896697e-4	2.25279553306053e-4	2.25260627560614e-4	2.25276454532333e-4	2.25262948822572e-4	2.25269047241112e-4	2.25272373217985e-4	2.25266498055459e-4	2.25263842719423e-4	2.25266927978075e-4	2.2527057214522e-4	2.25271186033336e-4	2.25269283235663e-4	2.25267189851682e-4	2.25266487703235e-4	2.25267180800375e-4	2.25268312991724e-4
flux1:	0.641425120772948	2.45827506129239e-4	2.45827077312464e-4	2.45826791776699e-4	2.45826807400256e-4	2.45827043281653e-4	2.45827257653032e-4	2.4582724734762e-4	2.45827024769754e-4	2.45826830696784e-4	2.45826946950407e-4	2.45827424820842e-4	2.45827943069887e-4	2.45827966536595e-4	2.45827180541999e-4	2.45825922240483e-4	2.45825195676381e-4	2.45826016877536e-4	2.45828333171745e-4	2.45830391220668e-4	2.45829677055771e-4	2.45825687635765e-4	2.45822361730027e-4	2.4582529225836e-4	2.45831658094791e-4	2.45827978300361e-4	2.45821379314588e-4	2.45836118994092e-4	2.45818828693465e-4	2.45839504506336e-4	2.45823974353937e-4	2.45815893865804e-4	2.45823974353937e-4	2.45839504506336e-4	2.45818828693465e-4	2.45836118994092e-4	2.45821379314588e-4	2.45827978300362e-4	2.45831658094791e-4	2.45825292258361e-4	2.45822361730027e-4	2.45825687635765e-4	2.45829677055772e-4	2.45830391220668e-4	2.45828333171745e-4	2.45826016877536e-4	2.45825195676381e-4	2.45825922240483e-4	2.45827180541998e-4
flux1:	0.641687569676701	2.68025758570321e-4	2.6802538943733e-4	2.6802514153087e-4	2.68025154182801e-4	2.68025343836777e-4	2.68025485825077e-4	2.680254098337e-4	2.68025164060424e-4	2.68025009738711e-4	2.68025218158766e-4	2.68025796336689e-4	2.6802636205812e-4	2.68026336568899e-4	2.68025414569127e-4	2.68024008243195e-4	2.68023231295431e-4	2.68024170128367e-4	2.68026723259869e-4	2.68028953589692e-4	2.68028143848222e-4	2.68023799238311e-4	2.68020228032895e-4	2.6802345559106e-4	2.68030331886187e-4	2.68026246708684e-4	2.68019099271877e-4	2.68035169209235e-4	2.68016307983954e-4	2.68038893928909e-4	2.68021975698914e-4	2.68013163532026e-4	2.68021975698914e-4	2.68038893928909e-4	2.68016307983954e-4	2.68035169209235e-4	2.68019099271877e-4	2.68026246708684e-4	2.68030331886187e-4	2.6802345559106e-4	2.68020228032896e-4	2.68023799238311e-4	2.68028143848222e-4	2.68028953589692e-4	2.68026723259869e-4	2.68024170128367e-4	2.68023231295431e-4	2.68024008243195e-4	2.68025414569127e-4
flux1:	0.641950018580454	2.91970389119831e-4	2.91970104912944e-4	2.91969918871897e-4	2.91969939823443e-4	2.91970075883248e-4	2.91970123006745e-4	2.91969954866708e-4	2.91969668769874e-4	2.91969555205421e-4	2.91969874574141e-4	2.91970579987161e-4	2.91971214091456e-4	2.91971143296836e-4	2.919700697422e-4	2.91968489654372e-4	2.91967641678863e-4	2.91968694886941e-4	2.91971499528071e-4	2.91973921775679e-4	2.91973024103199e-4	2.91968316502396e-4	2.91964496655834e-4	2.9196804376803e-4	2.91975448506098e-4	2.91970899614782e-4	2.91963151265112e-4	2.91980653926456e-4	2.9196010891783e-4	2.91984778704469e-4	2.9196638198372e-4	2.91956787289157e-4	2.9196638198372e-4	2.91984778704469e-4	2.9196010891783e-4	2.91980653926456e-4	2.91963151265112e-4	2.91970899614782e-4	2.91975448506098e-4	2.9196804376803e-4	2.91964496655834e-4	2.91968316502396e-4	2.91973024103199e-4	2.91973921775679e-4	2.91971499528071e-4	2.91968694886941e-4	2.91967641678863e-4	2.91968489654373e-4	2.919700697422e-4
flux1:	0.642212467484207	3.17773226971303e-4	3.17773057597281e-4	3.17772961402103e-4	3.17773002977649e-4	3.17773075961719e-4	3.17773001491446e-4	3.17772710402788e-4	3.17772364492365e-4	3.17772293403593e-4	3.17772745902884e-4	3.17773609892708e-4	3.17774336583688e-4	3.17774224755601e-4	3.17772981833449e-4	3.17771198308399e-4	3.17770255037296e-4	3.17771417771789e-4	3.17774489578627e-4	3.17777126094281e-4	3.17776151020639e-4	3.17771074612072e-4	3.17767003979633e-4	3.17770893842246e-4	3.17778843202651e-4	3.17773765400448e-4	3.17765359153169e-4	3.17784403522951e-4	3.17762056263e-4	3.17788997663162e-4	3.17769028617283e-4	3.1775859815012e-4	3.17769028617283e-4	3.17788997663162e-4	3.17762056263e-4	3.17784403522951e-4	3.17765359153169e-4	3.17773765400449e-4	3.17778843202651e-4	3.17770893842246e-4	3.17767003979633e-4	3.17771074612072e-4	3.17776151020639e-4	3.17777126094281e-4	3.17774489578628e-4	3.17771417771789e-4	3.17770255037296e-4	3.17771198308399e-4	3.17772981833449e-4
flux1:	0.642474916387961	3.45550898246817e-4	3.45550878240241e-4	3.45550903216017e-4	3.455509782413e-4	3.45550976123191e-4	3.45550748975603e-4	3.45550300050586e-4	3.45549872939508e-4	3.45549847198237e-4	3.45550458611808e-4	3.45551516811795e-4	3.45552363219609e-4	3.45552214838095e-4	3.45550782224953e-4	3.45548761683899e-4	3.45547695507405e-4	3.45548961693051e-4	3.4555231755259e-4	3.45555193399948e-4	3.45554154110695e-4	3.45548704761975e-4	3.45544382221806e-4	3.45548638741011e-4	3.45557147229983e-4	3.45551468513117e-4	3.45542343030122e-4	3.45563044954169e-4	3.45538770913169e-4	3.45568186020386e-4	3.45546546907869e-4	3.45535224780844e-4	3.45546546907869e-4	3.45568186020386e-4	3.45538770913169e-4	3.45563044954169e-4	3.45542343030122e-4	3.45551468513117e-4	3.45557147229983e-4	3.45548638741012e-4	3.45544382221806e-4	3.45548704761974e-4	3.45554154110695e-4	3.45555193399948e-4	3.4555231755259e-4	3.45548961693051e-4	3.45547695507405e-4	3.455487616839e-4	3.45550782224953e-4
flux1:	0.642737365291714	3.75424820116077e-4	3.75424988374233e-4	3.75425168590957e-4	3.75425289762737e-4	3.75425197617762e-4	3.75424782439594e-4	3.75424137167095e-4	3.75423606172723e-4	3.75423630241324e-4	3.75424430017531e-4	3.7542572202354e-4	3.75426717661531e-4	3.75426536937624e-4	3.75424891627357e-4	3.75422596800022e-4	3.75421377242292e-4	3.75422740062306e-4	3.75426398330152e-4	3.75429541155171e-4	3.75428453074566e-4	3.75422627881685e-4	3.75418053107069e-4	3.75422701004799e-4	3.75431781743198e-4	3.75425423538407e-4	3.75415513418876e-4	3.75437995943029e-4	3.75411663957452e-4	3.75443769268627e-4	3.75420357798463e-4	3.75408085173372e-4	3.75420357798463e-4	3.75443769268626e-4	3.75411663957452e-4	3.75437995943029e-4	3.75415513418876e-4	3.75425423538407e-4	3.75431781743197e-4	3.75422701004799e-4	3.75418053107069e-4	3.75422627881685e-4	3.75428453074567e-4	3.75429541155171e-4	3.75426398330152e-4	3.75422740062306e-4	3.75421377242292e-4	3.75422596800022e-4	3.75424891627357e-4
flux1:	0.642999814195467	4.07521172282296e-4	4.07521571547365e-4	4.07521943029017e-4	4.07522122241911e-4	4.07521922015179e-4	4.07521279493753e-4	4.07520396426575e-4	4.07519738289849e-4	4.07519818619216e-4	4.0752083975955e-4	4.07522408574552e-4	4.07523584623193e-4	4.07523374980443e-4	4.07521491218792e-4	4.07518881557538e-4	4.07517475955671e-4	4.07518928447491e-4	4.07522909155023e-4	4.07526348900494e-4	4.07525229070349e-4	4.07519025742262e-4	4.07514198929264e-4	4.07519263933643e-4	4.07528929117267e-4	4.07521806708245e-4	4.07511042903022e-4	4.07535436599102e-4	4.07506908169183e-4	4.07541934473119e-4	4.07516642997308e-4	4.07503357711085e-4	4.07516642997309e-4	4.07541934473119e-4	4.07506908169182e-4	4.07535436599102e-4	4.07511042903022e-4	4.07521806708245e-4	4.07528929117267e-4	4.07519263933643e-4	4.07514198929264e-4	4.07519025742261e-4	4.07525229070348e-4	4.07526348900494e-4	4.07522909155024e-4	4.07518928447492e-4	4.07517475955671e-4	4.07518881557538e-4	4.07521491218792e-4
flux1:	0.64326226309922	4.4197084400259e-4	4.41971520078711e-4	4.41972119843141e-4	4.41972367517545e-4	4.41972037958188e-4	4.41971125382772e-4	4.41969961044523e-4	4.41969152738364e-4	4.41969298087824e-4	4.4197057682973e-4	4.41972468071436e-4	4.41973856501836e-4	4.41973620044549e-4	4.419714694e-4	4.41968501714818e-4	4.4196687610165e-4	4.41968411847911e-4	4.4197273685593e-4	4.41976505301751e-4	4.4197537154721e-4	4.41968787635021e-4	4.41963709198405e-4	4.41969218333554e-4	4.41979479877159e-4	4.41971503025463e-4	4.41959813373069e-4	4.419862566433e-4	4.41955385093216e-4	4.41993577156399e-4	4.4196629169417e-4	4.41951927818888e-4	4.41966291694169e-4	4.41993577156399e-4	4.41955385093216e-4	4.419862566433e-4	4.41959813373069e-4	4.41971503025463e-4	4.41979479877159e-4	4.41969218333554e-4	4.41963709198406e-4	4.41968787635021e-4	4.4197537154721e-4	4.41976505301751e-4	4.4197273685593e-4	4.41968411847912e-4	4.4196687610165e-4	4.41968501714818e-4	4.419714694e-4
flux1:	0.643524712002974	4.78909354811892e-4	4.7891035551921e-4	4.78911220484137e-4	4.78911544945597e-4	4.78911061748803e-4	4.78909833838136e-4	4.78908343833634e-4	4.78907363423253e-4	4.78907585062197e-4	4.78909160331219e-4	4.78911421202604e-4	4.78913053761975e-4	4.78912790762861e-4	4.7891034236129e-4	4.78906971686379e-4	4.78905091868316e-4	4.78906705761091e-4	4.78911398836094e-4	4.78915528950431e-4	4.78914398832008e-4	4.78907430814214e-4	4.78902101067742e-4	4.78908083055559e-4	4.78918953425353e-4	4.7891002718342e-4	4.78897337060579e-4	4.7892597641107e-4	4.78892605909491e-4	4.78934221956604e-4	4.78904821053645e-4	4.78889308392277e-4	4.78904821053645e-4	4.78934221956603e-4	4.78892605909491e-4	4.7892597641107e-4	4.78897337060579e-4	4.7891002718342e-4	4.78918953425353e-4	4.78908083055559e-4	4.78902101067742e-4	4.78907430814214e-4	4.78914398832007e-4	4.78915528950431e-4	4.78911398836094e-4	4.78906705761091e-4	4.78905091868315e-4	4.78906971686379e-4	4.78910342361289e-4
flux1:	0.643787160906727	5.1847674713638e-4	5.18478121020514e-4	5.18479286823761e-4	5.18479693787694e-4	5.18479029979605e-4	5.18477439977476e-4	5.1847558027728e-4	5.18474407787433e-4	5.18474719539672e-4	5.18476632154956e-4	5.18479310189766e-4	5.18481217280986e-4	5.18480925723963e-4	5.18478146669925e-4	5.18474327362794e-4	5.18472160173578e-4	5.18473849223751e-4	5.18478936013679e-4	5.18483461106901e-4	5.18482350667617e-4	5.18474992910747e-4	5.18469411750754e-4	5.18475897533812e-4	5.18487390765267e-4	5.18477416470722e-4	5.1846364954486e-4	5.18494639818962e-4	5.18458604263359e-4	5.18503915258117e-4	5.18472268691545e-4	5.1845553221417e-4	5.18472268691545e-4	5.18503915258118e-4	5.18458604263359e-4	5.18494639818962e-4	5.1846364954486e-4	5.18477416470722e-4	5.18487390765267e-4	5.18475897533812e-4	5.18469411750754e-4	5.18474992910746e-4	5.18482350667617e-4	5.18483461106901e-4	5.18478936013679e-4	5.18473849223751e-4	5.18472160173579e-4	5.18474327362794e-4	5.18478146669925e-4
flux1:	0.64404960981048	5.60817449013772e-4	5.60819243846706e-4	5.60820743639839e-4	5.60821235855602e-4	5.60820362445964e-4	5.60818363471455e-4	5.60816091827753e-4	5.60814710066418e-4	5.60815128162542e-4	5.60817419791181e-4	5.6082056139984e-4	5.60822770896322e-4	5.60822446111327e-4	5.6081930211189e-4	5.60814989174458e-4	5.60812503875196e-4	5.60814268033582e-4	5.60819775922034e-4	5.60824728603699e-4	5.60823650930798e-4	5.60815894552715e-4	5.60810061165766e-4	5.60817084555838e-4	5.60829217444707e-4	5.60818093875967e-4	5.60803172941719e-4	5.60836677504562e-4	5.60797799279278e-4	5.60847088020213e-4	5.60813055367874e-4	5.60795014596206e-4	5.60813055367874e-4	5.60847088020213e-4	5.60797799279278e-4	5.60836677504562e-4	5.60803172941719e-4	5.60818093875967e-4	5.60829217444707e-4	5.60817084555838e-4	5.60810061165765e-4	5.60815894552715e-4	5.60823650930797e-4	5.60824728603699e-4	5.60819775922034e-4	5.60814268033582e-4	5.60812503875196e-4	5.60814989174458e-4	5.6081930211189e-4
flux1:	0.644312058714234	6.06080105187038e-4	6.06082366312895e-4	6.06084229595799e-4	6.06084806700343e-4	6.06083693614105e-4	6.06081240236289e-4	6.06078517675015e-4	6.06076912960127e-4	6.06077455670385e-4	6.06080167539882e-4	6.06083816394903e-4	6.06086352439765e-4	6.06085986865202e-4	6.06082443063144e-4	6.06077593661651e-4	6.06074763446735e-4	6.06076606399655e-4	6.06082564221655e-4	6.0608797517064e-4	6.0608693880241e-4	6.06078770473257e-4	6.06072683089682e-4	6.06080281540481e-4	6.06093074985104e-4	6.0608069964873e-4	6.06064547525269e-4	6.06100738392025e-4	6.06058827017271e-4	6.06112387072639e-4	6.06075816173809e-4	6.06056384525171e-4	6.06075816173808e-4	6.06112387072639e-4	6.06058827017271e-4	6.06100738392025e-4	6.06064547525269e-4	6.06080699648729e-4	6.06093074985104e-4	6.06080281540481e-4	6.06072683089682e-4	6.06078770473257e-4	6.0608693880241e-4	6.0608797517064e-4	6.06082564221655e-4	6.06076606399655e-4	6.06074763446735e-4	6.06077593661651e-4	6.06082443063144e-4
flux1:	0.644574507617987	6.54417374903384e-4	6.54420143498881e-4	6.54422395067521e-4	6.54423053690522e-4	6.54421670972994e-4	6.54418720962529e-4	6.54415513285992e-4	6.54413676022317e-4	6.54414363053131e-4	6.54417534446565e-4	6.54421729759994e-4	6.54424611604296e-4	6.54424194708952e-4	6.54420216720861e-4	6.54414791867985e-4	6.54411595426899e-4	6.54413525326613e-4	6.54419962934726e-4	6.54425859503658e-4	6.54424866723289e-4	6.54416267445821e-4	6.54409923160734e-4	6.54418138656661e-4	6.54431619119135e-4	6.54417889629959e-4	6.54400430091173e-4	6.54439487993252e-4	6.54394338689901e-4	6.54452473205829e-4	6.54413198548748e-4	6.54392282653914e-4	6.54413198548748e-4	6.54452473205829e-4	6.54394338689902e-4	6.54439487993251e-4	6.54400430091173e-4	6.54417889629959e-4	6.54431619119135e-4	6.54418138656661e-4	6.54409923160734e-4	6.54416267445821e-4	6.54424866723289e-4	6.54425859503658e-4	6.54419962934726e-4	6.54413525326613e-4	6.54411595426899e-4	6.54414791867985e-4	6.54420216720861e-4
flux1:	0.64483695652174	7.05985694834759e-4	7.05989006167844e-4	7.05991665247571e-4	7.05992399397453e-4	7.05990718668457e-4	7.05987234861573e-4	7.05983514088252e-4	7.05981439145584e-4	7.05982290796192e-4	7.05985957371153e-4	7.05990732128794e-4	7.05993973066843e-4	7.05993491456562e-4	7.05989046598516e-4	7.05983012947599e-4	7.0597943602406e-4	7.05981466114224e-4	7.05988413791454e-4	7.05994818478252e-4	7.05993863547596e-4	7.05984807464498e-4	7.05978202146317e-4	7.05987082191166e-4	7.06001283234516e-4	7.0598609874049e-4	7.05967257445956e-4	7.0600937183175e-4	7.05960764034636e-4	7.0602378446026e-4	7.05981625540181e-4	7.0595912455263e-4	7.05981625540181e-4	7.0602378446026e-4	7.05960764034636e-4	7.06009371831751e-4	7.05967257445956e-4	7.0598609874049e-4	7.06001283234516e-4	7.05987082191165e-4	7.05978202146317e-4	7.05984807464498e-4	7.05993863547596e-4	7.05994818478251e-4	7.05988413791454e-4	7.05981466114224e-4	7.05979436024061e-4	7.05983012947599e-4	7.05989046598516e-4
flux1:	0.645099405425493	7.60945005636839e-4	7.60948887416897e-4	7.60951967048614e-4	7.60952768792096e-4	7.60950764904185e-4	7.60946717099261e-4	7.60942462763342e-4	7.60940149615385e-4	7.60941185707054e-4	7.6094537769592e-4	7.60950756923305e-4	7.6095436338318e-4	7.60953801108327e-4	7.609488597777e-4	7.60942191466129e-4	7.60938228349509e-4	7.60940377447884e-4	7.60947865172801e-4	7.60954794004315e-4	7.60953861400366e-4	7.6094431468017e-4	7.60937442983786e-4	7.60947041665043e-4	7.60962005513241e-4	7.60945268108966e-4	7.6092497350063e-4	7.60970342470208e-4	7.6091803833038e-4	7.60986263112855e-4	7.60941022811688e-4	7.60916827728727e-4	7.60941022811688e-4	7.60986263112855e-4	7.6091803833038e-4	7.60970342470208e-4	7.6092497350063e-4	7.60945268108967e-4	7.6096200551324e-4	7.60947041665044e-4	7.60937442983786e-4	7.6094431468017e-4	7.60953861400367e-4	7.60954794004315e-4	7.60947865172802e-4	7.60940377447883e-4	7.60938228349509e-4	7.60942191466129e-4	7.609488597777e-4
flux1:	0.645361854329247	8.19458440783825e-4	8.19462911701561e-4	8.19466418437524e-4	8.19467278865057e-4	8.19464931700065e-4	8.19460298494597e-4	8.19455498728257e-4	8.19452951323552e-4	8.19454189931599e-4	8.19458930296382e-4	8.19464929438795e-4	8.19468900282862e-4	8.19468239350916e-4	8.19462776518173e-4	8.19455456985493e-4	8.19451111865614e-4	8.19453404670627e-4	8.19461461250649e-4	8.19468922134999e-4	8.19467984860311e-4	8.1945790471578e-4	8.19450760213154e-4	8.19461139308869e-4	8.1947691836721e-4	8.19458534433439e-4	8.19436718561041e-4	8.19485548737576e-4	8.19429291661142e-4	8.19503044971432e-4	8.19454508016571e-4	8.19428501035165e-4	8.1945450801657e-4	8.19503044971433e-4	8.19429291661142e-4	8.19485548737575e-4	8.19436718561041e-4	8.19458534433439e-4	8.1947691836721e-4	8.19461139308869e-4	8.19450760213154e-4	8.1945790471578e-4	8.19467984860311e-4	8.19468922134999e-4	8.19461461250649e-4	8.19453404670628e-4	8.19451111865614e-4	8.19455456985494e-4	8.19462776518173e-4
flux1:	0.645624303233	8.81691976453089e-4	8.81697045006895e-4	8.81700978956871e-4	8.81701889403429e-4	8.81699185722094e-4	8.81693956189441e-4	8.81688608516253e-4	8.8168583486824e-4	8.81687290905755e-4	8.81692593534542e-4	8.81699217036976e-4	8.81703543120151e-4	8.81702764203884e-4	8.81696760953851e-4	8.81688784651024e-4	8.81684072766444e-4	8.81686539961297e-4	8.81695192061136e-4	8.81703183176056e-4	8.8170220122054e-4	8.81691535113213e-4	8.8168411054851e-4	8.81695340635233e-4	8.81711998900758e-4	8.81691880302461e-4	8.81668479540412e-4	8.8172098588469e-4	8.81660499162183e-4	8.81740109718882e-4	8.81688041283699e-4	8.81660095215738e-4	8.81688041283699e-4	8.81740109718882e-4	8.81660499162184e-4	8.8172098588469e-4	8.81668479540412e-4	8.81691880302462e-4	8.81711998900758e-4	8.81695340635233e-4	8.8168411054851e-4	8.81691535113213e-4	8.8170220122054e-4	8.81703183176056e-4	8.81695192061136e-4	8.81686539961297e-4	8.81684072766443e-4	8.81688784651024e-4	8.81696760953851e-4
flux1:	0.645886752136753	9.4781404139027e-4	9.47819705087717e-4	9.47824060335035e-4	9.47825013801572e-4	9.47821949044031e-4	9.47816124146108e-4	9.47810235924464e-4	9.47807247426598e-4	9.47808931147308e-4	9.47814799189889e-4	9.47822039362087e-4	9.47826703384907e-4	9.47825786701327e-4	9.47819231750103e-4	9.47810605650136e-4	9.47805554162717e-4	9.47808232299804e-4	9.47817503403685e-4	9.47826011697256e-4	9.47824930732188e-4	9.47813615814084e-4	9.47805903483671e-4	9.47818064996144e-4	9.47835679281725e-4	9.47813744354997e-4	9.47788699974614e-4	9.47845105552884e-4	9.47780091138047e-4	9.47865891200818e-4	9.4781003571236e-4	9.47780013485104e-4	9.4781003571236e-4	9.47865891200819e-4	9.47780091138046e-4	9.47845105552884e-4	9.47788699974614e-4	9.47813744354997e-4	9.47835679281724e-4	9.47818064996144e-4	9.47805903483671e-4	9.47813615814085e-4	9.47824930732188e-4	9.47826011697256e-4	9.47817503403685e-4	9.47808232299804e-4	9.47805554162718e-4	9.47810605650136e-4	9.47819231750104e-4
flux1:	0.646149201040506	0.00101799508585716	0.001018001330865	0.00101800609624678	0.00101800708894361	0.00101800366886575	0.00101799726250055	0.00101799085097182	0.0010179876614646	0.00101798957696937	0.00101799600141632	0.00101800383766244	0.00101800881434175	0.00101800774066092	0.00101800063176348	0.00101799137658132	0.00101798602511611	0.00101798895627596	0.0010179988656333	0.00101800786551992	0.0010180066159051	0.00101799457874336	0.00101798657099315	0.00101799975517966	0.00101801841607219	0.00101799459033069	0.00101796784889464	0.00101802838461376	0.0010179585221139	0.00101805084671987	0.00101799092694005	0.00101795868120781	0.00101799092694005	0.00101805084671987	0.0010179585221139	0.00101802838461376	0.00101796784889464	0.00101799459033069	0.00101801841607218	0.00101799975517966	0.00101798657099315	0.00101799457874336	0.0010180066159051	0.00101800786551992	0.0010179988656333	0.00101798895627596	0.00101798602511611	0.00101799137658132	0.00101800063176348
flux1:	0.64641164994426	0.00109240710895569	0.00109241391024959	0.00109241907046712	0.00109242010337849	0.001092416345402	0.00109240938499421	0.0010924024769108	0.00109239910154963	0.0010924012453955	0.00109240820400627	0.001092416602488	0.00109242185905098	0.00109242061077801	0.00109241295593341	0.00109240310696498	0.00109239750776457	0.0010924007389964	0.00109241130061071	0.00109242075294872	0.00109241924913017	0.00109240640575224	0.00109239809557663	0.00109241240528898	0.00109243221776166	0.00109240643425674	0.00109237794780737	0.00109244285213482	0.00109236779807594	0.0010924669845911	0.00109240270103597	0.00109236807392806	0.00109240270103597	0.0010924669845911	0.00109236779807594	0.00109244285213482	0.00109237794780737	0.00109240643425674	0.00109243221776166	0.00109241240528898	0.00109239809557663	0.00109240640575224	0.00109241924913017	0.00109242075294872	0.00109241130061071	0.0010924007389964	0.00109239750776457	0.00109240310696498	0.00109241295593341
flux1:	0.646674098848013	0.00117122314382695	0.00117123046586393	0.00117123600285972	0.0011712370832106	0.0011712330173643	0.00117122554392342	0.00117121817475621	0.00117121462875084	0.00117121698877159	0.00117122444545302	0.00117123335923908	0.00117123885622688	0.0011712374184859	0.00117122923684286	0.00117121884434016	0.00117121306199629	0.00117121664456124	0.00117122786629022	0.00117123771772716	0.00117123585809515	0.00117122211438179	0.00117121349609996	0.00117122904635401	0.00117125012995609	0.00117122232923153	0.001171192055251	0.00117126157394043	0.00117118096136903	0.00117128734942217	0.0011712183801791	0.00117118120320755	0.0011712183801791	0.00117128734942217	0.00117118096136903	0.00117126157394044	0.001171192055251	0.00117122232923153	0.00117125012995609	0.00117122904635401	0.00117121349609996	0.00117122211438179	0.00117123585809515	0.00117123771772716	0.00117122786629022	0.00117121664456124	0.00117121306199629	0.00117121884434016	0.00117122923684286
flux1:	0.646936547751766	0.00125461670044882	0.00125462449835201	0.00125463039286143	0.00125463153535509	0.00125462720469241	0.00125461927228552	0.00125461148503745	0.00125460778235344	0.00125461033680583	0.00125461824153126	0.00125462761126604	0.00125463330361265	0.00125463166524934	0.00125462298761586	0.00125461211662673	0.00125460622736915	0.0012546102158214	0.0012546220986618	0.00125463228142894	0.00125462994869448	0.00125461520113482	0.00125460627111202	0.00125462318935474	0.00125464567790889	0.00125461580750139	0.00125458370862977	0.00125465809447486	0.00125457153295416	0.00125468546481274	0.00125461146580815	0.00125457155995521	0.00125461146580815	0.00125468546481274	0.00125457153295416	0.00125465809447486	0.00125458370862977	0.00125461580750139	0.00125464567790889	0.00125462318935474	0.00125460627111202	0.00125461520113482	0.00125462994869448	0.00125463228142894	0.0012546220986618	0.0012546102158214	0.00125460622736915	0.00125461211662673	0.00125462298761586
flux1:	0.647198996655519	0.00134276116599395	0.00134276938720311	0.00134277562036269	0.00134277684805219	0.00134277230844583	0.00134276398306067	0.00134275582674164	0.00134275197887082	0.00134275469601876	0.00134276298536118	0.00134277274046044	0.00134277857879161	0.00134277673320251	0.00134276760206911	0.00134275633168766	0.00134275042222961	0.00134275487338437	0.00134276741101752	0.00134277784324588	0.00134277490537834	0.00134275904218664	0.00134274979956093	0.00134276822558259	0.00134279226633132	0.00134276027978096	0.00134272632328761	0.00134280583592861	0.00134271291197997	0.00134283473341575	0.00134275533917506	0.00134271251517677	0.00134275533917506	0.00134283473341575	0.00134271291197997	0.00134280583592861	0.00134272632328761	0.00134276027978096	0.00134279226633132	0.00134276822558259	0.00134274979956093	0.00134275904218664	0.00134277490537834	0.00134277784324588	0.00134276741101752	0.00134275487338437	0.00134275042222962	0.00134275633168766	0.00134276760206911
flux1:	0.647461445559273	0.00143582916296453	0.00143583774926859	0.00143584430414262	0.00143584564880313	0.00143584096804191	0.00143583232584937	0.00143582385369541	0.00143581986861337	0.00143582270685393	0.00143583130518253	0.00143584136553683	0.00143584729761459	0.00143584524330707	0.00143583571230543	0.00143582413430063	0.00143581830026216	0.00143582327211158	0.00143583645078366	0.00143584703740013	0.00143584334914913	0.00143582625172712	0.00143581669909612	0.00143583678453282	0.00143586253669	0.00143582839204181	0.00143579254905579	0.001435877454863	0.00143577773289304	0.00143590779456985	0.00143582261949846	0.00143577667833503	0.00143582261949846	0.00143590779456985	0.00143577773289304	0.001435877454863	0.00143579254905579	0.00143582839204181	0.00143586253669	0.00143583678453282	0.00143581669909612	0.00143582625172712	0.00143584334914913	0.00143584703740013	0.00143583645078366	0.00143582327211158	0.00143581830026216	0.00143582413430063	0.00143583571230543
flux1:	0.647723894463026	0.00153399186559269	0.00153400075542492	0.00153400761829927	0.00153400912018114	0.00153400437632598	0.00153399550138748	0.00153398676893259	0.00153398265036627	0.00153398555898453	0.00153399438034501	0.00153400465848238	0.00153401063070343	0.00153400837149218	0.00153399850422904	0.00153398672104492	0.00153398106499747	0.00153398661564545	0.00153400041445048	0.00153401104869376	0.00153400645369632	0.00153398799840829	0.00153397814242668	0.00153400004980816	0.0015340276824908	0.00153399134028703	0.00153395358480348	0.00153404415686061	0.00153393718060185	0.00153407583999943	0.00153398448019713	0.00153393521379488	0.00153398448019713	0.00153407583999943	0.00153393718060185	0.00153404415686061	0.00153395358480348	0.00153399134028703	0.0015340276824908	0.00153400004980816	0.00153397814242668	0.00153398799840829	0.00153400645369631	0.00153401104869376	0.00153400041445048	0.00153398661564545	0.00153398106499747	0.00153398672104492	0.00153399850422904
flux1:	0.647986343366779	0.00163741827527912	0.00163742740612517	0.00163743456741308	0.00163743627427887	0.00163743155327404	0.00163742253477646	0.00163741359790645	0.00163740934503143	0.00163741226564753	0.00163742121631242	0.00163743161994272	0.00163743757878655	0.00163743512353974	0.00163742499176955	0.00163741311391968	0.00163740774311757	0.00163741392981071	0.0016374283214332	0.00163743888700666	0.00163743322045556	0.00163741328066714	0.00163740313250451	0.00163742703381566	0.00163745672335313	0.0016374181441375	0.00163737845182782	0.00163747497003521	0.00163736026451198	0.00163750788837825	0.00163740992398159	0.00163735711612381	0.00163740992398159	0.00163750788837825	0.00163736026451198	0.00163747497003521	0.00163737845182782	0.0016374181441375	0.00163745672335313	0.00163742703381566	0.00163740313250451	0.00163741328066714	0.00163743322045556	0.00163743888700666	0.0016374283214332	0.00163741392981071	0.00163740774311757	0.00163741311391968	0.00163742499176955
flux1:	0.648248792270532	0.00174627445614601	0.001746283766891	0.00174629122150345	0.00174629318688497	0.00174628857946407	0.0017462795086013	0.00174627042173307	0.00174626602940885	0.00174626889814887	0.00174627787978735	0.00174628831462303	0.00174629420793799	0.00174629156980094	0.00174628125092982	0.00174626939383964	0.00174626441772473	0.00174627129605915	0.00174628624801753	0.00174629662186903	0.00174628971369235	0.00174626816200868	0.00174625773761843	0.0017462838123603	0.00174631573900322	0.00174627488038051	0.00174623322724543	0.00174633597855863	0.00174621305257178	0.001746370019872	0.00174626501789896	0.00174620844533573	0.00174626501789896	0.001746370019872	0.00174621305257178	0.00174633597855863	0.00174623322724543	0.00174627488038051	0.00174631573900321	0.0017462838123603	0.00174625773761843	0.00174626816200868	0.00174628971369235	0.00174629662186903	0.00174628624801753	0.00174627129605915	0.00174626441772473	0.00174626939383965	0.00174628125092982
flux1:	0.648511241174286	0.00186072273209419	0.00186073216512169	0.00186073991217353	0.00186074219282726	0.00186073779079997	0.00186072875745197	0.00186071957198828	0.00186071503161881	0.00186071778200387	0.00186072669538191	0.0018607370681064	0.00186074284612097	0.00186074004116587	0.00186072961511273	0.00186071789549517	0.00186071342307841	0.00186072104645966	0.00186073652287115	0.00186074657856055	0.00186073825703532	0.00186071496766118	0.00186070428781628	0.00186073272057211	0.00186076706465029	0.00186072387796791	0.00186068023888228	0.00186078951769497	0.00186065786679887	0.00186082457210463	0.0018607120897549	0.00186065152349357	0.0018607120897549	0.00186082457210463	0.00186065786679887	0.00186078951769497	0.00186068023888228	0.00186072387796791	0.00186076706465029	0.00186073272057211	0.00186070428781628	0.00186071496766118	0.00186073825703532	0.00186074657856055	0.00186073652287115	0.00186072104645966	0.00186071342307841	0.00186071789549517	0.00186072961511273
flux1:	0.648773690078039	0.00198092084708795	0.00198093034994222	0.00198093839169632	0.00198094104428384	0.00198093693633593	0.00198092802572247	0.00198091878892814	0.00198091409000575	0.00198091665651149	0.00198092540559589	0.00198093562683181	0.00198094124278491	0.00198093828806244	0.00198092783353914	0.00198091636541926	0.00198091250265678	0.00198092092208243	0.00198093688594505	0.00198094649752864	0.00198093659322634	0.00198091144436003	0.00198090053441933	0.00198093151195413	0.00198096844956118	0.00198092287630172	0.00198087722350853	0.00198099333218096	0.00198085244210469	0.00198102929933962	0.00198090888768267	0.00198084409443262	0.00198090888768267	0.00198102929933962	0.00198085244210469	0.00198099333218096	0.00198087722350853	0.00198092287630172	0.00198096844956118	0.00198093151195413	0.00198090053441933	0.00198091144436003	0.00198093659322634	0.00198094649752864	0.00198093688594505	0.00198092092208243	0.00198091250265678	0.00198091636541926	0.00198092783353914
flux1:	0.649036138981792	0.00210702109073334	0.00210703061716799	0.00210703895716169	0.00210704203423592	0.00210703830141842	0.00210702959092134	0.00210702034535322	0.0021070154777062	0.00210701779990002	0.00210702629620545	0.00210703628332373	0.00210704169362169	0.00210703860462312	0.00210702819493313	0.00210701708546572	0.00210701393275495	0.0021070231969763	0.00210703961293588	0.00210704865926509	0.00210703700920291	0.00210700988536907	0.00210699877474905	0.00210703248269595	0.0021070721810059	0.0021070241490009	0.00210697645061885	0.00210709970014371	0.0021069490505862	0.00210713649701923	0.00210700770498124	0.00210693844871873	0.00210700770498124	0.00210713649701923	0.0021069490505862	0.00210709970014371	0.00210697645061885	0.0021070241490009	0.0021070721810059	0.00210703248269595	0.00210699877474905	0.00210700988536907	0.00210703700920291	0.00210704865926509	0.00210703961293588	0.0021070231969763	0.00210701393275495	0.00210701708546572	0.00210702819493314
flux1:	0.649298587885546	0.00223916939157513	0.00223917890183808	0.00223918754218803	0.00223919108762079	0.00223918779874124	0.00223917935509537	0.0022391701386935	0.00223916509541402	0.00223916712253233	0.00223917528952156	0.00223918496912929	0.00223919013295952	0.00223918692053444	0.00223917661902628	0.00223916596427303	0.00223916361419673	0.00223917377029788	0.00223919060783723	0.00223919897713831	0.0022391854289903	0.00223915622321393	0.00223914494455563	0.00223918156376709	0.00223922417611583	0.00223917359570929	0.00223912381432242	0.00223925452510945	0.00223909359381692	0.00223929209416953	0.00223915447271123	0.00223908051632278	0.00223915447271123	0.00223929209416953	0.00223909359381692	0.00223925452510945	0.00223912381432242	0.00223917359570929	0.00223922417611583	0.00223918156376709	0.00223914494455563	0.00223915622321393	0.0022391854289903	0.00223919897713831	0.00223919060783723	0.00223917377029788	0.00223916361419673	0.00223916596427303	0.00223917661902628
flux1:	0.649561036789299	0.00237750438090499	0.00237751384114992	0.00237752277909008	0.00237752682313024	0.00237752403028687	0.00237751590733374	0.00237750675424576	0.00237750153522576	0.00237750323101105	0.0023775110083375	0.00237752031828876	0.00237752519664906	0.00237752186346365	0.00237751171880943	0.00237750159965967	0.00237750013510062	0.00237751122950994	0.0023775284664659	0.00237753606103925	0.00237752047724645	0.00237748909297268	0.00237747768101024	0.0023775173836782	0.00237756304456584	0.00237750980487117	0.00237745789627053	0.00237759639901998	0.00237742466603338	0.00237763471654586	0.0023774878229061	0.00237740892986254	0.0023774878229061	0.00237763471654586	0.00237742466603338	0.00237759639901998	0.00237745789627053	0.00237750980487117	0.00237756304456584	0.0023775173836782	0.00237747768101024	0.00237748909297268	0.00237752047724645	0.00237753606103925	0.0023775284664659	0.00237751122950994	0.00237750013510062	0.00237750159965967	0.00237751171880943
flux1:	0.649823485693052	0.0025221564302548	0.00252216581102253	0.0025221750347931	0.00252217958899164	0.00252217732350716	0.00252216956068575	0.00252216050285251	0.00252215511880515	0.00252215646638541	0.00252216381375583	0.0025221727045464	0.00252217725868457	0.00252217379534471	0.00252216383684363	0.00252215431527163	0.00252215380800857	0.00252216588793053	0.00252218351421374	0.00252219025506789	0.00252217251667739	0.00252213886934846	0.00252212735950498	0.00252217030517712	0.00252221912536818	0.00252216309077235	0.00252210900291824	0.00252225563954182	0.00252207259148425	0.00252229472376757	0.00252213812563421	0.00252205406164267	0.00252213812563422	0.00252229472376757	0.00252207259148425	0.00252225563954182	0.00252210900291824	0.00252216309077235	0.00252221912536818	0.00252217030517712	0.00252212735950498	0.00252213886934846	0.00252217251667739	0.00252219025506789	0.00252218351421374	0.00252216588793053	0.00252215380800857	0.00252215431527163	0.00252216383684363
flux1:	0.650085934596805	0.00267324666613212	0.00267325593990888	0.00267326542417621	0.00267327047645341	0.00267326874546609	0.00267326136718268	0.00267325243666112	0.00267324691345579	0.00267324792001964	0.00267325482045481	0.00267326325588764	0.00267326744518634	0.00267326382618858	0.00267325405931725	0.00267324517516921	0.00267324568504532	0.00267325880027096	0.00267327682163448	0.002673282652852	0.00267326266291298	0.00267322668112601	0.00267321510788304	0.00267326143952333	0.00267331350143593	0.0026732545085096	0.00267319818077811	0.00267335330531473	0.00267315843957428	0.0026733932240617	0.00267322650352204	0.00267313703809957	0.00267322650352204	0.0026733932240617	0.00267315843957428	0.00267335330531473	0.00267319818077811	0.0026732545085096	0.00267331350143593	0.00267326143952333	0.00267321510788304	0.00267322668112601	0.00267326266291298	0.002673282652852	0.00267327682163448	0.00267325880027096	0.00267324568504532	0.00267324517516921	0.00267325405931725
flux1:	0.650348383500559	0.00283088596594634	0.00283089510387666	0.0028309048049229	0.00283091031507716	0.00283090909903281	0.00283090211500604	0.00283089334694965	0.00283088773004328	0.00283088843104639	0.00283089489333037	0.00283090285037475	0.00283090662975969	0.00283090280946617	0.00283089321191122	0.00283088498040579	0.00283088655513466	0.0028309007601574	0.00283091920183602	0.00283092409445873	0.00283090178080891	0.00283086340699497	0.00283085180210199	0.00283090164236081	0.00283095699594441	0.00283089485091551	0.00283083621368501	0.00283100019314838	0.0028307930218013	0.00283104107060703	0.00283086382772565	0.00283076873563719	0.00283086382772565	0.00283104107060703	0.0028307930218013	0.00283100019314838	0.00283083621368501	0.00283089485091551	0.00283095699594441	0.00283090164236081	0.00283085180210199	0.00283086340699497	0.00283090178080891	0.00283092409445873	0.00283091920183602	0.0028309007601574	0.00283088655513466	0.00283088498040579	0.00283089321191122
flux1:	0.650610832404312	0.00299517393946134	0.00299518290736614	0.00299519275833622	0.00299519865430365	0.00299519790556023	0.00299519131218213	0.00299518274834173	0.00299517710705252	0.00299517756968509	0.00299518362981935	0.00299519109763011	0.00299519441462273	0.00299519032348396	0.00299518084189491	0.00299517325200105	0.00299517592764336	0.00299519128397634	0.00299521019399969	0.00299521414921905	0.00299518946650878	0.00299514865709471	0.00299513704770508	0.00299519049557492	0.0029952491548768	0.00299518363181707	0.00299512260643928	0.0029952958215255	0.00299507587484051	0.00299533784383287	0.00299514969970636	0.00299504876221018	0.00299514969970637	0.00299533784383287	0.00299507587484051	0.0029952958215255	0.00299512260643928	0.00299518363181707	0.0029952491548768	0.00299519049557492	0.00299513704770508	0.00299514865709471	0.00299518946650878	0.00299521414921905	0.00299521019399969	0.00299519128397634	0.00299517592764336	0.00299517325200105	0.00299518084189491
flux1:	0.650873281308065	0.00316619790049755	0.00316620665441905	0.00316621656094895	0.00316622273611273	0.00316622237882267	0.00316621616151219	0.00316620785406453	0.00316620228540764	0.0031662026110631	0.00316620833257983	0.00316621531069232	0.00316621810226956	0.00316621364353646	0.0031662041912277	0.00316619720505424	0.00316620100716151	0.00316621758572407	0.0031662370376957	0.00316624008914288	0.00316621301996584	0.00316616974500511	0.00316615815184188	0.00316621527987979	0.00316627722049266	0.00316620806035193	0.00316614455953835	0.00316632740511494	0.0031660942344803	0.00316637082438465	0.00316617142353073	0.003166064429378	0.00316617142353073	0.00316637082438465	0.0031660942344803	0.00316632740511494	0.00316614455953835	0.00316620806035193	0.00316627722049266	0.00316621527987979	0.00316615815184188	0.00316616974500511	0.00316621301996584	0.00316624008914288	0.0031662370376957	0.00316621758572407	0.00316620100716151	0.00316619720505424	0.0031662041912277
flux1:	0.651135730211818	0.00334403183397891	0.00334404031553713	0.00334405015210558	0.00334405646392527	0.00334405639529781	0.00334405053175485	0.00334404254721876	0.00334403717901119	0.00334403750452124	0.0033440429775602	0.00334404947332989	0.00334405166278901	0.00334404670996258	0.00334403716577163	0.00334403071906387	0.00334403566444706	0.00334405354786317	0.0033440736429963	0.00334407585794488	0.00334404641297343	0.00334400065525917	0.00334398909092845	0.00334404994322327	0.00334411510078973	0.00334404201139126	0.00334397594002956	0.00334416882532403	0.00334392200544718	0.00334421396181036	0.00334400297376214	0.00334388971990268	0.00334400297376214	0.00334421396181036	0.00334392200544718	0.00334416882532403	0.00334397594002956	0.00334404201139126	0.00334411510078973	0.00334404994322327	0.00334398909092845	0.00334400065525917	0.00334404641297343	0.00334407585794488	0.0033440736429963	0.00334405354786317	0.00334403566444706	0.00334403071906388	0.00334403716577163
flux1:	0.651398179115572	0.00352873536377798	0.00352874349567395	0.00352875310301804	0.00352875937319957	0.00352875946617234	0.00352875393037174	0.00352874635333217	0.00352874134627886	0.00352874184372094	0.00352874718283337	0.00352875320824246	0.00352875470229677	0.00352874909755755	0.00352873930603209	0.00352873330982411	0.00352873940886414	0.00352875869349831	0.00352877956170687	0.00352878104103065	0.00352874925809059	0.00352870101179152	0.00352868947937073	0.00352875407042142	0.00352882234034583	0.00352874499742817	0.0035286762538254	0.00352887960223035	0.00352861873247535	0.00352892684434705	0.00352870396434487	0.00352858425629915	0.00352870396434487	0.00352892684434705	0.00352861873247535	0.00352887960223035	0.0035286762538254	0.00352874499742817	0.00352882234034583	0.00352875407042142	0.00352868947937073	0.00352870101179152	0.0035287492580906	0.00352878104103065	0.00352877956170687	0.00352875869349831	0.00352873940886414	0.00352873330982411	0.00352873930603208
flux1:	0.651660628019325	0.00372035272715292	0.00372036040918607	0.00372036959309636	0.0037203756094558	0.00372037571672218	0.00372037048342211	0.00372036341975933	0.00372035896825331	0.00372035984319348	0.00372036518390263	0.00372037075190616	0.00372037143825428	0.00372036499209367	0.00372035476513371	0.00372034910855223	0.00372035636793229	0.0037203771654771	0.00372039896534087	0.00372039984210784	0.00372036578416846	0.00372031505305714	0.00372030354508836	0.00372037185974064	0.00372044309822415	0.00372036114758141	0.00372028962511202	0.0037205038735281	0.00372022857827788	0.0037205536754974	0.00372031862419616	0.00372019227606423	0.00372031862419616	0.0037205536754974	0.00372022857827789	0.00372050387352809	0.00372028962511202	0.00372036114758141	0.00372044309822415	0.00372037185974064	0.00372030354508836	0.00372031505305714	0.00372036578416846	0.00372039984210784	0.00372039896534087	0.0037203771654771	0.00372035636793229	0.00372034910855223	0.0037203547651337
flux1:	0.651923076923078	0.00391891176187445	0.00391891886785162	0.00391892739961519	0.00391893291970608	0.00391893287895893	0.00391892792844299	0.00391892150775622	0.00391891783916693	0.00391891932726874	0.00391892482148669	0.00391892994211482	0.00391892968773075	0.00391892217997159	0.00391891129999588	0.00391890585415523	0.00391891427985946	0.00391893671828933	0.00391895963574183	0.00391896007237416	0.00391892382447557	0.00391887061984309	0.00391885911785973	0.00391893111241819	0.00391900513889151	0.00391891819962579	0.00391884378874371	0.00391906938638896	0.00391877931434923	0.0039191222633649	0.00391887478550818	0.00391874161959812	0.00391887478550817	0.0039191222633649	0.00391877931434923	0.00391906938638896	0.00391884378874371	0.00391891819962579	0.00391900513889151	0.00391893111241819	0.00391885911785973	0.00391887061984309	0.00391892382447557	0.00391896007237415	0.00391895963574183	0.00391893671828933	0.00391891427985946	0.00391890585415524	0.00391891129999588
flux1:	0.652185525826831	0.00412442291241817	0.00412442928831761	0.00412443690700648	0.004124441663484	0.00412444130365344	0.00412443662638317	0.00412443100331032	0.00412442837559172	0.00412443073760197	0.00412443654807089	0.00412444122453914	0.00412443987491869	0.00412443105726441	0.00412441928190455	0.00412441390477504	0.00412442350517096	0.00412444772888585	0.00412447197451606	0.0041244721585007	0.00412443382368825	0.00412437816206261	0.00412436663676673	0.00412444224136344	0.00412451884234189	0.00412442651120033	0.00412434910175655	0.0041245865083828	0.00412428133077925	0.00412464302897532	0.00412438289102346	0.00412424273709633	0.00412438289102346	0.00412464302897532	0.00412428133077925	0.0041245865083828	0.00412434910175655	0.00412442651120033	0.00412451884234189	0.00412444224136344	0.00412436663676673	0.00412437816206261	0.00412443382368825	0.0041244721585007	0.00412447197451606	0.00412444772888585	0.00412442350517097	0.00412441390477504	0.00412441928190455
flux1:	0.652447974730585	0.00433687826182896	0.00433688372554013	0.00433689014225297	0.00433689384984643	0.00433689299803178	0.00433688859886222	0.00433688395303075	0.00433688265055483	0.00433688616576146	0.0043368924597528	0.00433689668485243	0.00433689406442694	0.00433688366461685	0.00433687073287104	0.00433686527494819	0.00433687606375097	0.0043369022327553	0.00433692803766512	0.00433692817586139	0.00433688787024441	0.0043368297710467	0.00433681818323678	0.00433689730549169	0.00433697623982399	0.00433687809654942	0.00433679758034018	0.00433704726381378	0.00433672667147619	0.00433710804003183	0.00433683502677227	0.00433668772091589	0.00433683502677227	0.00433710804003183	0.00433672667147619	0.00433704726381378	0.00433679758034018	0.00433687809654942	0.00433697623982398	0.00433689730549169	0.00433681818323679	0.0043368297710467	0.00433688787024441	0.00433692817586139	0.00433692803766512	0.0043369022327553	0.00433687606375097	0.00433686527494819	0.00433687073287104
flux1:	0.652710423634338	0.00455625059605506	0.00455625493894834	0.00455625984300661	0.00455626220686821	0.00455626069560106	0.00455625659720839	0.00455625313160486	0.00455625345921372	0.00455625841755872	0.00455626536011889	0.00455626911316775	0.00455626502705257	0.00455625275462966	0.00455623839433409	0.00455623270488681	0.00455624470379392	0.00455627299178861	0.00455630060200817	0.00455630091366234	0.00455625876075962	0.0045561982440435	0.00455618654636713	0.00455626907632531	0.00455635008174939	0.00455624569533045	0.00455616196878743	0.00455642440201214	0.00455608810138314	0.00455649007674458	0.00455620398695537	0.00455604937011519	0.00455620398695537	0.00455649007674458	0.00455608810138314	0.00455642440201214	0.00455616196878743	0.00455624569533045	0.00455635008174939	0.00455626907632531	0.00455618654636713	0.0045561982440435	0.00455625876075962	0.00455630091366234	0.00455630060200817	0.00455627299178861	0.00455624470379392	0.00455623270488681	0.00455623839433409
flux1:	0.652972872538091	0.00478249250768426	0.00478249549817161	0.00478249856515513	0.00478249929025496	0.00478249696468544	0.00478249320987519	0.0047824911474949	0.00478249342286033	0.00478250011597436	0.0047825078630486	0.00478251110767038	0.00478250534486042	0.00478249089847803	0.00478247483488112	0.00478246876851524	0.00478248200930431	0.00478251260061298	0.00478254227014167	0.00478254297878319	0.00478249910335809	0.00478243618778141	0.00478242432735479	0.00478251014362936	0.00478259294448988	0.0047824818801552	0.00478239484707948	0.00478267050426331	0.00478231821241857	0.0047827417365207	0.00478244237780121	0.00478228029401287	0.00478244237780121	0.0047827417365207	0.00478231821241857	0.00478267050426331	0.00478239484707948	0.0047824818801552	0.00478259294448988	0.00478251014362936	0.00478242432735478	0.00478243618778141	0.00478249910335809	0.00478254297878319	0.00478254227014167	0.00478251260061298	0.0047824820093043	0.00478246876851524	0.00478247483488112
flux1:	0.653235321441844	0.00501553554609999	0.00501553693523539	0.00501553783662178	0.00501553663777452	0.00501553336235029	0.00501553001495836	0.00501552959368478	0.00501553413816516	0.00501554284966603	0.00501555154145843	0.00501555422443095	0.00501554656248511	0.00501552963859565	0.00501551160375233	0.0050155050269972	0.00501551955289455	0.00501555263819786	0.00501558462080887	0.0050155859452641	0.00501554046688519	0.00501547516805818	0.00501546308995565	0.00501555206694758	0.00501563638287281	0.00501551820963594	0.00501542778387127	0.00501571713616624	0.00501534857498094	0.00501579458441151	0.0050154817673366	0.00501531206172046	0.0050154817673366	0.00501579458441151	0.00501534857498094	0.00501571713616624	0.00501542778387127	0.00501551820963594	0.00501563638287281	0.00501555206694758	0.00501546308995564	0.00501547516805818	0.00501554046688519	0.0050155859452641	0.00501558462080887	0.00501555263819786	0.00501551955289455	0.0050155050269972	0.00501551160375232
flux1:	0.653497770345598	0.00525528942109849	0.00525528895013992	0.0052552873641963	0.00525528397623918	0.00525527964045028	0.00525527678461568	0.00525527825038183	0.00525528537866462	0.00525529637412409	0.00525530612905835	0.00525530818042464	0.00525529839160154	0.00525527869428676	0.00525525843693182	0.00525525123454059	0.00525526710069758	0.00525530287161061	0.00525533741162606	0.0052553395564411	0.00525529258302842	0.00525522491236958	0.00525521256394309	0.00525530457995049	0.00525539013523241	0.00525526443376239	0.00525517054170234	0.00525547405227536	0.00525508894192013	0.00525555835627187	0.00525523188806527	0.0052550544046577	0.00525523188806527	0.00525555835627187	0.00525508894192013	0.00525547405227536	0.00525517054170234	0.00525526443376239	0.00525539013523241	0.00525530457995049	0.00525521256394309	0.00525522491236958	0.00525529258302842	0.0052553395564411	0.00525533741162607	0.00525530287161061	0.00525526710069758	0.00525525123454059	0.00525525843693183
flux1:	0.653760219249351	0.00550164126698032	0.00550163867670076	0.00550163430017137	0.00550162848777175	0.00550162301056672	0.00550162074824259	0.00550162434663498	0.00550163435554482	0.00550164787257228	0.00550165878220387	0.00550166011677665	0.00550164797549792	0.00550162522712198	0.0055016025226353	0.00550159460328984	0.00550161187624449	0.00550165051883703	0.00550168784114835	0.00550169098675906	0.00550164260838908	0.00550157257259877	0.00550155990853982	0.00550165485451403	0.00550174138788893	0.0055016077584563	0.00550151034128368	0.00550182845990618	0.00550142651190041	0.00550192022160464	0.00550157989956146	0.0055013944790704	0.00550157989956147	0.00550192022160464	0.00550142651190041	0.00550182845990618	0.00550151034128368	0.0055016077584563	0.00550174138788893	0.00550165485451403	0.00550155990853982	0.00550157257259877	0.00550164260838908	0.00550169098675906	0.00550168784114834	0.00550165051883703	0.00550161187624449	0.00550159460328984	0.0055016025226353
flux1:	0.654022668153104	0.0057544549740343	0.00575445001543608	0.00575444257548472	0.00575443414204489	0.00575442747458284	0.00575442592125691	0.00575443188783317	0.00575444504476254	0.00575446128367571	0.00575447340887003	0.00575447392918422	0.00575445922061318	0.00575443317290932	0.00575440783295663	0.0057543991340837	0.00575441789013777	0.00575445957756577	0.00575449987723368	0.00575450417025554	0.00575445445349903	0.00575438205473032	0.00575436904273963	0.00575446683139509	0.00575455410588363	0.0057544121761163	0.00575431119168196	0.00575464434895617	0.00575422525904538	0.00575474411302071	0.00575438971793753	0.00575419619551977	0.00575438971793753	0.00575474411302071	0.00575422525904538	0.00575464434895617	0.00575431119168196	0.0057544121761163	0.00575455410588363	0.0057544668313951	0.00575436904273963	0.00575438205473031	0.00575445445349903	0.00575450417025554	0.00575449987723369	0.00575445957756578	0.00575441789013777	0.0057543991340837	0.00575440783295664
flux1:	0.654285117056858	0.00601357059418634	0.00601356304015071	0.00601355230595947	0.00601354110110653	0.00601353322759631	0.00601353250630803	0.00601354105600298	0.00601355758748159	0.00601357670303202	0.00601359007166538	0.006013589672345	0.00601357220178337	0.00601354264693081	0.00601351452835252	0.00601350501979076	0.00601352534229276	0.00601357022677482	0.00601361365859366	0.00601361920262477	0.0060135681856796	0.00601349342245051	0.00601348004933344	0.00601358062427574	0.00601366843671511	0.00601351786889166	0.00601341329315421	0.00601376189452102	0.0060133253356779	0.00601387012915743	0.00601350141904784	0.00601329962221243	0.00601350141904784	0.00601387012915743	0.0060133253356779	0.00601376189452102	0.00601341329315421	0.00601351786889166	0.00601366843671511	0.00601358062427574	0.00601348004933344	0.00601349342245051	0.0060135681856796	0.00601361920262477	0.00601361365859366	0.00601357022677482	0.00601352534229276	0.00601350501979076	0.00601351452835252
flux1:	0.654547565960611	0.00627880382737805	0.00627879348467863	0.00627877927807835	0.00627876520328239	0.00627875613976813	0.00627875637363077	0.00627876768971757	0.00627878777066976	0.00627880986526111	0.00627882447162543	0.00627882304503886	0.00627880264776677	0.00627876942897583	0.00627873844150675	0.00627872812781267	0.00627875010340405	0.00627879830783856	0.00627884497628642	0.00627885182362046	0.00627879951247666	0.00627872238132556	0.00627870865928818	0.00627881200379339	0.00627890019368066	0.00627874069129457	0.00627863251926022	0.00627899693895821	0.00627854255482892	0.00627911401774861	0.0062787307221325	0.00627852046887855	0.0062787307221325	0.00627911401774861	0.00627854255482892	0.00627899693895822	0.00627863251926022	0.00627874069129457	0.00627890019368066	0.00627881200379339	0.00627870865928818	0.00627872238132556	0.00627879951247666	0.00627885182362046	0.00627884497628642	0.00627879830783856	0.00627875010340405	0.00627872812781267	0.00627873844150676
flux1:	0.654810014864364	0.00654994559498673	0.00654993231602064	0.00654991452054094	0.00654989753249054	0.00654988732356899	0.00654988862712322	0.00654990285026777	0.00654992659451354	0.0065499517132948	0.00654996751929439	0.00654996496227739	0.00654994151339803	0.00654990453450553	0.00654987064694009	0.0065498595681836	0.00654988328213551	0.00654993489170552	0.00654998484172156	0.00654999298635483	0.00654993935219191	0.00654985985003316	0.0065498458229172	0.00654995196797655	0.00655004042524337	0.00654987173858677	0.00654975998471089	0.00655014055987613	0.00654966795900471	0.00655026674534051	0.00654986856039591	0.00654964965769128	0.00654986856039591	0.00655026674534052	0.00654966795900471	0.00655014055987613	0.00654975998471089	0.00654987173858676	0.00655004042524337	0.00654995196797655	0.0065498458229172	0.00654985985003316	0.00654993935219191	0.00654999298635483	0.00654998484172156	0.00654993489170552	0.00654988328213551	0.0065498595681836	0.00654987064694009
flux1:	0.655072463768117	0.00682676170628824	0.0068267453998387	0.0068267239676155	0.0068267040790959	0.00682669279268558	0.00682669526251921	0.00682671248051264	0.00682673993304181	0.00682676806117739	0.00682678499930264	0.0068267812206401	0.00682675464444435	0.00682671387802991	0.00682667712249894	0.00682666535347439	0.00682669088430908	0.00682674593846233	0.00682679914749492	0.00682680851977954	0.00682675349774701	0.00682667162483721	0.00682665737400356	0.00682676640524398	0.00682685507660023	0.00682667700714307	0.00682656170518022	0.00682695873028984	0.00682646748145326	0.00682709415988491	0.00682668074473878	0.00682645298744264	0.00682668074473878	0.00682709415988492	0.00682646748145326	0.00682695873028984	0.00682656170518022	0.00682667700714307	0.00682685507660022	0.00682676640524399	0.00682665737400356	0.00682667162483721	0.006826753497747	0.00682680851977954	0.00682679914749492	0.00682674593846233	0.00682669088430908	0.00682666535347439	0.00682667712249894
flux1:	0.655334912671871	0.00710899262361143	0.00710897326395727	0.00710894822002433	0.00710892549818141	0.00710891321860212	0.00710891692375943	0.0071089371625286	0.00710896829402293	0.00710899935633818	0.00710901733429219	0.00710901226257118	0.00710898254091418	0.00710893803448003	0.00710889850857886	0.00710888615643818	0.00710891357009319	0.0071089720553076	0.00710902842705772	0.00710903889030464	0.00710898237977949	0.00710889814316042	0.00710888379271361	0.0071089958558168	0.00710908474933315	0.0071088971527112	0.00710877835502624	0.00710919207689524	0.00710868170586675	0.00710933675212274	0.00710890772653457	0.00710867089685642	0.00710890772653457	0.00710933675212275	0.00710868170586676	0.00710919207689524	0.00710877835502624	0.00710889715271121	0.00710908474933315	0.0071089958558168	0.00710888379271361	0.00710889814316042	0.00710898237977949	0.00710903889030464	0.00710902842705772	0.0071089720553076	0.00710891357009319	0.00710888615643818	0.00710889850857886
flux1:	0.655597361575624	0.00739635333144279	0.00739633096517483	0.00739630240879018	0.00739627697081844	0.00739626379056811	0.00739626876333643	0.00739629197981461	0.00739632668380423	0.0073963605468869	0.00739637945363223	0.00739637304501792	0.00739634022420105	0.00739629210401728	0.00739624997061318	0.00739623717101487	0.0073962665148601	0.00739632835861118	0.00739638771885652	0.00739639906812632	0.00739634093447623	0.00739625435171916	0.00739624007276079	0.00739635537703329	0.00739644456468118	0.00739624735215267	0.00739612512853335	0.0073965557420725	0.00739602573010218	0.00739670952130026	0.00739626446495775	0.00739601833253232	0.00739626446495774	0.00739670952130026	0.00739602573010218	0.0073965557420725	0.00739612512853335	0.00739624735215267	0.00739644456468118	0.00739635537703329	0.00739624007276079	0.00739625435171916	0.00739634093447623	0.00739639906812632	0.00739638771885652	0.00739632835861118	0.0073962665148601	0.00739623717101487	0.00739624997061318
flux1:	0.655859810479377	0.00768853331430413	0.00768850806429745	0.00768847616710836	0.00768844817356111	0.00768843418429129	0.00768844041198397	0.00768846648936977	0.0076885045822979	0.00768854105900468	0.00768856077189724	0.00768855301734316	0.00768851721302499	0.00768846568532375	0.00768842116997306	0.00768840808192519	0.00768843937898379	0.00768850444531469	0.00768856654013966	0.0076885785033803	0.00768851858119188	0.00768842968423446	0.00768841569784336	0.00768853451763597	0.00768862413556659	0.00768841727385161	0.00768829170988857	0.00768873935481998	0.00768818913908016	0.00768890195032407	0.00768844040392473	0.00768818472656504	0.00768844040392473	0.00768890195032407	0.00768818913908016	0.00768873935481998	0.00768829170988856	0.00768841727385161	0.00768862413556659	0.00768853451763597	0.00768841569784336	0.00768842968423446	0.00768851858119188	0.0076885785033803	0.00768856654013966	0.00768850444531469	0.0076884393789838	0.0076884080819252	0.00768842116997306
flux1:	0.65612225938313	0.00798519664776192	0.00798516871388342	0.00798513371490835	0.00798510336098631	0.00798508864426549	0.00798509606261574	0.00798512480845998	0.00798516603279315	0.00798520488897783	0.00798522528156793	0.00798521621295793	0.00798517761267451	0.00798512296198111	0.00798507634799721	0.00798506314765202	0.00798509639139811	0.00798516447845644	0.00798522897513493	0.00798524121673475	0.00798517931439819	0.00798508815323931	0.00798507473190094	0.00798519740563915	0.00798528765205762	0.00798507116153459	0.00798494235665836	0.00798540711536598	0.00798483609155291	0.00798557809497895	0.00798509956321676	0.00798483408838641	0.00798509956321675	0.00798557809497895	0.00798483609155292	0.00798540711536598	0.00798494235665837	0.00798507116153459	0.00798528765205762	0.00798519740563915	0.00798507473190093	0.00798508815323932	0.0079851793143982	0.00798524121673475	0.00798522897513493	0.00798516447845644	0.00798509639139811	0.00798506314765202	0.00798507634799722
flux1:	0.656384708286884	0.00828598220642598	0.00828595186272228	0.00828591406031443	0.00828588156563038	0.00828586618414039	0.00828587467287708	0.00828590582031679	0.00828594985068672	0.00828599081383635	0.00828601176385097	0.00828600145858535	0.00828596032154469	0.00828590290605317	0.00828585452737984	0.00828584140110575	0.00828587655121676	0.00828594739106485	0.00828601388174662	0.00828602600847307	0.00828596191394704	0.00828586855995136	0.0082858560271994	0.0082859829538635	0.00828607408444059	0.0082858480357372	0.00828571610102136	0.00828619799768407	0.00828560552490071	0.00828637679128918	0.00828588074780243	0.00828560521482392	0.00828588074780243	0.00828637679128918	0.00828560552490071	0.00828619799768407	0.00828571610102135	0.0082858480357372	0.00828607408444058	0.0082859829538635	0.00828585602719939	0.00828586855995136	0.00828596191394704	0.00828602600847307	0.00828601388174662	0.00828594739106485	0.00828587655121676	0.00828584140110576	0.00828585452737984
flux1:	0.656647157190637	0.00859050399226999	0.00859047158057329	0.00859043132171562	0.00859039691915279	0.00859038090897941	0.00859039029007355	0.00859042350238511	0.00859046995458934	0.00859051272393755	0.00859053412091778	0.00859052270450037	0.00859047935842523	0.00859041960245865	0.00859036983461333	0.00859035697172428	0.00859039395114745	0.00859046721207431	0.00859053522031734	0.00859054678951136	0.00859048027703234	0.00859038482559477	0.0085903735536829	0.00859050518666568	0.00859059750752174	0.00859036201660109	0.00859022707245671	0.00859072607357307	0.0085901114815414	0.00859091198452037	0.00859039787878793	0.00859011202177842	0.00859039787878793	0.00859091198452036	0.0085901114815414	0.00859072607357308	0.00859022707245671	0.00859036201660109	0.00859059750752174	0.00859050518666568	0.0085903735536829	0.00859038482559477	0.00859048027703234	0.00859054678951136	0.00859053522031734	0.00859046721207431	0.00859039395114745	0.00859035697172428	0.00859036983461333
flux1:	0.65690960609439	0.00889835158604186	0.0088983175061403	0.00889827517359593	0.00889823909796044	0.00889822246261565	0.00889823250156698	0.00889826738004281	0.00889831582257387	0.0088983600801628	0.00889838183222042	0.0088983694784782	0.00889832431339902	0.00889826269713236	0.00889821194658571	0.00889819953214095	0.00889823822579426	0.00889831351726261	0.00889838250733729	0.00889839303713297	0.00889832387458274	0.00889822644691624	0.00889821685240542	0.00889835369077542	0.00889844754916659	0.00889820277107203	0.0088980649449656	0.00889858096133517	0.00889794355990073	0.00889877318267646	0.00889824044877729	0.00889794400027612	0.0088982404487773	0.00889877318267646	0.00889794355990073	0.00889858096133517	0.00889806494496561	0.00889820277107203	0.00889844754916659	0.00889835369077542	0.00889821685240542	0.00889822644691624	0.00889832387458274	0.00889839303713298	0.00889838250733729	0.00889831351726261	0.00889823822579426	0.00889819953214095	0.00889821194658571
flux1:	0.657172054998143	0.00920909072394685	0.00920905542067728	0.00920901141866787	0.00920897389588072	0.00920895660262312	0.00920896701300601	0.0092090031079817	0.00920905307560757	0.00920909849770005	0.0092091205368795	0.00920910746554734	0.00920906092459121	0.00920899797135037	0.00920894666379373	0.00920893487189464	0.00920897512726241	0.00920905200751403	0.00920912139628296	0.00920913037752956	0.00920905833413683	0.00920895907797277	0.00920895161520007	0.00920909419250151	0.00920918996543406	0.00920893608691244	0.00920879551124323	0.0092093284014153	0.00920866749221974	0.00920952603667243	0.00920897410374995	0.00920866679897399	0.00920897410374995	0.00920952603667243	0.00920866749221974	0.0092093284014153	0.00920879551124324	0.00920893608691244	0.00920918996543407	0.00920909419250151	0.00920895161520006	0.00920895907797277	0.00920905833413683	0.00920913037752956	0.00920912139628296	0.00920905200751403	0.00920897512726242	0.00920893487189464	0.00920894666379373
flux1:	0.657434503901897	0.00952226400116058	0.00952222794898329	0.00952218268818195	0.00952214392575061	0.00952212590466182	0.00952213635597438	0.00952217318065341	0.00952222418944546	0.00952227045765026	0.00952229274343811	0.00952227921496748	0.009522231782339	0.00952216804391674	0.00952211661193521	0.00952210559993326	0.00952214722973601	0.00952222521595928	0.00952229438701869	0.00952230129649937	0.009522226150529	0.00952212523956053	0.00952212039204222	0.00952226926286937	0.00952236734395911	0.00952210457523132	0.00952196138549783	0.00952251096064357	0.00952182585074947	0.00952271304863793	0.00952214135283928	0.00952182293447689	0.00952214135283928	0.00952271304863793	0.00952182585074947	0.00952251096064358	0.00952196138549783	0.00952210457523132	0.00952236734395911	0.00952226926286937	0.00952212039204222	0.00952212523956053	0.009522226150529	0.00952230129649937	0.00952229438701869	0.00952222521595928	0.00952214722973601	0.00952210559993326	0.00952211661193522
flux1:	0.65769695280565	0.00983739170308023	0.00983735538887226	0.00983730927156666	0.0098372694510258	0.009837250597151	0.00983726072582144	0.00983729777237513	0.00983734933548241	0.00983739614695332	0.00983741866756544	0.00983740497515828	0.0098373571616583	0.0098372932021987	0.00983724207290877	0.00983723197690268	0.0098372747639241	0.00983735334476505	0.00983742166442106	0.00983742597889581	0.00983734752497306	0.00983724515692482	0.00983724342684001	0.00983739915152568	0.00983749993650106	0.00983722850248927	0.00983708283586261	0.00983764886596545	0.00983693888313151	0.00983785440906084	0.00983726240665512	0.00983693263008433	0.00983726240665512	0.00983785440906085	0.00983693888313151	0.00983764886596544	0.00983708283586261	0.00983722850248927	0.00983749993650106	0.00983739915152567	0.00983724342684002	0.00983724515692482	0.00983734752497306	0.00983742597889581	0.00983742166442106	0.00983735334476505	0.0098372747639241	0.00983723197690268	0.00983724207290877
flux1:	0.657959401709403	0.0101539727645292	0.010153936669472	0.0101538900757704	0.0101538493476793	0.0101538295263633	0.0101538389495732	0.010153875706845	0.01015392735025	0.0101539744263575	0.0101539971975493	0.0101539836565723	0.0101539359831433	0.0101538723622343	0.0101538219454573	0.0101538128773972	0.0101538565814424	0.0101539352315173	0.0101540020660731	0.010154003276625	0.010153921332355	0.0101538177256264	0.01015381962162	0.010153982749474	0.0101540866207918	0.0101538067521391	0.0101536587465411	0.0101542409677424	0.0101535054769647	0.0101544489626912	0.010153836144011	0.0101534947828063	0.010153836144011	0.0101544489626912	0.0101535054769647	0.0101542409677424	0.0101536587465411	0.0101538067521391	0.0101540866207918	0.010153982749474	0.01015381962162	0.0101538177256264	0.010153921332355	0.0101540032766249	0.0101540020660731	0.0101539352315173	0.0101538565814424	0.0101538128773972	0.0101538219454573
flux1:	0.658221850613157	0.0104714858564071	0.0104714504379364	0.0104714037138522	0.0104713621957928	0.0104713412511441	0.0104713495829423	0.0104713855549647	0.0104714368324359	0.0104714839253831	0.0104715069866684	0.0104714939217595	0.0104714469016699	0.0104713841573445	0.0104713348348701	0.0104713268815048	0.0104713712483476	0.0104714494443015	0.0104715141780515	0.0104715118041904	0.0104714262157617	0.0104713216046629	0.0104713276282978	0.0104714986799123	0.0104716059910089	0.0104713179152424	0.0104711677090003	0.0104717658318791	0.0104710042527435	0.0104719753023212	0.0104713412061254	0.0104709880576998	0.0104713412061254	0.0104719753023212	0.0104710042527434	0.0104717658318791	0.0104711677090003	0.0104713179152424	0.0104716059910089	0.0104714986799123	0.0104713276282978	0.0104713216046629	0.0104714262157617	0.0104715118041904	0.0104715141780515	0.0104714494443015	0.0104713712483476	0.0104713268815048	0.0104713348348701
flux1:	0.65848429951691	0.0107893905985136	0.010789356273333	0.0107893097214888	0.0107892674993261	0.0107892452655349	0.0107892521345472	0.0107892868590017	0.0107893373654806	0.0107893842624457	0.0107894076707644	0.0107893954010922	0.010789349521475	0.0107892881538472	0.010789240270294	0.0107892334940993	0.0107892782661572	0.0107893555037135	0.0107894175569833	0.0107894111599582	0.0107893218064665	0.010789216435143	0.0107892270664141	0.0107894065156194	0.0107895175753551	0.0107892215085418	0.0107890692406609	0.0107896829591755	0.0107888947835067	0.01078989298873	0.0107892372165479	0.0107888721077651	0.0107892372165479	0.01078989298873	0.0107888947835067	0.0107896829591755	0.0107890692406609	0.0107892215085418	0.0107895175753551	0.0107894065156194	0.0107892270664141	0.010789216435143	0.0107893218064665	0.0107894111599582	0.0107894175569833	0.0107893555037135	0.0107892782661572	0.0107892334940993	0.010789240270294
flux1:	0.658746748420663	0.011107128896476	0.0111070960256084	0.0111070498991577	0.0111070070316164	0.01110698334665	0.011106988414556	0.0111070214802699	0.0111070708629979	0.0111071173875241	0.011107141208561	0.0111071300318348	0.0111070857353637	0.0111070261916176	0.0111069800473232	0.0111069744894325	0.011107019417798	0.0111070952291607	0.0111071540757042	0.0111071432704986	0.0111070500667892	0.0111069441820074	0.0111069598643995	0.0111071481205004	0.0111072631783686	0.0111069593176001	0.0111068051286599	0.0111074341294336	0.0111066189386866	0.0111076438942466	0.0111069661242453	0.0111065889168294	0.0111069661242453	0.0111076438942466	0.0111066189386866	0.0111074341294336	0.0111068051286599	0.0111069593176001	0.0111072631783686	0.0111071481205004	0.0111069598643995	0.0111069441820074	0.0111070500667892	0.0111071432704986	0.0111071540757042	0.0111070952291607	0.011107019417798	0.0111069744894325	0.0111069800473232
flux1:	0.659009197324416	0.0114241263998756	0.0114240952766378	0.01142404977681	0.0114240063031977	0.0114239810242108	0.0114239840040622	0.0114240150666524	0.0114240630334524	0.0114241090439702	0.011424133341489	0.0114241235174243	0.0114240811849453	0.0114240238463509	0.0114239796926217	0.0114239753776651	0.0114240202350164	0.011424094205935	0.0114241493889971	0.0114241338545296	0.0114240367524289	0.0114239305954727	0.0114239517210989	0.0114241491120434	0.0114242683447086	0.0114239568617188	0.0114238008953602	0.0114244448669612	0.011423602348774	0.0114246536665374	0.0114239536664483	0.0114235642620168	0.0114239536664483	0.0114246536665374	0.011423602348774	0.0114244448669612	0.0114238008953602	0.0114239568617188	0.0114242683447086	0.0114241491120434	0.0114239517210989	0.0114239305954727	0.0114240367524289	0.0114241338545296	0.0114241493889971	0.011424094205935	0.0114240202350164	0.0114239753776651	0.0114239796926217
flux1:	0.65927164622817	0.0117397940777968	0.0117397649194296	0.0117397201968828	0.0117396761475684	0.0117396491672122	0.0117396498406217	0.0117396786354617	0.0117397249597384	0.0117397703452788	0.0117397951689819	0.0117397869030101	0.0117397468379396	0.0117396920094878	0.0117396500464176	0.0117396469890505	0.0117396915828844	0.0117397633686603	0.0117398145150471	0.0117397940021691	0.0117396929900599	0.0117395867880524	0.0117396136834445	0.0117398204405742	0.0117399439402696	0.0117396249764497	0.0117394673813846	0.0117401260232261	0.0117392559865544	0.0117403333083793	0.0117396109470324	0.0117392092915857	0.0117396109470324	0.0117403333083793	0.0117392559865544	0.0117401260232261	0.0117394673813846	0.0117396249764497	0.0117399439402696	0.0117398204405741	0.0117396136834445	0.0117395867880524	0.0117396929900599	0.0117397940021691	0.0117398145150471	0.0117397633686603	0.0117396915828844	0.0117396469890505	0.0117396500464176
flux1:	0.659534095131923	0.012053529907136	0.0120535028506233	0.0120534590105427	0.0120534144195888	0.0120533856822892	0.0120533839145272	0.0120534102663287	0.0120534547885271	0.0120534994618662	0.0120535248344206	0.0120535182624682	0.0120534806777203	0.0120534285808573	0.0120533889577882	0.0120533871705779	0.0120534313561443	0.0120535006958664	0.0120535475274227	0.0120535218643964	0.0120534169651779	0.0120533109222004	0.0120533438353356	0.0120535600803373	0.0120536878456022	0.0120533615086186	0.0120532024410564	0.0120538754715362	0.0120529778598065	0.0120540808683459	0.0120533361253913	0.0120529222131018	0.0120533361253913	0.0120540808683459	0.0120529778598065	0.0120538754715362	0.0120532024410564	0.0120533615086186	0.0120536878456022	0.0120535600803373	0.0120533438353356	0.0120533109222004	0.0120534169651779	0.0120535218643964	0.0120535475274227	0.0120535006958664	0.0120534313561443	0.0120533871705779	0.0120533889577882
flux1:	0.659796544035676	0.0123647206680899	0.0123646957704531	0.0123646528810851	0.0123646078002541	0.0123645773174671	0.012364573069569	0.0123645968980293	0.012364639523491	0.0123646834121376	0.0123647093161014	0.0123647044912655	0.0123646694993838	0.0123646202681842	0.0123645830867404	0.0123645825889761	0.0123646262812619	0.0123646930095952	0.0123647353515823	0.0123647044468262	0.0123645957143863	0.0123644900028094	0.0123645290919431	0.0123647548265678	0.0123648867557266	0.0123645531178875	0.0123643927442398	0.0123650799077459	0.0123641548095079	0.0123652832365025	0.0123645162099446	0.0123640900861068	0.0123645162099446	0.0123652832365025	0.0123641548095079	0.0123650799077459	0.0123643927442398	0.0123645531178875	0.0123648867557266	0.0123647548265678	0.0123645290919431	0.0123644900028094	0.0123645957143863	0.0123647044468262	0.0123647353515823	0.0123646930095952	0.0123646262812619	0.0123645825889761	0.0123645830867404
flux1:	0.660058992939429	0.0126727438403268	0.012672721083413	0.0126726791874848	0.0126726337007	0.0126726015641505	0.0126725949012549	0.01267261622242	0.0126726569157813	0.0126726999513732	0.0126727263168166	0.0126727231987193	0.0126726908057599	0.0126726444867175	0.0126726098061978	0.01267261063311	0.012672653817217	0.0126727178731402	0.0126727556591188	0.0126727195011299	0.0126726070155406	0.0126725017680034	0.0126725470928427	0.0126727821918734	0.0126729180795709	0.0126725771780116	0.0126724156777105	0.0126731167501419	0.0126721644067627	0.0126733180384042	0.0126725289496353	0.0126720907126636	0.0126725289496353	0.0126733180384042	0.0126721644067627	0.0126731167501419	0.0126724156777105	0.0126725771780116	0.0126729180795709	0.0126727821918734	0.0126725470928427	0.0126725017680034	0.0126726070155406	0.0126727195011299	0.0126727556591188	0.0126727178731402	0.012672653817217	0.01267261063311	0.0126726098061978
flux1:	0.660321441843183	0.0129769695924236	0.0129769488919236	0.0129769080201879	0.0129768622574473	0.0129768286494126	0.0129768197447239	0.0129768386679359	0.0129768774444197	0.0129769195512198	0.0129769462448521	0.0129769446923618	0.0129769147959178	0.0129768713513597	0.0129768391961433	0.0129768414079573	0.0129768841472522	0.0129769455792432	0.0129769788522044	0.0129769375066853	0.0129768213684054	0.0129767166708838	0.0129767681865721	0.0129770123944228	0.0129771519314172	0.0129768037701034	0.0129766413383485	0.0129773561308401	0.0129763769408669	0.0129775556199062	0.0129767448160037	0.0129762946183906	0.0129767448160037	0.0129775556199062	0.0129763769408669	0.0129773561308401	0.0129766413383485	0.0129768037701034	0.0129771519314172	0.0129770123944228	0.0129767681865721	0.0129767166708838	0.0129768213684054	0.0129769375066853	0.0129769788522044	0.0129769455792432	0.0129768841472522	0.0129768414079573	0.0129768391961433
flux1:	0.660583890746936	0.0132767628562593	0.0132767440744209	0.0132767042603961	0.0132766584101133	0.0132766236099311	0.0132766127439104	0.0132766294644483	0.0132766663785853	0.0132767074618573	0.0132767342784375	0.0132767340463197	0.0132767064378918	0.0132766657528422	0.0132766361213423	0.0132766398115682	0.0132766822530466	0.0132767412203446	0.0132767701299816	0.0132767237343275	0.0132766040577556	0.0132764999441422	0.0132765574984393	0.0132768104296419	0.0132769532059426	0.0132765977594123	0.0132764346096524	0.0132771629702446	0.0132761574901642	0.0132773611145502	0.0132765290676866	0.0132760671158686	0.0132765290676866	0.0132773611145502	0.0132761574901642	0.0132771629702446	0.0132764346096524	0.0132765977594123	0.0132769532059426	0.0132768104296419	0.0132765574984393	0.0132764999441422	0.0132766040577556	0.0132767237343276	0.0132767701299816	0.0132767412203446	0.0132766822530466	0.0132766398115682	0.0132766361213423
flux1:	0.660846339650689	0.013571485477186	0.0135714684384417	0.0135714297333038	0.0135713840520898	0.0135713484382442	0.0135713359928757	0.0135713507806343	0.0135713859131148	0.0135714258482004	0.0135714525049323	0.0135714532448218	0.0135714276165405	0.0135713895086913	0.0135713623832981	0.0135713676856619	0.0135714100620649	0.0135714668317915	0.013571491627964	0.0135714403833822	0.0135713172901458	0.0135712137387218	0.0135712770726583	0.0135715382163571	0.0135716837276704	0.0135713209463642	0.0135711573123141	0.0135718991253797	0.0135708680666156	0.0135720965845754	0.0135712438884863	0.0135707704415995	0.0135712438884863	0.0135720965845754	0.0135708680666156	0.0135718991253797	0.0135711573123141	0.0135713209463642	0.0135716837276704	0.0135715382163571	0.0135712770726584	0.0135712137387218	0.0135713172901458	0.0135714403833822	0.013571491627964	0.0135714668317915	0.0135714100620649	0.0135713676856619	0.0135713623832981
flux1:	0.661108788554442	0.0138604984299853	0.0138604829385103	0.0138604454250457	0.0138604002440563	0.013860364291414	0.0138603507396575	0.0138603639244305	0.0138603973679078	0.0138604359908229	0.0138604621253147	0.0138604633912068	0.0138604393467035	0.0138604035789911	0.0138603789363805	0.0138603860298433	0.0138604286581911	0.0138604835982803	0.0138605046208857	0.0138604487825218	0.0138603223949138	0.0138602193270327	0.01386028807919	0.0138605568076175	0.0138607044649355	0.013860334281898	0.0138601704189068	0.0138609256022215	0.0138598698243398	0.0138611232259377	0.0138602505894926	0.0138597659570358	0.0138602505894926	0.0138611232259377	0.0138598698243398	0.0138609256022215	0.0138601704189068	0.0138603342818981	0.0138607044649355	0.0138605568076175	0.01386028807919	0.0138602193270327	0.0138603223949138	0.0138604487825219	0.0138605046208857	0.0138604835982803	0.0138604286581911	0.0138603860298433	0.0138603789363805
flux1:	0.661371237458196	0.0141431640898633	0.0141431499479385	0.014143113752486	0.0141430694796254	0.0141430337516528	0.0141430196424527	0.0141430315965835	0.0141430634413277	0.01414310054164	0.0141431257138439	0.0141431269720875	0.0141431040411128	0.0141430703362684	0.0141430481574226	0.0141430572688051	0.0141431005451621	0.0141431541132288	0.0141431717788448	0.0141431116443836	0.0141429820793527	0.0141428793605745	0.0141429530750079	0.0141432286557627	0.014143377797814	0.0141430001364918	0.0141428363220921	0.0141436048215273	0.0141425253217497	0.0141438036271014	0.0141429118651217	0.0141424164035844	0.0141429118651217	0.0141438036271014	0.0141425253217497	0.0141436048215273	0.0141428363220921	0.0141430001364918	0.014143377797814	0.0141432286557627	0.0141429530750079	0.0141428793605745	0.0141429820793527	0.0141431116443836	0.0141431717788448	0.0141431541132288	0.0141431005451621	0.0141430572688051	0.0141430481574226
flux1:	0.661633686361949	0.0144188485470727	0.0144188355730504	0.0144188008744575	0.0144187579919511	0.0144187231280167	0.0144187090674926	0.0144187201868111	0.0144187505071343	0.0144187858237785	0.014418809522134	0.0144188101656878	0.0144187878218877	0.0144187558782261	0.0144187361575188	0.0144187475613553	0.0144187919518039	0.0144188446802565	0.0144188594660643	0.0144187953633339	0.0144186627274214	0.0144185601712342	0.014418638308911	0.0144189199207135	0.0144190698288784	0.0144186846116955	0.0144185211451968	0.0144193029271039	0.0144182008263615	0.0144195040708069	0.0144185940923736	0.0144180882009197	0.0144185940923736	0.0144195040708069	0.0144182008263615	0.0144193029271039	0.0144185211451968	0.0144186846116955	0.0144190698288784	0.0144189199207135	0.014418638308911	0.0144185601712342	0.0144186627274214	0.0144187953633339	0.0144188594660643	0.0144188446802565	0.0144187919518039	0.0144187475613553	0.0144187361575188
flux1:	0.661896135265702	0.0146869239531684	0.0146869119978436	0.0146868790326187	0.0146868380897303	0.0146868047878822	0.0146867914175454	0.0146868021016119	0.0146868309439562	0.0146868641644953	0.0146868858162814	0.0146868851827778	0.0146868628638771	0.014686832371528	0.0146868151242688	0.0146868291396426	0.014686875167623	0.0146869276454964	0.0146869400711082	0.0146868723452617	0.0146867367308269	0.014686634104987	0.0146867160584661	0.0146870028099266	0.0146871527251263	0.0146867598824854	0.0146865970835122	0.0146873921249656	0.0146862686508521	0.0146875968675159	0.014686669662101	0.0146861537774328	0.014686669662101	0.0146875968675159	0.0146862686508521	0.0146873921249656	0.0146865970835122	0.0146867598824855	0.0146871527251263	0.0146870028099266	0.0146867160584661	0.014686634104987	0.0146867367308269	0.0146868723452617	0.0146869400711083	0.0146869276454964	0.014686875167623	0.0146868291396426	0.0146868151242688
flux1:	0.662158584169456	0.0149467708864296	0.0149467598466992	0.0149467289097661	0.0149466905107205	0.0149466595065976	0.0149466474796164	0.0149466581123452	0.0149466854858358	0.0149467162494896	0.0149467352351689	0.0149467326281234	0.0149467097576426	0.0149466804144057	0.0149466656823198	0.0149466826665843	0.0149467308969293	0.0149467837490683	0.0149467943569811	0.0149467233578382	0.0149465848408547	0.0149464818762533	0.014946566987195	0.014946857938004	0.0149470070789942	0.014946606558336	0.0149464447642569	0.0149472530414126	0.0149461095085184	0.0149474627087978	0.0149465193306321	0.0149459939211902	0.0149465193306321	0.0149474627087978	0.0149461095085184	0.0149472530414126	0.0149464447642569	0.014946606558336	0.0149470070789942	0.014946857938004	0.014946566987195	0.0149464818762533	0.0149465848408547	0.0149467233578382	0.0149467943569811	0.0149467837490684	0.0149467308969293	0.0149466826665843	0.0149466656823198
flux1:	0.662421033073209	0.0151977807236317	0.0151977705524811	0.0151977419932062	0.0151977067806757	0.015197678823449	0.015197668780115	0.0151976797118302	0.015197705581958	0.0151977334865085	0.0151977491576171	0.0151977438699526	0.0151977198795001	0.0151976914055271	0.0151976792597564	0.0151976995992086	0.0151977506193734	0.0151978044837259	0.0151978138191786	0.0151977398892984	0.0151975985289205	0.0151974949307669	0.0151975825097313	0.0151978766935813	0.0151980242760222	0.015197616050576	0.0151974556128228	0.0151982770877403	0.0151971148759481	0.0151984930285608	0.0151975345797192	0.015197000139394	0.0151975345797192	0.0151984930285608	0.0151971148759481	0.0151982770877403	0.0151974556128228	0.015197616050576	0.0151980242760222	0.0151978766935813	0.0151975825097313	0.0151974949307669	0.0151975985289205	0.0151977398892984	0.0151978138191786	0.0151978044837259	0.0151977506193734	0.0151976995992086	0.0151976792597564
flux1:	0.662683481976962	0.0154393580051052	0.0154393487171837	0.0154393229306441	0.0154392915654407	0.0154392673918819	0.0154392599354848	0.0154392714673892	0.0154392957533082	0.0154393203657609	0.0154393320656913	0.0154393234046053	0.0154392977557515	0.0154392699063241	0.0154392604476746	0.0154392845454158	0.0154393389445535	0.0154393944484306	0.0154394030394743	0.0154393265034828	0.0154391823434874	0.0154390778044787	0.015439167152363	0.0154394636008296	0.0154396088564737	0.0154391929333494	0.0154390342126777	0.0154398688190294	0.01543868935044	0.0154400923597369	0.0154391199724707	0.0154385770140243	0.0154391199724707	0.0154400923597369	0.01543868935044	0.0154398688190294	0.0154390342126777	0.0154391929333494	0.0154396088564737	0.0154394636008296	0.015439167152363	0.0154390778044787	0.0154391823434874	0.0154393265034828	0.0154394030394743	0.0154393944484306	0.0154393389445535	0.0154392845454157	0.0154392604476746
flux1:	0.662945930880715	0.0156709227799082	0.0156709144522334	0.0156708918660054	0.0156708650038764	0.015670845311783	0.0156708409861009	0.0156708533580001	0.0156708759337044	0.0156708968043569	0.0156709038911989	0.0156708912033125	0.0156708634080677	0.0156708359838442	0.0156708293401625	0.0156708576015456	0.0156709159482048	0.0156709736844279	0.0156709820230047	0.0156709031786351	0.0156707562507386	0.015670650465778	0.0156707408961544	0.0156710386627181	0.0156711808580527	0.0156707572853527	0.0156706006461548	0.0156714482743093	0.0156702529895266	0.015671680673823	0.0156706954927012	0.0156701445411033	0.0156706954927012	0.015671680673823	0.0156702529895266	0.0156714482743094	0.0156706006461548	0.0156707572853527	0.0156711808580527	0.0156710386627181	0.0156707408961544	0.015670650465778	0.0156707562507386	0.0156709031786351	0.0156709820230047	0.0156709736844279	0.0156709159482048	0.0156708576015456	0.0156708293401625
flux1:	0.663208379784469	0.0158919129179437	0.0158919056855854	0.015891886742633	0.0158918650092674	0.0158918504315481	0.015891849701081	0.0158918630830188	0.0158918837824335	0.0158919004617813	0.015891902332241	0.015891885027929	0.0158918546669113	0.0158918275211558	0.0158918238418858	0.0158918566580964	0.0158919194774137	0.0158919799812899	0.015891988506072	0.0158919076172798	0.0158917579462236	0.0158916506281563	0.015891741489714	0.0158920396730857	0.0158921781267848	0.0158917469994642	0.0158915928032941	0.0158924532853096	0.0158912436198512	0.0158926956905474	0.0158916988549796	0.0158911404408697	0.0158916988549796	0.0158926956905474	0.0158912436198512	0.0158924532853096	0.0158915928032941	0.0158917469994642	0.0158921781267848	0.0158920396730857	0.015891741489714	0.0158916506281562	0.0158917579462236	0.0158919076172798	0.015891988506072	0.0158919799812899	0.0158919194774137	0.0158918566580964	0.0158918238418857
flux1:	0.663470828688222	0.0161017863759792	0.0161017804229048	0.0161017655614208	0.0161017495269243	0.0161017406076427	0.0161017438415766	0.0161017583298114	0.0161017769555808	0.0161017890133008	0.0161017851266216	0.0161017627024414	0.0161017294399326	0.0161017024824068	0.0161017019305466	0.016101739660995	0.0161018074123095	0.0161018711403572	0.0161018802220187	0.0161017975144272	0.0161016451246181	0.0161015360203785	0.0161016267186433	0.0161019244845729	0.0161020585831633	0.0161016200474202	0.0161014686459419	0.0161023417410321	0.0161011191026395	0.0161025951448969	0.0161015877725997	0.0161010224260799	0.0161015877725997	0.0161025951448969	0.0161011191026395	0.0161023417410321	0.0161014686459419	0.0161016200474202	0.0161020585831633	0.0161019244845729	0.0161016267186433	0.0161015360203785	0.0161016451246181	0.0161017975144272	0.0161018802220187	0.0161018711403572	0.0161018074123095	0.016101739660995	0.0161017019305466
flux1:	0.663733277591975	0.0163000234047567	0.0163000189503424	0.0163000085816253	0.0162999987357983	0.0162999959093933	0.0163000033700825	0.016300018987578	0.0163000353231043	0.0163000423681958	0.0163000322689662	0.0163000043271723	0.0162999679224146	0.0162999411197947	0.0162999438616396	0.016299986815936	0.0163000598717702	0.0163001271830558	0.0163001371125357	0.0163000527713436	0.0162998976947404	0.0162997866012555	0.016299876618767	0.0163001732195623	0.0163003024307754	0.0162998566868225	0.0162997084144329	0.0163005937954763	0.0162993595430769	0.0163008589987763	0.0162998421707153	0.016299270415668	0.0162998421707153	0.0163008589987763	0.0162993595430769	0.0163005937954763	0.0162997084144329	0.0162998566868225	0.0163003024307754	0.0163001732195623	0.016299876618767	0.0162997866012555	0.0162998976947404	0.0163000527713436	0.0163001371125357	0.0163001271830558	0.0163000598717702	0.016299986815936	0.0162999438616396
flux1:	0.663995726495728	0.0164861286847192	0.0164861259667312	0.0164861204523422	0.0164861171820948	0.0164861207568487	0.0164861325933589	0.0164861492946953	0.0164861631187617	0.0164861648198206	0.0164861481585668	0.0164861144228243	0.0164860747370982	0.0164860481099761	0.0164860543031706	0.016486102723521	0.0164861813508416	0.0164862524916868	0.0164862634718713	0.0164861776422259	0.016486019927075	0.0164859067062469	0.0164859956204114	0.0164862904114761	0.0164864142948503	0.0164859615979873	0.0164858167643973	0.0164867140060426	0.01648546943107	0.0164869915847151	0.0164859663320037	0.0164853886811081	0.0164859663320037	0.0164869915847151	0.01648546943107	0.0164867140060426	0.0164858167643973	0.0164859615979873	0.0164864142948503	0.0164862904114761	0.0164859956204114	0.0164859067062469	0.016486019927075	0.0164861776422259	0.0164862634718713	0.0164862524916868	0.0164861813508416	0.016486102723521	0.0164860543031706
flux1:	0.664258175399482	0.0166596333783023	0.0166596326334002	0.0166596322629374	0.0166596358330997	0.0166596459797062	0.0166596622266791	0.0166596799070276	0.0166596910101645	0.0166596871147114	0.0166596636652508	0.0166596239918326	0.0166595809910638	0.0166595546077779	0.0166595643883276	0.0166596184332049	0.0166597027778066	0.016659777870491	0.0166597900115827	0.0166597028012971	0.0166595425212575	0.0166594271133544	0.0166595146112626	0.0166598070640683	0.0166599252784748	0.0166594659384606	0.0166593248215333	0.0166602333904207	0.0166589797011192	0.0166605236692593	0.0166594909624247	0.0166589079130211	0.0166594909624247	0.0166605236692593	0.0166589797011192	0.0166602333904207	0.0166593248215333	0.0166594659384606	0.0166599252784748	0.0166598070640683	0.0166595146112627	0.0166594271133544	0.0166595425212575	0.0166597028012971	0.0166597900115826	0.016659777870491	0.0166597027778066	0.0166596184332049	0.0166595643883276
flux1:	0.664520624303235	0.0168200970872459	0.0168200985302478	0.0168201035010837	0.016820114039706	0.0168201307855306	0.0168201513673363	0.0168201698748956	0.0168201780765162	0.0168201684283067	0.0168201381009676	0.0168200924849272	0.0168200462378017	0.0168200202055198	0.0168200336744886	0.0168200934044154	0.0168201834791572	0.0168202625150753	0.0168202758337579	0.0168201873181276	0.0168200245812784	0.0168199070161033	0.0168199929057065	0.0168202826167462	0.0168203949246291	0.0168199293034204	0.0168197921425793	0.0168207113901336	0.0168194496993746	0.0168210144240054	0.0168199751649521	0.0168193871958714	0.0168199751649521	0.0168210144240054	0.0168194496993746	0.0168207113901336	0.0168197921425793	0.0168199293034204	0.0168203949246291	0.0168202826167462	0.0168199929057065	0.0168199070161033	0.0168200245812784	0.0168201873181276	0.0168202758337579	0.0168202625150753	0.0168201834791572	0.0168200934044154	0.0168200336744886
flux1:	0.664783073206988	0.0169671097039439	0.0169671135071999	0.0169671239074526	0.0169671413964743	0.0169671646257908	0.0169671893656416	0.0169672085167264	0.0169672136819837	0.016967198235296	0.0169671610852917	0.0169671096613423	0.016967060333123	0.0169670347867536	0.0169670519974263	0.0169671173636375	0.016967213041112	0.0169672958786595	0.0169673103009915	0.0169672205293619	0.0169670554865691	0.016966935891842	0.0169670201090053	0.0169673068044273	0.0169674130726792	0.0169669415806755	0.0169668085711804	0.016967737729356	0.0169664690463711	0.016968053292645	0.0169670083095441	0.0169664158789848	0.0169670083095441	0.016968053292645	0.0169664690463711	0.016967737729356	0.0169668085711804	0.0169669415806755	0.0169674130726792	0.0169673068044273	0.0169670201090053	0.016966935891842	0.0169670554865691	0.0169672205293619	0.0169673103009915	0.0169672958786595	0.016967213041112	0.0169671173636375	0.0169670519974263
flux1:	0.665045522110741	0.0171002931464752	0.0171002994207217	0.0171003152165733	0.0171003394884525	0.0171003689486234	0.017100397582046	0.0171004171778574	0.0171004192331597	0.0171003980631831	0.0171003542936485	0.0171002973317276	0.0171002451741876	0.0171002202638136	0.017100241210099	0.0171003120467505	0.0171004130567877	0.017100499424052	0.0171005147918638	0.0171004237955119	0.0171002566476377	0.0171001352541208	0.0171002178652295	0.017100501401011	0.017100601598532	0.0171001246895252	0.0170999959778966	0.0171009341581593	0.0170996593844551	0.0171012617428854	0.0171002117881165	0.0170996153326114	0.0171002117881165	0.0171012617428854	0.0170996593844551	0.0171009341581593	0.0170999959778966	0.0171001246895252	0.017100601598532	0.017100501401011	0.0171002178652295	0.0171001352541208	0.0171002566476377	0.0171004237955119	0.0171005147918638	0.017100499424052	0.0171004130567877	0.0171003120467505	0.017100241210099
flux1:	0.665307971014495	0.0172193029676225	0.0172193117456186	0.0172193327738683	0.0172193635144499	0.0172193988276962	0.0172194310195194	0.0172194508635249	0.0172194498097002	0.0172194231183239	0.0172193730777731	0.0172193109735273	0.0172192563115963	0.017219232189209	0.0172192567960263	0.0172193328164686	0.0172194387486765	0.0172195282508044	0.0172195443312197	0.0172194521320506	0.0172192831355236	0.017219160278541	0.0172192414784973	0.0172195218361872	0.0172196160283018	0.0172191341933813	0.0172190098742149	0.0172199560699339	0.017218675999505	0.0172202948926966	0.0172192406438573	0.0172186405783329	0.0172192406438573	0.0172202948926966	0.017218675999505	0.0172199560699339	0.0172190098742149	0.0172191341933813	0.0172196160283018	0.0172195218361872	0.0172192414784973	0.017219160278541	0.0172192831355236	0.0172194521320506	0.0172195443312197	0.0172195282508044	0.0172194387486765	0.0172193328164686	0.0172192567960263
flux1:	0.665570419918248	0.0173238298288872	0.0173238410529867	0.0173238670194372	0.0173239037769963	0.0173239444571011	0.017323979820932	0.0173239997357443	0.0173239956579528	0.0173239637744771	0.0173239079487093	0.0173238412093712	0.0173237844252518	0.0173237612315964	0.0173237893478993	0.0173238701453681	0.0173239804566983	0.0173240725876191	0.0173240890851924	0.0173239957047124	0.0173238251750402	0.0173237012921802	0.0173237813978047	0.0173240586760322	0.0173241470160538	0.0173236607767527	0.0173235408911222	0.0173244939834283	0.0173232093072283	0.0173248430010141	0.0173237850649002	0.0173231817837937	0.0173237850649002	0.017324843001014	0.0173232093072283	0.0173244939834283	0.0173235408911222	0.0173236607767527	0.0173241470160538	0.0173240586760322	0.0173237813978047	0.0173237012921802	0.0173238251750402	0.0173239957047124	0.0173240890851924	0.0173240725876191	0.0173239804566983	0.0173238701453681	0.0173237893478993
flux1:	0.665832868822001	0.0174136008312347	0.0174136143458159	0.0174136448297653	0.0174136870298259	0.0174137325028564	0.0174137706218855	0.0174137904645598	0.0174137835382239	0.0174137469147681	0.0174136859135128	0.0174136151398606	0.0174135566554822	0.0174135345078213	0.0174135659027958	0.0174136509556735	0.0174137649827878	0.0174138591407879	0.0174138757116443	0.0174137811796689	0.0174136094925563	0.0174134851174938	0.0174135645565272	0.0174138389586287	0.0174139216769641	0.017413431577959	0.0174133161135415	0.0174142748805845	0.017412986195059	0.0174146328137674	0.0174135717331232	0.0174129656124777	0.0174135717331232	0.0174146328137674	0.017412986195059	0.0174142748805845	0.0174133161135415	0.017413431577959	0.0174139216769641	0.0174138389586287	0.0174135645565272	0.0174134851174939	0.0174136094925563	0.0174137811796689	0.0174138757116443	0.0174138591407879	0.0174137649827878	0.0174136509556735	0.0174135659027959
flux1:	0.666095317725754	0.0174883806950557	0.0174883962444457	0.0174884307092057	0.0174884776744177	0.0174885273023393	0.0174885677502611	0.0174885874250288	0.0174885779172605	0.0174885371189107	0.0174884716577623	0.0174883975230285	0.0174883377817724	0.0174883167633147	0.0174883511261366	0.0174884398077337	0.017488556783739	0.0174886522902297	0.0174886685575196	0.0174885729200911	0.0174884005099365	0.0174882762624752	0.0174883555585394	0.0174886273768039	0.0174887047680741	0.0174882113697564	0.0174881002627503	0.0174890633921639	0.0174877712115006	0.017489428756942	0.0174883650196763	0.0174877564201064	0.0174883650196763	0.017489428756942	0.0174877712115006	0.0174890633921639	0.0174881002627503	0.0174882113697564	0.0174887047680741	0.0174886273768039	0.0174883555585394	0.0174882762624752	0.0174884005099365	0.0174885729200912	0.0174886685575196	0.0174886522902297	0.017488556783739	0.0174884398077337	0.0174883511261366
flux1:	0.666357766629508	0.0175479727826104	0.0175479900147997	0.0175480278238171	0.017548078797898	0.0175481319038127	0.0175481742646651	0.0175481937322735	0.0175481819985288	0.0175481376885404	0.0175480685669567	0.0175479917936874	0.0175479312423319	0.0175479113939793	0.017547948337334	0.0175480399299331	0.017548159004867	0.0175482551255581	0.0175482706955018	0.0175481740215453	0.0175480013772022	0.01754787794979	0.0175479577038332	0.0175482273009848	0.017548299709702	0.0175478035809317	0.0175476967197651	0.0175486628240277	0.0175473675956438	0.0175490339692717	0.0175479680197535	0.0175473572901359	0.0175479680197535	0.0175490339692717	0.0175473675956438	0.0175486628240277	0.0175476967197651	0.0175478035809317	0.017548299709702	0.0175482273009848	0.0175479577038332	0.01754787794979	0.0175480013772022	0.0175481740215453	0.0175482706955018	0.0175482551255581	0.017548159004867	0.0175480399299331	0.017547948337334
flux1:	0.666620215533261	0.0175922199570148	0.0175922384331083	0.0175922788709354	0.0175923330454661	0.0175923889391419	0.0175924328249494	0.0175924521079892	0.017592438583946	0.017592391504573	0.0175923195809011	0.0175922409168471	0.0175921799886438	0.0175921613035727	0.017592200370955	0.0175922940836556	0.017592414347941	0.0175925103155479	0.0175925247933405	0.017592427179657	0.0175922548374818	0.017592132978606	0.0175922138474883	0.0175924816361235	0.0175925494415024	0.0175920511528348	0.0175919483835848	0.0175929160178583	0.0175916181405226	0.0175932911681231	0.0175922234200932	0.0175916109018163	0.0175922234200932	0.0175932911681231	0.0175916181405226	0.0175929160178583	0.0175919483835848	0.0175920511528348	0.0175925494415024	0.0175924816361235	0.0175922138474883	0.017592132978606	0.0175922548374818	0.017592427179657	0.0175925247933405	0.0175925103155479	0.017592414347941	0.0175922940836556	0.017592200370955
flux1:	0.666882664437014	0.0176210052726579	0.0176210244816488	0.0176210667787304	0.0176211233214459	0.017621181323812	0.0176212263890773	0.0176212455729213	0.0176212307618465	0.0176211817115998	0.0176211078762325	0.0176210280703758	0.0176209671700821	0.017620949591512	0.0176209902681213	0.017621085257849	0.0176212057678132	0.0176213008053748	0.0176213138102515	0.0176212153845477	0.0176210439188811	0.0176209244138841	0.0176210070868737	0.0176212735076395	0.017621337108137	0.0176208372257753	0.0176207383591463	0.0176217060410773	0.0176204058849721	0.0176220833431487	0.0176210141937315	0.0176204002253151	0.0176210141937315	0.0176220833431487	0.0176204058849721	0.0176217060410773	0.0176207383591463	0.0176208372257753	0.017621337108137	0.0176212735076395	0.0176210070868737	0.0176209244138841	0.0176210439188811	0.0176212153845477	0.0176213138102515	0.0176213008053748	0.0176212057678132	0.017621085257849	0.0176209902681213
flux1:	0.667145113340768	0.017634252492793	0.0176342718709147	0.017634315230937	0.0176343733140857	0.0176344327794589	0.0176344787317505	0.0176344979609968	0.0176344824171292	0.0176344322254557	0.0176343573733004	0.017634277153087	0.0176342166446519	0.0176342000669695	0.0176342417938277	0.0176343371887135	0.0176344569931803	0.0176345503370587	0.0176345615158897	0.0176344624376489	0.0176342924490126	0.0176341760989844	0.0176342612730157	0.0176345267723463	0.0176345865705115	0.0176340856511934	0.0176339904708328	0.0176349567017254	0.0176336546296795	0.0176353342733438	0.0176342641176092	0.0176336490394974	0.0176342641176092	0.0176353342733438	0.0176336546296795	0.0176349567017254	0.0176339904708328	0.0176340856511935	0.0176345865705115	0.0176345267723463	0.0176342612730157	0.0176341760989844	0.0176342924490126	0.0176344624376489	0.0176345615158897	0.0176345503370587	0.0176344569931803	0.0176343371887136	0.0176342417938277
flux1:	0.667407562244521	0.0176319264309342	0.01763194538456	0.0176319890129584	0.0176320478403193	0.0176321081752862	0.0176321547814256	0.0176321742520137	0.0176321585607178	0.0176321080612273	0.0176320330646931	0.0176319531154528	0.0176318933128854	0.017631877586099	0.0176319197768438	0.0176320147010636	0.0176321328679892	0.0176322237896608	0.017632232828533	0.0176321332876592	0.0176319653890606	0.0176318529885541	0.0176319413431439	0.0176322063513787	0.0176322627395644	0.0176317613265335	0.0176316695984006	0.0176326328851143	0.0176313292741973	0.0176330088642516	0.0176319381097603	0.0176313222690808	0.0176319381097603	0.0176330088642516	0.0176313292741973	0.0176326328851143	0.0176316695984006	0.0176317613265335	0.0176322627395644	0.0176322063513787	0.0176319413431439	0.0176318529885541	0.0176319653890606	0.0176321332876592	0.017632232828533	0.0176322237896608	0.0176321328679892	0.0176320147010636	0.0176319197768438
flux1:	0.667670011148274	0.0176140331136173	0.0176140510444537	0.0176140941766156	0.0176141530078606	0.0176142136859586	0.0176142607735868	0.0176142807210201	0.0176142654766593	0.017614215480105	0.0176141411637676	0.017614062111165	0.0176140032729282	0.0176139882102323	0.0176140302698877	0.0176141238689789	0.0176142395111082	0.0176143273369288	0.0176143339702931	0.0176142341835804	0.0176140689854255	0.0176139612997986	0.0176140534725274	0.0176143183832013	0.0176143717306285	0.0176138703507805	0.0176137818332339	0.0176147407101277	0.0176134359727884	0.0176151133031819	0.0176140423839564	0.0176134261390503	0.0176140423839564	0.0176151133031819	0.0176134359727884	0.0176147407101277	0.0176137818332339	0.0176138703507805	0.0176143717306285	0.0176143183832013	0.0176140534725274	0.0176139612997986	0.0176140689854255	0.0176142341835804	0.0176143339702931	0.0176143273369288	0.0176142395111082	0.0176141238689789	0.0176140302698877
flux1:	0.667932460052027	0.0175806197630521	0.0175806360942261	0.017580678021948	0.0175807361932098	0.0175807967648192	0.0175808442194103	0.0175808649037578	0.0175808506863701	0.0175808019546013	0.0175807290726094	0.0175806514687886	0.0175805937958485	0.0175805791839013	0.0175806205288171	0.0175807119944582	0.0175808242930303	0.0175809084212701	0.0175809124383647	0.0175808126439682	0.0175806507381579	0.0175805484813722	0.0175806450448117	0.0175809101958454	0.0175809608374417	0.0175804599996736	0.0175803744539033	0.0175813275041423	0.0175800221080871	0.0175816950314663	0.0175806244208557	0.0175800081453866	0.0175806244208557	0.0175816950314663	0.0175800221080871	0.0175813275041423	0.0175803744539033	0.0175804599996736	0.0175809608374417	0.0175809101958454	0.0175806450448117	0.0175805484813722	0.0175806507381579	0.0175808126439682	0.0175809124383647	0.0175809084212701	0.0175808242930303	0.0175807119944582	0.0175806205288171
flux1:	0.668194908955781	0.0175317745991999	0.0175317888007834	0.0175318288956528	0.0175318858353933	0.017531945932547	0.0175319936902197	0.0175320153787673	0.0175320027307048	0.0175319559527605	0.0175318851698879	0.0175318094837679	0.0175317531212265	0.0175317387325831	0.0175317788106551	0.0175318674039134	0.0175319756295419	0.0175320555441261	0.0175320567925315	0.0175319572427254	0.0175317991865696	0.0175317030002662	0.0175318044411716	0.0175320700986026	0.0175321183259448	0.0175316185206665	0.0175315357210746	0.017532481596635	0.0175311760826981	0.0175328425339235	0.0175317727558802	0.0175311568423506	0.0175317727558802	0.0175328425339235	0.0175311760826981	0.017532481596635	0.0175315357210746	0.0175316185206665	0.0175321183259448	0.0175320700986026	0.0175318044411716	0.0175317030002662	0.0175317991865696	0.0175319572427254	0.0175320567925315	0.0175320555441261	0.0175319756295419	0.0175318674039134	0.0175317788106551
flux1:	0.668457357859534	0.0174676264618611	0.0174676380744078	0.0174676758069656	0.01746773104653	0.0174677903826563	0.0174678384193835	0.0174678613679506	0.0174678507716576	0.0174678065430574	0.0174677384201131	0.0174676650320581	0.0174676100740935	0.0174675956811095	0.017467633991368	0.017467719063485	0.0174678225934721	0.0174678978740242	0.0174678962603529	0.0174677972129576	0.0174676435135631	0.0174675539481928	0.0174676606496862	0.0174679269944658	0.0174679730490578	0.0174674747487726	0.0174673944928995	0.0174683319326491	0.0174670269299809	0.0174686849468727	0.0174676165852193	0.0174670014477485	0.0174676165852193	0.0174686849468727	0.0174670269299809	0.0174683319326491	0.0174673944928995	0.0174674747487726	0.0174679730490578	0.0174679269944658	0.0174676606496862	0.0174675539481928	0.0174676435135631	0.0174677972129576	0.0174678962603529	0.0174678978740242	0.0174678225934721	0.017467719063485	0.017467633991368
flux1:	0.668719806763287	0.0173883442544432	0.0173883529092316	0.0173883878630263	0.0173884410415795	0.0173884994064895	0.0173885477245237	0.0173885721585483	0.0173885640165966	0.0173885228227177	0.0173884578067925	0.0173883870076525	0.0173883335053107	0.0173883188947463	0.0173883550054133	0.0173884360153058	0.0173885343468138	0.0173886046747744	0.0173886001626386	0.0173885018715762	0.0173883529713623	0.01738827047007	0.0173883826974183	0.0173886498156714	0.0173886938846831	0.0173881975454845	0.0173881196630879	0.0173890475083913	0.0173877437463932	0.0173893914871702	0.0173883251925179	0.0173877112687626	0.0173883251925179	0.0173893914871702	0.0173877437463932	0.0173890475083913	0.0173881196630879	0.0173881975454845	0.0173886938846831	0.0173886498156714	0.0173883826974183	0.01738827047007	0.0173883529713623	0.0173885018715762	0.0173886001626386	0.0173886046747744	0.0173885343468138	0.0173884360153058	0.0173883550054133
flux1:	0.66898225566704	0.0172941362121904	0.0172941416470681	0.0172941735270132	0.0172942243908813	0.0172942816415908	0.0172943302540812	0.0172943563505905	0.0172943509689795	0.0172943131732001	0.0172942515929787	0.0172941835872671	0.0172941315585003	0.0172941165460065	0.0172941501101857	0.0172942266379863	0.0172943193966775	0.0172943845574521	0.0172943771629832	0.0172942798684667	0.0172941361324255	0.0172940610182868	0.0172941789087347	0.0172944467857317	0.0172944890002197	0.0172939950640126	0.0172939194249335	0.0172948366323161	0.017293534948874	0.0172951707058765	0.0172941071999418	0.0172934949520735	0.0172941071999418	0.0172951707058765	0.017293534948874	0.0172948366323161	0.0172939194249335	0.0172939950640126	0.0172944890002197	0.0172944467857317	0.0172941789087347	0.0172940610182868	0.0172941361324255	0.0172942798684667	0.0172943771629832	0.0172943845574521	0.0172943193966775	0.0172942266379863	0.0172941501101857
flux1:	0.669244704570794	0.0171852489987911	0.0171852510687782	0.0171852797035562	0.0171853281003175	0.017185384148516	0.0171854330633902	0.0171854609349313	0.017185458510485	0.0171854243475275	0.0171853664136425	0.0171853013264135	0.0171852507676465	0.0171852352113169	0.0171852659795852	0.0171853377357213	0.017185424679677	0.0171854845609416	0.0171854743462451	0.0171853782651338	0.0171852399703916	0.0171851724374636	0.0171852959944212	0.0171855645123669	0.0171856049478942	0.0171851138451136	0.0171850403656067	0.0171859460161178	0.0171846473618233	0.0171862695712435	0.0171852096484133	0.0171845995631033	0.0171852096484133	0.0171862695712435	0.0171846473618233	0.0171859460161178	0.0171850403656067	0.0171851138451136	0.0171856049478942	0.0171855645123669	0.0171852959944212	0.0171851724374636	0.0171852399703916	0.0171853782651338	0.0171854743462451	0.0171854845609416	0.017185424679677	0.0171853377357213	0.0171852659795852
flux1:	0.669507153474547	0.0170619666364149	0.017061965318538	0.0170619906571346	0.017062036525086	0.0170620913222469	0.0170621405264602	0.0170621702079503	0.0170621708204329	0.0170621403950801	0.0170620862052354	0.0170620240920476	0.0170619749904858	0.0170619588027023	0.0170619866320104	0.0170620534615185	0.0170621344804545	0.0170621890669109	0.0170621761319276	0.0170620814487757	0.0170619487769166	0.0170618888854225	0.0170620179771374	0.0170622869167293	0.0170623255962079	0.0170618377487904	0.017061766396052	0.0170626597010861	0.0170613651392827	0.0170629723867721	0.0170619169128626	0.0170613095002606	0.0170619169128626	0.0170629723867721	0.0170613651392827	0.0170626597010861	0.017061766396052	0.0170618377487904	0.0170623255962079	0.0170622869167293	0.0170620179771374	0.0170618888854225	0.0170619487769166	0.0170620814487757	0.0170621761319276	0.0170621890669109	0.0170621344804545	0.0170620534615185	0.0170619866320104
flux1:	0.6697696023783	0.0169246092753578	0.0169246046675279	0.0169246267703075	0.0169246701241786	0.0169247236454071	0.0169247730906236	0.0169248045299148	0.0169248081392364	0.0169247814303253	0.0169247309786928	0.0169246718379103	0.0169246241837802	0.0169246073406681	0.0169246321991319	0.0169246940811134	0.0169247691911038	0.0169248185561196	0.0169248030294235	0.0169247098887138	0.0169245829212214	0.0169245305970235	0.0169246649596966	0.0169249340052638	0.0169249709037614	0.0169244867281167	0.0169244175228146	0.0169252978262737	0.0169240085289183	0.0169255995510824	0.0169245494593436	0.0169239452510739	0.0169245494593436	0.0169255995510824	0.0169240085289183	0.0169252978262737	0.0169244175228146	0.0169244867281167	0.0169249709037614	0.0169249340052638	0.0169246649596966	0.0169245305970235	0.0169245829212214	0.0169247098887138	0.0169248030294235	0.0169248185561196	0.0169247691911038	0.0169246940811135	0.0169246321991319
flux1:	0.670032051282053	0.0167735318105742	0.0167735241246669	0.0167735431496943	0.016773584063662	0.0167736362914204	0.0167736858820851	0.0167737189348269	0.0167737253834461	0.0167737022527892	0.0167736554429917	0.0167735992295851	0.0167735530275223	0.0167735355754576	0.0167735575428081	0.0167736145851416	0.0167736839192477	0.0167737282139329	0.016773710243025	0.0167736187430249	0.0167734974600636	0.0167734524984132	0.0167735917435509	0.0167738604914565	0.0167738955426428	0.0167734154523821	0.0167733484690644	0.0167742152458781	0.0167729324853558	0.016774506167288	0.0167734624517993	0.0167728619980326	0.0167734624517993	0.016774506167288	0.0167729324853558	0.0167742152458781	0.0167733484690644	0.0167734154523821	0.0167738955426428	0.0167738604914565	0.0167735917435509	0.0167734524984132	0.0167734974600637	0.0167736187430249	0.016773710243025	0.0167737282139329	0.0167736839192477	0.0167736145851416	0.0167735575428081
flux1:	0.670294500185807	0.0166091223534258	0.0166091119030525	0.0166091280886142	0.0166091666777829	0.0166092175865948	0.0166092671711971	0.0166093016003353	0.0166093106206982	0.0166092908263506	0.0166092474871947	0.0166091941271639	0.0166091494060336	0.0166091314647962	0.0166091507284602	0.0166092031580878	0.0166092669534464	0.0166093063938032	0.0166092861354611	0.0166091963240535	0.0166090806066773	0.0166090426800664	0.0166091863057082	0.0166094542755844	0.0166094873794417	0.0166090117876362	0.0166089471529844	0.0166098000041269	0.016608525141302	0.0166100805104397	0.0166090442171327	0.016608448082823	0.0166090442171327	0.0166100805104397	0.016608525141302	0.0166098000041269	0.0166089471529844	0.0166090117876362	0.0166094873794417	0.0166094542755844	0.0166091863057082	0.0166090426800664	0.0166090806066772	0.0166091963240535	0.0166092861354611	0.0166093063938032	0.0166092669534464	0.0166092031580878	0.0166091507284602
flux1:	0.67055694908956	0.0164318005679667	0.0164317877517213	0.0164318013961753	0.016431837797729	0.0164318873408672	0.0164319367069854	0.0164319721869749	0.0164319834135764	0.0164319666266718	0.0164319265296956	0.0164318759342478	0.01643183275479	0.0164318145171363	0.0164318313641206	0.0164318795134073	0.0164319380954604	0.0164319729482939	0.0164319505595052	0.0164318624322512	0.0164317520679779	0.0164317207377634	0.0164318681430886	0.0164321347913838	0.0164321658227767	0.016431695143555	0.0164316330325292	0.0164324716767948	0.0164312061457098	0.0164327423624105	0.0164317145780343	0.0164311233384384	0.0164317145780343	0.0164327423624105	0.0164312061457098	0.0164324716767948	0.0164316330325292	0.016431695143555	0.0164321658227768	0.0164321347913838	0.0164318681430886	0.0164317207377634	0.0164317520679779	0.0164318624322512	0.0164319505595052	0.0164319729482939	0.0164319380954604	0.0164318795134073	0.0164318313641206
flux1:	0.670819397993313	0.016242015881989	0.0162420011631917	0.0162420126033883	0.0162420469585811	0.0162420950575808	0.0162421439310621	0.0162421800566085	0.0162421930420326	0.0162421788662625	0.0162421417441205	0.0162420938227942	0.0162420522826286	0.0162420340102409	0.0162420488151815	0.0162420931050029	0.0162421468696428	0.0162421774379371	0.016242153067889	0.0162420665684648	0.0162419612600218	0.0162419359913504	0.0162420864940538	0.0162423512293055	0.0162423800469933	0.0162419146963245	0.0162418553263293	0.0162426795892395	0.0162414248789843	0.016242941224319	0.0162419230637267	0.0162413372993476	0.0162419230637267	0.016242941224319	0.0162414248789843	0.0162426795892395	0.0162418553263293	0.0162419146963245	0.0162423800469933	0.0162423512293055	0.0162420864940538	0.0162419359913504	0.0162419612600217	0.0162420665684648	0.016242153067889	0.0162421774379371	0.0162421468696428	0.0162420931050029	0.0162420488151815
flux1:	0.671081846897066	0.0160402455838629	0.0160402294679959	0.0160402390575379	0.0160402714955872	0.0160403180332205	0.0160403660815878	0.0160404023804871	0.016040416614594	0.0160404046073107	0.0160403701720229	0.0160403248440506	0.0160402850797389	0.0160402670956991	0.0160402803056118	0.0160403212259471	0.0160403706204046	0.016040397228849	0.016040371012366	0.0160402860353978	0.0160401854123061	0.0160401655917521	0.0160403184474968	0.0160405806467049	0.0160406071023862	0.0160401474979466	0.0160400911212296	0.0160409009215324	0.0160396585558991	0.0160411544172377	0.0160401470094236	0.0160395673005351	0.0160401470094236	0.0160411544172377	0.0160396585558991	0.0160409009215324	0.0160400911212296	0.0160401474979466	0.0160406071023862	0.0160405806467049	0.0160403184474968	0.0160401655917521	0.0160401854123061	0.0160402860353978	0.016040371012366	0.016040397228849	0.0160403706204046	0.0160403212259471	0.0160402803056118
flux1:	0.67134429580082	0.0158269928168959	0.0158269758280194	0.0158269839165843	0.0158270145413608	0.0158270593584664	0.0158271061983913	0.0158271421478124	0.0158271570791027	0.0158271467729863	0.0158271147331438	0.0158270719364851	0.0158270341225277	0.0158270168006407	0.0158270289170473	0.0158270670059361	0.0158271125092527	0.0158271354905523	0.0158271075432773	0.0158270239394797	0.0158269275720317	0.0158269125272673	0.015827066950466	0.0158273259759261	0.0158273499229347	0.0158268964830052	0.0158268433775657	0.0158276387118673	0.0158264102274691	0.0158278850824844	0.0158268895558329	0.015826316476753	0.0158268895558329	0.0158278850824844	0.0158264102274691	0.0158276387118673	0.0158268433775657	0.0158268964830052	0.0158273499229347	0.0158273259759261	0.015827066950466	0.0158269125272673	0.0158269275720317	0.0158270239394797	0.0158271075432773	0.0158271354905523	0.0158271125092527	0.0158270670059361	0.0158270289170473
flux1:	0.671606744704573	0.0156027844835146	0.0156027671409658	0.0156027740557934	0.0156028029359887	0.0156028458322909	0.0156028910407241	0.0156029260861041	0.0156029411442043	0.0156029320684536	0.0156029021445769	0.0156028618422152	0.0156028261870405	0.0156028099384916	0.0156028214977101	0.015602857319475	0.0156028994233724	0.0156029191058966	0.0156028895214015	0.0156028071048099	0.0156027145198963	0.0156027035406516	0.0156028587258047	0.0156031139417793	0.0156031352430862	0.0156026883844876	0.0156026388438309	0.0156034197699503	0.0156022066935231	0.0156036600932713	0.0156026775604932	0.0156021116737802	0.0156026775604932	0.0156036600932713	0.0156022066935231	0.0156034197699503	0.0156026388438309	0.0156026883844876	0.0156031352430861	0.0156031139417793	0.0156028587258047	0.0156027035406516	0.0156027145198963	0.0156028071048099	0.0156028895214015	0.0156029191058966	0.0156028994233724	0.015602857319475	0.0156028214977101
flux1:	0.671869193608326	0.0153681690720054	0.0153681518686205	0.0153681578990864	0.0153681850622875	0.0153682258010825	0.0153682689294221	0.0153683025050126	0.0153683171232002	0.0153683088232815	0.0153682807606744	0.0153682429439532	0.0153682096831311	0.0153681949410957	0.0153682064935461	0.0153682406171787	0.015368279808079	0.0153682965053035	0.015368265354197	0.0153681839111812	0.0153680946093549	0.0153680869688935	0.0153682421117229	0.0153684929003618	0.0153685114355939	0.0153680715707177	0.015368025892839	0.0153687925125041	0.0153675963381226	0.0153690278898587	0.0153680594330876	0.0153675012838297	0.0153680594330875	0.0153690278898587	0.0153675963381226	0.0153687925125041	0.015368025892839	0.0153680715707177	0.0153685114355939	0.0153684929003618	0.0153682421117229	0.0153680869688935	0.0153680946093549	0.0153681839111812	0.015368265354197	0.0153682965053035	0.015368279808079	0.0153682406171787	0.0153682064935461
flux1:	0.67213164251208	0.0151237144188715	0.0151236978018281	0.0151237031877966	0.0151237286186325	0.0151237669349745	0.0151238075254768	0.015123839075508	0.0151238527122309	0.015123844767336	0.0151238183459533	0.0151237830349118	0.015123752421982	0.0151237396249027	0.0151237517143095	0.0151237846928774	0.0151238214357319	0.0151238354378052	0.0151238027687957	0.015123722068456	0.0151236355415742	0.0151236305179104	0.0151237848355652	0.0151240306115502	0.0151240462828017	0.0151236138158447	0.0151235722918491	0.0151243247333613	0.0151231469002843	0.0151245562506518	0.0151236029071526	0.0151230530175146	0.0151236029071526	0.0151245562506518	0.0151231469002843	0.0151243247333613	0.0151235722918491	0.0151236138158447	0.0151240462828017	0.0151240306115502	0.0151237848355652	0.0151236305179104	0.0151236355415742	0.015123722068456	0.0151238027687957	0.0151238354378052	0.0151238214357319	0.0151237846928774	0.0151237517143095
flux1:	0.672394091415833	0.0148700054200266	0.0148699897752103	0.0148699946995957	0.0148700183418545	0.0148700539536608	0.0148700915571807	0.0148701205565979	0.0148701327150253	0.0148701247525533	0.0148700997935911	0.0148700670344417	0.0148700393298764	0.0148700289041855	0.0148700420475421	0.0148700743993915	0.0148701091238564	0.014870120691499	0.0148700865342588	0.014870006339739	0.0148699220885087	0.0148699189846276	0.0148700717343017	0.0148703119577677	0.0148703246940451	0.0148699000166026	0.0148698629193846	0.0148706013208581	0.0148694431926788	0.0148708300118695	0.0148698927607781	0.0148693516249532	0.0148698927607781	0.0148708300118696	0.0148694431926788	0.0148706013208581	0.0148698629193846	0.0148699000166026	0.0148703246940451	0.0148703119577677	0.0148700717343017	0.0148699189846276	0.0148699220885087	0.014870006339739	0.0148700865342588	0.014870120691499	0.0148701091238564	0.0148700743993915	0.0148700420475421
flux1:	0.672656540319586	0.0146076417040999	0.0146076273446519	0.0146076319303418	0.0146076536927106	0.0146076863140345	0.0146077205081144	0.0146077464818841	0.0146077567266661	0.0146077484332337	0.0146077248023494	0.0146076946624024	0.0146076701213243	0.0146076624644072	0.0146076771335086	0.0146077093259285	0.0146077424152875	0.0146077517760971	0.0146077161456799	0.0146076362258893	0.0146075537766585	0.0146075519390585	0.0146077024344531	0.0146079366218293	0.0146079463820466	0.0146075298682517	0.0146074974416502	0.0146082219353943	0.0146070847811064	0.0146084487485213	0.0146075284989798	0.0146069965786802	0.0146075284989798	0.0146084487485213	0.0146070847811064	0.0146082219353943	0.0146074974416502	0.0146075298682517	0.0146079463820466	0.0146079366218293	0.0146077024344531	0.0146075519390585	0.0146075537766585	0.0146076362258893	0.0146077161456798	0.0146077517760971	0.0146077424152875	0.0146077093259285	0.0146076771335086
flux1:	0.672918989223339	0.0143372352810514	0.0143372224404776	0.0143372267514994	0.0143372465163612	0.0143372758719645	0.0143373062782865	0.0143373288183717	0.0143373367889571	0.0143373279176443	0.0143373055249091	0.0143372780853895	0.0143372569447291	0.0143372524089035	0.0143372690141642	0.0143373014500354	0.0143373332331217	0.0143373405802331	0.0143373034827168	0.0143372236239347	0.0143371425441114	0.0143371413790765	0.0143372890042445	0.014337516736761	0.0143375235112725	0.0143371155126977	0.0143370879615209	0.0143377986600714	0.0143366836375781	0.0143380244294396	0.0143371220104382	0.0143365997310323	0.0143371220104382	0.0143380244294396	0.0143366836375781	0.0143377986600714	0.0143370879615209	0.0143371155126977	0.0143375235112725	0.014337516736761	0.0143372890042445	0.0143371413790765	0.0143371425441114	0.0143372236239347	0.0143373034827168	0.0143373405802331	0.0143373332331217	0.0143373014500354	0.0143372690141642
flux1:	0.673181438127093	0.0140594081791041	0.0140593970090441	0.0140594010556018	0.0140594186901551	0.0140594445304469	0.0140594708307157	0.0140594896099623	0.0140594950300259	0.014059485403781	0.0140594642006408	0.0140594395479538	0.0140594220137509	0.014059420891977	0.0140594397691244	0.0140594727769256	0.0140595035231401	0.0140595090160696	0.014059470455041	0.0140593904718871	0.0140593103834339	0.0140593093705531	0.0140594535907847	0.0140596745204972	0.0140596783312197	0.0140592791717699	0.0140592566530484	0.0140599536372767	0.0140588617797703	0.0140601790590443	0.0140592952112048	0.0140587829585856	0.0140592952112048	0.0140601790590443	0.0140588617797703	0.0140599536372767	0.0140592566530484	0.0140592791717699	0.0140596783312197	0.0140596745204972	0.0140594535907847	0.0140593093705531	0.0140593103834339	0.0140593904718871	0.014059470455041	0.0140595090160696	0.01405950352314	0.0140594727769255	0.0140594397691244
flux1:	0.673443887030846	0.0137747900827185	0.0137747806551909	0.0137747844019833	0.0137747997708298	0.013774821886241	0.0137748438356685	0.0137748586180308	0.0137748613007785	0.0137748508121062	0.0137748307857816	0.0137748090018513	0.013774795237391	0.0137747977513345	0.0137748191514229	0.0137748529787959	0.0137748828961742	0.0137748866635806	0.0137748466470386	0.013774766392323	0.0137746869828706	0.0137746856854399	0.0137748260549789	0.0137750399082665	0.013775040807506	0.0137746507785363	0.0137746333943107	0.01377531670395	0.0137742489094763	0.0137755423183558	0.0137746776878231	0.0137741758060644	0.0137746776878231	0.0137755423183558	0.0137742489094763	0.01377531670395	0.0137746333943107	0.0137746507785363	0.013775040807506	0.0137750399082665	0.0137748260549789	0.0137746856854399	0.0137746869828706	0.013774766392323	0.0137748466470386	0.0137748866635806	0.0137748828961742	0.0137748529787959	0.0137748191514229
flux1:	0.673706335934599	0.0134840159839535	0.0134840082976453	0.0134840116747059	0.0134840246529952	0.0134840428869085	0.013484060324622	0.0134840709713581	0.0134840708206975	0.0134840594279441	0.0134840405938166	0.0134840217461591	0.013484011861579	0.0134840181525214	0.0134840422355485	0.013484077046463	0.0134841062826046	0.0134841084266164	0.0134840669738626	0.0134839863468868	0.0134839073781093	0.013483905450191	0.013484041616698	0.0134842481952924	0.0134842462634388	0.013483865619322	0.0134838534112104	0.0134845230380352	0.0134834800624382	0.0134847492175366	0.0134839043520636	0.0134834131418939	0.0134839043520635	0.0134847492175366	0.0134834800624382	0.0134845230380352	0.0134838534112104	0.013483865619322	0.0134842462634388	0.0134842481952924	0.013484041616698	0.013483905450191	0.0134839073781093	0.0134839863468868	0.0134840669738626	0.0134841084266164	0.0134841062826046	0.013484077046463	0.0134840422355485
flux1:	0.673968784838352	0.013187723859118	0.0131877178490674	0.0131877207642529	0.0131877312504726	0.0131877455099383	0.0131877583658179	0.013187764837509	0.0131877618452818	0.0131877495659877	0.0131877319586023	0.0131877160907825	0.0131877101346997	0.0131877202576519	0.0131877470898888	0.0131877829652839	0.0131878116108409	0.0131878122125433	0.0131877693606398	0.0131876883135923	0.0131876096266111	0.0131876068166583	0.0131877385224673	0.013187937702162	0.0131879330444546	0.0131875619988043	0.0131875549445234	0.0131882108283137	0.0131871932816359	0.013188437771927	0.0131876131191639	0.0131871328372598	0.0131876131191639	0.013188437771927	0.0131871932816359	0.0131882108283137	0.0131875549445234	0.0131875619988043	0.0131879330444546	0.013187937702162	0.0131877385224673	0.0131876068166583	0.0131876096266111	0.0131876883135923	0.0131877693606398	0.0131878122125433	0.0131878116108409	0.0131877829652839	0.0131877470898888
flux1:	0.674231233742106	0.0128865523820992	0.0128865479319611	0.0128865502841636	0.0128865582117215	0.0128865684753381	0.0128865767729936	0.0128865791274578	0.0128865733671176	0.0128865602690314	0.0128865439323854	0.0128865310554683	0.0128865290090593	0.0128865429302718	0.0128865724852531	0.0128866094268888	0.0128866375212139	0.0128866366468582	0.0128865924562666	0.0128865109984495	0.0128864325161554	0.0128864286672445	0.0128865557475765	0.012886747474843	0.0128867402174367	0.0128863789401633	0.012886376952101	0.0128870189794147	0.012886027325708	0.0128872467131475	0.012886442621073	0.0128859734801468	0.012886442621073	0.0128872467131475	0.012886027325708	0.0128870189794147	0.012886376952101	0.0128863789401633	0.0128867402174367	0.012886747474843	0.0128865557475765	0.0128864286672445	0.0128864325161554	0.0128865109984495	0.0128865924562666	0.0128866366468582	0.0128866375212139	0.0128866094268888	0.0128865724852531
flux1:	0.674493682645859	0.0125811386852059	0.0125811356411851	0.012581137333348	0.0125811426802033	0.0125811490027237	0.012581152858539	0.0125811512449154	0.0125811428621941	0.0125811290526266	0.0125811140304129	0.0125811041159369	0.0125811058897711	0.0125811234876737	0.0125811556506326	0.012581193587763	0.0125812211262472	0.0125812188337372	0.0125811733928067	0.0125810915925277	0.0125810133188382	0.0125810083656809	0.0125811307440806	0.0125813150308852	0.0125813053164612	0.0125809539318005	0.0125809568576599	0.0125815848633348	0.0125806194237248	0.0125818132463905	0.0125810299657546	0.012580572135389	0.0125810299657546	0.0125818132463905	0.0125806194237248	0.0125815848633348	0.0125809568576599	0.0125809539318005	0.0125813053164612	0.0125813150308852	0.0125811307440806	0.0125810083656809	0.0125810133188382	0.0125810915925277	0.0125811733928067	0.0125812188337372	0.0125812211262472	0.012581193587763	0.0125811556506326
flux1:	0.674756131549612	0.012272116177765	0.01227211436326	0.0122721153143443	0.0122721181100955	0.0122721206235231	0.0122721202419063	0.0122721148913659	0.0122721040925882	0.012272089706825	0.0122720760332613	0.0122720690081584	0.0122720744419377	0.0122720955113834	0.0122721300867788	0.012272168885156	0.0122721958277442	0.0122721921729733	0.0122721456010162	0.0122720635850883	0.012271985601277	0.0122719795642966	0.0122720972456488	0.0122722741628072	0.0122722621459734	0.0122719207315853	0.012271928357044	0.0122725421282491	0.0122716030869955	0.0122727708644982	0.0122720085530883	0.0122715621612489	0.0122720085530883	0.0122727708644982	0.0122716030869955	0.0122725421282491	0.012271928357044	0.0122719207315853	0.0122722621459734	0.0122722741628072	0.0122720972456488	0.0122719795642966	0.012271985601277	0.0122720635850883	0.0122721456010162	0.0122721921729733	0.0122721958277442	0.012272168885156	0.0122721300867788
flux1:	0.675018580453365	0.0119601124320941	0.0119601116621148	0.0119601118172795	0.0119601121472963	0.0119601110584429	0.0119601067236154	0.0119600979373045	0.0119600849760886	0.0119600701655782	0.0119600578573769	0.0119600536011405	0.0119600624663458	0.0119600867258852	0.0119601234475497	0.0119601629202011	0.0119601892005611	0.011960184243211	0.011960136691985	0.011960054642882	0.0119599771012285	0.0119599700780809	0.0119600831396299	0.0119602528090718	0.011960238651786	0.0119599072389735	0.0119599192922251	0.0119605185748013	0.0119596059880089	0.0119607472288539	0.0119600059573475	0.0119595710924852	0.0119600059573475	0.0119607472288539	0.0119596059880089	0.0119605185748013	0.0119599192922251	0.0119599072389735	0.011960238651786	0.0119602528090718	0.0119600831396299	0.0119599700780809	0.0119599771012285	0.011960054642882	0.011960136691985	0.011960184243211	0.0119601892005611	0.0119601629202011	0.0119601234475497
flux1:	0.675281029357119	0.0116457471458228	0.0116457472403222	0.0116457465787341	0.0116457445851235	0.0116457401698031	0.0116457322346309	0.0116457203695581	0.0116457055326731	0.0116456904536646	0.0116456795036012	0.0116456778478603	0.0116456898531619	0.0116457169549481	0.0116457554982975	0.0116457954174781	0.0116458209523089	0.0116458147607823	0.0116457664142873	0.0116456845651033	0.01164560768021	0.0116455998352085	0.0116457084160498	0.0116458710023724	0.0116458548696014	0.0116455334446521	0.0116455496026362	0.0116461341093881	0.0116452479159524	0.0116463621264757	0.0116456418856032	0.0116452185992487	0.0116456418856032	0.0116463621264757	0.0116452479159524	0.0116461341093881	0.0116455496026362	0.0116455334446521	0.0116458548696014	0.0116458710023724	0.0116457084160498	0.0116455998352085	0.01164560768021	0.0116456845651033	0.0116457664142873	0.0116458147607823	0.0116458209523089	0.0116457954174781	0.0116457554982975
flux1:	0.675543478260872	0.0113296301888824	0.0113296309842691	0.0113296295241447	0.0113296254035408	0.0113296179977595	0.0113296068702615	0.0113295923239036	0.0113295759170412	0.0113295607202721	0.0113295510926826	0.0113295518232049	0.0113295666223576	0.0113295961641781	0.0113296361598618	0.011329676269577	0.0113297009675834	0.0113296936228111	0.0113296446953989	0.0113295633228533	0.0113294873610503	0.0113294789130069	0.0113295832025462	0.0113297389042343	0.0113297209600323	0.0113294094666354	0.0113294293627021	0.0113299987832489	0.0113291388175698	0.0113302255120335	0.0113295262207504	0.0113291145304912	0.0113295262207504	0.0113302255120335	0.0113291388175698	0.0113299987832489	0.0113294293627021	0.0113294094666354	0.0113297209600323	0.0113297389042343	0.0113295832025462	0.0113294789130069	0.0113294873610503	0.0113295633228533	0.0113296446953989	0.0113296936228111	0.0113297009675834	0.011329676269577	0.0113296361598618
flux1:	0.675805927164625	0.0110123597428052	0.0110123611010674	0.0110123589017469	0.0110123529001099	0.0110123428887639	0.011012329017026	0.0110123122114465	0.0110122945456156	0.0110122793675394	0.0110122709959472	0.0110122738569522	0.011012291058784	0.0110123225976403	0.0110123636459903	0.0110124036745035	0.0110124274446191	0.0110124190425669	0.0110123697754493	0.0110122891912561	0.0110122144585766	0.0110122056676016	0.0110123058934781	0.0110124549341466	0.0110124353382978	0.0110121336809471	0.0110121569136591	0.0110127109254113	0.0110118769313747	0.0110129356427849	0.0110122571571402	0.0110118570498669	0.0110122571571402	0.0110129356427849	0.0110118769313747	0.0110127109254113	0.0110121569136591	0.0110121336809471	0.0110124353382978	0.0110124549341466	0.0110123058934782	0.0110122056676016	0.0110122144585766	0.0110122891912561	0.0110123697754493	0.0110124190425669	0.0110124274446191	0.0110124036745035	0.0110123636459903
flux1:	0.676068376068379	0.0106945205392958	0.0106945223543564	0.0106945195154094	0.0106945119201939	0.0106944997239092	0.0106944835801783	0.0106944649464256	0.0106944463255877	0.010694431281511	0.0106944240684419	0.0106944287689841	0.0106944479489954	0.0106944810156079	0.010694522701245	0.0106945623730334	0.0106945851315528	0.0106945757843358	0.0106945264406579	0.01069444698164	0.0106943738108794	0.0106943649646895	0.0106944613806445	0.0106946040006259	0.0106945829059565	0.0106942909542078	0.0106943170969501	0.0106948553767591	0.0106940470224753	0.0106950773136814	0.0106944194360656	0.0106940308713746	0.0106944194360656	0.0106950773136814	0.0106940470224753	0.0106948553767591	0.0106943170969502	0.0106942909542078	0.0106945829059565	0.0106946040006259	0.0106944613806445	0.0106943649646895	0.0106943738108794	0.01069444698164	0.0106945264406579	0.0106945757843358	0.0106945851315528	0.0106945623730334	0.010694522701245
flux1:	0.676330824972132	0.0103766822043291	0.0103766844054536	0.0103766810630075	0.0103766721932014	0.0103766582540237	0.0103766403187582	0.0103766202822456	0.0103766009926978	0.0103765861720538	0.0103765799909654	0.0103765862130392	0.0103766069260674	0.0103766410396735	0.0103766829456673	0.0103767219923557	0.0103767436687206	0.010376733504323	0.0103766843630346	0.010376606380405	0.0103765351177938	0.0103765265180614	0.0103766193921957	0.0103767558407495	0.0103767333911709	0.0103764509845918	0.0103764795956428	0.0103770018316648	0.0103762187244576	0.0103772201991055	0.0103765826875735	0.0103762056012157	0.0103765826875735	0.0103772201991055	0.0103762187244576	0.0103770018316648	0.0103764795956428	0.0103764509845918	0.0103767333911709	0.0103767558407495	0.0103766193921957	0.0103765265180614	0.0103765351177938	0.010376606380405	0.0103766843630346	0.010376733504323	0.0103767436687206	0.0103767219923557	0.0103766829456673
flux1:	0.676593273875885	0.0100593977133274	0.0100594002656046	0.0100593965862485	0.010059386780893	0.0100593715475691	0.010059352294182	0.0100593312616518	0.0100593115635271	0.0100592970273734	0.0100592917265033	0.0100592991344392	0.0100593209278135	0.0100593556106427	0.0100593973316804	0.0100594355015736	0.0100594560426506	0.0100594452033243	0.0100593965521424	0.0100593204003972	0.0100592513924003	0.0100592433416426	0.0100593329454573	0.0100594634738268	0.0100594398031285	0.0100591667567506	0.010059197389462	0.0100597032927936	0.0100589449939618	0.0100599173068996	0.0100592998842825	0.0100589341915574	0.0100592998842825	0.0100599173068996	0.0100589449939618	0.0100597032927935	0.010059197389462	0.0100591667567506	0.0100594398031285	0.0100594634738268	0.0100593329454573	0.0100592433416426	0.0100592513924003	0.0100593204003972	0.0100593965521424	0.0100594452033243	0.0100594560426506	0.0100594355015736	0.0100593973316804
flux1:	0.676855722779638	0.00974320196223731	0.00974320486433805	0.00974320103709353	0.00974319064295559	0.00974317455653512	0.00974315443748788	0.0097431327860362	0.00974311290714801	0.00974309868783904	0.00974309409567061	0.00974310234633909	0.00974312477294685	0.00974315956380586	0.00974320071790978	0.00974323778383677	0.00974325715661938	0.00974324579611095	0.0097431979238988	0.00974312394976756	0.00974305753049781	0.00974305031994701	0.00974313691849797	0.00974326177398061	0.00974323700535205	0.00974297311542261	0.00974300532816657	0.00974349464383841	0.00974276068274841	0.00974370354952498	0.00974310591207625	0.00974275151107851	0.00974310591207625	0.00974370354952498	0.0097427606827484	0.00974349464383841	0.00974300532816657	0.00974297311542261	0.00974323700535205	0.00974326177398061	0.00974313691849798	0.00974305031994701	0.00974305753049781	0.00974312394976756	0.00974319792389879	0.00974324579611095	0.00974325715661938	0.00974323778383677	0.00974320071790978
flux1:	0.677118171683392	0.00942861045858565	0.00942861373816379	0.00942860996510639	0.00942859932419581	0.00942858280462972	0.00942856223942347	0.00942854030792144	0.00942852044003078	0.00942850654289233	0.00942850247485902	0.00942851122816849	0.00942853385888377	0.00942856832535752	0.00942860856378627	0.00942864432907811	0.0094286625218326	0.00942865080164437	0.00942860399055702	0.00942853252243797	0.00942846900211721	0.00942846290094718	0.00942854674437153	0.00942866616551227	0.00942864041173428	0.00942838546155521	0.00942841882711986	0.00942889134407845	0.00942818123120267	0.0094290944363527	0.00942851626170747	0.00942817303634787	0.00942851626170747	0.0094290944363527	0.00942818123120267	0.00942889134407845	0.00942841882711986	0.00942838546155521	0.00942864041173428	0.00942866616551227	0.00942854674437154	0.00942846290094718	0.00942846900211721	0.00942853252243797	0.00942860399055703	0.00942865080164438	0.0094286625218326	0.00942864432907811	0.00942860856378627
flux1:	0.677380620587145	0.00911611813583796	0.00911612184306296	0.00911611832923165	0.00911610776683326	0.00911609120115737	0.00911607056663571	0.00911604864973027	0.00911602894717594	0.00911601535390464	0.00911601161989835	0.00911602054908015	0.00911604298405801	0.00911607673292003	0.00911611574799909	0.00911615005052226	0.00911616707248067	0.00911615515741701	0.00911610967516446	0.00911604101343565	0.00911598066827311	0.00911597591447769	0.00911605723107531	0.00911617144402947	0.00911614480824895	0.00911589857389564	0.00911593268804146	0.00911638824780491	0.00911570148638577	0.00911658489025147	0.00911602584452223	0.00911569366725968	0.00911602584452223	0.00911658489025147	0.00911570148638577	0.00911638824780491	0.00911593268804145	0.00911589857389564	0.00911614480824895	0.00911617144402946	0.00911605723107531	0.00911597591447769	0.00911598066827311	0.00911604101343565	0.00911610967516446	0.00911615515741701	0.00911616707248067	0.00911615005052226	0.00911611574799909
flux1:	0.677643069490898	0.00880619829360751	0.00880620249340257	0.00880619943664586	0.00880618925047463	0.00880617298304934	0.00880615260628037	0.00880613095101045	0.00880611153151713	0.00880609820494606	0.00880609461717011	0.00880610341837075	0.00880612529678714	0.00880615798232019	0.00880619551305839	0.00880622822732766	0.00880624410709657	0.00880623216037497	0.00880618825293911	0.00880612266148465	0.00880606572526577	0.00880606251839765	0.00880614150937246	0.00880625072543328	0.00880622330240793	0.00880598555813047	0.00880602004706572	0.00880645855080329	0.00880579464689217	0.00880664819080043	0.00880610793467517	0.00880578666891177	0.00880610793467517	0.00880664819080043	0.00880579464689216	0.00880645855080329	0.00880602004706572	0.00880598555813047	0.00880622330240794	0.00880625072543328	0.00880614150937246	0.00880606251839765	0.00880606572526578	0.00880612266148466	0.00880618825293911	0.00880623216037497	0.00880624410709657	0.00880622822732766	0.00880619551305839
flux1:	0.677905518394651	0.00849930166548176	0.00849930642908487	0.00849930401045896	0.00849929446145254	0.00849927878659446	0.00849925894044856	0.00849923774537148	0.00849921869274556	0.00849920558256455	0.00849920196327417	0.00849921036403014	0.00849923137193955	0.00849926270197814	0.0084992985374372	0.00849932957491903	0.00849934435782943	0.00849933253604628	0.00849929042115777	0.00849922812038347	0.0084991747779775	0.00849917327387006	0.00849925010976012	0.0084993545239936	0.00849932640168049	0.00849909692481079	0.0084991314513919	0.00849955286524664	0.00849891133594516	0.00849973504562516	0.00849921323938189	0.00849890274148935	0.00849921323938189	0.00849973504562516	0.00849891133594516	0.00849955286524664	0.0084991314513919	0.00849909692481079	0.00849932640168049	0.0084993545239936	0.00849925010976012	0.00849917327387006	0.0084991747779775	0.00849922812038347	0.00849929042115777	0.00849933253604628	0.00849934435782943	0.00849932957491903	0.0084992985374372
flux1:	0.678167967298405	0.0081958556154332	0.00819586101189786	0.00819585938716641	0.00819585069231011	0.00819583584950493	0.00819581675089666	0.00819579616749793	0.00819577753584258	0.00819576458483517	0.00819576077353696	0.00819576853978131	0.00819578841586784	0.00819581815548736	0.00819585213597478	0.00819588144376923	0.00819589518842866	0.00819588363666497	0.00819584349830111	0.00819578465984199	0.00819573504274898	0.00819573535025609	0.00819581016901262	0.00819590995990195	0.00819588122125331	0.00819565979646724	0.00819569406498679	0.00819609842353383	0.00819547880334101	0.00819627279053489	0.008195769097931	0.00819546921889447	0.008195769097931	0.00819627279053488	0.00819547880334101	0.00819609842353383	0.0081956940649868	0.00819565979646724	0.0081958812212533	0.00819590995990195	0.00819581016901262	0.00819573535025609	0.00819573504274898	0.00819578465984199	0.00819584349830112	0.00819588363666497	0.00819589518842866	0.00819588144376923	0.00819585213597477
flux1:	0.678430416202158	0.00789626346298865	0.00789626955120181	0.00789626884388783	0.00789626117133322	0.00789624734307161	0.00789622915370066	0.00789620928975979	0.00789619110878829	0.00789617825914992	0.00789617411888277	0.00789618106022122	0.00789619959932726	0.00789622757221447	0.0078962595884613	0.00789628714660951	0.00789629992093772	0.00789628876826969	0.00789625075238068	0.00789619549562316	0.00789614967959391	0.00789615185930181	0.00789622476591405	0.00789632009588156	0.00789629082071276	0.00789607724352855	0.00789611100301023	0.00789649841081479	0.00789590025605846	0.0078966647183433	0.0078961788093833	0.00789588939606169	0.0078961788093833	0.0078966647183433	0.00789590025605846	0.00789649841081479	0.00789611100301022	0.00789607724352855	0.00789629082071276	0.00789632009588156	0.00789622476591405	0.00789615185930181	0.00789614967959391	0.00789619549562316	0.00789625075238068	0.00789628876826969	0.00789629992093773	0.00789628714660951	0.00789625958846129
flux1:	0.678692865105911	0.00760090393653379	0.00760091075825421	0.00760091105457721	0.00760090452117204	0.00760089183331084	0.00760087466262204	0.00760085558713375	0.00760083786813787	0.00760082506746699	0.00760082048985706	0.0076008264629487	0.00760084351737305	0.00760086960501106	0.00760089959557214	0.00760092541327891	0.00760093729031202	0.0076009266459577	0.00760089085756516	0.00760083924802805	0.00760079725270787	0.00760080131750044	0.00760087238501177	0.00760096340166268	0.00760093366846308	0.00760072774789267	0.00760076079387023	0.00760113142517934	0.00760055431658104	0.00760128953547963	0.00760082108810345	0.00760054198412155	0.00760082108810346	0.00760128953547963	0.00760055431658104	0.00760113142517934	0.00760076079387023	0.00760072774789267	0.00760093366846307	0.00760096340166268	0.00760087238501177	0.00760080131750044	0.00760079725270787	0.00760083924802805	0.00760089085756516	0.0076009266459577	0.00760093729031202	0.00760092541327891	0.00760089959557214
flux1:	0.678955314009665	0.00731013075334871	0.00731013832766959	0.00731013967356704	0.00731013434477612	0.0073101228692025	0.00731010677919395	0.00731008852839999	0.00731007127043466	0.00731005847703802	0.00731005338590332	0.00731005829588207	0.00731007377454078	0.00731009791342847	0.00731012586060062	0.00731014997168374	0.00731016102541872	0.0073101509757081	0.00731011747745434	0.0073100695269959	0.00731003131746705	0.00731003723476317	0.00731010650648332	0.00731019334440138	0.00731016323197211	0.00730996479227993	0.00730999696709274	0.00731035106375772	0.0073097946072429	0.00731050094475378	0.00731004964552418	0.00730978069182289	0.00731004964552419	0.00731050094475378	0.00730979460724289	0.00731035106375771	0.00730999696709274	0.00730996479227994	0.00731016323197211	0.00731019334440138	0.00731010650648332	0.00731003723476317	0.00731003131746705	0.0073100695269959	0.00731011747745435	0.0073101509757081	0.00731016102541872	0.00731014997168374	0.00731012586060061
flux1:	0.679217762913418	0.00702427232420221	0.00702428064372105	0.00702428304401988	0.00702427893608607	0.00702426869535996	0.00702425370680665	0.0070242362908771	0.00702421948675284	0.00702420667397371	0.0070242010273442	0.00702420482731547	0.00702421869294839	0.00702424087014192	0.00702426679473426	0.00702428925261828	0.0070242995541436	0.0070242901604482	0.00702425897260736	0.007024214641354	0.00702418013138762	0.00702418782681967	0.007024255319509	0.00702433810242874	0.00702430769124984	0.00702411657281128	0.00702414776449972	0.0070244856322833	0.00702394945820279	0.00702462735192421	0.0070241928958206	0.00702393393090186	0.0070241928958206	0.00702462735192421	0.0070239494582028	0.0070244856322833	0.00702414776449972	0.00702411657281129	0.00702430769124985	0.00702433810242874	0.007024255319509	0.00702418782681967	0.00702418013138761	0.00702421464135401	0.00702425897260736	0.0070242901604482	0.0070242995541436	0.00702428925261828	0.00702426679473426
flux1:	0.679480211817171	0.00674363157960363	0.00674364060845488	0.00674364402812607	0.00674364111221043	0.00674363208578318	0.00674361818540947	0.00674360159532544	0.00674358523705105	0.0067435723964081	0.00674356618692023	0.00674356887565767	0.006743581140339	0.00674360138765346	0.00674362534296296	0.00674364621552339	0.00674365582964346	0.00674364712734553	0.00674361822924366	0.00674357742907345	0.00674354648584897	0.00674355584811572	0.00674362155590073	0.00674370039908596	0.00674366977233746	0.00674348583162489	0.00674351597155401	0.006743837975022	0.0067433217359948	0.00674397169305262	0.00674355378250089	0.00674330464241284	0.00674355378250089	0.00674397169305262	0.0067433217359948	0.006743837975022	0.00674351597155402	0.00674348583162489	0.00674366977233745	0.00674370039908596	0.00674362155590074	0.00674355584811572	0.00674354648584897	0.00674357742907345	0.00674361822924366	0.00674364712734554	0.00674365582964346	0.00674364621552339	0.00674362534296296
flux1:	0.679742660720924	0.00646848591411001	0.00646849558788615	0.00646849995520023	0.00646849816315011	0.00646849029470918	0.00646847744284029	0.00646846165706545	0.00646844574045164	0.00646843288346207	0.00646842613717605	0.00646842775522201	0.00646843847449023	0.00646845686172868	0.00646847892707405	0.00646849829161099	0.00646850727412674	0.00646849927265139	0.00646847260538454	0.00646843520474708	0.00646840765475825	0.00646841854136293	0.0064684824401391	0.00646855745280756	0.00646852669699333	0.00646834980575204	0.00646837886512878	0.00646868542136268	0.00646818878898182	0.00646881137899554	0.00646840972228033	0.00646817024039208	0.00646840972228033	0.00646881137899554	0.00646818878898182	0.00646868542136268	0.00646837886512878	0.00646834980575204	0.00646852669699333	0.00646855745280756	0.00646848244013911	0.00646841854136293	0.00646840765475825	0.00646843520474707	0.00646847260538454	0.00646849927265139	0.00646850727412674	0.00646849829161099	0.00646847892707405
flux1:	0.680005109624678	0.00619908724444247	0.00619909747190845	0.00619910268320983	0.00619910191454357	0.0061990951200139	0.00619908325825766	0.00619906824884317	0.00619905277705672	0.00619903993570471	0.00619903270947318	0.00619903333390979	0.0061990425998706	0.00619905922745664	0.00619907950160667	0.00619909744018978	0.00619910583594641	0.00619909851982554	0.00619907399011365	0.00619903981992871	0.00619901545577145	0.00619902769934822	0.00619908975143114	0.00619916103908415	0.00619913024423301	0.00619896028793784	0.00619898827341602	0.00619927984480836	0.00619880250547278	0.00619939835280853	0.00619901266202252	0.00619878266864214	0.00619901266202252	0.00619939835280853	0.00619880250547278	0.00619927984480836	0.00619898827341602	0.00619896028793784	0.00619913024423301	0.00619916103908415	0.00619908975143114	0.00619902769934822	0.00619901545577145	0.00619903981992871	0.00619907399011365	0.00619909851982554	0.00619910583594641	0.00619909744018978	0.00619907950160667
flux1:	0.680267558528431	0.00593566217656751	0.00593567284296686	0.00593567876871156	0.00593567889837374	0.00593567307411466	0.0059356621326714	0.00593564787051046	0.0059356328564527	0.00593562008234673	0.00593561245993287	0.00593561219813634	0.00593562013190935	0.00593563512329102	0.00593565371809131	0.00593567031347034	0.00593567815523051	0.00593567148611659	0.00593564897109245	0.00593561783144374	0.00593559641917132	0.00593560983410733	0.00593566999291012	0.00593573765944885	0.00593570691889258	0.00593554379459959	0.0059355707431866	0.0059358478295935	0.00593538947973772	0.00593595925530126	0.005935589243989	0.00593536856587867	0.005935589243989	0.00593595925530125	0.00593538947973771	0.0059358478295935	0.0059355707431866	0.00593554379459959	0.00593570691889258	0.00593573765944885	0.00593566999291012	0.00593560983410734	0.00593559641917132	0.00593561783144374	0.00593564897109244	0.00593567148611659	0.00593567815523051	0.00593567031347034	0.00593565371809132
flux1:	0.680530007432184	0.00567841227637115	0.005678423248037	0.00567842973969136	0.00567843062612755	0.00567842565689807	0.00567841556115931	0.00567840202018909	0.00567838748765741	0.00567837484999447	0.00567836693719052	0.00567836591990745	0.0056783726637868	0.00567838615795253	0.00567840319241143	0.00567841852463448	0.00567842583278335	0.00567841975228917	0.00567839910499108	0.0056783707723204	0.00567835205905481	0.00567836644813281	0.0056784246626715	0.00567848881220625	0.00567845822195742	0.00567830183568324	0.00567832780917223	0.00567859093970129	0.00567815128069244	0.00567869569351082	0.00567834107416026	0.00567812953400083	0.00567834107416026	0.00567869569351083	0.00567815128069244	0.00567859093970129	0.00567832780917223	0.00567830183568324	0.00567845822195742	0.00567848881220625	0.0056784246626715	0.00567836644813282	0.00567835205905481	0.0056783707723204	0.00567839910499108	0.00567841975228916	0.00567842583278335	0.00567841852463447	0.00567840319241143
flux1:	0.680792456335937	0.00542751443809179	0.00542752556801522	0.00542753246539238	0.00542753395851348	0.00542752972483341	0.00542752040100796	0.00542750756124117	0.00542749354491101	0.00542748112742708	0.00542747304646112	0.00542747142055355	0.005427477130233	0.0054274892746413	0.00542750486968274	0.00542751901351023	0.00542752579655128	0.00542752022975683	0.00542750128507925	0.00542747551958588	0.0054274592410917	0.00542747440190266	0.00542753062096111	0.0054275913592494	0.00542756101702276	0.00542741128079499	0.00542743635994742	0.00542768608465045	0.00542726481761086	0.00542778460643709	0.00542744508796299	0.00542724250381708	0.00542744508796299	0.00542778460643709	0.00542726481761086	0.00542768608465045	0.00542743635994742	0.00542741128079499	0.00542756101702276	0.0054275913592494	0.00542753062096111	0.00542747440190266	0.0054274592410917	0.00542747551958588	0.00542750128507925	0.00542752022975683	0.00542752579655128	0.00542751901351023	0.00542750486968274
flux1:	0.681054905239691	0.00518312134428095	0.00518313247825466	0.0051831396168739	0.00518314156552367	0.00518313795012843	0.0051831293297176	0.00518311717907015	0.00518310372340568	0.00518309162053886	0.00518308350407516	0.0051830814252711	0.00518308626244966	0.005183097206623	0.00518311148065818	0.00518312450380643	0.00518313075956538	0.00518312561900935	0.00518310819985888	0.00518308475282491	0.00518307064077761	0.00518308637168889	0.00518314054750874	0.00518319798298427	0.00518316798692231	0.00518302481564917	0.00518304909434519	0.00518328597606866	0.00518288279686082	0.0051833787220159	0.00518305400736549	0.00518286019218317	0.0051830540073655	0.0051833787220159	0.00518288279686082	0.00518328597606866	0.00518304909434519	0.00518302481564917	0.00518316798692231	0.00518319798298427	0.00518314054750875	0.00518308637168889	0.00518307064077761	0.00518308475282491	0.00518310819985888	0.00518312561900935	0.00518313075956538	0.00518312450380643	0.00518311148065818
flux1:	0.681317354143444	0.00494536201074864	0.00494537299369654	0.0049453802117808	0.00494538247038208	0.00494537936355011	0.0049453713865806	0.00494535992153873	0.00494534707879653	0.00494533539131932	0.00494532737635888	0.00494532500231808	0.0049453291279562	0.00494533901793215	0.00494535208334228	0.00494536404554149	0.00494536976296199	0.00494536495292189	0.00494534887633504	0.00494532749711945	0.00494531528583715	0.00494533139133974	0.00494538348273752	0.00494543772711933	0.00494540817429565	0.00494527148260118	0.00494529506215979	0.00494551966878056	0.00494513426336372	0.0049456070990042	0.00494529688299694	0.00494511164420183	0.00494529688299694	0.00494560709900421	0.00494513426336371	0.00494551966878056	0.00494529506215979	0.00494527148260118	0.00494540817429565	0.00494543772711934	0.00494538348273752	0.00494533139133973	0.00494531528583715	0.00494532749711945	0.00494534887633504	0.00494536495292189	0.00494536976296199	0.00494536404554149	0.00494535208334229
flux1:	0.681579803047197	0.00471434240970134	0.00471435309182181	0.00471436023660022	0.00471436267073084	0.00471435997434822	0.00471435259135287	0.00471434181658946	0.00471432964412283	0.00471431847451297	0.00471431069648494	0.00471430818045043	0.00471431174889055	0.00471432072266181	0.00471433268322877	0.00471434363603617	0.0047143487974261	0.00471434421828825	0.00471432930128367	0.00471430974376248	0.00471429917621108	0.00471431547151357	0.00471436544636316	0.00471441661485772	0.00471438759963989	0.00471425729880311	0.00471428028265265	0.00471449317989524	0.00471412522022973	0.00471457574719741	0.00471427971469185	0.00471410285387824	0.00471427971469185	0.00471457574719741	0.00471412522022973	0.00471449317989524	0.00471428028265265	0.00471425729880311	0.0047143875996399	0.00471441661485772	0.00471436544636316	0.00471431547151357	0.00471429917621109	0.00471430974376248	0.00471432930128367	0.00471434421828825	0.00471434879742611	0.00471434363603617	0.00471433268322876
flux1:	0.68184225195095	0.00449014616411264	0.00449015640650165	0.00449016333955111	0.0044901658302824	0.00449016346059401	0.00449015663340498	0.0044901465605087	0.00449013511760522	0.00449012456542079	0.00449011715272536	0.00449011463798158	0.00449011779208671	0.00449012597610052	0.00449013692536843	0.00449014691264196	0.00449015149621565	0.00449014704874283	0.00449013311370721	0.00449011514197626	0.00449010597490481	0.00449012228968531	0.0044901701267387	0.00449021833786866	0.00449018995022617	0.00449006594534993	0.004490088434202	0.00449029017919828	0.00448993931983585	0.00449036831921343	0.00449008614367104	0.00448991745643537	0.00449008614367104	0.00449036831921343	0.00448993931983585	0.00449029017919828	0.00449008843420201	0.00449006594534993	0.00449018995022617	0.00449021833786866	0.0044901701267387	0.00449012228968531	0.00449010597490481	0.00449011514197627	0.00449013311370721	0.00449014704874282	0.00449015149621565	0.00449014691264196	0.00449013692536843
flux1:	0.682104700854704	0.00427283530625886	0.00427284498573611	0.00427285158717141	0.00427285403408701	0.00427285192316232	0.00427284562464401	0.0042728362701624	0.00427282561465706	0.00427281577216409	0.00427280884138627	0.00427280645668725	0.00427280932408866	0.00427281683081819	0.00427282685132474	0.00427283591023579	0.00427283989279068	0.0042728354821121	0.00427282236155223	0.00427280575475381	0.00427279776286375	0.00427281394413434	0.00427285963418653	0.00427290500929582	0.00427287733313727	0.00427275952065489	0.00427278160830486	0.00427297274401688	0.00427263861947724	0.00427304686693914	0.0042727782094328	0.00427261748535416	0.0042727782094328	0.00427304686693914	0.00427263861947724	0.00427297274401687	0.00427278160830486	0.00427275952065489	0.00427287733313727	0.00427290500929582	0.00427285963418653	0.00427281394413433	0.00427279776286375	0.00427280575475381	0.00427282236155223	0.0042728354821121	0.00427283989279067	0.00427283591023579	0.00427282685132474
flux1:	0.682367149758457	0.00406245109331942	0.00406246010624874	0.00406246627765292	0.00406246860054594	0.00406246669655679	0.00406246090945345	0.00406245229247268	0.00406244247737338	0.00406243342564236	0.00406242707760637	0.00406242493367836	0.00406242762416304	0.00406243455071003	0.00406244371398881	0.00406245187643535	0.00406245523600733	0.00406245077517831	0.0040624383157101	0.00406242287189044	0.00406241585098999	0.00406243176506881	0.00406247531149979	0.00406251797399739	0.00406249108561631	0.00406237935122352	0.00406240112106708	0.00406258217165554	0.00406226439464906	0.00406265265566151	0.00406239716435472	0.00406224418713228	0.00406239716435472	0.00406265265566151	0.00406226439464906	0.00406258217165554	0.00406240112106708	0.00406237935122352	0.00406249108561631	0.00406251797399739	0.00406247531149979	0.00406243176506881	0.00406241585098999	0.00406242287189044	0.0040624383157101	0.00406245077517831	0.00406245523600733	0.00406245187643535	0.00406244371398881
flux1:	0.68262959866221	0.00385901487296071	0.00385902313793144	0.00385902880399701	0.00385903094331655	0.00385902920978026	0.00385902392488614	0.00385901606437654	0.00385900713471844	0.00385899894036605	0.00385899325714553	0.00385899144430843	0.00385899404832064	0.00385900047596526	0.00385900884319271	0.00385901613746693	0.00385901885581985	0.00385901426882812	0.00385900233431411	0.0038589878732654	0.00385898164240444	0.00385899717602663	0.00385903859477732	0.00385907866918873	0.00385905263588868	0.00385894685296565	0.00385896837528767	0.00385913984246793	0.00385883800298718	0.00385920702887919	0.00385896433898017	0.00385881888672753	0.00385896433898017	0.00385920702887919	0.00385883800298717	0.00385913984246794	0.00385896837528767	0.00385894685296565	0.00385905263588868	0.00385907866918873	0.00385903859477732	0.00385899717602663	0.00385898164240445	0.00385898787326541	0.00385900233431411	0.00385901426882812	0.00385901885581986	0.00385901613746693	0.00385900884319271
flux1:	0.682892047565963	0.00366252899190205	0.00366253645121528	0.0036625415601416	0.00366254347632117	0.00366254189050315	0.00366253710437886	0.00366253001652609	0.00366252200664073	0.00366251471934574	0.00366250976228893	0.0036625083491845	0.00366251093736729	0.00366251693194503	0.00366252455508858	0.00366253100765413	0.00366253307247871	0.00366252829660728	0.00366251677039588	0.00366250313548029	0.00366249753810117	0.00366251259873094	0.00366255191778742	0.00366258952868617	0.00366256440764414	0.00366246443620807	0.00366248576626719	0.00366264812665754	0.0036623617919247	0.00366271231682081	0.00366248205099717	0.00366234389668741	0.00366248205099717	0.00366271231682081	0.0036623617919247	0.00366264812665754	0.00366248576626719	0.00366246443620807	0.00366256440764414	0.00366258952868617	0.00366255191778742	0.00366251259873094	0.00366249753810117	0.00366250313548029	0.00366251677039588	0.00366252829660728	0.00366253307247871	0.00366253100765413	0.00366252455508858
flux1:	0.683154496469717	0.00347297774058319	0.00347298436055994	0.0034729888833162	0.00347299055516345	0.00347298910585822	0.00347298481831846	0.00347297851403882	0.0034729714453845	0.00347296509625582	0.0034729609050309	0.00347295993839548	0.00347296256205793	0.00347296817501858	0.00347297509833441	0.00347298073557829	0.0034729821422994	0.0034729771297909	0.00347296591605102	0.00347295297504411	0.00347294787921876	0.00347296239464948	0.00347299965312218	0.00347303492401239	0.00347301076142548	0.00347291644763089	0.00347293762453149	0.00347309132796475	0.00347282004319054	0.00347315278176913	0.0034729345509917	0.00347280346304067	0.0034729345509917	0.00347315278176913	0.00347282004319054	0.00347309132796476	0.00347293762453149	0.00347291644763089	0.00347301076142548	0.00347303492401239	0.00347299965312218	0.00347296239464948	0.00347294787921876	0.00347295297504411	0.00347296591605102	0.0034729771297909	0.0034729821422994	0.00347298073557829	0.00347297509833441
flux1:	0.68341694537347	0.00329032832722277	0.00329033409741703	0.00329033802603207	0.00329033944839107	0.00329033813331023	0.00329033434489433	0.00329032882770116	0.00329032270735653	0.00329031730818107	0.00329031390079653	0.0032903134061736	0.0032903160985391	0.00329032136852861	0.00329032763025907	0.00329033248009907	0.00329033323321864	0.0032903279522209	0.00329031697640293	0.00329030462142889	0.0032902999192799	0.00329031383662728	0.0032903490835184	0.00329038213573458	0.00329035896628033	0.00329027014246051	0.00329029118877635	0.00329043665751519	0.00329017994739798	0.00329049559341653	0.00329028899818717	0.00329016474115862	0.00329028899818717	0.00329049559341653	0.00329017994739798	0.00329043665751519	0.00329029118877635	0.00329027014246051	0.00329035896628033	0.00329038213573458	0.0032903490835184	0.00329031383662728	0.0032902999192799	0.00329030462142889	0.00329031697640293	0.0032903279522209	0.00329033323321864	0.00329033248009907	0.00329032763025907
flux1:	0.683679394277223	0.0031145318747562	0.00311453680621041	0.00311454015128718	0.0031145413322006	0.00311454015519014	0.00311453686480313	0.00311453212915253	0.00311452694902806	0.00311452249237784	0.00311451986609025	0.00311451984934518	0.00311452262741727	0.00311452758221771	0.00311453321634808	0.00311453730959798	0.00311453742352973	0.0031145318583358	0.00311452106682248	0.00311450921348168	0.00311450481990686	0.0031145181041119	0.00311455139686604	0.00311458234854834	0.00311456019517316	0.00311447668039571	0.00311449760248469	0.00311463523125687	0.00311439260212917	0.00311469182763909	0.00311449645954632	0.00311437879495818	0.00311449645954632	0.00311469182763909	0.00311439260212917	0.00311463523125688	0.00311449760248469	0.00311447668039571	0.00311456019517316	0.00311458234854834	0.00311455139686604	0.0031145181041119	0.00311450481990686	0.00311450921348168	0.00311452106682247	0.0031145318583358	0.00311453742352973	0.00311453730959798	0.00311453321634808
flux1:	0.683941843180977	0.00294552443437584	0.00294552855709726	0.00294553134477181	0.00294553230237071	0.00294553127066208	0.00294552847354016	0.00294552450374133	0.00294552024051845	0.00294551670065326	0.0029455148336398	0.00294551528311648	0.00294551814998898	0.00294552280865741	0.00294552784660715	0.00294553121802658	0.00294553071740846	0.00294552486803421	0.00294551422707238	0.00294550281288349	0.00294549866371595	0.00294551129567955	0.00294554269860924	0.00294557166380249	0.00294555053783736	0.00294547213892844	0.00294549292785819	0.0029456230846083	0.00294539402712171	0.0029456774822823	0.00294549292582134	0.0029453816130302	0.00294549292582134	0.0029456774822823	0.00294539402712171	0.0029456230846083	0.00294549292785819	0.00294547213892844	0.00294555053783736	0.00294557166380249	0.00294554269860924	0.00294551129567955	0.00294549866371595	0.00294550281288349	0.00294551422707238	0.00294552486803421	0.00294553071740846	0.00294553121802658	0.00294552784660715
flux1:	0.68420429208473	0.00278322800964947	0.00278323136951237	0.00278323363808304	0.00278323439741967	0.00278323351909071	0.00278323120520592	0.00278322797493785	0.00278322459070211	0.00278322192516883	0.00278322077881723	0.00278322166796371	0.00278322461540323	0.00278322899046119	0.00278323346260661	0.00278323615158865	0.00278323507108633	0.00278322895225468	0.00278321844627942	0.00278320742857189	0.00278320347831544	0.00278321545278546	0.00278324503545651	0.00278327212336953	0.00278325202495854	0.00278317853793471	0.00278319917092403	0.00278332219816459	0.00278310619039416	0.00278337450378644	0.00278320033837538	0.00278309513551493	0.00278320033837538	0.00278337450378644	0.00278310619039416	0.00278332219816459	0.00278319917092403	0.0027831785379347	0.00278325202495854	0.00278327212336953	0.00278324503545651	0.00278321545278546	0.00278320347831544	0.00278320742857189	0.00278321844627942	0.00278322895225468	0.00278323507108633	0.00278323615158865	0.00278323346260661
flux1:	0.684466740988483	0.00262755158547226	0.00262755424076239	0.00262755603720773	0.00262755662722236	0.00262755590900798	0.00262755406198503	0.00262755153441889	0.00262754897791766	0.00262754712972009	0.00262754665137306	0.00262754794166135	0.00262755095279885	0.0026275550523437	0.00262755898929246	0.00262756104016831	0.00262755942380806	0.00262755306342898	0.0026275426929061	0.00262753204630634	0.00262752826558489	0.00262753958891122	0.00262756742456258	0.00262759273901227	0.00262757365782593	0.00262750486966166	0.00262752531193257	0.00262764152856975	0.00262743803941368	0.0026276918187509	0.00262752762087371	0.00262742828582257	0.00262752762087371	0.0026276918187509	0.00262743803941368	0.00262764152856975	0.00262752531193257	0.00262750486966167	0.00262757365782593	0.00262759273901227	0.00262756742456258	0.00262753958891122	0.00262752826558489	0.00262753204630634	0.0026275426929061	0.00262755306342898	0.00262755942380806	0.00262756104016831	0.00262755898929246
flux1:	0.684729189892236	0.00247839215640026	0.0024783941742154	0.00247839555079947	0.00247839600158012	0.00247839544713256	0.00247839404370915	0.00247839217219852	0.00247839038062367	0.00247838928081849	0.00247838940680491	0.00247839105077632	0.00247839410276114	0.00247839793239269	0.00247840136595679	0.00247840282792162	0.00247840072801156	0.00247839416526168	0.00247838394418157	0.00247837365783577	0.00247837003069054	0.00247838071855283	0.00247840688261363	0.00247843052166594	0.00247841243786164	0.0024783481285124	0.00247836833544255	0.0024784780389491	0.00247828653170014	0.00247852636483224	0.00247837171024033	0.00247827800159505	0.00247837171024033	0.00247852636483223	0.00247828653170014	0.0024784780389491	0.00247836833544255	0.0024783481285124	0.00247841243786164	0.00247843052166594	0.00247840688261363	0.00247838071855283	0.00247837003069054	0.00247837365783577	0.00247838394418157	0.00247839416526169	0.00247840072801156	0.00247840282792162	0.00247840136595679
flux1:	0.68499163879599	0.00233563574921741	0.00233563720192287	0.00233563821305762	0.00233563855351299	0.00233563816217045	0.002335637172193	0.0023356359014616	0.00233563480263728	0.00233563437320343	0.00233563503199197	0.00233563697627376	0.00233564004276539	0.00233564360724717	0.00233564657108641	0.00233564749777273	0.00233564497348736	0.00233563825660178	0.00233562820975838	0.00233561828442968	0.00233561480558633	0.0023356248807865	0.00233564944953897	0.00233567150534715	0.00233565439073054	0.00233559433532743	0.00233561425479275	0.00233571772360335	0.00233553765957343	0.00233576411568632	0.00233561858159451	0.00233553025962533	0.00233561858159451	0.00233576411568632	0.00233553765957343	0.00233571772360335	0.00233561425479275	0.00233559433532743	0.00233565439073054	0.00233567150534715	0.00233564944953897	0.0023356248807865	0.00233561480558633	0.00233561828442968	0.00233562820975838	0.00233563825660178	0.00233564497348736	0.00233564749777273	0.00233564657108641
flux1:	0.685254087699743	0.00219915843490797	0.00219915939682057	0.0021991600963193	0.00219916035234478	0.00219916011842673	0.0021991595053396	0.00219915877307228	0.00219915828791507	0.00219915844474427	0.00219915956006687	0.00219916174822646	0.00219916480162461	0.0021991681062258	0.00219917063615743	0.00219917108490044	0.00219916820061454	0.00219916138450569	0.0021991515446899	0.00219914198985592	0.00219913866206992	0.00219914815246502	0.00219917120188833	0.00219919176071879	0.00219917558005458	0.00219911955118654	0.00219913912598743	0.00219923662199864	0.00219906746408666	0.0021992810950052	0.00219914426222323	0.00219906108979213	0.00219914426222323	0.0021992810950052	0.00219906746408666	0.00219923662199864	0.00219913912598743	0.00219911955118654	0.00219917558005458	0.00219919176071879	0.00219917120188833	0.00219914815246502	0.00219913866206992	0.00219914198985592	0.0021991515446899	0.00219916138450569	0.00219916820061454	0.00219917108490044	0.00219917063615743
flux1:	0.685516536603496	0.00206882732552951	0.00206882786997099	0.00206882830878726	0.00206882850196323	0.00206882841457452	0.00206882813633292	0.00206882787505941	0.00206882792017471	0.00206882857603894	0.00206883006984973	0.00206883244497735	0.00206883545831824	0.00206883850980809	0.00206884064380041	0.00206884067465412	0.00206883749811728	0.00206883064193309	0.0020688210471593	0.00206881187822162	0.00206880870979201	0.0020688176464269	0.00206883925124286	0.00206885839366963	0.00206884310608765	0.00206879087609005	0.00206881004636243	0.00206890181743001	0.00206874303353538	0.00206894437504795	0.00206881582999656	0.00206873757341997	0.00206881582999656	0.00206894437504795	0.00206874303353538	0.00206890181743001	0.00206881004636243	0.00206879087609005	0.00206884310608766	0.00206885839366963	0.00206883925124286	0.0020688176464269	0.00206880870979201	0.00206881187822162	0.0020688210471593	0.00206883064193309	0.00206883749811728	0.00206884067465412	0.00206884064380041
flux1:	0.685778985507249	0.00194450155181622	0.00194450174863956	0.00194450197314586	0.00194450211996962	0.00194450216326487	0.00194450217358148	0.001944502312734	0.00194450280301707	0.00194450387038408	0.00194450566554249	0.00194450817248033	0.00194451112095482	0.00194451392824547	0.00194451570612994	0.00194451538070209	0.00194451198114598	0.00194450514587196	0.00194449583674258	0.00194448707244115	0.00194448407496432	0.00194449249044579	0.00194451272337471	0.00194453052461724	0.00194451608505913	0.00194446742823387	0.0019444861337571	0.0019445724160967	0.0019444234822952	0.00194461305543026	0.00194449239199883	0.00194441882184011	0.00194449239199883	0.00194461305543026	0.0019444234822952	0.00194457241609669	0.0019444861337571	0.00194446742823387	0.00194451608505913	0.00194453052461724	0.00194451272337471	0.00194449249044579	0.00194448407496432	0.00194448707244115	0.00194449583674258	0.00194450514587196	0.00194451198114598	0.0019445153807021	0.00194451570612994
flux1:	0.686041434411003	0.00182603321767804	0.00182603313133107	0.00182603318215283	0.00182603329377227	0.00182603344760804	0.00182603369743078	0.00182603416545703	0.00182603501657784	0.00182603641016598	0.00182603843275867	0.00182604101992283	0.00182604388199787	0.00182604645645274	0.00182604791940317	0.00182604729958173	0.00182604374584798	0.00182603699204591	0.00182602800934147	0.00182601966944749	0.00182601685586252	0.00182602478300032	0.00182604371422345	0.00182606024459714	0.00182604660525167	0.00182600129995226	0.00182601948227872	0.00182610050269175	0.00182596090610654	0.00182613921830377	0.00182602603951598	0.00182595693129652	0.00182602603951598	0.00182613921830377	0.00182596090610654	0.00182610050269174	0.00182601948227872	0.00182600129995226	0.00182604660525167	0.00182606024459714	0.00182604371422345	0.00182602478300032	0.00182601685586252	0.00182601966944749	0.00182602800934147	0.00182603699204591	0.00182604374584798	0.00182604729958173	0.00182604791940316
flux1:	0.686303883314756	0.00171326832810609	0.00171326801625818	0.00171326792764411	0.00171326801003469	0.00171326825092025	0.00171326869003427	0.00171326941645385	0.00171327054712215	0.00171327218610986	0.00171327436735362	0.00171327698812203	0.0017132797462707	0.00171328210171263	0.00171328329154878	0.00171328243819294	0.00171327879696145	0.00171327218272287	0.00171326356528625	0.00171325566862599	0.00171325305158409	0.00171326052230836	0.00171327821912424	0.00171329354457075	0.00171328065624961	0.00171323848677514	0.00171325609112107	0.00171333206898386	0.00171320131030114	0.00171336885643372	0.00171326277589681	0.00171319791071749	0.00171326277589681	0.00171336885643372	0.00171320131030114	0.00171333206898387	0.00171325609112107	0.00171323848677514	0.00171328065624961	0.00171329354457075	0.00171327821912424	0.00171326052230836	0.00171325305158409	0.00171325566862599	0.00171326356528625	0.00171327218272287	0.00171327879696145	0.00171328243819294	0.00171328329154878
flux1:	0.686566332218509	0.00160604768733833	0.00160604720006108	0.00160604699974172	0.00160604705424788	0.00160604735649704	0.00160604793514645	0.00160604885245164	0.00160605018637925	0.00160605199620998	0.00160605427390483	0.00160605688756989	0.00160605952863548	0.00160606168110153	0.00160606263947931	0.00160606161114401	0.00160605794533025	0.00160605152450586	0.00160604330746921	0.00160603587031123	0.00160603346088342	0.00160604050543484	0.00160605703208879	0.00160607121475216	0.00160605902816446	0.001606019786418	0.00160603676327036	0.00160610791224198	0.00160598550783761	0.00160614277105514	0.00160604341417762	0.00160598257924588	0.00160604341417762	0.00160614277105514	0.00160598550783761	0.00160610791224198	0.00160603676327036	0.001606019786418	0.00160605902816446	0.00160607121475216	0.00160605703208879	0.00160604050543484	0.00160603346088342	0.00160603587031123	0.00160604330746921	0.00160605152450586	0.00160605794533025	0.001606061611144	0.00160606263947931
flux1:	0.686828781122262	0.0015042077644885	0.00150420714395069	0.00150420685341474	0.00150420687756516	0.00150420721454978	0.00150420788498321	0.00150420893030256	0.00150421039780312	0.00150421231155269	0.00150421463107993	0.00150421720338602	0.00150421971862132	0.00150422168592003	0.00150422245347037	0.00150422130522642	0.0015042176726027	0.00150421149335107	0.00150420370673414	0.00150419674155291	0.00150419454827396	0.00150420119465104	0.00150421661231198	0.00150422971112783	0.00150421817801867	0.00150418166489791	0.00150419797130756	0.00150426450072813	0.00150414998438776	0.0015042974367625	0.00150420444173385	0.00150414743079464	0.00150420444173385	0.0015042974367625	0.00150414998438776	0.00150426450072813	0.00150419797130756	0.00150418166489791	0.00150421817801867	0.00150422971112783	0.00150421661231198	0.00150420119465104	0.00150419454827396	0.00150419674155291	0.00150420370673414	0.00150421149335107	0.0015042176726027	0.00150422130522642	0.00150422245347037
flux1:	0.687091230026016	0.00140758152418653	0.00140758080479978	0.00140758043990263	0.00140758042840325	0.00140758077381415	0.00140758149167237	0.00140758260813561	0.00140758414732609	0.001407586106624	0.00140758842150641	0.00140759092481071	0.00140759330964529	0.00140759511077585	0.00140759572625155	0.00140759450865307	0.00140759096073382	0.0014075850644148	0.00140757773210475	0.00140757124671642	0.00140756927494901	0.00140757554858816	0.00140758991544333	0.00140760198671126	0.00140759106083781	0.00140755708733814	0.00140757268788463	0.00140763480385203	0.00140752772808203	0.00140766583105257	0.00140757884958644	0.00140752546325809	0.00140757884958644	0.00140766583105258	0.00140752772808203	0.00140763480385203	0.00140757268788463	0.00140755708733814	0.00140759106083781	0.00140760198671126	0.00140758991544333	0.00140757554858816	0.00140756927494901	0.00140757124671642	0.00140757773210475	0.0014075850644148	0.00140759096073382	0.00140759450865307	0.00140759572625155
flux1:	0.687353678929769	0.00131599922012664	0.00131599842906102	0.00131599800087209	0.0013159979466829	0.00131599827571421	0.00131599900119481	0.00131600013895926	0.00131600169655091	0.00131600365206978	0.00131600592413007	0.0013160083372384	0.00131601059083354	0.00131601224532675	0.00131601274480971	0.00131601150304927	0.00131600808426502	0.00131600250468592	0.00131599564379145	0.00131598964084268	0.00131598789243452	0.00131599381609182	0.001316007187529	0.00131601828544189	0.00131600792336908	0.00131597631139144	0.00131599117881834	0.00131604908494538	0.0013159490218855	0.00131607822650263	0.00131599692435193	0.00131594697037042	0.00131599692435193	0.00131607822650263	0.00131594902188549	0.00131604908494539	0.00131599117881834	0.00131597631139144	0.00131600792336908	0.00131601828544189	0.001316007187529	0.00131599381609182	0.00131598789243452	0.00131598964084268	0.00131599564379145	0.00131600250468592	0.00131600808426502	0.00131601150304927	0.00131601274480971
flux1:	0.687616127833522	0.00122928914976016	0.00122928830773907	0.00122928782353357	0.00122928771894238	0.00122928800932995	0.00122928870808373	0.00122928982500428	0.00122929135669221	0.00122929326823816	0.00122929546740647	0.00122929777514476	0.00122929989979834	0.00122930142703542	0.00122930184324846	0.00122930061652739	0.00122929736369674	0.0012292921267037	0.00122928574726195	0.00122928022404046	0.00122927869723866	0.00122928429103808	0.00122929671988513	0.00122930689699432	0.00122929705870084	0.00122926764156744	0.00122928175709988	0.00122933565496635	0.00122924219692628	0.00122936294391442	0.00122928700117259	0.00122924029454985	0.00122928700117259	0.00122936294391442	0.00122924219692628	0.00122933565496635	0.00122928175709988	0.00122926764156744	0.00122929705870084	0.00122930689699432	0.00122929671988513	0.00122928429103808	0.00122927869723866	0.00122928022404046	0.00122928574726195	0.00122929212670369	0.00122929736369675	0.00122930061652739	0.00122930184324846
flux1:	0.687878576737275	0.00114727836870859	0.00114727749098914	0.00114727695529515	0.00114727679291364	0.00114727702577497	0.00114727766950851	0.00114727873145341	0.00114728020193273	0.00114728203818472	0.00114728414201571	0.00114728633460224	0.0011472883350648	0.00114728975362404	0.00114729011538069	0.00114728893650897	0.0011472858786043	0.00114728100199752	0.00114727510700006	0.00114727005552646	0.00114726874510764	0.00114727402671914	0.00114728556351296	0.00114729487111334	0.00114728552040665	0.00114725814309793	0.00114727149646428	0.00114732158578881	0.00114723434544011	0.00114734706509486	0.00114727617630215	0.00114723253940547	0.00114727617630215	0.00114734706509486	0.00114723434544011	0.0011473215857888	0.00114727149646428	0.00114725814309792	0.00114728552040665	0.00114729487111334	0.00114728556351296	0.00114727402671914	0.00114726874510764	0.00114727005552646	0.00114727510700006	0.00114728100199752	0.0011472858786043	0.00114728893650897	0.00114729011538069
flux1:	0.688141025641029	0.00106979336379993	0.00106979246124824	0.00106979187686956	0.00106979165049214	0.00106979181093404	0.00106979237771217	0.00106979335854514	0.00106979474119631	0.00106979647915318	0.00106979847211919	0.00106980054440297	0.00106980242716132	0.00106980375423429	0.00106980408604909	0.00106980298127712	0.00106980013946665	0.00106979563320717	0.00106979021890238	0.00106978562625673	0.00106978452382879	0.00106978950873931	0.00106980020199932	0.00106980869042446	0.00106979979517108	0.00106977431430531	0.0010697869034935	0.00106983338205818	0.00106975199232002	0.00106985710426757	0.00106979097834467	0.00106975024090561	0.00106979097834467	0.00106985710426757	0.00106975199232002	0.00106983338205818	0.0010697869034935	0.00106977431430532	0.00106979979517108	0.00106980869042446	0.00106980020199932	0.00106978950873931	0.00106978452382879	0.00106978562625673	0.00106979021890238	0.00106979563320717	0.00106980013946665	0.00106980298127712	0.00106980408604909
flux1:	0.688403474544782	9.96660683952217e-4	9.96659764131233e-4	9.96659133080474e-4	9.96658838363497e-4	9.96658915841395e-4	9.96659390100853e-4	9.96660271364948e-4	9.96661547662408e-4	9.96663171862428e-4	9.96665044490224e-4	9.96666995117625e-4	9.96668767695834e-4	9.96670018604804e-4	9.96670340475525e-4	9.96669329548408e-4	9.96666717487539e-4	9.96662584154375e-4	9.96657640577739e-4	9.96653489410994e-4	9.96652583841563e-4	9.96657285684466e-4	9.9666718217002e-4	9.96674900992743e-4	9.96666433176446e-4	9.966427167604e-4	9.96654547545715e-4	9.96697610912107e-4	9.96621724573993e-4	9.96719637421539e-4	9.96657997454974e-4	9.96619996516836e-4	9.96657997454975e-4	9.96719637421539e-4	9.96621724573992e-4	9.96697610912106e-4	9.96654547545715e-4	9.966427167604e-4	9.96666433176446e-4	9.96674900992744e-4	9.96667182170019e-4	9.96657285684465e-4	9.96652583841563e-4	9.96653489410993e-4	9.96657640577739e-4	9.96662584154375e-4	9.96666717487539e-4	9.96669329548409e-4	9.96670340475524e-4
flux1:	0.688665923448535	9.27707528434937e-4	9.27706596634659e-4	9.27705920926628e-4	9.27705555862829e-4	9.27705544293428e-4	9.27705916593903e-4	9.27706686943564e-4	9.27707845648379e-4	9.27709347228458e-4	9.27711095144945e-4	9.27712925710683e-4	9.27714596029074e-4	9.27715783867135e-4	9.27716111229561e-4	9.27715207644925e-4	9.27712831981381e-4	9.27709067432534e-4	9.27704579113008e-4	9.27700848293073e-4	9.27700126221526e-4	9.27704557133282e-4	9.27713702068858e-4	9.27720700208041e-4	9.27712635833953e-4	9.27690562817509e-4	9.2770164810304e-4	9.27741489161723e-4	9.27670778289096e-4	9.27761889197275e-4	9.27704472102061e-4	9.27669051915387e-4	9.27704472102061e-4	9.27761889197275e-4	9.27670778289096e-4	9.27741489161723e-4	9.2770164810304e-4	9.27690562817509e-4	9.27712635833953e-4	9.27720700208041e-4	9.27713702068858e-4	9.27704557133282e-4	9.27700126221527e-4	9.27700848293073e-4	9.27704579113008e-4	9.27709067432534e-4	9.27712831981381e-4	9.27715207644925e-4	9.27716111229561e-4
flux1:	0.688928372352288	8.62762292330943e-4	8.62761352485609e-4	8.62760634757939e-4	8.62760199937958e-4	8.62760097581314e-4	8.62760364131662e-4	8.62761018567356e-4	8.62762054767335e-4	8.62763430427354e-4	8.62765053374092e-4	8.62766767604342e-4	8.62768343427309e-4	8.62769478832494e-4	8.62769822679083e-4	8.62769034121705e-4	8.62766895173612e-4	8.62763489361369e-4	8.62759436151669e-4	8.62756101495243e-4	8.62755547888534e-4	8.62759718865725e-4	8.6276815612258e-4	8.62774481861616e-4	8.62766800728369e-4	8.62746260399465e-4	8.62756619412246e-4	8.62793427809349e-4	8.62727582978481e-4	8.62812277186885e-4	8.62758833271991e-4	8.62725845147584e-4	8.62758833271991e-4	8.62812277186885e-4	8.6272758297848e-4	8.62793427809349e-4	8.62756619412247e-4	8.62746260399465e-4	8.6276680072837e-4	8.62774481861616e-4	8.6276815612258e-4	8.62759718865725e-4	8.62755547888535e-4	8.62756101495243e-4	8.62759436151668e-4	8.62763489361369e-4	8.62766895173611e-4	8.62769034121705e-4	8.62769822679082e-4
flux1:	0.689190821256042	8.01655069298727e-4	8.01654124751927e-4	8.01653368696335e-4	8.01652867364102e-4	8.01652676503601e-4	8.01652838509231e-4	8.01653377472268e-4	8.01654291532424e-4	8.01655542465329e-4	8.01657043333951e-4	8.01658646339699e-4	8.01660134833058e-4	8.0166122589805e-4	8.01661593043684e-4	8.01660921964445e-4	8.01659014527509e-4	8.01655952418018e-4	8.01652310398591e-4	8.01649345443863e-4	8.0164894416102e-4	8.01652865395901e-4	8.01660637623648e-4	8.01666338549894e-4	8.01659023914475e-4	8.01639915171887e-4	8.01649572558214e-4	8.01683534041884e-4	8.01622263449381e-4	8.01700913785241e-4	8.01651206246504e-4	8.01620508375032e-4	8.01651206246503e-4	8.01700913785241e-4	8.01622263449381e-4	8.01683534041883e-4	8.01649572558214e-4	8.01639915171887e-4	8.01659023914475e-4	8.01666338549895e-4	8.01660637623648e-4	8.01652865395901e-4	8.0164894416102e-4	8.01649345443863e-4	8.01652310398591e-4	8.01655952418018e-4	8.01659014527509e-4	8.01660921964446e-4	8.01661593043683e-4
flux1:	0.689453270159795	7.44218111992122e-4	7.44217166086773e-4	7.44216376689725e-4	7.44215814611142e-4	7.44215541068693e-4	7.44215603950596e-4	7.44216032335986e-4	7.44216828817996e-4	7.44217959659078e-4	7.44219343590256e-4	7.44220841218829e-4	7.44222248627416e-4	7.44223300938053e-4	7.4422369441e-4	7.44223138713304e-4	7.44221452952487e-4	7.44218715501522e-4	7.44215457911772e-4	7.44212834692046e-4	7.44212569027772e-4	7.44216250205868e-4	7.44223398911747e-4	7.44228521789254e-4	7.44221559950791e-4	7.44203790492203e-4	7.44212775353931e-4	7.44244071081472e-4	7.44187099571151e-4	7.44260065968924e-4	7.44213870332476e-4	7.44185327579294e-4	7.44213870332476e-4	7.44260065968924e-4	7.44187099571151e-4	7.44244071081472e-4	7.44212775353931e-4	7.44203790492203e-4	7.44221559950791e-4	7.44228521789254e-4	7.44223398911747e-4	7.44216250205869e-4	7.44212569027772e-4	7.44212834692046e-4	7.44215457911772e-4	7.44218715501522e-4	7.44221452952487e-4	7.44223138713304e-4	7.4422369441e-4
flux1:	0.689715719063548	6.9028625073343e-4	6.9028530721898e-4	6.90284490823381e-4	6.90283875997508e-4	6.90283528526797e-4	6.90283501063804e-4	6.90283827205834e-4	6.90284513808668e-4	6.90285531648403e-4	6.9028680522682e-4	6.90288203529193e-4	6.90289534976461e-4	6.90290551765267e-4	6.90290971290219e-4	6.90290525092559e-4	6.90289047475185e-4	6.90286612615775e-4	6.90283710771504e-4	6.9028140055596e-4	6.90281253739953e-4	6.90284704288366e-4	6.90291269865826e-4	6.90295860455843e-4	6.90289240284679e-4	6.90272725745787e-4	6.90281070656641e-4	6.90309876499524e-4	6.90256944545599e-4	6.90324573602092e-4	6.90281677139148e-4	6.90255160822101e-4	6.90281677139148e-4	6.90324573602092e-4	6.90256944545599e-4	6.90309876499523e-4	6.90281070656641e-4	6.90272725745787e-4	6.90289240284679e-4	6.90295860455843e-4	6.90291269865826e-4	6.90284704288366e-4	6.90281253739952e-4	6.9028140055596e-4	6.90283710771503e-4	6.90286612615775e-4	6.90289047475185e-4	6.90290525092558e-4	6.9029097129022e-4
flux1:	0.689978167967302	6.39697271251983e-4	6.39696334514584e-4	6.39695498724801e-4	6.39694840973182e-4	6.39694430576019e-4	6.39694324019914e-4	6.39694558699545e-4	6.39695145264962e-4	6.39696058759778e-4	6.39697229327064e-4	6.39698534149051e-4	6.39699793552537e-4	6.39700775948338e-4	6.39701218506982e-4	6.39700872930114e-4	6.39699587160504e-4	6.39697430763301e-4	6.39694854925726e-4	6.39692828900332e-4	6.39692784534981e-4	6.39696013815148e-4	6.39702035526622e-4	6.39706138371392e-4	6.39699850808914e-4	6.39684513886605e-4	6.396922539234e-4	6.39718739802701e-4	6.39669602483605e-4	6.39732227069474e-4	6.39692428200782e-4	6.39667815857883e-4	6.39692428200782e-4	6.39732227069473e-4	6.39669602483604e-4	6.39718739802701e-4	6.396922539234e-4	6.39684513886605e-4	6.39699850808914e-4	6.39706138371392e-4	6.39702035526622e-4	6.39696013815148e-4	6.39692784534981e-4	6.39692828900333e-4	6.39694854925726e-4	6.39697430763301e-4	6.39699587160504e-4	6.39700872930114e-4	6.39701218506983e-4
flux1:	0.690240616871055	5.92292252496747e-4	5.92291327629157e-4	5.92290481088926e-4	5.92289791562154e-4	5.9228933077226e-4	5.92289157980758e-4	5.92289313496308e-4	5.9228981111347e-4	5.92290629718368e-4	5.92291704816084e-4	5.92292921512866e-4	5.92294111603233e-4	5.92295058954352e-4	5.92295519373583e-4	5.92295263337968e-4	5.92294151258431e-4	5.92292248031983e-4	5.92289968200821e-4	5.92288198069242e-4	5.92288240494542e-4	5.9229125793747e-4	5.92296773858576e-4	5.92300432044305e-4	5.92294469597108e-4	5.92280239186017e-4	5.92287411004815e-4	5.92311740284476e-4	5.92266166276351e-4	5.92324105220691e-4	5.92287212926038e-4	5.92264388078898e-4	5.92287212926038e-4	5.92324105220691e-4	5.92266166276351e-4	5.92311740284476e-4	5.92287411004815e-4	5.92280239186017e-4	5.92294469597108e-4	5.92300432044305e-4	5.92296773858577e-4	5.9229125793747e-4	5.92288240494542e-4	5.92288198069242e-4	5.92289968200821e-4	5.92292248031983e-4	5.92294151258431e-4	5.92295263337968e-4	5.92295519373583e-4
flux1:	0.690503065774808	5.47915865703787e-4	5.47914958439964e-4	5.47914110517272e-4	5.47913401158245e-4	5.47912903333361e-4	5.47912677959526e-4	5.47912767293358e-4	5.47913187526639e-4	5.47913920863693e-4	5.47914907809264e-4	5.47916041075687e-4	5.47917163502384e-4	5.47918073749281e-4	5.47918545303245e-4	5.47918366291234e-4	5.47917408719859e-4	5.47915733024888e-4	5.47913719635156e-4	5.47912178126423e-4	5.47912292706308e-4	5.47915107892226e-4	5.47920154826335e-4	5.47923409740663e-4	5.47917765990023e-4	5.47904576357428e-4	5.47911217339206e-4	5.47933546298751e-4	5.47891316912172e-4	5.47944874772514e-4	5.4791070801775e-4	5.47889559935619e-4	5.47910708017749e-4	5.47944874772514e-4	5.47891316912172e-4	5.47933546298751e-4	5.47911217339206e-4	5.47904576357427e-4	5.47917765990023e-4	5.47923409740663e-4	5.47920154826335e-4	5.47915107892226e-4	5.47912292706308e-4	5.47912178126423e-4	5.47913719635156e-4	5.47915733024888e-4	5.47917408719859e-4	5.47918366291234e-4	5.47918545303245e-4
flux1:	0.690765514678561	5.0641663605102e-4	5.06415752595632e-4	5.0641491301016e-4	5.06414196011346e-4	5.06413674669263e-4	5.06413410438005e-4	5.06413446542515e-4	5.06413800796957e-4	5.06414458164262e-4	5.0641536375514e-4	5.06416417558583e-4	5.06417473062314e-4	5.06418343135449e-4	5.06418818129173e-4	5.06418702892111e-4	5.06417880374225e-4	5.06416406933106e-4	5.06414631442469e-4	5.06413292718328e-4	5.06413466047694e-4	5.06416088734967e-4	5.06420702107963e-4	5.06423593205995e-4	5.06418262350428e-4	5.06406052369674e-4	5.06412199854447e-4	5.06432677256992e-4	5.06393585534843e-4	5.06443052460642e-4	5.06411439651755e-4	5.06391863119951e-4	5.06411439651755e-4	5.06443052460642e-4	5.06393585534843e-4	5.06432677256992e-4	5.06412199854447e-4	5.06406052369674e-4	5.06418262350428e-4	5.06423593205995e-4	5.06420702107963e-4	5.06416088734967e-4	5.06413466047694e-4	5.06413292718328e-4	5.06414631442469e-4	5.06416406933106e-4	5.06417880374225e-4	5.06418702892111e-4	5.06418818129173e-4
flux1:	0.691027963582315	4.67647168360557e-4	4.67646315146103e-4	4.67645493573692e-4	4.67644780861488e-4	4.67644249088708e-4	4.67643959182471e-4	4.67643954399402e-4	4.67644253428956e-4	4.67644843446697e-4	4.67645673781745e-4	4.67646651380525e-4	4.6764764001149e-4	4.67648466231464e-4	4.67648936544487e-4	4.67648871733363e-4	4.67648165190025e-4	4.67646869679654e-4	4.67645305039775e-4	4.67644145000399e-4	4.6764436503604e-4	4.67646805146464e-4	4.67651018891745e-4	4.67653583482956e-4	4.67648559928115e-4	4.6763727238576e-4	4.67642963008403e-4	4.6766172977419e-4	4.67625579663305e-4	4.67671231356817e-4	4.67642009827773e-4	4.67623904923357e-4	4.67642009827773e-4	4.67671231356817e-4	4.67625579663305e-4	4.67661729774191e-4	4.67642963008403e-4	4.6763727238576e-4	4.67648559928114e-4	4.67653583482956e-4	4.67651018891744e-4	4.67646805146464e-4	4.67644365036041e-4	4.67644145000399e-4	4.67645305039775e-4	4.67646869679654e-4	4.67648165190026e-4	4.67648871733363e-4	4.67648936544487e-4
flux1:	0.691290412486068	4.31464338417303e-4	4.31463521821355e-4	4.31462727506844e-4	4.31462030280333e-4	4.3146150023448e-4	4.31461196801642e-4	4.31461162419903e-4	4.31461415975632e-4	4.31461946359321e-4	4.31462706761832e-4	4.31463610789918e-4	4.31464532150926e-4	4.3146531061047e-4	4.31465768182223e-4	4.31465740887261e-4	4.31465132150658e-4	4.31463991673423e-4	4.31462612684659e-4	4.31461609176143e-4	4.3146186529817e-4	4.31464132867166e-4	4.31467979310482e-4	4.31470252376632e-4	4.3146553038305e-4	4.31455111370189e-4	4.31460380505759e-4	4.31477569496053e-4	4.31444175100167e-4	4.31486272874946e-4	4.314592884134e-4	4.3144256029001e-4	4.314592884134e-4	4.31486272874946e-4	4.31444175100167e-4	4.31477569496053e-4	4.31460380505759e-4	4.31455111370189e-4	4.3146553038305e-4	4.31470252376632e-4	4.31467979310483e-4	4.31464132867166e-4	4.3146186529817e-4	4.31461609176143e-4	4.31462612684659e-4	4.31463991673423e-4	4.31465132150659e-4	4.31465740887261e-4	4.31465768182223e-4
flux1:	0.691552861389821	3.97729451558496e-4	3.97728677611302e-4	3.97727919016197e-4	3.97727247360882e-4	3.97726729880117e-4	3.97726423671296e-4	3.97726369620747e-4	3.97726586229513e-4	3.97727063675445e-4	3.97727758699365e-4	3.97728591297424e-4	3.97729444792486e-4	3.9773017170317e-4	3.97730608946673e-4	3.97730607136911e-4	3.97730079368604e-4	3.97729072802009e-4	3.97727856355953e-4	3.97726989286846e-4	3.97727272299409e-4	3.97729377400386e-4	3.97732887153185e-4	3.97734901204961e-4	3.97730474600476e-4	3.97720872993893e-4	3.97725754315339e-4	3.97741490226783e-4	3.97710675143875e-4	3.97749466077732e-4	3.97724572490476e-4	3.97709131173414e-4	3.97724572490476e-4	3.97749466077732e-4	3.97710675143875e-4	3.97741490226782e-4	3.97725754315339e-4	3.97720872993893e-4	3.97730474600476e-4	3.97734901204961e-4	3.97732887153184e-4	3.97729377400386e-4	3.97727272299409e-4	3.97726989286846e-4	3.97727856355953e-4	3.97729072802009e-4	3.97730079368604e-4	3.97730607136911e-4	3.97730608946673e-4
flux1:	0.691815310293574	3.6630837025701e-4	3.66307644365643e-4	3.66306928871234e-4	3.6630629146124e-4	3.66305795786324e-4	3.66305495916522e-4	3.66305430588636e-4	3.66305617447685e-4	3.66306047612396e-4	3.66306681111896e-4	3.66307444085337e-4	3.6630822915667e-4	3.66308901147082e-4	3.66309311282381e-4	3.6630932414182e-4	3.66308862135218e-4	3.66307970365673e-4	3.66306895584019e-4	3.66306146961069e-4	3.66306449042767e-4	3.66308401694908e-4	3.66311603563574e-4	3.66313388541121e-4	3.6630925050132e-4	3.66300417536052e-4	3.66304942682641e-4	3.66319342048004e-4	3.66290938791243e-4	3.66326655967795e-4	3.66303714685819e-4	3.66289474877829e-4	3.66303714685819e-4	3.66326655967795e-4	3.66290938791243e-4	3.66319342048004e-4	3.66304942682641e-4	3.66300417536052e-4	3.6630925050132e-4	3.66313388541121e-4	3.66311603563574e-4	3.66308401694908e-4	3.66306449042767e-4	3.66306146961068e-4	3.66306895584019e-4	3.66307970365673e-4	3.66308862135219e-4	3.6630932414182e-4	3.66309311282381e-4
flux1:	0.692077759197328	3.37071612469554e-4	3.37070939179635e-4	3.37070272859766e-4	3.37069676755057e-4	3.37069210362802e-4	3.3706892419102e-4	3.37068854372352e-4	3.37069017341721e-4	3.37069404895456e-4	3.37069980138083e-4	3.37070675124425e-4	3.37071391463949e-4	3.37072005820174e-4	3.37072383123738e-4	3.3707240128543e-4	3.37071991658509e-4	3.37071197708791e-4	3.37070245990101e-4	3.37069599885254e-4	3.37069914500266e-4	3.37071724568565e-4	3.37074645485324e-4	3.37076228705383e-4	3.37072371602125e-4	3.37064260533256e-4	3.37068458884433e-4	3.37081630172235e-4	3.37055479670513e-4	3.37088342501184e-4	3.37067222222643e-4	3.3705410312022e-4	3.37067222222643e-4	3.37088342501184e-4	3.37055479670513e-4	3.37081630172235e-4	3.37068458884434e-4	3.37064260533256e-4	3.37072371602125e-4	3.37076228705383e-4	3.37074645485324e-4	3.37071724568565e-4	3.37069914500266e-4	3.37069599885254e-4	3.37070245990101e-4	3.37071197708791e-4	3.37071991658509e-4	3.37072401285429e-4	3.37072383123739e-4
flux1:	0.692340208101081	3.09894422553864e-4	3.09893805364067e-4	3.09893192835337e-4	3.09892643373991e-4	3.09892211915014e-4	3.09891945028194e-4	3.09891875929065e-4	3.0989201960182e-4	3.09892368335711e-4	3.09892888140495e-4	3.09893516770889e-4	3.09894164495723e-4	3.09894719339117e-4	3.0989505930967e-4	3.09895074993357e-4	3.09894706281337e-4	3.09893995344174e-4	3.09893150332162e-4	3.09892592793925e-4	3.09892914574927e-4	3.09894591670323e-4	3.09897256649897e-4	3.09898662799893e-4	3.0989507811526e-4	3.09887643963692e-4	3.09891542509953e-4	3.09903586312797e-4	3.09879537484415e-4	3.09909752101137e-4	3.09890328469291e-4	3.09878253588957e-4	3.09890328469291e-4	3.09909752101137e-4	3.09879537484415e-4	3.09903586312797e-4	3.09891542509953e-4	3.09887643963692e-4	3.0989507811526e-4	3.09898662799892e-4	3.09897256649897e-4	3.09894591670323e-4	3.09892914574927e-4	3.09892592793926e-4	3.09893150332161e-4	3.09893995344174e-4	3.09894706281337e-4	3.09895074993357e-4	3.0989505930967e-4
flux1:	0.692602657004834	2.8465681657573e-4	2.84656257814278e-4	2.84655702165428e-4	2.84655202945565e-4	2.84654810274571e-4	2.8465456655926e-4	2.84654501918089e-4	2.84654629747907e-4	2.84654942715445e-4	2.84655409599487e-4	2.84655973642218e-4	2.84656553427324e-4	2.8465704782835e-4	2.84657347273407e-4	2.84657354335699e-4	2.84657016996127e-4	2.84656376388337e-4	2.84655623876334e-4	2.84655142798801e-4	2.84655467412156e-4	2.84657020798433e-4	2.84659452922789e-4	2.84660704100124e-4	2.84657382400735e-4	2.8465058177527e-4	2.8465420507545e-4	2.84665214374999e-4	2.84643123766202e-4	2.84670883473987e-4	2.84653038786297e-4	2.84641935799912e-4	2.84653038786298e-4	2.84670883473987e-4	2.84643123766201e-4	2.84665214374999e-4	2.8465420507545e-4	2.8465058177527e-4	2.84657382400735e-4	2.84660704100125e-4	2.84659452922789e-4	2.84657020798433e-4	2.84655467412156e-4	2.84655142798801e-4	2.84655623876334e-4	2.84656376388336e-4	2.84657016996127e-4	2.84657354335699e-4	2.84657347273407e-4
flux1:	0.692865105908588	2.6124360382917e-4	2.61243104595884e-4	2.61242607392844e-4	2.61242160334257e-4	2.61241808617803e-4	2.61241590401009e-4	2.61241532644168e-4	2.61241647110479e-4	2.61241926785723e-4	2.6124234310542e-4	2.61242844582528e-4	2.61243357747129e-4	2.61243791777496e-4	2.6124404882794e-4	2.61244042736444e-4	2.61243729080934e-4	2.61243148133515e-4	2.61242475920078e-4	2.61242060882455e-4	2.61242384885179e-4	2.61243823397839e-4	2.61246043829689e-4	2.61247159622765e-4	2.61244090587611e-4	2.61237881573917e-4	2.61241251786702e-4	2.6125131228204e-4	2.61231043761026e-4	2.61256529538993e-4	2.6124015248306e-4	2.61229953061078e-4	2.61240152483059e-4	2.61256529538993e-4	2.61231043761026e-4	2.6125131228204e-4	2.61241251786702e-4	2.61237881573916e-4	2.61244090587611e-4	2.61247159622764e-4	2.61246043829689e-4	2.61243823397839e-4	2.61242384885179e-4	2.61242060882455e-4	2.61242475920078e-4	2.61243148133515e-4	2.61243729080934e-4	2.61244042736444e-4	2.6124404882794e-4
flux1:	0.693127554812341	2.39544386383923e-4	2.39543946556227e-4	2.39543507914998e-4	2.39543113387396e-4	2.39542803272136e-4	2.39542611512173e-4	2.39542561949816e-4	2.39542664742418e-4	2.39542913179917e-4	2.3954328125617e-4	2.39543722527578e-4	2.395441710752e-4	2.39544545803392e-4	2.39544759865701e-4	2.39544737610208e-4	2.39544441677908e-4	2.39543911577665e-4	2.39543309287724e-4	2.39542951376273e-4	2.39543272072888e-4	2.39544604053744e-4	2.39546632077983e-4	2.39547629683953e-4	2.39544802177662e-4	2.3953914428353e-4	2.39542281260221e-4	2.39551471745839e-4	2.39532896242312e-4	2.39556277281702e-4	2.39541262693422e-4	2.3953190235489e-4	2.39541262693421e-4	2.39556277281702e-4	2.39532896242312e-4	2.39551471745839e-4	2.39542281260221e-4	2.3953914428353e-4	2.39544802177662e-4	2.39547629683953e-4	2.39546632077983e-4	2.39544604053744e-4	2.39543272072888e-4	2.39542951376273e-4	2.39543309287724e-4	2.39543911577664e-4	2.39544441677908e-4	2.39544737610208e-4	2.395447598657e-4
flux1:	0.693390003716094	2.1945353845305e-4	2.19453156750204e-4	2.1945277546653e-4	2.19452432469253e-4	2.19452163292941e-4	2.19451997801624e-4	2.19451956841585e-4	2.19452049049126e-4	2.19452268033495e-4	2.19452590253339e-4	2.19452974066015e-4	2.19453360680783e-4	2.1945367811825e-4	2.19453849775533e-4	2.19453809730074e-4	2.19453527118055e-4	2.19453040715725e-4	2.19452499600677e-4	2.19452191223501e-4	2.19452506529445e-4	2.19453739779166e-4	2.19455592870116e-4	2.19456487243457e-4	2.19453889426036e-4	2.19448743571872e-4	2.19451664997157e-4	2.19460057776928e-4	2.19443053057236e-4	2.19464487325244e-4	2.19450735964657e-4	2.19442153932704e-4	2.19450735964657e-4	2.19464487325244e-4	2.19443053057235e-4	2.19460057776927e-4	2.19451664997158e-4	2.19448743571872e-4	2.19453889426036e-4	2.19456487243457e-4	2.19455592870116e-4	2.19453739779166e-4	2.19452506529445e-4	2.19452191223501e-4	2.19452499600677e-4	2.19453040715725e-4	2.19453527118054e-4	2.19453809730074e-4	2.19453849775533e-4
flux1:	0.693652452619847	2.00870167342972e-4	2.00869841439507e-4	2.00869515162306e-4	2.00869221539629e-4	2.00868991567596e-4	2.00868851246591e-4	2.00868818610745e-4	2.00868900900287e-4	2.00869092076553e-4	2.00869370966795e-4	2.00869700469262e-4	2.00870028473266e-4	2.0087029148013e-4	2.00870422353887e-4	2.00870364103563e-4	2.00870091768612e-4	2.00869643367339e-4	2.00869156095931e-4	2.00868890799479e-4	2.00869199116087e-4	2.00870340865592e-4	2.00872034776862e-4	2.00872838802096e-4	2.00870458265981e-4	2.00865786809417e-4	2.00868508377304e-4	2.00876169701354e-4	2.00860620169694e-4	2.00880254988611e-4	2.00867673329085e-4	2.00859812390758e-4	2.00867673329084e-4	2.00880254988611e-4	2.00860620169694e-4	2.00876169701354e-4	2.00868508377304e-4	2.00865786809417e-4	2.00870458265981e-4	2.00872838802096e-4	2.00872034776862e-4	2.00870340865592e-4	2.00869199116087e-4	2.00868890799479e-4	2.00869156095931e-4	2.00869643367339e-4	2.00870091768612e-4	2.00870364103563e-4	2.00870422353887e-4
flux1:	0.693914901523601	1.83698057708234e-4	1.83697784385536e-4	1.83697509820064e-4	1.83697262496452e-4	1.83697069167593e-4	1.83696952243982e-4	1.8369692717427e-4	1.8369699995233e-4	1.83697164931223e-4	1.836974032025e-4	1.8369768192727e-4	1.83697955205492e-4	1.83698167365451e-4	1.83698259950092e-4	1.83698184095906e-4	1.83697920141092e-4	1.83697505277462e-4	1.83697065727546e-4	1.83696838021865e-4	1.8369713812638e-4	1.83698195026729e-4	1.83699743899788e-4	1.83700468581441e-4	1.8369829250678e-4	1.83694059290769e-4	1.83696594903536e-4	1.83703585415973e-4	1.8368938193292e-4	1.83707354564988e-4	1.83695854591768e-4	1.8368866096116e-4	1.83695854591768e-4	1.83707354564988e-4	1.8368938193292e-4	1.83703585415973e-4	1.83696594903537e-4	1.83694059290769e-4	1.8369829250678e-4	1.83700468581441e-4	1.83699743899788e-4	1.83698195026729e-4	1.8369713812638e-4	1.83696838021865e-4	1.83697065727546e-4	1.83697505277462e-4	1.83697920141092e-4	1.83698184095906e-4	1.83698259950092e-4
flux1:	0.694177350427354	1.67845600786515e-4	1.6784537611036e-4	1.67845149237227e-4	1.67844944458049e-4	1.6784478462641e-4	1.67844688875171e-4	1.67844670319554e-4	1.67844733868059e-4	1.67844874303344e-4	1.67845074865401e-4	1.67845306683742e-4	1.67845529584045e-4	1.67845695058421e-4	1.67845752540043e-4	1.67845660493887e-4	1.67845403951603e-4	1.67845019179613e-4	1.67844622238911e-4	1.67844427436916e-4	1.67844718389535e-4	1.67845696518969e-4	1.67847113005979e-4	1.67847767668915e-4	1.67845782988457e-4	1.67841953403057e-4	1.67844315382273e-4	1.67850690568958e-4	1.67837730279579e-4	1.67854168509053e-4	1.6784366752379e-4	1.67837090707539e-4	1.6784366752379e-4	1.67854168509053e-4	1.67837730279579e-4	1.67850690568958e-4	1.67844315382273e-4	1.67841953403057e-4	1.67845782988457e-4	1.67847767668915e-4	1.67847113005979e-4	1.67845696518969e-4	1.67844718389535e-4	1.67844427436916e-4	1.67844622238911e-4	1.67845019179613e-4	1.67845403951603e-4	1.67845660493886e-4	1.67845752540043e-4
flux1:	0.694439799331107	1.53225710235329e-4	1.5322552974708e-4	1.53225346044157e-4	1.53225179609215e-4	1.53225049769769e-4	1.53224972713795e-4	1.5322495948543e-4	1.53225014068959e-4	1.53225131706421e-4	1.53225297657393e-4	1.53225486712028e-4	1.53225663928163e-4	1.53225787298729e-4	1.532258133687e-4	1.53225707149091e-4	1.53225457770412e-4	1.53225100456711e-4	1.53224741838752e-4	1.53224575913058e-4	1.53224856981684e-4	1.53225761867668e-4	1.53227057263985e-4	1.5322764975755e-4	1.53225843323348e-4	1.5322238437244e-4	1.53224583672418e-4	1.53230394299556e-4	1.53218580464569e-4	1.53233603169716e-4	1.53224023598061e-4	1.53218016262516e-4	1.53224023598061e-4	1.53233603169716e-4	1.53218580464569e-4	1.53230394299556e-4	1.53224583672418e-4	1.5322238437244e-4	1.53225843323348e-4	1.5322764975755e-4	1.53227057263985e-4	1.53225761867667e-4	1.53224856981684e-4	1.53224575913057e-4	1.53224741838752e-4	1.53225100456711e-4	1.53225457770412e-4	1.53225707149091e-4	1.532258133687e-4
flux1:	0.69470224823486	1.39755726132649e-4	1.3975558504257e-4	1.39755439698403e-4	1.39755307177909e-4	1.39755203667856e-4	1.39755142749129e-4	1.39755133654952e-4	1.39755179598235e-4	1.39755276297977e-4	1.39755410891842e-4	1.3975556151389e-4	1.39755697959419e-4	1.39755784068877e-4	1.3975578274142e-4	1.39755664778818e-4	1.3975542283705e-4	1.39755090973692e-4	1.39754767053212e-4	1.39754626512495e-4	1.39754897114788e-4	1.39755733768385e-4	1.39756918150102e-4	1.39757455050107e-4	1.39755813795188e-4	1.39752694160726e-4	1.39754740576332e-4	1.39760033112201e-4	1.39749274936927e-4	1.39762992645932e-4	1.3975426184599e-4	1.39748779685507e-4	1.3975426184599e-4	1.39762992645932e-4	1.39749274936927e-4	1.39760033112201e-4	1.39754740576332e-4	1.39752694160726e-4	1.39755813795188e-4	1.39757455050107e-4	1.39756918150102e-4	1.39755733768384e-4	1.39754897114788e-4	1.39754626512495e-4	1.39754767053211e-4	1.39755090973692e-4	1.3975542283705e-4	1.39755664778818e-4	1.3975578274142e-4
flux1:	0.694964697138614	1.2735730863916e-4	1.27357202011627e-4	1.27357090121074e-4	1.27356987046271e-4	1.27356906216012e-4	1.2735685893429e-4	1.27356852871785e-4	1.27356890608541e-4	1.27356968343874e-4	1.27357074941163e-4	1.27357191557799e-4	1.27357292238319e-4	1.27357346036202e-4	1.27357321477576e-4	1.2735719443623e-4	1.2735696055041e-4	1.27356652589465e-4	1.27356360259763e-4	1.27356242045288e-4	1.27356501706718e-4	1.27357274666306e-4	1.27358357028521e-4	1.27358843831819e-4	1.27357354921124e-4	1.27354545018858e-4	1.27356447381186e-4	1.27361264395016e-4	1.27351476852163e-4	1.27363992278199e-4	1.27356042348214e-4	1.27351043954226e-4	1.27356042348214e-4	1.27363992278199e-4	1.27351476852163e-4	1.27361264395016e-4	1.27356447381186e-4	1.27354545018858e-4	1.27357354921124e-4	1.27358843831819e-4	1.27358357028521e-4	1.27357274666306e-4	1.27356501706718e-4	1.27356242045288e-4	1.27356360259763e-4	1.27356652589465e-4	1.27356960550411e-4	1.2735719443623e-4	1.27357321477576e-4
flux1:	0.695227146042367	1.15956322751941e-4	1.15956245674168e-4	1.15956162409254e-4	1.15956084432469e-4	1.15956022783054e-4	1.15955986800996e-4	1.15955982824062e-4	1.15956012919979e-4	1.15956073757199e-4	1.15956155764463e-4	1.15956242803532e-4	1.1595631269374e-4	1.15956339094149e-4	1.15956295469321e-4	1.15956162090634e-4	1.15955937072873e-4	1.15955651785346e-4	1.15955388338631e-4	1.15955289740404e-4	1.1595553806642e-4	1.15956251447646e-4	1.15957239839508e-4	1.15957681146825e-4	1.15956332112929e-4	1.15953804134994e-4	1.15955570490011e-4	1.15959951023618e-4	1.15951054667184e-4	1.15962463219118e-4	1.15955230803362e-4	1.15950677534081e-4	1.15955230803362e-4	1.15962463219118e-4	1.15951054667184e-4	1.15959951023618e-4	1.15955570490011e-4	1.15953804134994e-4	1.15956332112929e-4	1.15957681146825e-4	1.15957239839508e-4	1.15956251447646e-4	1.1595553806642e-4	1.15955289740404e-4	1.15955388338631e-4	1.15955651785346e-4	1.15955937072873e-4	1.15956162090634e-4	1.1595629546932e-4
flux1:	0.69548959494612	1.05482715507645e-4	1.05482663235647e-4	1.05482603987048e-4	1.05482547008456e-4	1.0548250129471e-4	1.05482474510447e-4	1.05482471867039e-4	1.05482495020821e-4	1.05482541084798e-4	1.05482601888272e-4	1.05482663685495e-4	1.05482707616549e-4	1.05482711372655e-4	1.05482652713616e-4	1.05482515684224e-4	1.05482300412918e-4	1.0548203677288e-4	1.05481799803287e-4	1.05481718394481e-4	1.05481955054455e-4	1.05482612603444e-4	1.05483514256621e-4	1.0548391394022e-4	1.05482692800562e-4	1.05480420741714e-4	1.05482058508494e-4	1.05486038417802e-4	1.05477959186575e-4	1.05488349452897e-4	1.05481775545279e-4	1.05477631396014e-4	1.05481775545279e-4	1.05488349452897e-4	1.05477959186575e-4	1.05486038417802e-4	1.05482058508494e-4	1.05480420741714e-4	1.05482692800562e-4	1.0548391394022e-4	1.05483514256622e-4	1.05482612603444e-4	1.05481955054456e-4	1.05481718394481e-4	1.05481799803287e-4	1.0548203677288e-4	1.05482300412918e-4	1.05482515684224e-4	1.05482652713616e-4
flux1:	0.695752043849873	9.58703869194231e-5	9.58703549970749e-5	9.58703154839237e-5	9.58702757445544e-5	9.58702430451134e-5	9.58702236349924e-5	9.58702217803573e-5	9.58702388075053e-5	9.58702722381155e-5	9.58703151366861e-5	9.58703558502335e-5	9.58703784115994e-5	9.58703640103169e-5	9.5870294108524e-5	9.5870155954568e-5	9.58699512739957e-5	9.58697083674553e-5	9.58694956954466e-5	9.58694292830739e-5	9.58696540035248e-5	9.58702591505709e-5	9.5871080598415e-5	9.58714419521381e-5	9.5870337305692e-5	9.58682969712848e-5	9.58698130778542e-5	9.58734253428048e-5	9.5866094352965e-5	9.58755485575599e-5	9.58695783029532e-5	9.58658097772026e-5	9.58695783029532e-5	9.58755485575599e-5	9.58660943529651e-5	9.58734253428048e-5	9.58698130778542e-5	9.58682969712848e-5	9.58703373056919e-5	9.58714419521382e-5	9.58710805984149e-5	9.5870259150571e-5	9.58696540035248e-5	9.58694292830739e-5	9.58694956954465e-5	9.58697083674553e-5	9.58699512739958e-5	9.58701559545681e-5	9.5870294108524e-5
flux1:	0.696014492753627	8.70570558555493e-5	8.70570402047441e-5	8.70570165525417e-5	8.70569906949601e-5	8.70569684520553e-5	8.70569548874433e-5	8.70569534775839e-5	8.70569652818036e-5	8.7056988186053e-5	8.70570163279345e-5	8.70570398641311e-5	8.70570453228114e-5	8.70570169016021e-5	8.70569392255044e-5	8.70568022331125e-5	8.70566088785848e-5	8.70563858355841e-5	8.7056195451666e-5	8.70561420411113e-5	8.705635460569e-5	8.70569105170361e-5	8.70576577023911e-5	8.70579835725901e-5	8.70569846749775e-5	8.70551536699547e-5	8.70565546660274e-5	8.7059829668592e-5	8.70531829958186e-5	8.70617774250879e-5	8.7056359918763e-5	8.70529359003377e-5	8.7056359918763e-5	8.70617774250879e-5	8.70531829958186e-5	8.7059829668592e-5	8.70565546660274e-5	8.70551536699547e-5	8.70569846749775e-5	8.70579835725902e-5	8.70576577023911e-5	8.7056910517036e-5	8.705635460569e-5	8.70561420411112e-5	8.70561954516659e-5	8.7056385835584e-5	8.70566088785849e-5	8.70568022331125e-5	8.70569392255044e-5
flux1:	0.69627694165738	7.89841219909751e-5	7.89841189727679e-5	7.89841077609316e-5	7.8984092860523e-5	7.89840788935031e-5	7.89840699363264e-5	7.89840688066012e-5	7.89840763436441e-5	7.89840907477933e-5	7.89841070745172e-5	7.89841170273241e-5	7.89841092661132e-5	7.89840705524915e-5	7.89839881897748e-5	7.89838543505597e-5	7.89836728972661e-5	7.89834688448887e-5	7.8983298870101e-5	7.89832566409419e-5	7.89834568947968e-5	7.8983966520535e-5	7.89846448908471e-5	7.89849377875533e-5	7.89840346046117e-5	7.89823923038073e-5	7.89836844507331e-5	7.89866502217568e-5	7.89806286739746e-5	7.89884340755407e-5	7.89835221614241e-5	7.89804137879511e-5	7.8983522161424e-5	7.89884340755406e-5	7.89806286739747e-5	7.89866502217568e-5	7.89836844507332e-5	7.89823923038073e-5	7.89840346046118e-5	7.89849377875533e-5	7.8984644890847e-5	7.8983966520535e-5	7.89834568947968e-5	7.89832566409419e-5	7.8983298870101e-5	7.89834688448887e-5	7.8983672897266e-5	7.89838543505596e-5	7.89839881897748e-5
flux1:	0.696539390561133	7.15965248844339e-5	7.15965313326962e-5	7.15965296146794e-5	7.15965231855415e-5	7.15965156828319e-5	7.15965103648287e-5	7.15965094985611e-5	7.15965137368839e-5	7.15965215422127e-5	7.15965287425588e-5	7.1596528348401e-5	7.15965108236114e-5	7.15964650967939e-5	7.15963807198755e-5	7.15962516992941e-5	7.1596082532232e-5	7.15958965656932e-5	7.15957452260555e-5	7.15957125165877e-5	7.1595900372987e-5	7.15963664895996e-5	7.15969810786236e-5	7.15972432671188e-5	7.15964265077531e-5	7.15949540086541e-5	7.15961433477756e-5	7.15988257841933e-5	7.1593374666653e-5	7.1600456620496e-5	7.15960066891983e-5	7.15931872274229e-5	7.15960066891982e-5	7.16004566204961e-5	7.1593374666653e-5	7.15988257841932e-5	7.15961433477756e-5	7.15949540086543e-5	7.15964265077532e-5	7.15972432671188e-5	7.15969810786236e-5	7.15963664895996e-5	7.15959003729869e-5	7.15957125165878e-5	7.15957452260555e-5	7.15958965656931e-5	7.15960825322321e-5	7.15962516992941e-5	7.15963807198754e-5
flux1:	0.696801839464887	6.48426011562845e-5	6.48426143866567e-5	6.4842619686542e-5	6.48426196666536e-5	6.48426171611562e-5	6.4842614751793e-5	6.48426142434037e-5	6.48426161254191e-5	6.48426190704152e-5	6.48426195459808e-5	6.48426116544431e-5	6.48425873725312e-5	6.48425374456837e-5	6.48424532981573e-5	6.48423304238963e-5	6.4842173725794e-5	6.48420048945031e-5	6.48418705065336e-5	6.48418458045777e-5	6.48420212519898e-5	6.48424464985216e-5	6.48430019945474e-5	6.48432355681426e-5	6.48424966979819e-5	6.48411767577541e-5	6.48422691590365e-5	6.48446922136213e-5	6.48397610884016e-5	6.48461803517151e-5	6.48421521394378e-5	6.48395968627684e-5	6.48421521394378e-5	6.4846180351715e-5	6.48397610884016e-5	6.48446922136212e-5	6.48422691590364e-5	6.48411767577542e-5	6.4842496697982e-5	6.48432355681426e-5	6.48430019945475e-5	6.48424464985215e-5	6.48420212519898e-5	6.48418458045776e-5	6.48418705065337e-5	6.4842004894503e-5	6.48421737257939e-5	6.48423304238963e-5	6.48424532981573e-5
flux1:	0.69706428836864	5.86739406641901e-5	5.8673958462031e-5	5.86739687521044e-5	5.86739734726849e-5	5.86739748055823e-5	5.86739747732403e-5	5.86739747898456e-5	5.86739751967866e-5	5.86739748276949e-5	5.86739706708549e-5	5.867395773086e-5	5.86739292425364e-5	5.8673877463346e-5	5.86737953644809e-5	5.86736796316255e-5	5.86735353855053e-5	5.86733826909276e-5	5.86732636554676e-5	5.86732455932677e-5	5.86734087014765e-5	5.86737956088131e-5	5.86742964098308e-5	5.86745033452183e-5	5.86738345831018e-5	5.86726515421648e-5	5.86736527354236e-5	5.86758385816493e-5	5.86713810239083e-5	5.86771938512935e-5	5.8673550240796e-5	5.86712363095524e-5	5.8673550240796e-5	5.86771938512935e-5	5.86713810239084e-5	5.86758385816494e-5	5.86736527354237e-5	5.86726515421648e-5	5.86738345831019e-5	5.86745033452184e-5	5.86742964098307e-5	5.86737956088132e-5	5.86734087014766e-5	5.86732455932676e-5	5.86732636554675e-5	5.86733826909276e-5	5.86735353855052e-5	5.86736796316255e-5	5.86737953644809e-5
flux1:	0.697326737272393	5.30452424971475e-5	5.3045263088707e-5	5.30452767527373e-5	5.30452848966633e-5	5.30452891742371e-5	5.3045291144735e-5	5.30452918894442e-5	5.30452916120404e-5	5.30452892628384e-5	5.30452822470296e-5	5.3045266307369e-5	5.30452357171267e-5	5.30451839839276e-5	5.30451053479846e-5	5.30449974375239e-5	5.30448654405456e-5	5.30447278427994e-5	5.30446226445836e-5	5.30446099959386e-5	5.30447609201568e-5	5.30451119332976e-5	5.30455621899746e-5	5.30457443869034e-5	5.30451386865751e-5	5.30440783813098e-5	5.30449939726568e-5	5.30469631475139e-5	5.30429365009095e-5	5.30481949417181e-5	5.30449017665457e-5	5.30428081113592e-5	5.30449017665457e-5	5.30481949417181e-5	5.30429365009095e-5	5.30469631475139e-5	5.30449939726568e-5	5.30440783813099e-5	5.30451386865751e-5	5.30457443869035e-5	5.30455621899746e-5	5.30451119332975e-5	5.30447609201567e-5	5.30446099959384e-5	5.30446226445837e-5	5.30447278427994e-5	5.30448654405456e-5	5.3044997437524e-5	5.30451053479846e-5
flux1:	0.697589186176146	4.79141715330639e-5	4.79141935442915e-5	4.7914209331154e-5	4.79142198849379e-5	4.79142264324876e-5	4.79142301482993e-5	4.79142318276464e-5	4.79142315440145e-5	4.79142283261164e-5	4.79142199076811e-5	4.79142026301663e-5	4.79141716187347e-5	4.79141214091305e-5	4.79140472761271e-5	4.79139475833844e-5	4.79138274687325e-5	4.79137038990946e-5	4.79136111098404e-5	4.79136027879671e-5	4.79137417702881e-5	4.79140592638693e-5	4.79144629115248e-5	4.79146222188359e-5	4.79140732384353e-5	4.79131229057457e-5	4.79139583819867e-5	4.79157299096809e-5	4.79120950433597e-5	4.79168472180975e-5	4.79138730712238e-5	4.79119802800069e-5	4.79138730712238e-5	4.79168472180976e-5	4.79120950433596e-5	4.79157299096808e-5	4.79139583819867e-5	4.79131229057458e-5	4.79140732384354e-5	4.7914622218836e-5	4.79144629115248e-5	4.79140592638692e-5	4.79137417702881e-5	4.79136027879671e-5	4.79136111098403e-5	4.79137038990946e-5	4.79138274687326e-5	4.79139475833845e-5	4.79140472761271e-5
flux1:	0.6978516350799	4.32412162314572e-5	4.3241238638767e-5	4.32412556106962e-5	4.32412678140016e-5	4.32412761302398e-5	4.32412814130022e-5	4.32412842101752e-5	4.32412844715572e-5	4.32412812728734e-5	4.32412726031447e-5	4.32412552862695e-5	4.32412251432484e-5	4.32411775520892e-5	4.32411086267148e-5	4.32410172964662e-5	4.32409085603315e-5	4.32407979371744e-5	4.32407162203223e-5	4.32407112753152e-5	4.32408386431888e-5	4.32411249308113e-5	4.32414857118132e-5	4.32416239420099e-5	4.3241126003994e-5	4.32402741804424e-5	4.32410349041624e-5	4.32426264035934e-5	4.32393474730166e-5	4.32436378307123e-5	4.32409538786707e-5	4.32392440875332e-5	4.32409538786706e-5	4.32436378307123e-5	4.32393474730166e-5	4.32426264035935e-5	4.32410349041624e-5	4.32402741804423e-5	4.3241126003994e-5	4.32416239420099e-5	4.32414857118132e-5	4.32411249308114e-5	4.32408386431888e-5	4.32407112753151e-5	4.32407162203222e-5	4.32407979371744e-5	4.32409085603316e-5	4.32410172964662e-5	4.32411086267148e-5
flux1:	0.698114083983653	3.89895482617182e-5	3.89895703386743e-5	3.89895878178995e-5	3.89896011138814e-5	3.89896108284414e-5	3.89896175465685e-5	3.89896216013419e-5	3.89896228256762e-5	3.89896203181184e-5	3.89896122640525e-5	3.89895958748192e-5	3.89895675386987e-5	3.89895233223649e-5	3.89894600179506e-5	3.8989376983304e-5	3.89892790143805e-5	3.89891802604549e-5	3.89891083760893e-5	3.89891059912065e-5	3.89892221529214e-5	3.89894794910565e-5	3.89898009691923e-5	3.898991990376e-5	3.89894679478459e-5	3.8988704365967e-5	3.89893955638911e-5	3.89908233426689e-5	3.89878675563391e-5	3.89917371147283e-5	3.89893169181724e-5	3.89877737066069e-5	3.89893169181723e-5	3.89917371147284e-5	3.89878675563391e-5	3.89908233426689e-5	3.89893955638911e-5	3.8988704365967e-5	3.8989467947846e-5	3.898991990376e-5	3.89898009691922e-5	3.89894794910565e-5	3.89892221529214e-5	3.89891059912065e-5	3.89891083760892e-5	3.89891802604549e-5	3.89892790143805e-5	3.8989376983304e-5	3.89894600179506e-5
flux1:	0.698376532887406	3.51248844986322e-5	3.51249057620079e-5	3.5124923278867e-5	3.51249372678902e-5	3.51249481038064e-5	3.51249561462839e-5	3.51249615419116e-5	3.51249640146833e-5	3.51249626688193e-5	3.5124955840246e-5	3.51249410517525e-5	3.51249151546049e-5	3.51248747787693e-5	3.51248172635521e-5	3.51247422860596e-5	3.51246543954057e-5	3.51245664548097e-5	3.51245032636798e-5	3.51245027500075e-5	3.51246081874041e-5	3.51248387747992e-5	3.5125124343217e-5	3.51252257308464e-5	3.51248152624104e-5	3.51241307465879e-5	3.51247574936e-5	3.51260366311356e-5	3.51233740250279e-5	3.51268605952758e-5	3.51246799367756e-5	3.51232882273696e-5	3.51246799367756e-5	3.51268605952758e-5	3.5123374025028e-5	3.51260366311356e-5	3.51247574936e-5	3.51241307465879e-5	3.51248152624103e-5	3.51252257308465e-5	3.5125124343217e-5	3.51248387747992e-5	3.51246081874042e-5	3.51245027500075e-5	3.51245032636798e-5	3.51245664548097e-5	3.51246543954057e-5	3.51247422860596e-5	3.51248172635521e-5
flux1:	0.698638981791159	3.16153518511596e-5	3.16153720091951e-5	3.16153892541043e-5	3.16154036526425e-5	3.16154153949383e-5	3.161542465173e-5	3.16154314085063e-5	3.16154352899147e-5	3.16154353952322e-5	3.16154301767179e-5	3.16154174091758e-5	3.16153943235286e-5	3.16153580118926e-5	3.16153062552171e-5	3.1615238964137e-5	3.16151604136996e-5	3.16150822672974e-5	3.16150267332167e-5	3.16150275225442e-5	3.16151227813744e-5	3.16153287549562e-5	3.16155816392416e-5	3.16156671889683e-5	3.16152942251064e-5	3.16146805891289e-5	3.16152477900453e-5	3.16163922119784e-5	3.16139954331763e-5	3.1617133830706e-5	3.1615170550416e-5	3.16139165132925e-5	3.1615170550416e-5	3.1617133830706e-5	3.16139954331763e-5	3.16163922119784e-5	3.16152477900453e-5	3.16146805891288e-5	3.16152942251064e-5	3.16156671889684e-5	3.16155816392415e-5	3.16153287549561e-5	3.16151227813744e-5	3.16150275225442e-5	3.16150267332167e-5	3.16150822672974e-5	3.16151604136996e-5	3.1615238964137e-5	3.1615306255217e-5
flux1:	0.698901430694913	2.84313553278263e-5	2.84313742328308e-5	2.84313910137727e-5	2.84314056195857e-5	2.84314180904621e-5	2.84314284393959e-5	2.84314365141804e-5	2.84314418514019e-5	2.84314435405268e-5	2.84314401258896e-5	2.84314295889332e-5	2.84314094746306e-5	2.8431377256529e-5	2.84313310730697e-5	2.84312710021572e-5	2.8431201030704e-5	2.84311317091546e-5	2.84310828993852e-5	2.84310845353565e-5	2.84311702138189e-5	2.84313536421086e-5	2.84315768999625e-5	2.84316482710468e-5	2.84313092862304e-5	2.84307592343101e-5	2.84312716051883e-5	2.84322941511036e-5	2.8430138251831e-5	2.84329604946485e-5	2.84311943343255e-5	2.84300652964388e-5	2.84311943343255e-5	2.84329604946485e-5	2.8430138251831e-5	2.84322941511036e-5	2.84312716051883e-5	2.84307592343101e-5	2.84313092862304e-5	2.84316482710468e-5	2.84315768999624e-5	2.84313536421085e-5	2.84311702138189e-5	2.84310845353565e-5	2.84310828993851e-5	2.84311317091546e-5	2.84312010307041e-5	2.84312710021572e-5	2.84313310730696e-5
flux1:	0.699163879598666	2.55454496829493e-5	2.55454672897098e-5	2.55454834962266e-5	2.55454981602876e-5	2.5545511200859e-5	2.55455225004503e-5	2.55455317911593e-5	2.55455385343368e-5	2.55455418095705e-5	2.55455402372341e-5	2.5545531971645e-5	2.55455148208727e-5	2.55454865760616e-5	2.55454456666107e-5	2.55453922872688e-5	2.55453301328917e-5	2.55452687268023e-5	2.55452258102959e-5	2.55452279380754e-5	2.55453046741347e-5	2.55454675491454e-5	2.55456640679916e-5	2.55457228581175e-5	2.55454147310632e-5	2.55449217637666e-5	2.55453838141918e-5	2.55462963002579e-5	2.55443585431764e-5	2.55468940388922e-5	2.5545306494576e-5	2.55442908539357e-5	2.5545306494576e-5	2.55468940388922e-5	2.55443585431764e-5	2.55462963002579e-5	2.55453838141918e-5	2.55449217637666e-5	2.55454147310632e-5	2.55457228581175e-5	2.55456640679915e-5	2.55454675491454e-5	2.55453046741347e-5	2.55452279380753e-5	2.55452258102959e-5	2.55452687268024e-5	2.55453301328917e-5	2.55453922872687e-5	2.55454456666107e-5
flux1:	0.699426328502419	2.29322149321669e-5	2.29322312630003e-5	2.29322468370803e-5	2.29322614421973e-5	2.29322749003013e-5	2.29322869876605e-5	2.29322973415698e-5	2.29323053621443e-5	2.29323101227822e-5	2.29323103103861e-5	2.29323042276866e-5	2.29322899067245e-5	2.29322654060998e-5	2.29322293939041e-5	2.29321821439451e-5	2.29321270626663e-5	2.29320727296864e-5	2.29320349732776e-5	2.2932037328085e-5	2.29321057861933e-5	2.29322500147023e-5	2.29324225083699e-5	2.29324702414897e-5	2.29321902045481e-5	2.2931748530734e-5	2.29321645481948e-5	2.29329778260384e-5	2.29312375013781e-5	2.29335132239431e-5	2.29320874074599e-5	2.29311745522908e-5	2.29320874074599e-5	2.29335132239431e-5	2.29312375013782e-5	2.29329778260385e-5	2.29321645481948e-5	2.2931748530734e-5	2.29321902045481e-5	2.29324702414897e-5	2.29324225083699e-5	2.29322500147023e-5	2.29321057861933e-5	2.2932037328085e-5	2.29320349732776e-5	2.29320727296864e-5	2.29321270626663e-5	2.29321821439451e-5	2.29322293939041e-5
flux1:	0.699688777406172	2.05681359737846e-5	2.0568151090507e-5	2.0568166004258e-5	2.05681804499249e-5	2.05681941732292e-5	2.05682068660278e-5	2.05682180906728e-5	2.05682272007358e-5	2.05682332698218e-5	2.05682350467769e-5	2.05682309654887e-5	2.05682192521544e-5	2.05681981935678e-5	2.05681666556004e-5	2.05681249632414e-5	2.05680762435733e-5	2.05680282124889e-5	2.05679949752871e-5	2.05679973702286e-5	2.05680582280466e-5	2.05681856230174e-5	2.05683366284527e-5	2.05683747433323e-5	2.05681203353799e-5	2.05677247909114e-5	2.05680988280528e-5	2.05688228408826e-5	2.05672610956949e-5	2.05693017526868e-5	2.05680222619966e-5	2.05672024947906e-5	2.05680222619965e-5	2.05693017526868e-5	2.0567261095695e-5	2.05688228408827e-5	2.05680988280528e-5	2.05677247909114e-5	2.056812033538e-5	2.05683747433323e-5	2.05683366284527e-5	2.05681856230174e-5	2.05680582280466e-5	2.05679973702286e-5	2.05679949752871e-5	2.0568028212489e-5	2.05680762435734e-5	2.05681249632414e-5	2.05681666556003e-5
flux1:	0.699951226309926	1.84314865040095e-5	1.84315004866359e-5	1.84315147262499e-5	1.84315289189728e-5	1.843154275242e-5	1.84315558538156e-5	1.84315677293205e-5	1.84315777008126e-5	1.84315848502086e-5	1.84315879871966e-5	1.84315856649188e-5	1.84315762810381e-5	1.84315583197473e-5	1.84315308126636e-5	1.84314941156901e-5	1.84314510892522e-5	1.84314086613242e-5	1.84313793876592e-5	1.84313817013007e-5	1.84314356369583e-5	1.8431547909755e-5	1.84316797845066e-5	1.84317096247682e-5	1.84314786482908e-5	1.84311246219763e-5	1.84314604872315e-5	1.84321043239475e-5	1.84307040035151e-5	1.84325321946564e-5	1.8431384992939e-5	1.84306494593121e-5	1.8431384992939e-5	1.84325321946565e-5	1.84307040035151e-5	1.84321043239475e-5	1.84314604872315e-5	1.84311246219763e-5	1.84314786482909e-5	1.84317096247682e-5	1.84316797845066e-5	1.8431547909755e-5	1.84314356369583e-5	1.84313817013007e-5	1.84313793876591e-5	1.84314086613242e-5	1.84314510892522e-5	1.84314941156902e-5	1.84315308126636e-5
flux1:	0.700213675213679	1.65022173695746e-5	1.6502230301209e-5	1.65022438564534e-5	1.65022577046182e-5	1.65022714911694e-5	1.65022847966074e-5	1.65022970883825e-5	1.65023076711547e-5	1.65023156440706e-5	1.6502319878788e-5	1.65023190395802e-5	1.65023116781682e-5	1.65022964517958e-5	1.65022725326125e-5	1.65022402928997e-5	1.65022023413881e-5	1.65021648893027e-5	1.65021391006358e-5	1.65021412647519e-5	1.65021889451012e-5	1.65022876989929e-5	1.65024026200202e-5	1.650242542623e-5	1.65022159090076e-5	1.65018992759527e-5	1.65022005277948e-5	1.65027724755808e-5	1.6501517976806e-5	1.65031543442527e-5	1.65021266475257e-5	1.65014672697465e-5	1.65021266475256e-5	1.65031543442528e-5	1.6501517976806e-5	1.65027724755807e-5	1.65022005277948e-5	1.65018992759528e-5	1.65022159090076e-5	1.650242542623e-5	1.65024026200202e-5	1.65022876989929e-5	1.65021889451012e-5	1.65021412647519e-5	1.65021391006358e-5	1.65021648893027e-5	1.65022023413881e-5	1.65022402928997e-5	1.65022725326125e-5
flux1:	0.700476124117432	1.47618494602695e-5	1.47618614173994e-5	1.47618742757037e-5	1.4761887687972e-5	1.47619012716176e-5	1.47619145765226e-5	1.47619270474323e-5	1.47619379854113e-5	1.47619465158011e-5	1.47619515745449e-5	1.47619519314087e-5	1.47619462785363e-5	1.47619334266776e-5	1.47619126684556e-5	1.47618843822197e-5	1.47618509411622e-5	1.47618179060378e-5	1.47617951922609e-5	1.47617971801489e-5	1.47618392503739e-5	1.47619259756756e-5	1.47620259398347e-5	1.47620428439628e-5	1.47618530055325e-5	1.47615700678466e-5	1.47618400126829e-5	1.47623476083734e-5	1.47612247447867e-5	1.47626881156066e-5	1.47617682885802e-5	1.47611777036103e-5	1.47617682885801e-5	1.47626881156066e-5	1.47612247447868e-5	1.47623476083734e-5	1.47618400126829e-5	1.47615700678467e-5	1.47618530055324e-5	1.47620428439628e-5	1.47620259398346e-5	1.47619259756756e-5	1.47618392503738e-5	1.47617971801489e-5	1.47617951922608e-5	1.47618179060378e-5	1.47618509411621e-5	1.47618843822197e-5	1.47619126684556e-5
flux1:	0.700738573021185	1.31933712065112e-5	1.31933822537737e-5	1.31933943979146e-5	1.3193407284144e-5	1.31934205142303e-5	1.31934336217334e-5	1.31934460430303e-5	1.31934570879569e-5	1.31934659164459e-5	1.31934715314042e-5	1.31934728039089e-5	1.31934685554763e-5	1.31934577343138e-5	1.31934397372969e-5	1.31934149415843e-5	1.31933855013857e-5	1.31933563883103e-5	1.31933363988411e-5	1.31933382145269e-5	1.31933752893596e-5	1.31934513604228e-5	1.31935381868169e-5	1.31935502092016e-5	1.31933784320658e-5	1.3193125866674e-5	1.31933675602313e-5	1.31938176405764e-5	1.31928135184677e-5	1.31941210396348e-5	1.31932984994428e-5	1.31927700013012e-5	1.31932984994428e-5	1.31941210396348e-5	1.31928135184677e-5	1.31938176405763e-5	1.31933675602313e-5	1.3193125866674e-5	1.31933784320659e-5	1.31935502092016e-5	1.31935381868169e-5	1.31934513604228e-5	1.31933752893596e-5	1.31933382145269e-5	1.31933363988411e-5	1.31933563883103e-5	1.31933855013857e-5	1.31934149415843e-5	1.31934397372969e-5
flux1:	0.701001021924939	1.17811407133099e-5	1.17811509017477e-5	1.17811623101448e-5	1.1781174583903e-5	1.17811873199464e-5	1.17812000479719e-5	1.17812122084948e-5	1.17812231309288e-5	1.17812320171665e-5	1.17812379394999e-5	1.1781239866821e-5	1.17812367406409e-5	1.17812276330742e-5	1.17812120318514e-5	1.17811903078413e-5	1.17811644126668e-5	1.17811387852305e-5	1.17811212202671e-5	1.17811228888531e-5	1.17811555455487e-5	1.17812222196812e-5	1.17812975539129e-5	1.17813056026994e-5	1.17811504080866e-5	1.17809252212433e-5	1.17811414731546e-5	1.17815402239768e-5	1.17806431290453e-5	1.17818103952042e-5	1.1781075522601e-5	1.17806030088478e-5	1.1781075522601e-5	1.17818103952042e-5	1.17806431290453e-5	1.17815402239768e-5	1.17811414731546e-5	1.17809252212433e-5	1.17811504080866e-5	1.17813056026994e-5	1.17812975539129e-5	1.17812222196812e-5	1.17811555455488e-5	1.17811228888531e-5	1.1781121220267e-5	1.17811387852305e-5	1.17811644126669e-5	1.17811903078413e-5	1.17812120318513e-5
flux1:	0.701263470828692	1.05107925314875e-5	1.05108018993291e-5	1.05108125480409e-5	1.05108241299013e-5	1.05108362462229e-5	1.05108484334365e-5	1.05108601467692e-5	1.05108707442586e-5	1.05108794757901e-5	1.05108854847759e-5	1.05108878345629e-5	1.05108855782914e-5	1.05108779001898e-5	1.05108643675124e-5	1.05108453412419e-5	1.05108225862742e-5	1.0510800060532e-5	1.05107846627694e-5	1.05107862220948e-5	1.05108149952201e-5	1.05108734135035e-5	1.05109387337433e-5	1.05109436066396e-5	1.05108036344955e-5	1.05106031224881e-5	1.05107965036938e-5	1.05111495078391e-5	1.05103488016855e-5	1.05113899758845e-5	1.05107340334671e-5	1.05103119555886e-5	1.05107340334671e-5	1.05113899758845e-5	1.05103488016855e-5	1.05111495078391e-5	1.05107965036938e-5	1.05106031224881e-5	1.05108036344955e-5	1.05109436066396e-5	1.05109387337433e-5	1.05108734135035e-5	1.05108149952201e-5	1.05107862220948e-5	1.05107846627694e-5	1.0510800060532e-5	1.05108225862742e-5	1.05108453412419e-5	1.05108643675124e-5
flux1:	0.701525919732445	9.36914903993569e-6	9.36915761501701e-6	9.36916748064218e-6	9.36917830159933e-6	9.36918969128004e-6	9.36920120158538e-6	9.36921231105458e-6	9.36922241354032e-6	9.36923081144508e-6	9.36923672009103e-6	9.36923929369631e-6	9.36923768922533e-6	9.36923119245783e-6	9.36921944036149e-6	9.36920278146877e-6	9.36918280904331e-6	9.36916304728712e-6	9.36914959433317e-6	9.36915108803597e-6	9.36917646603491e-6	9.36922765592071e-6	9.36928428061103e-6	9.36928666870478e-6	9.36916066150591e-6	9.3689823769596e-6	9.36915522947496e-6	9.36946751339379e-6	9.36875353914057e-6	9.36968146670077e-6	9.36909652369728e-6	9.36871984116881e-6	9.36909652369727e-6	9.36968146670078e-6	9.36875353914059e-6	9.36946751339378e-6	9.36915522947496e-6	9.36898237695959e-6	9.36916066150593e-6	9.36928666870479e-6	9.36928428061102e-6	9.3692276559207e-6	9.36917646603494e-6	9.36915108803596e-6	9.36914959433315e-6	9.36916304728714e-6	9.36918280904332e-6	9.36920278146874e-6	9.36921944036147e-6
flux1:	0.701788368636199	8.34413638852562e-6	8.34414419158552e-6	8.34415325442281e-6	8.34416325892833e-6	8.34417383675394e-6	8.34418456218708e-6	8.34419494373638e-6	8.34420441640195e-6	8.34421233806788e-6	8.34421799569022e-6	8.3442206303516e-6	8.34421949531098e-6	8.34421396821427e-6	8.34420374707408e-6	8.34418916612013e-6	8.34417166118989e-6	8.34415436584185e-6	8.34414266349394e-6	8.34414413549494e-6	8.34416655892749e-6	8.34421143841517e-6	8.34426053536057e-6	8.34426102867837e-6	8.34414781860184e-6	8.34398954175832e-6	8.34414399032925e-6	8.34442006909267e-6	8.34378406539872e-6	8.34461038106798e-6	8.34408924422854e-6	8.3437533820304e-6	8.34408924422852e-6	8.34461038106802e-6	8.34378406539873e-6	8.34442006909264e-6	8.34414399032925e-6	8.34398954175833e-6	8.34414781860183e-6	8.34426102867839e-6	8.34426053536055e-6	8.34421143841517e-6	8.34416655892749e-6	8.34414413549494e-6	8.34414266349394e-6	8.34415436584185e-6	8.3441716611899e-6	8.34418916612013e-6	8.34420374707407e-6
flux1:	0.702050817539952	7.42470493027081e-6	7.42471197849954e-6	7.42472022547123e-6	7.42472937374848e-6	7.42473907797102e-6	7.42474893999004e-6	7.42475850308873e-6	7.42476724696732e-6	7.42477458644233e-6	7.42477987875395e-6	7.42478244734121e-6	7.42478163435109e-6	7.42477690026876e-6	7.42476799637297e-6	7.4247552412375e-6	7.42473992654682e-6	7.42472483441958e-6	7.42471471089948e-6	7.42471620125911e-6	7.42473606254894e-6	7.42477544570547e-6	7.42481804225488e-6	7.42481713670684e-6	7.42471563566498e-6	7.42457534999841e-6	7.42471331516256e-6	7.42495723570561e-6	7.42439125845045e-6	7.42512648698545e-6	7.42466263712025e-6	7.42436344648368e-6	7.42466263712023e-6	7.42512648698546e-6	7.42439125845046e-6	7.42495723570562e-6	7.42471331516259e-6	7.42457534999843e-6	7.42471563566498e-6	7.42481713670685e-6	7.42481804225484e-6	7.42477544570548e-6	7.42473606254895e-6	7.42471620125911e-6	7.42471471089948e-6	7.4247248344196e-6	7.42473992654682e-6	7.42475524123749e-6	7.42476799637297e-6
flux1:	0.702313266443705	6.60075405294938e-6	6.60076036331583e-6	6.60076779031764e-6	6.60077605976278e-6	6.60078485263724e-6	6.60079380191776e-6	6.60080248875812e-6	6.60081043947621e-6	6.60081712587746e-6	6.60082197313875e-6	6.6008243820621e-6	6.60082377634168e-6	6.60081969081187e-6	6.60081192296923e-6	6.60080077474725e-6	6.60078740602413e-6	6.60077428311877e-6	6.60076558429645e-6	6.60076712634897e-6	6.600784770837e-6	6.60081937438358e-6	6.60085636839039e-6	6.60085447373005e-6	6.60076366577857e-6	6.60063953732545e-6	6.60076274941509e-6	6.60097813180861e-6	6.600474982744e-6	6.60112863306958e-6	6.60071616679091e-6	6.6004498889563e-6	6.60071616679089e-6	6.6011286330696e-6	6.600474982744e-6	6.60097813180862e-6	6.6007627494151e-6	6.60063953732547e-6	6.60076366577858e-6	6.60085447373006e-6	6.60085636839039e-6	6.60081937438358e-6	6.600784770837e-6	6.60076712634897e-6	6.60076558429645e-6	6.60077428311879e-6	6.60078740602413e-6	6.60080077474723e-6	6.6008119229692e-6
flux1:	0.702575715347458	5.863061304676e-6	5.86306689671073e-6	5.86307351018896e-6	5.86308089579466e-6	5.86308876296032e-6	5.86309677789316e-6	5.86310456118885e-6	5.8631116862544e-6	5.8631176807201e-6	5.86312203448923e-6	5.86312422032416e-6	5.86312373620245e-6	5.86312018329985e-6	5.86311339892052e-6	5.86310366766457e-6	5.86309202906159e-6	5.86308066601097e-6	5.86307325159816e-6	5.86307487022359e-6	5.86309059829985e-6	5.86312104898129e-6	5.86315322022513e-6	5.86315066866463e-6	5.86306960431233e-6	5.86295996412527e-6	5.86306997778174e-6	5.86326005435701e-6	5.86281321606122e-6	5.86339386916857e-6	5.8630274454155e-6	5.86279067819514e-6	5.8630274454155e-6	5.86339386916858e-6	5.86281321606122e-6	5.86326005435702e-6	5.86306997778174e-6	5.86295996412527e-6	5.86306960431234e-6	5.86315066866467e-6	5.86315322022512e-6	5.86312104898128e-6	5.86309059829982e-6	5.86307487022358e-6	5.86307325159813e-6	5.86308066601097e-6	5.86309202906159e-6	5.86310366766457e-6	5.86311339892052e-6
flux1:	0.702838164251212	5.20321569458277e-6	5.20322059242723e-6	5.20322641010771e-6	5.20323292394683e-6	5.20323987280401e-6	5.2032469569469e-6	5.20325383667215e-6	5.20326013172094e-6	5.20326542336827e-6	5.20326926233946e-6	5.20327118766193e-6	5.20327076446162e-6	5.20326765271999e-6	5.20326172372457e-6	5.2032532442976e-6	5.20324314424423e-6	5.20323335244858e-6	5.20322709309629e-6	5.20322880396916e-6	5.20324287404414e-6	5.20326971650053e-6	5.20329773826996e-6	5.20329479341287e-6	5.20322258539593e-6	5.20312591458053e-6	5.20322412340003e-6	5.20339177558198e-6	5.20299535209825e-6	5.20351074286019e-6	5.20318553381124e-6	5.20297520075608e-6	5.20318553381122e-6	5.20351074286021e-6	5.20299535209826e-6	5.20339177558197e-6	5.20322412340004e-6	5.20312591458055e-6	5.20322258539593e-6	5.20329479341288e-6	5.20329773826995e-6	5.20326971650051e-6	5.20324287404415e-6	5.20322880396915e-6	5.20322709309628e-6	5.20323335244858e-6	5.20324314424423e-6	5.20325324429756e-6	5.20326172372457e-6
flux1:	0.703100613154965	4.61355503870995e-6	4.61355927235869e-6	4.61356432314938e-6	4.61356999303565e-6	4.61357605031856e-6	4.61358222908192e-6	4.61358822849536e-6	4.61359371288526e-6	4.61359831419411e-6	4.6136016395553e-6	4.61360328840726e-6	4.61360288609097e-6	4.61360014434435e-6	4.61359496317323e-6	4.61358759140268e-6	4.61357885896451e-6	4.61357046741945e-6	4.61356524262496e-6	4.61356705226054e-6	4.61357968434142e-6	4.61360338921769e-6	4.61362783977951e-6	4.61362470557148e-6	4.61356052570471e-6	4.6134754425549e-6	4.61356309353583e-6	4.61371088628196e-6	4.61335954887501e-6	4.61381664197761e-6	4.61352828798238e-6	4.61334160996654e-6	4.61352828798236e-6	4.61381664197762e-6	4.61335954887501e-6	4.61371088628195e-6	4.61356309353583e-6	4.6134754425549e-6	4.61356052570471e-6	4.61362470557149e-6	4.61362783977951e-6	4.6136033892177e-6	4.61357968434142e-6	4.61356705226055e-6	4.61356524262494e-6	4.61357046741945e-6	4.6135788589645e-6	4.61358759140269e-6	4.61359496317323e-6
flux1:	0.703363062058718	4.08710721220192e-6	4.08711081795665e-6	4.08711514111992e-6	4.08712000861081e-6	4.08712521738799e-6	4.08713053423689e-6	4.08713569551312e-6	4.08714040761763e-6	4.08714434960291e-6	4.08714718027142e-6	4.08714855359619e-6	4.08714814848148e-6	4.08714572188142e-6	4.08714119779862e-6	4.08713480705338e-6	4.08712728884056e-6	4.08712014161698e-6	4.08711583832274e-6	4.08711774474156e-6	4.08712912439067e-6	4.08715009644609e-6	4.08717147016536e-6	4.08716829960589e-6	4.08711137637358e-6	4.08703662518477e-6	4.08711483270948e-6	4.0872450464925e-6	4.08693398401107e-6	4.08733904422074e-6	4.08708361241376e-6	4.08691808145851e-6	4.08708361241376e-6	4.08733904422075e-6	4.08693398401108e-6	4.0872450464925e-6	4.08711483270947e-6	4.08703662518477e-6	4.08711137637359e-6	4.08716829960591e-6	4.08717147016533e-6	4.08715009644609e-6	4.08712912439067e-6	4.08711774474156e-6	4.08711583832273e-6	4.08712014161696e-6	4.08712728884055e-6	4.08713480705338e-6	4.08714119779862e-6
flux1:	0.703625510962471	3.61753516182591e-6	3.61753818204904e-6	3.61754182578645e-6	3.61754594372223e-6	3.61755036005734e-6	3.61755487249638e-6	3.61755925225417e-6	3.61756324475328e-6	3.61756657222344e-6	3.61756894024476e-6	3.61757005155349e-6	3.61756963232016e-6	3.61756747870765e-6	3.61756353452432e-6	3.61755801277718e-6	3.61755157040068e-6	3.61754552470889e-6	3.61754203646654e-6	3.61754403030188e-6	3.61755431277674e-6	3.61757289879059e-6	3.6175916167037e-6	3.61758852011204e-6	3.61753813672024e-6	3.6174725779238e-6	3.61754233706323e-6	3.61765699737846e-6	3.61738187076883e-6	3.6177405277723e-6	3.61751447405986e-6	3.61736782923448e-6	3.61751447405985e-6	3.61774052777231e-6	3.61738187076885e-6	3.61765699737846e-6	3.61754233706324e-6	3.61747257792381e-6	3.61753813672025e-6	3.61758852011203e-6	3.6175916167037e-6	3.61757289879059e-6	3.61755431277674e-6	3.61754403030189e-6	3.61754203646655e-6	3.6175455247089e-6	3.61755157040069e-6	3.61755801277717e-6	3.61756353452433e-6
flux1:	0.703887959866225	3.1990855274708e-6	3.19908800977125e-6	3.19909102939001e-6	3.19909445916702e-6	3.19909814866275e-6	3.1991019242396e-6	3.19910558920702e-6	3.19910892461563e-6	3.19911169174673e-6	3.19911363806683e-6	3.19911450951889e-6	3.19911407366089e-6	3.19911216040407e-6	3.19910872968649e-6	3.19910397707918e-6	3.19909848511851e-6	3.19909340987206e-6	3.19909063644189e-6	3.19909270233028e-6	3.19910201673057e-6	3.19911851303488e-6	3.19913493272519e-6	3.19913198540151e-6	3.1990874780688e-6	3.19903007939448e-6	3.19909227838235e-6	3.19919318280024e-6	3.19895008336689e-6	3.19926739144072e-6	3.19906752558071e-6	3.19893773082683e-6	3.19906752558069e-6	3.19926739144072e-6	3.19895008336689e-6	3.19919318280024e-6	3.19909227838235e-6	3.19903007939449e-6	3.1990874780688e-6	3.19913198540152e-6	3.19913493272516e-6	3.19911851303487e-6	3.19910201673056e-6	3.19909270233027e-6	3.19909063644188e-6	3.19909340987206e-6	3.19909848511851e-6	3.19910397707919e-6	3.19910872968649e-6
flux1:	0.704150408769978	2.82654071754247e-6	2.8265427135486e-6	2.82654516938503e-6	2.82654797815091e-6	2.8265510125693e-6	2.82655412509176e-6	2.82655714809998e-6	2.82655989471172e-6	2.82656216109938e-6	2.82656373185206e-6	2.82656439086715e-6	2.82656394167413e-6	2.82656224302533e-6	2.82655926780561e-6	2.82655519469533e-6	2.82655053912028e-6	2.82654631390471e-6	2.82654416116755e-6	2.82654627927992e-6	2.82655473255701e-6	2.82656939206789e-6	2.82658381673466e-6	2.82658106590623e-6	2.82654182222382e-6	2.82649165065581e-6	2.82654708243014e-6	2.82663582525129e-6	2.82642123631205e-6	2.82670172908993e-6	2.82652518261213e-6	2.82641040634996e-6	2.82652518261212e-6	2.82670172908994e-6	2.82642123631205e-6	2.82663582525128e-6	2.82654708243014e-6	2.82649165065583e-6	2.82654182222381e-6	2.82658106590624e-6	2.82658381673465e-6	2.82656939206789e-6	2.82655473255701e-6	2.82654627927992e-6	2.82654416116754e-6	2.8265463139047e-6	2.82655053912029e-6	2.82655519469532e-6	2.8265592678056e-6
flux1:	0.704412857673731	2.49517428084118e-6	2.49517584472244e-6	2.49517779998632e-6	2.49518005792316e-6	2.49518251204232e-6	2.4951850381589e-6	2.49518749459922e-6	2.49518972296676e-6	2.49519155025707e-6	2.49519279364617e-6	2.49519327010402e-6	2.49519281420665e-6	2.49519130918629e-6	2.4951887381565e-6	2.49518526359892e-6	2.49518134057336e-6	2.4951778549257e-6	2.49517623499464e-6	2.49517838258838e-6	2.49518606330482e-6	2.4951991019593e-6	2.49521178861326e-6	2.49520925959863e-6	2.49517471683906e-6	2.49513093118554e-6	2.49518030394128e-6	2.49525829854141e-6	2.49506906016946e-6	2.49531680078602e-6	2.49516099752509e-6	2.49505959391199e-6	2.49516099752509e-6	2.49531680078602e-6	2.49506906016947e-6	2.49525829854142e-6	2.49518030394129e-6	2.49513093118555e-6	2.49517471683906e-6	2.49520925959863e-6	2.49521178861326e-6	2.49519910195931e-6	2.49518606330482e-6	2.49517838258838e-6	2.49517623499464e-6	2.49517785492569e-6	2.49518134057336e-6	2.49518526359893e-6	2.49518873815649e-6
flux1:	0.704675306577484	2.20070941647805e-6	2.20071060336484e-6	2.20071212205132e-6	2.20071389987895e-6	2.20071584870574e-6	2.20071786495265e-6	2.20071982978305e-6	2.2007216098002e-6	2.20072305894644e-6	2.20072402275141e-6	2.200724346789e-6	2.20072389225859e-6	2.20072256303865e-6	2.20072035018425e-6	2.20071740079135e-6	2.20071411578254e-6	2.20071126869188e-6	2.20071010012747e-6	2.20071225302393e-6	2.20071923477982e-6	2.2007308373218e-6	2.20074200407639e-6	2.20073970564028e-6	2.20070934893715e-6	2.20067119287922e-6	2.20071513961515e-6	2.2007836385926e-6	2.2006169151777e-6	2.20083554207476e-6	2.20069817111032e-6	2.20060866282963e-6	2.20069817111032e-6	2.20083554207477e-6	2.20061691517771e-6	2.2007836385926e-6	2.20071513961515e-6	2.20067119287923e-6	2.20070934893716e-6	2.20073970564029e-6	2.20074200407638e-6	2.20073083732181e-6	2.20071923477982e-6	2.20071225302393e-6	2.20071010012747e-6	2.20071126869188e-6	2.20071411578255e-6	2.20071740079134e-6	2.20072035018425e-6
flux1:	0.704937755481238	1.93928046351714e-6	1.93928132795245e-6	1.93928247293598e-6	1.93928383973518e-6	1.9392853561531e-6	1.93928693652685e-6	1.93928848186681e-6	1.93928988047295e-6	1.93929100962102e-6	1.93929173931168e-6	1.93929193968997e-6	1.93929149465214e-6	1.93929032538888e-6	1.93928842900059e-6	1.93928593810458e-6	1.93928320522245e-6	1.93928090477184e-6	1.93928011282062e-6	1.93928224673674e-6	1.93928859121007e-6	1.93929891629919e-6	1.93930874876012e-6	1.93930667766375e-6	1.93928003802028e-6	1.93924683354649e-6	1.93928592062116e-6	1.93934603387884e-6	1.93919928427589e-6	1.93939205295696e-6	1.93927104377568e-6	1.9391921062453e-6	1.93927104377567e-6	1.93939205295696e-6	1.93919928427589e-6	1.93934603387883e-6	1.93928592062116e-6	1.93924683354649e-6	1.93928003802028e-6	1.93930667766376e-6	1.93930874876011e-6	1.93929891629919e-6	1.93928859121007e-6	1.93928224673674e-6	1.93928011282062e-6	1.93928090477185e-6	1.93928320522245e-6	1.93928593810458e-6	1.93928842900058e-6
flux1:	0.705200204384991	1.70739721317372e-6	1.70739780770045e-6	1.70739863909717e-6	1.70739966051549e-6	1.7074008134089e-6	1.70740202748434e-6	1.70740322079768e-6	1.70740430028666e-6	1.7074051632559e-6	1.70740570067214e-6	1.7074058036587e-6	1.70740537536077e-6	1.70740435141079e-6	1.707402733407e-6	1.7074006404612e-6	1.70739838195771e-6	1.70739654504021e-6	1.70739606183639e-6	1.70739815352146e-6	1.70740391309468e-6	1.70741309773938e-6	1.70742175452096e-6	1.70741989929924e-6	1.70739655141357e-6	1.70736769257771e-6	1.7074024273147e-6	1.70745513822114e-6	1.70732608828252e-6	1.70749590930138e-6	1.70738940901365e-6	1.70731985591061e-6	1.70738940901364e-6	1.70749590930139e-6	1.70732608828253e-6	1.70745513822113e-6	1.7074024273147e-6	1.70736769257771e-6	1.70739655141358e-6	1.70741989929924e-6	1.70742175452095e-6	1.70741309773939e-6	1.70740391309467e-6	1.70739815352146e-6	1.7073960618364e-6	1.70739654504022e-6	1.70739838195771e-6	1.7074006404612e-6	1.70740273340699e-6
flux1:	0.705462653288744	1.50191188845355e-6	1.50191226241465e-6	1.50191283626575e-6	1.50191357313607e-6	1.50191442599807e-6	1.50191533757849e-6	1.50191624041288e-6	1.50191705730016e-6	1.50191770260236e-6	1.50191808513253e-6	1.50191811382904e-6	1.50191770808845e-6	1.50191681553686e-6	1.50191544102732e-6	1.50191369117788e-6	1.5019118370468e-6	1.50191038910252e-6	1.50191015378926e-6	1.50191218193941e-6	1.50191740190707e-6	1.50192556524555e-6	1.50193318266268e-6	1.5019315266806e-6	1.50191108659654e-6	1.501886033563e-6	1.50191687096365e-6	1.50196305074527e-6	1.50184966805981e-6	1.50199914152228e-6	1.50190549398103e-6	1.50184426398629e-6	1.50190549398102e-6	1.5019991415223e-6	1.50184966805982e-6	1.50196305074526e-6	1.50191687096365e-6	1.50188603356299e-6	1.50191108659655e-6	1.5019315266806e-6	1.50193318266267e-6	1.50192556524555e-6	1.50191740190707e-6	1.5019121819394e-6	1.50191015378926e-6	1.50191038910252e-6	1.5019118370468e-6	1.50191369117788e-6	1.50191544102731e-6
flux1:	0.705725102192497	1.31998863894232e-6	1.3199888375412e-6	1.31998920484112e-6	1.31998971221353e-6	1.31999032221709e-6	1.31999098847722e-6	1.31999165570636e-6	1.31999226008784e-6	1.31999273040969e-6	1.31999299058973e-6	1.31999296462573e-6	1.31999258558314e-6	1.31999181101145e-6	1.31999064803671e-6	1.31998919180781e-6	1.31998767943549e-6	1.31998655417044e-6	1.31998651291456e-6	1.31998845885541e-6	1.31999317922553e-6	1.32000042569465e-6	1.32000712169608e-6	1.32000564554994e-6	1.31998776815994e-6	1.3199660415184e-6	1.31999339015274e-6	1.32003381067268e-6	1.3199342813528e-6	1.32006572820376e-6	1.31998345488613e-6	1.3199295995606e-6	1.31998345488612e-6	1.32006572820377e-6	1.31993428135281e-6	1.32003381067267e-6	1.31999339015274e-6	1.3199660415184e-6	1.31998776815994e-6	1.32000564554994e-6	1.32000712169608e-6	1.32000042569464e-6	1.31999317922554e-6	1.31998845885541e-6	1.31998651291456e-6	1.31998655417044e-6	1.31998767943548e-6	1.31998919180781e-6	1.3199906480367e-6
flux1:	0.705987551096251	1.15907540196336e-6	1.1590754656049e-6	1.15907567167251e-6	1.15907599823652e-6	1.15907641572687e-6	1.15907688679146e-6	1.15907736628953e-6	1.15907780161473e-6	1.15907813368201e-6	1.1590782991321e-6	1.15907823464438e-6	1.15907788474627e-6	1.15907721517306e-6	1.1590762345613e-6	1.15907502760554e-6	1.15907380143512e-6	1.15907294049668e-6	1.15907304638434e-6	1.15907489452659e-6	1.15907915144325e-6	1.15908557338868e-6	1.15909145080587e-6	1.15909013414485e-6	1.15907451058102e-6	1.15905568592691e-6	1.15907991308061e-6	1.15911525815778e-6	1.15902796553373e-6	1.15914345588953e-6	1.159071238414e-6	1.15902391112265e-6	1.15907123841399e-6	1.15914345588954e-6	1.15902796553374e-6	1.15911525815778e-6	1.15907991308061e-6	1.15905568592691e-6	1.15907451058102e-6	1.15909013414485e-6	1.15909145080586e-6	1.15908557338868e-6	1.15907915144325e-6	1.15907489452658e-6	1.15907304638433e-6	1.15907294049668e-6	1.15907380143512e-6	1.15907502760554e-6	1.15907623456129e-6
flux1:	0.706250000000004	1.01687798539211e-6	1.01687794930248e-6	1.0168780334724e-6	1.01687822132818e-6	1.01687848968021e-6	1.0168788085692e-6	1.01687914124075e-6	1.01687944441729e-6	1.01687966915642e-6	1.01687976277343e-6	1.01687967259479e-6	1.0168793527366e-6	1.01687877567113e-6	1.01687795096342e-6	1.01687695383967e-6	1.01687596502309e-6	1.01687531761745e-6	1.01687553043126e-6	1.01687726851591e-6	1.01688109534002e-6	1.0168867751283e-6	1.0168919243205e-6	1.01689074716782e-6	1.01687710212389e-6	1.01686080490868e-6	1.01688224106716e-6	1.01691311648433e-6	1.01683662157673e-6	1.01693800035205e-6	1.01687466451189e-6	1.01683311031892e-6	1.01687466451188e-6	1.01693800035205e-6	1.01683662157674e-6	1.01691311648433e-6	1.01688224106717e-6	1.01686080490868e-6	1.01687710212389e-6	1.01689074716782e-6	1.01689192432049e-6	1.0168867751283e-6	1.01688109534002e-6	1.01687726851591e-6	1.01687553043127e-6	1.01687531761745e-6	1.0168759650231e-6	1.01687695383967e-6	1.01687795096341e-6
[truncated: 13 more columns]
