# Supplementary material for: Spatial Resolution and Refractive Index Contrast of Resonant Photonic Crystal Surfaces for Biosensing
Source: IEEE Photonics J. Author manuscript; Available in PMC 2015 Sep 7. (PMC4561521; doi:10.1109/JPHOT.2015.2435699)
Supplement: fig6_data [file NIHMS64775-supplement-fig6_data.gz › Volumes/graham/MacBook_backup/PhD_folder_2015_06_02/paper_improvements/IEEE_J_Photonics/final_files/data_files/fig6/meep_data/8/ref.out]

-----------
Initializing structure...
Working in 2D dimensions.
Computational cell is 150 x 10 x 0 with resolution 25
     block, center = (0,-2.56637,0)
          size (150,4.86726,1e+20)
          axes (1,0,0), (0,1,0), (0,0,1)
          dielectric constant epsilon diagonal = (2.0736,2.0736,2.0736)
     block, center = (0,2.43363,0)
          size (150,5.13274,1e+20)
          axes (1,0,0), (0,1,0), (0,0,1)
          dielectric constant epsilon diagonal = (1.90716,1.90716,1.90716)
     block, center = (-37.5,0.309735,0)
          size (75,0.884956,1e+20)
          axes (1,0,0), (0,1,0), (0,0,1)
          dielectric constant epsilon diagonal = (1.90716,1.90716,1.90716)
     block, center = (74.5,0,0)
          size (0.65,0.265487,1e+20)
          axes (1,0,0), (0,1,0), (0,0,1)
          dielectric constant epsilon diagonal = (1.90716,1.90716,1.90716)
     block, center = (73.5,0,0)
          size (0.65,0.265487,1e+20)
          axes (1,0,0), (0,1,0), (0,0,1)
          dielectric constant epsilon diagonal = (1.90716,1.90716,1.90716)
     block, center = (72.5,0,0)
          size (0.65,0.265487,1e+20)
          axes (1,0,0), (0,1,0), (0,0,1)
          dielectric constant epsilon diagonal = (1.90716,1.90716,1.90716)
     block, center = (71.5,0,0)
          size (0.65,0.265487,1e+20)
          axes (1,0,0), (0,1,0), (0,0,1)
          dielectric constant epsilon diagonal = (1.90716,1.90716,1.90716)
     block, center = (70.5,0,0)
          size (0.65,0.265487,1e+20)
          axes (1,0,0), (0,1,0), (0,0,1)
          dielectric constant epsilon diagonal = (1.90716,1.90716,1.90716)
     block, center = (69.5,0,0)
          size (0.65,0.265487,1e+20)
          axes (1,0,0), (0,1,0), (0,0,1)
          dielectric constant epsilon diagonal = (1.90716,1.90716,1.90716)
     block, center = (68.5,0,0)
          size (0.65,0.265487,1e+20)
          axes (1,0,0), (0,1,0), (0,0,1)
          dielectric constant epsilon diagonal = (1.90716,1.90716,1.90716)
     block, center = (67.5,0,0)
          size (0.65,0.265487,1e+20)
          axes (1,0,0), (0,1,0), (0,0,1)
          dielectric constant epsilon diagonal = (1.90716,1.90716,1.90716)
     block, center = (66.5,0,0)
          size (0.65,0.265487,1e+20)
          axes (1,0,0), (0,1,0), (0,0,1)
          dielectric constant epsilon diagonal = (1.90716,1.90716,1.90716)
     block, center = (65.5,0,0)
          size (0.65,0.265487,1e+20)
          axes (1,0,0), (0,1,0), (0,0,1)
          dielectric constant epsilon diagonal = (1.90716,1.90716,1.90716)
     block, center = (64.5,0,0)
          size (0.65,0.265487,1e+20)
          axes (1,0,0), (0,1,0), (0,0,1)
          dielectric constant epsilon diagonal = (1.90716,1.90716,1.90716)
     block, center = (63.5,0,0)
          size (0.65,0.265487,1e+20)
          axes (1,0,0), (0,1,0), (0,0,1)
          dielectric constant epsilon diagonal = (1.90716,1.90716,1.90716)
     block, center = (62.5,0,0)
          size (0.65,0.265487,1e+20)
          axes (1,0,0), (0,1,0), (0,0,1)
          dielectric constant epsilon diagonal = (1.90716,1.90716,1.90716)
     block, center = (61.5,0,0)
          size (0.65,0.265487,1e+20)
          axes (1,0,0), (0,1,0), (0,0,1)
          dielectric constant epsilon diagonal = (1.90716,1.90716,1.90716)
     block, center = (60.5,0,0)
          size (0.65,0.265487,1e+20)
          axes (1,0,0), (0,1,0), (0,0,1)
          dielectric constant epsilon diagonal = (1.90716,1.90716,1.90716)
     block, center = (59.5,0,0)
          size (0.65,0.265487,1e+20)
          axes (1,0,0), (0,1,0), (0,0,1)
          dielectric constant epsilon diagonal = (1.90716,1.90716,1.90716)
     block, center = (58.5,0,0)
          size (0.65,0.265487,1e+20)
          axes (1,0,0), (0,1,0), (0,0,1)
          dielectric constant epsilon diagonal = (1.90716,1.90716,1.90716)
     block, center = (57.5,0,0)
          size (0.65,0.265487,1e+20)
          axes (1,0,0), (0,1,0), (0,0,1)
          dielectric constant epsilon diagonal = (1.90716,1.90716,1.90716)
     block, center = (56.5,0,0)
          size (0.65,0.265487,1e+20)
          axes (1,0,0), (0,1,0), (0,0,1)
          dielectric constant epsilon diagonal = (1.90716,1.90716,1.90716)
     block, center = (55.5,0,0)
          size (0.65,0.265487,1e+20)
          axes (1,0,0), (0,1,0), (0,0,1)
          dielectric constant epsilon diagonal = (1.90716,1.90716,1.90716)
     block, center = (54.5,0,0)
          size (0.65,0.265487,1e+20)
          axes (1,0,0), (0,1,0), (0,0,1)
          dielectric constant epsilon diagonal = (1.90716,1.90716,1.90716)
     block, center = (53.5,0,0)
          size (0.65,0.265487,1e+20)
          axes (1,0,0), (0,1,0), (0,0,1)
          dielectric constant epsilon diagonal = (1.90716,1.90716,1.90716)
     block, center = (52.5,0,0)
          size (0.65,0.265487,1e+20)
          axes (1,0,0), (0,1,0), (0,0,1)
          dielectric constant epsilon diagonal = (1.90716,1.90716,1.90716)
     block, center = (51.5,0,0)
          size (0.65,0.265487,1e+20)
          axes (1,0,0), (0,1,0), (0,0,1)
          dielectric constant epsilon diagonal = (1.90716,1.90716,1.90716)
     block, center = (50.5,0,0)
          size (0.65,0.265487,1e+20)
          axes (1,0,0), (0,1,0), (0,0,1)
          dielectric constant epsilon diagonal = (1.90716,1.90716,1.90716)
     block, center = (49.5,0,0)
          size (0.65,0.265487,1e+20)
          axes (1,0,0), (0,1,0), (0,0,1)
          dielectric constant epsilon diagonal = (1.90716,1.90716,1.90716)
     block, center = (48.5,0,0)
          size (0.65,0.265487,1e+20)
          axes (1,0,0), (0,1,0), (0,0,1)
          dielectric constant epsilon diagonal = (1.90716,1.90716,1.90716)
     block, center = (47.5,0,0)
          size (0.65,0.265487,1e+20)
          axes (1,0,0), (0,1,0), (0,0,1)
          dielectric constant epsilon diagonal = (1.90716,1.90716,1.90716)
     block, center = (46.5,0,0)
          size (0.65,0.265487,1e+20)
          axes (1,0,0), (0,1,0), (0,0,1)
          dielectric constant epsilon diagonal = (1.90716,1.90716,1.90716)
     block, center = (45.5,0,0)
          size (0.65,0.265487,1e+20)
          axes (1,0,0), (0,1,0), (0,0,1)
          dielectric constant epsilon diagonal = (1.90716,1.90716,1.90716)
     block, center = (44.5,0,0)
          size (0.65,0.265487,1e+20)
          axes (1,0,0), (0,1,0), (0,0,1)
          dielectric constant epsilon diagonal = (1.90716,1.90716,1.90716)
     block, center = (43.5,0,0)
          size (0.65,0.265487,1e+20)
          axes (1,0,0), (0,1,0), (0,0,1)
          dielectric constant epsilon diagonal = (1.90716,1.90716,1.90716)
     block, center = (42.5,0,0)
          size (0.65,0.265487,1e+20)
          axes (1,0,0), (0,1,0), (0,0,1)
          dielectric constant epsilon diagonal = (1.90716,1.90716,1.90716)
     block, center = (41.5,0,0)
          size (0.65,0.265487,1e+20)
          axes (1,0,0), (0,1,0), (0,0,1)
          dielectric constant epsilon diagonal = (1.90716,1.90716,1.90716)
     block, center = (40.5,0,0)
          size (0.65,0.265487,1e+20)
          axes (1,0,0), (0,1,0), (0,0,1)
          dielectric constant epsilon diagonal = (1.90716,1.90716,1.90716)
     block, center = (39.5,0,0)
          size (0.65,0.265487,1e+20)
          axes (1,0,0), (0,1,0), (0,0,1)
          dielectric constant epsilon diagonal = (1.90716,1.90716,1.90716)
     block, center = (38.5,0,0)
          size (0.65,0.265487,1e+20)
          axes (1,0,0), (0,1,0), (0,0,1)
          dielectric constant epsilon diagonal = (1.90716,1.90716,1.90716)
     block, center = (37.5,0,0)
          size (0.65,0.265487,1e+20)
          axes (1,0,0), (0,1,0), (0,0,1)
          dielectric constant epsilon diagonal = (1.90716,1.90716,1.90716)
     block, center = (36.5,0,0)
          size (0.65,0.265487,1e+20)
          axes (1,0,0), (0,1,0), (0,0,1)
          dielectric constant epsilon diagonal = (1.90716,1.90716,1.90716)
     block, center = (35.5,0,0)
          size (0.65,0.265487,1e+20)
          axes (1,0,0), (0,1,0), (0,0,1)
          dielectric constant epsilon diagonal = (1.90716,1.90716,1.90716)
     block, center = (34.5,0,0)
          size (0.65,0.265487,1e+20)
          axes (1,0,0), (0,1,0), (0,0,1)
          dielectric constant epsilon diagonal = (1.90716,1.90716,1.90716)
     block, center = (33.5,0,0)
          size (0.65,0.265487,1e+20)
          axes (1,0,0), (0,1,0), (0,0,1)
          dielectric constant epsilon diagonal = (1.90716,1.90716,1.90716)
     block, center = (32.5,0,0)
          size (0.65,0.265487,1e+20)
          axes (1,0,0), (0,1,0), (0,0,1)
          dielectric constant epsilon diagonal = (1.90716,1.90716,1.90716)
     block, center = (31.5,0,0)
          size (0.65,0.265487,1e+20)
          axes (1,0,0), (0,1,0), (0,0,1)
          dielectric constant epsilon diagonal = (1.90716,1.90716,1.90716)
     block, center = (30.5,0,0)
          size (0.65,0.265487,1e+20)
          axes (1,0,0), (0,1,0), (0,0,1)
          dielectric constant epsilon diagonal = (1.90716,1.90716,1.90716)
     block, center = (29.5,0,0)
          size (0.65,0.265487,1e+20)
          axes (1,0,0), (0,1,0), (0,0,1)
          dielectric constant epsilon diagonal = (1.90716,1.90716,1.90716)
     block, center = (28.5,0,0)
          size (0.65,0.265487,1e+20)
          axes (1,0,0), (0,1,0), (0,0,1)
          dielectric constant epsilon diagonal = (1.90716,1.90716,1.90716)
     block, center = (27.5,0,0)
          size (0.65,0.265487,1e+20)
          axes (1,0,0), (0,1,0), (0,0,1)
          dielectric constant epsilon diagonal = (1.90716,1.90716,1.90716)
     block, center = (26.5,0,0)
          size (0.65,0.265487,1e+20)
          axes (1,0,0), (0,1,0), (0,0,1)
          dielectric constant epsilon diagonal = (1.90716,1.90716,1.90716)
     block, center = (25.5,0,0)
          size (0.65,0.265487,1e+20)
          axes (1,0,0), (0,1,0), (0,0,1)
          dielectric constant epsilon diagonal = (1.90716,1.90716,1.90716)
     block, center = (24.5,0,0)
          size (0.65,0.265487,1e+20)
          axes (1,0,0), (0,1,0), (0,0,1)
          dielectric constant epsilon diagonal = (1.90716,1.90716,1.90716)
     block, center = (23.5,0,0)
          size (0.65,0.265487,1e+20)
          axes (1,0,0), (0,1,0), (0,0,1)
          dielectric constant epsilon diagonal = (1.90716,1.90716,1.90716)
     block, center = (22.5,0,0)
          size (0.65,0.265487,1e+20)
          axes (1,0,0), (0,1,0), (0,0,1)
          dielectric constant epsilon diagonal = (1.90716,1.90716,1.90716)
     block, center = (21.5,0,0)
          size (0.65,0.265487,1e+20)
          axes (1,0,0), (0,1,0), (0,0,1)
          dielectric constant epsilon diagonal = (1.90716,1.90716,1.90716)
     block, center = (20.5,0,0)
          size (0.65,0.265487,1e+20)
          axes (1,0,0), (0,1,0), (0,0,1)
          dielectric constant epsilon diagonal = (1.90716,1.90716,1.90716)
     block, center = (19.5,0,0)
          size (0.65,0.265487,1e+20)
          axes (1,0,0), (0,1,0), (0,0,1)
          dielectric constant epsilon diagonal = (1.90716,1.90716,1.90716)
     block, center = (18.5,0,0)
          size (0.65,0.265487,1e+20)
          axes (1,0,0), (0,1,0), (0,0,1)
          dielectric constant epsilon diagonal = (1.90716,1.90716,1.90716)
     block, center = (17.5,0,0)
          size (0.65,0.265487,1e+20)
          axes (1,0,0), (0,1,0), (0,0,1)
          dielectric constant epsilon diagonal = (1.90716,1.90716,1.90716)
     block, center = (16.5,0,0)
          size (0.65,0.265487,1e+20)
          axes (1,0,0), (0,1,0), (0,0,1)
          dielectric constant epsilon diagonal = (1.90716,1.90716,1.90716)
     block, center = (15.5,0,0)
          size (0.65,0.265487,1e+20)
          axes (1,0,0), (0,1,0), (0,0,1)
          dielectric constant epsilon diagonal = (1.90716,1.90716,1.90716)
     block, center = (14.5,0,0)
          size (0.65,0.265487,1e+20)
          axes (1,0,0), (0,1,0), (0,0,1)
          dielectric constant epsilon diagonal = (1.90716,1.90716,1.90716)
     block, center = (13.5,0,0)
          size (0.65,0.265487,1e+20)
          axes (1,0,0), (0,1,0), (0,0,1)
          dielectric constant epsilon diagonal = (1.90716,1.90716,1.90716)
     block, center = (12.5,0,0)
          size (0.65,0.265487,1e+20)
          axes (1,0,0), (0,1,0), (0,0,1)
          dielectric constant epsilon diagonal = (1.90716,1.90716,1.90716)
     block, center = (11.5,0,0)
          size (0.65,0.265487,1e+20)
          axes (1,0,0), (0,1,0), (0,0,1)
          dielectric constant epsilon diagonal = (1.90716,1.90716,1.90716)
     block, center = (10.5,0,0)
          size (0.65,0.265487,1e+20)
          axes (1,0,0), (0,1,0), (0,0,1)
          dielectric constant epsilon diagonal = (1.90716,1.90716,1.90716)
     block, center = (9.5,0,0)
          size (0.65,0.265487,1e+20)
          axes (1,0,0), (0,1,0), (0,0,1)
          dielectric constant epsilon diagonal = (1.90716,1.90716,1.90716)
     block, center = (8.5,0,0)
          size (0.65,0.265487,1e+20)
          axes (1,0,0), (0,1,0), (0,0,1)
          dielectric constant epsilon diagonal = (1.90716,1.90716,1.90716)
     block, center = (7.5,0,0)
          size (0.65,0.265487,1e+20)
          axes (1,0,0), (0,1,0), (0,0,1)
          dielectric constant epsilon diagonal = (1.90716,1.90716,1.90716)
     block, center = (6.5,0,0)
          size (0.65,0.265487,1e+20)
          axes (1,0,0), (0,1,0), (0,0,1)
          dielectric constant epsilon diagonal = (1.90716,1.90716,1.90716)
     block, center = (5.5,0,0)
          size (0.65,0.265487,1e+20)
          axes (1,0,0), (0,1,0), (0,0,1)
          dielectric constant epsilon diagonal = (1.90716,1.90716,1.90716)
     block, center = (4.5,0,0)
          size (0.65,0.265487,1e+20)
          axes (1,0,0), (0,1,0), (0,0,1)
          dielectric constant epsilon diagonal = (1.90716,1.90716,1.90716)
     block, center = (3.5,0,0)
          size (0.65,0.265487,1e+20)
          axes (1,0,0), (0,1,0), (0,0,1)
          dielectric constant epsilon diagonal = (1.90716,1.90716,1.90716)
     block, center = (2.5,0,0)
          size (0.65,0.265487,1e+20)
          axes (1,0,0), (0,1,0), (0,0,1)
          dielectric constant epsilon diagonal = (1.90716,1.90716,1.90716)
     block, center = (1.5,0,0)
          size (0.65,0.265487,1e+20)
          axes (1,0,0), (0,1,0), (0,0,1)
          dielectric constant epsilon diagonal = (1.90716,1.90716,1.90716)
     block, center = (0.5,0,0)
          size (0.65,0.265487,1e+20)
          axes (1,0,0), (0,1,0), (0,0,1)
          dielectric constant epsilon diagonal = (1.90716,1.90716,1.90716)
     block, center = (-0.5,0,0)
          size (0.65,0.265487,1e+20)
          axes (1,0,0), (0,1,0), (0,0,1)
          dielectric constant epsilon diagonal = (1.90716,1.90716,1.90716)
     block, center = (-1.5,0,0)
          size (0.65,0.265487,1e+20)
          axes (1,0,0), (0,1,0), (0,0,1)
          dielectric constant epsilon diagonal = (1.90716,1.90716,1.90716)
     block, center = (-2.5,0,0)
          size (0.65,0.265487,1e+20)
          axes (1,0,0), (0,1,0), (0,0,1)
          dielectric constant epsilon diagonal = (1.90716,1.90716,1.90716)
     block, center = (-3.5,0,0)
          size (0.65,0.265487,1e+20)
          axes (1,0,0), (0,1,0), (0,0,1)
          dielectric constant epsilon diagonal = (1.90716,1.90716,1.90716)
     block, center = (-4.5,0,0)
          size (0.65,0.265487,1e+20)
          axes (1,0,0), (0,1,0), (0,0,1)
          dielectric constant epsilon diagonal = (1.90716,1.90716,1.90716)
     block, center = (-5.5,0,0)
          size (0.65,0.265487,1e+20)
          axes (1,0,0), (0,1,0), (0,0,1)
          dielectric constant epsilon diagonal = (1.90716,1.90716,1.90716)
     block, center = (-6.5,0,0)
          size (0.65,0.265487,1e+20)
          axes (1,0,0), (0,1,0), (0,0,1)
          dielectric constant epsilon diagonal = (1.90716,1.90716,1.90716)
     block, center = (-7.5,0,0)
          size (0.65,0.265487,1e+20)
          axes (1,0,0), (0,1,0), (0,0,1)
          dielectric constant epsilon diagonal = (1.90716,1.90716,1.90716)
     block, center = (-8.5,0,0)
          size (0.65,0.265487,1e+20)
          axes (1,0,0), (0,1,0), (0,0,1)
          dielectric constant epsilon diagonal = (1.90716,1.90716,1.90716)
     block, center = (-9.5,0,0)
          size (0.65,0.265487,1e+20)
          axes (1,0,0), (0,1,0), (0,0,1)
          dielectric constant epsilon diagonal = (1.90716,1.90716,1.90716)
     block, center = (-10.5,0,0)
          size (0.65,0.265487,1e+20)
          axes (1,0,0), (0,1,0), (0,0,1)
          dielectric constant epsilon diagonal = (1.90716,1.90716,1.90716)
     block, center = (-11.5,0,0)
          size (0.65,0.265487,1e+20)
          axes (1,0,0), (0,1,0), (0,0,1)
          dielectric constant epsilon diagonal = (1.90716,1.90716,1.90716)
     block, center = (-12.5,0,0)
          size (0.65,0.265487,1e+20)
          axes (1,0,0), (0,1,0), (0,0,1)
          dielectric constant epsilon diagonal = (1.90716,1.90716,1.90716)
     block, center = (-13.5,0,0)
          size (0.65,0.265487,1e+20)
          axes (1,0,0), (0,1,0), (0,0,1)
          dielectric constant epsilon diagonal = (1.90716,1.90716,1.90716)
     block, center = (-14.5,0,0)
          size (0.65,0.265487,1e+20)
          axes (1,0,0), (0,1,0), (0,0,1)
          dielectric constant epsilon diagonal = (1.90716,1.90716,1.90716)
     block, center = (-15.5,0,0)
          size (0.65,0.265487,1e+20)
          axes (1,0,0), (0,1,0), (0,0,1)
          dielectric constant epsilon diagonal = (1.90716,1.90716,1.90716)
     block, center = (-16.5,0,0)
          size (0.65,0.265487,1e+20)
          axes (1,0,0), (0,1,0), (0,0,1)
          dielectric constant epsilon diagonal = (1.90716,1.90716,1.90716)
     block, center = (-17.5,0,0)
          size (0.65,0.265487,1e+20)
          axes (1,0,0), (0,1,0), (0,0,1)
          dielectric constant epsilon diagonal = (1.90716,1.90716,1.90716)
     block, center = (-18.5,0,0)
          size (0.65,0.265487,1e+20)
          axes (1,0,0), (0,1,0), (0,0,1)
          dielectric constant epsilon diagonal = (1.90716,1.90716,1.90716)
     block, center = (-19.5,0,0)
          size (0.65,0.265487,1e+20)
          axes (1,0,0), (0,1,0), (0,0,1)
          dielectric constant epsilon diagonal = (1.90716,1.90716,1.90716)
     block, center = (-20.5,0,0)
          size (0.65,0.265487,1e+20)
          axes (1,0,0), (0,1,0), (0,0,1)
          dielectric constant epsilon diagonal = (1.90716,1.90716,1.90716)
     block, center = (-21.5,0,0)
          size (0.65,0.265487,1e+20)
          axes (1,0,0), (0,1,0), (0,0,1)
          dielectric constant epsilon diagonal = (1.90716,1.90716,1.90716)
     block, center = (-22.5,0,0)
          size (0.65,0.265487,1e+20)
          axes (1,0,0), (0,1,0), (0,0,1)
          dielectric constant epsilon diagonal = (1.90716,1.90716,1.90716)
     block, center = (-23.5,0,0)
          size (0.65,0.265487,1e+20)
          axes (1,0,0), (0,1,0), (0,0,1)
          dielectric constant epsilon diagonal = (1.90716,1.90716,1.90716)
     block, center = (-24.5,0,0)
          size (0.65,0.265487,1e+20)
          axes (1,0,0), (0,1,0), (0,0,1)
          dielectric constant epsilon diagonal = (1.90716,1.90716,1.90716)
     block, center = (-25.5,0,0)
          size (0.65,0.265487,1e+20)
          axes (1,0,0), (0,1,0), (0,0,1)
          dielectric constant epsilon diagonal = (1.90716,1.90716,1.90716)
     block, center = (-26.5,0,0)
          size (0.65,0.265487,1e+20)
          axes (1,0,0), (0,1,0), (0,0,1)
          dielectric constant epsilon diagonal = (1.90716,1.90716,1.90716)
     block, center = (-27.5,0,0)
          size (0.65,0.265487,1e+20)
          axes (1,0,0), (0,1,0), (0,0,1)
          dielectric constant epsilon diagonal = (1.90716,1.90716,1.90716)
     block, center = (-28.5,0,0)
          size (0.65,0.265487,1e+20)
          axes (1,0,0), (0,1,0), (0,0,1)
          dielectric constant epsilon diagonal = (1.90716,1.90716,1.90716)
     block, center = (-29.5,0,0)
          size (0.65,0.265487,1e+20)
          axes (1,0,0), (0,1,0), (0,0,1)
          dielectric constant epsilon diagonal = (1.90716,1.90716,1.90716)
     block, center = (-30.5,0,0)
          size (0.65,0.265487,1e+20)
          axes (1,0,0), (0,1,0), (0,0,1)
          dielectric constant epsilon diagonal = (1.90716,1.90716,1.90716)
     block, center = (-31.5,0,0)
          size (0.65,0.265487,1e+20)
          axes (1,0,0), (0,1,0), (0,0,1)
          dielectric constant epsilon diagonal = (1.90716,1.90716,1.90716)
     block, center = (-32.5,0,0)
          size (0.65,0.265487,1e+20)
          axes (1,0,0), (0,1,0), (0,0,1)
          dielectric constant epsilon diagonal = (1.90716,1.90716,1.90716)
     block, center = (-33.5,0,0)
          size (0.65,0.265487,1e+20)
          axes (1,0,0), (0,1,0), (0,0,1)
          dielectric constant epsilon diagonal = (1.90716,1.90716,1.90716)
     block, center = (-34.5,0,0)
          size (0.65,0.265487,1e+20)
          axes (1,0,0), (0,1,0), (0,0,1)
          dielectric constant epsilon diagonal = (1.90716,1.90716,1.90716)
     block, center = (-35.5,0,0)
          size (0.65,0.265487,1e+20)
          axes (1,0,0), (0,1,0), (0,0,1)
          dielectric constant epsilon diagonal = (1.90716,1.90716,1.90716)
     block, center = (-36.5,0,0)
          size (0.65,0.265487,1e+20)
          axes (1,0,0), (0,1,0), (0,0,1)
          dielectric constant epsilon diagonal = (1.90716,1.90716,1.90716)
     block, center = (-37.5,0,0)
          size (0.65,0.265487,1e+20)
          axes (1,0,0), (0,1,0), (0,0,1)
          dielectric constant epsilon diagonal = (1.90716,1.90716,1.90716)
     block, center = (-38.5,0,0)
          size (0.65,0.265487,1e+20)
          axes (1,0,0), (0,1,0), (0,0,1)
          dielectric constant epsilon diagonal = (1.90716,1.90716,1.90716)
     block, center = (-39.5,0,0)
          size (0.65,0.265487,1e+20)
          axes (1,0,0), (0,1,0), (0,0,1)
          dielectric constant epsilon diagonal = (1.90716,1.90716,1.90716)
     block, center = (-40.5,0,0)
          size (0.65,0.265487,1e+20)
          axes (1,0,0), (0,1,0), (0,0,1)
          dielectric constant epsilon diagonal = (1.90716,1.90716,1.90716)
     block, center = (-41.5,0,0)
          size (0.65,0.265487,1e+20)
          axes (1,0,0), (0,1,0), (0,0,1)
          dielectric constant epsilon diagonal = (1.90716,1.90716,1.90716)
     block, center = (-42.5,0,0)
          size (0.65,0.265487,1e+20)
          axes (1,0,0), (0,1,0), (0,0,1)
          dielectric constant epsilon diagonal = (1.90716,1.90716,1.90716)
     block, center = (-43.5,0,0)
          size (0.65,0.265487,1e+20)
          axes (1,0,0), (0,1,0), (0,0,1)
          dielectric constant epsilon diagonal = (1.90716,1.90716,1.90716)
     block, center = (-44.5,0,0)
          size (0.65,0.265487,1e+20)
          axes (1,0,0), (0,1,0), (0,0,1)
          dielectric constant epsilon diagonal = (1.90716,1.90716,1.90716)
     block, center = (-45.5,0,0)
          size (0.65,0.265487,1e+20)
          axes (1,0,0), (0,1,0), (0,0,1)
          dielectric constant epsilon diagonal = (1.90716,1.90716,1.90716)
     block, center = (-46.5,0,0)
          size (0.65,0.265487,1e+20)
          axes (1,0,0), (0,1,0), (0,0,1)
          dielectric constant epsilon diagonal = (1.90716,1.90716,1.90716)
     block, center = (-47.5,0,0)
          size (0.65,0.265487,1e+20)
          axes (1,0,0), (0,1,0), (0,0,1)
          dielectric constant epsilon diagonal = (1.90716,1.90716,1.90716)
     block, center = (-48.5,0,0)
          size (0.65,0.265487,1e+20)
          axes (1,0,0), (0,1,0), (0,0,1)
          dielectric constant epsilon diagonal = (1.90716,1.90716,1.90716)
     block, center = (-49.5,0,0)
          size (0.65,0.265487,1e+20)
          axes (1,0,0), (0,1,0), (0,0,1)
          dielectric constant epsilon diagonal = (1.90716,1.90716,1.90716)
     block, center = (-50.5,0,0)
          size (0.65,0.265487,1e+20)
          axes (1,0,0), (0,1,0), (0,0,1)
          dielectric constant epsilon diagonal = (1.90716,1.90716,1.90716)
     block, center = (-51.5,0,0)
          size (0.65,0.265487,1e+20)
          axes (1,0,0), (0,1,0), (0,0,1)
          dielectric constant epsilon diagonal = (1.90716,1.90716,1.90716)
     block, center = (-52.5,0,0)
          size (0.65,0.265487,1e+20)
          axes (1,0,0), (0,1,0), (0,0,1)
          dielectric constant epsilon diagonal = (1.90716,1.90716,1.90716)
     block, center = (-53.5,0,0)
          size (0.65,0.265487,1e+20)
          axes (1,0,0), (0,1,0), (0,0,1)
          dielectric constant epsilon diagonal = (1.90716,1.90716,1.90716)
     block, center = (-54.5,0,0)
          size (0.65,0.265487,1e+20)
          axes (1,0,0), (0,1,0), (0,0,1)
          dielectric constant epsilon diagonal = (1.90716,1.90716,1.90716)
     block, center = (-55.5,0,0)
          size (0.65,0.265487,1e+20)
          axes (1,0,0), (0,1,0), (0,0,1)
          dielectric constant epsilon diagonal = (1.90716,1.90716,1.90716)
     block, center = (-56.5,0,0)
          size (0.65,0.265487,1e+20)
          axes (1,0,0), (0,1,0), (0,0,1)
          dielectric constant epsilon diagonal = (1.90716,1.90716,1.90716)
     block, center = (-57.5,0,0)
          size (0.65,0.265487,1e+20)
          axes (1,0,0), (0,1,0), (0,0,1)
          dielectric constant epsilon diagonal = (1.90716,1.90716,1.90716)
     block, center = (-58.5,0,0)
          size (0.65,0.265487,1e+20)
          axes (1,0,0), (0,1,0), (0,0,1)
          dielectric constant epsilon diagonal = (1.90716,1.90716,1.90716)
     block, center = (-59.5,0,0)
          size (0.65,0.265487,1e+20)
          axes (1,0,0), (0,1,0), (0,0,1)
          dielectric constant epsilon diagonal = (1.90716,1.90716,1.90716)
     block, center = (-60.5,0,0)
          size (0.65,0.265487,1e+20)
          axes (1,0,0), (0,1,0), (0,0,1)
          dielectric constant epsilon diagonal = (1.90716,1.90716,1.90716)
     block, center = (-61.5,0,0)
          size (0.65,0.265487,1e+20)
          axes (1,0,0), (0,1,0), (0,0,1)
          dielectric constant epsilon diagonal = (1.90716,1.90716,1.90716)
     block, center = (-62.5,0,0)
          size (0.65,0.265487,1e+20)
          axes (1,0,0), (0,1,0), (0,0,1)
          dielectric constant epsilon diagonal = (1.90716,1.90716,1.90716)
     block, center = (-63.5,0,0)
          size (0.65,0.265487,1e+20)
          axes (1,0,0), (0,1,0), (0,0,1)
          dielectric constant epsilon diagonal = (1.90716,1.90716,1.90716)
     block, center = (-64.5,0,0)
          size (0.65,0.265487,1e+20)
          axes (1,0,0), (0,1,0), (0,0,1)
          dielectric constant epsilon diagonal = (1.90716,1.90716,1.90716)
     block, center = (-65.5,0,0)
          size (0.65,0.265487,1e+20)
          axes (1,0,0), (0,1,0), (0,0,1)
          dielectric constant epsilon diagonal = (1.90716,1.90716,1.90716)
     block, center = (-66.5,0,0)
          size (0.65,0.265487,1e+20)
          axes (1,0,0), (0,1,0), (0,0,1)
          dielectric constant epsilon diagonal = (1.90716,1.90716,1.90716)
     block, center = (-67.5,0,0)
          size (0.65,0.265487,1e+20)
          axes (1,0,0), (0,1,0), (0,0,1)
          dielectric constant epsilon diagonal = (1.90716,1.90716,1.90716)
     block, center = (-68.5,0,0)
          size (0.65,0.265487,1e+20)
          axes (1,0,0), (0,1,0), (0,0,1)
          dielectric constant epsilon diagonal = (1.90716,1.90716,1.90716)
     block, center = (-69.5,0,0)
          size (0.65,0.265487,1e+20)
          axes (1,0,0), (0,1,0), (0,0,1)
          dielectric constant epsilon diagonal = (1.90716,1.90716,1.90716)
     block, center = (-70.5,0,0)
          size (0.65,0.265487,1e+20)
          axes (1,0,0), (0,1,0), (0,0,1)
          dielectric constant epsilon diagonal = (1.90716,1.90716,1.90716)
     block, center = (-71.5,0,0)
          size (0.65,0.265487,1e+20)
          axes (1,0,0), (0,1,0), (0,0,1)
          dielectric constant epsilon diagonal = (1.90716,1.90716,1.90716)
     block, center = (-72.5,0,0)
          size (0.65,0.265487,1e+20)
          axes (1,0,0), (0,1,0), (0,0,1)
          dielectric constant epsilon diagonal = (1.90716,1.90716,1.90716)
     block, center = (-73.5,0,0)
          size (0.65,0.265487,1e+20)
          axes (1,0,0), (0,1,0), (0,0,1)
          dielectric constant epsilon diagonal = (1.90716,1.90716,1.90716)
     block, center = (-74.5,0,0)
          size (0.65,0.265487,1e+20)
          axes (1,0,0), (0,1,0), (0,0,1)
          dielectric constant epsilon diagonal = (1.90716,1.90716,1.90716)
time for set_epsilon = 12.4442 s
-----------
Meep: using output directory "ref-out"
creating output file "ref-out/eps-000000.00.h5"...
Meep progress: 1.22/377.433631896973 = 0.3% done in 4.1s, 1249.6s to go
on time step 63 (time=1.26), 0.0635544 s/step
Meep progress: 2.58/377.433631896973 = 0.7% done in 8.1s, 1173.4s to go
on time step 131 (time=2.62), 0.0593261 s/step
Meep progress: 4.14/377.433631896973 = 1.1% done in 12.1s, 1090.3s to go
on time step 210 (time=4.2), 0.05102 s/step
Meep progress: 5.7/377.433631896973 = 1.5% done in 16.1s, 1051.0s to go
on time step 288 (time=5.76), 0.0517036 s/step
Meep progress: 7.28/377.433631896973 = 1.9% done in 20.1s, 1024.0s to go
on time step 367 (time=7.34), 0.0509558 s/step
Meep progress: 8.5/377.433631896973 = 2.3% done in 24.2s, 1050.5s to go
on time step 427 (time=8.54), 0.0677117 s/step
Meep progress: 9.54/377.433631896973 = 2.5% done in 28.2s, 1088.0s to go
on time step 479 (time=9.58), 0.0775259 s/step
Meep progress: 10.58/377.433631896973 = 2.8% done in 32.2s, 1117.6s to go
on time step 532 (time=10.64), 0.0767735 s/step
Meep progress: 11.62/377.433631896973 = 3.1% done in 36.3s, 1142.1s to go
on time step 584 (time=11.68), 0.0781278 s/step
Meep progress: 12.68/377.433631896973 = 3.4% done in 40.3s, 1159.2s to go
on time step 637 (time=12.74), 0.0755305 s/step
Meep progress: 13.7/377.433631896973 = 3.6% done in 44.3s, 1177.1s to go
on time step 688 (time=13.76), 0.079597 s/step
Meep progress: 14.74/377.433631896973 = 3.9% done in 48.4s, 1190.1s to go
on time step 740 (time=14.8), 0.0774908 s/step
Meep progress: 15.76/377.433631896973 = 4.2% done in 52.4s, 1202.7s to go
on time step 791 (time=15.82), 0.0788536 s/step
Meep progress: 16.84/377.433631896973 = 4.5% done in 56.5s, 1209.3s to go
on time step 845 (time=16.9), 0.075337 s/step
Meep progress: 17.88/377.433631896973 = 4.7% done in 60.5s, 1216.5s to go
on time step 897 (time=17.94), 0.0773232 s/step
Meep progress: 18.96/377.433631896973 = 5.0% done in 64.6s, 1220.6s to go
on time step 950 (time=19), 0.0755034 s/step
Meep progress: 20.04/377.433631896973 = 5.3% done in 68.6s, 1224.1s to go
on time step 1004 (time=20.08), 0.0753658 s/step
Meep progress: 21.1/377.433631896973 = 5.6% done in 72.7s, 1227.3s to go
on time step 1057 (time=21.14), 0.076085 s/step
Meep progress: 22.18/377.433631896973 = 5.9% done in 76.7s, 1229.3s to go
on time step 1111 (time=22.22), 0.0754324 s/step
Meep progress: 23.22/377.433631896973 = 6.2% done in 80.8s, 1232.6s to go
on time step 1163 (time=23.26), 0.0778346 s/step
Meep progress: 24.26/377.433631896973 = 6.4% done in 84.9s, 1235.2s to go
on time step 1215 (time=24.3), 0.0785041 s/step
Meep progress: 25.32/377.433631896973 = 6.7% done in 88.9s, 1236.0s to go
on time step 1268 (time=25.36), 0.0755207 s/step
Meep progress: 26.36/377.433631896973 = 7.0% done in 92.9s, 1237.4s to go
on time step 1320 (time=26.4), 0.0777449 s/step
Meep progress: 27.36/377.433631896973 = 7.2% done in 96.9s, 1240.5s to go
on time step 1370 (time=27.4), 0.0809753 s/step
Meep progress: 28.32/377.433631896973 = 7.5% done in 101.0s, 1244.6s to go
on time step 1419 (time=28.38), 0.0826197 s/step
Meep progress: 29.4/377.433631896973 = 7.8% done in 105.0s, 1242.8s to go
on time step 1473 (time=29.46), 0.0749092 s/step
Meep progress: 30.44/377.433631896973 = 8.1% done in 109.0s, 1242.8s to go
on time step 1525 (time=30.5), 0.0776344 s/step
Meep progress: 31.52/377.433631896973 = 8.4% done in 113.0s, 1240.5s to go
on time step 1580 (time=31.6), 0.0741166 s/step
Meep progress: 32.56/377.433631896973 = 8.6% done in 117.1s, 1240.4s to go
on time step 1631 (time=32.62), 0.0790682 s/step
Meep progress: 33.6/377.433631896973 = 8.9% done in 121.1s, 1239.4s to go
on time step 1684 (time=33.68), 0.0766362 s/step
Meep progress: 34.62/377.433631896973 = 9.2% done in 125.2s, 1239.4s to go
on time step 1735 (time=34.7), 0.0797208 s/step
Meep progress: 35.68/377.433631896973 = 9.5% done in 129.2s, 1237.8s to go
on time step 1788 (time=35.76), 0.0760789 s/step
Meep progress: 36.74/377.433631896973 = 9.7% done in 133.3s, 1235.8s to go
on time step 1841 (time=36.82), 0.0765109 s/step
Meep progress: 37.78/377.433631896973 = 10.0% done in 137.3s, 1234.1s to go
on time step 1894 (time=37.88), 0.0770874 s/step
Meep progress: 38.82/377.433631896973 = 10.3% done in 141.3s, 1232.6s to go
on time step 1946 (time=38.92), 0.0777981 s/step
Meep progress: 39.86/377.433631896973 = 10.6% done in 145.4s, 1231.1s to go
on time step 1998 (time=39.96), 0.0777977 s/step
Meep progress: 40.86/377.433631896973 = 10.8% done in 149.4s, 1230.6s to go
on time step 2048 (time=40.96), 0.0805827 s/step
Meep progress: 41.88/377.433631896973 = 11.1% done in 153.5s, 1229.6s to go
on time step 2099 (time=41.98), 0.0794855 s/step
Meep progress: 42.94/377.433631896973 = 11.4% done in 157.5s, 1227.1s to go
on time step 2151 (time=43.02), 0.0770001 s/step
Meep progress: 43.98/377.433631896973 = 11.7% done in 161.5s, 1224.8s to go
on time step 2204 (time=44.08), 0.0767857 s/step
Meep progress: 45.06/377.433631896973 = 11.9% done in 165.6s, 1221.3s to go
on time step 2258 (time=45.16), 0.0750563 s/step
Meep progress: 46.08/377.433631896973 = 12.2% done in 169.6s, 1219.4s to go
on time step 2309 (time=46.18), 0.0794867 s/step
Meep progress: 47.12/377.433631896973 = 12.5% done in 173.6s, 1217.0s to go
on time step 2362 (time=47.24), 0.0763716 s/step
Meep progress: 48.16/377.433631896973 = 12.8% done in 177.6s, 1214.5s to go
on time step 2414 (time=48.28), 0.0775714 s/step
Meep progress: 49.2/377.433631896973 = 13.0% done in 181.7s, 1212.0s to go
on time step 2466 (time=49.32), 0.0784637 s/step
Meep progress: 50.2/377.433631896973 = 13.3% done in 185.7s, 1210.7s to go
on time step 2516 (time=50.32), 0.0804527 s/step
Meep progress: 51.26/377.433631896973 = 13.6% done in 189.8s, 1207.6s to go
on time step 2569 (time=51.38), 0.0763489 s/step
Meep progress: 52.28/377.433631896973 = 13.9% done in 193.8s, 1205.6s to go
on time step 2620 (time=52.4), 0.079547 s/step
Meep progress: 53.34/377.433631896973 = 14.1% done in 197.9s, 1202.5s to go
on time step 2673 (time=53.46), 0.0764375 s/step
Meep progress: 54.38/377.433631896973 = 14.4% done in 202.0s, 1199.8s to go
on time step 2725 (time=54.5), 0.0783916 s/step
Meep progress: 55.42/377.433631896973 = 14.7% done in 206.0s, 1197.0s to go
on time step 2777 (time=55.54), 0.0779725 s/step
Meep progress: 56.44/377.433631896973 = 15.0% done in 210.0s, 1194.6s to go
on time step 2828 (time=56.56), 0.0791749 s/step
Meep progress: 57.5/377.433631896973 = 15.2% done in 214.1s, 1191.2s to go
on time step 2881 (time=57.62), 0.076157 s/step
Meep progress: 58.52/377.433631896973 = 15.5% done in 218.2s, 1188.9s to go
on time step 2931 (time=58.62), 0.0800813 s/step
Meep progress: 59.54/377.433631896973 = 15.8% done in 222.2s, 1186.4s to go
on time step 2982 (time=59.64), 0.079199 s/step
Meep progress: 60.54/377.433631896973 = 16.0% done in 226.2s, 1184.3s to go
on time step 3032 (time=60.64), 0.0801442 s/step
Meep progress: 61.58/377.433631896973 = 16.3% done in 230.3s, 1181.1s to go
on time step 3084 (time=61.68), 0.0782283 s/step
Meep progress: 62.62/377.433631896973 = 16.6% done in 234.3s, 1178.1s to go
on time step 3136 (time=62.72), 0.0774918 s/step
Meep progress: 63.66/377.433631896973 = 16.9% done in 238.4s, 1174.8s to go
on time step 3188 (time=63.76), 0.0774004 s/step
Meep progress: 64.72/377.433631896973 = 17.1% done in 242.4s, 1171.3s to go
on time step 3241 (time=64.82), 0.0766374 s/step
Meep progress: 65.76/377.433631896973 = 17.4% done in 246.5s, 1168.2s to go
on time step 3293 (time=65.86), 0.0780331 s/step
Meep progress: 66.82/377.433631896973 = 17.7% done in 250.5s, 1164.4s to go
on time step 3346 (time=66.92), 0.0758533 s/step
Meep progress: 67.82/377.433631896973 = 18.0% done in 254.5s, 1162.0s to go
on time step 3396 (time=67.92), 0.0813558 s/step
Meep progress: 68.86/377.433631896973 = 18.2% done in 258.6s, 1158.7s to go
on time step 3448 (time=68.96), 0.0773748 s/step
Meep progress: 69.88/377.433631896973 = 18.5% done in 262.6s, 1155.8s to go
on time step 3499 (time=69.98), 0.0787515 s/step
Meep progress: 70.92/377.433631896973 = 18.8% done in 266.6s, 1152.3s to go
on time step 3552 (time=71.04), 0.0768768 s/step
Meep progress: 71.96/377.433631896973 = 19.1% done in 270.6s, 1148.9s to go
on time step 3604 (time=72.08), 0.0778239 s/step
Meep progress: 73.02/377.433631896973 = 19.3% done in 274.7s, 1145.0s to go
on time step 3657 (time=73.14), 0.0756747 s/step
Meep progress: 74.06/377.433631896973 = 19.6% done in 278.7s, 1141.6s to go
on time step 3709 (time=74.18), 0.0775618 s/step
Meep progress: 75.12/377.433631896973 = 19.9% done in 282.7s, 1137.8s to go
on time step 3762 (time=75.24), 0.0760256 s/step
Meep progress: 76.16/377.433631896973 = 20.2% done in 286.7s, 1134.3s to go
on time step 3814 (time=76.28), 0.0772638 s/step
Meep progress: 77.22/377.433631896973 = 20.5% done in 290.8s, 1130.5s to go
on time step 3867 (time=77.34), 0.0766122 s/step
Meep progress: 78.24/377.433631896973 = 20.7% done in 294.8s, 1127.3s to go
on time step 3918 (time=78.36), 0.0789578 s/step
Meep progress: 79.26/377.433631896973 = 21.0% done in 298.8s, 1124.2s to go
on time step 3969 (time=79.38), 0.0786781 s/step
Meep progress: 80.28/377.433631896973 = 21.3% done in 302.9s, 1121.0s to go
on time step 4020 (time=80.4), 0.0790308 s/step
Meep progress: 81.34/377.433631896973 = 21.6% done in 306.9s, 1117.1s to go
on time step 4073 (time=81.46), 0.0756686 s/step
Meep progress: 82.38/377.433631896973 = 21.8% done in 310.9s, 1113.4s to go
on time step 4125 (time=82.5), 0.0773868 s/step
Meep progress: 83.42/377.433631896973 = 22.1% done in 314.9s, 1109.8s to go
on time step 4178 (time=83.56), 0.0761257 s/step
Meep progress: 84.48/377.433631896973 = 22.4% done in 318.9s, 1105.9s to go
on time step 4231 (time=84.62), 0.0762053 s/step
Meep progress: 85.54/377.433631896973 = 22.7% done in 322.9s, 1102.0s to go
on time step 4284 (time=85.68), 0.0759847 s/step
Meep progress: 86.6/377.433631896973 = 22.9% done in 327.0s, 1098.2s to go
on time step 4337 (time=86.74), 0.0763784 s/step
Meep progress: 87.68/377.433631896973 = 23.2% done in 331.0s, 1093.9s to go
on time step 4392 (time=87.84), 0.0740399 s/step
Meep progress: 88.78/377.433631896973 = 23.5% done in 335.0s, 1089.3s to go
on time step 4447 (time=88.94), 0.0736078 s/step
Meep progress: 89.82/377.433631896973 = 23.8% done in 339.0s, 1085.6s to go
on time step 4500 (time=90), 0.0766927 s/step
Meep progress: 90.9/377.433631896973 = 24.1% done in 343.1s, 1081.5s to go
on time step 4553 (time=91.06), 0.0760673 s/step
Meep progress: 91.96/377.433631896973 = 24.4% done in 347.1s, 1077.6s to go
on time step 4607 (time=92.14), 0.0753839 s/step
Meep progress: 93.02/377.433631896973 = 24.6% done in 351.1s, 1073.6s to go
on time step 4660 (time=93.2), 0.0760975 s/step
Meep progress: 94.08/377.433631896973 = 24.9% done in 355.1s, 1069.6s to go
on time step 4714 (time=94.28), 0.0752789 s/step
Meep progress: 95.12/377.433631896973 = 25.2% done in 359.2s, 1066.0s to go
on time step 4766 (time=95.32), 0.0773825 s/step
Meep progress: 96.18/377.433631896973 = 25.5% done in 363.2s, 1062.1s to go
on time step 4819 (time=96.38), 0.0755341 s/step
Meep progress: 97.26/377.433631896973 = 25.8% done in 367.3s, 1058.0s to go
on time step 4872 (time=97.44), 0.0758277 s/step
Meep progress: 98.34/377.433631896973 = 26.1% done in 371.3s, 1053.7s to go
on time step 4926 (time=98.52), 0.0747163 s/step
Meep progress: 99.4/377.433631896973 = 26.3% done in 375.4s, 1049.9s to go
on time step 4979 (time=99.58), 0.0764664 s/step
Meep progress: 100.46/377.433631896973 = 26.6% done in 379.4s, 1045.9s to go
on time step 5032 (time=100.64), 0.075706 s/step
Meep progress: 101.54/377.433631896973 = 26.9% done in 383.4s, 1041.6s to go
on time step 5087 (time=101.74), 0.073436 s/step
Meep progress: 102.62/377.433631896973 = 27.2% done in 387.4s, 1037.5s to go
on time step 5140 (time=102.8), 0.0758344 s/step
Meep progress: 103.7/377.433631896973 = 27.5% done in 391.4s, 1033.3s to go
on time step 5195 (time=103.9), 0.0738385 s/step
Meep progress: 104.78/377.433631896973 = 27.8% done in 395.5s, 1029.0s to go
on time step 5249 (time=104.98), 0.0745508 s/step
Meep progress: 105.88/377.433631896973 = 28.1% done in 399.5s, 1024.6s to go
on time step 5304 (time=106.08), 0.0734072 s/step
Meep progress: 106.98/377.433631896973 = 28.3% done in 403.6s, 1020.3s to go
on time step 5358 (time=107.16), 0.0743369 s/step
Meep progress: 108.08/377.433631896973 = 28.6% done in 407.6s, 1015.8s to go
on time step 5413 (time=108.26), 0.0730138 s/step
Meep progress: 109.18/377.433631896973 = 28.9% done in 411.6s, 1011.4s to go
on time step 5468 (time=109.36), 0.0732822 s/step
Meep progress: 110.28/377.433631896973 = 29.2% done in 415.7s, 1007.1s to go
on time step 5522 (time=110.44), 0.0745096 s/step
Meep progress: 111.38/377.433631896973 = 29.5% done in 419.8s, 1002.7s to go
on time step 5577 (time=111.54), 0.0735693 s/step
Meep progress: 112.46/377.433631896973 = 29.8% done in 423.8s, 998.6s to go
on time step 5631 (time=112.62), 0.0743972 s/step
Meep progress: 113.58/377.433631896973 = 30.1% done in 427.9s, 993.9s to go
on time step 5687 (time=113.74), 0.0724774 s/step
Meep progress: 114.68/377.433631896973 = 30.4% done in 431.9s, 989.5s to go
on time step 5742 (time=114.84), 0.0729201 s/step
Meep progress: 115.78/377.433631896973 = 30.7% done in 435.9s, 985.2s to go
on time step 5797 (time=115.94), 0.0739396 s/step
Meep progress: 116.88/377.433631896973 = 31.0% done in 439.9s, 980.7s to go
on time step 5852 (time=117.04), 0.0728757 s/step
Meep progress: 117.98/377.433631896973 = 31.3% done in 444.0s, 976.3s to go
on time step 5907 (time=118.14), 0.0732512 s/step
Meep progress: 119.08/377.433631896973 = 31.5% done in 448.0s, 972.0s to go
on time step 5962 (time=119.24), 0.0734556 s/step
Meep progress: 120.18/377.433631896973 = 31.8% done in 452.1s, 967.7s to go
on time step 6017 (time=120.34), 0.0733989 s/step
Meep progress: 121.34/377.433631896973 = 32.1% done in 456.1s, 962.6s to go
on time step 6075 (time=121.5), 0.0700773 s/step
Meep progress: 122.46/377.433631896973 = 32.4% done in 460.1s, 958.1s to go
on time step 6131 (time=122.62), 0.0718449 s/step
Meep progress: 123.54/377.433631896973 = 32.7% done in 464.1s, 953.9s to go
on time step 6185 (time=123.7), 0.0744862 s/step
Meep progress: 124.62/377.433631896973 = 33.0% done in 468.2s, 949.8s to go
on time step 6238 (time=124.76), 0.0757385 s/step
Meep progress: 125.64/377.433631896973 = 33.3% done in 472.2s, 946.4s to go
on time step 6290 (time=125.8), 0.0779076 s/step
Meep progress: 126.66/377.433631896973 = 33.6% done in 476.3s, 942.9s to go
on time step 6341 (time=126.82), 0.0796083 s/step
Meep progress: 127.74/377.433631896973 = 33.8% done in 480.3s, 938.8s to go
on time step 6395 (time=127.9), 0.0747473 s/step
Meep progress: 128.82/377.433631896973 = 34.1% done in 484.3s, 934.7s to go
on time step 6450 (time=129), 0.073897 s/step
Meep progress: 129.92/377.433631896973 = 34.4% done in 488.4s, 930.4s to go
on time step 6504 (time=130.08), 0.0745603 s/step
Meep progress: 130.98/377.433631896973 = 34.7% done in 492.4s, 926.5s to go
on time step 6557 (time=131.14), 0.0765118 s/step
Meep progress: 132.04/377.433631896973 = 35.0% done in 496.4s, 922.6s to go
on time step 6611 (time=132.22), 0.0742461 s/step
Meep progress: 133.14/377.433631896973 = 35.3% done in 500.5s, 918.3s to go
on time step 6665 (time=133.3), 0.0746519 s/step
Meep progress: 134.2/377.433631896973 = 35.6% done in 504.5s, 914.4s to go
on time step 6717 (time=134.34), 0.0770375 s/step
Meep progress: 135.24/377.433631896973 = 35.8% done in 508.6s, 910.8s to go
on time step 6769 (time=135.38), 0.0769858 s/step
Meep progress: 136.32/377.433631896973 = 36.1% done in 512.6s, 906.7s to go
on time step 6823 (time=136.46), 0.0751345 s/step
Meep progress: 137.36/377.433631896973 = 36.4% done in 516.6s, 903.0s to go
on time step 6875 (time=137.5), 0.0769264 s/step
Meep progress: 138.58/377.433631896973 = 36.7% done in 520.7s, 897.4s to go
on time step 6937 (time=138.74), 0.0647144 s/step
Meep progress: 139.94/377.433631896973 = 37.1% done in 524.7s, 890.5s to go
on time step 7005 (time=140.1), 0.0592192 s/step
Meep progress: 141.28/377.433631896973 = 37.4% done in 528.8s, 883.9s to go
on time step 7071 (time=141.42), 0.0608677 s/step
Meep progress: 142.6/377.433631896973 = 37.8% done in 532.8s, 877.5s to go
on time step 7136 (time=142.72), 0.0626466 s/step
Meep progress: 143.78/377.433631896973 = 38.1% done in 536.8s, 872.4s to go
on time step 7197 (time=143.94), 0.0663231 s/step
Meep progress: 145.1/377.433631896973 = 38.4% done in 540.9s, 866.0s to go
on time step 7263 (time=145.26), 0.06072 s/step
Meep progress: 146.38/377.433631896973 = 38.8% done in 544.9s, 860.1s to go
on time step 7327 (time=146.54), 0.0627628 s/step
Meep progress: 147.64/377.433631896973 = 39.1% done in 548.9s, 854.3s to go
on time step 7390 (time=147.8), 0.0639244 s/step
Meep progress: 148.9/377.433631896973 = 39.5% done in 552.9s, 848.6s to go
on time step 7453 (time=149.06), 0.064473 s/step
Meep progress: 149.9/377.433631896973 = 39.7% done in 556.9s, 845.4s to go
on time step 7503 (time=150.06), 0.0812116 s/step
Meep progress: 150.98/377.433631896973 = 40.0% done in 561.0s, 841.4s to go
on time step 7557 (time=151.14), 0.0754186 s/step
Meep progress: 152.06/377.433631896973 = 40.3% done in 565.1s, 837.5s to go
on time step 7608 (time=152.16), 0.0792554 s/step
Meep progress: 152.9/377.433631896973 = 40.5% done in 569.2s, 835.8s to go
on time step 7650 (time=153), 0.0957279 s/step
Meep progress: 153.76/377.433631896973 = 40.7% done in 573.2s, 833.8s to go
on time step 7693 (time=153.86), 0.0955181 s/step
Meep progress: 154.52/377.433631896973 = 40.9% done in 577.2s, 832.7s to go
on time step 7733 (time=154.66), 0.102146 s/step
Meep progress: 155.32/377.433631896973 = 41.2% done in 581.3s, 831.2s to go
on time step 7770 (time=155.4), 0.110707 s/step
Meep progress: 156.0/377.433631896973 = 41.3% done in 585.3s, 830.9s to go
on time step 7805 (time=156.1), 0.115458 s/step
Meep progress: 156.8/377.433631896973 = 41.5% done in 589.3s, 829.3s to go
on time step 7847 (time=156.94), 0.0973053 s/step
Meep progress: 157.66/377.433631896973 = 41.8% done in 593.4s, 827.1s to go
on time step 7891 (time=157.82), 0.0917419 s/step
Meep progress: 158.54/377.433631896973 = 42.0% done in 597.4s, 824.9s to go
on time step 7936 (time=158.72), 0.0898547 s/step
Meep progress: 159.56/377.433631896973 = 42.3% done in 601.4s, 821.3s to go
on time step 7987 (time=159.74), 0.0786327 s/step
Meep progress: 160.62/377.433631896973 = 42.6% done in 605.5s, 817.3s to go
on time step 8041 (time=160.82), 0.0745431 s/step
Meep progress: 161.7/377.433631896973 = 42.8% done in 609.5s, 813.1s to go
on time step 8094 (time=161.88), 0.0754883 s/step
Meep progress: 162.8/377.433631896973 = 43.1% done in 613.5s, 808.9s to go
on time step 8150 (time=163), 0.0724393 s/step
Meep progress: 163.86/377.433631896973 = 43.4% done in 617.6s, 804.9s to go
on time step 8202 (time=164.04), 0.0776678 s/step
Meep progress: 164.92/377.433631896973 = 43.7% done in 621.6s, 801.0s to go
on time step 8255 (time=165.1), 0.0765671 s/step
Meep progress: 165.96/377.433631896973 = 44.0% done in 625.6s, 797.2s to go
on time step 8308 (time=166.16), 0.0764184 s/step
Meep progress: 167.06/377.433631896973 = 44.3% done in 629.7s, 792.9s to go
on time step 8362 (time=167.24), 0.0744539 s/step
Meep progress: 168.08/377.433631896973 = 44.5% done in 633.8s, 789.4s to go
on time step 8413 (time=168.26), 0.0787782 s/step
Meep progress: 169.08/377.433631896973 = 44.8% done in 637.8s, 785.9s to go
on time step 8463 (time=169.26), 0.0813657 s/step
Meep progress: 170.08/377.433631896973 = 45.1% done in 641.8s, 782.5s to go
on time step 8513 (time=170.26), 0.0814676 s/step
Meep progress: 171.08/377.433631896973 = 45.3% done in 645.9s, 779.0s to go
on time step 8564 (time=171.28), 0.0796816 s/step
Meep progress: 172.14/377.433631896973 = 45.6% done in 649.9s, 775.0s to go
on time step 8618 (time=172.36), 0.0748635 s/step
Meep progress: 173.2/377.433631896973 = 45.9% done in 653.9s, 771.0s to go
on time step 8671 (time=173.42), 0.0764944 s/step
Meep progress: 174.28/377.433631896973 = 46.2% done in 657.9s, 766.9s to go
on time step 8725 (time=174.5), 0.0743284 s/step
Meep progress: 175.34/377.433631896973 = 46.5% done in 662.0s, 763.0s to go
on time step 8777 (time=175.54), 0.0771874 s/step
Meep progress: 176.46/377.433631896973 = 46.8% done in 666.0s, 758.6s to go
on time step 8833 (time=176.66), 0.0723708 s/step
Meep progress: 177.52/377.433631896973 = 47.0% done in 670.1s, 754.6s to go
on time step 8886 (time=177.72), 0.0756614 s/step
Meep progress: 178.6/377.433631896973 = 47.3% done in 674.1s, 750.5s to go
on time step 8939 (time=178.78), 0.0755234 s/step
Meep progress: 179.64/377.433631896973 = 47.6% done in 678.1s, 746.7s to go
on time step 8992 (time=179.84), 0.0760449 s/step
Meep progress: 180.72/377.433631896973 = 47.9% done in 682.2s, 742.6s to go
on time step 9045 (time=180.9), 0.0768134 s/step
Meep progress: 181.82/377.433631896973 = 48.2% done in 686.2s, 738.3s to go
on time step 9100 (time=182), 0.0731309 s/step
Meep progress: 182.88/377.433631896973 = 48.5% done in 690.3s, 734.4s to go
on time step 9152 (time=183.04), 0.0772183 s/step
Meep progress: 183.94/377.433631896973 = 48.7% done in 694.4s, 730.4s to go
on time step 9205 (time=184.1), 0.0764703 s/step
Meep progress: 185.14/377.433631896973 = 49.1% done in 698.4s, 725.4s to go
on time step 9266 (time=185.32), 0.0656284 s/step
Meep progress: 186.32/377.433631896973 = 49.4% done in 702.4s, 720.5s to go
on time step 9325 (time=186.5), 0.0685318 s/step
Meep progress: 187.52/377.433631896973 = 49.7% done in 706.4s, 715.5s to go
on time step 9385 (time=187.7), 0.0677461 s/step
Meep progress: 188.56/377.433631896973 = 50.0% done in 710.5s, 711.7s to go
on time step 9438 (time=188.76), 0.0759229 s/step
Meep progress: 189.58/377.433631896973 = 50.2% done in 714.5s, 708.0s to go
on time step 9489 (time=189.78), 0.0795801 s/step
Meep progress: 190.72/377.433631896973 = 50.5% done in 718.6s, 703.5s to go
on time step 9545 (time=190.9), 0.0722025 s/step
Meep progress: 191.74/377.433631896973 = 50.8% done in 722.6s, 699.8s to go
on time step 9595 (time=191.9), 0.0818945 s/step
Meep progress: 192.78/377.433631896973 = 51.1% done in 726.6s, 696.0s to go
on time step 9649 (time=192.98), 0.0748736 s/step
Meep progress: 193.84/377.433631896973 = 51.4% done in 730.6s, 692.0s to go
on time step 9703 (time=194.06), 0.0753687 s/step
Meep progress: 194.9/377.433631896973 = 51.6% done in 734.7s, 688.0s to go
on time step 9755 (time=195.1), 0.0770296 s/step
Meep progress: 195.94/377.433631896973 = 51.9% done in 738.7s, 684.2s to go
on time step 9808 (time=196.16), 0.0765989 s/step
Meep progress: 196.96/377.433631896973 = 52.2% done in 742.7s, 680.5s to go
on time step 9856 (time=197.12), 0.085631 s/step
Meep progress: 197.72/377.433631896973 = 52.4% done in 746.8s, 678.8s to go
on time step 9894 (time=197.88), 0.106726 s/step
Meep progress: 198.52/377.433631896973 = 52.6% done in 750.9s, 676.7s to go
on time step 9936 (time=198.72), 0.0954018 s/step
Meep progress: 199.48/377.433631896973 = 52.9% done in 754.9s, 673.5s to go
on time step 9982 (time=199.64), 0.087504 s/step
Meep progress: 200.42/377.433631896973 = 53.1% done in 758.9s, 670.3s to go
on time step 10029 (time=200.58), 0.0852374 s/step
Meep progress: 201.24/377.433631896973 = 53.3% done in 763.0s, 668.1s to go
on time step 10070 (time=201.4), 0.0986891 s/step
Meep progress: 202.04/377.433631896973 = 53.5% done in 767.1s, 665.9s to go
on time step 10109 (time=202.18), 0.104927 s/step
Meep progress: 202.78/377.433631896973 = 53.7% done in 771.1s, 664.2s to go
on time step 10146 (time=202.92), 0.108151 s/step
Meep progress: 203.52/377.433631896973 = 53.9% done in 775.1s, 662.4s to go
on time step 10184 (time=203.68), 0.107579 s/step
Meep progress: 204.36/377.433631896973 = 54.1% done in 779.2s, 659.9s to go
on time step 10228 (time=204.56), 0.0917212 s/step
Meep progress: 205.36/377.433631896973 = 54.4% done in 783.2s, 656.3s to go
on time step 10278 (time=205.56), 0.0803108 s/step
Meep progress: 206.2/377.433631896973 = 54.6% done in 787.3s, 653.8s to go
on time step 10319 (time=206.38), 0.0983008 s/step
Meep progress: 207.18/377.433631896973 = 54.9% done in 791.3s, 650.3s to go
on time step 10368 (time=207.36), 0.0825137 s/step
Meep progress: 208.26/377.433631896973 = 55.2% done in 795.4s, 646.1s to go
on time step 10425 (time=208.5), 0.0711001 s/step
Meep progress: 209.4/377.433631896973 = 55.5% done in 799.4s, 641.5s to go
on time step 10482 (time=209.64), 0.0709561 s/step
Meep progress: 210.46/377.433631896973 = 55.8% done in 803.4s, 637.4s to go
on time step 10532 (time=210.64), 0.0810322 s/step
Meep progress: 211.36/377.433631896973 = 56.0% done in 807.5s, 634.5s to go
on time step 10578 (time=211.56), 0.0874717 s/step
Meep progress: 212.44/377.433631896973 = 56.3% done in 811.5s, 630.3s to go
on time step 10632 (time=212.64), 0.0757387 s/step
Meep progress: 213.56/377.433631896973 = 56.6% done in 815.5s, 625.8s to go
on time step 10688 (time=213.76), 0.0714991 s/step
Meep progress: 214.54/377.433631896973 = 56.8% done in 819.6s, 622.3s to go
on time step 10740 (time=214.8), 0.0772434 s/step
Meep progress: 215.76/377.433631896973 = 57.2% done in 823.6s, 617.1s to go
on time step 10801 (time=216.02), 0.0666573 s/step
Meep progress: 216.92/377.433631896973 = 57.5% done in 827.6s, 612.4s to go
on time step 10858 (time=217.16), 0.0708062 s/step
Meep progress: 218.14/377.433631896973 = 57.8% done in 831.7s, 607.3s to go
on time step 10921 (time=218.42), 0.0641349 s/step
Meep progress: 219.44/377.433631896973 = 58.1% done in 835.7s, 601.7s to go
on time step 10987 (time=219.74), 0.060953 s/step
Meep progress: 220.76/377.433631896973 = 58.5% done in 839.7s, 596.0s to go
on time step 11051 (time=221.02), 0.0631109 s/step
Meep progress: 222.0/377.433631896973 = 58.8% done in 843.8s, 590.8s to go
on time step 11114 (time=222.28), 0.06399 s/step
Meep progress: 223.26/377.433631896973 = 59.2% done in 847.8s, 585.4s to go
on time step 11178 (time=223.56), 0.0635082 s/step
Meep progress: 224.54/377.433631896973 = 59.5% done in 851.8s, 580.0s to go
on time step 11241 (time=224.82), 0.0642375 s/step
Meep progress: 225.78/377.433631896973 = 59.8% done in 855.8s, 574.8s to go
on time step 11303 (time=226.06), 0.065195 s/step
Meep progress: 227.1/377.433631896973 = 60.2% done in 859.8s, 569.2s to go
on time step 11374 (time=227.48), 0.0570162 s/step
Meep progress: 228.66/377.433631896973 = 60.6% done in 863.8s, 562.0s to go
on time step 11451 (time=229.02), 0.0520152 s/step
Meep progress: 230.26/377.433631896973 = 61.0% done in 867.9s, 554.7s to go
on time step 11532 (time=230.64), 0.0500022 s/step
Meep progress: 231.72/377.433631896973 = 61.4% done in 871.9s, 548.3s to go
on time step 11605 (time=232.1), 0.054972 s/step
Meep progress: 233.24/377.433631896973 = 61.8% done in 875.9s, 541.5s to go
on time step 11681 (time=233.62), 0.0532383 s/step
Meep progress: 234.88/377.433631896973 = 62.2% done in 880.0s, 534.1s to go
on time step 11762 (time=235.24), 0.0496106 s/step
Meep progress: 236.3/377.433631896973 = 62.6% done in 884.0s, 528.0s to go
on time step 11833 (time=236.66), 0.0567859 s/step
Meep progress: 237.86/377.433631896973 = 63.0% done in 888.1s, 521.1s to go
on time step 11912 (time=238.24), 0.0508488 s/step
Meep progress: 239.48/377.433631896973 = 63.4% done in 892.1s, 513.9s to go
on time step 11996 (time=239.92), 0.0477591 s/step
Meep progress: 241.24/377.433631896973 = 63.9% done in 896.1s, 505.9s to go
on time step 12082 (time=241.64), 0.0468458 s/step
Meep progress: 242.96/377.433631896973 = 64.4% done in 900.1s, 498.2s to go
on time step 12167 (time=243.34), 0.0472531 s/step
Meep progress: 244.68/377.433631896973 = 64.8% done in 904.2s, 490.6s to go
on time step 12252 (time=245.04), 0.0472043 s/step
Meep progress: 246.38/377.433631896973 = 65.3% done in 908.2s, 483.1s to go
on time step 12336 (time=246.72), 0.0478996 s/step
Meep progress: 247.92/377.433631896973 = 65.7% done in 912.2s, 476.5s to go
on time step 12416 (time=248.32), 0.0501752 s/step
Meep progress: 249.58/377.433631896973 = 66.1% done in 916.2s, 469.4s to go
on time step 12500 (time=250), 0.047845 s/step
Meep progress: 251.32/377.433631896973 = 66.6% done in 920.2s, 461.8s to go
on time step 12585 (time=251.7), 0.0475298 s/step
Meep progress: 253.0/377.433631896973 = 67.0% done in 924.2s, 454.6s to go
on time step 12668 (time=253.36), 0.0483182 s/step
Meep progress: 254.58/377.433631896973 = 67.5% done in 928.2s, 447.9s to go
on time step 12749 (time=254.98), 0.0499599 s/step
Meep progress: 256.3/377.433631896973 = 67.9% done in 932.3s, 440.6s to go
on time step 12837 (time=256.74), 0.0458759 s/step
Meep progress: 258.1/377.433631896973 = 68.4% done in 936.3s, 432.9s to go
on time step 12926 (time=258.52), 0.0450794 s/step
Meep progress: 259.92/377.433631896973 = 68.9% done in 940.3s, 425.1s to go
on time step 13016 (time=260.32), 0.0448416 s/step
Meep progress: 261.68/377.433631896973 = 69.3% done in 944.3s, 417.7s to go
on time step 13105 (time=262.1), 0.0449542 s/step
Meep progress: 263.42/377.433631896973 = 69.8% done in 948.3s, 410.5s to go
on time step 13194 (time=263.88), 0.0452169 s/step
Meep progress: 265.22/377.433631896973 = 70.3% done in 952.3s, 402.9s to go
on time step 13281 (time=265.62), 0.0460372 s/step
Meep progress: 266.96/377.433631896973 = 70.7% done in 956.4s, 395.8s to go
on time step 13371 (time=267.42), 0.0445952 s/step
Meep progress: 268.76/377.433631896973 = 71.2% done in 960.4s, 388.3s to go
on time step 13461 (time=269.22), 0.0448452 s/step
Meep progress: 270.52/377.433631896973 = 71.7% done in 964.4s, 381.2s to go
on time step 13547 (time=270.94), 0.0465993 s/step
Meep progress: 272.3/377.433631896973 = 72.1% done in 968.4s, 373.9s to go
on time step 13637 (time=272.74), 0.044463 s/step
Meep progress: 274.1/377.433631896973 = 72.6% done in 972.4s, 366.6s to go
on time step 13726 (time=274.52), 0.0451015 s/step
Meep progress: 275.92/377.433631896973 = 73.1% done in 976.5s, 359.2s to go
on time step 13818 (time=276.36), 0.0436207 s/step
Meep progress: 277.76/377.433631896973 = 73.6% done in 980.5s, 351.8s to go
on time step 13907 (time=278.14), 0.045285 s/step
Meep progress: 279.54/377.433631896973 = 74.1% done in 984.5s, 344.8s to go
on time step 13998 (time=279.96), 0.0441591 s/step
Meep progress: 281.34/377.433631896973 = 74.5% done in 988.5s, 337.6s to go
on time step 14090 (time=281.8), 0.0434883 s/step
Meep progress: 283.24/377.433631896973 = 75.0% done in 992.5s, 330.1s to go
on time step 14183 (time=283.66), 0.0434565 s/step
Meep progress: 285.16/377.433631896973 = 75.6% done in 996.6s, 322.5s to go
on time step 14281 (time=285.62), 0.0411095 s/step
Meep progress: 286.96/377.433631896973 = 76.0% done in 1000.6s, 315.5s to go
on time step 14368 (time=287.36), 0.0463463 s/step
Meep progress: 288.66/377.433631896973 = 76.5% done in 1004.6s, 309.0s to go
on time step 14455 (time=289.1), 0.0461012 s/step
Meep progress: 290.54/377.433631896973 = 77.0% done in 1008.6s, 301.7s to go
on time step 14549 (time=290.98), 0.0428534 s/step
Meep progress: 292.46/377.433631896973 = 77.5% done in 1012.7s, 294.2s to go
on time step 14646 (time=292.92), 0.0415969 s/step
Meep progress: 294.32/377.433631896973 = 78.0% done in 1016.7s, 287.1s to go
on time step 14738 (time=294.76), 0.0434918 s/step
Meep progress: 296.3/377.433631896973 = 78.5% done in 1020.7s, 279.5s to go
on time step 14839 (time=296.78), 0.0399351 s/step
Meep progress: 298.22/377.433631896973 = 79.0% done in 1024.7s, 272.2s to go
on time step 14937 (time=298.74), 0.0409531 s/step
Meep progress: 300.28/377.433631896973 = 79.6% done in 1028.7s, 264.3s to go
on time step 15035 (time=300.7), 0.0408936 s/step
Meep progress: 302.12/377.433631896973 = 80.0% done in 1032.8s, 257.5s to go
on time step 15127 (time=302.54), 0.0437392 s/step
Meep progress: 303.88/377.433631896973 = 80.5% done in 1036.8s, 251.0s to go
on time step 15216 (time=304.32), 0.0451418 s/step
Meep progress: 305.88/377.433631896973 = 81.0% done in 1040.8s, 243.5s to go
on time step 15316 (time=306.32), 0.0403601 s/step
Meep progress: 307.78/377.433631896973 = 81.5% done in 1044.8s, 236.5s to go
on time step 15414 (time=308.28), 0.0412977 s/step
Meep progress: 309.7/377.433631896973 = 82.1% done in 1048.9s, 229.4s to go
on time step 15505 (time=310.1), 0.0441386 s/step
Meep progress: 311.6/377.433631896973 = 82.6% done in 1052.9s, 222.4s to go
on time step 15602 (time=312.04), 0.0415191 s/step
Meep progress: 313.44/377.433631896973 = 83.0% done in 1056.9s, 215.8s to go
on time step 15694 (time=313.88), 0.0435395 s/step
Meep progress: 315.44/377.433631896973 = 83.6% done in 1060.9s, 208.5s to go
on time step 15795 (time=315.9), 0.0399906 s/step
Meep progress: 317.38/377.433631896973 = 84.1% done in 1065.0s, 201.5s to go
on time step 15893 (time=317.86), 0.0408475 s/step
Meep progress: 319.26/377.433631896973 = 84.6% done in 1069.0s, 194.8s to go
on time step 15980 (time=319.6), 0.0460291 s/step
Meep progress: 320.74/377.433631896973 = 85.0% done in 1073.0s, 189.7s to go
on time step 16053 (time=321.06), 0.0553555 s/step
Meep progress: 322.32/377.433631896973 = 85.4% done in 1077.0s, 184.2s to go
on time step 16136 (time=322.72), 0.0482354 s/step
Meep progress: 324.0/377.433631896973 = 85.8% done in 1081.0s, 178.3s to go
on time step 16220 (time=324.4), 0.04807 s/step
Meep progress: 325.52/377.433631896973 = 86.2% done in 1085.0s, 173.0s to go
on time step 16298 (time=325.96), 0.0514521 s/step
Meep progress: 327.42/377.433631896973 = 86.7% done in 1089.1s, 166.4s to go
on time step 16394 (time=327.88), 0.0417701 s/step
Meep progress: 329.42/377.433631896973 = 87.3% done in 1093.1s, 159.3s to go
on time step 16491 (time=329.82), 0.0414118 s/step
Meep progress: 331.32/377.433631896973 = 87.8% done in 1097.1s, 152.7s to go
on time step 16591 (time=331.82), 0.0400169 s/step
Meep progress: 333.24/377.433631896973 = 88.3% done in 1101.1s, 146.0s to go
on time step 16683 (time=333.66), 0.0437307 s/step
Meep progress: 334.96/377.433631896973 = 88.7% done in 1105.2s, 140.1s to go
on time step 16766 (time=335.32), 0.0485051 s/step
Meep progress: 336.74/377.433631896973 = 89.2% done in 1109.2s, 134.0s to go
on time step 16857 (time=337.14), 0.0443648 s/step
Meep progress: 338.48/377.433631896973 = 89.7% done in 1113.2s, 128.1s to go
on time step 16944 (time=338.88), 0.0460023 s/step
Meep progress: 340.32/377.433631896973 = 90.2% done in 1117.2s, 121.8s to go
on time step 17032 (time=340.64), 0.0455717 s/step
Meep progress: 341.88/377.433631896973 = 90.6% done in 1121.3s, 116.6s to go
on time step 17114 (time=342.28), 0.0490768 s/step
Meep progress: 343.64/377.433631896973 = 91.0% done in 1125.3s, 110.7s to go
on time step 17203 (time=344.06), 0.0453512 s/step
Meep progress: 345.52/377.433631896973 = 91.5% done in 1129.3s, 104.3s to go
on time step 17298 (time=345.96), 0.0421308 s/step
Meep progress: 347.34/377.433631896973 = 92.0% done in 1133.3s, 98.2s to go
on time step 17388 (time=347.76), 0.0445973 s/step
Meep progress: 349.14/377.433631896973 = 92.5% done in 1137.4s, 92.2s to go
on time step 17477 (time=349.54), 0.0451603 s/step
Meep progress: 350.86/377.433631896973 = 93.0% done in 1141.4s, 86.4s to go
on time step 17563 (time=351.26), 0.0466049 s/step
Meep progress: 352.66/377.433631896973 = 93.4% done in 1145.4s, 80.5s to go
on time step 17651 (time=353.02), 0.04574 s/step
Meep progress: 354.3/377.433631896973 = 93.9% done in 1149.4s, 75.1s to go
on time step 17733 (time=354.66), 0.0491531 s/step
Meep progress: 356.04/377.433631896973 = 94.3% done in 1153.5s, 69.3s to go
on time step 17817 (time=356.34), 0.0480318 s/step
Meep progress: 357.64/377.433631896973 = 94.8% done in 1157.5s, 64.1s to go
on time step 17900 (time=358), 0.0486889 s/step
Meep progress: 359.34/377.433631896973 = 95.2% done in 1161.5s, 58.5s to go
on time step 17983 (time=359.66), 0.0482273 s/step
Meep progress: 360.92/377.433631896973 = 95.6% done in 1165.5s, 53.3s to go
on time step 18063 (time=361.26), 0.0501989 s/step
Meep progress: 362.56/377.433631896973 = 96.1% done in 1169.5s, 48.0s to go
on time step 18147 (time=362.94), 0.0478368 s/step
Meep progress: 364.3/377.433631896973 = 96.5% done in 1173.6s, 42.3s to go
on time step 18232 (time=364.64), 0.0474313 s/step
Meep progress: 365.82/377.433631896973 = 96.9% done in 1177.6s, 37.4s to go
on time step 18310 (time=366.2), 0.0514015 s/step
Meep progress: 367.48/377.433631896973 = 97.4% done in 1181.6s, 32.0s to go
on time step 18392 (time=367.84), 0.0489703 s/step
Meep progress: 369.42/377.433631896973 = 97.9% done in 1185.7s, 25.7s to go
on time step 18492 (time=369.84), 0.0401645 s/step
Meep progress: 371.56/377.433631896973 = 98.4% done in 1189.7s, 18.8s to go
on time step 18603 (time=372.06), 0.0363622 s/step
Meep progress: 373.86/377.433631896973 = 99.1% done in 1193.7s, 11.4s to go
on time step 18714 (time=374.28), 0.0360612 s/step
Meep progress: 375.9/377.433631896973 = 99.6% done in 1197.7s, 4.9s to go
on time step 18814 (time=376.28), 0.0403816 s/step
run 0 finished at t = 377.44 (18872 timesteps)
flux1:, 0.627777777777778, 8.11980630495756e-7, 8.11981814147634e-7, 8.11978509539646e-7, 8.11973246285946e-7, 8.11970120192596e-7, 8.11971640488583e-7, 8.11976679601609e-7, 8.11981206610248e-7, 8.11981426398042e-7, 8.1197697987125e-7, 8.11971541723478e-7, 8.11969972100827e-7, 8.11974012627637e-7, 8.11980192643953e-7, 8.11982400653646e-7, 8.11977739454658e-7, 8.11970511455048e-7, 8.1196920613391e-7, 8.11977060895796e-7, 8.11985225291128e-7, 8.11980316008185e-7, 8.11965360667138e-7, 8.11966317226951e-7, 8.11990413972787e-7, 8.11985186148237e-7, 8.11952244312175e-7, 8.11999295147177e-7, 8.11948113284638e-7, 8.12015848573819e-7, 8.11968246898962e-7, 8.11944202345659e-7, 8.1196824689897e-7, 8.12015848573817e-7, 8.11948113284633e-7, 8.11999295147181e-7, 8.11952244312173e-7, 8.11985186148242e-7, 8.11990413972783e-7, 8.11966317226955e-7, 8.11965360667135e-7, 8.11980316008187e-7, 8.11985225291132e-7, 8.11977060895796e-7, 8.11969206133909e-7, 8.1197051145505e-7, 8.11977739454649e-7, 8.11982400653644e-7, 8.11980192643948e-7, 8.11974012627639e-7, 8.11969972100825e-7, 8.1197154172348e-7, 8.11976979871245e-7, 8.11981426398038e-7, 8.11981206610248e-7, 8.11976679601609e-7, 8.11971640488597e-7, 8.11970120192602e-7, 8.11973246285945e-7, 8.11978509539643e-7, 8.11981814147632e-7, 8.11980630495754e-7
flux1:, 0.628040226681531, 9.26924204720634e-7, 9.26925536783166e-7, 9.26922181770801e-7, 9.26916750972225e-7, 9.26913524107486e-7, 9.26915118907305e-7, 9.2692032836167e-7, 9.2692491770764e-7, 9.26924964583525e-7, 9.26920222738214e-7, 9.26914670805919e-7, 9.26913392616308e-7, 9.26917989808642e-7, 9.26924488506393e-7, 9.26926312848674e-7, 9.26920686610379e-7, 9.26912765196733e-7, 9.26911974915433e-7, 9.26921437283129e-7, 9.26930670390638e-7, 9.26924567769266e-7, 9.26907087188615e-7, 9.26908071114682e-7, 9.26935544204428e-7, 9.26929696440887e-7, 9.26892732306164e-7, 9.2694676074456e-7, 9.26888116994452e-7, 9.26965105754393e-7, 9.26910292027642e-7, 9.26882618418088e-7, 9.26910292027652e-7, 9.26965105754387e-7, 9.26888116994457e-7, 9.26946760744561e-7, 9.26892732306158e-7, 9.26929696440891e-7, 9.26935544204419e-7, 9.26908071114685e-7, 9.26907087188617e-7, 9.26924567769264e-7, 9.26930670390639e-7, 9.26921437283132e-7, 9.26911974915436e-7, 9.26912765196735e-7, 9.26920686610383e-7, 9.26926312848684e-7, 9.26924488506384e-7, 9.26917989808642e-7, 9.26913392616308e-7, 9.26914670805923e-7, 9.26920222738207e-7, 9.26924964583521e-7, 9.26924917707636e-7, 9.26920328361665e-7, 9.26915118907324e-7, 9.26913524107487e-7, 9.26916750972219e-7, 9.26922181770801e-7, 9.26925536783154e-7, 9.26924204720644e-7
flux1:, 0.628302675585284, 1.05720281646278e-6, 1.05720433175151e-6, 1.05720100635104e-6, 1.05719548609163e-6, 1.05719219016258e-6, 1.0571938265197e-6, 1.05719912536921e-6, 1.05720369134777e-6, 1.05720352401913e-6, 1.05719852030649e-6, 1.05719295468643e-6, 1.0571920835996e-6, 1.05719729355534e-6, 1.05720405083825e-6, 1.05720532660656e-6, 1.0571985659317e-6, 1.05718992162756e-6, 1.0571898321767e-6, 1.05720119583509e-6, 1.05721162502928e-6, 1.05720408792059e-6, 1.05718367278442e-6, 1.05718466060601e-6, 1.057215954639e-6, 1.05720943581705e-6, 1.05716802403936e-6, 1.05723001501911e-6, 1.05716287818194e-6, 1.05725029121138e-6, 1.05718721839129e-6, 1.05715539191317e-6, 1.0571872183913e-6, 1.05725029121138e-6, 1.05716287818194e-6, 1.05723001501912e-6, 1.05716802403936e-6, 1.05720943581706e-6, 1.05721595463899e-6, 1.05718466060602e-6, 1.05718367278443e-6, 1.05720408792059e-6, 1.05721162502929e-6, 1.05720119583509e-6, 1.05718983217669e-6, 1.05718992162757e-6, 1.05719856593169e-6, 1.05720532660656e-6, 1.05720405083825e-6, 1.05719729355534e-6, 1.0571920835996e-6, 1.05719295468644e-6, 1.05719852030648e-6, 1.05720352401912e-6, 1.05720369134777e-6, 1.05719912536921e-6, 1.05719382651972e-6, 1.05719219016258e-6, 1.05719548609163e-6, 1.05720100635104e-6, 1.0572043317515e-6, 1.05720281646278e-6
flux1:, 0.628565124489038, 1.20472533449118e-6, 1.20472707243844e-6, 1.20472386815476e-6, 1.20471834796921e-6, 1.20471501923206e-6, 1.20471665895742e-6, 1.20472195398405e-6, 1.20472639860842e-6, 1.20472597101698e-6, 1.20472074539257e-6, 1.20471528126013e-6, 1.20471494801356e-6, 1.20472083160655e-6, 1.20472777630605e-6, 1.20472831618987e-6, 1.20472023258308e-6, 1.20471083690415e-6, 1.20471166025774e-6, 1.20472525323172e-6, 1.20473701565995e-6, 1.20472776953894e-6, 1.20470396374567e-6, 1.20470493581161e-6, 1.2047405499806e-6, 1.20473329710843e-6, 1.204686961277e-6, 1.20475802131991e-6, 1.20468122958655e-6, 1.20478038646186e-6, 1.20470787857689e-6, 1.20467131034712e-6, 1.2047078785769e-6, 1.20478038646186e-6, 1.20468122958656e-6, 1.20475802131992e-6, 1.20468696127699e-6, 1.20473329710843e-6, 1.2047405499806e-6, 1.20470493581161e-6, 1.20470396374567e-6, 1.20472776953894e-6, 1.20473701565995e-6, 1.20472525323172e-6, 1.20471166025773e-6, 1.20471083690416e-6, 1.20472023258307e-6, 1.20472831618987e-6, 1.20472777630605e-6, 1.20472083160656e-6, 1.20471494801356e-6, 1.20471528126013e-6, 1.20472074539257e-6, 1.20472597101698e-6, 1.20472639860842e-6, 1.20472195398405e-6, 1.20471665895743e-6, 1.20471501923206e-6, 1.2047183479692e-6, 1.20472386815476e-6, 1.20472707243844e-6, 1.20472533449118e-6
flux1:, 0.628827573392791, 1.371619096606e-6, 1.3716210984872e-6, 1.37161811534847e-6, 1.37161269502227e-6, 1.37160937565936e-6, 1.37161097838004e-6, 1.37161616680552e-6, 1.37162038036017e-6, 1.37161963971484e-6, 1.3716142355008e-6, 1.37160900094659e-6, 1.37160935160309e-6, 1.37161597688375e-6, 1.37162302951201e-6, 1.37162262494991e-6, 1.37161300976466e-6, 1.37160283313366e-6, 1.37160480614826e-6, 1.37162099089568e-6, 1.37163423371507e-6, 1.37162296984639e-6, 1.37159527038425e-6, 1.37159621509065e-6, 1.37163670866317e-6, 1.37162864106065e-6, 1.37157684363155e-6, 1.37165821220603e-6, 1.37157045915261e-6, 1.3716828497248e-6, 1.37159959162404e-6, 1.37155762208343e-6, 1.37159959162405e-6, 1.37168284972481e-6, 1.3715704591526e-6, 1.37165821220602e-6, 1.37157684363154e-6, 1.37162864106065e-6, 1.37163670866316e-6, 1.37159621509066e-6, 1.37159527038425e-6, 1.37162296984638e-6, 1.37163423371507e-6, 1.37162099089568e-6, 1.37160480614826e-6, 1.37160283313366e-6, 1.37161300976465e-6, 1.37162262494991e-6, 1.371623029512e-6, 1.37161597688375e-6, 1.37160935160309e-6, 1.37160900094659e-6, 1.37161423550079e-6, 1.37161963971483e-6, 1.37162038036017e-6, 1.37161616680552e-6, 1.37161097838006e-6, 1.37160937565936e-6, 1.37161269502227e-6, 1.37161811534847e-6, 1.3716210984872e-6, 1.37161909660599e-6
flux1:, 0.629090022296544, 1.56025236536855e-6, 1.56025466995178e-6, 1.56025201231308e-6, 1.56024680055666e-6, 1.56024354109661e-6, 1.56024506886439e-6, 1.56025004215108e-6, 1.56025390370694e-6, 1.56025278739344e-6, 1.56024724664659e-6, 1.56024237957815e-6, 1.56024357597061e-6, 1.56025102173038e-6, 1.56025809862792e-6, 1.56025652172512e-6, 1.56024514481085e-6, 1.56023415335285e-6, 1.56023753524725e-6, 1.56025670813115e-6, 1.56027158897696e-6, 1.56025796444828e-6, 1.56022582240356e-6, 1.56022674145588e-6, 1.5602727394384e-6, 1.56026375125812e-6, 1.56020588147539e-6, 1.56029894305533e-6, 1.56019876254568e-6, 1.56032607167626e-6, 1.56023059874023e-6, 1.56018249188532e-6, 1.56023059874024e-6, 1.56032607167625e-6, 1.56019876254568e-6, 1.56029894305534e-6, 1.56020588147539e-6, 1.56026375125812e-6, 1.5602727394384e-6, 1.56022674145588e-6, 1.56022582240356e-6, 1.56025796444828e-6, 1.56027158897695e-6, 1.56025670813116e-6, 1.56023753524724e-6, 1.56023415335285e-6, 1.56024514481084e-6, 1.56025652172512e-6, 1.56025809862792e-6, 1.56025102173038e-6, 1.5602435759706e-6, 1.56024237957816e-6, 1.56024724664658e-6, 1.56025278739343e-6, 1.56025390370694e-6, 1.56025004215108e-6, 1.56024506886441e-6, 1.5602435410966e-6, 1.56024680055666e-6, 1.56025201231308e-6, 1.56025466995178e-6, 1.56025236536856e-6
flux1:, 0.629352471200297, 1.77325876924939e-6, 1.77326140662777e-6, 1.77325917774857e-6, 1.77325429097986e-6, 1.77325115407303e-6, 1.77325257772442e-6, 1.77325722644516e-6, 1.77326060411981e-6, 1.77325903521336e-6, 1.77325339243133e-6, 1.77324903656737e-6, 1.77325125712429e-6, 1.77325961785931e-6, 1.77326663687699e-6, 1.77326364305935e-6, 1.77325025094538e-6, 1.77323840196894e-6, 1.77324347046928e-6, 1.77326606062473e-6, 1.77328274842934e-6, 1.77326638719973e-6, 1.77322921001088e-6, 1.77323012476563e-6, 1.77328232368942e-6, 1.77327227457179e-6, 1.77320763420199e-6, 1.77331393110992e-6, 1.77319968104095e-6, 1.77334381689293e-6, 1.77323450471365e-6, 1.77317944215329e-6, 1.77323450471366e-6, 1.77334381689292e-6, 1.77319968104094e-6, 1.77331393110991e-6, 1.77320763420198e-6, 1.7732722745718e-6, 1.77328232368942e-6, 1.77323012476564e-6, 1.77322921001088e-6, 1.77326638719973e-6, 1.77328274842934e-6, 1.77326606062474e-6, 1.77324347046928e-6, 1.77323840196895e-6, 1.77325025094538e-6, 1.77326364305935e-6, 1.77326663687698e-6, 1.77325961785931e-6, 1.77325125712429e-6, 1.77324903656738e-6, 1.77325339243132e-6, 1.77325903521336e-6, 1.7732606041198e-6, 1.77325722644516e-6, 1.77325257772443e-6, 1.77325115407303e-6, 1.77325429097986e-6, 1.77325917774858e-6, 1.77326140662777e-6, 1.7732587692494e-6
flux1:, 0.629614920104051, 2.01356386577656e-6, 2.01356684920269e-6, 2.01356514469426e-6, 2.01356070622843e-6, 2.01355777209023e-6, 2.0135590794995e-6, 2.01356329917631e-6, 2.01356604987371e-6, 2.01356393099023e-6, 2.01355820504589e-6, 2.01355450509941e-6, 2.01355794627959e-6, 2.01356733877147e-6, 2.01357422656961e-6, 2.01356955788982e-6, 2.01355387131998e-6, 2.01354110731389e-6, 2.01354815340229e-6, 2.01357462105967e-6, 2.01359329734991e-6, 2.01357379243073e-6, 2.01353094745365e-6, 2.01353190635216e-6, 2.01359108012006e-6, 2.0135797838085e-6, 2.0135075705555e-6, 2.01362881671278e-6, 2.01349866152074e-6, 2.0136617876976e-6, 2.01353684168732e-6, 2.0134739164895e-6, 2.01353684168733e-6, 2.0136617876976e-6, 2.01349866152073e-6, 2.01362881671279e-6, 2.01350757055549e-6, 2.01357978380849e-6, 2.01359108012005e-6, 2.01353190635217e-6, 2.01353094745364e-6, 2.01357379243073e-6, 2.01359329734991e-6, 2.01357462105968e-6, 2.01354815340229e-6, 2.01354110731389e-6, 2.01355387131997e-6, 2.01356955788982e-6, 2.01357422656961e-6, 2.01356733877148e-6, 2.0135579462796e-6, 2.0135545050994e-6, 2.01355820504589e-6, 2.01356393099023e-6, 2.01356604987371e-6, 2.01356329917629e-6, 2.01355907949953e-6, 2.01355777209023e-6, 2.01356070622843e-6, 2.01356514469427e-6, 2.01356684920269e-6, 2.01356386577657e-6
flux1:, 0.629877369007804, 2.28441396811643e-6, 2.28441728374839e-6, 2.28441618409282e-6, 2.28441232409318e-6, 2.28440969790162e-6, 2.28441090418305e-6, 2.28441460190368e-6, 2.28441657022721e-6, 2.28441377548157e-6, 2.28440795975745e-6, 2.28440505598103e-6, 2.28440993457259e-6, 2.28442050626555e-6, 2.28442720723839e-6, 2.28442059618435e-6, 2.28440230680241e-6, 2.28438854782089e-6, 2.28439786909551e-6, 2.28442870347387e-6, 2.28444956427732e-6, 2.28442648111595e-6, 2.28437730050235e-6, 2.28437838757024e-6, 2.28444539331131e-6, 2.28443260409772e-6, 2.28435189262283e-6, 2.28448998836976e-6, 2.28434188018905e-6, 2.2845264519754e-6, 2.28438389679998e-6, 2.28431210706617e-6, 2.28438389679999e-6, 2.28452645197541e-6, 2.28434188018904e-6, 2.28448998836976e-6, 2.28435189262282e-6, 2.28443260409771e-6, 2.28444539331129e-6, 2.28437838757024e-6, 2.28437730050235e-6, 2.28442648111596e-6, 2.28444956427731e-6, 2.28442870347386e-6, 2.28439786909551e-6, 2.28438854782091e-6, 2.28440230680238e-6, 2.28442059618436e-6, 2.28442720723839e-6, 2.28442050626556e-6, 2.28440993457257e-6, 2.28440505598103e-6, 2.28440795975745e-6, 2.28441377548157e-6, 2.28441657022721e-6, 2.28441460190367e-6, 2.28441090418307e-6, 2.28440969790163e-6, 2.28441232409318e-6, 2.28441618409282e-6, 2.28441728374838e-6, 2.28441396811645e-6
flux1:, 0.630139817911557, 2.58940738096906e-6, 2.58941097555768e-6, 2.58941053801287e-6, 2.58940739459597e-6, 2.58940521607571e-6, 2.5894063756784e-6, 2.58940947720328e-6, 2.58941049321211e-6, 2.58940685811039e-6, 2.58940090890765e-6, 2.58939893125628e-6, 2.58940548780698e-6, 2.5894174270998e-6, 2.58942391383734e-6, 2.58941508742534e-6, 2.58939385340974e-6, 2.58937898778294e-6, 2.58939088052477e-6, 2.5894265974649e-6, 2.58944985594597e-6, 2.58942273701742e-6, 2.58936652382886e-6, 2.58936786817228e-6, 2.58944365206801e-6, 2.58942904899931e-6, 2.5893387695431e-6, 2.58949581773908e-6, 2.58932747607286e-6, 2.58953628097592e-6, 2.58937394962908e-6, 2.58929219169894e-6, 2.58937394962909e-6, 2.58953628097593e-6, 2.58932747607285e-6, 2.58949581773909e-6, 2.58933876954308e-6, 2.58942904899932e-6, 2.58944365206801e-6, 2.58936786817229e-6, 2.58936652382886e-6, 2.58942273701742e-6, 2.58944985594596e-6, 2.5894265974649e-6, 2.58939088052478e-6, 2.58937898778295e-6, 2.58939385340973e-6, 2.58941508742536e-6, 2.58942391383735e-6, 2.58941742709981e-6, 2.58940548780699e-6, 2.58939893125628e-6, 2.58940090890765e-6, 2.58940685811038e-6, 2.58941049321211e-6, 2.58940947720327e-6, 2.58940637567843e-6, 2.58940521607571e-6, 2.58940739459596e-6, 2.58941053801286e-6, 2.58941097555768e-6, 2.58940738096907e-6
flux1:, 0.63040226681531, 2.93252819563944e-6, 2.93253196233515e-6, 2.932532212656e-6, 2.93252993455758e-6, 2.93252838989116e-6, 2.9325296103961e-6, 2.93253206736997e-6, 2.93253194284574e-6, 2.93252725202819e-6, 2.93252107544801e-6, 2.93252013769729e-6, 2.93252864133692e-6, 2.93254218981877e-6, 2.93254847490601e-6, 2.93253715877137e-6, 2.93251259923309e-6, 2.93249647262609e-6, 2.93251122277209e-6, 2.93255236233612e-6, 2.93257825226148e-6, 2.93254662278588e-6, 2.93248265817158e-6, 2.93248444435575e-6, 2.93257004742912e-6, 2.93255321628474e-6, 2.93245213097557e-6, 2.93263045463912e-6, 2.93243934435825e-6, 2.93267554708004e-6, 2.93249106931886e-6, 2.93239813046651e-6, 2.93249106931886e-6, 2.93267554708004e-6, 2.93243934435824e-6, 2.93263045463912e-6, 2.93245213097557e-6, 2.93255321628475e-6, 2.93257004742912e-6, 2.93248444435576e-6, 2.93248265817159e-6, 2.93254662278587e-6, 2.93257825226148e-6, 2.93255236233612e-6, 2.9325112227721e-6, 2.9324964726261e-6, 2.93251259923308e-6, 2.93253715877138e-6, 2.932548474906e-6, 2.93254218981878e-6, 2.93252864133692e-6, 2.93252013769727e-6, 2.932521075448e-6, 2.93252725202819e-6, 2.93253194284574e-6, 2.93253206736996e-6, 2.93252961039613e-6, 2.93252838989115e-6, 2.93252993455756e-6, 2.93253221265601e-6, 2.93253196233514e-6, 2.93252819563946e-6
flux1:, 0.630664715719064, 3.31818279753605e-6, 3.31818656016483e-6, 3.31818748467667e-6, 3.31818623586716e-6, 3.31818557194764e-6, 3.31818702922025e-6, 3.31818882601374e-6, 3.31818734892984e-6, 3.31818132180212e-6, 3.31817475943795e-6, 3.31817495367126e-6, 3.31818570855561e-6, 3.31820117510137e-6, 3.31820732392644e-6, 3.31819324605979e-6, 3.31816493405148e-6, 3.3181473370059e-6, 3.31816521034491e-6, 3.31821233466473e-6, 3.31824111475743e-6, 3.31820448935693e-6, 3.31813204051582e-6, 3.31813451966556e-6, 3.31823108356332e-6, 3.31821149670855e-6, 3.31809817374456e-6, 3.31830033554731e-6, 3.31808364298419e-6, 3.31835083486769e-6, 3.31814162462003e-6, 3.31803617505651e-6, 3.31814162462004e-6, 3.31835083486769e-6, 3.31808364298419e-6, 3.31830033554731e-6, 3.31809817374456e-6, 3.31821149670856e-6, 3.31823108356333e-6, 3.31813451966557e-6, 3.31813204051582e-6, 3.31820448935693e-6, 3.31824111475744e-6, 3.31821233466474e-6, 3.3181652103449e-6, 3.3181473370059e-6, 3.31816493405147e-6, 3.31819324605978e-6, 3.31820732392642e-6, 3.31820117510138e-6, 3.31818570855559e-6, 3.31817495367125e-6, 3.31817475943795e-6, 3.31818132180211e-6, 3.31818734892983e-6, 3.31818882601374e-6, 3.31818702922027e-6, 3.31818557194763e-6, 3.31818623586717e-6, 3.31818748467668e-6, 3.31818656016483e-6, 3.31818279753607e-6
flux1:, 0.630927164622817, 3.75123924206241e-6, 3.75124273840869e-6, 3.75124427705752e-6, 3.75124424363632e-6, 3.7512447845115e-6, 3.75124673869492e-6, 3.75124789832666e-6, 3.75124482527229e-6, 3.75123709971459e-6, 3.75122991364657e-6, 3.7512313055881e-6, 3.75124465913517e-6, 3.75126243563244e-6, 3.7512685797363e-6, 3.7512514734591e-6, 3.75121892750139e-6, 3.75119958172641e-6, 3.7512208137638e-6, 3.75127450546886e-6, 3.75130646465569e-6, 3.75126435463715e-6, 3.75118268316549e-6, 3.75118618458482e-6, 3.75129495743619e-6, 3.75127195177039e-6, 3.75114473777422e-6, 3.75137356175885e-6, 3.75112816860056e-6, 3.75143042149414e-6, 3.75119366272513e-6, 3.75107424666939e-6, 3.75119366272513e-6, 3.75143042149413e-6, 3.75112816860055e-6, 3.75137356175887e-6, 3.75114473777422e-6, 3.75127195177038e-6, 3.75129495743618e-6, 3.75118618458483e-6, 3.7511826831655e-6, 3.75126435463714e-6, 3.75130646465568e-6, 3.75127450546887e-6, 3.7512208137638e-6, 3.75119958172642e-6, 3.75121892750138e-6, 3.7512514734591e-6, 3.7512685797363e-6, 3.75126243563246e-6, 3.75124465913517e-6, 3.7512313055881e-6, 3.75122991364656e-6, 3.7512370997146e-6, 3.75124482527229e-6, 3.75124789832665e-6, 3.75124673869496e-6, 3.75124478451151e-6, 3.75124424363632e-6, 3.7512442770575e-6, 3.75124273840868e-6, 3.75123924206242e-6
flux1:, 0.63118961352657, 4.23706965676714e-6, 4.23707252159409e-6, 4.23707456265495e-6, 4.23707596224776e-6, 4.23707812740752e-6, 4.23708093906878e-6, 4.23708152761058e-6, 4.23707657402043e-6, 4.23706668854607e-6, 4.23705854628372e-6, 4.23706117199681e-6, 4.23707752499538e-6, 4.23709810330978e-6, 4.23710445366649e-6, 4.23708405939907e-6, 4.23704673351429e-6, 4.23702527734814e-6, 4.23705006341817e-6, 4.23711092501135e-6, 4.23714638849011e-6, 4.23709830929882e-6, 4.23700667939996e-6, 4.23701162247014e-6, 4.23713396497147e-6, 4.23710671831508e-6, 4.23696370928432e-6, 4.23722230522956e-6, 4.23694475984664e-6, 4.23728668421863e-6, 4.23701931461019e-6, 4.23688434013398e-6, 4.2370193146102e-6, 4.23728668421862e-6, 4.23694475984661e-6, 4.23722230522956e-6, 4.23696370928431e-6, 4.23710671831509e-6, 4.23713396497146e-6, 4.23701162247016e-6, 4.23700667939996e-6, 4.23709830929883e-6, 4.23714638849011e-6, 4.23711092501135e-6, 4.23705006341817e-6, 4.23702527734815e-6, 4.23704673351428e-6, 4.23708405939909e-6, 4.23710445366647e-6, 4.23709810330979e-6, 4.23707752499537e-6, 4.23706117199681e-6, 4.23705854628372e-6, 4.23706668854606e-6, 4.23707657402042e-6, 4.23708152761056e-6, 4.23708093906882e-6, 4.23707812740753e-6, 4.23707596224775e-6, 4.23707456265497e-6, 4.23707252159408e-6, 4.23706965676717e-6
flux1:, 0.631452062430323, 4.78159582860505e-6, 4.7815975773267e-6, 4.78159995446613e-6, 4.78160304819496e-6, 4.78160737212517e-6, 4.78161151770133e-6, 4.78161164655624e-6, 4.78160447473545e-6, 4.78159184967564e-6, 4.78158230984807e-6, 4.7815861743324e-6, 4.78160599287743e-6, 4.78162998247559e-6, 4.78163684195153e-6, 4.78161290731076e-6, 4.7815701796632e-6, 4.78154615329648e-6, 4.78157463963441e-6, 4.78164329420806e-6, 4.78168263016655e-6, 4.78162810839836e-6, 4.78152579430472e-6, 4.78153270039301e-6, 4.7816700923473e-6, 4.78163759875035e-6, 4.78147661015089e-6, 4.78176840105916e-6, 4.78145488682767e-6, 4.7818416938436e-6, 4.78154038550146e-6, 4.78138811279631e-6, 4.78154038550147e-6, 4.78184169384361e-6, 4.78145488682766e-6, 4.78176840105914e-6, 4.78147661015089e-6, 4.78163759875038e-6, 4.78167009234728e-6, 4.781532700393e-6, 4.78152579430474e-6, 4.78162810839836e-6, 4.78168263016654e-6, 4.78164329420808e-6, 4.7815746396344e-6, 4.78154615329649e-6, 4.78157017966319e-6, 4.78161290731076e-6, 4.78163684195151e-6, 4.78162998247561e-6, 4.78160599287743e-6, 4.7815861743324e-6, 4.78158230984806e-6, 4.78159184967563e-6, 4.78160447473546e-6, 4.78161164655625e-6, 4.78161151770138e-6, 4.78160737212515e-6, 4.78160304819495e-6, 4.78159995446613e-6, 4.7815975773267e-6, 4.78159582860505e-6
flux1:, 0.631714511334077, 5.39133813506309e-6, 5.39133814914243e-6, 5.39134064149057e-6, 5.39134574838015e-6, 5.39135290056204e-6, 5.39135898610761e-6, 5.39135881158252e-6, 5.39134901669863e-6, 5.39133293521086e-6, 5.39132143493755e-6, 5.39132651313606e-6, 5.39135034218847e-6, 5.39137848763936e-6, 5.39138626175213e-6, 5.3913585395247e-6, 5.39130969990386e-6, 5.39128253113698e-6, 5.39131480774829e-6, 5.39139190143301e-6, 5.39143552813524e-6, 5.39137410733154e-6, 5.39126039916871e-6, 5.39126990326378e-6, 5.39142395089675e-6, 5.39138499549376e-6, 5.39120353216918e-6, 5.39153228539498e-6, 5.39117858548671e-6, 5.39161615263809e-6, 5.3912772889e-6, 5.39110581655453e-6, 5.39127728890003e-6, 5.39161615263809e-6, 5.39117858548671e-6, 5.39153228539498e-6, 5.39120353216915e-6, 5.39138499549376e-6, 5.39142395089673e-6, 5.39126990326379e-6, 5.39126039916872e-6, 5.39137410733155e-6, 5.39143552813522e-6, 5.39139190143301e-6, 5.39131480774828e-6, 5.39128253113698e-6, 5.39130969990386e-6, 5.3913585395247e-6, 5.39138626175213e-6, 5.39137848763936e-6, 5.39135034218846e-6, 5.39132651313606e-6, 5.39132143493753e-6, 5.39133293521087e-6, 5.39134901669863e-6, 5.3913588115825e-6, 5.39135898610766e-6, 5.39135290056203e-6, 5.39134574838015e-6, 5.39134064149059e-6, 5.39133814914241e-6, 5.39133813506313e-6
flux1:, 0.63197696023783, 6.07346797664914e-6, 6.07346549191221e-6, 6.07346782769782e-6, 6.07347534112924e-6, 6.07348614541125e-6, 6.07349491753873e-6, 6.07349463721737e-6, 6.0734817316507e-6, 6.07346132157424e-6, 6.07344716655522e-6, 6.07345340721903e-6, 6.07348188539757e-6, 6.07351508276911e-6, 6.07352428776088e-6, 6.07349253134272e-6, 6.07343676788456e-6, 6.07340575937557e-6, 6.07344185564451e-6, 6.07352806216179e-6, 6.07357645498552e-6, 6.07350769927082e-6, 6.07338190648402e-6, 6.07339476827934e-6, 6.07356721275423e-6, 6.07352034693218e-6, 6.07331557361643e-6, 6.07368543619055e-6, 6.07328689421742e-6, 6.07378183397019e-6, 6.07340148125534e-6, 6.07320873007697e-6, 6.07340148125536e-6, 6.07378183397018e-6, 6.07328689421741e-6, 6.07368543619058e-6, 6.0733155736164e-6, 6.07352034693218e-6, 6.07356721275421e-6, 6.07339476827935e-6, 6.07338190648401e-6, 6.0735076992708e-6, 6.07357645498553e-6, 6.07352806216178e-6, 6.07344185564451e-6, 6.07340575937559e-6, 6.07343676788452e-6, 6.07349253134275e-6, 6.07352428776087e-6, 6.07351508276912e-6, 6.07348188539757e-6, 6.07345340721902e-6, 6.07344716655521e-6, 6.07346132157422e-6, 6.07348173165068e-6, 6.07349463721736e-6, 6.07349491753877e-6, 6.07348614541125e-6, 6.07347534112924e-6, 6.07346782769781e-6, 6.0734654919122e-6, 6.07346797664914e-6
flux1:, 0.632239409141583, 6.83586386553839e-6, 6.83585796465118e-6, 6.8358598287777e-6, 6.83587023431027e-6, 6.83588568634057e-6, 6.83589803918718e-6, 6.83589788475201e-6, 6.83588128144705e-6, 6.83585549924295e-6, 6.83583785767269e-6, 6.83584519041935e-6, 6.83587906541867e-6, 6.83591837639386e-6, 6.83592964356245e-6, 6.83589359953497e-6, 6.83582998525605e-6, 6.83579430438871e-6, 6.83583418844925e-6, 6.83593021608857e-6, 6.83598391395197e-6, 6.83590740841619e-6, 6.83576885979657e-6, 6.83578597396172e-6, 6.83597870162452e-6, 6.83592221940448e-6, 6.8356909327257e-6, 6.83610647145001e-6, 6.83565794726097e-6, 6.83621767808311e-6, 6.83579155159997e-6, 6.83557524546316e-6, 6.83579155159998e-6, 6.83621767808311e-6, 6.83565794726098e-6, 6.83610647145003e-6, 6.83569093272571e-6, 6.83592221940447e-6, 6.8359787016245e-6, 6.83578597396173e-6, 6.83576885979656e-6, 6.83590740841619e-6, 6.83598391395198e-6, 6.83593021608858e-6, 6.83583418844923e-6, 6.83579430438873e-6, 6.83582998525604e-6, 6.83589359953497e-6, 6.83592964356242e-6, 6.83591837639386e-6, 6.83587906541866e-6, 6.83584519041934e-6, 6.83583785767269e-6, 6.83585549924295e-6, 6.83588128144704e-6, 6.83589788475202e-6, 6.83589803918724e-6, 6.83588568634057e-6, 6.83587023431027e-6, 6.83585982877772e-6, 6.83585796465115e-6, 6.83586386553841e-6
flux1:, 0.632501858045337, 7.68717132107954e-6, 7.6871609314094e-6, 7.68716197710616e-6, 7.68717587067102e-6, 7.68719715187073e-6, 7.68721412893267e-6, 7.68721435528578e-6, 7.6871933510177e-6, 7.68716096922085e-6, 7.68713887063741e-6, 7.68714721637903e-6, 7.68718736017869e-6, 7.6872340225433e-6, 7.68724809774909e-6, 7.68720749538242e-6, 7.68713497529118e-6, 7.68709364794851e-6, 7.68713723088183e-6, 7.68724383213888e-6, 7.68730344260445e-6, 7.68721878919659e-6, 7.68706682848713e-6, 7.68708923391501e-6, 7.6873042889107e-6, 7.68723620555618e-6, 7.6869748084937e-6, 7.68744105538838e-6, 7.68693687523294e-6, 7.68756969426794e-6, 7.68709311629947e-6, 7.68685075946406e-6, 7.68709311629947e-6, 7.68756969426793e-6, 7.68693687523295e-6, 7.6874410553884e-6, 7.6869748084937e-6, 7.68723620555621e-6, 7.68730428891067e-6, 7.68708923391501e-6, 7.68706682848714e-6, 7.68721878919659e-6, 7.68730344260446e-6, 7.68724383213891e-6, 7.68713723088182e-6, 7.68709364794852e-6, 7.68713497529115e-6, 7.68720749538243e-6, 7.68724809774907e-6, 7.6872340225433e-6, 7.6871873601787e-6, 7.68714721637903e-6, 7.68713887063739e-6, 7.68716096922086e-6, 7.68719335101768e-6, 7.68721435528577e-6, 7.68721412893271e-6, 7.68719715187076e-6, 7.68717587067102e-6, 7.68716197710618e-6, 7.68716093140939e-6, 7.68717132107956e-6
flux1:, 0.63276430694909, 8.63686671696867e-6, 8.63685061493678e-6, 8.63685047930548e-6, 8.63686858445352e-6, 8.63689707085816e-6, 8.63691986061847e-6, 8.63692073141121e-6, 8.63689449115894e-6, 8.63685409090932e-6, 8.63682643103643e-6, 8.63683571574531e-6, 8.63688313854127e-6, 8.63693857156454e-6, 8.63695630886092e-6, 8.63691084649371e-6, 8.63682822623334e-6, 8.63678013588151e-6, 8.63682728179893e-6, 8.63694526580077e-6, 8.63701146799177e-6, 8.63691827558442e-6, 8.63675225163247e-6, 8.63678113951874e-6, 8.63702073952409e-6, 8.63693877347595e-6, 8.63664325327185e-6, 8.63716575694434e-6, 8.63659965713999e-6, 8.63731481373224e-6, 8.63678266314854e-6, 8.63651151346349e-6, 8.63678266314857e-6, 8.63731481373223e-6, 8.63659965713996e-6, 8.63716575694434e-6, 8.63664325327185e-6, 8.63693877347595e-6, 8.63702073952407e-6, 8.63678113951875e-6, 8.63675225163247e-6, 8.63691827558442e-6, 8.63701146799177e-6, 8.63694526580076e-6, 8.63682728179892e-6, 8.63678013588151e-6, 8.63682822623334e-6, 8.63691084649373e-6, 8.6369563088609e-6, 8.63693857156455e-6, 8.63688313854126e-6, 8.63683571574529e-6, 8.63682643103642e-6, 8.63685409090933e-6, 8.63689449115893e-6, 8.6369207314112e-6, 8.6369198606185e-6, 8.63689707085816e-6, 8.63686858445353e-6, 8.63685047930549e-6, 8.63685061493678e-6, 8.63686671696869e-6
flux1:, 0.633026755852843, 9.69532521722346e-6, 9.69530204003203e-6, 9.69530036293801e-6, 9.69532354551992e-6, 9.6953608097409e-6, 9.69539073419468e-6, 9.69539250418487e-6, 9.6953600480625e-6, 9.69531001836183e-6, 9.69527557086414e-6, 9.69528574239469e-6, 9.69534160396367e-6, 9.69540740711918e-6, 9.69542975554806e-6, 9.69537908398913e-6, 9.69528502114797e-6, 9.69522891470575e-6, 9.69527945771381e-6, 9.69540970540994e-6, 9.69548324973853e-6, 9.69538111696177e-6, 9.6952003674204e-6, 9.69523708812633e-6, 9.6955036440346e-6, 9.69540520331558e-6, 9.695071113841e-6, 9.69565599731017e-6, 9.69502106049185e-6, 9.69582882974667e-6, 9.69523548136929e-6, 9.69493251876606e-6, 9.6952354813693e-6, 9.69582882974668e-6, 9.69502106049184e-6, 9.69565599731016e-6, 9.69507111384096e-6, 9.6954052033156e-6, 9.69550364403461e-6, 9.69523708812635e-6, 9.6952003674204e-6, 9.69538111696178e-6, 9.69548324973855e-6, 9.69540970540993e-6, 9.69527945771381e-6, 9.69522891470576e-6, 9.69528502114797e-6, 9.69537908398915e-6, 9.69542975554802e-6, 9.6954074071192e-6, 9.69534160396367e-6, 9.69528574239468e-6, 9.69527557086412e-6, 9.69531001836185e-6, 9.6953600480625e-6, 9.69539250418485e-6, 9.69539073419471e-6, 9.6953608097409e-6, 9.69532354551991e-6, 9.695300362938e-6, 9.69530204003203e-6, 9.69532521722348e-6
flux1:, 0.633289204756596, 1.0873892928375e-5, 1.08738611936647e-5, 1.08738576390107e-5, 1.08738869174091e-5, 1.08739347219926e-5, 1.0873973217441e-5, 1.08739761124406e-5, 1.08739363068642e-5, 1.08738748521921e-5, 1.08738322880515e-5, 1.08738433354533e-5, 1.08739089524737e-5, 1.08739868959453e-5, 1.08740148787082e-5, 1.08739585820286e-5, 1.08738515814047e-5, 1.08737860833795e-5, 1.08738398522985e-5, 1.08739833342292e-5, 1.08740650378184e-5, 1.08739535272581e-5, 1.08737573549296e-5, 1.08738034236982e-5, 1.08740995641635e-5, 1.08739817383853e-5, 1.0873604187905e-5, 1.08742582133597e-5, 1.08735467963482e-5, 1.08744585519372e-5, 1.08737978044019e-5, 1.08734596940958e-5, 1.08737978044019e-5, 1.08744585519372e-5, 1.08735467963483e-5, 1.08742582133597e-5, 1.0873604187905e-5, 1.08739817383853e-5, 1.08740995641635e-5, 1.08738034236982e-5, 1.08737573549296e-5, 1.08739535272581e-5, 1.08740650378184e-5, 1.08739833342292e-5, 1.08738398522985e-5, 1.08737860833795e-5, 1.08738515814047e-5, 1.08739585820286e-5, 1.08740148787082e-5, 1.08739868959453e-5, 1.08739089524737e-5, 1.08738433354533e-5, 1.08738322880514e-5, 1.0873874852192e-5, 1.08739363068642e-5, 1.08739761124406e-5, 1.0873973217441e-5, 1.08739347219926e-5, 1.08738869174091e-5, 1.08738576390107e-5, 1.08738611936647e-5, 1.0873892928375e-5
flux1:, 0.63355165366035, 1.2184963383354e-5, 1.21849215169113e-5, 1.21849157949093e-5, 1.21849523437631e-5, 1.21850126243673e-5, 1.21850612142167e-5, 1.21850654097554e-5, 1.21850169646783e-5, 1.21849421224895e-5, 1.21848900374114e-5, 1.21849020118678e-5, 1.21849788595846e-5, 1.21850708650934e-5, 1.21851055505498e-5, 1.21850431248778e-5, 1.21849215390935e-5, 1.21848451753921e-5, 1.21849020269049e-5, 1.21850598231645e-5, 1.21851505597695e-5, 1.21850291621931e-5, 1.21848168032661e-5, 1.21848739050007e-5, 1.21852025067822e-5, 1.2185062065817e-5, 1.21846357109805e-5, 1.21853663518693e-5, 1.21845700041867e-5, 1.21855982896954e-5, 1.21848632805493e-5, 1.21844863303995e-5, 1.21848632805493e-5, 1.21855982896954e-5, 1.21845700041867e-5, 1.21853663518693e-5, 1.21846357109805e-5, 1.2185062065817e-5, 1.21852025067822e-5, 1.21848739050008e-5, 1.21848168032661e-5, 1.21850291621931e-5, 1.21851505597695e-5, 1.21850598231645e-5, 1.21849020269049e-5, 1.21848451753921e-5, 1.21849215390935e-5, 1.21850431248778e-5, 1.21851055505497e-5, 1.21850708650934e-5, 1.21849788595846e-5, 1.21849020118678e-5, 1.21848900374113e-5, 1.21849421224895e-5, 1.21850169646783e-5, 1.21850654097554e-5, 1.21850612142168e-5, 1.21850126243673e-5, 1.21849523437631e-5, 1.21849157949093e-5, 1.21849215169113e-5, 1.21849633833541e-5
flux1:, 0.633814102564103, 1.36420584582712e-5, 1.36420048293794e-5, 1.36419967180268e-5, 1.36420418633194e-5, 1.36421167004143e-5, 1.36421769601637e-5, 1.36421825603431e-5, 1.36421240344632e-5, 1.3642033703854e-5, 1.36419706537321e-5, 1.36419836899602e-5, 1.36420733965231e-5, 1.36421815072048e-5, 1.36422239714651e-5, 1.36421548026481e-5, 1.36420168395557e-5, 1.36419280722091e-5, 1.36419879328513e-5, 1.36421612546645e-5, 1.36422619378724e-5, 1.36421300252983e-5, 1.36419006089543e-5, 1.36419706024239e-5, 1.36423348274663e-5, 1.36421682276901e-5, 1.36416872743976e-5, 1.36425027951447e-5, 1.36416121672273e-5, 1.36427707655033e-5, 1.36419538724232e-5, 1.36415339839703e-5, 1.36419538724232e-5, 1.36427707655034e-5, 1.36416121672273e-5, 1.36425027951447e-5, 1.36416872743976e-5, 1.36421682276901e-5, 1.36423348274663e-5, 1.36419706024239e-5, 1.36419006089543e-5, 1.36421300252983e-5, 1.36422619378723e-5, 1.36421612546646e-5, 1.36419879328513e-5, 1.36419280722091e-5, 1.36420168395556e-5, 1.36421548026481e-5, 1.36422239714651e-5, 1.36421815072048e-5, 1.36420733965231e-5, 1.36419836899602e-5, 1.36419706537321e-5, 1.36420337038539e-5, 1.36421240344632e-5, 1.36421825603431e-5, 1.36421769601638e-5, 1.36421167004143e-5, 1.36420418633194e-5, 1.36419967180268e-5, 1.36420048293794e-5, 1.36420584582712e-5
flux1:, 0.634076551467856, 1.52599138064243e-5, 1.52598467698611e-5, 1.5259836133481e-5, 1.52598913369373e-5, 1.52599829151543e-5, 1.52600564302692e-5, 1.52600634485953e-5, 1.52599932643805e-5, 1.52598852468516e-5, 1.52598097908791e-5, 1.52598241275539e-5, 1.52599284593969e-5, 1.52600547977697e-5, 1.52601060790368e-5, 1.52600294202642e-5, 1.5259873158548e-5, 1.52597704323221e-5, 1.52598333493933e-5, 1.52600235615197e-5, 1.52601351200483e-5, 1.52599918867182e-5, 1.52597443858801e-5, 1.52598293078792e-5, 1.52602326480048e-5, 1.52600360467873e-5, 1.52594942583211e-5, 1.52604038018404e-5, 1.525940854207e-5, 1.52607125422637e-5, 1.52598052695166e-5, 1.52593378823101e-5, 1.52598052695166e-5, 1.52607125422637e-5, 1.52594085420699e-5, 1.52604038018404e-5, 1.52594942583211e-5, 1.52600360467873e-5, 1.52602326480047e-5, 1.52598293078792e-5, 1.52597443858801e-5, 1.52599918867182e-5, 1.52601351200483e-5, 1.52600235615197e-5, 1.52598333493933e-5, 1.52597704323221e-5, 1.5259873158548e-5, 1.52600294202642e-5, 1.52601060790368e-5, 1.52600547977697e-5, 1.52599284593969e-5, 1.52598241275539e-5, 1.52598097908792e-5, 1.52598852468516e-5, 1.52599932643805e-5, 1.52600634485953e-5, 1.52600564302693e-5, 1.52599829151543e-5, 1.52598913369372e-5, 1.52598361334811e-5, 1.52598467698611e-5, 1.52599138064243e-5
flux1:, 0.634339000371609, 1.70545688743338e-5, 1.70544868173888e-5, 1.70544736198463e-5, 1.70545404508247e-5, 1.70546510056551e-5, 1.70547393235816e-5, 1.70547476677977e-5, 1.70546641379823e-5, 1.70545361907327e-5, 1.70544469412471e-5, 1.70544629387921e-5, 1.70545837755876e-5, 1.70547304890788e-5, 1.70547915343298e-5, 1.70547064850217e-5, 1.70545298992634e-5, 1.70544117007448e-5, 1.70544779018209e-5, 1.705468654482e-5, 1.70548098888599e-5, 1.7054654279525e-5, 1.7054387452881e-5, 1.70544895230382e-5, 1.70549358529962e-5, 1.70547051317806e-5, 1.70540958442729e-5, 1.70551095273081e-5, 1.70539981670966e-5, 1.70554640294098e-5, 1.70544568789873e-5, 1.70539369079442e-5, 1.70544568789873e-5, 1.70554640294098e-5, 1.70539981670965e-5, 1.70551095273081e-5, 1.70540958442729e-5, 1.70547051317805e-5, 1.70549358529961e-5, 1.70544895230382e-5, 1.7054387452881e-5, 1.7054654279525e-5, 1.705480988886e-5, 1.705468654482e-5, 1.70544779018209e-5, 1.70544117007449e-5, 1.70545298992634e-5, 1.70547064850217e-5, 1.70547915343297e-5, 1.70547304890788e-5, 1.70545837755876e-5, 1.70544629387921e-5, 1.70544469412471e-5, 1.70545361907327e-5, 1.70546641379823e-5, 1.70547476677977e-5, 1.70547393235816e-5, 1.70546510056552e-5, 1.70545404508247e-5, 1.70544736198464e-5, 1.70544868173888e-5, 1.70545688743338e-5
flux1:, 0.634601449275363, 1.90434615421575e-5, 1.90433629344349e-5, 1.90433472445371e-5, 1.9043427338044e-5, 1.904355909028e-5, 1.90436636684201e-5, 1.90436731314831e-5, 1.90435744983238e-5, 1.90434243998902e-5, 1.90433200775275e-5, 1.90433382314784e-5, 1.9043477529497e-5, 1.90436467235455e-5, 1.9043718328626e-5, 1.90436238160309e-5, 1.90434248122553e-5, 1.90432897415112e-5, 1.90433597017938e-5, 1.90435885130287e-5, 1.90437244907885e-5, 1.90435551161715e-5, 1.90432674420348e-5, 1.90433890691165e-5, 1.90438827085394e-5, 1.90436135044298e-5, 1.90429296493367e-5, 1.90440586655048e-5, 1.90428184918389e-5, 1.90444641104043e-5, 1.90433464376564e-5, 1.90427682033507e-5, 1.90433464376565e-5, 1.90444641104043e-5, 1.90428184918389e-5, 1.90440586655048e-5, 1.90429296493366e-5, 1.90436135044298e-5, 1.90438827085394e-5, 1.90433890691165e-5, 1.90432674420348e-5, 1.90435551161714e-5, 1.90437244907885e-5, 1.90435885130287e-5, 1.90433597017938e-5, 1.90432897415112e-5, 1.90434248122553e-5, 1.90436238160309e-5, 1.90437183286259e-5, 1.90436467235455e-5, 1.90434775294969e-5, 1.90433382314785e-5, 1.90433200775275e-5, 1.90434243998903e-5, 1.90435744983238e-5, 1.90436731314831e-5, 1.90436636684202e-5, 1.904355909028e-5, 1.9043427338044e-5, 1.90433472445372e-5, 1.90433629344349e-5, 1.90434615421574e-5
flux1:, 0.634863898179116, 2.12455274054516e-5, 2.12454108486736e-5, 2.12453928353509e-5, 2.12454878354335e-5, 2.12456429145626e-5, 2.12457650665528e-5, 2.1245775325871e-5, 2.12456598139128e-5, 2.12454854412449e-5, 2.12453649334632e-5, 2.12453858815893e-5, 2.12455456247504e-5, 2.12457392841611e-5, 2.12458220288566e-5, 2.12457167938706e-5, 2.12454932562059e-5, 2.12453401105149e-5, 2.12454146267737e-5, 2.12456655589303e-5, 2.12458149028668e-5, 2.12456299427189e-5, 2.12453195457594e-5, 2.12454633364461e-5, 2.12460091209786e-5, 2.12456968662323e-5, 2.12449309990244e-5, 2.12461877292751e-5, 2.12448046443555e-5, 2.12466494091652e-5, 2.12454092632313e-5, 2.12447664152132e-5, 2.12454092632313e-5, 2.12466494091652e-5, 2.12448046443555e-5, 2.12461877292751e-5, 2.12449309990244e-5, 2.12456968662323e-5, 2.12460091209786e-5, 2.12454633364461e-5, 2.12453195457595e-5, 2.1245629942719e-5, 2.12458149028668e-5, 2.12456655589303e-5, 2.12454146267737e-5, 2.12453401105149e-5, 2.12454932562059e-5, 2.12457167938707e-5, 2.12458220288565e-5, 2.12457392841611e-5, 2.12455456247504e-5, 2.12453858815893e-5, 2.12453649334631e-5, 2.12454854412449e-5, 2.12456598139128e-5, 2.12457753258709e-5, 2.12457650665529e-5, 2.12456429145626e-5, 2.12454878354335e-5, 2.1245392835351e-5, 2.12454108486736e-5, 2.12455274054516e-5
flux1:, 0.635126347082869, 2.36813036866331e-5, 2.36811679612437e-5, 2.36811478764188e-5, 2.36812593650361e-5, 2.36814397236692e-5, 2.36815805667538e-5, 2.36815911935894e-5, 2.36814570759761e-5, 2.36812564912213e-5, 2.36811189117986e-5, 2.36811434332866e-5, 2.36813255717974e-5, 2.36815454717709e-5, 2.36816396518971e-5, 2.36815222405761e-5, 2.36812720891481e-5, 2.3681099957608e-5, 2.36811802269732e-5, 2.36814554628382e-5, 2.36816187254877e-5, 2.36814158203109e-5, 2.36810803927077e-5, 2.36812491639165e-5, 2.36818525254171e-5, 2.36814924936265e-5, 2.3680636827395e-5, 2.368203495744e-5, 2.36804933253367e-5, 2.3682558184709e-5, 2.36811821345914e-5, 2.36804675680455e-5, 2.36811821345915e-5, 2.36825581847089e-5, 2.36804933253367e-5, 2.36820349574401e-5, 2.36806368273949e-5, 2.36814924936265e-5, 2.3681852525417e-5, 2.36812491639165e-5, 2.36810803927077e-5, 2.36814158203109e-5, 2.36816187254877e-5, 2.36814554628382e-5, 2.36811802269732e-5, 2.3681099957608e-5, 2.36812720891481e-5, 2.36815222405761e-5, 2.36816396518971e-5, 2.36815454717709e-5, 2.36813255717973e-5, 2.36811434332866e-5, 2.36811189117986e-5, 2.36812564912213e-5, 2.36814570759761e-5, 2.36815911935894e-5, 2.36815805667539e-5, 2.36814397236691e-5, 2.36812593650361e-5, 2.36811478764188e-5, 2.36811679612437e-5, 2.36813036866331e-5
flux1:, 0.635388795986622, 2.63730377327536e-5, 2.6372881837892e-5, 2.63728599855154e-5, 2.63729893980012e-5, 2.63731967203207e-5, 2.63733571269098e-5, 2.63733676074307e-5, 2.63732132849035e-5, 2.63729848293256e-5, 2.63728295760598e-5, 2.63728585813557e-5, 2.63730649585988e-5, 2.63733125676751e-5, 2.63734181266563e-5, 2.63732868887235e-5, 2.63730081482555e-5, 2.63728165152986e-5, 2.63729042166877e-5, 2.63732061789827e-5, 2.63733836588482e-5, 2.63731597920851e-5, 2.63727965111797e-5, 2.63729933070528e-5, 2.63736603623165e-5, 2.63732477193763e-5, 2.63722941614946e-5, 2.63738488056137e-5, 2.63721312861994e-5, 2.63744388119203e-5, 2.63729117596472e-5, 2.63721175259532e-5, 2.63729117596472e-5, 2.63744388119203e-5, 2.63721312861993e-5, 2.63738488056136e-5, 2.63722941614945e-5, 2.63732477193763e-5, 2.63736603623165e-5, 2.63729933070528e-5, 2.63727965111797e-5, 2.63731597920851e-5, 2.63733836588483e-5, 2.63732061789827e-5, 2.63729042166877e-5, 2.63728165152987e-5, 2.63730081482555e-5, 2.63732868887235e-5, 2.63734181266562e-5, 2.63733125676752e-5, 2.63730649585988e-5, 2.63728585813557e-5, 2.63728295760597e-5, 2.63729848293256e-5, 2.63732132849034e-5, 2.63733676074307e-5, 2.63733571269099e-5, 2.63731967203207e-5, 2.63729893980012e-5, 2.63728599855154e-5, 2.63728818378921e-5, 2.63730377327536e-5
flux1:, 0.635651244890376, 2.93448000210213e-5, 2.93446232044544e-5, 2.93445998950161e-5, 2.93447484244106e-5, 2.93449840324794e-5, 2.93451645891019e-5, 2.93451743579152e-5, 2.93449984486133e-5, 2.93447408402089e-5, 2.93445676478207e-5, 2.93446021581987e-5, 2.93448344274321e-5, 2.93451108054222e-5, 2.93452272681692e-5, 2.93450803635136e-5, 2.93447712413275e-5, 2.93445600963636e-5, 2.93446574718845e-5, 2.93449888271079e-5, 2.93451804857084e-5, 2.93449318589937e-5, 2.93445373040388e-5, 2.93447654187021e-5, 2.93455030656242e-5, 2.93450329228321e-5, 2.93439731122453e-5, 2.93457009427405e-5, 2.93437883135611e-5, 2.9346362771526e-5, 2.9344667754503e-5, 2.93437849665147e-5, 2.93446677545031e-5, 2.9346362771526e-5, 2.93437883135611e-5, 2.93457009427405e-5, 2.93439731122453e-5, 2.93450329228321e-5, 2.93455030656241e-5, 2.93447654187021e-5, 2.93445373040388e-5, 2.93449318589937e-5, 2.93451804857084e-5, 2.93449888271079e-5, 2.93446574718846e-5, 2.93445600963636e-5, 2.93447712413274e-5, 2.93450803635136e-5, 2.93452272681692e-5, 2.93451108054221e-5, 2.93448344274321e-5, 2.93446021581988e-5, 2.93445676478207e-5, 2.93447408402089e-5, 2.93449984486133e-5, 2.93451743579152e-5, 2.93451645891019e-5, 2.93449840324794e-5, 2.93447484244106e-5, 2.93445998950161e-5, 2.93446232044544e-5, 2.93448000210214e-5
flux1:, 0.635913693794129, 3.26226015549993e-5, 3.26224033299269e-5, 3.2622378820852e-5, 3.26225473146342e-5, 3.26228120771519e-5, 3.26230130538866e-5, 3.26230215400075e-5, 3.26228229770463e-5, 3.2622535407637e-5, 3.26223443928124e-5, 3.26223855094126e-5, 3.2622645042859e-5, 3.26229507376602e-5, 3.26230771497745e-5, 3.26229125634647e-5, 3.26225715347028e-5, 3.26223414842789e-5, 3.26224514175952e-5, 3.26228150730938e-5, 3.26230204450156e-5, 3.26227423499016e-5, 3.26223124209906e-5, 3.26225754280975e-5, 3.26233914475957e-5, 3.26228589134521e-5, 3.26216842556021e-5, 3.26236036370747e-5, 3.26214746042486e-5, 3.2624342034154e-5, 3.26224600194686e-5, 3.26214787525995e-5, 3.26224600194687e-5, 3.2624342034154e-5, 3.26214746042485e-5, 3.26236036370748e-5, 3.26216842556021e-5, 3.26228589134522e-5, 3.26233914475957e-5, 3.26225754280975e-5, 3.26223124209905e-5, 3.26227423499016e-5, 3.26230204450156e-5, 3.26228150730937e-5, 3.26224514175952e-5, 3.26223414842788e-5, 3.26225715347028e-5, 3.26229125634647e-5, 3.26230771497745e-5, 3.26229507376602e-5, 3.2622645042859e-5, 3.26223855094125e-5, 3.26223443928123e-5, 3.2622535407637e-5, 3.26228229770463e-5, 3.26230215400075e-5, 3.26230130538867e-5, 3.26228120771519e-5, 3.26225473146342e-5, 3.2622378820852e-5, 3.26224033299269e-5, 3.26226015549993e-5
flux1:, 0.636176142697882, 3.62345154924557e-5, 3.62342956387638e-5, 3.62342700624319e-5, 3.62344589164529e-5, 3.62347531651018e-5, 3.62349744981711e-5, 3.62349811822829e-5, 3.62347593148961e-5, 3.62344415418025e-5, 3.62342332374825e-5, 3.62342821004153e-5, 3.62345698943988e-5, 3.6234904842332e-5, 3.62350397177177e-5, 3.6234855283437e-5, 3.62344811803711e-5, 3.62342335584464e-5, 3.62343596468414e-5, 3.62347587407222e-5, 3.62349768393216e-5, 3.62346635296992e-5, 3.62341933723714e-5, 3.62344951622771e-5, 3.62353983236396e-5, 3.62347985501319e-5, 3.6233500245992e-5, 3.62356313735558e-5, 3.623326237326e-5, 3.62364506816141e-5, 3.62343603557193e-5, 3.62332695461791e-5, 3.62343603557193e-5, 3.62364506816141e-5, 3.62332623732599e-5, 3.62356313735559e-5, 3.6233500245992e-5, 3.6234798550132e-5, 3.62353983236396e-5, 3.62344951622771e-5, 3.62341933723714e-5, 3.62346635296992e-5, 3.62349768393215e-5, 3.62347587407222e-5, 3.62343596468414e-5, 3.62342335584464e-5, 3.62344811803711e-5, 3.62348552834371e-5, 3.62350397177177e-5, 3.6234904842332e-5, 3.62345698943988e-5, 3.62342821004153e-5, 3.62342332374825e-5, 3.62344415418026e-5, 3.62347593148961e-5, 3.6234981182283e-5, 3.62349744981712e-5, 3.62347531651017e-5, 3.62344589164529e-5, 3.62342700624319e-5, 3.62342956387638e-5, 3.62345154924558e-5
flux1:, 0.636438591601635, 4.02108028003728e-5, 4.02105613489312e-5, 4.02105346315711e-5, 4.02107436871863e-5, 4.02110671460034e-5, 4.02113084355018e-5, 4.02113129160857e-5, 4.02110676089518e-5, 4.02107200358896e-5, 4.02104954123187e-5, 4.02105531514703e-5, 4.02108697323512e-5, 4.02112331672701e-5, 4.0211374447094e-5, 4.02111678781266e-5, 4.02107599794361e-5, 4.02104969506698e-5, 4.02106435674407e-5, 4.0211081451441e-5, 4.02113106736877e-5, 4.02109552438804e-5, 4.02104391832171e-5, 4.02107840083682e-5, 4.02117841750166e-5, 4.02111123934231e-5, 4.02096814586606e-5, 4.02120464991926e-5, 4.02094114917679e-5, 4.0212950563171e-5, 4.02106281209905e-5, 4.02094154627681e-5, 4.02106281209905e-5, 4.0212950563171e-5, 4.02094114917678e-5, 4.02120464991925e-5, 4.02096814586606e-5, 4.02111123934231e-5, 4.02117841750166e-5, 4.02107840083682e-5, 4.02104391832171e-5, 4.02109552438804e-5, 4.02113106736877e-5, 4.02110814514409e-5, 4.02106435674406e-5, 4.02104969506698e-5, 4.0210759979436e-5, 4.02111678781266e-5, 4.02113744470939e-5, 4.02112331672702e-5, 4.02108697323512e-5, 4.02105531514703e-5, 4.02104954123187e-5, 4.02107200358895e-5, 4.02110676089517e-5, 4.02113129160856e-5, 4.02113084355019e-5, 4.02110671460034e-5, 4.02107436871862e-5, 4.02105346315711e-5, 4.02105613489313e-5, 4.02108028003729e-5
flux1:, 0.636701040505389, 4.45840416838513e-5, 4.45837788838238e-5, 4.45837506601536e-5, 4.45839791115786e-5, 4.45843308447342e-5, 4.45845913684522e-5, 4.45845934329537e-5, 4.45843251572664e-5, 4.45839488988854e-5, 4.45837093696186e-5, 4.4583777049952e-5, 4.45841223866545e-5, 4.45845127634933e-5, 4.45846577890737e-5, 4.45844267150749e-5, 4.45839848300123e-5, 4.45837094803921e-5, 4.45838818242775e-5, 4.45843620403326e-5, 4.45846000751205e-5, 4.45841943492841e-5, 4.45836258374835e-5, 4.45840183662649e-5, 4.45851265982435e-5, 4.45843781388375e-5, 4.45828054087616e-5, 4.45854286443363e-5, 4.45824989035075e-5, 4.45864207357585e-5, 4.45838396738017e-5, 4.45824915161921e-5, 4.45838396738017e-5, 4.45864207357584e-5, 4.45824989035075e-5, 4.45854286443364e-5, 4.45828054087616e-5, 4.45843781388375e-5, 4.45851265982435e-5, 4.4584018366265e-5, 4.45836258374836e-5, 4.45841943492841e-5, 4.45846000751205e-5, 4.45843620403326e-5, 4.45838818242774e-5, 4.45837094803921e-5, 4.45839848300123e-5, 4.45844267150749e-5, 4.45846577890737e-5, 4.45845127634934e-5, 4.45841223866545e-5, 4.45837770499519e-5, 4.45837093696186e-5, 4.45839488988854e-5, 4.45843251572665e-5, 4.45845934329537e-5, 4.45845913684522e-5, 4.45843308447341e-5, 4.45839791115787e-5, 4.45837506601537e-5, 4.45837788838238e-5, 4.45840416838514e-5
flux1:, 0.636963489409142, 4.93892604831158e-5, 4.93889767539331e-5, 4.93889462840331e-5, 4.93891926036813e-5, 4.93895709866068e-5, 4.93898497295868e-5, 4.93898494253329e-5, 4.93895593343118e-5, 4.93891562589152e-5, 4.93889036709261e-5, 4.93889822363249e-5, 4.93893556661562e-5, 4.93897706047415e-5, 4.938991610635e-5, 4.93896581131391e-5, 4.93891826546227e-5, 4.93888990634023e-5, 4.93891031920137e-5, 4.93896294439708e-5, 4.93898731890073e-5, 4.9389407627962e-5, 4.93887792094056e-5, 4.93892245882559e-5, 4.93904532371208e-5, 4.93896235266175e-5, 4.93878996423541e-5, 4.93908076151169e-5, 4.9387551515251e-5, 4.93918903843167e-5, 4.93890213028081e-5, 4.93875225504503e-5, 4.93890213028081e-5, 4.93918903843167e-5, 4.93875515152509e-5, 4.9390807615117e-5, 4.93878996423541e-5, 4.93896235266176e-5, 4.93904532371208e-5, 4.9389224588256e-5, 4.93887792094056e-5, 4.93894076279619e-5, 4.93898731890073e-5, 4.93896294439707e-5, 4.93891031920136e-5, 4.93888990634024e-5, 4.93891826546227e-5, 4.93896581131392e-5, 4.938991610635e-5, 4.93897706047415e-5, 4.93893556661561e-5, 4.93889822363248e-5, 4.9388903670926e-5, 4.93891562589152e-5, 4.93895593343117e-5, 4.9389849425333e-5, 4.93898497295869e-5, 4.93895709866067e-5, 4.93891926036812e-5, 4.93889462840331e-5, 4.93889767539331e-5, 4.93892604831158e-5
flux1:, 0.637225938312895, 5.46640736775726e-5, 5.46637695491447e-5, 5.46637356455414e-5, 5.46639975354536e-5, 5.46644002533724e-5, 5.46646959512692e-5, 5.46646936494285e-5, 5.46643836303985e-5, 5.46639563758689e-5, 5.46636929841031e-5, 5.46637832050563e-5, 5.46641833802143e-5, 5.46646196350155e-5, 5.46647617377431e-5, 5.46644744063199e-5, 5.46639664462674e-5, 5.46636797330751e-5, 5.46639225777853e-5, 5.4664498700485e-5, 5.46647441935468e-5, 5.46642078254536e-5, 5.46635111230918e-5, 5.46640150462008e-5, 5.46653778374295e-5, 5.46644623676763e-5, 5.46625777389672e-5, 5.46657993968749e-5, 5.46621822015587e-5, 5.46669748627542e-5, 5.46637852820488e-5, 5.46621192995325e-5, 5.46637852820488e-5, 5.46669748627541e-5, 5.46621822015586e-5, 5.46657993968749e-5, 5.46625777389671e-5, 5.46644623676764e-5, 5.46653778374295e-5, 5.4664015046201e-5, 5.46635111230918e-5, 5.46642078254536e-5, 5.46647441935468e-5, 5.4664498700485e-5, 5.46639225777852e-5, 5.46636797330752e-5, 5.46639664462675e-5, 5.466447440632e-5, 5.46647617377431e-5, 5.46646196350156e-5, 5.46641833802143e-5, 5.46637832050561e-5, 5.46636929841031e-5, 5.46639563758688e-5, 5.46643836303985e-5, 5.46646936494285e-5, 5.46646959512693e-5, 5.46644002533723e-5, 5.46639975354536e-5, 5.46637356455413e-5, 5.46637695491447e-5, 5.46640736775726e-5
flux1:, 0.637488387216649, 6.0448820576476e-5, 6.04484966232659e-5, 6.04484575974419e-5, 6.04487319747625e-5, 6.04491560513382e-5, 6.04494672438957e-5, 6.04494636885268e-5, 6.04491363835232e-5, 6.04486883423662e-5, 6.04484167705059e-5, 6.04485192021167e-5, 6.04489440646663e-5, 6.04493975256494e-5, 6.04495317724362e-5, 6.04492127124e-5, 6.04486740121257e-5, 6.04483903533024e-5, 6.0448679713748e-5, 6.04493096424989e-5, 6.04495520133342e-5, 6.0448932394651e-5, 6.04481581211473e-5, 6.04487269064974e-5, 6.04502390041187e-5, 6.04492332654142e-5, 6.04471780056055e-5, 6.04507448486981e-5, 6.04467285041787e-5, 6.04520144359985e-5, 6.04484686326094e-5, 6.0446617155726e-5, 6.04484686326094e-5, 6.04520144359985e-5, 6.04467285041786e-5, 6.04507448486981e-5, 6.04471780056055e-5, 6.04492332654141e-5, 6.04502390041188e-5, 6.04487269064973e-5, 6.04481581211473e-5, 6.04489323946509e-5, 6.04495520133342e-5, 6.0449309642499e-5, 6.04486797137481e-5, 6.04483903533024e-5, 6.04486740121257e-5, 6.04492127123999e-5, 6.04495317724362e-5, 6.04493975256495e-5, 6.04489440646662e-5, 6.04485192021168e-5, 6.04484167705059e-5, 6.04486883423662e-5, 6.04491363835232e-5, 6.04494636885268e-5, 6.04494672438959e-5, 6.04491560513383e-5, 6.04487319747624e-5, 6.0448457597442e-5, 6.04484966232659e-5, 6.04488205764762e-5
flux1:, 0.637750836120402, 6.67867062139529e-5, 6.67863629905888e-5, 6.67863166289398e-5, 6.67865996526695e-5, 6.67870415097103e-5, 6.67873665988356e-5, 6.67873629320945e-5, 6.67870217192579e-5, 6.67865569899975e-5, 6.67862801807441e-5, 6.67863951385491e-5, 6.67868419316439e-5, 6.67873076604992e-5, 6.67874290511836e-5, 6.67870759228158e-5, 6.67865089311203e-5, 6.67862355399029e-5, 6.67865800571747e-5, 6.67872678014029e-5, 6.67875012508358e-5, 6.67867844636843e-5, 6.67859224601478e-5, 6.67865631300872e-5, 6.67882411779826e-5, 6.67871405505917e-5, 6.67849043797746e-5, 6.67888506069397e-5, 6.67843935440978e-5, 6.67902152409591e-5, 6.67862741083467e-5, 6.67842171639766e-5, 6.67862741083467e-5, 6.67902152409591e-5, 6.67843935440979e-5, 6.67888506069397e-5, 6.67849043797746e-5, 6.67871405505917e-5, 6.67882411779825e-5, 6.67865631300873e-5, 6.67859224601478e-5, 6.67867844636843e-5, 6.67875012508357e-5, 6.67872678014029e-5, 6.67865800571747e-5, 6.67862355399029e-5, 6.67865089311202e-5, 6.67870759228158e-5, 6.67874290511836e-5, 6.67873076604992e-5, 6.67868419316439e-5, 6.6786395138549e-5, 6.67862801807441e-5, 6.67865569899975e-5, 6.67870217192579e-5, 6.67873629320945e-5, 6.67873665988358e-5, 6.67870415097103e-5, 6.67865996526695e-5, 6.67863166289397e-5, 6.67863629905887e-5, 6.67867062139529e-5
flux1:, 0.638013285024155, 7.37239439009106e-5, 7.37235818888766e-5, 7.37235254683914e-5, 7.37238126132809e-5, 7.37242681602858e-5, 7.37246054653954e-5, 7.37246032194214e-5, 7.3724252148307e-5, 7.37237754521699e-5, 7.3723496611997e-5, 7.37236241737815e-5, 7.372408949645e-5, 7.37245618011706e-5, 7.37246648450382e-5, 7.37242753635499e-5, 7.37236831753376e-5, 7.37234282414298e-5, 7.37238373501191e-5, 7.37245869756765e-5, 7.37248047884176e-5, 7.37239754798532e-5, 7.37230147841325e-5, 7.37237351481063e-5, 7.3725597282434e-5, 7.3724396880364e-5, 7.37219689932895e-5, 7.3726331649827e-5, 7.37213885983132e-5, 7.372779191799e-5, 7.3723412856804e-5, 7.37211286932308e-5, 7.37234128568041e-5, 7.37277919179901e-5, 7.37213885983132e-5, 7.37263316498269e-5, 7.37219689932894e-5, 7.3724396880364e-5, 7.3725597282434e-5, 7.37237351481064e-5, 7.37230147841325e-5, 7.37239754798532e-5, 7.37248047884175e-5, 7.37245869756765e-5, 7.3723837350119e-5, 7.37234282414296e-5, 7.37236831753377e-5, 7.37242753635499e-5, 7.37246648450381e-5, 7.37245618011705e-5, 7.372408949645e-5, 7.37236241737814e-5, 7.37234966119969e-5, 7.37237754521698e-5, 7.37242521483071e-5, 7.37246032194213e-5, 7.37246054653955e-5, 7.37242681602858e-5, 7.37238126132808e-5, 7.37235254683914e-5, 7.37235818888766e-5, 7.37239439009107e-5
flux1:, 0.638275733927908, 8.13098988182796e-5, 8.13095183947249e-5, 8.13094487482213e-5, 8.13097349296513e-5, 8.13101996795253e-5, 8.1310547481251e-5, 8.13105485272382e-5, 8.13101922026284e-5, 8.13097087665254e-5, 8.13094313114009e-5, 8.1309571353529e-5, 8.13100512653382e-5, 8.1310523814444e-5, 8.13106025923174e-5, 8.13101745072935e-5, 8.13095607761846e-5, 8.13093333615848e-5, 8.13098172221261e-5, 8.1310632847247e-5, 8.13108274445186e-5, 8.13098689121487e-5, 8.13087978576173e-5, 8.13096065941603e-5, 8.13116724216171e-5, 8.13103668836115e-5, 8.130773577993e-5, 8.13125549066053e-5, 8.1307076724532e-5, 8.13141112952204e-5, 8.13092481369168e-5, 8.13067131660643e-5, 8.13092481369169e-5, 8.13141112952203e-5, 8.1307076724532e-5, 8.13125549066054e-5, 8.130773577993e-5, 8.13103668836116e-5, 8.13116724216171e-5, 8.13096065941603e-5, 8.13087978576173e-5, 8.13098689121486e-5, 8.13108274445185e-5, 8.1310632847247e-5, 8.13098172221261e-5, 8.13093333615848e-5, 8.13095607761844e-5, 8.13101745072934e-5, 8.13106025923174e-5, 8.13105238144441e-5, 8.13100512653381e-5, 8.1309571353529e-5, 8.13094313114007e-5, 8.13097087665254e-5, 8.13101922026284e-5, 8.13105485272381e-5, 8.13105474812512e-5, 8.13101996795253e-5, 8.13097349296514e-5, 8.13094487482213e-5, 8.13095183947248e-5, 8.13098988182796e-5
flux1:, 0.638538182831662, 8.95972319654301e-5, 8.95968334060693e-5, 8.95967470455678e-5, 8.95970267966236e-5, 8.95974960012941e-5, 8.95978525633834e-5, 8.95978590089989e-5, 8.95975024198679e-5, 8.9597017829019e-5, 8.9596745338994e-5, 8.95968976155665e-5, 8.95973877959191e-5, 8.95978537716056e-5, 8.95979020021047e-5, 8.95974330450574e-5, 8.95968018446048e-5, 8.95966117342794e-5, 8.95971811483453e-5, 8.95980669585775e-5, 8.95982299958368e-5, 8.95971243228034e-5, 8.95959306672977e-5, 8.95968374019795e-5, 8.95991279392266e-5, 8.95977111631905e-5, 8.95948644387633e-5, 8.96001832234298e-5, 8.95941167455477e-5, 8.9601836436297e-5, 8.95964394029744e-5, 8.95936281556014e-5, 8.95964394029743e-5, 8.9601836436297e-5, 8.95941167455476e-5, 8.96001832234298e-5, 8.95948644387633e-5, 8.95977111631904e-5, 8.95991279392266e-5, 8.95968374019796e-5, 8.95959306672977e-5, 8.95971243228035e-5, 8.95982299958367e-5, 8.95980669585776e-5, 8.95971811483453e-5, 8.95966117342793e-5, 8.95968018446048e-5, 8.95974330450574e-5, 8.95979020021047e-5, 8.95978537716056e-5, 8.95973877959191e-5, 8.95968976155664e-5, 8.9596745338994e-5, 8.95970178290189e-5, 8.9597502419868e-5, 8.95978590089987e-5, 8.95978525633834e-5, 8.95974960012941e-5, 8.95970267966235e-5, 8.95967470455679e-5, 8.95968334060691e-5, 8.95972319654302e-5
flux1:, 0.638800631735415, 9.86420437043488e-5, 9.86416272326117e-5, 9.86415205373112e-5, 9.86417882360397e-5, 9.86422570331272e-5, 9.864262059166e-5, 9.86426346193662e-5, 9.86422829123213e-5, 9.86418029383486e-5, 9.86415391299841e-5, 9.86417034023317e-5, 9.86421993670241e-5, 9.86426516542056e-5, 9.86426627575379e-5, 9.86421505508147e-5, 9.86415061806149e-5, 9.86413636886466e-5, 9.86420300017599e-5, 9.86429902891722e-5, 9.86431128029414e-5, 9.86418410434519e-5, 9.86405121266286e-5, 9.86415275023635e-5, 9.86440650728981e-5, 9.86425298916627e-5, 9.86394539911418e-5, 9.86453189244113e-5, 9.86386068309862e-5, 9.86470702876315e-5, 9.86410859895179e-5, 9.8637971083845e-5, 9.8641085989518e-5, 9.86470702876316e-5, 9.86386068309863e-5, 9.86453189244112e-5, 9.86394539911419e-5, 9.86425298916628e-5, 9.86440650728981e-5, 9.86415275023636e-5, 9.86405121266286e-5, 9.8641841043452e-5, 9.86431128029415e-5, 9.86429902891722e-5, 9.86420300017599e-5, 9.86413636886466e-5, 9.8641506180615e-5, 9.86421505508147e-5, 9.86426627575378e-5, 9.86426516542056e-5, 9.8642199367024e-5, 9.86417034023317e-5, 9.8641539129984e-5, 9.86418029383485e-5, 9.86422829123212e-5, 9.86426346193661e-5, 9.86426205916601e-5, 9.86422570331273e-5, 9.86417882360396e-5, 9.86415205373113e-5, 9.86416272326116e-5, 9.86420437043489e-5
flux1:, 0.639063080639168, 1.08504016065017e-4, 1.08503581958837e-4, 1.08503451431141e-4, 1.08503701572406e-4, 1.08504165131715e-4, 1.08504533840755e-4, 1.08504557481786e-4, 1.08504215681465e-4, 1.08503746094288e-4, 1.08503494820481e-4, 1.0850367104304e-4, 1.08504168417999e-4, 1.08504599823756e-4, 1.08504566975366e-4, 1.08504008896527e-4, 1.08503355631702e-4, 1.08503271365938e-4, 1.08504046362737e-4, 1.08505085594377e-4, 1.08505158200433e-4, 1.08503700614827e-4, 1.08502223540688e-4, 1.08503359276744e-4, 1.08506167362851e-4, 1.08504505161252e-4, 1.08501185093819e-4, 1.08507646130601e-4, 1.08500226838234e-4, 1.08509498084981e-4, 1.08502869555271e-4, 1.08499421678823e-4, 1.08502869555271e-4, 1.08509498084981e-4, 1.08500226838234e-4, 1.08507646130601e-4, 1.08501185093819e-4, 1.08504505161252e-4, 1.08506167362851e-4, 1.08503359276744e-4, 1.08502223540688e-4, 1.08503700614827e-4, 1.08505158200433e-4, 1.08505085594377e-4, 1.08504046362737e-4, 1.08503271365938e-4, 1.08503355631702e-4, 1.08504008896527e-4, 1.08504566975366e-4, 1.08504599823756e-4, 1.08504168417999e-4, 1.0850367104304e-4, 1.08503494820481e-4, 1.08503746094288e-4, 1.08504215681465e-4, 1.08504557481786e-4, 1.08504533840755e-4, 1.08504165131715e-4, 1.08503701572406e-4, 1.08503451431141e-4, 1.08503581958837e-4, 1.08504016065017e-4
flux1:, 0.639325529542921, 1.19246552900164e-4, 1.19246101665981e-4, 1.19245944255193e-4, 1.1924617175767e-4, 1.19246625414359e-4, 1.19246997237976e-4, 1.19247032079736e-4, 1.19246704762223e-4, 1.19246251136397e-4, 1.19246016423172e-4, 1.19246204989576e-4, 1.19246699838546e-4, 1.19247103333949e-4, 1.1924701949971e-4, 1.1924641249692e-4, 1.19245754282196e-4, 1.19245738872955e-4, 1.19246634671725e-4, 1.19247757591514e-4, 1.19247770734461e-4, 1.19246107070276e-4, 1.19244468910079e-4, 1.19245737846271e-4, 1.19248840895437e-4, 1.19247041171133e-4, 1.19243460193156e-4, 1.19250570922189e-4, 1.19242378496584e-4, 1.1925252760105e-4, 1.19245194365762e-4, 1.19241382269407e-4, 1.19245194365762e-4, 1.1925252760105e-4, 1.19242378496584e-4, 1.19250570922189e-4, 1.19243460193155e-4, 1.19247041171133e-4, 1.19248840895437e-4, 1.19245737846271e-4, 1.19244468910079e-4, 1.19246107070276e-4, 1.19247770734462e-4, 1.19247757591514e-4, 1.19246634671725e-4, 1.19245738872955e-4, 1.19245754282196e-4, 1.1924641249692e-4, 1.1924701949971e-4, 1.19247103333949e-4, 1.19246699838546e-4, 1.19246204989576e-4, 1.19246016423172e-4, 1.19246251136397e-4, 1.19246704762223e-4, 1.19247032079736e-4, 1.19246997237976e-4, 1.19246625414359e-4, 1.1924617175767e-4, 1.19245944255193e-4, 1.19246101665981e-4, 1.19246552900164e-4
flux1:, 0.639587978446675, 1.30936916898952e-4, 1.30936449519555e-4, 1.30936263008282e-4, 1.30936463543334e-4, 1.30936902903356e-4, 1.30937275445744e-4, 1.30937322274162e-4, 1.30937013203269e-4, 1.30936580731371e-4, 1.30936366860474e-4, 1.30936568910781e-4, 1.30937058110133e-4, 1.30937427084005e-4, 1.30937285028478e-4, 1.3093662538456e-4, 1.30935965477297e-4, 1.30936029278407e-4, 1.30937058232384e-4, 1.30938269999394e-4, 1.30938214250957e-4, 1.30936324063714e-4, 1.30934512072966e-4, 1.30935928195975e-4, 1.30939351383253e-4, 1.30937401256477e-4, 1.30933540526837e-4, 1.30941358350526e-4, 1.30932322439729e-4, 1.30943426236576e-4, 1.30935324414841e-4, 1.30931114917102e-4, 1.30935324414841e-4, 1.30943426236576e-4, 1.30932322439728e-4, 1.30941358350526e-4, 1.30933540526837e-4, 1.30937401256477e-4, 1.30939351383253e-4, 1.30935928195975e-4, 1.30934512072966e-4, 1.30936324063714e-4, 1.30938214250957e-4, 1.30938269999394e-4, 1.30937058232384e-4, 1.30936029278407e-4, 1.30935965477297e-4, 1.3093662538456e-4, 1.30937285028478e-4, 1.30937427084005e-4, 1.30937058110133e-4, 1.30936568910781e-4, 1.30936366860474e-4, 1.30936580731371e-4, 1.30937013203268e-4, 1.30937322274162e-4, 1.30937275445745e-4, 1.30936902903356e-4, 1.30936463543334e-4, 1.30936263008282e-4, 1.30936449519555e-4, 1.30936916898952e-4
flux1:, 0.639850427350428, 1.43646362389683e-4, 1.43645880648401e-4, 1.43645664091658e-4, 1.43645834417274e-4, 1.43646255420331e-4, 1.43646625688536e-4, 1.43646684071335e-4, 1.43646395811414e-4, 1.43645989138488e-4, 1.43645800783029e-4, 1.43646018569404e-4, 1.43646500219497e-4, 1.43646828731518e-4, 1.43646620991238e-4, 1.43645904036664e-4, 1.43645244606776e-4, 1.43645397379828e-4, 1.43646571993307e-4, 1.43647878357649e-4, 1.43647744757961e-4, 1.43645607762467e-4, 1.43643609604353e-4, 1.43645188053837e-4, 1.4364895700415e-4, 1.43646840684582e-4, 1.43642678900514e-4, 1.43651265227457e-4, 1.4364131101236e-4, 1.43653453877708e-4, 1.43644516305447e-4, 1.43639874304208e-4, 1.43644516305447e-4, 1.43653453877708e-4, 1.4364131101236e-4, 1.43651265227457e-4, 1.43642678900514e-4, 1.43646840684583e-4, 1.4364895700415e-4, 1.43645188053837e-4, 1.43643609604353e-4, 1.43645607762467e-4, 1.43647744757962e-4, 1.43647878357649e-4, 1.43646571993307e-4, 1.43645397379829e-4, 1.43645244606776e-4, 1.43645904036664e-4, 1.43646620991238e-4, 1.43646828731517e-4, 1.43646500219497e-4, 1.43646018569404e-4, 1.43645800783029e-4, 1.43645989138488e-4, 1.43646395811414e-4, 1.43646684071335e-4, 1.43646625688537e-4, 1.43646255420331e-4, 1.43645834417274e-4, 1.43645664091658e-4, 1.43645880648401e-4, 1.43646362389683e-4
flux1:, 0.640112876254181, 1.5745026278134e-4, 1.57449769659964e-4, 1.57449523861603e-4, 1.57449662141683e-4, 1.57450061067634e-4, 1.57450425165252e-4, 1.57450492986989e-4, 1.57450226509521e-4, 1.57449849603193e-4, 1.57449692021182e-4, 1.57449929325168e-4, 1.57450403183798e-4, 1.57450686202655e-4, 1.57450405017527e-4, 1.57449624795947e-4, 1.57448966494352e-4, 1.57449217089547e-4, 1.57450549956929e-4, 1.5745195747226e-4, 1.57451737905048e-4, 1.57449334345105e-4, 1.5744713831154e-4, 1.57448895364812e-4, 1.57453035841887e-4, 1.57450734063996e-4, 1.57446247087271e-4, 1.57455667539783e-4, 1.57444715696827e-4, 1.57457990362555e-4, 1.57448146729936e-4, 1.57443035217662e-4, 1.57448146729936e-4, 1.57457990362555e-4, 1.57444715696827e-4, 1.57455667539783e-4, 1.57446247087271e-4, 1.57450734063996e-4, 1.57453035841887e-4, 1.57448895364812e-4, 1.5744713831154e-4, 1.57449334345105e-4, 1.57451737905048e-4, 1.5745195747226e-4, 1.57450549956929e-4, 1.57449217089547e-4, 1.57448966494352e-4, 1.57449624795947e-4, 1.57450405017527e-4, 1.57450686202655e-4, 1.57450403183798e-4, 1.57449929325168e-4, 1.57449692021182e-4, 1.57449849603193e-4, 1.57450226509521e-4, 1.57450492986989e-4, 1.57450425165252e-4, 1.57450061067634e-4, 1.57449662141683e-4, 1.57449523861603e-4, 1.57449769659964e-4, 1.5745026278134e-4
flux1:, 0.640375325157934, 1.72428231413954e-4, 1.72427731555743e-4, 1.72427459561629e-4, 1.72427565648849e-4, 1.72427939055513e-4, 1.72428291810419e-4, 1.72428364775286e-4, 1.72428119079553e-4, 1.72427775150171e-4, 1.72427654437421e-4, 1.72427917027335e-4, 1.72428384947193e-4, 1.72428618558412e-4, 1.72428255756144e-4, 1.72427404649741e-4, 1.72426746160828e-4, 1.7242710220989e-4, 1.72428605985373e-4, 1.72430122254379e-4, 1.72429809843382e-4, 1.72427120865005e-4, 1.72424716085667e-4, 1.72426669121105e-4, 1.72431206692721e-4, 1.72428696134049e-4, 1.72423856619276e-4, 1.72434181257954e-4, 1.7242214792692e-4, 1.72436656320797e-4, 1.72425833311332e-4, 1.7242021338895e-4, 1.72425833311332e-4, 1.72436656320797e-4, 1.72422147926919e-4, 1.72434181257955e-4, 1.72423856619276e-4, 1.72428696134048e-4, 1.7243120669272e-4, 1.72426669121105e-4, 1.72424716085667e-4, 1.72427120865005e-4, 1.72429809843382e-4, 1.72430122254379e-4, 1.72428605985373e-4, 1.7242710220989e-4, 1.72426746160828e-4, 1.72427404649741e-4, 1.72428255756144e-4, 1.72428618558412e-4, 1.72428384947193e-4, 1.72427917027335e-4, 1.72427654437421e-4, 1.72427775150171e-4, 1.72428119079553e-4, 1.72428364775286e-4, 1.72428291810419e-4, 1.72427939055513e-4, 1.72427565648849e-4, 1.72427459561629e-4, 1.72427731555743e-4, 1.72428231413954e-4
flux1:, 0.640637774061688, 1.88664234508473e-4, 1.88663734730989e-4, 1.88663442313565e-4, 1.88663517973269e-4, 1.88663862556781e-4, 1.88664197091554e-4, 1.88664268215011e-4, 1.88664039985455e-4, 1.88663731469167e-4, 1.88663654868927e-4, 1.88663950981075e-4, 1.88664417329864e-4, 1.88664598897667e-4, 1.88664145728784e-4, 1.88663214054896e-4, 1.88662551652139e-4, 1.88663019290389e-4, 1.88664706694936e-4, 1.88666340641115e-4, 1.88665930151545e-4, 1.88662938162256e-4, 1.88660314791539e-4, 1.88662482232606e-4, 1.88667441924841e-4, 1.88664694624769e-4, 1.88659471663208e-4, 1.8867077523016e-4, 1.8865757197788e-4, 1.88673426072372e-4, 1.88661547489091e-4, 1.88655378372735e-4, 1.88661547489091e-4, 1.88673426072372e-4, 1.8865757197788e-4, 1.8867077523016e-4, 1.88659471663208e-4, 1.88664694624769e-4, 1.88667441924841e-4, 1.88662482232606e-4, 1.88660314791539e-4, 1.88662938162256e-4, 1.88665930151545e-4, 1.88666340641115e-4, 1.88664706694936e-4, 1.88663019290389e-4, 1.88662551652139e-4, 1.88663214054896e-4, 1.88664145728784e-4, 1.88664598897667e-4, 1.88664417329864e-4, 1.88663950981075e-4, 1.88663654868927e-4, 1.88663731469167e-4, 1.88664039985455e-4, 1.88664268215011e-4, 1.88664197091554e-4, 1.88663862556781e-4, 1.88663517973269e-4, 1.88663442313565e-4, 1.88663734730989e-4, 1.88664234508473e-4
flux1:, 0.640900222965441, 2.06246694829524e-4, 2.06246204665254e-4, 2.06245900770285e-4, 2.06245949823523e-4, 2.06246262197004e-4, 2.06246569456742e-4, 2.06246628571694e-4, 2.06246411895758e-4, 2.06246140510977e-4, 2.06246116772774e-4, 2.06246457595422e-4, 2.06246929634748e-4, 2.0624705790293e-4, 2.06246504827209e-4, 2.06245480421921e-4, 2.06244807549055e-4, 2.06245391184652e-4, 2.06247275055257e-4, 2.06249037211021e-4, 2.06248525436425e-4, 2.06245214431183e-4, 2.06242363803053e-4, 2.06244765046793e-4, 2.06250171002931e-4, 2.0624715380214e-4, 2.06241512595775e-4, 2.06253874777454e-4, 2.06239408546323e-4, 2.06256731196061e-4, 2.06243718058025e-4, 2.06236957072034e-4, 2.06243718058025e-4, 2.0625673119606e-4, 2.06239408546323e-4, 2.06253874777454e-4, 2.06241512595775e-4, 2.0624715380214e-4, 2.06250171002932e-4, 2.06244765046793e-4, 2.06242363803053e-4, 2.06245214431183e-4, 2.06248525436425e-4, 2.06249037211021e-4, 2.06247275055257e-4, 2.06245391184653e-4, 2.06244807549055e-4, 2.06245480421921e-4, 2.06246504827209e-4, 2.0624705790293e-4, 2.06246929634747e-4, 2.06246457595422e-4, 2.06246116772774e-4, 2.06246140510976e-4, 2.06246411895757e-4, 2.06246628571694e-4, 2.06246569456742e-4, 2.06246262197004e-4, 2.06245949823523e-4, 2.06245900770285e-4, 2.06246204665254e-4, 2.06246694829524e-4
flux1:, 0.641162671869194, 2.25268584599258e-4, 2.25268116835428e-4, 2.25267813959176e-4, 2.25267842325324e-4, 2.25268118717395e-4, 2.25268386975892e-4, 2.25268420283026e-4, 2.25268206453201e-4, 2.25267973337115e-4, 2.25268013111976e-4, 2.25268413246574e-4, 2.25268901444113e-4, 2.25268976562633e-4, 2.25268312991724e-4, 2.25267180800375e-4, 2.25266487703235e-4, 2.25267189851682e-4, 2.25269283235663e-4, 2.25271186033336e-4, 2.2527057214522e-4, 2.25266927978076e-4, 2.25263842719423e-4, 2.25266498055459e-4, 2.25272373217985e-4, 2.25269047241112e-4, 2.25262948822572e-4, 2.25276454532333e-4, 2.25260627560614e-4, 2.25279553306053e-4, 2.25265323896697e-4, 2.25257926445616e-4, 2.25265323896697e-4, 2.25279553306053e-4, 2.25260627560614e-4, 2.25276454532333e-4, 2.25262948822572e-4, 2.25269047241112e-4, 2.25272373217985e-4, 2.25266498055459e-4, 2.25263842719423e-4, 2.25266927978075e-4, 2.2527057214522e-4, 2.25271186033336e-4, 2.25269283235663e-4, 2.25267189851682e-4, 2.25266487703235e-4, 2.25267180800375e-4, 2.25268312991724e-4, 2.25268976562633e-4, 2.25268901444113e-4, 2.25268413246574e-4, 2.25268013111976e-4, 2.25267973337115e-4, 2.25268206453201e-4, 2.25268420283026e-4, 2.25268386975892e-4, 2.25268118717395e-4, 2.25267842325324e-4, 2.25267813959176e-4, 2.25268116835428e-4, 2.25268584599258e-4
flux1:, 0.641425120772948, 2.45827506129239e-4, 2.45827077312464e-4, 2.45826791776699e-4, 2.45826807400256e-4, 2.45827043281653e-4, 2.45827257653032e-4, 2.4582724734762e-4, 2.45827024769754e-4, 2.45826830696784e-4, 2.45826946950407e-4, 2.45827424820842e-4, 2.45827943069887e-4, 2.45827966536595e-4, 2.45827180541999e-4, 2.45825922240483e-4, 2.45825195676381e-4, 2.45826016877536e-4, 2.45828333171745e-4, 2.45830391220668e-4, 2.45829677055771e-4, 2.45825687635765e-4, 2.45822361730027e-4, 2.4582529225836e-4, 2.45831658094791e-4, 2.45827978300361e-4, 2.45821379314588e-4, 2.45836118994092e-4, 2.45818828693465e-4, 2.45839504506336e-4, 2.45823974353937e-4, 2.45815893865804e-4, 2.45823974353937e-4, 2.45839504506336e-4, 2.45818828693465e-4, 2.45836118994092e-4, 2.45821379314588e-4, 2.45827978300362e-4, 2.45831658094791e-4, 2.45825292258361e-4, 2.45822361730027e-4, 2.45825687635765e-4, 2.45829677055772e-4, 2.45830391220668e-4, 2.45828333171745e-4, 2.45826016877536e-4, 2.45825195676381e-4, 2.45825922240483e-4, 2.45827180541998e-4, 2.45827966536595e-4, 2.45827943069887e-4, 2.45827424820842e-4, 2.45826946950407e-4, 2.45826830696784e-4, 2.45827024769754e-4, 2.4582724734762e-4, 2.45827257653032e-4, 2.45827043281653e-4, 2.45826807400256e-4, 2.458267917767e-4, 2.45827077312464e-4, 2.45827506129239e-4
flux1:, 0.641687569676701, 2.68025758570321e-4, 2.6802538943733e-4, 2.6802514153087e-4, 2.68025154182801e-4, 2.68025343836777e-4, 2.68025485825077e-4, 2.680254098337e-4, 2.68025164060424e-4, 2.68025009738711e-4, 2.68025218158766e-4, 2.68025796336689e-4, 2.6802636205812e-4, 2.68026336568899e-4, 2.68025414569127e-4, 2.68024008243195e-4, 2.68023231295431e-4, 2.68024170128367e-4, 2.68026723259869e-4, 2.68028953589692e-4, 2.68028143848222e-4, 2.68023799238311e-4, 2.68020228032895e-4, 2.6802345559106e-4, 2.68030331886187e-4, 2.68026246708684e-4, 2.68019099271877e-4, 2.68035169209235e-4, 2.68016307983954e-4, 2.68038893928909e-4, 2.68021975698914e-4, 2.68013163532026e-4, 2.68021975698914e-4, 2.68038893928909e-4, 2.68016307983954e-4, 2.68035169209235e-4, 2.68019099271877e-4, 2.68026246708684e-4, 2.68030331886187e-4, 2.6802345559106e-4, 2.68020228032896e-4, 2.68023799238311e-4, 2.68028143848222e-4, 2.68028953589692e-4, 2.68026723259869e-4, 2.68024170128367e-4, 2.68023231295431e-4, 2.68024008243195e-4, 2.68025414569127e-4, 2.68026336568899e-4, 2.6802636205812e-4, 2.68025796336689e-4, 2.68025218158766e-4, 2.68025009738711e-4, 2.68025164060424e-4, 2.680254098337e-4, 2.68025485825077e-4, 2.68025343836777e-4, 2.68025154182801e-4, 2.6802514153087e-4, 2.6802538943733e-4, 2.68025758570321e-4
flux1:, 0.641950018580454, 2.91970389119831e-4, 2.91970104912944e-4, 2.91969918871897e-4, 2.91969939823443e-4, 2.91970075883248e-4, 2.91970123006745e-4, 2.91969954866708e-4, 2.91969668769874e-4, 2.91969555205421e-4, 2.91969874574141e-4, 2.91970579987161e-4, 2.91971214091456e-4, 2.91971143296836e-4, 2.919700697422e-4, 2.91968489654372e-4, 2.91967641678863e-4, 2.91968694886941e-4, 2.91971499528071e-4, 2.91973921775679e-4, 2.91973024103199e-4, 2.91968316502396e-4, 2.91964496655834e-4, 2.9196804376803e-4, 2.91975448506098e-4, 2.91970899614782e-4, 2.91963151265112e-4, 2.91980653926456e-4, 2.9196010891783e-4, 2.91984778704469e-4, 2.9196638198372e-4, 2.91956787289157e-4, 2.9196638198372e-4, 2.91984778704469e-4, 2.9196010891783e-4, 2.91980653926456e-4, 2.91963151265112e-4, 2.91970899614782e-4, 2.91975448506098e-4, 2.9196804376803e-4, 2.91964496655834e-4, 2.91968316502396e-4, 2.91973024103199e-4, 2.91973921775679e-4, 2.91971499528071e-4, 2.91968694886941e-4, 2.91967641678863e-4, 2.91968489654373e-4, 2.919700697422e-4, 2.91971143296836e-4, 2.91971214091456e-4, 2.91970579987161e-4, 2.91969874574141e-4, 2.91969555205421e-4, 2.91969668769874e-4, 2.91969954866708e-4, 2.91970123006745e-4, 2.91970075883248e-4, 2.91969939823443e-4, 2.91969918871897e-4, 2.91970104912944e-4, 2.91970389119831e-4
flux1:, 0.642212467484207, 3.17773226971303e-4, 3.17773057597281e-4, 3.17772961402103e-4, 3.17773002977649e-4, 3.17773075961719e-4, 3.17773001491446e-4, 3.17772710402788e-4, 3.17772364492365e-4, 3.17772293403593e-4, 3.17772745902884e-4, 3.17773609892708e-4, 3.17774336583688e-4, 3.17774224755601e-4, 3.17772981833449e-4, 3.17771198308399e-4, 3.17770255037296e-4, 3.17771417771789e-4, 3.17774489578627e-4, 3.17777126094281e-4, 3.17776151020639e-4, 3.17771074612072e-4, 3.17767003979633e-4, 3.17770893842246e-4, 3.17778843202651e-4, 3.17773765400448e-4, 3.17765359153169e-4, 3.17784403522951e-4, 3.17762056263e-4, 3.17788997663162e-4, 3.17769028617283e-4, 3.1775859815012e-4, 3.17769028617283e-4, 3.17788997663162e-4, 3.17762056263e-4, 3.17784403522951e-4, 3.17765359153169e-4, 3.17773765400449e-4, 3.17778843202651e-4, 3.17770893842246e-4, 3.17767003979633e-4, 3.17771074612072e-4, 3.17776151020639e-4, 3.17777126094281e-4, 3.17774489578628e-4, 3.17771417771789e-4, 3.17770255037296e-4, 3.17771198308399e-4, 3.17772981833449e-4, 3.17774224755601e-4, 3.17774336583688e-4, 3.17773609892708e-4, 3.17772745902884e-4, 3.17772293403593e-4, 3.17772364492364e-4, 3.17772710402788e-4, 3.17773001491446e-4, 3.17773075961719e-4, 3.17773002977649e-4, 3.17772961402103e-4, 3.17773057597281e-4, 3.17773226971303e-4
flux1:, 0.642474916387961, 3.45550898246817e-4, 3.45550878240241e-4, 3.45550903216017e-4, 3.455509782413e-4, 3.45550976123191e-4, 3.45550748975603e-4, 3.45550300050586e-4, 3.45549872939508e-4, 3.45549847198237e-4, 3.45550458611808e-4, 3.45551516811795e-4, 3.45552363219609e-4, 3.45552214838095e-4, 3.45550782224953e-4, 3.45548761683899e-4, 3.45547695507405e-4, 3.45548961693051e-4, 3.4555231755259e-4, 3.45555193399948e-4, 3.45554154110695e-4, 3.45548704761975e-4, 3.45544382221806e-4, 3.45548638741011e-4, 3.45557147229983e-4, 3.45551468513117e-4, 3.45542343030122e-4, 3.45563044954169e-4, 3.45538770913169e-4, 3.45568186020386e-4, 3.45546546907869e-4, 3.45535224780844e-4, 3.45546546907869e-4, 3.45568186020386e-4, 3.45538770913169e-4, 3.45563044954169e-4, 3.45542343030122e-4, 3.45551468513117e-4, 3.45557147229983e-4, 3.45548638741012e-4, 3.45544382221806e-4, 3.45548704761974e-4, 3.45554154110695e-4, 3.45555193399948e-4, 3.4555231755259e-4, 3.45548961693051e-4, 3.45547695507405e-4, 3.455487616839e-4, 3.45550782224953e-4, 3.45552214838094e-4, 3.45552363219609e-4, 3.45551516811794e-4, 3.45550458611808e-4, 3.45549847198237e-4, 3.45549872939507e-4, 3.45550300050586e-4, 3.45550748975603e-4, 3.45550976123191e-4, 3.455509782413e-4, 3.45550903216017e-4, 3.45550878240241e-4, 3.45550898246817e-4
flux1:, 0.642737365291714, 3.75424820116077e-4, 3.75424988374233e-4, 3.75425168590957e-4, 3.75425289762737e-4, 3.75425197617762e-4, 3.75424782439594e-4, 3.75424137167095e-4, 3.75423606172723e-4, 3.75423630241324e-4, 3.75424430017531e-4, 3.7542572202354e-4, 3.75426717661531e-4, 3.75426536937624e-4, 3.75424891627357e-4, 3.75422596800022e-4, 3.75421377242292e-4, 3.75422740062306e-4, 3.75426398330152e-4, 3.75429541155171e-4, 3.75428453074566e-4, 3.75422627881685e-4, 3.75418053107069e-4, 3.75422701004799e-4, 3.75431781743198e-4, 3.75425423538407e-4, 3.75415513418876e-4, 3.75437995943029e-4, 3.75411663957452e-4, 3.75443769268627e-4, 3.75420357798463e-4, 3.75408085173372e-4, 3.75420357798463e-4, 3.75443769268626e-4, 3.75411663957452e-4, 3.75437995943029e-4, 3.75415513418876e-4, 3.75425423538407e-4, 3.75431781743197e-4, 3.75422701004799e-4, 3.75418053107069e-4, 3.75422627881685e-4, 3.75428453074567e-4, 3.75429541155171e-4, 3.75426398330152e-4, 3.75422740062306e-4, 3.75421377242292e-4, 3.75422596800022e-4, 3.75424891627357e-4, 3.75426536937624e-4, 3.75426717661531e-4, 3.75425722023539e-4, 3.75424430017531e-4, 3.75423630241324e-4, 3.75423606172723e-4, 3.75424137167095e-4, 3.75424782439595e-4, 3.75425197617762e-4, 3.75425289762737e-4, 3.75425168590957e-4, 3.75424988374233e-4, 3.75424820116077e-4
flux1:, 0.642999814195467, 4.07521172282296e-4, 4.07521571547365e-4, 4.07521943029017e-4, 4.07522122241911e-4, 4.07521922015179e-4, 4.07521279493753e-4, 4.07520396426575e-4, 4.07519738289849e-4, 4.07519818619216e-4, 4.0752083975955e-4, 4.07522408574552e-4, 4.07523584623193e-4, 4.07523374980443e-4, 4.07521491218792e-4, 4.07518881557538e-4, 4.07517475955671e-4, 4.07518928447491e-4, 4.07522909155023e-4, 4.07526348900494e-4, 4.07525229070349e-4, 4.07519025742262e-4, 4.07514198929264e-4, 4.07519263933643e-4, 4.07528929117267e-4, 4.07521806708245e-4, 4.07511042903022e-4, 4.07535436599102e-4, 4.07506908169183e-4, 4.07541934473119e-4, 4.07516642997308e-4, 4.07503357711085e-4, 4.07516642997309e-4, 4.07541934473119e-4, 4.07506908169182e-4, 4.07535436599102e-4, 4.07511042903022e-4, 4.07521806708245e-4, 4.07528929117267e-4, 4.07519263933643e-4, 4.07514198929264e-4, 4.07519025742261e-4, 4.07525229070348e-4, 4.07526348900494e-4, 4.07522909155024e-4, 4.07518928447492e-4, 4.07517475955671e-4, 4.07518881557538e-4, 4.07521491218792e-4, 4.07523374980443e-4, 4.07523584623193e-4, 4.07522408574552e-4, 4.0752083975955e-4, 4.07519818619215e-4, 4.07519738289849e-4, 4.07520396426575e-4, 4.07521279493753e-4, 4.07521922015179e-4, 4.07522122241911e-4, 4.07521943029017e-4, 4.07521571547365e-4, 4.07521172282296e-4
flux1:, 0.64326226309922, 4.4197084400259e-4, 4.41971520078711e-4, 4.41972119843141e-4, 4.41972367517545e-4, 4.41972037958188e-4, 4.41971125382772e-4, 4.41969961044523e-4, 4.41969152738364e-4, 4.41969298087824e-4, 4.4197057682973e-4, 4.41972468071436e-4, 4.41973856501836e-4, 4.41973620044549e-4, 4.419714694e-4, 4.41968501714818e-4, 4.4196687610165e-4, 4.41968411847911e-4, 4.4197273685593e-4, 4.41976505301751e-4, 4.4197537154721e-4, 4.41968787635021e-4, 4.41963709198405e-4, 4.41969218333554e-4, 4.41979479877159e-4, 4.41971503025463e-4, 4.41959813373069e-4, 4.419862566433e-4, 4.41955385093216e-4, 4.41993577156399e-4, 4.4196629169417e-4, 4.41951927818888e-4, 4.41966291694169e-4, 4.41993577156399e-4, 4.41955385093216e-4, 4.419862566433e-4, 4.41959813373069e-4, 4.41971503025463e-4, 4.41979479877159e-4, 4.41969218333554e-4, 4.41963709198406e-4, 4.41968787635021e-4, 4.4197537154721e-4, 4.41976505301751e-4, 4.4197273685593e-4, 4.41968411847912e-4, 4.4196687610165e-4, 4.41968501714818e-4, 4.419714694e-4, 4.41973620044549e-4, 4.41973856501836e-4, 4.41972468071436e-4, 4.41970576829731e-4, 4.41969298087824e-4, 4.41969152738364e-4, 4.41969961044523e-4, 4.41971125382772e-4, 4.41972037958187e-4, 4.41972367517545e-4, 4.41972119843141e-4, 4.41971520078711e-4, 4.4197084400259e-4
flux1:, 0.643524712002974, 4.78909354811892e-4, 4.7891035551921e-4, 4.78911220484137e-4, 4.78911544945597e-4, 4.78911061748803e-4, 4.78909833838136e-4, 4.78908343833634e-4, 4.78907363423253e-4, 4.78907585062197e-4, 4.78909160331219e-4, 4.78911421202604e-4, 4.78913053761975e-4, 4.78912790762861e-4, 4.7891034236129e-4, 4.78906971686379e-4, 4.78905091868316e-4, 4.78906705761091e-4, 4.78911398836094e-4, 4.78915528950431e-4, 4.78914398832008e-4, 4.78907430814214e-4, 4.78902101067742e-4, 4.78908083055559e-4, 4.78918953425353e-4, 4.7891002718342e-4, 4.78897337060579e-4, 4.7892597641107e-4, 4.78892605909491e-4, 4.78934221956604e-4, 4.78904821053645e-4, 4.78889308392277e-4, 4.78904821053645e-4, 4.78934221956603e-4, 4.78892605909491e-4, 4.7892597641107e-4, 4.78897337060579e-4, 4.7891002718342e-4, 4.78918953425353e-4, 4.78908083055559e-4, 4.78902101067742e-4, 4.78907430814214e-4, 4.78914398832007e-4, 4.78915528950431e-4, 4.78911398836094e-4, 4.78906705761091e-4, 4.78905091868315e-4, 4.78906971686379e-4, 4.78910342361289e-4, 4.78912790762861e-4, 4.78913053761975e-4, 4.78911421202604e-4, 4.78909160331218e-4, 4.78907585062197e-4, 4.78907363423253e-4, 4.78908343833634e-4, 4.78909833838136e-4, 4.78911061748802e-4, 4.78911544945596e-4, 4.78911220484137e-4, 4.7891035551921e-4, 4.78909354811892e-4
flux1:, 0.643787160906727, 5.1847674713638e-4, 5.18478121020514e-4, 5.18479286823761e-4, 5.18479693787694e-4, 5.18479029979605e-4, 5.18477439977476e-4, 5.1847558027728e-4, 5.18474407787433e-4, 5.18474719539672e-4, 5.18476632154956e-4, 5.18479310189766e-4, 5.18481217280986e-4, 5.18480925723963e-4, 5.18478146669925e-4, 5.18474327362794e-4, 5.18472160173578e-4, 5.18473849223751e-4, 5.18478936013679e-4, 5.18483461106901e-4, 5.18482350667617e-4, 5.18474992910747e-4, 5.18469411750754e-4, 5.18475897533812e-4, 5.18487390765267e-4, 5.18477416470722e-4, 5.1846364954486e-4, 5.18494639818962e-4, 5.18458604263359e-4, 5.18503915258117e-4, 5.18472268691545e-4, 5.1845553221417e-4, 5.18472268691545e-4, 5.18503915258118e-4, 5.18458604263359e-4, 5.18494639818962e-4, 5.1846364954486e-4, 5.18477416470722e-4, 5.18487390765267e-4, 5.18475897533812e-4, 5.18469411750754e-4, 5.18474992910746e-4, 5.18482350667617e-4, 5.18483461106901e-4, 5.18478936013679e-4, 5.18473849223751e-4, 5.18472160173579e-4, 5.18474327362794e-4, 5.18478146669925e-4, 5.18480925723963e-4, 5.18481217280986e-4, 5.18479310189766e-4, 5.18476632154956e-4, 5.18474719539672e-4, 5.18474407787433e-4, 5.18475580277279e-4, 5.18477439977477e-4, 5.18479029979605e-4, 5.18479693787694e-4, 5.18479286823761e-4, 5.18478121020514e-4, 5.1847674713638e-4
flux1:, 0.64404960981048, 5.60817449013772e-4, 5.60819243846706e-4, 5.60820743639839e-4, 5.60821235855602e-4, 5.60820362445964e-4, 5.60818363471455e-4, 5.60816091827753e-4, 5.60814710066418e-4, 5.60815128162542e-4, 5.60817419791181e-4, 5.6082056139984e-4, 5.60822770896322e-4, 5.60822446111327e-4, 5.6081930211189e-4, 5.60814989174458e-4, 5.60812503875196e-4, 5.60814268033582e-4, 5.60819775922034e-4, 5.60824728603699e-4, 5.60823650930798e-4, 5.60815894552715e-4, 5.60810061165766e-4, 5.60817084555838e-4, 5.60829217444707e-4, 5.60818093875967e-4, 5.60803172941719e-4, 5.60836677504562e-4, 5.60797799279278e-4, 5.60847088020213e-4, 5.60813055367874e-4, 5.60795014596206e-4, 5.60813055367874e-4, 5.60847088020213e-4, 5.60797799279278e-4, 5.60836677504562e-4, 5.60803172941719e-4, 5.60818093875967e-4, 5.60829217444707e-4, 5.60817084555838e-4, 5.60810061165765e-4, 5.60815894552715e-4, 5.60823650930797e-4, 5.60824728603699e-4, 5.60819775922034e-4, 5.60814268033582e-4, 5.60812503875196e-4, 5.60814989174458e-4, 5.6081930211189e-4, 5.60822446111327e-4, 5.60822770896322e-4, 5.6082056139984e-4, 5.60817419791182e-4, 5.60815128162542e-4, 5.60814710066418e-4, 5.60816091827753e-4, 5.60818363471455e-4, 5.60820362445964e-4, 5.60821235855602e-4, 5.60820743639839e-4, 5.60819243846706e-4, 5.60817449013772e-4
flux1:, 0.644312058714234, 6.06080105187038e-4, 6.06082366312895e-4, 6.06084229595799e-4, 6.06084806700343e-4, 6.06083693614105e-4, 6.06081240236289e-4, 6.06078517675015e-4, 6.06076912960127e-4, 6.06077455670385e-4, 6.06080167539882e-4, 6.06083816394903e-4, 6.06086352439765e-4, 6.06085986865202e-4, 6.06082443063144e-4, 6.06077593661651e-4, 6.06074763446735e-4, 6.06076606399655e-4, 6.06082564221655e-4, 6.0608797517064e-4, 6.0608693880241e-4, 6.06078770473257e-4, 6.06072683089682e-4, 6.06080281540481e-4, 6.06093074985104e-4, 6.0608069964873e-4, 6.06064547525269e-4, 6.06100738392025e-4, 6.06058827017271e-4, 6.06112387072639e-4, 6.06075816173809e-4, 6.06056384525171e-4, 6.06075816173808e-4, 6.06112387072639e-4, 6.06058827017271e-4, 6.06100738392025e-4, 6.06064547525269e-4, 6.06080699648729e-4, 6.06093074985104e-4, 6.06080281540481e-4, 6.06072683089682e-4, 6.06078770473257e-4, 6.0608693880241e-4, 6.0608797517064e-4, 6.06082564221655e-4, 6.06076606399655e-4, 6.06074763446735e-4, 6.06077593661651e-4, 6.06082443063144e-4, 6.06085986865202e-4, 6.06086352439765e-4, 6.06083816394903e-4, 6.06080167539882e-4, 6.06077455670385e-4, 6.06076912960126e-4, 6.06078517675015e-4, 6.06081240236289e-4, 6.06083693614105e-4, 6.06084806700343e-4, 6.06084229595799e-4, 6.06082366312895e-4, 6.06080105187038e-4
flux1:, 0.644574507617987, 6.54417374903384e-4, 6.54420143498881e-4, 6.54422395067521e-4, 6.54423053690522e-4, 6.54421670972994e-4, 6.54418720962529e-4, 6.54415513285992e-4, 6.54413676022317e-4, 6.54414363053131e-4, 6.54417534446565e-4, 6.54421729759994e-4, 6.54424611604296e-4, 6.54424194708952e-4, 6.54420216720861e-4, 6.54414791867985e-4, 6.54411595426899e-4, 6.54413525326613e-4, 6.54419962934726e-4, 6.54425859503658e-4, 6.54424866723289e-4, 6.54416267445821e-4, 6.54409923160734e-4, 6.54418138656661e-4, 6.54431619119135e-4, 6.54417889629959e-4, 6.54400430091173e-4, 6.54439487993252e-4, 6.54394338689901e-4, 6.54452473205829e-4, 6.54413198548748e-4, 6.54392282653914e-4, 6.54413198548748e-4, 6.54452473205829e-4, 6.54394338689902e-4, 6.54439487993251e-4, 6.54400430091173e-4, 6.54417889629959e-4, 6.54431619119135e-4, 6.54418138656661e-4, 6.54409923160734e-4, 6.54416267445821e-4, 6.54424866723289e-4, 6.54425859503658e-4, 6.54419962934726e-4, 6.54413525326613e-4, 6.54411595426899e-4, 6.54414791867985e-4, 6.54420216720861e-4, 6.54424194708952e-4, 6.54424611604296e-4, 6.54421729759994e-4, 6.54417534446565e-4, 6.54414363053131e-4, 6.54413676022317e-4, 6.54415513285991e-4, 6.54418720962529e-4, 6.54421670972994e-4, 6.54423053690521e-4, 6.54422395067521e-4, 6.54420143498881e-4, 6.54417374903384e-4
flux1:, 0.64483695652174, 7.05985694834759e-4, 7.05989006167844e-4, 7.05991665247571e-4, 7.05992399397453e-4, 7.05990718668457e-4, 7.05987234861573e-4, 7.05983514088252e-4, 7.05981439145584e-4, 7.05982290796192e-4, 7.05985957371153e-4, 7.05990732128794e-4, 7.05993973066843e-4, 7.05993491456562e-4, 7.05989046598516e-4, 7.05983012947599e-4, 7.0597943602406e-4, 7.05981466114224e-4, 7.05988413791454e-4, 7.05994818478252e-4, 7.05993863547596e-4, 7.05984807464498e-4, 7.05978202146317e-4, 7.05987082191166e-4, 7.06001283234516e-4, 7.0598609874049e-4, 7.05967257445956e-4, 7.0600937183175e-4, 7.05960764034636e-4, 7.0602378446026e-4, 7.05981625540181e-4, 7.0595912455263e-4, 7.05981625540181e-4, 7.0602378446026e-4, 7.05960764034636e-4, 7.06009371831751e-4, 7.05967257445956e-4, 7.0598609874049e-4, 7.06001283234516e-4, 7.05987082191165e-4, 7.05978202146317e-4, 7.05984807464498e-4, 7.05993863547596e-4, 7.05994818478251e-4, 7.05988413791454e-4, 7.05981466114224e-4, 7.05979436024061e-4, 7.05983012947599e-4, 7.05989046598516e-4, 7.05993491456562e-4, 7.05993973066842e-4, 7.05990732128793e-4, 7.05985957371153e-4, 7.05982290796192e-4, 7.05981439145584e-4, 7.05983514088252e-4, 7.05987234861574e-4, 7.05990718668456e-4, 7.05992399397453e-4, 7.05991665247572e-4, 7.05989006167844e-4, 7.05985694834759e-4
flux1:, 0.645099405425493, 7.60945005636839e-4, 7.60948887416897e-4, 7.60951967048614e-4, 7.60952768792096e-4, 7.60950764904185e-4, 7.60946717099261e-4, 7.60942462763342e-4, 7.60940149615385e-4, 7.60941185707054e-4, 7.6094537769592e-4, 7.60950756923305e-4, 7.6095436338318e-4, 7.60953801108327e-4, 7.609488597777e-4, 7.60942191466129e-4, 7.60938228349509e-4, 7.60940377447884e-4, 7.60947865172801e-4, 7.60954794004315e-4, 7.60953861400366e-4, 7.6094431468017e-4, 7.60937442983786e-4, 7.60947041665043e-4, 7.60962005513241e-4, 7.60945268108966e-4, 7.6092497350063e-4, 7.60970342470208e-4, 7.6091803833038e-4, 7.60986263112855e-4, 7.60941022811688e-4, 7.60916827728727e-4, 7.60941022811688e-4, 7.60986263112855e-4, 7.6091803833038e-4, 7.60970342470208e-4, 7.6092497350063e-4, 7.60945268108967e-4, 7.6096200551324e-4, 7.60947041665044e-4, 7.60937442983786e-4, 7.6094431468017e-4, 7.60953861400367e-4, 7.60954794004315e-4, 7.60947865172802e-4, 7.60940377447883e-4, 7.60938228349509e-4, 7.60942191466129e-4, 7.609488597777e-4, 7.60953801108327e-4, 7.6095436338318e-4, 7.60950756923305e-4, 7.6094537769592e-4, 7.60941185707054e-4, 7.60940149615385e-4, 7.60942462763342e-4, 7.60946717099262e-4, 7.60950764904185e-4, 7.60952768792096e-4, 7.60951967048615e-4, 7.60948887416897e-4, 7.60945005636839e-4
flux1:, 0.645361854329247, 8.19458440783825e-4, 8.19462911701561e-4, 8.19466418437524e-4, 8.19467278865057e-4, 8.19464931700065e-4, 8.19460298494597e-4, 8.19455498728257e-4, 8.19452951323552e-4, 8.19454189931599e-4, 8.19458930296382e-4, 8.19464929438795e-4, 8.19468900282862e-4, 8.19468239350916e-4, 8.19462776518173e-4, 8.19455456985493e-4, 8.19451111865614e-4, 8.19453404670627e-4, 8.19461461250649e-4, 8.19468922134999e-4, 8.19467984860311e-4, 8.1945790471578e-4, 8.19450760213154e-4, 8.19461139308869e-4, 8.1947691836721e-4, 8.19458534433439e-4, 8.19436718561041e-4, 8.19485548737576e-4, 8.19429291661142e-4, 8.19503044971432e-4, 8.19454508016571e-4, 8.19428501035165e-4, 8.1945450801657e-4, 8.19503044971433e-4, 8.19429291661142e-4, 8.19485548737575e-4, 8.19436718561041e-4, 8.19458534433439e-4, 8.1947691836721e-4, 8.19461139308869e-4, 8.19450760213154e-4, 8.1945790471578e-4, 8.19467984860311e-4, 8.19468922134999e-4, 8.19461461250649e-4, 8.19453404670628e-4, 8.19451111865614e-4, 8.19455456985494e-4, 8.19462776518173e-4, 8.19468239350916e-4, 8.19468900282862e-4, 8.19464929438795e-4, 8.19458930296382e-4, 8.19454189931598e-4, 8.19452951323552e-4, 8.19455498728257e-4, 8.19460298494597e-4, 8.19464931700065e-4, 8.19467278865057e-4, 8.19466418437524e-4, 8.19462911701561e-4, 8.19458440783825e-4
flux1:, 0.645624303233, 8.81691976453089e-4, 8.81697045006895e-4, 8.81700978956871e-4, 8.81701889403429e-4, 8.81699185722094e-4, 8.81693956189441e-4, 8.81688608516253e-4, 8.8168583486824e-4, 8.81687290905755e-4, 8.81692593534542e-4, 8.81699217036976e-4, 8.81703543120151e-4, 8.81702764203884e-4, 8.81696760953851e-4, 8.81688784651024e-4, 8.81684072766444e-4, 8.81686539961297e-4, 8.81695192061136e-4, 8.81703183176056e-4, 8.8170220122054e-4, 8.81691535113213e-4, 8.8168411054851e-4, 8.81695340635233e-4, 8.81711998900758e-4, 8.81691880302461e-4, 8.81668479540412e-4, 8.8172098588469e-4, 8.81660499162183e-4, 8.81740109718882e-4, 8.81688041283699e-4, 8.81660095215738e-4, 8.81688041283699e-4, 8.81740109718882e-4, 8.81660499162184e-4, 8.8172098588469e-4, 8.81668479540412e-4, 8.81691880302462e-4, 8.81711998900758e-4, 8.81695340635233e-4, 8.8168411054851e-4, 8.81691535113213e-4, 8.8170220122054e-4, 8.81703183176056e-4, 8.81695192061136e-4, 8.81686539961297e-4, 8.81684072766443e-4, 8.81688784651024e-4, 8.81696760953851e-4, 8.81702764203884e-4, 8.81703543120151e-4, 8.81699217036976e-4, 8.81692593534542e-4, 8.81687290905755e-4, 8.8168583486824e-4, 8.81688608516253e-4, 8.81693956189442e-4, 8.81699185722094e-4, 8.81701889403429e-4, 8.81700978956871e-4, 8.81697045006895e-4, 8.81691976453089e-4
flux1:, 0.645886752136753, 9.4781404139027e-4, 9.47819705087717e-4, 9.47824060335035e-4, 9.47825013801572e-4, 9.47821949044031e-4, 9.47816124146108e-4, 9.47810235924464e-4, 9.47807247426598e-4, 9.47808931147308e-4, 9.47814799189889e-4, 9.47822039362087e-4, 9.47826703384907e-4, 9.47825786701327e-4, 9.47819231750103e-4, 9.47810605650136e-4, 9.47805554162717e-4, 9.47808232299804e-4, 9.47817503403685e-4, 9.47826011697256e-4, 9.47824930732188e-4, 9.47813615814084e-4, 9.47805903483671e-4, 9.47818064996144e-4, 9.47835679281725e-4, 9.47813744354997e-4, 9.47788699974614e-4, 9.47845105552884e-4, 9.47780091138047e-4, 9.47865891200818e-4, 9.4781003571236e-4, 9.47780013485104e-4, 9.4781003571236e-4, 9.47865891200819e-4, 9.47780091138046e-4, 9.47845105552884e-4, 9.47788699974614e-4, 9.47813744354997e-4, 9.47835679281724e-4, 9.47818064996144e-4, 9.47805903483671e-4, 9.47813615814085e-4, 9.47824930732188e-4, 9.47826011697256e-4, 9.47817503403685e-4, 9.47808232299804e-4, 9.47805554162718e-4, 9.47810605650136e-4, 9.47819231750104e-4, 9.47825786701327e-4, 9.47826703384907e-4, 9.47822039362087e-4, 9.47814799189888e-4, 9.47808931147308e-4, 9.47807247426599e-4, 9.47810235924464e-4, 9.47816124146109e-4, 9.47821949044032e-4, 9.47825013801572e-4, 9.47824060335035e-4, 9.47819705087716e-4, 9.47814041390269e-4
flux1:, 0.646149201040506, 0.00101799508585716, 0.001018001330865, 0.00101800609624678, 0.00101800708894361, 0.00101800366886575, 0.00101799726250055, 0.00101799085097182, 0.0010179876614646, 0.00101798957696937, 0.00101799600141632, 0.00101800383766244, 0.00101800881434175, 0.00101800774066092, 0.00101800063176348, 0.00101799137658132, 0.00101798602511611, 0.00101798895627596, 0.0010179988656333, 0.00101800786551992, 0.0010180066159051, 0.00101799457874336, 0.00101798657099315, 0.00101799975517966, 0.00101801841607219, 0.00101799459033069, 0.00101796784889464, 0.00101802838461376, 0.0010179585221139, 0.00101805084671987, 0.00101799092694005, 0.00101795868120781, 0.00101799092694005, 0.00101805084671987, 0.0010179585221139, 0.00101802838461376, 0.00101796784889464, 0.00101799459033069, 0.00101801841607218, 0.00101799975517966, 0.00101798657099315, 0.00101799457874336, 0.0010180066159051, 0.00101800786551992, 0.0010179988656333, 0.00101798895627596, 0.00101798602511611, 0.00101799137658132, 0.00101800063176348, 0.00101800774066092, 0.00101800881434175, 0.00101800383766244, 0.00101799600141631, 0.00101798957696937, 0.0010179876614646, 0.00101799085097182, 0.00101799726250055, 0.00101800366886575, 0.00101800708894361, 0.00101800609624678, 0.001018001330865, 0.00101799508585716
flux1:, 0.64641164994426, 0.00109240710895569, 0.00109241391024959, 0.00109241907046712, 0.00109242010337849, 0.001092416345402, 0.00109240938499421, 0.0010924024769108, 0.00109239910154963, 0.0010924012453955, 0.00109240820400627, 0.001092416602488, 0.00109242185905098, 0.00109242061077801, 0.00109241295593341, 0.00109240310696498, 0.00109239750776457, 0.0010924007389964, 0.00109241130061071, 0.00109242075294872, 0.00109241924913017, 0.00109240640575224, 0.00109239809557663, 0.00109241240528898, 0.00109243221776166, 0.00109240643425674, 0.00109237794780737, 0.00109244285213482, 0.00109236779807594, 0.0010924669845911, 0.00109240270103597, 0.00109236807392806, 0.00109240270103597, 0.0010924669845911, 0.00109236779807594, 0.00109244285213482, 0.00109237794780737, 0.00109240643425674, 0.00109243221776166, 0.00109241240528898, 0.00109239809557663, 0.00109240640575224, 0.00109241924913017, 0.00109242075294872, 0.00109241130061071, 0.0010924007389964, 0.00109239750776457, 0.00109240310696498, 0.00109241295593341, 0.00109242061077801, 0.00109242185905098, 0.001092416602488, 0.00109240820400627, 0.0010924012453955, 0.00109239910154963, 0.0010924024769108, 0.00109240938499421, 0.001092416345402, 0.00109242010337848, 0.00109241907046712, 0.00109241391024959, 0.00109240710895569
flux1:, 0.646674098848013, 0.00117122314382695, 0.00117123046586393, 0.00117123600285972, 0.0011712370832106, 0.0011712330173643, 0.00117122554392342, 0.00117121817475621, 0.00117121462875084, 0.00117121698877159, 0.00117122444545302, 0.00117123335923908, 0.00117123885622688, 0.0011712374184859, 0.00117122923684286, 0.00117121884434016, 0.00117121306199629, 0.00117121664456124, 0.00117122786629022, 0.00117123771772716, 0.00117123585809515, 0.00117122211438179, 0.00117121349609996, 0.00117122904635401, 0.00117125012995609, 0.00117122232923153, 0.001171192055251, 0.00117126157394043, 0.00117118096136903, 0.00117128734942217, 0.0011712183801791, 0.00117118120320755, 0.0011712183801791, 0.00117128734942217, 0.00117118096136903, 0.00117126157394044, 0.001171192055251, 0.00117122232923153, 0.00117125012995609, 0.00117122904635401, 0.00117121349609996, 0.00117122211438179, 0.00117123585809515, 0.00117123771772716, 0.00117122786629022, 0.00117121664456124, 0.00117121306199629, 0.00117121884434016, 0.00117122923684286, 0.0011712374184859, 0.00117123885622688, 0.00117123335923908, 0.00117122444545302, 0.00117121698877159, 0.00117121462875084, 0.00117121817475621, 0.00117122554392342, 0.0011712330173643, 0.0011712370832106, 0.00117123600285972, 0.00117123046586392, 0.00117122314382695
flux1:, 0.646936547751766, 0.00125461670044882, 0.00125462449835201, 0.00125463039286143, 0.00125463153535509, 0.00125462720469241, 0.00125461927228552, 0.00125461148503745, 0.00125460778235344, 0.00125461033680583, 0.00125461824153126, 0.00125462761126604, 0.00125463330361265, 0.00125463166524934, 0.00125462298761586, 0.00125461211662673, 0.00125460622736915, 0.0012546102158214, 0.0012546220986618, 0.00125463228142894, 0.00125462994869448, 0.00125461520113482, 0.00125460627111202, 0.00125462318935474, 0.00125464567790889, 0.00125461580750139, 0.00125458370862977, 0.00125465809447486, 0.00125457153295416, 0.00125468546481274, 0.00125461146580815, 0.00125457155995521, 0.00125461146580815, 0.00125468546481274, 0.00125457153295416, 0.00125465809447486, 0.00125458370862977, 0.00125461580750139, 0.00125464567790889, 0.00125462318935474, 0.00125460627111202, 0.00125461520113482, 0.00125462994869448, 0.00125463228142894, 0.0012546220986618, 0.0012546102158214, 0.00125460622736915, 0.00125461211662673, 0.00125462298761586, 0.00125463166524934, 0.00125463330361264, 0.00125462761126604, 0.00125461824153126, 0.00125461033680583, 0.00125460778235344, 0.00125461148503745, 0.00125461927228552, 0.00125462720469241, 0.00125463153535509, 0.00125463039286143, 0.001254624498352, 0.00125461670044882
flux1:, 0.647198996655519, 0.00134276116599395, 0.00134276938720311, 0.00134277562036269, 0.00134277684805219, 0.00134277230844583, 0.00134276398306067, 0.00134275582674164, 0.00134275197887082, 0.00134275469601876, 0.00134276298536118, 0.00134277274046044, 0.00134277857879161, 0.00134277673320251, 0.00134276760206911, 0.00134275633168766, 0.00134275042222961, 0.00134275487338437, 0.00134276741101752, 0.00134277784324588, 0.00134277490537834, 0.00134275904218664, 0.00134274979956093, 0.00134276822558259, 0.00134279226633132, 0.00134276027978096, 0.00134272632328761, 0.00134280583592861, 0.00134271291197997, 0.00134283473341575, 0.00134275533917506, 0.00134271251517677, 0.00134275533917506, 0.00134283473341575, 0.00134271291197997, 0.00134280583592861, 0.00134272632328761, 0.00134276027978096, 0.00134279226633132, 0.00134276822558259, 0.00134274979956093, 0.00134275904218664, 0.00134277490537834, 0.00134277784324588, 0.00134276741101752, 0.00134275487338437, 0.00134275042222962, 0.00134275633168766, 0.00134276760206911, 0.00134277673320251, 0.00134277857879161, 0.00134277274046044, 0.00134276298536118, 0.00134275469601876, 0.00134275197887082, 0.00134275582674164, 0.00134276398306067, 0.00134277230844583, 0.00134277684805219, 0.00134277562036269, 0.00134276938720311, 0.00134276116599395
flux1:, 0.647461445559273, 0.00143582916296453, 0.00143583774926859, 0.00143584430414262, 0.00143584564880313, 0.00143584096804191, 0.00143583232584937, 0.00143582385369541, 0.00143581986861337, 0.00143582270685393, 0.00143583130518253, 0.00143584136553683, 0.00143584729761459, 0.00143584524330707, 0.00143583571230543, 0.00143582413430063, 0.00143581830026216, 0.00143582327211158, 0.00143583645078366, 0.00143584703740013, 0.00143584334914913, 0.00143582625172712, 0.00143581669909612, 0.00143583678453282, 0.00143586253669, 0.00143582839204181, 0.00143579254905579, 0.001435877454863, 0.00143577773289304, 0.00143590779456985, 0.00143582261949846, 0.00143577667833503, 0.00143582261949846, 0.00143590779456985, 0.00143577773289304, 0.001435877454863, 0.00143579254905579, 0.00143582839204181, 0.00143586253669, 0.00143583678453282, 0.00143581669909612, 0.00143582625172712, 0.00143584334914913, 0.00143584703740013, 0.00143583645078366, 0.00143582327211158, 0.00143581830026216, 0.00143582413430063, 0.00143583571230543, 0.00143584524330707, 0.00143584729761459, 0.00143584136553683, 0.00143583130518253, 0.00143582270685393, 0.00143581986861337, 0.00143582385369541, 0.00143583232584937, 0.00143584096804191, 0.00143584564880313, 0.00143584430414262, 0.00143583774926858, 0.00143582916296453
flux1:, 0.647723894463026, 0.00153399186559269, 0.00153400075542492, 0.00153400761829927, 0.00153400912018114, 0.00153400437632598, 0.00153399550138748, 0.00153398676893259, 0.00153398265036627, 0.00153398555898453, 0.00153399438034501, 0.00153400465848238, 0.00153401063070343, 0.00153400837149218, 0.00153399850422904, 0.00153398672104492, 0.00153398106499747, 0.00153398661564545, 0.00153400041445048, 0.00153401104869376, 0.00153400645369632, 0.00153398799840829, 0.00153397814242668, 0.00153400004980816, 0.0015340276824908, 0.00153399134028703, 0.00153395358480348, 0.00153404415686061, 0.00153393718060185, 0.00153407583999943, 0.00153398448019713, 0.00153393521379488, 0.00153398448019713, 0.00153407583999943, 0.00153393718060185, 0.00153404415686061, 0.00153395358480348, 0.00153399134028703, 0.0015340276824908, 0.00153400004980816, 0.00153397814242668, 0.00153398799840829, 0.00153400645369631, 0.00153401104869376, 0.00153400041445048, 0.00153398661564545, 0.00153398106499747, 0.00153398672104492, 0.00153399850422904, 0.00153400837149218, 0.00153401063070343, 0.00153400465848239, 0.00153399438034501, 0.00153398555898453, 0.00153398265036627, 0.0015339867689326, 0.00153399550138748, 0.00153400437632598, 0.00153400912018114, 0.00153400761829927, 0.00153400075542492, 0.00153399186559269
flux1:, 0.647986343366779, 0.00163741827527912, 0.00163742740612517, 0.00163743456741308, 0.00163743627427887, 0.00163743155327404, 0.00163742253477646, 0.00163741359790645, 0.00163740934503143, 0.00163741226564753, 0.00163742121631242, 0.00163743161994272, 0.00163743757878655, 0.00163743512353974, 0.00163742499176955, 0.00163741311391968, 0.00163740774311757, 0.00163741392981071, 0.0016374283214332, 0.00163743888700666, 0.00163743322045556, 0.00163741328066714, 0.00163740313250451, 0.00163742703381566, 0.00163745672335313, 0.0016374181441375, 0.00163737845182782, 0.00163747497003521, 0.00163736026451198, 0.00163750788837825, 0.00163740992398159, 0.00163735711612381, 0.00163740992398159, 0.00163750788837825, 0.00163736026451198, 0.00163747497003521, 0.00163737845182782, 0.0016374181441375, 0.00163745672335313, 0.00163742703381566, 0.00163740313250451, 0.00163741328066714, 0.00163743322045556, 0.00163743888700666, 0.0016374283214332, 0.00163741392981071, 0.00163740774311757, 0.00163741311391968, 0.00163742499176955, 0.00163743512353974, 0.00163743757878655, 0.00163743161994272, 0.00163742121631242, 0.00163741226564753, 0.00163740934503143, 0.00163741359790645, 0.00163742253477646, 0.00163743155327404, 0.00163743627427887, 0.00163743456741308, 0.00163742740612517, 0.00163741827527912
flux1:, 0.648248792270532, 0.00174627445614601, 0.001746283766891, 0.00174629122150345, 0.00174629318688497, 0.00174628857946407, 0.0017462795086013, 0.00174627042173307, 0.00174626602940885, 0.00174626889814887, 0.00174627787978735, 0.00174628831462303, 0.00174629420793799, 0.00174629156980094, 0.00174628125092982, 0.00174626939383964, 0.00174626441772473, 0.00174627129605915, 0.00174628624801753, 0.00174629662186903, 0.00174628971369235, 0.00174626816200868, 0.00174625773761843, 0.0017462838123603, 0.00174631573900322, 0.00174627488038051, 0.00174623322724543, 0.00174633597855863, 0.00174621305257178, 0.001746370019872, 0.00174626501789896, 0.00174620844533573, 0.00174626501789896, 0.001746370019872, 0.00174621305257178, 0.00174633597855863, 0.00174623322724543, 0.00174627488038051, 0.00174631573900321, 0.0017462838123603, 0.00174625773761843, 0.00174626816200868, 0.00174628971369235, 0.00174629662186903, 0.00174628624801753, 0.00174627129605915, 0.00174626441772473, 0.00174626939383965, 0.00174628125092982, 0.00174629156980094, 0.00174629420793799, 0.00174628831462303, 0.00174627787978735, 0.00174626889814887, 0.00174626602940885, 0.00174627042173307, 0.0017462795086013, 0.00174628857946407, 0.00174629318688496, 0.00174629122150345, 0.001746283766891, 0.00174627445614601
flux1:, 0.648511241174286, 0.00186072273209419, 0.00186073216512169, 0.00186073991217353, 0.00186074219282726, 0.00186073779079997, 0.00186072875745197, 0.00186071957198828, 0.00186071503161881, 0.00186071778200387, 0.00186072669538191, 0.0018607370681064, 0.00186074284612097, 0.00186074004116587, 0.00186072961511273, 0.00186071789549517, 0.00186071342307841, 0.00186072104645966, 0.00186073652287115, 0.00186074657856055, 0.00186073825703532, 0.00186071496766118, 0.00186070428781628, 0.00186073272057211, 0.00186076706465029, 0.00186072387796791, 0.00186068023888228, 0.00186078951769497, 0.00186065786679887, 0.00186082457210463, 0.0018607120897549, 0.00186065152349357, 0.0018607120897549, 0.00186082457210463, 0.00186065786679887, 0.00186078951769497, 0.00186068023888228, 0.00186072387796791, 0.00186076706465029, 0.00186073272057211, 0.00186070428781628, 0.00186071496766118, 0.00186073825703532, 0.00186074657856055, 0.00186073652287115, 0.00186072104645966, 0.00186071342307841, 0.00186071789549517, 0.00186072961511273, 0.00186074004116587, 0.00186074284612097, 0.0018607370681064, 0.00186072669538191, 0.00186071778200387, 0.00186071503161881, 0.00186071957198828, 0.00186072875745197, 0.00186073779079997, 0.00186074219282726, 0.00186073991217353, 0.00186073216512169, 0.00186072273209419
flux1:, 0.648773690078039, 0.00198092084708795, 0.00198093034994222, 0.00198093839169632, 0.00198094104428384, 0.00198093693633593, 0.00198092802572247, 0.00198091878892814, 0.00198091409000575, 0.00198091665651149, 0.00198092540559589, 0.00198093562683181, 0.00198094124278491, 0.00198093828806244, 0.00198092783353914, 0.00198091636541926, 0.00198091250265678, 0.00198092092208243, 0.00198093688594505, 0.00198094649752864, 0.00198093659322634, 0.00198091144436003, 0.00198090053441933, 0.00198093151195413, 0.00198096844956118, 0.00198092287630172, 0.00198087722350853, 0.00198099333218096, 0.00198085244210469, 0.00198102929933962, 0.00198090888768267, 0.00198084409443262, 0.00198090888768267, 0.00198102929933962, 0.00198085244210469, 0.00198099333218096, 0.00198087722350853, 0.00198092287630172, 0.00198096844956118, 0.00198093151195413, 0.00198090053441933, 0.00198091144436003, 0.00198093659322634, 0.00198094649752864, 0.00198093688594505, 0.00198092092208243, 0.00198091250265678, 0.00198091636541926, 0.00198092783353914, 0.00198093828806244, 0.00198094124278491, 0.00198093562683181, 0.00198092540559589, 0.00198091665651149, 0.00198091409000575, 0.00198091878892814, 0.00198092802572247, 0.00198093693633593, 0.00198094104428384, 0.00198093839169632, 0.00198093034994222, 0.00198092084708795
flux1:, 0.649036138981792, 0.00210702109073334, 0.00210703061716799, 0.00210703895716169, 0.00210704203423592, 0.00210703830141842, 0.00210702959092134, 0.00210702034535322, 0.0021070154777062, 0.00210701779990002, 0.00210702629620545, 0.00210703628332373, 0.00210704169362169, 0.00210703860462312, 0.00210702819493313, 0.00210701708546572, 0.00210701393275495, 0.0021070231969763, 0.00210703961293588, 0.00210704865926509, 0.00210703700920291, 0.00210700988536907, 0.00210699877474905, 0.00210703248269595, 0.0021070721810059, 0.0021070241490009, 0.00210697645061885, 0.00210709970014371, 0.0021069490505862, 0.00210713649701923, 0.00210700770498124, 0.00210693844871873, 0.00210700770498124, 0.00210713649701923, 0.0021069490505862, 0.00210709970014371, 0.00210697645061885, 0.0021070241490009, 0.0021070721810059, 0.00210703248269595, 0.00210699877474905, 0.00210700988536907, 0.00210703700920291, 0.00210704865926509, 0.00210703961293588, 0.0021070231969763, 0.00210701393275495, 0.00210701708546572, 0.00210702819493314, 0.00210703860462312, 0.00210704169362169, 0.00210703628332373, 0.00210702629620545, 0.00210701779990002, 0.0021070154777062, 0.00210702034535321, 0.00210702959092134, 0.00210703830141842, 0.00210704203423592, 0.00210703895716169, 0.00210703061716799, 0.00210702109073334
flux1:, 0.649298587885546, 0.00223916939157513, 0.00223917890183808, 0.00223918754218803, 0.00223919108762079, 0.00223918779874124, 0.00223917935509537, 0.0022391701386935, 0.00223916509541402, 0.00223916712253233, 0.00223917528952156, 0.00223918496912929, 0.00223919013295952, 0.00223918692053444, 0.00223917661902628, 0.00223916596427303, 0.00223916361419673, 0.00223917377029788, 0.00223919060783723, 0.00223919897713831, 0.0022391854289903, 0.00223915622321393, 0.00223914494455563, 0.00223918156376709, 0.00223922417611583, 0.00223917359570929, 0.00223912381432242, 0.00223925452510945, 0.00223909359381692, 0.00223929209416953, 0.00223915447271123, 0.00223908051632278, 0.00223915447271123, 0.00223929209416953, 0.00223909359381692, 0.00223925452510945, 0.00223912381432242, 0.00223917359570929, 0.00223922417611583, 0.00223918156376709, 0.00223914494455563, 0.00223915622321393, 0.0022391854289903, 0.00223919897713831, 0.00223919060783723, 0.00223917377029788, 0.00223916361419673, 0.00223916596427303, 0.00223917661902628, 0.00223918692053444, 0.00223919013295952, 0.00223918496912929, 0.00223917528952156, 0.00223916712253233, 0.00223916509541402, 0.0022391701386935, 0.00223917935509537, 0.00223918779874124, 0.00223919108762079, 0.00223918754218803, 0.00223917890183808, 0.00223916939157513
flux1:, 0.649561036789299, 0.00237750438090499, 0.00237751384114992, 0.00237752277909008, 0.00237752682313024, 0.00237752403028687, 0.00237751590733374, 0.00237750675424576, 0.00237750153522576, 0.00237750323101105, 0.0023775110083375, 0.00237752031828876, 0.00237752519664906, 0.00237752186346365, 0.00237751171880943, 0.00237750159965967, 0.00237750013510062, 0.00237751122950994, 0.0023775284664659, 0.00237753606103925, 0.00237752047724645, 0.00237748909297268, 0.00237747768101024, 0.0023775173836782, 0.00237756304456584, 0.00237750980487117, 0.00237745789627053, 0.00237759639901998, 0.00237742466603338, 0.00237763471654586, 0.0023774878229061, 0.00237740892986254, 0.0023774878229061, 0.00237763471654586, 0.00237742466603338, 0.00237759639901998, 0.00237745789627053, 0.00237750980487117, 0.00237756304456584, 0.0023775173836782, 0.00237747768101024, 0.00237748909297268, 0.00237752047724645, 0.00237753606103925, 0.0023775284664659, 0.00237751122950994, 0.00237750013510062, 0.00237750159965967, 0.00237751171880943, 0.00237752186346365, 0.00237752519664906, 0.00237752031828876, 0.0023775110083375, 0.00237750323101105, 0.00237750153522576, 0.00237750675424576, 0.00237751590733373, 0.00237752403028687, 0.00237752682313024, 0.00237752277909008, 0.00237751384114992, 0.00237750438090499
flux1:, 0.649823485693052, 0.0025221564302548, 0.00252216581102253, 0.0025221750347931, 0.00252217958899164, 0.00252217732350716, 0.00252216956068575, 0.00252216050285251, 0.00252215511880515, 0.00252215646638541, 0.00252216381375583, 0.0025221727045464, 0.00252217725868457, 0.00252217379534471, 0.00252216383684363, 0.00252215431527163, 0.00252215380800857, 0.00252216588793053, 0.00252218351421374, 0.00252219025506789, 0.00252217251667739, 0.00252213886934846, 0.00252212735950498, 0.00252217030517712, 0.00252221912536818, 0.00252216309077235, 0.00252210900291824, 0.00252225563954182, 0.00252207259148425, 0.00252229472376757, 0.00252213812563421, 0.00252205406164267, 0.00252213812563422, 0.00252229472376757, 0.00252207259148425, 0.00252225563954182, 0.00252210900291824, 0.00252216309077235, 0.00252221912536818, 0.00252217030517712, 0.00252212735950498, 0.00252213886934846, 0.00252217251667739, 0.00252219025506789, 0.00252218351421374, 0.00252216588793053, 0.00252215380800857, 0.00252215431527163, 0.00252216383684363, 0.00252217379534471, 0.00252217725868457, 0.0025221727045464, 0.00252216381375583, 0.00252215646638541, 0.00252215511880515, 0.00252216050285251, 0.00252216956068575, 0.00252217732350716, 0.00252217958899164, 0.0025221750347931, 0.00252216581102253, 0.0025221564302548
flux1:, 0.650085934596805, 0.00267324666613212, 0.00267325593990888, 0.00267326542417621, 0.00267327047645341, 0.00267326874546609, 0.00267326136718268, 0.00267325243666112, 0.00267324691345579, 0.00267324792001964, 0.00267325482045481, 0.00267326325588764, 0.00267326744518634, 0.00267326382618858, 0.00267325405931725, 0.00267324517516921, 0.00267324568504532, 0.00267325880027096, 0.00267327682163448, 0.002673282652852, 0.00267326266291298, 0.00267322668112601, 0.00267321510788304, 0.00267326143952333, 0.00267331350143593, 0.0026732545085096, 0.00267319818077811, 0.00267335330531473, 0.00267315843957428, 0.0026733932240617, 0.00267322650352204, 0.00267313703809957, 0.00267322650352204, 0.0026733932240617, 0.00267315843957428, 0.00267335330531473, 0.00267319818077811, 0.0026732545085096, 0.00267331350143593, 0.00267326143952333, 0.00267321510788304, 0.00267322668112601, 0.00267326266291298, 0.002673282652852, 0.00267327682163448, 0.00267325880027096, 0.00267324568504532, 0.00267324517516921, 0.00267325405931725, 0.00267326382618857, 0.00267326744518634, 0.00267326325588764, 0.00267325482045481, 0.00267324792001964, 0.00267324691345578, 0.00267325243666112, 0.00267326136718268, 0.00267326874546609, 0.0026732704764534, 0.00267326542417621, 0.00267325593990888, 0.00267324666613212
flux1:, 0.650348383500559, 0.00283088596594634, 0.00283089510387666, 0.0028309048049229, 0.00283091031507716, 0.00283090909903281, 0.00283090211500604, 0.00283089334694965, 0.00283088773004328, 0.00283088843104639, 0.00283089489333037, 0.00283090285037475, 0.00283090662975969, 0.00283090280946617, 0.00283089321191122, 0.00283088498040579, 0.00283088655513466, 0.0028309007601574, 0.00283091920183602, 0.00283092409445873, 0.00283090178080891, 0.00283086340699497, 0.00283085180210199, 0.00283090164236081, 0.00283095699594441, 0.00283089485091551, 0.00283083621368501, 0.00283100019314838, 0.0028307930218013, 0.00283104107060703, 0.00283086382772565, 0.00283076873563719, 0.00283086382772565, 0.00283104107060703, 0.0028307930218013, 0.00283100019314838, 0.00283083621368501, 0.00283089485091551, 0.00283095699594441, 0.00283090164236081, 0.00283085180210199, 0.00283086340699497, 0.00283090178080891, 0.00283092409445873, 0.00283091920183602, 0.0028309007601574, 0.00283088655513466, 0.00283088498040579, 0.00283089321191122, 0.00283090280946617, 0.00283090662975969, 0.00283090285037475, 0.00283089489333037, 0.00283088843104639, 0.00283088773004327, 0.00283089334694965, 0.00283090211500604, 0.00283090909903281, 0.00283091031507716, 0.0028309048049229, 0.00283089510387666, 0.00283088596594634
flux1:, 0.650610832404312, 0.00299517393946134, 0.00299518290736614, 0.00299519275833622, 0.00299519865430365, 0.00299519790556023, 0.00299519131218213, 0.00299518274834173, 0.00299517710705252, 0.00299517756968509, 0.00299518362981935, 0.00299519109763011, 0.00299519441462273, 0.00299519032348396, 0.00299518084189491, 0.00299517325200105, 0.00299517592764336, 0.00299519128397634, 0.00299521019399969, 0.00299521414921905, 0.00299518946650878, 0.00299514865709471, 0.00299513704770508, 0.00299519049557492, 0.0029952491548768, 0.00299518363181707, 0.00299512260643928, 0.0029952958215255, 0.00299507587484051, 0.00299533784383287, 0.00299514969970636, 0.00299504876221018, 0.00299514969970637, 0.00299533784383287, 0.00299507587484051, 0.0029952958215255, 0.00299512260643928, 0.00299518363181707, 0.0029952491548768, 0.00299519049557492, 0.00299513704770508, 0.00299514865709471, 0.00299518946650878, 0.00299521414921905, 0.00299521019399969, 0.00299519128397634, 0.00299517592764336, 0.00299517325200105, 0.00299518084189491, 0.00299519032348396, 0.00299519441462273, 0.0029951910976301, 0.00299518362981935, 0.00299517756968509, 0.00299517710705253, 0.00299518274834173, 0.00299519131218214, 0.00299519790556023, 0.00299519865430365, 0.00299519275833622, 0.00299518290736614, 0.00299517393946134
flux1:, 0.650873281308065, 0.00316619790049755, 0.00316620665441905, 0.00316621656094895, 0.00316622273611273, 0.00316622237882267, 0.00316621616151219, 0.00316620785406453, 0.00316620228540764, 0.0031662026110631, 0.00316620833257983, 0.00316621531069232, 0.00316621810226956, 0.00316621364353646, 0.0031662041912277, 0.00316619720505424, 0.00316620100716151, 0.00316621758572407, 0.0031662370376957, 0.00316624008914288, 0.00316621301996584, 0.00316616974500511, 0.00316615815184188, 0.00316621527987979, 0.00316627722049266, 0.00316620806035193, 0.00316614455953835, 0.00316632740511494, 0.0031660942344803, 0.00316637082438465, 0.00316617142353073, 0.003166064429378, 0.00316617142353073, 0.00316637082438465, 0.0031660942344803, 0.00316632740511494, 0.00316614455953835, 0.00316620806035193, 0.00316627722049266, 0.00316621527987979, 0.00316615815184188, 0.00316616974500511, 0.00316621301996584, 0.00316624008914288, 0.0031662370376957, 0.00316621758572407, 0.00316620100716151, 0.00316619720505424, 0.0031662041912277, 0.00316621364353646, 0.00316621810226955, 0.00316621531069232, 0.00316620833257983, 0.0031662026110631, 0.00316620228540764, 0.00316620785406453, 0.0031662161615122, 0.00316622237882267, 0.00316622273611273, 0.00316621656094895, 0.00316620665441906, 0.00316619790049755
flux1:, 0.651135730211818, 0.00334403183397891, 0.00334404031553713, 0.00334405015210558, 0.00334405646392527, 0.00334405639529781, 0.00334405053175485, 0.00334404254721876, 0.00334403717901119, 0.00334403750452124, 0.0033440429775602, 0.00334404947332989, 0.00334405166278901, 0.00334404670996258, 0.00334403716577163, 0.00334403071906387, 0.00334403566444706, 0.00334405354786317, 0.0033440736429963, 0.00334407585794488, 0.00334404641297343, 0.00334400065525917, 0.00334398909092845, 0.00334404994322327, 0.00334411510078973, 0.00334404201139126, 0.00334397594002956, 0.00334416882532403, 0.00334392200544718, 0.00334421396181036, 0.00334400297376214, 0.00334388971990268, 0.00334400297376214, 0.00334421396181036, 0.00334392200544718, 0.00334416882532403, 0.00334397594002956, 0.00334404201139126, 0.00334411510078973, 0.00334404994322327, 0.00334398909092845, 0.00334400065525917, 0.00334404641297343, 0.00334407585794488, 0.0033440736429963, 0.00334405354786317, 0.00334403566444706, 0.00334403071906388, 0.00334403716577163, 0.00334404670996258, 0.00334405166278901, 0.00334404947332988, 0.0033440429775602, 0.00334403750452124, 0.00334403717901119, 0.00334404254721876, 0.00334405053175485, 0.00334405639529781, 0.00334405646392527, 0.00334405015210558, 0.00334404031553713, 0.00334403183397891
flux1:, 0.651398179115572, 0.00352873536377798, 0.00352874349567395, 0.00352875310301804, 0.00352875937319957, 0.00352875946617234, 0.00352875393037174, 0.00352874635333217, 0.00352874134627886, 0.00352874184372094, 0.00352874718283337, 0.00352875320824246, 0.00352875470229677, 0.00352874909755755, 0.00352873930603209, 0.00352873330982411, 0.00352873940886414, 0.00352875869349831, 0.00352877956170687, 0.00352878104103065, 0.00352874925809059, 0.00352870101179152, 0.00352868947937073, 0.00352875407042142, 0.00352882234034583, 0.00352874499742817, 0.0035286762538254, 0.00352887960223035, 0.00352861873247535, 0.00352892684434705, 0.00352870396434487, 0.00352858425629915, 0.00352870396434487, 0.00352892684434705, 0.00352861873247535, 0.00352887960223035, 0.0035286762538254, 0.00352874499742817, 0.00352882234034583, 0.00352875407042142, 0.00352868947937073, 0.00352870101179152, 0.0035287492580906, 0.00352878104103065, 0.00352877956170687, 0.00352875869349831, 0.00352873940886414, 0.00352873330982411, 0.00352873930603208, 0.00352874909755755, 0.00352875470229677, 0.00352875320824247, 0.00352874718283338, 0.00352874184372094, 0.00352874134627886, 0.00352874635333216, 0.00352875393037173, 0.00352875946617234, 0.00352875937319957, 0.00352875310301804, 0.00352874349567395, 0.00352873536377798
flux1:, 0.651660628019325, 0.00372035272715292, 0.00372036040918607, 0.00372036959309636, 0.0037203756094558, 0.00372037571672218, 0.00372037048342211, 0.00372036341975933, 0.00372035896825331, 0.00372035984319348, 0.00372036518390263, 0.00372037075190616, 0.00372037143825428, 0.00372036499209367, 0.00372035476513371, 0.00372034910855223, 0.00372035636793229, 0.0037203771654771, 0.00372039896534087, 0.00372039984210784, 0.00372036578416846, 0.00372031505305714, 0.00372030354508836, 0.00372037185974064, 0.00372044309822415, 0.00372036114758141, 0.00372028962511202, 0.0037205038735281, 0.00372022857827788, 0.0037205536754974, 0.00372031862419616, 0.00372019227606423, 0.00372031862419616, 0.0037205536754974, 0.00372022857827789, 0.00372050387352809, 0.00372028962511202, 0.00372036114758141, 0.00372044309822415, 0.00372037185974064, 0.00372030354508836, 0.00372031505305714, 0.00372036578416846, 0.00372039984210784, 0.00372039896534087, 0.0037203771654771, 0.00372035636793229, 0.00372034910855223, 0.0037203547651337, 0.00372036499209367, 0.00372037143825428, 0.00372037075190616, 0.00372036518390263, 0.00372035984319348, 0.00372035896825331, 0.00372036341975933, 0.00372037048342211, 0.00372037571672218, 0.0037203756094558, 0.00372036959309636, 0.00372036040918607, 0.00372035272715292
flux1:, 0.651923076923078, 0.00391891176187445, 0.00391891886785162, 0.00391892739961519, 0.00391893291970608, 0.00391893287895893, 0.00391892792844299, 0.00391892150775622, 0.00391891783916693, 0.00391891932726874, 0.00391892482148669, 0.00391892994211482, 0.00391892968773075, 0.00391892217997159, 0.00391891129999588, 0.00391890585415523, 0.00391891427985946, 0.00391893671828933, 0.00391895963574183, 0.00391896007237416, 0.00391892382447557, 0.00391887061984309, 0.00391885911785973, 0.00391893111241819, 0.00391900513889151, 0.00391891819962579, 0.00391884378874371, 0.00391906938638896, 0.00391877931434923, 0.0039191222633649, 0.00391887478550818, 0.00391874161959812, 0.00391887478550817, 0.0039191222633649, 0.00391877931434923, 0.00391906938638896, 0.00391884378874371, 0.00391891819962579, 0.00391900513889151, 0.00391893111241819, 0.00391885911785973, 0.00391887061984309, 0.00391892382447557, 0.00391896007237415, 0.00391895963574183, 0.00391893671828933, 0.00391891427985946, 0.00391890585415524, 0.00391891129999588, 0.00391892217997159, 0.00391892968773075, 0.00391892994211482, 0.00391892482148668, 0.00391891932726874, 0.00391891783916694, 0.00391892150775621, 0.00391892792844299, 0.00391893287895893, 0.00391893291970608, 0.00391892739961519, 0.00391891886785162, 0.00391891176187444
flux1:, 0.652185525826831, 0.00412442291241817, 0.00412442928831761, 0.00412443690700648, 0.004124441663484, 0.00412444130365344, 0.00412443662638317, 0.00412443100331032, 0.00412442837559172, 0.00412443073760197, 0.00412443654807089, 0.00412444122453914, 0.00412443987491869, 0.00412443105726441, 0.00412441928190455, 0.00412441390477504, 0.00412442350517096, 0.00412444772888585, 0.00412447197451606, 0.0041244721585007, 0.00412443382368825, 0.00412437816206261, 0.00412436663676673, 0.00412444224136344, 0.00412451884234189, 0.00412442651120033, 0.00412434910175655, 0.0041245865083828, 0.00412428133077925, 0.00412464302897532, 0.00412438289102346, 0.00412424273709633, 0.00412438289102346, 0.00412464302897532, 0.00412428133077925, 0.0041245865083828, 0.00412434910175655, 0.00412442651120033, 0.00412451884234189, 0.00412444224136344, 0.00412436663676673, 0.00412437816206261, 0.00412443382368825, 0.0041244721585007, 0.00412447197451606, 0.00412444772888585, 0.00412442350517097, 0.00412441390477504, 0.00412441928190455, 0.00412443105726441, 0.00412443987491869, 0.00412444122453914, 0.00412443654807089, 0.00412443073760197, 0.00412442837559171, 0.00412443100331032, 0.00412443662638317, 0.00412444130365344, 0.004124441663484, 0.00412443690700648, 0.00412442928831761, 0.00412442291241817
flux1:, 0.652447974730585, 0.00433687826182896, 0.00433688372554013, 0.00433689014225297, 0.00433689384984643, 0.00433689299803178, 0.00433688859886222, 0.00433688395303075, 0.00433688265055483, 0.00433688616576146, 0.0043368924597528, 0.00433689668485243, 0.00433689406442694, 0.00433688366461685, 0.00433687073287104, 0.00433686527494819, 0.00433687606375097, 0.0043369022327553, 0.00433692803766512, 0.00433692817586139, 0.00433688787024441, 0.0043368297710467, 0.00433681818323678, 0.00433689730549169, 0.00433697623982399, 0.00433687809654942, 0.00433679758034018, 0.00433704726381378, 0.00433672667147619, 0.00433710804003183, 0.00433683502677227, 0.00433668772091589, 0.00433683502677227, 0.00433710804003183, 0.00433672667147619, 0.00433704726381378, 0.00433679758034018, 0.00433687809654942, 0.00433697623982398, 0.00433689730549169, 0.00433681818323679, 0.0043368297710467, 0.00433688787024441, 0.00433692817586139, 0.00433692803766512, 0.0043369022327553, 0.00433687606375097, 0.00433686527494819, 0.00433687073287104, 0.00433688366461686, 0.00433689406442694, 0.00433689668485243, 0.0043368924597528, 0.00433688616576145, 0.00433688265055483, 0.00433688395303075, 0.00433688859886223, 0.00433689299803178, 0.00433689384984643, 0.00433689014225297, 0.00433688372554013, 0.00433687826182896
flux1:, 0.652710423634338, 0.00455625059605506, 0.00455625493894834, 0.00455625984300661, 0.00455626220686821, 0.00455626069560106, 0.00455625659720839, 0.00455625313160486, 0.00455625345921372, 0.00455625841755872, 0.00455626536011889, 0.00455626911316775, 0.00455626502705257, 0.00455625275462966, 0.00455623839433409, 0.00455623270488681, 0.00455624470379392, 0.00455627299178861, 0.00455630060200817, 0.00455630091366234, 0.00455625876075962, 0.0045561982440435, 0.00455618654636713, 0.00455626907632531, 0.00455635008174939, 0.00455624569533045, 0.00455616196878743, 0.00455642440201214, 0.00455608810138314, 0.00455649007674458, 0.00455620398695537, 0.00455604937011519, 0.00455620398695537, 0.00455649007674458, 0.00455608810138314, 0.00455642440201214, 0.00455616196878743, 0.00455624569533045, 0.00455635008174939, 0.00455626907632531, 0.00455618654636713, 0.0045561982440435, 0.00455625876075962, 0.00455630091366234, 0.00455630060200817, 0.00455627299178861, 0.00455624470379392, 0.00455623270488681, 0.00455623839433409, 0.00455625275462966, 0.00455626502705257, 0.00455626911316775, 0.00455626536011889, 0.00455625841755872, 0.00455625345921372, 0.00455625313160486, 0.00455625659720839, 0.00455626069560105, 0.00455626220686821, 0.00455625984300661, 0.00455625493894834, 0.00455625059605506
flux1:, 0.652972872538091, 0.00478249250768426, 0.00478249549817161, 0.00478249856515513, 0.00478249929025496, 0.00478249696468544, 0.00478249320987519, 0.0047824911474949, 0.00478249342286033, 0.00478250011597436, 0.0047825078630486, 0.00478251110767038, 0.00478250534486042, 0.00478249089847803, 0.00478247483488112, 0.00478246876851524, 0.00478248200930431, 0.00478251260061298, 0.00478254227014167, 0.00478254297878319, 0.00478249910335809, 0.00478243618778141, 0.00478242432735479, 0.00478251014362936, 0.00478259294448988, 0.0047824818801552, 0.00478239484707948, 0.00478267050426331, 0.00478231821241857, 0.0047827417365207, 0.00478244237780121, 0.00478228029401287, 0.00478244237780121, 0.0047827417365207, 0.00478231821241857, 0.00478267050426331, 0.00478239484707948, 0.0047824818801552, 0.00478259294448988, 0.00478251014362936, 0.00478242432735478, 0.00478243618778141, 0.00478249910335809, 0.00478254297878319, 0.00478254227014167, 0.00478251260061298, 0.0047824820093043, 0.00478246876851524, 0.00478247483488112, 0.00478249089847803, 0.00478250534486042, 0.00478251110767038, 0.0047825078630486, 0.00478250011597436, 0.00478249342286033, 0.0047824911474949, 0.00478249320987519, 0.00478249696468544, 0.00478249929025496, 0.00478249856515512, 0.00478249549817161, 0.00478249250768426
flux1:, 0.653235321441844, 0.00501553554609999, 0.00501553693523539, 0.00501553783662178, 0.00501553663777452, 0.00501553336235029, 0.00501553001495836, 0.00501552959368478, 0.00501553413816516, 0.00501554284966603, 0.00501555154145843, 0.00501555422443095, 0.00501554656248511, 0.00501552963859565, 0.00501551160375233, 0.0050155050269972, 0.00501551955289455, 0.00501555263819786, 0.00501558462080887, 0.0050155859452641, 0.00501554046688519, 0.00501547516805818, 0.00501546308995565, 0.00501555206694758, 0.00501563638287281, 0.00501551820963594, 0.00501542778387127, 0.00501571713616624, 0.00501534857498094, 0.00501579458441151, 0.0050154817673366, 0.00501531206172046, 0.0050154817673366, 0.00501579458441151, 0.00501534857498094, 0.00501571713616624, 0.00501542778387127, 0.00501551820963594, 0.00501563638287281, 0.00501555206694758, 0.00501546308995564, 0.00501547516805818, 0.00501554046688519, 0.0050155859452641, 0.00501558462080887, 0.00501555263819786, 0.00501551955289455, 0.0050155050269972, 0.00501551160375232, 0.00501552963859565, 0.00501554656248511, 0.00501555422443095, 0.00501555154145843, 0.00501554284966603, 0.00501553413816515, 0.00501552959368478, 0.00501553001495836, 0.00501553336235029, 0.00501553663777451, 0.00501553783662178, 0.00501553693523539, 0.00501553554609999
flux1:, 0.653497770345598, 0.00525528942109849, 0.00525528895013992, 0.0052552873641963, 0.00525528397623918, 0.00525527964045028, 0.00525527678461568, 0.00525527825038183, 0.00525528537866462, 0.00525529637412409, 0.00525530612905835, 0.00525530818042464, 0.00525529839160154, 0.00525527869428676, 0.00525525843693182, 0.00525525123454059, 0.00525526710069758, 0.00525530287161061, 0.00525533741162606, 0.0052553395564411, 0.00525529258302842, 0.00525522491236958, 0.00525521256394309, 0.00525530457995049, 0.00525539013523241, 0.00525526443376239, 0.00525517054170234, 0.00525547405227536, 0.00525508894192013, 0.00525555835627187, 0.00525523188806527, 0.0052550544046577, 0.00525523188806527, 0.00525555835627187, 0.00525508894192013, 0.00525547405227536, 0.00525517054170234, 0.00525526443376239, 0.00525539013523241, 0.00525530457995049, 0.00525521256394309, 0.00525522491236958, 0.00525529258302842, 0.0052553395564411, 0.00525533741162607, 0.00525530287161061, 0.00525526710069758, 0.00525525123454059, 0.00525525843693183, 0.00525527869428676, 0.00525529839160154, 0.00525530818042464, 0.00525530612905835, 0.00525529637412409, 0.00525528537866462, 0.00525527825038183, 0.00525527678461568, 0.00525527964045028, 0.00525528397623918, 0.0052552873641963, 0.00525528895013992, 0.00525528942109849
flux1:, 0.653760219249351, 0.00550164126698032, 0.00550163867670076, 0.00550163430017137, 0.00550162848777175, 0.00550162301056672, 0.00550162074824259, 0.00550162434663498, 0.00550163435554482, 0.00550164787257228, 0.00550165878220387, 0.00550166011677665, 0.00550164797549792, 0.00550162522712198, 0.0055016025226353, 0.00550159460328984, 0.00550161187624449, 0.00550165051883703, 0.00550168784114835, 0.00550169098675906, 0.00550164260838908, 0.00550157257259877, 0.00550155990853982, 0.00550165485451403, 0.00550174138788893, 0.0055016077584563, 0.00550151034128368, 0.00550182845990618, 0.00550142651190041, 0.00550192022160464, 0.00550157989956146, 0.0055013944790704, 0.00550157989956147, 0.00550192022160464, 0.00550142651190041, 0.00550182845990618, 0.00550151034128368, 0.0055016077584563, 0.00550174138788893, 0.00550165485451403, 0.00550155990853982, 0.00550157257259877, 0.00550164260838908, 0.00550169098675906, 0.00550168784114834, 0.00550165051883703, 0.00550161187624449, 0.00550159460328984, 0.0055016025226353, 0.00550162522712198, 0.00550164797549792, 0.00550166011677665, 0.00550165878220387, 0.00550164787257228, 0.00550163435554482, 0.00550162434663498, 0.00550162074824259, 0.00550162301056672, 0.00550162848777175, 0.00550163430017137, 0.00550163867670076, 0.00550164126698032
flux1:, 0.654022668153104, 0.0057544549740343, 0.00575445001543608, 0.00575444257548472, 0.00575443414204489, 0.00575442747458284, 0.00575442592125691, 0.00575443188783317, 0.00575444504476254, 0.00575446128367571, 0.00575447340887003, 0.00575447392918422, 0.00575445922061318, 0.00575443317290932, 0.00575440783295663, 0.0057543991340837, 0.00575441789013777, 0.00575445957756577, 0.00575449987723368, 0.00575450417025554, 0.00575445445349903, 0.00575438205473032, 0.00575436904273963, 0.00575446683139509, 0.00575455410588363, 0.0057544121761163, 0.00575431119168196, 0.00575464434895617, 0.00575422525904538, 0.00575474411302071, 0.00575438971793753, 0.00575419619551977, 0.00575438971793753, 0.00575474411302071, 0.00575422525904538, 0.00575464434895617, 0.00575431119168196, 0.0057544121761163, 0.00575455410588363, 0.0057544668313951, 0.00575436904273963, 0.00575438205473031, 0.00575445445349903, 0.00575450417025554, 0.00575449987723369, 0.00575445957756578, 0.00575441789013777, 0.0057543991340837, 0.00575440783295664, 0.00575443317290932, 0.00575445922061318, 0.00575447392918421, 0.00575447340887003, 0.0057544612836757, 0.00575444504476254, 0.00575443188783316, 0.00575442592125691, 0.00575442747458284, 0.00575443414204488, 0.00575444257548473, 0.00575445001543608, 0.0057544549740343
flux1:, 0.654285117056858, 0.00601357059418634, 0.00601356304015071, 0.00601355230595947, 0.00601354110110653, 0.00601353322759631, 0.00601353250630803, 0.00601354105600298, 0.00601355758748159, 0.00601357670303202, 0.00601359007166538, 0.006013589672345, 0.00601357220178337, 0.00601354264693081, 0.00601351452835252, 0.00601350501979076, 0.00601352534229276, 0.00601357022677482, 0.00601361365859366, 0.00601361920262477, 0.0060135681856796, 0.00601349342245051, 0.00601348004933344, 0.00601358062427574, 0.00601366843671511, 0.00601351786889166, 0.00601341329315421, 0.00601376189452102, 0.0060133253356779, 0.00601387012915743, 0.00601350141904784, 0.00601329962221243, 0.00601350141904784, 0.00601387012915743, 0.0060133253356779, 0.00601376189452102, 0.00601341329315421, 0.00601351786889166, 0.00601366843671511, 0.00601358062427574, 0.00601348004933344, 0.00601349342245051, 0.0060135681856796, 0.00601361920262477, 0.00601361365859366, 0.00601357022677482, 0.00601352534229276, 0.00601350501979076, 0.00601351452835252, 0.00601354264693081, 0.00601357220178337, 0.006013589672345, 0.00601359007166538, 0.00601357670303202, 0.00601355758748159, 0.00601354105600298, 0.00601353250630803, 0.00601353322759631, 0.00601354110110653, 0.00601355230595947, 0.00601356304015072, 0.00601357059418634
flux1:, 0.654547565960611, 0.00627880382737805, 0.00627879348467863, 0.00627877927807835, 0.00627876520328239, 0.00627875613976813, 0.00627875637363077, 0.00627876768971757, 0.00627878777066976, 0.00627880986526111, 0.00627882447162543, 0.00627882304503886, 0.00627880264776677, 0.00627876942897583, 0.00627873844150675, 0.00627872812781267, 0.00627875010340405, 0.00627879830783856, 0.00627884497628642, 0.00627885182362046, 0.00627879951247666, 0.00627872238132556, 0.00627870865928818, 0.00627881200379339, 0.00627890019368066, 0.00627874069129457, 0.00627863251926022, 0.00627899693895821, 0.00627854255482892, 0.00627911401774861, 0.0062787307221325, 0.00627852046887855, 0.0062787307221325, 0.00627911401774861, 0.00627854255482892, 0.00627899693895822, 0.00627863251926022, 0.00627874069129457, 0.00627890019368066, 0.00627881200379339, 0.00627870865928818, 0.00627872238132556, 0.00627879951247666, 0.00627885182362046, 0.00627884497628642, 0.00627879830783856, 0.00627875010340405, 0.00627872812781267, 0.00627873844150676, 0.00627876942897583, 0.00627880264776677, 0.00627882304503886, 0.00627882447162543, 0.0062788098652611, 0.00627878777066977, 0.00627876768971757, 0.00627875637363078, 0.00627875613976812, 0.00627876520328239, 0.00627877927807836, 0.00627879348467863, 0.00627880382737805
flux1:, 0.654810014864364, 0.00654994559498673, 0.00654993231602064, 0.00654991452054094, 0.00654989753249054, 0.00654988732356899, 0.00654988862712322, 0.00654990285026777, 0.00654992659451354, 0.0065499517132948, 0.00654996751929439, 0.00654996496227739, 0.00654994151339803, 0.00654990453450553, 0.00654987064694009, 0.0065498595681836, 0.00654988328213551, 0.00654993489170552, 0.00654998484172156, 0.00654999298635483, 0.00654993935219191, 0.00654985985003316, 0.0065498458229172, 0.00654995196797655, 0.00655004042524337, 0.00654987173858677, 0.00654975998471089, 0.00655014055987613, 0.00654966795900471, 0.00655026674534051, 0.00654986856039591, 0.00654964965769128, 0.00654986856039591, 0.00655026674534052, 0.00654966795900471, 0.00655014055987613, 0.00654975998471089, 0.00654987173858676, 0.00655004042524337, 0.00654995196797655, 0.0065498458229172, 0.00654985985003316, 0.00654993935219191, 0.00654999298635483, 0.00654998484172156, 0.00654993489170552, 0.00654988328213551, 0.0065498595681836, 0.00654987064694009, 0.00654990453450553, 0.00654994151339804, 0.00654996496227739, 0.00654996751929439, 0.0065499517132948, 0.00654992659451354, 0.00654990285026777, 0.00654988862712322, 0.00654988732356899, 0.00654989753249054, 0.00654991452054094, 0.00654993231602064, 0.00654994559498673
flux1:, 0.655072463768117, 0.00682676170628824, 0.0068267453998387, 0.0068267239676155, 0.0068267040790959, 0.00682669279268558, 0.00682669526251921, 0.00682671248051264, 0.00682673993304181, 0.00682676806117739, 0.00682678499930264, 0.0068267812206401, 0.00682675464444435, 0.00682671387802991, 0.00682667712249894, 0.00682666535347439, 0.00682669088430908, 0.00682674593846233, 0.00682679914749492, 0.00682680851977954, 0.00682675349774701, 0.00682667162483721, 0.00682665737400356, 0.00682676640524398, 0.00682685507660023, 0.00682667700714307, 0.00682656170518022, 0.00682695873028984, 0.00682646748145326, 0.00682709415988491, 0.00682668074473878, 0.00682645298744264, 0.00682668074473878, 0.00682709415988492, 0.00682646748145326, 0.00682695873028984, 0.00682656170518022, 0.00682667700714307, 0.00682685507660022, 0.00682676640524399, 0.00682665737400356, 0.00682667162483721, 0.006826753497747, 0.00682680851977954, 0.00682679914749492, 0.00682674593846233, 0.00682669088430908, 0.00682666535347439, 0.00682667712249894, 0.00682671387802991, 0.00682675464444435, 0.0068267812206401, 0.00682678499930264, 0.00682676806117739, 0.00682673993304181, 0.00682671248051264, 0.00682669526251922, 0.00682669279268558, 0.00682670407909591, 0.0068267239676155, 0.0068267453998387, 0.00682676170628824
flux1:, 0.655334912671871, 0.00710899262361143, 0.00710897326395727, 0.00710894822002433, 0.00710892549818141, 0.00710891321860212, 0.00710891692375943, 0.0071089371625286, 0.00710896829402293, 0.00710899935633818, 0.00710901733429219, 0.00710901226257118, 0.00710898254091418, 0.00710893803448003, 0.00710889850857886, 0.00710888615643818, 0.00710891357009319, 0.0071089720553076, 0.00710902842705772, 0.00710903889030464, 0.00710898237977949, 0.00710889814316042, 0.00710888379271361, 0.0071089958558168, 0.00710908474933315, 0.0071088971527112, 0.00710877835502624, 0.00710919207689524, 0.00710868170586675, 0.00710933675212274, 0.00710890772653457, 0.00710867089685642, 0.00710890772653457, 0.00710933675212275, 0.00710868170586676, 0.00710919207689524, 0.00710877835502624, 0.00710889715271121, 0.00710908474933315, 0.0071089958558168, 0.00710888379271361, 0.00710889814316042, 0.00710898237977949, 0.00710903889030464, 0.00710902842705772, 0.0071089720553076, 0.00710891357009319, 0.00710888615643818, 0.00710889850857886, 0.00710893803448003, 0.00710898254091418, 0.00710901226257118, 0.00710901733429218, 0.00710899935633818, 0.00710896829402293, 0.0071089371625286, 0.00710891692375943, 0.00710891321860212, 0.00710892549818141, 0.00710894822002433, 0.00710897326395727, 0.00710899262361143
flux1:, 0.655597361575624, 0.00739635333144279, 0.00739633096517483, 0.00739630240879018, 0.00739627697081844, 0.00739626379056811, 0.00739626876333643, 0.00739629197981461, 0.00739632668380423, 0.0073963605468869, 0.00739637945363223, 0.00739637304501792, 0.00739634022420105, 0.00739629210401728, 0.00739624997061318, 0.00739623717101487, 0.0073962665148601, 0.00739632835861118, 0.00739638771885652, 0.00739639906812632, 0.00739634093447623, 0.00739625435171916, 0.00739624007276079, 0.00739635537703329, 0.00739644456468118, 0.00739624735215267, 0.00739612512853335, 0.0073965557420725, 0.00739602573010218, 0.00739670952130026, 0.00739626446495775, 0.00739601833253232, 0.00739626446495774, 0.00739670952130026, 0.00739602573010218, 0.0073965557420725, 0.00739612512853335, 0.00739624735215267, 0.00739644456468118, 0.00739635537703329, 0.00739624007276079, 0.00739625435171916, 0.00739634093447623, 0.00739639906812632, 0.00739638771885652, 0.00739632835861118, 0.0073962665148601, 0.00739623717101487, 0.00739624997061318, 0.00739629210401728, 0.00739634022420105, 0.00739637304501792, 0.00739637945363223, 0.0073963605468869, 0.00739632668380423, 0.00739629197981461, 0.00739626876333643, 0.00739626379056811, 0.00739627697081843, 0.00739630240879019, 0.00739633096517483, 0.00739635333144279
flux1:, 0.655859810479377, 0.00768853331430413, 0.00768850806429745, 0.00768847616710836, 0.00768844817356111, 0.00768843418429129, 0.00768844041198397, 0.00768846648936977, 0.0076885045822979, 0.00768854105900468, 0.00768856077189724, 0.00768855301734316, 0.00768851721302499, 0.00768846568532375, 0.00768842116997306, 0.00768840808192519, 0.00768843937898379, 0.00768850444531469, 0.00768856654013966, 0.0076885785033803, 0.00768851858119188, 0.00768842968423446, 0.00768841569784336, 0.00768853451763597, 0.00768862413556659, 0.00768841727385161, 0.00768829170988857, 0.00768873935481998, 0.00768818913908016, 0.00768890195032407, 0.00768844040392473, 0.00768818472656504, 0.00768844040392473, 0.00768890195032407, 0.00768818913908016, 0.00768873935481998, 0.00768829170988856, 0.00768841727385161, 0.00768862413556659, 0.00768853451763597, 0.00768841569784336, 0.00768842968423446, 0.00768851858119188, 0.0076885785033803, 0.00768856654013966, 0.00768850444531469, 0.0076884393789838, 0.0076884080819252, 0.00768842116997306, 0.00768846568532375, 0.00768851721302499, 0.00768855301734316, 0.00768856077189724, 0.00768854105900467, 0.0076885045822979, 0.00768846648936977, 0.00768844041198397, 0.00768843418429129, 0.00768844817356111, 0.00768847616710836, 0.00768850806429745, 0.00768853331430413
flux1:, 0.65612225938313, 0.00798519664776192, 0.00798516871388342, 0.00798513371490835, 0.00798510336098631, 0.00798508864426549, 0.00798509606261574, 0.00798512480845998, 0.00798516603279315, 0.00798520488897783, 0.00798522528156793, 0.00798521621295793, 0.00798517761267451, 0.00798512296198111, 0.00798507634799721, 0.00798506314765202, 0.00798509639139811, 0.00798516447845644, 0.00798522897513493, 0.00798524121673475, 0.00798517931439819, 0.00798508815323931, 0.00798507473190094, 0.00798519740563915, 0.00798528765205762, 0.00798507116153459, 0.00798494235665836, 0.00798540711536598, 0.00798483609155291, 0.00798557809497895, 0.00798509956321676, 0.00798483408838641, 0.00798509956321675, 0.00798557809497895, 0.00798483609155292, 0.00798540711536598, 0.00798494235665837, 0.00798507116153459, 0.00798528765205762, 0.00798519740563915, 0.00798507473190093, 0.00798508815323932, 0.0079851793143982, 0.00798524121673475, 0.00798522897513493, 0.00798516447845644, 0.00798509639139811, 0.00798506314765202, 0.00798507634799722, 0.00798512296198111, 0.00798517761267451, 0.00798521621295793, 0.00798522528156793, 0.00798520488897783, 0.00798516603279315, 0.00798512480845998, 0.00798509606261574, 0.00798508864426549, 0.00798510336098631, 0.00798513371490835, 0.00798516871388342, 0.00798519664776192
flux1:, 0.656384708286884, 0.00828598220642598, 0.00828595186272228, 0.00828591406031443, 0.00828588156563038, 0.00828586618414039, 0.00828587467287708, 0.00828590582031679, 0.00828594985068672, 0.00828599081383635, 0.00828601176385097, 0.00828600145858535, 0.00828596032154469, 0.00828590290605317, 0.00828585452737984, 0.00828584140110575, 0.00828587655121676, 0.00828594739106485, 0.00828601388174662, 0.00828602600847307, 0.00828596191394704, 0.00828586855995136, 0.0082858560271994, 0.0082859829538635, 0.00828607408444059, 0.0082858480357372, 0.00828571610102136, 0.00828619799768407, 0.00828560552490071, 0.00828637679128918, 0.00828588074780243, 0.00828560521482392, 0.00828588074780243, 0.00828637679128918, 0.00828560552490071, 0.00828619799768407, 0.00828571610102135, 0.0082858480357372, 0.00828607408444058, 0.0082859829538635, 0.00828585602719939, 0.00828586855995136, 0.00828596191394704, 0.00828602600847307, 0.00828601388174662, 0.00828594739106485, 0.00828587655121676, 0.00828584140110576, 0.00828585452737984, 0.00828590290605317, 0.00828596032154469, 0.00828600145858535, 0.00828601176385097, 0.00828599081383635, 0.00828594985068672, 0.00828590582031678, 0.00828587467287708, 0.00828586618414039, 0.00828588156563038, 0.00828591406031443, 0.00828595186272228, 0.00828598220642598
flux1:, 0.656647157190637, 0.00859050399226999, 0.00859047158057329, 0.00859043132171562, 0.00859039691915279, 0.00859038090897941, 0.00859039029007355, 0.00859042350238511, 0.00859046995458934, 0.00859051272393755, 0.00859053412091778, 0.00859052270450037, 0.00859047935842523, 0.00859041960245865, 0.00859036983461333, 0.00859035697172428, 0.00859039395114745, 0.00859046721207431, 0.00859053522031734, 0.00859054678951136, 0.00859048027703234, 0.00859038482559477, 0.0085903735536829, 0.00859050518666568, 0.00859059750752174, 0.00859036201660109, 0.00859022707245671, 0.00859072607357307, 0.0085901114815414, 0.00859091198452037, 0.00859039787878793, 0.00859011202177842, 0.00859039787878793, 0.00859091198452036, 0.0085901114815414, 0.00859072607357308, 0.00859022707245671, 0.00859036201660109, 0.00859059750752174, 0.00859050518666568, 0.0085903735536829, 0.00859038482559477, 0.00859048027703234, 0.00859054678951136, 0.00859053522031734, 0.00859046721207431, 0.00859039395114745, 0.00859035697172428, 0.00859036983461333, 0.00859041960245865, 0.00859047935842523, 0.00859052270450037, 0.00859053412091778, 0.00859051272393755, 0.00859046995458934, 0.00859042350238512, 0.00859039029007355, 0.00859038090897941, 0.00859039691915279, 0.00859043132171562, 0.00859047158057328, 0.00859050399226999
flux1:, 0.65690960609439, 0.00889835158604186, 0.0088983175061403, 0.00889827517359593, 0.00889823909796044, 0.00889822246261565, 0.00889823250156698, 0.00889826738004281, 0.00889831582257387, 0.0088983600801628, 0.00889838183222042, 0.0088983694784782, 0.00889832431339902, 0.00889826269713236, 0.00889821194658571, 0.00889819953214095, 0.00889823822579426, 0.00889831351726261, 0.00889838250733729, 0.00889839303713297, 0.00889832387458274, 0.00889822644691624, 0.00889821685240542, 0.00889835369077542, 0.00889844754916659, 0.00889820277107203, 0.0088980649449656, 0.00889858096133517, 0.00889794355990073, 0.00889877318267646, 0.00889824044877729, 0.00889794400027612, 0.0088982404487773, 0.00889877318267646, 0.00889794355990073, 0.00889858096133517, 0.00889806494496561, 0.00889820277107203, 0.00889844754916659, 0.00889835369077542, 0.00889821685240542, 0.00889822644691624, 0.00889832387458274, 0.00889839303713298, 0.00889838250733729, 0.00889831351726261, 0.00889823822579426, 0.00889819953214095, 0.00889821194658571, 0.00889826269713236, 0.00889832431339902, 0.0088983694784782, 0.00889838183222042, 0.0088983600801628, 0.00889831582257387, 0.0088982673800428, 0.00889823250156699, 0.00889822246261565, 0.00889823909796044, 0.00889827517359593, 0.0088983175061403, 0.00889835158604186
flux1:, 0.657172054998143, 0.00920909072394685, 0.00920905542067728, 0.00920901141866787, 0.00920897389588072, 0.00920895660262312, 0.00920896701300601, 0.0092090031079817, 0.00920905307560757, 0.00920909849770005, 0.0092091205368795, 0.00920910746554734, 0.00920906092459121, 0.00920899797135037, 0.00920894666379373, 0.00920893487189464, 0.00920897512726241, 0.00920905200751403, 0.00920912139628296, 0.00920913037752956, 0.00920905833413683, 0.00920895907797277, 0.00920895161520007, 0.00920909419250151, 0.00920918996543406, 0.00920893608691244, 0.00920879551124323, 0.0092093284014153, 0.00920866749221974, 0.00920952603667243, 0.00920897410374995, 0.00920866679897399, 0.00920897410374995, 0.00920952603667243, 0.00920866749221974, 0.0092093284014153, 0.00920879551124324, 0.00920893608691244, 0.00920918996543407, 0.00920909419250151, 0.00920895161520006, 0.00920895907797277, 0.00920905833413683, 0.00920913037752956, 0.00920912139628296, 0.00920905200751403, 0.00920897512726242, 0.00920893487189464, 0.00920894666379373, 0.00920899797135037, 0.00920906092459121, 0.00920910746554734, 0.0092091205368795, 0.00920909849770005, 0.00920905307560757, 0.0092090031079817, 0.00920896701300601, 0.00920895660262312, 0.00920897389588072, 0.00920901141866787, 0.00920905542067728, 0.00920909072394686
flux1:, 0.657434503901897, 0.00952226400116058, 0.00952222794898329, 0.00952218268818195, 0.00952214392575061, 0.00952212590466182, 0.00952213635597438, 0.00952217318065341, 0.00952222418944546, 0.00952227045765026, 0.00952229274343811, 0.00952227921496748, 0.009522231782339, 0.00952216804391674, 0.00952211661193521, 0.00952210559993326, 0.00952214722973601, 0.00952222521595928, 0.00952229438701869, 0.00952230129649937, 0.009522226150529, 0.00952212523956053, 0.00952212039204222, 0.00952226926286937, 0.00952236734395911, 0.00952210457523132, 0.00952196138549783, 0.00952251096064357, 0.00952182585074947, 0.00952271304863793, 0.00952214135283928, 0.00952182293447689, 0.00952214135283928, 0.00952271304863793, 0.00952182585074947, 0.00952251096064358, 0.00952196138549783, 0.00952210457523132, 0.00952236734395911, 0.00952226926286937, 0.00952212039204222, 0.00952212523956053, 0.009522226150529, 0.00952230129649937, 0.00952229438701869, 0.00952222521595928, 0.00952214722973601, 0.00952210559993326, 0.00952211661193522, 0.00952216804391674, 0.009522231782339, 0.00952227921496748, 0.00952229274343811, 0.00952227045765026, 0.00952222418944545, 0.00952217318065341, 0.00952213635597438, 0.00952212590466182, 0.00952214392575061, 0.00952218268818195, 0.00952222794898329, 0.00952226400116058
flux1:, 0.65769695280565, 0.00983739170308023, 0.00983735538887226, 0.00983730927156666, 0.0098372694510258, 0.009837250597151, 0.00983726072582144, 0.00983729777237513, 0.00983734933548241, 0.00983739614695332, 0.00983741866756544, 0.00983740497515828, 0.0098373571616583, 0.0098372932021987, 0.00983724207290877, 0.00983723197690268, 0.0098372747639241, 0.00983735334476505, 0.00983742166442106, 0.00983742597889581, 0.00983734752497306, 0.00983724515692482, 0.00983724342684001, 0.00983739915152568, 0.00983749993650106, 0.00983722850248927, 0.00983708283586261, 0.00983764886596545, 0.00983693888313151, 0.00983785440906084, 0.00983726240665512, 0.00983693263008433, 0.00983726240665512, 0.00983785440906085, 0.00983693888313151, 0.00983764886596544, 0.00983708283586261, 0.00983722850248927, 0.00983749993650106, 0.00983739915152567, 0.00983724342684002, 0.00983724515692482, 0.00983734752497306, 0.00983742597889581, 0.00983742166442106, 0.00983735334476505, 0.0098372747639241, 0.00983723197690268, 0.00983724207290877, 0.0098372932021987, 0.0098373571616583, 0.00983740497515828, 0.00983741866756544, 0.00983739614695332, 0.00983734933548241, 0.00983729777237513, 0.00983726072582144, 0.009837250597151, 0.0098372694510258, 0.00983730927156666, 0.00983735538887226, 0.00983739170308023
flux1:, 0.657959401709403, 0.0101539727645292, 0.010153936669472, 0.0101538900757704, 0.0101538493476793, 0.0101538295263633, 0.0101538389495732, 0.010153875706845, 0.01015392735025, 0.0101539744263575, 0.0101539971975493, 0.0101539836565723, 0.0101539359831433, 0.0101538723622343, 0.0101538219454573, 0.0101538128773972, 0.0101538565814424, 0.0101539352315173, 0.0101540020660731, 0.010154003276625, 0.010153921332355, 0.0101538177256264, 0.01015381962162, 0.010153982749474, 0.0101540866207918, 0.0101538067521391, 0.0101536587465411, 0.0101542409677424, 0.0101535054769647, 0.0101544489626912, 0.010153836144011, 0.0101534947828063, 0.010153836144011, 0.0101544489626912, 0.0101535054769647, 0.0101542409677424, 0.0101536587465411, 0.0101538067521391, 0.0101540866207918, 0.010153982749474, 0.01015381962162, 0.0101538177256264, 0.010153921332355, 0.0101540032766249, 0.0101540020660731, 0.0101539352315173, 0.0101538565814424, 0.0101538128773972, 0.0101538219454573, 0.0101538723622343, 0.0101539359831433, 0.0101539836565723, 0.0101539971975493, 0.0101539744263575, 0.01015392735025, 0.010153875706845, 0.0101538389495732, 0.0101538295263633, 0.0101538493476793, 0.0101538900757704, 0.010153936669472, 0.0101539727645292
flux1:, 0.658221850613157, 0.0104714858564071, 0.0104714504379364, 0.0104714037138522, 0.0104713621957928, 0.0104713412511441, 0.0104713495829423, 0.0104713855549647, 0.0104714368324359, 0.0104714839253831, 0.0104715069866684, 0.0104714939217595, 0.0104714469016699, 0.0104713841573445, 0.0104713348348701, 0.0104713268815048, 0.0104713712483476, 0.0104714494443015, 0.0104715141780515, 0.0104715118041904, 0.0104714262157617, 0.0104713216046629, 0.0104713276282978, 0.0104714986799123, 0.0104716059910089, 0.0104713179152424, 0.0104711677090003, 0.0104717658318791, 0.0104710042527435, 0.0104719753023212, 0.0104713412061254, 0.0104709880576998, 0.0104713412061254, 0.0104719753023212, 0.0104710042527434, 0.0104717658318791, 0.0104711677090003, 0.0104713179152424, 0.0104716059910089, 0.0104714986799123, 0.0104713276282978, 0.0104713216046629, 0.0104714262157617, 0.0104715118041904, 0.0104715141780515, 0.0104714494443015, 0.0104713712483476, 0.0104713268815048, 0.0104713348348701, 0.0104713841573445, 0.0104714469016699, 0.0104714939217595, 0.0104715069866684, 0.0104714839253831, 0.0104714368324359, 0.0104713855549647, 0.0104713495829423, 0.0104713412511441, 0.0104713621957928, 0.0104714037138522, 0.0104714504379365, 0.0104714858564071
flux1:, 0.65848429951691, 0.0107893905985136, 0.010789356273333, 0.0107893097214888, 0.0107892674993261, 0.0107892452655349, 0.0107892521345472, 0.0107892868590017, 0.0107893373654806, 0.0107893842624457, 0.0107894076707644, 0.0107893954010922, 0.010789349521475, 0.0107892881538472, 0.010789240270294, 0.0107892334940993, 0.0107892782661572, 0.0107893555037135, 0.0107894175569833, 0.0107894111599582, 0.0107893218064665, 0.010789216435143, 0.0107892270664141, 0.0107894065156194, 0.0107895175753551, 0.0107892215085418, 0.0107890692406609, 0.0107896829591755, 0.0107888947835067, 0.01078989298873, 0.0107892372165479, 0.0107888721077651, 0.0107892372165479, 0.01078989298873, 0.0107888947835067, 0.0107896829591755, 0.0107890692406609, 0.0107892215085418, 0.0107895175753551, 0.0107894065156194, 0.0107892270664141, 0.010789216435143, 0.0107893218064665, 0.0107894111599582, 0.0107894175569833, 0.0107893555037135, 0.0107892782661572, 0.0107892334940993, 0.010789240270294, 0.0107892881538472, 0.010789349521475, 0.0107893954010922, 0.0107894076707644, 0.0107893842624457, 0.0107893373654806, 0.0107892868590017, 0.0107892521345472, 0.0107892452655349, 0.0107892674993261, 0.0107893097214888, 0.010789356273333, 0.0107893905985136
flux1:, 0.658746748420663, 0.011107128896476, 0.0111070960256084, 0.0111070498991577, 0.0111070070316164, 0.01110698334665, 0.011106988414556, 0.0111070214802699, 0.0111070708629979, 0.0111071173875241, 0.011107141208561, 0.0111071300318348, 0.0111070857353637, 0.0111070261916176, 0.0111069800473232, 0.0111069744894325, 0.011107019417798, 0.0111070952291607, 0.0111071540757042, 0.0111071432704986, 0.0111070500667892, 0.0111069441820074, 0.0111069598643995, 0.0111071481205004, 0.0111072631783686, 0.0111069593176001, 0.0111068051286599, 0.0111074341294336, 0.0111066189386866, 0.0111076438942466, 0.0111069661242453, 0.0111065889168294, 0.0111069661242453, 0.0111076438942466, 0.0111066189386866, 0.0111074341294336, 0.0111068051286599, 0.0111069593176001, 0.0111072631783686, 0.0111071481205004, 0.0111069598643995, 0.0111069441820074, 0.0111070500667892, 0.0111071432704986, 0.0111071540757042, 0.0111070952291607, 0.011107019417798, 0.0111069744894325, 0.0111069800473232, 0.0111070261916176, 0.0111070857353637, 0.0111071300318348, 0.011107141208561, 0.0111071173875241, 0.0111070708629979, 0.0111070214802699, 0.011106988414556, 0.01110698334665, 0.0111070070316164, 0.0111070498991577, 0.0111070960256084, 0.011107128896476
flux1:, 0.659009197324416, 0.0114241263998756, 0.0114240952766378, 0.01142404977681, 0.0114240063031977, 0.0114239810242108, 0.0114239840040622, 0.0114240150666524, 0.0114240630334524, 0.0114241090439702, 0.011424133341489, 0.0114241235174243, 0.0114240811849453, 0.0114240238463509, 0.0114239796926217, 0.0114239753776651, 0.0114240202350164, 0.011424094205935, 0.0114241493889971, 0.0114241338545296, 0.0114240367524289, 0.0114239305954727, 0.0114239517210989, 0.0114241491120434, 0.0114242683447086, 0.0114239568617188, 0.0114238008953602, 0.0114244448669612, 0.011423602348774, 0.0114246536665374, 0.0114239536664483, 0.0114235642620168, 0.0114239536664483, 0.0114246536665374, 0.011423602348774, 0.0114244448669612, 0.0114238008953602, 0.0114239568617188, 0.0114242683447086, 0.0114241491120434, 0.0114239517210989, 0.0114239305954727, 0.0114240367524289, 0.0114241338545296, 0.0114241493889971, 0.011424094205935, 0.0114240202350164, 0.0114239753776651, 0.0114239796926217, 0.0114240238463509, 0.0114240811849453, 0.0114241235174243, 0.011424133341489, 0.0114241090439702, 0.0114240630334524, 0.0114240150666524, 0.0114239840040622, 0.0114239810242108, 0.0114240063031977, 0.01142404977681, 0.0114240952766378, 0.0114241263998757
flux1:, 0.65927164622817, 0.0117397940777968, 0.0117397649194296, 0.0117397201968828, 0.0117396761475684, 0.0117396491672122, 0.0117396498406217, 0.0117396786354617, 0.0117397249597384, 0.0117397703452788, 0.0117397951689819, 0.0117397869030101, 0.0117397468379396, 0.0117396920094878, 0.0117396500464176, 0.0117396469890505, 0.0117396915828844, 0.0117397633686603, 0.0117398145150471, 0.0117397940021691, 0.0117396929900599, 0.0117395867880524, 0.0117396136834445, 0.0117398204405742, 0.0117399439402696, 0.0117396249764497, 0.0117394673813846, 0.0117401260232261, 0.0117392559865544, 0.0117403333083793, 0.0117396109470324, 0.0117392092915857, 0.0117396109470324, 0.0117403333083793, 0.0117392559865544, 0.0117401260232261, 0.0117394673813846, 0.0117396249764497, 0.0117399439402696, 0.0117398204405741, 0.0117396136834445, 0.0117395867880524, 0.0117396929900599, 0.0117397940021691, 0.0117398145150471, 0.0117397633686603, 0.0117396915828844, 0.0117396469890505, 0.0117396500464176, 0.0117396920094878, 0.0117397468379396, 0.0117397869030101, 0.0117397951689819, 0.0117397703452788, 0.0117397249597384, 0.0117396786354617, 0.0117396498406217, 0.0117396491672122, 0.0117396761475684, 0.0117397201968828, 0.0117397649194296, 0.0117397940777968
flux1:, 0.659534095131923, 0.012053529907136, 0.0120535028506233, 0.0120534590105427, 0.0120534144195888, 0.0120533856822892, 0.0120533839145272, 0.0120534102663287, 0.0120534547885271, 0.0120534994618662, 0.0120535248344206, 0.0120535182624682, 0.0120534806777203, 0.0120534285808573, 0.0120533889577882, 0.0120533871705779, 0.0120534313561443, 0.0120535006958664, 0.0120535475274227, 0.0120535218643964, 0.0120534169651779, 0.0120533109222004, 0.0120533438353356, 0.0120535600803373, 0.0120536878456022, 0.0120533615086186, 0.0120532024410564, 0.0120538754715362, 0.0120529778598065, 0.0120540808683459, 0.0120533361253913, 0.0120529222131018, 0.0120533361253913, 0.0120540808683459, 0.0120529778598065, 0.0120538754715362, 0.0120532024410564, 0.0120533615086186, 0.0120536878456022, 0.0120535600803373, 0.0120533438353356, 0.0120533109222004, 0.0120534169651779, 0.0120535218643964, 0.0120535475274227, 0.0120535006958664, 0.0120534313561443, 0.0120533871705779, 0.0120533889577882, 0.0120534285808573, 0.0120534806777203, 0.0120535182624682, 0.0120535248344206, 0.0120534994618662, 0.0120534547885271, 0.0120534102663287, 0.0120533839145272, 0.0120533856822892, 0.0120534144195888, 0.0120534590105427, 0.0120535028506233, 0.012053529907136
flux1:, 0.659796544035676, 0.0123647206680899, 0.0123646957704531, 0.0123646528810851, 0.0123646078002541, 0.0123645773174671, 0.012364573069569, 0.0123645968980293, 0.012364639523491, 0.0123646834121376, 0.0123647093161014, 0.0123647044912655, 0.0123646694993838, 0.0123646202681842, 0.0123645830867404, 0.0123645825889761, 0.0123646262812619, 0.0123646930095952, 0.0123647353515823, 0.0123647044468262, 0.0123645957143863, 0.0123644900028094, 0.0123645290919431, 0.0123647548265678, 0.0123648867557266, 0.0123645531178875, 0.0123643927442398, 0.0123650799077459, 0.0123641548095079, 0.0123652832365025, 0.0123645162099446, 0.0123640900861068, 0.0123645162099446, 0.0123652832365025, 0.0123641548095079, 0.0123650799077459, 0.0123643927442398, 0.0123645531178875, 0.0123648867557266, 0.0123647548265678, 0.0123645290919431, 0.0123644900028094, 0.0123645957143863, 0.0123647044468262, 0.0123647353515823, 0.0123646930095952, 0.0123646262812619, 0.0123645825889761, 0.0123645830867404, 0.0123646202681842, 0.0123646694993838, 0.0123647044912655, 0.0123647093161014, 0.0123646834121376, 0.012364639523491, 0.0123645968980293, 0.012364573069569, 0.0123645773174671, 0.0123646078002541, 0.0123646528810851, 0.0123646957704531, 0.0123647206680899
flux1:, 0.660058992939429, 0.0126727438403268, 0.012672721083413, 0.0126726791874848, 0.0126726337007, 0.0126726015641505, 0.0126725949012549, 0.01267261622242, 0.0126726569157813, 0.0126726999513732, 0.0126727263168166, 0.0126727231987193, 0.0126726908057599, 0.0126726444867175, 0.0126726098061978, 0.01267261063311, 0.012672653817217, 0.0126727178731402, 0.0126727556591188, 0.0126727195011299, 0.0126726070155406, 0.0126725017680034, 0.0126725470928427, 0.0126727821918734, 0.0126729180795709, 0.0126725771780116, 0.0126724156777105, 0.0126731167501419, 0.0126721644067627, 0.0126733180384042, 0.0126725289496353, 0.0126720907126636, 0.0126725289496353, 0.0126733180384042, 0.0126721644067627, 0.0126731167501419, 0.0126724156777105, 0.0126725771780116, 0.0126729180795709, 0.0126727821918734, 0.0126725470928427, 0.0126725017680034, 0.0126726070155406, 0.0126727195011299, 0.0126727556591188, 0.0126727178731402, 0.012672653817217, 0.01267261063311, 0.0126726098061978, 0.0126726444867175, 0.0126726908057599, 0.0126727231987193, 0.0126727263168166, 0.0126726999513732, 0.0126726569157813, 0.01267261622242, 0.0126725949012549, 0.0126726015641505, 0.0126726337007, 0.0126726791874848, 0.012672721083413, 0.0126727438403268
flux1:, 0.660321441843183, 0.0129769695924236, 0.0129769488919236, 0.0129769080201879, 0.0129768622574473, 0.0129768286494126, 0.0129768197447239, 0.0129768386679359, 0.0129768774444197, 0.0129769195512198, 0.0129769462448521, 0.0129769446923618, 0.0129769147959178, 0.0129768713513597, 0.0129768391961433, 0.0129768414079573, 0.0129768841472522, 0.0129769455792432, 0.0129769788522044, 0.0129769375066853, 0.0129768213684054, 0.0129767166708838, 0.0129767681865721, 0.0129770123944228, 0.0129771519314172, 0.0129768037701034, 0.0129766413383485, 0.0129773561308401, 0.0129763769408669, 0.0129775556199062, 0.0129767448160037, 0.0129762946183906, 0.0129767448160037, 0.0129775556199062, 0.0129763769408669, 0.0129773561308401, 0.0129766413383485, 0.0129768037701034, 0.0129771519314172, 0.0129770123944228, 0.0129767681865721, 0.0129767166708838, 0.0129768213684054, 0.0129769375066853, 0.0129769788522044, 0.0129769455792432, 0.0129768841472522, 0.0129768414079573, 0.0129768391961433, 0.0129768713513597, 0.0129769147959178, 0.0129769446923618, 0.0129769462448521, 0.0129769195512198, 0.0129768774444197, 0.0129768386679359, 0.0129768197447239, 0.0129768286494126, 0.0129768622574473, 0.0129769080201879, 0.0129769488919236, 0.0129769695924236
flux1:, 0.660583890746936, 0.0132767628562593, 0.0132767440744209, 0.0132767042603961, 0.0132766584101133, 0.0132766236099311, 0.0132766127439104, 0.0132766294644483, 0.0132766663785853, 0.0132767074618573, 0.0132767342784375, 0.0132767340463197, 0.0132767064378918, 0.0132766657528422, 0.0132766361213423, 0.0132766398115682, 0.0132766822530466, 0.0132767412203446, 0.0132767701299816, 0.0132767237343275, 0.0132766040577556, 0.0132764999441422, 0.0132765574984393, 0.0132768104296419, 0.0132769532059426, 0.0132765977594123, 0.0132764346096524, 0.0132771629702446, 0.0132761574901642, 0.0132773611145502, 0.0132765290676866, 0.0132760671158686, 0.0132765290676866, 0.0132773611145502, 0.0132761574901642, 0.0132771629702446, 0.0132764346096524, 0.0132765977594123, 0.0132769532059426, 0.0132768104296419, 0.0132765574984393, 0.0132764999441422, 0.0132766040577556, 0.0132767237343276, 0.0132767701299816, 0.0132767412203446, 0.0132766822530466, 0.0132766398115682, 0.0132766361213423, 0.0132766657528422, 0.0132767064378918, 0.0132767340463197, 0.0132767342784375, 0.0132767074618573, 0.0132766663785853, 0.0132766294644483, 0.0132766127439104, 0.0132766236099311, 0.0132766584101133, 0.0132767042603961, 0.0132767440744209, 0.0132767628562593
flux1:, 0.660846339650689, 0.013571485477186, 0.0135714684384417, 0.0135714297333038, 0.0135713840520898, 0.0135713484382442, 0.0135713359928757, 0.0135713507806343, 0.0135713859131148, 0.0135714258482004, 0.0135714525049323, 0.0135714532448218, 0.0135714276165405, 0.0135713895086913, 0.0135713623832981, 0.0135713676856619, 0.0135714100620649, 0.0135714668317915, 0.013571491627964, 0.0135714403833822, 0.0135713172901458, 0.0135712137387218, 0.0135712770726583, 0.0135715382163571, 0.0135716837276704, 0.0135713209463642, 0.0135711573123141, 0.0135718991253797, 0.0135708680666156, 0.0135720965845754, 0.0135712438884863, 0.0135707704415995, 0.0135712438884863, 0.0135720965845754, 0.0135708680666156, 0.0135718991253797, 0.0135711573123141, 0.0135713209463642, 0.0135716837276704, 0.0135715382163571, 0.0135712770726584, 0.0135712137387218, 0.0135713172901458, 0.0135714403833822, 0.013571491627964, 0.0135714668317915, 0.0135714100620649, 0.0135713676856619, 0.0135713623832981, 0.0135713895086913, 0.0135714276165405, 0.0135714532448218, 0.0135714525049323, 0.0135714258482004, 0.0135713859131148, 0.0135713507806343, 0.0135713359928757, 0.0135713484382442, 0.0135713840520898, 0.0135714297333038, 0.0135714684384417, 0.013571485477186
flux1:, 0.661108788554442, 0.0138604984299853, 0.0138604829385103, 0.0138604454250457, 0.0138604002440563, 0.013860364291414, 0.0138603507396575, 0.0138603639244305, 0.0138603973679078, 0.0138604359908229, 0.0138604621253147, 0.0138604633912068, 0.0138604393467035, 0.0138604035789911, 0.0138603789363805, 0.0138603860298433, 0.0138604286581911, 0.0138604835982803, 0.0138605046208857, 0.0138604487825218, 0.0138603223949138, 0.0138602193270327, 0.01386028807919, 0.0138605568076175, 0.0138607044649355, 0.013860334281898, 0.0138601704189068, 0.0138609256022215, 0.0138598698243398, 0.0138611232259377, 0.0138602505894926, 0.0138597659570358, 0.0138602505894926, 0.0138611232259377, 0.0138598698243398, 0.0138609256022215, 0.0138601704189068, 0.0138603342818981, 0.0138607044649355, 0.0138605568076175, 0.01386028807919, 0.0138602193270327, 0.0138603223949138, 0.0138604487825219, 0.0138605046208857, 0.0138604835982803, 0.0138604286581911, 0.0138603860298433, 0.0138603789363805, 0.0138604035789911, 0.0138604393467035, 0.0138604633912068, 0.0138604621253147, 0.0138604359908229, 0.0138603973679078, 0.0138603639244305, 0.0138603507396575, 0.013860364291414, 0.0138604002440563, 0.0138604454250457, 0.0138604829385103, 0.0138604984299853
flux1:, 0.661371237458196, 0.0141431640898633, 0.0141431499479385, 0.014143113752486, 0.0141430694796254, 0.0141430337516528, 0.0141430196424527, 0.0141430315965835, 0.0141430634413277, 0.01414310054164, 0.0141431257138439, 0.0141431269720875, 0.0141431040411128, 0.0141430703362684, 0.0141430481574226, 0.0141430572688051, 0.0141431005451621, 0.0141431541132288, 0.0141431717788448, 0.0141431116443836, 0.0141429820793527, 0.0141428793605745, 0.0141429530750079, 0.0141432286557627, 0.014143377797814, 0.0141430001364918, 0.0141428363220921, 0.0141436048215273, 0.0141425253217497, 0.0141438036271014, 0.0141429118651217, 0.0141424164035844, 0.0141429118651217, 0.0141438036271014, 0.0141425253217497, 0.0141436048215273, 0.0141428363220921, 0.0141430001364918, 0.014143377797814, 0.0141432286557627, 0.0141429530750079, 0.0141428793605745, 0.0141429820793527, 0.0141431116443836, 0.0141431717788448, 0.0141431541132288, 0.0141431005451621, 0.0141430572688051, 0.0141430481574226, 0.0141430703362684, 0.0141431040411127, 0.0141431269720875, 0.0141431257138439, 0.01414310054164, 0.0141430634413277, 0.0141430315965835, 0.0141430196424527, 0.0141430337516528, 0.0141430694796254, 0.014143113752486, 0.0141431499479385, 0.0141431640898633
flux1:, 0.661633686361949, 0.0144188485470727, 0.0144188355730504, 0.0144188008744575, 0.0144187579919511, 0.0144187231280167, 0.0144187090674926, 0.0144187201868111, 0.0144187505071343, 0.0144187858237785, 0.014418809522134, 0.0144188101656878, 0.0144187878218877, 0.0144187558782261, 0.0144187361575188, 0.0144187475613553, 0.0144187919518039, 0.0144188446802565, 0.0144188594660643, 0.0144187953633339, 0.0144186627274214, 0.0144185601712342, 0.014418638308911, 0.0144189199207135, 0.0144190698288784, 0.0144186846116955, 0.0144185211451968, 0.0144193029271039, 0.0144182008263615, 0.0144195040708069, 0.0144185940923736, 0.0144180882009197, 0.0144185940923736, 0.0144195040708069, 0.0144182008263615, 0.0144193029271039, 0.0144185211451968, 0.0144186846116955, 0.0144190698288784, 0.0144189199207135, 0.014418638308911, 0.0144185601712342, 0.0144186627274214, 0.0144187953633339, 0.0144188594660643, 0.0144188446802565, 0.0144187919518039, 0.0144187475613553, 0.0144187361575188, 0.0144187558782261, 0.0144187878218877, 0.0144188101656878, 0.014418809522134, 0.0144187858237785, 0.0144187505071343, 0.0144187201868111, 0.0144187090674926, 0.0144187231280167, 0.0144187579919511, 0.0144188008744575, 0.0144188355730504, 0.0144188485470727
flux1:, 0.661896135265702, 0.0146869239531684, 0.0146869119978436, 0.0146868790326187, 0.0146868380897303, 0.0146868047878822, 0.0146867914175454, 0.0146868021016119, 0.0146868309439562, 0.0146868641644953, 0.0146868858162814, 0.0146868851827778, 0.0146868628638771, 0.014686832371528, 0.0146868151242688, 0.0146868291396426, 0.014686875167623, 0.0146869276454964, 0.0146869400711082, 0.0146868723452617, 0.0146867367308269, 0.014686634104987, 0.0146867160584661, 0.0146870028099266, 0.0146871527251263, 0.0146867598824854, 0.0146865970835122, 0.0146873921249656, 0.0146862686508521, 0.0146875968675159, 0.014686669662101, 0.0146861537774328, 0.014686669662101, 0.0146875968675159, 0.0146862686508521, 0.0146873921249656, 0.0146865970835122, 0.0146867598824855, 0.0146871527251263, 0.0146870028099266, 0.0146867160584661, 0.014686634104987, 0.0146867367308269, 0.0146868723452617, 0.0146869400711083, 0.0146869276454964, 0.014686875167623, 0.0146868291396426, 0.0146868151242688, 0.014686832371528, 0.0146868628638772, 0.0146868851827778, 0.0146868858162814, 0.0146868641644953, 0.0146868309439562, 0.0146868021016119, 0.0146867914175454, 0.0146868047878822, 0.0146868380897303, 0.0146868790326187, 0.0146869119978436, 0.0146869239531684
flux1:, 0.662158584169456, 0.0149467708864296, 0.0149467598466992, 0.0149467289097661, 0.0149466905107205, 0.0149466595065976, 0.0149466474796164, 0.0149466581123452, 0.0149466854858358, 0.0149467162494896, 0.0149467352351689, 0.0149467326281234, 0.0149467097576426, 0.0149466804144057, 0.0149466656823198, 0.0149466826665843, 0.0149467308969293, 0.0149467837490683, 0.0149467943569811, 0.0149467233578382, 0.0149465848408547, 0.0149464818762533, 0.014946566987195, 0.014946857938004, 0.0149470070789942, 0.014946606558336, 0.0149464447642569, 0.0149472530414126, 0.0149461095085184, 0.0149474627087978, 0.0149465193306321, 0.0149459939211902, 0.0149465193306321, 0.0149474627087978, 0.0149461095085184, 0.0149472530414126, 0.0149464447642569, 0.014946606558336, 0.0149470070789942, 0.014946857938004, 0.014946566987195, 0.0149464818762533, 0.0149465848408547, 0.0149467233578382, 0.0149467943569811, 0.0149467837490684, 0.0149467308969293, 0.0149466826665843, 0.0149466656823198, 0.0149466804144057, 0.0149467097576426, 0.0149467326281234, 0.0149467352351689, 0.0149467162494896, 0.0149466854858358, 0.0149466581123452, 0.0149466474796164, 0.0149466595065976, 0.0149466905107205, 0.0149467289097661, 0.0149467598466992, 0.0149467708864296
flux1:, 0.662421033073209, 0.0151977807236317, 0.0151977705524811, 0.0151977419932062, 0.0151977067806757, 0.015197678823449, 0.015197668780115, 0.0151976797118302, 0.015197705581958, 0.0151977334865085, 0.0151977491576171, 0.0151977438699526, 0.0151977198795001, 0.0151976914055271, 0.0151976792597564, 0.0151976995992086, 0.0151977506193734, 0.0151978044837259, 0.0151978138191786, 0.0151977398892984, 0.0151975985289205, 0.0151974949307669, 0.0151975825097313, 0.0151978766935813, 0.0151980242760222, 0.015197616050576, 0.0151974556128228, 0.0151982770877403, 0.0151971148759481, 0.0151984930285608, 0.0151975345797192, 0.015197000139394, 0.0151975345797192, 0.0151984930285608, 0.0151971148759481, 0.0151982770877403, 0.0151974556128228, 0.015197616050576, 0.0151980242760222, 0.0151978766935813, 0.0151975825097313, 0.0151974949307669, 0.0151975985289205, 0.0151977398892984, 0.0151978138191786, 0.0151978044837259, 0.0151977506193734, 0.0151976995992086, 0.0151976792597564, 0.0151976914055271, 0.0151977198795001, 0.0151977438699526, 0.0151977491576171, 0.0151977334865085, 0.015197705581958, 0.0151976797118302, 0.015197668780115, 0.015197678823449, 0.0151977067806757, 0.0151977419932062, 0.0151977705524811, 0.0151977807236317
flux1:, 0.662683481976962, 0.0154393580051052, 0.0154393487171837, 0.0154393229306441, 0.0154392915654407, 0.0154392673918819, 0.0154392599354848, 0.0154392714673892, 0.0154392957533082, 0.0154393203657609, 0.0154393320656913, 0.0154393234046053, 0.0154392977557515, 0.0154392699063241, 0.0154392604476746, 0.0154392845454158, 0.0154393389445535, 0.0154393944484306, 0.0154394030394743, 0.0154393265034828, 0.0154391823434874, 0.0154390778044787, 0.015439167152363, 0.0154394636008296, 0.0154396088564737, 0.0154391929333494, 0.0154390342126777, 0.0154398688190294, 0.01543868935044, 0.0154400923597369, 0.0154391199724707, 0.0154385770140243, 0.0154391199724707, 0.0154400923597369, 0.01543868935044, 0.0154398688190294, 0.0154390342126777, 0.0154391929333494, 0.0154396088564737, 0.0154394636008296, 0.015439167152363, 0.0154390778044787, 0.0154391823434874, 0.0154393265034828, 0.0154394030394743, 0.0154393944484306, 0.0154393389445535, 0.0154392845454157, 0.0154392604476746, 0.0154392699063241, 0.0154392977557515, 0.0154393234046053, 0.0154393320656913, 0.0154393203657609, 0.0154392957533082, 0.0154392714673892, 0.0154392599354848, 0.0154392673918819, 0.0154392915654407, 0.0154393229306441, 0.0154393487171837, 0.0154393580051052
flux1:, 0.662945930880715, 0.0156709227799082, 0.0156709144522334, 0.0156708918660054, 0.0156708650038764, 0.015670845311783, 0.0156708409861009, 0.0156708533580001, 0.0156708759337044, 0.0156708968043569, 0.0156709038911989, 0.0156708912033125, 0.0156708634080677, 0.0156708359838442, 0.0156708293401625, 0.0156708576015456, 0.0156709159482048, 0.0156709736844279, 0.0156709820230047, 0.0156709031786351, 0.0156707562507386, 0.015670650465778, 0.0156707408961544, 0.0156710386627181, 0.0156711808580527, 0.0156707572853527, 0.0156706006461548, 0.0156714482743093, 0.0156702529895266, 0.015671680673823, 0.0156706954927012, 0.0156701445411033, 0.0156706954927012, 0.015671680673823, 0.0156702529895266, 0.0156714482743094, 0.0156706006461548, 0.0156707572853527, 0.0156711808580527, 0.0156710386627181, 0.0156707408961544, 0.015670650465778, 0.0156707562507386, 0.0156709031786351, 0.0156709820230047, 0.0156709736844279, 0.0156709159482048, 0.0156708576015456, 0.0156708293401625, 0.0156708359838442, 0.0156708634080677, 0.0156708912033125, 0.0156709038911989, 0.0156708968043569, 0.0156708759337045, 0.0156708533580001, 0.0156708409861009, 0.015670845311783, 0.0156708650038764, 0.0156708918660054, 0.0156709144522334, 0.0156709227799082
flux1:, 0.663208379784469, 0.0158919129179437, 0.0158919056855854, 0.015891886742633, 0.0158918650092674, 0.0158918504315481, 0.015891849701081, 0.0158918630830188, 0.0158918837824335, 0.0158919004617813, 0.015891902332241, 0.015891885027929, 0.0158918546669113, 0.0158918275211558, 0.0158918238418858, 0.0158918566580964, 0.0158919194774137, 0.0158919799812899, 0.015891988506072, 0.0158919076172798, 0.0158917579462236, 0.0158916506281563, 0.015891741489714, 0.0158920396730857, 0.0158921781267848, 0.0158917469994642, 0.0158915928032941, 0.0158924532853096, 0.0158912436198512, 0.0158926956905474, 0.0158916988549796, 0.0158911404408697, 0.0158916988549796, 0.0158926956905474, 0.0158912436198512, 0.0158924532853096, 0.0158915928032941, 0.0158917469994642, 0.0158921781267848, 0.0158920396730857, 0.015891741489714, 0.0158916506281562, 0.0158917579462236, 0.0158919076172798, 0.015891988506072, 0.0158919799812899, 0.0158919194774137, 0.0158918566580964, 0.0158918238418857, 0.0158918275211559, 0.0158918546669113, 0.015891885027929, 0.015891902332241, 0.0158919004617813, 0.0158918837824335, 0.0158918630830188, 0.015891849701081, 0.0158918504315481, 0.0158918650092674, 0.015891886742633, 0.0158919056855854, 0.0158919129179437
flux1:, 0.663470828688222, 0.0161017863759792, 0.0161017804229048, 0.0161017655614208, 0.0161017495269243, 0.0161017406076427, 0.0161017438415766, 0.0161017583298114, 0.0161017769555808, 0.0161017890133008, 0.0161017851266216, 0.0161017627024414, 0.0161017294399326, 0.0161017024824068, 0.0161017019305466, 0.016101739660995, 0.0161018074123095, 0.0161018711403572, 0.0161018802220187, 0.0161017975144272, 0.0161016451246181, 0.0161015360203785, 0.0161016267186433, 0.0161019244845729, 0.0161020585831633, 0.0161016200474202, 0.0161014686459419, 0.0161023417410321, 0.0161011191026395, 0.0161025951448969, 0.0161015877725997, 0.0161010224260799, 0.0161015877725997, 0.0161025951448969, 0.0161011191026395, 0.0161023417410321, 0.0161014686459419, 0.0161016200474202, 0.0161020585831633, 0.0161019244845729, 0.0161016267186433, 0.0161015360203785, 0.0161016451246181, 0.0161017975144272, 0.0161018802220187, 0.0161018711403572, 0.0161018074123095, 0.016101739660995, 0.0161017019305466, 0.0161017024824068, 0.0161017294399326, 0.0161017627024414, 0.0161017851266216, 0.0161017890133008, 0.0161017769555808, 0.0161017583298114, 0.0161017438415766, 0.0161017406076427, 0.0161017495269243, 0.0161017655614208, 0.0161017804229048, 0.0161017863759792
flux1:, 0.663733277591975, 0.0163000234047567, 0.0163000189503424, 0.0163000085816253, 0.0162999987357983, 0.0162999959093933, 0.0163000033700825, 0.016300018987578, 0.0163000353231043, 0.0163000423681958, 0.0163000322689662, 0.0163000043271723, 0.0162999679224146, 0.0162999411197947, 0.0162999438616396, 0.016299986815936, 0.0163000598717702, 0.0163001271830558, 0.0163001371125357, 0.0163000527713436, 0.0162998976947404, 0.0162997866012555, 0.016299876618767, 0.0163001732195623, 0.0163003024307754, 0.0162998566868225, 0.0162997084144329, 0.0163005937954763, 0.0162993595430769, 0.0163008589987763, 0.0162998421707153, 0.016299270415668, 0.0162998421707153, 0.0163008589987763, 0.0162993595430769, 0.0163005937954763, 0.0162997084144329, 0.0162998566868225, 0.0163003024307754, 0.0163001732195623, 0.016299876618767, 0.0162997866012555, 0.0162998976947404, 0.0163000527713436, 0.0163001371125357, 0.0163001271830558, 0.0163000598717702, 0.016299986815936, 0.0162999438616396, 0.0162999411197947, 0.0162999679224146, 0.0163000043271723, 0.0163000322689662, 0.0163000423681958, 0.0163000353231043, 0.016300018987578, 0.0163000033700825, 0.0162999959093933, 0.0162999987357983, 0.0163000085816253, 0.0163000189503424, 0.0163000234047567
flux1:, 0.663995726495728, 0.0164861286847192, 0.0164861259667312, 0.0164861204523422, 0.0164861171820948, 0.0164861207568487, 0.0164861325933589, 0.0164861492946953, 0.0164861631187617, 0.0164861648198206, 0.0164861481585668, 0.0164861144228243, 0.0164860747370982, 0.0164860481099761, 0.0164860543031706, 0.016486102723521, 0.0164861813508416, 0.0164862524916868, 0.0164862634718713, 0.0164861776422259, 0.016486019927075, 0.0164859067062469, 0.0164859956204114, 0.0164862904114761, 0.0164864142948503, 0.0164859615979873, 0.0164858167643973, 0.0164867140060426, 0.01648546943107, 0.0164869915847151, 0.0164859663320037, 0.0164853886811081, 0.0164859663320037, 0.0164869915847151, 0.01648546943107, 0.0164867140060426, 0.0164858167643973, 0.0164859615979873, 0.0164864142948503, 0.0164862904114761, 0.0164859956204114, 0.0164859067062469, 0.016486019927075, 0.0164861776422259, 0.0164862634718713, 0.0164862524916868, 0.0164861813508416, 0.016486102723521, 0.0164860543031706, 0.0164860481099761, 0.0164860747370982, 0.0164861144228243, 0.0164861481585669, 0.0164861648198206, 0.0164861631187617, 0.0164861492946953, 0.0164861325933589, 0.0164861207568487, 0.0164861171820948, 0.0164861204523422, 0.0164861259667312, 0.0164861286847192
flux1:, 0.664258175399482, 0.0166596333783023, 0.0166596326334002, 0.0166596322629374, 0.0166596358330997, 0.0166596459797062, 0.0166596622266791, 0.0166596799070276, 0.0166596910101645, 0.0166596871147114, 0.0166596636652508, 0.0166596239918326, 0.0166595809910638, 0.0166595546077779, 0.0166595643883276, 0.0166596184332049, 0.0166597027778066, 0.016659777870491, 0.0166597900115827, 0.0166597028012971, 0.0166595425212575, 0.0166594271133544, 0.0166595146112626, 0.0166598070640683, 0.0166599252784748, 0.0166594659384606, 0.0166593248215333, 0.0166602333904207, 0.0166589797011192, 0.0166605236692593, 0.0166594909624247, 0.0166589079130211, 0.0166594909624247, 0.0166605236692593, 0.0166589797011192, 0.0166602333904207, 0.0166593248215333, 0.0166594659384606, 0.0166599252784748, 0.0166598070640683, 0.0166595146112627, 0.0166594271133544, 0.0166595425212575, 0.0166597028012971, 0.0166597900115826, 0.016659777870491, 0.0166597027778066, 0.0166596184332049, 0.0166595643883276, 0.0166595546077779, 0.0166595809910638, 0.0166596239918326, 0.0166596636652508, 0.0166596871147114, 0.0166596910101645, 0.0166596799070276, 0.0166596622266791, 0.0166596459797062, 0.0166596358330997, 0.0166596322629374, 0.0166596326334002, 0.0166596333783023
flux1:, 0.664520624303235, 0.0168200970872459, 0.0168200985302478, 0.0168201035010837, 0.016820114039706, 0.0168201307855306, 0.0168201513673363, 0.0168201698748956, 0.0168201780765162, 0.0168201684283067, 0.0168201381009676, 0.0168200924849272, 0.0168200462378017, 0.0168200202055198, 0.0168200336744886, 0.0168200934044154, 0.0168201834791572, 0.0168202625150753, 0.0168202758337579, 0.0168201873181276, 0.0168200245812784, 0.0168199070161033, 0.0168199929057065, 0.0168202826167462, 0.0168203949246291, 0.0168199293034204, 0.0168197921425793, 0.0168207113901336, 0.0168194496993746, 0.0168210144240054, 0.0168199751649521, 0.0168193871958714, 0.0168199751649521, 0.0168210144240054, 0.0168194496993746, 0.0168207113901336, 0.0168197921425793, 0.0168199293034204, 0.0168203949246291, 0.0168202826167462, 0.0168199929057065, 0.0168199070161033, 0.0168200245812784, 0.0168201873181276, 0.0168202758337579, 0.0168202625150753, 0.0168201834791572, 0.0168200934044154, 0.0168200336744886, 0.0168200202055198, 0.0168200462378017, 0.0168200924849272, 0.0168201381009676, 0.0168201684283067, 0.0168201780765162, 0.0168201698748956, 0.0168201513673363, 0.0168201307855306, 0.016820114039706, 0.0168201035010837, 0.0168200985302478, 0.0168200970872459
flux1:, 0.664783073206988, 0.0169671097039439, 0.0169671135071999, 0.0169671239074526, 0.0169671413964743, 0.0169671646257908, 0.0169671893656416, 0.0169672085167264, 0.0169672136819837, 0.016967198235296, 0.0169671610852917, 0.0169671096613423, 0.016967060333123, 0.0169670347867536, 0.0169670519974263, 0.0169671173636375, 0.016967213041112, 0.0169672958786595, 0.0169673103009915, 0.0169672205293619, 0.0169670554865691, 0.016966935891842, 0.0169670201090053, 0.0169673068044273, 0.0169674130726792, 0.0169669415806755, 0.0169668085711804, 0.016967737729356, 0.0169664690463711, 0.016968053292645, 0.0169670083095441, 0.0169664158789848, 0.0169670083095441, 0.016968053292645, 0.0169664690463711, 0.016967737729356, 0.0169668085711804, 0.0169669415806755, 0.0169674130726792, 0.0169673068044273, 0.0169670201090053, 0.016966935891842, 0.0169670554865691, 0.0169672205293619, 0.0169673103009915, 0.0169672958786595, 0.016967213041112, 0.0169671173636375, 0.0169670519974263, 0.0169670347867536, 0.016967060333123, 0.0169671096613423, 0.0169671610852917, 0.016967198235296, 0.0169672136819837, 0.0169672085167264, 0.0169671893656416, 0.0169671646257908, 0.0169671413964743, 0.0169671239074525, 0.0169671135071999, 0.0169671097039439
flux1:, 0.665045522110741, 0.0171002931464752, 0.0171002994207217, 0.0171003152165733, 0.0171003394884525, 0.0171003689486234, 0.017100397582046, 0.0171004171778574, 0.0171004192331597, 0.0171003980631831, 0.0171003542936485, 0.0171002973317276, 0.0171002451741876, 0.0171002202638136, 0.017100241210099, 0.0171003120467505, 0.0171004130567877, 0.017100499424052, 0.0171005147918638, 0.0171004237955119, 0.0171002566476377, 0.0171001352541208, 0.0171002178652295, 0.017100501401011, 0.017100601598532, 0.0171001246895252, 0.0170999959778966, 0.0171009341581593, 0.0170996593844551, 0.0171012617428854, 0.0171002117881165, 0.0170996153326114, 0.0171002117881165, 0.0171012617428854, 0.0170996593844551, 0.0171009341581593, 0.0170999959778966, 0.0171001246895252, 0.017100601598532, 0.017100501401011, 0.0171002178652295, 0.0171001352541208, 0.0171002566476377, 0.0171004237955119, 0.0171005147918638, 0.017100499424052, 0.0171004130567877, 0.0171003120467505, 0.017100241210099, 0.0171002202638136, 0.0171002451741876, 0.0171002973317276, 0.0171003542936485, 0.0171003980631831, 0.0171004192331597, 0.0171004171778574, 0.017100397582046, 0.0171003689486234, 0.0171003394884525, 0.0171003152165733, 0.0171002994207217, 0.0171002931464752
flux1:, 0.665307971014495, 0.0172193029676225, 0.0172193117456186, 0.0172193327738683, 0.0172193635144499, 0.0172193988276962, 0.0172194310195194, 0.0172194508635249, 0.0172194498097002, 0.0172194231183239, 0.0172193730777731, 0.0172193109735273, 0.0172192563115963, 0.017219232189209, 0.0172192567960263, 0.0172193328164686, 0.0172194387486765, 0.0172195282508044, 0.0172195443312197, 0.0172194521320506, 0.0172192831355236, 0.017219160278541, 0.0172192414784973, 0.0172195218361872, 0.0172196160283018, 0.0172191341933813, 0.0172190098742149, 0.0172199560699339, 0.017218675999505, 0.0172202948926966, 0.0172192406438573, 0.0172186405783329, 0.0172192406438573, 0.0172202948926966, 0.017218675999505, 0.0172199560699339, 0.0172190098742149, 0.0172191341933813, 0.0172196160283018, 0.0172195218361872, 0.0172192414784973, 0.017219160278541, 0.0172192831355236, 0.0172194521320506, 0.0172195443312197, 0.0172195282508044, 0.0172194387486765, 0.0172193328164686, 0.0172192567960263, 0.017219232189209, 0.0172192563115963, 0.0172193109735273, 0.0172193730777731, 0.0172194231183239, 0.0172194498097002, 0.0172194508635249, 0.0172194310195194, 0.0172193988276962, 0.01721936351445, 0.0172193327738683, 0.0172193117456186, 0.0172193029676225
flux1:, 0.665570419918248, 0.0173238298288872, 0.0173238410529867, 0.0173238670194372, 0.0173239037769963, 0.0173239444571011, 0.017323979820932, 0.0173239997357443, 0.0173239956579528, 0.0173239637744771, 0.0173239079487093, 0.0173238412093712, 0.0173237844252518, 0.0173237612315964, 0.0173237893478993, 0.0173238701453681, 0.0173239804566983, 0.0173240725876191, 0.0173240890851924, 0.0173239957047124, 0.0173238251750402, 0.0173237012921802, 0.0173237813978047, 0.0173240586760322, 0.0173241470160538, 0.0173236607767527, 0.0173235408911222, 0.0173244939834283, 0.0173232093072283, 0.0173248430010141, 0.0173237850649002, 0.0173231817837937, 0.0173237850649002, 0.017324843001014, 0.0173232093072283, 0.0173244939834283, 0.0173235408911222, 0.0173236607767527, 0.0173241470160538, 0.0173240586760322, 0.0173237813978047, 0.0173237012921802, 0.0173238251750402, 0.0173239957047124, 0.0173240890851924, 0.0173240725876191, 0.0173239804566983, 0.0173238701453681, 0.0173237893478993, 0.0173237612315964, 0.0173237844252518, 0.0173238412093712, 0.0173239079487093, 0.0173239637744771, 0.0173239956579528, 0.0173239997357443, 0.017323979820932, 0.0173239444571011, 0.0173239037769963, 0.0173238670194372, 0.0173238410529867, 0.0173238298288872
flux1:, 0.665832868822001, 0.0174136008312347, 0.0174136143458159, 0.0174136448297653, 0.0174136870298259, 0.0174137325028564, 0.0174137706218855, 0.0174137904645598, 0.0174137835382239, 0.0174137469147681, 0.0174136859135128, 0.0174136151398606, 0.0174135566554822, 0.0174135345078213, 0.0174135659027958, 0.0174136509556735, 0.0174137649827878, 0.0174138591407879, 0.0174138757116443, 0.0174137811796689, 0.0174136094925563, 0.0174134851174938, 0.0174135645565272, 0.0174138389586287, 0.0174139216769641, 0.017413431577959, 0.0174133161135415, 0.0174142748805845, 0.017412986195059, 0.0174146328137674, 0.0174135717331232, 0.0174129656124777, 0.0174135717331232, 0.0174146328137674, 0.017412986195059, 0.0174142748805845, 0.0174133161135415, 0.017413431577959, 0.0174139216769641, 0.0174138389586287, 0.0174135645565272, 0.0174134851174939, 0.0174136094925563, 0.0174137811796689, 0.0174138757116443, 0.0174138591407879, 0.0174137649827878, 0.0174136509556735, 0.0174135659027959, 0.0174135345078213, 0.0174135566554822, 0.0174136151398606, 0.0174136859135128, 0.0174137469147681, 0.0174137835382239, 0.0174137904645598, 0.0174137706218855, 0.0174137325028564, 0.0174136870298259, 0.0174136448297653, 0.0174136143458159, 0.0174136008312347
flux1:, 0.666095317725754, 0.0174883806950557, 0.0174883962444457, 0.0174884307092057, 0.0174884776744177, 0.0174885273023393, 0.0174885677502611, 0.0174885874250288, 0.0174885779172605, 0.0174885371189107, 0.0174884716577623, 0.0174883975230285, 0.0174883377817724, 0.0174883167633147, 0.0174883511261366, 0.0174884398077337, 0.017488556783739, 0.0174886522902297, 0.0174886685575196, 0.0174885729200911, 0.0174884005099365, 0.0174882762624752, 0.0174883555585394, 0.0174886273768039, 0.0174887047680741, 0.0174882113697564, 0.0174881002627503, 0.0174890633921639, 0.0174877712115006, 0.017489428756942, 0.0174883650196763, 0.0174877564201064, 0.0174883650196763, 0.017489428756942, 0.0174877712115006, 0.0174890633921639, 0.0174881002627503, 0.0174882113697564, 0.0174887047680741, 0.0174886273768039, 0.0174883555585394, 0.0174882762624752, 0.0174884005099365, 0.0174885729200912, 0.0174886685575196, 0.0174886522902297, 0.017488556783739, 0.0174884398077337, 0.0174883511261366, 0.0174883167633147, 0.0174883377817724, 0.0174883975230285, 0.0174884716577623, 0.0174885371189107, 0.0174885779172605, 0.0174885874250288, 0.0174885677502612, 0.0174885273023393, 0.0174884776744177, 0.0174884307092057, 0.0174883962444457, 0.0174883806950557
flux1:, 0.666357766629508, 0.0175479727826104, 0.0175479900147997, 0.0175480278238171, 0.017548078797898, 0.0175481319038127, 0.0175481742646651, 0.0175481937322735, 0.0175481819985288, 0.0175481376885404, 0.0175480685669567, 0.0175479917936874, 0.0175479312423319, 0.0175479113939793, 0.017547948337334, 0.0175480399299331, 0.017548159004867, 0.0175482551255581, 0.0175482706955018, 0.0175481740215453, 0.0175480013772022, 0.01754787794979, 0.0175479577038332, 0.0175482273009848, 0.017548299709702, 0.0175478035809317, 0.0175476967197651, 0.0175486628240277, 0.0175473675956438, 0.0175490339692717, 0.0175479680197535, 0.0175473572901359, 0.0175479680197535, 0.0175490339692717, 0.0175473675956438, 0.0175486628240277, 0.0175476967197651, 0.0175478035809317, 0.017548299709702, 0.0175482273009848, 0.0175479577038332, 0.01754787794979, 0.0175480013772022, 0.0175481740215453, 0.0175482706955018, 0.0175482551255581, 0.017548159004867, 0.0175480399299331, 0.017547948337334, 0.0175479113939794, 0.0175479312423319, 0.0175479917936874, 0.0175480685669567, 0.0175481376885404, 0.0175481819985288, 0.0175481937322734, 0.0175481742646651, 0.0175481319038127, 0.017548078797898, 0.0175480278238171, 0.0175479900147997, 0.0175479727826104
flux1:, 0.666620215533261, 0.0175922199570148, 0.0175922384331083, 0.0175922788709354, 0.0175923330454661, 0.0175923889391419, 0.0175924328249494, 0.0175924521079892, 0.017592438583946, 0.017592391504573, 0.0175923195809011, 0.0175922409168471, 0.0175921799886438, 0.0175921613035727, 0.017592200370955, 0.0175922940836556, 0.017592414347941, 0.0175925103155479, 0.0175925247933405, 0.017592427179657, 0.0175922548374818, 0.017592132978606, 0.0175922138474883, 0.0175924816361235, 0.0175925494415024, 0.0175920511528348, 0.0175919483835848, 0.0175929160178583, 0.0175916181405226, 0.0175932911681231, 0.0175922234200932, 0.0175916109018163, 0.0175922234200932, 0.0175932911681231, 0.0175916181405226, 0.0175929160178583, 0.0175919483835848, 0.0175920511528348, 0.0175925494415024, 0.0175924816361235, 0.0175922138474883, 0.017592132978606, 0.0175922548374818, 0.017592427179657, 0.0175925247933405, 0.0175925103155479, 0.017592414347941, 0.0175922940836556, 0.017592200370955, 0.0175921613035727, 0.0175921799886438, 0.0175922409168471, 0.0175923195809011, 0.017592391504573, 0.017592438583946, 0.0175924521079893, 0.0175924328249494, 0.0175923889391419, 0.0175923330454661, 0.0175922788709354, 0.0175922384331083, 0.0175922199570148
flux1:, 0.666882664437014, 0.0176210052726579, 0.0176210244816488, 0.0176210667787304, 0.0176211233214459, 0.017621181323812, 0.0176212263890773, 0.0176212455729213, 0.0176212307618465, 0.0176211817115998, 0.0176211078762325, 0.0176210280703758, 0.0176209671700821, 0.017620949591512, 0.0176209902681213, 0.017621085257849, 0.0176212057678132, 0.0176213008053748, 0.0176213138102515, 0.0176212153845477, 0.0176210439188811, 0.0176209244138841, 0.0176210070868737, 0.0176212735076395, 0.017621337108137, 0.0176208372257753, 0.0176207383591463, 0.0176217060410773, 0.0176204058849721, 0.0176220833431487, 0.0176210141937315, 0.0176204002253151, 0.0176210141937315, 0.0176220833431487, 0.0176204058849721, 0.0176217060410773, 0.0176207383591463, 0.0176208372257753, 0.017621337108137, 0.0176212735076395, 0.0176210070868737, 0.0176209244138841, 0.0176210439188811, 0.0176212153845477, 0.0176213138102515, 0.0176213008053748, 0.0176212057678132, 0.017621085257849, 0.0176209902681213, 0.017620949591512, 0.0176209671700821, 0.0176210280703758, 0.0176211078762325, 0.0176211817115998, 0.0176212307618465, 0.0176212455729213, 0.0176212263890773, 0.017621181323812, 0.0176211233214459, 0.0176210667787304, 0.0176210244816488, 0.0176210052726579
flux1:, 0.667145113340768, 0.017634252492793, 0.0176342718709147, 0.017634315230937, 0.0176343733140857, 0.0176344327794589, 0.0176344787317505, 0.0176344979609968, 0.0176344824171292, 0.0176344322254557, 0.0176343573733004, 0.017634277153087, 0.0176342166446519, 0.0176342000669695, 0.0176342417938277, 0.0176343371887135, 0.0176344569931803, 0.0176345503370587, 0.0176345615158897, 0.0176344624376489, 0.0176342924490126, 0.0176341760989844, 0.0176342612730157, 0.0176345267723463, 0.0176345865705115, 0.0176340856511934, 0.0176339904708328, 0.0176349567017254, 0.0176336546296795, 0.0176353342733438, 0.0176342641176092, 0.0176336490394974, 0.0176342641176092, 0.0176353342733438, 0.0176336546296795, 0.0176349567017254, 0.0176339904708328, 0.0176340856511935, 0.0176345865705115, 0.0176345267723463, 0.0176342612730157, 0.0176341760989844, 0.0176342924490126, 0.0176344624376489, 0.0176345615158897, 0.0176345503370587, 0.0176344569931803, 0.0176343371887136, 0.0176342417938277, 0.0176342000669695, 0.0176342166446519, 0.017634277153087, 0.0176343573733004, 0.0176344322254557, 0.0176344824171292, 0.0176344979609968, 0.0176344787317505, 0.0176344327794589, 0.0176343733140857, 0.017634315230937, 0.0176342718709147, 0.017634252492793
flux1:, 0.667407562244521, 0.0176319264309342, 0.01763194538456, 0.0176319890129584, 0.0176320478403193, 0.0176321081752862, 0.0176321547814256, 0.0176321742520137, 0.0176321585607178, 0.0176321080612273, 0.0176320330646931, 0.0176319531154528, 0.0176318933128854, 0.017631877586099, 0.0176319197768438, 0.0176320147010636, 0.0176321328679892, 0.0176322237896608, 0.017632232828533, 0.0176321332876592, 0.0176319653890606, 0.0176318529885541, 0.0176319413431439, 0.0176322063513787, 0.0176322627395644, 0.0176317613265335, 0.0176316695984006, 0.0176326328851143, 0.0176313292741973, 0.0176330088642516, 0.0176319381097603, 0.0176313222690808, 0.0176319381097603, 0.0176330088642516, 0.0176313292741973, 0.0176326328851143, 0.0176316695984006, 0.0176317613265335, 0.0176322627395644, 0.0176322063513787, 0.0176319413431439, 0.0176318529885541, 0.0176319653890606, 0.0176321332876592, 0.017632232828533, 0.0176322237896608, 0.0176321328679892, 0.0176320147010636, 0.0176319197768438, 0.017631877586099, 0.0176318933128854, 0.0176319531154528, 0.0176320330646931, 0.0176321080612273, 0.0176321585607178, 0.0176321742520137, 0.0176321547814256, 0.0176321081752862, 0.0176320478403193, 0.0176319890129584, 0.01763194538456, 0.0176319264309342
flux1:, 0.667670011148274, 0.0176140331136173, 0.0176140510444537, 0.0176140941766156, 0.0176141530078606, 0.0176142136859586, 0.0176142607735868, 0.0176142807210201, 0.0176142654766593, 0.017614215480105, 0.0176141411637676, 0.017614062111165, 0.0176140032729282, 0.0176139882102323, 0.0176140302698877, 0.0176141238689789, 0.0176142395111082, 0.0176143273369288, 0.0176143339702931, 0.0176142341835804, 0.0176140689854255, 0.0176139612997986, 0.0176140534725274, 0.0176143183832013, 0.0176143717306285, 0.0176138703507805, 0.0176137818332339, 0.0176147407101277, 0.0176134359727884, 0.0176151133031819, 0.0176140423839564, 0.0176134261390503, 0.0176140423839564, 0.0176151133031819, 0.0176134359727884, 0.0176147407101277, 0.0176137818332339, 0.0176138703507805, 0.0176143717306285, 0.0176143183832013, 0.0176140534725274, 0.0176139612997986, 0.0176140689854255, 0.0176142341835804, 0.0176143339702931, 0.0176143273369288, 0.0176142395111082, 0.0176141238689789, 0.0176140302698877, 0.0176139882102323, 0.0176140032729282, 0.017614062111165, 0.0176141411637676, 0.017614215480105, 0.0176142654766593, 0.0176142807210201, 0.0176142607735868, 0.0176142136859586, 0.0176141530078606, 0.0176140941766156, 0.0176140510444537, 0.0176140331136173
flux1:, 0.667932460052027, 0.0175806197630521, 0.0175806360942261, 0.017580678021948, 0.0175807361932098, 0.0175807967648192, 0.0175808442194103, 0.0175808649037578, 0.0175808506863701, 0.0175808019546013, 0.0175807290726094, 0.0175806514687886, 0.0175805937958485, 0.0175805791839013, 0.0175806205288171, 0.0175807119944582, 0.0175808242930303, 0.0175809084212701, 0.0175809124383647, 0.0175808126439682, 0.0175806507381579, 0.0175805484813722, 0.0175806450448117, 0.0175809101958454, 0.0175809608374417, 0.0175804599996736, 0.0175803744539033, 0.0175813275041423, 0.0175800221080871, 0.0175816950314663, 0.0175806244208557, 0.0175800081453866, 0.0175806244208557, 0.0175816950314663, 0.0175800221080871, 0.0175813275041423, 0.0175803744539033, 0.0175804599996736, 0.0175809608374417, 0.0175809101958454, 0.0175806450448117, 0.0175805484813722, 0.0175806507381579, 0.0175808126439682, 0.0175809124383647, 0.0175809084212701, 0.0175808242930303, 0.0175807119944582, 0.0175806205288171, 0.0175805791839013, 0.0175805937958485, 0.0175806514687886, 0.0175807290726094, 0.0175808019546013, 0.0175808506863701, 0.0175808649037578, 0.0175808442194103, 0.0175807967648192, 0.0175807361932098, 0.017580678021948, 0.0175806360942261, 0.0175806197630521
flux1:, 0.668194908955781, 0.0175317745991999, 0.0175317888007834, 0.0175318288956528, 0.0175318858353933, 0.017531945932547, 0.0175319936902197, 0.0175320153787673, 0.0175320027307048, 0.0175319559527605, 0.0175318851698879, 0.0175318094837679, 0.0175317531212265, 0.0175317387325831, 0.0175317788106551, 0.0175318674039134, 0.0175319756295419, 0.0175320555441261, 0.0175320567925315, 0.0175319572427254, 0.0175317991865696, 0.0175317030002662, 0.0175318044411716, 0.0175320700986026, 0.0175321183259448, 0.0175316185206665, 0.0175315357210746, 0.017532481596635, 0.0175311760826981, 0.0175328425339235, 0.0175317727558802, 0.0175311568423506, 0.0175317727558802, 0.0175328425339235, 0.0175311760826981, 0.017532481596635, 0.0175315357210746, 0.0175316185206665, 0.0175321183259448, 0.0175320700986026, 0.0175318044411716, 0.0175317030002662, 0.0175317991865696, 0.0175319572427254, 0.0175320567925315, 0.0175320555441261, 0.0175319756295419, 0.0175318674039134, 0.0175317788106551, 0.0175317387325831, 0.0175317531212265, 0.0175318094837679, 0.0175318851698879, 0.0175319559527605, 0.0175320027307048, 0.0175320153787673, 0.0175319936902197, 0.017531945932547, 0.0175318858353933, 0.0175318288956528, 0.0175317888007834, 0.0175317745991999
flux1:, 0.668457357859534, 0.0174676264618611, 0.0174676380744078, 0.0174676758069656, 0.01746773104653, 0.0174677903826563, 0.0174678384193835, 0.0174678613679506, 0.0174678507716576, 0.0174678065430574, 0.0174677384201131, 0.0174676650320581, 0.0174676100740935, 0.0174675956811095, 0.017467633991368, 0.017467719063485, 0.0174678225934721, 0.0174678978740242, 0.0174678962603529, 0.0174677972129576, 0.0174676435135631, 0.0174675539481928, 0.0174676606496862, 0.0174679269944658, 0.0174679730490578, 0.0174674747487726, 0.0174673944928995, 0.0174683319326491, 0.0174670269299809, 0.0174686849468727, 0.0174676165852193, 0.0174670014477485, 0.0174676165852193, 0.0174686849468727, 0.0174670269299809, 0.0174683319326491, 0.0174673944928995, 0.0174674747487726, 0.0174679730490578, 0.0174679269944658, 0.0174676606496862, 0.0174675539481928, 0.0174676435135631, 0.0174677972129576, 0.0174678962603529, 0.0174678978740242, 0.0174678225934721, 0.017467719063485, 0.017467633991368, 0.0174675956811095, 0.0174676100740935, 0.0174676650320581, 0.0174677384201131, 0.0174678065430574, 0.0174678507716576, 0.0174678613679506, 0.0174678384193835, 0.0174677903826563, 0.01746773104653, 0.0174676758069656, 0.0174676380744078, 0.0174676264618611
flux1:, 0.668719806763287, 0.0173883442544432, 0.0173883529092316, 0.0173883878630263, 0.0173884410415795, 0.0173884994064895, 0.0173885477245237, 0.0173885721585483, 0.0173885640165966, 0.0173885228227177, 0.0173884578067925, 0.0173883870076525, 0.0173883335053107, 0.0173883188947463, 0.0173883550054133, 0.0173884360153058, 0.0173885343468138, 0.0173886046747744, 0.0173886001626386, 0.0173885018715762, 0.0173883529713623, 0.01738827047007, 0.0173883826974183, 0.0173886498156714, 0.0173886938846831, 0.0173881975454845, 0.0173881196630879, 0.0173890475083913, 0.0173877437463932, 0.0173893914871702, 0.0173883251925179, 0.0173877112687626, 0.0173883251925179, 0.0173893914871702, 0.0173877437463932, 0.0173890475083913, 0.0173881196630879, 0.0173881975454845, 0.0173886938846831, 0.0173886498156714, 0.0173883826974183, 0.01738827047007, 0.0173883529713623, 0.0173885018715762, 0.0173886001626386, 0.0173886046747744, 0.0173885343468138, 0.0173884360153058, 0.0173883550054133, 0.0173883188947463, 0.0173883335053107, 0.0173883870076525, 0.0173884578067925, 0.0173885228227177, 0.0173885640165966, 0.0173885721585483, 0.0173885477245237, 0.0173884994064895, 0.0173884410415795, 0.0173883878630263, 0.0173883529092316, 0.0173883442544432
flux1:, 0.66898225566704, 0.0172941362121904, 0.0172941416470681, 0.0172941735270132, 0.0172942243908813, 0.0172942816415908, 0.0172943302540812, 0.0172943563505905, 0.0172943509689795, 0.0172943131732001, 0.0172942515929787, 0.0172941835872671, 0.0172941315585003, 0.0172941165460065, 0.0172941501101857, 0.0172942266379863, 0.0172943193966775, 0.0172943845574521, 0.0172943771629832, 0.0172942798684667, 0.0172941361324255, 0.0172940610182868, 0.0172941789087347, 0.0172944467857317, 0.0172944890002197, 0.0172939950640126, 0.0172939194249335, 0.0172948366323161, 0.017293534948874, 0.0172951707058765, 0.0172941071999418, 0.0172934949520735, 0.0172941071999418, 0.0172951707058765, 0.017293534948874, 0.0172948366323161, 0.0172939194249335, 0.0172939950640126, 0.0172944890002197, 0.0172944467857317, 0.0172941789087347, 0.0172940610182868, 0.0172941361324255, 0.0172942798684667, 0.0172943771629832, 0.0172943845574521, 0.0172943193966775, 0.0172942266379863, 0.0172941501101857, 0.0172941165460065, 0.0172941315585003, 0.0172941835872671, 0.0172942515929787, 0.0172943131732001, 0.0172943509689795, 0.0172943563505905, 0.0172943302540812, 0.0172942816415908, 0.0172942243908813, 0.0172941735270132, 0.0172941416470681, 0.0172941362121904
flux1:, 0.669244704570794, 0.0171852489987911, 0.0171852510687782, 0.0171852797035562, 0.0171853281003175, 0.017185384148516, 0.0171854330633902, 0.0171854609349313, 0.017185458510485, 0.0171854243475275, 0.0171853664136425, 0.0171853013264135, 0.0171852507676465, 0.0171852352113169, 0.0171852659795852, 0.0171853377357213, 0.017185424679677, 0.0171854845609416, 0.0171854743462451, 0.0171853782651338, 0.0171852399703916, 0.0171851724374636, 0.0171852959944212, 0.0171855645123669, 0.0171856049478942, 0.0171851138451136, 0.0171850403656067, 0.0171859460161178, 0.0171846473618233, 0.0171862695712435, 0.0171852096484133, 0.0171845995631033, 0.0171852096484133, 0.0171862695712435, 0.0171846473618233, 0.0171859460161178, 0.0171850403656067, 0.0171851138451136, 0.0171856049478942, 0.0171855645123669, 0.0171852959944212, 0.0171851724374636, 0.0171852399703916, 0.0171853782651338, 0.0171854743462451, 0.0171854845609416, 0.017185424679677, 0.0171853377357213, 0.0171852659795852, 0.0171852352113169, 0.0171852507676465, 0.0171853013264135, 0.0171853664136425, 0.0171854243475275, 0.017185458510485, 0.0171854609349313, 0.0171854330633902, 0.017185384148516, 0.0171853281003175, 0.0171852797035562, 0.0171852510687782, 0.0171852489987911
flux1:, 0.669507153474547, 0.0170619666364149, 0.017061965318538, 0.0170619906571346, 0.017062036525086, 0.0170620913222469, 0.0170621405264602, 0.0170621702079503, 0.0170621708204329, 0.0170621403950801, 0.0170620862052354, 0.0170620240920476, 0.0170619749904858, 0.0170619588027023, 0.0170619866320104, 0.0170620534615185, 0.0170621344804545, 0.0170621890669109, 0.0170621761319276, 0.0170620814487757, 0.0170619487769166, 0.0170618888854225, 0.0170620179771374, 0.0170622869167293, 0.0170623255962079, 0.0170618377487904, 0.017061766396052, 0.0170626597010861, 0.0170613651392827, 0.0170629723867721, 0.0170619169128626, 0.0170613095002606, 0.0170619169128626, 0.0170629723867721, 0.0170613651392827, 0.0170626597010861, 0.017061766396052, 0.0170618377487904, 0.0170623255962079, 0.0170622869167293, 0.0170620179771374, 0.0170618888854225, 0.0170619487769166, 0.0170620814487757, 0.0170621761319276, 0.0170621890669109, 0.0170621344804545, 0.0170620534615185, 0.0170619866320104, 0.0170619588027023, 0.0170619749904858, 0.0170620240920476, 0.0170620862052354, 0.0170621403950801, 0.0170621708204329, 0.0170621702079503, 0.0170621405264602, 0.017062091322247, 0.017062036525086, 0.0170619906571346, 0.017061965318538, 0.0170619666364149
flux1:, 0.6697696023783, 0.0169246092753578, 0.0169246046675279, 0.0169246267703075, 0.0169246701241786, 0.0169247236454071, 0.0169247730906236, 0.0169248045299148, 0.0169248081392364, 0.0169247814303253, 0.0169247309786928, 0.0169246718379103, 0.0169246241837802, 0.0169246073406681, 0.0169246321991319, 0.0169246940811134, 0.0169247691911038, 0.0169248185561196, 0.0169248030294235, 0.0169247098887138, 0.0169245829212214, 0.0169245305970235, 0.0169246649596966, 0.0169249340052638, 0.0169249709037614, 0.0169244867281167, 0.0169244175228146, 0.0169252978262737, 0.0169240085289183, 0.0169255995510824, 0.0169245494593436, 0.0169239452510739, 0.0169245494593436, 0.0169255995510824, 0.0169240085289183, 0.0169252978262737, 0.0169244175228146, 0.0169244867281167, 0.0169249709037614, 0.0169249340052638, 0.0169246649596966, 0.0169245305970235, 0.0169245829212214, 0.0169247098887138, 0.0169248030294235, 0.0169248185561196, 0.0169247691911038, 0.0169246940811135, 0.0169246321991319, 0.0169246073406681, 0.0169246241837802, 0.0169246718379103, 0.0169247309786928, 0.0169247814303253, 0.0169248081392364, 0.0169248045299148, 0.0169247730906236, 0.0169247236454071, 0.0169246701241786, 0.0169246267703075, 0.0169246046675279, 0.0169246092753578
flux1:, 0.670032051282053, 0.0167735318105742, 0.0167735241246669, 0.0167735431496943, 0.016773584063662, 0.0167736362914204, 0.0167736858820851, 0.0167737189348269, 0.0167737253834461, 0.0167737022527892, 0.0167736554429917, 0.0167735992295851, 0.0167735530275223, 0.0167735355754576, 0.0167735575428081, 0.0167736145851416, 0.0167736839192477, 0.0167737282139329, 0.016773710243025, 0.0167736187430249, 0.0167734974600636, 0.0167734524984132, 0.0167735917435509, 0.0167738604914565, 0.0167738955426428, 0.0167734154523821, 0.0167733484690644, 0.0167742152458781, 0.0167729324853558, 0.016774506167288, 0.0167734624517993, 0.0167728619980326, 0.0167734624517993, 0.016774506167288, 0.0167729324853558, 0.0167742152458781, 0.0167733484690644, 0.0167734154523821, 0.0167738955426428, 0.0167738604914565, 0.0167735917435509, 0.0167734524984132, 0.0167734974600637, 0.0167736187430249, 0.016773710243025, 0.0167737282139329, 0.0167736839192477, 0.0167736145851416, 0.0167735575428081, 0.0167735355754576, 0.0167735530275223, 0.0167735992295851, 0.0167736554429918, 0.0167737022527892, 0.0167737253834461, 0.0167737189348269, 0.0167736858820851, 0.0167736362914204, 0.016773584063662, 0.0167735431496943, 0.0167735241246669, 0.0167735318105742
flux1:, 0.670294500185807, 0.0166091223534258, 0.0166091119030525, 0.0166091280886142, 0.0166091666777829, 0.0166092175865948, 0.0166092671711971, 0.0166093016003353, 0.0166093106206982, 0.0166092908263506, 0.0166092474871947, 0.0166091941271639, 0.0166091494060336, 0.0166091314647962, 0.0166091507284602, 0.0166092031580878, 0.0166092669534464, 0.0166093063938032, 0.0166092861354611, 0.0166091963240535, 0.0166090806066773, 0.0166090426800664, 0.0166091863057082, 0.0166094542755844, 0.0166094873794417, 0.0166090117876362, 0.0166089471529844, 0.0166098000041269, 0.016608525141302, 0.0166100805104397, 0.0166090442171327, 0.016608448082823, 0.0166090442171327, 0.0166100805104397, 0.016608525141302, 0.0166098000041269, 0.0166089471529844, 0.0166090117876362, 0.0166094873794417, 0.0166094542755844, 0.0166091863057082, 0.0166090426800664, 0.0166090806066772, 0.0166091963240535, 0.0166092861354611, 0.0166093063938032, 0.0166092669534464, 0.0166092031580878, 0.0166091507284602, 0.0166091314647962, 0.0166091494060336, 0.0166091941271639, 0.0166092474871947, 0.0166092908263506, 0.0166093106206982, 0.0166093016003353, 0.0166092671711971, 0.0166092175865948, 0.0166091666777829, 0.0166091280886142, 0.0166091119030525, 0.0166091223534258
flux1:, 0.67055694908956, 0.0164318005679667, 0.0164317877517213, 0.0164318013961753, 0.016431837797729, 0.0164318873408672, 0.0164319367069854, 0.0164319721869749, 0.0164319834135764, 0.0164319666266718, 0.0164319265296956, 0.0164318759342478, 0.01643183275479, 0.0164318145171363, 0.0164318313641206, 0.0164318795134073, 0.0164319380954604, 0.0164319729482939, 0.0164319505595052, 0.0164318624322512, 0.0164317520679779, 0.0164317207377634, 0.0164318681430886, 0.0164321347913838, 0.0164321658227767, 0.016431695143555, 0.0164316330325292, 0.0164324716767948, 0.0164312061457098, 0.0164327423624105, 0.0164317145780343, 0.0164311233384384, 0.0164317145780343, 0.0164327423624105, 0.0164312061457098, 0.0164324716767948, 0.0164316330325292, 0.016431695143555, 0.0164321658227768, 0.0164321347913838, 0.0164318681430886, 0.0164317207377634, 0.0164317520679779, 0.0164318624322512, 0.0164319505595052, 0.0164319729482939, 0.0164319380954604, 0.0164318795134073, 0.0164318313641206, 0.0164318145171363, 0.01643183275479, 0.0164318759342478, 0.0164319265296956, 0.0164319666266718, 0.0164319834135764, 0.0164319721869749, 0.0164319367069854, 0.0164318873408672, 0.016431837797729, 0.0164318013961753, 0.0164317877517213, 0.0164318005679667
flux1:, 0.670819397993313, 0.016242015881989, 0.0162420011631917, 0.0162420126033883, 0.0162420469585811, 0.0162420950575808, 0.0162421439310621, 0.0162421800566085, 0.0162421930420326, 0.0162421788662625, 0.0162421417441205, 0.0162420938227942, 0.0162420522826286, 0.0162420340102409, 0.0162420488151815, 0.0162420931050029, 0.0162421468696428, 0.0162421774379371, 0.016242153067889, 0.0162420665684648, 0.0162419612600218, 0.0162419359913504, 0.0162420864940538, 0.0162423512293055, 0.0162423800469933, 0.0162419146963245, 0.0162418553263293, 0.0162426795892395, 0.0162414248789843, 0.016242941224319, 0.0162419230637267, 0.0162413372993476, 0.0162419230637267, 0.016242941224319, 0.0162414248789843, 0.0162426795892395, 0.0162418553263293, 0.0162419146963245, 0.0162423800469933, 0.0162423512293055, 0.0162420864940538, 0.0162419359913504, 0.0162419612600217, 0.0162420665684648, 0.016242153067889, 0.0162421774379371, 0.0162421468696428, 0.0162420931050029, 0.0162420488151815, 0.0162420340102408, 0.0162420522826286, 0.0162420938227942, 0.0162421417441205, 0.0162421788662625, 0.0162421930420326, 0.0162421800566085, 0.0162421439310621, 0.0162420950575808, 0.0162420469585811, 0.0162420126033883, 0.0162420011631917, 0.016242015881989
flux1:, 0.671081846897066, 0.0160402455838629, 0.0160402294679959, 0.0160402390575379, 0.0160402714955872, 0.0160403180332205, 0.0160403660815878, 0.0160404023804871, 0.016040416614594, 0.0160404046073107, 0.0160403701720229, 0.0160403248440506, 0.0160402850797389, 0.0160402670956991, 0.0160402803056118, 0.0160403212259471, 0.0160403706204046, 0.016040397228849, 0.016040371012366, 0.0160402860353978, 0.0160401854123061, 0.0160401655917521, 0.0160403184474968, 0.0160405806467049, 0.0160406071023862, 0.0160401474979466, 0.0160400911212296, 0.0160409009215324, 0.0160396585558991, 0.0160411544172377, 0.0160401470094236, 0.0160395673005351, 0.0160401470094236, 0.0160411544172377, 0.0160396585558991, 0.0160409009215324, 0.0160400911212296, 0.0160401474979466, 0.0160406071023862, 0.0160405806467049, 0.0160403184474968, 0.0160401655917521, 0.0160401854123061, 0.0160402860353978, 0.016040371012366, 0.016040397228849, 0.0160403706204046, 0.0160403212259471, 0.0160402803056118, 0.0160402670956991, 0.0160402850797389, 0.0160403248440506, 0.0160403701720229, 0.0160404046073107, 0.016040416614594, 0.0160404023804871, 0.0160403660815878, 0.0160403180332205, 0.0160402714955872, 0.0160402390575379, 0.0160402294679959, 0.0160402455838629
flux1:, 0.67134429580082, 0.0158269928168959, 0.0158269758280194, 0.0158269839165843, 0.0158270145413608, 0.0158270593584664, 0.0158271061983913, 0.0158271421478124, 0.0158271570791027, 0.0158271467729863, 0.0158271147331438, 0.0158270719364851, 0.0158270341225277, 0.0158270168006407, 0.0158270289170473, 0.0158270670059361, 0.0158271125092527, 0.0158271354905523, 0.0158271075432773, 0.0158270239394797, 0.0158269275720317, 0.0158269125272673, 0.015827066950466, 0.0158273259759261, 0.0158273499229347, 0.0158268964830052, 0.0158268433775657, 0.0158276387118673, 0.0158264102274691, 0.0158278850824844, 0.0158268895558329, 0.015826316476753, 0.0158268895558329, 0.0158278850824844, 0.0158264102274691, 0.0158276387118673, 0.0158268433775657, 0.0158268964830052, 0.0158273499229347, 0.0158273259759261, 0.015827066950466, 0.0158269125272673, 0.0158269275720317, 0.0158270239394797, 0.0158271075432773, 0.0158271354905523, 0.0158271125092527, 0.0158270670059361, 0.0158270289170473, 0.0158270168006407, 0.0158270341225277, 0.0158270719364851, 0.0158271147331438, 0.0158271467729863, 0.0158271570791027, 0.0158271421478124, 0.0158271061983913, 0.0158270593584664, 0.0158270145413608, 0.0158269839165843, 0.0158269758280194, 0.0158269928168959
flux1:, 0.671606744704573, 0.0156027844835146, 0.0156027671409658, 0.0156027740557934, 0.0156028029359887, 0.0156028458322909, 0.0156028910407241, 0.0156029260861041, 0.0156029411442043, 0.0156029320684536, 0.0156029021445769, 0.0156028618422152, 0.0156028261870405, 0.0156028099384916, 0.0156028214977101, 0.015602857319475, 0.0156028994233724, 0.0156029191058966, 0.0156028895214015, 0.0156028071048099, 0.0156027145198963, 0.0156027035406516, 0.0156028587258047, 0.0156031139417793, 0.0156031352430862, 0.0156026883844876, 0.0156026388438309, 0.0156034197699503, 0.0156022066935231, 0.0156036600932713, 0.0156026775604932, 0.0156021116737802, 0.0156026775604932, 0.0156036600932713, 0.0156022066935231, 0.0156034197699503, 0.0156026388438309, 0.0156026883844876, 0.0156031352430861, 0.0156031139417793, 0.0156028587258047, 0.0156027035406516, 0.0156027145198963, 0.0156028071048099, 0.0156028895214015, 0.0156029191058966, 0.0156028994233724, 0.015602857319475, 0.0156028214977101, 0.0156028099384916, 0.0156028261870405, 0.0156028618422152, 0.0156029021445769, 0.0156029320684536, 0.0156029411442043, 0.0156029260861041, 0.0156028910407241, 0.0156028458322909, 0.0156028029359887, 0.0156027740557934, 0.0156027671409658, 0.0156027844835146
flux1:, 0.671869193608326, 0.0153681690720054, 0.0153681518686205, 0.0153681578990864, 0.0153681850622875, 0.0153682258010825, 0.0153682689294221, 0.0153683025050126, 0.0153683171232002, 0.0153683088232815, 0.0153682807606744, 0.0153682429439532, 0.0153682096831311, 0.0153681949410957, 0.0153682064935461, 0.0153682406171787, 0.015368279808079, 0.0153682965053035, 0.015368265354197, 0.0153681839111812, 0.0153680946093549, 0.0153680869688935, 0.0153682421117229, 0.0153684929003618, 0.0153685114355939, 0.0153680715707177, 0.015368025892839, 0.0153687925125041, 0.0153675963381226, 0.0153690278898587, 0.0153680594330876, 0.0153675012838297, 0.0153680594330875, 0.0153690278898587, 0.0153675963381226, 0.0153687925125041, 0.015368025892839, 0.0153680715707177, 0.0153685114355939, 0.0153684929003618, 0.0153682421117229, 0.0153680869688935, 0.0153680946093549, 0.0153681839111812, 0.015368265354197, 0.0153682965053035, 0.015368279808079, 0.0153682406171787, 0.0153682064935461, 0.0153681949410957, 0.0153682096831311, 0.0153682429439532, 0.0153682807606744, 0.0153683088232815, 0.0153683171232002, 0.0153683025050126, 0.0153682689294221, 0.0153682258010825, 0.0153681850622875, 0.0153681578990864, 0.0153681518686205, 0.0153681690720054
flux1:, 0.67213164251208, 0.0151237144188715, 0.0151236978018281, 0.0151237031877966, 0.0151237286186325, 0.0151237669349745, 0.0151238075254768, 0.015123839075508, 0.0151238527122309, 0.015123844767336, 0.0151238183459533, 0.0151237830349118, 0.015123752421982, 0.0151237396249027, 0.0151237517143095, 0.0151237846928774, 0.0151238214357319, 0.0151238354378052, 0.0151238027687957, 0.015123722068456, 0.0151236355415742, 0.0151236305179104, 0.0151237848355652, 0.0151240306115502, 0.0151240462828017, 0.0151236138158447, 0.0151235722918491, 0.0151243247333613, 0.0151231469002843, 0.0151245562506518, 0.0151236029071526, 0.0151230530175146, 0.0151236029071526, 0.0151245562506518, 0.0151231469002843, 0.0151243247333613, 0.0151235722918491, 0.0151236138158447, 0.0151240462828017, 0.0151240306115502, 0.0151237848355652, 0.0151236305179104, 0.0151236355415742, 0.015123722068456, 0.0151238027687957, 0.0151238354378052, 0.0151238214357319, 0.0151237846928774, 0.0151237517143095, 0.0151237396249027, 0.015123752421982, 0.0151237830349118, 0.0151238183459533, 0.015123844767336, 0.0151238527122309, 0.015123839075508, 0.0151238075254768, 0.0151237669349745, 0.0151237286186325, 0.0151237031877966, 0.0151236978018281, 0.0151237144188715
flux1:, 0.672394091415833, 0.0148700054200266, 0.0148699897752103, 0.0148699946995957, 0.0148700183418545, 0.0148700539536608, 0.0148700915571807, 0.0148701205565979, 0.0148701327150253, 0.0148701247525533, 0.0148700997935911, 0.0148700670344417, 0.0148700393298764, 0.0148700289041855, 0.0148700420475421, 0.0148700743993915, 0.0148701091238564, 0.014870120691499, 0.0148700865342588, 0.014870006339739, 0.0148699220885087, 0.0148699189846276, 0.0148700717343017, 0.0148703119577677, 0.0148703246940451, 0.0148699000166026, 0.0148698629193846, 0.0148706013208581, 0.0148694431926788, 0.0148708300118695, 0.0148698927607781, 0.0148693516249532, 0.0148698927607781, 0.0148708300118696, 0.0148694431926788, 0.0148706013208581, 0.0148698629193846, 0.0148699000166026, 0.0148703246940451, 0.0148703119577677, 0.0148700717343017, 0.0148699189846276, 0.0148699220885087, 0.014870006339739, 0.0148700865342588, 0.014870120691499, 0.0148701091238564, 0.0148700743993915, 0.0148700420475421, 0.0148700289041855, 0.0148700393298764, 0.0148700670344417, 0.0148700997935911, 0.0148701247525533, 0.0148701327150253, 0.0148701205565979, 0.0148700915571808, 0.0148700539536608, 0.0148700183418545, 0.0148699946995957, 0.0148699897752103, 0.0148700054200266
flux1:, 0.672656540319586, 0.0146076417040999, 0.0146076273446519, 0.0146076319303418, 0.0146076536927106, 0.0146076863140345, 0.0146077205081144, 0.0146077464818841, 0.0146077567266661, 0.0146077484332337, 0.0146077248023494, 0.0146076946624024, 0.0146076701213243, 0.0146076624644072, 0.0146076771335086, 0.0146077093259285, 0.0146077424152875, 0.0146077517760971, 0.0146077161456799, 0.0146076362258893, 0.0146075537766585, 0.0146075519390585, 0.0146077024344531, 0.0146079366218293, 0.0146079463820466, 0.0146075298682517, 0.0146074974416502, 0.0146082219353943, 0.0146070847811064, 0.0146084487485213, 0.0146075284989798, 0.0146069965786802, 0.0146075284989798, 0.0146084487485213, 0.0146070847811064, 0.0146082219353943, 0.0146074974416502, 0.0146075298682517, 0.0146079463820466, 0.0146079366218293, 0.0146077024344531, 0.0146075519390585, 0.0146075537766585, 0.0146076362258893, 0.0146077161456798, 0.0146077517760971, 0.0146077424152875, 0.0146077093259285, 0.0146076771335086, 0.0146076624644072, 0.0146076701213243, 0.0146076946624024, 0.0146077248023494, 0.0146077484332337, 0.0146077567266661, 0.0146077464818841, 0.0146077205081144, 0.0146076863140345, 0.0146076536927106, 0.0146076319303418, 0.0146076273446519, 0.0146076417040999
flux1:, 0.672918989223339, 0.0143372352810514, 0.0143372224404776, 0.0143372267514994, 0.0143372465163612, 0.0143372758719645, 0.0143373062782865, 0.0143373288183717, 0.0143373367889571, 0.0143373279176443, 0.0143373055249091, 0.0143372780853895, 0.0143372569447291, 0.0143372524089035, 0.0143372690141642, 0.0143373014500354, 0.0143373332331217, 0.0143373405802331, 0.0143373034827168, 0.0143372236239347, 0.0143371425441114, 0.0143371413790765, 0.0143372890042445, 0.014337516736761, 0.0143375235112725, 0.0143371155126977, 0.0143370879615209, 0.0143377986600714, 0.0143366836375781, 0.0143380244294396, 0.0143371220104382, 0.0143365997310323, 0.0143371220104382, 0.0143380244294396, 0.0143366836375781, 0.0143377986600714, 0.0143370879615209, 0.0143371155126977, 0.0143375235112725, 0.014337516736761, 0.0143372890042445, 0.0143371413790765, 0.0143371425441114, 0.0143372236239347, 0.0143373034827168, 0.0143373405802331, 0.0143373332331217, 0.0143373014500354, 0.0143372690141642, 0.0143372524089035, 0.0143372569447291, 0.0143372780853895, 0.0143373055249091, 0.0143373279176443, 0.014337336788957, 0.0143373288183717, 0.0143373062782865, 0.0143372758719645, 0.0143372465163612, 0.0143372267514994, 0.0143372224404776, 0.0143372352810514
flux1:, 0.673181438127093, 0.0140594081791041, 0.0140593970090441, 0.0140594010556018, 0.0140594186901551, 0.0140594445304469, 0.0140594708307157, 0.0140594896099623, 0.0140594950300259, 0.014059485403781, 0.0140594642006408, 0.0140594395479538, 0.0140594220137509, 0.014059420891977, 0.0140594397691244, 0.0140594727769256, 0.0140595035231401, 0.0140595090160696, 0.014059470455041, 0.0140593904718871, 0.0140593103834339, 0.0140593093705531, 0.0140594535907847, 0.0140596745204972, 0.0140596783312197, 0.0140592791717699, 0.0140592566530484, 0.0140599536372767, 0.0140588617797703, 0.0140601790590443, 0.0140592952112048, 0.0140587829585856, 0.0140592952112048, 0.0140601790590443, 0.0140588617797703, 0.0140599536372767, 0.0140592566530484, 0.0140592791717699, 0.0140596783312197, 0.0140596745204972, 0.0140594535907847, 0.0140593093705531, 0.0140593103834339, 0.0140593904718871, 0.014059470455041, 0.0140595090160696, 0.01405950352314, 0.0140594727769255, 0.0140594397691244, 0.014059420891977, 0.0140594220137509, 0.0140594395479538, 0.0140594642006409, 0.014059485403781, 0.0140594950300259, 0.0140594896099623, 0.0140594708307157, 0.0140594445304469, 0.0140594186901551, 0.0140594010556018, 0.0140593970090441, 0.0140594081791041
flux1:, 0.673443887030846, 0.0137747900827185, 0.0137747806551909, 0.0137747844019833, 0.0137747997708298, 0.013774821886241, 0.0137748438356685, 0.0137748586180308, 0.0137748613007785, 0.0137748508121062, 0.0137748307857816, 0.0137748090018513, 0.013774795237391, 0.0137747977513345, 0.0137748191514229, 0.0137748529787959, 0.0137748828961742, 0.0137748866635806, 0.0137748466470386, 0.013774766392323, 0.0137746869828706, 0.0137746856854399, 0.0137748260549789, 0.0137750399082665, 0.013775040807506, 0.0137746507785363, 0.0137746333943107, 0.01377531670395, 0.0137742489094763, 0.0137755423183558, 0.0137746776878231, 0.0137741758060644, 0.0137746776878231, 0.0137755423183558, 0.0137742489094763, 0.01377531670395, 0.0137746333943107, 0.0137746507785363, 0.013775040807506, 0.0137750399082665, 0.0137748260549789, 0.0137746856854399, 0.0137746869828706, 0.013774766392323, 0.0137748466470386, 0.0137748866635806, 0.0137748828961742, 0.0137748529787959, 0.0137748191514229, 0.0137747977513345, 0.013774795237391, 0.0137748090018513, 0.0137748307857816, 0.0137748508121062, 0.0137748613007785, 0.0137748586180308, 0.0137748438356685, 0.013774821886241, 0.0137747997708298, 0.0137747844019833, 0.0137747806551909, 0.0137747900827185
flux1:, 0.673706335934599, 0.0134840159839535, 0.0134840082976453, 0.0134840116747059, 0.0134840246529952, 0.0134840428869085, 0.013484060324622, 0.0134840709713581, 0.0134840708206975, 0.0134840594279441, 0.0134840405938166, 0.0134840217461591, 0.013484011861579, 0.0134840181525214, 0.0134840422355485, 0.013484077046463, 0.0134841062826046, 0.0134841084266164, 0.0134840669738626, 0.0134839863468868, 0.0134839073781093, 0.013483905450191, 0.013484041616698, 0.0134842481952924, 0.0134842462634388, 0.013483865619322, 0.0134838534112104, 0.0134845230380352, 0.0134834800624382, 0.0134847492175366, 0.0134839043520636, 0.0134834131418939, 0.0134839043520635, 0.0134847492175366, 0.0134834800624382, 0.0134845230380352, 0.0134838534112104, 0.013483865619322, 0.0134842462634388, 0.0134842481952924, 0.013484041616698, 0.013483905450191, 0.0134839073781093, 0.0134839863468868, 0.0134840669738626, 0.0134841084266164, 0.0134841062826046, 0.013484077046463, 0.0134840422355485, 0.0134840181525214, 0.013484011861579, 0.0134840217461591, 0.0134840405938166, 0.0134840594279441, 0.0134840708206975, 0.0134840709713581, 0.013484060324622, 0.0134840428869085, 0.0134840246529952, 0.0134840116747058, 0.0134840082976453, 0.0134840159839535
flux1:, 0.673968784838352, 0.013187723859118, 0.0131877178490674, 0.0131877207642529, 0.0131877312504726, 0.0131877455099383, 0.0131877583658179, 0.013187764837509, 0.0131877618452818, 0.0131877495659877, 0.0131877319586023, 0.0131877160907825, 0.0131877101346997, 0.0131877202576519, 0.0131877470898888, 0.0131877829652839, 0.0131878116108409, 0.0131878122125433, 0.0131877693606398, 0.0131876883135923, 0.0131876096266111, 0.0131876068166583, 0.0131877385224673, 0.013187937702162, 0.0131879330444546, 0.0131875619988043, 0.0131875549445234, 0.0131882108283137, 0.0131871932816359, 0.013188437771927, 0.0131876131191639, 0.0131871328372598, 0.0131876131191639, 0.013188437771927, 0.0131871932816359, 0.0131882108283137, 0.0131875549445234, 0.0131875619988043, 0.0131879330444546, 0.013187937702162, 0.0131877385224673, 0.0131876068166583, 0.0131876096266111, 0.0131876883135923, 0.0131877693606398, 0.0131878122125433, 0.0131878116108409, 0.0131877829652839, 0.0131877470898888, 0.0131877202576519, 0.0131877101346997, 0.0131877160907825, 0.0131877319586023, 0.0131877495659877, 0.0131877618452818, 0.013187764837509, 0.0131877583658179, 0.0131877455099383, 0.0131877312504726, 0.0131877207642529, 0.0131877178490674, 0.013187723859118
flux1:, 0.674231233742106, 0.0128865523820992, 0.0128865479319611, 0.0128865502841636, 0.0128865582117215, 0.0128865684753381, 0.0128865767729936, 0.0128865791274578, 0.0128865733671176, 0.0128865602690314, 0.0128865439323854, 0.0128865310554683, 0.0128865290090593, 0.0128865429302718, 0.0128865724852531, 0.0128866094268888, 0.0128866375212139, 0.0128866366468582, 0.0128865924562666, 0.0128865109984495, 0.0128864325161554, 0.0128864286672445, 0.0128865557475765, 0.012886747474843, 0.0128867402174367, 0.0128863789401633, 0.012886376952101, 0.0128870189794147, 0.012886027325708, 0.0128872467131475, 0.012886442621073, 0.0128859734801468, 0.012886442621073, 0.0128872467131475, 0.012886027325708, 0.0128870189794147, 0.012886376952101, 0.0128863789401633, 0.0128867402174367, 0.012886747474843, 0.0128865557475765, 0.0128864286672445, 0.0128864325161554, 0.0128865109984495, 0.0128865924562666, 0.0128866366468582, 0.0128866375212139, 0.0128866094268888, 0.0128865724852531, 0.0128865429302718, 0.0128865290090593, 0.0128865310554683, 0.0128865439323854, 0.0128865602690314, 0.0128865733671176, 0.0128865791274578, 0.0128865767729936, 0.0128865684753381, 0.0128865582117215, 0.0128865502841636, 0.0128865479319611, 0.0128865523820992
flux1:, 0.674493682645859, 0.0125811386852059, 0.0125811356411851, 0.012581137333348, 0.0125811426802033, 0.0125811490027237, 0.012581152858539, 0.0125811512449154, 0.0125811428621941, 0.0125811290526266, 0.0125811140304129, 0.0125811041159369, 0.0125811058897711, 0.0125811234876737, 0.0125811556506326, 0.012581193587763, 0.0125812211262472, 0.0125812188337372, 0.0125811733928067, 0.0125810915925277, 0.0125810133188382, 0.0125810083656809, 0.0125811307440806, 0.0125813150308852, 0.0125813053164612, 0.0125809539318005, 0.0125809568576599, 0.0125815848633348, 0.0125806194237248, 0.0125818132463905, 0.0125810299657546, 0.012580572135389, 0.0125810299657546, 0.0125818132463905, 0.0125806194237248, 0.0125815848633348, 0.0125809568576599, 0.0125809539318005, 0.0125813053164612, 0.0125813150308852, 0.0125811307440806, 0.0125810083656809, 0.0125810133188382, 0.0125810915925277, 0.0125811733928067, 0.0125812188337372, 0.0125812211262472, 0.012581193587763, 0.0125811556506326, 0.0125811234876737, 0.0125811058897711, 0.0125811041159369, 0.0125811140304129, 0.0125811290526266, 0.012581142862194, 0.0125811512449154, 0.012581152858539, 0.0125811490027237, 0.0125811426802033, 0.012581137333348, 0.0125811356411851, 0.0125811386852059
flux1:, 0.674756131549612, 0.012272116177765, 0.01227211436326, 0.0122721153143443, 0.0122721181100955, 0.0122721206235231, 0.0122721202419063, 0.0122721148913659, 0.0122721040925882, 0.012272089706825, 0.0122720760332613, 0.0122720690081584, 0.0122720744419377, 0.0122720955113834, 0.0122721300867788, 0.012272168885156, 0.0122721958277442, 0.0122721921729733, 0.0122721456010162, 0.0122720635850883, 0.012271985601277, 0.0122719795642966, 0.0122720972456488, 0.0122722741628072, 0.0122722621459734, 0.0122719207315853, 0.012271928357044, 0.0122725421282491, 0.0122716030869955, 0.0122727708644982, 0.0122720085530883, 0.0122715621612489, 0.0122720085530883, 0.0122727708644982, 0.0122716030869955, 0.0122725421282491, 0.012271928357044, 0.0122719207315853, 0.0122722621459734, 0.0122722741628072, 0.0122720972456488, 0.0122719795642966, 0.012271985601277, 0.0122720635850883, 0.0122721456010162, 0.0122721921729733, 0.0122721958277442, 0.012272168885156, 0.0122721300867788, 0.0122720955113834, 0.0122720744419377, 0.0122720690081584, 0.0122720760332613, 0.012272089706825, 0.0122721040925882, 0.0122721148913659, 0.0122721202419063, 0.0122721206235231, 0.0122721181100955, 0.0122721153143443, 0.01227211436326, 0.012272116177765
flux1:, 0.675018580453365, 0.0119601124320941, 0.0119601116621148, 0.0119601118172795, 0.0119601121472963, 0.0119601110584429, 0.0119601067236154, 0.0119600979373045, 0.0119600849760886, 0.0119600701655782, 0.0119600578573769, 0.0119600536011405, 0.0119600624663458, 0.0119600867258852, 0.0119601234475497, 0.0119601629202011, 0.0119601892005611, 0.011960184243211, 0.011960136691985, 0.011960054642882, 0.0119599771012285, 0.0119599700780809, 0.0119600831396299, 0.0119602528090718, 0.011960238651786, 0.0119599072389735, 0.0119599192922251, 0.0119605185748013, 0.0119596059880089, 0.0119607472288539, 0.0119600059573475, 0.0119595710924852, 0.0119600059573475, 0.0119607472288539, 0.0119596059880089, 0.0119605185748013, 0.0119599192922251, 0.0119599072389735, 0.011960238651786, 0.0119602528090718, 0.0119600831396299, 0.0119599700780809, 0.0119599771012285, 0.011960054642882, 0.011960136691985, 0.011960184243211, 0.0119601892005611, 0.0119601629202011, 0.0119601234475497, 0.0119600867258852, 0.0119600624663458, 0.0119600536011405, 0.0119600578573769, 0.0119600701655782, 0.0119600849760886, 0.0119600979373045, 0.0119601067236154, 0.0119601110584429, 0.0119601121472963, 0.0119601118172795, 0.0119601116621148, 0.0119601124320941
flux1:, 0.675281029357119, 0.0116457471458228, 0.0116457472403222, 0.0116457465787341, 0.0116457445851235, 0.0116457401698031, 0.0116457322346309, 0.0116457203695581, 0.0116457055326731, 0.0116456904536646, 0.0116456795036012, 0.0116456778478603, 0.0116456898531619, 0.0116457169549481, 0.0116457554982975, 0.0116457954174781, 0.0116458209523089, 0.0116458147607823, 0.0116457664142873, 0.0116456845651033, 0.01164560768021, 0.0116455998352085, 0.0116457084160498, 0.0116458710023724, 0.0116458548696014, 0.0116455334446521, 0.0116455496026362, 0.0116461341093881, 0.0116452479159524, 0.0116463621264757, 0.0116456418856032, 0.0116452185992487, 0.0116456418856032, 0.0116463621264757, 0.0116452479159524, 0.0116461341093881, 0.0116455496026362, 0.0116455334446521, 0.0116458548696014, 0.0116458710023724, 0.0116457084160498, 0.0116455998352085, 0.01164560768021, 0.0116456845651033, 0.0116457664142873, 0.0116458147607823, 0.0116458209523089, 0.0116457954174781, 0.0116457554982975, 0.0116457169549481, 0.0116456898531619, 0.0116456778478603, 0.0116456795036012, 0.0116456904536646, 0.0116457055326731, 0.0116457203695581, 0.0116457322346309, 0.0116457401698031, 0.0116457445851235, 0.0116457465787341, 0.0116457472403222, 0.0116457471458228
flux1:, 0.675543478260872, 0.0113296301888824, 0.0113296309842691, 0.0113296295241447, 0.0113296254035408, 0.0113296179977595, 0.0113296068702615, 0.0113295923239036, 0.0113295759170412, 0.0113295607202721, 0.0113295510926826, 0.0113295518232049, 0.0113295666223576, 0.0113295961641781, 0.0113296361598618, 0.011329676269577, 0.0113297009675834, 0.0113296936228111, 0.0113296446953989, 0.0113295633228533, 0.0113294873610503, 0.0113294789130069, 0.0113295832025462, 0.0113297389042343, 0.0113297209600323, 0.0113294094666354, 0.0113294293627021, 0.0113299987832489, 0.0113291388175698, 0.0113302255120335, 0.0113295262207504, 0.0113291145304912, 0.0113295262207504, 0.0113302255120335, 0.0113291388175698, 0.0113299987832489, 0.0113294293627021, 0.0113294094666354, 0.0113297209600323, 0.0113297389042343, 0.0113295832025462, 0.0113294789130069, 0.0113294873610503, 0.0113295633228533, 0.0113296446953989, 0.0113296936228111, 0.0113297009675834, 0.011329676269577, 0.0113296361598618, 0.0113295961641781, 0.0113295666223576, 0.0113295518232049, 0.0113295510926826, 0.0113295607202721, 0.0113295759170412, 0.0113295923239036, 0.0113296068702615, 0.0113296179977595, 0.0113296254035408, 0.0113296295241448, 0.0113296309842691, 0.0113296301888824
flux1:, 0.675805927164625, 0.0110123597428052, 0.0110123611010674, 0.0110123589017469, 0.0110123529001099, 0.0110123428887639, 0.011012329017026, 0.0110123122114465, 0.0110122945456156, 0.0110122793675394, 0.0110122709959472, 0.0110122738569522, 0.011012291058784, 0.0110123225976403, 0.0110123636459903, 0.0110124036745035, 0.0110124274446191, 0.0110124190425669, 0.0110123697754493, 0.0110122891912561, 0.0110122144585766, 0.0110122056676016, 0.0110123058934781, 0.0110124549341466, 0.0110124353382978, 0.0110121336809471, 0.0110121569136591, 0.0110127109254113, 0.0110118769313747, 0.0110129356427849, 0.0110122571571402, 0.0110118570498669, 0.0110122571571402, 0.0110129356427849, 0.0110118769313747, 0.0110127109254113, 0.0110121569136591, 0.0110121336809471, 0.0110124353382978, 0.0110124549341466, 0.0110123058934782, 0.0110122056676016, 0.0110122144585766, 0.0110122891912561, 0.0110123697754493, 0.0110124190425669, 0.0110124274446191, 0.0110124036745035, 0.0110123636459903, 0.0110123225976403, 0.011012291058784, 0.0110122738569522, 0.0110122709959472, 0.0110122793675394, 0.0110122945456156, 0.0110123122114465, 0.011012329017026, 0.0110123428887639, 0.0110123529001099, 0.0110123589017469, 0.0110123611010674, 0.0110123597428052
flux1:, 0.676068376068379, 0.0106945205392958, 0.0106945223543564, 0.0106945195154094, 0.0106945119201939, 0.0106944997239092, 0.0106944835801783, 0.0106944649464256, 0.0106944463255877, 0.010694431281511, 0.0106944240684419, 0.0106944287689841, 0.0106944479489954, 0.0106944810156079, 0.010694522701245, 0.0106945623730334, 0.0106945851315528, 0.0106945757843358, 0.0106945264406579, 0.01069444698164, 0.0106943738108794, 0.0106943649646895, 0.0106944613806445, 0.0106946040006259, 0.0106945829059565, 0.0106942909542078, 0.0106943170969501, 0.0106948553767591, 0.0106940470224753, 0.0106950773136814, 0.0106944194360656, 0.0106940308713746, 0.0106944194360656, 0.0106950773136814, 0.0106940470224753, 0.0106948553767591, 0.0106943170969502, 0.0106942909542078, 0.0106945829059565, 0.0106946040006259, 0.0106944613806445, 0.0106943649646895, 0.0106943738108794, 0.01069444698164, 0.0106945264406579, 0.0106945757843358, 0.0106945851315528, 0.0106945623730334, 0.010694522701245, 0.0106944810156079, 0.0106944479489954, 0.0106944287689841, 0.0106944240684419, 0.010694431281511, 0.0106944463255877, 0.0106944649464256, 0.0106944835801783, 0.0106944997239092, 0.0106945119201939, 0.0106945195154094, 0.0106945223543564, 0.0106945205392958
flux1:, 0.676330824972132, 0.0103766822043291, 0.0103766844054536, 0.0103766810630075, 0.0103766721932014, 0.0103766582540237, 0.0103766403187582, 0.0103766202822456, 0.0103766009926978, 0.0103765861720538, 0.0103765799909654, 0.0103765862130392, 0.0103766069260674, 0.0103766410396735, 0.0103766829456673, 0.0103767219923557, 0.0103767436687206, 0.010376733504323, 0.0103766843630346, 0.010376606380405, 0.0103765351177938, 0.0103765265180614, 0.0103766193921957, 0.0103767558407495, 0.0103767333911709, 0.0103764509845918, 0.0103764795956428, 0.0103770018316648, 0.0103762187244576, 0.0103772201991055, 0.0103765826875735, 0.0103762056012157, 0.0103765826875735, 0.0103772201991055, 0.0103762187244576, 0.0103770018316648, 0.0103764795956428, 0.0103764509845918, 0.0103767333911709, 0.0103767558407495, 0.0103766193921957, 0.0103765265180614, 0.0103765351177938, 0.010376606380405, 0.0103766843630346, 0.010376733504323, 0.0103767436687206, 0.0103767219923557, 0.0103766829456673, 0.0103766410396735, 0.0103766069260674, 0.0103765862130392, 0.0103765799909654, 0.0103765861720538, 0.0103766009926978, 0.0103766202822456, 0.0103766403187582, 0.0103766582540237, 0.0103766721932014, 0.0103766810630075, 0.0103766844054536, 0.0103766822043291
flux1:, 0.676593273875885, 0.0100593977133274, 0.0100594002656046, 0.0100593965862485, 0.010059386780893, 0.0100593715475691, 0.010059352294182, 0.0100593312616518, 0.0100593115635271, 0.0100592970273734, 0.0100592917265033, 0.0100592991344392, 0.0100593209278135, 0.0100593556106427, 0.0100593973316804, 0.0100594355015736, 0.0100594560426506, 0.0100594452033243, 0.0100593965521424, 0.0100593204003972, 0.0100592513924003, 0.0100592433416426, 0.0100593329454573, 0.0100594634738268, 0.0100594398031285, 0.0100591667567506, 0.010059197389462, 0.0100597032927936, 0.0100589449939618, 0.0100599173068996, 0.0100592998842825, 0.0100589341915574, 0.0100592998842825, 0.0100599173068996, 0.0100589449939618, 0.0100597032927935, 0.010059197389462, 0.0100591667567506, 0.0100594398031285, 0.0100594634738268, 0.0100593329454573, 0.0100592433416426, 0.0100592513924003, 0.0100593204003972, 0.0100593965521424, 0.0100594452033243, 0.0100594560426506, 0.0100594355015736, 0.0100593973316804, 0.0100593556106427, 0.0100593209278135, 0.0100592991344392, 0.0100592917265033, 0.0100592970273734, 0.0100593115635271, 0.0100593312616518, 0.010059352294182, 0.0100593715475691, 0.010059386780893, 0.0100593965862485, 0.0100594002656046, 0.0100593977133274
flux1:, 0.676855722779638, 0.00974320196223731, 0.00974320486433805, 0.00974320103709353, 0.00974319064295559, 0.00974317455653512, 0.00974315443748788, 0.0097431327860362, 0.00974311290714801, 0.00974309868783904, 0.00974309409567061, 0.00974310234633909, 0.00974312477294685, 0.00974315956380586, 0.00974320071790978, 0.00974323778383677, 0.00974325715661938, 0.00974324579611095, 0.0097431979238988, 0.00974312394976756, 0.00974305753049781, 0.00974305031994701, 0.00974313691849797, 0.00974326177398061, 0.00974323700535205, 0.00974297311542261, 0.00974300532816657, 0.00974349464383841, 0.00974276068274841, 0.00974370354952498, 0.00974310591207625, 0.00974275151107851, 0.00974310591207625, 0.00974370354952498, 0.0097427606827484, 0.00974349464383841, 0.00974300532816657, 0.00974297311542261, 0.00974323700535205, 0.00974326177398061, 0.00974313691849798, 0.00974305031994701, 0.00974305753049781, 0.00974312394976756, 0.00974319792389879, 0.00974324579611095, 0.00974325715661938, 0.00974323778383677, 0.00974320071790978, 0.00974315956380586, 0.00974312477294686, 0.00974310234633908, 0.00974309409567061, 0.00974309868783904, 0.00974311290714802, 0.0097431327860362, 0.00974315443748788, 0.00974317455653512, 0.00974319064295559, 0.00974320103709353, 0.00974320486433804, 0.00974320196223731
flux1:, 0.677118171683392, 0.00942861045858565, 0.00942861373816379, 0.00942860996510639, 0.00942859932419581, 0.00942858280462972, 0.00942856223942347, 0.00942854030792144, 0.00942852044003078, 0.00942850654289233, 0.00942850247485902, 0.00942851122816849, 0.00942853385888377, 0.00942856832535752, 0.00942860856378627, 0.00942864432907811, 0.0094286625218326, 0.00942865080164437, 0.00942860399055702, 0.00942853252243797, 0.00942846900211721, 0.00942846290094718, 0.00942854674437153, 0.00942866616551227, 0.00942864041173428, 0.00942838546155521, 0.00942841882711986, 0.00942889134407845, 0.00942818123120267, 0.0094290944363527, 0.00942851626170747, 0.00942817303634787, 0.00942851626170747, 0.0094290944363527, 0.00942818123120267, 0.00942889134407845, 0.00942841882711986, 0.00942838546155521, 0.00942864041173428, 0.00942866616551227, 0.00942854674437154, 0.00942846290094718, 0.00942846900211721, 0.00942853252243797, 0.00942860399055703, 0.00942865080164438, 0.0094286625218326, 0.00942864432907811, 0.00942860856378627, 0.00942856832535752, 0.00942853385888377, 0.00942851122816849, 0.00942850247485902, 0.00942850654289233, 0.00942852044003077, 0.00942854030792144, 0.00942856223942348, 0.00942858280462972, 0.00942859932419581, 0.00942860996510639, 0.00942861373816379, 0.00942861045858566
flux1:, 0.677380620587145, 0.00911611813583796, 0.00911612184306296, 0.00911611832923165, 0.00911610776683326, 0.00911609120115737, 0.00911607056663571, 0.00911604864973027, 0.00911602894717594, 0.00911601535390464, 0.00911601161989835, 0.00911602054908015, 0.00911604298405801, 0.00911607673292003, 0.00911611574799909, 0.00911615005052226, 0.00911616707248067, 0.00911615515741701, 0.00911610967516446, 0.00911604101343565, 0.00911598066827311, 0.00911597591447769, 0.00911605723107531, 0.00911617144402947, 0.00911614480824895, 0.00911589857389564, 0.00911593268804146, 0.00911638824780491, 0.00911570148638577, 0.00911658489025147, 0.00911602584452223, 0.00911569366725968, 0.00911602584452223, 0.00911658489025147, 0.00911570148638577, 0.00911638824780491, 0.00911593268804145, 0.00911589857389564, 0.00911614480824895, 0.00911617144402946, 0.00911605723107531, 0.00911597591447769, 0.00911598066827311, 0.00911604101343565, 0.00911610967516446, 0.00911615515741701, 0.00911616707248067, 0.00911615005052226, 0.00911611574799909, 0.00911607673292003, 0.009116042984058, 0.00911602054908015, 0.00911601161989835, 0.00911601535390464, 0.00911602894717594, 0.00911604864973028, 0.00911607056663571, 0.00911609120115737, 0.00911610776683326, 0.00911611832923165, 0.00911612184306296, 0.00911611813583796
flux1:, 0.677643069490898, 0.00880619829360751, 0.00880620249340257, 0.00880619943664586, 0.00880618925047463, 0.00880617298304934, 0.00880615260628037, 0.00880613095101045, 0.00880611153151713, 0.00880609820494606, 0.00880609461717011, 0.00880610341837075, 0.00880612529678714, 0.00880615798232019, 0.00880619551305839, 0.00880622822732766, 0.00880624410709657, 0.00880623216037497, 0.00880618825293911, 0.00880612266148465, 0.00880606572526577, 0.00880606251839765, 0.00880614150937246, 0.00880625072543328, 0.00880622330240793, 0.00880598555813047, 0.00880602004706572, 0.00880645855080329, 0.00880579464689217, 0.00880664819080043, 0.00880610793467517, 0.00880578666891177, 0.00880610793467517, 0.00880664819080043, 0.00880579464689216, 0.00880645855080329, 0.00880602004706572, 0.00880598555813047, 0.00880622330240794, 0.00880625072543328, 0.00880614150937246, 0.00880606251839765, 0.00880606572526578, 0.00880612266148466, 0.00880618825293911, 0.00880623216037497, 0.00880624410709657, 0.00880622822732766, 0.00880619551305839, 0.0088061579823202, 0.00880612529678714, 0.00880610341837075, 0.00880609461717011, 0.00880609820494606, 0.00880611153151712, 0.00880613095101045, 0.00880615260628037, 0.00880617298304934, 0.00880618925047463, 0.00880619943664586, 0.00880620249340257, 0.0088061982936075
flux1:, 0.677905518394651, 0.00849930166548176, 0.00849930642908487, 0.00849930401045896, 0.00849929446145254, 0.00849927878659446, 0.00849925894044856, 0.00849923774537148, 0.00849921869274556, 0.00849920558256455, 0.00849920196327417, 0.00849921036403014, 0.00849923137193955, 0.00849926270197814, 0.0084992985374372, 0.00849932957491903, 0.00849934435782943, 0.00849933253604628, 0.00849929042115777, 0.00849922812038347, 0.0084991747779775, 0.00849917327387006, 0.00849925010976012, 0.0084993545239936, 0.00849932640168049, 0.00849909692481079, 0.0084991314513919, 0.00849955286524664, 0.00849891133594516, 0.00849973504562516, 0.00849921323938189, 0.00849890274148935, 0.00849921323938189, 0.00849973504562516, 0.00849891133594516, 0.00849955286524664, 0.0084991314513919, 0.00849909692481079, 0.00849932640168049, 0.0084993545239936, 0.00849925010976012, 0.00849917327387006, 0.0084991747779775, 0.00849922812038347, 0.00849929042115777, 0.00849933253604628, 0.00849934435782943, 0.00849932957491903, 0.0084992985374372, 0.00849926270197814, 0.00849923137193955, 0.00849921036403014, 0.00849920196327418, 0.00849920558256455, 0.00849921869274556, 0.00849923774537148, 0.00849925894044856, 0.00849927878659446, 0.00849929446145254, 0.00849930401045896, 0.00849930642908486, 0.00849930166548176
flux1:, 0.678167967298405, 0.0081958556154332, 0.00819586101189786, 0.00819585938716641, 0.00819585069231011, 0.00819583584950493, 0.00819581675089666, 0.00819579616749793, 0.00819577753584258, 0.00819576458483517, 0.00819576077353696, 0.00819576853978131, 0.00819578841586784, 0.00819581815548736, 0.00819585213597478, 0.00819588144376923, 0.00819589518842866, 0.00819588363666497, 0.00819584349830111, 0.00819578465984199, 0.00819573504274898, 0.00819573535025609, 0.00819581016901262, 0.00819590995990195, 0.00819588122125331, 0.00819565979646724, 0.00819569406498679, 0.00819609842353383, 0.00819547880334101, 0.00819627279053489, 0.008195769097931, 0.00819546921889447, 0.008195769097931, 0.00819627279053488, 0.00819547880334101, 0.00819609842353383, 0.0081956940649868, 0.00819565979646724, 0.0081958812212533, 0.00819590995990195, 0.00819581016901262, 0.00819573535025609, 0.00819573504274898, 0.00819578465984199, 0.00819584349830112, 0.00819588363666497, 0.00819589518842866, 0.00819588144376923, 0.00819585213597477, 0.00819581815548736, 0.00819578841586785, 0.00819576853978131, 0.00819576077353696, 0.00819576458483517, 0.00819577753584258, 0.00819579616749793, 0.00819581675089666, 0.00819583584950492, 0.00819585069231011, 0.00819585938716641, 0.00819586101189786, 0.0081958556154332
flux1:, 0.678430416202158, 0.00789626346298865, 0.00789626955120181, 0.00789626884388783, 0.00789626117133322, 0.00789624734307161, 0.00789622915370066, 0.00789620928975979, 0.00789619110878829, 0.00789617825914992, 0.00789617411888277, 0.00789618106022122, 0.00789619959932726, 0.00789622757221447, 0.0078962595884613, 0.00789628714660951, 0.00789629992093772, 0.00789628876826969, 0.00789625075238068, 0.00789619549562316, 0.00789614967959391, 0.00789615185930181, 0.00789622476591405, 0.00789632009588156, 0.00789629082071276, 0.00789607724352855, 0.00789611100301023, 0.00789649841081479, 0.00789590025605846, 0.0078966647183433, 0.0078961788093833, 0.00789588939606169, 0.0078961788093833, 0.0078966647183433, 0.00789590025605846, 0.00789649841081479, 0.00789611100301022, 0.00789607724352855, 0.00789629082071276, 0.00789632009588156, 0.00789622476591405, 0.00789615185930181, 0.00789614967959391, 0.00789619549562316, 0.00789625075238068, 0.00789628876826969, 0.00789629992093773, 0.00789628714660951, 0.00789625958846129, 0.00789622757221447, 0.00789619959932726, 0.00789618106022122, 0.00789617411888277, 0.00789617825914992, 0.00789619110878829, 0.00789620928975979, 0.00789622915370066, 0.0078962473430716, 0.00789626117133322, 0.00789626884388783, 0.00789626955120181, 0.00789626346298865
flux1:, 0.678692865105911, 0.00760090393653379, 0.00760091075825421, 0.00760091105457721, 0.00760090452117204, 0.00760089183331084, 0.00760087466262204, 0.00760085558713375, 0.00760083786813787, 0.00760082506746699, 0.00760082048985706, 0.0076008264629487, 0.00760084351737305, 0.00760086960501106, 0.00760089959557214, 0.00760092541327891, 0.00760093729031202, 0.0076009266459577, 0.00760089085756516, 0.00760083924802805, 0.00760079725270787, 0.00760080131750044, 0.00760087238501177, 0.00760096340166268, 0.00760093366846308, 0.00760072774789267, 0.00760076079387023, 0.00760113142517934, 0.00760055431658104, 0.00760128953547963, 0.00760082108810345, 0.00760054198412155, 0.00760082108810346, 0.00760128953547963, 0.00760055431658104, 0.00760113142517934, 0.00760076079387023, 0.00760072774789267, 0.00760093366846307, 0.00760096340166268, 0.00760087238501177, 0.00760080131750044, 0.00760079725270787, 0.00760083924802805, 0.00760089085756516, 0.0076009266459577, 0.00760093729031202, 0.00760092541327891, 0.00760089959557214, 0.00760086960501106, 0.00760084351737305, 0.0076008264629487, 0.00760082048985706, 0.00760082506746699, 0.00760083786813787, 0.00760085558713375, 0.00760087466262204, 0.00760089183331084, 0.00760090452117204, 0.00760091105457721, 0.00760091075825421, 0.00760090393653379
flux1:, 0.678955314009665, 0.00731013075334871, 0.00731013832766959, 0.00731013967356704, 0.00731013434477612, 0.0073101228692025, 0.00731010677919395, 0.00731008852839999, 0.00731007127043466, 0.00731005847703802, 0.00731005338590332, 0.00731005829588207, 0.00731007377454078, 0.00731009791342847, 0.00731012586060062, 0.00731014997168374, 0.00731016102541872, 0.0073101509757081, 0.00731011747745434, 0.0073100695269959, 0.00731003131746705, 0.00731003723476317, 0.00731010650648332, 0.00731019334440138, 0.00731016323197211, 0.00730996479227993, 0.00730999696709274, 0.00731035106375772, 0.0073097946072429, 0.00731050094475378, 0.00731004964552418, 0.00730978069182289, 0.00731004964552419, 0.00731050094475378, 0.00730979460724289, 0.00731035106375771, 0.00730999696709274, 0.00730996479227994, 0.00731016323197211, 0.00731019334440138, 0.00731010650648332, 0.00731003723476317, 0.00731003131746705, 0.0073100695269959, 0.00731011747745435, 0.0073101509757081, 0.00731016102541872, 0.00731014997168374, 0.00731012586060061, 0.00731009791342848, 0.00731007377454078, 0.00731005829588207, 0.00731005338590332, 0.00731005847703802, 0.00731007127043466, 0.00731008852839999, 0.00731010677919395, 0.0073101228692025, 0.00731013434477612, 0.00731013967356704, 0.0073101383276696, 0.00731013075334871
flux1:, 0.679217762913418, 0.00702427232420221, 0.00702428064372105, 0.00702428304401988, 0.00702427893608607, 0.00702426869535996, 0.00702425370680665, 0.0070242362908771, 0.00702421948675284, 0.00702420667397371, 0.0070242010273442, 0.00702420482731547, 0.00702421869294839, 0.00702424087014192, 0.00702426679473426, 0.00702428925261828, 0.0070242995541436, 0.0070242901604482, 0.00702425897260736, 0.007024214641354, 0.00702418013138762, 0.00702418782681967, 0.007024255319509, 0.00702433810242874, 0.00702430769124984, 0.00702411657281128, 0.00702414776449972, 0.0070244856322833, 0.00702394945820279, 0.00702462735192421, 0.0070241928958206, 0.00702393393090186, 0.0070241928958206, 0.00702462735192421, 0.0070239494582028, 0.0070244856322833, 0.00702414776449972, 0.00702411657281129, 0.00702430769124985, 0.00702433810242874, 0.007024255319509, 0.00702418782681967, 0.00702418013138761, 0.00702421464135401, 0.00702425897260736, 0.0070242901604482, 0.0070242995541436, 0.00702428925261828, 0.00702426679473426, 0.00702424087014192, 0.00702421869294839, 0.00702420482731546, 0.00702420102734419, 0.00702420667397371, 0.00702421948675284, 0.0070242362908771, 0.00702425370680665, 0.00702426869535997, 0.00702427893608607, 0.00702428304401989, 0.00702428064372105, 0.00702427232420221
flux1:, 0.679480211817171, 0.00674363157960363, 0.00674364060845488, 0.00674364402812607, 0.00674364111221043, 0.00674363208578318, 0.00674361818540947, 0.00674360159532544, 0.00674358523705105, 0.0067435723964081, 0.00674356618692023, 0.00674356887565767, 0.006743581140339, 0.00674360138765346, 0.00674362534296296, 0.00674364621552339, 0.00674365582964346, 0.00674364712734553, 0.00674361822924366, 0.00674357742907345, 0.00674354648584897, 0.00674355584811572, 0.00674362155590073, 0.00674370039908596, 0.00674366977233746, 0.00674348583162489, 0.00674351597155401, 0.006743837975022, 0.0067433217359948, 0.00674397169305262, 0.00674355378250089, 0.00674330464241284, 0.00674355378250089, 0.00674397169305262, 0.0067433217359948, 0.006743837975022, 0.00674351597155402, 0.00674348583162489, 0.00674366977233745, 0.00674370039908596, 0.00674362155590074, 0.00674355584811572, 0.00674354648584897, 0.00674357742907345, 0.00674361822924366, 0.00674364712734554, 0.00674365582964346, 0.00674364621552339, 0.00674362534296296, 0.00674360138765346, 0.006743581140339, 0.00674356887565767, 0.00674356618692023, 0.0067435723964081, 0.00674358523705104, 0.00674360159532544, 0.00674361818540947, 0.00674363208578318, 0.00674364111221043, 0.00674364402812607, 0.00674364060845488, 0.00674363157960363
flux1:, 0.679742660720924, 0.00646848591411001, 0.00646849558788615, 0.00646849995520023, 0.00646849816315011, 0.00646849029470918, 0.00646847744284029, 0.00646846165706545, 0.00646844574045164, 0.00646843288346207, 0.00646842613717605, 0.00646842775522201, 0.00646843847449023, 0.00646845686172868, 0.00646847892707405, 0.00646849829161099, 0.00646850727412674, 0.00646849927265139, 0.00646847260538454, 0.00646843520474708, 0.00646840765475825, 0.00646841854136293, 0.0064684824401391, 0.00646855745280756, 0.00646852669699333, 0.00646834980575204, 0.00646837886512878, 0.00646868542136268, 0.00646818878898182, 0.00646881137899554, 0.00646840972228033, 0.00646817024039208, 0.00646840972228033, 0.00646881137899554, 0.00646818878898182, 0.00646868542136268, 0.00646837886512878, 0.00646834980575204, 0.00646852669699333, 0.00646855745280756, 0.00646848244013911, 0.00646841854136293, 0.00646840765475825, 0.00646843520474707, 0.00646847260538454, 0.00646849927265139, 0.00646850727412674, 0.00646849829161099, 0.00646847892707405, 0.00646845686172868, 0.00646843847449023, 0.00646842775522202, 0.00646842613717606, 0.00646843288346207, 0.00646844574045164, 0.00646846165706545, 0.00646847744284029, 0.00646849029470917, 0.0064684981631501, 0.00646849995520023, 0.00646849558788615, 0.00646848591411002
flux1:, 0.680005109624678, 0.00619908724444247, 0.00619909747190845, 0.00619910268320983, 0.00619910191454357, 0.0061990951200139, 0.00619908325825766, 0.00619906824884317, 0.00619905277705672, 0.00619903993570471, 0.00619903270947318, 0.00619903333390979, 0.0061990425998706, 0.00619905922745664, 0.00619907950160667, 0.00619909744018978, 0.00619910583594641, 0.00619909851982554, 0.00619907399011365, 0.00619903981992871, 0.00619901545577145, 0.00619902769934822, 0.00619908975143114, 0.00619916103908415, 0.00619913024423301, 0.00619896028793784, 0.00619898827341602, 0.00619927984480836, 0.00619880250547278, 0.00619939835280853, 0.00619901266202252, 0.00619878266864214, 0.00619901266202252, 0.00619939835280853, 0.00619880250547278, 0.00619927984480836, 0.00619898827341602, 0.00619896028793784, 0.00619913024423301, 0.00619916103908415, 0.00619908975143114, 0.00619902769934822, 0.00619901545577145, 0.00619903981992871, 0.00619907399011365, 0.00619909851982554, 0.00619910583594641, 0.00619909744018978, 0.00619907950160667, 0.00619905922745664, 0.0061990425998706, 0.00619903333390979, 0.00619903270947318, 0.00619903993570471, 0.00619905277705672, 0.00619906824884317, 0.00619908325825766, 0.0061990951200139, 0.00619910191454357, 0.00619910268320983, 0.00619909747190845, 0.00619908724444247
flux1:, 0.680267558528431, 0.00593566217656751, 0.00593567284296686, 0.00593567876871156, 0.00593567889837374, 0.00593567307411466, 0.0059356621326714, 0.00593564787051046, 0.0059356328564527, 0.00593562008234673, 0.00593561245993287, 0.00593561219813634, 0.00593562013190935, 0.00593563512329102, 0.00593565371809131, 0.00593567031347034, 0.00593567815523051, 0.00593567148611659, 0.00593564897109245, 0.00593561783144374, 0.00593559641917132, 0.00593560983410733, 0.00593566999291012, 0.00593573765944885, 0.00593570691889258, 0.00593554379459959, 0.0059355707431866, 0.0059358478295935, 0.00593538947973772, 0.00593595925530126, 0.005935589243989, 0.00593536856587867, 0.005935589243989, 0.00593595925530125, 0.00593538947973771, 0.0059358478295935, 0.0059355707431866, 0.00593554379459959, 0.00593570691889258, 0.00593573765944885, 0.00593566999291012, 0.00593560983410734, 0.00593559641917132, 0.00593561783144374, 0.00593564897109244, 0.00593567148611659, 0.00593567815523051, 0.00593567031347034, 0.00593565371809132, 0.00593563512329102, 0.00593562013190935, 0.00593561219813634, 0.00593561245993287, 0.00593562008234673, 0.0059356328564527, 0.00593564787051045, 0.0059356621326714, 0.00593567307411466, 0.00593567889837374, 0.00593567876871156, 0.00593567284296686, 0.00593566217656751
flux1:, 0.680530007432184, 0.00567841227637115, 0.005678423248037, 0.00567842973969136, 0.00567843062612755, 0.00567842565689807, 0.00567841556115931, 0.00567840202018909, 0.00567838748765741, 0.00567837484999447, 0.00567836693719052, 0.00567836591990745, 0.0056783726637868, 0.00567838615795253, 0.00567840319241143, 0.00567841852463448, 0.00567842583278335, 0.00567841975228917, 0.00567839910499108, 0.0056783707723204, 0.00567835205905481, 0.00567836644813281, 0.0056784246626715, 0.00567848881220625, 0.00567845822195742, 0.00567830183568324, 0.00567832780917223, 0.00567859093970129, 0.00567815128069244, 0.00567869569351082, 0.00567834107416026, 0.00567812953400083, 0.00567834107416026, 0.00567869569351083, 0.00567815128069244, 0.00567859093970129, 0.00567832780917223, 0.00567830183568324, 0.00567845822195742, 0.00567848881220625, 0.0056784246626715, 0.00567836644813282, 0.00567835205905481, 0.0056783707723204, 0.00567839910499108, 0.00567841975228916, 0.00567842583278335, 0.00567841852463447, 0.00567840319241143, 0.00567838615795253, 0.0056783726637868, 0.00567836591990745, 0.00567836693719052, 0.00567837484999447, 0.0056783874876574, 0.00567840202018908, 0.00567841556115931, 0.00567842565689807, 0.00567843062612755, 0.00567842973969136, 0.00567842324803699, 0.00567841227637114
flux1:, 0.680792456335937, 0.00542751443809179, 0.00542752556801522, 0.00542753246539238, 0.00542753395851348, 0.00542752972483341, 0.00542752040100796, 0.00542750756124117, 0.00542749354491101, 0.00542748112742708, 0.00542747304646112, 0.00542747142055355, 0.005427477130233, 0.0054274892746413, 0.00542750486968274, 0.00542751901351023, 0.00542752579655128, 0.00542752022975683, 0.00542750128507925, 0.00542747551958588, 0.0054274592410917, 0.00542747440190266, 0.00542753062096111, 0.0054275913592494, 0.00542756101702276, 0.00542741128079499, 0.00542743635994742, 0.00542768608465045, 0.00542726481761086, 0.00542778460643709, 0.00542744508796299, 0.00542724250381708, 0.00542744508796299, 0.00542778460643709, 0.00542726481761086, 0.00542768608465045, 0.00542743635994742, 0.00542741128079499, 0.00542756101702276, 0.0054275913592494, 0.00542753062096111, 0.00542747440190266, 0.0054274592410917, 0.00542747551958588, 0.00542750128507925, 0.00542752022975683, 0.00542752579655128, 0.00542751901351023, 0.00542750486968274, 0.0054274892746413, 0.005427477130233, 0.00542747142055355, 0.00542747304646112, 0.00542748112742707, 0.00542749354491101, 0.00542750756124117, 0.00542752040100796, 0.00542752972483341, 0.00542753395851348, 0.00542753246539237, 0.00542752556801522, 0.00542751443809179
flux1:, 0.681054905239691, 0.00518312134428095, 0.00518313247825466, 0.0051831396168739, 0.00518314156552367, 0.00518313795012843, 0.0051831293297176, 0.00518311717907015, 0.00518310372340568, 0.00518309162053886, 0.00518308350407516, 0.0051830814252711, 0.00518308626244966, 0.005183097206623, 0.00518311148065818, 0.00518312450380643, 0.00518313075956538, 0.00518312561900935, 0.00518310819985888, 0.00518308475282491, 0.00518307064077761, 0.00518308637168889, 0.00518314054750874, 0.00518319798298427, 0.00518316798692231, 0.00518302481564917, 0.00518304909434519, 0.00518328597606866, 0.00518288279686082, 0.0051833787220159, 0.00518305400736549, 0.00518286019218317, 0.0051830540073655, 0.0051833787220159, 0.00518288279686082, 0.00518328597606866, 0.00518304909434519, 0.00518302481564917, 0.00518316798692231, 0.00518319798298427, 0.00518314054750875, 0.00518308637168889, 0.00518307064077761, 0.00518308475282491, 0.00518310819985888, 0.00518312561900935, 0.00518313075956538, 0.00518312450380643, 0.00518311148065818, 0.005183097206623, 0.00518308626244966, 0.00518308142527109, 0.00518308350407516, 0.00518309162053886, 0.00518310372340568, 0.00518311717907015, 0.0051831293297176, 0.00518313795012843, 0.00518314156552367, 0.0051831396168739, 0.00518313247825466, 0.00518312134428095
flux1:, 0.681317354143444, 0.00494536201074864, 0.00494537299369654, 0.0049453802117808, 0.00494538247038208, 0.00494537936355011, 0.0049453713865806, 0.00494535992153873, 0.00494534707879653, 0.00494533539131932, 0.00494532737635888, 0.00494532500231808, 0.0049453291279562, 0.00494533901793215, 0.00494535208334228, 0.00494536404554149, 0.00494536976296199, 0.00494536495292189, 0.00494534887633504, 0.00494532749711945, 0.00494531528583715, 0.00494533139133974, 0.00494538348273752, 0.00494543772711933, 0.00494540817429565, 0.00494527148260118, 0.00494529506215979, 0.00494551966878056, 0.00494513426336372, 0.0049456070990042, 0.00494529688299694, 0.00494511164420183, 0.00494529688299694, 0.00494560709900421, 0.00494513426336371, 0.00494551966878056, 0.00494529506215979, 0.00494527148260118, 0.00494540817429565, 0.00494543772711934, 0.00494538348273752, 0.00494533139133973, 0.00494531528583715, 0.00494532749711945, 0.00494534887633504, 0.00494536495292189, 0.00494536976296199, 0.00494536404554149, 0.00494535208334229, 0.00494533901793215, 0.0049453291279562, 0.00494532500231808, 0.00494532737635888, 0.00494533539131932, 0.00494534707879653, 0.00494535992153872, 0.0049453713865806, 0.00494537936355011, 0.00494538247038208, 0.00494538021178079, 0.00494537299369654, 0.00494536201074864
flux1:, 0.681579803047197, 0.00471434240970134, 0.00471435309182181, 0.00471436023660022, 0.00471436267073084, 0.00471435997434822, 0.00471435259135287, 0.00471434181658946, 0.00471432964412283, 0.00471431847451297, 0.00471431069648494, 0.00471430818045043, 0.00471431174889055, 0.00471432072266181, 0.00471433268322877, 0.00471434363603617, 0.0047143487974261, 0.00471434421828825, 0.00471432930128367, 0.00471430974376248, 0.00471429917621108, 0.00471431547151357, 0.00471436544636316, 0.00471441661485772, 0.00471438759963989, 0.00471425729880311, 0.00471428028265265, 0.00471449317989524, 0.00471412522022973, 0.00471457574719741, 0.00471427971469185, 0.00471410285387824, 0.00471427971469185, 0.00471457574719741, 0.00471412522022973, 0.00471449317989524, 0.00471428028265265, 0.00471425729880311, 0.0047143875996399, 0.00471441661485772, 0.00471436544636316, 0.00471431547151357, 0.00471429917621109, 0.00471430974376248, 0.00471432930128367, 0.00471434421828825, 0.00471434879742611, 0.00471434363603617, 0.00471433268322876, 0.00471432072266181, 0.00471431174889055, 0.00471430818045043, 0.00471431069648494, 0.00471431847451297, 0.00471432964412283, 0.00471434181658946, 0.00471435259135286, 0.00471435997434822, 0.00471436267073084, 0.00471436023660023, 0.00471435309182181, 0.00471434240970135
flux1:, 0.68184225195095, 0.00449014616411264, 0.00449015640650165, 0.00449016333955111, 0.0044901658302824, 0.00449016346059401, 0.00449015663340498, 0.0044901465605087, 0.00449013511760522, 0.00449012456542079, 0.00449011715272536, 0.00449011463798158, 0.00449011779208671, 0.00449012597610052, 0.00449013692536843, 0.00449014691264196, 0.00449015149621565, 0.00449014704874283, 0.00449013311370721, 0.00449011514197626, 0.00449010597490481, 0.00449012228968531, 0.0044901701267387, 0.00449021833786866, 0.00449018995022617, 0.00449006594534993, 0.004490088434202, 0.00449029017919828, 0.00448993931983585, 0.00449036831921343, 0.00449008614367104, 0.00448991745643537, 0.00449008614367104, 0.00449036831921343, 0.00448993931983585, 0.00449029017919828, 0.00449008843420201, 0.00449006594534993, 0.00449018995022617, 0.00449021833786866, 0.0044901701267387, 0.00449012228968531, 0.00449010597490481, 0.00449011514197627, 0.00449013311370721, 0.00449014704874282, 0.00449015149621565, 0.00449014691264196, 0.00449013692536843, 0.00449012597610052, 0.00449011779208671, 0.00449011463798159, 0.00449011715272536, 0.00449012456542079, 0.00449013511760522, 0.0044901465605087, 0.00449015663340498, 0.00449016346059401, 0.0044901658302824, 0.00449016333955111, 0.00449015640650165, 0.00449014616411264
flux1:, 0.682104700854704, 0.00427283530625886, 0.00427284498573611, 0.00427285158717141, 0.00427285403408701, 0.00427285192316232, 0.00427284562464401, 0.0042728362701624, 0.00427282561465706, 0.00427281577216409, 0.00427280884138627, 0.00427280645668725, 0.00427280932408866, 0.00427281683081819, 0.00427282685132474, 0.00427283591023579, 0.00427283989279068, 0.0042728354821121, 0.00427282236155223, 0.00427280575475381, 0.00427279776286375, 0.00427281394413434, 0.00427285963418653, 0.00427290500929582, 0.00427287733313727, 0.00427275952065489, 0.00427278160830486, 0.00427297274401688, 0.00427263861947724, 0.00427304686693914, 0.0042727782094328, 0.00427261748535416, 0.0042727782094328, 0.00427304686693914, 0.00427263861947724, 0.00427297274401687, 0.00427278160830486, 0.00427275952065489, 0.00427287733313727, 0.00427290500929582, 0.00427285963418653, 0.00427281394413433, 0.00427279776286375, 0.00427280575475381, 0.00427282236155223, 0.0042728354821121, 0.00427283989279067, 0.00427283591023579, 0.00427282685132474, 0.00427281683081819, 0.00427280932408866, 0.00427280645668725, 0.00427280884138627, 0.00427281577216409, 0.00427282561465706, 0.0042728362701624, 0.00427284562464401, 0.00427285192316232, 0.00427285403408701, 0.00427285158717141, 0.00427284498573611, 0.00427283530625886
flux1:, 0.682367149758457, 0.00406245109331942, 0.00406246010624874, 0.00406246627765292, 0.00406246860054594, 0.00406246669655679, 0.00406246090945345, 0.00406245229247268, 0.00406244247737338, 0.00406243342564236, 0.00406242707760637, 0.00406242493367836, 0.00406242762416304, 0.00406243455071003, 0.00406244371398881, 0.00406245187643535, 0.00406245523600733, 0.00406245077517831, 0.0040624383157101, 0.00406242287189044, 0.00406241585098999, 0.00406243176506881, 0.00406247531149979, 0.00406251797399739, 0.00406249108561631, 0.00406237935122352, 0.00406240112106708, 0.00406258217165554, 0.00406226439464906, 0.00406265265566151, 0.00406239716435472, 0.00406224418713228, 0.00406239716435472, 0.00406265265566151, 0.00406226439464906, 0.00406258217165554, 0.00406240112106708, 0.00406237935122352, 0.00406249108561631, 0.00406251797399739, 0.00406247531149979, 0.00406243176506881, 0.00406241585098999, 0.00406242287189044, 0.0040624383157101, 0.00406245077517831, 0.00406245523600733, 0.00406245187643535, 0.00406244371398881, 0.00406243455071003, 0.00406242762416304, 0.00406242493367836, 0.00406242707760637, 0.00406243342564237, 0.00406244247737338, 0.00406245229247268, 0.00406246090945345, 0.00406246669655679, 0.00406246860054594, 0.00406246627765292, 0.00406246010624874, 0.00406245109331942
flux1:, 0.68262959866221, 0.00385901487296071, 0.00385902313793144, 0.00385902880399701, 0.00385903094331655, 0.00385902920978026, 0.00385902392488614, 0.00385901606437654, 0.00385900713471844, 0.00385899894036605, 0.00385899325714553, 0.00385899144430843, 0.00385899404832064, 0.00385900047596526, 0.00385900884319271, 0.00385901613746693, 0.00385901885581985, 0.00385901426882812, 0.00385900233431411, 0.0038589878732654, 0.00385898164240444, 0.00385899717602663, 0.00385903859477732, 0.00385907866918873, 0.00385905263588868, 0.00385894685296565, 0.00385896837528767, 0.00385913984246793, 0.00385883800298718, 0.00385920702887919, 0.00385896433898017, 0.00385881888672753, 0.00385896433898017, 0.00385920702887919, 0.00385883800298717, 0.00385913984246794, 0.00385896837528767, 0.00385894685296565, 0.00385905263588868, 0.00385907866918873, 0.00385903859477732, 0.00385899717602663, 0.00385898164240445, 0.00385898787326541, 0.00385900233431411, 0.00385901426882812, 0.00385901885581986, 0.00385901613746693, 0.00385900884319271, 0.00385900047596526, 0.00385899404832064, 0.00385899144430843, 0.00385899325714553, 0.00385899894036605, 0.00385900713471844, 0.00385901606437654, 0.00385902392488614, 0.00385902920978026, 0.00385903094331656, 0.00385902880399701, 0.00385902313793144, 0.00385901487296071
flux1:, 0.682892047565963, 0.00366252899190205, 0.00366253645121528, 0.0036625415601416, 0.00366254347632117, 0.00366254189050315, 0.00366253710437886, 0.00366253001652609, 0.00366252200664073, 0.00366251471934574, 0.00366250976228893, 0.0036625083491845, 0.00366251093736729, 0.00366251693194503, 0.00366252455508858, 0.00366253100765413, 0.00366253307247871, 0.00366252829660728, 0.00366251677039588, 0.00366250313548029, 0.00366249753810117, 0.00366251259873094, 0.00366255191778742, 0.00366258952868617, 0.00366256440764414, 0.00366246443620807, 0.00366248576626719, 0.00366264812665754, 0.0036623617919247, 0.00366271231682081, 0.00366248205099717, 0.00366234389668741, 0.00366248205099717, 0.00366271231682081, 0.0036623617919247, 0.00366264812665754, 0.00366248576626719, 0.00366246443620807, 0.00366256440764414, 0.00366258952868617, 0.00366255191778742, 0.00366251259873094, 0.00366249753810117, 0.00366250313548029, 0.00366251677039588, 0.00366252829660728, 0.00366253307247871, 0.00366253100765413, 0.00366252455508858, 0.00366251693194503, 0.00366251093736729, 0.0036625083491845, 0.00366250976228893, 0.00366251471934574, 0.00366252200664073, 0.00366253001652609, 0.00366253710437887, 0.00366254189050315, 0.00366254347632117, 0.00366254156014159, 0.00366253645121528, 0.00366252899190204
flux1:, 0.683154496469717, 0.00347297774058319, 0.00347298436055994, 0.0034729888833162, 0.00347299055516345, 0.00347298910585822, 0.00347298481831846, 0.00347297851403882, 0.0034729714453845, 0.00347296509625582, 0.0034729609050309, 0.00347295993839548, 0.00347296256205793, 0.00347296817501858, 0.00347297509833441, 0.00347298073557829, 0.0034729821422994, 0.0034729771297909, 0.00347296591605102, 0.00347295297504411, 0.00347294787921876, 0.00347296239464948, 0.00347299965312218, 0.00347303492401239, 0.00347301076142548, 0.00347291644763089, 0.00347293762453149, 0.00347309132796475, 0.00347282004319054, 0.00347315278176913, 0.0034729345509917, 0.00347280346304067, 0.0034729345509917, 0.00347315278176913, 0.00347282004319054, 0.00347309132796476, 0.00347293762453149, 0.00347291644763089, 0.00347301076142548, 0.00347303492401239, 0.00347299965312218, 0.00347296239464948, 0.00347294787921876, 0.00347295297504411, 0.00347296591605102, 0.0034729771297909, 0.0034729821422994, 0.00347298073557829, 0.00347297509833441, 0.00347296817501858, 0.00347296256205793, 0.00347295993839548, 0.0034729609050309, 0.00347296509625582, 0.0034729714453845, 0.00347297851403882, 0.00347298481831846, 0.00347298910585822, 0.00347299055516344, 0.0034729888833162, 0.00347298436055993, 0.00347297774058319
flux1:, 0.68341694537347, 0.00329032832722277, 0.00329033409741703, 0.00329033802603207, 0.00329033944839107, 0.00329033813331023, 0.00329033434489433, 0.00329032882770116, 0.00329032270735653, 0.00329031730818107, 0.00329031390079653, 0.0032903134061736, 0.0032903160985391, 0.00329032136852861, 0.00329032763025907, 0.00329033248009907, 0.00329033323321864, 0.0032903279522209, 0.00329031697640293, 0.00329030462142889, 0.0032902999192799, 0.00329031383662728, 0.0032903490835184, 0.00329038213573458, 0.00329035896628033, 0.00329027014246051, 0.00329029118877635, 0.00329043665751519, 0.00329017994739798, 0.00329049559341653, 0.00329028899818717, 0.00329016474115862, 0.00329028899818717, 0.00329049559341653, 0.00329017994739798, 0.00329043665751519, 0.00329029118877635, 0.00329027014246051, 0.00329035896628033, 0.00329038213573458, 0.0032903490835184, 0.00329031383662728, 0.0032902999192799, 0.00329030462142889, 0.00329031697640293, 0.0032903279522209, 0.00329033323321864, 0.00329033248009907, 0.00329032763025907, 0.00329032136852861, 0.0032903160985391, 0.0032903134061736, 0.00329031390079653, 0.00329031730818107, 0.00329032270735654, 0.00329032882770116, 0.00329033434489433, 0.00329033813331023, 0.00329033944839107, 0.00329033802603207, 0.00329033409741703, 0.00329032832722277
flux1:, 0.683679394277223, 0.0031145318747562, 0.00311453680621041, 0.00311454015128718, 0.0031145413322006, 0.00311454015519014, 0.00311453686480313, 0.00311453212915253, 0.00311452694902806, 0.00311452249237784, 0.00311451986609025, 0.00311451984934518, 0.00311452262741727, 0.00311452758221771, 0.00311453321634808, 0.00311453730959798, 0.00311453742352973, 0.0031145318583358, 0.00311452106682248, 0.00311450921348168, 0.00311450481990686, 0.0031145181041119, 0.00311455139686604, 0.00311458234854834, 0.00311456019517316, 0.00311447668039571, 0.00311449760248469, 0.00311463523125687, 0.00311439260212917, 0.00311469182763909, 0.00311449645954632, 0.00311437879495818, 0.00311449645954632, 0.00311469182763909, 0.00311439260212917, 0.00311463523125688, 0.00311449760248469, 0.00311447668039571, 0.00311456019517316, 0.00311458234854834, 0.00311455139686604, 0.0031145181041119, 0.00311450481990686, 0.00311450921348168, 0.00311452106682247, 0.0031145318583358, 0.00311453742352973, 0.00311453730959798, 0.00311453321634808, 0.00311452758221771, 0.00311452262741727, 0.00311451984934518, 0.00311451986609025, 0.00311452249237784, 0.00311452694902805, 0.00311453212915253, 0.00311453686480313, 0.00311454015519014, 0.0031145413322006, 0.00311454015128718, 0.00311453680621041, 0.0031145318747562
flux1:, 0.683941843180977, 0.00294552443437584, 0.00294552855709726, 0.00294553134477181, 0.00294553230237071, 0.00294553127066208, 0.00294552847354016, 0.00294552450374133, 0.00294552024051845, 0.00294551670065326, 0.0029455148336398, 0.00294551528311648, 0.00294551814998898, 0.00294552280865741, 0.00294552784660715, 0.00294553121802658, 0.00294553071740846, 0.00294552486803421, 0.00294551422707238, 0.00294550281288349, 0.00294549866371595, 0.00294551129567955, 0.00294554269860924, 0.00294557166380249, 0.00294555053783736, 0.00294547213892844, 0.00294549292785819, 0.0029456230846083, 0.00294539402712171, 0.0029456774822823, 0.00294549292582134, 0.0029453816130302, 0.00294549292582134, 0.0029456774822823, 0.00294539402712171, 0.0029456230846083, 0.00294549292785819, 0.00294547213892844, 0.00294555053783736, 0.00294557166380249, 0.00294554269860924, 0.00294551129567955, 0.00294549866371595, 0.00294550281288349, 0.00294551422707238, 0.00294552486803421, 0.00294553071740846, 0.00294553121802658, 0.00294552784660715, 0.00294552280865741, 0.00294551814998898, 0.00294551528311648, 0.0029455148336398, 0.00294551670065326, 0.00294552024051845, 0.00294552450374133, 0.00294552847354016, 0.00294553127066208, 0.00294553230237071, 0.00294553134477181, 0.00294552855709726, 0.00294552443437584
flux1:, 0.68420429208473, 0.00278322800964947, 0.00278323136951237, 0.00278323363808304, 0.00278323439741967, 0.00278323351909071, 0.00278323120520592, 0.00278322797493785, 0.00278322459070211, 0.00278322192516883, 0.00278322077881723, 0.00278322166796371, 0.00278322461540323, 0.00278322899046119, 0.00278323346260661, 0.00278323615158865, 0.00278323507108633, 0.00278322895225468, 0.00278321844627942, 0.00278320742857189, 0.00278320347831544, 0.00278321545278546, 0.00278324503545651, 0.00278327212336953, 0.00278325202495854, 0.00278317853793471, 0.00278319917092403, 0.00278332219816459, 0.00278310619039416, 0.00278337450378644, 0.00278320033837538, 0.00278309513551493, 0.00278320033837538, 0.00278337450378644, 0.00278310619039416, 0.00278332219816459, 0.00278319917092403, 0.0027831785379347, 0.00278325202495854, 0.00278327212336953, 0.00278324503545651, 0.00278321545278546, 0.00278320347831544, 0.00278320742857189, 0.00278321844627942, 0.00278322895225468, 0.00278323507108633, 0.00278323615158865, 0.00278323346260661, 0.00278322899046119, 0.00278322461540323, 0.00278322166796371, 0.00278322077881723, 0.00278322192516883, 0.00278322459070211, 0.00278322797493785, 0.00278323120520592, 0.00278323351909071, 0.00278323439741967, 0.00278323363808304, 0.00278323136951237, 0.00278322800964947
flux1:, 0.684466740988483, 0.00262755158547226, 0.00262755424076239, 0.00262755603720773, 0.00262755662722236, 0.00262755590900798, 0.00262755406198503, 0.00262755153441889, 0.00262754897791766, 0.00262754712972009, 0.00262754665137306, 0.00262754794166135, 0.00262755095279885, 0.0026275550523437, 0.00262755898929246, 0.00262756104016831, 0.00262755942380806, 0.00262755306342898, 0.0026275426929061, 0.00262753204630634, 0.00262752826558489, 0.00262753958891122, 0.00262756742456258, 0.00262759273901227, 0.00262757365782593, 0.00262750486966166, 0.00262752531193257, 0.00262764152856975, 0.00262743803941368, 0.0026276918187509, 0.00262752762087371, 0.00262742828582257, 0.00262752762087371, 0.0026276918187509, 0.00262743803941368, 0.00262764152856975, 0.00262752531193257, 0.00262750486966167, 0.00262757365782593, 0.00262759273901227, 0.00262756742456258, 0.00262753958891122, 0.00262752826558489, 0.00262753204630634, 0.0026275426929061, 0.00262755306342898, 0.00262755942380806, 0.00262756104016831, 0.00262755898929246, 0.0026275550523437, 0.00262755095279885, 0.00262754794166135, 0.00262754665137306, 0.00262754712972009, 0.00262754897791765, 0.00262755153441889, 0.00262755406198503, 0.00262755590900798, 0.00262755662722236, 0.00262755603720773, 0.00262755424076239, 0.00262755158547226
flux1:, 0.684729189892236, 0.00247839215640026, 0.0024783941742154, 0.00247839555079947, 0.00247839600158012, 0.00247839544713256, 0.00247839404370915, 0.00247839217219852, 0.00247839038062367, 0.00247838928081849, 0.00247838940680491, 0.00247839105077632, 0.00247839410276114, 0.00247839793239269, 0.00247840136595679, 0.00247840282792162, 0.00247840072801156, 0.00247839416526168, 0.00247838394418157, 0.00247837365783577, 0.00247837003069054, 0.00247838071855283, 0.00247840688261363, 0.00247843052166594, 0.00247841243786164, 0.0024783481285124, 0.00247836833544255, 0.0024784780389491, 0.00247828653170014, 0.00247852636483224, 0.00247837171024033, 0.00247827800159505, 0.00247837171024033, 0.00247852636483223, 0.00247828653170014, 0.0024784780389491, 0.00247836833544255, 0.0024783481285124, 0.00247841243786164, 0.00247843052166594, 0.00247840688261363, 0.00247838071855283, 0.00247837003069054, 0.00247837365783577, 0.00247838394418157, 0.00247839416526169, 0.00247840072801156, 0.00247840282792162, 0.00247840136595679, 0.00247839793239268, 0.00247839410276114, 0.00247839105077632, 0.0024783894068049, 0.00247838928081849, 0.00247839038062367, 0.00247839217219852, 0.00247839404370915, 0.00247839544713256, 0.00247839600158012, 0.00247839555079947, 0.00247839417421541, 0.00247839215640026
flux1:, 0.68499163879599, 0.00233563574921741, 0.00233563720192287, 0.00233563821305762, 0.00233563855351299, 0.00233563816217045, 0.002335637172193, 0.0023356359014616, 0.00233563480263728, 0.00233563437320343, 0.00233563503199197, 0.00233563697627376, 0.00233564004276539, 0.00233564360724717, 0.00233564657108641, 0.00233564749777273, 0.00233564497348736, 0.00233563825660178, 0.00233562820975838, 0.00233561828442968, 0.00233561480558633, 0.0023356248807865, 0.00233564944953897, 0.00233567150534715, 0.00233565439073054, 0.00233559433532743, 0.00233561425479275, 0.00233571772360335, 0.00233553765957343, 0.00233576411568632, 0.00233561858159451, 0.00233553025962533, 0.00233561858159451, 0.00233576411568632, 0.00233553765957343, 0.00233571772360335, 0.00233561425479275, 0.00233559433532743, 0.00233565439073054, 0.00233567150534715, 0.00233564944953897, 0.0023356248807865, 0.00233561480558633, 0.00233561828442968, 0.00233562820975838, 0.00233563825660178, 0.00233564497348736, 0.00233564749777273, 0.00233564657108641, 0.00233564360724717, 0.00233564004276539, 0.00233563697627377, 0.00233563503199197, 0.00233563437320343, 0.00233563480263728, 0.0023356359014616, 0.002335637172193, 0.00233563816217045, 0.00233563855351299, 0.00233563821305762, 0.00233563720192288, 0.00233563574921741
flux1:, 0.685254087699743, 0.00219915843490797, 0.00219915939682057, 0.0021991600963193, 0.00219916035234478, 0.00219916011842673, 0.0021991595053396, 0.00219915877307228, 0.00219915828791507, 0.00219915844474427, 0.00219915956006687, 0.00219916174822646, 0.00219916480162461, 0.0021991681062258, 0.00219917063615743, 0.00219917108490044, 0.00219916820061454, 0.00219916138450569, 0.0021991515446899, 0.00219914198985592, 0.00219913866206992, 0.00219914815246502, 0.00219917120188833, 0.00219919176071879, 0.00219917558005458, 0.00219911955118654, 0.00219913912598743, 0.00219923662199864, 0.00219906746408666, 0.0021992810950052, 0.00219914426222323, 0.00219906108979213, 0.00219914426222323, 0.0021992810950052, 0.00219906746408666, 0.00219923662199864, 0.00219913912598743, 0.00219911955118654, 0.00219917558005458, 0.00219919176071879, 0.00219917120188833, 0.00219914815246502, 0.00219913866206992, 0.00219914198985592, 0.0021991515446899, 0.00219916138450569, 0.00219916820061454, 0.00219917108490044, 0.00219917063615743, 0.0021991681062258, 0.00219916480162461, 0.00219916174822646, 0.00219915956006687, 0.00219915844474426, 0.00219915828791507, 0.00219915877307228, 0.0021991595053396, 0.00219916011842673, 0.00219916035234478, 0.0021991600963193, 0.00219915939682057, 0.00219915843490798
flux1:, 0.685516536603496, 0.00206882732552951, 0.00206882786997099, 0.00206882830878726, 0.00206882850196323, 0.00206882841457452, 0.00206882813633292, 0.00206882787505941, 0.00206882792017471, 0.00206882857603894, 0.00206883006984973, 0.00206883244497735, 0.00206883545831824, 0.00206883850980809, 0.00206884064380041, 0.00206884067465412, 0.00206883749811728, 0.00206883064193309, 0.0020688210471593, 0.00206881187822162, 0.00206880870979201, 0.0020688176464269, 0.00206883925124286, 0.00206885839366963, 0.00206884310608765, 0.00206879087609005, 0.00206881004636243, 0.00206890181743001, 0.00206874303353538, 0.00206894437504795, 0.00206881582999656, 0.00206873757341997, 0.00206881582999656, 0.00206894437504795, 0.00206874303353538, 0.00206890181743001, 0.00206881004636243, 0.00206879087609005, 0.00206884310608766, 0.00206885839366963, 0.00206883925124286, 0.0020688176464269, 0.00206880870979201, 0.00206881187822162, 0.0020688210471593, 0.00206883064193309, 0.00206883749811728, 0.00206884067465412, 0.00206884064380041, 0.00206883850980809, 0.00206883545831825, 0.00206883244497735, 0.00206883006984973, 0.00206882857603894, 0.00206882792017471, 0.00206882787505941, 0.00206882813633292, 0.00206882841457452, 0.00206882850196323, 0.00206882830878726, 0.00206882786997099, 0.00206882732552951
flux1:, 0.685778985507249, 0.00194450155181622, 0.00194450174863956, 0.00194450197314586, 0.00194450211996962, 0.00194450216326487, 0.00194450217358148, 0.001944502312734, 0.00194450280301707, 0.00194450387038408, 0.00194450566554249, 0.00194450817248033, 0.00194451112095482, 0.00194451392824547, 0.00194451570612994, 0.00194451538070209, 0.00194451198114598, 0.00194450514587196, 0.00194449583674258, 0.00194448707244115, 0.00194448407496432, 0.00194449249044579, 0.00194451272337471, 0.00194453052461724, 0.00194451608505913, 0.00194446742823387, 0.0019444861337571, 0.0019445724160967, 0.0019444234822952, 0.00194461305543026, 0.00194449239199883, 0.00194441882184011, 0.00194449239199883, 0.00194461305543026, 0.0019444234822952, 0.00194457241609669, 0.0019444861337571, 0.00194446742823387, 0.00194451608505913, 0.00194453052461724, 0.00194451272337471, 0.00194449249044579, 0.00194448407496432, 0.00194448707244115, 0.00194449583674258, 0.00194450514587196, 0.00194451198114598, 0.0019445153807021, 0.00194451570612994, 0.00194451392824547, 0.00194451112095482, 0.00194450817248033, 0.00194450566554249, 0.00194450387038408, 0.00194450280301707, 0.001944502312734, 0.00194450217358148, 0.00194450216326487, 0.00194450211996962, 0.00194450197314586, 0.00194450174863956, 0.00194450155181622
flux1:, 0.686041434411003, 0.00182603321767804, 0.00182603313133107, 0.00182603318215283, 0.00182603329377227, 0.00182603344760804, 0.00182603369743078, 0.00182603416545703, 0.00182603501657784, 0.00182603641016598, 0.00182603843275867, 0.00182604101992283, 0.00182604388199787, 0.00182604645645274, 0.00182604791940317, 0.00182604729958173, 0.00182604374584798, 0.00182603699204591, 0.00182602800934147, 0.00182601966944749, 0.00182601685586252, 0.00182602478300032, 0.00182604371422345, 0.00182606024459714, 0.00182604660525167, 0.00182600129995226, 0.00182601948227872, 0.00182610050269175, 0.00182596090610654, 0.00182613921830377, 0.00182602603951598, 0.00182595693129652, 0.00182602603951598, 0.00182613921830377, 0.00182596090610654, 0.00182610050269174, 0.00182601948227872, 0.00182600129995226, 0.00182604660525167, 0.00182606024459714, 0.00182604371422345, 0.00182602478300032, 0.00182601685586252, 0.00182601966944749, 0.00182602800934147, 0.00182603699204591, 0.00182604374584798, 0.00182604729958173, 0.00182604791940316, 0.00182604645645274, 0.00182604388199787, 0.00182604101992283, 0.00182603843275867, 0.00182603641016598, 0.00182603501657784, 0.00182603416545703, 0.00182603369743078, 0.00182603344760804, 0.00182603329377227, 0.00182603318215284, 0.00182603313133107, 0.00182603321767804
flux1:, 0.686303883314756, 0.00171326832810609, 0.00171326801625818, 0.00171326792764411, 0.00171326801003469, 0.00171326825092025, 0.00171326869003427, 0.00171326941645385, 0.00171327054712215, 0.00171327218610986, 0.00171327436735362, 0.00171327698812203, 0.0017132797462707, 0.00171328210171263, 0.00171328329154878, 0.00171328243819294, 0.00171327879696145, 0.00171327218272287, 0.00171326356528625, 0.00171325566862599, 0.00171325305158409, 0.00171326052230836, 0.00171327821912424, 0.00171329354457075, 0.00171328065624961, 0.00171323848677514, 0.00171325609112107, 0.00171333206898386, 0.00171320131030114, 0.00171336885643372, 0.00171326277589681, 0.00171319791071749, 0.00171326277589681, 0.00171336885643372, 0.00171320131030114, 0.00171333206898387, 0.00171325609112107, 0.00171323848677514, 0.00171328065624961, 0.00171329354457075, 0.00171327821912424, 0.00171326052230836, 0.00171325305158409, 0.00171325566862599, 0.00171326356528625, 0.00171327218272287, 0.00171327879696145, 0.00171328243819294, 0.00171328329154878, 0.00171328210171263, 0.0017132797462707, 0.00171327698812203, 0.00171327436735362, 0.00171327218610986, 0.00171327054712215, 0.00171326941645385, 0.00171326869003427, 0.00171326825092025, 0.00171326801003469, 0.00171326792764411, 0.00171326801625818, 0.00171326832810609
flux1:, 0.686566332218509, 0.00160604768733833, 0.00160604720006108, 0.00160604699974172, 0.00160604705424788, 0.00160604735649704, 0.00160604793514645, 0.00160604885245164, 0.00160605018637925, 0.00160605199620998, 0.00160605427390483, 0.00160605688756989, 0.00160605952863548, 0.00160606168110153, 0.00160606263947931, 0.00160606161114401, 0.00160605794533025, 0.00160605152450586, 0.00160604330746921, 0.00160603587031123, 0.00160603346088342, 0.00160604050543484, 0.00160605703208879, 0.00160607121475216, 0.00160605902816446, 0.001606019786418, 0.00160603676327036, 0.00160610791224198, 0.00160598550783761, 0.00160614277105514, 0.00160604341417762, 0.00160598257924588, 0.00160604341417762, 0.00160614277105514, 0.00160598550783761, 0.00160610791224198, 0.00160603676327036, 0.001606019786418, 0.00160605902816446, 0.00160607121475216, 0.00160605703208879, 0.00160604050543484, 0.00160603346088342, 0.00160603587031123, 0.00160604330746921, 0.00160605152450586, 0.00160605794533025, 0.001606061611144, 0.00160606263947931, 0.00160606168110153, 0.00160605952863548, 0.00160605688756989, 0.00160605427390483, 0.00160605199620998, 0.00160605018637924, 0.00160604885245164, 0.00160604793514645, 0.00160604735649704, 0.00160604705424788, 0.00160604699974172, 0.00160604720006108, 0.00160604768733833
flux1:, 0.686828781122262, 0.0015042077644885, 0.00150420714395069, 0.00150420685341474, 0.00150420687756516, 0.00150420721454978, 0.00150420788498321, 0.00150420893030256, 0.00150421039780312, 0.00150421231155269, 0.00150421463107993, 0.00150421720338602, 0.00150421971862132, 0.00150422168592003, 0.00150422245347037, 0.00150422130522642, 0.0015042176726027, 0.00150421149335107, 0.00150420370673414, 0.00150419674155291, 0.00150419454827396, 0.00150420119465104, 0.00150421661231198, 0.00150422971112783, 0.00150421817801867, 0.00150418166489791, 0.00150419797130756, 0.00150426450072813, 0.00150414998438776, 0.0015042974367625, 0.00150420444173385, 0.00150414743079464, 0.00150420444173385, 0.0015042974367625, 0.00150414998438776, 0.00150426450072813, 0.00150419797130756, 0.00150418166489791, 0.00150421817801867, 0.00150422971112783, 0.00150421661231198, 0.00150420119465104, 0.00150419454827396, 0.00150419674155291, 0.00150420370673414, 0.00150421149335107, 0.0015042176726027, 0.00150422130522642, 0.00150422245347037, 0.00150422168592003, 0.00150421971862132, 0.00150421720338602, 0.00150421463107993, 0.00150421231155269, 0.00150421039780312, 0.00150420893030256, 0.00150420788498321, 0.00150420721454978, 0.00150420687756516, 0.00150420685341474, 0.00150420714395069, 0.0015042077644885
flux1:, 0.687091230026016, 0.00140758152418653, 0.00140758080479978, 0.00140758043990263, 0.00140758042840325, 0.00140758077381415, 0.00140758149167237, 0.00140758260813561, 0.00140758414732609, 0.001407586106624, 0.00140758842150641, 0.00140759092481071, 0.00140759330964529, 0.00140759511077585, 0.00140759572625155, 0.00140759450865307, 0.00140759096073382, 0.0014075850644148, 0.00140757773210475, 0.00140757124671642, 0.00140756927494901, 0.00140757554858816, 0.00140758991544333, 0.00140760198671126, 0.00140759106083781, 0.00140755708733814, 0.00140757268788463, 0.00140763480385203, 0.00140752772808203, 0.00140766583105257, 0.00140757884958644, 0.00140752546325809, 0.00140757884958644, 0.00140766583105258, 0.00140752772808203, 0.00140763480385203, 0.00140757268788463, 0.00140755708733814, 0.00140759106083781, 0.00140760198671126, 0.00140758991544333, 0.00140757554858816, 0.00140756927494901, 0.00140757124671642, 0.00140757773210475, 0.0014075850644148, 0.00140759096073382, 0.00140759450865307, 0.00140759572625155, 0.00140759511077585, 0.00140759330964529, 0.00140759092481071, 0.00140758842150641, 0.001407586106624, 0.00140758414732609, 0.00140758260813561, 0.00140758149167237, 0.00140758077381415, 0.00140758042840325, 0.00140758043990263, 0.00140758080479978, 0.00140758152418653
flux1:, 0.687353678929769, 0.00131599922012664, 0.00131599842906102, 0.00131599800087209, 0.0013159979466829, 0.00131599827571421, 0.00131599900119481, 0.00131600013895926, 0.00131600169655091, 0.00131600365206978, 0.00131600592413007, 0.0013160083372384, 0.00131601059083354, 0.00131601224532675, 0.00131601274480971, 0.00131601150304927, 0.00131600808426502, 0.00131600250468592, 0.00131599564379145, 0.00131598964084268, 0.00131598789243452, 0.00131599381609182, 0.001316007187529, 0.00131601828544189, 0.00131600792336908, 0.00131597631139144, 0.00131599117881834, 0.00131604908494538, 0.0013159490218855, 0.00131607822650263, 0.00131599692435193, 0.00131594697037042, 0.00131599692435193, 0.00131607822650263, 0.00131594902188549, 0.00131604908494539, 0.00131599117881834, 0.00131597631139144, 0.00131600792336908, 0.00131601828544189, 0.001316007187529, 0.00131599381609182, 0.00131598789243452, 0.00131598964084268, 0.00131599564379145, 0.00131600250468592, 0.00131600808426502, 0.00131601150304927, 0.00131601274480971, 0.00131601224532675, 0.00131601059083354, 0.0013160083372384, 0.00131600592413007, 0.00131600365206978, 0.00131600169655091, 0.00131600013895927, 0.00131599900119481, 0.00131599827571421, 0.0013159979466829, 0.00131599800087209, 0.00131599842906102, 0.00131599922012664
flux1:, 0.687616127833522, 0.00122928914976016, 0.00122928830773907, 0.00122928782353357, 0.00122928771894238, 0.00122928800932995, 0.00122928870808373, 0.00122928982500428, 0.00122929135669221, 0.00122929326823816, 0.00122929546740647, 0.00122929777514476, 0.00122929989979834, 0.00122930142703542, 0.00122930184324846, 0.00122930061652739, 0.00122929736369674, 0.0012292921267037, 0.00122928574726195, 0.00122928022404046, 0.00122927869723866, 0.00122928429103808, 0.00122929671988513, 0.00122930689699432, 0.00122929705870084, 0.00122926764156744, 0.00122928175709988, 0.00122933565496635, 0.00122924219692628, 0.00122936294391442, 0.00122928700117259, 0.00122924029454985, 0.00122928700117259, 0.00122936294391442, 0.00122924219692628, 0.00122933565496635, 0.00122928175709988, 0.00122926764156744, 0.00122929705870084, 0.00122930689699432, 0.00122929671988513, 0.00122928429103808, 0.00122927869723866, 0.00122928022404046, 0.00122928574726195, 0.00122929212670369, 0.00122929736369675, 0.00122930061652739, 0.00122930184324846, 0.00122930142703542, 0.00122929989979834, 0.00122929777514476, 0.00122929546740647, 0.00122929326823816, 0.00122929135669221, 0.00122928982500428, 0.00122928870808373, 0.00122928800932995, 0.00122928771894238, 0.00122928782353357, 0.00122928830773907, 0.00122928914976016
flux1:, 0.687878576737275, 0.00114727836870859, 0.00114727749098914, 0.00114727695529515, 0.00114727679291364, 0.00114727702577497, 0.00114727766950851, 0.00114727873145341, 0.00114728020193273, 0.00114728203818472, 0.00114728414201571, 0.00114728633460224, 0.0011472883350648, 0.00114728975362404, 0.00114729011538069, 0.00114728893650897, 0.0011472858786043, 0.00114728100199752, 0.00114727510700006, 0.00114727005552646, 0.00114726874510764, 0.00114727402671914, 0.00114728556351296, 0.00114729487111334, 0.00114728552040665, 0.00114725814309793, 0.00114727149646428, 0.00114732158578881, 0.00114723434544011, 0.00114734706509486, 0.00114727617630215, 0.00114723253940547, 0.00114727617630215, 0.00114734706509486, 0.00114723434544011, 0.0011473215857888, 0.00114727149646428, 0.00114725814309792, 0.00114728552040665, 0.00114729487111334, 0.00114728556351296, 0.00114727402671914, 0.00114726874510764, 0.00114727005552646, 0.00114727510700006, 0.00114728100199752, 0.0011472858786043, 0.00114728893650897, 0.00114729011538069, 0.00114728975362404, 0.0011472883350648, 0.00114728633460224, 0.00114728414201571, 0.00114728203818472, 0.00114728020193273, 0.00114727873145341, 0.00114727766950851, 0.00114727702577497, 0.00114727679291364, 0.00114727695529515, 0.00114727749098914, 0.00114727836870859
flux1:, 0.688141025641029, 0.00106979336379993, 0.00106979246124824, 0.00106979187686956, 0.00106979165049214, 0.00106979181093404, 0.00106979237771217, 0.00106979335854514, 0.00106979474119631, 0.00106979647915318, 0.00106979847211919, 0.00106980054440297, 0.00106980242716132, 0.00106980375423429, 0.00106980408604909, 0.00106980298127712, 0.00106980013946665, 0.00106979563320717, 0.00106979021890238, 0.00106978562625673, 0.00106978452382879, 0.00106978950873931, 0.00106980020199932, 0.00106980869042446, 0.00106979979517108, 0.00106977431430531, 0.0010697869034935, 0.00106983338205818, 0.00106975199232002, 0.00106985710426757, 0.00106979097834467, 0.00106975024090561, 0.00106979097834467, 0.00106985710426757, 0.00106975199232002, 0.00106983338205818, 0.0010697869034935, 0.00106977431430532, 0.00106979979517108, 0.00106980869042446, 0.00106980020199932, 0.00106978950873931, 0.00106978452382879, 0.00106978562625673, 0.00106979021890238, 0.00106979563320717, 0.00106980013946665, 0.00106980298127712, 0.00106980408604909, 0.00106980375423429, 0.00106980242716132, 0.00106980054440297, 0.00106979847211919, 0.00106979647915318, 0.00106979474119631, 0.00106979335854514, 0.00106979237771217, 0.00106979181093404, 0.00106979165049214, 0.00106979187686955, 0.00106979246124824, 0.00106979336379993
flux1:, 0.688403474544782, 9.96660683952217e-4, 9.96659764131233e-4, 9.96659133080474e-4, 9.96658838363497e-4, 9.96658915841395e-4, 9.96659390100853e-4, 9.96660271364948e-4, 9.96661547662408e-4, 9.96663171862428e-4, 9.96665044490224e-4, 9.96666995117625e-4, 9.96668767695834e-4, 9.96670018604804e-4, 9.96670340475525e-4, 9.96669329548408e-4, 9.96666717487539e-4, 9.96662584154375e-4, 9.96657640577739e-4, 9.96653489410994e-4, 9.96652583841563e-4, 9.96657285684466e-4, 9.9666718217002e-4, 9.96674900992743e-4, 9.96666433176446e-4, 9.966427167604e-4, 9.96654547545715e-4, 9.96697610912107e-4, 9.96621724573993e-4, 9.96719637421539e-4, 9.96657997454974e-4, 9.96619996516836e-4, 9.96657997454975e-4, 9.96719637421539e-4, 9.96621724573992e-4, 9.96697610912106e-4, 9.96654547545715e-4, 9.966427167604e-4, 9.96666433176446e-4, 9.96674900992744e-4, 9.96667182170019e-4, 9.96657285684465e-4, 9.96652583841563e-4, 9.96653489410993e-4, 9.96657640577739e-4, 9.96662584154375e-4, 9.96666717487539e-4, 9.96669329548409e-4, 9.96670340475524e-4, 9.96670018604804e-4, 9.96668767695835e-4, 9.96666995117625e-4, 9.96665044490225e-4, 9.96663171862427e-4, 9.96661547662408e-4, 9.96660271364948e-4, 9.96659390100853e-4, 9.96658915841396e-4, 9.96658838363496e-4, 9.96659133080473e-4, 9.96659764131234e-4, 9.96660683952217e-4
flux1:, 0.688665923448535, 9.27707528434937e-4, 9.27706596634659e-4, 9.27705920926628e-4, 9.27705555862829e-4, 9.27705544293428e-4, 9.27705916593903e-4, 9.27706686943564e-4, 9.27707845648379e-4, 9.27709347228458e-4, 9.27711095144945e-4, 9.27712925710683e-4, 9.27714596029074e-4, 9.27715783867135e-4, 9.27716111229561e-4, 9.27715207644925e-4, 9.27712831981381e-4, 9.27709067432534e-4, 9.27704579113008e-4, 9.27700848293073e-4, 9.27700126221526e-4, 9.27704557133282e-4, 9.27713702068858e-4, 9.27720700208041e-4, 9.27712635833953e-4, 9.27690562817509e-4, 9.2770164810304e-4, 9.27741489161723e-4, 9.27670778289096e-4, 9.27761889197275e-4, 9.27704472102061e-4, 9.27669051915387e-4, 9.27704472102061e-4, 9.27761889197275e-4, 9.27670778289096e-4, 9.27741489161723e-4, 9.2770164810304e-4, 9.27690562817509e-4, 9.27712635833953e-4, 9.27720700208041e-4, 9.27713702068858e-4, 9.27704557133282e-4, 9.27700126221527e-4, 9.27700848293073e-4, 9.27704579113008e-4, 9.27709067432534e-4, 9.27712831981381e-4, 9.27715207644925e-4, 9.27716111229561e-4, 9.27715783867135e-4, 9.27714596029074e-4, 9.27712925710682e-4, 9.27711095144945e-4, 9.27709347228458e-4, 9.27707845648379e-4, 9.27706686943564e-4, 9.27705916593903e-4, 9.27705544293428e-4, 9.27705555862829e-4, 9.27705920926629e-4, 9.27706596634659e-4, 9.27707528434938e-4
flux1:, 0.688928372352288, 8.62762292330943e-4, 8.62761352485609e-4, 8.62760634757939e-4, 8.62760199937958e-4, 8.62760097581314e-4, 8.62760364131662e-4, 8.62761018567356e-4, 8.62762054767335e-4, 8.62763430427354e-4, 8.62765053374092e-4, 8.62766767604342e-4, 8.62768343427309e-4, 8.62769478832494e-4, 8.62769822679083e-4, 8.62769034121705e-4, 8.62766895173612e-4, 8.62763489361369e-4, 8.62759436151669e-4, 8.62756101495243e-4, 8.62755547888534e-4, 8.62759718865725e-4, 8.6276815612258e-4, 8.62774481861616e-4, 8.62766800728369e-4, 8.62746260399465e-4, 8.62756619412246e-4, 8.62793427809349e-4, 8.62727582978481e-4, 8.62812277186885e-4, 8.62758833271991e-4, 8.62725845147584e-4, 8.62758833271991e-4, 8.62812277186885e-4, 8.6272758297848e-4, 8.62793427809349e-4, 8.62756619412247e-4, 8.62746260399465e-4, 8.6276680072837e-4, 8.62774481861616e-4, 8.6276815612258e-4, 8.62759718865725e-4, 8.62755547888535e-4, 8.62756101495243e-4, 8.62759436151668e-4, 8.62763489361369e-4, 8.62766895173611e-4, 8.62769034121705e-4, 8.62769822679082e-4, 8.62769478832494e-4, 8.62768343427309e-4, 8.62766767604341e-4, 8.62765053374092e-4, 8.62763430427353e-4, 8.62762054767335e-4, 8.62761018567356e-4, 8.62760364131662e-4, 8.62760097581314e-4, 8.62760199937958e-4, 8.62760634757939e-4, 8.62761352485609e-4, 8.62762292330944e-4
flux1:, 0.689190821256042, 8.01655069298727e-4, 8.01654124751927e-4, 8.01653368696335e-4, 8.01652867364102e-4, 8.01652676503601e-4, 8.01652838509231e-4, 8.01653377472268e-4, 8.01654291532424e-4, 8.01655542465329e-4, 8.01657043333951e-4, 8.01658646339699e-4, 8.01660134833058e-4, 8.0166122589805e-4, 8.01661593043684e-4, 8.01660921964445e-4, 8.01659014527509e-4, 8.01655952418018e-4, 8.01652310398591e-4, 8.01649345443863e-4, 8.0164894416102e-4, 8.01652865395901e-4, 8.01660637623648e-4, 8.01666338549894e-4, 8.01659023914475e-4, 8.01639915171887e-4, 8.01649572558214e-4, 8.01683534041884e-4, 8.01622263449381e-4, 8.01700913785241e-4, 8.01651206246504e-4, 8.01620508375032e-4, 8.01651206246503e-4, 8.01700913785241e-4, 8.01622263449381e-4, 8.01683534041883e-4, 8.01649572558214e-4, 8.01639915171887e-4, 8.01659023914475e-4, 8.01666338549895e-4, 8.01660637623648e-4, 8.01652865395901e-4, 8.0164894416102e-4, 8.01649345443863e-4, 8.01652310398591e-4, 8.01655952418018e-4, 8.01659014527509e-4, 8.01660921964446e-4, 8.01661593043683e-4, 8.0166122589805e-4, 8.01660134833057e-4, 8.01658646339699e-4, 8.01657043333951e-4, 8.01655542465329e-4, 8.01654291532424e-4, 8.01653377472268e-4, 8.01652838509231e-4, 8.01652676503601e-4, 8.01652867364103e-4, 8.01653368696335e-4, 8.01654124751928e-4, 8.01655069298728e-4
flux1:, 0.689453270159795, 7.44218111992122e-4, 7.44217166086773e-4, 7.44216376689725e-4, 7.44215814611142e-4, 7.44215541068693e-4, 7.44215603950596e-4, 7.44216032335986e-4, 7.44216828817996e-4, 7.44217959659078e-4, 7.44219343590256e-4, 7.44220841218829e-4, 7.44222248627416e-4, 7.44223300938053e-4, 7.4422369441e-4, 7.44223138713304e-4, 7.44221452952487e-4, 7.44218715501522e-4, 7.44215457911772e-4, 7.44212834692046e-4, 7.44212569027772e-4, 7.44216250205868e-4, 7.44223398911747e-4, 7.44228521789254e-4, 7.44221559950791e-4, 7.44203790492203e-4, 7.44212775353931e-4, 7.44244071081472e-4, 7.44187099571151e-4, 7.44260065968924e-4, 7.44213870332476e-4, 7.44185327579294e-4, 7.44213870332476e-4, 7.44260065968924e-4, 7.44187099571151e-4, 7.44244071081472e-4, 7.44212775353931e-4, 7.44203790492203e-4, 7.44221559950791e-4, 7.44228521789254e-4, 7.44223398911747e-4, 7.44216250205869e-4, 7.44212569027772e-4, 7.44212834692046e-4, 7.44215457911772e-4, 7.44218715501522e-4, 7.44221452952487e-4, 7.44223138713304e-4, 7.4422369441e-4, 7.44223300938053e-4, 7.44222248627416e-4, 7.44220841218829e-4, 7.44219343590256e-4, 7.44217959659079e-4, 7.44216828817996e-4, 7.44216032335987e-4, 7.44215603950596e-4, 7.44215541068693e-4, 7.44215814611142e-4, 7.44216376689725e-4, 7.44217166086773e-4, 7.44218111992122e-4
flux1:, 0.689715719063548, 6.9028625073343e-4, 6.9028530721898e-4, 6.90284490823381e-4, 6.90283875997508e-4, 6.90283528526797e-4, 6.90283501063804e-4, 6.90283827205834e-4, 6.90284513808668e-4, 6.90285531648403e-4, 6.9028680522682e-4, 6.90288203529193e-4, 6.90289534976461e-4, 6.90290551765267e-4, 6.90290971290219e-4, 6.90290525092559e-4, 6.90289047475185e-4, 6.90286612615775e-4, 6.90283710771504e-4, 6.9028140055596e-4, 6.90281253739953e-4, 6.90284704288366e-4, 6.90291269865826e-4, 6.90295860455843e-4, 6.90289240284679e-4, 6.90272725745787e-4, 6.90281070656641e-4, 6.90309876499524e-4, 6.90256944545599e-4, 6.90324573602092e-4, 6.90281677139148e-4, 6.90255160822101e-4, 6.90281677139148e-4, 6.90324573602092e-4, 6.90256944545599e-4, 6.90309876499523e-4, 6.90281070656641e-4, 6.90272725745787e-4, 6.90289240284679e-4, 6.90295860455843e-4, 6.90291269865826e-4, 6.90284704288366e-4, 6.90281253739952e-4, 6.9028140055596e-4, 6.90283710771503e-4, 6.90286612615775e-4, 6.90289047475185e-4, 6.90290525092558e-4, 6.9029097129022e-4, 6.90290551765268e-4, 6.90289534976461e-4, 6.90288203529193e-4, 6.90286805226819e-4, 6.90285531648403e-4, 6.90284513808668e-4, 6.90283827205834e-4, 6.90283501063804e-4, 6.90283528526797e-4, 6.90283875997508e-4, 6.90284490823381e-4, 6.9028530721898e-4, 6.9028625073343e-4
flux1:, 0.689978167967302, 6.39697271251983e-4, 6.39696334514584e-4, 6.39695498724801e-4, 6.39694840973182e-4, 6.39694430576019e-4, 6.39694324019914e-4, 6.39694558699545e-4, 6.39695145264962e-4, 6.39696058759778e-4, 6.39697229327064e-4, 6.39698534149051e-4, 6.39699793552537e-4, 6.39700775948338e-4, 6.39701218506982e-4, 6.39700872930114e-4, 6.39699587160504e-4, 6.39697430763301e-4, 6.39694854925726e-4, 6.39692828900332e-4, 6.39692784534981e-4, 6.39696013815148e-4, 6.39702035526622e-4, 6.39706138371392e-4, 6.39699850808914e-4, 6.39684513886605e-4, 6.396922539234e-4, 6.39718739802701e-4, 6.39669602483605e-4, 6.39732227069474e-4, 6.39692428200782e-4, 6.39667815857883e-4, 6.39692428200782e-4, 6.39732227069473e-4, 6.39669602483604e-4, 6.39718739802701e-4, 6.396922539234e-4, 6.39684513886605e-4, 6.39699850808914e-4, 6.39706138371392e-4, 6.39702035526622e-4, 6.39696013815148e-4, 6.39692784534981e-4, 6.39692828900333e-4, 6.39694854925726e-4, 6.39697430763301e-4, 6.39699587160504e-4, 6.39700872930114e-4, 6.39701218506983e-4, 6.39700775948339e-4, 6.39699793552537e-4, 6.39698534149051e-4, 6.39697229327063e-4, 6.39696058759777e-4, 6.39695145264963e-4, 6.39694558699545e-4, 6.39694324019914e-4, 6.39694430576019e-4, 6.39694840973182e-4, 6.39695498724801e-4, 6.39696334514584e-4, 6.39697271251984e-4
flux1:, 0.690240616871055, 5.92292252496747e-4, 5.92291327629157e-4, 5.92290481088926e-4, 5.92289791562154e-4, 5.9228933077226e-4, 5.92289157980758e-4, 5.92289313496308e-4, 5.9228981111347e-4, 5.92290629718368e-4, 5.92291704816084e-4, 5.92292921512866e-4, 5.92294111603233e-4, 5.92295058954352e-4, 5.92295519373583e-4, 5.92295263337968e-4, 5.92294151258431e-4, 5.92292248031983e-4, 5.92289968200821e-4, 5.92288198069242e-4, 5.92288240494542e-4, 5.9229125793747e-4, 5.92296773858576e-4, 5.92300432044305e-4, 5.92294469597108e-4, 5.92280239186017e-4, 5.92287411004815e-4, 5.92311740284476e-4, 5.92266166276351e-4, 5.92324105220691e-4, 5.92287212926038e-4, 5.92264388078898e-4, 5.92287212926038e-4, 5.92324105220691e-4, 5.92266166276351e-4, 5.92311740284476e-4, 5.92287411004815e-4, 5.92280239186017e-4, 5.92294469597108e-4, 5.92300432044305e-4, 5.92296773858577e-4, 5.9229125793747e-4, 5.92288240494542e-4, 5.92288198069242e-4, 5.92289968200821e-4, 5.92292248031983e-4, 5.92294151258431e-4, 5.92295263337968e-4, 5.92295519373583e-4, 5.92295058954353e-4, 5.92294111603233e-4, 5.92292921512865e-4, 5.92291704816084e-4, 5.92290629718368e-4, 5.9228981111347e-4, 5.92289313496308e-4, 5.92289157980758e-4, 5.9228933077226e-4, 5.92289791562154e-4, 5.92290481088927e-4, 5.92291327629158e-4, 5.92292252496747e-4
flux1:, 0.690503065774808, 5.47915865703787e-4, 5.47914958439964e-4, 5.47914110517272e-4, 5.47913401158245e-4, 5.47912903333361e-4, 5.47912677959526e-4, 5.47912767293358e-4, 5.47913187526639e-4, 5.47913920863693e-4, 5.47914907809264e-4, 5.47916041075687e-4, 5.47917163502384e-4, 5.47918073749281e-4, 5.47918545303245e-4, 5.47918366291234e-4, 5.47917408719859e-4, 5.47915733024888e-4, 5.47913719635156e-4, 5.47912178126423e-4, 5.47912292706308e-4, 5.47915107892226e-4, 5.47920154826335e-4, 5.47923409740663e-4, 5.47917765990023e-4, 5.47904576357428e-4, 5.47911217339206e-4, 5.47933546298751e-4, 5.47891316912172e-4, 5.47944874772514e-4, 5.4791070801775e-4, 5.47889559935619e-4, 5.47910708017749e-4, 5.47944874772514e-4, 5.47891316912172e-4, 5.47933546298751e-4, 5.47911217339206e-4, 5.47904576357427e-4, 5.47917765990023e-4, 5.47923409740663e-4, 5.47920154826335e-4, 5.47915107892226e-4, 5.47912292706308e-4, 5.47912178126423e-4, 5.47913719635156e-4, 5.47915733024888e-4, 5.47917408719859e-4, 5.47918366291234e-4, 5.47918545303245e-4, 5.47918073749281e-4, 5.47917163502384e-4, 5.47916041075686e-4, 5.47914907809264e-4, 5.47913920863693e-4, 5.47913187526638e-4, 5.47912767293358e-4, 5.47912677959526e-4, 5.47912903333361e-4, 5.47913401158245e-4, 5.47914110517272e-4, 5.47914958439964e-4, 5.47915865703787e-4
flux1:, 0.690765514678561, 5.0641663605102e-4, 5.06415752595632e-4, 5.0641491301016e-4, 5.06414196011346e-4, 5.06413674669263e-4, 5.06413410438005e-4, 5.06413446542515e-4, 5.06413800796957e-4, 5.06414458164262e-4, 5.0641536375514e-4, 5.06416417558583e-4, 5.06417473062314e-4, 5.06418343135449e-4, 5.06418818129173e-4, 5.06418702892111e-4, 5.06417880374225e-4, 5.06416406933106e-4, 5.06414631442469e-4, 5.06413292718328e-4, 5.06413466047694e-4, 5.06416088734967e-4, 5.06420702107963e-4, 5.06423593205995e-4, 5.06418262350428e-4, 5.06406052369674e-4, 5.06412199854447e-4, 5.06432677256992e-4, 5.06393585534843e-4, 5.06443052460642e-4, 5.06411439651755e-4, 5.06391863119951e-4, 5.06411439651755e-4, 5.06443052460642e-4, 5.06393585534843e-4, 5.06432677256992e-4, 5.06412199854447e-4, 5.06406052369674e-4, 5.06418262350428e-4, 5.06423593205995e-4, 5.06420702107963e-4, 5.06416088734967e-4, 5.06413466047694e-4, 5.06413292718328e-4, 5.06414631442469e-4, 5.06416406933106e-4, 5.06417880374225e-4, 5.06418702892111e-4, 5.06418818129173e-4, 5.06418343135449e-4, 5.06417473062314e-4, 5.06416417558583e-4, 5.0641536375514e-4, 5.06414458164261e-4, 5.06413800796957e-4, 5.06413446542515e-4, 5.06413410438005e-4, 5.06413674669263e-4, 5.06414196011345e-4, 5.06414913010159e-4, 5.06415752595632e-4, 5.0641663605102e-4
flux1:, 0.691027963582315, 4.67647168360557e-4, 4.67646315146103e-4, 4.67645493573692e-4, 4.67644780861488e-4, 4.67644249088708e-4, 4.67643959182471e-4, 4.67643954399402e-4, 4.67644253428956e-4, 4.67644843446697e-4, 4.67645673781745e-4, 4.67646651380525e-4, 4.6764764001149e-4, 4.67648466231464e-4, 4.67648936544487e-4, 4.67648871733363e-4, 4.67648165190025e-4, 4.67646869679654e-4, 4.67645305039775e-4, 4.67644145000399e-4, 4.6764436503604e-4, 4.67646805146464e-4, 4.67651018891745e-4, 4.67653583482956e-4, 4.67648559928115e-4, 4.6763727238576e-4, 4.67642963008403e-4, 4.6766172977419e-4, 4.67625579663305e-4, 4.67671231356817e-4, 4.67642009827773e-4, 4.67623904923357e-4, 4.67642009827773e-4, 4.67671231356817e-4, 4.67625579663305e-4, 4.67661729774191e-4, 4.67642963008403e-4, 4.6763727238576e-4, 4.67648559928114e-4, 4.67653583482956e-4, 4.67651018891744e-4, 4.67646805146464e-4, 4.67644365036041e-4, 4.67644145000399e-4, 4.67645305039775e-4, 4.67646869679654e-4, 4.67648165190026e-4, 4.67648871733363e-4, 4.67648936544487e-4, 4.67648466231464e-4, 4.6764764001149e-4, 4.67646651380525e-4, 4.67645673781745e-4, 4.67644843446697e-4, 4.67644253428956e-4, 4.67643954399401e-4, 4.67643959182471e-4, 4.67644249088708e-4, 4.67644780861488e-4, 4.67645493573692e-4, 4.67646315146103e-4, 4.67647168360557e-4
flux1:, 0.691290412486068, 4.31464338417303e-4, 4.31463521821355e-4, 4.31462727506844e-4, 4.31462030280333e-4, 4.3146150023448e-4, 4.31461196801642e-4, 4.31461162419903e-4, 4.31461415975632e-4, 4.31461946359321e-4, 4.31462706761832e-4, 4.31463610789918e-4, 4.31464532150926e-4, 4.3146531061047e-4, 4.31465768182223e-4, 4.31465740887261e-4, 4.31465132150658e-4, 4.31463991673423e-4, 4.31462612684659e-4, 4.31461609176143e-4, 4.3146186529817e-4, 4.31464132867166e-4, 4.31467979310482e-4, 4.31470252376632e-4, 4.3146553038305e-4, 4.31455111370189e-4, 4.31460380505759e-4, 4.31477569496053e-4, 4.31444175100167e-4, 4.31486272874946e-4, 4.314592884134e-4, 4.3144256029001e-4, 4.314592884134e-4, 4.31486272874946e-4, 4.31444175100167e-4, 4.31477569496053e-4, 4.31460380505759e-4, 4.31455111370189e-4, 4.3146553038305e-4, 4.31470252376632e-4, 4.31467979310483e-4, 4.31464132867166e-4, 4.3146186529817e-4, 4.31461609176143e-4, 4.31462612684659e-4, 4.31463991673423e-4, 4.31465132150659e-4, 4.31465740887261e-4, 4.31465768182223e-4, 4.3146531061047e-4, 4.31464532150926e-4, 4.31463610789918e-4, 4.31462706761832e-4, 4.31461946359321e-4, 4.31461415975632e-4, 4.31461162419903e-4, 4.31461196801642e-4, 4.3146150023448e-4, 4.31462030280333e-4, 4.31462727506844e-4, 4.31463521821355e-4, 4.31464338417303e-4
flux1:, 0.691552861389821, 3.97729451558496e-4, 3.97728677611302e-4, 3.97727919016197e-4, 3.97727247360882e-4, 3.97726729880117e-4, 3.97726423671296e-4, 3.97726369620747e-4, 3.97726586229513e-4, 3.97727063675445e-4, 3.97727758699365e-4, 3.97728591297424e-4, 3.97729444792486e-4, 3.9773017170317e-4, 3.97730608946673e-4, 3.97730607136911e-4, 3.97730079368604e-4, 3.97729072802009e-4, 3.97727856355953e-4, 3.97726989286846e-4, 3.97727272299409e-4, 3.97729377400386e-4, 3.97732887153185e-4, 3.97734901204961e-4, 3.97730474600476e-4, 3.97720872993893e-4, 3.97725754315339e-4, 3.97741490226783e-4, 3.97710675143875e-4, 3.97749466077732e-4, 3.97724572490476e-4, 3.97709131173414e-4, 3.97724572490476e-4, 3.97749466077732e-4, 3.97710675143875e-4, 3.97741490226782e-4, 3.97725754315339e-4, 3.97720872993893e-4, 3.97730474600476e-4, 3.97734901204961e-4, 3.97732887153184e-4, 3.97729377400386e-4, 3.97727272299409e-4, 3.97726989286846e-4, 3.97727856355953e-4, 3.97729072802009e-4, 3.97730079368604e-4, 3.97730607136911e-4, 3.97730608946673e-4, 3.9773017170317e-4, 3.97729444792486e-4, 3.97728591297424e-4, 3.97727758699365e-4, 3.97727063675445e-4, 3.97726586229513e-4, 3.97726369620747e-4, 3.97726423671297e-4, 3.97726729880117e-4, 3.97727247360882e-4, 3.97727919016197e-4, 3.97728677611302e-4, 3.97729451558496e-4
flux1:, 0.691815310293574, 3.6630837025701e-4, 3.66307644365643e-4, 3.66306928871234e-4, 3.6630629146124e-4, 3.66305795786324e-4, 3.66305495916522e-4, 3.66305430588636e-4, 3.66305617447685e-4, 3.66306047612396e-4, 3.66306681111896e-4, 3.66307444085337e-4, 3.6630822915667e-4, 3.66308901147082e-4, 3.66309311282381e-4, 3.6630932414182e-4, 3.66308862135218e-4, 3.66307970365673e-4, 3.66306895584019e-4, 3.66306146961069e-4, 3.66306449042767e-4, 3.66308401694908e-4, 3.66311603563574e-4, 3.66313388541121e-4, 3.6630925050132e-4, 3.66300417536052e-4, 3.66304942682641e-4, 3.66319342048004e-4, 3.66290938791243e-4, 3.66326655967795e-4, 3.66303714685819e-4, 3.66289474877829e-4, 3.66303714685819e-4, 3.66326655967795e-4, 3.66290938791243e-4, 3.66319342048004e-4, 3.66304942682641e-4, 3.66300417536052e-4, 3.6630925050132e-4, 3.66313388541121e-4, 3.66311603563574e-4, 3.66308401694908e-4, 3.66306449042767e-4, 3.66306146961068e-4, 3.66306895584019e-4, 3.66307970365673e-4, 3.66308862135219e-4, 3.6630932414182e-4, 3.66309311282381e-4, 3.66308901147082e-4, 3.6630822915667e-4, 3.66307444085337e-4, 3.66306681111895e-4, 3.66306047612396e-4, 3.66305617447685e-4, 3.66305430588636e-4, 3.66305495916522e-4, 3.66305795786324e-4, 3.6630629146124e-4, 3.66306928871234e-4, 3.66307644365643e-4, 3.6630837025701e-4
flux1:, 0.692077759197328, 3.37071612469554e-4, 3.37070939179635e-4, 3.37070272859766e-4, 3.37069676755057e-4, 3.37069210362802e-4, 3.3706892419102e-4, 3.37068854372352e-4, 3.37069017341721e-4, 3.37069404895456e-4, 3.37069980138083e-4, 3.37070675124425e-4, 3.37071391463949e-4, 3.37072005820174e-4, 3.37072383123738e-4, 3.3707240128543e-4, 3.37071991658509e-4, 3.37071197708791e-4, 3.37070245990101e-4, 3.37069599885254e-4, 3.37069914500266e-4, 3.37071724568565e-4, 3.37074645485324e-4, 3.37076228705383e-4, 3.37072371602125e-4, 3.37064260533256e-4, 3.37068458884433e-4, 3.37081630172235e-4, 3.37055479670513e-4, 3.37088342501184e-4, 3.37067222222643e-4, 3.3705410312022e-4, 3.37067222222643e-4, 3.37088342501184e-4, 3.37055479670513e-4, 3.37081630172235e-4, 3.37068458884434e-4, 3.37064260533256e-4, 3.37072371602125e-4, 3.37076228705383e-4, 3.37074645485324e-4, 3.37071724568565e-4, 3.37069914500266e-4, 3.37069599885254e-4, 3.37070245990101e-4, 3.37071197708791e-4, 3.37071991658509e-4, 3.37072401285429e-4, 3.37072383123739e-4, 3.37072005820174e-4, 3.37071391463949e-4, 3.37070675124425e-4, 3.37069980138083e-4, 3.37069404895456e-4, 3.37069017341721e-4, 3.37068854372352e-4, 3.3706892419102e-4, 3.37069210362803e-4, 3.37069676755057e-4, 3.37070272859766e-4, 3.37070939179635e-4, 3.37071612469555e-4
flux1:, 0.692340208101081, 3.09894422553864e-4, 3.09893805364067e-4, 3.09893192835337e-4, 3.09892643373991e-4, 3.09892211915014e-4, 3.09891945028194e-4, 3.09891875929065e-4, 3.0989201960182e-4, 3.09892368335711e-4, 3.09892888140495e-4, 3.09893516770889e-4, 3.09894164495723e-4, 3.09894719339117e-4, 3.0989505930967e-4, 3.09895074993357e-4, 3.09894706281337e-4, 3.09893995344174e-4, 3.09893150332162e-4, 3.09892592793925e-4, 3.09892914574927e-4, 3.09894591670323e-4, 3.09897256649897e-4, 3.09898662799893e-4, 3.0989507811526e-4, 3.09887643963692e-4, 3.09891542509953e-4, 3.09903586312797e-4, 3.09879537484415e-4, 3.09909752101137e-4, 3.09890328469291e-4, 3.09878253588957e-4, 3.09890328469291e-4, 3.09909752101137e-4, 3.09879537484415e-4, 3.09903586312797e-4, 3.09891542509953e-4, 3.09887643963692e-4, 3.0989507811526e-4, 3.09898662799892e-4, 3.09897256649897e-4, 3.09894591670323e-4, 3.09892914574927e-4, 3.09892592793926e-4, 3.09893150332161e-4, 3.09893995344174e-4, 3.09894706281337e-4, 3.09895074993357e-4, 3.0989505930967e-4, 3.09894719339117e-4, 3.09894164495723e-4, 3.09893516770889e-4, 3.09892888140495e-4, 3.09892368335711e-4, 3.0989201960182e-4, 3.09891875929065e-4, 3.09891945028194e-4, 3.09892211915014e-4, 3.09892643373991e-4, 3.09893192835337e-4, 3.09893805364067e-4, 3.09894422553864e-4
flux1:, 0.692602657004834, 2.8465681657573e-4, 2.84656257814278e-4, 2.84655702165428e-4, 2.84655202945565e-4, 2.84654810274571e-4, 2.8465456655926e-4, 2.84654501918089e-4, 2.84654629747907e-4, 2.84654942715445e-4, 2.84655409599487e-4, 2.84655973642218e-4, 2.84656553427324e-4, 2.8465704782835e-4, 2.84657347273407e-4, 2.84657354335699e-4, 2.84657016996127e-4, 2.84656376388337e-4, 2.84655623876334e-4, 2.84655142798801e-4, 2.84655467412156e-4, 2.84657020798433e-4, 2.84659452922789e-4, 2.84660704100124e-4, 2.84657382400735e-4, 2.8465058177527e-4, 2.8465420507545e-4, 2.84665214374999e-4, 2.84643123766202e-4, 2.84670883473987e-4, 2.84653038786297e-4, 2.84641935799912e-4, 2.84653038786298e-4, 2.84670883473987e-4, 2.84643123766201e-4, 2.84665214374999e-4, 2.8465420507545e-4, 2.8465058177527e-4, 2.84657382400735e-4, 2.84660704100125e-4, 2.84659452922789e-4, 2.84657020798433e-4, 2.84655467412156e-4, 2.84655142798801e-4, 2.84655623876334e-4, 2.84656376388336e-4, 2.84657016996127e-4, 2.84657354335699e-4, 2.84657347273407e-4, 2.8465704782835e-4, 2.84656553427324e-4, 2.84655973642218e-4, 2.84655409599487e-4, 2.84654942715445e-4, 2.84654629747907e-4, 2.84654501918089e-4, 2.8465456655926e-4, 2.84654810274571e-4, 2.84655202945566e-4, 2.84655702165428e-4, 2.84656257814278e-4, 2.8465681657573e-4
flux1:, 0.692865105908588, 2.6124360382917e-4, 2.61243104595884e-4, 2.61242607392844e-4, 2.61242160334257e-4, 2.61241808617803e-4, 2.61241590401009e-4, 2.61241532644168e-4, 2.61241647110479e-4, 2.61241926785723e-4, 2.6124234310542e-4, 2.61242844582528e-4, 2.61243357747129e-4, 2.61243791777496e-4, 2.6124404882794e-4, 2.61244042736444e-4, 2.61243729080934e-4, 2.61243148133515e-4, 2.61242475920078e-4, 2.61242060882455e-4, 2.61242384885179e-4, 2.61243823397839e-4, 2.61246043829689e-4, 2.61247159622765e-4, 2.61244090587611e-4, 2.61237881573917e-4, 2.61241251786702e-4, 2.6125131228204e-4, 2.61231043761026e-4, 2.61256529538993e-4, 2.6124015248306e-4, 2.61229953061078e-4, 2.61240152483059e-4, 2.61256529538993e-4, 2.61231043761026e-4, 2.6125131228204e-4, 2.61241251786702e-4, 2.61237881573916e-4, 2.61244090587611e-4, 2.61247159622764e-4, 2.61246043829689e-4, 2.61243823397839e-4, 2.61242384885179e-4, 2.61242060882455e-4, 2.61242475920078e-4, 2.61243148133515e-4, 2.61243729080934e-4, 2.61244042736444e-4, 2.6124404882794e-4, 2.61243791777496e-4, 2.61243357747129e-4, 2.61242844582528e-4, 2.6124234310542e-4, 2.61241926785723e-4, 2.61241647110479e-4, 2.61241532644168e-4, 2.61241590401009e-4, 2.61241808617803e-4, 2.61242160334257e-4, 2.61242607392844e-4, 2.61243104595884e-4, 2.6124360382917e-4
flux1:, 0.693127554812341, 2.39544386383923e-4, 2.39543946556227e-4, 2.39543507914998e-4, 2.39543113387396e-4, 2.39542803272136e-4, 2.39542611512173e-4, 2.39542561949816e-4, 2.39542664742418e-4, 2.39542913179917e-4, 2.3954328125617e-4, 2.39543722527578e-4, 2.395441710752e-4, 2.39544545803392e-4, 2.39544759865701e-4, 2.39544737610208e-4, 2.39544441677908e-4, 2.39543911577665e-4, 2.39543309287724e-4, 2.39542951376273e-4, 2.39543272072888e-4, 2.39544604053744e-4, 2.39546632077983e-4, 2.39547629683953e-4, 2.39544802177662e-4, 2.3953914428353e-4, 2.39542281260221e-4, 2.39551471745839e-4, 2.39532896242312e-4, 2.39556277281702e-4, 2.39541262693422e-4, 2.3953190235489e-4, 2.39541262693421e-4, 2.39556277281702e-4, 2.39532896242312e-4, 2.39551471745839e-4, 2.39542281260221e-4, 2.3953914428353e-4, 2.39544802177662e-4, 2.39547629683953e-4, 2.39546632077983e-4, 2.39544604053744e-4, 2.39543272072888e-4, 2.39542951376273e-4, 2.39543309287724e-4, 2.39543911577664e-4, 2.39544441677908e-4, 2.39544737610208e-4, 2.395447598657e-4, 2.39544545803392e-4, 2.395441710752e-4, 2.39543722527578e-4, 2.3954328125617e-4, 2.39542913179918e-4, 2.39542664742418e-4, 2.39542561949816e-4, 2.39542611512174e-4, 2.39542803272135e-4, 2.39543113387396e-4, 2.39543507914998e-4, 2.39543946556227e-4, 2.39544386383923e-4
flux1:, 0.693390003716094, 2.1945353845305e-4, 2.19453156750204e-4, 2.1945277546653e-4, 2.19452432469253e-4, 2.19452163292941e-4, 2.19451997801624e-4, 2.19451956841585e-4, 2.19452049049126e-4, 2.19452268033495e-4, 2.19452590253339e-4, 2.19452974066015e-4, 2.19453360680783e-4, 2.1945367811825e-4, 2.19453849775533e-4, 2.19453809730074e-4, 2.19453527118055e-4, 2.19453040715725e-4, 2.19452499600677e-4, 2.19452191223501e-4, 2.19452506529445e-4, 2.19453739779166e-4, 2.19455592870116e-4, 2.19456487243457e-4, 2.19453889426036e-4, 2.19448743571872e-4, 2.19451664997157e-4, 2.19460057776928e-4, 2.19443053057236e-4, 2.19464487325244e-4, 2.19450735964657e-4, 2.19442153932704e-4, 2.19450735964657e-4, 2.19464487325244e-4, 2.19443053057235e-4, 2.19460057776927e-4, 2.19451664997158e-4, 2.19448743571872e-4, 2.19453889426036e-4, 2.19456487243457e-4, 2.19455592870116e-4, 2.19453739779166e-4, 2.19452506529445e-4, 2.19452191223501e-4, 2.19452499600677e-4, 2.19453040715725e-4, 2.19453527118054e-4, 2.19453809730074e-4, 2.19453849775533e-4, 2.1945367811825e-4, 2.19453360680783e-4, 2.19452974066015e-4, 2.19452590253339e-4, 2.19452268033495e-4, 2.19452049049125e-4, 2.19451956841585e-4, 2.19451997801624e-4, 2.19452163292941e-4, 2.19452432469253e-4, 2.1945277546653e-4, 2.19453156750203e-4, 2.1945353845305e-4
flux1:, 0.693652452619847, 2.00870167342972e-4, 2.00869841439507e-4, 2.00869515162306e-4, 2.00869221539629e-4, 2.00868991567596e-4, 2.00868851246591e-4, 2.00868818610745e-4, 2.00868900900287e-4, 2.00869092076553e-4, 2.00869370966795e-4, 2.00869700469262e-4, 2.00870028473266e-4, 2.0087029148013e-4, 2.00870422353887e-4, 2.00870364103563e-4, 2.00870091768612e-4, 2.00869643367339e-4, 2.00869156095931e-4, 2.00868890799479e-4, 2.00869199116087e-4, 2.00870340865592e-4, 2.00872034776862e-4, 2.00872838802096e-4, 2.00870458265981e-4, 2.00865786809417e-4, 2.00868508377304e-4, 2.00876169701354e-4, 2.00860620169694e-4, 2.00880254988611e-4, 2.00867673329085e-4, 2.00859812390758e-4, 2.00867673329084e-4, 2.00880254988611e-4, 2.00860620169694e-4, 2.00876169701354e-4, 2.00868508377304e-4, 2.00865786809417e-4, 2.00870458265981e-4, 2.00872838802096e-4, 2.00872034776862e-4, 2.00870340865592e-4, 2.00869199116087e-4, 2.00868890799479e-4, 2.00869156095931e-4, 2.00869643367339e-4, 2.00870091768612e-4, 2.00870364103563e-4, 2.00870422353887e-4, 2.0087029148013e-4, 2.00870028473266e-4, 2.00869700469262e-4, 2.00869370966795e-4, 2.00869092076553e-4, 2.00868900900287e-4, 2.00868818610745e-4, 2.00868851246591e-4, 2.00868991567596e-4, 2.00869221539629e-4, 2.00869515162306e-4, 2.00869841439507e-4, 2.00870167342973e-4
flux1:, 0.693914901523601, 1.83698057708234e-4, 1.83697784385536e-4, 1.83697509820064e-4, 1.83697262496452e-4, 1.83697069167593e-4, 1.83696952243982e-4, 1.8369692717427e-4, 1.8369699995233e-4, 1.83697164931223e-4, 1.836974032025e-4, 1.8369768192727e-4, 1.83697955205492e-4, 1.83698167365451e-4, 1.83698259950092e-4, 1.83698184095906e-4, 1.83697920141092e-4, 1.83697505277462e-4, 1.83697065727546e-4, 1.83696838021865e-4, 1.8369713812638e-4, 1.83698195026729e-4, 1.83699743899788e-4, 1.83700468581441e-4, 1.8369829250678e-4, 1.83694059290769e-4, 1.83696594903536e-4, 1.83703585415973e-4, 1.8368938193292e-4, 1.83707354564988e-4, 1.83695854591768e-4, 1.8368866096116e-4, 1.83695854591768e-4, 1.83707354564988e-4, 1.8368938193292e-4, 1.83703585415973e-4, 1.83696594903537e-4, 1.83694059290769e-4, 1.8369829250678e-4, 1.83700468581441e-4, 1.83699743899788e-4, 1.83698195026729e-4, 1.8369713812638e-4, 1.83696838021865e-4, 1.83697065727546e-4, 1.83697505277462e-4, 1.83697920141092e-4, 1.83698184095906e-4, 1.83698259950092e-4, 1.83698167365451e-4, 1.83697955205492e-4, 1.8369768192727e-4, 1.836974032025e-4, 1.83697164931223e-4, 1.8369699995233e-4, 1.8369692717427e-4, 1.83696952243982e-4, 1.83697069167593e-4, 1.83697262496452e-4, 1.83697509820064e-4, 1.83697784385536e-4, 1.83698057708234e-4
flux1:, 0.694177350427354, 1.67845600786515e-4, 1.6784537611036e-4, 1.67845149237227e-4, 1.67844944458049e-4, 1.6784478462641e-4, 1.67844688875171e-4, 1.67844670319554e-4, 1.67844733868059e-4, 1.67844874303344e-4, 1.67845074865401e-4, 1.67845306683742e-4, 1.67845529584045e-4, 1.67845695058421e-4, 1.67845752540043e-4, 1.67845660493887e-4, 1.67845403951603e-4, 1.67845019179613e-4, 1.67844622238911e-4, 1.67844427436916e-4, 1.67844718389535e-4, 1.67845696518969e-4, 1.67847113005979e-4, 1.67847767668915e-4, 1.67845782988457e-4, 1.67841953403057e-4, 1.67844315382273e-4, 1.67850690568958e-4, 1.67837730279579e-4, 1.67854168509053e-4, 1.6784366752379e-4, 1.67837090707539e-4, 1.6784366752379e-4, 1.67854168509053e-4, 1.67837730279579e-4, 1.67850690568958e-4, 1.67844315382273e-4, 1.67841953403057e-4, 1.67845782988457e-4, 1.67847767668915e-4, 1.67847113005979e-4, 1.67845696518969e-4, 1.67844718389535e-4, 1.67844427436916e-4, 1.67844622238911e-4, 1.67845019179613e-4, 1.67845403951603e-4, 1.67845660493886e-4, 1.67845752540043e-4, 1.67845695058421e-4, 1.67845529584045e-4, 1.67845306683742e-4, 1.67845074865401e-4, 1.67844874303344e-4, 1.67844733868059e-4, 1.67844670319553e-4, 1.67844688875171e-4, 1.6784478462641e-4, 1.67844944458049e-4, 1.67845149237227e-4, 1.6784537611036e-4, 1.67845600786515e-4
flux1:, 0.694439799331107, 1.53225710235329e-4, 1.5322552974708e-4, 1.53225346044157e-4, 1.53225179609215e-4, 1.53225049769769e-4, 1.53224972713795e-4, 1.5322495948543e-4, 1.53225014068959e-4, 1.53225131706421e-4, 1.53225297657393e-4, 1.53225486712028e-4, 1.53225663928163e-4, 1.53225787298729e-4, 1.532258133687e-4, 1.53225707149091e-4, 1.53225457770412e-4, 1.53225100456711e-4, 1.53224741838752e-4, 1.53224575913058e-4, 1.53224856981684e-4, 1.53225761867668e-4, 1.53227057263985e-4, 1.5322764975755e-4, 1.53225843323348e-4, 1.5322238437244e-4, 1.53224583672418e-4, 1.53230394299556e-4, 1.53218580464569e-4, 1.53233603169716e-4, 1.53224023598061e-4, 1.53218016262516e-4, 1.53224023598061e-4, 1.53233603169716e-4, 1.53218580464569e-4, 1.53230394299556e-4, 1.53224583672418e-4, 1.5322238437244e-4, 1.53225843323348e-4, 1.5322764975755e-4, 1.53227057263985e-4, 1.53225761867667e-4, 1.53224856981684e-4, 1.53224575913057e-4, 1.53224741838752e-4, 1.53225100456711e-4, 1.53225457770412e-4, 1.53225707149091e-4, 1.532258133687e-4, 1.53225787298729e-4, 1.53225663928163e-4, 1.53225486712028e-4, 1.53225297657393e-4, 1.53225131706421e-4, 1.53225014068959e-4, 1.53224959485429e-4, 1.53224972713795e-4, 1.53225049769769e-4, 1.53225179609215e-4, 1.53225346044157e-4, 1.5322552974708e-4, 1.53225710235329e-4
flux1:, 0.69470224823486, 1.39755726132649e-4, 1.3975558504257e-4, 1.39755439698403e-4, 1.39755307177909e-4, 1.39755203667856e-4, 1.39755142749129e-4, 1.39755133654952e-4, 1.39755179598235e-4, 1.39755276297977e-4, 1.39755410891842e-4, 1.3975556151389e-4, 1.39755697959419e-4, 1.39755784068877e-4, 1.3975578274142e-4, 1.39755664778818e-4, 1.3975542283705e-4, 1.39755090973692e-4, 1.39754767053212e-4, 1.39754626512495e-4, 1.39754897114788e-4, 1.39755733768385e-4, 1.39756918150102e-4, 1.39757455050107e-4, 1.39755813795188e-4, 1.39752694160726e-4, 1.39754740576332e-4, 1.39760033112201e-4, 1.39749274936927e-4, 1.39762992645932e-4, 1.3975426184599e-4, 1.39748779685507e-4, 1.3975426184599e-4, 1.39762992645932e-4, 1.39749274936927e-4, 1.39760033112201e-4, 1.39754740576332e-4, 1.39752694160726e-4, 1.39755813795188e-4, 1.39757455050107e-4, 1.39756918150102e-4, 1.39755733768384e-4, 1.39754897114788e-4, 1.39754626512495e-4, 1.39754767053211e-4, 1.39755090973692e-4, 1.3975542283705e-4, 1.39755664778818e-4, 1.3975578274142e-4, 1.39755784068877e-4, 1.39755697959419e-4, 1.39755561513889e-4, 1.39755410891842e-4, 1.39755276297978e-4, 1.39755179598235e-4, 1.39755133654952e-4, 1.39755142749129e-4, 1.39755203667856e-4, 1.39755307177909e-4, 1.39755439698403e-4, 1.3975558504257e-4, 1.39755726132649e-4
flux1:, 0.694964697138614, 1.2735730863916e-4, 1.27357202011627e-4, 1.27357090121074e-4, 1.27356987046271e-4, 1.27356906216012e-4, 1.2735685893429e-4, 1.27356852871785e-4, 1.27356890608541e-4, 1.27356968343874e-4, 1.27357074941163e-4, 1.27357191557799e-4, 1.27357292238319e-4, 1.27357346036202e-4, 1.27357321477576e-4, 1.2735719443623e-4, 1.2735696055041e-4, 1.27356652589465e-4, 1.27356360259763e-4, 1.27356242045288e-4, 1.27356501706718e-4, 1.27357274666306e-4, 1.27358357028521e-4, 1.27358843831819e-4, 1.27357354921124e-4, 1.27354545018858e-4, 1.27356447381186e-4, 1.27361264395016e-4, 1.27351476852163e-4, 1.27363992278199e-4, 1.27356042348214e-4, 1.27351043954226e-4, 1.27356042348214e-4, 1.27363992278199e-4, 1.27351476852163e-4, 1.27361264395016e-4, 1.27356447381186e-4, 1.27354545018858e-4, 1.27357354921124e-4, 1.27358843831819e-4, 1.27358357028521e-4, 1.27357274666306e-4, 1.27356501706718e-4, 1.27356242045288e-4, 1.27356360259763e-4, 1.27356652589465e-4, 1.27356960550411e-4, 1.2735719443623e-4, 1.27357321477576e-4, 1.27357346036202e-4, 1.27357292238319e-4, 1.27357191557799e-4, 1.27357074941163e-4, 1.27356968343874e-4, 1.27356890608541e-4, 1.27356852871785e-4, 1.2735685893429e-4, 1.27356906216012e-4, 1.27356987046271e-4, 1.27357090121074e-4, 1.27357202011627e-4, 1.2735730863916e-4
flux1:, 0.695227146042367, 1.15956322751941e-4, 1.15956245674168e-4, 1.15956162409254e-4, 1.15956084432469e-4, 1.15956022783054e-4, 1.15955986800996e-4, 1.15955982824062e-4, 1.15956012919979e-4, 1.15956073757199e-4, 1.15956155764463e-4, 1.15956242803532e-4, 1.1595631269374e-4, 1.15956339094149e-4, 1.15956295469321e-4, 1.15956162090634e-4, 1.15955937072873e-4, 1.15955651785346e-4, 1.15955388338631e-4, 1.15955289740404e-4, 1.1595553806642e-4, 1.15956251447646e-4, 1.15957239839508e-4, 1.15957681146825e-4, 1.15956332112929e-4, 1.15953804134994e-4, 1.15955570490011e-4, 1.15959951023618e-4, 1.15951054667184e-4, 1.15962463219118e-4, 1.15955230803362e-4, 1.15950677534081e-4, 1.15955230803362e-4, 1.15962463219118e-4, 1.15951054667184e-4, 1.15959951023618e-4, 1.15955570490011e-4, 1.15953804134994e-4, 1.15956332112929e-4, 1.15957681146825e-4, 1.15957239839508e-4, 1.15956251447646e-4, 1.1595553806642e-4, 1.15955289740404e-4, 1.15955388338631e-4, 1.15955651785346e-4, 1.15955937072873e-4, 1.15956162090634e-4, 1.1595629546932e-4, 1.15956339094149e-4, 1.1595631269374e-4, 1.15956242803532e-4, 1.15956155764463e-4, 1.15956073757199e-4, 1.15956012919979e-4, 1.15955982824062e-4, 1.15955986800996e-4, 1.15956022783054e-4, 1.15956084432469e-4, 1.15956162409254e-4, 1.15956245674168e-4, 1.15956322751941e-4
flux1:, 0.69548959494612, 1.05482715507645e-4, 1.05482663235647e-4, 1.05482603987048e-4, 1.05482547008456e-4, 1.0548250129471e-4, 1.05482474510447e-4, 1.05482471867039e-4, 1.05482495020821e-4, 1.05482541084798e-4, 1.05482601888272e-4, 1.05482663685495e-4, 1.05482707616549e-4, 1.05482711372655e-4, 1.05482652713616e-4, 1.05482515684224e-4, 1.05482300412918e-4, 1.0548203677288e-4, 1.05481799803287e-4, 1.05481718394481e-4, 1.05481955054455e-4, 1.05482612603444e-4, 1.05483514256621e-4, 1.0548391394022e-4, 1.05482692800562e-4, 1.05480420741714e-4, 1.05482058508494e-4, 1.05486038417802e-4, 1.05477959186575e-4, 1.05488349452897e-4, 1.05481775545279e-4, 1.05477631396014e-4, 1.05481775545279e-4, 1.05488349452897e-4, 1.05477959186575e-4, 1.05486038417802e-4, 1.05482058508494e-4, 1.05480420741714e-4, 1.05482692800562e-4, 1.0548391394022e-4, 1.05483514256622e-4, 1.05482612603444e-4, 1.05481955054456e-4, 1.05481718394481e-4, 1.05481799803287e-4, 1.0548203677288e-4, 1.05482300412918e-4, 1.05482515684224e-4, 1.05482652713616e-4, 1.05482711372655e-4, 1.05482707616549e-4, 1.05482663685495e-4, 1.05482601888272e-4, 1.05482541084798e-4, 1.05482495020821e-4, 1.05482471867039e-4, 1.05482474510447e-4, 1.0548250129471e-4, 1.05482547008455e-4, 1.05482603987048e-4, 1.05482663235646e-4, 1.05482715507645e-4
flux1:, 0.695752043849873, 9.58703869194231e-5, 9.58703549970749e-5, 9.58703154839237e-5, 9.58702757445544e-5, 9.58702430451134e-5, 9.58702236349924e-5, 9.58702217803573e-5, 9.58702388075053e-5, 9.58702722381155e-5, 9.58703151366861e-5, 9.58703558502335e-5, 9.58703784115994e-5, 9.58703640103169e-5, 9.5870294108524e-5, 9.5870155954568e-5, 9.58699512739957e-5, 9.58697083674553e-5, 9.58694956954466e-5, 9.58694292830739e-5, 9.58696540035248e-5, 9.58702591505709e-5, 9.5871080598415e-5, 9.58714419521381e-5, 9.5870337305692e-5, 9.58682969712848e-5, 9.58698130778542e-5, 9.58734253428048e-5, 9.5866094352965e-5, 9.58755485575599e-5, 9.58695783029532e-5, 9.58658097772026e-5, 9.58695783029532e-5, 9.58755485575599e-5, 9.58660943529651e-5, 9.58734253428048e-5, 9.58698130778542e-5, 9.58682969712848e-5, 9.58703373056919e-5, 9.58714419521382e-5, 9.58710805984149e-5, 9.5870259150571e-5, 9.58696540035248e-5, 9.58694292830739e-5, 9.58694956954465e-5, 9.58697083674553e-5, 9.58699512739958e-5, 9.58701559545681e-5, 9.5870294108524e-5, 9.5870364010317e-5, 9.58703784115995e-5, 9.58703558502335e-5, 9.5870315136686e-5, 9.58702722381155e-5, 9.58702388075054e-5, 9.58702217803572e-5, 9.58702236349924e-5, 9.58702430451133e-5, 9.58702757445543e-5, 9.58703154839239e-5, 9.58703549970748e-5, 9.5870386919423e-5
[truncated: 52,233 more chars]
