# Supplementary material for: Spatial Resolution and Refractive Index Contrast of Resonant Photonic Crystal Surfaces for Biosensing
Source: IEEE Photonics J. Author manuscript; Available in PMC 2015 Sep 7. (PMC4561521; doi:10.1109/JPHOT.2015.2435699)
Supplement: fig6_data [file NIHMS64775-supplement-fig6_data.gz › Volumes/graham/MacBook_backup/PhD_folder_2015_06_02/paper_improvements/IEEE_J_Photonics/final_files/data_files/fig6/meep_data/8/t.dat]

flux1:	0.627777777777778	6.67446831415768e-7	6.62096982282199e-7	6.57672522102219e-7	6.53825694577607e-7	6.50447898893981e-7	6.47768314244917e-7	6.46216662263291e-7	6.46167436832046e-7	6.47733716708577e-7	6.50719917118339e-7	6.54741200680754e-7	6.59430818508208e-7	6.64619639950355e-7	6.70395289212501e-7	6.77000662322489e-7	6.84588842083111e-7	6.92946168571281e-7	7.01418346964463e-7	7.09268435698284e-7	7.16367613089018e-7	7.23492252968064e-7	7.31192916079018e-7	7.37711843059672e-7	7.40229913444595e-7	7.4275369144668e-7	7.53359794025357e-7	7.51007523564326e-7	7.47249155171471e-7	7.52467532671737e-7	7.78865696790799e-7	7.39983955810238e-7	7.02808220892899e-7	7.27305336786281e-7	7.23844852736962e-7	7.12276800421201e-7	6.9865080397629e-7	6.95758458121753e-7	6.85287340031456e-7	6.75642403464032e-7	6.7094883978694e-7	6.6868667396399e-7	6.67025944758125e-7	6.66292331097084e-7	6.6742750047407e-7	6.70931581273778e-7	6.76747073940192e-7	6.84481150313473e-7	6.935797734524e-7
flux1:	0.628040226681531	7.65463591099398e-7	7.59320530112604e-7	7.54263235776273e-7	7.49919000026624e-7	7.4608675774891e-7	7.42901462909451e-7	7.40765884034769e-7	7.40127170919656e-7	7.4124158882416e-7	7.44045042003352e-7	7.48185638390516e-7	7.5320055931852e-7	7.58750348431574e-7	7.64794533199746e-7	7.71598991677373e-7	7.79501818059186e-7	7.88502568616651e-7	7.97984322812559e-7	8.06981073584421e-7	8.15037715349667e-7	8.22855746687348e-7	8.31306416799705e-7	8.38904454375056e-7	8.42487634907293e-7	8.45868266908853e-7	8.58104584366876e-7	8.56434956513754e-7	8.52928785420011e-7	8.59602629868112e-7	8.9045499975e-7	8.47511408232653e-7	8.06529210525259e-7	8.35629945749124e-7	8.32751399195882e-7	8.20256637186387e-7	8.05485137098796e-7	8.02128100854877e-7	7.90220572292005e-7	7.79310935256742e-7	7.73510312930094e-7	7.70021191210375e-7	7.67096878142521e-7	7.65154468640068e-7	7.65099328201875e-7	7.67432303227292e-7	7.72225503493815e-7	7.79244134618156e-7	7.87966363986889e-7
flux1:	0.628302675585284	8.82740180320679e-7	8.76054979655328e-7	8.70578130404653e-7	8.6586405335549e-7	8.61559050331418e-7	8.576671585346e-7	8.54576419607226e-7	8.52864327164809e-7	8.52998197922539e-7	8.55076696335527e-7	8.58751034481677e-7	8.63391153634327e-7	8.68430843814593e-7	8.73716479205107e-7	8.79635845725359e-7	8.86839977582433e-7	8.95603617806965e-7	9.05285614070341e-7	9.14557210368537e-7	9.22581404805692e-7	9.30129484583039e-7	9.38652077411258e-7	9.46983088493775e-7	9.51268363209782e-7	9.54934005074536e-7	9.68662680155428e-7	9.6795338224144e-7	9.64468124469436e-7	9.73276948073534e-7	1.00904174469276e-6	9.62243003505369e-7	9.17811283315297e-7	9.52514915355668e-7	9.51284933656249e-7	9.38926805646811e-7	9.24184354049249e-7	9.21592132566248e-7	9.09307199657749e-7	8.98189900208396e-7	8.92218626959483e-7	8.88142911377174e-7	8.8430843480939e-7	8.81297234356965e-7	8.79977421457492e-7	8.80792733557047e-7	8.8392034517945e-7	8.89334672887988e-7	8.96638930031419e-7
flux1:	0.628565124489038	1.02224119554586e-6	1.01526493832051e-6	1.00956237872524e-6	1.00454687930831e-6	9.99646117962397e-7	9.94711147774587e-7	9.90155215534533e-7	9.86767174794399e-7	9.85295560464985e-7	9.86011083038688e-7	9.88506698046727e-7	9.91897162960282e-7	9.9534780552071e-7	9.98647484818417e-7	1.00244247606508e-6	1.00782496055597e-6	1.01536042013371e-6	1.02426337862714e-6	1.0326987435622e-6	1.03946128212618e-6	1.04563036397039e-6	1.05348923630431e-6	1.06208376218713e-6	1.06641394834946e-6	1.0695488201162e-6	1.08464157717851e-6	1.08496364992193e-6	1.08107036338379e-6	1.09262253396375e-6	1.13366790308228e-6	1.0830859789096e-6	1.03547804172144e-6	1.07670037911873e-6	1.07837280428575e-6	1.06741978488405e-6	1.05421270198045e-6	1.05393798666393e-6	1.04272603013562e-6	1.03290898240613e-6	1.02817969281972e-6	1.02462251711008e-6	1.02067158252871e-6	1.01715834731273e-6	1.0149165193782e-6	1.01425242138769e-6	1.01538772277065e-6	1.01853389094386e-6	1.02351464565208e-6
flux1:	0.628827573392791	1.18602865764537e-6	1.17899272712862e-6	1.17322407101079e-6	1.16791315615763e-6	1.16220730706478e-6	1.15580471713969e-6	1.14921097895968e-6	1.1435209123469e-6	1.1398228966441e-6	1.1385381328342e-6	1.13911150439679e-6	1.14031184384815e-6	1.14102398060642e-6	1.14107815226193e-6	1.14153657376934e-6	1.14403259983113e-6	1.14937222499568e-6	1.15645587468359e-6	1.16282277958442e-6	1.16700937799754e-6	1.17071390121679e-6	1.17723133507157e-6	1.18552000943004e-6	1.18895538637995e-6	1.19060440177142e-6	1.20700052312914e-6	1.2080981429678e-6	1.20323869106281e-6	1.21792375131914e-6	1.26455936867787e-6	1.21000638279351e-6	1.15928166498436e-6	1.20784066253199e-6	1.21382814828001e-6	1.2055929154257e-6	1.19566636291898e-6	1.19946670875234e-6	1.19101648968011e-6	1.18433570187634e-6	1.18264474316058e-6	1.18109917481694e-6	1.17820470438206e-6	1.17514843359914e-6	1.17274784053134e-6	1.17107354332138e-6	1.17028986372121e-6	1.17083837215545e-6	1.17285065184211e-6
flux1:	0.629090022296544	1.37496068603564e-6	1.36807113773447e-6	1.36236446964244e-6	1.35672441504189e-6	1.34997243383532e-6	1.34168052702408e-6	1.33253354159855e-6	1.32402420568665e-6	1.31761232075586e-6	1.31381299985709e-6	1.31181582218942e-6	1.3099693960997e-6	1.30690832339917e-6	1.30263939327067e-6	1.29879217909237e-6	1.29758291086097e-6	1.29993329805809e-6	1.30423467392949e-6	1.30734505599388e-6	1.30776066423729e-6	1.30813620604907e-6	1.31281220338608e-6	1.32016683413486e-6	1.32156008091659e-6	1.32079083950989e-6	1.3385460865516e-6	1.3397581388075e-6	1.33336428929057e-6	1.35122369021139e-6	1.40376855005872e-6	1.34468552897615e-6	1.29056331280274e-6	1.34721712684051e-6	1.35903264191457e-6	1.35466486731073e-6	1.34983551260835e-6	1.35950523205624e-6	1.35550015126362e-6	1.3538887270264e-6	1.35721937468167e-6	1.35938643893285e-6	1.35893156371033e-6	1.35753635401285e-6	1.35605245679705e-6	1.35421047888942e-6	1.35197514808385e-6	1.34996738378909e-6	1.34869404428242e-6
flux1:	0.629352471200297	1.58860963039123e-6	1.5820569567103e-6	1.57652959292503e-6	1.57053413138775e-6	1.56254856616457e-6	1.55207133321131e-6	1.54005885153315e-6	1.52847042941116e-6	1.51912789337998e-6	1.51255140820159e-6	1.50756910776392e-6	1.50207278173573e-6	1.49452593268873e-6	1.48526580864337e-6	1.47660133555962e-6	1.47128987864756e-6	1.47017609468589e-6	1.47096012401862e-6	1.46986335484139e-6	1.46565773334645e-6	1.46225342085258e-6	1.46486858082417e-6	1.47066235452694e-6	1.46880010755592e-6	1.46489951160377e-6	1.48421427415579e-6	1.48446979335709e-6	1.47611333078163e-6	1.49676736023792e-6	1.55564738865237e-6	1.49102595384708e-6	1.43278147371032e-6	1.49831543729854e-6	1.51746976436733e-6	1.51773049270162e-6	1.51964589511258e-6	1.5368122268972e-6	1.53862179327179e-6	1.54378619402288e-6	1.55401708037505e-6	1.56153382708281e-6	1.56484677515342e-6	1.56630949636715e-6	1.56690935159907e-6	1.56594595651503e-6	1.56301083418618e-6	1.55880546660637e-6	1.55424783692582e-6
flux1:	0.629614920104051	1.82546064154048e-6	1.81944166533066e-6	1.81423440046996e-6	1.80792812065618e-6	1.79867651010847e-6	1.78597654588181e-6	1.77113433230563e-6	1.75659991664365e-6	1.74449808854982e-6	1.73524372737047e-6	1.72722203305351e-6	1.71788784645024e-6	1.70565878433595e-6	1.69134831108672e-6	1.67798342091843e-6	1.66872441892119e-6	1.66410237604822e-6	1.66100289356965e-6	1.655178480565e-6	1.64605418105824e-6	1.63898141336717e-6	1.63966278713912e-6	1.64334849970358e-6	1.63714838274486e-6	1.62981806297924e-6	1.65103679326835e-6	1.64894593442104e-6	1.63848802448022e-6	1.66115139991161e-6	1.72701263574718e-6	1.65536450828749e-6	1.59176385350558e-6	1.6671084324988e-6	1.69495564989679e-6	1.70001032376797e-6	1.70985282600881e-6	1.7357581708684e-6	1.7441103386044e-6	1.75715403688943e-6	1.77570474461491e-6	1.78981354459404e-6	1.79784263582612e-6	1.80302970388413e-6	1.80666617819542e-6	1.80756751101755e-6	1.80476501420067e-6	1.79889660350943e-6	1.79128602366328e-6
flux1:	0.629877369007804	2.08340279366938e-6	2.07814713368167e-6	2.07346269834115e-6	2.06702637834196e-6	2.05672693045034e-6	2.04213923452237e-6	2.02496137194129e-6	2.00809660705484e-6	1.99386378899929e-6	1.98245908570354e-6	1.971792367882e-6	1.95896911123377e-6	1.94251844018735e-6	1.92383513939453e-6	1.90660293227915e-6	1.89415534011879e-6	1.88646984597376e-6	1.87959734475268e-6	1.86911293517583e-6	1.85547287969853e-6	1.84547443724166e-6	1.84470951624343e-6	1.84591088057339e-6	1.83464711073283e-6	1.82415417197203e-6	1.84773421725103e-6	1.84177802910183e-6	1.82947930234782e-6	1.85308323641177e-6	1.92690000904582e-6	1.84628164719829e-6	1.7755668356891e-6	1.86191645539195e-6	1.8994513379863e-6	1.90872200793548e-6	1.92689377208745e-6	1.96219195690432e-6	1.9768863124138e-6	1.99794319371814e-6	2.02541044644667e-6	2.04662255611469e-6	2.05960888467655e-6	2.06872098883453e-6	2.0757957312999e-6	2.07917418691237e-6	2.07715279049544e-6	2.07012736562147e-6	2.05977512309621e-6
flux1:	0.630139817911557	2.36046581847362e-6	2.35625655265714e-6	2.35239003168407e-6	2.34619017896125e-6	2.33537660699298e-6	2.31967220584594e-6	2.30115428033984e-6	2.28307182845377e-6	2.26778940043829e-6	2.25519157126916e-6	2.24274958057188e-6	2.22737417528564e-6	2.20787089596334e-6	2.18624805276385e-6	2.16667260793556e-6	2.15235587349797e-6	2.14252902255164e-6	2.13252330561541e-6	2.11812369388085e-6	2.1011196094636e-6	2.08953361294382e-6	2.08812627224681e-6	2.08673259712821e-6	2.07024962812426e-6	2.05748980324062e-6	2.083944875229e-6	2.07274359457793e-6	2.05929772591215e-6	2.08271398618317e-6	2.16586848301791e-6	2.07395843613011e-6	1.99388669002044e-6	2.09278302643176e-6	2.14041084515298e-6	2.1525241283908e-6	2.17836709493277e-6	2.22296508823945e-6	2.24269158678315e-6	2.27064565197725e-6	2.30649913136303e-6	2.33431859684479e-6	2.35153697668669e-6	2.3638367903622e-6	2.3739058262804e-6	2.3797031495018e-6	2.37865808590928e-6	2.37073065799623e-6	2.35785243732981e-6
flux1:	0.63040226681531	2.65569780543509e-6	2.65287560434597e-6	2.65022435887668e-6	2.64482958568659e-6	2.63436205768632e-6	2.61873539539808e-6	2.60032625114907e-6	2.58255633505862e-6	2.56766913600883e-6	2.55519014902654e-6	2.54226787179906e-6	2.52582480721033e-6	2.50508284412791e-6	2.48259826721462e-6	2.46274413340966e-6	2.44829395687365e-6	2.43763909350877e-6	2.42565070549449e-6	2.40874984176837e-6	2.39020540831822e-6	2.3788157936726e-6	2.37778854513071e-6	2.374038281212e-6	2.35290409157394e-6	2.33934470159013e-6	2.36917479046259e-6	2.35179036469154e-6	2.33825456153042e-6	2.36059109636498e-6	2.45490223275271e-6	2.34911864513684e-6	2.25705140318694e-6	2.3703970862261e-6	2.42771414171498e-6	2.44056959054446e-6	2.47218484928914e-6	2.52516108257411e-6	2.54748123008254e-6	2.57985025521321e-6	2.62226206645529e-6	2.65503814328151e-6	2.67467703781256e-6	2.68835731632165e-6	2.69996006468261e-6	2.70724454473854e-6	2.70671210323144e-6	2.6977038411863e-6	2.6822672022457e-6
flux1:	0.630664715719064	2.97003571041029e-6	2.96897831306511e-6	2.96802200972429e-6	2.96417359482654e-6	2.9551806741263e-6	2.94114666374444e-6	2.92459972282e-6	2.90891459841158e-6	2.89605801393402e-6	2.88521523658161e-6	2.87340293204853e-6	2.85778404920496e-6	2.83807680319285e-6	2.81721166503606e-6	2.79941860917418e-6	2.78675697789812e-6	2.77682571042931e-6	2.76441912461266e-6	2.74697979604806e-6	2.72918230445764e-6	2.71996883781703e-6	2.7204260798065e-6	2.71496113182255e-6	2.69051285561372e-6	2.67800253777002e-6	2.71162642402024e-6	2.68783627824401e-6	2.67545127510622e-6	2.69636501597336e-6	2.80405110560268e-6	2.6816882618818e-6	2.57471725122607e-6	2.7046979911205e-6	2.77033571651287e-6	2.78130055755281e-6	2.81553136773311e-6	2.87515707913585e-6	2.89668338761637e-6	2.92972898893299e-6	2.9756017231464e-6	3.01056661200571e-6	3.02980266000702e-6	3.04205749253645e-6	3.05273976273419e-6	3.05966993533174e-6	3.05845269239733e-6	3.04766644971625e-6	3.02931196302268e-6
flux1:	0.630927164622817	3.30700261818909e-6	3.30807686811964e-6	3.30932428826306e-6	3.3078569342895e-6	3.3016062804577e-6	3.29081021908493e-6	3.27794537216931e-6	3.26610545122929e-6	3.25686911356651e-6	3.24917838316068e-6	3.24016353785411e-6	3.22743814363532e-6	3.21120629390981e-6	3.19449973473439e-6	3.1810367971558e-6	3.17198860498654e-6	3.16437010323223e-6	3.15335301969445e-6	3.13765655655229e-6	3.12303522308354e-6	3.11785766804203e-6	3.12083257536601e-6	3.11470429296055e-6	3.08895069514493e-6	3.07940901189383e-6	3.11711634184918e-6	3.08758768465377e-6	3.07750460008683e-6	3.09746132032879e-6	3.22103219288811e-6	3.07938992847983e-6	2.95448113341273e-6	3.10339483332644e-6	3.17498631175929e-6	3.18119975451633e-6	3.21382806266639e-6	3.27770859450896e-6	3.29448580637441e-6	3.32358056449487e-6	3.36881459524257e-6	3.40233826425119e-6	3.41763119586329e-6	3.42496162383349e-6	3.43153471985185e-6	3.43553932973104e-6	3.4318125550289e-6	3.41809233344239e-6	3.39616860425939e-6
flux1:	0.63118961352657	3.67308063090391e-6	3.67657142281129e-6	3.68047874463563e-6	3.68219868483091e-6	3.67990995874348e-6	3.67387311034192e-6	3.66628114879286e-6	3.65973970409291e-6	3.65540350542338e-6	3.65214490429101e-6	3.64747214778121e-6	3.63959573298418e-6	3.6290861564361e-6	3.61873502682412e-6	3.61142764170023e-6	3.60742921242873e-6	3.60353006621496e-6	3.59572524587876e-6	3.58405371744117e-6	3.57478726391517e-6	3.57505564737059e-6	3.58136712793172e-6	3.57597775023194e-6	3.55134525621285e-6	3.5463734122751e-6	3.58831000149503e-6	3.55461131499245e-6	3.5475682210652e-6	3.56797724632441e-6	3.71006559871644e-6	3.54654509659972e-6	3.40067787417415e-6	3.57069473187082e-6	3.64501566756802e-6	3.64376315083662e-6	3.66994024071279e-6	3.73527934126171e-6	3.7433320822298e-6	3.76356933708785e-6	3.80357228154402e-6	3.83163011576799e-6	3.8392231870519e-6	3.83796386433559e-6	3.8369983091001e-6	3.83518375295594e-6	3.82680118189471e-6	3.80875463566334e-6	3.78248501277244e-6
flux1:	0.631452062430323	4.07765682608097e-6	4.08368466038631e-6	4.09055816688351e-6	4.09609713227034e-6	4.09872582323329e-6	4.09856727874817e-6	4.09730620348736e-6	4.09692378687547e-6	4.0982123780634e-6	4.10020794596882e-6	4.10103397369677e-6	4.09953909048771e-6	4.09643109640784e-6	4.09390122694134e-6	4.09379649947464e-6	4.09564666728423e-6	4.0964841251986e-6	4.09347106595467e-6	4.0877435217427e-6	4.08535926482477e-6	4.09175112851949e-6	4.10189589526135e-6	4.09886662064456e-6	4.07780548037021e-6	4.07828359756638e-6	4.1244765881149e-6	4.08888665348031e-6	4.08489807587134e-6	4.10806431556423e-6	4.27122073832382e-6	4.0833650787943e-6	3.91364364034633e-6	4.10654607589445e-6	4.17986046003988e-6	4.16895989233056e-6	4.18385034602967e-6	4.24782335367266e-6	4.24379648664336e-6	4.25077702734741e-6	4.2811722487918e-6	4.29997963121968e-6	4.29654604437288e-6	4.28354962738712e-6	4.27205019318173e-6	4.26179804943872e-6	4.24677287789735e-6	4.2231400540903e-6	4.1919078113553e-6
flux1:	0.631714511334077	4.53251541348942e-6	4.54095994244147e-6	4.55086258228659e-6	4.5605350489885e-6	4.56856724814519e-6	4.5747543946427e-6	4.58009629592584e-6	4.58592133681175e-6	4.59282544918614e-6	4.60027011397508e-6	4.60715575480581e-6	4.61287743373482e-6	4.6179622347033e-6	4.62368361708841e-6	4.63081852128508e-6	4.63851882709159e-6	4.64455928113722e-6	4.64742086182632e-6	4.6488394664213e-6	4.65387632562662e-6	4.66615954791931e-6	4.68025791584223e-6	4.68122647587439e-6	4.66572616672125e-6	4.67147693664872e-6	4.72189701206705e-6	4.68700950838323e-6	4.68514164716842e-6	4.71400850229222e-6	4.90049681050866e-6	4.68596395248425e-6	4.48968197532368e-6	4.70665110212192e-6	4.77525610305546e-6	4.75338864176314e-6	4.75295912884938e-6	4.81316234718047e-6	4.7949503439245e-6	4.78563209403377e-6	4.80307650024173e-6	4.80980462304685e-6	4.79314053747625e-6	4.76651105986374e-6	4.74266978889513e-6	4.7223374256674e-6	4.69942958893519e-6	4.66954256101241e-6	4.63324785287591e-6
flux1:	0.63197696023783	5.05093873418522e-6	5.06138796842008e-6	5.0740720047471e-6	5.08776713866812e-6	5.10106945493225e-6	5.11325150428194e-6	5.1245368366552e-6	5.13570297828042e-6	5.14740825076556e-6	5.15978920455065e-6	5.17256828666543e-6	5.18545619597592e-6	5.19843359707353e-6	5.21164427958347e-6	5.22496836356818e-6	5.23768548137395e-6	5.24875365123597e-6	5.25786605734645e-6	5.26663406619117e-6	5.27843928524548e-6	5.29544471654181e-6	5.3132484651332e-6	5.31961376220531e-6	5.31070534304307e-6	5.3203036545576e-6	5.37495181383974e-6	5.34311908590633e-6	5.34141821637007e-6	5.3791180965244e-6	5.59075438648294e-6	5.34722236106971e-6	5.12186799082627e-6	5.3633884920244e-6	5.42430830534625e-6	5.3912285425287e-6	5.37306795235814e-6	5.4279941442962e-6	5.3952417224451e-6	5.36870435149207e-6	5.37168789841593e-6	5.36514537396127e-6	5.33478416023649e-6	5.29452039017998e-6	5.2584074314317e-6	5.22800490088437e-6	5.19730811468748e-6	5.16155349268456e-6	5.12096707940448e-6
flux1:	0.632239409141583	5.64656527431542e-6	5.65830786097893e-6	5.67319373958408e-6	5.69033089795113e-6	5.70809478508701e-6	5.72506450059499e-6	5.74070634936967e-6	5.75547974669127e-6	5.77042674438696e-6	5.78655276031112e-6	5.80430709706568e-6	5.8233664675448e-6	5.84280814726377e-6	5.86159046807094e-6	5.87907001726235e-6	5.89523276887567e-6	5.91050625406227e-6	5.92540806936525e-6	5.94057720615636e-6	5.95729006171307e-6	5.9770534979301e-6	5.99801217549765e-6	6.01065876444788e-6	6.00799966039443e-6	6.01879071123066e-6	6.07778953571253e-6	6.05049350638587e-6	6.04611345515282e-6	6.09538997796557e-6	6.3334679906787e-6	6.05848461095224e-6	5.80168142773464e-6	6.06762541041343e-6	6.11935817693687e-6	6.07593374274694e-6	6.03995911825178e-6	6.08943587945237e-6	6.04379921738923e-6	6.00176501344824e-6	5.99124445728043e-6	5.97239710082249e-6	5.93001493429985e-6	5.87841859609021e-6	5.83245722570382e-6	5.79415411865634e-6	5.75755537574232e-6	5.71773333894989e-6	5.67475659298672e-6
flux1:	0.632501858045337	6.33221557987133e-6	6.34428659735694e-6	6.36050093768597e-6	6.38006815162202e-6	6.40087374405424e-6	6.42068227415542e-6	6.43833812243204e-6	6.45432152415013e-6	6.47039690506319e-6	6.48853980596438e-6	6.50969276437483e-6	6.53307684999126e-6	6.5565798149599e-6	6.57810063258605e-6	6.59699907636254e-6	6.61451804521626e-6	6.63260868176636e-6	6.65197678819482e-6	6.67146612501554e-6	6.69021304343581e-6	6.71027498487307e-6	6.7336459637764e-6	6.75269369533731e-6	6.75433153058058e-6	6.76268705761637e-6	6.82635313186476e-6	6.80362418254874e-6	6.79316317154661e-6	6.85577037327274e-6	7.12110630721751e-6	6.81190606085586e-6	6.52129430440944e-6	6.81121661379234e-6	6.85440245297354e-6	6.80245949026724e-6	6.75135276251086e-6	6.79687461806756e-6	6.74196226333123e-6	6.68893385123198e-6	6.6686584910735e-6	6.64086998827876e-6	6.59037374688167e-6	6.5321005813647e-6	6.48118944559893e-6	6.43951368800978e-6	6.40090124704856e-6	6.36037723502109e-6	6.31812107917898e-6
flux1:	0.63276430694909	7.1189211390905e-6	7.13020117308542e-6	7.14667544195338e-6	7.16735523804942e-6	7.18935832527299e-6	7.20957994662744e-6	7.22647662583241e-6	7.24094625941522e-6	7.25577897581814e-6	7.27390816550682e-6	7.29642867995727e-6	7.32168006565841e-6	7.34620083715346e-6	7.36713002026234e-6	7.38442555272499e-6	7.4010000887461e-6	7.42011025261182e-6	7.44185682651962e-6	7.46266019481576e-6	7.47994877902136e-6	7.49776874333264e-6	7.52274862109905e-6	7.54737918092104e-6	7.54977262502346e-6	7.55157090239168e-6	7.62044740576695e-6	7.60046391647828e-6	7.5804771799932e-6	7.656685719474e-6	7.94979828321365e-6	7.60311504507827e-6	7.27618513383453e-6	7.58982132481905e-6	7.62768353577939e-6	7.56966824019027e-6	7.50890861266034e-6	7.55379752287028e-6	7.49475976187937e-6	7.4376853625554e-6	7.41410590935339e-6	7.38301614228252e-6	7.3302500923499e-6	7.27193352901788e-6	7.22312713466629e-6	7.18475650707766e-6	7.14988296141553e-6	7.11345420608667e-6	7.07607372374456e-6
flux1:	0.633026755852843	8.01536819581676e-6	8.02472313373041e-6	8.04034124743251e-6	8.06071018528029e-6	8.08193103622318e-6	8.10004380670327e-6	8.11340887239712e-6	8.12373113294884e-6	8.13504452402035e-6	8.15111646900843e-6	8.17280481259938e-6	8.19721562018364e-6	8.2195412956264e-6	8.23658692065701e-6	8.24945958346911e-6	8.26291967377565e-6	8.28105066854749e-6	8.30253866438802e-6	8.32110642065646e-6	8.33336729390147e-6	8.34678359928814e-6	8.37263591438658e-6	8.40104539657143e-6	8.39938215678199e-6	8.39065007003569e-6	8.46548661908575e-6	8.44447255140876e-6	8.4120834831758e-6	8.50042351270184e-6	8.82184216114569e-6	8.43374657786851e-6	8.06764260814733e-6	8.40555364511043e-6	8.44397730018599e-6	8.38247883736704e-6	8.31988651217828e-6	8.36923044769007e-6	8.31202803521256e-6	8.25948063742758e-6	8.24119181564357e-6	8.21420399517562e-6	8.16627589558021e-6	8.11572686946308e-6	8.07745921559371e-6	8.05057206430766e-6	8.02653436888839e-6	7.99998086613282e-6	7.97224516699868e-6
flux1:	0.633289204756596	9.02789893865698e-6	9.03433671536902e-6	9.0481074282291e-6	9.06687855430546e-6	9.0855480162651e-6	9.09936923649212e-6	9.10689592283848e-6	9.1109501122265e-6	9.11690601232014e-6	9.12915798756119e-6	9.14796818993367e-6	9.16900534211854e-6	9.18628856911223e-6	9.19676039721689e-6	9.20306348065257e-6	9.21168634324415e-6	9.22686914264814e-6	9.24522549452442e-6	9.25797420748744e-6	9.26216673648356e-6	9.26981843145634e-6	9.29597569014795e-6	9.32548920331914e-6	9.31428913529536e-6	9.29190349462099e-6	9.37358274846338e-6	9.34607717329109e-6	9.29957609514974e-6	9.39691727998532e-6	9.74758710074919e-6	9.31337181292609e-6	8.90468565716769e-6	9.26895038735327e-6	9.31610619947901e-6	9.25331599414837e-6	9.19810010365791e-6	9.25844516554871e-6	9.20889204599289e-6	9.16983866132067e-6	9.16658396850428e-6	9.15199851652703e-6	9.11629789336604e-6	9.08136771479685e-6	9.06229193431014e-6	9.055526175996e-6	9.04989630453395e-6	9.03924731882419e-6	9.0258789894041e-6
flux1:	0.63355165366035	1.01611077789013e-5	1.01639211039968e-5	1.01751426152343e-5	1.0191407621589e-5	1.02063095518811e-5	1.02144078187183e-5	1.0214667312173e-5	1.02111935112659e-5	1.02106619921953e-5	1.0217856386495e-5	1.02322014105865e-5	1.02479275260809e-5	1.02581948657235e-5	1.02604958935639e-5	1.02591248066359e-5	1.02618700917459e-5	1.02723869594992e-5	1.02848760152071e-5	1.02887522099535e-5	1.02829301233908e-5	1.02845589655251e-5	1.03106848735053e-5	1.03380459635917e-5	1.0311979480073e-5	1.02742992813592e-5	1.03637240349276e-5	1.03232300752107e-5	1.02625349512219e-5	1.03645481315944e-5	1.0746278421162e-5	1.02604038575614e-5	9.80498060634588e-6	1.01998087044579e-5	1.02653020172577e-5	1.02025022853905e-5	1.01638982529694e-5	1.02427041726083e-5	1.02054316342721e-5	1.01877566758275e-5	1.02091073227615e-5	1.02150083303113e-5	1.01980561999008e-5	1.01853263790862e-5	1.01929289327388e-5	1.02140830683843e-5	1.02337983106341e-5	1.02444096534014e-5	1.02492842074557e-5
flux1:	0.633814102564103	1.14189504348152e-5	1.14178136128113e-5	1.14261958058428e-5	1.14396193288213e-5	1.14503632697779e-5	1.14523665090244e-5	1.14450847144145e-5	1.14338851427205e-5	1.14265848070793e-5	1.14281580850263e-5	1.14371449239493e-5	1.14465617867183e-5	1.14491033515086e-5	1.14430561163609e-5	1.14341432508698e-5	1.14307659808503e-5	1.14353348188763e-5	1.14397420127043e-5	1.14327491325092e-5	1.14164799840951e-5	1.14130479969488e-5	1.14390565655253e-5	1.14608737490404e-5	1.14156734908454e-5	1.13629724282477e-5	1.14609395757765e-5	1.14008820191357e-5	1.1327745513881e-5	1.14297161980225e-5	1.18456060037903e-5	1.13017065494004e-5	1.07944797489969e-5	1.1226612982028e-5	1.13202278782518e-5	1.12574037803258e-5	1.1243076583772e-5	1.13479840246457e-5	1.13255038620806e-5	1.13345187132637e-5	1.13884126447582e-5	1.14214688155661e-5	1.14277851008645e-5	1.14413020039778e-5	1.1480515276449e-5	1.15351943495722e-5	1.15853797006853e-5	1.16209702825291e-5	1.16463111094101e-5
flux1:	0.634076551467856	1.28061732436959e-5	1.28011676078296e-5	1.28068829200916e-5	1.28178069002892e-5	1.28249731952894e-5	1.282170632033e-5	1.2807843415179e-5	1.27897908003976e-5	1.27762682926574e-5	1.27723563194117e-5	1.27759093320991e-5	1.27791607238627e-5	1.27747248863451e-5	1.27616647441507e-5	1.27465592229258e-5	1.27375832467158e-5	1.27354839304473e-5	1.27304537939165e-5	1.27120492847896e-5	1.2686599693503e-5	1.26801894421612e-5	1.2706228549186e-5	1.27195284346868e-5	1.26528371765873e-5	1.25874297047909e-5	1.26945252157776e-5	1.26093714679223e-5	1.25272548926356e-5	1.26251399627737e-5	1.30799113359462e-5	1.24708490877764e-5	1.19057202019995e-5	1.23845132601747e-5	1.25147140962526e-5	1.24503673849505e-5	1.24648285647952e-5	1.26028235205478e-5	1.25948668106754e-5	1.26320695931857e-5	1.27234450124213e-5	1.27878192724705e-5	1.28190101146609e-5	1.28592995110354e-5	1.29313655777945e-5	1.3021812519012e-5	1.31047443145106e-5	1.31665699536847e-5	1.32122968074202e-5
flux1:	0.634339000371609	1.43297942835393e-5	1.43213498894331e-5	1.43249965030115e-5	1.43344275445096e-5	1.43395482270925e-5	1.43329634030251e-5	1.43145702827809e-5	1.42914136989799e-5	1.42728630580895e-5	1.42641986832035e-5	1.426304896718e-5	1.42614418845092e-5	1.42521903519782e-5	1.4234798272067e-5	1.42158294659134e-5	1.42023915461052e-5	1.41935233223663e-5	1.41787982348067e-5	1.41500820395142e-5	1.41183169185644e-5	1.41118217329573e-5	1.41382369335536e-5	1.41410446681934e-5	1.40530342706122e-5	1.39790370390437e-5	1.40955864271828e-5	1.39819312773973e-5	1.38955237970173e-5	1.398707621681e-5	1.44872562850666e-5	1.38052001645343e-5	1.31749716991322e-5	1.37120944698379e-5	1.38845223544263e-5	1.38157317528935e-5	1.38590519269728e-5	1.40356409086829e-5	1.40389139466983e-5	1.41012484362604e-5	1.42310168494837e-5	1.43275786423704e-5	1.43818244786954e-5	1.44453938068942e-5	1.45472144014671e-5	1.46715614016573e-5	1.47859803762524e-5	1.48723192572813e-5	1.4935700339902e-5
flux1:	0.634601449275363	1.60003454348542e-5	1.59891041832068e-5	1.59915827810372e-5	1.60010574647327e-5	1.60064267092512e-5	1.59993285272255e-5	1.5979198191459e-5	1.5953198412257e-5	1.59311546348304e-5	1.59188593258523e-5	1.59144021367786e-5	1.59102363852756e-5	1.58994567989471e-5	1.58813521396218e-5	1.58614177598945e-5	1.58450178200589e-5	1.58298871401781e-5	1.58064042099446e-5	1.5770049930577e-5	1.57360429230081e-5	1.57326952153134e-5	1.57599929254671e-5	1.57518427186378e-5	1.56454628092799e-5	1.55681990455406e-5	1.56942997344478e-5	1.55516950696495e-5	1.546612632863e-5	1.55518744467204e-5	1.61057898789901e-5	1.53422936498964e-5	1.46386600446901e-5	1.5247433740494e-5	1.54636748699534e-5	1.53864049451941e-5	1.54534876694849e-5	1.56720108806349e-5	1.56804443160938e-5	1.57602422511179e-5	1.59248121636418e-5	1.6050810719681e-5	1.61228781116936e-5	1.62023434790712e-5	1.63264851440037e-5	1.6478606770115e-5	1.66195458728097e-5	1.67256301735924e-5	1.68013471293967e-5
flux1:	0.634863898179116	1.78326238064544e-5	1.78192474213901e-5	1.78215715319487e-5	1.78329192864279e-5	1.78412610642064e-5	1.78368705037703e-5	1.7818045602783e-5	1.77915095038275e-5	1.77674789115788e-5	1.77527922960185e-5	1.77468387485866e-5	1.77430690043995e-5	1.77346867668683e-5	1.77198467812583e-5	1.77019016781312e-5	1.76841128639723e-5	1.7663760057477e-5	1.76335823295492e-5	1.75935037664903e-5	1.75619092667224e-5	1.75647285253111e-5	1.75935551896461e-5	1.75758319537775e-5	1.7456602027582e-5	1.73817276688165e-5	1.7517374115451e-5	1.73487088997666e-5	1.72685714094994e-5	1.73524415782434e-5	1.79700202387018e-5	1.71160748307571e-5	1.63296699088602e-5	1.70241270868027e-5	1.72810195498218e-5	1.71906334262144e-5	1.72712466929281e-5	1.7532450239476e-5	1.75379316778066e-5	1.76236155560459e-5	1.78151011235489e-5	1.79643902034557e-5	1.80462042064417e-5	1.81310747395846e-5	1.82664920693119e-5	1.84365474249728e-5	1.85957592175314e-5	1.87142155195195e-5	1.87948819295662e-5
flux1:	0.635126347082869	1.98457970711434e-5	1.9830758091252e-5	1.98338337576772e-5	1.98488788299797e-5	1.98629295019547e-5	1.98643655028226e-5	1.98495961828891e-5	1.98244045868586e-5	1.9799510699627e-5	1.97835151424869e-5	1.97779837820812e-5	1.97777689076644e-5	1.97757384713626e-5	1.97678464930442e-5	1.97543894465263e-5	1.9736588611974e-5	1.97124683702481e-5	1.96785509320823e-5	1.96393429424126e-5	1.96146273205038e-5	1.96258880727681e-5	1.96570341720034e-5	1.96330648133349e-5	1.95084019841007e-5	1.9440894861585e-5	1.95861871572765e-5	1.93974908359847e-5	1.93258402387253e-5	1.94152583451209e-5	2.01076674899791e-5	1.91537103218849e-5	1.82742048749692e-5	1.90680320317059e-5	1.93577124714771e-5	1.92496033878925e-5	1.93292487163789e-5	1.96312092208865e-5	1.96246987256936e-5	1.97021892451793e-5	1.99093286614689e-5	2.00731435255702e-5	2.01548576122476e-5	2.02328897416561e-5	2.03663010042041e-5	2.05419312567013e-5	2.07088941626436e-5	2.08306629360108e-5	2.09077516424636e-5
flux1:	0.635388795986622	2.2062842175541e-5	2.20462434361367e-5	2.20506626352533e-5	2.2070920795374e-5	2.20930038271319e-5	2.21027815275067e-5	2.20940424678643e-5	2.20712717176212e-5	2.20459950124952e-5	2.20293935818922e-5	2.20259978972399e-5	2.20322134559521e-5	2.20398938571351e-5	2.20417345510273e-5	2.20343924081187e-5	2.20175659084056e-5	2.19914001637325e-5	2.19572182421355e-5	2.19234536652263e-5	2.19091149733629e-5	2.19299344181398e-5	2.19643612385581e-5	2.19392101095731e-5	2.18173733770619e-5	2.17605667522813e-5	2.19159729747318e-5	2.17156175470411e-5	2.16531413105731e-5	2.17585355202359e-5	2.25377172011438e-5	2.14735919569995e-5	2.04898298771318e-5	2.13953948971388e-5	2.17061721103084e-5	2.15764029293797e-5	2.16379563259554e-5	2.19764039997653e-5	2.19492535967129e-5	2.20038908541579e-5	2.22135748563546e-5	2.23817657317646e-5	2.24531715959009e-5	2.25120930236876e-5	2.26298151636373e-5	2.27978371549604e-5	2.29612083538309e-5	2.30768172500152e-5	2.31418663860662e-5
flux1:	0.635651244890376	2.45094426530357e-5	2.44909081448253e-5	2.44967994190818e-5	2.45232275766221e-5	2.45549014351223e-5	2.45745462937362e-5	2.45727139988523e-5	2.45524359519315e-5	2.45265082765703e-5	2.45095029603819e-5	2.45094902879128e-5	2.45242873668273e-5	2.45439118526763e-5	2.45569254149885e-5	2.45562158141165e-5	2.45408783110898e-5	2.45145009830949e-5	2.44835916027753e-5	2.44590870851517e-5	2.44570013877741e-5	2.44871257259329e-5	2.45260017688141e-5	2.45059744882539e-5	2.43947879919092e-5	2.4349636812726e-5	2.45162634741153e-5	2.43136578183227e-5	2.42581880772287e-5	2.43919273783585e-5	2.52701133333638e-5	2.40849850168689e-5	2.29851412466402e-5	2.40128140851487e-5	2.433081039176e-5	2.41766446463797e-5	2.42025543799779e-5	2.45715795569385e-5	2.45168284445712e-5	2.45355053641769e-5	2.47346995110069e-5	2.48972403807386e-5	2.49492893991712e-5	2.49786101787053e-5	2.50685600655551e-5	2.52168914777307e-5	2.53661790574522e-5	2.5467165500538e-5	2.5513065549436e-5
flux1:	0.635913693794129	2.72125942452768e-5	2.71912613613028e-5	2.7198229983174e-5	2.72310766250888e-5	2.72729234650854e-5	2.73027793490722e-5	2.73075406991016e-5	2.72888509306733e-5	2.72613334666736e-5	2.72436284951586e-5	2.72476141362424e-5	2.72720989891451e-5	2.73044323872012e-5	2.73285105497776e-5	2.73338293425782e-5	2.73200684716049e-5	2.72952804099061e-5	2.72707672846374e-5	2.72579434446331e-5	2.72679588192403e-5	2.73057899455678e-5	2.73505159966443e-5	2.73424308852602e-5	2.72480057101034e-5	2.72127436524691e-5	2.73925614229945e-5	2.71965425392498e-5	2.71430360109601e-5	2.73179556340654e-5	2.83072509231214e-5	2.69894899823821e-5	2.57612286989181e-5	2.69191667431441e-5	2.72305159743518e-5	2.70507409789787e-5	2.70254436371718e-5	2.74185063593617e-5	2.73319149104539e-5	2.73050592235011e-5	2.74828177132293e-5	2.76313517599081e-5	2.7657528965606e-5	2.7650124201101e-5	2.77036424149517e-5	2.78231320434712e-5	2.79503009171836e-5	2.80305344550317e-5	2.80526650260578e-5
flux1:	0.636176142697882	3.01992425178351e-5	3.01738646390404e-5	3.01810351977588e-5	3.02198181277613e-5	3.02714122006408e-5	3.0310682602495e-5	3.0320698770829e-5	3.03019752557661e-5	3.02715092853779e-5	3.02524365918156e-5	3.02603567717354e-5	3.02944428242503e-5	3.03386853719858e-5	3.03722456534064e-5	3.03820798852319e-5	3.0369712583055e-5	3.03481627124664e-5	3.03323420163875e-5	3.03317937548956e-5	3.03516517977461e-5	3.03945090011722e-5	3.04467088558192e-5	3.04570449973348e-5	3.0382737532828e-5	3.03530182411896e-5	3.05489943107034e-5	3.03661995798673e-5	3.03072242554742e-5	3.05349852598327e-5	3.16470999536073e-5	3.01841534567939e-5	2.88147609876099e-5	3.01092539067295e-5	3.04025177721994e-5	3.01974973386213e-5	3.01096434711367e-5	3.05207474424732e-5	3.04013696424023e-5	3.03244134810001e-5	3.04736463274247e-5	3.0602812469985e-5	3.06001210099363e-5	3.0553296243943e-5	3.05664626540108e-5	3.06522966622725e-5	3.07530165144704e-5	3.08096727544615e-5	3.08066682307775e-5
flux1:	0.636438591601635	3.34952802808792e-5	3.34644236889501e-5	3.34705743451196e-5	3.35141840161289e-5	3.35742405546305e-5	3.3621253159025e-5	3.36345488315505e-5	3.3613893250852e-5	3.35790742290101e-5	3.35578106771113e-5	3.35689935353373e-5	3.3611444318655e-5	3.36653935050826e-5	3.3705713352812e-5	3.37180345831986e-5	3.37068376064519e-5	3.36899434463801e-5	3.36840035520416e-5	3.36943646548478e-5	3.37199707795895e-5	3.37645348025542e-5	3.38259936778592e-5	3.38600582352421e-5	3.38058754570651e-5	3.377540292152e-5	3.39915070455267e-5	3.3825039450032e-5	3.37517089435112e-5	3.40412927896017e-5	3.52874752189136e-5	3.36657413873883e-5	3.21422064229574e-5	3.3578571442324e-5	3.38469627937766e-5	3.36184075411354e-5	3.3462490761229e-5	3.38873434848523e-5	3.373751472734e-5	3.361156314238e-5	3.37302433038988e-5	3.38385574810967e-5	3.38079358366186e-5	3.37237706930804e-5	3.36979594398347e-5	3.37503758835708e-5	3.38246701594014e-5	3.38586592099628e-5	3.38326385619248e-5
flux1:	0.636701040505389	3.71251624753726e-5	3.70874583703589e-5	3.70912136017261e-5	3.71381116632781e-5	3.72047775506636e-5	3.7257413899056e-5	3.72719120542797e-5	3.72476843352161e-5	3.72074808491852e-5	3.71833062416936e-5	3.71966366151385e-5	3.72452817325482e-5	3.73057135714049e-5	3.73494539560221e-5	3.73622095174008e-5	3.73521722924246e-5	3.73410899313674e-5	3.7345020636359e-5	3.7363157615794e-5	3.73891562137102e-5	3.74320052488502e-5	3.75045493688007e-5	3.75658155292019e-5	3.75284054823729e-5	3.74899626127357e-5	3.77310385266899e-5	3.757970243124e-5	3.74829040933871e-5	3.78395387140673e-5	3.92307265781728e-5	3.74354420172193e-5	3.57444569755203e-5	3.73283640943864e-5	3.7571366910766e-5	3.73218643546081e-5	3.70989293785095e-5	3.75358990238923e-5	3.73606211251361e-5	3.71921634111369e-5	3.72837455146974e-5	3.73738824977972e-5	3.73199776714847e-5	3.7204872076186e-5	3.71464257205966e-5	3.71705870554143e-5	3.72227433463094e-5	3.72384895587837e-5	3.71946792750053e-5
flux1:	0.636963489409142	4.11122642044803e-5	4.10666609001798e-5	4.10666939365593e-5	4.11151542455515e-5	4.118637004406e-5	4.1242565000435e-5	4.12566537460864e-5	4.1227987357868e-5	4.11821145971949e-5	4.11546506522334e-5	4.11687870329675e-5	4.12208606677467e-5	4.12840489078888e-5	4.13278584647794e-5	4.13394580265256e-5	4.13310035074176e-5	4.13266535701686e-5	4.13393715930787e-5	4.13608832092055e-5	4.13814344401846e-5	4.14195615572697e-5	4.15048877881306e-5	4.1594634139589e-5	4.15678944908086e-5	4.15145949442692e-5	4.17861175426341e-5	4.16444080547532e-5	4.15161007347405e-5	4.19408486433307e-5	4.34880127677573e-5	4.15031516139957e-5	3.96310145983347e-5	4.13700255566034e-5	4.15940844069119e-5	4.13264780861546e-5	4.10437344193131e-5	4.14944360115832e-5	4.13002544526289e-5	4.1099932876948e-5	4.11728879809267e-5	4.12513127334646e-5	4.11816515410933e-5	4.10451480957536e-5	4.0964213082987e-5	4.09692395139122e-5	4.1006976201647e-5	4.10115661238299e-5	4.09573595057183e-5
flux1:	0.637225938312895	4.54799411848242e-5	4.54258978099384e-5	4.54210894684595e-5	4.54694183937605e-5	4.55432649207912e-5	4.56014639167706e-5	4.56144723883054e-5	4.55816593984995e-5	4.55308252747797e-5	4.55002010821591e-5	4.5513795472611e-5	4.5566324868562e-5	4.56285899238087e-5	4.56696642401172e-5	4.56793603258908e-5	4.56734892744014e-5	4.56766409379895e-5	4.56963226315468e-5	4.57162643509366e-5	4.57258780186933e-5	4.57570818354952e-5	4.585656176724e-5	4.597389536822e-5	4.59501133228534e-5	4.58766477303237e-5	4.61844129373816e-5	4.6043302317022e-5	4.58776309385865e-5	4.6367751601793e-5	4.80823697588976e-5	4.58905438810471e-5	4.38229510188985e-5	4.57279977162138e-5	4.59461044446475e-5	4.56628414957997e-5	4.53322056028019e-5	4.58016036355838e-5	4.55951711912952e-5	4.53757990132607e-5	4.54423274700071e-5	4.55183408786471e-5	4.5442055220223e-5	4.52951516462098e-5	4.52038784968352e-5	4.52012048700277e-5	4.52342310797273e-5	4.52360696711617e-5	4.51796780775828e-5
flux1:	0.637488387216649	5.02530878908844e-5	5.01906610667529e-5	5.01801702738738e-5	5.0226847750722e-5	5.03017937526925e-5	5.03612639989675e-5	5.03737422749203e-5	5.0338403941263e-5	5.02843738423037e-5	5.02512818391761e-5	5.02631567555014e-5	5.03133210670318e-5	5.037149572184e-5	5.04079757421191e-5	5.04160596070681e-5	5.04143930836435e-5	5.04258023237863e-5	5.04503774908956e-5	5.04640854033714e-5	5.04583530752212e-5	5.04814183565518e-5	5.05959126582119e-5	5.07381890180013e-5	5.07095159078153e-5	5.06131529774538e-5	5.09629653156988e-5	5.08113717037106e-5	5.06053679543492e-5	5.11554175363268e-5	5.30499905105411e-5	5.06323332594252e-5	4.83540657785982e-5	5.04405888957428e-5	5.06707955311293e-5	5.03733687181449e-5	5.00091623639136e-5	5.05051565821308e-5	5.02917421693046e-5	5.00659116587766e-5	5.0140049151422e-5	5.02244194442284e-5	5.01507668204616e-5	5.00040346723417e-5	4.99144735076162e-5	4.99158268210815e-5	4.99540539674957e-5	4.99612699639072e-5	4.99102082466872e-5
flux1:	0.637750836120402	5.54598652209014e-5	5.53896629124052e-5	5.53728846621639e-5	5.54165867112056e-5	5.54915772225223e-5	5.55525012228391e-5	5.55662415247309e-5	5.55312470684726e-5	5.54767145954406e-5	5.54423486421601e-5	5.5451599138496e-5	5.54969884558914e-5	5.55487059796981e-5	5.5579833223041e-5	5.55876070005001e-5	5.55923260811921e-5	5.56129170114513e-5	5.56406461603645e-5	5.56445120050955e-5	5.56205952667266e-5	5.56352229449665e-5	5.57649456451199e-5	5.59285218992445e-5	5.58885089237118e-5	5.57696493555806e-5	5.61670770393475e-5	5.59937563964198e-5	5.57474668327106e-5	5.63509483740642e-5	5.84394632098292e-5	5.57754786582301e-5	5.32700060950908e-5	5.55585279840778e-5	5.58216244438938e-5	5.55102157709754e-5	5.51264208484591e-5	5.56589736929078e-5	5.54411911168248e-5	5.52189012464275e-5	5.53143512015415e-5	5.5417778586221e-5	5.53547379817271e-5	5.52166054463093e-5	5.51386929605365e-5	5.51540678575865e-5	5.52058055179038e-5	5.5224703315888e-5	5.5184392932289e-5
flux1:	0.638013285024155	6.11332172154846e-5	6.10562247551674e-5	6.10326393729585e-5	6.1072132661465e-5	6.11464955749667e-5	6.12098246965977e-5	6.12276188740041e-5	6.11967718623682e-5	6.11450684428611e-5	6.11109655954731e-5	6.11169745001778e-5	6.11557026473271e-5	6.11994512279957e-5	6.12254487796121e-5	6.12349825705425e-5	6.12486875099982e-5	6.12797575445715e-5	6.13097953002317e-5	6.13018489703866e-5	6.12586273467028e-5	6.12651256815102e-5	6.14095924142522e-5	6.15907806474733e-5	6.15356768825482e-5	6.13978385649087e-5	6.184809541247e-5	6.16435988850673e-5	6.13595917324292e-5	6.20108500823423e-5	6.43091084571065e-5	6.13764746468522e-5	5.86255122099558e-5	6.11415223840649e-5	6.14582924559805e-5	6.11316844751407e-5	6.07392576596715e-5	6.13192090168149e-5	6.10962024125482e-5	6.08829440987939e-5	6.10110279623711e-5	6.1142720228145e-5	6.10959266370573e-5	6.09714533012198e-5	6.09114750622075e-5	6.09474921079601e-5	6.10179713089907e-5	6.10518250974355e-5	6.10245831453752e-5
flux1:	0.638275733927908	6.73118306277106e-5	6.72291459248886e-5	6.7198092811589e-5	6.72320254213039e-5	6.73052180601741e-5	6.73723195400996e-5	6.73975079909455e-5	6.73750734000613e-5	6.73297885881702e-5	6.72976212687804e-5	6.72999979346941e-5	6.73306557045025e-5	6.7365593236217e-5	6.73872995793384e-5	6.74010277657109e-5	6.74265554772768e-5	6.746997750022e-5	6.75028219853159e-5	6.74830107804731e-5	6.74208593144582e-5	6.74196588291362e-5	6.75777385429919e-5	6.77737797148878e-5	6.77033281855252e-5	6.75525502152886e-5	6.80605390787874e-5	6.78188491775042e-5	6.75011780022976e-5	6.81971738768142e-5	7.07229347697555e-5	6.74972621779635e-5	6.44803329352412e-5	6.72535005818431e-5	6.76420708914358e-5	6.7297836746674e-5	6.69025952081141e-5	6.75403753696231e-5	6.73076125563956e-5	6.71032714189559e-5	6.72713726013162e-5	6.74379865825579e-5	6.74101970970424e-5	6.73005708821186e-5	6.726039245873e-5	6.73193542533451e-5	6.74098629280629e-5	6.74582870051323e-5	6.744289827399e-5
flux1:	0.638538182831662	7.40403077808941e-5	7.39528482179537e-5	7.3913280481232e-5	7.39399221648405e-5	7.40111797401824e-5	7.40833593153764e-5	7.4119274886269e-5	7.41094574957533e-5	7.4074064335439e-5	7.40454433633379e-5	7.40439148977698e-5	7.40653856697401e-5	7.40909603976977e-5	7.41092956911835e-5	7.41295401557626e-5	7.41697851155637e-5	7.42281748250399e-5	7.42659186361559e-5	7.42360286048354e-5	7.41562696858519e-5	7.41473634546314e-5	7.43174324991121e-5	7.45272993318477e-5	7.44448579720579e-5	7.42886271312294e-5	7.48591455152437e-5	7.4578655939131e-5	7.42314759848636e-5	7.49730886696578e-5	7.77460178407547e-5	7.42005800867227e-5	7.08946377725505e-5	7.39575060978804e-5	7.44313040817851e-5	7.4066229438988e-5	7.3667724299386e-5	7.43722050169857e-5	7.4121912895109e-5	7.39206977647799e-5	7.41314856767313e-5	7.43366170013244e-5	7.43277910355345e-5	7.42306304081783e-5	7.42078384067109e-5	7.42876634265331e-5	7.43954615401126e-5	7.44544796417441e-5	7.44464345053906e-5
flux1:	0.638800631735415	8.13684983306917e-5	8.12767540821345e-5	8.12270413446743e-5	8.12440436631119e-5	8.13120174810707e-5	8.13900298797538e-5	8.14394649387378e-5	8.14459615497091e-5	8.14235413837367e-5	8.13998889211601e-5	8.13941837634688e-5	8.14053734438112e-5	8.14208378439561e-5	8.14362178352498e-5	8.14647395420651e-5	8.15225177922668e-5	8.15993339430037e-5	8.16456653569089e-5	8.16088993352726e-5	8.15130412425699e-5	8.14954707041735e-5	8.16756462996831e-5	8.19005107960679e-5	8.18124563972023e-5	8.16583585741756e-5	8.2296430741363e-5	8.19800598309533e-5	8.16061752068644e-5	8.23987743216171e-5	8.54402395091996e-5	8.15457078970799e-5	7.79248711559645e-5	8.13113026915377e-5	8.18780343413129e-5	8.14886757023992e-5	8.10802867816859e-5	8.1857994773895e-5	8.15801456151499e-5	8.13715537238491e-5	8.16231266341004e-5	8.18674216704953e-5	8.18753699030289e-5	8.17857475665609e-5	8.17746571553416e-5	8.18696967357366e-5	8.19887250950438e-5	8.2051523041401e-5	8.20438695127762e-5
flux1:	0.639063080639168	8.93501304775016e-5	8.92540339870867e-5	8.91918755700958e-5	8.9196122459687e-5	8.92586006852317e-5	8.93422635892051e-5	8.94070825625487e-5	8.94328127352219e-5	8.9425950324953e-5	8.94084850749134e-5	8.93982495865859e-5	8.93978012328612e-5	8.94017297973469e-5	8.94135533307874e-5	8.94512247772165e-5	8.95292052513087e-5	8.96287561259179e-5	8.96887042532756e-5	8.96490004056906e-5	8.95379221148744e-5	8.95094226573917e-5	8.96978349575465e-5	8.99410996830175e-5	8.98556186356913e-5	8.97099774494376e-5	9.04212466516417e-5	9.00756500299922e-5	8.96752972471635e-5	9.05284745237229e-5	9.38612645459743e-5	8.95854867639578e-5	8.56209197630568e-5	8.93646234856734e-5	9.00264856997332e-5	8.96097405192482e-5	8.91799876176805e-5	9.00348450326612e-5	8.97184948082816e-5	8.94891208343363e-5	8.97760283492159e-5	9.00578690300845e-5	9.00793066845909e-5	8.99912590881166e-5	8.99845659135087e-5	9.00871314221367e-5	9.02093697181063e-5	9.02675784663006e-5	9.0252210362522e-5
flux1:	0.639325529542921	9.80410515794557e-5	9.79400107016753e-5	9.78625004671873e-5	9.78501020432089e-5	9.79038877008884e-5	9.79918897319685e-5	9.80728732573616e-5	9.81199489786414e-5	9.81308265715681e-5	9.81206753060488e-5	9.81054549218453e-5	9.80915215450593e-5	9.80814427916394e-5	9.80877623041783e-5	9.81344236968356e-5	9.82351297347001e-5	9.83624711449784e-5	9.84419378321242e-5	9.84031676132264e-5	9.82764253803191e-5	9.82333164085125e-5	9.84283694697678e-5	9.86952499036152e-5	9.86207491561151e-5	9.84875201873932e-5	9.92786169134788e-5	9.89126550533934e-5	9.84827916354062e-5	9.94093235430866e-5	1.03057392601647e-4	9.83652551824919e-5	9.40252042982854e-5	9.81586681053106e-5	9.89137604694088e-5	9.84673213086656e-5	9.80021409688668e-5	9.89358024014261e-5	9.85705149288225e-5	9.83063429382138e-5	9.8621276198718e-5	9.89378752715282e-5	9.89696307680375e-5	9.8877813671982e-5	9.88685331741214e-5	9.89708156157067e-5	9.90880151475528e-5	9.91332648620952e-5	9.91023775961363e-5
flux1:	0.639587978446675	1.07497490728311e-4	1.07390597887318e-4	1.07294449460807e-4	1.07260899761636e-4	1.07301883064718e-4	1.0739182799767e-4	1.07488776177983e-4	1.07558709894318e-4	1.07589377653597e-4	1.07587794246571e-4	1.07567094367142e-4	1.07537230898007e-4	1.07509459950725e-4	1.07506903899156e-4	1.07561422214876e-4	1.07687284421154e-4	1.07848011601047e-4	1.07953176319465e-4	1.07918389862766e-4	1.07773801670718e-4	1.07711158654445e-4	1.07911733471677e-4	1.08208473878847e-4	1.08151930301013e-4	1.08032068253861e-4	1.08910870174416e-4	1.0853365032617e-4	1.08067920983612e-4	1.09082203821599e-4	1.13070543415221e-4	1.07923945971251e-4	1.03173911682546e-4	1.07727985483599e-4	1.08572632849289e-4	1.08095221394379e-4	1.0758075521725e-4	1.08593498044032e-4	1.08170576488873e-4	1.0785929748479e-4	1.0819510337614e-4	1.08543767889631e-4	1.0858386617646e-4	1.08484983530318e-4	1.08468259259957e-4	1.0856424367541e-4	1.08669686666511e-4	1.08695120335891e-4	1.08642532288119e-4
flux1:	0.639850427350428	1.17774764469246e-4	1.17661153972174e-4	1.17543058296356e-4	1.17483538605097e-4	1.17506952286652e-4	1.17595621147559e-4	1.17707675788268e-4	1.17801762978843e-4	1.17854515452351e-4	1.17863159464152e-4	1.17836582089916e-4	1.17787792413719e-4	1.17737508075525e-4	1.17721468673513e-4	1.1778197093009e-4	1.17935396022834e-4	1.18135351044078e-4	1.18272063458972e-4	1.18242946205652e-4	1.1807655822065e-4	1.1798864904497e-4	1.18194216387365e-4	1.18527103293922e-4	1.184926890384e-4	1.18384105576905e-4	1.19359823030706e-4	1.18978734788745e-4	1.18468149948239e-4	1.19584472391224e-4	1.23939191208846e-4	1.18297139385321e-4	1.1310013248861e-4	1.18104371848159e-4	1.19035866647793e-4	1.18527188922188e-4	1.17952514887141e-4	1.19044530877159e-4	1.18557824341395e-4	1.18190719790591e-4	1.18542332893722e-4	1.18921624157007e-4	1.18969992582909e-4	1.18863672605339e-4	1.18838061859844e-4	1.18925042137773e-4	1.19014979227794e-4	1.1901642901749e-4	1.1893849875712e-4
flux1:	0.640112876254181	1.289267555196e-4	1.28806045588475e-4	1.28663100815931e-4	1.28572873757268e-4	1.28573672575279e-4	1.28657427157975e-4	1.28783512772887e-4	1.28903275392969e-4	1.28981031727332e-4	1.29002241085723e-4	1.28969676262609e-4	1.28898619306204e-4	1.28820177865858e-4	1.28785219009779e-4	1.28849429947661e-4	1.29032843131285e-4	1.29277776903389e-4	1.29451058266571e-4	1.29427724439491e-4	1.29234188910381e-4	1.29115105160738e-4	1.29325739202454e-4	1.29700125875267e-4	1.29688394191516e-4	1.29586495921633e-4	1.30669550014727e-4	1.30288724833653e-4	1.29722935329721e-4	1.30953999877792e-4	1.3570265089327e-4	1.29521448640641e-4	1.23838257159781e-4	1.29321972637472e-4	1.30341140868528e-4	1.29801562756266e-4	1.29160802593568e-4	1.30333656432426e-4	1.29779804780045e-4	1.29352830891508e-4	1.29718738185731e-4	1.3012928360466e-4	1.30187911443031e-4	1.30076821337017e-4	1.30044777093535e-4	1.30124163782794e-4	1.30198655200908e-4	1.30175263995066e-4	1.30071226323136e-4
flux1:	0.640375325157934	1.41006320787696e-4	1.40879055174108e-4	1.40709190215144e-4	1.40584005471709e-4	1.40557276529272e-4	1.40632486815e-4	1.40771732946553e-4	1.40919286814904e-4	1.4102586519601e-4	1.41062856858911e-4	1.41024697689714e-4	1.40928024867479e-4	1.40815453191523e-4	1.40755844947021e-4	1.40821434270916e-4	1.41037256705989e-4	1.4133249586585e-4	1.4154625190399e-4	1.41527434538201e-4	1.41300745873033e-4	1.41145122253323e-4	1.41361432437847e-4	1.41780992067863e-4	1.41788790913402e-4	1.41687457072494e-4	1.42889158873067e-4	1.42508699886056e-4	1.41877619958995e-4	1.4323368085872e-4	1.48405823148316e-4	1.41639319507137e-4	1.35428703247148e-4	1.41422502079165e-4	1.42535516828272e-4	1.41965516725184e-4	1.41258874276409e-4	1.42516857006547e-4	1.41894961628126e-4	1.41408842267946e-4	1.41791797932666e-4	1.42236588748702e-4	1.42309091820487e-4	1.42198246494683e-4	1.42165686543147e-4	1.42242953214817e-4	1.42305971994735e-4	1.42260169771931e-4	1.42131847273361e-4
flux1:	0.640637774061688	1.54066567414323e-4	1.53934569992605e-4	1.53736883181713e-4	1.53573310277471e-4	1.53514608565751e-4	1.5357797362462e-4	1.53729977064221e-4	1.53908196836837e-4	1.54048394395508e-4	1.54105344129072e-4	1.54062692897784e-4	1.53937464597623e-4	1.53785038142726e-4	1.53695296430596e-4	1.53760137493829e-4	1.54010674537368e-4	1.54360845054646e-4	1.54617851810791e-4	1.54601467976766e-4	1.54335929975455e-4	1.54139629630055e-4	1.54362651162852e-4	1.54829032456403e-4	1.54850155463136e-4	1.54742912024372e-4	1.56074991963794e-4	1.55691156540852e-4	1.54986604860566e-4	1.56475462292382e-4	1.6210339416023e-4	1.54703222066342e-4	1.47921959501013e-4	1.54459450215801e-4	1.55678462832142e-4	1.55077963444351e-4	1.54311469128467e-4	1.55662591284506e-4	1.54973426298569e-4	1.54432778503723e-4	1.54839649325093e-4	1.5532377206562e-4	1.55414445298816e-4	1.55309840496519e-4	1.55284891172765e-4	1.55368691192548e-4	1.554275098736e-4	1.55364401786031e-4	1.55215393924276e-4
flux1:	0.640900222965441	1.68162724359968e-4	1.68029300491247e-4	1.67804254901846e-4	1.67599874401735e-4	1.6750539213039e-4	1.67554043839223e-4	1.6771886128624e-4	1.67931260218119e-4	1.68110694703606e-4	1.68192678662584e-4	1.68147519474691e-4	1.67991635686457e-4	1.67794430868003e-4	1.67669740231002e-4	1.67732001327166e-4	1.68019237763433e-4	1.6842808724698e-4	1.68730254698265e-4	1.68714244690737e-4	1.68405492679114e-4	1.68166145856993e-4	1.68397242518659e-4	1.68910216658458e-4	1.68936636159408e-4	1.68817731238624e-4	1.70291798623679e-4	1.69898106130851e-4	1.69115121725041e-4	1.70743026226014e-4	1.76862587652131e-4	1.68778327906513e-4	1.61381065390404e-4	1.6850035064369e-4	1.69842755612704e-4	1.69210459893639e-4	1.68394470362956e-4	1.69850909395862e-4	1.69095888914415e-4	1.68507617803344e-4	1.68948429740651e-4	1.69478304103046e-4	1.69590858503296e-4	1.69497706387912e-4	1.69488886476223e-4	1.69589551046721e-4	1.69653590596171e-4	1.69579947744394e-4	1.69414523467332e-4
flux1:	0.641162671869194	1.83354183209105e-4	1.83224140043618e-4	1.82973592915665e-4	1.82727011511725e-4	1.82593527890302e-4	1.82624855753563e-4	1.82802679124368e-4	1.8305298823663e-4	1.83277717065635e-4	1.83390536096574e-4	1.83345863747324e-4	1.83158445499587e-4	1.8291276368581e-4	1.82749187438031e-4	1.82807214336587e-4	1.83132534637175e-4	1.83602875127977e-4	1.83951732646986e-4	1.83935010267887e-4	1.83580898047931e-4	1.83298214054525e-4	1.83539046658188e-4	1.8409712644066e-4	1.84120518219366e-4	1.8398561657441e-4	1.85612643068324e-4	1.85201670175199e-4	1.84339222518477e-4	1.86112539867798e-4	1.92763865284787e-4	1.83943080576475e-4	1.75881973127285e-4	1.83626594918578e-4	1.85113040023436e-4	1.84445892119744e-4	1.83592663738544e-4	1.8517059032531e-4	1.84350760083569e-4	1.83722122695294e-4	1.84208555414496e-4	1.84790860600769e-4	1.84927111781663e-4	1.84848044229575e-4	1.84862274807256e-4	1.84990035052815e-4	1.85069470867491e-4	1.84992604852667e-4	1.84814597996579e-4
flux1:	0.641425120772948	1.99706224586851e-4	1.99585729979068e-4	1.99312817008232e-4	1.99023516267825e-4	1.98848127751008e-4	1.98859330297594e-4	1.99049874369517e-4	1.99341381307956e-4	1.99617372849974e-4	1.99767315447375e-4	1.99727226503042e-4	1.99508899279913e-4	1.99212489504242e-4	1.99006919287737e-4	1.99058914855967e-4	1.99422784241625e-4	1.99956550505184e-4	2.00353846478946e-4	2.0033716810823e-4	1.99938354923178e-4	1.99614175548699e-4	1.9986677467651e-4	2.00468178795471e-4	2.00481374910239e-4	2.00327666765326e-4	2.02117581535999e-4	2.01683045106693e-4	2.00743984126877e-4	2.02671295052271e-4	2.09899406543278e-4	2.002875171615e-4	1.91511695993568e-4	1.99930815188601e-4	2.01582350139948e-4	2.00875212131124e-4	1.99996072521168e-4	2.01714908378207e-4	2.00830221785576e-4	2.00167034901396e-4	2.00710734792377e-4	2.01351276271664e-4	2.01510063525652e-4	2.01443675100032e-4	2.01484535998063e-4	2.0164786682585e-4	2.01752334960188e-4	2.01679161814889e-4	2.01491172843156e-4
flux1:	0.641687569676701	2.17291003353255e-4	2.17187347783932e-4	2.16896282553244e-4	2.16564354400849e-4	2.1634404100124e-4	2.16331478607567e-4	2.16533185418127e-4	2.16867958702578e-4	2.1720053471102e-4	2.17394156603631e-4	2.17363921760513e-4	2.17116975407573e-4	2.16769027777533e-4	2.16518882936302e-4	2.16562436041225e-4	2.16964087628248e-4	2.17562478593274e-4	2.18010755907906e-4	2.17997326586607e-4	2.17557459194136e-4	2.17195575357915e-4	2.17462531081566e-4	2.18106284002544e-4	2.18104297869829e-4	2.17929944611683e-4	2.19891403906962e-4	2.19430055949369e-4	2.18420312189059e-4	2.20514514306871e-4	2.28369679081452e-4	2.17909688558246e-4	2.08364633493027e-4	2.17512398442934e-4	2.19347359556045e-4	2.18592945637702e-4	2.17695681692987e-4	2.19576960435773e-4	2.18626030860917e-4	2.17931467426278e-4	2.18542592583787e-4	2.19245376430585e-4	2.19421941498342e-4	2.19361968175531e-4	2.19428562803102e-4	2.19633011341745e-4	2.19770726923826e-4	2.19707278091385e-4	2.19510417884388e-4
flux1:	0.641950018580454	2.36187527107148e-4	2.36108882782208e-4	2.35804756433734e-4	2.35430609124319e-4	2.35161736047595e-4	2.35120214313707e-4	2.35329432006061e-4	2.35707594607412e-4	2.36100979331563e-4	2.36344979749929e-4	2.36331122034425e-4	2.36059547872355e-4	2.35660479373614e-4	2.35363222594913e-4	2.35394773707836e-4	2.35831946451601e-4	2.3649559638577e-4	2.36998604345108e-4	2.36994289040134e-4	2.36519756444018e-4	2.36125557144765e-4	2.36410307486609e-4	2.37097228618141e-4	2.37077587291802e-4	2.36880577248111e-4	2.3902093316057e-4	2.38533823993826e-4	2.37461035697923e-4	2.39741003635666e-4	2.48278830769844e-4	2.36910947863352e-4	2.26537872650398e-4	2.36472122018757e-4	2.38503429166424e-4	2.37692481938383e-4	2.3677952116253e-4	2.38845607277727e-4	2.37826014543033e-4	2.37100301340227e-4	2.37786663126447e-4	2.38553401797261e-4	2.38739356108146e-4	2.3867464393722e-4	2.38761294137764e-4	2.39009038061997e-4	2.39186533621452e-4	2.39138061079353e-4	2.38932346311887e-4
flux1:	0.642212467484207	2.56480593292013e-4	2.56435870162796e-4	2.56124538589765e-4	2.55708666054655e-4	2.55386539897452e-4	2.55308677676992e-4	2.55518989082612e-4	2.55938205339556e-4	2.56395300050024e-4	2.56696554566764e-4	2.56706953518288e-4	2.56416382130299e-4	2.55967479886268e-4	2.55620056825343e-4	2.55634404267826e-4	2.56103166620894e-4	2.56832284020902e-4	2.57395117843084e-4	2.57408206185179e-4	2.56907532319857e-4	2.56487586004427e-4	2.56794757828894e-4	2.57528113614595e-4	2.57490388685744e-4	2.57267017287592e-4	2.5959246825036e-4	2.5908526940698e-4	2.57957143947542e-4	2.60448592899754e-4	2.6972990107107e-4	2.57391134613357e-4	2.46126501988367e-4	2.56907111266777e-4	2.59140584170004e-4	2.58262225834231e-4	2.57330016105557e-4	2.59602965657563e-4	2.58512060266377e-4	2.57753183346602e-4	2.5852021749614e-4	2.59350398294152e-4	2.59534279180002e-4	2.59449521177514e-4	2.59546324001781e-4	2.59836531378628e-4	2.60059068948291e-4	2.60030743035979e-4	2.59816095938937e-4
flux1:	0.642474916387961	2.78258896907162e-4	2.78257773020551e-4	2.77945895887292e-4	2.774887871529e-4	2.77107376142731e-4	2.76983200663611e-4	2.771850529669e-4	2.77640352802151e-4	2.78162806341695e-4	2.78528577191331e-4	2.78572605303774e-4	2.78270182563275e-4	2.77773197005442e-4	2.77371525072382e-4	2.77361470437164e-4	2.77856148874174e-4	2.78650568520449e-4	2.79279484980532e-4	2.79320051657669e-4	2.78803065380079e-4	2.78364741947299e-4	2.78700480357974e-4	2.79486147600141e-4	2.7943076520728e-4	2.79174053208052e-4	2.81689922215365e-4	2.81172211754276e-4	2.79994992244567e-4	2.82730362238464e-4	2.92820898951714e-4	2.79444715559833e-4	2.67219982577739e-4	2.7890726292227e-4	2.81341357567872e-4	2.80383513974124e-4	2.79423240155243e-4	2.81924052352054e-4	2.80760076058386e-4	2.79965364947074e-4	2.80816978441252e-4	2.817085040862e-4	2.81876793543894e-4	2.81753843564187e-4	2.8184792576056e-4	2.82177797965177e-4	2.82450340723768e-4	2.82448386936971e-4	2.82226040783502e-4
flux1:	0.642737365291714	3.01612724084489e-4	3.01665880699456e-4	3.01361132470094e-4	3.00863359210151e-4	3.00415248918423e-4	3.00232113859023e-4	3.00412839537969e-4	3.00896831782058e-4	3.0148540848881e-4	3.01923704047359e-4	3.02012381744017e-4	3.01706623271115e-4	3.0116340925668e-4	3.00702030810367e-4	3.0065823659543e-4	3.01171451103792e-4	3.02030568166788e-4	3.02732498763165e-4	3.02811489048947e-4	3.02288454545627e-4	3.01839679716469e-4	3.02211900073259e-4	3.03058003307878e-4	3.02984593123545e-4	3.02682990162786e-4	3.05394054438314e-4	3.04877707638901e-4	3.03655094695693e-4	3.06672489606532e-4	3.17642610928566e-4	3.03158737203678e-4	2.89900391535856e-4	3.02553957776543e-4	3.05181022862843e-4	3.04130808494139e-4	3.0313028083471e-4	3.05878697829858e-4	3.04641952394849e-4	3.03810201896805e-4	3.04750340747284e-4	3.05700627204308e-4	3.05839010339621e-4	3.05658458846546e-4	3.0573560803586e-4	3.0610182501014e-4	3.06430311289113e-4	3.0646331218032e-4	3.06237313367753e-4
flux1:	0.642999814195467	3.26631755496688e-4	3.26751285806471e-4	3.26462703718705e-4	3.25925172049515e-4	3.25401770697155e-4	3.25144622376235e-4	3.25288857199566e-4	3.25792296091057e-4	3.26447468163639e-4	3.26967475682984e-4	3.27113610339328e-4	3.26814265841546e-4	3.2622655274157e-4	3.25698533238918e-4	3.25609626483559e-4	3.2613242152668e-4	3.27055011684867e-4	3.27836866961706e-4	3.27965097563738e-4	3.27445991158425e-4	3.26995187449582e-4	3.27413699113333e-4	3.28329813972831e-4	3.28235484709262e-4	3.27872163276012e-4	3.30782956344807e-4	3.30279998904736e-4	3.29012773954207e-4	3.32354201140369e-4	3.44278621342576e-4	3.28613041820099e-4	3.1424293349541e-4	3.2792136997194e-4	3.30730193627937e-4	3.29574163147214e-4	3.28520440793771e-4	3.31535323150085e-4	3.30229091041112e-4	3.29362739335978e-4	3.30397351894234e-4	3.314046695052e-4	3.31499266135382e-4	3.31241914079088e-4	3.31288185157535e-4	3.31688376313988e-4	3.32080955250463e-4	3.32160984883677e-4	3.31939440120325e-4
flux1:	0.64326226309922	3.53403487735507e-4	3.53603386548857e-4	3.53341768052438e-4	3.52766068887868e-4	3.52158014407939e-4	3.51809953857461e-4	3.51900370478398e-4	3.52412957326138e-4	3.5313558774497e-4	3.53748069820296e-4	3.53966328883508e-4	3.53684270685627e-4	3.5305360727307e-4	3.52450707675657e-4	3.52303619643744e-4	3.52825672424169e-4	3.53809640761e-4	3.54677554070677e-4	3.54864838490743e-4	3.54358917869837e-4	3.5391513595232e-4	3.54391615640271e-4	3.55387743810305e-4	3.55265716805135e-4	3.54818650314684e-4	3.57933674720342e-4	3.5745409240959e-4	3.56140523623368e-4	3.5984983696455e-4	3.72807528318181e-4	3.55882683565692e-4	3.403185957702e-4	3.55080080966684e-4	3.58059214488982e-4	3.56783427465736e-4	3.55665564238097e-4	3.5896572990079e-4	3.57596688866657e-4	3.56703536079141e-4	3.57842505584536e-4	3.58907297787855e-4	3.58945619995905e-4	3.5859352554656e-4	3.58596436734067e-4	3.590302947781e-4	3.59498179723631e-4	3.59641456347628e-4	3.59437211027031e-4
flux1:	0.643524712002974	3.82012639738565e-4	3.82309236165627e-4	3.82087463281787e-4	3.81476218435609e-4	3.80773889505807e-4	3.80316914033827e-4	3.80335121655882e-4	3.80846368035353e-4	3.81638318520799e-4	3.82355853731421e-4	3.82662716897733e-4	3.82409846326302e-4	3.81737721459214e-4	3.81050818273198e-4	3.80831311938459e-4	3.81341201196544e-4	3.82383335362026e-4	3.83342017183765e-4	3.83596595605832e-4	3.83112332087893e-4	3.82685523699486e-4	3.83233351854309e-4	3.84318943485867e-4	3.84157922343069e-4	3.83600783338436e-4	3.86924605281115e-4	3.86474628719257e-4	3.85111549798367e-4	3.89232562512957e-4	4.0330683260618e-4	3.8504196875181e-4	3.68198319602235e-4	3.84102159721826e-4	3.87243334652235e-4	3.85833235220176e-4	3.8464449788062e-4	3.88249795285299e-4	3.86827765821601e-4	3.85921798656972e-4	3.87180411615944e-4	3.88306332864164e-4	3.88277799089288e-4	3.87814689579041e-4	3.87763732270862e-4	3.88233474041687e-4	3.88791149479129e-4	3.89017984876311e-4	3.88848529483124e-4
flux1:	0.643787160906727	4.12541674931788e-4	4.12953854364924e-4	4.12787016047108e-4	4.12144106527694e-4	4.11338116185065e-4	4.10753890380433e-4	4.10681320063777e-4	4.11181284828125e-4	4.12045790457478e-4	4.12882756394711e-4	4.13296299724902e-4	4.13085446514728e-4	4.12373542788701e-4	4.11593221275503e-4	4.11286533820757e-4	4.11772060488145e-4	4.12867880855979e-4	4.13920238030104e-4	4.14248618557523e-4	4.1379396780944e-4	4.1339530791116e-4	4.14029314529422e-4	4.15212621762699e-4	4.14997133034722e-4	4.1430087764434e-4	4.17838115448592e-4	4.17419401796915e-4	4.16003681077472e-4	4.20578867716915e-4	4.35857577064175e-4	4.16169151541015e-4	3.9795768900884e-4	4.15066504568408e-4	4.18367445036572e-4	4.16807614814859e-4	4.15546639239038e-4	4.19478958475535e-4	4.18015958236273e-4	4.17117027559697e-4	4.18516634576113e-4	4.19711113911399e-4	4.19607068088514e-4	4.19018079043208e-4	4.18904444548665e-4	4.19414483717786e-4	4.2007914683384e-4	4.20413118135677e-4	4.20299679205637e-4
flux1:	0.64404960981048	4.45072292297631e-4	4.45621374801699e-4	4.45526585573843e-4	4.44857169721195e-4	4.43938730977152e-4	4.43209243935679e-4	4.43027854485512e-4	4.43507599448551e-4	4.44449297599068e-4	4.45421537497785e-4	4.45961022566275e-4	4.45805801009542e-4	4.45056306026795e-4	4.44173523095253e-4	4.43765044594253e-4	4.44213606838494e-4	4.45357401734471e-4	4.46504520693748e-4	4.46911736091465e-4	4.46494628337159e-4	4.46136769297829e-4	4.46872957214974e-4	4.48160942772711e-4	4.47872679753083e-4	4.47007540701847e-4	4.50762797226566e-4	4.50372731226705e-4	4.48902735270009e-4	4.53972793492006e-4	4.70548615504169e-4	4.49350636346675e-4	4.29680989318682e-4	4.480631461471e-4	4.51529227922227e-4	4.49803115377181e-4	4.48473711193652e-4	4.52757638581979e-4	4.51266360811933e-4	4.50398700858053e-4	4.51966394966963e-4	4.53240639418312e-4	4.53053953661193e-4	4.52324838238054e-4	4.52140470993041e-4	4.52696365294649e-4	4.53486661546547e-4	4.53953099779351e-4	4.53919044036143e-4
flux1:	0.644312058714234	4.79687487420879e-4	4.80396685409033e-4	4.80392555909639e-4	4.79702835570485e-4	4.78663932841449e-4	4.77771945361057e-4	4.77464643852877e-4	4.77916325661751e-4	4.78940902151349e-4	4.80065075422472e-4	4.80750345035059e-4	4.80664929196864e-4	4.79880815402099e-4	4.78887524708891e-4	4.78363446834022e-4	4.78762481810263e-4	4.79947587878735e-4	4.81189097543213e-4	4.81679271775897e-4	4.81308130539227e-4	4.8100527045434e-4	4.81860587806295e-4	4.83259496384968e-4	4.82879480043386e-4	4.81817006323354e-4	4.85794821734452e-4	4.85427900920802e-4	4.83904532033529e-4	4.89508857664291e-4	5.07479441877165e-4	4.84683618288599e-4	4.63463600028259e-4	4.83195414405123e-4	4.86839905098881e-4	4.84929656927757e-4	4.83539292998475e-4	4.88202186500419e-4	4.86694138259747e-4	4.85883964282281e-4	4.87651311574606e-4	4.8901978946518e-4	4.8874423946882e-4	4.87860341224849e-4	4.87596613060872e-4	4.88203537288452e-4	4.89137818915037e-4	4.89761859047327e-4	4.89830683566609e-4
flux1:	0.644574507617987	5.16473620258597e-4	5.173670784397e-4	5.17472869451497e-4	5.16769631502908e-4	5.15602999589694e-4	5.14532261052205e-4	5.14083020776866e-4	5.14499632016426e-4	5.15613134017376e-4	5.16905812381976e-4	5.1775652453852e-4	5.17755313928245e-4	5.16940506167404e-4	5.15830159362619e-4	5.15178055150156e-4	5.15515563947667e-4	5.16734904810879e-4	5.18069641232747e-4	5.18646668401689e-4	5.18330734748711e-4	5.18098406287677e-4	5.1909062399864e-4	5.20607176598038e-4	5.20118364797492e-4	5.1883314256215e-4	5.23038051721341e-4	5.22688064533571e-4	5.21115025198467e-4	5.27292919733699e-4	5.46760809394599e-4	5.222764220912e-4	4.99412042337193e-4	5.2057933672411e-4	5.24422304925245e-4	5.22308819230644e-4	5.20866147621817e-4	5.25937539296857e-4	5.24421142434777e-4	5.23693761205055e-4	5.25694822216466e-4	5.27174381538145e-4	5.26804048002779e-4	5.25749410569568e-4	5.25395829018859e-4	5.26056959151126e-4	5.27151416477937e-4	5.2795595071878e-4	5.28149213845471e-4
flux1:	0.64483695652174	5.55521893229192e-4	5.56623400730929e-4	5.56857969421056e-4	5.56148000872513e-4	5.54846987385136e-4	5.53582287422698e-4	5.52976041756342e-4	5.53350908760812e-4	5.54558850799744e-4	5.56035470385242e-4	5.57070226673147e-4	5.57167391115066e-4	5.56326769130505e-4	5.55094648440814e-4	5.54303978379012e-4	5.54569146779901e-4	5.55815987154336e-4	5.57242800105862e-4	5.57910887704584e-4	5.57660144398358e-4	5.57514675522083e-4	5.58662393765293e-4	5.60305420172348e-4	5.59695292623588e-4	5.58166062002046e-4	5.62602827999674e-4	5.62265340423588e-4	5.60648436468507e-4	5.67440671303275e-4	5.88512852929969e-4	5.62246309113208e-4	5.37641525003524e-4	5.6034025786297e-4	5.64406580466599e-4	5.6206986794395e-4	5.60581896234065e-4	5.66092285654577e-4	5.64571243486625e-4	5.63948211836006e-4	5.66217242931172e-4	5.67826097283818e-4	5.67355047628639e-4	5.66112025019879e-4	5.65655410124308e-4	5.66370650438219e-4	5.67637708703242e-4	5.686416048571e-4	5.68977151978636e-4
flux1:	0.645099405425493	5.96928753958307e-4	5.98260291694442e-4	5.9864099787524e-4	5.97930526679526e-4	5.96488973848776e-4	5.95016165344343e-4	5.94238633124103e-4	5.94564846481402e-4	5.95871282671298e-4	5.97545085806875e-4	5.98780523109879e-4	5.98989437085465e-4	5.98128661419373e-4	5.96772049753161e-4	5.95834621887043e-4	5.96018537778433e-4	5.97287358340281e-4	5.98805850597935e-4	5.99569684154845e-4	5.99394240218908e-4	5.99351895247425e-4	6.00674663111132e-4	6.02456880536563e-4	6.01719529576446e-4	5.9992955952562e-4	6.04603624513037e-4	6.04278209293786e-4	6.02623714347576e-4	6.1007396960791e-4	6.32860991398259e-4	6.04715099443789e-4	5.78271406276516e-4	6.02607314391003e-4	6.06924458513632e-4	6.04344343269453e-4	6.02813982157334e-4	6.08793235568984e-4	6.07265400728872e-4	6.06762246672569e-4	6.09331533009302e-4	6.1108836882062e-4	6.10510809452034e-4	6.0906043991935e-4	6.08484920604995e-4	6.09250351374826e-4	6.10697679374789e-4	6.11914563881874e-4	6.12405318520575e-4
flux1:	0.645361854329247	6.40794969669949e-4	6.42375296847829e-4	6.42917061796417e-4	6.42211396291468e-4	6.40623705801802e-4	6.38929872185743e-4	6.3796750650974e-4	6.3823748352891e-4	6.39644222937042e-4	6.41525314885065e-4	6.42975226921629e-4	6.43307824412412e-4	6.42433018977185e-4	6.40951262163733e-4	6.39861696434419e-4	6.39958147800803e-4	6.41245511812905e-4	6.42856499471215e-4	6.43720849480744e-4	6.43629748683705e-4	6.43705616580785e-4	6.45224112526351e-4	6.47163716427537e-4	6.46301085572116e-4	6.44237850835246e-4	6.49156004445052e-4	6.48847700176566e-4	6.47160019640518e-4	6.55315726487096e-4	6.79930402784085e-4	6.49803469765695e-4	6.21419482634631e-4	6.47506907137108e-4	6.5210325260648e-4	6.49260379956896e-4	6.47685042897087e-4	6.54160721317986e-4	6.5261758074994e-4	6.52242462998094e-4	6.55140693109076e-4	6.57064111476212e-4	6.56375085620524e-4	6.54698321424698e-4	6.5398633093974e-4	6.54794609797836e-4	6.56424960700894e-4	6.57862736024603e-4	6.58516179844649e-4
flux1:	0.645624303233	6.87223422272684e-4	6.89066902683081e-4	6.89781594507908e-4	6.89085113190786e-4	6.8734664193418e-4	6.85420569985491e-4	6.84260805422207e-4	6.8446615346231e-4	6.85972253604125e-4	6.88066860515293e-4	6.89741399012224e-4	6.90207495332433e-4	6.89324857776611e-4	6.87719407757843e-4	6.86475661918255e-4	6.86481981923207e-4	6.87787258214446e-4	6.89492789305422e-4	6.90461493288595e-4	6.90461029548614e-4	6.90667774667132e-4	6.92403972463062e-4	6.94525741765035e-4	6.93547852018098e-4	6.91202230597247e-4	6.96373454457167e-4	6.96093121526069e-4	6.94372165048874e-4	7.03284410048437e-4	7.29840213030398e-4	6.97625117214156e-4	6.67196309868369e-4	6.9515657175319e-4	7.0006094421566e-4	6.96938002463604e-4	6.95309722642223e-4	7.02305700975737e-4	7.00732450410025e-4	7.00485906566726e-4	7.03737361776951e-4	7.05845775286181e-4	7.05042341186561e-4	7.03122024713472e-4	7.02256252918365e-4	7.03098000216376e-4	7.04909928267038e-4	7.06571027629494e-4	7.07389318674979e-4
flux1:	0.645886752136753	7.36315973542101e-4	7.38431793484414e-4	7.39328052507687e-4	7.38644633802056e-4	7.36752508846527e-4	7.34585567141679e-4	7.33217471013286e-4	7.33349241793985e-4	7.34950836909537e-4	7.37260791445112e-4	7.39165770451012e-4	7.39772404706005e-4	7.38887837819786e-4	7.37162377230029e-4	7.35766381660492e-4	7.35684294518364e-4	7.37010126917705e-4	7.38812988173095e-4	7.39887378320929e-4	7.39979111851251e-4	7.40325731362583e-4	7.42302974477514e-4	7.44638702022485e-4	7.43562945413582e-4	7.4092827966939e-4	7.46364693409993e-4	7.46128200540794e-4	7.44366956627621e-4	7.54089327691383e-4	7.82698635824991e-4	7.48282042973209e-4	7.15700784401679e-4	7.45660582742274e-4	7.50903401173916e-4	7.47486420667983e-4	7.45793622556138e-4	7.53329319433183e-4	7.51705365993866e-4	7.51581040024521e-4	7.5520567117162e-4	7.57517652092673e-4	7.56600344088104e-4	7.54423634135144e-4	7.53389673268584e-4	7.5425565719349e-4	7.56244968070957e-4	7.58127187691335e-4	7.59107707973433e-4
flux1:	0.646149201040506	7.88169975537491e-4	7.90561820799941e-4	7.91645347897683e-4	7.90979238492975e-4	7.88933587184309e-4	7.86521011886426e-4	7.84936338452851e-4	7.84985654637062e-4	7.86676080035051e-4	7.89198496014215e-4	7.91334794635732e-4	7.92085644389693e-4	7.91204502899231e-4	7.89365237264713e-4	7.87823661065838e-4	7.87660078177193e-4	7.89012545183219e-4	7.90915304081551e-4	7.92092284387921e-4	7.92271030098658e-4	7.9276176620921e-4	7.95004695080127e-4	7.97592911332556e-4	7.96442715538432e-4	7.93514123077748e-4	7.99231940018228e-4	7.99058407228563e-4	7.97241189699613e-4	8.07827704572959e-4	8.38600113672384e-4	8.01861984252051e-4	7.67017949707296e-4	7.9910824673108e-4	8.04724309121395e-4	8.01003883923299e-4	7.99234575524902e-4	8.07324997048087e-4	8.05624637178708e-4	8.05610644705899e-4	8.09624891191504e-4	8.12159841993093e-4	8.11134124438825e-4	8.08694949376432e-4	8.07484200836561e-4	8.08367961453003e-4	8.1052960274259e-4	8.12627232879552e-4	8.13763254963022e-4
flux1:	0.64641164994426	8.42875095655485e-4	8.45541254331796e-4	8.46815484948281e-4	8.46172505269859e-4	8.43977991808926e-4	8.41320468370318e-4	8.39514996189342e-4	8.39473920080344e-4	8.41244006474897e-4	8.43971051572418e-4	8.46334088890862e-4	8.47228998656826e-4	8.4635602528986e-4	8.44412191616412e-4	8.42737327926983e-4	8.42505049587267e-4	8.43893528553709e-4	8.45897273588699e-4	8.47167348935386e-4	8.47419434845889e-4	8.48052967770468e-4	8.50587284397375e-4	8.53472411142708e-4	8.52275732953759e-4	8.49050000791908e-4	8.55070403239166e-4	8.54979974292331e-4	8.53081680175128e-4	8.64584178526028e-4	8.9762507597273e-4	8.58438553306227e-4	8.2121949760255e-4	8.55575227108565e-4	8.6160775025319e-4	8.5758003887222e-4	8.55725862802478e-4	8.64382497539552e-4	8.62575491085192e-4	8.62655933550499e-4	8.67073957999543e-4	8.69852878772617e-4	8.6873027307016e-4	8.66031350949976e-4	8.64643683740772e-4	8.65544138002942e-4	8.67874155671329e-4	8.70179086850919e-4	8.71460231991438e-4
flux1:	0.646674098848013	9.00511062108037e-4	9.03444827791972e-4	9.04911828447116e-4	9.04300728702439e-4	9.01968197086933e-4	8.99073526891591e-4	8.97048460011692e-4	8.96910890031405e-4	8.98749246958558e-4	9.016678986066e-4	9.0424714687939e-4	9.0528179706617e-4	9.04421283897091e-4	9.02385871385206e-4	9.00596593213727e-4	9.00314885448454e-4	9.0175170623755e-4	9.03854734860814e-4	9.05200333672764e-4	9.05502394071909e-4	9.06271397663853e-4	9.09123500426438e-4	9.12354709673946e-4	9.11142857790298e-4	9.07619112868922e-4	9.13968975962133e-4	9.13980734304888e-4	9.11967243898259e-4	9.24432784093208e-4	9.59842339965675e-4	9.18074029310072e-4	8.78366816313814e-4	9.15127532569666e-4	9.21632722155478e-4	9.17300121040976e-4	9.15360496334746e-4	9.24592921294573e-4	9.22644729182986e-4	9.22800842884141e-4	9.27635753821128e-4	9.30681838424673e-4	9.29480445445167e-4	9.26534475201018e-4	9.24980160903521e-4	9.25903735979584e-4	9.28400932134693e-4	9.3090345400952e-4	9.32315688992678e-4
flux1:	0.646936547751766	9.61146725504733e-4	9.64336915307437e-4	9.65998289649324e-4	9.65432021353578e-4	9.62979990037342e-4	9.59864571771363e-4	9.57627732506432e-4	9.57390080913583e-4	9.59283183519228e-4	9.62374866848462e-4	9.65153378895557e-4	9.66319105472895e-4	9.65475269131842e-4	9.63365890207168e-4	9.61488596524458e-4	9.61183630784276e-4	9.6268365661443e-4	9.6488039494926e-4	9.66274794667223e-4	9.66593275473894e-4	9.6748435974525e-4	9.70680924786972e-4	9.74311050022426e-4	9.7311825367651e-4	9.69299403804811e-4	9.76011827155032e-4	9.76142466052477e-4	9.73972075395829e-4	9.87440916304327e-4	0.00102531356699603	9.80824131530178e-4	9.38515837653725e-4	9.77827161320989e-4	9.84878400061042e-4	9.80249838194977e-4	9.7823539221681e-4	9.88053301700084e-4	9.85924864775544e-4	9.86135397839189e-4	9.9140003984596e-4	9.9473885589319e-4	9.93483101984579e-4	9.90312881276875e-4	9.88613468534406e-4	9.89575417198893e-4	9.92242441175345e-4	9.9493156923287e-4	9.96456639852589e-4
flux1:	0.647198996655519	0.00102484052302551	0.00102827191358192	0.00103012950521173	0.00102962617486626	0.00102708192684467	0.00102377178160949	0.0010213383339441	0.00102099977175585	0.00102293171599192	0.00102617177346895	0.00102912572604765	0.00103040948670234	0.00102958699879835	0.00102742679850188	0.00102549624978495	0.00102520140931463	0.00102678170253312	0.00102906211222643	0.00103046917681976	0.00103076060633605	0.00103175461091323	0.00103532222181012	0.00103940705265014	0.00103827099646566	0.00103416572246527	0.00104128036203494	0.00104154406821373	0.00103916962815556	0.00105367428233555	0.00109409869091552	0.00104674362404537	0.00100172249547903	0.00104373797388138	0.00105142872853859	0.00104651959116554	0.00104445423416993	0.00105486952107965	0.00105251660632499	0.00105275723385429	0.00105846424154104	0.00106212333593347	0.00106084291759096	0.00105748034740208	0.0010556683490071	0.00105669308274731	0.00105953684755033	0.00106240017850243	0.00106401456927363
flux1:	0.647461445559273	0.00109164209612968	0.00109529562310159	0.00109735185422591	0.00109693517963582	0.00109433524641576	0.00109086637762974	0.00108825889785664	0.0010878210468976	0.00108977293569533	0.00109312995557154	0.00109622824624149	0.00109761271829531	0.00109681729481175	0.00109463575409708	0.00109269569025891	0.00109245175521202	0.00109413146546394	0.001096481104153	0.00109785589514715	0.00109806783847489	0.00109914039008226	0.00110310531576014	0.00110770350242047	0.00110666678237667	0.00110229168442692	0.00110985490452364	0.00111026464714682	0.00110763594375204	0.00112320158081524	0.00116626097607274	0.00111589137877483	0.001068047434528	0.00111293027560205	0.00112137504222684	0.0011162067832346	0.00111412808484061	0.00112515660833985	0.00112252890102994	0.00112277076679749	0.00112893178111399	0.00113293968488518	0.00113166784221454	0.00112815198888728	0.00112626948722428	0.00112738997598931	0.00113042147522299	0.00113344474355123	0.00113511843868986
flux1:	0.647723894463026	0.00116159453170248	0.00116544718513548	0.00116770496196384	0.00116740414605502	0.0011647940844833	0.00116121207703307	0.00115845991718909	0.00115792600520395	0.00115987505083456	0.00116331016703202	0.00116651413754687	0.00116797792689644	0.00116721685953044	0.00116505033961364	0.00116315378170602	0.0011630090020572	0.00116480955629454	0.00116721032727837	0.00116850048652474	0.00116857298615873	0.00116969520170822	0.00117408339155692	0.00117925701409543	0.00117836919614549	0.00117375059880715	0.00118181547921034	0.0011823855738394	0.00117945145749793	0.00119609766313586	0.00124187040673319	0.0011883336143802	0.00113755875087755	0.00118548285590736	0.00119481584158094	0.00118941537613007	0.00118737329322458	0.00119903605824635	0.00119607629753763	0.00119628404421454	0.0012029082313174	0.00120729298598644	0.00120606436318927	0.00120243891625267	0.00120053539290789	0.00120179187303508	0.00120502563311964	0.00120819227419132	0.00120988772647641
flux1:	0.647986343366779	0.0012347365392712	0.00123876099694737	0.00124122322187596	0.00124107227129426	0.00123850575568693	0.00123486465849239	0.00123200269966695	0.00123137634097386	0.00123329488670588	0.001236761233928	0.00124002461739613	0.00124154255522629	0.00124082506712622	0.00123871695918727	0.00123692611726037	0.00123693616851738	0.00123888175918465	0.00124131324266053	0.00124246090390559	0.00124232813915066	0.00124346735057245	0.00124830466138271	0.00125412032017892	0.00125344006863296	0.00124861499698353	0.00125724123037691	0.001257990747445	0.00125470061247395	0.00127244423439187	0.00132100445695257	0.00126414442153684	0.00121033197793543	0.0012614818016489	0.00127185349589104	0.00126625247100749	0.00126430685821086	0.00127663049063948	0.00127327400136811	0.00127340385379124	0.00128049609094926	0.0012852835495832	0.0012841319727209	0.00128044252252717	0.0012785723376566	0.00128001069399399	0.00128346419122299	0.00128675527403589	0.00128842702944604
flux1:	0.648248792270532	0.00131110388385968	0.00131526802828411	0.00131793685661158	0.00131797347455905	0.00131551084327931	0.00131187151241649	0.00130893854283674	0.00130822242781053	0.00131007717425047	0.00131351971824273	0.00131678891078258	0.0013183324138893	0.00131766974122832	0.00131567012487662	0.00131405586403747	0.00131428366002508	0.00131640193996917	0.00131884307718108	0.00131978697864211	0.00131937886986788	0.00132049926906883	0.00132581187384024	0.00133234198106012	0.00133193862401646	0.00132695458133147	0.00133620828309898	0.00133716466603368	0.00133346907945212	0.00135232768260495	0.0014037458684293	0.00134340329677911	0.00128644716122087	0.00134101615001206	0.00135258836463496	0.00134682238510429	0.00134503999918315	0.00135805658782167	0.00135423153645709	0.00135423008196479	0.00136178932704585	0.00136700156601567	0.00136595806811374	0.0013622496114562	0.00136046956955806	0.00136213978305319	0.00136583315874342	0.00136922801458678	0.00137082337569707
flux1:	0.648511241174286	0.00139072956617271	0.00139499609833339	0.00139787213614304	0.00139813638386453	0.00139584286024123	0.00139227103327026	0.00138930807557485	0.00138850291536159	0.00139025465945584	0.00139361060997231	0.00139682534547064	0.00139836281471068	0.00139776794944415	0.00139593271678211	0.00139457356728154	0.00139508888444159	0.00139741170799384	0.00139984254201529	0.00140052000610848	0.00139976354990849	0.00140082669823364	0.00140664156918486	0.00141396541223841	0.00141391935691342	0.00140883274050306	0.00141878617206693	0.00141998837405357	0.00141583890665647	0.0014358342680593	0.00149017774593663	0.00142619010031134	0.00136598354810623	0.00142417119947653	0.00143711145107116	0.00143121929675371	0.0014296711144005	0.00144341766090745	0.00143904626044685	0.00143885050250946	0.00144686890391032	0.00145252309544246	0.00145161444737606	0.00144792941680447	0.00144629675588017	0.00144825172708816	0.00145220804286086	0.0014556857886607	0.0014571467379909
flux1:	0.648773690078039	0.00147364253956438	0.00147796891173805	0.00148105055290595	0.00148158348361745	0.00147952731493164	0.0014760917171381	0.00147314064637537	0.0014722447053747	0.00147384885225096	0.00147704880308427	0.00148014326333255	0.00148164049174259	0.00148112756255692	0.0014795170224901	0.00147849775335902	0.00147937661088784	0.00148194063055536	0.00148434381293261	0.00148469233655613	0.00148351257260271	0.00148447777981242	0.00149082310382652	0.00149902724290299	0.0014994288419062	0.00149430208485367	0.00150503327068558	0.00150653382882419	0.00150188239305096	0.00152304351434688	0.00158037690941568	0.00151257846705847	0.00144901299515213	0.00151102087662131	0.00152549707882803	0.00151951989801759	0.00151827947120741	0.00153279729838297	0.00152779802546098	0.00152733708144699	0.0015358002994599	0.00154190833541865	0.00154115621570642	0.00153753314778754	0.00153610410388971	0.00153839899555292	0.0015426451045412	0.00154618706764473	0.00154745344649193
flux1:	0.649036138981792	0.00155986510544256	0.00156420393752991	0.00156748697712352	0.00156832939568031	0.00156658011418992	0.00156335085558039	0.00156045358743257	0.00155946304424257	0.00156087104003074	0.00156384087661954	0.0015667452064175	0.00156816576394253	0.00156774907372768	0.00156642610333828	0.00156583590940039	0.00156715965648066	0.00157000660550706	0.0015723684591592	0.00157232680287701	0.00157064745706341	0.0015714720973869	0.0015783774833726	0.00158755514481934	0.00158850190808124	0.00158339967548406	0.00159499188012162	0.00159685759878044	0.0015916557837462	0.00161402107643162	0.00167440686954192	0.00160262908751473	0.00153559352589304	0.00160162081937618	0.00161779711756979	0.00161177753239809	0.00161092082472684	0.00162625531167826	0.00162054601330276	0.00161974452671586	0.00162863354007925	0.00163520257572014	0.00163462336394415	0.00163109611887122	0.00162992499477027	0.00163261702455397	0.00163718493239229	0.00164077777012166	0.00164179146832596
flux1:	0.649298587885546	0.00164940944945117	0.00165370947723974	0.00165718702798856	0.00165837843113547	0.0016570053479188	0.00165405276597062	0.00165125116658793	0.00165016139272647	0.00165132307259918	0.00165398656414714	0.0016566286947571	0.00165793425168864	0.00165762702361971	0.00165665487179366	0.00165658524864525	0.00165843933734759	0.00166161589926568	0.00166392696834898	0.00166343581216872	0.00166117979947895	0.00166181968267746	0.00166931605996515	0.00167956537787574	0.00168115775996864	0.00167614270409498	0.00168868373399932	0.0016909949868839	0.00168519395205701	0.00170881251203261	0.00177231191249391	0.0016963843369008	0.00162576447006376	0.00169600371196501	0.0017140379606617	0.00170801898765428	0.0017076257323046	0.00172382666345999	0.00171732826100207	0.00171611126882187	0.00172540567291143	0.00173243960184259	0.00173204464516354	0.00172864191672828	0.00172778037943209	0.00173092879112258	0.00173585719253115	0.00173949631484636	0.00174020602669343
flux1:	0.649561036789299	0.00174227399011984	0.00174648144444898	0.00175014404933149	0.00175172168103046	0.00175079260206343	0.00174818656606297	0.00174552307111185	0.00174433073999984	0.00174519742370007	0.00174747930042126	0.00174978692991635	0.00175093747839964	0.00175075038395094	0.00175019025224764	0.00175073265182633	0.00175320511954301	0.0017567623924909	0.00175901757659581	0.00175801997982478	0.00175511004923516	0.00175551999016363	0.00176363916788328	0.00177506036667012	0.00177739665899319	0.00177252530715036	0.00178610661426543	0.00178895561582497	0.00178250703744052	0.0018074392062516	0.00187411355123497	0.00179386544237501	0.00171954427128862	0.00179417791163636	0.00181422084368263	0.00180824452511136	0.00180840071606179	0.00182552336566021	0.00181816374763903	0.00181646245878618	0.00182614498330282	0.0018336466963944	0.00183344280978434	0.0018301875662423	0.00182968376752017	0.00183334956887441	0.00183868511943983	0.00184237791111935	0.00184274389821157
flux1:	0.649823485693052	0.00183844025576351	0.00184250042493592	0.00184633613787343	0.00184833398624342	0.00184791402503408	0.00184572358041864	0.00184324235213397	0.00184194813027277	0.0018424761645654	0.00184430539824742	0.0018462079470742	0.00184716188188898	0.00184710143102619	0.0018470099572714	0.0018482533273794	0.00185143306755399	0.00185542574841106	0.00185762426950984	0.00185606628779764	0.00185242612249611	0.00185256084495117	0.00186133478807333	0.00187402663356362	0.00187719768407293	0.00187251697817915	0.00188723256466107	0.00189072122138327	0.00188357958823644	0.00190989722555998	0.00197981006633925	0.00189507279495572	0.00181693143476773	0.00189612964900451	0.00191832532576929	0.00191243098984329	0.00191323176810114	0.00193133863031589	0.00192305628914575	0.00192081405574999	0.0019308758024499	0.0019388499593106	0.00193883989983783	0.00193574840044781	0.00193564549470942	0.00193989051226683	0.0019456883651516	0.00194945669345003	0.00194945499329661
flux1:	0.650085934596805	0.00193787087000149	0.00194172949283096	0.00194572362679799	0.00194817112752669	0.00194832141470922	0.00194661454827314	0.0019443628861072	0.00194297435309398	0.00194312872827852	0.00194444170538722	0.001945872067989	0.00194658609598366	0.00194665296384293	0.00194707971825193	0.00194910803263539	0.00195308298431267	0.00195756849523174	0.00195971404002784	0.00195754587977115	0.00195310191533333	0.00195291738297486	0.00196237733970609	0.00197643335874862	0.00198051788031416	0.00197606271906785	0.00199200786968186	0.00199624593357007	0.00198837220124049	0.00201615920617268	0.00208937913383295	0.00199998926301563	0.00191790833647551	0.00200182823457571	0.00202631501370101	0.00202053713198273	0.00202208914787763	0.00204125201612536	0.00203199903551599	0.00202917677494954	0.00203962255159186	0.00204807853106348	0.0020482612403689	0.00204534138239034	0.00204567511830842	0.00205055999961234	0.00205688321577577	0.00206076480553334	0.00206039043481588
flux1:	0.650348383500559	0.00204050894102478	0.00204411304650638	0.00204824729062886	0.00205116751070581	0.00205194359413249	0.00205078687224553	0.00204881655512841	0.00204735097522547	0.00204710864843376	0.00204785195671891	0.00204874790597042	0.00204917676830279	0.00204936411802733	0.00205034919591532	0.0020532390772766	0.0020580944984966	0.00206313232803074	0.00206523371578067	0.00206241172950997	0.0020570958249781	0.00205655101925645	0.002066726685309	0.00208223172022365	0.00208729281956215	0.00208308471072583	0.00210035460338958	0.0021054587811485	0.00209682507897921	0.00212617866310779	0.00220278278421428	0.00210858561893689	0.0020224469039637	0.00211123296244217	0.00213814406719172	0.0021325097479778	0.00213493212080644	0.00215523407036646	0.00214497819765281	0.00214155865560855	0.0021524117890144	0.0021613664980133	0.0021617370222996	0.00215898596590913	0.00215978123347546	0.0021653622128853	0.00217227982773894	0.00217632826831563	0.00217559716542386
flux1:	0.650610832404312	0.00214627878176484	0.00214957664970361	0.00215382734378293	0.00215723450659762	0.00215868430485115	0.00215814218847716	0.00215651047568271	0.00215499710702047	0.00215434974684002	0.00215448238141933	0.00215478754448415	0.0021548835557117	0.0021551753995586	0.00215674716649666	0.00216056569362268	0.00216638268927489	0.00217203420371183	0.00217410683979233	0.00217059649525537	0.00216434941042521	0.00216340848530322	0.00217432739782601	0.00219135500290348	0.00219743829267365	0.00219348496140271	0.00221217322085795	0.0022182676544923	0.00220886246974826	0.00223989550593193	0.00231997333172668	0.00222082662578925	0.00213051467551625	0.00222429994689446	0.00225376281538226	0.00224828904972131	0.00225171230731995	0.00227324908387121	0.00226197479581158	0.0022579652975516	0.00226927144390272	0.00227875174707513	0.00227930089224463	0.00227670214201499	0.00227796862088644	0.0022842931182676	0.00229187688141235	0.00229616025797292	0.00229510994297769
flux1:	0.650873281308065	0.00225508752614133	0.0022580275864358	0.00226236310165144	0.00226625946714968	0.00226842077375252	0.00226855453593887	0.0022673246771687	0.00226580643871422	0.00226476244275327	0.00226425735518189	0.00226392175326799	0.00226363418337543	0.00226400380982215	0.00226617683201554	0.00227097960533593	0.00227783405120572	0.002284162946065	0.00228623114779561	0.00228201087123135	0.0022747863053516	0.00227342095893324	0.00228510827198718	0.00230371928567238	0.00231085259493508	0.00230714817752453	0.00232734543880593	0.00233456362021199	0.00232439672287091	0.00235724120981417	0.00244089860379705	0.00233667608631713	0.00224207957487608	0.00234098707468772	0.00237312099549169	0.00236781184358197	0.00237237465319325	0.00239525503487905	0.00238296368609258	0.00237839734282921	0.00239022704379701	0.00240027170797965	0.00240098563172603	0.0023985059679381	0.00240023328589439	0.00240733467260493	0.00241565471976961	0.00242025308383372	0.00241894222891981
flux1:	0.651135730211818	0.00236682693960448	0.00236935563024872	0.00237373300774284	0.00237810530800858	0.00238100301261634	0.002381869345892	0.00238111061672121	0.00237964510217147	0.00237823089590916	0.00237707593047214	0.0023760561436633	0.0023753304896663	0.00237573897816267	0.0023785121588967	0.00238434167863409	0.00239230362284708	0.00239937704439393	0.00240147710320657	0.00239654265416382	0.00238831143081247	0.00238650326442187	0.00239898197707651	0.0024192243554282	0.00242741871149038	0.00242394404691958	0.00244573658503927	0.00245422438276826	0.00244333074308364	0.00247814210455048	0.0025655048711624	0.00245609930122757	0.00235711195400896	0.00246125562868394	0.0024961676604819	0.00249101161682939	0.00249685561914158	0.00252120049224293	0.00250790978054019	0.00250284542343929	0.0025152954258559	0.00252595661918919	0.00252681666433095	0.00252440346252068	0.00252655647297825	0.00253444855723105	0.0025435684715883	0.00254857053246508	0.00254707778017482
flux1:	0.651398179115572	0.00248137461785182	0.00248343344088812	0.00248779464132481	0.00249261044914443	0.0024962538029063	0.00249790336193809	0.00249769080236054	0.00249635078788762	0.00249461154799026	0.00249280990278524	0.00249106896862734	0.00248984617817885	0.00249024102853893	0.00249359597413667	0.00250048036528028	0.00250961390764196	0.00251750410951318	0.00251968773261898	0.00251405657033789	0.00250481045138999	0.00250255305461549	0.00251584466191209	0.00253775439657314	0.00254700569887758	0.00254372824555242	0.00256719671053407	0.0025771158656261	0.00256555796188936	0.00260251961956319	0.00269373632768863	0.00257906189785154	0.0024755830182897	0.00258506786119973	0.00262284757412705	0.00261781537004767	0.00262507888442757	0.00265101901705583	0.00263676207577735	0.00263128340663238	0.00264447700459106	0.00265582151204527	0.00265680461737325	0.00265438413203899	0.00265689900833362	0.00266557091268705	0.00267554274341867	0.00268104223712827	0.00267946464370135
flux1:	0.651660628019325	0.00259859385533968	0.00260011605701419	0.00260438432657213	0.00260958885688311	0.00261396921706303	0.00261644544971846	0.00261685959379289	0.00261573328810788	0.00261373330951471	0.00261130370185129	0.00260881087201206	0.00260702659059059	0.00260734051133454	0.00261124016731208	0.00261919227008074	0.00262955583684611	0.00263834208594621	0.00264067969469683	0.00263439469430858	0.0026241493006678	0.00262144981750512	0.00263557526059	0.00265917799382431	0.00266946870329437	0.00266634175712177	0.00269156003660918	0.00270309130793996	0.00269095949422248	0.00273028698562163	0.00282553070490745	0.00270552476646864	0.00259745953621882	0.00271238070649242	0.00275309474139199	0.00274813782877686	0.00275694950064447	0.00278462226058843	0.00276944667737433	0.00276366119875631	0.00277774800965285	0.00278985839141457	0.00279093836480968	0.00278841546919571	0.0027911972671137	0.00280060936687522	0.0028114691738414	0.00281756133621269	0.00281601274577864
flux1:	0.651923076923078	0.00271833172869752	0.00271923914096789	0.00272331606346201	0.00272882993931296	0.00273391944786065	0.00273725808897118	0.00273838499621065	0.00273757629506751	0.00273539921637992	0.00273237591183325	0.00272910637268094	0.0027266902886089	0.00272684021564508	0.00273122784241294	0.00274024467950957	0.00275189154609027	0.00276166189277384	0.00276424518779387	0.0027573770887951	0.00274617350470197	0.0027430535028083	0.00275803423458277	0.00278334708029875	0.00279464733447045	0.00279160847613348	0.00281864269876199	0.00283198785512211	0.00281939879817661	0.0028613427006032	0.0029608114690605	0.00283543570770184	0.00272269557169636	0.00284313671151494	0.0028868244143096	0.00288187432704419	0.00289234786301912	0.00292189334436549	0.00290586031195152	0.00289989851114596	0.00291505412162796	0.00292803002825236	0.00292917983809089	0.0029264395203656	0.00292936168627272	0.00293944314988057	0.00295120753814806	0.00295798598706299	0.00295659548150434
flux1:	0.652185525826831	0.00284041532074143	0.00284061590817972	0.0028443796685967	0.00285009810792343	0.0028558496741336	0.00286007919436691	0.00286201101377126	0.00286163993763331	0.00285938895273459	0.00285582174069074	0.00285175635814104	0.00284863171801128	0.00284851816726159	0.00285331675871251	0.00286337939376949	0.00287635827798092	0.00288721078589183	0.00289015404347896	0.00288280216564578	0.00287070699137542	0.00286720256427929	0.00288306154073393	0.00291009465398152	0.00292236247358084	0.00291933147045928	0.00294823916696998	0.00296362123531351	0.00295071475921408	0.00299556183468674	0.00309947784178404	0.00296871915151993	0.00285122266686057	0.00297725392219092	0.00302392530172807	0.00301889401882935	0.00303112497957466	0.0030626821258412	0.0030458657772664	0.00303988080806153	0.00305630661380367	0.0030702663809179	0.00307146144035536	0.00306837209621818	0.00307127813252047	0.00308192638276432	0.00309459030822621	0.00310214446266944	0.00310105482780254
flux1:	0.652447974730585	0.00296464642122555	0.00296403297611648	0.00296733821200675	0.00297313191753626	0.00297948069545791	0.00298462382238023	0.00298745995000221	0.0029876632802045	0.00298546131723057	0.00298141540463121	0.00297654049597176	0.0029726238604703	0.00297213074900598	0.00297724302859652	0.00298831684326367	0.00300267240613089	0.00301471550656129	0.00301815524147881	0.00301044625708176	0.00299755011509792	0.00299371127670158	0.00301047373811879	0.00303923134240135	0.00305241196017477	0.00304928862070527	0.00308011807682337	0.00309777961796774	0.00308471453837735	0.00313278679984686	0.00324139442257888	0.00310526577683735	0.00298294028215277	0.00311461672833453	0.00316425369689121	0.00315903504683055	0.00317310027885941	0.00320680358763973	0.00318929039455401	0.00318345818538665	0.00320138152597568	0.00321646401999702	0.0032176862420951	0.00321410452983112	0.00321681172961707	0.00322789387845069	0.00324142979237694	0.00324984277336641	0.0032492087337652
flux1:	0.652710423634338	0.00309079538568854	0.00308924562638595	0.00309192501947237	0.0030976428140483	0.00310450912459796	0.00311058531914106	0.00311443398737509	0.00311536591307934	0.00311335559457504	0.00310891127634682	0.00310321836089018	0.00309841967091831	0.00309741476370391	0.00310272391242803	0.00311475934858309	0.003130532496419	0.0031438842785843	0.00314797716153011	0.00314006201479964	0.00312647675656336	0.00312236631244255	0.00314006032297843	0.00317054116623125	0.00318456589508026	0.00318122855184176	0.00321401841243185	0.00323421802320825	0.00322116765352095	0.00327281940361231	0.00338638233834275	0.00324492392283525	0.00311770827080111	0.00325506947216772	0.00330763081446515	0.00330210287781426	0.00331806265320611	0.00335403991807485	0.00333592788178958	0.00333044727747931	0.00335012168935227	0.00336648819866245	0.00336773043052478	0.00336350722500734	0.00336581211804418	0.00337716817737943	0.00339152638629991	0.00340087320863205	0.00340085906812583
flux1:	0.652972872538091	0.00321859503350548	0.00321597312990436	0.00321784063904533	0.00322331363278765	0.00323060702980856	0.00323763556186076	0.00324261547808813	0.00324444787804639	0.00324279093669615	0.00323804282132276	0.003231528275556	0.00322575130297096	0.00322408744952657	0.00322945872049517	0.00324239255182618	0.00325962051850208	0.00327440695859218	0.00327932615707334	0.00327137550603924	0.00325723055753431	0.00325292273095584	0.00327157957484788	0.00330377707589779	0.00331856244242249	0.00331486777510221	0.00334964698399744	0.00337265461649516	0.0033598025620731	0.0034154157895206	0.00353421355544457	0.00338749431296432	0.00325534272390223	0.00339841399945635	0.00345384388926384	0.00344787229039829	0.00346577470798115	0.00350414602791018	0.00348554330927729	0.0034806356105974	0.00350234075829391	0.00352017656462367	0.00352144690274558	0.00351643374772855	0.00351811871690624	0.00352956620737868	0.00354467620110223	0.00355502201494524	0.00355579833807969
flux1:	0.653235321441844	0.00334773547431838	0.00334389480399433	0.00334475021812405	0.00334979707818503	0.00335742105386795	0.00336542413405929	0.00337166562678898	0.00337458749144814	0.00337346324883205	0.00336851879944066	0.00336118335259315	0.00335432661820572	0.00335184392994265	0.00335712727938734	0.00337088448388889	0.00338960076318665	0.00340595308634401	0.00341188344118789	0.00340408219861587	0.00338952057864509	0.00338509970815472	0.00340475436150072	0.00343865695274947	0.00345410497012817	0.00344988975249658	0.003486677925825	0.00351276987459895	0.00350030651546624	0.00356028527231686	0.00368460931667391	0.00353272888485775	0.00339561576318054	0.0035444114171171	0.00360265070028603	0.00359609263847409	0.0036159794446723	0.00365685746405217	0.00363788010691044	0.00363378727572364	0.0036578279456559	0.00367734310977955	0.00367866858020168	0.00367272401973403	0.00367356448545533	0.00368490399034711	0.00370067646251843	0.00371207465757673	0.00371381375200839
flux1:	0.653497770345598	0.0034778605670995	0.00347264734857928	0.00347228169435668	0.00347671446091745	0.00348457117759861	0.00349357651797982	0.00350122159817293	0.00350543709030022	0.00350503964072741	0.00350001685002802	0.00349186490451957	0.00348382315456727	0.00348035223626595	0.00348538604852822	0.00349988234131356	0.00352011660971792	0.00353816812298771	0.00354530072162243	0.0035378423435663	0.00352301686671742	0.00351857646427996	0.0035392684375117	0.00357486073759881	0.00359086112978395	0.00358594621473529	0.00362475453823178	0.00365420901016004	0.00364232876048355	0.00370709322958719	0.00383724275407415	0.00368033359510351	0.00353825895234848	0.00369278732716738	0.00375378635224233	0.00374649521245669	0.00376840802020788	0.00381189911974979	0.00379266762942908	0.00378964851242557	0.00381635201723697	0.0038377809018896	0.00383921006205721	0.00383220533061782	0.00383197696568234	0.00384299821639807	0.00385932757061869	0.00387181770269442	0.00387468789442335
flux1:	0.653760219249351	0.00360856638200138	0.00360182377456299	0.00360002507937784	0.00360365496103262	0.00361164941097943	0.00362169163249036	0.00363089246038188	0.0036366172322173	0.00363715111463589	0.00363217526081154	0.00362321409947949	0.00361388043445737	0.00360924672266368	0.00361386262947569	0.00362900767776642	0.00365078587524472	0.00367066866882509	0.00367919539445221	0.00367227648949267	0.0036573465289927	0.00365298889493773	0.00367476374573056	0.00371202916462571	0.0037284640824963	0.00372266057914498	0.00376349328735507	0.00379658731839587	0.00378548642169722	0.00385546730136799	0.00399174478516478	0.00382997415918085	0.00368296915525908	0.0038432389684257	0.00390697056991065	0.00389880097195021	0.00392278693574194	0.00396899293725243	0.00394962766348138	0.00394795184778785	0.00397766331525408	0.00400126245804548	0.00400286662708466	0.00399469036556332	0.00399317596921739	0.00400366418124359	0.00402043145708581	0.00403403716144314	0.00403819614626124
flux1:	0.654022668153104	0.00373940163007718	0.00373097394365438	0.00372753293422576	0.00373017562204789	0.00373821875313246	0.00374933922958145	0.00376025468555842	0.00376771030257301	0.00376938466861998	0.00376458427422529	0.00375482330354166	0.00374409204276046	0.0037381212238094	0.00374214992308683	0.00375785120182741	0.00378119590944602	0.00380303778133732	0.00381314629943345	0.00380696192701559	0.00379209089255479	0.00378792734307839	0.003810839081856	0.00384976426454984	0.0038665156051643	0.0038596328280247	0.00390248926798677	0.00393949742112313	0.00392937177902885	0.00400500538521685	0.00414771164497479	0.00398128300883239	0.00382941509108698	0.00399544221768867	0.00406191358005756	0.0040527267626328	0.00407884308706935	0.00412786300416034	0.00410847851003446	0.00410841781036926	0.00414149310316901	0.00416753723247432	0.00416941025100445	0.00415997214330322	0.00415696802052504	0.00416671038016074	0.00418378670279788	0.00419851396741986	0.00420410180740461
flux1:	0.654285117056858	0.0038698696437736	0.00385960644969762	0.00385432193436425	0.00385580216768947	0.00386381273980155	0.00387605773263643	0.00388884808582008	0.00389825470754158	0.00390127625770825	0.00389677855591561	0.00388622880727063	0.00387399914258759	0.00386652353113205	0.00386980140899925	0.00388596857277552	0.00391089974352935	0.00393482156801949	0.00394669098778888	0.00394143073093738	0.00392678416545046	0.00392293576969593	0.00394705023008749	0.00398763141918097	0.00400459036328842	0.00399644482783888	0.00404132204157202	0.0040825168905212	0.00407355930176131	0.00415528347969313	0.00430471202358687	0.00413386546896397	0.00397724266806508	0.00414905640460635	0.00421831892289724	0.00420798840419013	0.00423630554263951	0.00428823701430101	0.0042689358412699	0.00427075385078844	0.00430755023164476	0.00433632645770589	0.00433858307627554	0.00432781651215812	0.00432313841130225	0.00433193078655805	0.00434918158751495	0.00436501791421169	0.00437215045953791
flux1:	0.654547565960611	0.00399943121897902	0.0039871913482882	0.00397987523813798	0.00398003058476217	0.00398793578541186	0.00400135302319462	0.00401617301141358	0.00402774078502059	0.004032305989448	0.00402823234744131	0.0040169064934147	0.00400308693322738	0.00399395259898649	0.00399632886506668	0.00401287842323435	0.00403941440398427	0.00406552797159148	0.00407932514812287	0.00407516975663947	0.00406091373640365	0.00405751231930485	0.00408291137349442	0.00412516238505844	0.00414224031693912	0.00413266488748531	0.00417956058160808	0.00422521456128386	0.00421761080666283	0.00430586143728767	0.00446229187124804	0.00428730335237341	0.00412607746965017	0.00430372539145775	0.00437588219786383	0.00436429969075463	0.00439490360771578	0.00444984386690558	0.00443071028049675	0.00443465080269836	0.00447551584844375	0.0045073163148716	0.00451008947090727	0.00449795348340596	0.00449144228397637	0.00449909634268973	0.00451638666813536	0.00453330170239902	0.00454206530217338
flux1:	0.654810014864364	0.00412750752743167	0.00411316312884512	0.00410364523826604	0.00410232925565177	0.00411006433944235	0.00412469846283588	0.00414168937214959	0.0041556092365681	0.004161896524862	0.00415835834426871	0.00414627146710567	0.00413078499878036	0.0041198593465891	0.00412120332150126	0.00413806332674955	0.00416622198481205	0.00419462814238521	0.00421050433857475	0.0042076225207493	0.00419392191276364	0.00419111099146536	0.00421789729832113	0.00426185844725271	0.0042789981195989	0.00426785042373343	0.00431676614763029	0.00436715404097097	0.00436107748667483	0.00445628515234702	0.00461997549497506	0.00444115481168145	0.00427552346466872	0.00445907425613616	0.00453428566111777	0.00452136723607926	0.00455436152731607	0.00461240802718689	0.004593502409993	0.00459977784224101	0.00464503743814926	0.00468015093628146	0.00468358827201901	0.00467006903886941	0.0046615964114205	0.00466794733656674	0.00468514852151186	0.00470309665694861	0.00471354495152713
flux1:	0.655072463768117	0.00425348239572767	0.00423692334042532	0.00422505621462256	0.00422214128094671	0.00422964864858348	0.00424553611467222	0.0042648176136764	0.00428125233480401	0.00428941498840911	0.00428651057442598	0.00427368184509261	0.00425647165781608	0.00424365110536936	0.00424385926349182	0.00426097367855253	0.00429077335180432	0.00432156012367661	0.00433964759986662	0.00433819245655339	0.00432520858478635	0.00432314389514098	0.00435144572340632	0.00439719278918448	0.00441437851678492	0.00440154792544108	0.00445249226533441	0.00450789347675537	0.00450349823665052	0.00460608453795885	0.00477726248548945	0.00459495023599451	0.00442515796272387	0.00461470199463089	0.00469318954791634	0.00467888202022705	0.00471439089398057	0.00477564196810593	0.00475699649526638	0.00476577729934381	0.00481572374135522	0.00485442692924193	0.00485868691318205	0.00484379904419808	0.00483327321440996	0.00483818809774078	0.00485518593311741	0.00487411119625781	0.00488626456520425
flux1:	0.655334912671871	0.00437670349872313	0.00435784241990556	0.00434350642791149	0.0043388865372832	0.00434611469902103	0.00436327877918749	0.00438494128563994	0.00440401751759794	0.00441417791292963	0.00441199067641745	0.00439844597409794	0.00437948149658791	0.00436469886440975	0.00436370124201717	0.00438103365022624	0.00441249360638093	0.00444573392839531	0.0044661420214371	0.00446624669796612	0.00445413410493744	0.00445298344806443	0.00448295905510925	0.00453061130731088	0.00454787713870242	0.00453328993041692	0.00458628155176479	0.00464698142317702	0.00464439454070395	0.00475476765700706	0.00493362107724117	0.00474818502006244	0.00457452382041676	0.00477017167873113	0.00485222177125153	0.00483650923923347	0.00487468229448216	0.00493923839326406	0.00492085448523813	0.00493226074278308	0.00498714199835935	0.00502969090218016	0.00503493884983294	0.00501872652663353	0.0050060980852223	0.0050094848727695	0.00502618914946085	0.0050460323779726	0.00505988029305857
flux1:	0.655597361575624	0.00449648236773239	0.0044752604942039	0.00445836929389756	0.00445196299485448	0.00445886576592784	0.00447731217354672	0.00450141040557978	0.00452321240371336	0.00453545804981328	0.00453405620267962	0.00451983154857414	0.0044991144814355	0.00448234571504294	0.00448011134462886	0.00449764772469305	0.00453078786274946	0.00456653663534302	0.00458934704166287	0.0045911194117433	0.00458002164970057	0.00457996393445621	0.00461180502149116	0.00466153144745781	0.00467896663787344	0.00466258934664101	0.00471765977750975	0.00478394951051995	0.00478326299627943	0.00490181233601202	0.00508847951044637	0.00490031092185022	0.00472312069035626	0.0049250002235923	0.00501096806596097	0.00499387844899549	0.00503489784381956	0.00510286391480962	0.00508471174022982	0.00509880748260382	0.00515881850796438	0.00520544091400034	0.00521184508418386	0.00519438291904716	0.005179650375231	0.00518146697552529	0.00519782200046728	0.0052185299966107	0.00523403616230946
flux1:	0.655859810479377	0.0046120934823197	0.00458848718630726	0.00456899344018987	0.00456074689035088	0.00456728297121146	0.00458699644870923	0.00461354457336224	0.00463810991151001	0.00465249144625101	0.00465192911129151	0.0046370746373024	0.00461464461163575	0.0045959144954566	0.0045924556142739	0.00461020600378273	0.00464504565843487	0.00468333601643775	0.00470859727904023	0.00471211382104395	0.00470215851367647	0.00470338205783699	0.00473731595846379	0.0047893391271725	0.00480709073301286	0.00478893203149054	0.0048461281606287	0.00491830334365949	0.00491956714588078	0.00504665727784277	0.00524121759943678	0.00505072824376047	0.00487039750049007	0.00507865016077438	0.0051689646025739	0.00515057593488019	0.00519466598860707	0.00526615543429576	0.00524817547735211	0.00526496607096766	0.0053302427902742	0.00538113198140064	0.00538885978890411	0.00537025308207919	0.00535346762378628	0.00535373053211888	0.00536972593547098	0.00539126197104548	0.00540837179860349
flux1:	0.65612225938313	0.0047227730116427	0.00469680069298917	0.00467470164636942	0.00466459151612091	0.00467072437505477	0.00469166631259892	0.00472063481235291	0.00474795214432728	0.00476448316025581	0.0047648025930158	0.00474938664670464	0.00472532612846728	0.00470471271786387	0.004700087608147	0.00471808661821776	0.00475464251506089	0.00479548148237149	0.00482320303632002	0.00482850243575646	0.00481979614459234	0.00482249648156928	0.00485878694073628	0.00491338432949949	0.00493165724736922	0.0049117689567108	0.00497115530013756	0.00504951349323074	0.00505273052265233	0.0051886949289215	0.00539116085225487	0.00519878108580193	0.00501574824894706	0.0052305255057909	0.00532569459103057	0.00530614073831088	0.00535357937739425	0.00542871974988732	0.00541082621494508	0.00543025866707253	0.00550087485599635	0.00555618494803764	0.00556539922264904	0.00554578317745123	0.00552705194032439	0.00552584354275788	0.00554152449048042	0.00556387931828827	0.00558252903767185
flux1:	0.656384708286884	0.00482771792879898	0.00479944657273736	0.00477478887222647	0.00476282462749938	0.00476852239773758	0.00479062932016745	0.00482194342845519	0.00485195205575477	0.00487061038600064	0.00487184484610462	0.00485595777309322	0.00483039585979194	0.0048080334398653	0.00480234787080624	0.00482065416051773	0.00485893777738192	0.00490230176199925	0.00493244823071616	0.00493952555033648	0.00493214918548148	0.00493652675747998	0.00497547337307664	0.005032976383368	0.00505203154562885	0.00503050943085383	0.00509217027580884	0.00517700846260697	0.00518213262157113	0.00532726807461169	0.00553757907859479	0.00534375740264718	0.00515851260586157	0.00537997301211709	0.0054805895412706	0.0054600649431031	0.00551119582934333	0.00559013606301052	0.00557222171271106	0.00559418743236776	0.00567015439785594	0.00572999733741212	0.00574085250777608	0.00572038995098804	0.00569987706015724	0.00569735070965426	0.00571282654742944	0.00573602897738114	0.00575615558429379
flux1:	0.656647157190637	0.00492608620515333	0.00489563675509739	0.00486851975576591	0.00485474475078954	0.00485997974400361	0.00488316235597885	0.00491670173401952	0.0049492925633187	0.00497002252222294	0.00497219926839518	0.00495595642450575	0.00492907124263499	0.00490515170619393	0.00489855904351629	0.00491725398799371	0.00495726875769874	0.00500309957462388	0.00503558624182677	0.00504438865929321	0.00503839423385876	0.00504465239803471	0.00508658897231738	0.00514738017072557	0.00516753179103147	0.00514451667784457	0.00520855822316628	0.00530017110393451	0.00530710891100432	0.00546167137906262	0.00567969054011267	0.00548489465114404	0.00529798185045297	0.00552628898914648	0.00563303483828864	0.00561179785818567	0.00566704166525195	0.00574996028529451	0.00573190223067835	0.00575624160546085	0.00583751029402958	0.00590195443735073	0.00591459254602733	0.00589346981372093	0.00587139457048536	0.00586777660056716	0.00588322700355587	0.00590735314109315	0.00592890441083477
flux1:	0.65690960609439	0.00501699860827262	0.00498454924918016	0.00495512608384044	0.00493961694311005	0.00494436440871678	0.0049685068746666	0.0050041061588151	0.00503912359248546	0.00506183866104275	0.00506498158811983	0.00504852521254309	0.00502054470958764	0.00499531731819803	0.00498801742954089	0.00500720329275456	0.00504894218933887	0.00509714441134296	0.00513183485167353	0.00514225992151472	0.00513766933596873	0.00514601304757339	0.00519130518357166	0.00525581444775197	0.00527742714063656	0.00525310660337687	0.00531965917137567	0.00541833919302631	0.00542695512128441	0.0055911580121105	0.00581667152648177	0.00562139064482306	0.00543340955089899	0.00566873068096652	0.00578237835538162	0.00576075285498366	0.00582061607795404	0.00590772953927325	0.00588939553198168	0.00591590369651989	0.00600236874961576	0.00607143888443613	0.00608598544830223	0.00606440632148173	0.00604103815240161	0.00603662620680113	0.00605230408735214	0.00607748449005344	0.00610042843919107
flux1:	0.657172054998143	0.00509954232297365	0.00506532890402602	0.00503380478342147	0.00501666875602164	0.00502090468769927	0.0050458639510958	0.00508331389973206	0.00512055830273642	0.00514514386871637	0.00514927544096313	0.00513277515004933	0.00510397616853725	0.0050777457101262	0.00506998281431103	0.00508978074926065	0.00513322480173685	0.00518366519130405	0.00522037189572935	0.00523226904010795	0.00522907530940661	0.005239710680642	0.00528875293418786	0.00535745312692654	0.00538093942368049	0.00535554991293867	0.00542477021436161	0.00553080992178276	0.00554093507995936	0.00571495035548915	0.00594767004465482	0.00575241810118206	0.00556402537119351	0.00580653022821609	0.00592794018857672	0.0059063150352054	0.00597139495393046	0.00606296512950361	0.00604422003188713	0.00607265339166561	0.00616415871542955	0.006237837424451	0.0062543973221338	0.00623257519337659	0.00620822532220398	0.0062033826982379	0.0062196133962905	0.00624603763879126	0.0062703710259346
flux1:	0.657434503901897	0.0051727762640511	0.00513708939005681	0.00510371694253608	0.00508508723892605	0.00508878531289807	0.00511439049664436	0.00515343967597511	0.00519267026729833	0.00521898623523237	0.00522412856076394	0.00520778037057577	0.00517848597794621	0.00515160935856804	0.00514366894518447	0.00516421708702066	0.00520933525348339	0.00526184481981304	0.00530033331634662	0.00531350883014566	0.00531167978417427	0.00532481448108269	0.00537802724608144	0.00545142979961579	0.00547724812586502	0.00545107702248515	0.00552315033242859	0.00563684714584548	0.0056482905292507	0.00583225282044612	0.00607182136568754	0.00587714053948146	0.00568904970265498	0.00593890869653849	0.00606902140040582	0.00604784775977173	0.00611883268214539	0.00621517256927629	0.00619588486112859	0.00622596823757458	0.00632231384022397	0.00640054422038444	0.00641919797905474	0.00639734674342936	0.00637235692551927	0.00636750299903225	0.00638467959591116	0.00641259798756565	0.00643835365032576
flux1:	0.65769695280565	0.00523573763630899	0.00519891637362071	0.00516398825392689	0.00514401775785876	0.00514714581481895	0.0051731980255807	0.00521355522937706	0.00525449349083927	0.00528237680696134	0.00528855189293384	0.00527257581522791	0.00524315093026124	0.00521603224040503	0.00520823713450745	0.00522968893942886	0.00527643956812359	0.00533081845627265	0.00537081496499357	0.00538504031856059	0.00538452439496587	0.00540036857909177	0.00545819467620617	0.00553684510872973	0.00556549779603869	0.00553888459399682	0.00561402657258076	0.00573568955604731	0.00574825086143227	0.00594226427165459	0.00618826271241318	0.0059947268628248	0.00580770663562624	0.00606508768519199	0.00620490996396224	0.00618469640350699	0.00626236097765007	0.00636383791732275	0.00634388628715357	0.00637532087709893	0.00647627098788409	0.00655896089500056	0.00657976191707157	0.00655808634559715	0.0065328153507864	0.00652841250746473	0.00654698740636662	0.00657670982525871	0.00660396279127334
flux1:	0.657959401709403	0.00528744909932724	0.00524987169287163	0.00521371110474537	0.0051925652036493	0.00519508197237075	0.00522135507317275	0.00526269289079118	0.00530502679305214	0.00533429411722948	0.00534152349478612	0.0053261598484729	0.00529700524772783	0.00527008933590619	0.00526279492072745	0.00528531776234589	0.0053336516069495	0.00538967662936026	0.00543087879810626	0.00544590154238162	0.00544663494098183	0.00546540224889348	0.00552830296292462	0.00561277596815996	0.00564480647421483	0.00561814218702578	0.00569659998801311	0.00582655769833413	0.00584004067580095	0.00604418758094183	0.0062961445171176	0.00610436222865133	0.00591923316383475	0.00618429663122623	0.00633488283569995	0.00631618844283157	0.00640138449910383	0.00650842055962778	0.0064877007711386	0.00652017336856885	0.00662546610366996	0.00671249423460134	0.00673546760627874	0.00671415412414048	0.00668896290602189	0.00668550068940393	0.00670597384683671	0.00673786579752164	0.00676673814412146
flux1:	0.658221850613157	0.00532692586317318	0.00528899825405844	0.00525194834938717	0.00522979785865958	0.00523165078187042	0.00525789381947877	0.00529985387279356	0.00534324331777929	0.0053736941621537	0.00538199813725196	0.00536750276067484	0.00533904757010626	0.00531281215366591	0.00530640071561397	0.00533017461601415	0.00538003911594557	0.00543747336363195	0.0054795632125083	0.00549511944092437	0.00549703370074581	0.00551894163866932	0.00558739177364984	0.00567828523010119	0.00571427355155631	0.00568799754500775	0.00577004982703839	0.00590865803009799	0.00592288352807794	0.00613723444509695	0.00639463641880589	0.00620525363107909	0.0060228833759362	0.00629577496811095	0.00645820409330552	0.00644162996818478	0.0065352738827823	0.00664834346440126	0.00662677574288611	0.00665996977123749	0.00676932876846593	0.00686055296795011	0.00688569649277103	0.00686490531381553	0.00684014192035135	0.00683811928134376	0.00686102362415315	0.00689549967935426	0.00692616404188268
flux1:	0.65848429951691	0.0053531821939208	0.00531532538043124	0.00527773864588926	0.00525475385204393	0.00525587885599239	0.00528182077784463	0.00532402109015854	0.00536810491807692	0.0053995255307701	0.00540892228842181	0.00539556082815207	0.00536825361650993	0.00534319997720013	0.005338074123238	0.0053632904025638	0.00541463474228271	0.00547323844393285	0.00551589639307185	0.00553172356973167	0.0055347526132937	0.00556002176250004	0.00563450321388585	0.00573243034224237	0.00577298568497176	0.00574757945256617	0.00583353495668606	0.00598118293762441	0.00599600112674948	0.00622062467603697	0.00648292735326063	0.00629662981246974	0.00611792754742254	0.00639876954730389	0.00657412012366385	0.0065602997130492	0.00666335755972773	0.00678298264032662	0.00676051976757063	0.00679412857061975	0.00690727701084325	0.00700254515472322	0.00702983314149115	0.00700969259896181	0.00698567785024621	0.00698558443329778	0.00701146905185273	0.00704898381287252	0.00708166528319928
flux1:	0.658746748420663	0.00536523712296496	0.00532787447069278	0.00529010315511655	0.00526644984545793	0.0052667736765198	0.00529213073272588	0.00533417546155271	0.00537858016579379	0.00541074827313893	0.00542125295177634	0.00540929435793502	0.0053835929645062	0.00536023532557743	0.00535681045637622	0.00538367005697849	0.00543645042363236	0.00549599211185779	0.00553891092983765	0.00555475998394254	0.00555884585499373	0.00558769744265059	0.00566869085691803	0.00577426985937038	0.00582001998091226	0.00579599783732303	0.00588619231765441	0.00604330670251447	0.00605860834811308	0.00629358047790918	0.00656022045625572	0.00637773642389541	0.00620364723946143	0.0064925288991756	0.00668185369281395	0.00667144247339875	0.00678491419695014	0.00691165787930609	0.00688829402409764	0.00692203656481784	0.00703871380536556	0.00713787744620638	0.00716726755979432	0.00714787124278425	0.00712488604580139	0.00712718338788125	0.00715659507800959	0.00719763172163038	0.00723260769139103
flux1:	0.659009197324416	0.00536211957685344	0.00532566504890709	0.005288053431582	0.00526389143734004	0.00526333680249368	0.0052878226354944	0.00532931403259904	0.00537366400624195	0.00540635427915883	0.00541797797624359	0.00540768728056474	0.00538404754464672	0.00536290131006825	0.0053615972133149	0.00539030849971434	0.00544449298327667	0.00550476009528755	0.00554765778538938	0.00556330367147106	0.00556840053124453	0.00560105219391752	0.00568902649641619	0.00580286733174778	0.00585444452110944	0.00583234169612004	0.00592713316470804	0.00609417856291654	0.00610990554736407	0.00635531747116959	0.00662572474054218	0.00644782846650734	0.00627932846353065	0.00657629672213038	0.00678059917474741	0.00677426416777342	0.00689916769694694	0.00703362678472942	0.00700940686038947	0.00704304553129628	0.00716302621281733	0.00726595688756701	0.00729740007204271	0.00727880707238187	0.00725708200384052	0.00726218539126047	0.00729564906358847	0.00734070548531232	0.00737830284238374
flux1:	0.65927164622817	0.00534287359774219	0.00530772158185266	0.00527060048925626	0.00524608481223751	0.00524457807832264	0.00526791603144252	0.00530846806320144	0.00535239683985267	0.0053853866852997	0.00539813520670021	0.0053897656287023	0.0053686292507714	0.00535019839789186	0.00535143014077272	0.00538220608202	0.00543777879230618	0.00549858705016628	0.0055412180349672	0.00555646838973464	0.00556254475318467	0.00559920464937435	0.00569460453348709	0.00581729295201998	0.0058753172412414	0.00585567629961909	0.00595543873304811	0.0061329150026687	0.00614907048356929	0.00640503511960492	0.00667864633059907	0.00650616270672888	0.00634425545642766	0.00664930725013425	0.0068695211480022	0.0068679306621351	0.0070052863760333	0.00714808359231749	0.00712311267359878	0.00715647241873589	0.00727958743337894	0.00738619516456883	0.00741964831593137	0.00740188656812059	0.00738159409217823	0.00738985566611751	0.00742785409572407	0.00747742666060996	0.00751801570807946
flux1:	0.659534095131923	0.00530656472474039	0.00527308175573833	0.00523676529039835	0.00521204940630048	0.00520953013527811	0.00523146686166869	0.00527071952809805	0.00531388116728359	0.00534695623926666	0.00536082831572598	0.00535461275956403	0.00533639461402848	0.00532115865067239	0.0053253270725061	0.00535838184775374	0.00541534601597873	0.00547654723364271	0.00551871161092011	0.00553341358956182	0.00554045317612804	0.00558131291603123	0.00568454473292285	0.00581662420916618	0.00588168497339894	0.00586504176330884	0.0059701575721609	0.00615859397965677	0.00617525254904482	0.00644190954625429	0.00671818224511885	0.00655199280579105	0.00639770750828885	0.00671078478916336	0.00694775799328625	0.00695157187254089	0.00710238728576819	0.00725416349360582	0.00722861560270408	0.00726160309850661	0.00738776131608378	0.00749801444902547	0.00753345520129609	0.00751652761502344	0.00749777706943551	0.00750947064140803	0.00755242403084627	0.00760698903970915	0.00765097361868365
flux1:	0.659796544035676	0.00525228887860075	0.00522080718528253	0.00518559123484967	0.00516083177175577	0.00515726299832454	0.00517758212456074	0.00521521525181994	0.00525729483911516	0.00529025357998916	0.00530523828278793	0.00530138036391312	0.00528645568944984	0.00527485668981891	0.00528233889197717	0.00531788408085773	0.00537626410908391	0.00543775237179365	0.00547930338398171	0.00549334911409714	0.00550135095927352	0.00554657803988232	0.00565799482664266	0.00579994746163264	0.00587258492491341	0.00585945530219079	0.00597030694388387	0.00617025382044636	0.00618757179598003	0.00646509139753997	0.00674351924494427	0.00658456931689927	0.00643896061103854	0.00675994880671925	0.0070144311634403	0.00702429169168808	0.0071895457844034	0.00735095225020461	0.00732507769076065	0.00735769903210657	0.00748690827478134	0.00760085345377401	0.00763829619539839	0.00762218907967612	0.00760502440389588	0.00762033237124851	0.00766857826644512	0.00772857144731462	0.00777637501912
flux1:	0.660058992939429	0.00517918518469648	0.00514999771722615	0.00511615955094426	0.00509152131266778	0.00508689928714383	0.00510543375775414	0.00514117897601639	0.00518190121661234	0.00521455781475883	0.00523063102298784	0.00522929589272956	0.00521798788799993	0.00521041818176	0.00522155845046779	0.00525979903450863	0.00531964159138092	0.00538135796035336	0.00542220804408405	0.00543553929940142	0.00544451785274303	0.00549424835783273	0.00561413491691311	0.00576636262730012	0.00584705085837555	0.00583791923127308	0.00595488032692255	0.00616689893366281	0.00618512451146051	0.00647371049242312	0.00675383921156361	0.00660314560941431	0.0064672945962069	0.00679602470991631	0.00706865966115489	0.00708518317554372	0.00726580959310355	0.00743750004435979	0.0074116304613443	0.00744400572168314	0.0075763912463116	0.00769417210784252	0.00773368420017891	0.00771837738197013	0.0077027774925853	0.00772178024307728	0.00777555447133068	0.00784134909469303	0.00789339694674011
flux1:	0.660321441843183	0.005086454062718	0.00505981054026034	0.005027608725138	0.00500326900994211	0.00499763117148691	0.00501427300476376	0.00504792278590103	0.00508705788001349	0.00511924326185778	0.00513636324897996	0.00513766864181141	0.00513023706631013	0.00512702814960087	0.00514212970572363	0.00518326008434755	0.00524463437181833	0.00530657032014224	0.00534669611740031	0.00535930873892568	0.00536929453559927	0.0054236267592297	0.00555218570362165	0.00571499300258952	0.00580412573458965	0.00579943606490823	0.00592286225971111	0.00614751343996157	0.0061669959611683	0.00646688767835453	0.00674833112704874	0.0066069894308658	0.0064820051632877	0.00681825914607151	0.00710957820582784	0.00713334742264778	0.0073302158744318	0.0075128379318218	0.00748738841582102	0.00751976162096961	0.00765558036722299	0.00777745346223423	0.00781917060302523	0.00780464864765706	0.00779053038172352	0.00781319863204144	0.00787261809763751	0.00794450264328153	0.00800120086493856
flux1:	0.660583890746936	0.00497338162269103	0.00494948519736485	0.00491915918094243	0.00489531052980547	0.0048887407286412	0.00490344722978945	0.00493486021986846	0.00497222658354445	0.00500378740363708	0.0050218898771906	0.00502589795239016	0.0050225293499514	0.00502394250444012	0.00504326034740837	0.00508746045223932	0.00515045766672567	0.00521265732975971	0.00525210383909543	0.00526405213216158	0.00527509329663705	0.00533408269183658	0.00547142218789091	0.0056450015855657	0.00574288167443408	0.00574303104538591	0.00587325065357387	0.00611108251059747	0.00613227965472479	0.00644375291108366	0.00672620831831775	0.00659539853457402	0.00648241906387586	0.00682593761381598	0.007136356840689	0.00716791390995639	0.00738180949920217	0.00757599506846444	0.00755146288692207	0.00758420633263215	0.00772385543286563	0.0078502019977148	0.00789434175193433	0.00788060577063126	0.00786782938349082	0.00789401997470386	0.00795906830625946	0.00803722491673671	0.00809893726511731
flux1:	0.660846339650689	0.00483937098541423	0.00481837531650861	0.00479014428176075	0.00476699512071205	0.0047596255092083	0.00477242144469233	0.00480152381040009	0.00483698766898171	0.00486778364790522	0.00488677683170756	0.00489348747741328	0.00489428758686784	0.00490050653723366	0.00492424145242374	0.00497167284311456	0.00503640464348948	0.00509896569741895	0.00513784937352684	0.00514925025858723	0.00516141465675936	0.00522507015239626	0.00537119375886738	0.00555561432157687	0.00566244698326335	0.00566778131863271	0.00580508556382136	0.00605661994795101	0.0060801013773457	0.00640346741541525	0.00668672854900083	0.00656771789789717	0.00646790998155033	0.00681840163876937	0.00714821949757637	0.00718805987100983	0.00741966070081201	0.00762601510554382	0.00760297498582913	0.00763658736454706	0.00778060584686675	0.00791193830407102	0.00795881098420658	0.007945890623006	0.00793426789662851	0.00796372362337908	0.00803424076651014	0.00811872594161092	0.00818575009781236
flux1:	0.661108788554442	0.00468398066465275	0.00466598746532992	0.00464004838362829	0.0046178214108286	0.00460983087493994	0.00462080660977053	0.00464758962170749	0.00468106195543116	0.00471096225437594	0.00473072278318024	0.00474006906232164	0.00474505785230592	0.00475618358356134	0.00478447714719414	0.0048352787320199	0.00490187425829625	0.00496494689710881	0.00500345706961178	0.00501449327836502	0.00502787068527041	0.005096152034124	0.00525095062236199	0.00544614963617465	0.00556203892024457	0.00557285003016266	0.00571748248698501	0.00598319962960011	0.00600964555326022	0.00634524715646095	0.00662921406657255	0.00652335576830542	0.00643791252317402	0.00679506288881571	0.00714445936277165	0.00719302666103941	0.00744288074233778	0.00766197072775563	0.00764106697451936	0.00767616535235648	0.00782522851995919	0.00796219095594139	0.00801220723195121	0.0080001725285686	0.00798947756938887	0.00802183160215039	0.00809750844534853	0.00818823750988265	0.00826078244549649
flux1:	0.661371237458196	0.00450696969116057	0.00449202705687877	0.00446855214977137	0.00444748065802794	0.00443909005634883	0.00444839608492471	0.00447291057630575	0.00450434223934893	0.00453322177280016	0.00455359222415187	0.00456543855035006	0.0045745481249205	0.00459059575166329	0.00462352594075945	0.00467780874345672	0.00474640947926557	0.00481019264383812	0.00484859024545115	0.00485951146208839	0.00487421476836908	0.00494703027542756	0.00511027561243815	0.00531605272734094	0.00544100014370653	0.00545752306855603	0.00560966778654299	0.00588998810143168	0.00592018143522348	0.00626838492647004	0.00655306898150118	0.00646179619775777	0.00639193226830901	0.00675541237377046	0.00712444971058863	0.00718213187408851	0.0074506349423133	0.00768297610093719	0.00766491213543308	0.00770221832635131	0.00785712486107183	0.00800048713122494	0.00805416194175226	0.00804313477218167	0.00803311751420513	0.00806790285019931	0.00814828183131076	0.00824501861524637	0.00832318480932567
flux1:	0.661633686361949	0.00430834879902363	0.00429645076534966	0.0042755847494099	0.00425590728295423	0.00424737201327709	0.00425521058582363	0.00427755916752969	0.00430693516007168	0.00433467178218045	0.00435546057486521	0.00436960401559741	0.00438267940960786	0.0044035767792019	0.00444115362541221	0.00449899387716318	0.00456974549609549	0.00463447932193867	0.00467309170935112	0.00468421237089666	0.00470037670105011	0.00477758050566928	0.00494891977775772	0.00516493258825884	0.00529883651696408	0.00532124618185566	0.00548101396600045	0.00577627594351398	0.00581108719171457	0.00617226913885496	0.00645779233564454	0.0063826067899335	0.00632955091094615	0.00669902413493562	0.00708765001548518	0.00715477707777731	0.0074421532556528	0.00768819781251978	0.00767372391663126	0.00771404614737531	0.00787569846337061	0.00802634394444595	0.00808429642704112	0.00807446121846625	0.0080648634791679	0.00810152761359327	0.00818600997331521	0.00828836287979691	0.00837212694838736
flux1:	0.661896135265702	0.00408843677959505	0.00407952452875526	0.00406138200978032	0.00404333578441704	0.00403493626184581	0.00404155087757128	0.00406187881920928	0.00408921263772809	0.00411568598250832	0.00413667013440138	0.00415284497383425	0.0041696476264614	0.00419523518502187	0.00423739584098757	0.00429882566232478	0.00437186600685903	0.00443781947696519	0.00447703017390592	0.00448872272749237	0.00450650142929862	0.00458788951710875	0.0047668399311578	0.00499259976311947	0.00513525429358032	0.00516366075102688	0.00533107319675334	0.00564150648211645	0.00568187107305464	0.00605639875436314	0.00634298670190919	0.00628544186301774	0.00625042693746642	0.00662555430477225	0.00703360836537196	0.00711045216367849	0.00741673939200502	0.00767686553311005	0.00766676563044682	0.00771097652774985	0.00788035521874842	0.00803926250852584	0.00810221174558242	0.00809382500645911	0.0080843986769342	0.00812232333348758	0.00821018328076705	0.00831760851419899	0.008406813474688
flux1:	0.662158584169456	0.00384792103987163	0.00384188596897659	0.00382654917317941	0.00381036254867578	0.00380239306448196	0.00380805647983878	0.00382654199597162	0.00385187074273724	0.00387696318626642	0.00389789408741299	0.00391577948426016	0.00393599298168023	0.00396602436310944	0.00401262700098689	0.00407762207740578	0.00415306461998763	0.00422051766736606	0.00426075017776764	0.00427343294452778	0.00429298971621415	0.00437829401135405	0.00456423665652918	0.0047991034060261	0.00495019554554064	0.00498463749760565	0.00515960861125724	0.00548530176324601	0.00553219022555727	0.00592039533870827	0.0062083638063624	0.00617004278650754	0.00615429369661884	0.00653473777005408	0.00696196220412418	0.00704873821522399	0.00737377999248611	0.00764828394563464	0.00764336215138208	0.00769237401521159	0.00787050736603113	0.0080387263918668	0.00810748278080456	0.00810088081688671	0.00809140743675358	0.00812993277045635	0.00822033834423101	0.00833215058007877	0.00842650253343063
flux1:	0.662421033073209	0.00358792142794107	0.00358460994861042	0.00357212668293783	0.0035580107260015	0.00355076692496442	0.00355576807441232	0.00357261245123597	0.00359599301864936	0.00361959283235099	0.00364020481511431	0.00365943511090421	0.0036826726546693	0.00371681547988106	0.00376763161241117	0.00383609555245826	0.00391400806893899	0.00398322784466312	0.00402492322743582	0.00403904257425118	0.00406053945294065	0.00414941963952661	0.00434159200061396	0.00458476717133146	0.00474387183889544	0.00478430857940739	0.00496662411194521	0.00530748710479721	0.00536186904812388	0.00576401468377234	0.00605375007830559	0.00603623851140544	0.00604095779611141	0.00642638558402114	0.00687243999480258	0.0069693112567584	0.00731275554638814	0.00760184739521296	0.00760291484229171	0.0076576529487466	0.00784558243987815	0.00802420548746395	0.00809965751152817	0.00809526150211743	0.00808557212632707	0.00812402436517026	0.00821606427233681	0.00833145453509423	0.00843052608264104
flux1:	0.662683481976962	0.0033100563996191	0.00330927594443847	0.00329965736021953	0.00328779627392738	0.00328156123935295	0.00328619118678515	0.00330160884745949	0.0033231151042738	0.00334512147103519	0.00336514261925304	0.00338531963494147	0.0034111326380782	0.00344896912622903	0.0035036742059218	0.00357541966318572	0.00365579835556963	0.00372700998583566	0.00377059854849553	0.00378660570185531	0.00381018713493732	0.0039022201987914	0.00409970701994912	0.00435022454044827	0.00451679728421138	0.00456309956494989	0.00475239448346248	0.00510811663196028	0.00517091989544749	0.0055871613416333	0.00587909584481366	0.00588394995506467	0.0059103012319038	0.00630038651375714	0.00676486637330027	0.00687194914757527	0.00723325446109083	0.0075370582137594	0.00754492036826368	0.00760629476371489	0.00780503735284512	0.00799516550452837	0.00807826164627055	0.00807657910320393	0.00806657307404942	0.00810429415903446	0.00819700939707213	0.00831506943178384	0.00841830971386387
flux1:	0.662945930880715	0.00301651044535158	0.00301803582072386	0.00301125332568223	0.00300179335735287	0.00299682213726109	0.00300135897863113	0.00301556732365386	0.00303528792013699	0.00305561717627354	0.00307478157187663	0.00309548810756908	0.0031233753470593	0.00316440251907999	0.00322256498763643	0.00329729206792032	0.00338003192394475	0.00345338471443534	0.00349925283797459	0.0035175762509129	0.00354334989331976	0.00363801767179643	0.00383974019136183	0.00409645504420674	0.00426982284671932	0.00432176334958571	0.00451749810600057	0.00488750264456913	0.00495956914232915	0.005389909543275	0.00568449184242878	0.00571320172485755	0.00576229037115604	0.00615671559032648	0.00663917273642939	0.00675654322666114	0.00713499104096491	0.00745354886098384	0.00746899324243227	0.00753786925182085	0.00774837706245318	0.00795108250486883	0.00804280805948509	0.00804442963747147	0.00803409068998522	0.00807046816216798	0.00816288684576697	0.00828263886520065	0.00838938975847991
flux1:	0.663208379784469	0.00271010120578155	0.00271368025853121	0.00270966087991623	0.0027026973465972	0.00269919978170511	0.00270389239316816	0.00271710115373167	0.00273513741191636	0.00275372972178622	0.00277179021989313	0.00279260395559024	0.00282202080439363	0.00286565026800575	0.00292671954619559	0.00300399244065016	0.00308885512217581	0.00316438571634051	0.00321283934090794	0.00323385392415593	0.00326186905460939	0.00335854426124416	0.00356324809326629	0.00382482314234903	0.00400417389771892	0.00406141793787029	0.00426285432190752	0.00464625126136379	0.00472829098956595	0.00517253318656055	0.0054701957479873	0.00552414364258351	0.00559699388085153	0.005995451328056	0.00649541409100144	0.0066231152237041	0.00701782720733793	0.00735110705719084	0.00737489104627186	0.00745205861664012	0.0076751765991334	0.0078914612942408	0.00799280995378747	0.00799840066842868	0.00798780876655429	0.00802230397791979	0.00811347751622065	0.00823390790210833	0.00834342565281259
flux1:	0.663470828688222	0.00239434373225115	0.00239970136134331	0.00239832106472479	0.00239388340087798	0.00239200536871453	0.00239705608414133	0.00240945603562457	0.00242591943789298	0.0024427451309017	0.00245948579238384	0.00247999286884345	0.00251036027036904	0.00255591778181824	0.00261921196617881	0.00269843509319194	0.00278501602970133	0.00286261040200609	0.00291383699501927	0.00293783167822878	0.00296805616307098	0.00306598738132399	0.0032722294553709	0.00353712104223535	0.00372149225836811	0.00378358906585874	0.0039897664355761	0.00438530551143763	0.00447784994884646	0.00493554596260459	0.0052366696636609	0.00531708282314347	0.00541461009754963	0.00581680162296668	0.00633379160147698	0.00647183865264117	0.00688179678183359	0.00722970215461033	0.00726254045512528	0.00734868254821066	0.00758510477717321	0.0078158561484985	0.00792779647508316	0.00793808063725579	0.0079274180853915	0.00795959080174049	0.00804862943202735	0.00816872476472905	0.00828020614934568
flux1:	0.663733277591975	0.00207350782110526	0.0020803476845682	0.00208142259629424	0.00207945781736883	0.00207926146952146	0.00208480816155861	0.00209655934950271	0.00211156837234895	0.00212663335895375	0.00214188083249527	0.00216168854674991	0.00219240155550602	0.00223912673283132	0.0023038209740749	0.00238421614542945	0.00247191273479342	0.00255126906339661	0.00260529993669927	0.00263244493857752	0.00266474151622694	0.00276303755184848	0.00296917253357734	0.0032356154155891	0.00342388244671921	0.00349025695537943	0.00369996954587395	0.00410599507260287	0.00420935091068926	0.00467975051504321	0.00498462723987625	0.00509252498053308	0.0052155024735355	0.00562113655794322	0.00615467889514994	0.0063030626673514	0.00672713026017866	0.0070895102869753	0.00713206163503402	0.00722772217607337	0.00747794773970621	0.00772389233588137	0.00784732963136361	0.00786306922007809	0.00785261991796795	0.00788214753936385	0.0079682532132779	0.00808703688391006	0.00819964884086865
flux1:	0.663995726495728	0.00175266231469455	0.00176066611143451	0.00176394221183652	0.00176429782286162	0.00176574198551347	0.0017718405425149	0.00178306060949259	0.00179673701173703	0.00181008699537375	0.00182372038732017	0.00184246863660917	0.00187290451278447	0.00191995122123512	0.00198506789870053	0.00206565415024273	0.00215363704357537	0.00223423148278225	0.00229090617423305	0.00232122111004154	0.00235532351031662	0.00245293732536581	0.0026571038717531	0.00292309594848596	0.00311395970477095	0.00318390434331576	0.00339568021677188	0.00381008953669249	0.00392429343921182	0.00440629319695947	0.00471508681318851	0.00485122158500803	0.00500023997788648	0.00540902479337803	0.00595864909886054	0.00611733544672831	0.00655427740292789	0.00693093549146081	0.00698378836651861	0.00708934070041606	0.00735363059469176	0.0076152871420129	0.00775102173107525	0.00777298847036326	0.00776312965242112	0.00778981958423262	0.0078723143114639	0.00798888191239709	0.0081017934372089
flux1:	0.664258175399482	0.00143769792182165	0.00144652276958969	0.00145166530124274	0.00145407333636511	0.00145699584512141	0.00146360456811461	0.00147435823489253	0.0014868233134345	0.00149854685877548	0.00151050590870386	0.00152787723215588	0.00155740323891339	0.00160384129145435	0.00166824318998937	0.00174782096601201	0.00183501038613722	0.00191606762440855	0.00197500182226096	0.00200832549725842	0.00204381467945362	0.00213952700854123	0.00233963414932043	0.00260292127490163	0.00279489503956216	0.00286756071516435	0.0030796428065031	0.00349984986452003	0.00362462488709467	0.00411671896117408	0.00442942503062331	0.00459421788339149	0.0047696380282387	0.00518126921818043	0.00574649901385491	0.00591542378326333	0.0063639247868442	0.00675462408221549	0.00681828143306373	0.00693389873707574	0.00721223571752901	0.00748986950351431	0.0076385530218828	0.00766749504559504	0.00765868142252557	0.00768247555821441	0.00776082352343483	0.00787437520092344	0.00798679011495818
flux1:	0.664520624303235	0.00113531784120423	0.00114459289317996	0.00115117732076713	0.00115524173322526	0.00115934594310907	0.00116631380496407	0.00117660494079039	0.00118797661870276	0.00119820745312799	0.00120849910251265	0.00122422738511381	0.00125220860164325	0.00129702753937101	0.00135941531537896	0.00143655671965188	0.00152160570747183	0.00160207605822065	0.00166263436197655	0.00169859694265201	0.00173487767445236	0.00182728045765222	0.00202099443983537	0.00227905557640974	0.00247045044455069	0.00254483585837082	0.00275516556146338	0.00317807104219209	0.00331278550300118	0.00381301960228637	0.00412942431225402	0.00432289594051369	0.00452479493802614	0.004938937272607	0.00551926690221052	0.00569832576156174	0.00615700573852835	0.0065614700586405	0.00663633335241117	0.00676196288336089	0.00705401672596814	0.00734759777011264	0.00750968961034167	0.00754629422045252	0.00753903506333055	0.00756000585208261	0.00763382791860343	0.00774369590306565	0.00785488488994955
flux1:	0.664783073206988	8.52983798098714e-4	8.62307706371154e-4	8.69814436409537e-4	8.75004338565642e-4	8.79852267869863e-4	8.8691317172403e-4	8.96681092170101e-4	9.0707292845978e-4	9.15992091345651e-4	9.24695765468867e-4	9.38573880292409e-4	9.64381525037508e-4	0.00100649738877943	0.00106541271513633	0.0011384595885746	0.00121974606028584	0.00129829079070578	0.00135956559259113	0.00139756393946674	0.00143384215234784	0.00152132219358217	0.00170605436325898	0.00195608750433051	0.00214499615897046	0.00221993486849874	0.00242613874561487	0.00284810824352634	0.00299173822554344	0.0034976682418324	0.00381730740014329	0.00403900692954438	0.0042671190938246	0.00468338186908708	0.00527824104386849	0.0054672741900347	0.00593470076507295	0.00635261016731299	0.0064389633319276	0.00657430662331897	0.00687940756450823	0.00718857541313977	0.00736430193327649	0.00740915650463629	0.00740398681757951	0.00742232494723523	0.00749140453569316	0.00759707415625436	0.00770640423904355
flux1:	0.665045522110741	5.9880463934344e-4	6.0774567842415e-4	6.15560802473307e-4	6.21211997519778e-4	6.26226455718563e-4	6.330015372949e-4	6.42123140973912e-4	6.5164640998023e-4	6.59485001392202e-4	6.66757115092115e-4	6.78643993812242e-4	7.01664962750109e-4	7.39931151216911e-4	7.93767071539408e-4	8.60838750725463e-4	9.36468321260588e-4	0.00101145503590089	0.00107225303694064	0.00111143037852862	0.00114669226002685	0.00122741605883718	0.00140031281859069	0.00163922255419751	0.00182350165408559	0.00189764689453691	0.0020970273820114	0.00251387925011868	0.00266497646307645	0.0031736336982246	0.00349575318110088	0.00374468786898206	0.00399834306654022	0.00441625000418097	0.00502495738458751	0.00522372963214919	0.00569842758260914	0.00612940826255465	0.00622740226150395	0.00637190333827484	0.00668902647927542	0.00701306459391863	0.00720238394833004	0.00725593743290607	0.00725338489226843	0.0072693791844557	0.00733365896173202	0.00743478163196537	0.00754174109677515
flux1:	0.665307971014495	3.81355977074508e-4	3.89456533515141e-4	3.96880564131185e-4	4.02207395817253e-4	4.06685001131021e-4	4.12694635471659e-4	4.20993732803548e-4	4.29763618092652e-4	4.3680694322817e-4	4.42885299503291e-4	4.52713144763445e-4	4.7236170735841e-4	5.05585226739174e-4	5.52605408952772e-4	6.11618141648941e-4	6.79439810034694e-4	7.48949955029482e-4	8.07788273339265e-4	8.47020056797761e-4	8.80014617708676e-4	9.51916070703438e-4	0.0011098526047456	0.00133424088342435	0.00151149319575284	0.00158330130581825	0.0017728326871787	0.00217983747578437	0.00233650478423826	0.00284437008942582	0.00316788977326077	0.00344245966982102	0.0037205223926996	0.00413947771561667	0.00476118599328881	0.00496936323292691	0.00544982094916208	0.00589342966128961	0.00600306847513345	0.00615591177914198	0.00648367487341975	0.00682149737964361	0.0070240728142646	0.00708660049310525	0.00708715024071145	0.00710116089771654	0.00716073022598492	0.00725712719246346	0.00736134392463739
flux1:	0.665570419918248	2.09422989381998e-4	2.16209719715854e-4	2.22475680500312e-4	2.26594504596643e-4	2.29730771300158e-4	2.34417322296025e-4	2.41682068169598e-4	2.49828790547344e-4	2.56422677659767e-4	2.61631568775816e-4	2.69414150257221e-4	2.8514698456144e-4	3.12111583431835e-4	3.50480280079779e-4	3.99180352657698e-4	4.56817271539702e-4	5.18668112956951e-4	5.73782474856101e-4	6.11670997664513e-4	6.40898729772138e-4	7.0167221944158e-4	8.41252407512371e-4	0.00104741485388999	0.00121497327056937	0.00128268748152122	0.00145901881471154	0.00185091246449903	0.00201078983778444	0.00251377937813363	0.00283726318912728	0.00313520538175083	0.00343601851941037	0.00385527166302633	0.00448890740088858	0.0047060307828932	0.00519070354444171	0.00564640710549613	0.00576753578996888	0.00592765482912727	0.00626433111151355	0.00661448410054088	0.00682966822859185	0.00690124231568803	0.00690530194639278	0.00691772877795432	0.00697280244629199	0.00706445854796021	0.00716570990751307
flux1:	0.665832868822001	9.16645687266485e-5	9.66649030264774e-5	1.0096630775318e-4	1.02930963666726e-4	1.03857736617907e-4	1.06619321532283e-4	1.12628116826359e-4	1.20313525108993e-4	1.26873543794627e-4	1.31630489945302e-4	1.37473671473843e-4	1.48809603893408e-4	1.68307376268701e-4	1.9613187659245e-4	2.32144428645728e-4	2.77041954730155e-4	3.28825540145157e-4	3.78193461714609e-4	4.130745423885e-4	4.36785536141908e-4	4.83887622577237e-4	6.0145319197189e-4	7.85384073870488e-4	9.40300584442764e-4	0.00100193773326658	0.00116140473111604	0.00153241778957184	0.00169268159500632	0.00218614717556407	0.00250778230363536	0.00282612952311584	0.00314746704175501	0.00356607897473283	0.00421028093998972	0.00443574036672903	0.0049230499397958	0.0053902006095816	0.00552249588300236	0.00568859271486174	0.00603213933937348	0.0063928179926149	0.00661964993682961	0.00670011834945062	0.0067079855093863	0.00671923317317466	0.00677012254250331	0.00685716984312691	0.00695538261663629
flux1:	0.666095317725754	3.62053619554614e-5	3.89702994207607e-5	4.04986387910214e-5	3.93473029110407e-5	3.71818601743421e-5	3.74165965964781e-5	4.19722510511693e-5	4.94120960883905e-5	5.64363331402263e-5	6.12614812794658e-5	6.53772532904603e-5	7.19231152598297e-5	8.27960414291814e-5	9.81831199277047e-5	1.19078245984721e-4	1.48571124237625e-4	1.87712555255445e-4	2.29094480551707e-4	2.59059704547989e-4	2.75264978016575e-4	3.05928265911215e-4	3.97580556963749e-4	5.54989941619247e-4	6.94033262917677e-4	7.47376491710295e-4	8.86024442001174e-4	0.0012299293978656	0.00138730772592686	0.00186605454060048	0.00218364295138732	0.00251870099341109	0.00285773357913752	0.00327454786053937	0.00392760776089904	0.00416061635095744	0.00464894615483228	0.00512675381551886	0.005269717354298	0.00544029202193506	0.0057883933813835	0.00615747500652989	0.00639469141158236	0.00648366650922247	0.00649550141520607	0.00650594399806296	0.0065530222959614	0.00663571419894514	0.00673095383449613
flux1:	0.666357766629508	5.01722238099513e-5	5.03046532263073e-5	4.82951291697322e-5	4.31069862411479e-5	3.70112288310313e-5	3.41706736838987e-5	3.71420792647774e-5	4.46338849402219e-5	5.27198271740423e-5	5.8249028528085e-5	6.09742884296567e-5	6.24581154847923e-5	6.36505911249102e-5	6.47778088875119e-5	6.81547519443892e-5	7.95544731170695e-5	1.03391111237442e-4	1.34391954823372e-4	1.57329704537534e-4	1.63829290805546e-4	1.75091872372299e-4	2.36729436656425e-4	3.63076034050738e-4	4.82741718236723e-4	5.25342283786166e-4	6.38961863002964e-4	9.49140149695666e-4	0.00109994618505784	0.00155827038998696	0.00186923544392788	0.00221658306276871	0.00256986026024891	0.00298348173133924	0.00364329119641828	0.00388286233281397	0.00437054736587255	0.00485804950272297	0.00501100386494775	0.00518439197292309	0.00553451585195811	0.00590960761786947	0.00615566749400092	0.00625252590145734	0.00626833081229844	0.00627827823149367	0.00632194228210759	0.00640061955705107	0.00649306877635774
flux1:	0.666620215533261	1.39202118667791e-4	1.36389298981961e-4	1.3017280043971e-4	1.20132159595756e-4	1.09379526459433e-4	1.030293471371e-4	1.04399407279839e-4	1.12355523318068e-4	1.22221395295864e-4	1.29223804784871e-4	1.31044846758802e-4	1.27357137238293e-4	1.17979738590367e-4	1.03181368330637e-4	8.67703240585117e-5	7.74723258195688e-5	8.33542140719132e-5	1.0150652925129e-4	1.15163939572449e-4	1.09594367233619e-4	9.83474343585293e-5	1.2572193880256e-4	2.16264479709017e-4	3.12800829487021e-4	3.41991712306277e-4	4.26168956777006e-4	6.95698241900043e-4	8.35882618603192e-4	0.00126763026281411	0.00156904049596444	0.00192355423906477	0.00228700579309699	0.00269578923675123	0.00335979664793272	0.00360472508188369	0.00409003605626995	0.00458606665501308	0.00474815357892699	0.00492256947638353	0.00527203282960408	0.00565053173468318	0.00590365401015432	0.00600754784777376	0.00602715508476745	0.00603682377371036	0.00607745487408646	0.00615250582797718	0.00624243372538164
flux1:	0.666882664437014	3.06958110889318e-4	3.01006514767721e-4	2.90065255714053e-4	2.74530090862577e-4	2.58577187105678e-4	2.4846251172307e-4	2.48380570886627e-4	2.57365579609335e-4	2.6987610848538e-4	2.79276715871834e-4	2.80859784232155e-4	2.72102651959089e-4	2.51506176003637e-4	2.19372003296395e-4	1.81151295646313e-4	1.4875977223628e-4	1.34169594636715e-4	1.37037664084407e-4	1.39103846989251e-4	1.19006040432382e-4	8.20608282507213e-5	7.08524047562293e-5	1.20721137795588e-4	1.90173164186023e-4	2.03096279762608e-4	2.53277063008837e-4	4.75038180574988e-4	6.00259907250862e-4	9.9890753063598e-4	0.00128751852909631	0.00164342353230334	0.00201238161948788	0.0024144319192409	0.00307961234418565	0.00332846063924418	0.00380958238581893	0.00431274106445093	0.00448292185278076	0.00465650449027619	0.00500254480685001	0.00538170638092138	0.00563991804595415	0.00574979707085785	0.00577286662812696	0.00578235677100479	0.00582028366208395	0.00589210136828214	0.00597982512290846
flux1:	0.667145113340768	5.54697167272992e-4	5.4556761388007e-4	5.29591435394691e-4	5.08162816652788e-4	4.86722183067769e-4	4.72834505931214e-4	4.7167095746337e-4	4.82442031354114e-4	4.9863798115216e-4	5.11544725907114e-4	5.1377201659394e-4	5.00314822240691e-4	4.68172081374578e-4	4.17655480947935e-4	3.55979768687776e-4	2.98445562796316e-4	2.61134047489478e-4	2.46435743701782e-4	2.3464427178618e-4	1.97550758883974e-4	1.31724073297148e-4	7.76354618904611e-5	8.19236071707777e-5	1.20195713751971e-4	1.13843330717322e-4	1.25411563187242e-4	2.92213000516347e-4	3.97927097872136e-4	7.56682856069353e-4	0.00102899679657432	0.00137994300827031	0.00174918594002332	0.00214237036553861	0.0028052114281369	0.00305630283521907	0.00353130795100874	0.00403993095738318	0.00421698877869684	0.00438784727917514	0.00472769511181923	0.00510470667436296	0.00536589861094936	0.0054805420070348	0.00550656915204154	0.00551585034200777	0.00555131721516169	0.005620257164791	0.00570609936675137
flux1:	0.667407562244521	8.80936512201871e-4	8.68777336060711e-4	8.4771734812443e-4	8.20305788244467e-4	7.93415704598709e-4	7.76057606593907e-4	7.74457657355576e-4	7.88005664699392e-4	8.09135553246043e-4	8.26869579213992e-4	8.30878774367373e-4	8.13417291030354e-4	7.69808375807069e-4	7.00338068501367e-4	6.1407103742264e-4	5.29835687680532e-4	4.67965795330728e-4	4.33706411198361e-4	4.05952465441987e-4	3.49490409003934e-4	2.51705866670912e-4	1.5057269547798e-4	1.04445710539569e-4	1.07382025799315e-4	7.86516947802931e-5	4.70192753689694e-5	1.51735694409296e-4	2.33294363557577e-4	5.45217038786893e-4	7.97558052222388e-4	0.00113671985723565	0.00150053674039222	0.00188250910962162	0.0025390151137154	0.0027904337860054	0.00325725355942414	0.00376938865861209	0.00395193285221139	0.00411818917249022	0.00444913751584979	0.00482119157938143	0.00508317867848122	0.00520123459115691	0.00522956717797328	0.00523847380762426	0.00527161600513324	0.00533795768404848	0.0054222028752029
flux1:	0.667670011148274	0.00128126303131909	0.00126643887148165	0.00124055480465542	0.00120743910920493	0.00117552575991545	0.00115536900027935	0.0011543017110281	0.00117188983720405	0.00119944104542944	0.00122356728348002	0.0012307911908294	0.0012104057220141	0.00115590069855417	0.00106748873777968	9.56131748431642e-4	8.44268625436186e-4	7.56559560371266e-4	7.01169395528509e-4	6.55634589056107e-4	5.77638939050738e-4	4.45039049577523e-4	2.92951696215334e-4	1.91770315373171e-4	1.55249923437583e-4	1.01011048888352e-4	2.17165460456148e-5	5.74366117119355e-5	1.10199744087944e-4	3.68331646745099e-4	5.96933884471744e-4	9.17129786744623e-4	0.00126940461295423	0.00163764034153705	0.00228335632827939	0.0025329556136554	0.00298935127005668	0.00350273893337376	0.00368921173601936	0.00384903841905687	0.00416850518555898	0.00453286881912154	0.00479345083497913	0.00491348128262545	0.0049433458360245	0.00495158282229251	0.0049824123355271	0.00504632801060039	0.00512918226682113
flux1:	0.667932460052027	0.00174832212474886	0.00173143570728974	0.00170133301634791	0.00166320677795927	0.00162713351820787	0.00160526528889774	0.00160606304114694	0.00162925851548034	0.0016649836394856	0.00169733742586007	0.00170953876952176	0.00168774513475518	0.00162347669630472	0.00151681383083948	0.00138062058467086	0.00124096256781748	0.00112682304273672	0.00104928880396895	9.84564930996157e-4	8.83194322890106e-4	7.13257018829741e-4	5.06688036199455e-4	3.46139567071046e-4	2.66182596963031e-4	1.83351946253146e-4	5.2164245288804e-5	1.23422352690156e-5	3.17925231007023e-5	2.29301259281631e-4	4.30405578191299e-4	7.2423356485064e-4	0.00105854630276954	0.00141038681287955	0.00204044341941428	0.00228586278335406	0.00272940081928239	0.00324146439085009	0.00343015082687007	0.00358180263700376	0.00388738339204435	0.0042414599933219	0.00449847977051787	0.00461900830949846	0.00464954333788065	0.00465670199227647	0.00468510407551551	0.00474663750158269	0.00482819469239303
flux1:	0.668194908955781	0.00227200867727481	0.00225391269100425	0.00222056512309127	0.00217856559247694	0.00213966352111541	0.00211761494477571	0.00212199755749789	0.00215269093361918	0.00219862393156915	0.00224132802221373	0.00226062316198716	0.00223940937905032	0.00216712711749422	0.00204365603730486	0.00188372282239582	0.00171696550292023	0.00157660515677766	0.00147658457644163	0.0013917867703213	0.00126563399595698	0.00105628645272331	7.92216789004654e-4	5.68448354418646e-4	4.41328191756354e-4	3.26951259142541e-4	1.3997410332404e-4	1.8579500700641e-5	4.37367814569584e-7	1.30760870600335e-4	3.00715522253335e-4	5.60699015593704e-4	8.70440513750331e-4	0.00120314515240393	0.00181232412526857	0.00205101502339805	0.00247905065097298	0.00298689818148687	0.00317594007932294	0.00331777913226299	0.00360728836210423	0.00394866921647698	0.0042000653992788	0.00431962487903946	0.00434991938631123	0.00435550243786996	0.00438124371475643	0.00444030060519918	0.00452051837608375
flux1:	0.668457357859534	0.00283986453066196	0.00282166042419931	0.00278641353773336	0.00274212737970432	0.00270220112983446	0.00268195163820669	0.00269202871480561	0.00273243431864921	0.00279089006054347	0.00284635548886492	0.00287522012613795	0.00285706122598001	0.00277915918292959	0.00264111651258327	0.00245943822239746	0.00226720839532682	0.0021017170421462	0.00197962676625208	0.00187448699235667	0.00172267612434157	0.00147239886575053	0.00114843621096056	8.58183645710919e-4	6.80540512049762e-4	5.31875760035276e-4	2.85649274708387e-4	7.7308819271385e-5	1.76428272113381e-5	7.46319795167806e-5	2.09992637010955e-4	4.28731550337869e-4	7.07228425616453e-4	0.00101803190753067	0.00160085092493447	0.001830111627222	0.0022397840205076	0.00274022412235899	0.0029276392603056	0.0030581539743415	0.00332965429906087	0.00365615838303689	0.00390001039378595	0.00401718829608181	0.00404632312627506	0.00404977716845089	0.00407252461361663	0.00412887565429135	0.00420756326406674
flux1:	0.668719806763287	0.00343766591869674	0.00342068631934819	0.00338523749847921	0.00334067811604892	0.00330198096225532	0.00328593229010303	0.00330417731939596	0.00335680827275635	0.00343035883410765	0.00350126288740521	0.00354251291653269	0.0035303568449429	0.0034498670050479	0.00330028637694479	0.00309977033504367	0.00288465161037343	0.00269603811063543	0.00255310686856259	0.00242804032456815	0.00225030387238702	0.00195821921329856	0.00157270274520496	0.00121340966348652	9.82361399000384e-4	7.96964890750421e-4	4.88560754696294e-4	1.88688175107633e-4	8.40173452943344e-5	6.20709351609229e-5	1.59695783297884e-4	3.30017111327166e-4	5.70662304913233e-4	8.56835690942151e-4	0.00140764984213298	0.00162466879234128	0.00201291091743792	0.00250248426942509	0.00268619146411854	0.00280401016942723	0.00305582992445987	0.00336553148480292	0.00360009533521822	0.00371357451152647	0.00374066400213133	0.00374141704302218	0.00376076628559731	0.00381406234255761	0.00389088137482223
flux1:	0.66898225566704	0.00405016327077088	0.00403593494057116	0.0040022860182018	0.00395983794851175	0.00392501126763532	0.00391592572222932	0.00394511628471258	0.00401272823447582	0.00410414997036688	0.00419338537550791	0.00425012714545383	0.00424734624307592	0.00416789267165343	0.00401056374004663	0.00379499629663724	0.0035605068511291	0.00335169264086557	0.00318997475427778	0.00304611437501969	0.00284284598014074	0.00250878662210996	0.00206087401288249	0.00163079695390479	0.00134404383043497	0.00111985245326847	7.46960225612363e-4	3.51869934973159e-4	1.99255381933452e-4	9.34429332011939e-5	1.5057927755418e-4	2.65681842062305e-4	4.62066194481592e-4	7.20979480485839e-4	0.00123409547631294	0.00143600226117048	0.00179956670150837	0.00227459375193775	0.0024524442845365	0.0025563445848744	0.00278708496528761	0.00307832933990329	0.00330206361389342	0.00341065667140375	0.00343488812348265	0.00343238953378413	0.0034479001579685	0.0034976982696654	0.00357217606787966
flux1:	0.669244704570794	0.00466191738755636	0.0046521023960706	0.0046224822860739	0.00458480984942103	0.00455678387284344	0.00455768350708568	0.0046008038652869	0.0046863034036813	0.0047984906728341	0.00490908200786809	0.00498462842011757	0.0049949334920516	0.00492064476551524	0.00476002639388546	0.00453399098747402	0.00428451242527165	0.00405927869411767	0.0038816266779072	0.00372082412633709	0.0034931048880586	0.00311766061727934	0.0026073950697573	0.00210569227619063	0.00176161375738502	0.00149702587540402	0.00105802889788761	5.65031105250729e-4	3.62155298428249e-4	1.68324369102527e-4	1.82684136470918e-4	2.36272545958472e-4	3.82312618568827e-4	6.11497091518352e-4	0.00108129521736026	0.00126521766402091	0.00160071824032173	0.0020573623416626	0.00222717751864967	0.00231609251160641	0.00252462594947762	0.0027960348007389	0.0030076168357484	0.00311029292604351	0.00313096161579527	0.00312472163003427	0.00313595662352302	0.00318175449808262	0.00325330908990645
flux1:	0.669507153474547	0.00525816288213071	0.0052544771413606	0.00523123401306876	0.00520115403205436	0.00518300977479487	0.00519703617288148	0.00525714160848033	0.00536345839373933	0.00549930277451643	0.00563428910951623	0.00573204107643675	0.00575935836693459	0.00569473951615179	0.00553582921923624	0.00530457867289389	0.00504523915081619	0.00480813076817393	0.00461812955298594	0.00444292429122262	0.00419252338539343	0.00377706590536459	0.00320542281180693	0.00263222570936426	0.00222996793671206	0.00192392066293559	0.00141796072136838	8.2543648507914e-4	5.70669172298702e-4	2.85534850163825e-4	2.55357292198252e-4	2.41760841591515e-4	3.3181834950618e-4	5.29026944348272e-4	9.50085100138925e-4	0.00111321049163956	0.00141717789543105	0.00185152173294233	0.00201113569451484	0.00208415798020037	0.00226961961578269	0.00252008718537637	0.00271842002872405	0.00281432332011406	0.00283086115625032	0.00282048720036934	0.00282705347226578	0.00286832961667427	0.00293630401079567
flux1:	0.6697696023783	0.0058256240341808	0.00582973454283137	0.00581520002449284	0.00579552195105261	0.00579031808565013	0.00582055652557044	0.00590060286622298	0.00603052846359293	0.00619276620481076	0.0063550527752598	0.00647834930606842	0.00652666443845689	0.00647643342059781	0.00632459900610776	0.00609388873004859	0.00583040735678016	0.00558660030100952	0.00538846887179605	0.00520202960668458	0.00493138194941137	0.00447806950360814	0.00384698367232061	0.00320345113954169	0.00274300428802754	0.0023950464622249	0.00182207682912682	0.00112953239148673	8.2198261377528e-4	4.43198016578539e-4	3.67298746132876e-4	2.81571864970889e-4	3.10560537946972e-4	4.73824506697899e-4	8.41038557430796e-4	9.80676544674991e-4	0.00124962492624635	0.00165775688864814	0.00180506312729122	0.0018614472608383	0.00202322133282128	0.00225190351767961	0.0024361146281393	0.00252457425822363	0.00253657069762216	0.00252179817010035	0.00252338513359992	0.00255964146611383	0.00262334459814778
flux1:	0.670032051282053	0.00635321096719542	0.00636661592015034	0.00636294737844445	0.0063562882880223	0.00636686121295065	0.00641613762810977	0.00651878408802847	0.00667478513694058	0.00686581999383736	0.00705800589253858	0.0072099500227657	0.00728312670030103	0.00725202396921782	0.00711280671654406	0.00688869870501114	0.00662720121056609	0.00638234292734441	0.00618081142474579	0.0059868559733684	0.00569902092816156	0.00521078522107188	0.00452316021382467	0.00381151601646271	0.00329378038904728	0.00290413973149665	0.00226496622650231	0.00147306643762146	0.00111262011766056	6.3882761207922e-4	5.16633701904816e-4	3.54635636852034e-4	3.18112115920161e-4	4.45792428678293e-4	7.54487583922967e-4	8.68132167033463e-4	0.00109863285446264	0.00147673913554325	0.00160973869212737	0.0016489024620319	0.00178660527225979	0.00199290332418225	0.00216233624323609	0.00224286803014697	0.00225008245685757	0.00223079813519962	0.00222721169531823	0.0022580155301456	0.00231676682912125
flux1:	0.670294500185807	0.00683253531312461	0.00685643433842815	0.00686544503894306	0.00687403118395532	0.00690278107017606	0.00697344490937079	0.00710084304790716	0.00728486091886337	0.00750657384837005	0.00773076672337075	0.00791403812975732	0.00801562262906672	0.00800820523097513	0.00788710643416561	0.00767575606420112	0.00742257346771828	0.00718260691412317	0.00698277817957051	0.00678547836041869	0.00648408371122398	0.00596460158443938	0.00522430244262817	0.00444785569633775	0.0038746945422427	0.00344433641083473	0.00274064571657673	0.00185122648639774	0.00143856884757302	8.69432374660015e-4	7.01003597216288e-4	4.59456246272373e-4	3.5369273263572e-4	4.4452480571884e-4	6.90553825062971e-4	7.75941839531085e-4	9.64700220052285e-4	0.00130915807872219	0.00142600714073605	0.00144753186699366	0.00156099276638774	0.00174453331553589	0.00189873368530341	0.0019710343121795	0.00197339971347904	0.00194965662820625	0.00194084646853308	0.00196586906714184	0.00201904359155546
flux1:	0.67055694908956	0.00725820304885694	0.0072933677760401	0.00731635812163318	0.00734182844042786	0.00739050793265706	0.00748421799107461	0.00763780354342632	0.00785105646426677	0.00810461721957363	0.00836224917211239	0.00857891708029168	0.00871194184990551	0.00873237525477308	0.00863463924227521	0.00844207766858995	0.00820353997620069	0.00797452198808773	0.00778172610310816	0.00758560363656049	0.00727477830056298	0.00672842974229195	0.00594025935670848	0.00510340672292669	0.00447768247921345	0.00400835640673095	0.00324273018800175	0.00225878979485684	0.00179541150624231	0.00113163082832885	9.17667243972435e-4	5.94191371609623e-4	4.16229086647618e-4	4.69359702658459e-4	6.49185241055875e-4	7.04349133377366e-4	8.4828117758502e-4	0.00115574897336663	0.00125480366077285	0.0012584336530518	0.00134767532381295	0.00150828829789256	0.00164698569851937	0.001710920470144	0.0017085388591774	0.0016805621994149	0.00166664094284955	0.00168569032577694	0.00173276162581939
flux1:	0.670819397993313	0.00762786568099149	0.00767452307094319	0.00771212850804027	0.00775535796782777	0.00782488273864931	0.00794241555623686	0.00812272237088246	0.00836552837003226	0.00865122619524359	0.00894288692095711	0.0091942383595219	0.00936103901629391	0.00941290037382652	0.00934330707463631	0.00917523144838148	0.00895746736512967	0.00874539057815932	0.00856503937754073	0.00837485723426097	0.00805915474051468	0.00749096738554287	0.00666062528889091	0.00576883213801521	0.00509442145950685	0.00458869050493252	0.00376460311078541	0.00269027199924326	0.00217845762800672	0.0014217655203511	0.00116360160883498	7.56732952074434e-4	5.04416897056476e-4	5.19432546687319e-4	6.30192671720985e-4	6.53505947916493e-4	7.49811752104456e-4	0.00101731206160592	0.00109716854163004	0.00108280994116373	0.0011480291527671	0.00128572506495679	0.00140881221902978	0.00146439781667158	0.00145752840863106	0.00142571272379729	0.00140696626426515	0.00142001258611778	0.00146059081722741
flux1:	0.671081846897066	0.00794203638522054	0.00799977822354474	0.00805185021213513	0.00811281150557198	0.00820311237692979	0.00834421324237626	0.00855072895928397	0.00882236832455808	0.0091394792053048	0.00946478250546935	0.00975118078971254	0.00995324031002234	0.0100393459421919	0.010002024771704	0.00986360678766593	0.00967235833635788	0.00948298359260153	0.00932042986760991	0.00914108149207463	0.00882539454666427	0.00824097329405013	0.00737499417601062	0.0064347506282247	0.00571653261278066	0.00517777987409017	0.00429957681590716	0.00314006541392877	0.00258286268458228	0.00173600613561654	0.00143559161801419	9.44779501200864e-4	6.16776330263407e-4	5.93722634025061e-4	6.33280175785117e-4	6.23494662073582e-4	6.69727483003997e-4	8.94720641323582e-4	9.54249294808959e-4	9.21968701014406e-4	9.6351868552287e-4	0.00107846671278171	0.00118597767243785	0.00123336159210818	0.00122240319972331	0.00118730177678492	0.00116419076391574	0.00117138319171587	0.00120524646473332
flux1:	0.67134429580082	0.00820370175243732	0.00827143300905096	0.00833696825000689	0.00841464875076582	0.0085245832065448	0.00868787778213431	0.00891895884985511	0.00921759282419383	0.00956429884902061	0.00992179678491207	0.0102425832491021	0.0104804152067433	0.0106026830551479	0.0106009575988564	0.0104966783658752	0.010337136646008	0.0101758401773117	0.010036243904674	0.00987264081858227	0.00956210582947154	0.00896754506084608	0.00807321332088246	0.00709196038216463	0.00633577222241757	0.00576817893570839	0.00484103317890746	0.00360255740893528	0.00300372605940647	0.00207043247433917	0.00173029999157595	0.00115589184934788	7.51693681926843e-4	6.91085979018591e-4	6.58063625382175e-4	6.14338459559963e-4	6.08468738521166e-4	7.88915320348612e-4	8.27288370963042e-4	7.77311846869147e-4	7.95687423648269e-4	8.88195669756444e-4	9.80284650574882e-4	0.00101972318224008	0.00100519262333575	9.67500399848692e-4	9.40653446070891e-4	9.42328082993762e-4	9.69445531901884e-4
flux1:	0.671606744704573	0.00841777935442154	0.00849371555222148	0.00857084531068347	0.00866323222221407	0.00879056877429378	0.00897354883779635	0.00922640799439148	0.00954906615396798	0.00992243855071504	0.010309593835009	0.0106630424393255	0.0109361219770358	0.0110954767152035	0.0111317467784227	0.0110652631802325	0.0109419288136161	0.0108135660933305	0.0107017681064044	0.0105587250942306	0.0102586148126095	0.00966039037688216	0.00874562697574725	0.00773164832309409	0.0069442035131609	0.00635269419744891	0.0053825377623557	0.00407222240570011	0.00343616215682311	0.00242109143230203	0.00204431140592842	0.00138752693489657	9.07444452185522e-4	8.10269993249998e-4	7.04073693733256e-4	6.25996618136319e-4	5.6647117983648e-4	7.00882998108824e-4	7.17595668064244e-4	6.50308834335546e-4	6.46135341882783e-4	7.16634620844479e-4	7.93557137559518e-4	8.25393801552685e-4	8.07902281350256e-4	7.6843397033244e-4	7.38633601738057e-4	7.35312523288444e-4	7.55858067364309e-4
flux1:	0.671869193608326	0.00859048401258652	0.00867220343484565	0.0087582494875908	0.00886239006398751	0.00900387243201423	0.00920296258405679	0.00947373540505328	0.00981637798766948	0.0102124297162604	0.0106256518245316	0.0110089817332901	0.011315728966112	0.0115120539760716	0.0115877184824034	0.011561763522593	0.0114783331144702	0.011387119603239	0.0113075221164194	0.0111896388984272	0.0109052416685472	0.0103100805935527	0.00938329960802257	0.00834557615774521	0.00753434245430778	0.00692449457911681	0.00591792408554256	0.00454368499207569	0.00387534327804372	0.002784026469523	0.00237414979741085	0.00163704823395798	0.00108219631365011	9.49908687335111e-4	7.70741864144267e-4	6.58343780847961e-4	5.44140571260918e-4	6.31620515622689e-4	6.26506248562241e-4	5.42456130082358e-4	5.164830184759e-4	5.65515333614718e-4	6.27613174113712e-4	6.52259446070508e-4	6.32488873842237e-4	5.92154114831319e-4	5.60316788000854e-4	5.52698687750495e-4	5.67054946239004e-4
flux1:	0.67213164251208	0.00872867008444462	0.00881322100865573	0.00890481802224513	0.00901695424245993	0.00916844437232264	0.00937914852368955	0.00966303781727864	0.0100206919157846	0.0104344990065393	0.0108692435739072	0.0112786896958176	0.0116165059317395	0.0118486427809693	0.0119640641541709	0.011980381641532	0.0119396601830859	0.0118890685566358	0.0118455220871246	0.0117570612414311	0.0114935468226224	0.0109082746702349	0.00997820932065395	0.00892623650157812	0.00809927395200318	0.0074771924433041	0.00644134898378471	0.00501175621907929	0.00431651773713149	0.00315528290295728	0.00271627261296771	0.00190171586401832	0.00127399429513785	0.00110850070471171	8.5737101770694e-4	7.11134804461499e-4	5.41813146051784e-4	5.82084474210052e-4	5.55324963410811e-4	4.55223992687995e-4	4.08323542035179e-4	4.36536112505138e-4	4.84227408446015e-4	5.02147310444323e-4	4.80828329405609e-4	4.40605644684449e-4	4.07757304843329e-4	3.96700582434662e-4	4.05452866740043e-4
flux1:	0.672394091415833	0.00883921316301755	0.00892327003878617	0.00901654688889795	0.00913231596128212	0.00928900653735671	0.00950612459196892	0.00979761330318809	0.0101645742630664	0.0105904582569234	0.0110413833613193	0.0114723198026771	0.011837672852721	0.0121034657049319	0.0122579740711836	0.0123172866198137	0.0123211252963866	0.0123137991658205	0.0123094966105218	0.0122542593824685	0.0120165337310513	0.0114479024137146	0.0105234036733657	0.00946697502354169	0.00863273817313045	0.0080048983962687	0.00694732428185344	0.00547144952018177	0.00475501115315828	0.00353089685279444	0.00306705038311745	0.00217866351193272	0.00148073410056338	0.00128437588112571	9.63095023278753e-4	7.83959275646988e-4	5.59704751066817e-4	5.53130255975494e-4	5.0526088934735e-4	3.89992993372662e-4	3.23164041972468e-4	3.31309210432267e-4	3.65084395211856e-4	3.76784098240604e-4	3.54677258231818e-4	3.15588401834337e-4	2.82837079906601e-4	2.69336456280611e-4	2.73257222731172e-4
flux1:	0.672656540319586	0.0089284834162982	0.00900853988476609	0.00909934556011736	0.00921403021682174	0.00937070965967232	0.00958860719238529	0.00988172317400632	0.0102518057685736	0.01068356356122	0.0111447312640009	0.0115918382950251	0.0119803896959066	0.0122767695579612	0.0124687035216827	0.012570712234792	0.0126199714687113	0.0126576568494253	0.0126950374358597	0.0126762415749245	0.0124687959203998	0.0119232981884277	0.0110131129092244	0.00996207769720395	0.0091291900450114	0.00850225625314016	0.00743073343994794	0.00591798605504433	0.00518622207185945	0.00390687894627119	0.00342274324848863	0.00246487232626644	0.00170013216709436	0.00147565854566294	0.00108683403940978	8.76191763173201e-4	5.97853693988792e-4	5.45444586887385e-4	4.77355497146631e-4	3.47983549442948e-4	2.62359383112176e-4	2.51300041587393e-4	2.7172383487268e-4	2.77746820352102e-4	2.55627830213289e-4	2.18713798877952e-4	1.87220660212578e-4	1.72378587649129e-4	1.72403184262144e-4
flux1:	0.672918989223339	0.00900194646721832	0.00907452826399788	0.00915868257378974	0.00926748935917923	0.00941883644336863	0.00963174442301679	0.0099203549742364	0.0102871739175664	0.0107183368521641	0.0111834445388289	0.0116409065181551	0.0120476710427057	0.012370773057004	0.0125975529305767	0.0127409671385188	0.0128355055609774	0.0129190029612057	0.0129996709604585	0.0130198372716394	0.0128465996942598	0.0123302797684243	0.0114428189221687	0.0104068253045672	0.00958383758313708	0.00896446669469734	0.00788684372065375	0.00634680091145015	0.00560562434033891	0.00427920524557647	0.00377948732027303	0.00275715315611515	0.00192970229666424	0.0016802369468667	0.00122725351177693	9.86944978032785e-4	6.56063328066786e-4	5.59476888520784e-4	4.72409175618184e-4	3.30182383039549e-4	2.27041147493661e-4	1.97760510679942e-4	2.05479282713336e-4	2.06406892762633e-4	1.85056296365157e-4	1.51355864021175e-4	1.2230595645386e-4	1.07300214043409e-4	1.04495186982918e-4
flux1:	0.673181438127093	0.00906390892696431	0.00912578681198447	0.00919933298171536	0.00929767351951804	0.00943855556672924	0.009640874134257	0.00991898537980909	0.0102762421704025	0.0107003439465792	0.0111629680394278	0.0116246880954455	0.0120442146441101	0.0123895207914122	0.0126477498479077	0.0128303455698125	0.0129690365266439	0.0130981779427125	0.0132228427797962	0.0132836990220826	0.0131478988924857	0.0126661711957499	0.0118092816494645	0.0107975197450873	0.00999266607430066	0.00938730858763896	0.00831132429858254	0.0067535610717278	0.00600878760470824	0.00464382694876457	0.0041333026501565	0.00305214769684061	0.00216674818242794	0.00189574774638938	0.00138273485024078	0.00111503303476587	7.33850744002008e-4	5.95375039245818e-4	4.90911064426046e-4	3.37270211577003e-4	2.18045492072525e-4	1.71659241132306e-4	1.6741228144201e-4	1.63868723509006e-4	1.44065710228773e-4	1.14596895858001e-4	8.91706259265816e-5	7.52195580152261e-5	7.07451732962221e-5
flux1:	0.673443887030846	0.00911740728568666	0.00916578972537384	0.00922522565106757	0.00930897570748029	0.00943472429635901	0.00962130472211273	0.00988334109677389	0.0102250943913256	0.0106359275132831	0.0110897621830891	0.0115495793927816	0.0119761422252738	0.0123386416802619	0.0126242310024801	0.0128429370283594	0.0130237147019299	0.0131973704720972	0.0133658156144396	0.0134682271517651	0.0133722836683076	0.0129297727338072	0.0121105273631794	0.0111314879965048	0.0103524549646273	0.00976716550619429	0.00870027848373233	0.00713420332737652	0.00639142397144066	0.00499670726291661	0.00448013121390818	0.00334635628254916	0.00240837892936372	0.00211958251100959	0.0015513644610887	0.00125895092752413	8.30407434325841e-4	6.52930953303548e-4	5.32977066305067e-4	3.69555100268834e-4	2.35843807872568e-4	1.73611961864425e-4	1.58244428303081e-4	1.50904587746305e-4	1.33424047901561e-4	1.09168480461153e-4	8.85145996782834e-5	7.68414634689441e-5	7.19104118429369e-5
flux1:	0.673706335934599	0.00916422335196099	0.00919691089213173	0.00923937843434345	0.00930509253819577	0.00941173383728223	0.00957811602143862	0.00981915827262845	0.0101400578741776	0.0105319008308147	0.0109709762805487	0.011422872462793	0.0118506625623618	0.0122250223236935	0.0125333348691017	0.0127843451819534	0.0130042820719602	0.0132204020469484	0.013431489397157	0.0135754252373438	0.013520870541441	0.0131212845806146	0.0123458051063545	0.0114070695226524	0.0106607925613505	0.0101010618614691	0.00905029416650039	0.0074849958020762	0.00674946376126095	0.00533388894462189	0.00481590819829262	0.00363619569245323	0.00265155109125535	0.00234891988026279	0.001730945393155	0.00141687432901165	9.44576527693858e-4	7.31540612136834e-4	5.98300429995307e-4	4.26915755783919e-4	2.80480291688468e-4	2.03815776073818e-4	1.78290563533761e-4	1.67888425949647e-4	1.53499873107749e-4	1.35389627913039e-4	1.20600260996675e-4	1.12398095715963e-4	1.08232545320742e-4
flux1:	0.673968784838352	0.00920499862870544	0.0092204864763068	0.00924390336637496	0.00928896838512422	0.00937339108712212	0.00951597982805047	0.00973194553867915	0.0100274151491093	0.0103952168441895	0.0108140851686377	0.0112523708731254	0.0116756787442919	0.0120564177897719	0.0123824271511425	0.012661337614141	0.01291675377071	0.0131724454453959	0.0134241597920392	0.0136087002588893	0.013596145163082	0.0132421934006935	0.0125155180365164	0.0116235915862749	0.0109160906811073	0.0103867087608472	0.00935851141294225	0.00780262119027886	0.00707915725384637	0.00565159017597136	0.00513666389630637	0.00391808516566449	0.00289313643028151	0.00258078315060648	0.00191903273362103	0.0015866812260456	0.00107484935904662	8.30181950216347e-4	6.86118476492637e-4	5.08758625340166e-4	3.51520543405283e-4	2.61991423403174e-4	2.27396983508148e-4	2.14732177010083e-4	2.04198855701475e-4	1.93105052451648e-4	1.85193070873139e-4	1.81591383543893e-4	1.79380594246073e-4
flux1:	0.674231233742106	0.00923941479193183	0.00923693642452066	0.00924006237599674	0.00926278094673214	0.00932283247986265	0.00943900332065425	0.0096267611125382	0.00989312143446016	0.0102326348490869	0.0106265157932534	0.0110459881516185	0.0114593711959911	0.0118410320671525	0.0121794909592636	0.0124814567490431	0.0127680588455403	0.0130597020969523	0.0133492366890074	0.0135726252074374	0.0136017716939037	0.0132951316679624	0.01262113574786	0.0117813346572606	0.0111175977824657	0.0106225551030302	0.00962270080627808	0.00808427425061628	0.00737719345617676	0.00594632073137248	0.00543864772389337	0.00418855376463619	0.00313001031113689	0.00281211908270331	0.00211299058963147	0.00176599415619836	0.00121938203482239	9.47412472417292e-4	7.95197974223383e-4	6.13992014929611e-4	4.48015083551508e-4	3.47337866647414e-4	3.04889205368408e-4	2.90829213772406e-4	2.84905649154284e-4	2.81627961747904e-4	2.81506822259127e-4	2.83541210091321e-4	2.84401809921875e-4
flux1:	0.674493682645859	0.00926640767860775	0.00924591939723797	0.00922835583247817	0.00922795880291582	0.00926246887526128	0.00935060251365261	0.0095080187377286	0.00974254933351089	0.0100504121630955	0.0104152956320181	0.0108113639460677	0.0112097934210516	0.0115871056725971	0.0119327184302377	0.0122526267682859	0.0125656721405576	0.0128890664484926	0.0132129464508803	0.0134726833190349	0.0135423831987234	0.0132837193195892	0.0126650920640377	0.0118814874913471	0.0112654056955432	0.0108078354063015	0.00984134169309176	0.00832776157663881	0.00764082232634451	0.00621500583791836	0.00571846132367889	0.00444435820078386	0.00335915213001809	0.00303989048649164	0.00231006557202726	0.00195223935520567	0.00137603059356647	0.00108138686035501	9.23840464504169e-4	7.41019593968138e-4	5.68481214121143e-4	4.58503481476903e-4	4.09534175439892e-4	3.950101735998e-4	3.94436625797431e-4	3.99692881627388e-4	4.08158930536602e-4	4.16744542161284e-4	4.21685296347925e-4
flux1:	0.674756131549612	0.00928438689980284	0.00924650008404433	0.00920863035728542	0.00918522520534166	0.00919396358939763	0.00925341542023519	0.00937933916990086	0.00958028371357278	0.00985404895279213	0.0101867552256904	0.0105555330563694	0.0109345172569016	0.0113025475724045	0.0116501400547423	0.011982790709145	0.012317268369638	0.0126678044813617	0.0130220406404645	0.0133150119440389	0.0134233661373402	0.0132123956299227	0.0126506708460635	0.0119260891778245	0.0113604426072946	0.0109426033425675	0.0100136868754773	0.00853158911024357	0.00786796444864115	0.00645510259387245	0.00597318525521789	0.00468259796277145	0.00357774706592406	0.00326117311721641	0.00250746963697873	0.00214271734553939	0.00154240165039749	0.00122989330989984	0.00106990761146454	8.8775466044962e-4	7.10905902450767e-4	5.93577710059805e-4	5.39521759112202e-4	5.25516753293824e-4	5.31009502386551e-4	5.45424745639966e-4	5.63141948523634e-4	5.79051448297302e-4	5.88943954779025e-4
flux1:	0.675018580453365	0.0092914407821045	0.00923731419866714	0.00918019726274081	0.00913466574727168	0.00911824745692906	0.00914926478047488	0.00924346253719081	0.00940998690893202	0.00964811039235581	0.00994631216666089	0.0102846769400407	0.0106403585249779	0.0109946425628397	0.011339322076785	0.0116796063117459	0.0120304242657374	0.0124032689152598	0.0127835299849804	0.0131061607630519	0.0132506493553885	0.0130862470601711	0.0125818806411294	0.0119179541533818	0.0114044441160883	0.0110277395302716	0.0101398001038026	0.00869502283097812	0.00805729240567253	0.00666469378049577	0.00620048384747151	0.0049008144719748	0.00378327808208114	0.0034732469389632	0.00270246425380016	0.00233467863661109	0.00171591427034586	0.00139040609805336	0.00123086550218368	0.0010516554546964	8.72771357885679e-4	7.50106199942513e-4	6.92469752593027e-4	6.79998687251025e-4	6.92235743046436e-4	7.16330479024029e-4	7.43817574370448e-4	7.67664041751898e-4	7.83220312094267e-4
flux1:	0.675281029357119	0.00928551496114815	0.00921672304491238	0.00914195736745511	0.00907581961778655	0.00903557449971563	0.00903917756191909	0.00910223206797522	0.00923434761314189	0.00943614194523602	0.0096983542966698	0.0100039769094654	0.010333203212882	0.010669854546093	0.0110071520214212	0.0113502196061153	0.0117123861230444	0.0121026662825855	0.0125044563236584	0.0128528744152762	0.0130305046473641	0.0129108347352272	0.0124633180381768	0.0118605762905264	0.0113998952647789	0.0110649240565972	0.0102205551297904	0.00881811064907256	0.00820827106100103	0.00684254641855169	0.0063986754027843	0.00509706303623804	0.00397359852792288	0.00367367290743269	0.0028924382455727	0.00252539833312551	0.00189386834769983	0.00156015101342693	0.00140384582980328	0.00122978068684215	0.00105110372882115	9.25131185562063e-4	8.65455466123976e-4	8.55538052570648e-4	8.75140667399346e-4	9.09318444132583e-4	9.46938626241522e-4	9.79163619224178e-4	0.0010009210087494
flux1:	0.675543478260872	0.00926456087681581	0.00918295501861183	0.0090925307886787	0.00900779427800662	0.00894561918830126	0.00892346322941327	0.0089566520514144	0.00905511708987179	0.00922068211172675	0.00944622716224508	0.00971757476958945	0.0100179405843869	0.0103337326075315	0.0106597195434316	0.0110011234481935	0.0113699096985207	0.0117728823897057	0.0121917084307601	0.0125619045846339	0.0127693627291192	0.0126920236848973	0.0123000197282083	0.0117580098221809	0.0113499394357033	0.0110565682295229	0.0102575897415588	0.00890165835959426	0.00832114918006962	0.00698812705237743	0.00656675962445787	0.00526995019303306	0.00414697860092072	0.00386034883315186	0.00307497315433294	0.00271224444528723	0.00207351495572536	0.00173617983829788	0.00158572109983074	0.00141886333854536	0.00124254394020936	0.00111525724346898	0.00105507518511586	0.0010487032588677	0.00107621440710809	0.00112074935728994	0.00116870274203745	0.0012095695947345	0.00123788308726745
flux1:	0.675805927164625	0.00922665633981892	0.00913423486436529	0.00903039116581567	0.00892940160171283	0.00884761187983219	0.00880184590831909	0.00880701378816218	0.00887322531026922	0.00900336444450221	0.00919231715962761	0.00942863242426998	0.00969849527274349	0.00999091282294668	0.0103022866445072	0.010638096330834	0.0110091691737835	0.0114203642765271	0.0118518811757385	0.0122398521431926	0.0124736459611608	0.0124358154057138	0.0120973045425238	0.0116147278363604	0.0112582543841729	0.0110057055526043	0.0102532143440987	0.00894715876198703	0.00839690138883852	0.00710157167771573	0.00670440005415721	0.00541863392323668	0.00430212276579504	0.00403154112629374	0.0032478922782279	0.00289273629825206	0.00225212483814776	0.00191545000868655	0.00177319042129132	0.00161539976694559	0.00144343821502026	0.00131674068971064	0.00125753065789367	0.00125563272002086	0.00129149437226427	0.00134651975245495	0.00140483903052407	0.00145443134258045	0.0014894728181378
flux1:	0.676068376068379	0.00917010355579487	0.00906890264067796	0.00895400274465811	0.00883931033723109	0.00874050374685856	0.00867363836675454	0.00865307438527785	0.00868895930016908	0.00878508921633093	0.00893820964877357	0.00913946947297138	0.00937793794760963	0.00964519670647776	0.00993933013748651	0.01026620684591	0.0106357234461905	0.0110510500637211	0.0114911725496247	0.011893036810965	0.0121496178027445	0.012148185718869	0.0118606089086834	0.0114354628252283	0.011128900721587	0.0109158479095754	0.0102102811948147	0.00895667962390523	0.00843712625981252	0.00718361442445735	0.00681186540733668	0.00554278929998537	0.00443815929203238	0.00418589268527361	0.00340929215298682	0.0030645912940047	0.00242705222560568	0.00209490581329782	0.00196287206848631	0.00181575023099851	0.00164994439588295	0.00152559896640807	0.00146873940711371	0.00147214551698641	0.00151667696937083	0.00158217601626711	0.00165072580710501	0.0017089510055409	0.00175071484825111
flux1:	0.676330824972132	0.00909351047375992	0.00898552344743285	0.00886195645118015	0.00873620608457447	0.00862314758120215	0.00853793968708759	0.00849426624654196	0.00850217823020328	0.00856623683848825	0.00868489271502115	0.00885174913425262	0.00905864562414577	0.00929967911685254	0.00957463184289508	0.00988986272973764	0.010254522716885	0.0106703340311195	0.0111153103328718	0.0115273903306674	0.0118032488262824	0.0118349311009659	0.011595321718381	0.01122503754769	0.0109661528892369	0.0107908183551146	0.0101320261860024	0.00893272191740548	0.00844391215242378	0.00723548449528608	0.00688993893711955	0.00564254653392027	0.00455460664673055	0.0043224102594978	0.00355755771275731	0.00322576001790111	0.00259579223212072	0.00227155790294213	0.0021513988007716	0.00201624622869237	0.00185814893479428	0.00173773459171047	0.0016844633912429	0.00169387367030189	0.00174725331248185	0.00182305382553051	0.00190153426879773	0.00196813205954691	0.0020164462999004
flux1:	0.676593273875885	0.00899585962195192	0.00888298676628729	0.00875309840609887	0.00861894689142684	0.00849447744313398	0.00839383486278598	0.00832991135665944	0.00831253599747221	0.00834689137965949	0.00843297359737015	0.00856667931524677	0.00874247937587633	0.00895689543184938	0.00921138939637921	0.00951288131233654	0.00986993678950807	0.0102830532962216	0.0107294997814929	0.011148369341985	0.0114400999423497	0.0115015282010615	0.0113066268989056	0.0109881974533508	0.0107743261630097	0.010634575730784	0.0100218990493677	0.00887806368269959	0.00841968633673279	0.00725878455385349	0.0069398084855654	0.00571841137100513	0.00465132398368818	0.00444043679115878	0.00369136424079006	0.00337445099567233	0.00275603099725081	0.00244255834857212	0.00233551188076216	0.00221329952890541	0.00206418847631464	0.00194906683222273	0.0019004486415031	0.00191640830280346	0.00197866099063539	0.00206443491295114	0.00215238994142957	0.00222694539220315	0.00228148750382972
flux1:	0.676855722779638	0.00887656564911474	0.00876059171757015	0.00862664223298956	0.00848670098327982	0.0083536691090317	0.008240574154809	0.00815941468087705	0.00811968286011484	0.00812704385757027	0.00818287652340956	0.00828519764488311	0.00843094937777373	0.00861896004120951	0.0088523227881588	0.00913856036938254	0.0094857885405314	0.00989348431730311	0.0103383853403288	0.0107608855708183	0.0110652247988842	0.0111530125689181	0.0109993633809474	0.0107294574226109	0.0105576147788456	0.0104510478417475	0.00988339933962899	0.00879560632807065	0.00836706428516866	0.00725536519690791	0.00696295118954096	0.00577117896914664	0.00472845404944218	0.00453961522358683	0.00380967022979213	0.00350914710452117	0.00290568833687824	0.00260526891433631	0.00251214981920958	0.00240350755171111	0.00226436943265622	0.00215566338105082	0.00211256722680206	0.00213545031588112	0.00220644198129459	0.00230171089028961	0.00239854140790787	0.00248050229352445	0.00254081874824491
flux1:	0.677118171683392	0.00873551968848724	0.00861811259108687	0.00848225577294637	0.00833905364933335	0.00820026503867616	0.00807771304625602	0.00798241516115852	0.0079234228554762	0.00790675095061497	0.00793499722636667	0.00800811612182607	0.00812534407845186	0.00828767487763859	0.00849975799951248	0.00876973399295138	0.00910538084234773	0.009505341349706	0.00994602233647372	0.0103692529748248	0.0106830945358091	0.0107938831697469	0.0106779121742785	0.0104529751736359	0.0103199555054285	0.0102439888444512	0.00971993429795645	0.00868823896510557	0.0082887146932187	0.00722720920903464	0.00696102581849463	0.00580185166125893	0.00478636641858126	0.0046198500040535	0.00391170532882204	0.0036286156831144	0.00304295289436692	0.0027573205540477	0.00267852809678826	0.00258374983667602	0.00245527891548966	0.00235386411450438	0.00231695244155653	0.00234695547471108	0.00242639583176144	0.00253054270960449	0.00263552456412861	0.00272422244850906	0.00278975113912569
flux1:	0.677380620587145	0.00857311637997062	0.00845583837389419	0.00832011386295634	0.00817607303038187	0.00803425195059913	0.00790519955261964	0.00779888010377966	0.00772381221662064	0.00768623414589776	0.007689799346092	0.00773621116284477	0.00782681029258901	0.00796459621490757	0.00815567780745128	0.00840880571331917	0.00873151151662343	0.00912177381657369	0.00955585793670918	0.00997715337646706	0.0102975486511511	0.0104280386737619	0.0103461186838268	0.0101624613060253	0.0100649279820203	0.0100168729921514	0.00953471096909044	0.00855873280463239	0.00818725214146209	0.00717633629720241	0.00693578277792127	0.00581156869328829	0.00482560729320169	0.00468127119815656	0.00399695676996635	0.00373191387590602	0.00316630969077014	0.00289666239997976	0.00283220648368418	0.00275127076732577	0.00263388088363135	0.00254038950840984	0.00251011855422445	0.00254726412573901	0.00263471743483393	0.00274700444275464	0.00285931067350304	0.00295398500362968	0.00302407964303731
flux1:	0.677643069490898	0.00839025858465792	0.00827458100620679	0.00814091164877642	0.00799832913172857	0.0078560853459904	0.00772340343021767	0.00760913786930379	0.00752119418727673	0.00746591528237511	0.00744784926646745	0.0074702562273438	0.00753638205798828	0.00765105830711317	0.00782173911303388	0.00805775901699435	0.00836647719980461	0.00874536411790411	0.00917072345533603	0.00958762323314193	0.00991177529645833	0.0100587496645656	0.010007255335301	0.00986113191231206	0.00979569837365525	0.00977283158909482	0.00933066945951381	0.00840967241582204	0.00806516409623475	0.00710473460227724	0.00688899759401654	0.00580155266994551	0.0048468595963457	0.00472420414904256	0.00406515631740544	0.00381838990715417	0.00327455968779325	0.00302159874249918	0.00297114111974073	0.0029037444966926	0.00279759237100605	0.00271242748874349	0.00268905776601118	0.00273320713499738	0.0028281101031208	0.0029477014297786	0.00306642784493922	0.00316625211301957	0.00324020769608023
flux1:	0.677905518394651	0.00818833573810197	0.00807564964753835	0.0079458370502519	0.00780686604553523	0.00766666237310336	0.00753309009830029	0.00741385305771034	0.00731617567360138	0.00724639495776774	0.00720979661455771	0.00721100470408719	0.00725496611432093	0.00734816162290621	0.00749926417772017	0.00771815201123802	0.00801207198856049	0.00837813067555405	0.00879284167002068	0.00920306414498576	0.0095283227645395	0.00968866798258373	0.00966402546100431	0.00955170463740472	0.00951500718560411	0.00951463385525719	0.00911045798549382	0.00824342476038621	0.00792477316529435	0.00701432036413435	0.0068224290654684	0.00577307376155709	0.00485091431891662	0.00474914543375324	0.00411626823217374	0.00388768008658321	0.00336683067633051	0.00313081277494881	0.00309371924915708	0.00303931911863183	0.00294433610407816	0.0028676942559653	0.0028513090634393	0.00290218187630475	0.00300386703217478	0.00312985532628626	0.00325404809035586	0.0033581569169998	0.00343523529109346
flux1:	0.678167967298405	0.00796917420722352	0.00786079184905154	0.00773650573229926	0.00760313311650475	0.00746725104909944	0.00733534942477176	0.00721395623797731	0.00710955934761066	0.00702838855193736	0.00697631581709803	0.00695913857126406	0.00698329909943346	0.00705673983741411	0.00718921850280301	0.00739110709139865	0.00766958947725618	0.00802154235997251	0.00842385279296394	0.00882527841009203	0.00914914144925464	0.00931987084545499	0.0093186048855192	0.00923643384828029	0.00922519640116857	0.00924470647089735	0.00887644447189729	0.00806214140676788	0.00776823022018706	0.00690692258569294	0.00673779909797801	0.0057274294358826	0.00483865160705121	0.0047567439615305	0.0041504773772845	0.00393970067095444	0.00344257866204305	0.00322337627807542	0.00319877542405569	0.00315663849118658	0.0030725675802036	0.00300446677344858	0.00299499616499606	0.00305219493152716	0.0031599173262824	0.00329135184498971	0.00342003549992745	0.00352755134591012	0.00360700589598625
flux1:	0.678430416202158	0.00773496137827989	0.00763210647567241	0.00751486637823849	0.00738888561269148	0.00725938894041966	0.00713149473011501	0.00701054546347673	0.00690224987342647	0.0068126394278558	0.0067480285640899	0.00671520233214563	0.00672189497121826	0.00677732245939153	0.00689218999908188	0.00707730750529862	0.00733983694139728	0.00767654971814408	0.00806486120908659	0.00845552865440263	0.00877565258017732	0.00895393377599666	0.0089727135107483	0.00891717607046858	0.00892826641293386	0.00896518184532684	0.00863075491036333	0.00786778512409185	0.00759753005183707	0.00678428616477776	0.00663678823473517	0.0056659351527199	0.00481102835381061	0.00474778479441752	0.00416817570870835	0.00397463344359897	0.00350157906710604	0.00329874499328062	0.00328558906971748	0.00325484164305287	0.00318127659526865	0.00312158691620047	0.00311883446076213	0.00318187123116636	0.00329483613742002	0.00343075060208761	0.00356295485554304	0.00367301302244998	0.00375411146562589
flux1:	0.678692865105911	0.00748814874699194	0.00739193670142986	0.00728308739475165	0.00716606855568175	0.00704476716064332	0.00692294970347818	0.00680477867406303	0.00669515427507038	0.00659982970201138	0.00652542735543838	0.00647954156743476	0.00647100052931481	0.00651010887923181	0.00660838256851736	0.00677701079607379	0.00702316819023596	0.00734363595354938	0.00771650245410953	0.00809461779269383	0.00840883714454667	0.00859202337193672	0.00862770613930303	0.00859547379445961	0.00862595025260999	0.00867796236630601	0.00837532615439799	0.00766216977142784	0.00741453920599912	0.00664808522587018	0.00652103948302231	0.00558992042816259	0.00476906834294719	0.00472317284859346	0.0041699451839663	0.00399290411473782	0.00354390755391506	0.003356740187848	0.0033538644732179	0.00333354125134617	0.00326996509341384	0.00321843948746781	0.00322210940773338	0.00329043228042707	0.00340782170093392	0.00354725996836259	0.00368204368218723	0.00379381434022872	0.00387585867368312
flux1:	0.678955314009665	0.00723134222849583	0.00714275372130458	0.00704343781352023	0.00693669826154095	0.00682511565945373	0.00671114023627435	0.00659777460771358	0.00648909425062219	0.00639050611519086	0.0063088169113227	0.00625226163922056	0.00623057282002459	0.00625496537694786	0.0063376329534408	0.00649008496194095	0.00671953773024617	0.00702288710012305	0.00737902683170228	0.0077429829472613	0.00804933619681795	0.00823499912468773	0.00828467030654193	0.00827264461514344	0.00831979179230811	0.0083847873754449	0.00811196059141034	0.00744700225502818	0.00722102571194545	0.00649993841770742	0.00639216328735722	0.00550072498209164	0.00471385131004229	0.00468391405658498	0.00415653558445217	0.00399515334815772	0.00356991105848496	0.00339751779518396	0.00340369541431994	0.00339278411761744	0.00333860487315697	0.0032949081928685	0.0033046309831116	0.00337764853618494	0.00349864474032709	0.003640682743794	0.0037771538377784	0.0038898600297119	0.00397220280608631
flux1:	0.679217762913418	0.00696718963358328	0.00688704254453833	0.00679817485355676	0.00670275481606301	0.00660210343542025	0.00649740486652799	0.00639053564007382	0.00628474325932251	0.00618503293619521	0.0060982841866777	0.00603321579149834	0.00600028586826791	0.0060114504458407	0.00607945389042953	0.00621606791898466	0.00642857436680491	0.00671407717210132	0.00705239330729656	0.00740079506703909	0.00769755269156253	0.00788351317662275	0.00794451922968242	0.00794986354125903	0.00801121589042494	0.00808729128738347	0.00784237201922668	0.00722391713141298	0.00701868232623923	0.00634141952764414	0.00625173815396207	0.00539969109601357	0.00464649844635326	0.00463109265297058	0.0041288367455426	0.00398220122811575	0.00358017056936527	0.0034215274144767	0.0034355176775618	0.00343299773704357	0.00338757995261117	0.00335131502380963	0.00336667029100488	0.00344377266145361	0.00356757755386144	0.00371134048139774	0.00384867089183782	0.00396160178938865	0.00404365811318233
flux1:	0.679480211817171	0.00669827543045536	0.00662720025476203	0.00654944850928531	0.00646609553807848	0.00637726313229364	0.00628293244368048	0.00618390009901674	0.0060825947028576	0.00598357687211307	0.00589370051855406	0.00582202464347192	0.00577956712103984	0.00577886715139559	0.00583310062534506	0.00595424574068916	0.00614966829392804	0.00641676112506597	0.00673636551766482	0.007068055293647	0.0073537453010611	0.00753809815186597	0.00760807000822917	0.00762822893310176	0.00770158150394898	0.00778704464211487	0.00756821551982762	0.0069944976482721	0.00680913809188241	0.00617405940189535	0.00610130397822813	0.00528815039473204	0.00456815352188416	0.004565844675331	0.00408784595843171	0.00395500706095521	0.00357545811619701	0.00342946423952305	0.00345005343856714	0.00345492782084957	0.00341761914439676	0.00338834922206143	0.00340888513812739	0.0034894611435035	0.00361531092214507	0.00375998519074978	0.00389742052832014	0.0040099396242606	0.00409119455899728
flux1:	0.679742660720924	0.00642703152586205	0.00636545467652502	0.00629923010146728	0.00622839516747908	0.00615194437998763	0.00606872986710562	0.00597852532677626	0.00588296088480822	0.00578612212807637	0.00569475259292262	0.00561812241255339	0.00556765771659437	0.00555633557683746	0.00559765298708778	0.00570374127761822	0.00588206296707567	0.00613036688085172	0.00643060131215284	0.00674467979446524	0.00701810635908672	0.00719923576503808	0.00727610050238271	0.00730880632900264	0.00739221291201344	0.00748557419322426	0.00729109837244463	0.00676028088459126	0.00659395670182072	0.0059993381994783	0.00594234792797389	0.00516740549442292	0.00447996052177075	0.00448932917968252	0.00403463253423706	0.00391462730341539	0.00355669114008939	0.00342221751379513	0.00344825189658224	0.0034595719043466	0.00342972455220928	0.00340699203655586	0.00343224132338868	0.00351569161183426	0.00364286678023225	0.00378770693850316	0.00392457100028919	0.00403611935272053	0.00411613077231588
flux1:	0.680005109624678	0.00615567016758566	0.00610380798020763	0.00604926765558857	0.00599111389811009	0.00592729520814692	0.00585561743161711	0.00577489728520512	0.00568599692587441	0.00559250835068253	0.00550099373680467	0.00542082039007644	0.00536368639509559	0.00534287477662307	0.00537210239863739	0.00546360286544112	0.00562494214667527	0.00585427775760868	0.00613472828661926	0.00643056671545636	0.00669081880449142	0.00686740232645091	0.00694938224488331	0.00699264866203498	0.00708440857616205	0.00718436252414569	0.00701257321522616	0.00652274837332258	0.00637462357376668	0.00581866978407161	0.00577628516767954	0.00503870882382417	0.00438304007193764	0.00440269971653967	0.00397030240783127	0.00386217490471465	0.00352488773699274	0.00340081926353854	0.00343123046264636	0.00344811392196187	0.00342510128185802	0.00340844288917499	0.00343793561219621	0.00352368225212449	0.00365151352035225	0.0037958446831789	0.00393153941693158	0.0040416344641314	0.00412003173069275
flux1:	0.680267558528431	0.00588614172930675	0.00584400604073121	0.00580106700421929	0.00575549028299033	0.00570426676656989	0.00564424533189788	0.00557335872775679	0.00549174032950052	0.00540248106138976	0.00531190432984447	0.00522937596107151	0.00516674518470935	0.00513748259714216	0.00515543281852629	0.0052328831498805	0.00537750351970096	0.00558789832668577	0.00584840005444215	0.00612564172750337	0.00637209028168625	0.00654309090444907	0.00662869059904258	0.00668079528253819	0.00677943100777254	0.00688483135066543	0.00673411798514577	0.00628330647426678	0.0061525260461733	0.00563338203430803	0.00560443829186227	0.00490324204385346	0.00427846768076126	0.00430707906247989	0.00389596599341755	0.00379878330793298	0.0034811260976026	0.00336639678371272	0.00340022030187231	0.00342186389427323	0.0034050927389089	0.00339405146322191	0.00342732506271685	0.00351481820160422	0.00364268908851476	0.00378590581686721	0.00391990765433383	0.00402813843611147	0.00410461759392854
flux1:	0.680530007432184	0.00562011672452257	0.00558753099887055	0.00555589430664945	0.0055225531103625	0.00548363403084986	0.00543512277301959	0.00537414635912016	0.00530015581509066	0.00521574363547653	0.00512695009553966	0.00504305593012708	0.00497595596045444	0.00493920316314374	0.00494668648996487	0.00501070033435223	0.00513901290775842	0.00533069956905766	0.00557133103524991	0.00582988180886416	0.00606216580100458	0.00622681314992853	0.00631479651738423	0.00637425514940948	0.00647848370343995	0.0065883150281615	0.00645710911904086	0.00604326236082972	0.00592893230240466	0.00544469771431323	0.00542801981782764	0.00476209967994092	0.00416725680971434	0.00420353996190325	0.00381271220113618	0.00372557775796503	0.00342651081070112	0.0033201316568166	0.00335651912897997	0.00338220575494179	0.00337112460476599	0.00336525879868472	0.00340186576757533	0.00349058800824645	0.00361793503224639	0.00375949769482495	0.00389135133339183	0.00399737115082768	0.00407168755127587
flux1:	0.680792456335937	0.00535898850434985	0.00533561199021586	0.00531479369086635	0.00529314493272639	0.00526602438581073	0.00522865101187798	0.00517742794614117	0.00511117621456117	0.00503200164334104	0.00494562930867108	0.00486118563260097	0.00479052005178453	0.00474717517962145	0.00474500889617013	0.00479627773406728	0.00490883659314479	0.00508224258048084	0.00530331071201609	0.00554331983505776	0.00576132301716398	0.00591908612297577	0.0060084462217072	0.00607398113323521	0.00618268240541699	0.0062960315650853	0.00618279488822459	0.00580380164735874	0.00570497444003965	0.00525372024373397	0.00524812147809554	0.00461627987531292	0.0040503490526296	0.00409309377176716	0.00372159064087965	0.00364365550605312	0.00336214764728498	0.00326322706165545	0.00330145298966884	0.00333055500538617	0.0033246591280068	0.00332354893440141	0.00336306241782735	0.00345253142967336	0.00357884267834135	0.00371827228298443	0.00384758299851591	0.00395110060254704	0.00402305998905901
flux1:	0.681054905239691	0.0051038911644256	0.0050892477185316	0.00507861312131064	0.00506795004684754	0.00505194682436102	0.00502515321565383	0.00498333258026216	0.00492473307253935	0.00485099373553968	0.00476750373865638	0.00468317940121046	0.00460974735237877	0.00456065853000554	0.0045496715610204	0.0045889615254226	0.00468645293700222	0.0048421832652638	0.00504420100034271	0.00526603472796904	0.00546985584237592	0.00562041058435596	0.00571033571759018	0.00578084248418832	0.00589302762767468	0.00600905771427819	0.00591227470048339	0.00556597257383943	0.00548163973832626	0.00506142744099529	0.00506571259374671	0.00446668379945786	0.00392861245066558	0.00397668761976104	0.00362360275757579	0.0035540751780706	0.00328912717649028	0.00319688392971297	0.00323634749155231	0.0032683265098275	0.00326715993877749	0.00327041118934205	0.00331242861396665	0.00340219829117224	0.00352701095316725	0.00366388325840873	0.00379030870256416	0.00389107903091271	0.00396052810762469
flux1:	0.681317354143444	0.00485572642911984	0.00484923450979634	0.00484803226971495	0.00484752109409546	0.00484181653543153	0.00482489667337174	0.00479197048649518	0.00474077424484571	0.00467250726895296	0.00459221241832286	0.0045085523635104	0.00443306579628241	0.00437904092380208	0.00436007531747735	0.00438822013110313	0.00447144746896996	0.00461026284707815	0.00479392211999697	0.00499813302230422	0.00518805258682798	0.00533124707707381	0.00542108635422583	0.00549560134497496	0.00561038383357428	0.00572831282480471	0.00564648814250291	0.0053306796819346	0.0052597720735404	0.00486867446844438	0.00488164790474988	0.00431412355830461	0.00380284749928324	0.00385520926791928	0.00351970122419191	0.00345785423242903	0.00320851630188108	0.00312228531811324	0.00316250775907704	0.00319691152132225	0.00320006637757731	0.0032073120021809	0.00325145671652484	0.00334111699710184	0.00346401419945143	0.00359795367327515	0.00372119589160032	0.00381901120123237	0.00388582859355809
flux1:	0.681579803047197	0.00461519366001717	0.00461619450060029	0.00462358777616503	0.00463230059510058	0.00463597226719404	0.00462810590288306	0.00460344209483877	0.00455926934353544	0.00449638057359927	0.00441947108934917	0.00433691726930493	0.00426001563943957	0.00420182965127822	0.00417573957595506	0.0041936310854504	0.00426349744589448	0.00438629021712756	0.0045524329197155	0.00473972765276679	0.00491617417180825	0.00505199492185514	0.00514122596224605	0.00521889714711859	0.00533546834219793	0.00545455363113849	0.00538621501752621	0.00509868759236953	0.00504008313080099	0.00467620524931695	0.00469668334342694	0.00415933684536281	0.00367379904376436	0.00372949762022076	0.00341079564941036	0.00335597232216767	0.0031213557683794	0.00304058737758974	0.00308120544492791	0.00311766211929762	0.00312477547014802	0.00313567447272372	0.00318159534793085	0.00327077068408687	0.00339137777625807	0.00352205172637206	0.00364184988417903	0.00373653189436051	0.00380062021140186
flux1:	0.68184225195095	0.00438281840143384	0.00439060032379635	0.00440569336132977	0.0044226360865003	0.00443468640034898	0.00443496785869291	0.00441783879648402	0.0043802065658896	0.0043224963783817	0.0042490626721455	0.00416797236318688	0.00409023505298811	0.00402863524505466	0.00399628446755991	0.00400486210836714	0.00406235226768573	0.00417012203041433	0.00431971100924996	0.00449091870255289	0.00465443646176178	0.00478297736606252	0.00487117791825247	0.00495124035005293	0.00506885054969805	0.00518837963286391	0.00513208524615933	0.00487063336615276	0.004823171084035	0.0044846699945247	0.0045114967773458	0.00400300539154893	0.00354217129534282	0.0036003559768669	0.00329776178203076	0.00324937769312609	0.0030286610514456	0.00295291465341147	0.00299367056044005	0.00303188074448375	0.00304262925861625	0.00305686342230239	0.00310423244687061	0.00319257890827611	0.00331055922327217	0.00343767223638238	0.00355379630988846	0.00364518972450277	0.00370646918907435
flux1:	0.682104700854704	0.00415897664377976	0.00417279460878735	0.00419465429682869	0.00421878957115206	0.00423816962179291	0.00424563224353489	0.00423523939737492	0.00420358579926088	0.00415077201958392	0.0040808249571262	0.00400148690019582	0.0039234438347351	0.00385915384629682	0.00382141241816267	0.00382165247823449	0.00386781519433508	0.00396164523244656	0.00409573656309964	0.00425177912492558	0.00440299882292849	0.00452443402927255	0.00461125830674403	0.00469301479734204	0.00481095991385079	0.00493024670202042	0.00488459572896867	0.0046470444300108	0.0046095431563749	0.00429464549461131	0.00432671000054005	0.00384577374139151	0.00340864281229074	0.00346856487259544	0.00318145107030397	0.00313899360600462	0.00293142389732439	0.00286035725453148	0.00290108574929162	0.00294081247051261	0.0029549052232579	0.00297217389094166	0.00302068197885137	0.00310788307901947	0.00322293320228205	0.00334622193172299	0.00345846745046267	0.00354643500770156	0.00360483886953484
flux1:	0.682367149758457	0.00394391383036384	0.00396300438793345	0.00399067735122333	0.00402094335465145	0.00404657313121895	0.00406021060255856	0.00405570657178806	0.00402941280432806	0.00398115161225531	0.0039146409502322	0.00383728985281713	0.00375943074300306	0.00369315355328792	0.00365089401270837	0.00364379896925012	0.00367972990381859	0.00376076475567868	0.00388048170421966	0.00402234649703772	0.00416195909147647	0.00427651993585672	0.00436167962120385	0.00444448639180462	0.00456209975340362	0.00468048539638218	0.00464413040946434	0.00442835841019913	0.00439963812369427	0.00410665464546691	0.00414290831812869	0.00368826507209223	0.00327387852647971	0.00333489166847054	0.00306269770062273	0.00302572216664289	0.00283061213606909	0.00276396766873184	0.00280458090775486	0.00284563801110817	0.00286280793591902	0.00288282143034535	0.00293217290536762	0.00301793443645328	0.00312977911345906	0.00324900745020029	0.00335719128128876	0.00344161031148546	0.00349708203742659
flux1:	0.68262959866221	0.00373775918110447	0.00376135177419896	0.00379387825375864	0.00382920485415268	0.00385999137164504	0.00387877746508796	0.00387928674295556	0.00385769797788554	0.0038136036911846	0.00375043532310558	0.00367526513269568	0.00359804755930102	0.00353046753422879	0.00348456049543254	0.00347114816758887	0.00349797311127748	0.00356739698307274	0.00367390543214496	0.0038026201277589	0.00393135361890902	0.00403930916136677	0.00412255845547597	0.00420581506326319	0.00432246343708539	0.00443932027437258	0.00441097988120952	0.00421494146961653	0.00419384535499625	0.00392118224218635	0.00396065486382347	0.00353109158722932	0.00313853666891239	0.00320009489913352	0.00294232101545555	0.00291044378418421	0.00272716614404541	0.00266475561651346	0.00270522666672888	0.00274746612183793	0.00276746075518789	0.00278993320160365	0.00283983965918844	0.00292388404589812	0.00303227101890744	0.00314722574911172	0.00325118289048816	0.00333194325948123	0.00338443532480221
flux1:	0.682892047565963	0.00354053690576119	0.00356786288557691	0.00360428889425495	0.00364361267691922	0.00367846751016097	0.00370137556979779	0.00370601515919586	0.00368846116260266	0.00364812548667005	0.00358817784375247	0.00351535392257787	0.00343921019088807	0.00337099391594556	0.00332230260302857	0.00330359454341628	0.00332245231275089	0.00338146773760216	0.00347595255038767	0.00359256166003991	0.0037111602160921	0.00381280061986809	0.003893924475066	0.00397706713600482	0.00409214993423992	0.00420688719031797	0.00418535778819836	0.00400710270286525	0.00399251817394951	0.00373868518960113	0.00378049807711862	0.00337485824062773	0.00300326956511712	0.00306492251814929	0.00282112231761965	0.0027940115704392	0.00262199132476435	0.00256368018712133	0.00260402605899141	0.0026473248672001	0.00266989715190221	0.00269453959344913	0.00274471401116811	0.0028267748839228	0.00293147011085843	0.00304195726366189	0.00314153863961825	0.00321854191004755	0.00326801590724517
flux1:	0.683154496469717	0.00335217623477028	0.00338247694481755	0.0034218660167002	0.00346414539437736	0.0035020026317588	0.00352802558914368	0.00353592600648302	0.00352174179489558	0.00348475263964455	0.00342789218674534	0.00335756219424276	0.00328290464187472	0.00321470010210026	0.00316407328153808	0.00314108179734532	0.00315310619783689	0.00320291239868425	0.0032865542494919	0.00339209686122176	0.00350130171963462	0.00359692376730569	0.00367572852070547	0.00375822602114803	0.00387117673592604	0.00398324680782089	0.00396741264924033	0.003805103497494	0.00379598083257748	0.00355959663720551	0.00360297222775712	0.00322015989243372	0.00286871848478363	0.00293010439175617	0.00269987627483303	0.00267724112648983	0.00251594700562415	0.00246163941384838	0.00250190453738766	0.00254615202441268	0.00257105198415932	0.00259756669719357	0.0026477187143217	0.00272753649565005	0.00282832031155122	0.00293416248603975	0.0030292337811389	0.00310239341961722	0.00314882115203004
flux1:	0.68341694537347	0.00317252196598037	0.00320505692614004	0.00324650230081878	0.00329073329997837	0.00333056823959785	0.00335873921614285	0.00336906571362937	0.00335761191518233	0.00332357135905422	0.0032696667323204	0.00320196976058066	0.00312919407233408	0.00306162774469381	0.00300989064556721	0.00298360409034524	0.00298990467176736	0.00303167544904059	0.00310562799870741	0.00320111657321747	0.00330164845750938	0.00339154280865144	0.00346784872805363	0.00354920035340904	0.00365948948403262	0.00376839402101436	0.00375723520269139	0.00360916215134729	0.00360452983503519	0.00338432482587745	0.0034285921844025	0.00306757318348354	0.00273550379267642	0.00279634042981795	0.00257931820911534	0.00256089712210617	0.00240983301856018	0.00235945824877626	0.00239969922908852	0.00244478553728902	0.00247175358997919	0.00249983039664624	0.00254966358738585	0.00262698284505561	0.00272364763408749	0.00282468262230344	0.00291512421522461	0.00298436668573848	0.00302773190996741
flux1:	0.683679394277223	0.00300134658601702	0.00303540228903825	0.00307803974730623	0.00312327236560522	0.0031641205410299	0.00319353337328867	0.0032055065561084	0.00319618859893412	0.00316472916414629	0.00311366322556899	0.00304873661116295	0.0029782227262617	0.00291189433643582	0.00285983748189242	0.00283120391474411	0.00283284577247112	0.0028677072786375	0.00293307508174416	0.00301947562422494	0.00311201885870876	0.00319645908325781	0.0032700947160499	0.00334982990640884	0.00345696889619484	0.00356226423887966	0.00355486255412134	0.00341945511803134	0.00341843141653846	0.00321324836306922	0.00325784452403685	0.00291764521252963	0.00260421236630989	0.00266428642917839	0.00246012929860389	0.00244567869596635	0.00230437579346028	0.0022578764475333	0.00229814878442293	0.00234395531083539	0.00237271784527232	0.00240203299290856	0.00245124472115836	0.00252581385821015	0.00261816369105381	0.00271424465809656	0.00279995269929401	0.00286521929022891	0.0029055197960408
flux1:	0.683941843180977	0.00283836421122112	0.00287326348953733	0.00291628445491218	0.00296163886595454	0.00300261439081897	0.00303244287616281	0.00304535744397575	0.00303764236063422	0.00300844055521561	0.00296011955981316	0.00289810284814483	0.00283021323399206	0.00276568825428856	0.00271405457514465	0.00268396442022505	0.00268194786945415	0.0027109571876403	0.00276877522210202	0.0028469896002709	0.00293217852804648	0.00301141234249729	0.00308221087821054	0.0031598905393355	0.00326343644082099	0.00336473827767149	0.00336028106258621	0.00323611681661566	0.00323791747292642	0.00304671006034497	0.00309117742744796	0.00277088139525895	0.00247538451631544	0.00253453994263164	0.00234292202324268	0.00233220590330661	0.00220021596382694	0.00215753808802335	0.00219788533745342	0.00224427770123769	0.00227454531522651	0.00230476317851712	0.00235304727963777	0.00242462082875559	0.00251247329471753	0.00260347063398214	0.00268435923950237	0.00274560845866628	0.00278285821082741
flux1:	0.68420429208473	0.00268324583844922	0.00271835730754286	0.00276102138822488	0.00280570286951617	0.00284601475633956	0.00287552916987068	0.0028887693633551	0.0028821989501289	0.00285498507557548	0.00280934427797643	0.00275038003338747	0.00268545540345887	0.00262325575389508	0.00257272680445013	0.00254199562220534	0.00253723703569145	0.00256136289139569	0.0026125789473113	0.00268343042033274	0.00276183899267983	0.00283608235214679	0.00290388036404202	0.00297909984274645	0.00307866052282919	0.00317564777965756	0.00317342992428895	0.00305923991769703	0.00306318210875916	0.00288501134513407	0.00292899159991143	0.00262773467574455	0.00234950246700514	0.00240762827877645	0.00222822803511265	0.00222100921411159	0.00209789926527472	0.00205898430892064	0.00209942993438572	0.00214625382063513	0.00217772233821531	0.00220849984861061	0.00225555199176042	0.00232389540951625	0.00240708557045035	0.00249289034160334	0.00256889475667552	0.00262610509203666	0.00266033619335676
flux1:	0.684466740988483	0.00253563487888218	0.00257038170748813	0.00261202765947147	0.00265533900806793	0.00269430410077486	0.00272288361520889	0.00273593411501331	0.00273013341791959	0.00270469692030155	0.00266170225727249	0.00260593374442684	0.00254428664728088	0.00248488041816021	0.00243606285750348	0.00240541564108975	0.00239873097534552	0.00241883806499198	0.0024642993148036	0.0025285223783401	0.00260065779839913	0.0026700924811459	0.0027347313501644	0.00280712500105339	0.00290236466696261	0.00299478265745482	0.00299420687243497	0.00288887748492923	0.00289438033438778	0.00272840869695158	0.0027716338139286	0.00248859765883192	0.00222698191921574	0.00228400017545437	0.00211649010418914	0.00211252350149469	0.00199787197467679	0.0019626504174445	0.0020031923600333	0.00205027231034093	0.0020826264011928	0.00211361977312303	0.00215914498251075	0.00222404146379249	0.00230242753260018	0.00238295615054363	0.00245403659292135	0.00250720938434625	0.00253847364827818
flux1:	0.684729189892236	0.00239516175919175	0.00242902898846492	0.0024690831481639	0.00251043352290042	0.00254748496219515	0.00257462497094134	0.00258707642473054	0.00258175697780412	0.00255794706774688	0.00251759297160665	0.00246515910785166	0.00240706613204101	0.00235085739301254	0.00230427105236444	0.0022743295148174	0.00226642199333417	0.00228326026415048	0.0023237051253967	0.00238194053823186	0.00244824158967655	0.00251301664642467	0.00257434670560327	0.00264359375868343	0.00273423845770849	0.0028219012202576	0.00282247650737901	0.0027250475034087	0.00273162951232845	0.00257711274726507	0.00261939379531629	0.00235379841688237	0.00210816748027603	0.00216402192465107	0.0020080590232459	0.00200708719572874	0.00190048142034521	0.00186886788725245	0.00190947570175442	0.00195661664618221	0.0019895356024435	0.00202040865724629	0.00206413017422709	0.00212538869589791	0.00219885875752453	0.00227405838052304	0.00234020413711821	0.00238936625267075	0.00241773619925625
flux1:	0.68499163879599	0.00226145650978094	0.00229399631594427	0.00233197783324647	0.00237088735609798	0.00240557798758597	0.00243089188951942	0.00244244082833803	0.00243739863995338	0.00241512042477429	0.0023774242602494	0.00232845257545478	0.00227414613345618	0.00222146597701446	0.00217753476877182	0.00214880887408056	0.00214026195652686	0.00215446174483352	0.00219051767759897	0.002243313058964	0.00230415328157984	0.00236439027042885	0.00242227730974192	0.00248810846366235	0.00257395104072456	0.00265674262904068	0.00265808077165547	0.00256773941585438	0.00257501319508498	0.00243128984881623	0.00247250429631593	0.00222359990139095	0.00199333198502334	0.00204797793485195	0.00190319552488981	0.00190494647754175	0.00180598134379636	0.00177787107933356	0.00181848535658404	0.00186547644561178	0.00189864146625667	0.00192907468898501	0.00197074318547663	0.00202820679581044	0.002096685698281	0.0021665396093307	0.00222777286428075	0.00227297884362607	0.00229854796127588
flux1:	0.685254087699743	0.00213415863605401	0.00216499323250911	0.00220051584281289	0.00223661579793176	0.00226861651425939	0.00229183213905636	0.00230227565987466	0.00229738451058725	0.00227659136488653	0.00224158535132678	0.00219618392391223	0.00214584465288673	0.00209694452206463	0.00205599117171442	0.0020288757290799	0.00202015194216261	0.00203222525913042	0.00206441250882727	0.00211222828217413	0.0021679235740007	0.00222372497115148	0.00227805831748649	0.00234026221968278	0.00242116607630686	0.00249904043013698	0.0025008502603005	0.00241692155799348	0.00242458625493204	0.0022910652716346	0.00233114352340636	0.00209820224006581	0.00188267910704509	0.00193607505656478	0.00180207653498907	0.00180626369671177	0.0017145412539797	0.00168980790349739	0.00173034162958841	0.00177696175813235	0.00181006397321247	0.00183976339216929	0.00187916552145538	0.00193271884968245	0.00199617433361677	0.00206070655570352	0.00211708540083001	0.00215841873559223	0.00218130089120689
flux1:	0.685516536603496	0.00201292405585937	0.0020417462689673	0.00207451676908174	0.00210754573815706	0.00213663929301955	0.00215759070222435	0.00216681681953659	0.0021620178933831	0.00214270115382911	0.0021104228688583	0.00206867229260199	0.00202242302822077	0.00197747111912157	0.00193971627201802	0.00191449284435099	0.00190593839457092	0.00191628596477356	0.0019450265959283	0.0019882464328447	0.0020390660912881	0.00209052578443255	0.00214122683184663	0.00219965544936632	0.00227555639795905	0.00234853535960101	0.00235061461309668	0.00227254801322718	0.00228037984925382	0.00215652685921884	0.00219543874503631	0.00197774684133526	0.00177634827934004	0.00182844957843964	0.00170480458451677	0.00171112874010133	0.00162625849044781	0.0016047532002511	0.0016450946828839	0.00169111901780898	0.00172386746408858	0.00175257251501977	0.00178953790387756	0.00183911297514962	0.00189756019364289	0.0019568386417784	0.00200845877525272	0.00204603205179579	0.00206635998866827
flux1:	0.685778985507249	0.00189742934693958	0.00192400118679435	0.00195381512852846	0.00198361179397642	0.00200968303544163	0.00202829882906546	0.00203627374714091	0.00203156289429767	0.00201374014484749	0.00198422277017103	0.00194616913634964	0.00190407119722719	0.00186315235796907	0.00182871811164429	0.00180556189575153	0.00179741635254176	0.00180633939318682	0.00183197039177867	0.00187091480536204	0.00191709458986529	0.00196430903875133	0.00201133894183006	0.00206591083425092	0.00213681642220805	0.0022049855238387	0.0022072102678299	0.00213456346715851	0.00214240485103802	0.00202772802547851	0.00206546993232065	0.00186232119688326	0.00167442084782611	0.00172517566936031	0.00161141898811966	0.00161957189009442	0.00154117155318889	0.0015227234220968	0.0015627404271163	0.00160794725579883	0.00164007608640966	0.00166756579165319	0.00170197180912703	0.00174755148942351	0.00180105528031582	0.00185519292339343	0.00190218767630685	0.00193614140951274	0.00195406434667338
flux1:	0.686041434411003	0.00178737387285307	0.00181152359386795	0.00183825891611837	0.0018647524853895	0.00188777616910241	0.00190406560892555	0.00191081929684994	0.00190623329065512	0.00188993649181072	0.00186319985918205	0.00182884953425492	0.00179090174308774	0.00175402088029233	0.00172293831006413	0.00170192913295345	0.00169433897476083	0.00170205426212349	0.00172484311579774	0.00175978456218297	0.00180154015729961	0.00184461871923904	0.00188798402603689	0.00193868472379143	0.00200467061910348	0.00206817245110955	0.0020704843341686	0.00200290509541902	0.00201065284663684	0.00190468934083777	0.00194127262670632	0.001751963523217	0.0015769265393819	0.00162627417263536	0.00152190746660448	0.00153157680072443	0.00145927335522273	0.00144369123667523	0.00148323600521764	0.00152741330288749	0.00155868765852284	0.00158478468238119	0.00161655861997709	0.00165817733658128	0.00170685190712508	0.00175600566210206	0.00179854418613357	0.00182904431123072	0.00184472474346518
flux1:	0.686303883314756	0.00168248048638712	0.00170409866734003	0.00172770803032126	0.00175090726831558	0.00177093461827231	0.00178497284644642	0.0017905842187291	0.00178618724104677	0.00177145177590591	0.00174749503530525	0.00171681172107656	0.00168295224269429	0.00165004086560487	0.00162226072609589	0.00160339695057206	0.00159643148220685	0.00160308805254248	0.00162324910531689	0.00165442692190678	0.00169196623875913	0.00173103932589684	0.00177079461245795	0.00181767365523363	0.00187887701073276	0.00193790226382037	0.00194029414009918	0.00187750122905157	0.00188509451390023	0.00178739851874659	0.00182283975478313	0.00164666680833893	0.00148384965409226	0.00153172097463515	0.00143621717795542	0.00144709251293969	0.0013805233509833	0.00136759892080617	0.00140651376383877	0.00144946500913135	0.00147968517033163	0.00150425756651497	0.00153337617991689	0.00157111790868882	0.00161512392535088	0.00165949129194532	0.00169777496276023	0.00172500910508918	0.00173861898840761
flux1:	0.686566332218509	0.00158249544701268	0.00160153053015757	0.00162203301381853	0.00164201474321758	0.00165915976439064	0.00167107319252941	0.00167565595759256	0.00167152727546903	0.00165838269016349	0.00163717910843646	0.001610083346797	0.00158019410217053	0.00155111934139525	0.00152652489233477	0.00150973887771616	0.00150340698209607	0.00150910286954248	0.00152681289071841	0.0015544466208157	0.001587979676867	0.00162320380069452	0.00165945082243532	0.00170261546105142	0.00175922555253531	0.00181400215144039	0.00181650290287119	0.00175826732057788	0.00176567594647158	0.00167580920747906	0.0017101226607809	0.00154638229274787	0.00139513477683499	0.0014414545648198	0.00135426452672047	0.00136604383808597	0.00130485789875782	0.0012943697892936	0.00133249297254749	0.00137404189701943	0.00140304554621496	0.00142600625435445	0.00145249289926655	0.00148648672333173	0.00152602611071868	0.00156583982826205	0.00160009713148555	0.00162426991587959	0.00163598649446208
flux1:	0.686828781122262	0.00148718798520257	0.00150364154344964	0.00152111417721562	0.00153801187716638	0.00155243815615448	0.00156239079678228	0.0015660807069136	0.00156230416188878	0.00155076703619703	0.00153226110536995	0.00150863208983356	0.00148254525686809	0.00145712052567561	0.00143554136619507	0.001420715185351	0.00141498154494474	0.00141977923020534	0.00143519098605801	0.0014594910533105	0.00148923664628767	0.00152079593170834	0.00155367933825248	0.00159328536532304	0.00164553215956013	0.00169631320590886	0.00169897276548238	0.0016451003849832	0.0016523140900121	0.0015698394567763	0.00160303204993001	0.00145102278512358	0.00131069213603325	0.0013553827685123	0.00127594353437882	0.00128833985728531	0.00123219863043229	0.00122391731587358	0.00126108895328773	0.00130108306575353	0.00132874568558928	0.00135005003236175	0.00137396984000506	0.0014043836203103	0.00143969261471879	0.00147521384006138	0.00150569417474037	0.0015270219427345	0.00153702351663661
flux1:	0.687091230026016	0.00139634968361958	0.00141027149343329	0.00142484086200357	0.00143883373585747	0.00145074216951935	0.00145892335719968	0.00146186725385332	0.001458522845798	0.00144859190671484	0.00143269865311076	0.00141237797883821	0.00138988394454891	0.00136788037474062	0.00134910626174833	0.00133608659461959	0.00133088634696404	0.00133482600225071	0.00134807908886557	0.00136925429960794	0.00139544324192914	0.00142354755198385	0.00145324771766729	0.00148948828066606	0.00153762986457753	0.00158468131646278	0.00158755693741082	0.00153787345873063	0.00154489275797442	0.00146937094782353	0.00150143972413169	0.00136046639939477	0.00123040293520705	0.00127338888327861	0.00120113287990985	0.00121388062658253	0.00116245894187627	0.00115615197239531	0.00119221964641688	0.00123053250651343	0.00125676610509971	0.00127640770366825	0.0012978613650747	0.00132489419488932	0.00135623533807669	0.00138774597336595	0.0014147129060968	0.00143341826267557	0.00144188020126589
flux1:	0.687353678929769	0.00130979361025224	0.00132127645395768	0.00133311043622017	0.00134441309486207	0.00135403073057039	0.00136064440176329	0.00136299116356207	0.00136014873165788	0.00135180206839913	0.00133840824570697	0.00132120509363366	0.00130206118466956	0.00128321905021972	0.0012670128824082	0.00125562432457768	0.00125087552028215	0.00125398559542303	0.00126521428359043	0.00128347614860856	0.00130635134747986	0.00133123164435273	0.00135795555239467	0.00139104904724047	0.00143535898803342	0.00147894807793641	0.00148209278224886	0.00143643162758514	0.00144326063341826	0.00137424999966709	0.0014051819062663	0.00127456126514001	0.00115412500876321	0.00119533754054724	0.0011297019023042	0.00114256238835699	0.00109554892843782	0.00109098607560004	0.0011258099085514	0.00116234222375583	0.0011870926937578	0.00120509820754236	0.00122421496848667	0.00124808910629601	0.00127574289323379	0.00130353772184972	0.00132726224151998	0.00134356884593389	0.00135066011727387
flux1:	0.687616127833522	0.00122735299938716	0.001236527045577	0.00124582663433612	0.00125467939797123	0.00126224939750316	0.00126750490897786	0.00126939821532985	0.00126711303332165	0.00126030711307305	0.00124927385148882	0.00123497106404947	0.00121891043949223	0.00120294994476578	0.00118905935898512	0.00117911572917299	0.00117472935638476	0.00117703446998054	0.00118637273885858	0.00120193702795785	0.00122175109317694	0.00124365298777443	0.00126762430727889	0.00129780251206611	0.00133855819586604	0.0013789435086118	0.00138239739958261	0.00134059083075437	0.00134723226505614	0.00128429102214807	0.00131406462377029	0.00119313153133469	0.00108169901941508	0.00112108054867162	0.00106151588171205	0.00107428165328282	0.00103137915647277	0.00102833706069052	0.00106179398385793	0.00109647366681585	0.00111971714869872	0.00113614039721607	0.0011530708212774	0.00117402372439295	0.00119828054554581	0.00122265976949649	0.00124341403168582	0.00125754198288551	0.00126342239890079
flux1:	0.687878576737275	0.00114887926539657	0.00115590589589508	0.00116289703125489	0.00116955680535122	0.00117532947219668	0.00117943385001075	0.00118100658032392	0.00117931659743775	0.00117398671859467	0.00116515318274193	0.00115351373308641	0.00114025394623148	0.00112688495817689	0.00111505225287264	0.00110636579074512	0.00110225344983613	0.00110377986205862	0.0011113640941516	0.0011244503061944	0.00114146158596367	0.00116063815241107	0.00118208764054775	0.00120958512612312	0.00124705794739862	0.00128448185929974	0.00128826663998291	0.00125014004611917	0.00125659243477384	0.00119928256532646	0.00122787114720523	0.00111598462748847	0.00101295517418652	0.0010504627948764	9.96440811556344e-4	0.0010089384562999	9.69863604252859e-4	9.68129603294151e-4	0.00100011661694567	0.00103289796935899	0.0010546366027936	0.00106955245121868	0.00108446141110462	0.00110273835473637	0.00112389122603301	0.00114515386096018	0.00116320579001673	0.00117536785068538	0.00118018613378675
flux1:	0.688141025641029	0.00107423924364974	0.00107930429830133	0.00108422971523257	0.00108896143292294	0.00109318625586725	0.001096337764933	0.0010977078452345	0.00109663230050873	0.00109269413505932	0.00108588179320731	0.00107665524863526	0.00106590613762882	0.00105483664068484	0.00104480696608847	0.00103719553691849	0.00103327505377977	0.00103405417107213	0.00104002411977816	0.00105085364523177	0.00106532161534543	0.00108202646831678	0.00110118363522637	0.00112622921638352	0.00116067719851426	0.0011953610587764	0.00119947772192539	0.00116484674530361	0.00117110356391647	0.00111899554696377	0.00114637097904268	0.00104291936664039	9.47720166643493e-4	9.83328059502479e-4	9.34347697838463e-4	9.46438953565463e-4	9.10921970912716e-4	9.10296919999291e-4	9.40733209622789e-4	9.71595403828327e-4	9.9185282441955e-4	0.00100535123091928	0.00101841146549592	0.00103425906455946	0.00105259745330968	0.00107103586052579	0.00108664482293525	0.0010970435981266	0.00110093627317573
flux1:	0.688403474544782	0.00100331173983583	0.00100661830240238	0.00100972950946876	0.00101279821904422	0.00101571694874556	0.00101809992225586	0.00101936747378395	0.00101890665755108	0.0010162585952534	0.0010112757899284	0.00100420449084162	9.95675207800886e-4	9.86618423748129e-4	9.78146333081339e-4	9.71438880208483e-4	9.67638228467284e-4	9.67708627230503e-4	9.7220725929131e-4	9.81000947929414e-4	9.93181737565136e-4	0.00100766313035877	0.00102474977725146	0.00104756040613904	0.00107922348103007	0.00111136555588249	0.00111579486569412	0.00108446484163414	0.00109051520042279	0.00104319275704935	0.00106932948571504	9.73734172502804e-4	8.85823834850108e-4	9.19524400308113e-4	8.75116242965973e-4	8.86697375104197e-4	8.54481398475679e-4	8.54781441612366e-4	8.83609307664543e-4	9.12554327795418e-4	9.31371211425356e-4	9.43551723286832e-4	9.54938174932787e-4	9.68598962558149e-4	9.84403832747847e-4	0.0010002994868538	0.00101371309164867	0.00102253915213698	0.00102563017562034
flux1:	0.688665923448535	9.35983671018131e-4	9.37744675240159e-4	9.39294302305289e-4	9.40958070949578e-4	9.42798918223962e-4	9.44579845477518e-4	9.45825544524854e-4	9.45961540119218e-4	9.44487620438961e-4	9.41134224133818e-4	9.35959012603514e-4	9.29364121696754e-4	9.22044346293639e-4	9.14898879750837e-4	9.08939396604272e-4	9.05199278831227e-4	9.04607666191241e-4	9.07780363451914e-4	9.14756032727177e-4	9.24898617176385e-4	9.37394985823017e-4	9.52620844016018e-4	9.73397968595325e-4	0.00100249579387603	0.00103227165674092	0.00103697678360319	0.00100874388107119	0.00101457422373649	9.71638449277662e-4	9.96517056633381e-4	9.08234565080191e-4	8.27104919791314e-4	8.58908657338284e-4	8.1863765116016e-4	8.29637234274928e-4	8.0047753292373e-4	8.01534923419401e-4	8.28719582179184e-4	8.55769772648909e-4	8.73199659946141e-4	8.84166564161709e-4	8.94051606308216e-4	9.0575968988811e-4	9.19299736603813e-4	9.3292017319848e-4	9.4437212066023e-4	9.51802958168313e-4	9.54203928867413e-4
flux1:	0.688928372352288	8.72146234854183e-4	8.72577284765276e-4	8.72812120573459e-4	8.73315984078496e-4	8.74289070687632e-4	8.75613975537651e-4	8.7689856767088e-4	8.77596849122444e-4	8.77170125130944e-4	8.75242139819325e-4	8.71707556397795e-4	8.66772209899403e-4	8.60929471394008e-4	8.54897956659677e-4	8.49548213655256e-4	8.45823568163742e-4	8.44624971143521e-4	8.46618403793028e-4	8.5198859541061e-4	8.6033189357352e-4	8.71068926421543e-4	8.84629266186088e-4	9.03557349997444e-4	9.30289253972187e-4	9.5785404699748e-4	9.62784578506765e-4	9.37438036313344e-4	9.43034297023153e-4	9.04106791702867e-4	9.27716701902095e-4	8.46239080909217e-4	7.71415347760477e-4	8.01349642457541e-4	7.64816269747005e-4	7.75191655974733e-4	7.48854801627301e-4	7.50517972717219e-4	7.76046379461663e-4	8.01241735536191e-4	8.17347295845336e-4	8.27205550833835e-4	8.35755137972355e-4	8.45732864736155e-4	8.57261804176723e-4	8.6885858593001e-4	8.78567393522007e-4	8.84767029329964e-4	8.86577790854227e-4
flux1:	0.689190821256042	8.11691599737527e-4	8.11004440411397e-4	8.10159497239986e-4	8.09730683953916e-4	8.10024865403653e-4	8.11017994775689e-4	8.12382900947461e-4	8.13594671648216e-4	8.14080877941809e-4	8.1337488043512e-4	8.11233795460982e-4	8.07698032218356e-4	8.0309168417302e-4	7.97982407217272e-4	7.93123600833769e-4	7.89384198945577e-4	7.87641539837479e-4	7.88602352633029e-4	7.92572427869806e-4	7.99343278904575e-4	8.08532303809624e-4	8.20607112245698e-4	8.37853788636292e-4	8.62400247121628e-4	8.87892097353734e-4	8.92988641625226e-4	8.70313579119896e-4	8.75663292921805e-4	8.40388160503246e-4	8.62729253160443e-4	7.87583024064242e-4	7.18622635095462e-4	7.4672971076161e-4	7.13569863778727e-4	7.23302730698661e-4	6.9956581737437e-4	7.0169895586175e-4	7.25577873703816e-4	7.48973199372374e-4	7.63823025734777e-4	7.72675032537545e-4	7.80045754918397e-4	7.88501275974425e-4	7.98256010009342e-4	8.08063499066123e-4	8.16231891375289e-4	8.2135093688649e-4	8.22660384212034e-4
flux1:	0.689453270159795	7.54510548321023e-4	7.52907579825312e-4	7.51201462748865e-4	7.50046052082851e-4	7.49827163337138e-4	7.50590943891629e-4	7.52059849678912e-4	7.53724981572017e-4	7.54986374340706e-4	7.55303720633311e-4	7.54321379824709e-4	7.51943592258086e-4	7.48354932838577e-4	7.43998788167403e-4	7.39532214622445e-4	7.35762432248945e-4	7.33545549038037e-4	7.33618876905973e-4	7.36385383313763e-4	7.4179719403316e-4	7.4963449603122e-4	7.60388681755374e-4	7.76105921282608e-4	7.9863090499435e-4	8.22174764341019e-4	8.27373469335395e-4	8.071538787363e-4	8.12247858499541e-4	7.80292664399351e-4	8.01375746019328e-4	7.32119789163294e-4	6.68610283885541e-4	6.94944631414768e-4	6.64828488704282e-4	6.73919915480803e-4	6.52569919936278e-4	6.55052293069151e-4	6.77305870218699e-4	6.98967921294556e-4	7.1263389059562e-4	7.20577105023145e-4	7.26914101634709e-4	7.34039717373594e-4	7.42239192700853e-4	7.50473918571297e-4	7.57288672956528e-4	7.61464657025182e-4	7.62351591576024e-4
flux1:	0.689715719063548	7.00491342023625e-4	6.98161449515318e-4	6.957931838161e-4	6.94094238801713e-4	6.93504702701173e-4	6.94120828873397e-4	6.95702075335754e-4	6.97752460384088e-4	6.99651672362171e-4	7.00802362653062e-4	7.00759817571635e-4	6.99319416528147e-4	6.96553398582732e-4	6.92804592821722e-4	6.88651412109287e-4	6.84849223438857e-4	6.8223335291742e-4	6.8156112639069e-4	6.83310295127349e-4	6.87562072935696e-4	6.94228703384894e-4	7.03812779952764e-4	7.18138480780288e-4	7.38792060909356e-4	7.60503339770966e-4	7.65739839596653e-4	7.47761505864401e-4	7.52594857077593e-4	7.23650786720213e-4	7.43497041926118e-4	6.79719888340911e-4	6.21276340565954e-4	6.45901929709533e-4	6.1853213317523e-4	6.26997650553936e-4	6.07831001939465e-4	6.10556238277686e-4	6.31223358219648e-4	6.51228080390993e-4	6.63783268119125e-4	6.70908608881462e-4	6.76344275945241e-4	6.82315461690193e-4	6.89160077328945e-4	6.96020527986048e-4	7.01652607670916e-4	7.05010430011502e-4	7.05544360198397e-4
flux1:	0.689978167967302	6.49519843964708e-4	6.46635647742804e-4	6.43782957721298e-4	6.41700025687018e-4	6.40859638088672e-4	6.4139105279714e-4	6.43080571976003e-4	6.45443647853294e-4	6.47847371215651e-4	6.49653458627331e-4	6.50350335887663e-4	6.49649623573206e-4	6.47535700981266e-4	6.44271572414767e-4	6.40371730737472e-4	6.36546986477289e-4	6.33610746300947e-4	6.32329761274552e-4	6.33236005714513e-4	6.36511518093171e-4	6.42173220293778e-4	6.50724027888897e-4	6.63783568187701e-4	6.82704304658788e-4	7.02691851557041e-4	7.07904371638991e-4	6.91957586501821e-4	6.96529998620908e-4	6.70311517122393e-4	6.88951187442108e-4	6.30268164881905e-4	5.76530558009569e-4	5.995181004386e-4	5.74627498037168e-4	5.82492499111513e-4	5.65314895579719e-4	5.68190341325815e-4	5.87321976734483e-4	6.05751935589753e-4	6.17269042421244e-4	6.23660012835233e-4	6.28313432249005e-4	6.33288464919102e-4	6.38959928441585e-4	6.44626649120298e-4	6.49231513590151e-4	6.51883941410767e-4	6.52125784421501e-4
flux1:	0.690240616871055	6.01480697472727e-4	5.9819714597772e-4	5.95016018235739e-4	5.92685758266834e-4	5.91693355751868e-4	5.92186805175628e-4	5.93971290389408e-4	5.96573471843583e-4	5.9935576613342e-4	6.01654182028425e-4	6.02910735363204e-4	6.02775987994771e-4	6.01168143293926e-4	5.98288176225662e-4	5.94598591897746e-4	5.90770698520778e-4	5.87593666642078e-4	5.8583345817851e-4	5.86057819475887e-4	5.88524723502164e-4	5.93331744038325e-4	6.00972946911309e-4	6.12880422513179e-4	6.30197244795861e-4	6.48565443980571e-4	6.53697005840381e-4	6.39579026780054e-4	6.43894426352939e-4	6.20138716784252e-4	6.37609321093775e-4	5.83659915255594e-4	5.34290779117363e-4	5.55715243516533e-4	5.33064409356505e-4	5.40360207298053e-4	5.24986682252918e-4	5.27932866814391e-4	5.45589607853994e-4	5.62531688395411e-4	5.73081914590434e-4	5.78814326327058e-4	5.82791323570656e-4	5.86911444915241e-4	5.91573019516095e-4	5.9620895956308e-4	5.99927000664823e-4	6.01975181426151e-4	6.01977874225889e-4
flux1:	0.690503065774808	5.56259163282433e-4	5.52713237854414e-4	5.49338477105346e-4	5.46876079004301e-4	5.45811731987038e-4	5.46300541409024e-4	5.48160531581468e-4	5.50930283531219e-4	5.53975316624129e-4	5.56619995360082e-4	5.58278391642346e-4	5.58560162101454e-4	5.573361794065e-4	5.54760329097361e-4	5.51252503219937e-4	5.47447690097585e-4	5.44107758153847e-4	5.41988403960348e-4	5.41676993433489e-4	5.43485916456168e-4	5.47572647114184e-4	5.54414940470232e-4	5.65274002675811e-4	5.81107484187898e-4	5.97957454329728e-4	6.02957281165406e-4	5.90474527794525e-4	5.94540281367055e-4	5.730066532928e-4	5.89351067929412e-4	5.39796726321852e-4	4.94479212807721e-4	5.14417714944169e-4	4.93792400937066e-4	5.00553096686958e-4	4.86808303217208e-4	4.89758472340659e-4	5.06008326752257e-4	5.21551753486162e-4	5.31204044955495e-4	5.36346211908175e-4	5.39739934556278e-4	5.43129987292499e-4	5.46927096241107e-4	5.5067818457926e-4	5.53635281386354e-4	5.5516928594037e-4	5.54978348774018e-4
flux1:	0.690765514678561	5.13743114369065e-4	5.10054317071004e-4	5.06600737855407e-4	5.04101765163558e-4	5.03029137041563e-4	5.03535877261061e-4	5.05448473561828e-4	5.08318807512804e-4	5.11522880259354e-4	5.14386100583226e-4	5.16310917785489e-4	5.16883594238348e-4	5.15943673906499e-4	5.13610161759128e-4	5.10267429322831e-4	5.06515850861492e-4	5.03086592150457e-4	5.00716644983748e-4	4.99999229182387e-4	5.01282910718063e-4	5.0476746367944e-4	5.10908589815236e-4	5.20812955825198e-4	5.35276042845661e-4	5.50706084953357e-4	5.55530400651319e-4	5.44500385317455e-4	5.48326287130852e-4	5.28795632630446e-4	5.44060299366323e-4	4.98582759957434e-4	4.57019198175911e-4	4.75549314886211e-4	4.56757936957241e-4	4.63018135895568e-4	4.50736789463074e-4	4.53636416617337e-4	4.68552907514821e-4	4.82787605216007e-4	4.91608190385595e-4	4.96221450396931e-4	4.99113339307456e-4	5.01882799213932e-4	5.04943956934782e-4	5.07939903697756e-4	5.10248111806698e-4	5.11347542142205e-4	5.11001651209639e-4
flux1:	0.691027963582315	4.73824693822044e-4	4.70095964059327e-4	4.66659867199586e-4	4.64202191154331e-4	4.63170762962435e-4	4.63709552945825e-4	4.65650569817327e-4	4.6856082613009e-4	4.71833601131598e-4	4.74806516746094e-4	4.76884474989434e-4	4.77645168240088e-4	4.76910015280193e-4	4.74772789346702e-4	4.71587459040573e-4	4.67920406544749e-4	4.64468725223566e-4	4.61943508594689e-4	4.60932440105588e-4	4.61805129461156e-4	4.64789050452792e-4	4.70313825591601e-4	4.79347630127196e-4	4.92545989992209e-4	5.06651528821635e-4	5.1126396280359e-4	5.01516932918796e-4	5.05114203802253e-4	4.87388469147781e-4	5.01621913044292e-4	4.59922012900663e-4	4.21832874328422e-4	4.39031370981387e-4	4.21902594420582e-4	4.27695905755929e-4	4.16723306057634e-4	4.19529480187444e-4	4.33190010850049e-4	4.46205294770163e-4	4.54257432759991e-4	4.58396856033489e-4	4.60857866849616e-4	4.63102172292702e-4	4.65540195399958e-4	4.67895511274178e-4	4.69653901622902e-4	4.70388595301327e-4	4.69920213189828e-4
flux1:	0.691290412486068	4.36401252325844e-4	4.32720002398236e-4	4.29380653673189e-4	4.27026234491389e-4	4.26073199730722e-4	4.26651504442915e-4	4.28596968990507e-4	4.31493848924339e-4	4.34758788619239e-4	4.37751187007369e-4	4.39890184715596e-4	4.40757055716649e-4	4.40165601520296e-4	4.38191671619122e-4	4.35162300443728e-4	4.31609781047342e-4	4.28194085209259e-4	4.25594569949432e-4	4.2438426847693e-4	4.24941592426762e-4	4.27509943082992e-4	4.3249051914466e-4	4.40728701104188e-4	4.52760893192251e-4	4.65634178334247e-4	4.70005949976663e-4	4.61386193375364e-4	4.64766664017412e-4	4.48668229526167e-4	4.61919967987023e-4	4.23716800507059e-4	3.88839937590583e-4	4.04781859536124e-4	3.8916232369071e-4	3.94520503524327e-4	3.84713048645316e-4	3.8739365737694e-4	3.99878079171956e-4	4.1176163678282e-4	4.19105504026006e-4	4.22820660156938e-4	4.24912588779189e-4	4.26714648292761e-4	4.28628074094024e-4	4.30443276597452e-4	4.3173892027943e-4	4.32169764214739e-4	4.31605852512981e-4
flux1:	0.691552861389821	4.01375367978986e-4	3.97814424740709e-4	3.94635364245287e-4	3.92431757319246e-4	3.9158351814048e-4	3.92203425753088e-4	3.94130456071837e-4	3.96968369141482e-4	4.00162471608158e-4	4.03101864945008e-4	4.05229439852017e-4	4.06139609686613e-4	4.05646537763127e-4	4.03813381086995e-4	4.00942389788202e-4	3.97531267836571e-4	3.9420033750666e-4	3.91592749737251e-4	3.90259883280358e-4	3.90579351922318e-4	3.92801345075055e-4	3.97297880747572e-4	4.04806761304703e-4	4.15764413982869e-4	4.27494205403857e-4	4.31604188560457e-4	4.23970935625348e-4	4.27146507956892e-4	4.12517342043976e-4	4.24837172641691e-4	3.89867425663586e-4	3.5795742883264e-4	3.72715489180828e-4	3.5846769886678e-4	3.63420263605316e-4	3.54645873352125e-4	3.57178545999699e-4	3.68567858621017e-4	3.79404967342609e-4	3.86097620807845e-4	3.89433300540808e-4	3.91210076805142e-4	3.92641824364688e-4	3.94116439770199e-4	3.95479387608586e-4	3.96388455708476e-4	3.96568293743434e-4	3.95931100565342e-4
flux1:	0.691815310293574	3.68653967222763e-4	3.6527232923072e-4	3.6230246438666e-4	3.602840525282e-4	3.59557367430145e-4	3.60216440266396e-4	3.62103630531507e-4	3.64844504411438e-4	3.67917490898557e-4	3.70747693112188e-4	3.72809062498787e-4	3.73716262934373e-4	3.73289500180396e-4	3.71582693495278e-4	3.68874457976607e-4	3.65627259955233e-4	3.62419876784541e-4	3.59856085705053e-4	3.58460505130827e-4	3.58602727350168e-4	3.60532996662496e-4	3.64594812296033e-4	3.7143294183605e-4	3.81401056719284e-4	3.92072437220394e-4	3.95907125202981e-4	3.89134982898236e-4	3.92117378771029e-4	3.7881785635307e-4	3.9025544117837e-4	3.58272759857473e-4	3.29100301787443e-4	3.42744496943412e-4	3.29744902077673e-4	3.34319041105294e-4	3.26457420290665e-4	3.28828250691289e-4	3.39203379899605e-4	3.49076299279546e-4	3.551716689395e-4	3.58168489210817e-4	3.59677329040902e-4	3.60801202015272e-4	3.619115725403e-4	3.628988463162e-4	3.63487767905386e-4	3.63462359326127e-4	3.62770244609677e-4
flux1:	0.692077759197328	3.38146762490799e-4	3.34990198993115e-4	3.3226474279875e-4	3.30453793851366e-4	3.2985671315236e-4	3.3054857950788e-4	3.32376078857345e-4	3.34988825799184e-4	3.3790197016403e-4	3.40581340775927e-4	3.42537190208933e-4	3.43409310302095e-4	3.430276175448e-4	3.41438793998537e-4	3.38898261107801e-4	3.35832638793919e-4	3.32777930209972e-4	3.30296550406717e-4	3.28882916623227e-4	3.28893476292174e-4	3.30573935283416e-4	3.34241108053963e-4	3.40460366238088e-4	3.49517791297443e-4	3.59212152619679e-4	3.62765481194594e-4	3.56744357698739e-4	3.59545093555853e-4	3.47452432215464e-4	3.58057060203825e-4	3.28831325740862e-4	3.02182413555219e-4	3.14779808154417e-4	3.02917089271161e-4	3.07137735978342e-4	3.00080429659829e-4	3.02282550081282e-4	3.11723179117421e-4	3.20710661756372e-4	3.26259541488703e-4	3.28954398659442e-4	3.30236743585079e-4	3.31106981911579e-4	3.31917874841056e-4	3.32596113227642e-4	3.32922719085001e-4	3.32731687090497e-4	3.31999928420118e-4
flux1:	0.692340208101081	3.09764358379156e-4	3.06865962165237e-4	3.04407347982203e-4	3.02815050310888e-4	3.02347812843046e-4	3.03062689812695e-4	3.04812174075263e-4	3.07272013014493e-4	3.09996805159762e-4	3.12496339877717e-4	3.14320523003707e-4	3.1513718741049e-4	3.14787942686137e-4	3.1331310723272e-4	3.10944898986909e-4	3.0807364946316e-4	3.05192000740309e-4	3.02820043826871e-4	3.01419982268205e-4	3.01331812948261e-4	3.02793941472571e-4	3.06099193163317e-4	3.11746045746288e-4	3.19966084282001e-4	3.28761250125185e-4	3.32034206497916e-4	3.26668726929079e-4	3.29299210140349e-4	3.18305559699118e-4	3.28125966897988e-4	3.01442446786807e-4	2.77117564475188e-4	2.88732202045665e-4	2.77905773835118e-4	2.81795739738159e-4	2.75445957475809e-4	2.77478069290983e-4	2.86061535667545e-4	2.94238416456591e-4	2.99288439389882e-4	3.01714810578726e-4	3.02807028670929e-4	3.0347073247287e-4	3.04038351284654e-4	3.04465460243976e-4	3.04580039643103e-4	3.04257744858422e-4	3.03499260921197e-4
flux1:	0.692602657004834	2.8341642876301e-4	2.80797273118743e-4	2.78616196279778e-4	2.77243825350226e-4	2.76899874637419e-4	2.77625185134243e-4	2.79279887397004e-4	2.81567687647839e-4	2.84084493607362e-4	2.86385916269436e-4	2.88063202797777e-4	2.8881348539682e-4	2.88490709386108e-4	2.87128890076903e-4	2.84936795443115e-4	2.82268270046288e-4	2.79572593103079e-4	2.77327438294377e-4	2.75961983764896e-4	2.75797999736934e-4	2.77065316300277e-4	2.80035980911251e-4	2.85152748252822e-4	2.92603819437283e-4	3.00574215933558e-4	3.03574170024869e-4	2.98782634600434e-4	3.01254267083908e-4	2.91264566469304e-4	3.00348721333859e-4	2.76007109733788e-4	2.53820286990915e-4	2.6451319623517e-4	2.54631932327913e-4	2.58212056829303e-4	2.52484268247488e-4	2.54349245619501e-4	2.62149544768379e-4	2.69586388423295e-4	2.74181987848475e-4	2.76370108854123e-4	2.77303974998315e-4	2.77801904468538e-4	2.78174889060545e-4	2.78401066518045e-4	2.78347279939928e-4	2.77923565153787e-4	2.77149503509525e-4
flux1:	0.692865105908588	2.59010328363384e-4	2.56680365716042e-4	2.5477707171007e-4	2.53617394659312e-4	2.53384614273844e-4	2.54105795885895e-4	2.55650695860199e-4	2.57752447827181e-4	2.60049277799429e-4	2.62143245701164e-4	2.63667217184653e-4	2.64347556497709e-4	2.64050190574162e-4	2.62802364085861e-4	2.607890833363e-4	2.58327791731086e-4	2.5582492026043e-4	2.53716354569342e-4	2.52398424653241e-4	2.5217413604505e-4	2.53264588336664e-4	2.55924433268422e-4	2.60550417692849e-4	2.67296665581198e-4	2.74513435831954e-4	2.77253170293053e-4	2.72966154585717e-4	2.75290349677026e-4	2.66220119268553e-4	2.7461492449288e-4	2.52428337143731e-4	2.32206214459516e-4	2.42035490076371e-4	2.33016660413769e-4	2.36305967632719e-4	2.31125293668102e-4	2.32828962301753e-4	2.39915915738539e-4	2.46678723004654e-4	2.5086109148419e-4	2.52838058071105e-4	2.5364106638033e-4	2.5400821300493e-4	2.54228404089514e-4	2.54296957963528e-4	2.54112575943895e-4	2.53613351198461e-4	2.52833508753844e-4
flux1:	0.693127554812341	2.36450389916743e-4	2.34409675052906e-4	2.32775546801925e-4	2.3181449469726e-4	2.31676678986595e-4	2.32378197526306e-4	2.33800389241427e-4	2.35706836245939e-4	2.37778271885075e-4	2.3966275712568e-4	2.41033908859401e-4	2.41646256889735e-4	2.41376677055281e-4	2.40244891395572e-4	2.38411898350486e-4	2.361591299177e-4	2.33851136522451e-4	2.31883242984118e-4	2.30619902459742e-4	2.30345765584383e-4	2.3127380139801e-4	2.33644513028904e-4	2.37816862929127e-4	2.43918624394725e-4	2.50449605851697e-4	2.52946079182191e-4	2.49104811147799e-4	2.51292871331217e-4	2.43066126954534e-4	2.50817037745931e-4	2.30611045674012e-4	2.1219201316961e-4	2.21212953687953e-4	2.12981353003845e-4	2.15997230160454e-4	2.11298670896062e-4	2.12848829996501e-4	2.19287474494802e-4	2.25437462930169e-4	2.29244528775895e-4	2.31034374212071e-4	2.31729955511673e-4	2.31995948630082e-4	2.32098955265511e-4	2.32046930556802e-4	2.31764401231132e-4	2.31212067206573e-4	2.30435139848855e-4
flux1:	0.693390003716094	2.1563800317254e-4	2.13878245031929e-4	2.12497658173235e-4	2.11716209641635e-4	2.11654700377174e-4	2.12321199146355e-4	2.13610381910795e-4	2.15316782223403e-4	2.17163059592624e-4	2.18841923394311e-4	2.2006599368065e-4	2.20616202914117e-4	2.20378940596204e-4	2.19365565513101e-4	2.17712983052489e-4	2.15667317331957e-4	2.13552609406919e-4	2.1172534600264e-4	2.10519689033554e-4	2.10203010776578e-4	2.10981166012078e-4	2.13083384998593e-4	2.16837631274654e-4	2.22351711140909e-4	2.28261241601281e-4	2.305341768789e-4	2.27088839712838e-4	2.29151693027949e-4	2.21699146852148e-4	2.28849745799167e-4	2.1046152476917e-4	1.93694995647244e-4	2.01960279997718e-4	1.94447514936325e-4	1.97205932202023e-4	1.9293348174955e-4	1.9433919279044e-4	2.00189429355312e-4	2.05782911908812e-4	2.09249353204331e-4	2.10873149358088e-4	2.11480869530675e-4	2.1167030036991e-4	2.11685938407514e-4	2.11544600546052e-4	2.11191478047018e-4	2.10605213289708e-4	2.09838898679645e-4
flux1:	0.693652452619847	1.96472411754113e-4	1.94978776587482e-4	1.93831114161955e-4	1.93207261599787e-4	1.93202614774068e-4	1.93820071339435e-4	1.94969057193527e-4	1.96475000660795e-4	1.98101206400134e-4	1.99582949682179e-4	2.00669470665518e-4	2.01165908038997e-4	2.00966550390018e-4	2.00073610764951e-4	1.98600043798039e-4	1.96757689720877e-4	1.94831819811844e-4	1.93142215364371e-4	1.91994779599208e-4	1.91641088582071e-4	1.92281027921516e-4	1.94134910910392e-4	1.97505179167463e-4	2.0248492988901e-4	2.07833503672077e-4	2.09903937514764e-4	2.0681203880511e-4	2.0875987735559e-4	2.02017538030222e-4	2.08609130341013e-4	1.91886774328236e-4	1.76632620455734e-4	1.84192502419193e-4	1.77336398124454e-4	1.79852180538953e-4	1.75957881808944e-4	1.7722900321793e-4	1.8254551521619e-4	1.87633897690795e-4	1.90791209913489e-4	1.92267224575093e-4	1.92803026327826e-4	1.92935770545374e-4	1.92888451288947e-4	1.92683691390385e-4	1.92282977414007e-4	1.91678935035801e-4	1.90929933350691e-4
flux1:	0.693914901523601	1.78852033255599e-4	1.77605058726215e-4	1.76666724322115e-4	1.76177352290595e-4	1.76210867435671e-4	1.76767605765345e-4	1.77772717937457e-4	1.79081905021122e-4	1.80497226445748e-4	1.81793882672625e-4	1.82754932524476e-4	1.83207303994597e-4	1.83051557698733e-4	1.82280137789396e-4	1.80982461171687e-4	1.79337433518973e-4	1.77593637499399e-4	1.76036614038681e-4	1.74946330690277e-4	1.74560225715803e-4	1.75073271023632e-4	1.76698641333405e-4	1.79717603920769e-4	1.84212853458937e-4	1.89056697693999e-4	1.90945639123489e-4	1.88170558036711e-4	1.90012452549844e-4	1.8392066581765e-4	1.89991962306467e-4	1.7479396947506e-4	1.60922107373019e-4	1.67824605321634e-4	1.61568691428607e-4	1.63855835575596e-4	1.60298823779096e-4	1.61445735806332e-4	1.66278151793628e-4	1.7090805983502e-4	1.7378468519913e-4	1.75128608740538e-4	1.75605134510614e-4	1.75696735855639e-4	1.75605877235151e-4	1.75358607077818e-4	1.74929064676972e-4	1.743205326274e-4	1.73594499920134e-4
flux1:	0.694177350427354	1.62676031533999e-4	1.61653480373157e-4	1.6089973310003e-4	1.60522236414276e-4	1.60577189248726e-4	1.61064609721775e-4	1.61925862358189e-4	1.63045765399034e-4	1.64262740535808e-4	1.65388875980434e-4	1.6623800964571e-4	1.6665638180295e-4	1.66549299295582e-4	1.65899035900124e-4	1.64772178806635e-4	1.63316373781867e-4	1.61745909586476e-4	1.60314806119226e-4	1.5927956380753e-4	1.58865130971553e-4	1.59262391054039e-4	1.60678602651656e-4	1.6337727450347e-4	1.67434177958289e-4	1.71824847343789e-4	1.73552180679048e-4	1.71061962950527e-4	1.72805536970877e-4	1.6730843553654e-4	1.72895376032456e-4	1.59090276524048e-4	1.46480357919478e-4	1.52771418453837e-4	1.47064459361046e-4	1.49136468411317e-4	1.45882043369779e-4	1.46915488661649e-4	1.51308735196231e-4	1.55522265708995e-4	1.58143782559412e-4	1.59369017285116e-4	1.59796021095482e-4	1.59858168673534e-4	1.59738678820464e-4	1.59465269988193e-4	1.59021761448213e-4	1.58419336307192e-4	1.57720842817056e-4
flux1:	0.694439799331107	1.47845858142329e-4	1.47024346631256e-4	1.46430804224378e-4	1.46144309303273e-4	1.46206773116501e-4	1.46619710158712e-4	1.47340703051932e-4	1.48282063792858e-4	1.49315799666441e-4	1.50287597866155e-4	1.5103893942808e-4	1.51432951099521e-4	1.51378330286867e-4	1.50847032246512e-4	1.49883825198196e-4	1.48607084589098e-4	1.47199474713858e-4	1.45886383587838e-4	1.44903328173025e-4	1.44464267300544e-4	1.44756526069905e-4	1.45982191921101e-4	1.48389686216333e-4	1.52050587692005e-4	1.56034678446781e-4	1.57618402426337e-4	1.55384826798611e-4	1.57036062534509e-4	1.52081335755919e-4	1.57217078361626e-4	1.44683144735318e-4	1.33224285310283e-4	1.38947904304668e-4	1.33743448115913e-4	1.35613645257723e-4	1.32632401117878e-4	1.33563366010545e-4	1.37558135727223e-4	1.41393210729631e-4	1.4378257185296e-4	1.44900561661122e-4	1.45285389836298e-4	1.45326487424116e-4	1.45189339091977e-4	1.44902136177055e-4	1.44456018478654e-4	1.43867827958557e-4	1.43200360809365e-4
flux1:	0.69470224823486	1.34266527103865e-4	1.33622804089802e-4	1.33166514702575e-4	1.32952631778236e-4	1.33011841457628e-4	1.33348525208741e-4	1.33936045724095e-4	1.34712208631351e-4	1.35579566887484e-4	1.36413991950735e-4	1.37081481095136e-4	1.37459743610985e-4	1.3745971695141e-4	1.37043152094519e-4	1.3623430392599e-4	1.35124555752088e-4	1.33867835504342e-4	1.32663866230829e-4	1.31729569065904e-4	1.31269181863526e-4	1.31466705507358e-4	1.32519431587513e-4	1.34662775895845e-4	1.37966156303279e-4	1.41585217329811e-4	1.43041054608933e-4	1.41038953043891e-4	1.42602172748565e-4	1.3814103359963e-4	1.42856103391911e-4	1.31481073043311e-4	1.21071550242882e-4	1.26269842885169e-4	1.21525775242581e-4	1.2320755176463e-4	1.20474580665197e-4	1.21314157745801e-4	1.24947412114091e-4	1.2843819919468e-4	1.30616000745562e-4	1.31636569921992e-4	1.31984670620452e-4	1.32010466528821e-4	1.31863348280555e-4	1.31571256907922e-4	1.31130843982232e-4	1.30562832298061e-4	1.29928862464638e-4
flux1:	0.694964697138614	1.218474761687e-4	1.21359291206801e-4	1.21019346081746e-4	1.20862455973015e-4	1.20910744096764e-4	1.21172411957192e-4	1.21635794783439e-4	1.22261919985559e-4	1.2298069865813e-4	1.23694749381997e-4	1.24291542642919e-4	1.24661229032818e-4	1.24716053171792e-4	1.24407931573626e-4	1.23742183109132e-4	1.2278571992954e-4	1.21666765440132e-4	1.2056232635577e-4	1.19672932653837e-4	1.19194102337442e-4	1.19306494717104e-4	1.20202721758612e-4	1.22106799475676e-4	1.25087358216287e-4	1.28378036874433e-4	1.29719387234987e-4	1.27926171636768e-4	1.29404201662695e-4	1.2539142447686e-4	1.29713986840678e-4	1.19394732461033e-4	1.09941597487689e-4	1.14654818499508e-4	1.10332919126267e-4	1.1183988069103e-4	1.09334056195751e-4	1.10093254705354e-4	1.13398689720452e-4	1.16576045728417e-4	1.185608049458e-4	1.19492474139832e-4	1.19807887250113e-4	1.19822113739695e-4	1.19670117752884e-4	1.19379241596034e-4	1.18950318478555e-4	1.18406586859008e-4	1.17807699145154e-4
flux1:	0.695227146042367	1.10502973670289e-4	1.10149542760789e-4	1.09907274170767e-4	1.09794424069082e-4	1.09826823854005e-4	1.10017084092011e-4	1.10367424107366e-4	1.10859655880497e-4	1.1144781666042e-4	1.12057894535525e-4	1.12595925472568e-4	1.12962544815597e-4	1.1307058878376e-4	1.12862747024512e-4	1.1232721324774e-4	1.11509127066995e-4	1.10514092991419e-4	1.09499238811937e-4	1.08650665968749e-4	1.08155911600136e-4	1.08192093046249e-4	1.08947092559407e-4	1.10634729015411e-4	1.13323611063773e-4	1.16318023322024e-4	1.17556183421508e-4	1.15951517312972e-4	1.17346005753638e-4	1.13739930572247e-4	1.17696135637777e-4	1.0833824137729e-4	9.97568169508736e-5	1.04023341140469e-4	1.00088850033341e-4	1.01434841072357e-4	9.9138179133887e-5	9.98276790546826e-5	1.02836102840156e-4	1.05727997868189e-4	1.07536418369057e-4	1.08386672254388e-4	1.08672454978678e-4	1.08677420595143e-4	1.08523712698469e-4	1.08237995529555e-4	1.0782435119525e-4	1.07307528186353e-4	1.06744595172784e-4
flux1:	0.69548959494612	1.00152127768714e-4	9.99142664068564e-5	9.97531324989176e-5	9.96736657797337e-5	9.96873174156159e-5	9.98113986838033e-5	1.00060733864323e-4	1.00435413584424e-4	1.00910410453916e-4	1.0143182642618e-4	1.01921526153032e-4	1.02288870231478e-4	1.02446781928718e-4	1.02329543688432e-4	1.01910216840386e-4	1.01214964141666e-4	1.00329813936752e-4	9.93946601492976e-5	9.85828661496769e-5	9.80744989724085e-5	9.80428227724299e-5	9.86708372721465e-5	1.00163006844241e-4	1.02588151170474e-4	1.05314422930591e-4	1.06458964913923e-4	1.05024519369619e-4	1.06336350581185e-4	1.03098790010866e-4	1.06713128853404e-4	9.82303596356505e-5	9.04436263645302e-5	9.42999059870696e-5	9.072111142345e-5	9.192011890407e-5	8.98172094432675e-5	9.04470805264164e-5	9.31866793055137e-5	9.58185661366726e-5	9.74657739082385e-5	9.82412664018085e-5	9.84998236273008e-5	9.84969099435616e-5	9.83433272561265e-5	9.80651498321332e-5	9.76690866645574e-5	9.71806931676549e-5	9.66540633210019e-5
flux1:	0.695752043849873	9.07186240122832e-5	9.05786576916731e-5	9.04839473415014e-5	9.0429013766676e-5	9.0422521780112e-5	9.04865444619428e-5	9.06471212824721e-5	9.09201259456332e-5	9.12983826926646e-5	9.17450198484374e-5	9.21951911108589e-5	9.25654287342813e-5	9.27684408339971e-5	9.27311023992404e-5	9.24134550174656e-5	9.18254886873818e-5	9.10365626202468e-5	9.01717282005829e-5	8.93930258683959e-5	8.88733842016539e-5	8.87818527146498e-5	8.92963259870273e-5	9.06124257824449e-5	9.27989846296931e-5	9.52818822713729e-5	9.63410774967503e-5	9.50603233265538e-5	9.62900589234348e-5	9.33860897787116e-5	9.66817100055476e-5	8.89953914027759e-5	8.19332938591363e-5	8.54138116340696e-5	8.21616731154458e-5	8.32276319599104e-5	8.1305132817182e-5	8.18845560352868e-5	8.438105295892e-5	8.67761609460493e-5	8.82759010437218e-5	8.89825970862367e-5	8.92159051754289e-5	8.92059380603903e-5	8.90534720810394e-5	8.87841596596031e-5	8.84069393344349e-5	8.79477129733635e-5	8.74573810200562e-5
flux1:	0.696014492753627	8.21303466319797e-5	8.20719222109846e-5	8.2030414641331e-5	8.19924977390587e-5	8.19653679848781e-5	8.19757479830855e-5	8.205945440644e-5	8.22457166246764e-5	8.25422805734907e-5	8.29264152064119e-5	8.33442419282316e-5	8.37181250410642e-5	8.39604473942785e-5	8.39918191252054e-5	8.37614265391391e-5	8.32658118314386e-5	8.25603580080668e-5	8.17573750521299e-5	8.10087389424749e-5	8.04804440381631e-5	8.03369538024396e-5	8.07507743255404e-5	8.19088973253569e-5	8.38796638272973e-5	8.61412228786659e-5	8.71224139760277e-5	8.59804213628484e-5	8.7128699157443e-5	8.45263623721398e-5	8.7525307395292e-5	8.05636563983834e-5	7.41623788589785e-5	7.72996136505031e-5	7.43474302236739e-5	7.5293968575611e-5	7.35401549866436e-5	7.40771883845322e-5	7.6353922524725e-5	7.85334711893018e-5	7.9898262974337e-5	8.05415275664531e-5	8.07512603523056e-5	8.07347496677938e-5	8.05838937488351e-5	8.0324105716511e-5	7.99663023292097e-5	7.95364538832219e-5	7.90821876197493e-5
flux1:	0.69627694165738	7.43190281445831e-5	7.43269359684905e-5	7.43266246399426e-5	7.42991878322152e-5	7.4251430652217e-5	7.42144817157138e-5	7.42324908188608e-5	7.43457208685351e-5	7.45740938689746e-5	7.4906359889853e-5	7.52975230646215e-5	7.56746612061859e-5	7.59499009122109e-5	7.60388314492926e-5	7.58819316316112e-5	7.54648643413222e-5	7.48314592405191e-5	7.40830854921676e-5	7.33623896368105e-5	7.28285531856975e-5	7.26410906774809e-5	7.29667726032387e-5	7.39839193381229e-5	7.57597046117853e-5	7.7819776267153e-5	7.87296344314172e-5	7.77128711408861e-5	7.87807089571218e-5	7.64506685106622e-5	7.9174026277907e-5	7.28714844070234e-5	6.70727521971427e-5	6.98971690795173e-5	6.72202984978339e-5	6.80604685344489e-5	6.64648343542464e-5	6.69662585024459e-5	6.90442248336698e-5	7.10275677857804e-5	7.22688236302471e-5	7.28534765544587e-5	7.30410583618184e-5	7.30183229007353e-5	7.28692870307078e-5	7.26192809638947e-5	7.22810290553431e-5	7.1880417557332e-5	7.14618271228253e-5
flux1:	0.696539390561133	6.72200293058364e-5	6.72801119440976e-5	6.73100586624228e-5	6.72873612743986e-5	6.72192938303958e-5	6.714104247256e-5	6.71036637672575e-5	6.71562577444592e-5	6.73283797857002e-5	6.76178458234054e-5	6.79867089936121e-5	6.83658670752328e-5	6.86674211333062e-5	6.88032407068126e-5	6.8707164992621e-5	6.835632983358e-5	6.77851347962679e-5	6.70855210135365e-5	6.6391656862521e-5	6.58559812212702e-5	6.56327065148796e-5	6.58824544465775e-5	6.67746434767809e-5	6.83745611241067e-5	7.02512228267078e-5	7.10958683289002e-5	7.01920033193833e-5	7.11809788667106e-5	6.90961994168441e-5	7.15641672539066e-5	6.5860785319133e-5	6.06112406561831e-5	6.31513099217121e-5	6.0726938455258e-5	6.14729764457974e-5	6.00258868747437e-5	6.04971501270492e-5	6.23950438399691e-5	6.41997648679189e-5	6.53278822496666e-5	6.58582393648381e-5	6.60248585030026e-5	6.59960698079153e-5	6.58488867007483e-5	6.56086698630585e-5	6.52898131427192e-5	6.49180420043782e-5	6.45345918166736e-5
flux1:	0.696801839464887	6.07722919407852e-5	6.08714709528423e-5	6.09218059329339e-5	6.08988872332406e-5	6.08111158901025e-5	6.06972955382439e-5	6.06139916693167e-5	6.06170804519526e-5	6.07434222020782e-5	6.09977408916967e-5	6.13475663977859e-5	6.17269458123409e-5	6.20483238359133e-5	6.22211637653054e-5	6.21746000935246e-5	6.18793396989775e-5	6.13621719139266e-5	6.0706864455659e-5	6.00397138116391e-5	5.95064528666035e-5	5.92556403362394e-5	5.94412784776639e-5	6.02235451814823e-5	6.16651857517665e-5	6.3374996793704e-5	6.4159999285887e-5	6.33577270442814e-5	6.42700319006722e-5	6.24055259735305e-5	6.46374139175018e-5	5.94783242397586e-5	5.47290083494083e-5	5.7011250866542e-5	5.48182087186864e-5	5.54813577133642e-5	5.41737561359073e-5	5.46190212081876e-5	5.63533220893688e-5	5.79953104976187e-5	5.90197495173277e-5	5.94996687352519e-5	5.96462848986601e-5	5.96114710759477e-5	5.94660311635191e-5	5.92354282387257e-5	5.89355899605261e-5	5.85920402759018e-5	5.82430166911545e-5
flux1:	0.69706428836864	5.49184472837024e-5	5.50448557866789e-5	5.51068943837351e-5	5.5079680092451e-5	5.4973204151985e-5	5.482936219734e-5	5.470886389379e-5	5.46724412866766e-5	5.47621532812855e-5	5.49877403056033e-5	5.53209016547795e-5	5.56983755048575e-5	5.60334285001154e-5	5.62344007170408e-5	5.62274844773427e-5	5.59787858636749e-5	5.5509017716296e-5	5.48948091899238e-5	5.42550784625699e-5	5.3728861403438e-5	5.34587046955093e-5	5.35914877072578e-5	5.42777900503579e-5	5.5577293897502e-5	5.71354113989353e-5	5.78657145452353e-5	5.71546160565887e-5	5.79930052266029e-5	5.63256789030078e-5	5.83398817080546e-5	5.36748731500135e-5	4.93808241999737e-5	5.14298751147443e-5	4.9448489347422e-5	5.00389022157829e-5	4.8862075118297e-5	4.92843509667937e-5	5.08694687831471e-5	5.23629997879842e-5	5.32923572765231e-5	5.37253005782127e-5	5.38526718854819e-5	5.38117199148639e-5	5.3667776623415e-5	5.34464502820305e-5	5.3165055225046e-5	5.284888121702e-5	5.25333375799924e-5
flux1:	0.697326737272393	4.9605016541521e-5	4.97481921776185e-5	4.98146084075449e-5	4.97800680667959e-5	4.96564262235015e-5	4.94880645842351e-5	4.93385102685918e-5	4.92715776546084e-5	4.93326467821665e-5	4.9534853266514e-5	4.98530184165601e-5	5.02263058571091e-5	5.05693574561253e-5	5.07906045354765e-5	5.08148629841198e-5	5.06052000064644e-5	5.01775304648161e-5	4.96021992558796e-5	4.89911502255757e-5	4.84767026892728e-5	4.81950250882189e-5	4.82853776637835e-5	4.88884495883863e-5	5.00605075856458e-5	5.14807047092299e-5	5.21605322393943e-5	5.1530982575328e-5	5.22986564981965e-5	5.08072548239518e-5	5.26212221293645e-5	4.84044114566444e-5	4.45243661488323e-5	4.63630463784131e-5	4.45750223420978e-5	4.5101745759759e-5	4.40471491624346e-5	4.44484796845069e-5	4.58969636978996e-5	4.72548028922342e-5	4.80968910060662e-5	4.84860051862741e-5	4.85947478326988e-5	4.85474318733665e-5	4.84046127327885e-5	4.81920725200212e-5	4.79283519684906e-5	4.76384658593879e-5	4.73551693489378e-5
flux1:	0.697589186176146	4.47826175044312e-5	4.49336937829662e-5	4.49986795151479e-5	4.49549581978902e-5	4.48163406607532e-5	4.46290176761683e-5	4.44580551737312e-5	4.43687326760749e-5	4.44081092297619e-5	4.45913631824866e-5	4.48956360468077e-5	4.52624153846884e-5	4.56083099268259e-5	4.58429570671069e-5	4.58911550856651e-5	4.57142456250363e-5	4.53244051091425e-5	4.47864016449459e-5	4.42055330506976e-5	4.37073521166932e-5	4.3421284975221e-5	4.34785330564355e-5	4.40097363064911e-5	4.50675597573043e-5	4.6362201616591e-5	4.69949983979608e-5	4.64381213229564e-5	4.71385823785603e-5	4.58037099999634e-5	4.74339364604356e-5	4.36235116758137e-5	4.01196820420841e-5	4.17690676458468e-5	4.01573908879228e-5	4.06284161178096e-5	3.96875646283835e-5	4.00692405761768e-5	4.13920398079988e-5	4.2625580463382e-5	4.33875130227021e-5	4.37357235554199e-5	4.38264028245366e-5	4.3772450148102e-5	4.36302962803377e-5	4.34259225687732e-5	4.31789280979579e-5	4.2913997673507e-5	4.26613991564656e-5
flux1:	0.6978516350799	4.04060934803915e-5	4.05579289544468e-5	4.0617275713183e-5	4.05637380334491e-5	4.04130071235695e-5	4.02123517791659e-5	4.00271633680168e-5	3.99227393949179e-5	3.99464163652664e-5	4.0114323790777e-5	4.04053440095212e-5	4.07633163288586e-5	4.11074103844989e-5	4.1349462223826e-5	4.14154061360039e-5	4.12659481225842e-5	4.09104010823278e-5	4.04085416636765e-5	3.98592814452258e-5	3.93813282363079e-5	3.90970251342221e-5	3.91291812289198e-5	3.95984035727839e-5	4.05537056862932e-5	4.17337376191131e-5	4.23221828599901e-5	4.18298429574009e-5	4.24667637872505e-5	4.12709389372626e-5	4.27329843644111e-5	3.92909855439563e-5	3.61288746835537e-5	3.76083574982292e-5	3.61572102835471e-5	3.65795670846748e-5	3.57439830682114e-5	3.61067459875429e-5	3.73134951654246e-5	3.84329260835258e-5	3.91212111189641e-5	3.94313175806754e-5	3.95045568200285e-5	3.94437465625002e-5	3.93017868031275e-5	3.91048831119518e-5	3.88735244871367e-5	3.86319979197012e-5	3.8408238253007e-5
flux1:	0.698114083983653	3.64345045565858e-5	3.65817061034823e-5	3.66327693321286e-5	3.65699217179055e-5	3.64105149401288e-5	3.62021361624556e-5	3.60093776438661e-5	3.58962935618474e-5	3.5909339155118e-5	3.60647496199362e-5	3.63427608882211e-5	3.66896833683845e-5	3.70278118453907e-5	3.72720376189948e-5	3.73503893913665e-5	3.72238307420974e-5	3.68995288808604e-5	3.64327474818476e-5	3.59162072928244e-5	3.54616729977232e-5	3.51841160219198e-5	3.5197765918992e-5	3.56133998535726e-5	3.64764223414764e-5	3.75514119802223e-5	3.80975178919436e-5	3.76623334450621e-5	3.82394622777435e-5	3.71671567934284e-5	3.84756940521725e-5	3.53677964225045e-5	3.2516018356953e-5	3.38433561083382e-5	3.25380451531153e-5	3.29179122373237e-5	3.21791284776406e-5	3.25233438886976e-5	3.36226451471486e-5	3.4637137448953e-5	3.52577706155384e-5	3.55325297015203e-5	3.55891165301713e-5	3.55213934527659e-5	3.53792440336881e-5	3.51891166089921e-5	3.4972226739437e-5	3.47523884046522e-5	3.4555344554137e-5
flux1:	0.698376532887406	3.28309575512307e-5	3.29697802053734e-5	3.30113163627664e-5	3.29406068155228e-5	3.27763302114174e-5	3.25656357827812e-5	3.23713077451691e-5	3.22550961351486e-5	3.22616561423459e-5	3.24067078335698e-5	3.26716108854215e-5	3.30053206586355e-5	3.33337655365526e-5	3.35756071304217e-5	3.36617462058557e-5	3.35541240982659e-5	3.32583419857153e-5	3.28255303683065e-5	3.23423552673324e-5	3.19135365409012e-5	3.16464677433033e-5	3.16467810582704e-5	3.20157965807365e-5	3.27953994310748e-5	3.37736528596752e-5	3.42789376681937e-5	3.38942947405143e-5	3.44154072331043e-5	3.34530320220549e-5	3.46219107357942e-5	3.18171824502499e-5	2.92472604736315e-5	3.04386195064869e-5	2.92655135201893e-5	2.96083223665366e-5	2.89579278362436e-5	2.92837164908641e-5	3.02833891026618e-5	3.12012846490871e-5	3.17598361264766e-5	3.2002019703733e-5	3.20429874923414e-5	3.19685661566059e-5	3.18260360992488e-5	3.16420878346004e-5	3.1438506643015e-5	3.12385574864157e-5	3.10659220415668e-5
flux1:	0.698638981791159	2.95622894778641e-5	2.96904234496682e-5	2.97223203191519e-5	2.96458449799587e-5	2.94805927616687e-5	2.92725568122348e-5	2.90818455785635e-5	2.89670543469103e-5	2.89703497396508e-5	2.91065135226136e-5	2.93579204783117e-5	2.96763662082198e-5	2.99918469166305e-5	3.02273691276861e-5	3.03173181773361e-5	3.02251786165157e-5	2.99554383796846e-5	2.95553808831986e-5	2.91057033170195e-5	2.87039970428477e-5	2.84499793885872e-5	2.84408386115885e-5	2.87689419987881e-5	2.94727566117955e-5	3.03615056725824e-5	3.08272107476572e-5	3.04872610171539e-5	3.09561530401901e-5	3.00919645712177e-5	3.113427373604e-5	2.86048942949984e-5	2.62910260522389e-5	2.73610235318897e-5	2.63075001937265e-5	2.66180170221036e-5	2.60477327357808e-5	2.63550604673547e-5	2.72623387819074e-5	2.80913217455977e-5	2.85930092733462e-5	2.88054294646731e-5	2.88320967455582e-5	2.87515319666368e-5	2.86087102296509e-5	2.8430529338983e-5	2.8239191106601e-5	2.80573399131293e-5	2.7906720306365e-5
flux1:	0.698901430694913	2.65986502464506e-5	2.67149290501932e-5	2.67378721684197e-5	2.66580382744992e-5	2.6495491377364e-5	2.62944215597595e-5	2.61115548653442e-5	2.60016930859416e-5	2.60040388421167e-5	2.61321791617253e-5	2.63694818707074e-5	2.66707727594811e-5	2.69704651095973e-5	2.71963502200376e-5	2.72867598560928e-5	2.72071454944014e-5	2.69612146358047e-5	2.65926020742857e-5	2.61760864321016e-5	2.58020884027385e-5	2.55626736034218e-5	2.55468924094219e-5	2.58387452725239e-5	2.64733752547566e-5	2.72790133649859e-5	2.77063243997749e-5	2.74059553991964e-5	2.78264601596379e-5	2.70503843601559e-5	2.79784974426183e-5	2.56994381550344e-5	2.36182303617215e-5	2.4579984396887e-5	2.36343863589921e-5	2.39167671170871e-5	2.34185380088136e-5	2.37072737049455e-5	2.45289445897783e-5	2.52761808325758e-5	2.57259234277383e-5	2.59114230740431e-5	2.59253823734265e-5	2.58395887147802e-5	2.56968920195441e-5	2.5524315405932e-5	2.53443219521017e-5	2.51788709984302e-5	2.50478913861499e-5
flux1:	0.699163879598666	2.3913047106497e-5	2.40171242116331e-5	2.4032252978046e-5	2.39514546438696e-5	2.3794813376705e-5	2.36041672947571e-5	2.34323251354954e-5	2.33298602440364e-5	2.33327247384713e-5	2.34531885694401e-5	2.36756463789579e-5	2.39581192761648e-5	2.4239697900941e-5	2.44532717883297e-5	2.45414427622736e-5	2.44719205972891e-5	2.42478517411046e-5	2.39093437989495e-5	2.35252910836351e-5	2.31789640643468e-5	2.29549256210343e-5	2.29345122381977e-5	2.31939750241521e-5	2.37652184061379e-5	2.44935501968941e-5	2.48837831202732e-5	2.46185577639296e-5	2.49945657373443e-5	2.42979557282078e-5	2.51235469938485e-5	2.30722284378499e-5	2.12024161017817e-5	2.20676114285511e-5	2.12192100845789e-5	2.14770327248723e-5	2.10431222104731e-5	2.13130780758852e-5	2.20555606181651e-5	2.27277958197908e-5	2.31302458844407e-5	2.32916592523444e-5	2.32947174232087e-5	2.32049315792906e-5	2.30631003072817e-5	2.28962367521244e-5	2.2726901658117e-5	2.25763118630834e-5	2.24627015220326e-5
flux1:	0.699426328502419	2.14809137018394e-5	2.15729568008105e-5	2.15815615023589e-5	2.15019181474466e-5	2.13537135921178e-5	2.11760007778421e-5	2.10173075976445e-5	2.09237300943431e-5	2.09278429056403e-5	2.1040578562502e-5	2.12474227544864e-5	2.15097198177389e-5	2.17714101031362e-5	2.19706777681095e-5	2.20545906884635e-5	2.19932845985942e-5	2.17894607513326e-5	2.1479760741535e-5	2.11272353871793e-5	2.08081029390018e-5	2.05996850049155e-5	2.05761028500174e-5	2.08064658603349e-5	2.13195290739531e-5	2.19759966552233e-5	2.23307189365828e-5	2.20967893644749e-5	2.2432251053242e-5	2.18076097650787e-5	2.25416386483646e-5	2.06975887652707e-5	1.90197604905897e-5	1.97987344792539e-5	1.90376990416954e-5	1.92739839674861e-5	1.88970601124789e-5	1.91480282400107e-5	1.98174076860618e-5	2.04210228830495e-5	2.07805779970534e-5	2.09206717676556e-5	2.09147535927983e-5	2.08224457373917e-5	2.06824867604463e-5	2.05216940357749e-5	2.036254976953e-5	2.0225475687389e-5	2.01271322210032e-5
flux1:	0.699688777406172	1.92797525306751e-5	1.93601953579357e-5	1.93634930621983e-5	1.92866832974827e-5	1.91486924465553e-5	1.89854776036254e-5	1.88410825347992e-5	1.87570377347168e-5	1.87625407790292e-5	1.88672389014704e-5	1.90577840291546e-5	1.9298927908468e-5	1.95395492187137e-5	1.97232153658948e-5	1.98015385151174e-5	1.97471349436855e-5	1.9562288611617e-5	1.92801985116182e-5	1.89581416545396e-5	1.86654658934856e-5	1.84726026579584e-5	1.84469877296275e-5	1.86511597840365e-5	1.9110837320191e-5	1.97006924683385e-5	2.00217663081791e-5	1.98157731877519e-5	2.01146715207676e-5	1.95553765107139e-5	2.02080454667018e-5	1.85525841902029e-5	1.70489356739568e-5	1.77507852983123e-5	1.70681537248352e-5	1.72853858332222e-5	1.69585913557253e-5	1.71903865059435e-5	1.77924196669189e-5	1.83334501352745e-5	1.86542489954289e-5	1.87756563258372e-5	1.8762689767874e-5	1.86694403040505e-5	1.85325270113732e-5	1.83783472148435e-5	1.82291154216226e-5	1.81044075784002e-5	1.80194297624361e-5
flux1:	0.699951226309926	1.72888763027704e-5	1.73582513110888e-5	1.73572586454977e-5	1.72844601088364e-5	1.71577265055448e-5	1.70097274835796e-5	1.68799598954176e-5	1.6805430847307e-5	1.68120567005387e-5	1.6908298542358e-5	1.70820467342466e-5	1.73014986076131e-5	1.75204817039937e-5	1.76879365495746e-5	1.77599907033186e-5	1.77116970852339e-5	1.75448838762453e-5	1.7289318954578e-5	1.69966227323446e-5	1.67295351283558e-5	1.65520089607028e-5	1.65253186525209e-5	1.67059561203377e-5	1.71167587125648e-5	1.76451632264765e-5	1.79347144639732e-5	1.77536857066102e-5	1.80199746330884e-5	1.75200397265702e-5	1.81007379758945e-5	1.66167102922322e-5	1.52708430655537e-5	1.59035491746956e-5	1.52911970996588e-5	1.54913612459503e-5	1.52083632897538e-5	1.54208753844744e-5	1.59609854214534e-5	1.64451141169224e-5	1.67310231567209e-5	1.68361835413869e-5	1.68179872736802e-5	1.67253516100848e-5	1.65926999815671e-5	1.64457661936383e-5	1.63062993421405e-5	1.6192978556278e-5	1.61196705097466e-5
flux1:	0.700213675213679	1.54892479318765e-5	1.55481037064355e-5	1.55436032505836e-5	1.54755269356155e-5	1.53604675178325e-5	1.52277228951656e-5	1.51122956277263e-5	1.50468106854594e-5	1.50540653384251e-5	1.51414602234032e-5	1.52981840341499e-5	1.5495872083952e-5	1.56932391954774e-5	1.58444991126443e-5	1.59101713957334e-5	1.58676223917189e-5	1.57181455834302e-5	1.54881029585855e-5	1.52236351934219e-5	1.49812058718721e-5	1.48187311625839e-5	1.47918177634383e-5	1.49513912502489e-5	1.531761702156e-5	1.57896691770346e-5	1.60500003955286e-5	1.58912624591542e-5	1.61287782244421e-5	1.56826764862273e-5	1.61999257774749e-5	1.48714964098324e-5	1.36682700776053e-5	1.42388318589243e-5	1.36894361242138e-5	1.38740729992193e-5	1.36290920586781e-5	1.38223452558196e-5	1.43056204096357e-5	1.47381595352075e-5	1.4992757381537e-5	1.50838724291637e-5	1.50620640476053e-5	1.49714489397315e-5	1.48441924586217e-5	1.47051251989162e-5	1.45753333171795e-5	1.44725470511401e-5	1.44094009616934e-5
flux1:	0.700476124117432	1.38633971824187e-5	1.39122869801955e-5	1.39048662988762e-5	1.38418572458121e-5	1.37384217232212e-5	1.36204918138474e-5	1.35187171582517e-5	1.34615518900246e-5	1.34688782147483e-5	1.354717319522e-5	1.36869656434563e-5	1.38632768737447e-5	1.403958111695e-5	1.41751852292503e-5	1.42347981999864e-5	1.41979201428226e-5	1.40652177660358e-5	1.38597077570281e-5	1.36222915571826e-5	1.34035398404578e-5	1.32557783695122e-5	1.32293978550842e-5	1.3370206803318e-5	1.36959611367073e-5	1.41166606807758e-5	1.43501358856949e-5	1.42112470466293e-5	1.4423606298433e-5	1.40261644018025e-5	1.44875827070247e-5	1.33000947029042e-5	1.22255309014996e-5	1.27401015610092e-5	1.22470961413678e-5	1.24173790928567e-5	1.22051991311524e-5	1.23794093038534e-5	1.28106141426796e-5	1.31964876779846e-5	1.34230537738073e-5	1.35020646772593e-5	1.34780021688902e-5	1.33905730283451e-5	1.32696579681174e-5	1.31389708686556e-5	1.30187491375163e-5	1.29257224824218e-5	1.28713902170116e-5
flux1:	0.700738573021185	1.2395378968897e-5	1.24348948892562e-5	1.24250266205834e-5	1.23671945053363e-5	1.22750383461227e-5	1.21712015594539e-5	1.20821861631352e-5	1.20325325413716e-5	1.20394351808937e-5	1.2108584950319e-5	1.22318710313912e-5	1.23876061896477e-5	1.25438357259099e-5	1.26647101028607e-5	1.27188638391863e-5	1.26877192100504e-5	1.25712358177739e-5	1.23891954341931e-5	1.21775601159845e-5	1.19814230609681e-5	1.18479514123905e-5	1.18227303863581e-5	1.19468845008573e-5	1.223606295851e-5	1.26102372638515e-5	1.28191672845323e-5	1.2697876727876e-5	1.28883793299028e-5	1.25347384119704e-5	1.29470336758815e-5	1.18869227603662e-5	1.09281502793988e-5	1.13921649951155e-5	1.09496887945037e-5	1.11065158544932e-5	1.09224792287668e-5	1.10780994285497e-5	1.14617003603098e-5	1.18054371103486e-5	1.20069488795644e-5	1.20755364101958e-5	1.20502976684686e-5	1.19669284262193e-5	1.18530452967857e-5	1.17310760479447e-5	1.16202473640387e-5	1.15362406547967e-5	1.14895048346354e-5
flux1:	0.701001021924939	1.10707359245019e-5	1.11015588551964e-5	1.10896881601943e-5	1.10370320978998e-5	1.09556680956186e-5	1.0865081191889e-5	1.07878744207219e-5	1.0744959088449e-5	1.07510798170166e-5	1.08112723360873e-5	1.09187830461344e-5	1.1055081111731e-5	1.11925404699022e-5	1.12998487075785e-5	1.13492600908999e-5	1.1323898910319e-5	1.12229682145986e-5	1.10631804666609e-5	1.08759063076688e-5	1.07011898769296e-5	1.05814470480209e-5	1.05578357298951e-5	1.06672251170444e-5	1.09234780070425e-5	1.12556960694132e-5	1.14422489559821e-5	1.13364797827788e-5	1.1508033463134e-5	1.11936594940395e-5	1.1562659320199e-5	1.06174082412462e-5	9.76263314633743e-6	1.0180922108411e-5	9.78375985661445e-6	9.92785072814018e-6	9.76784198013196e-6	9.90558637808601e-6	1.02457872696046e-5	1.05515292256482e-5	1.07306696155078e-5	1.07902730501531e-5	1.07646703803417e-5	1.06859380676187e-5	1.05794964492582e-5	1.04663725432887e-5	1.03646545358603e-5	1.02889363087424e-5	1.02486891398202e-5
flux1:	0.701263470828692	9.87643520747922e-6	9.89937377115306e-6	9.88598513097781e-6	9.83848548103337e-6	9.76738983371369e-6	9.68919317693694e-6	9.62287631848082e-6	9.5860215700939e-6	9.59116414498168e-6	9.64280536571937e-6	9.73552151072975e-6	9.85376522796636e-6	9.97395010726306e-6	1.0068951402868e-5	1.01143149917145e-5	1.00946581056416e-5	1.00084197493131e-5	9.86946025137252e-6	9.7049391640848e-6	9.55027735178618e-6	9.44352044319314e-6	9.4217572583727e-6	9.51803061994226e-6	9.74472744231529e-6	1.00392261904359e-5	1.02053772886787e-5	1.01132269646497e-5	1.02683062644778e-5	9.9890262015268e-6	1.03197422805155e-5	9.47785588874362e-6	8.7163389751859e-6	9.09322126717377e-6	8.73674015743599e-6	8.8687261425473e-6	8.72914823027385e-6	8.84998861714366e-6	9.15076867121024e-6	9.42229448540166e-6	9.5814692001662e-6	9.6333175714243e-6	9.60793793287859e-6	9.53415534481728e-6	9.43530013952238e-6	9.33094099890214e-6	9.23794073237727e-6	9.16977983654379e-6	9.13501404765127e-6
flux1:	0.701525919732445	8.80076343600406e-6	8.81676390039344e-6	8.80241030439524e-6	8.76007342779228e-6	8.6987368509051e-6	8.63210065380472e-6	8.57581824288273e-6	8.54445118138181e-6	8.5485639158266e-6	8.59223161281662e-6	8.67130905473593e-6	8.77302533594855e-6	8.87750732718632e-6	8.96144057682147e-6	9.0033299685421e-6	8.98910145746202e-6	8.91646673989939e-6	8.79669158082009e-6	8.6531197444648e-6	8.51696124659176e-6	8.4222501048991e-6	8.40235530817654e-6	8.48691888055093e-6	8.68712663158713e-6	8.94776682618449e-6	9.09529171745909e-6	9.01504102986724e-6	9.15568586526515e-6	8.90772527843153e-6	9.20444507899757e-6	8.45542781321825e-6	7.77745418416027e-6	8.11681162420071e-6	7.79689709944127e-6	7.91739312482543e-6	7.79513862036328e-6	7.90027269602882e-6	8.16541784885121e-6	8.4061771592402e-6	8.54753892831545e-6	8.59268683909435e-6	8.56794516977904e-6	8.49921865311513e-6	8.40787803449665e-6	8.31202768083005e-6	8.22726098946618e-6	8.16593648126833e-6	8.13574830296755e-6
flux1:	0.701788368636199	7.83317977396797e-6	7.84330043165657e-6	7.82859111218184e-6	7.79144721132717e-6	7.73937599876767e-6	7.68349708648818e-6	7.63644329873681e-6	7.61006777967817e-6	7.61319853655404e-6	7.64957923989438e-6	7.71626895512095e-6	7.80303737951865e-6	7.89337172524235e-6	7.96737774910775e-6	8.00619697498703e-6	7.99691171654923e-6	7.9365816896348e-6	7.83416013870274e-6	7.70956909323955e-6	7.59020118197521e-6	7.50642169332324e-6	7.48822630311794e-6	7.56226766703134e-6	7.73875037818325e-6	7.96900947782391e-6	8.09951245802036e-6	8.02963401317751e-6	8.15748537137202e-6	7.93748814434783e-6	8.20388218641445e-6	7.53820419944394e-6	6.93503515918798e-6	7.24036823693719e-6	6.95336233178103e-6	7.06301382985373e-6	6.9554324104493e-6	7.04622841290642e-6	7.27934926130383e-6	7.49250125961683e-6	7.61797740998936e-6	7.65733835802432e-6	7.63353110447832e-6	7.56982774965442e-6	7.48577833560496e-6	7.3980574285909e-6	7.32098494362393e-6	7.2658081796534e-6	7.23940854438279e-6
flux1:	0.702050817539952	6.96414119240015e-6	6.96949595112559e-6	6.95505064958586e-6	6.92311660451894e-6	6.87979947544348e-6	6.83386736283866e-6	6.79524749710137e-6	6.77339821269052e-6	6.77563912423502e-6	6.80546289446887e-6	6.86103817036745e-6	6.934417673413e-6	7.01208150983453e-6	7.07716708550092e-6	7.11315092199803e-6	7.10815166511945e-6	7.05867966917551e-6	6.97166480083581e-6	6.86398722391988e-6	6.75959530123044e-6	6.6855189516378e-6	6.66872419638156e-6	6.73325693529868e-6	6.88849672791409e-6	7.09149609504672e-6	7.20645962939019e-6	7.14561899710717e-6	7.26198266059777e-6	7.06700192743885e-6	7.30623351843877e-6	6.71527836957912e-6	6.1790825633763e-6	6.45355267795957e-6	6.19619763239502e-6	6.29570001778348e-6	6.20056260652661e-6	6.27848901665921e-6	6.48302188248451e-6	6.6714711881773e-6	6.78279071819474e-6	6.81716300661898e-6	6.79451156018489e-6	6.73572103987516e-6	6.65865474122849e-6	6.57861854328942e-6	6.50868794141025e-6	6.45902892506447e-6	6.43575682506067e-6
flux1:	0.702313266443705	6.18492254720734e-6	6.18660679072415e-6	6.17299250711029e-6	6.14621862324858e-6	6.11108061990446e-6	6.07423516351529e-6	6.04322372079611e-6	6.02542160853253e-6	6.02685945330632e-6	6.05084494130371e-6	6.09654472986978e-6	6.15802385760737e-6	6.22438584671174e-6	6.28142492037607e-6	6.31467761054618e-6	6.31320653764099e-6	6.27308863287794e-6	6.19951091943161e-6	6.10666886658284e-6	6.01542061054948e-6	5.94978798477476e-6	5.93404214161442e-6	5.98996150441572e-6	6.12619555853192e-6	6.3047515563713e-6	6.40558941920372e-6	6.35263542643796e-6	6.45856050346968e-6	6.2860196999679e-6	6.50084533368703e-6	5.97683920118921e-6	5.50060631610685e-6	5.74706933300178e-6	5.51645804858342e-6	5.60655162599385e-6	5.52201104088544e-6	5.588562245335e-6	5.76775429732502e-6	5.93417867798649e-6	6.03289582430702e-6	6.06297899577578e-6	6.04165714943484e-6	5.98763743058366e-6	5.91721682505704e-6	5.84440657122613e-6	5.78109070007373e-6	5.73640057033966e-6	5.71573215244886e-6
flux1:	0.702575715347458	5.4874558297952e-6	5.4864714512837e-6	5.47414042161713e-6	5.45236128175965e-6	5.42472544187635e-6	5.39602600654708e-6	5.37173919418542e-6	5.35746295840518e-6	5.35814657749718e-6	5.37696433149921e-6	5.41395717885587e-6	5.46492816431858e-6	5.52124456333277e-6	5.57100566378063e-6	5.60156143444262e-6	5.60284602881573e-6	5.57061863691115e-6	5.50858364260149e-6	5.42858227986702e-6	5.3487194928036e-6	5.29032972527329e-6	5.27530532682148e-6	5.32344263504496e-6	5.44270697795101e-6	5.59939135088914e-6	5.68748996103035e-6	5.64143435126039e-6	5.73779242064807e-6	5.58542378389699e-6	5.77827585506851e-6	5.31420395461733e-6	4.89164891937455e-6	5.1126846400597e-6	4.90621827432132e-6	4.98766546003539e-6	4.91221348339937e-6	4.96884204998986e-6	5.12572525750893e-6	5.27259241266725e-6	5.36010505400978e-6	5.38650761097056e-6	5.36665214303012e-6	5.31725401087039e-6	5.25314797661251e-6	5.18712665122116e-6	5.12994962772657e-6	5.08977299221642e-6	5.07132136878838e-6
flux1:	0.702838164251212	4.86420814457329e-6	4.86140373216124e-6	4.85064908118905e-6	4.83355477996271e-6	4.81262678550315e-6	4.79104611947897e-6	4.77253933098948e-6	4.76122081446812e-6	4.76115065396475e-6	4.7754072204339e-6	4.80477543575306e-6	4.84652798318871e-6	4.89395621177476e-6	4.93714190346881e-6	4.96502885790487e-6	4.9683616881075e-6	4.94268658902682e-6	4.89045860560584e-6	4.82146815150142e-6	4.75138834259842e-6	4.69917600667663e-6	4.68463128527168e-6	4.72579592910574e-6	4.8299662988055e-6	4.96716117616102e-6	5.0438989247613e-6	5.00388868305551e-6	5.09144139228739e-6	4.95721461631462e-6	5.13026267997047e-6	4.71978190466222e-6	4.34524957576533e-6	4.54319035648054e-6	4.35854226368553e-6	4.43209620065291e-6	4.36451749502789e-6	4.41258137085797e-6	4.54994253614758e-6	4.67951622953479e-6	4.75707898448308e-6	4.78032029310279e-6	4.76202812958633e-6	4.71709937431584e-6	4.6589966678662e-6	4.59936518785476e-6	4.54791247845187e-6	4.51188642541603e-6	4.49538979540491e-6
flux1:	0.703100613154965	4.30810859373268e-6	4.30414594271097e-6	4.29508534883568e-6	4.28222196277132e-6	4.26710448967903e-6	4.2515515477746e-6	4.23784369073668e-6	4.22888710971824e-6	4.2280255829233e-6	4.23826590263726e-6	4.26100575588643e-6	4.29473363068446e-6	4.33435291687367e-6	4.37163742645735e-6	4.39692880157238e-6	4.40172508253862e-6	4.38144699262324e-6	4.33750514031406e-6	4.27791746213933e-6	4.21623056869462e-6	4.16931560034029e-6	4.15512890516096e-6	4.19013064183862e-6	4.28095259287222e-6	4.40088893833604e-6	4.46763035096843e-6	4.43291777766949e-6	4.51236496814686e-6	4.39442016638163e-6	4.54961153649698e-6	4.18696885953191e-6	3.85534854521847e-6	4.03230848910934e-6	3.86739304834312e-6	3.93376675642443e-6	3.87309081576358e-6	3.9138200197371e-6	4.03417474218612e-6	4.14851322732001e-6	4.2172464001136e-6	4.23775671683235e-6	4.22107491067209e-6	4.18044976618292e-6	4.12805375765099e-6	4.074448714153e-6	4.02836151010984e-6	3.99620168945844e-6	3.98150041508557e-6
flux1:	0.703363062058718	3.8125231462471e-6	3.80787426963836e-6	3.80046406034082e-6	3.79126355271207e-6	3.78099806111046e-6	3.77036529230547e-6	3.76048399474021e-6	3.75330253381577e-6	3.75159886189088e-6	3.75832084332874e-6	3.77535229611777e-6	3.80216499185528e-6	3.83499469297038e-6	3.86704911952518e-6	3.88989147169862e-6	3.89571548853538e-6	3.87988514719529e-6	3.84294561801485e-6	3.79139838402013e-6	3.73695054259346e-6	3.69465399394245e-6	3.68082707419409e-6	3.71047665489999e-6	3.7895807069609e-6	3.89435473870616e-6	3.9524232025085e-6	3.9223390385861e-6	3.99434471859858e-6	3.89094154625877e-6	4.03002560530015e-6	3.7099898154785e-6	3.41664619415784e-6	3.5745505919105e-6	3.42749531434259e-6	3.48733867516499e-6	3.43279174453535e-6	3.46727495887365e-6	3.57285214702033e-6	3.67380348008841e-6	3.73469981093754e-6	3.75282222752559e-6	3.73773779085254e-6	3.70121985589162e-6	3.65423153878273e-6	3.60630976042893e-6	3.56526761431917e-6	3.53674486223511e-6	3.52375083512502e-6
flux1:	0.703625510962471	3.37126666421693e-6	3.36623825252967e-6	3.3603127820687e-6	3.35414492041984e-6	3.34777136838084e-6	3.34099555051886e-6	3.3340320138598e-6	3.32809131809817e-6	3.32551178537399e-6	3.32918533831585e-6	3.3413643756017e-6	3.36229715268431e-6	3.38930627964815e-6	3.41680592573099e-6	3.43742089902515e-6	3.44398059317505e-6	3.43184455724568e-6	3.40085038679876e-6	3.35621905382437e-6	3.30808307259534e-6	3.269909681792e-6	3.25654315742775e-6	3.28163456716453e-6	3.3505364213679e-6	3.44210479334898e-6	3.4927426864286e-6	3.46667640744443e-6	3.5318748826379e-6	3.44136468908373e-6	3.56590724579407e-6	3.28371796493316e-6	3.02444095861451e-6	3.16505439347995e-6	3.03417402209345e-6	3.08806279061655e-6	3.03902216761255e-6	3.06820999015584e-6	3.16095091451626e-6	3.25015009922741e-6	3.30408145997879e-6	3.3200784374068e-6	3.30651396743214e-6	3.27386106674547e-6	3.23195906989156e-6	3.18937654000588e-6	3.1530744667031e-6	3.127987383738e-6	3.11665071611743e-6
flux1:	0.703887959866225	2.9786348454892e-6	2.97341145360285e-6	2.96873718424269e-6	2.96497116999896e-6	2.96159213218685e-6	2.95771493471947e-6	2.95287542403352e-6	2.94773269962194e-6	2.94428714308828e-6	2.94537043175203e-6	2.95349828248784e-6	2.96951623088656e-6	2.99162161387283e-6	3.01523554111555e-6	3.03389867644157e-6	3.04101491626757e-6	3.03198016362534e-6	3.00606636350246e-6	2.96743076760757e-6	2.92486995520076e-6	2.89046562224051e-6	2.87771582842764e-6	2.89899733936525e-6	2.95908689219305e-6	3.03924668826611e-6	3.08357407960988e-6	3.06096336582509e-6	3.11995151864442e-6	3.04077328982459e-6	3.15216750355967e-6	2.90350127987818e-6	2.67447335375952e-6	2.7994243631238e-6	2.68319630703845e-6	2.73163381799737e-6	2.687587002081e-6	2.71230622320463e-6	2.79387883395766e-6	2.87275085196663e-6	2.92047663216091e-6	2.93454209545576e-6	2.92236067282019e-6	2.89327821804706e-6	2.85610381088681e-6	2.81849662274649e-6	2.78662335034071e-6	2.76477270114087e-6	2.75505117372148e-6
flux1:	0.704150408769978	2.62943708678676e-6	2.62413136185914e-6	2.62046280943541e-6	2.61852500934011e-6	2.6173604820172e-6	2.61557580770508e-6	2.61221844026752e-6	2.60754794646691e-6	2.60330543811432e-6	2.60225323817657e-6	2.60707910924556e-6	2.61907383321996e-6	2.63712821446012e-6	2.65749580257735e-6	2.6745008577457e-6	2.68206263832358e-6	2.67564822720858e-6	2.65409398441419e-6	2.62069051166111e-6	2.58310722839825e-6	2.55220393852488e-6	2.5402334018785e-6	2.55837641805694e-6	2.6109016559917e-6	2.68126438204675e-6	2.72024681979132e-6	2.70057582569742e-6	2.75389928917616e-6	2.68459453013889e-6	2.78407357105179e-6	2.56502323915687e-6	2.362799395495e-6	2.47359982126141e-6	2.37064097934294e-6	2.41407011390447e-6	2.37458085237946e-6	2.39555331459837e-6	2.467379442044e-6	2.53715043609958e-6	2.57932855990368e-6	2.59160474970446e-6	2.58062454355805e-6	2.5547706803514e-6	2.52192318227056e-6	2.48889650573425e-6	2.46111940077592e-6	2.44228924421862e-6	2.43412506162832e-6
flux1:	0.704412857673731	2.31901407738364e-6	2.31371244742406e-6	2.31083820108129e-6	2.31025449362936e-6	2.31067683828677e-6	2.31035594810819e-6	2.30800571205076e-6	2.30360551195945e-6	2.29869576053463e-6	2.29595783098325e-6	2.29817451119067e-6	2.30695478851466e-6	2.3217290285584e-6	2.3394311461267e-6	2.35505070993334e-6	2.36296900688305e-6	2.3587578446204e-6	2.34093824433601e-6	2.31210980259368e-6	2.27899169100227e-6	2.25135348689202e-6	2.24028716401124e-6	2.25586129639028e-6	2.30191375821278e-6	2.36388304927259e-6	2.39831585102082e-6	2.38111987162507e-6	2.42926056356356e-6	2.36849845922575e-6	2.45715276028895e-6	2.26421401058855e-6	2.085708066211e-6	2.18376606314661e-6	2.09281166920511e-6	2.13163260015302e-6	2.09631507021059e-6	2.11417539516895e-6	2.17746618893859e-6	2.23918290359501e-6	2.27638345229077e-6	2.28698032476549e-6	2.27699653167949e-6	2.25399868633574e-6	2.22504313400918e-6	2.19617124915476e-6	2.17213111955972e-6	2.15607958804033e-6	2.14938616555063e-6
flux1:	0.704675306577484	2.04323011070835e-6	2.03802511110338e-6	2.03579582651489e-6	2.03621169519104e-6	2.03775553535175e-6	2.038446665427e-6	2.03678711827757e-6	2.03256681262273e-6	2.02716775956474e-6	2.0231782172671e-6	2.02341232834439e-6	2.02969203578921e-6	2.04185702600788e-6	2.05739000312511e-6	2.07184263661246e-6	2.08001397612481e-6	2.07761548472706e-6	2.0629630779886e-6	2.03811745706322e-6	2.00899278947935e-6	1.98437421825769e-6	1.97427071050453e-6	1.98773106967582e-6	2.02823849165925e-6	2.0829993816297e-6	2.11351132425301e-6	2.09838425168164e-6	2.14175478931217e-6	2.08835767099724e-6	2.16715705364816e-6	1.99721563210628e-6	1.83968640691622e-6	1.92631321588656e-6	1.84619862344605e-6	1.88078717680249e-6	1.84928851541467e-6	1.86459684054364e-6	1.92039079407863e-6	1.97494639010405e-6	2.00766693377545e-6	2.01668117451524e-6	2.00749100786787e-6	1.98697031703289e-6	1.96145569482117e-6	1.93629287772595e-6	1.915609069967e-6	1.90206927995778e-6	1.89672853077615e-6
flux1:	0.704937755481238	1.7984377922699e-6	1.79344262360708e-6	1.79177800830313e-6	1.79295521634537e-6	1.79530310705114e-6	1.79670816571054e-6	1.79555355593241e-6	1.79150709403147e-6	1.78582251210365e-6	1.78098358106546e-6	1.77978382645052e-6	1.78417120077135e-6	1.79428486292666e-6	1.80804396230738e-6	1.82147520610545e-6	1.82976202150523e-6	1.82879208873343e-6	1.81677448459767e-6	1.79535792898804e-6	1.76976762128354e-6	1.7478915774389e-6	1.7387338555676e-6	1.75042299689953e-6	1.78615247087546e-6	1.83467654272267e-6	1.86175116378164e-6	1.84835194813826e-6	1.88729954397774e-6	1.84025989467133e-6	1.91007867400712e-6	1.76039274472207e-6	1.62142530467724e-6	1.6978370013004e-6	1.62748325907025e-6	1.65820537274189e-6	1.63019573950058e-6	1.64344399018918e-6	1.69264221258906e-6	1.7408052023794e-6	1.7694863711981e-6	1.77701714650284e-6	1.76844294131065e-6	1.75004115470808e-6	1.72752480611589e-6	1.70562405482397e-6	1.68790772606698e-6	1.67659703851209e-6	1.67246551173017e-6
flux1:	0.705200204384991	1.58142003121696e-6	1.57676576013431e-6	1.57564272628415e-6	1.57743670852169e-6	1.5803865429955e-6	1.58232211463519e-6	1.58157750931397e-6	1.57774807678972e-6	1.57198098444189e-6	1.56664570705881e-6	1.56447293788541e-6	1.56746483292879e-6	1.57596802780131e-6	1.58824417493668e-6	1.60072451780982e-6	1.6089542885315e-6	1.6090336730618e-6	1.59914841439696e-6	1.58063648883281e-6	1.55812527427389e-6	1.53868166839691e-6	1.53038671416981e-6	1.54054998951118e-6	1.57212215432752e-6	1.61518873389909e-6	1.63919772690225e-6	1.62725282341247e-6	1.66207218840022e-6	1.62055555233677e-6	1.68219741842077e-6	1.55037189549068e-6	1.42785143220365e-6	1.49516764467458e-6	1.43357133606415e-6	1.46079072005545e-6	1.43595926176574e-6	1.44757175416492e-6	1.49096655286175e-6	1.53340910547253e-6	1.55844876401631e-6	1.56460808007885e-6	1.556514201468e-6	1.53991729990443e-6	1.51998985197188e-6	1.50092472467273e-6	1.48579645218247e-6	1.47643071541145e-6	1.47335141870092e-6
flux1:	0.705462653288744	1.38931929396355e-6	1.38513914427559e-6	1.38456727919268e-6	1.38689308634109e-6	1.39031638310452e-6	1.39266872262411e-6	1.39228738502985e-6	1.38873230578624e-6	1.38306038154711e-6	1.37751879258325e-6	1.37474111372703e-6	1.37672457988049e-6	1.38394739354135e-6	1.39493743420464e-6	1.40647592147047e-6	1.41445626583022e-6	1.41522391250781e-6	1.407007443292e-6	1.39091077409863e-6	1.37103513433241e-6	1.35369674790238e-6	1.34613920548257e-6	1.3549493468008e-6	1.3828615233307e-6	1.42109135104003e-6	1.44233251783627e-6	1.4316327173265e-6	1.46258500700575e-6	1.42591725337312e-6	1.48013647694408e-6	1.36408888131738e-6	1.25616747261837e-6	1.31540935281813e-6	1.26163660656914e-6	1.28571479281818e-6	1.26376942312343e-6	1.2741002269387e-6	1.31239509480147e-6	1.34971734932367e-6	1.37148197626945e-6	1.37639870507134e-6	1.36869955594657e-6	1.35365342702031e-6	1.33595881119324e-6	1.31934328720644e-6	1.30645057914775e-6	1.29875936325493e-6	1.2965754651259e-6
flux1:	0.705725102192497	1.21956614438581e-6	1.21597373614832e-6	1.2159662544476e-6	1.2187623192195e-6	1.22256324600067e-6	1.22524691836304e-6	1.22519354212194e-6	1.22195613015945e-6	1.21651417283454e-6	1.21098624298177e-6	1.20788100885637e-6	1.20914270679641e-6	1.21532010185149e-6	1.22514770539719e-6	1.23571633720911e-6	1.24325975191865e-6	1.24439429959031e-6	1.23743882114566e-6	1.22331805559605e-6	1.20566488361364e-6	1.19011325110624e-6	1.1831555854354e-6	1.19074075815771e-6	1.21539510919034e-6	1.24929043692496e-6	1.26802260881386e-6	1.25841428753713e-6	1.28574772264372e-6	1.25338906793762e-6	1.30090530529433e-6	1.19882521539917e-6	1.10388393866206e-6	1.15597343833928e-6	1.10915742580526e-6	1.13044738224667e-6	1.11111625522202e-6	1.12044645002918e-6	1.15426766819042e-6	1.18701578339485e-6	1.20584820738837e-6	1.20966614336632e-6	1.20232466757029e-6	1.18864029804396e-6	1.17288699395353e-6	1.15838917858044e-6	1.14741997225974e-6	1.14115916652016e-6	1.13972604802256e-6
flux1:	0.705987551096251	1.06981801078902e-6	1.0668868449794e-6	1.06743502551118e-6	1.07063314438232e-6	1.07471652836891e-6	1.07764415170178e-6	1.07787006190939e-6	1.07496289850206e-6	1.06983519527399e-6	1.06447198200651e-6	1.06123481776545e-6	1.06197698600134e-6	1.06727080573541e-6	1.07601302518924e-6	1.08557516509074e-6	1.09252560607489e-6	1.09376726872426e-6	1.08773821640353e-6	1.07522113901841e-6	1.05942943417361e-6	1.04538224443042e-6	1.0389034113204e-6	1.04537292483396e-6	1.06710499759289e-6	1.09708923585962e-6	1.11355825192073e-6	1.10493051364824e-6	1.12889816860432e-6	1.10040927202129e-6	1.1419146371674e-6	1.0522205154513e-6	9.68830710519756e-7	1.01459256234061e-6	9.73933337542041e-7	9.9276925355672e-7	9.75802160614894e-7	9.84339862815596e-7	1.01424164653325e-6	1.04291877415719e-6	1.05914211636181e-6	1.06201353541392e-6	1.05503165688224e-6	1.04257981261638e-6	1.02854175214905e-6	1.01588905474305e-6	1.00657866602422e-6	1.0015379502831e-6	1.00073108654306e-6
flux1:	0.706250000000004	9.37915575266759e-7	9.35665698310764e-7	9.3672280195364e-7	9.4023004732032e-7	9.4448336680911e-7	9.4755034130566e-7	9.47983235071311e-7	9.45384190633903e-7	9.40607076758015e-7	9.35499511085333e-7	9.32258899715564e-7	9.32619256331046e-7	9.37142469010458e-7	9.44856266904165e-7	9.53392192192741e-7	9.59646257240595e-7	9.60812203212554e-7	9.55459932883265e-7	9.44254184978405e-7	9.30032479679077e-7	9.17264836154016e-7	9.11180917464756e-7	9.16644075336171e-7	9.35747489986366e-7	9.62198353454674e-7	9.76650977596375e-7	9.68921071392383e-7	9.89792314116933e-7	9.64799071973177e-7	1.00095777793705e-6	9.22255567158563e-7	8.49143275910852e-7	8.89310202202138e-7	8.54075524871683e-7	8.70761989674542e-7	8.55930527507991e-7	8.63815552794395e-7	8.90281651572541e-7	9.1535247584992e-7	9.29270824702044e-7	9.3134769471252e-7	9.24751649146776e-7	9.13449281168038e-7	9.0095728839153e-7	8.89932869245639e-7	8.8206365757762e-7	8.780679097524e-7	8.77785480633529e-7
[truncated: 13 more columns]
