# Supplementary material for: Spatial Resolution and Refractive Index Contrast of Resonant Photonic Crystal Surfaces for Biosensing
Source: IEEE Photonics J. Author manuscript; Available in PMC 2015 Sep 7. (PMC4561521; doi:10.1109/JPHOT.2015.2435699)
Supplement: fig6_data [file NIHMS64775-supplement-fig6_data.gz › Volumes/graham/MacBook_backup/PhD_folder_2015_06_02/paper_improvements/IEEE_J_Photonics/final_files/data_files/fig6/meep_data/8/t.out]

-----------
Initializing structure...
Working in 2D dimensions.
Computational cell is 150 x 10 x 0 with resolution 25
     block, center = (0,-2.56637,0)
          size (150,4.86726,1e+20)
          axes (1,0,0), (0,1,0), (0,0,1)
          dielectric constant epsilon diagonal = (2.0736,2.0736,2.0736)
     block, center = (0,2.43363,0)
          size (150,5.13274,1e+20)
          axes (1,0,0), (0,1,0), (0,0,1)
          dielectric constant epsilon diagonal = (1.90716,1.90716,1.90716)
     block, center = (-37.5,0.309735,0)
          size (75,0.884956,1e+20)
          axes (1,0,0), (0,1,0), (0,0,1)
          dielectric constant epsilon diagonal = (2.0164,2.0164,2.0164)
     block, center = (74.5,0,0)
          size (0.65,0.265487,1e+20)
          axes (1,0,0), (0,1,0), (0,0,1)
          dielectric constant epsilon diagonal = (4,4,4)
     block, center = (73.5,0,0)
          size (0.65,0.265487,1e+20)
          axes (1,0,0), (0,1,0), (0,0,1)
          dielectric constant epsilon diagonal = (4,4,4)
     block, center = (72.5,0,0)
          size (0.65,0.265487,1e+20)
          axes (1,0,0), (0,1,0), (0,0,1)
          dielectric constant epsilon diagonal = (4,4,4)
     block, center = (71.5,0,0)
          size (0.65,0.265487,1e+20)
          axes (1,0,0), (0,1,0), (0,0,1)
          dielectric constant epsilon diagonal = (4,4,4)
     block, center = (70.5,0,0)
          size (0.65,0.265487,1e+20)
          axes (1,0,0), (0,1,0), (0,0,1)
          dielectric constant epsilon diagonal = (4,4,4)
     block, center = (69.5,0,0)
          size (0.65,0.265487,1e+20)
          axes (1,0,0), (0,1,0), (0,0,1)
          dielectric constant epsilon diagonal = (4,4,4)
     block, center = (68.5,0,0)
          size (0.65,0.265487,1e+20)
          axes (1,0,0), (0,1,0), (0,0,1)
          dielectric constant epsilon diagonal = (4,4,4)
     block, center = (67.5,0,0)
          size (0.65,0.265487,1e+20)
          axes (1,0,0), (0,1,0), (0,0,1)
          dielectric constant epsilon diagonal = (4,4,4)
     block, center = (66.5,0,0)
          size (0.65,0.265487,1e+20)
          axes (1,0,0), (0,1,0), (0,0,1)
          dielectric constant epsilon diagonal = (4,4,4)
     block, center = (65.5,0,0)
          size (0.65,0.265487,1e+20)
          axes (1,0,0), (0,1,0), (0,0,1)
          dielectric constant epsilon diagonal = (4,4,4)
     block, center = (64.5,0,0)
          size (0.65,0.265487,1e+20)
          axes (1,0,0), (0,1,0), (0,0,1)
          dielectric constant epsilon diagonal = (4,4,4)
     block, center = (63.5,0,0)
          size (0.65,0.265487,1e+20)
          axes (1,0,0), (0,1,0), (0,0,1)
          dielectric constant epsilon diagonal = (4,4,4)
     block, center = (62.5,0,0)
          size (0.65,0.265487,1e+20)
          axes (1,0,0), (0,1,0), (0,0,1)
          dielectric constant epsilon diagonal = (4,4,4)
     block, center = (61.5,0,0)
          size (0.65,0.265487,1e+20)
          axes (1,0,0), (0,1,0), (0,0,1)
          dielectric constant epsilon diagonal = (4,4,4)
     block, center = (60.5,0,0)
          size (0.65,0.265487,1e+20)
          axes (1,0,0), (0,1,0), (0,0,1)
          dielectric constant epsilon diagonal = (4,4,4)
     block, center = (59.5,0,0)
          size (0.65,0.265487,1e+20)
          axes (1,0,0), (0,1,0), (0,0,1)
          dielectric constant epsilon diagonal = (4,4,4)
     block, center = (58.5,0,0)
          size (0.65,0.265487,1e+20)
          axes (1,0,0), (0,1,0), (0,0,1)
          dielectric constant epsilon diagonal = (4,4,4)
     block, center = (57.5,0,0)
          size (0.65,0.265487,1e+20)
          axes (1,0,0), (0,1,0), (0,0,1)
          dielectric constant epsilon diagonal = (4,4,4)
     block, center = (56.5,0,0)
          size (0.65,0.265487,1e+20)
          axes (1,0,0), (0,1,0), (0,0,1)
          dielectric constant epsilon diagonal = (4,4,4)
     block, center = (55.5,0,0)
          size (0.65,0.265487,1e+20)
          axes (1,0,0), (0,1,0), (0,0,1)
          dielectric constant epsilon diagonal = (4,4,4)
     block, center = (54.5,0,0)
          size (0.65,0.265487,1e+20)
          axes (1,0,0), (0,1,0), (0,0,1)
          dielectric constant epsilon diagonal = (4,4,4)
     block, center = (53.5,0,0)
          size (0.65,0.265487,1e+20)
          axes (1,0,0), (0,1,0), (0,0,1)
          dielectric constant epsilon diagonal = (4,4,4)
     block, center = (52.5,0,0)
          size (0.65,0.265487,1e+20)
          axes (1,0,0), (0,1,0), (0,0,1)
          dielectric constant epsilon diagonal = (4,4,4)
     block, center = (51.5,0,0)
          size (0.65,0.265487,1e+20)
          axes (1,0,0), (0,1,0), (0,0,1)
          dielectric constant epsilon diagonal = (4,4,4)
     block, center = (50.5,0,0)
          size (0.65,0.265487,1e+20)
          axes (1,0,0), (0,1,0), (0,0,1)
          dielectric constant epsilon diagonal = (4,4,4)
     block, center = (49.5,0,0)
          size (0.65,0.265487,1e+20)
          axes (1,0,0), (0,1,0), (0,0,1)
          dielectric constant epsilon diagonal = (4,4,4)
     block, center = (48.5,0,0)
          size (0.65,0.265487,1e+20)
          axes (1,0,0), (0,1,0), (0,0,1)
          dielectric constant epsilon diagonal = (4,4,4)
     block, center = (47.5,0,0)
          size (0.65,0.265487,1e+20)
          axes (1,0,0), (0,1,0), (0,0,1)
          dielectric constant epsilon diagonal = (4,4,4)
     block, center = (46.5,0,0)
          size (0.65,0.265487,1e+20)
          axes (1,0,0), (0,1,0), (0,0,1)
          dielectric constant epsilon diagonal = (4,4,4)
     block, center = (45.5,0,0)
          size (0.65,0.265487,1e+20)
          axes (1,0,0), (0,1,0), (0,0,1)
          dielectric constant epsilon diagonal = (4,4,4)
     block, center = (44.5,0,0)
          size (0.65,0.265487,1e+20)
          axes (1,0,0), (0,1,0), (0,0,1)
          dielectric constant epsilon diagonal = (4,4,4)
     block, center = (43.5,0,0)
          size (0.65,0.265487,1e+20)
          axes (1,0,0), (0,1,0), (0,0,1)
          dielectric constant epsilon diagonal = (4,4,4)
     block, center = (42.5,0,0)
          size (0.65,0.265487,1e+20)
          axes (1,0,0), (0,1,0), (0,0,1)
          dielectric constant epsilon diagonal = (4,4,4)
     block, center = (41.5,0,0)
          size (0.65,0.265487,1e+20)
          axes (1,0,0), (0,1,0), (0,0,1)
          dielectric constant epsilon diagonal = (4,4,4)
     block, center = (40.5,0,0)
          size (0.65,0.265487,1e+20)
          axes (1,0,0), (0,1,0), (0,0,1)
          dielectric constant epsilon diagonal = (4,4,4)
     block, center = (39.5,0,0)
          size (0.65,0.265487,1e+20)
          axes (1,0,0), (0,1,0), (0,0,1)
          dielectric constant epsilon diagonal = (4,4,4)
     block, center = (38.5,0,0)
          size (0.65,0.265487,1e+20)
          axes (1,0,0), (0,1,0), (0,0,1)
          dielectric constant epsilon diagonal = (4,4,4)
     block, center = (37.5,0,0)
          size (0.65,0.265487,1e+20)
          axes (1,0,0), (0,1,0), (0,0,1)
          dielectric constant epsilon diagonal = (4,4,4)
     block, center = (36.5,0,0)
          size (0.65,0.265487,1e+20)
          axes (1,0,0), (0,1,0), (0,0,1)
          dielectric constant epsilon diagonal = (4,4,4)
     block, center = (35.5,0,0)
          size (0.65,0.265487,1e+20)
          axes (1,0,0), (0,1,0), (0,0,1)
          dielectric constant epsilon diagonal = (4,4,4)
     block, center = (34.5,0,0)
          size (0.65,0.265487,1e+20)
          axes (1,0,0), (0,1,0), (0,0,1)
          dielectric constant epsilon diagonal = (4,4,4)
     block, center = (33.5,0,0)
          size (0.65,0.265487,1e+20)
          axes (1,0,0), (0,1,0), (0,0,1)
          dielectric constant epsilon diagonal = (4,4,4)
     block, center = (32.5,0,0)
          size (0.65,0.265487,1e+20)
          axes (1,0,0), (0,1,0), (0,0,1)
          dielectric constant epsilon diagonal = (4,4,4)
     block, center = (31.5,0,0)
          size (0.65,0.265487,1e+20)
          axes (1,0,0), (0,1,0), (0,0,1)
          dielectric constant epsilon diagonal = (4,4,4)
     block, center = (30.5,0,0)
          size (0.65,0.265487,1e+20)
          axes (1,0,0), (0,1,0), (0,0,1)
          dielectric constant epsilon diagonal = (4,4,4)
     block, center = (29.5,0,0)
          size (0.65,0.265487,1e+20)
          axes (1,0,0), (0,1,0), (0,0,1)
          dielectric constant epsilon diagonal = (4,4,4)
     block, center = (28.5,0,0)
          size (0.65,0.265487,1e+20)
          axes (1,0,0), (0,1,0), (0,0,1)
          dielectric constant epsilon diagonal = (4,4,4)
     block, center = (27.5,0,0)
          size (0.65,0.265487,1e+20)
          axes (1,0,0), (0,1,0), (0,0,1)
          dielectric constant epsilon diagonal = (4,4,4)
     block, center = (26.5,0,0)
          size (0.65,0.265487,1e+20)
          axes (1,0,0), (0,1,0), (0,0,1)
          dielectric constant epsilon diagonal = (4,4,4)
     block, center = (25.5,0,0)
          size (0.65,0.265487,1e+20)
          axes (1,0,0), (0,1,0), (0,0,1)
          dielectric constant epsilon diagonal = (4,4,4)
     block, center = (24.5,0,0)
          size (0.65,0.265487,1e+20)
          axes (1,0,0), (0,1,0), (0,0,1)
          dielectric constant epsilon diagonal = (4,4,4)
     block, center = (23.5,0,0)
          size (0.65,0.265487,1e+20)
          axes (1,0,0), (0,1,0), (0,0,1)
          dielectric constant epsilon diagonal = (4,4,4)
     block, center = (22.5,0,0)
          size (0.65,0.265487,1e+20)
          axes (1,0,0), (0,1,0), (0,0,1)
          dielectric constant epsilon diagonal = (4,4,4)
     block, center = (21.5,0,0)
          size (0.65,0.265487,1e+20)
          axes (1,0,0), (0,1,0), (0,0,1)
          dielectric constant epsilon diagonal = (4,4,4)
     block, center = (20.5,0,0)
          size (0.65,0.265487,1e+20)
          axes (1,0,0), (0,1,0), (0,0,1)
          dielectric constant epsilon diagonal = (4,4,4)
     block, center = (19.5,0,0)
          size (0.65,0.265487,1e+20)
          axes (1,0,0), (0,1,0), (0,0,1)
          dielectric constant epsilon diagonal = (4,4,4)
     block, center = (18.5,0,0)
          size (0.65,0.265487,1e+20)
          axes (1,0,0), (0,1,0), (0,0,1)
          dielectric constant epsilon diagonal = (4,4,4)
     block, center = (17.5,0,0)
          size (0.65,0.265487,1e+20)
          axes (1,0,0), (0,1,0), (0,0,1)
          dielectric constant epsilon diagonal = (4,4,4)
     block, center = (16.5,0,0)
          size (0.65,0.265487,1e+20)
          axes (1,0,0), (0,1,0), (0,0,1)
          dielectric constant epsilon diagonal = (4,4,4)
     block, center = (15.5,0,0)
          size (0.65,0.265487,1e+20)
          axes (1,0,0), (0,1,0), (0,0,1)
          dielectric constant epsilon diagonal = (4,4,4)
     block, center = (14.5,0,0)
          size (0.65,0.265487,1e+20)
          axes (1,0,0), (0,1,0), (0,0,1)
          dielectric constant epsilon diagonal = (4,4,4)
     block, center = (13.5,0,0)
          size (0.65,0.265487,1e+20)
          axes (1,0,0), (0,1,0), (0,0,1)
          dielectric constant epsilon diagonal = (4,4,4)
     block, center = (12.5,0,0)
          size (0.65,0.265487,1e+20)
          axes (1,0,0), (0,1,0), (0,0,1)
          dielectric constant epsilon diagonal = (4,4,4)
     block, center = (11.5,0,0)
          size (0.65,0.265487,1e+20)
          axes (1,0,0), (0,1,0), (0,0,1)
          dielectric constant epsilon diagonal = (4,4,4)
     block, center = (10.5,0,0)
          size (0.65,0.265487,1e+20)
          axes (1,0,0), (0,1,0), (0,0,1)
          dielectric constant epsilon diagonal = (4,4,4)
     block, center = (9.5,0,0)
          size (0.65,0.265487,1e+20)
          axes (1,0,0), (0,1,0), (0,0,1)
          dielectric constant epsilon diagonal = (4,4,4)
     block, center = (8.5,0,0)
          size (0.65,0.265487,1e+20)
          axes (1,0,0), (0,1,0), (0,0,1)
          dielectric constant epsilon diagonal = (4,4,4)
     block, center = (7.5,0,0)
          size (0.65,0.265487,1e+20)
          axes (1,0,0), (0,1,0), (0,0,1)
          dielectric constant epsilon diagonal = (4,4,4)
     block, center = (6.5,0,0)
          size (0.65,0.265487,1e+20)
          axes (1,0,0), (0,1,0), (0,0,1)
          dielectric constant epsilon diagonal = (4,4,4)
     block, center = (5.5,0,0)
          size (0.65,0.265487,1e+20)
          axes (1,0,0), (0,1,0), (0,0,1)
          dielectric constant epsilon diagonal = (4,4,4)
     block, center = (4.5,0,0)
          size (0.65,0.265487,1e+20)
          axes (1,0,0), (0,1,0), (0,0,1)
          dielectric constant epsilon diagonal = (4,4,4)
     block, center = (3.5,0,0)
          size (0.65,0.265487,1e+20)
          axes (1,0,0), (0,1,0), (0,0,1)
          dielectric constant epsilon diagonal = (4,4,4)
     block, center = (2.5,0,0)
          size (0.65,0.265487,1e+20)
          axes (1,0,0), (0,1,0), (0,0,1)
          dielectric constant epsilon diagonal = (4,4,4)
     block, center = (1.5,0,0)
          size (0.65,0.265487,1e+20)
          axes (1,0,0), (0,1,0), (0,0,1)
          dielectric constant epsilon diagonal = (4,4,4)
     block, center = (0.5,0,0)
          size (0.65,0.265487,1e+20)
          axes (1,0,0), (0,1,0), (0,0,1)
          dielectric constant epsilon diagonal = (4,4,4)
     block, center = (-0.5,0,0)
          size (0.65,0.265487,1e+20)
          axes (1,0,0), (0,1,0), (0,0,1)
          dielectric constant epsilon diagonal = (4,4,4)
     block, center = (-1.5,0,0)
          size (0.65,0.265487,1e+20)
          axes (1,0,0), (0,1,0), (0,0,1)
          dielectric constant epsilon diagonal = (4,4,4)
     block, center = (-2.5,0,0)
          size (0.65,0.265487,1e+20)
          axes (1,0,0), (0,1,0), (0,0,1)
          dielectric constant epsilon diagonal = (4,4,4)
     block, center = (-3.5,0,0)
          size (0.65,0.265487,1e+20)
          axes (1,0,0), (0,1,0), (0,0,1)
          dielectric constant epsilon diagonal = (4,4,4)
     block, center = (-4.5,0,0)
          size (0.65,0.265487,1e+20)
          axes (1,0,0), (0,1,0), (0,0,1)
          dielectric constant epsilon diagonal = (4,4,4)
     block, center = (-5.5,0,0)
          size (0.65,0.265487,1e+20)
          axes (1,0,0), (0,1,0), (0,0,1)
          dielectric constant epsilon diagonal = (4,4,4)
     block, center = (-6.5,0,0)
          size (0.65,0.265487,1e+20)
          axes (1,0,0), (0,1,0), (0,0,1)
          dielectric constant epsilon diagonal = (4,4,4)
     block, center = (-7.5,0,0)
          size (0.65,0.265487,1e+20)
          axes (1,0,0), (0,1,0), (0,0,1)
          dielectric constant epsilon diagonal = (4,4,4)
     block, center = (-8.5,0,0)
          size (0.65,0.265487,1e+20)
          axes (1,0,0), (0,1,0), (0,0,1)
          dielectric constant epsilon diagonal = (4,4,4)
     block, center = (-9.5,0,0)
          size (0.65,0.265487,1e+20)
          axes (1,0,0), (0,1,0), (0,0,1)
          dielectric constant epsilon diagonal = (4,4,4)
     block, center = (-10.5,0,0)
          size (0.65,0.265487,1e+20)
          axes (1,0,0), (0,1,0), (0,0,1)
          dielectric constant epsilon diagonal = (4,4,4)
     block, center = (-11.5,0,0)
          size (0.65,0.265487,1e+20)
          axes (1,0,0), (0,1,0), (0,0,1)
          dielectric constant epsilon diagonal = (4,4,4)
     block, center = (-12.5,0,0)
          size (0.65,0.265487,1e+20)
          axes (1,0,0), (0,1,0), (0,0,1)
          dielectric constant epsilon diagonal = (4,4,4)
     block, center = (-13.5,0,0)
          size (0.65,0.265487,1e+20)
          axes (1,0,0), (0,1,0), (0,0,1)
          dielectric constant epsilon diagonal = (4,4,4)
     block, center = (-14.5,0,0)
          size (0.65,0.265487,1e+20)
          axes (1,0,0), (0,1,0), (0,0,1)
          dielectric constant epsilon diagonal = (4,4,4)
     block, center = (-15.5,0,0)
          size (0.65,0.265487,1e+20)
          axes (1,0,0), (0,1,0), (0,0,1)
          dielectric constant epsilon diagonal = (4,4,4)
     block, center = (-16.5,0,0)
          size (0.65,0.265487,1e+20)
          axes (1,0,0), (0,1,0), (0,0,1)
          dielectric constant epsilon diagonal = (4,4,4)
     block, center = (-17.5,0,0)
          size (0.65,0.265487,1e+20)
          axes (1,0,0), (0,1,0), (0,0,1)
          dielectric constant epsilon diagonal = (4,4,4)
     block, center = (-18.5,0,0)
          size (0.65,0.265487,1e+20)
          axes (1,0,0), (0,1,0), (0,0,1)
          dielectric constant epsilon diagonal = (4,4,4)
     block, center = (-19.5,0,0)
          size (0.65,0.265487,1e+20)
          axes (1,0,0), (0,1,0), (0,0,1)
          dielectric constant epsilon diagonal = (4,4,4)
     block, center = (-20.5,0,0)
          size (0.65,0.265487,1e+20)
          axes (1,0,0), (0,1,0), (0,0,1)
          dielectric constant epsilon diagonal = (4,4,4)
     block, center = (-21.5,0,0)
          size (0.65,0.265487,1e+20)
          axes (1,0,0), (0,1,0), (0,0,1)
          dielectric constant epsilon diagonal = (4,4,4)
     block, center = (-22.5,0,0)
          size (0.65,0.265487,1e+20)
          axes (1,0,0), (0,1,0), (0,0,1)
          dielectric constant epsilon diagonal = (4,4,4)
     block, center = (-23.5,0,0)
          size (0.65,0.265487,1e+20)
          axes (1,0,0), (0,1,0), (0,0,1)
          dielectric constant epsilon diagonal = (4,4,4)
     block, center = (-24.5,0,0)
          size (0.65,0.265487,1e+20)
          axes (1,0,0), (0,1,0), (0,0,1)
          dielectric constant epsilon diagonal = (4,4,4)
     block, center = (-25.5,0,0)
          size (0.65,0.265487,1e+20)
          axes (1,0,0), (0,1,0), (0,0,1)
          dielectric constant epsilon diagonal = (4,4,4)
     block, center = (-26.5,0,0)
          size (0.65,0.265487,1e+20)
          axes (1,0,0), (0,1,0), (0,0,1)
          dielectric constant epsilon diagonal = (4,4,4)
     block, center = (-27.5,0,0)
          size (0.65,0.265487,1e+20)
          axes (1,0,0), (0,1,0), (0,0,1)
          dielectric constant epsilon diagonal = (4,4,4)
     block, center = (-28.5,0,0)
          size (0.65,0.265487,1e+20)
          axes (1,0,0), (0,1,0), (0,0,1)
          dielectric constant epsilon diagonal = (4,4,4)
     block, center = (-29.5,0,0)
          size (0.65,0.265487,1e+20)
          axes (1,0,0), (0,1,0), (0,0,1)
          dielectric constant epsilon diagonal = (4,4,4)
     block, center = (-30.5,0,0)
          size (0.65,0.265487,1e+20)
          axes (1,0,0), (0,1,0), (0,0,1)
          dielectric constant epsilon diagonal = (4,4,4)
     block, center = (-31.5,0,0)
          size (0.65,0.265487,1e+20)
          axes (1,0,0), (0,1,0), (0,0,1)
          dielectric constant epsilon diagonal = (4,4,4)
     block, center = (-32.5,0,0)
          size (0.65,0.265487,1e+20)
          axes (1,0,0), (0,1,0), (0,0,1)
          dielectric constant epsilon diagonal = (4,4,4)
     block, center = (-33.5,0,0)
          size (0.65,0.265487,1e+20)
          axes (1,0,0), (0,1,0), (0,0,1)
          dielectric constant epsilon diagonal = (4,4,4)
     block, center = (-34.5,0,0)
          size (0.65,0.265487,1e+20)
          axes (1,0,0), (0,1,0), (0,0,1)
          dielectric constant epsilon diagonal = (4,4,4)
     block, center = (-35.5,0,0)
          size (0.65,0.265487,1e+20)
          axes (1,0,0), (0,1,0), (0,0,1)
          dielectric constant epsilon diagonal = (4,4,4)
     block, center = (-36.5,0,0)
          size (0.65,0.265487,1e+20)
          axes (1,0,0), (0,1,0), (0,0,1)
          dielectric constant epsilon diagonal = (4,4,4)
     block, center = (-37.5,0,0)
          size (0.65,0.265487,1e+20)
          axes (1,0,0), (0,1,0), (0,0,1)
          dielectric constant epsilon diagonal = (4,4,4)
     block, center = (-38.5,0,0)
          size (0.65,0.265487,1e+20)
          axes (1,0,0), (0,1,0), (0,0,1)
          dielectric constant epsilon diagonal = (4,4,4)
     block, center = (-39.5,0,0)
          size (0.65,0.265487,1e+20)
          axes (1,0,0), (0,1,0), (0,0,1)
          dielectric constant epsilon diagonal = (4,4,4)
     block, center = (-40.5,0,0)
          size (0.65,0.265487,1e+20)
          axes (1,0,0), (0,1,0), (0,0,1)
          dielectric constant epsilon diagonal = (4,4,4)
     block, center = (-41.5,0,0)
          size (0.65,0.265487,1e+20)
          axes (1,0,0), (0,1,0), (0,0,1)
          dielectric constant epsilon diagonal = (4,4,4)
     block, center = (-42.5,0,0)
          size (0.65,0.265487,1e+20)
          axes (1,0,0), (0,1,0), (0,0,1)
          dielectric constant epsilon diagonal = (4,4,4)
     block, center = (-43.5,0,0)
          size (0.65,0.265487,1e+20)
          axes (1,0,0), (0,1,0), (0,0,1)
          dielectric constant epsilon diagonal = (4,4,4)
     block, center = (-44.5,0,0)
          size (0.65,0.265487,1e+20)
          axes (1,0,0), (0,1,0), (0,0,1)
          dielectric constant epsilon diagonal = (4,4,4)
     block, center = (-45.5,0,0)
          size (0.65,0.265487,1e+20)
          axes (1,0,0), (0,1,0), (0,0,1)
          dielectric constant epsilon diagonal = (4,4,4)
     block, center = (-46.5,0,0)
          size (0.65,0.265487,1e+20)
          axes (1,0,0), (0,1,0), (0,0,1)
          dielectric constant epsilon diagonal = (4,4,4)
     block, center = (-47.5,0,0)
          size (0.65,0.265487,1e+20)
          axes (1,0,0), (0,1,0), (0,0,1)
          dielectric constant epsilon diagonal = (4,4,4)
     block, center = (-48.5,0,0)
          size (0.65,0.265487,1e+20)
          axes (1,0,0), (0,1,0), (0,0,1)
          dielectric constant epsilon diagonal = (4,4,4)
     block, center = (-49.5,0,0)
          size (0.65,0.265487,1e+20)
          axes (1,0,0), (0,1,0), (0,0,1)
          dielectric constant epsilon diagonal = (4,4,4)
     block, center = (-50.5,0,0)
          size (0.65,0.265487,1e+20)
          axes (1,0,0), (0,1,0), (0,0,1)
          dielectric constant epsilon diagonal = (4,4,4)
     block, center = (-51.5,0,0)
          size (0.65,0.265487,1e+20)
          axes (1,0,0), (0,1,0), (0,0,1)
          dielectric constant epsilon diagonal = (4,4,4)
     block, center = (-52.5,0,0)
          size (0.65,0.265487,1e+20)
          axes (1,0,0), (0,1,0), (0,0,1)
          dielectric constant epsilon diagonal = (4,4,4)
     block, center = (-53.5,0,0)
          size (0.65,0.265487,1e+20)
          axes (1,0,0), (0,1,0), (0,0,1)
          dielectric constant epsilon diagonal = (4,4,4)
     block, center = (-54.5,0,0)
          size (0.65,0.265487,1e+20)
          axes (1,0,0), (0,1,0), (0,0,1)
          dielectric constant epsilon diagonal = (4,4,4)
     block, center = (-55.5,0,0)
          size (0.65,0.265487,1e+20)
          axes (1,0,0), (0,1,0), (0,0,1)
          dielectric constant epsilon diagonal = (4,4,4)
     block, center = (-56.5,0,0)
          size (0.65,0.265487,1e+20)
          axes (1,0,0), (0,1,0), (0,0,1)
          dielectric constant epsilon diagonal = (4,4,4)
     block, center = (-57.5,0,0)
          size (0.65,0.265487,1e+20)
          axes (1,0,0), (0,1,0), (0,0,1)
          dielectric constant epsilon diagonal = (4,4,4)
     block, center = (-58.5,0,0)
          size (0.65,0.265487,1e+20)
          axes (1,0,0), (0,1,0), (0,0,1)
          dielectric constant epsilon diagonal = (4,4,4)
     block, center = (-59.5,0,0)
          size (0.65,0.265487,1e+20)
          axes (1,0,0), (0,1,0), (0,0,1)
          dielectric constant epsilon diagonal = (4,4,4)
     block, center = (-60.5,0,0)
          size (0.65,0.265487,1e+20)
          axes (1,0,0), (0,1,0), (0,0,1)
          dielectric constant epsilon diagonal = (4,4,4)
     block, center = (-61.5,0,0)
          size (0.65,0.265487,1e+20)
          axes (1,0,0), (0,1,0), (0,0,1)
          dielectric constant epsilon diagonal = (4,4,4)
     block, center = (-62.5,0,0)
          size (0.65,0.265487,1e+20)
          axes (1,0,0), (0,1,0), (0,0,1)
          dielectric constant epsilon diagonal = (4,4,4)
     block, center = (-63.5,0,0)
          size (0.65,0.265487,1e+20)
          axes (1,0,0), (0,1,0), (0,0,1)
          dielectric constant epsilon diagonal = (4,4,4)
     block, center = (-64.5,0,0)
          size (0.65,0.265487,1e+20)
          axes (1,0,0), (0,1,0), (0,0,1)
          dielectric constant epsilon diagonal = (4,4,4)
     block, center = (-65.5,0,0)
          size (0.65,0.265487,1e+20)
          axes (1,0,0), (0,1,0), (0,0,1)
          dielectric constant epsilon diagonal = (4,4,4)
     block, center = (-66.5,0,0)
          size (0.65,0.265487,1e+20)
          axes (1,0,0), (0,1,0), (0,0,1)
          dielectric constant epsilon diagonal = (4,4,4)
     block, center = (-67.5,0,0)
          size (0.65,0.265487,1e+20)
          axes (1,0,0), (0,1,0), (0,0,1)
          dielectric constant epsilon diagonal = (4,4,4)
     block, center = (-68.5,0,0)
          size (0.65,0.265487,1e+20)
          axes (1,0,0), (0,1,0), (0,0,1)
          dielectric constant epsilon diagonal = (4,4,4)
     block, center = (-69.5,0,0)
          size (0.65,0.265487,1e+20)
          axes (1,0,0), (0,1,0), (0,0,1)
          dielectric constant epsilon diagonal = (4,4,4)
     block, center = (-70.5,0,0)
          size (0.65,0.265487,1e+20)
          axes (1,0,0), (0,1,0), (0,0,1)
          dielectric constant epsilon diagonal = (4,4,4)
     block, center = (-71.5,0,0)
          size (0.65,0.265487,1e+20)
          axes (1,0,0), (0,1,0), (0,0,1)
          dielectric constant epsilon diagonal = (4,4,4)
     block, center = (-72.5,0,0)
          size (0.65,0.265487,1e+20)
          axes (1,0,0), (0,1,0), (0,0,1)
          dielectric constant epsilon diagonal = (4,4,4)
     block, center = (-73.5,0,0)
          size (0.65,0.265487,1e+20)
          axes (1,0,0), (0,1,0), (0,0,1)
          dielectric constant epsilon diagonal = (4,4,4)
     block, center = (-74.5,0,0)
          size (0.65,0.265487,1e+20)
          axes (1,0,0), (0,1,0), (0,0,1)
          dielectric constant epsilon diagonal = (4,4,4)
time for set_epsilon = 12.4126 s
-----------
Meep: using output directory "t-out"
creating output file "t-out/eps-000000.00.h5"...
Meep progress: 1.6/377.433631896973 = 0.4% done in 4.0s, 948.1s to go
on time step 84 (time=1.68), 0.0478763 s/step
Meep progress: 3.22/377.433631896973 = 0.9% done in 8.1s, 935.7s to go
on time step 165 (time=3.3), 0.0497758 s/step
Meep progress: 4.86/377.433631896973 = 1.3% done in 12.1s, 924.7s to go
on time step 247 (time=4.94), 0.0488249 s/step
Meep progress: 6.58/377.433631896973 = 1.7% done in 16.1s, 906.8s to go
on time step 333 (time=6.66), 0.0469816 s/step
Meep progress: 8.4/377.433631896973 = 2.2% done in 20.1s, 884.5s to go
on time step 424 (time=8.48), 0.0442271 s/step
Meep progress: 9.96/377.433631896973 = 2.6% done in 24.2s, 891.9s to go
on time step 502 (time=10.04), 0.051511 s/step
Meep progress: 11.9/377.433631896973 = 3.2% done in 28.2s, 865.5s to go
on time step 599 (time=11.98), 0.0415402 s/step
Meep progress: 13.74/377.433631896973 = 3.6% done in 32.2s, 852.5s to go
on time step 691 (time=13.82), 0.043501 s/step
Meep progress: 15.7/377.433631896973 = 4.2% done in 36.2s, 834.3s to go
on time step 789 (time=15.78), 0.0409779 s/step
Meep progress: 17.6/377.433631896973 = 4.7% done in 40.2s, 822.7s to go
on time step 884 (time=17.68), 0.0424214 s/step
Meep progress: 19.66/377.433631896973 = 5.2% done in 44.3s, 805.4s to go
on time step 987 (time=19.74), 0.0388441 s/step
Meep progress: 21.48/377.433631896973 = 5.7% done in 48.3s, 799.9s to go
on time step 1078 (time=21.56), 0.0443203 s/step
Meep progress: 23.18/377.433631896973 = 6.1% done in 52.3s, 798.9s to go
on time step 1163 (time=23.26), 0.0472211 s/step
Meep progress: 24.74/377.433631896973 = 6.6% done in 56.3s, 802.6s to go
on time step 1241 (time=24.82), 0.0518516 s/step
Meep progress: 26.38/377.433631896973 = 7.0% done in 60.3s, 802.8s to go
on time step 1323 (time=26.46), 0.0490119 s/step
Meep progress: 27.98/377.433631896973 = 7.4% done in 64.3s, 803.6s to go
on time step 1403 (time=28.06), 0.0504831 s/step
Meep progress: 29.58/377.433631896973 = 7.8% done in 68.3s, 803.7s to go
on time step 1484 (time=29.68), 0.0494049 s/step
Meep progress: 31.32/377.433631896973 = 8.3% done in 72.4s, 799.8s to go
on time step 1570 (time=31.4), 0.046533 s/step
Meep progress: 32.96/377.433631896973 = 8.7% done in 76.4s, 798.4s to go
on time step 1652 (time=33.04), 0.0491577 s/step
Meep progress: 34.68/377.433631896973 = 9.2% done in 80.4s, 794.6s to go
on time step 1739 (time=34.78), 0.0465795 s/step
Meep progress: 36.32/377.433631896973 = 9.6% done in 84.4s, 793.1s to go
on time step 1821 (time=36.42), 0.0490978 s/step
Meep progress: 38.06/377.433631896973 = 10.1% done in 88.4s, 788.7s to go
on time step 1909 (time=38.18), 0.0458476 s/step
Meep progress: 39.8/377.433631896973 = 10.5% done in 92.5s, 784.3s to go
on time step 1996 (time=39.92), 0.0463299 s/step
Meep progress: 41.48/377.433631896973 = 11.0% done in 96.5s, 781.5s to go
on time step 2080 (time=41.6), 0.0480174 s/step
Meep progress: 43.22/377.433631896973 = 11.5% done in 100.5s, 777.1s to go
on time step 2168 (time=43.36), 0.045901 s/step
Meep progress: 44.9/377.433631896973 = 11.9% done in 104.5s, 774.3s to go
on time step 2251 (time=45.02), 0.048523 s/step
Meep progress: 46.56/377.433631896973 = 12.3% done in 108.6s, 771.6s to go
on time step 2334 (time=46.68), 0.0487395 s/step
Meep progress: 48.3/377.433631896973 = 12.8% done in 112.6s, 767.3s to go
on time step 2422 (time=48.44), 0.0455371 s/step
Meep progress: 49.96/377.433631896973 = 13.2% done in 116.6s, 764.5s to go
on time step 2504 (time=50.08), 0.0489133 s/step
Meep progress: 51.9/377.433631896973 = 13.8% done in 120.7s, 756.9s to go
on time step 2601 (time=52.02), 0.0416749 s/step
Meep progress: 53.54/377.433631896973 = 14.2% done in 124.7s, 754.4s to go
on time step 2683 (time=53.66), 0.0490251 s/step
Meep progress: 55.38/377.433631896973 = 14.7% done in 128.7s, 748.5s to go
on time step 2775 (time=55.5), 0.0439518 s/step
Meep progress: 57.06/377.433631896973 = 15.1% done in 132.7s, 745.2s to go
on time step 2860 (time=57.2), 0.047128 s/step
Meep progress: 58.92/377.433631896973 = 15.6% done in 136.8s, 739.3s to go
on time step 2952 (time=59.04), 0.0439226 s/step
Meep progress: 60.82/377.433631896973 = 16.1% done in 140.8s, 732.9s to go
on time step 3049 (time=60.98), 0.041402 s/step
Meep progress: 62.54/377.433631896973 = 16.6% done in 144.8s, 729.0s to go
on time step 3134 (time=62.68), 0.0475913 s/step
Meep progress: 64.54/377.433631896973 = 17.1% done in 148.8s, 721.4s to go
on time step 3236 (time=64.72), 0.0392972 s/step
Meep progress: 66.48/377.433631896973 = 17.6% done in 152.8s, 714.8s to go
on time step 3331 (time=66.62), 0.0426363 s/step
Meep progress: 68.1/377.433631896973 = 18.0% done in 156.8s, 712.5s to go
on time step 3413 (time=68.26), 0.0489321 s/step
Meep progress: 69.74/377.433631896973 = 18.5% done in 160.9s, 709.9s to go
on time step 3494 (time=69.88), 0.0497835 s/step
Meep progress: 71.44/377.433631896973 = 18.9% done in 164.9s, 706.4s to go
on time step 3579 (time=71.58), 0.0475243 s/step
Meep progress: 73.1/377.433631896973 = 19.4% done in 168.9s, 703.3s to go
on time step 3663 (time=73.26), 0.0480106 s/step
Meep progress: 74.82/377.433631896973 = 19.8% done in 173.0s, 699.6s to go
on time step 3748 (time=74.96), 0.0474824 s/step
Meep progress: 76.52/377.433631896973 = 20.3% done in 177.0s, 696.1s to go
on time step 3834 (time=76.68), 0.0470038 s/step
Meep progress: 78.2/377.433631896973 = 20.7% done in 181.0s, 692.7s to go
on time step 3917 (time=78.34), 0.0483077 s/step
Meep progress: 79.94/377.433631896973 = 21.2% done in 185.0s, 688.6s to go
on time step 4004 (time=80.08), 0.0463634 s/step
Meep progress: 81.58/377.433631896973 = 21.6% done in 189.1s, 685.6s to go
on time step 4088 (time=81.76), 0.047879 s/step
Meep progress: 83.26/377.433631896973 = 22.1% done in 193.1s, 682.1s to go
on time step 4170 (time=83.4), 0.0488598 s/step
Meep progress: 84.92/377.433631896973 = 22.5% done in 197.1s, 678.9s to go
on time step 4254 (time=85.08), 0.0478619 s/step
Meep progress: 86.54/377.433631896973 = 22.9% done in 201.1s, 676.0s to go
on time step 4335 (time=86.7), 0.0494825 s/step
Meep progress: 88.24/377.433631896973 = 23.4% done in 205.2s, 672.3s to go
on time step 4419 (time=88.38), 0.0478358 s/step
Meep progress: 89.94/377.433631896973 = 23.8% done in 209.2s, 668.6s to go
on time step 4505 (time=90.1), 0.0469733 s/step
Meep progress: 91.6/377.433631896973 = 24.3% done in 213.2s, 665.3s to go
on time step 4588 (time=91.76), 0.0487166 s/step
Meep progress: 93.34/377.433631896973 = 24.7% done in 217.2s, 661.1s to go
on time step 4675 (time=93.5), 0.0462276 s/step
Meep progress: 95.02/377.433631896973 = 25.2% done in 221.2s, 657.5s to go
on time step 4760 (time=95.2), 0.0473783 s/step
Meep progress: 96.7/377.433631896973 = 25.6% done in 225.3s, 653.9s to go
on time step 4843 (time=96.86), 0.0482759 s/step
Meep progress: 98.42/377.433631896973 = 26.1% done in 229.3s, 650.0s to go
on time step 4928 (time=98.56), 0.0472133 s/step
Meep progress: 100.12/377.433631896973 = 26.5% done in 233.3s, 646.2s to go
on time step 5014 (time=100.28), 0.0468425 s/step
Meep progress: 101.8/377.433631896973 = 27.0% done in 237.3s, 642.6s to go
on time step 5097 (time=101.94), 0.0483208 s/step
Meep progress: 103.52/377.433631896973 = 27.4% done in 241.4s, 638.6s to go
on time step 5183 (time=103.66), 0.0467028 s/step
Meep progress: 105.22/377.433631896973 = 27.9% done in 245.4s, 634.8s to go
on time step 5268 (time=105.36), 0.0470632 s/step
Meep progress: 106.92/377.433631896973 = 28.3% done in 249.4s, 631.1s to go
on time step 5352 (time=107.04), 0.047816 s/step
Meep progress: 108.64/377.433631896973 = 28.8% done in 253.4s, 627.1s to go
on time step 5438 (time=108.76), 0.0466067 s/step
Meep progress: 110.34/377.433631896973 = 29.2% done in 257.5s, 623.2s to go
on time step 5523 (time=110.46), 0.0470873 s/step
Meep progress: 112.02/377.433631896973 = 29.7% done in 261.5s, 619.5s to go
on time step 5607 (time=112.14), 0.0479525 s/step
Meep progress: 113.76/377.433631896973 = 30.1% done in 265.5s, 615.3s to go
on time step 5694 (time=113.88), 0.0462754 s/step
Meep progress: 115.44/377.433631896973 = 30.6% done in 269.5s, 611.7s to go
on time step 5778 (time=115.56), 0.0479416 s/step
Meep progress: 117.06/377.433631896973 = 31.0% done in 273.6s, 608.5s to go
on time step 5858 (time=117.16), 0.050321 s/step
Meep progress: 118.92/377.433631896973 = 31.5% done in 277.6s, 603.4s to go
on time step 5952 (time=119.04), 0.0426764 s/step
Meep progress: 120.82/377.433631896973 = 32.0% done in 281.6s, 598.1s to go
on time step 6047 (time=120.94), 0.0424586 s/step
Meep progress: 122.62/377.433631896973 = 32.5% done in 285.7s, 593.6s to go
on time step 6137 (time=122.74), 0.0445826 s/step
Meep progress: 124.5/377.433631896973 = 33.0% done in 289.7s, 588.5s to go
on time step 6231 (time=124.62), 0.0426421 s/step
Meep progress: 126.34/377.433631896973 = 33.5% done in 293.7s, 583.7s to go
on time step 6322 (time=126.44), 0.0444996 s/step
Meep progress: 128.02/377.433631896973 = 33.9% done in 297.7s, 580.1s to go
on time step 6406 (time=128.12), 0.0482051 s/step
Meep progress: 129.68/377.433631896973 = 34.4% done in 301.8s, 576.5s to go
on time step 6490 (time=129.8), 0.0481592 s/step
Meep progress: 131.34/377.433631896973 = 34.8% done in 305.8s, 572.9s to go
on time step 6574 (time=131.48), 0.0479678 s/step
Meep progress: 133.02/377.433631896973 = 35.2% done in 309.8s, 569.2s to go
on time step 6657 (time=133.14), 0.0483811 s/step
Meep progress: 134.72/377.433631896973 = 35.7% done in 313.8s, 565.4s to go
on time step 6742 (time=134.84), 0.0472398 s/step
Meep progress: 136.38/377.433631896973 = 36.1% done in 317.9s, 561.8s to go
on time step 6825 (time=136.5), 0.0485675 s/step
Meep progress: 138.02/377.433631896973 = 36.6% done in 321.9s, 558.3s to go
on time step 6907 (time=138.14), 0.0491296 s/step
Meep progress: 139.72/377.433631896973 = 37.0% done in 325.9s, 554.5s to go
on time step 6992 (time=139.84), 0.0471575 s/step
Meep progress: 141.38/377.433631896973 = 37.5% done in 329.9s, 550.9s to go
on time step 7075 (time=141.5), 0.0487046 s/step
Meep progress: 142.98/377.433631896973 = 37.9% done in 334.0s, 547.7s to go
on time step 7154 (time=143.08), 0.0507361 s/step
Meep progress: 144.66/377.433631896973 = 38.3% done in 338.0s, 543.9s to go
on time step 7239 (time=144.78), 0.0474797 s/step
Meep progress: 146.34/377.433631896973 = 38.8% done in 342.0s, 540.1s to go
on time step 7323 (time=146.46), 0.0478951 s/step
Meep progress: 148.04/377.433631896973 = 39.2% done in 346.0s, 536.2s to go
on time step 7408 (time=148.16), 0.0474435 s/step
Meep progress: 149.7/377.433631896973 = 39.7% done in 350.0s, 532.5s to go
on time step 7491 (time=149.82), 0.0481977 s/step
Meep progress: 151.22/377.433631896973 = 40.1% done in 354.1s, 529.7s to go
on time step 7566 (time=151.32), 0.0538327 s/step
Meep progress: 152.64/377.433631896973 = 40.4% done in 358.1s, 527.4s to go
on time step 7637 (time=152.74), 0.0564707 s/step
Meep progress: 154.24/377.433631896973 = 40.9% done in 362.1s, 524.0s to go
on time step 7718 (time=154.36), 0.0495019 s/step
Meep progress: 156.02/377.433631896973 = 41.3% done in 366.1s, 519.6s to go
on time step 7808 (time=156.16), 0.0449365 s/step
Meep progress: 157.88/377.433631896973 = 41.8% done in 370.2s, 514.8s to go
on time step 7900 (time=158), 0.0436039 s/step
Meep progress: 159.66/377.433631896973 = 42.3% done in 374.2s, 510.4s to go
on time step 7989 (time=159.78), 0.0451396 s/step
Meep progress: 161.4/377.433631896973 = 42.8% done in 378.2s, 506.2s to go
on time step 8076 (time=161.52), 0.0462088 s/step
Meep progress: 163.18/377.433631896973 = 43.2% done in 382.2s, 501.8s to go
on time step 8165 (time=163.3), 0.045418 s/step
Meep progress: 164.82/377.433631896973 = 43.7% done in 386.2s, 498.2s to go
on time step 8247 (time=164.94), 0.0490038 s/step
Meep progress: 166.48/377.433631896973 = 44.1% done in 390.3s, 494.5s to go
on time step 8330 (time=166.6), 0.0485132 s/step
Meep progress: 168.3/377.433631896973 = 44.6% done in 394.3s, 490.0s to go
on time step 8421 (time=168.42), 0.0440531 s/step
Meep progress: 170.06/377.433631896973 = 45.1% done in 398.3s, 485.7s to go
on time step 8509 (time=170.18), 0.0457811 s/step
Meep progress: 171.78/377.433631896973 = 45.5% done in 402.4s, 481.7s to go
on time step 8594 (time=171.88), 0.0471189 s/step
Meep progress: 173.38/377.433631896973 = 45.9% done in 406.4s, 478.3s to go
on time step 8674 (time=173.48), 0.0502829 s/step
Meep progress: 175.08/377.433631896973 = 46.4% done in 410.4s, 474.4s to go
on time step 8758 (time=175.16), 0.0476995 s/step
Meep progress: 176.74/377.433631896973 = 46.8% done in 414.5s, 470.6s to go
on time step 8841 (time=176.82), 0.0484418 s/step
Meep progress: 178.42/377.433631896973 = 47.3% done in 418.5s, 466.8s to go
on time step 8925 (time=178.5), 0.0479318 s/step
Meep progress: 180.14/377.433631896973 = 47.7% done in 422.5s, 462.8s to go
on time step 9011 (time=180.22), 0.0470599 s/step
Meep progress: 181.8/377.433631896973 = 48.2% done in 426.6s, 459.0s to go
on time step 9094 (time=181.88), 0.0483174 s/step
Meep progress: 183.44/377.433631896973 = 48.6% done in 430.6s, 455.3s to go
on time step 9176 (time=183.52), 0.0492101 s/step
Meep progress: 185.1/377.433631896973 = 49.0% done in 434.6s, 451.6s to go
on time step 9259 (time=185.18), 0.0484947 s/step
Meep progress: 186.62/377.433631896973 = 49.4% done in 438.6s, 448.5s to go
on time step 9335 (time=186.7), 0.0532555 s/step
Meep progress: 188.52/377.433631896973 = 49.9% done in 442.6s, 443.6s to go
on time step 9430 (time=188.6), 0.0424811 s/step
Meep progress: 190.02/377.433631896973 = 50.3% done in 446.7s, 440.6s to go
on time step 9505 (time=190.1), 0.0535034 s/step
Meep progress: 191.72/377.433631896973 = 50.8% done in 450.7s, 436.6s to go
on time step 9590 (time=191.8), 0.0474841 s/step
Meep progress: 193.4/377.433631896973 = 51.2% done in 454.8s, 432.7s to go
on time step 9674 (time=193.48), 0.047864 s/step
Meep progress: 195.08/377.433631896973 = 51.7% done in 458.8s, 428.9s to go
on time step 9757 (time=195.14), 0.0483784 s/step
Meep progress: 196.76/377.433631896973 = 52.1% done in 462.8s, 425.0s to go
on time step 9842 (time=196.84), 0.0476089 s/step
Meep progress: 198.38/377.433631896973 = 52.6% done in 466.8s, 421.4s to go
on time step 9923 (time=198.46), 0.0496203 s/step
Meep progress: 200.08/377.433631896973 = 53.0% done in 470.8s, 417.4s to go
on time step 10009 (time=200.18), 0.0469556 s/step
Meep progress: 201.72/377.433631896973 = 53.4% done in 474.8s, 413.6s to go
on time step 10091 (time=201.82), 0.0489857 s/step
Meep progress: 203.4/377.433631896973 = 53.9% done in 478.9s, 409.7s to go
on time step 10175 (time=203.5), 0.0481355 s/step
Meep progress: 205.08/377.433631896973 = 54.3% done in 482.9s, 405.8s to go
on time step 10259 (time=205.18), 0.0477831 s/step
Meep progress: 206.72/377.433631896973 = 54.8% done in 486.9s, 402.1s to go
on time step 10342 (time=206.84), 0.0486301 s/step
Meep progress: 208.4/377.433631896973 = 55.2% done in 490.9s, 398.2s to go
on time step 10426 (time=208.52), 0.0481651 s/step
Meep progress: 210.1/377.433631896973 = 55.7% done in 495.0s, 394.2s to go
on time step 10511 (time=210.22), 0.0475939 s/step
Meep progress: 211.76/377.433631896973 = 56.1% done in 499.0s, 390.4s to go
on time step 10595 (time=211.9), 0.0478977 s/step
Meep progress: 213.48/377.433631896973 = 56.6% done in 503.0s, 386.3s to go
on time step 10681 (time=213.62), 0.0469319 s/step
Meep progress: 215.22/377.433631896973 = 57.0% done in 507.0s, 382.2s to go
on time step 10768 (time=215.36), 0.0462744 s/step
Meep progress: 216.88/377.433631896973 = 57.5% done in 511.0s, 378.3s to go
on time step 10851 (time=217.02), 0.0484861 s/step
Meep progress: 218.62/377.433631896973 = 57.9% done in 515.1s, 374.2s to go
on time step 10938 (time=218.76), 0.0465305 s/step
Meep progress: 220.3/377.433631896973 = 58.4% done in 519.1s, 370.3s to go
on time step 11022 (time=220.44), 0.0477722 s/step
Meep progress: 221.98/377.433631896973 = 58.8% done in 523.1s, 366.4s to go
on time step 11106 (time=222.12), 0.0479504 s/step
Meep progress: 223.66/377.433631896973 = 59.3% done in 527.1s, 362.4s to go
on time step 11191 (time=223.82), 0.0475387 s/step
Meep progress: 225.28/377.433631896973 = 59.7% done in 531.2s, 358.8s to go
on time step 11271 (time=225.42), 0.0503269 s/step
Meep progress: 226.98/377.433631896973 = 60.1% done in 535.2s, 354.8s to go
on time step 11356 (time=227.12), 0.0472204 s/step
Meep progress: 228.48/377.433631896973 = 60.5% done in 539.2s, 351.5s to go
on time step 11431 (time=228.62), 0.0538396 s/step
Meep progress: 230.18/377.433631896973 = 61.0% done in 543.3s, 347.6s to go
on time step 11516 (time=230.32), 0.047456 s/step
Meep progress: 231.86/377.433631896973 = 61.4% done in 547.3s, 343.6s to go
on time step 11602 (time=232.04), 0.0467598 s/step
Meep progress: 233.86/377.433631896973 = 62.0% done in 551.3s, 338.5s to go
on time step 11700 (time=234), 0.0410607 s/step
Meep progress: 235.68/377.433631896973 = 62.4% done in 555.4s, 334.0s to go
on time step 11792 (time=235.84), 0.0435312 s/step
Meep progress: 237.44/377.433631896973 = 62.9% done in 559.4s, 329.8s to go
on time step 11879 (time=237.58), 0.0464274 s/step
Meep progress: 239.16/377.433631896973 = 63.4% done in 563.4s, 325.7s to go
on time step 11965 (time=239.3), 0.0469473 s/step
Meep progress: 240.82/377.433631896973 = 63.8% done in 567.4s, 321.9s to go
on time step 12049 (time=240.98), 0.0477974 s/step
Meep progress: 242.52/377.433631896973 = 64.3% done in 571.4s, 317.9s to go
on time step 12133 (time=242.66), 0.0477006 s/step
Meep progress: 244.24/377.433631896973 = 64.7% done in 575.5s, 313.8s to go
on time step 12219 (time=244.38), 0.0469375 s/step
Meep progress: 245.9/377.433631896973 = 65.2% done in 579.5s, 310.0s to go
on time step 12302 (time=246.04), 0.0485281 s/step
Meep progress: 247.6/377.433631896973 = 65.6% done in 583.5s, 306.0s to go
on time step 12387 (time=247.74), 0.0474058 s/step
Meep progress: 249.32/377.433631896973 = 66.1% done in 587.5s, 301.9s to go
on time step 12473 (time=249.46), 0.0467119 s/step
Meep progress: 250.96/377.433631896973 = 66.5% done in 591.6s, 298.1s to go
on time step 12555 (time=251.1), 0.0487941 s/step
Meep progress: 252.66/377.433631896973 = 66.9% done in 595.6s, 294.1s to go
on time step 12639 (time=252.78), 0.0478465 s/step
Meep progress: 254.38/377.433631896973 = 67.4% done in 599.6s, 290.1s to go
on time step 12725 (time=254.5), 0.0468001 s/step
Meep progress: 256.06/377.433631896973 = 67.8% done in 603.7s, 286.1s to go
on time step 12810 (time=256.2), 0.0475338 s/step
Meep progress: 257.76/377.433631896973 = 68.3% done in 607.7s, 282.1s to go
on time step 12895 (time=257.9), 0.0474259 s/step
Meep progress: 259.48/377.433631896973 = 68.7% done in 611.7s, 278.1s to go
on time step 12982 (time=259.64), 0.0464045 s/step
Meep progress: 261.12/377.433631896973 = 69.2% done in 615.7s, 274.2s to go
on time step 13064 (time=261.28), 0.0490876 s/step
Meep progress: 262.86/377.433631896973 = 69.6% done in 619.7s, 270.1s to go
on time step 13151 (time=263.02), 0.0464644 s/step
Meep progress: 264.56/377.433631896973 = 70.1% done in 623.8s, 266.1s to go
on time step 13236 (time=264.72), 0.0474 s/step
Meep progress: 266.24/377.433631896973 = 70.5% done in 627.8s, 262.2s to go
on time step 13320 (time=266.4), 0.0477755 s/step
Meep progress: 267.98/377.433631896973 = 71.0% done in 631.8s, 258.1s to go
on time step 13408 (time=268.16), 0.0456438 s/step
Meep progress: 269.78/377.433631896973 = 71.5% done in 635.8s, 253.7s to go
on time step 13497 (time=269.94), 0.0453501 s/step
Meep progress: 271.5/377.433631896973 = 71.9% done in 639.9s, 249.7s to go
on time step 13582 (time=271.64), 0.0472849 s/step
Meep progress: 273.18/377.433631896973 = 72.4% done in 643.9s, 245.7s to go
on time step 13666 (time=273.32), 0.0476669 s/step
Meep progress: 274.88/377.433631896973 = 72.8% done in 647.9s, 241.7s to go
on time step 13751 (time=275.02), 0.0474992 s/step
Meep progress: 276.68/377.433631896973 = 73.3% done in 651.9s, 237.4s to go
on time step 13842 (time=276.84), 0.0440367 s/step
Meep progress: 278.32/377.433631896973 = 73.7% done in 655.9s, 233.6s to go
on time step 13924 (time=278.48), 0.0492565 s/step
Meep progress: 279.9/377.433631896973 = 74.2% done in 660.0s, 230.0s to go
on time step 14000 (time=280), 0.0528136 s/step
Meep progress: 281.58/377.433631896973 = 74.6% done in 664.0s, 226.0s to go
on time step 14085 (time=281.7), 0.0475609 s/step
Meep progress: 283.24/377.433631896973 = 75.0% done in 668.0s, 222.2s to go
on time step 14170 (time=283.4), 0.0471722 s/step
Meep progress: 284.82/377.433631896973 = 75.5% done in 672.0s, 218.5s to go
on time step 14250 (time=285), 0.0502328 s/step
Meep progress: 286.58/377.433631896973 = 75.9% done in 676.0s, 214.3s to go
on time step 14336 (time=286.72), 0.0465308 s/step
Meep progress: 288.24/377.433631896973 = 76.4% done in 680.1s, 210.4s to go
on time step 14419 (time=288.38), 0.0483085 s/step
Meep progress: 289.94/377.433631896973 = 76.8% done in 684.1s, 206.4s to go
on time step 14503 (time=290.06), 0.0477264 s/step
Meep progress: 291.44/377.433631896973 = 77.2% done in 688.1s, 203.0s to go
on time step 14577 (time=291.54), 0.054084 s/step
Meep progress: 293.06/377.433631896973 = 77.6% done in 692.2s, 199.3s to go
on time step 14659 (time=293.18), 0.049325 s/step
Meep progress: 294.68/377.433631896973 = 78.1% done in 696.2s, 195.5s to go
on time step 14741 (time=294.82), 0.0489842 s/step
Meep progress: 296.38/377.433631896973 = 78.5% done in 700.2s, 191.5s to go
on time step 14826 (time=296.52), 0.0474209 s/step
Meep progress: 298.1/377.433631896973 = 79.0% done in 704.2s, 187.4s to go
on time step 14911 (time=298.22), 0.0476193 s/step
Meep progress: 299.9/377.433631896973 = 79.5% done in 708.2s, 183.1s to go
on time step 15003 (time=300.06), 0.0437731 s/step
Meep progress: 301.66/377.433631896973 = 79.9% done in 712.2s, 178.9s to go
on time step 15090 (time=301.8), 0.0460619 s/step
Meep progress: 303.34/377.433631896973 = 80.4% done in 716.3s, 175.0s to go
on time step 15174 (time=303.48), 0.0476307 s/step
Meep progress: 304.92/377.433631896973 = 80.8% done in 720.3s, 171.3s to go
on time step 15252 (time=305.04), 0.0513183 s/step
Meep progress: 306.56/377.433631896973 = 81.2% done in 724.3s, 167.4s to go
on time step 15335 (time=306.7), 0.0483342 s/step
Meep progress: 308.26/377.433631896973 = 81.7% done in 728.3s, 163.4s to go
on time step 15420 (time=308.4), 0.0470971 s/step
Meep progress: 310.02/377.433631896973 = 82.1% done in 732.4s, 159.2s to go
on time step 15507 (time=310.14), 0.0460815 s/step
Meep progress: 311.86/377.433631896973 = 82.6% done in 736.4s, 154.8s to go
on time step 15599 (time=311.98), 0.0435298 s/step
Meep progress: 313.7/377.433631896973 = 83.1% done in 740.4s, 150.4s to go
on time step 15690 (time=313.8), 0.0441288 s/step
Meep progress: 315.4/377.433631896973 = 83.6% done in 744.5s, 146.4s to go
on time step 15774 (time=315.48), 0.0477222 s/step
Meep progress: 316.96/377.433631896973 = 84.0% done in 748.5s, 142.8s to go
on time step 15852 (time=317.04), 0.0513235 s/step
Meep progress: 318.52/377.433631896973 = 84.4% done in 752.5s, 139.2s to go
on time step 15930 (time=318.6), 0.0518184 s/step
Meep progress: 320.14/377.433631896973 = 84.8% done in 756.5s, 135.4s to go
on time step 16010 (time=320.2), 0.0501255 s/step
Meep progress: 321.76/377.433631896973 = 85.2% done in 760.6s, 131.6s to go
on time step 16091 (time=321.82), 0.0500711 s/step
Meep progress: 323.3/377.433631896973 = 85.7% done in 764.6s, 128.0s to go
on time step 16168 (time=323.36), 0.0520893 s/step
Meep progress: 324.94/377.433631896973 = 86.1% done in 768.6s, 124.2s to go
on time step 16250 (time=325), 0.0491084 s/step
Meep progress: 326.58/377.433631896973 = 86.5% done in 772.7s, 120.3s to go
on time step 16333 (time=326.66), 0.0484122 s/step
Meep progress: 328.38/377.433631896973 = 87.0% done in 776.7s, 116.0s to go
on time step 16423 (time=328.46), 0.0450565 s/step
Meep progress: 330.16/377.433631896973 = 87.5% done in 780.7s, 111.8s to go
on time step 16513 (time=330.26), 0.044585 s/step
Meep progress: 331.74/377.433631896973 = 87.9% done in 784.7s, 108.1s to go
on time step 16592 (time=331.84), 0.0508964 s/step
Meep progress: 333.4/377.433631896973 = 88.3% done in 788.7s, 104.2s to go
on time step 16675 (time=333.5), 0.0482124 s/step
Meep progress: 334.94/377.433631896973 = 88.7% done in 792.7s, 100.6s to go
on time step 16751 (time=335.02), 0.0529644 s/step
Meep progress: 336.5/377.433631896973 = 89.2% done in 796.7s, 96.9s to go
on time step 16829 (time=336.58), 0.0515759 s/step
Meep progress: 338.14/377.433631896973 = 89.6% done in 800.8s, 93.1s to go
on time step 16912 (time=338.24), 0.0483269 s/step
Meep progress: 339.9/377.433631896973 = 90.1% done in 804.8s, 88.9s to go
on time step 16998 (time=339.96), 0.0466689 s/step
Meep progress: 341.46/377.433631896973 = 90.5% done in 808.8s, 85.2s to go
on time step 17076 (time=341.52), 0.0514817 s/step
Meep progress: 343.02/377.433631896973 = 90.9% done in 812.8s, 81.5s to go
on time step 17154 (time=343.08), 0.0513091 s/step
Meep progress: 344.74/377.433631896973 = 91.3% done in 816.9s, 77.5s to go
on time step 17240 (time=344.8), 0.0466094 s/step
Meep progress: 346.42/377.433631896973 = 91.8% done in 820.9s, 73.5s to go
on time step 17325 (time=346.5), 0.0471711 s/step
Meep progress: 348.14/377.433631896973 = 92.2% done in 824.9s, 69.4s to go
on time step 17410 (time=348.2), 0.0472219 s/step
Meep progress: 349.84/377.433631896973 = 92.7% done in 828.9s, 65.4s to go
on time step 17496 (time=349.92), 0.0467842 s/step
Meep progress: 351.48/377.433631896973 = 93.1% done in 832.9s, 61.5s to go
on time step 17578 (time=351.56), 0.04936 s/step
Meep progress: 353.16/377.433631896973 = 93.6% done in 836.9s, 57.5s to go
on time step 17662 (time=353.24), 0.0479098 s/step
Meep progress: 354.8/377.433631896973 = 94.0% done in 840.9s, 53.6s to go
on time step 17745 (time=354.9), 0.0486282 s/step
Meep progress: 356.64/377.433631896973 = 94.5% done in 844.9s, 49.3s to go
on time step 17839 (time=356.78), 0.0428457 s/step
Meep progress: 358.78/377.433631896973 = 95.1% done in 849.0s, 44.1s to go
on time step 17945 (time=358.9), 0.0380533 s/step
Meep progress: 360.74/377.433631896973 = 95.6% done in 853.0s, 39.5s to go
on time step 18044 (time=360.88), 0.0404094 s/step
Meep progress: 362.78/377.433631896973 = 96.1% done in 857.0s, 34.6s to go
on time step 18146 (time=362.92), 0.0395008 s/step
Meep progress: 364.9/377.433631896973 = 96.7% done in 861.0s, 29.6s to go
on time step 18251 (time=365.02), 0.0383839 s/step
Meep progress: 366.94/377.433631896973 = 97.2% done in 865.0s, 24.7s to go
on time step 18353 (time=367.06), 0.039394 s/step
Meep progress: 369.0/377.433631896973 = 97.8% done in 869.0s, 19.9s to go
on time step 18458 (time=369.16), 0.0383456 s/step
Meep progress: 371.16/377.433631896973 = 98.3% done in 873.0s, 14.8s to go
on time step 18568 (time=371.36), 0.0365189 s/step
Meep progress: 373.72/377.433631896973 = 99.0% done in 877.1s, 8.7s to go
on time step 18697 (time=373.94), 0.0312192 s/step
Meep progress: 376.28/377.433631896973 = 99.7% done in 881.1s, 2.7s to go
on time step 18824 (time=376.48), 0.0315711 s/step
run 0 finished at t = 377.44 (18872 timesteps)
flux1:, 0.627777777777778, 6.67446831415768e-7, 6.62096982282199e-7, 6.57672522102219e-7, 6.53825694577607e-7, 6.50447898893981e-7, 6.47768314244917e-7, 6.46216662263291e-7, 6.46167436832046e-7, 6.47733716708577e-7, 6.50719917118339e-7, 6.54741200680754e-7, 6.59430818508208e-7, 6.64619639950355e-7, 6.70395289212501e-7, 6.77000662322489e-7, 6.84588842083111e-7, 6.92946168571281e-7, 7.01418346964463e-7, 7.09268435698284e-7, 7.16367613089018e-7, 7.23492252968064e-7, 7.31192916079018e-7, 7.37711843059672e-7, 7.40229913444595e-7, 7.4275369144668e-7, 7.53359794025357e-7, 7.51007523564326e-7, 7.47249155171471e-7, 7.52467532671737e-7, 7.78865696790799e-7, 7.39983955810238e-7, 7.02808220892899e-7, 7.27305336786281e-7, 7.23844852736962e-7, 7.12276800421201e-7, 6.9865080397629e-7, 6.95758458121753e-7, 6.85287340031456e-7, 6.75642403464032e-7, 6.7094883978694e-7, 6.6868667396399e-7, 6.67025944758125e-7, 6.66292331097084e-7, 6.6742750047407e-7, 6.70931581273778e-7, 6.76747073940192e-7, 6.84481150313473e-7, 6.935797734524e-7, 7.03406198342242e-7, 7.1330675355369e-7, 7.22715385615768e-7, 7.31255662596204e-7, 7.38749811111248e-7, 7.45097409824699e-7, 7.50095985608643e-7, 7.53338780208518e-7, 7.5428741054798e-7, 7.52507813539228e-7, 7.47941943302191e-7, 7.41034379829909e-7, 7.32598484018097e-7
flux1:, 0.628040226681531, 7.65463591099398e-7, 7.59320530112604e-7, 7.54263235776273e-7, 7.49919000026624e-7, 7.4608675774891e-7, 7.42901462909451e-7, 7.40765884034769e-7, 7.40127170919656e-7, 7.4124158882416e-7, 7.44045042003352e-7, 7.48185638390516e-7, 7.5320055931852e-7, 7.58750348431574e-7, 7.64794533199746e-7, 7.71598991677373e-7, 7.79501818059186e-7, 7.88502568616651e-7, 7.97984322812559e-7, 8.06981073584421e-7, 8.15037715349667e-7, 8.22855746687348e-7, 8.31306416799705e-7, 8.38904454375056e-7, 8.42487634907293e-7, 8.45868266908853e-7, 8.58104584366876e-7, 8.56434956513754e-7, 8.52928785420011e-7, 8.59602629868112e-7, 8.9045499975e-7, 8.47511408232653e-7, 8.06529210525259e-7, 8.35629945749124e-7, 8.32751399195882e-7, 8.20256637186387e-7, 8.05485137098796e-7, 8.02128100854877e-7, 7.90220572292005e-7, 7.79310935256742e-7, 7.73510312930094e-7, 7.70021191210375e-7, 7.67096878142521e-7, 7.65154468640068e-7, 7.65099328201875e-7, 7.67432303227292e-7, 7.72225503493815e-7, 7.79244134618156e-7, 7.87966363986889e-7, 7.97621359574316e-7, 8.07362685850273e-7, 8.16524244425727e-7, 8.24790089614372e-7, 8.32143201065092e-7, 8.38609499140231e-7, 8.43970347168222e-7, 8.47656834328067e-7, 8.48924253460423e-7, 8.47219845008037e-7, 8.42525427167353e-7, 8.35451452996256e-7, 8.26992175313458e-7
flux1:, 0.628302675585284, 8.82740180320679e-7, 8.76054979655328e-7, 8.70578130404653e-7, 8.6586405335549e-7, 8.61559050331418e-7, 8.576671585346e-7, 8.54576419607226e-7, 8.52864327164809e-7, 8.52998197922539e-7, 8.55076696335527e-7, 8.58751034481677e-7, 8.63391153634327e-7, 8.68430843814593e-7, 8.73716479205107e-7, 8.79635845725359e-7, 8.86839977582433e-7, 8.95603617806965e-7, 9.05285614070341e-7, 9.14557210368537e-7, 9.22581404805692e-7, 9.30129484583039e-7, 9.38652077411258e-7, 9.46983088493775e-7, 9.51268363209782e-7, 9.54934005074536e-7, 9.68662680155428e-7, 9.6795338224144e-7, 9.64468124469436e-7, 9.73276948073534e-7, 1.00904174469276e-6, 9.62243003505369e-7, 9.17811283315297e-7, 9.52514915355668e-7, 9.51284933656249e-7, 9.38926805646811e-7, 9.24184354049249e-7, 9.21592132566248e-7, 9.09307199657749e-7, 8.98189900208396e-7, 8.92218626959483e-7, 8.88142911377174e-7, 8.8430843480939e-7, 8.81297234356965e-7, 8.79977421457492e-7, 8.80792733557047e-7, 8.8392034517945e-7, 8.89334672887988e-7, 8.96638930031419e-7, 9.0500345468269e-7, 9.13420717036143e-7, 9.2113317765947e-7, 9.27909320389951e-7, 9.33952807244284e-7, 9.39499837639048e-7, 9.44390615902753e-7, 9.47932182405569e-7, 9.49171132104319e-7, 9.47412699075225e-7, 9.42659294487988e-7, 9.35684619253949e-7, 9.27671759768406e-7
flux1:, 0.628565124489038, 1.02224119554586e-6, 1.01526493832051e-6, 1.00956237872524e-6, 1.00454687930831e-6, 9.99646117962397e-7, 9.94711147774587e-7, 9.90155215534533e-7, 9.86767174794399e-7, 9.85295560464985e-7, 9.86011083038688e-7, 9.88506698046727e-7, 9.91897162960282e-7, 9.9534780552071e-7, 9.98647484818417e-7, 1.00244247606508e-6, 1.00782496055597e-6, 1.01536042013371e-6, 1.02426337862714e-6, 1.0326987435622e-6, 1.03946128212618e-6, 1.04563036397039e-6, 1.05348923630431e-6, 1.06208376218713e-6, 1.06641394834946e-6, 1.0695488201162e-6, 1.08464157717851e-6, 1.08496364992193e-6, 1.08107036338379e-6, 1.09262253396375e-6, 1.13366790308228e-6, 1.0830859789096e-6, 1.03547804172144e-6, 1.07670037911873e-6, 1.07837280428575e-6, 1.06741978488405e-6, 1.05421270198045e-6, 1.05393798666393e-6, 1.04272603013562e-6, 1.03290898240613e-6, 1.02817969281972e-6, 1.02462251711008e-6, 1.02067158252871e-6, 1.01715834731273e-6, 1.0149165193782e-6, 1.01425242138769e-6, 1.01538772277065e-6, 1.01853389094386e-6, 1.02351464565208e-6, 1.02953676529201e-6, 1.0354812783283e-6, 1.04051050150186e-6, 1.04449051438892e-6, 1.04789457389231e-6, 1.05125538898675e-6, 1.05456663164263e-6, 1.05707866691219e-6, 1.05765273300643e-6, 1.05544144168754e-6, 1.05044798483524e-6, 1.04360082405833e-6, 1.03627881691589e-6
flux1:, 0.628827573392791, 1.18602865764537e-6, 1.17899272712862e-6, 1.17322407101079e-6, 1.16791315615763e-6, 1.16220730706478e-6, 1.15580471713969e-6, 1.14921097895968e-6, 1.1435209123469e-6, 1.1398228966441e-6, 1.1385381328342e-6, 1.13911150439679e-6, 1.14031184384815e-6, 1.14102398060642e-6, 1.14107815226193e-6, 1.14153657376934e-6, 1.14403259983113e-6, 1.14937222499568e-6, 1.15645587468359e-6, 1.16282277958442e-6, 1.16700937799754e-6, 1.17071390121679e-6, 1.17723133507157e-6, 1.18552000943004e-6, 1.18895538637995e-6, 1.19060440177142e-6, 1.20700052312914e-6, 1.2080981429678e-6, 1.20323869106281e-6, 1.21792375131914e-6, 1.26455936867787e-6, 1.21000638279351e-6, 1.15928166498436e-6, 1.20784066253199e-6, 1.21382814828001e-6, 1.2055929154257e-6, 1.19566636291898e-6, 1.19946670875234e-6, 1.19101648968011e-6, 1.18433570187634e-6, 1.18264474316058e-6, 1.18109917481694e-6, 1.17820470438206e-6, 1.17514843359914e-6, 1.17274784053134e-6, 1.17107354332138e-6, 1.17028986372121e-6, 1.17083837215545e-6, 1.17285065184211e-6, 1.17568010175472e-6, 1.17816387013704e-6, 1.17939818203978e-6, 1.17934437677809e-6, 1.17877251907158e-6, 1.17858700805548e-6, 1.17903852914445e-6, 1.17941298647557e-6, 1.17843693242183e-6, 1.1751166785213e-6, 1.1694387965917e-6, 1.16247193548071e-6, 1.15579430023115e-6
flux1:, 0.629090022296544, 1.37496068603564e-6, 1.36807113773447e-6, 1.36236446964244e-6, 1.35672441504189e-6, 1.34997243383532e-6, 1.34168052702408e-6, 1.33253354159855e-6, 1.32402420568665e-6, 1.31761232075586e-6, 1.31381299985709e-6, 1.31181582218942e-6, 1.3099693960997e-6, 1.30690832339917e-6, 1.30263939327067e-6, 1.29879217909237e-6, 1.29758291086097e-6, 1.29993329805809e-6, 1.30423467392949e-6, 1.30734505599388e-6, 1.30776066423729e-6, 1.30813620604907e-6, 1.31281220338608e-6, 1.32016683413486e-6, 1.32156008091659e-6, 1.32079083950989e-6, 1.3385460865516e-6, 1.3397581388075e-6, 1.33336428929057e-6, 1.35122369021139e-6, 1.40376855005872e-6, 1.34468552897615e-6, 1.29056331280274e-6, 1.34721712684051e-6, 1.35903264191457e-6, 1.35466486731073e-6, 1.34983551260835e-6, 1.35950523205624e-6, 1.35550015126362e-6, 1.3538887270264e-6, 1.35721937468167e-6, 1.35938643893285e-6, 1.35893156371033e-6, 1.35753635401285e-6, 1.35605245679705e-6, 1.35421047888942e-6, 1.35197514808385e-6, 1.34996738378909e-6, 1.34869404428242e-6, 1.3477728349122e-6, 1.34608163774192e-6, 1.34266919618751e-6, 1.33757252712043e-6, 1.33185507930723e-6, 1.326842413947e-6, 1.32313970636565e-6, 1.32017565273902e-6, 1.31661759616163e-6, 1.3113513678759e-6, 1.30433510775865e-6, 1.29675712095311e-6, 1.29039152420656e-6
flux1:, 0.629352471200297, 1.58860963039123e-6, 1.5820569567103e-6, 1.57652959292503e-6, 1.57053413138775e-6, 1.56254856616457e-6, 1.55207133321131e-6, 1.54005885153315e-6, 1.52847042941116e-6, 1.51912789337998e-6, 1.51255140820159e-6, 1.50756910776392e-6, 1.50207278173573e-6, 1.49452593268873e-6, 1.48526580864337e-6, 1.47660133555962e-6, 1.47128987864756e-6, 1.47017609468589e-6, 1.47096012401862e-6, 1.46986335484139e-6, 1.46565773334645e-6, 1.46225342085258e-6, 1.46486858082417e-6, 1.47066235452694e-6, 1.46880010755592e-6, 1.46489951160377e-6, 1.48421427415579e-6, 1.48446979335709e-6, 1.47611333078163e-6, 1.49676736023792e-6, 1.55564738865237e-6, 1.49102595384708e-6, 1.43278147371032e-6, 1.49831543729854e-6, 1.51746976436733e-6, 1.51773049270162e-6, 1.51964589511258e-6, 1.5368122268972e-6, 1.53862179327179e-6, 1.54378619402288e-6, 1.55401708037505e-6, 1.56153382708281e-6, 1.56484677515342e-6, 1.56630949636715e-6, 1.56690935159907e-6, 1.56594595651503e-6, 1.56301083418618e-6, 1.55880546660637e-6, 1.55424783692582e-6, 1.54933550899153e-6, 1.54308660699283e-6, 1.53452905968832e-6, 1.5237411026698e-6, 1.51204054297914e-6, 1.50118442603169e-6, 1.49220642208258e-6, 1.48478580120742e-6, 1.47762394589907e-6, 1.46953167823716e-6, 1.46043551799149e-6, 1.45161770048596e-6, 1.44503353806735e-6
flux1:, 0.629614920104051, 1.82546064154048e-6, 1.81944166533066e-6, 1.81423440046996e-6, 1.80792812065618e-6, 1.79867651010847e-6, 1.78597654588181e-6, 1.77113433230563e-6, 1.75659991664365e-6, 1.74449808854982e-6, 1.73524372737047e-6, 1.72722203305351e-6, 1.71788784645024e-6, 1.70565878433595e-6, 1.69134831108672e-6, 1.67798342091843e-6, 1.66872441892119e-6, 1.66410237604822e-6, 1.66100289356965e-6, 1.655178480565e-6, 1.64605418105824e-6, 1.63898141336717e-6, 1.63966278713912e-6, 1.64334849970358e-6, 1.63714838274486e-6, 1.62981806297924e-6, 1.65103679326835e-6, 1.64894593442104e-6, 1.63848802448022e-6, 1.66115139991161e-6, 1.72701263574718e-6, 1.65536450828749e-6, 1.59176385350558e-6, 1.6671084324988e-6, 1.69495564989679e-6, 1.70001032376797e-6, 1.70985282600881e-6, 1.7357581708684e-6, 1.7441103386044e-6, 1.75715403688943e-6, 1.77570474461491e-6, 1.78981354459404e-6, 1.79784263582612e-6, 1.80302970388413e-6, 1.80666617819542e-6, 1.80756751101755e-6, 1.80476501420067e-6, 1.79889660350943e-6, 1.79128602366328e-6, 1.78241266198923e-6, 1.77154514178149e-6, 1.7577297409923e-6, 1.74104334428474e-6, 1.72298426973835e-6, 1.70570278867385e-6, 1.69069452253955e-6, 1.6779801136512e-6, 1.66639483071843e-6, 1.65473686775994e-6, 1.64290897622778e-6, 1.63225802347284e-6, 1.62489067970815e-6
flux1:, 0.629877369007804, 2.08340279366938e-6, 2.07814713368167e-6, 2.07346269834115e-6, 2.06702637834196e-6, 2.05672693045034e-6, 2.04213923452237e-6, 2.02496137194129e-6, 2.00809660705484e-6, 1.99386378899929e-6, 1.98245908570354e-6, 1.971792367882e-6, 1.95896911123377e-6, 1.94251844018735e-6, 1.92383513939453e-6, 1.90660293227915e-6, 1.89415534011879e-6, 1.88646984597376e-6, 1.87959734475268e-6, 1.86911293517583e-6, 1.85547287969853e-6, 1.84547443724166e-6, 1.84470951624343e-6, 1.84591088057339e-6, 1.83464711073283e-6, 1.82415417197203e-6, 1.84773421725103e-6, 1.84177802910183e-6, 1.82947930234782e-6, 1.85308323641177e-6, 1.92690000904582e-6, 1.84628164719829e-6, 1.7755668356891e-6, 1.86191645539195e-6, 1.8994513379863e-6, 1.90872200793548e-6, 1.92689377208745e-6, 1.96219195690432e-6, 1.9768863124138e-6, 1.99794319371814e-6, 2.02541044644667e-6, 2.04662255611469e-6, 2.05960888467655e-6, 2.06872098883453e-6, 2.0757957312999e-6, 2.07917418691237e-6, 2.07715279049544e-6, 2.07012736562147e-6, 2.05977512309621e-6, 2.04713332192404e-6, 2.03183533808389e-6, 2.01300141332262e-6, 1.99066671998493e-6, 1.96640874831097e-6, 1.94268123077894e-6, 1.92142111330715e-6, 1.90304633448273e-6, 1.88661838151563e-6, 1.87099636792873e-6, 1.85607942724318e-6, 1.84324873214976e-6, 1.83471513502611e-6
flux1:, 0.630139817911557, 2.36046581847362e-6, 2.35625655265714e-6, 2.35239003168407e-6, 2.34619017896125e-6, 2.33537660699298e-6, 2.31967220584594e-6, 2.30115428033984e-6, 2.28307182845377e-6, 2.26778940043829e-6, 2.25519157126916e-6, 2.24274958057188e-6, 2.22737417528564e-6, 2.20787089596334e-6, 2.18624805276385e-6, 2.16667260793556e-6, 2.15235587349797e-6, 2.14252902255164e-6, 2.13252330561541e-6, 2.11812369388085e-6, 2.1011196094636e-6, 2.08953361294382e-6, 2.08812627224681e-6, 2.08673259712821e-6, 2.07024962812426e-6, 2.05748980324062e-6, 2.083944875229e-6, 2.07274359457793e-6, 2.05929772591215e-6, 2.08271398618317e-6, 2.16586848301791e-6, 2.07395843613011e-6, 1.99388669002044e-6, 2.09278302643176e-6, 2.14041084515298e-6, 2.1525241283908e-6, 2.17836709493277e-6, 2.22296508823945e-6, 2.24269158678315e-6, 2.27064565197725e-6, 2.30649913136303e-6, 2.33431859684479e-6, 2.35153697668669e-6, 2.3638367903622e-6, 2.3739058262804e-6, 2.3797031495018e-6, 2.37865808590928e-6, 2.37073065799623e-6, 2.35785243732981e-6, 2.34165703278205e-6, 2.32225123040277e-6, 2.29890292183816e-6, 2.27157927112777e-6, 2.24182142652797e-6, 2.21225048415067e-6, 2.18516314936995e-6, 2.16138065809638e-6, 2.14026047546359e-6, 2.12079899630179e-6, 2.10292377051226e-6, 2.08802217826071e-6, 2.07834519939345e-6
flux1:, 0.63040226681531, 2.65569780543509e-6, 2.65287560434597e-6, 2.65022435887668e-6, 2.64482958568659e-6, 2.63436205768632e-6, 2.61873539539808e-6, 2.60032625114907e-6, 2.58255633505862e-6, 2.56766913600883e-6, 2.55519014902654e-6, 2.54226787179906e-6, 2.52582480721033e-6, 2.50508284412791e-6, 2.48259826721462e-6, 2.46274413340966e-6, 2.44829395687365e-6, 2.43763909350877e-6, 2.42565070549449e-6, 2.40874984176837e-6, 2.39020540831822e-6, 2.3788157936726e-6, 2.37778854513071e-6, 2.374038281212e-6, 2.35290409157394e-6, 2.33934470159013e-6, 2.36917479046259e-6, 2.35179036469154e-6, 2.33825456153042e-6, 2.36059109636498e-6, 2.45490223275271e-6, 2.34911864513684e-6, 2.25705140318694e-6, 2.3703970862261e-6, 2.42771414171498e-6, 2.44056959054446e-6, 2.47218484928914e-6, 2.52516108257411e-6, 2.54748123008254e-6, 2.57985025521321e-6, 2.62226206645529e-6, 2.65503814328151e-6, 2.67467703781256e-6, 2.68835731632165e-6, 2.69996006468261e-6, 2.70724454473854e-6, 2.70671210323144e-6, 2.6977038411863e-6, 2.6822672022457e-6, 2.66262420643697e-6, 2.63944615452768e-6, 2.61223781157108e-6, 2.58089655609677e-6, 2.54681472693307e-6, 2.51261180577792e-6, 2.48080398131448e-6, 2.45256297098728e-6, 2.42757598617205e-6, 2.40504587495566e-6, 2.38497006197028e-6, 2.36871971766178e-6, 2.3585087278632e-6
flux1:, 0.630664715719064, 2.97003571041029e-6, 2.96897831306511e-6, 2.96802200972429e-6, 2.96417359482654e-6, 2.9551806741263e-6, 2.94114666374444e-6, 2.92459972282e-6, 2.90891459841158e-6, 2.89605801393402e-6, 2.88521523658161e-6, 2.87340293204853e-6, 2.85778404920496e-6, 2.83807680319285e-6, 2.81721166503606e-6, 2.79941860917418e-6, 2.78675697789812e-6, 2.77682571042931e-6, 2.76441912461266e-6, 2.74697979604806e-6, 2.72918230445764e-6, 2.71996883781703e-6, 2.7204260798065e-6, 2.71496113182255e-6, 2.69051285561372e-6, 2.67800253777002e-6, 2.71162642402024e-6, 2.68783627824401e-6, 2.67545127510622e-6, 2.69636501597336e-6, 2.80405110560268e-6, 2.6816882618818e-6, 2.57471725122607e-6, 2.7046979911205e-6, 2.77033571651287e-6, 2.78130055755281e-6, 2.81553136773311e-6, 2.87515707913585e-6, 2.89668338761637e-6, 2.92972898893299e-6, 2.9756017231464e-6, 3.01056661200571e-6, 3.02980266000702e-6, 3.04205749253645e-6, 3.05273976273419e-6, 3.05966993533174e-6, 3.05845269239733e-6, 3.04766644971625e-6, 3.02931196302268e-6, 3.00614175282473e-6, 2.97945228541926e-6, 2.94908203487478e-6, 2.91488705417264e-6, 2.87801915806223e-6, 2.84091455127398e-6, 2.80612228471189e-6, 2.77505297395115e-6, 2.74771240137172e-6, 2.72356168647436e-6, 2.70271441310733e-6, 2.68651165318218e-6, 2.67704661491048e-6
flux1:, 0.630927164622817, 3.30700261818909e-6, 3.30807686811964e-6, 3.30932428826306e-6, 3.3078569342895e-6, 3.3016062804577e-6, 3.29081021908493e-6, 3.27794537216931e-6, 3.26610545122929e-6, 3.25686911356651e-6, 3.24917838316068e-6, 3.24016353785411e-6, 3.22743814363532e-6, 3.21120629390981e-6, 3.19449973473439e-6, 3.1810367971558e-6, 3.17198860498654e-6, 3.16437010323223e-6, 3.15335301969445e-6, 3.13765655655229e-6, 3.12303522308354e-6, 3.11785766804203e-6, 3.12083257536601e-6, 3.11470429296055e-6, 3.08895069514493e-6, 3.07940901189383e-6, 3.11711634184918e-6, 3.08758768465377e-6, 3.07750460008683e-6, 3.09746132032879e-6, 3.22103219288811e-6, 3.07938992847983e-6, 2.95448113341273e-6, 3.10339483332644e-6, 3.17498631175929e-6, 3.18119975451633e-6, 3.21382806266639e-6, 3.27770859450896e-6, 3.29448580637441e-6, 3.32358056449487e-6, 3.36881459524257e-6, 3.40233826425119e-6, 3.41763119586329e-6, 3.42496162383349e-6, 3.43153471985185e-6, 3.43553932973104e-6, 3.4318125550289e-6, 3.41809233344239e-6, 3.39616860425939e-6, 3.36922066455608e-6, 3.33918889058915e-6, 3.30633649341109e-6, 3.27053491670429e-6, 3.23263844880152e-6, 3.194729390383e-6, 3.15917846085377e-6, 3.12747545209168e-6, 3.09988670488214e-6, 3.07615763736599e-6, 3.05656267294382e-6, 3.04240871717146e-6, 3.03558722670225e-6
flux1:, 0.63118961352657, 3.67308063090391e-6, 3.67657142281129e-6, 3.68047874463563e-6, 3.68219868483091e-6, 3.67990995874348e-6, 3.67387311034192e-6, 3.66628114879286e-6, 3.65973970409291e-6, 3.65540350542338e-6, 3.65214490429101e-6, 3.64747214778121e-6, 3.63959573298418e-6, 3.6290861564361e-6, 3.61873502682412e-6, 3.61142764170023e-6, 3.60742921242873e-6, 3.60353006621496e-6, 3.59572524587876e-6, 3.58405371744117e-6, 3.57478726391517e-6, 3.57505564737059e-6, 3.58136712793172e-6, 3.57597775023194e-6, 3.55134525621285e-6, 3.5463734122751e-6, 3.58831000149503e-6, 3.55461131499245e-6, 3.5475682210652e-6, 3.56797724632441e-6, 3.71006559871644e-6, 3.54654509659972e-6, 3.40067787417415e-6, 3.57069473187082e-6, 3.64501566756802e-6, 3.64376315083662e-6, 3.66994024071279e-6, 3.73527934126171e-6, 3.7433320822298e-6, 3.76356933708785e-6, 3.80357228154402e-6, 3.83163011576799e-6, 3.8392231870519e-6, 3.83796386433559e-6, 3.8369983091001e-6, 3.83518375295594e-6, 3.82680118189471e-6, 3.80875463566334e-6, 3.78248501277244e-6, 3.75146250369185e-6, 3.71824135260491e-6, 3.68357722729989e-6, 3.64743049107302e-6, 3.61034161794153e-6, 3.57390216010574e-6, 3.5400972474627e-6, 3.5103091676929e-6, 3.48496696674861e-6, 3.46409591133219e-6, 3.44816684889003e-6, 3.43845711674863e-6, 3.43658698048047e-6
flux1:, 0.631452062430323, 4.07765682608097e-6, 4.08368466038631e-6, 4.09055816688351e-6, 4.09609713227034e-6, 4.09872582323329e-6, 4.09856727874817e-6, 4.09730620348736e-6, 4.09692378687547e-6, 4.0982123780634e-6, 4.10020794596882e-6, 4.10103397369677e-6, 4.09953909048771e-6, 4.09643109640784e-6, 4.09390122694134e-6, 4.09379649947464e-6, 4.09564666728423e-6, 4.0964841251986e-6, 4.09347106595467e-6, 4.0877435217427e-6, 4.08535926482477e-6, 4.09175112851949e-6, 4.10189589526135e-6, 4.09886662064456e-6, 4.07780548037021e-6, 4.07828359756638e-6, 4.1244765881149e-6, 4.08888665348031e-6, 4.08489807587134e-6, 4.10806431556423e-6, 4.27122073832382e-6, 4.0833650787943e-6, 3.91364364034633e-6, 4.10654607589445e-6, 4.17986046003988e-6, 4.16895989233056e-6, 4.18385034602967e-6, 4.24782335367266e-6, 4.24379648664336e-6, 4.25077702734741e-6, 4.2811722487918e-6, 4.29997963121968e-6, 4.29654604437288e-6, 4.28354962738712e-6, 4.27205019318173e-6, 4.26179804943872e-6, 4.24677287789735e-6, 4.2231400540903e-6, 4.1919078113553e-6, 4.15669284332619e-6, 4.12058544434778e-6, 4.08485957796421e-6, 4.04963412241945e-6, 4.01515500779316e-6, 3.98243673914032e-6, 3.95290639802042e-6, 3.92765488147102e-6, 3.90715271110671e-6, 3.8916709465849e-6, 3.88189601152882e-6, 3.87908476210162e-6, 3.88453554015514e-6
flux1:, 0.631714511334077, 4.53251541348942e-6, 4.54095994244147e-6, 4.55086258228659e-6, 4.5605350489885e-6, 4.56856724814519e-6, 4.5747543946427e-6, 4.58009629592584e-6, 4.58592133681175e-6, 4.59282544918614e-6, 4.60027011397508e-6, 4.60715575480581e-6, 4.61287743373482e-6, 4.6179622347033e-6, 4.62368361708841e-6, 4.63081852128508e-6, 4.63851882709159e-6, 4.64455928113722e-6, 4.64742086182632e-6, 4.6488394664213e-6, 4.65387632562662e-6, 4.66615954791931e-6, 4.68025791584223e-6, 4.68122647587439e-6, 4.66572616672125e-6, 4.67147693664872e-6, 4.72189701206705e-6, 4.68700950838323e-6, 4.68514164716842e-6, 4.71400850229222e-6, 4.90049681050866e-6, 4.68596395248425e-6, 4.48968197532368e-6, 4.70665110212192e-6, 4.77525610305546e-6, 4.75338864176314e-6, 4.75295912884938e-6, 4.81316234718047e-6, 4.7949503439245e-6, 4.78563209403377e-6, 4.80307650024173e-6, 4.80980462304685e-6, 4.79314053747625e-6, 4.76651105986374e-6, 4.74266978889513e-6, 4.7223374256674e-6, 4.69942958893519e-6, 4.66954256101241e-6, 4.63324785287591e-6, 4.59418808321344e-6, 4.55587564517363e-6, 4.52007139725432e-6, 4.48709084324886e-6, 4.45692264334295e-6, 4.42997476272425e-6, 4.40700631355664e-6, 4.38867015466499e-6, 4.3753585741233e-6, 4.36753238098346e-6, 4.36609064762453e-6, 4.37227612315386e-6, 4.38703591190026e-6
flux1:, 0.63197696023783, 5.05093873418522e-6, 5.06138796842008e-6, 5.0740720047471e-6, 5.08776713866812e-6, 5.10106945493225e-6, 5.11325150428194e-6, 5.1245368366552e-6, 5.13570297828042e-6, 5.14740825076556e-6, 5.15978920455065e-6, 5.17256828666543e-6, 5.18545619597592e-6, 5.19843359707353e-6, 5.21164427958347e-6, 5.22496836356818e-6, 5.23768548137395e-6, 5.24875365123597e-6, 5.25786605734645e-6, 5.26663406619117e-6, 5.27843928524548e-6, 5.29544471654181e-6, 5.3132484651332e-6, 5.31961376220531e-6, 5.31070534304307e-6, 5.3203036545576e-6, 5.37495181383974e-6, 5.34311908590633e-6, 5.34141821637007e-6, 5.3791180965244e-6, 5.59075438648294e-6, 5.34722236106971e-6, 5.12186799082627e-6, 5.3633884920244e-6, 5.42430830534625e-6, 5.3912285425287e-6, 5.37306795235814e-6, 5.4279941442962e-6, 5.3952417224451e-6, 5.36870435149207e-6, 5.37168789841593e-6, 5.36514537396127e-6, 5.33478416023649e-6, 5.29452039017998e-6, 5.2584074314317e-6, 5.22800490088437e-6, 5.19730811468748e-6, 5.16155349268456e-6, 5.12096707940448e-6, 5.07915816440833e-6, 5.03993471929535e-6, 5.00544854744941e-6, 4.97618882763878e-6, 4.95191367936747e-6, 4.93244463957238e-6, 4.91784442990224e-6, 4.90825223014965e-6, 4.90389446042166e-6, 4.90535819769633e-6, 4.91372781325775e-6, 4.93022613118202e-6, 4.95543775562068e-6
flux1:, 0.632239409141583, 5.64656527431542e-6, 5.65830786097893e-6, 5.67319373958408e-6, 5.69033089795113e-6, 5.70809478508701e-6, 5.72506450059499e-6, 5.74070634936967e-6, 5.75547974669127e-6, 5.77042674438696e-6, 5.78655276031112e-6, 5.80430709706568e-6, 5.8233664675448e-6, 5.84280814726377e-6, 5.86159046807094e-6, 5.87907001726235e-6, 5.89523276887567e-6, 5.91050625406227e-6, 5.92540806936525e-6, 5.94057720615636e-6, 5.95729006171307e-6, 5.9770534979301e-6, 5.99801217549765e-6, 6.01065876444788e-6, 6.00799966039443e-6, 6.01879071123066e-6, 6.07778953571253e-6, 6.05049350638587e-6, 6.04611345515282e-6, 6.09538997796557e-6, 6.3334679906787e-6, 6.05848461095224e-6, 5.80168142773464e-6, 6.06762541041343e-6, 6.11935817693687e-6, 6.07593374274694e-6, 6.03995911825178e-6, 6.08943587945237e-6, 6.04379921738923e-6, 6.00176501344824e-6, 5.99124445728043e-6, 5.97239710082249e-6, 5.93001493429985e-6, 5.87841859609021e-6, 5.83245722570382e-6, 5.79415411865634e-6, 5.75755537574232e-6, 5.71773333894989e-6, 5.67475659298672e-6, 5.63224034175467e-6, 5.59418360056902e-6, 5.56297370503104e-6, 5.53916435309959e-6, 5.52226402580464e-6, 5.51155638598776e-6, 5.50646630228681e-6, 5.50664163666168e-6, 5.51211925536878e-6, 5.52356197804259e-6, 5.54219004075562e-6, 5.56917811614867e-6, 5.60474508756151e-6
flux1:, 0.632501858045337, 6.33221557987133e-6, 6.34428659735694e-6, 6.36050093768597e-6, 6.38006815162202e-6, 6.40087374405424e-6, 6.42068227415542e-6, 6.43833812243204e-6, 6.45432152415013e-6, 6.47039690506319e-6, 6.48853980596438e-6, 6.50969276437483e-6, 6.53307684999126e-6, 6.5565798149599e-6, 6.57810063258605e-6, 6.59699907636254e-6, 6.61451804521626e-6, 6.63260868176636e-6, 6.65197678819482e-6, 6.67146612501554e-6, 6.69021304343581e-6, 6.71027498487307e-6, 6.7336459637764e-6, 6.75269369533731e-6, 6.75433153058058e-6, 6.76268705761637e-6, 6.82635313186476e-6, 6.80362418254874e-6, 6.79316317154661e-6, 6.85577037327274e-6, 7.12110630721751e-6, 6.81190606085586e-6, 6.52129430440944e-6, 6.81121661379234e-6, 6.85440245297354e-6, 6.80245949026724e-6, 6.75135276251086e-6, 6.79687461806756e-6, 6.74196226333123e-6, 6.68893385123198e-6, 6.6686584910735e-6, 6.64086998827876e-6, 6.59037374688167e-6, 6.5321005813647e-6, 6.48118944559893e-6, 6.43951368800978e-6, 6.40090124704856e-6, 6.36037723502109e-6, 6.31812107917898e-6, 6.27792146023607e-6, 6.24392782198558e-6, 6.21856832982444e-6, 6.20225214904945e-6, 6.19413790193328e-6, 6.19301572049454e-6, 6.19780732934313e-6, 6.20780404795206e-6, 6.2229212402697e-6, 6.24388369037235e-6, 6.27198379001172e-6, 6.30828866520959e-6, 6.35264064372495e-6
flux1:, 0.63276430694909, 7.1189211390905e-6, 7.13020117308542e-6, 7.14667544195338e-6, 7.16735523804942e-6, 7.18935832527299e-6, 7.20957994662744e-6, 7.22647662583241e-6, 7.24094625941522e-6, 7.25577897581814e-6, 7.27390816550682e-6, 7.29642867995727e-6, 7.32168006565841e-6, 7.34620083715346e-6, 7.36713002026234e-6, 7.38442555272499e-6, 7.4010000887461e-6, 7.42011025261182e-6, 7.44185682651962e-6, 7.46266019481576e-6, 7.47994877902136e-6, 7.49776874333264e-6, 7.52274862109905e-6, 7.54737918092104e-6, 7.54977262502346e-6, 7.55157090239168e-6, 7.62044740576695e-6, 7.60046391647828e-6, 7.5804771799932e-6, 7.656685719474e-6, 7.94979828321365e-6, 7.60311504507827e-6, 7.27618513383453e-6, 7.58982132481905e-6, 7.62768353577939e-6, 7.56966824019027e-6, 7.50890861266034e-6, 7.55379752287028e-6, 7.49475976187937e-6, 7.4376853625554e-6, 7.41410590935339e-6, 7.38301614228252e-6, 7.3302500923499e-6, 7.27193352901788e-6, 7.22312713466629e-6, 7.18475650707766e-6, 7.14988296141553e-6, 7.11345420608667e-6, 7.07607372374456e-6, 7.04201457949916e-6, 7.01564303197629e-6, 6.99922934184407e-6, 6.99273307695728e-6, 6.9947545105767e-6, 7.00359160558188e-6, 7.01784683195491e-6, 7.03669956213737e-6, 7.06012146842098e-6, 7.08894581808765e-6, 7.1244723528551e-6, 7.16756530174568e-6, 7.2176533348097e-6
flux1:, 0.633026755852843, 8.01536819581676e-6, 8.02472313373041e-6, 8.04034124743251e-6, 8.06071018528029e-6, 8.08193103622318e-6, 8.10004380670327e-6, 8.11340887239712e-6, 8.12373113294884e-6, 8.13504452402035e-6, 8.15111646900843e-6, 8.17280481259938e-6, 8.19721562018364e-6, 8.2195412956264e-6, 8.23658692065701e-6, 8.24945958346911e-6, 8.26291967377565e-6, 8.28105066854749e-6, 8.30253866438802e-6, 8.32110642065646e-6, 8.33336729390147e-6, 8.34678359928814e-6, 8.37263591438658e-6, 8.40104539657143e-6, 8.39938215678199e-6, 8.39065007003569e-6, 8.46548661908575e-6, 8.44447255140876e-6, 8.4120834831758e-6, 8.50042351270184e-6, 8.82184216114569e-6, 8.43374657786851e-6, 8.06764260814733e-6, 8.40555364511043e-6, 8.44397730018599e-6, 8.38247883736704e-6, 8.31988651217828e-6, 8.36923044769007e-6, 8.31202803521256e-6, 8.25948063742758e-6, 8.24119181564357e-6, 8.21420399517562e-6, 8.16627589558021e-6, 8.11572686946308e-6, 8.07745921559371e-6, 8.05057206430766e-6, 8.02653436888839e-6, 7.99998086613282e-6, 7.97224516699868e-6, 7.94853275021559e-6, 7.93363613833593e-6, 7.92951194172977e-6, 7.93529419210335e-6, 7.94869713485401e-6, 7.96744763350757e-6, 7.99002194397086e-6, 8.0158202652264e-6, 8.04516141927384e-6, 8.07911289583667e-6, 8.11893325375336e-6, 8.16515406681058e-6, 8.21670935233392e-6
flux1:, 0.633289204756596, 9.02789893865698e-6, 9.03433671536902e-6, 9.0481074282291e-6, 9.06687855430546e-6, 9.0855480162651e-6, 9.09936923649212e-6, 9.10689592283848e-6, 9.1109501122265e-6, 9.11690601232014e-6, 9.12915798756119e-6, 9.14796818993367e-6, 9.16900534211854e-6, 9.18628856911223e-6, 9.19676039721689e-6, 9.20306348065257e-6, 9.21168634324415e-6, 9.22686914264814e-6, 9.24522549452442e-6, 9.25797420748744e-6, 9.26216673648356e-6, 9.26981843145634e-6, 9.29597569014795e-6, 9.32548920331914e-6, 9.31428913529536e-6, 9.29190349462099e-6, 9.37358274846338e-6, 9.34607717329109e-6, 9.29957609514974e-6, 9.39691727998532e-6, 9.74758710074919e-6, 9.31337181292609e-6, 8.90468565716769e-6, 9.26895038735327e-6, 9.31610619947901e-6, 9.25331599414837e-6, 9.19810010365791e-6, 9.25844516554871e-6, 9.20889204599289e-6, 9.16983866132067e-6, 9.16658396850428e-6, 9.15199851652703e-6, 9.11629789336604e-6, 9.08136771479685e-6, 9.06229193431014e-6, 9.055526175996e-6, 9.04989630453395e-6, 9.03924731882419e-6, 9.0258789894041e-6, 9.01648296753379e-6, 9.01665077459097e-6, 9.02796476334397e-6, 9.04833297403999e-6, 9.07414829818905e-6, 9.10237992373513e-6, 9.13153305844234e-6, 9.16161000997862e-6, 9.19366587514006e-6, 9.2292171738436e-6, 9.26946833258446e-6, 9.31446362766508e-6, 9.36250567335128e-6
flux1:, 0.63355165366035, 1.01611077789013e-5, 1.01639211039968e-5, 1.01751426152343e-5, 1.0191407621589e-5, 1.02063095518811e-5, 1.02144078187183e-5, 1.0214667312173e-5, 1.02111935112659e-5, 1.02106619921953e-5, 1.0217856386495e-5, 1.02322014105865e-5, 1.02479275260809e-5, 1.02581948657235e-5, 1.02604958935639e-5, 1.02591248066359e-5, 1.02618700917459e-5, 1.02723869594992e-5, 1.02848760152071e-5, 1.02887522099535e-5, 1.02829301233908e-5, 1.02845589655251e-5, 1.03106848735053e-5, 1.03380459635917e-5, 1.0311979480073e-5, 1.02742992813592e-5, 1.03637240349276e-5, 1.03232300752107e-5, 1.02625349512219e-5, 1.03645481315944e-5, 1.0746278421162e-5, 1.02604038575614e-5, 9.80498060634588e-6, 1.01998087044579e-5, 1.02653020172577e-5, 1.02025022853905e-5, 1.01638982529694e-5, 1.02427041726083e-5, 1.02054316342721e-5, 1.01877566758275e-5, 1.02091073227615e-5, 1.02150083303113e-5, 1.01980561999008e-5, 1.01853263790862e-5, 1.01929289327388e-5, 1.02140830683843e-5, 1.02337983106341e-5, 1.02444096534014e-5, 1.02492842074557e-5, 1.0257202704123e-5, 1.02750883367388e-5, 1.03042318193429e-5, 1.03409533551082e-5, 1.03798182243835e-5, 1.04167340615488e-5, 1.0450306359091e-5, 1.04815159095743e-5, 1.05126080401281e-5, 1.05458492723299e-5, 1.05824306924862e-5, 1.06217476545336e-5, 1.06612772502421e-5
flux1:, 0.633814102564103, 1.14189504348152e-5, 1.14178136128113e-5, 1.14261958058428e-5, 1.14396193288213e-5, 1.14503632697779e-5, 1.14523665090244e-5, 1.14450847144145e-5, 1.14338851427205e-5, 1.14265848070793e-5, 1.14281580850263e-5, 1.14371449239493e-5, 1.14465617867183e-5, 1.14491033515086e-5, 1.14430561163609e-5, 1.14341432508698e-5, 1.14307659808503e-5, 1.14353348188763e-5, 1.14397420127043e-5, 1.14327491325092e-5, 1.14164799840951e-5, 1.14130479969488e-5, 1.14390565655253e-5, 1.14608737490404e-5, 1.14156734908454e-5, 1.13629724282477e-5, 1.14609395757765e-5, 1.14008820191357e-5, 1.1327745513881e-5, 1.14297161980225e-5, 1.18456060037903e-5, 1.13017065494004e-5, 1.07944797489969e-5, 1.1226612982028e-5, 1.13202278782518e-5, 1.12574037803258e-5, 1.1243076583772e-5, 1.13479840246457e-5, 1.13255038620806e-5, 1.13345187132637e-5, 1.13884126447582e-5, 1.14214688155661e-5, 1.14277851008645e-5, 1.14413020039778e-5, 1.1480515276449e-5, 1.15351943495722e-5, 1.15853797006853e-5, 1.16209702825291e-5, 1.16463111094101e-5, 1.16728469973184e-5, 1.17094937272862e-5, 1.17575099754735e-5, 1.18113760491692e-5, 1.18633123325324e-5, 1.19077570088635e-5, 1.19433671974518e-5, 1.19724136562917e-5, 1.1998800993479e-5, 1.20259151487641e-5, 1.20550419172833e-5, 1.20847841935747e-5, 1.2111553843168e-5
flux1:, 0.634076551467856, 1.28061732436959e-5, 1.28011676078296e-5, 1.28068829200916e-5, 1.28178069002892e-5, 1.28249731952894e-5, 1.282170632033e-5, 1.2807843415179e-5, 1.27897908003976e-5, 1.27762682926574e-5, 1.27723563194117e-5, 1.27759093320991e-5, 1.27791607238627e-5, 1.27747248863451e-5, 1.27616647441507e-5, 1.27465592229258e-5, 1.27375832467158e-5, 1.27354839304473e-5, 1.27304537939165e-5, 1.27120492847896e-5, 1.2686599693503e-5, 1.26801894421612e-5, 1.2706228549186e-5, 1.27195284346868e-5, 1.26528371765873e-5, 1.25874297047909e-5, 1.26945252157776e-5, 1.26093714679223e-5, 1.25272548926356e-5, 1.26251399627737e-5, 1.30799113359462e-5, 1.24708490877764e-5, 1.19057202019995e-5, 1.23845132601747e-5, 1.25147140962526e-5, 1.24503673849505e-5, 1.24648285647952e-5, 1.26028235205478e-5, 1.25948668106754e-5, 1.26320695931857e-5, 1.27234450124213e-5, 1.27878192724705e-5, 1.28190101146609e-5, 1.28592995110354e-5, 1.29313655777945e-5, 1.3021812519012e-5, 1.31047443145106e-5, 1.31665699536847e-5, 1.32122968074202e-5, 1.32564928451226e-5, 1.33107953400744e-5, 1.33768775604831e-5, 1.34473049617396e-5, 1.35115007491652e-5, 1.35619592374727e-5, 1.35972019435443e-5, 1.36209787252454e-5, 1.36392771809903e-5, 1.36570082369807e-5, 1.36757332923011e-5, 1.36931666519933e-5, 1.37043956814889e-5
flux1:, 0.634339000371609, 1.43297942835393e-5, 1.43213498894331e-5, 1.43249965030115e-5, 1.43344275445096e-5, 1.43395482270925e-5, 1.43329634030251e-5, 1.43145702827809e-5, 1.42914136989799e-5, 1.42728630580895e-5, 1.42641986832035e-5, 1.426304896718e-5, 1.42614418845092e-5, 1.42521903519782e-5, 1.4234798272067e-5, 1.42158294659134e-5, 1.42023915461052e-5, 1.41935233223663e-5, 1.41787982348067e-5, 1.41500820395142e-5, 1.41183169185644e-5, 1.41118217329573e-5, 1.41382369335536e-5, 1.41410446681934e-5, 1.40530342706122e-5, 1.39790370390437e-5, 1.40955864271828e-5, 1.39819312773973e-5, 1.38955237970173e-5, 1.398707621681e-5, 1.44872562850666e-5, 1.38052001645343e-5, 1.31749716991322e-5, 1.37120944698379e-5, 1.38845223544263e-5, 1.38157317528935e-5, 1.38590519269728e-5, 1.40356409086829e-5, 1.40389139466983e-5, 1.41012484362604e-5, 1.42310168494837e-5, 1.43275786423704e-5, 1.43818244786954e-5, 1.44453938068942e-5, 1.45472144014671e-5, 1.46715614016573e-5, 1.47859803762524e-5, 1.48723192572813e-5, 1.4935700339902e-5, 1.4994072184924e-5, 1.5062506939022e-5, 1.51437060911847e-5, 1.52284726504913e-5, 1.53031260220114e-5, 1.53577339373433e-5, 1.53903607334181e-5, 1.54062569145404e-5, 1.54138085181369e-5, 1.54198492038506e-5, 1.54264649648076e-5, 1.54304619583005e-5, 1.54253623192774e-5
flux1:, 0.634601449275363, 1.60003454348542e-5, 1.59891041832068e-5, 1.59915827810372e-5, 1.60010574647327e-5, 1.60064267092512e-5, 1.59993285272255e-5, 1.5979198191459e-5, 1.5953198412257e-5, 1.59311546348304e-5, 1.59188593258523e-5, 1.59144021367786e-5, 1.59102363852756e-5, 1.58994567989471e-5, 1.58813521396218e-5, 1.58614177598945e-5, 1.58450178200589e-5, 1.58298871401781e-5, 1.58064042099446e-5, 1.5770049930577e-5, 1.57360429230081e-5, 1.57326952153134e-5, 1.57599929254671e-5, 1.57518427186378e-5, 1.56454628092799e-5, 1.55681990455406e-5, 1.56942997344478e-5, 1.55516950696495e-5, 1.546612632863e-5, 1.55518744467204e-5, 1.61057898789901e-5, 1.53422936498964e-5, 1.46386600446901e-5, 1.5247433740494e-5, 1.54636748699534e-5, 1.53864049451941e-5, 1.54534876694849e-5, 1.56720108806349e-5, 1.56804443160938e-5, 1.57602422511179e-5, 1.59248121636418e-5, 1.6050810719681e-5, 1.61228781116936e-5, 1.62023434790712e-5, 1.63264851440037e-5, 1.6478606770115e-5, 1.66195458728097e-5, 1.67256301735924e-5, 1.68013471293967e-5, 1.68680136038688e-5, 1.69447384546452e-5, 1.70359803512428e-5, 1.71311807931635e-5, 1.72134654283107e-5, 1.72700551616575e-5, 1.72981296984264e-5, 1.73042697200689e-5, 1.72994112786893e-5, 1.72926504894412e-5, 1.72868989719311e-5, 1.72781354421716e-5, 1.72581396372471e-5
flux1:, 0.634863898179116, 1.78326238064544e-5, 1.78192474213901e-5, 1.78215715319487e-5, 1.78329192864279e-5, 1.78412610642064e-5, 1.78368705037703e-5, 1.7818045602783e-5, 1.77915095038275e-5, 1.77674789115788e-5, 1.77527922960185e-5, 1.77468387485866e-5, 1.77430690043995e-5, 1.77346867668683e-5, 1.77198467812583e-5, 1.77019016781312e-5, 1.76841128639723e-5, 1.7663760057477e-5, 1.76335823295492e-5, 1.75935037664903e-5, 1.75619092667224e-5, 1.75647285253111e-5, 1.75935551896461e-5, 1.75758319537775e-5, 1.7456602027582e-5, 1.73817276688165e-5, 1.7517374115451e-5, 1.73487088997666e-5, 1.72685714094994e-5, 1.73524415782434e-5, 1.79700202387018e-5, 1.71160748307571e-5, 1.63296699088602e-5, 1.70241270868027e-5, 1.72810195498218e-5, 1.71906334262144e-5, 1.72712466929281e-5, 1.7532450239476e-5, 1.75379316778066e-5, 1.76236155560459e-5, 1.78151011235489e-5, 1.79643902034557e-5, 1.80462042064417e-5, 1.81310747395846e-5, 1.82664920693119e-5, 1.84365474249728e-5, 1.85957592175314e-5, 1.87142155195195e-5, 1.87948819295662e-5, 1.88621257047797e-5, 1.89394891587342e-5, 1.9033953415005e-5, 1.91342316763845e-5, 1.92204292660422e-5, 1.92766340226666e-5, 1.92986575123368e-5, 1.92940504721104e-5, 1.92762482461278e-5, 1.9256842060344e-5, 1.92398957465801e-5, 1.92207543762467e-5, 1.91893858937608e-5
flux1:, 0.635126347082869, 1.98457970711434e-5, 1.9830758091252e-5, 1.98338337576772e-5, 1.98488788299797e-5, 1.98629295019547e-5, 1.98643655028226e-5, 1.98495961828891e-5, 1.98244045868586e-5, 1.9799510699627e-5, 1.97835151424869e-5, 1.97779837820812e-5, 1.97777689076644e-5, 1.97757384713626e-5, 1.97678464930442e-5, 1.97543894465263e-5, 1.9736588611974e-5, 1.97124683702481e-5, 1.96785509320823e-5, 1.96393429424126e-5, 1.96146273205038e-5, 1.96258880727681e-5, 1.96570341720034e-5, 1.96330648133349e-5, 1.95084019841007e-5, 1.9440894861585e-5, 1.95861871572765e-5, 1.93974908359847e-5, 1.93258402387253e-5, 1.94152583451209e-5, 2.01076674899791e-5, 1.91537103218849e-5, 1.82742048749692e-5, 1.90680320317059e-5, 1.93577124714771e-5, 1.92496033878925e-5, 1.93292487163789e-5, 1.96312092208865e-5, 1.96246987256936e-5, 1.97021892451793e-5, 1.99093286614689e-5, 2.00731435255702e-5, 2.01548576122476e-5, 2.02328897416561e-5, 2.03663010042041e-5, 2.05419312567013e-5, 2.07088941626436e-5, 2.08306629360108e-5, 2.09077516424636e-5, 2.09669617710869e-5, 2.10363865623485e-5, 2.11262348905508e-5, 2.1225300920526e-5, 2.13111167865704e-5, 2.1364543903203e-5, 2.13795502886431e-5, 2.13641382589224e-5, 2.13339764879522e-5, 2.13032372801617e-5, 2.12774546385551e-5, 2.12516443362921e-5, 2.12140352236589e-5
flux1:, 0.635388795986622, 2.2062842175541e-5, 2.20462434361367e-5, 2.20506626352533e-5, 2.2070920795374e-5, 2.20930038271319e-5, 2.21027815275067e-5, 2.20940424678643e-5, 2.20712717176212e-5, 2.20459950124952e-5, 2.20293935818922e-5, 2.20259978972399e-5, 2.20322134559521e-5, 2.20398938571351e-5, 2.20417345510273e-5, 2.20343924081187e-5, 2.20175659084056e-5, 2.19914001637325e-5, 2.19572182421355e-5, 2.19234536652263e-5, 2.19091149733629e-5, 2.19299344181398e-5, 2.19643612385581e-5, 2.19392101095731e-5, 2.18173733770619e-5, 2.17605667522813e-5, 2.19159729747318e-5, 2.17156175470411e-5, 2.16531413105731e-5, 2.17585355202359e-5, 2.25377172011438e-5, 2.14735919569995e-5, 2.04898298771318e-5, 2.13953948971388e-5, 2.17061721103084e-5, 2.15764029293797e-5, 2.16379563259554e-5, 2.19764039997653e-5, 2.19492535967129e-5, 2.20038908541579e-5, 2.22135748563546e-5, 2.23817657317646e-5, 2.24531715959009e-5, 2.25120930236876e-5, 2.26298151636373e-5, 2.27978371549604e-5, 2.29612083538309e-5, 2.30768172500152e-5, 2.31418663860662e-5, 2.31847326163952e-5, 2.32378592353146e-5, 2.33152291906215e-5, 2.34066110896203e-5, 2.34876516399235e-5, 2.3536119043397e-5, 2.35437389372573e-5, 2.35183463220627e-5, 2.3477379681529e-5, 2.3437509212654e-5, 2.3406010860406e-5, 2.33779654189396e-5, 2.33400930391901e-5
flux1:, 0.635651244890376, 2.45094426530357e-5, 2.44909081448253e-5, 2.44967994190818e-5, 2.45232275766221e-5, 2.45549014351223e-5, 2.45745462937362e-5, 2.45727139988523e-5, 2.45524359519315e-5, 2.45265082765703e-5, 2.45095029603819e-5, 2.45094902879128e-5, 2.45242873668273e-5, 2.45439118526763e-5, 2.45569254149885e-5, 2.45562158141165e-5, 2.45408783110898e-5, 2.45145009830949e-5, 2.44835916027753e-5, 2.44590870851517e-5, 2.44570013877741e-5, 2.44871257259329e-5, 2.45260017688141e-5, 2.45059744882539e-5, 2.43947879919092e-5, 2.4349636812726e-5, 2.45162634741153e-5, 2.43136578183227e-5, 2.42581880772287e-5, 2.43919273783585e-5, 2.52701133333638e-5, 2.40849850168689e-5, 2.29851412466402e-5, 2.40128140851487e-5, 2.433081039176e-5, 2.41766446463797e-5, 2.42025543799779e-5, 2.45715795569385e-5, 2.45168284445712e-5, 2.45355053641769e-5, 2.47346995110069e-5, 2.48972403807386e-5, 2.49492893991712e-5, 2.49786101787053e-5, 2.50685600655551e-5, 2.52168914777307e-5, 2.53661790574522e-5, 2.5467165500538e-5, 2.5513065549436e-5, 2.55328306012351e-5, 2.55627421403901e-5, 2.5620859482467e-5, 2.56987871345084e-5, 2.57711383873792e-5, 2.58129474663433e-5, 2.58134369293173e-5, 2.57796331616662e-5, 2.57301324953886e-5, 2.56838511060796e-5, 2.56499967325259e-5, 2.56241607252075e-5, 2.55919327128413e-5
flux1:, 0.635913693794129, 2.72125942452768e-5, 2.71912613613028e-5, 2.7198229983174e-5, 2.72310766250888e-5, 2.72729234650854e-5, 2.73027793490722e-5, 2.73075406991016e-5, 2.72888509306733e-5, 2.72613334666736e-5, 2.72436284951586e-5, 2.72476141362424e-5, 2.72720989891451e-5, 2.73044323872012e-5, 2.73285105497776e-5, 2.73338293425782e-5, 2.73200684716049e-5, 2.72952804099061e-5, 2.72707672846374e-5, 2.72579434446331e-5, 2.72679588192403e-5, 2.73057899455678e-5, 2.73505159966443e-5, 2.73424308852602e-5, 2.72480057101034e-5, 2.72127436524691e-5, 2.73925614229945e-5, 2.71965425392498e-5, 2.71430360109601e-5, 2.73179556340654e-5, 2.83072509231214e-5, 2.69894899823821e-5, 2.57612286989181e-5, 2.69191667431441e-5, 2.72305159743518e-5, 2.70507409789787e-5, 2.70254436371718e-5, 2.74185063593617e-5, 2.73319149104539e-5, 2.73050592235011e-5, 2.74828177132293e-5, 2.76313517599081e-5, 2.7657528965606e-5, 2.7650124201101e-5, 2.77036424149517e-5, 2.78231320434712e-5, 2.79503009171836e-5, 2.80305344550317e-5, 2.80526650260578e-5, 2.80452104705015e-5, 2.80475254523455e-5, 2.80817484085288e-5, 2.8142024948613e-5, 2.82028393796755e-5, 2.8237039032767e-5, 2.82312651348396e-5, 2.81911599450434e-5, 2.81357937660066e-5, 2.80859339004628e-5, 2.80527991244367e-5, 2.80329338438389e-5, 2.80112845169154e-5
flux1:, 0.636176142697882, 3.01992425178351e-5, 3.01738646390404e-5, 3.01810351977588e-5, 3.02198181277613e-5, 3.02714122006408e-5, 3.0310682602495e-5, 3.0320698770829e-5, 3.03019752557661e-5, 3.02715092853779e-5, 3.02524365918156e-5, 3.02603567717354e-5, 3.02944428242503e-5, 3.03386853719858e-5, 3.03722456534064e-5, 3.03820798852319e-5, 3.0369712583055e-5, 3.03481627124664e-5, 3.03323420163875e-5, 3.03317937548956e-5, 3.03516517977461e-5, 3.03945090011722e-5, 3.04467088558192e-5, 3.04570449973348e-5, 3.0382737532828e-5, 3.03530182411896e-5, 3.05489943107034e-5, 3.03661995798673e-5, 3.03072242554742e-5, 3.05349852598327e-5, 3.16470999536073e-5, 3.01841534567939e-5, 2.88147609876099e-5, 3.01092539067295e-5, 3.04025177721994e-5, 3.01974973386213e-5, 3.01096434711367e-5, 3.05207474424732e-5, 3.04013696424023e-5, 3.03244134810001e-5, 3.04736463274247e-5, 3.0602812469985e-5, 3.06001210099363e-5, 3.0553296243943e-5, 3.05664626540108e-5, 3.06522966622725e-5, 3.07530165144704e-5, 3.08096727544615e-5, 3.08066682307775e-5, 3.07712220839961e-5, 3.07448474765416e-5, 3.07534505094673e-5, 3.07941535866938e-5, 3.08421364428927e-5, 3.08687220578429e-5, 3.08580942367826e-5, 3.08140881256707e-5, 3.07555875902717e-5, 3.07047228577184e-5, 3.06746749606239e-5, 3.06633163980505e-5, 3.06554811754304e-5
flux1:, 0.636438591601635, 3.34952802808792e-5, 3.34644236889501e-5, 3.34705743451196e-5, 3.35141840161289e-5, 3.35742405546305e-5, 3.3621253159025e-5, 3.36345488315505e-5, 3.3613893250852e-5, 3.35790742290101e-5, 3.35578106771113e-5, 3.35689935353373e-5, 3.3611444318655e-5, 3.36653935050826e-5, 3.3705713352812e-5, 3.37180345831986e-5, 3.37068376064519e-5, 3.36899434463801e-5, 3.36840035520416e-5, 3.36943646548478e-5, 3.37199707795895e-5, 3.37645348025542e-5, 3.38259936778592e-5, 3.38600582352421e-5, 3.38058754570651e-5, 3.377540292152e-5, 3.39915070455267e-5, 3.3825039450032e-5, 3.37517089435112e-5, 3.40412927896017e-5, 3.52874752189136e-5, 3.36657413873883e-5, 3.21422064229574e-5, 3.3578571442324e-5, 3.38469627937766e-5, 3.36184075411354e-5, 3.3462490761229e-5, 3.38873434848523e-5, 3.373751472734e-5, 3.361156314238e-5, 3.37302433038988e-5, 3.38385574810967e-5, 3.38079358366186e-5, 3.37237706930804e-5, 3.36979594398347e-5, 3.37503758835708e-5, 3.38246701594014e-5, 3.38586592099628e-5, 3.38326385619248e-5, 3.3771949518801e-5, 3.3719334675205e-5, 3.37038726252303e-5, 3.37257444875196e-5, 3.37614362868128e-5, 3.37814281929877e-5, 3.37677649651663e-5, 3.37222780127001e-5, 3.36631301465327e-5, 3.36133006521394e-5, 3.35877522818394e-5, 3.35859258822114e-5, 3.3593030472062e-5
flux1:, 0.636701040505389, 3.71251624753726e-5, 3.70874583703589e-5, 3.70912136017261e-5, 3.71381116632781e-5, 3.72047775506636e-5, 3.7257413899056e-5, 3.72719120542797e-5, 3.72476843352161e-5, 3.72074808491852e-5, 3.71833062416936e-5, 3.71966366151385e-5, 3.72452817325482e-5, 3.73057135714049e-5, 3.73494539560221e-5, 3.73622095174008e-5, 3.73521722924246e-5, 3.73410899313674e-5, 3.7345020636359e-5, 3.7363157615794e-5, 3.73891562137102e-5, 3.74320052488502e-5, 3.75045493688007e-5, 3.75658155292019e-5, 3.75284054823729e-5, 3.74899626127357e-5, 3.77310385266899e-5, 3.757970243124e-5, 3.74829040933871e-5, 3.78395387140673e-5, 3.92307265781728e-5, 3.74354420172193e-5, 3.57444569755203e-5, 3.73283640943864e-5, 3.7571366910766e-5, 3.73218643546081e-5, 3.70989293785095e-5, 3.75358990238923e-5, 3.73606211251361e-5, 3.71921634111369e-5, 3.72837455146974e-5, 3.73738824977972e-5, 3.73199776714847e-5, 3.7204872076186e-5, 3.71464257205966e-5, 3.71705870554143e-5, 3.72227433463094e-5, 3.72384895587837e-5, 3.71946792750053e-5, 3.71145954866112e-5, 3.70414128797362e-5, 3.70065752234876e-5, 3.70130087879744e-5, 3.70387894549867e-5, 3.70541499027083e-5, 3.70394759916034e-5, 3.6994676796358e-5, 3.69368810149192e-5, 3.6889454141751e-5, 3.68688383751218e-5, 3.68760863114029e-5, 3.68971293482047e-5
flux1:, 0.636963489409142, 4.11122642044803e-5, 4.10666609001798e-5, 4.10666939365593e-5, 4.11151542455515e-5, 4.118637004406e-5, 4.1242565000435e-5, 4.12566537460864e-5, 4.1227987357868e-5, 4.11821145971949e-5, 4.11546506522334e-5, 4.11687870329675e-5, 4.12208606677467e-5, 4.12840489078888e-5, 4.13278584647794e-5, 4.13394580265256e-5, 4.13310035074176e-5, 4.13266535701686e-5, 4.13393715930787e-5, 4.13608832092055e-5, 4.13814344401846e-5, 4.14195615572697e-5, 4.15048877881306e-5, 4.1594634139589e-5, 4.15678944908086e-5, 4.15145949442692e-5, 4.17861175426341e-5, 4.16444080547532e-5, 4.15161007347405e-5, 4.19408486433307e-5, 4.34880127677573e-5, 4.15031516139957e-5, 3.96310145983347e-5, 4.13700255566034e-5, 4.15940844069119e-5, 4.13264780861546e-5, 4.10437344193131e-5, 4.14944360115832e-5, 4.13002544526289e-5, 4.1099932876948e-5, 4.11728879809267e-5, 4.12513127334646e-5, 4.11816515410933e-5, 4.10451480957536e-5, 4.0964213082987e-5, 4.09692395139122e-5, 4.1006976201647e-5, 4.10115661238299e-5, 4.09573595057183e-5, 4.08658621784003e-5, 4.0780147581521e-5, 4.07331055316666e-5, 4.07297054803775e-5, 4.07494937653108e-5, 4.07628684731753e-5, 4.07491480234604e-5, 4.07067025142329e-5, 4.06516114242155e-5, 4.06072892050406e-5, 4.05912549366304e-5, 4.06059704386773e-5, 4.06382028387217e-5
flux1:, 0.637225938312895, 4.54799411848242e-5, 4.54258978099384e-5, 4.54210894684595e-5, 4.54694183937605e-5, 4.55432649207912e-5, 4.56014639167706e-5, 4.56144723883054e-5, 4.55816593984995e-5, 4.55308252747797e-5, 4.55002010821591e-5, 4.5513795472611e-5, 4.5566324868562e-5, 4.56285899238087e-5, 4.56696642401172e-5, 4.56793603258908e-5, 4.56734892744014e-5, 4.56766409379895e-5, 4.56963226315468e-5, 4.57162643509366e-5, 4.57258780186933e-5, 4.57570818354952e-5, 4.585656176724e-5, 4.597389536822e-5, 4.59501133228534e-5, 4.58766477303237e-5, 4.61844129373816e-5, 4.6043302317022e-5, 4.58776309385865e-5, 4.6367751601793e-5, 4.80823697588976e-5, 4.58905438810471e-5, 4.38229510188985e-5, 4.57279977162138e-5, 4.59461044446475e-5, 4.56628414957997e-5, 4.53322056028019e-5, 4.58016036355838e-5, 4.55951711912952e-5, 4.53757990132607e-5, 4.54423274700071e-5, 4.55183408786471e-5, 4.5442055220223e-5, 4.52951516462098e-5, 4.52038784968352e-5, 4.52012048700277e-5, 4.52342310797273e-5, 4.52360696711617e-5, 4.51796780775828e-5, 4.50855296063141e-5, 4.49964218263778e-5, 4.49457702778703e-5, 4.4939550512561e-5, 4.49582314445376e-5, 4.49725367071827e-5, 4.49613624214533e-5, 4.49222202683628e-5, 4.48704703834515e-5, 4.48294258658463e-5, 4.4817208442938e-5, 4.48372106977657e-5, 4.48768373934239e-5
flux1:, 0.637488387216649, 5.02530878908844e-5, 5.01906610667529e-5, 5.01801702738738e-5, 5.0226847750722e-5, 5.03017937526925e-5, 5.03612639989675e-5, 5.03737422749203e-5, 5.0338403941263e-5, 5.02843738423037e-5, 5.02512818391761e-5, 5.02631567555014e-5, 5.03133210670318e-5, 5.037149572184e-5, 5.04079757421191e-5, 5.04160596070681e-5, 5.04143930836435e-5, 5.04258023237863e-5, 5.04503774908956e-5, 5.04640854033714e-5, 5.04583530752212e-5, 5.04814183565518e-5, 5.05959126582119e-5, 5.07381890180013e-5, 5.07095159078153e-5, 5.06131529774538e-5, 5.09629653156988e-5, 5.08113717037106e-5, 5.06053679543492e-5, 5.11554175363268e-5, 5.30499905105411e-5, 5.06323332594252e-5, 4.83540657785982e-5, 5.04405888957428e-5, 5.06707955311293e-5, 5.03733687181449e-5, 5.00091623639136e-5, 5.05051565821308e-5, 5.02917421693046e-5, 5.00659116587766e-5, 5.0140049151422e-5, 5.02244194442284e-5, 5.01507668204616e-5, 5.00040346723417e-5, 4.99144735076162e-5, 4.99158268210815e-5, 4.99540539674957e-5, 4.99612699639072e-5, 4.99102082466872e-5, 4.98214576909558e-5, 4.973776328019e-5, 4.96922444739399e-5, 4.96905991286062e-5, 4.97132703235314e-5, 4.97311825138356e-5, 4.97234552799557e-5, 4.96876898256198e-5, 4.96392140822434e-5, 4.96013154382353e-5, 4.95922028927658e-5, 4.9615437925477e-5, 4.96585039555404e-5
flux1:, 0.637750836120402, 5.54598652209014e-5, 5.53896629124052e-5, 5.53728846621639e-5, 5.54165867112056e-5, 5.54915772225223e-5, 5.55525012228391e-5, 5.55662415247309e-5, 5.55312470684726e-5, 5.54767145954406e-5, 5.54423486421601e-5, 5.5451599138496e-5, 5.54969884558914e-5, 5.55487059796981e-5, 5.5579833223041e-5, 5.55876070005001e-5, 5.55923260811921e-5, 5.56129170114513e-5, 5.56406461603645e-5, 5.56445120050955e-5, 5.56205952667266e-5, 5.56352229449665e-5, 5.57649456451199e-5, 5.59285218992445e-5, 5.58885089237118e-5, 5.57696493555806e-5, 5.61670770393475e-5, 5.59937563964198e-5, 5.57474668327106e-5, 5.63509483740642e-5, 5.84394632098292e-5, 5.57754786582301e-5, 5.32700060950908e-5, 5.55585279840778e-5, 5.58216244438938e-5, 5.55102157709754e-5, 5.51264208484591e-5, 5.56589736929078e-5, 5.54411911168248e-5, 5.52189012464275e-5, 5.53143512015415e-5, 5.5417778586221e-5, 5.53547379817271e-5, 5.52166054463093e-5, 5.51386929605365e-5, 5.51540678575865e-5, 5.52058055179038e-5, 5.5224703315888e-5, 5.5184392932289e-5, 5.5107019065905e-5, 5.50358709134445e-5, 5.50031179307612e-5, 5.50127556901674e-5, 5.50439274672969e-5, 5.50673602888485e-5, 5.50630052894001e-5, 5.50297208803622e-5, 5.49838248726507e-5, 5.49488919622885e-5, 5.49426892468926e-5, 5.49679172523992e-5, 5.50112040821353e-5
flux1:, 0.638013285024155, 6.11332172154846e-5, 6.10562247551674e-5, 6.10326393729585e-5, 6.1072132661465e-5, 6.11464955749667e-5, 6.12098246965977e-5, 6.12276188740041e-5, 6.11967718623682e-5, 6.11450684428611e-5, 6.11109655954731e-5, 6.11169745001778e-5, 6.11557026473271e-5, 6.11994512279957e-5, 6.12254487796121e-5, 6.12349825705425e-5, 6.12486875099982e-5, 6.12797575445715e-5, 6.13097953002317e-5, 6.13018489703866e-5, 6.12586273467028e-5, 6.12651256815102e-5, 6.14095924142522e-5, 6.15907806474733e-5, 6.15356768825482e-5, 6.13978385649087e-5, 6.184809541247e-5, 6.16435988850673e-5, 6.13595917324292e-5, 6.20108500823423e-5, 6.43091084571065e-5, 6.13764746468522e-5, 5.86255122099558e-5, 6.11415223840649e-5, 6.14582924559805e-5, 6.11316844751407e-5, 6.07392576596715e-5, 6.13192090168149e-5, 6.10962024125482e-5, 6.08829440987939e-5, 6.10110279623711e-5, 6.1142720228145e-5, 6.10959266370573e-5, 6.09714533012198e-5, 6.09114750622075e-5, 6.09474921079601e-5, 6.10179713089907e-5, 6.10518250974355e-5, 6.10245831453752e-5, 6.09615364021479e-5, 6.09074047821612e-5, 6.08929473235801e-5, 6.09189949205366e-5, 6.0961898405499e-5, 6.09915669650644e-5, 6.09893365864164e-5, 6.09566540817991e-5, 6.09121328457978e-5, 6.08801688577645e-5, 6.08775647907116e-5, 6.09048980908527e-5, 6.09466555937838e-5
flux1:, 0.638275733927908, 6.73118306277106e-5, 6.72291459248886e-5, 6.7198092811589e-5, 6.72320254213039e-5, 6.73052180601741e-5, 6.73723195400996e-5, 6.73975079909455e-5, 6.73750734000613e-5, 6.73297885881702e-5, 6.72976212687804e-5, 6.72999979346941e-5, 6.73306557045025e-5, 6.7365593236217e-5, 6.73872995793384e-5, 6.74010277657109e-5, 6.74265554772768e-5, 6.746997750022e-5, 6.75028219853159e-5, 6.74830107804731e-5, 6.74208593144582e-5, 6.74196588291362e-5, 6.75777385429919e-5, 6.77737797148878e-5, 6.77033281855252e-5, 6.75525502152886e-5, 6.80605390787874e-5, 6.78188491775042e-5, 6.75011780022976e-5, 6.81971738768142e-5, 7.07229347697555e-5, 6.74972621779635e-5, 6.44803329352412e-5, 6.72535005818431e-5, 6.76420708914358e-5, 6.7297836746674e-5, 6.69025952081141e-5, 6.75403753696231e-5, 6.73076125563956e-5, 6.71032714189559e-5, 6.72713726013162e-5, 6.74379865825579e-5, 6.74101970970424e-5, 6.73005708821186e-5, 6.726039245873e-5, 6.73193542533451e-5, 6.74098629280629e-5, 6.74582870051323e-5, 6.744289827399e-5, 6.73937286706723e-5, 6.73579782410286e-5, 6.73647066700646e-5, 6.74101610663222e-5, 6.74663064174557e-5, 6.75014712069131e-5, 6.74988796371026e-5, 6.74640058788865e-5, 6.74192777787445e-5, 6.73906281695685e-5, 6.73933915890879e-5, 6.74245790973387e-5, 6.74649543895792e-5
flux1:, 0.638538182831662, 7.40403077808941e-5, 7.39528482179537e-5, 7.3913280481232e-5, 7.39399221648405e-5, 7.40111797401824e-5, 7.40833593153764e-5, 7.4119274886269e-5, 7.41094574957533e-5, 7.4074064335439e-5, 7.40454433633379e-5, 7.40439148977698e-5, 7.40653856697401e-5, 7.40909603976977e-5, 7.41092956911835e-5, 7.41295401557626e-5, 7.41697851155637e-5, 7.42281748250399e-5, 7.42659186361559e-5, 7.42360286048354e-5, 7.41562696858519e-5, 7.41473634546314e-5, 7.43174324991121e-5, 7.45272993318477e-5, 7.44448579720579e-5, 7.42886271312294e-5, 7.48591455152437e-5, 7.4578655939131e-5, 7.42314759848636e-5, 7.49730886696578e-5, 7.77460178407547e-5, 7.42005800867227e-5, 7.08946377725505e-5, 7.39575060978804e-5, 7.44313040817851e-5, 7.4066229438988e-5, 7.3667724299386e-5, 7.43722050169857e-5, 7.4121912895109e-5, 7.39206977647799e-5, 7.41314856767313e-5, 7.43366170013244e-5, 7.43277910355345e-5, 7.42306304081783e-5, 7.42078384067109e-5, 7.42876634265331e-5, 7.43954615401126e-5, 7.44544796417441e-5, 7.44464345053906e-5, 7.44075762694118e-5, 7.43886537140231e-5, 7.44168470858086e-5, 7.44824898781982e-5, 7.4551573593492e-5, 7.45900309544573e-5, 7.45834495453699e-5, 7.45428293101968e-5, 7.44960670975233e-5, 7.44714766049293e-5, 7.44824445711452e-5, 7.45208516033505e-5, 7.45619405203222e-5
flux1:, 0.638800631735415, 8.13684983306917e-5, 8.12767540821345e-5, 8.12270413446743e-5, 8.12440436631119e-5, 8.13120174810707e-5, 8.13900298797538e-5, 8.14394649387378e-5, 8.14459615497091e-5, 8.14235413837367e-5, 8.13998889211601e-5, 8.13941837634688e-5, 8.14053734438112e-5, 8.14208378439561e-5, 8.14362178352498e-5, 8.14647395420651e-5, 8.15225177922668e-5, 8.15993339430037e-5, 8.16456653569089e-5, 8.16088993352726e-5, 8.15130412425699e-5, 8.14954707041735e-5, 8.16756462996831e-5, 8.19005107960679e-5, 8.18124563972023e-5, 8.16583585741756e-5, 8.2296430741363e-5, 8.19800598309533e-5, 8.16061752068644e-5, 8.23987743216171e-5, 8.54402395091996e-5, 8.15457078970799e-5, 7.79248711559645e-5, 8.13113026915377e-5, 8.18780343413129e-5, 8.14886757023992e-5, 8.10802867816859e-5, 8.1857994773895e-5, 8.15801456151499e-5, 8.13715537238491e-5, 8.16231266341004e-5, 8.18674216704953e-5, 8.18753699030289e-5, 8.17857475665609e-5, 8.17746571553416e-5, 8.18696967357366e-5, 8.19887250950438e-5, 8.2051523041401e-5, 8.20438695127762e-5, 8.20095179235031e-5, 8.20037237780307e-5, 8.20516306784176e-5, 8.2136424586853e-5, 8.22166176429145e-5, 8.22549600460169e-5, 8.2239878183845e-5, 8.21894180076456e-5, 8.21386628863703e-5, 8.21192244197346e-5, 8.21420881060988e-5, 8.21923830949474e-5, 8.22379096970845e-5
flux1:, 0.639063080639168, 8.93501304775016e-5, 8.92540339870867e-5, 8.91918755700958e-5, 8.9196122459687e-5, 8.92586006852317e-5, 8.93422635892051e-5, 8.94070825625487e-5, 8.94328127352219e-5, 8.9425950324953e-5, 8.94084850749134e-5, 8.93982495865859e-5, 8.93978012328612e-5, 8.94017297973469e-5, 8.94135533307874e-5, 8.94512247772165e-5, 8.95292052513087e-5, 8.96287561259179e-5, 8.96887042532756e-5, 8.96490004056906e-5, 8.95379221148744e-5, 8.95094226573917e-5, 8.96978349575465e-5, 8.99410996830175e-5, 8.98556186356913e-5, 8.97099774494376e-5, 9.04212466516417e-5, 9.00756500299922e-5, 8.96752972471635e-5, 9.05284745237229e-5, 9.38612645459743e-5, 8.95854867639578e-5, 8.56209197630568e-5, 8.93646234856734e-5, 9.00264856997332e-5, 8.96097405192482e-5, 8.91799876176805e-5, 9.00348450326612e-5, 8.97184948082816e-5, 8.94891208343363e-5, 8.97760283492159e-5, 9.00578690300845e-5, 9.00793066845909e-5, 8.99912590881166e-5, 8.99845659135087e-5, 9.00871314221367e-5, 9.02093697181063e-5, 9.02675784663006e-5, 9.0252210362522e-5, 9.02156008930365e-5, 9.02182731396243e-5, 9.02831147318656e-5, 9.03849994231199e-5, 9.04735697873153e-5, 9.05076873029674e-5, 9.04791149256304e-5, 9.04144585183795e-5, 9.0357709451523e-5, 9.03447210079164e-5, 9.03836548093902e-5, 9.04512732399667e-5, 9.0505979940017e-5
flux1:, 0.639325529542921, 9.80410515794557e-5, 9.79400107016753e-5, 9.78625004671873e-5, 9.78501020432089e-5, 9.79038877008884e-5, 9.79918897319685e-5, 9.80728732573616e-5, 9.81199489786414e-5, 9.81308265715681e-5, 9.81206753060488e-5, 9.81054549218453e-5, 9.80915215450593e-5, 9.80814427916394e-5, 9.80877623041783e-5, 9.81344236968356e-5, 9.82351297347001e-5, 9.83624711449784e-5, 9.84419378321242e-5, 9.84031676132264e-5, 9.82764253803191e-5, 9.82333164085125e-5, 9.84283694697678e-5, 9.86952499036152e-5, 9.86207491561151e-5, 9.84875201873932e-5, 9.92786169134788e-5, 9.89126550533934e-5, 9.84827916354062e-5, 9.94093235430866e-5, 1.03057392601647e-4, 9.83652551824919e-5, 9.40252042982854e-5, 9.81586681053106e-5, 9.89137604694088e-5, 9.84673213086656e-5, 9.80021409688668e-5, 9.89358024014261e-5, 9.85705149288225e-5, 9.83063429382138e-5, 9.8621276198718e-5, 9.89378752715282e-5, 9.89696307680375e-5, 9.8877813671982e-5, 9.88685331741214e-5, 9.89708156157067e-5, 9.90880151475528e-5, 9.91332648620952e-5, 9.91023775961363e-5, 9.90571897451921e-5, 9.90640339121082e-5, 9.91432026805658e-5, 9.92601176107632e-5, 9.93542678502357e-5, 9.93800122299149e-5, 9.93329731168132e-5, 9.92497999156816e-5, 9.91850762358345e-5, 9.91798390197177e-5, 9.92390468021034e-5, 9.93295445919499e-5, 9.93984332154241e-5
flux1:, 0.639587978446675, 1.07497490728311e-4, 1.07390597887318e-4, 1.07294449460807e-4, 1.07260899761636e-4, 1.07301883064718e-4, 1.0739182799767e-4, 1.07488776177983e-4, 1.07558709894318e-4, 1.07589377653597e-4, 1.07587794246571e-4, 1.07567094367142e-4, 1.07537230898007e-4, 1.07509459950725e-4, 1.07506903899156e-4, 1.07561422214876e-4, 1.07687284421154e-4, 1.07848011601047e-4, 1.07953176319465e-4, 1.07918389862766e-4, 1.07773801670718e-4, 1.07711158654445e-4, 1.07911733471677e-4, 1.08208473878847e-4, 1.08151930301013e-4, 1.08032068253861e-4, 1.08910870174416e-4, 1.0853365032617e-4, 1.08067920983612e-4, 1.09082203821599e-4, 1.13070543415221e-4, 1.07923945971251e-4, 1.03173911682546e-4, 1.07727985483599e-4, 1.08572632849289e-4, 1.08095221394379e-4, 1.0758075521725e-4, 1.08593498044032e-4, 1.08170576488873e-4, 1.0785929748479e-4, 1.0819510337614e-4, 1.08543767889631e-4, 1.0858386617646e-4, 1.08484983530318e-4, 1.08468259259957e-4, 1.0856424367541e-4, 1.08669686666511e-4, 1.08695120335891e-4, 1.08642532288119e-4, 1.08584111354707e-4, 1.08592374079124e-4, 1.08684551612956e-4, 1.0881545735869e-4, 1.08913206910795e-4, 1.0892710287165e-4, 1.08857148634348e-4, 1.08751462693654e-4, 1.08676842724708e-4, 1.08680442274908e-4, 1.08763705788115e-4, 1.08882130268467e-4, 1.08969719675459e-4
flux1:, 0.639850427350428, 1.17774764469246e-4, 1.17661153972174e-4, 1.17543058296356e-4, 1.17483538605097e-4, 1.17506952286652e-4, 1.17595621147559e-4, 1.17707675788268e-4, 1.17801762978843e-4, 1.17854515452351e-4, 1.17863159464152e-4, 1.17836582089916e-4, 1.17787792413719e-4, 1.17737508075525e-4, 1.17721468673513e-4, 1.1778197093009e-4, 1.17935396022834e-4, 1.18135351044078e-4, 1.18272063458972e-4, 1.18242946205652e-4, 1.1807655822065e-4, 1.1798864904497e-4, 1.18194216387365e-4, 1.18527103293922e-4, 1.184926890384e-4, 1.18384105576905e-4, 1.19359823030706e-4, 1.18978734788745e-4, 1.18468149948239e-4, 1.19584472391224e-4, 1.23939191208846e-4, 1.18297139385321e-4, 1.1310013248861e-4, 1.18104371848159e-4, 1.19035866647793e-4, 1.18527188922188e-4, 1.17952514887141e-4, 1.19044530877159e-4, 1.18557824341395e-4, 1.18190719790591e-4, 1.18542332893722e-4, 1.18921624157007e-4, 1.18969992582909e-4, 1.18863672605339e-4, 1.18838061859844e-4, 1.18925042137773e-4, 1.19014979227794e-4, 1.1901642901749e-4, 1.1893849875712e-4, 1.18864626871935e-4, 1.18873837892347e-4, 1.18979763831645e-4, 1.1912542451846e-4, 1.19226349093935e-4, 1.19226222694181e-4, 1.19129891098668e-4, 1.18998268905705e-4, 1.18911910792075e-4, 1.18925022213609e-4, 1.19035328751083e-4, 1.19185722158663e-4, 1.19295475275397e-4
flux1:, 0.640112876254181, 1.289267555196e-4, 1.28806045588475e-4, 1.28663100815931e-4, 1.28572873757268e-4, 1.28573672575279e-4, 1.28657427157975e-4, 1.28783512772887e-4, 1.28903275392969e-4, 1.28981031727332e-4, 1.29002241085723e-4, 1.28969676262609e-4, 1.28898619306204e-4, 1.28820177865858e-4, 1.28785219009779e-4, 1.28849429947661e-4, 1.29032843131285e-4, 1.29277776903389e-4, 1.29451058266571e-4, 1.29427724439491e-4, 1.29234188910381e-4, 1.29115105160738e-4, 1.29325739202454e-4, 1.29700125875267e-4, 1.29688394191516e-4, 1.29586495921633e-4, 1.30669550014727e-4, 1.30288724833653e-4, 1.29722935329721e-4, 1.30953999877792e-4, 1.3570265089327e-4, 1.29521448640641e-4, 1.23838257159781e-4, 1.29321972637472e-4, 1.30341140868528e-4, 1.29801562756266e-4, 1.29160802593568e-4, 1.30333656432426e-4, 1.29779804780045e-4, 1.29352830891508e-4, 1.29718738185731e-4, 1.3012928360466e-4, 1.30187911443031e-4, 1.30076821337017e-4, 1.30044777093535e-4, 1.30124163782794e-4, 1.30198655200908e-4, 1.30175263995066e-4, 1.30071226323136e-4, 1.29982273164938e-4, 1.29994370918294e-4, 1.30117063485269e-4, 1.30280395528436e-4, 1.30386058559062e-4, 1.30371464548277e-4, 1.30246614960007e-4, 1.30086388752305e-4, 1.29986542449363e-4, 1.30009292110777e-4, 1.30148594209809e-4, 1.30333705683277e-4, 1.30467730897893e-4
flux1:, 0.640375325157934, 1.41006320787696e-4, 1.40879055174108e-4, 1.40709190215144e-4, 1.40584005471709e-4, 1.40557276529272e-4, 1.40632486815e-4, 1.40771732946553e-4, 1.40919286814904e-4, 1.4102586519601e-4, 1.41062856858911e-4, 1.41024697689714e-4, 1.40928024867479e-4, 1.40815453191523e-4, 1.40755844947021e-4, 1.40821434270916e-4, 1.41037256705989e-4, 1.4133249586585e-4, 1.4154625190399e-4, 1.41527434538201e-4, 1.41300745873033e-4, 1.41145122253323e-4, 1.41361432437847e-4, 1.41780992067863e-4, 1.41788790913402e-4, 1.41687457072494e-4, 1.42889158873067e-4, 1.42508699886056e-4, 1.41877619958995e-4, 1.4323368085872e-4, 1.48405823148316e-4, 1.41639319507137e-4, 1.35428703247148e-4, 1.41422502079165e-4, 1.42535516828272e-4, 1.41965516725184e-4, 1.41258874276409e-4, 1.42516857006547e-4, 1.41894961628126e-4, 1.41408842267946e-4, 1.41791797932666e-4, 1.42236588748702e-4, 1.42309091820487e-4, 1.42198246494683e-4, 1.42165686543147e-4, 1.42242953214817e-4, 1.42305971994735e-4, 1.42260169771931e-4, 1.42131847273361e-4, 1.42030270809837e-4, 1.42049061409093e-4, 1.4219340498988e-4, 1.42379284194326e-4, 1.42493254072669e-4, 1.42465621585584e-4, 1.42311604090521e-4, 1.42120971131149e-4, 1.42005993008964e-4, 1.42037895348034e-4, 1.4220702113325e-4, 1.42428248113753e-4, 1.42587308124293e-4
flux1:, 0.640637774061688, 1.54066567414323e-4, 1.53934569992605e-4, 1.53736883181713e-4, 1.53573310277471e-4, 1.53514608565751e-4, 1.5357797362462e-4, 1.53729977064221e-4, 1.53908196836837e-4, 1.54048394395508e-4, 1.54105344129072e-4, 1.54062692897784e-4, 1.53937464597623e-4, 1.53785038142726e-4, 1.53695296430596e-4, 1.53760137493829e-4, 1.54010674537368e-4, 1.54360845054646e-4, 1.54617851810791e-4, 1.54601467976766e-4, 1.54335929975455e-4, 1.54139629630055e-4, 1.54362651162852e-4, 1.54829032456403e-4, 1.54850155463136e-4, 1.54742912024372e-4, 1.56074991963794e-4, 1.55691156540852e-4, 1.54986604860566e-4, 1.56475462292382e-4, 1.6210339416023e-4, 1.54703222066342e-4, 1.47921959501013e-4, 1.54459450215801e-4, 1.55678462832142e-4, 1.55077963444351e-4, 1.54311469128467e-4, 1.55662591284506e-4, 1.54973426298569e-4, 1.54432778503723e-4, 1.54839649325093e-4, 1.5532377206562e-4, 1.55414445298816e-4, 1.55309840496519e-4, 1.55284891172765e-4, 1.55368691192548e-4, 1.554275098736e-4, 1.55364401786031e-4, 1.55215393924276e-4, 1.55104711843491e-4, 1.55134761541784e-4, 1.55306514662397e-4, 1.55521047252428e-4, 1.55648477835498e-4, 1.55610949652042e-4, 1.55428598364907e-4, 1.5520666401795e-4, 1.55075047924659e-4, 1.55115021215317e-4, 1.5531371851001e-4, 1.55571240476895e-4, 1.55755022709274e-4
flux1:, 0.640900222965441, 1.68162724359968e-4, 1.68029300491247e-4, 1.67804254901846e-4, 1.67599874401735e-4, 1.6750539213039e-4, 1.67554043839223e-4, 1.6771886128624e-4, 1.67931260218119e-4, 1.68110694703606e-4, 1.68192678662584e-4, 1.68147519474691e-4, 1.67991635686457e-4, 1.67794430868003e-4, 1.67669740231002e-4, 1.67732001327166e-4, 1.68019237763433e-4, 1.6842808724698e-4, 1.68730254698265e-4, 1.68714244690737e-4, 1.68405492679114e-4, 1.68166145856993e-4, 1.68397242518659e-4, 1.68910216658458e-4, 1.68936636159408e-4, 1.68817731238624e-4, 1.70291798623679e-4, 1.69898106130851e-4, 1.69115121725041e-4, 1.70743026226014e-4, 1.76862587652131e-4, 1.68778327906513e-4, 1.61381065390404e-4, 1.6850035064369e-4, 1.69842755612704e-4, 1.69210459893639e-4, 1.68394470362956e-4, 1.69850909395862e-4, 1.69095888914415e-4, 1.68507617803344e-4, 1.68948429740651e-4, 1.69478304103046e-4, 1.69590858503296e-4, 1.69497706387912e-4, 1.69488886476223e-4, 1.69589551046721e-4, 1.69653590596171e-4, 1.69579947744394e-4, 1.69414523467332e-4, 1.69298002726072e-4, 1.69343196581023e-4, 1.6954760423799e-4, 1.69796983288563e-4, 1.69943826082331e-4, 1.69900829168764e-4, 1.69692307179047e-4, 1.6943908675951e-4, 1.69289527284299e-4, 1.69335980059823e-4, 1.69563049330222e-4, 1.69856069986857e-4, 1.70063605393882e-4
flux1:, 0.641162671869194, 1.83354183209105e-4, 1.83224140043618e-4, 1.82973592915665e-4, 1.82727011511725e-4, 1.82593527890302e-4, 1.82624855753563e-4, 1.82802679124368e-4, 1.8305298823663e-4, 1.83277717065635e-4, 1.83390536096574e-4, 1.83345863747324e-4, 1.83158445499587e-4, 1.8291276368581e-4, 1.82749187438031e-4, 1.82807214336587e-4, 1.83132534637175e-4, 1.83602875127977e-4, 1.83951732646986e-4, 1.83935010267887e-4, 1.83580898047931e-4, 1.83298214054525e-4, 1.83539046658188e-4, 1.8409712644066e-4, 1.84120518219366e-4, 1.8398561657441e-4, 1.85612643068324e-4, 1.85201670175199e-4, 1.84339222518477e-4, 1.86112539867798e-4, 1.92763865284787e-4, 1.83943080576475e-4, 1.75881973127285e-4, 1.83626594918578e-4, 1.85113040023436e-4, 1.84445892119744e-4, 1.83592663738544e-4, 1.8517059032531e-4, 1.84350760083569e-4, 1.83722122695294e-4, 1.84208555414496e-4, 1.84790860600769e-4, 1.84927111781663e-4, 1.84848044229575e-4, 1.84862274807256e-4, 1.84990035052815e-4, 1.85069470867491e-4, 1.84992604852667e-4, 1.84814597996579e-4, 1.84693983215867e-4, 1.84756066795959e-4, 1.84996354810142e-4, 1.85285516011052e-4, 1.8545751056732e-4, 1.85414150876682e-4, 1.85182705688444e-4, 1.84899122569851e-4, 1.84730626683208e-4, 1.84781599525758e-4, 1.85035056755353e-4, 1.85362046541155e-4, 1.85592124251445e-4
flux1:, 0.641425120772948, 1.99706224586851e-4, 1.99585729979068e-4, 1.99312817008232e-4, 1.99023516267825e-4, 1.98848127751008e-4, 1.98859330297594e-4, 1.99049874369517e-4, 1.99341381307956e-4, 1.99617372849974e-4, 1.99767315447375e-4, 1.99727226503042e-4, 1.99508899279913e-4, 1.99212489504242e-4, 1.99006919287737e-4, 1.99058914855967e-4, 1.99422784241625e-4, 1.99956550505184e-4, 2.00353846478946e-4, 2.0033716810823e-4, 1.99938354923178e-4, 1.99614175548699e-4, 1.9986677467651e-4, 2.00468178795471e-4, 2.00481374910239e-4, 2.00327666765326e-4, 2.02117581535999e-4, 2.01683045106693e-4, 2.00743984126877e-4, 2.02671295052271e-4, 2.09899406543278e-4, 2.002875171615e-4, 1.91511695993568e-4, 1.99930815188601e-4, 2.01582350139948e-4, 2.00875212131124e-4, 1.99996072521168e-4, 2.01714908378207e-4, 2.00830221785576e-4, 2.00167034901396e-4, 2.00710734792377e-4, 2.01351276271664e-4, 2.01510063525652e-4, 2.01443675100032e-4, 2.01484535998063e-4, 2.0164786682585e-4, 2.01752334960188e-4, 2.01679161814889e-4, 2.01491172843156e-4, 2.01365775433379e-4, 2.01443211229787e-4, 2.01719274754609e-4, 2.02050613029955e-4, 2.02252249479981e-4, 2.02213659174614e-4, 2.01963365521415e-4, 2.0165128693466e-4, 2.01463347899929e-4, 2.01516694264624e-4, 2.01793908000649e-4, 2.0215274320862e-4, 2.02404167067672e-4
flux1:, 0.641687569676701, 2.17291003353255e-4, 2.17187347783932e-4, 2.16896282553244e-4, 2.16564354400849e-4, 2.1634404100124e-4, 2.16331478607567e-4, 2.16533185418127e-4, 2.16867958702578e-4, 2.1720053471102e-4, 2.17394156603631e-4, 2.17363921760513e-4, 2.17116975407573e-4, 2.16769027777533e-4, 2.16518882936302e-4, 2.16562436041225e-4, 2.16964087628248e-4, 2.17562478593274e-4, 2.18010755907906e-4, 2.17997326586607e-4, 2.17557459194136e-4, 2.17195575357915e-4, 2.17462531081566e-4, 2.18106284002544e-4, 2.18104297869829e-4, 2.17929944611683e-4, 2.19891403906962e-4, 2.19430055949369e-4, 2.18420312189059e-4, 2.20514514306871e-4, 2.28369679081452e-4, 2.17909688558246e-4, 2.08364633493027e-4, 2.17512398442934e-4, 2.19347359556045e-4, 2.18592945637702e-4, 2.17695681692987e-4, 2.19576960435773e-4, 2.18626030860917e-4, 2.17931467426278e-4, 2.18542592583787e-4, 2.19245376430585e-4, 2.19421941498342e-4, 2.19361968175531e-4, 2.19428562803102e-4, 2.19633011341745e-4, 2.19770726923826e-4, 2.19707278091385e-4, 2.19510417884388e-4, 2.19376814093613e-4, 2.19464224170879e-4, 2.19771788165043e-4, 2.20144187514937e-4, 2.20377840378821e-4, 2.20348612015476e-4, 2.2008417838016e-4, 2.19746523322286e-4, 2.19539364639876e-4, 2.19592958179372e-4, 2.19890723890455e-4, 2.20278650892222e-4, 2.20550221558349e-4
flux1:, 0.641950018580454, 2.36187527107148e-4, 2.36108882782208e-4, 2.35804756433734e-4, 2.35430609124319e-4, 2.35161736047595e-4, 2.35120214313707e-4, 2.35329432006061e-4, 2.35707594607412e-4, 2.36100979331563e-4, 2.36344979749929e-4, 2.36331122034425e-4, 2.36059547872355e-4, 2.35660479373614e-4, 2.35363222594913e-4, 2.35394773707836e-4, 2.35831946451601e-4, 2.3649559638577e-4, 2.36998604345108e-4, 2.36994289040134e-4, 2.36519756444018e-4, 2.36125557144765e-4, 2.36410307486609e-4, 2.37097228618141e-4, 2.37077587291802e-4, 2.36880577248111e-4, 2.3902093316057e-4, 2.38533823993826e-4, 2.37461035697923e-4, 2.39741003635666e-4, 2.48278830769844e-4, 2.36910947863352e-4, 2.26537872650398e-4, 2.36472122018757e-4, 2.38503429166424e-4, 2.37692481938383e-4, 2.3677952116253e-4, 2.38845607277727e-4, 2.37826014543033e-4, 2.37100301340227e-4, 2.37786663126447e-4, 2.38553401797261e-4, 2.38739356108146e-4, 2.3867464393722e-4, 2.38761294137764e-4, 2.39009038061997e-4, 2.39186533621452e-4, 2.39138061079353e-4, 2.38932346311887e-4, 2.38784798450254e-4, 2.38873141266152e-4, 2.39203573635744e-4, 2.39611937494049e-4, 2.39877330889034e-4, 2.39861148379225e-4, 2.39587843369406e-4, 2.39228779038462e-4, 2.39003665733085e-4, 2.39055627667263e-4, 2.39370171802531e-4, 2.3978357731164e-4, 2.40073752113358e-4
flux1:, 0.642212467484207, 2.56480593292013e-4, 2.56435870162796e-4, 2.56124538589765e-4, 2.55708666054655e-4, 2.55386539897452e-4, 2.55308677676992e-4, 2.55518989082612e-4, 2.55938205339556e-4, 2.56395300050024e-4, 2.56696554566764e-4, 2.56706953518288e-4, 2.56416382130299e-4, 2.55967479886268e-4, 2.55620056825343e-4, 2.55634404267826e-4, 2.56103166620894e-4, 2.56832284020902e-4, 2.57395117843084e-4, 2.57408206185179e-4, 2.56907532319857e-4, 2.56487586004427e-4, 2.56794757828894e-4, 2.57528113614595e-4, 2.57490388685744e-4, 2.57267017287592e-4, 2.5959246825036e-4, 2.5908526940698e-4, 2.57957143947542e-4, 2.60448592899754e-4, 2.6972990107107e-4, 2.57391134613357e-4, 2.46126501988367e-4, 2.56907111266777e-4, 2.59140584170004e-4, 2.58262225834231e-4, 2.57330016105557e-4, 2.59602965657563e-4, 2.58512060266377e-4, 2.57753183346602e-4, 2.5852021749614e-4, 2.59350398294152e-4, 2.59534279180002e-4, 2.59449521177514e-4, 2.59546324001781e-4, 2.59836531378628e-4, 2.60059068948291e-4, 2.60030743035979e-4, 2.59816095938937e-4, 2.5964764596715e-4, 2.59725114815201e-4, 2.60065933785745e-4, 2.60501296037413e-4, 2.60795385398234e-4, 2.60794910748897e-4, 2.60518629367834e-4, 2.60143846269602e-4, 2.59903446674096e-4, 2.59952391913155e-4, 2.60279329571144e-4, 2.60713357833205e-4, 2.61019624433217e-4
flux1:, 0.642474916387961, 2.78258896907162e-4, 2.78257773020551e-4, 2.77945895887292e-4, 2.774887871529e-4, 2.77107376142731e-4, 2.76983200663611e-4, 2.771850529669e-4, 2.77640352802151e-4, 2.78162806341695e-4, 2.78528577191331e-4, 2.78572605303774e-4, 2.78270182563275e-4, 2.77773197005442e-4, 2.77371525072382e-4, 2.77361470437164e-4, 2.77856148874174e-4, 2.78650568520449e-4, 2.79279484980532e-4, 2.79320051657669e-4, 2.78803065380079e-4, 2.78364741947299e-4, 2.78700480357974e-4, 2.79486147600141e-4, 2.7943076520728e-4, 2.79174053208052e-4, 2.81689922215365e-4, 2.81172211754276e-4, 2.79994992244567e-4, 2.82730362238464e-4, 2.92820898951714e-4, 2.79444715559833e-4, 2.67219982577739e-4, 2.7890726292227e-4, 2.81341357567872e-4, 2.80383513974124e-4, 2.79423240155243e-4, 2.81924052352054e-4, 2.80760076058386e-4, 2.79965364947074e-4, 2.80816978441252e-4, 2.817085040862e-4, 2.81876793543894e-4, 2.81753843564187e-4, 2.8184792576056e-4, 2.82177797965177e-4, 2.82450340723768e-4, 2.82448386936971e-4, 2.82226040783502e-4, 2.82030066642121e-4, 2.82083535881082e-4, 2.82419503156268e-4, 2.82869674819875e-4, 2.83186936240046e-4, 2.8320394572229e-4, 2.82931391449192e-4, 2.82548417947251e-4, 2.82297183137607e-4, 2.82342485271415e-4, 2.82676780416547e-4, 2.83124890934974e-4, 2.83442970411461e-4
flux1:, 0.642737365291714, 3.01612724084489e-4, 3.01665880699456e-4, 3.01361132470094e-4, 3.00863359210151e-4, 3.00415248918423e-4, 3.00232113859023e-4, 3.00412839537969e-4, 3.00896831782058e-4, 3.0148540848881e-4, 3.01923704047359e-4, 3.02012381744017e-4, 3.01706623271115e-4, 3.0116340925668e-4, 3.00702030810367e-4, 3.0065823659543e-4, 3.01171451103792e-4, 3.02030568166788e-4, 3.02732498763165e-4, 3.02811489048947e-4, 3.02288454545627e-4, 3.01839679716469e-4, 3.02211900073259e-4, 3.03058003307878e-4, 3.02984593123545e-4, 3.02682990162786e-4, 3.05394054438314e-4, 3.04877707638901e-4, 3.03655094695693e-4, 3.06672489606532e-4, 3.17642610928566e-4, 3.03158737203678e-4, 2.89900391535856e-4, 3.02553957776543e-4, 3.05181022862843e-4, 3.04130808494139e-4, 3.0313028083471e-4, 3.05878697829858e-4, 3.04641952394849e-4, 3.03810201896805e-4, 3.04750340747284e-4, 3.05700627204308e-4, 3.05839010339621e-4, 3.05658458846546e-4, 3.0573560803586e-4, 3.0610182501014e-4, 3.06430311289113e-4, 3.0646331218032e-4, 3.06237313367753e-4, 3.06009222991322e-4, 3.06025943508438e-4, 3.06340508553482e-4, 3.06791101026514e-4, 3.07124128399894e-4, 3.07159827478865e-4, 3.06898744467396e-4, 3.06517235722053e-4, 3.06261748846128e-4, 3.06303820150396e-4, 3.06639808634013e-4, 3.07093400188819e-4, 3.07416451498226e-4
flux1:, 0.642999814195467, 3.26631755496688e-4, 3.26751285806471e-4, 3.26462703718705e-4, 3.25925172049515e-4, 3.25401770697155e-4, 3.25144622376235e-4, 3.25288857199566e-4, 3.25792296091057e-4, 3.26447468163639e-4, 3.26967475682984e-4, 3.27113610339328e-4, 3.26814265841546e-4, 3.2622655274157e-4, 3.25698533238918e-4, 3.25609626483559e-4, 3.2613242152668e-4, 3.27055011684867e-4, 3.27836866961706e-4, 3.27965097563738e-4, 3.27445991158425e-4, 3.26995187449582e-4, 3.27413699113333e-4, 3.28329813972831e-4, 3.28235484709262e-4, 3.27872163276012e-4, 3.30782956344807e-4, 3.30279998904736e-4, 3.29012773954207e-4, 3.32354201140369e-4, 3.44278621342576e-4, 3.28613041820099e-4, 3.1424293349541e-4, 3.2792136997194e-4, 3.30730193627937e-4, 3.29574163147214e-4, 3.28520440793771e-4, 3.31535323150085e-4, 3.30229091041112e-4, 3.29362739335978e-4, 3.30397351894234e-4, 3.314046695052e-4, 3.31499266135382e-4, 3.31241914079088e-4, 3.31288185157535e-4, 3.31688376313988e-4, 3.32080955250463e-4, 3.32160984883677e-4, 3.31939440120325e-4, 3.31678134115348e-4, 3.31647321237283e-4, 3.31924109614141e-4, 3.32359699520501e-4, 3.32699943861992e-4, 3.32755343035671e-4, 3.32514704430679e-4, 3.32146625090484e-4, 3.31895862456199e-4, 3.31936435898104e-4, 3.32267965300139e-4, 3.32716194924954e-4, 3.33034212033575e-4
flux1:, 0.64326226309922, 3.53403487735507e-4, 3.53603386548857e-4, 3.53341768052438e-4, 3.52766068887868e-4, 3.52158014407939e-4, 3.51809953857461e-4, 3.51900370478398e-4, 3.52412957326138e-4, 3.5313558774497e-4, 3.53748069820296e-4, 3.53966328883508e-4, 3.53684270685627e-4, 3.5305360727307e-4, 3.52450707675657e-4, 3.52303619643744e-4, 3.52825672424169e-4, 3.53809640761e-4, 3.54677554070677e-4, 3.54864838490743e-4, 3.54358917869837e-4, 3.5391513595232e-4, 3.54391615640271e-4, 3.55387743810305e-4, 3.55265716805135e-4, 3.54818650314684e-4, 3.57933674720342e-4, 3.5745409240959e-4, 3.56140523623368e-4, 3.5984983696455e-4, 3.72807528318181e-4, 3.55882683565692e-4, 3.403185957702e-4, 3.55080080966684e-4, 3.58059214488982e-4, 3.56783427465736e-4, 3.55665564238097e-4, 3.5896572990079e-4, 3.57596688866657e-4, 3.56703536079141e-4, 3.57842505584536e-4, 3.58907297787855e-4, 3.58945619995905e-4, 3.5859352554656e-4, 3.58596436734067e-4, 3.590302947781e-4, 3.59498179723631e-4, 3.59641456347628e-4, 3.59437211027031e-4, 3.59145984571749e-4, 3.59059964961952e-4, 3.59284003125848e-4, 3.5968918503868e-4, 3.60027646414101e-4, 3.6010386274766e-4, 3.59893914508501e-4, 3.59553534299358e-4, 3.59318977414078e-4, 3.59361365226537e-4, 3.59682082264746e-4, 3.60111979658786e-4, 3.60411549564256e-4
flux1:, 0.643524712002974, 3.82012639738565e-4, 3.82309236165627e-4, 3.82087463281787e-4, 3.81476218435609e-4, 3.80773889505807e-4, 3.80316914033827e-4, 3.80335121655882e-4, 3.80846368035353e-4, 3.81638318520799e-4, 3.82355853731421e-4, 3.82662716897733e-4, 3.82409846326302e-4, 3.81737721459214e-4, 3.81050818273198e-4, 3.80831311938459e-4, 3.81341201196544e-4, 3.82383335362026e-4, 3.83342017183765e-4, 3.83596595605832e-4, 3.83112332087893e-4, 3.82685523699486e-4, 3.83233351854309e-4, 3.84318943485867e-4, 3.84157922343069e-4, 3.83600783338436e-4, 3.86924605281115e-4, 3.86474628719257e-4, 3.85111549798367e-4, 3.89232562512957e-4, 4.0330683260618e-4, 3.8504196875181e-4, 3.68198319602235e-4, 3.84102159721826e-4, 3.87243334652235e-4, 3.85833235220176e-4, 3.8464449788062e-4, 3.88249795285299e-4, 3.86827765821601e-4, 3.85921798656972e-4, 3.87180411615944e-4, 3.88306332864164e-4, 3.88277799089288e-4, 3.87814689579041e-4, 3.87763732270862e-4, 3.88233474041687e-4, 3.88791149479129e-4, 3.89017984876311e-4, 3.88848529483124e-4, 3.88535199778152e-4, 3.88389884862234e-4, 3.88548326598152e-4, 3.88908443856701e-4, 3.89236151372679e-4, 3.89334519000559e-4, 3.8916659750062e-4, 3.88870236141303e-4, 3.88665780943555e-4, 3.88715071948387e-4, 3.89018852747713e-4, 3.8941577680787e-4, 3.89680305676079e-4
flux1:, 0.643787160906727, 4.12541674931788e-4, 4.12953854364924e-4, 4.12787016047108e-4, 4.12144106527694e-4, 4.11338116185065e-4, 4.10753890380433e-4, 4.10681320063777e-4, 4.11181284828125e-4, 4.12045790457478e-4, 4.12882756394711e-4, 4.13296299724902e-4, 4.13085446514728e-4, 4.12373542788701e-4, 4.11593221275503e-4, 4.11286533820757e-4, 4.11772060488145e-4, 4.12867880855979e-4, 4.13920238030104e-4, 4.14248618557523e-4, 4.1379396780944e-4, 4.1339530791116e-4, 4.14029314529422e-4, 4.15212621762699e-4, 4.14997133034722e-4, 4.1430087764434e-4, 4.17838115448592e-4, 4.17419401796915e-4, 4.16003681077472e-4, 4.20578867716915e-4, 4.35857577064175e-4, 4.16169151541015e-4, 3.9795768900884e-4, 4.15066504568408e-4, 4.18367445036572e-4, 4.16807614814859e-4, 4.15546639239038e-4, 4.19478958475535e-4, 4.18015958236273e-4, 4.17117027559697e-4, 4.18516634576113e-4, 4.19711113911399e-4, 4.19607068088514e-4, 4.19018079043208e-4, 4.18904444548665e-4, 4.19414483717786e-4, 4.2007914683384e-4, 4.20413118135677e-4, 4.20299679205637e-4, 4.1997589110371e-4, 4.19770500687527e-4, 4.19852750196076e-4, 4.20154191235498e-4, 4.20462375900359e-4, 4.20584300617313e-4, 4.20470384590681e-4, 4.20235875598981e-4, 4.20077502079535e-4, 4.20140651280556e-4, 4.20422130164033e-4, 4.20770546535135e-4, 4.20980975555423e-4
flux1:, 0.64404960981048, 4.45072292297631e-4, 4.45621374801699e-4, 4.45526585573843e-4, 4.44857169721195e-4, 4.43938730977152e-4, 4.43209243935679e-4, 4.43027854485512e-4, 4.43507599448551e-4, 4.44449297599068e-4, 4.45421537497785e-4, 4.45961022566275e-4, 4.45805801009542e-4, 4.45056306026795e-4, 4.44173523095253e-4, 4.43765044594253e-4, 4.44213606838494e-4, 4.45357401734471e-4, 4.46504520693748e-4, 4.46911736091465e-4, 4.46494628337159e-4, 4.46136769297829e-4, 4.46872957214974e-4, 4.48160942772711e-4, 4.47872679753083e-4, 4.47007540701847e-4, 4.50762797226566e-4, 4.50372731226705e-4, 4.48902735270009e-4, 4.53972793492006e-4, 4.70548615504169e-4, 4.49350636346675e-4, 4.29680989318682e-4, 4.480631461471e-4, 4.51529227922227e-4, 4.49803115377181e-4, 4.48473711193652e-4, 4.52757638581979e-4, 4.51266360811933e-4, 4.50398700858053e-4, 4.51966394966963e-4, 4.53240639418312e-4, 4.53053953661193e-4, 4.52324838238054e-4, 4.52140470993041e-4, 4.52696365294649e-4, 4.53486661546547e-4, 4.53953099779351e-4, 4.53919044036143e-4, 4.53598884894148e-4, 4.5333501943415e-4, 4.53332302409949e-4, 4.53562377657433e-4, 4.53842340856297e-4, 4.539889082805e-4, 4.53940923547612e-4, 4.53786810087807e-4, 4.53692000402178e-4, 4.53777762555811e-4, 4.54032880449709e-4, 4.54317372209573e-4, 4.54453313557635e-4
flux1:, 0.644312058714234, 4.79687487420879e-4, 4.80396685409033e-4, 4.80392555909639e-4, 4.79702835570485e-4, 4.78663932841449e-4, 4.77771945361057e-4, 4.77464643852877e-4, 4.77916325661751e-4, 4.78940902151349e-4, 4.80065075422472e-4, 4.80750345035059e-4, 4.80664929196864e-4, 4.79880815402099e-4, 4.78887524708891e-4, 4.78363446834022e-4, 4.78762481810263e-4, 4.79947587878735e-4, 4.81189097543213e-4, 4.81679271775897e-4, 4.81308130539227e-4, 4.8100527045434e-4, 4.81860587806295e-4, 4.83259496384968e-4, 4.82879480043386e-4, 4.81817006323354e-4, 4.85794821734452e-4, 4.85427900920802e-4, 4.83904532033529e-4, 4.89508857664291e-4, 5.07479441877165e-4, 4.84683618288599e-4, 4.63463600028259e-4, 4.83195414405123e-4, 4.86839905098881e-4, 4.84929656927757e-4, 4.83539292998475e-4, 4.88202186500419e-4, 4.86694138259747e-4, 4.85883964282281e-4, 4.87651311574606e-4, 4.8901978946518e-4, 4.8874423946882e-4, 4.87860341224849e-4, 4.87596613060872e-4, 4.88203537288452e-4, 4.89137818915037e-4, 4.89761859047327e-4, 4.89830683566609e-4, 4.895288865816e-4, 4.89209198023261e-4, 4.89113776903088e-4, 4.8926031820841e-4, 4.89503101482956e-4, 4.89674528114702e-4, 4.89703484785517e-4, 4.89648006552907e-4, 4.89634928702743e-4, 4.89753594248431e-4, 4.89980066511829e-4, 4.90186439170657e-4, 4.90227585921393e-4
flux1:, 0.644574507617987, 5.16473620258597e-4, 5.173670784397e-4, 5.17472869451497e-4, 5.16769631502908e-4, 5.15602999589694e-4, 5.14532261052205e-4, 5.14083020776866e-4, 5.14499632016426e-4, 5.15613134017376e-4, 5.16905812381976e-4, 5.1775652453852e-4, 5.17755313928245e-4, 5.16940506167404e-4, 5.15830159362619e-4, 5.15178055150156e-4, 5.15515563947667e-4, 5.16734904810879e-4, 5.18069641232747e-4, 5.18646668401689e-4, 5.18330734748711e-4, 5.18098406287677e-4, 5.1909062399864e-4, 5.20607176598038e-4, 5.20118364797492e-4, 5.1883314256215e-4, 5.23038051721341e-4, 5.22688064533571e-4, 5.21115025198467e-4, 5.27292919733699e-4, 5.46760809394599e-4, 5.222764220912e-4, 4.99412042337193e-4, 5.2057933672411e-4, 5.24422304925245e-4, 5.22308819230644e-4, 5.20866147621817e-4, 5.25937539296857e-4, 5.24421142434777e-4, 5.23693761205055e-4, 5.25694822216466e-4, 5.27174381538145e-4, 5.26804048002779e-4, 5.25749410569568e-4, 5.25395829018859e-4, 5.26056959151126e-4, 5.27151416477937e-4, 5.2795595071878e-4, 5.28149213845471e-4, 5.27879311061531e-4, 5.27506112708707e-4, 5.27310439127808e-4, 5.27361357669718e-4, 5.27557401504584e-4, 5.27752483910217e-4, 5.27867576622e-4, 5.27927545592866e-4, 5.28014047742329e-4, 5.28176954309968e-4, 5.28374555020177e-4, 5.28490873067361e-4, 5.28418491664765e-4
flux1:, 0.64483695652174, 5.55521893229192e-4, 5.56623400730929e-4, 5.56857969421056e-4, 5.56148000872513e-4, 5.54846987385136e-4, 5.53582287422698e-4, 5.52976041756342e-4, 5.53350908760812e-4, 5.54558850799744e-4, 5.56035470385242e-4, 5.57070226673147e-4, 5.57167391115066e-4, 5.56326769130505e-4, 5.55094648440814e-4, 5.54303978379012e-4, 5.54569146779901e-4, 5.55815987154336e-4, 5.57242800105862e-4, 5.57910887704584e-4, 5.57660144398358e-4, 5.57514675522083e-4, 5.58662393765293e-4, 5.60305420172348e-4, 5.59695292623588e-4, 5.58166062002046e-4, 5.62602827999674e-4, 5.62265340423588e-4, 5.60648436468507e-4, 5.67440671303275e-4, 5.88512852929969e-4, 5.62246309113208e-4, 5.37641525003524e-4, 5.6034025786297e-4, 5.64406580466599e-4, 5.6206986794395e-4, 5.60581896234065e-4, 5.66092285654577e-4, 5.64571243486625e-4, 5.63948211836006e-4, 5.66217242931172e-4, 5.67826097283818e-4, 5.67355047628639e-4, 5.66112025019879e-4, 5.65655410124308e-4, 5.66370650438219e-4, 5.67637708703242e-4, 5.686416048571e-4, 5.68977151978636e-4, 5.68749932877054e-4, 5.68324094570942e-4, 5.68020214971614e-4, 5.67963289155755e-4, 5.68102307427718e-4, 5.68318059536165e-4, 5.68525889452986e-4, 5.68715575901008e-4, 5.68918058283077e-4, 5.6913687173442e-4, 5.69307448158698e-4, 5.69324848254022e-4, 5.69123157281294e-4
flux1:, 0.645099405425493, 5.96928753958307e-4, 5.98260291694442e-4, 5.9864099787524e-4, 5.97930526679526e-4, 5.96488973848776e-4, 5.95016165344343e-4, 5.94238633124103e-4, 5.94564846481402e-4, 5.95871282671298e-4, 5.97545085806875e-4, 5.98780523109879e-4, 5.98989437085465e-4, 5.98128661419373e-4, 5.96772049753161e-4, 5.95834621887043e-4, 5.96018537778433e-4, 5.97287358340281e-4, 5.98805850597935e-4, 5.99569684154845e-4, 5.99394240218908e-4, 5.99351895247425e-4, 6.00674663111132e-4, 6.02456880536563e-4, 6.01719529576446e-4, 5.9992955952562e-4, 6.04603624513037e-4, 6.04278209293786e-4, 6.02623714347576e-4, 6.1007396960791e-4, 6.32860991398259e-4, 6.04715099443789e-4, 5.78271406276516e-4, 6.02607314391003e-4, 6.06924458513632e-4, 6.04344343269453e-4, 6.02813982157334e-4, 6.08793235568984e-4, 6.07265400728872e-4, 6.06762246672569e-4, 6.09331533009302e-4, 6.1108836882062e-4, 6.10510809452034e-4, 6.0906043991935e-4, 6.08484920604995e-4, 6.09250351374826e-4, 6.10697679374789e-4, 6.11914563881874e-4, 6.12405318520575e-4, 6.12227857514745e-4, 6.11748249733228e-4, 6.1132772029462e-4, 6.11150850150495e-4, 6.11222130068434e-4, 6.11453791430684e-4, 6.11757866469673e-4, 6.12088019734443e-4, 6.12420262964085e-4, 6.12706044962701e-4, 6.12853208682687e-4, 6.12766371670156e-4, 6.124236455111e-4
flux1:, 0.645361854329247, 6.40794969669949e-4, 6.42375296847829e-4, 6.42917061796417e-4, 6.42211396291468e-4, 6.40623705801802e-4, 6.38929872185743e-4, 6.3796750650974e-4, 6.3823748352891e-4, 6.39644222937042e-4, 6.41525314885065e-4, 6.42975226921629e-4, 6.43307824412412e-4, 6.42433018977185e-4, 6.40951262163733e-4, 6.39861696434419e-4, 6.39958147800803e-4, 6.41245511812905e-4, 6.42856499471215e-4, 6.43720849480744e-4, 6.43629748683705e-4, 6.43705616580785e-4, 6.45224112526351e-4, 6.47163716427537e-4, 6.46301085572116e-4, 6.44237850835246e-4, 6.49156004445052e-4, 6.48847700176566e-4, 6.47160019640518e-4, 6.55315726487096e-4, 6.79930402784085e-4, 6.49803469765695e-4, 6.21419482634631e-4, 6.47506907137108e-4, 6.5210325260648e-4, 6.49260379956896e-4, 6.47685042897087e-4, 6.54160721317986e-4, 6.5261758074994e-4, 6.52242462998094e-4, 6.55140693109076e-4, 6.57064111476212e-4, 6.56375085620524e-4, 6.54698321424698e-4, 6.5398633093974e-4, 6.54794609797836e-4, 6.56424960700894e-4, 6.57862736024603e-4, 6.58516179844649e-4, 6.58391537492037e-4, 6.57855134809965e-4, 6.57309570768902e-4, 6.57001634395324e-4, 6.56994899342286e-4, 6.57236446794025e-4, 6.57637082705379e-4, 6.58114192970863e-4, 6.58586221713637e-4, 6.58948322154949e-4, 6.59076805159992e-4, 6.58884026111061e-4, 6.58393326524586e-4
flux1:, 0.645624303233, 6.87223422272684e-4, 6.89066902683081e-4, 6.89781594507908e-4, 6.89085113190786e-4, 6.8734664193418e-4, 6.85420569985491e-4, 6.84260805422207e-4, 6.8446615346231e-4, 6.85972253604125e-4, 6.88066860515293e-4, 6.89741399012224e-4, 6.90207495332433e-4, 6.89324857776611e-4, 6.87719407757843e-4, 6.86475661918255e-4, 6.86481981923207e-4, 6.87787258214446e-4, 6.89492789305422e-4, 6.90461493288595e-4, 6.90461029548614e-4, 6.90667774667132e-4, 6.92403972463062e-4, 6.94525741765035e-4, 6.93547852018098e-4, 6.91202230597247e-4, 6.96373454457167e-4, 6.96093121526069e-4, 6.94372165048874e-4, 7.03284410048437e-4, 7.29840213030398e-4, 6.97625117214156e-4, 6.67196309868369e-4, 6.9515657175319e-4, 7.0006094421566e-4, 6.96938002463604e-4, 6.95309722642223e-4, 7.02305700975737e-4, 7.00732450410025e-4, 7.00485906566726e-4, 7.03737361776951e-4, 7.05845775286181e-4, 7.05042341186561e-4, 7.03122024713472e-4, 7.02256252918365e-4, 7.03098000216376e-4, 7.04909928267038e-4, 7.06571027629494e-4, 7.07389318674979e-4, 7.07316835386786e-4, 7.06719402193765e-4, 7.06041613671958e-4, 7.05593915404848e-4, 7.0550077372609e-4, 7.05745983956496e-4, 7.06240669490025e-4, 7.06866541254011e-4, 7.07483591656752e-4, 7.07928420607466e-4, 7.08043127021399e-4, 7.07745985923031e-4, 7.07105501557637e-4
flux1:, 0.645886752136753, 7.36315973542101e-4, 7.38431793484414e-4, 7.39328052507687e-4, 7.38644633802056e-4, 7.36752508846527e-4, 7.34585567141679e-4, 7.33217471013286e-4, 7.33349241793985e-4, 7.34950836909537e-4, 7.37260791445112e-4, 7.39165770451012e-4, 7.39772404706005e-4, 7.38887837819786e-4, 7.37162377230029e-4, 7.35766381660492e-4, 7.35684294518364e-4, 7.37010126917705e-4, 7.38812988173095e-4, 7.39887378320929e-4, 7.39979111851251e-4, 7.40325731362583e-4, 7.42302974477514e-4, 7.44638702022485e-4, 7.43562945413582e-4, 7.4092827966939e-4, 7.46364693409993e-4, 7.46128200540794e-4, 7.44366956627621e-4, 7.54089327691383e-4, 7.82698635824991e-4, 7.48282042973209e-4, 7.15700784401679e-4, 7.45660582742274e-4, 7.50903401173916e-4, 7.47486420667983e-4, 7.45793622556138e-4, 7.53329319433183e-4, 7.51705365993866e-4, 7.51581040024521e-4, 7.5520567117162e-4, 7.57517652092673e-4, 7.56600344088104e-4, 7.54423634135144e-4, 7.53389673268584e-4, 7.5425565719349e-4, 7.56244968070957e-4, 7.58127187691335e-4, 7.59107707973433e-4, 7.59083641984499e-4, 7.58420747540822e-4, 7.57606240285562e-4, 7.57014382461993e-4, 7.56830253280115e-4, 7.57074261545145e-4, 7.57658478016053e-4, 7.58430140979966e-4, 7.59191782717867e-4, 7.59721526052792e-4, 7.59826344881705e-4, 7.5942903593845e-4, 7.58642079807414e-4
flux1:, 0.646149201040506, 7.88169975537491e-4, 7.90561820799941e-4, 7.91645347897683e-4, 7.90979238492975e-4, 7.88933587184309e-4, 7.86521011886426e-4, 7.84936338452851e-4, 7.84985654637062e-4, 7.86676080035051e-4, 7.89198496014215e-4, 7.91334794635732e-4, 7.92085644389693e-4, 7.91204502899231e-4, 7.89365237264713e-4, 7.87823661065838e-4, 7.87660078177193e-4, 7.89012545183219e-4, 7.90915304081551e-4, 7.92092284387921e-4, 7.92271030098658e-4, 7.9276176620921e-4, 7.95004695080127e-4, 7.97592911332556e-4, 7.96442715538432e-4, 7.93514123077748e-4, 7.99231940018228e-4, 7.99058407228563e-4, 7.97241189699613e-4, 8.07827704572959e-4, 8.38600113672384e-4, 8.01861984252051e-4, 7.67017949707296e-4, 7.9910824673108e-4, 8.04724309121395e-4, 8.01003883923299e-4, 7.99234575524902e-4, 8.07324997048087e-4, 8.05624637178708e-4, 8.05610644705899e-4, 8.09624891191504e-4, 8.12159841993093e-4, 8.11134124438825e-4, 8.08694949376432e-4, 8.07484200836561e-4, 8.08367961453003e-4, 8.1052960274259e-4, 8.12627232879552e-4, 8.13763254963022e-4, 8.13781411808911e-4, 8.13049402766039e-4, 8.12097890897757e-4, 8.11363768784438e-4, 8.11090055992395e-4, 8.11331258478269e-4, 8.11999672971235e-4, 8.12909611919923e-4, 8.13809056555952e-4, 8.14420402460426e-4, 8.14516868217158e-4, 8.1402528135278e-4, 8.13100042067305e-4
flux1:, 0.64641164994426, 8.42875095655485e-4, 8.45541254331796e-4, 8.46815484948281e-4, 8.46172505269859e-4, 8.43977991808926e-4, 8.41320468370318e-4, 8.39514996189342e-4, 8.39473920080344e-4, 8.41244006474897e-4, 8.43971051572418e-4, 8.46334088890862e-4, 8.47228998656826e-4, 8.4635602528986e-4, 8.44412191616412e-4, 8.42737327926983e-4, 8.42505049587267e-4, 8.43893528553709e-4, 8.45897273588699e-4, 8.47167348935386e-4, 8.47419434845889e-4, 8.48052967770468e-4, 8.50587284397375e-4, 8.53472411142708e-4, 8.52275732953759e-4, 8.49050000791908e-4, 8.55070403239166e-4, 8.54979974292331e-4, 8.53081680175128e-4, 8.64584178526028e-4, 8.9762507597273e-4, 8.58438553306227e-4, 8.2121949760255e-4, 8.55575227108565e-4, 8.6160775025319e-4, 8.5758003887222e-4, 8.55725862802478e-4, 8.64382497539552e-4, 8.62575491085192e-4, 8.62655933550499e-4, 8.67073957999543e-4, 8.69852878772617e-4, 8.6873027307016e-4, 8.66031350949976e-4, 8.64643683740772e-4, 8.65544138002942e-4, 8.67874155671329e-4, 8.70179086850919e-4, 8.71460231991438e-4, 8.71512220307628e-4, 8.70708749761453e-4, 8.69625273434175e-4, 8.68758819011599e-4, 8.68405024658519e-4, 8.68647100247251e-4, 8.69394997585327e-4, 8.7043164935709e-4, 8.71455261686671e-4, 8.72138203641537e-4, 8.72224098084857e-4, 8.71644756070941e-4, 8.70593909733067e-4
flux1:, 0.646674098848013, 9.00511062108037e-4, 9.03444827791972e-4, 9.04911828447116e-4, 9.04300728702439e-4, 9.01968197086933e-4, 8.99073526891591e-4, 8.97048460011692e-4, 8.96910890031405e-4, 8.98749246958558e-4, 9.016678986066e-4, 9.0424714687939e-4, 9.0528179706617e-4, 9.04421283897091e-4, 9.02385871385206e-4, 9.00596593213727e-4, 9.00314885448454e-4, 9.0175170623755e-4, 9.03854734860814e-4, 9.05200333672764e-4, 9.05502394071909e-4, 9.06271397663853e-4, 9.09123500426438e-4, 9.12354709673946e-4, 9.11142857790298e-4, 9.07619112868922e-4, 9.13968975962133e-4, 9.13980734304888e-4, 9.11967243898259e-4, 9.24432784093208e-4, 9.59842339965675e-4, 9.18074029310072e-4, 8.78366816313814e-4, 9.15127532569666e-4, 9.21632722155478e-4, 9.17300121040976e-4, 9.15360496334746e-4, 9.24592921294573e-4, 9.22644729182986e-4, 9.22800842884141e-4, 9.27635753821128e-4, 9.30681838424673e-4, 9.29480445445167e-4, 9.26534475201018e-4, 9.24980160903521e-4, 9.25903735979584e-4, 9.28400932134693e-4, 9.3090345400952e-4, 9.32315688992678e-4, 9.32390524930375e-4, 9.31514310249904e-4, 9.30309591575608e-4, 9.29329896720978e-4, 9.28915344576821e-4, 9.29169141868503e-4, 9.29993934506651e-4, 9.31142384484396e-4, 9.3226940711928e-4, 9.33006185996444e-4, 9.33074167748805e-4, 9.32413107495988e-4, 9.31253372567217e-4
flux1:, 0.646936547751766, 9.61146725504733e-4, 9.64336915307437e-4, 9.65998289649324e-4, 9.65432021353578e-4, 9.62979990037342e-4, 9.59864571771363e-4, 9.57627732506432e-4, 9.57390080913583e-4, 9.59283183519228e-4, 9.62374866848462e-4, 9.65153378895557e-4, 9.66319105472895e-4, 9.65475269131842e-4, 9.63365890207168e-4, 9.61488596524458e-4, 9.61183630784276e-4, 9.6268365661443e-4, 9.6488039494926e-4, 9.66274794667223e-4, 9.66593275473894e-4, 9.6748435974525e-4, 9.70680924786972e-4, 9.74311050022426e-4, 9.7311825367651e-4, 9.69299403804811e-4, 9.76011827155032e-4, 9.76142466052477e-4, 9.73972075395829e-4, 9.87440916304327e-4, 0.00102531356699603, 9.80824131530178e-4, 9.38515837653725e-4, 9.77827161320989e-4, 9.84878400061042e-4, 9.80249838194977e-4, 9.7823539221681e-4, 9.88053301700084e-4, 9.85924864775544e-4, 9.86135397839189e-4, 9.9140003984596e-4, 9.9473885589319e-4, 9.93483101984579e-4, 9.90312881276875e-4, 9.88613468534406e-4, 9.89575417198893e-4, 9.92242441175345e-4, 9.9493156923287e-4, 9.96456639852589e-4, 9.96539593084795e-4, 9.95589237955345e-4, 9.94279038974918e-4, 9.93214574474714e-4, 9.92769459743453e-4, 9.93054513494583e-4, 9.93957175092885e-4, 9.95199990162231e-4, 9.96402495589188e-4, 9.9716674211426e-4, 9.97203077039787e-4, 9.96464731677643e-4, 9.95216397583121e-4
flux1:, 0.647198996655519, 0.00102484052302551, 0.00102827191358192, 0.00103012950521173, 0.00102962617486626, 0.00102708192684467, 0.00102377178160949, 0.0010213383339441, 0.00102099977175585, 0.00102293171599192, 0.00102617177346895, 0.00102912572604765, 0.00103040948670234, 0.00102958699879835, 0.00102742679850188, 0.00102549624978495, 0.00102520140931463, 0.00102678170253312, 0.00102906211222643, 0.00103046917681976, 0.00103076060633605, 0.00103175461091323, 0.00103532222181012, 0.00103940705265014, 0.00103827099646566, 0.00103416572246527, 0.00104128036203494, 0.00104154406821373, 0.00103916962815556, 0.00105367428233555, 0.00109409869091552, 0.00104674362404537, 0.00100172249547903, 0.00104373797388138, 0.00105142872853859, 0.00104651959116554, 0.00104445423416993, 0.00105486952107965, 0.00105251660632499, 0.00105275723385429, 0.00105846424154104, 0.00106212333593347, 0.00106084291759096, 0.00105748034740208, 0.0010556683490071, 0.00105669308274731, 0.00105953684755033, 0.00106240017850243, 0.00106401456927363, 0.00106408535934341, 0.00106305729394944, 0.00106166073436674, 0.00106054853127716, 0.00106011411408455, 0.00106045961679043, 0.00106144592078103, 0.00106276407723576, 0.00106400717431059, 0.00106476331525015, 0.00106474676613515, 0.00106393286783217, 0.00106261926581402
flux1:, 0.647461445559273, 0.00109164209612968, 0.00109529562310159, 0.00109735185422591, 0.00109693517963582, 0.00109433524641576, 0.00109086637762974, 0.00108825889785664, 0.0010878210468976, 0.00108977293569533, 0.00109312995557154, 0.00109622824624149, 0.00109761271829531, 0.00109681729481175, 0.00109463575409708, 0.00109269569025891, 0.00109245175521202, 0.00109413146546394, 0.001096481104153, 0.00109785589514715, 0.00109806783847489, 0.00109914039008226, 0.00110310531576014, 0.00110770350242047, 0.00110666678237667, 0.00110229168442692, 0.00110985490452364, 0.00111026464714682, 0.00110763594375204, 0.00112320158081524, 0.00116626097607274, 0.00111589137877483, 0.001068047434528, 0.00111293027560205, 0.00112137504222684, 0.0011162067832346, 0.00111412808484061, 0.00112515660833985, 0.00112252890102994, 0.00112277076679749, 0.00112893178111399, 0.00113293968488518, 0.00113166784221454, 0.00112815198888728, 0.00112626948722428, 0.00112738997598931, 0.00113042147522299, 0.00113344474355123, 0.00113511843868986, 0.00113514910037064, 0.00113403491778632, 0.00113257192496729, 0.00113145576664954, 0.00113108366251542, 0.00113152880646758, 0.00113261030456335, 0.00113398419985577, 0.00113522653814577, 0.00113592953495088, 0.00113583046055928, 0.00113493895604785, 0.00113358578754412
flux1:, 0.647723894463026, 0.00116159453170248, 0.00116544718513548, 0.00116770496196384, 0.00116740414605502, 0.0011647940844833, 0.00116121207703307, 0.00115845991718909, 0.00115792600520395, 0.00115987505083456, 0.00116331016703202, 0.00116651413754687, 0.00116797792689644, 0.00116721685953044, 0.00116505033961364, 0.00116315378170602, 0.0011630090020572, 0.00116480955629454, 0.00116721032727837, 0.00116850048652474, 0.00116857298615873, 0.00116969520170822, 0.00117408339155692, 0.00117925701409543, 0.00117836919614549, 0.00117375059880715, 0.00118181547921034, 0.0011823855738394, 0.00117945145749793, 0.00119609766313586, 0.00124187040673319, 0.0011883336143802, 0.00113755875087755, 0.00118548285590736, 0.00119481584158094, 0.00118941537613007, 0.00118737329322458, 0.00119903605824635, 0.00119607629753763, 0.00119628404421454, 0.0012029082313174, 0.00120729298598644, 0.00120606436318927, 0.00120243891625267, 0.00120053539290789, 0.00120179187303508, 0.00120502563311964, 0.00120819227419132, 0.00120988772647641, 0.00120984061505702, 0.0012086242587303, 0.00120711250911225, 0.00120604035511993, 0.0012057910143845, 0.00120638471522776, 0.00120757944696214, 0.00120899001229889, 0.00121018464053625, 0.0012107801352907, 0.00121055985001417, 0.00120958381245883, 0.00120821822409813
flux1:, 0.647986343366779, 0.0012347365392712, 0.00123876099694737, 0.00124122322187596, 0.00124107227129426, 0.00123850575568693, 0.00123486465849239, 0.00123200269966695, 0.00123137634097386, 0.00123329488670588, 0.001236761233928, 0.00124002461739613, 0.00124154255522629, 0.00124082506712622, 0.00123871695918727, 0.00123692611726037, 0.00123693616851738, 0.00123888175918465, 0.00124131324266053, 0.00124246090390559, 0.00124232813915066, 0.00124346735057245, 0.00124830466138271, 0.00125412032017892, 0.00125344006863296, 0.00124861499698353, 0.00125724123037691, 0.001257990747445, 0.00125470061247395, 0.00127244423439187, 0.00132100445695257, 0.00126414442153684, 0.00121033197793543, 0.0012614818016489, 0.00127185349589104, 0.00126625247100749, 0.00126430685821086, 0.00127663049063948, 0.00127327400136811, 0.00127340385379124, 0.00128049609094926, 0.0012852835495832, 0.0012841319727209, 0.00128044252252717, 0.0012785723376566, 0.00128001069399399, 0.00128346419122299, 0.00128675527403589, 0.00128842702944604, 0.00128825349139033, 0.001286908834537, 0.00128536066045971, 0.00128438164815728, 0.00128432222668181, 0.00128512231799597, 0.00128645528470016, 0.00128788522986599, 0.00128898086616512, 0.00128940581213403, 0.00128901626814344, 0.001287942805736, 0.00128659211253985
flux1:, 0.648248792270532, 0.00131110388385968, 0.00131526802828411, 0.00131793685661158, 0.00131797347455905, 0.00131551084327931, 0.00131187151241649, 0.00130893854283674, 0.00130822242781053, 0.00131007717425047, 0.00131351971824273, 0.00131678891078258, 0.0013183324138893, 0.00131766974122832, 0.00131567012487662, 0.00131405586403747, 0.00131428366002508, 0.00131640193996917, 0.00131884307718108, 0.00131978697864211, 0.00131937886986788, 0.00132049926906883, 0.00132581187384024, 0.00133234198106012, 0.00133193862401646, 0.00132695458133147, 0.00133620828309898, 0.00133716466603368, 0.00133346907945212, 0.00135232768260495, 0.0014037458684293, 0.00134340329677911, 0.00128644716122087, 0.00134101615001206, 0.00135258836463496, 0.00134682238510429, 0.00134503999918315, 0.00135805658782167, 0.00135423153645709, 0.00135423008196479, 0.00136178932704585, 0.00136700156601567, 0.00136595806811374, 0.0013622496114562, 0.00136046956955806, 0.00136213978305319, 0.00136583315874342, 0.00136922801458678, 0.00137082337569707, 0.00137046354889216, 0.00136895287840582, 0.00136737262994734, 0.00136653404819085, 0.00136673592897132, 0.00136780795996828, 0.00136931141228252, 0.00137074662622622, 0.00137168938141129, 0.00137187322906618, 0.00137125709901305, 0.00137006630066902, 0.00136875631226377
flux1:, 0.648511241174286, 0.00139072956617271, 0.00139499609833339, 0.00139787213614304, 0.00139813638386453, 0.00139584286024123, 0.00139227103327026, 0.00138930807557485, 0.00138850291536159, 0.00139025465945584, 0.00139361060997231, 0.00139682534547064, 0.00139836281471068, 0.00139776794944415, 0.00139593271678211, 0.00139457356728154, 0.00139508888444159, 0.00139741170799384, 0.00139984254201529, 0.00140052000610848, 0.00139976354990849, 0.00140082669823364, 0.00140664156918486, 0.00141396541223841, 0.00141391935691342, 0.00140883274050306, 0.00141878617206693, 0.00141998837405357, 0.00141583890665647, 0.0014358342680593, 0.00149017774593663, 0.00142619010031134, 0.00136598354810623, 0.00142417119947653, 0.00143711145107116, 0.00143121929675371, 0.0014296711144005, 0.00144341766090745, 0.00143904626044685, 0.00143885050250946, 0.00144686890391032, 0.00145252309544246, 0.00145161444737606, 0.00144792941680447, 0.00144629675588017, 0.00144825172708816, 0.00145220804286086, 0.0014556857886607, 0.0014571467379909, 0.00145653077780799, 0.00145480455624767, 0.00145318681963331, 0.00145253141117549, 0.00145306762940564, 0.00145448339519009, 0.00145619696658627, 0.00145762806420567, 0.00145836362292346, 0.00145823011254815, 0.00145732136532422, 0.00145598537820402, 0.0014547383682966
flux1:, 0.648773690078039, 0.00147364253956438, 0.00147796891173805, 0.00148105055290595, 0.00148158348361745, 0.00147952731493164, 0.0014760917171381, 0.00147314064637537, 0.0014722447053747, 0.00147384885225096, 0.00147704880308427, 0.00148014326333255, 0.00148164049174259, 0.00148112756255692, 0.0014795170224901, 0.00147849775335902, 0.00147937661088784, 0.00148194063055536, 0.00148434381293261, 0.00148469233655613, 0.00148351257260271, 0.00148447777981242, 0.00149082310382652, 0.00149902724290299, 0.0014994288419062, 0.00149430208485367, 0.00150503327068558, 0.00150653382882419, 0.00150188239305096, 0.00152304351434688, 0.00158037690941568, 0.00151257846705847, 0.00144901299515213, 0.00151102087662131, 0.00152549707882803, 0.00151951989801759, 0.00151827947120741, 0.00153279729838297, 0.00152779802546098, 0.00152733708144699, 0.0015358002994599, 0.00154190833541865, 0.00154115621570642, 0.00153753314778754, 0.00153610410388971, 0.00153839899555292, 0.0015426451045412, 0.00154618706764473, 0.00154745344649193, 0.0015465042338814, 0.00154450229300122, 0.0015428311960917, 0.00154239503274776, 0.00154333779032961, 0.00154517367920565, 0.00154714435244438, 0.00154856830349832, 0.00154904451290284, 0.00154851408948147, 0.00154723915598824, 0.00154572154432427, 0.00154455400417673
flux1:, 0.649036138981792, 0.00155986510544256, 0.00156420393752991, 0.00156748697712352, 0.00156832939568031, 0.00156658011418992, 0.00156335085558039, 0.00156045358743257, 0.00155946304424257, 0.00156087104003074, 0.00156384087661954, 0.0015667452064175, 0.00156816576394253, 0.00156774907372768, 0.00156642610333828, 0.00156583590940039, 0.00156715965648066, 0.00157000660550706, 0.0015723684591592, 0.00157232680287701, 0.00157064745706341, 0.0015714720973869, 0.0015783774833726, 0.00158755514481934, 0.00158850190808124, 0.00158339967548406, 0.00159499188012162, 0.00159685759878044, 0.0015916557837462, 0.00161402107643162, 0.00167440686954192, 0.00160262908751473, 0.00153559352589304, 0.00160162081937618, 0.00161779711756979, 0.00161177753239809, 0.00161092082472684, 0.00162625531167826, 0.00162054601330276, 0.00161974452671586, 0.00162863354007925, 0.00163520257572014, 0.00163462336394415, 0.00163109611887122, 0.00162992499477027, 0.00163261702455397, 0.00163718493239229, 0.00164077777012166, 0.00164179146832596, 0.0016404285968863, 0.00163808266468038, 0.00163633228679121, 0.00163614330366306, 0.00163756165364332, 0.00163989682338519, 0.00164217865447615, 0.00164360036504493, 0.00164377011483661, 0.00164276293089628, 0.00164104254395518, 0.00163929811816087, 0.0016382185282465
flux1:, 0.649298587885546, 0.00164940944945117, 0.00165370947723974, 0.00165718702798856, 0.00165837843113547, 0.0016570053479188, 0.00165405276597062, 0.00165125116658793, 0.00165016139272647, 0.00165132307259918, 0.00165398656414714, 0.0016566286947571, 0.00165793425168864, 0.00165762702361971, 0.00165665487179366, 0.00165658524864525, 0.00165843933734759, 0.00166161589926568, 0.00166392696834898, 0.00166343581216872, 0.00166117979947895, 0.00166181968267746, 0.00166931605996515, 0.00167956537787574, 0.00168115775996864, 0.00167614270409498, 0.00168868373399932, 0.0016909949868839, 0.00168519395205701, 0.00170881251203261, 0.00177231191249391, 0.0016963843369008, 0.00162576447006376, 0.00169600371196501, 0.0017140379606617, 0.00170801898765428, 0.0017076257323046, 0.00172382666345999, 0.00171732826100207, 0.00171611126882187, 0.00172540567291143, 0.00173243960184259, 0.00173204464516354, 0.00172864191672828, 0.00172778037943209, 0.00173092879112258, 0.00173585719253115, 0.00173949631484636, 0.00174020602669343, 0.00173835064544804, 0.00173558788363109, 0.00173372358299816, 0.00173380069662024, 0.00173575836460557, 0.00173867268263381, 0.00174132614603766, 0.00174275980145951, 0.00174258401291447, 0.00174102342495285, 0.0017387751833371, 0.00173675049905823, 0.00173575741772531
flux1:, 0.649561036789299, 0.00174227399011984, 0.00174648144444898, 0.00175014404933149, 0.00175172168103046, 0.00175079260206343, 0.00174818656606297, 0.00174552307111185, 0.00174433073999984, 0.00174519742370007, 0.00174747930042126, 0.00174978692991635, 0.00175093747839964, 0.00175075038395094, 0.00175019025224764, 0.00175073265182633, 0.00175320511954301, 0.0017567623924909, 0.00175901757659581, 0.00175801997982478, 0.00175511004923516, 0.00175551999016363, 0.00176363916788328, 0.00177506036667012, 0.00177739665899319, 0.00177252530715036, 0.00178610661426543, 0.00178895561582497, 0.00178250703744052, 0.0018074392062516, 0.00187411355123497, 0.00179386544237501, 0.00171954427128862, 0.00179417791163636, 0.00181422084368263, 0.00180824452511136, 0.00180840071606179, 0.00182552336566021, 0.00181816374763903, 0.00181646245878618, 0.00182614498330282, 0.0018336466963944, 0.00183344280978434, 0.0018301875662423, 0.00182968376752017, 0.00183334956887441, 0.00183868511943983, 0.00184237791111935, 0.00184274389821157, 0.00184032385557096, 0.00183707093777389, 0.00183505126491286, 0.00183540387781472, 0.00183795710005542, 0.00184152872702082, 0.00184461950671533, 0.00184608944376887, 0.00184553993180257, 0.00184335633351187, 0.00184049798508836, 0.00183813268568593, 0.00183721347309924
flux1:, 0.649823485693052, 0.00183844025576351, 0.00184250042493592, 0.00184633613787343, 0.00184833398624342, 0.00184791402503408, 0.00184572358041864, 0.00184324235213397, 0.00184194813027277, 0.0018424761645654, 0.00184430539824742, 0.0018462079470742, 0.00184716188188898, 0.00184710143102619, 0.0018470099572714, 0.0018482533273794, 0.00185143306755399, 0.00185542574841106, 0.00185762426950984, 0.00185606628779764, 0.00185242612249611, 0.00185256084495117, 0.00186133478807333, 0.00187402663356362, 0.00187719768407293, 0.00187251697817915, 0.00188723256466107, 0.00189072122138327, 0.00188357958823644, 0.00190989722555998, 0.00197981006633925, 0.00189507279495572, 0.00181693143476773, 0.00189612964900451, 0.00191832532576929, 0.00191243098984329, 0.00191323176810114, 0.00193133863031589, 0.00192305628914575, 0.00192081405574999, 0.0019308758024499, 0.0019388499593106, 0.00193883989983783, 0.00193574840044781, 0.00193564549470942, 0.00193989051226683, 0.0019456883651516, 0.00194945669345003, 0.00194945499329661, 0.00194640971439369, 0.00194259694026179, 0.00194037575440309, 0.00194100339850016, 0.00194419862315063, 0.00194850110754772, 0.0019520981581712, 0.00195363902723691, 0.00195270097020457, 0.00194983575016603, 0.00194628911858855, 0.00194351823105852, 0.00194264869371001
flux1:, 0.650085934596805, 0.00193787087000149, 0.00194172949283096, 0.00194572362679799, 0.00194817112752669, 0.00194832141470922, 0.00194661454827314, 0.0019443628861072, 0.00194297435309398, 0.00194312872827852, 0.00194444170538722, 0.001945872067989, 0.00194658609598366, 0.00194665296384293, 0.00194707971825193, 0.00194910803263539, 0.00195308298431267, 0.00195756849523174, 0.00195971404002784, 0.00195754587977115, 0.00195310191533333, 0.00195291738297486, 0.00196237733970609, 0.00197643335874862, 0.00198051788031416, 0.00197606271906785, 0.00199200786968186, 0.00199624593357007, 0.00198837220124049, 0.00201615920617268, 0.00208937913383295, 0.00199998926301563, 0.00191790833647551, 0.00200182823457571, 0.00202631501370101, 0.00202053713198273, 0.00202208914787763, 0.00204125201612536, 0.00203199903551599, 0.00202917677494954, 0.00203962255159186, 0.00204807853106348, 0.0020482612403689, 0.00204534138239034, 0.00204567511830842, 0.00205055999961234, 0.00205688321577577, 0.00206076480553334, 0.00206039043481588, 0.00205667506971285, 0.00205224009222701, 0.00204976855243255, 0.00205066046070344, 0.00205453179443069, 0.00205963058961353, 0.00206380333940486, 0.00206545935217007, 0.00206413310701379, 0.00206054247886232, 0.00205623788131199, 0.00205299508223966, 0.00205214024145442
flux1:, 0.650348383500559, 0.00204050894102478, 0.00204411304650638, 0.00204824729062886, 0.00205116751070581, 0.00205194359413249, 0.00205078687224553, 0.00204881655512841, 0.00204735097522547, 0.00204710864843376, 0.00204785195671891, 0.00204874790597042, 0.00204917676830279, 0.00204936411802733, 0.00205034919591532, 0.0020532390772766, 0.0020580944984966, 0.00206313232803074, 0.00206523371578067, 0.00206241172950997, 0.0020570958249781, 0.00205655101925645, 0.002066726685309, 0.00208223172022365, 0.00208729281956215, 0.00208308471072583, 0.00210035460338958, 0.0021054587811485, 0.00209682507897921, 0.00212617866310779, 0.00220278278421428, 0.00210858561893689, 0.0020224469039637, 0.00211123296244217, 0.00213814406719172, 0.0021325097479778, 0.00213493212080644, 0.00215523407036646, 0.00214497819765281, 0.00214155865560855, 0.0021524117890144, 0.0021613664980133, 0.0021617370222996, 0.00215898596590913, 0.00215978123347546, 0.0021653622128853, 0.00217227982773894, 0.00217632826831563, 0.00217559716542386, 0.00217118574118302, 0.00216607666009132, 0.00216330490687877, 0.00216443941895911, 0.00216900580229716, 0.0021749542149655, 0.00217976887614731, 0.00218159201057054, 0.00217989404841802, 0.00217555248442912, 0.00217043341569082, 0.00216665517414987, 0.00216577124457459
flux1:, 0.650610832404312, 0.00214627878176484, 0.00214957664970361, 0.00215382734378293, 0.00215723450659762, 0.00215868430485115, 0.00215814218847716, 0.00215651047568271, 0.00215499710702047, 0.00215434974684002, 0.00215448238141933, 0.00215478754448415, 0.0021548835557117, 0.0021551753995586, 0.00215674716649666, 0.00216056569362268, 0.00216638268927489, 0.00217203420371183, 0.00217410683979233, 0.00217059649525537, 0.00216434941042521, 0.00216340848530322, 0.00217432739782601, 0.00219135500290348, 0.00219743829267365, 0.00219348496140271, 0.00221217322085795, 0.0022182676544923, 0.00220886246974826, 0.00223989550593193, 0.00231997333172668, 0.00222082662578925, 0.00213051467551625, 0.00222429994689446, 0.00225376281538226, 0.00224828904972131, 0.00225171230731995, 0.00227324908387121, 0.00226197479581158, 0.0022579652975516, 0.00226927144390272, 0.00227875174707513, 0.00227930089224463, 0.00227670214201499, 0.00227796862088644, 0.0022842931182676, 0.00229187688141235, 0.00229616025797292, 0.00229510994297769, 0.00228999748736612, 0.00228417528268749, 0.00228105382032109, 0.00228239769324377, 0.00228765993353143, 0.00229449464840924, 0.0023000097283516, 0.00230205687082872, 0.00230001967617334, 0.00229492268388979, 0.00228895048534889, 0.00228458088054927, 0.00228361841143697
flux1:, 0.650873281308065, 0.00225508752614133, 0.0022580275864358, 0.00226236310165144, 0.00226625946714968, 0.00226842077375252, 0.00226855453593887, 0.0022673246771687, 0.00226580643871422, 0.00226476244275327, 0.00226425735518189, 0.00226392175326799, 0.00226363418337543, 0.00226400380982215, 0.00226617683201554, 0.00227097960533593, 0.00227783405120572, 0.002284162946065, 0.00228623114779561, 0.00228201087123135, 0.0022747863053516, 0.00227342095893324, 0.00228510827198718, 0.00230371928567238, 0.00231085259493508, 0.00230714817752453, 0.00232734543880593, 0.00233456362021199, 0.00232439672287091, 0.00235724120981417, 0.00244089860379705, 0.00233667608631713, 0.00224207957487608, 0.00234098707468772, 0.00237312099549169, 0.00236781184358197, 0.00237237465319325, 0.00239525503487905, 0.00238296368609258, 0.00237839734282921, 0.00239022704379701, 0.00240027170797965, 0.00240098563172603, 0.0023985059679381, 0.00240023328589439, 0.00240733467260493, 0.00241565471976961, 0.00242025308383372, 0.00241894222891981, 0.00241314604654476, 0.0024065865321834, 0.00240306751194633, 0.00240457537759725, 0.00241051332301363, 0.00241824979477883, 0.00242451104115446, 0.00242684016982564, 0.00242451103526834, 0.00241867704996044, 0.00241183524908393, 0.00240683116845656, 0.00240573917335727
flux1:, 0.651135730211818, 0.00236682693960448, 0.00236935563024872, 0.00237373300774284, 0.00237810530800858, 0.00238100301261634, 0.002381869345892, 0.00238111061672121, 0.00237964510217147, 0.00237823089590916, 0.00237707593047214, 0.0023760561436633, 0.0023753304896663, 0.00237573897816267, 0.0023785121588967, 0.00238434167863409, 0.00239230362284708, 0.00239937704439393, 0.00240147710320657, 0.00239654265416382, 0.00238831143081247, 0.00238650326442187, 0.00239898197707651, 0.0024192243554282, 0.00242741871149038, 0.00242394404691958, 0.00244573658503927, 0.00245422438276826, 0.00244333074308364, 0.00247814210455048, 0.0025655048711624, 0.00245609930122757, 0.00235711195400896, 0.00246125562868394, 0.0024961676604819, 0.00249101161682939, 0.00249685561914158, 0.00252120049224293, 0.00250790978054019, 0.00250284542343929, 0.0025152954258559, 0.00252595661918919, 0.00252681666433095, 0.00252440346252068, 0.00252655647297825, 0.00253444855723105, 0.0025435684715883, 0.00254857053246508, 0.00254707778017482, 0.00254063819718495, 0.00253333380777389, 0.00252937254300621, 0.00253098688003295, 0.00253755714163478, 0.00254618526956611, 0.00255322040875131, 0.00255588604164581, 0.00255332478659155, 0.00254679600498971, 0.00253909400561153, 0.00253343036644453, 0.00253216116437574
flux1:, 0.651398179115572, 0.00248137461785182, 0.00248343344088812, 0.00248779464132481, 0.00249261044914443, 0.0024962538029063, 0.00249790336193809, 0.00249769080236054, 0.00249635078788762, 0.00249461154799026, 0.00249280990278524, 0.00249106896862734, 0.00248984617817885, 0.00249024102853893, 0.00249359597413667, 0.00250048036528028, 0.00250961390764196, 0.00251750410951318, 0.00251968773261898, 0.00251405657033789, 0.00250481045138999, 0.00250255305461549, 0.00251584466191209, 0.00253775439657314, 0.00254700569887758, 0.00254372824555242, 0.00256719671053407, 0.0025771158656261, 0.00256555796188936, 0.00260251961956319, 0.00269373632768863, 0.00257906189785154, 0.0024755830182897, 0.00258506786119973, 0.00262284757412705, 0.00261781537004767, 0.00262507888442757, 0.00265101901705583, 0.00263676207577735, 0.00263128340663238, 0.00264447700459106, 0.00265582151204527, 0.00265680461737325, 0.00265438413203899, 0.00265689900833362, 0.00266557091268705, 0.00267554274341867, 0.00268104223712827, 0.00267946464370135, 0.0026724455583461, 0.00266440730196011, 0.00265996437389255, 0.00266161640293103, 0.00266875108744908, 0.00267823166032216, 0.00268604537580116, 0.00268909360364291, 0.0026863693354532, 0.00267921138079174, 0.00267068720662383, 0.00266436181776181, 0.00266287624290705
flux1:, 0.651660628019325, 0.00259859385533968, 0.00260011605701419, 0.00260438432657213, 0.00260958885688311, 0.00261396921706303, 0.00261644544971846, 0.00261685959379289, 0.00261573328810788, 0.00261373330951471, 0.00261130370185129, 0.00260881087201206, 0.00260702659059059, 0.00260734051133454, 0.00261124016731208, 0.00261919227008074, 0.00262955583684611, 0.00263834208594621, 0.00264067969469683, 0.00263439469430858, 0.0026241493006678, 0.00262144981750512, 0.00263557526059, 0.00265917799382431, 0.00266946870329437, 0.00266634175712177, 0.00269156003660918, 0.00270309130793996, 0.00269095949422248, 0.00273028698562163, 0.00282553070490745, 0.00270552476646864, 0.00259745953621882, 0.00271238070649242, 0.00275309474139199, 0.00274813782877686, 0.00275694950064447, 0.00278462226058843, 0.00276944667737433, 0.00276366119875631, 0.00277774800965285, 0.00278985839141457, 0.00279093836480968, 0.00278841546919571, 0.0027911972671137, 0.00280060936687522, 0.0028114691738414, 0.00281756133621269, 0.00281601274577864, 0.002808502221919, 0.00279976202517656, 0.0027948062465045, 0.0027964180915994, 0.00280402497328124, 0.00281428737087632, 0.00282285699957612, 0.00282632048103002, 0.00282350758956502, 0.00281580796651129, 0.00280652980548226, 0.00279956749462687, 0.0027978401051761
flux1:, 0.651923076923078, 0.00271833172869752, 0.00271923914096789, 0.00272331606346201, 0.00272882993931296, 0.00273391944786065, 0.00273725808897118, 0.00273838499621065, 0.00273757629506751, 0.00273539921637992, 0.00273237591183325, 0.00272910637268094, 0.0027266902886089, 0.00272684021564508, 0.00273122784241294, 0.00274024467950957, 0.00275189154609027, 0.00276166189277384, 0.00276424518779387, 0.0027573770887951, 0.00274617350470197, 0.0027430535028083, 0.00275803423458277, 0.00278334708029875, 0.00279464733447045, 0.00279160847613348, 0.00281864269876199, 0.00283198785512211, 0.00281939879817661, 0.0028613427006032, 0.0029608114690605, 0.00283543570770184, 0.00272269557169636, 0.00284313671151494, 0.0028868244143096, 0.00288187432704419, 0.00289234786301912, 0.00292189334436549, 0.00290586031195152, 0.00289989851114596, 0.00291505412162796, 0.00292803002825236, 0.00292917983809089, 0.0029264395203656, 0.00292936168627272, 0.00293944314988057, 0.00295120753814806, 0.00295798598706299, 0.00295659548150434, 0.00294870642550925, 0.00293931988644881, 0.00293383218923405, 0.00293532047843075, 0.00294328491033471, 0.00295422646741509, 0.00296349885996511, 0.0029673921703391, 0.00296456579514952, 0.00295643115911945, 0.00294649751788536, 0.00293895318865018, 0.00293697711331278
flux1:, 0.652185525826831, 0.00284041532074143, 0.00284061590817972, 0.0028443796685967, 0.00285009810792343, 0.0028558496741336, 0.00286007919436691, 0.00286201101377126, 0.00286163993763331, 0.00285938895273459, 0.00285582174069074, 0.00285175635814104, 0.00284863171801128, 0.00284851816726159, 0.00285331675871251, 0.00286337939376949, 0.00287635827798092, 0.00288721078589183, 0.00289015404347896, 0.00288280216564578, 0.00287070699137542, 0.00286720256427929, 0.00288306154073393, 0.00291009465398152, 0.00292236247358084, 0.00291933147045928, 0.00294823916696998, 0.00296362123531351, 0.00295071475921408, 0.00299556183468674, 0.00309947784178404, 0.00296871915151993, 0.00285122266686057, 0.00297725392219092, 0.00302392530172807, 0.00301889401882935, 0.00303112497957466, 0.0030626821258412, 0.0030458657772664, 0.00303988080806153, 0.00305630661380367, 0.0030702663809179, 0.00307146144035536, 0.00306837209621818, 0.00307127813252047, 0.00308192638276432, 0.00309459030822621, 0.00310214446266944, 0.00310105482780254, 0.00309292554786994, 0.00308297484534003, 0.00307695289184543, 0.00307823372507382, 0.00308642238717886, 0.00309790967654257, 0.00310779957824396, 0.00311211527380627, 0.00310934650712423, 0.0031008988322094, 0.00309043718166822, 0.00308239752338814, 0.00308018861537788
flux1:, 0.652447974730585, 0.00296464642122555, 0.00296403297611648, 0.00296733821200675, 0.00297313191753626, 0.00297948069545791, 0.00298462382238023, 0.00298745995000221, 0.0029876632802045, 0.00298546131723057, 0.00298141540463121, 0.00297654049597176, 0.0029726238604703, 0.00297213074900598, 0.00297724302859652, 0.00298831684326367, 0.00300267240613089, 0.00301471550656129, 0.00301815524147881, 0.00301044625708176, 0.00299755011509792, 0.00299371127670158, 0.00301047373811879, 0.00303923134240135, 0.00305241196017477, 0.00304928862070527, 0.00308011807682337, 0.00309777961796774, 0.00308471453837735, 0.00313278679984686, 0.00324139442257888, 0.00310526577683735, 0.00298294028215277, 0.00311461672833453, 0.00316425369689121, 0.00315903504683055, 0.00317310027885941, 0.00320680358763973, 0.00318929039455401, 0.00318345818538665, 0.00320138152597568, 0.00321646401999702, 0.0032176862420951, 0.00321410452983112, 0.00321681172961707, 0.00322789387845069, 0.00324142979237694, 0.00324984277336641, 0.0032492087337652, 0.003241002960935, 0.00323059941423166, 0.00322406245413705, 0.00322505739550573, 0.00323332373489636, 0.0032451958332821, 0.00325558601307812, 0.00326029171297654, 0.00325764280638908, 0.00324901458948738, 0.00323817845799825, 0.00322976210067412, 0.00322736211071246
flux1:, 0.652710423634338, 0.00309079538568854, 0.00308924562638595, 0.00309192501947237, 0.0030976428140483, 0.00310450912459796, 0.00311058531914106, 0.00311443398737509, 0.00311536591307934, 0.00311335559457504, 0.00310891127634682, 0.00310321836089018, 0.00309841967091831, 0.00309741476370391, 0.00310272391242803, 0.00311475934858309, 0.003130532496419, 0.0031438842785843, 0.00314797716153011, 0.00314006201479964, 0.00312647675656336, 0.00312236631244255, 0.00314006032297843, 0.00317054116623125, 0.00318456589508026, 0.00318122855184176, 0.00321401841243185, 0.00323421802320825, 0.00322116765352095, 0.00327281940361231, 0.00338638233834275, 0.00324492392283525, 0.00311770827080111, 0.00325506947216772, 0.00330763081446515, 0.00330210287781426, 0.00331806265320611, 0.00335403991807485, 0.00333592788178958, 0.00333044727747931, 0.00335012168935227, 0.00336648819866245, 0.00336773043052478, 0.00336350722500734, 0.00336581211804418, 0.00337716817737943, 0.00339152638629991, 0.00340087320863205, 0.00340085906812583, 0.00339276488482404, 0.00338205048270015, 0.00337504376406788, 0.00337568627625512, 0.00338387725947, 0.00339595085789457, 0.00340669406690826, 0.00341173077901595, 0.0034092506161701, 0.0034005793045623, 0.00338954385293355, 0.0033808998322553, 0.00337837835372174
flux1:, 0.652972872538091, 0.00321859503350548, 0.00321597312990436, 0.00321784063904533, 0.00322331363278765, 0.00323060702980856, 0.00323763556186076, 0.00324261547808813, 0.00324444787804639, 0.00324279093669615, 0.00323804282132276, 0.003231528275556, 0.00322575130297096, 0.00322408744952657, 0.00322945872049517, 0.00324239255182618, 0.00325962051850208, 0.00327440695859218, 0.00327932615707334, 0.00327137550603924, 0.00325723055753431, 0.00325292273095584, 0.00327157957484788, 0.00330377707589779, 0.00331856244242249, 0.00331486777510221, 0.00334964698399744, 0.00337265461649516, 0.0033598025620731, 0.0034154157895206, 0.00353421355544457, 0.00338749431296432, 0.00325534272390223, 0.00339841399945635, 0.00345384388926384, 0.00344787229039829, 0.00346577470798115, 0.00350414602791018, 0.00348554330927729, 0.0034806356105974, 0.00350234075829391, 0.00352017656462367, 0.00352144690274558, 0.00351643374772855, 0.00351811871690624, 0.00352956620737868, 0.00354467620110223, 0.00355502201494524, 0.00355579833807969, 0.00354802545959993, 0.00353717263691732, 0.00352977057739715, 0.00353001216110056, 0.00353797577589123, 0.00355005181974986, 0.00356097452428921, 0.00356625636669508, 0.0035639764579964, 0.00355539833734374, 0.00354435452806553, 0.00353565899785834, 0.00353311397338277
flux1:, 0.653235321441844, 0.00334773547431838, 0.00334389480399433, 0.00334475021812405, 0.00334979707818503, 0.00335742105386795, 0.00336542413405929, 0.00337166562678898, 0.00337458749144814, 0.00337346324883205, 0.00336851879944066, 0.00336118335259315, 0.00335432661820572, 0.00335184392994265, 0.00335712727938734, 0.00337088448388889, 0.00338960076318665, 0.00340595308634401, 0.00341188344118789, 0.00340408219861587, 0.00338952057864509, 0.00338509970815472, 0.00340475436150072, 0.00343865695274947, 0.00345410497012817, 0.00344988975249658, 0.003486677925825, 0.00351276987459895, 0.00350030651546624, 0.00356028527231686, 0.00368460931667391, 0.00353272888485775, 0.00339561576318054, 0.0035444114171171, 0.00360265070028603, 0.00359609263847409, 0.0036159794446723, 0.00365685746405217, 0.00363788010691044, 0.00363378727572364, 0.0036578279456559, 0.00367734310977955, 0.00367866858020168, 0.00367272401973403, 0.00367356448545533, 0.00368490399034711, 0.00370067646251843, 0.00371207465757673, 0.00371381375200839, 0.00370658875501691, 0.0036957978123904, 0.00368810518353832, 0.00368792045076542, 0.00369551329821773, 0.00370738472052192, 0.0037182924472863, 0.0037237078563444, 0.00372163911104466, 0.00371328294336116, 0.00370243049700203, 0.00369388169951079, 0.00369143831055255
flux1:, 0.653497770345598, 0.0034778605670995, 0.00347264734857928, 0.00347228169435668, 0.00347671446091745, 0.00348457117759861, 0.00349357651797982, 0.00350122159817293, 0.00350543709030022, 0.00350503964072741, 0.00350001685002802, 0.00349186490451957, 0.00348382315456727, 0.00348035223626595, 0.00348538604852822, 0.00349988234131356, 0.00352011660971792, 0.00353816812298771, 0.00354530072162243, 0.0035378423435663, 0.00352301686671742, 0.00351857646427996, 0.0035392684375117, 0.00357486073759881, 0.00359086112978395, 0.00358594621473529, 0.00362475453823178, 0.00365420901016004, 0.00364232876048355, 0.00370709322958719, 0.00383724275407415, 0.00368033359510351, 0.00353825895234848, 0.00369278732716738, 0.00375378635224233, 0.00374649521245669, 0.00376840802020788, 0.00381189911974979, 0.00379266762942908, 0.00378964851242557, 0.00381635201723697, 0.0038377809018896, 0.00383921006205721, 0.00383220533061782, 0.00383197696568234, 0.00384299821639807, 0.00385932757061869, 0.00387181770269442, 0.00387468789442335, 0.00386824726464881, 0.00385774108941412, 0.00384989166018393, 0.00384928166625776, 0.00385637598954303, 0.0038678360478601, 0.00387852011219414, 0.00388393458651799, 0.00388206512415167, 0.00387404588038839, 0.00386358529523784, 0.00385539687710303, 0.00385320467385461
flux1:, 0.653760219249351, 0.00360856638200138, 0.00360182377456299, 0.00360002507937784, 0.00360365496103262, 0.00361164941097943, 0.00362169163249036, 0.00363089246038188, 0.0036366172322173, 0.00363715111463589, 0.00363217526081154, 0.00362321409947949, 0.00361388043445737, 0.00360924672266368, 0.00361386262947569, 0.00362900767776642, 0.00365078587524472, 0.00367066866882509, 0.00367919539445221, 0.00367227648949267, 0.0036573465289927, 0.00365298889493773, 0.00367476374573056, 0.00371202916462571, 0.0037284640824963, 0.00372266057914498, 0.00376349328735507, 0.00379658731839587, 0.00378548642169722, 0.00385546730136799, 0.00399174478516478, 0.00382997415918085, 0.00368296915525908, 0.0038432389684257, 0.00390697056991065, 0.00389880097195021, 0.00392278693574194, 0.00396899293725243, 0.00394962766348138, 0.00394795184778785, 0.00397766331525408, 0.00400126245804548, 0.00400286662708466, 0.00399469036556332, 0.00399317596921739, 0.00400366418124359, 0.00402043145708581, 0.00403403716144314, 0.00403819614626124, 0.00403277737284994, 0.00402279348197991, 0.00401494587371917, 0.00401393924024448, 0.00402042883567862, 0.00403127957793311, 0.00404152493819441, 0.00404678534242805, 0.00404507961406305, 0.00403749269875648, 0.0040276166942583, 0.00402000954203741, 0.00401823772104986
flux1:, 0.654022668153104, 0.00373940163007718, 0.00373097394365438, 0.00372753293422576, 0.00373017562204789, 0.00373821875313246, 0.00374933922958145, 0.00376025468555842, 0.00376771030257301, 0.00376938466861998, 0.00376458427422529, 0.00375482330354166, 0.00374409204276046, 0.0037381212238094, 0.00374214992308683, 0.00375785120182741, 0.00378119590944602, 0.00380303778133732, 0.00381314629943345, 0.00380696192701559, 0.00379209089255479, 0.00378792734307839, 0.003810839081856, 0.00384976426454984, 0.0038665156051643, 0.0038596328280247, 0.00390248926798677, 0.00393949742112313, 0.00392937177902885, 0.00400500538521685, 0.00414771164497479, 0.00398128300883239, 0.00382941509108698, 0.00399544221768867, 0.00406191358005756, 0.0040527267626328, 0.00407884308706935, 0.00412786300416034, 0.00410847851003446, 0.00410841781036926, 0.00414149310316901, 0.00416753723247432, 0.00416941025100445, 0.00415997214330322, 0.00415696802052504, 0.00416671038016074, 0.00418378670279788, 0.00419851396741986, 0.00420410180740461, 0.00419993311087096, 0.0041907134270428, 0.00418304429207222, 0.00418169592838069, 0.00418750055002914, 0.0041975609990576, 0.00420715497924711, 0.00421209541075531, 0.00421049490001868, 0.00420341130675238, 0.0041942961322016, 0.00418748899786916, 0.00418631980929135
flux1:, 0.654285117056858, 0.0038698696437736, 0.00385960644969762, 0.00385432193436425, 0.00385580216768947, 0.00386381273980155, 0.00387605773263643, 0.00388884808582008, 0.00389825470754158, 0.00390127625770825, 0.00389677855591561, 0.00388622880727063, 0.00387399914258759, 0.00386652353113205, 0.00386980140899925, 0.00388596857277552, 0.00391089974352935, 0.00393482156801949, 0.00394669098778888, 0.00394143073093738, 0.00392678416545046, 0.00392293576969593, 0.00394705023008749, 0.00398763141918097, 0.00400459036328842, 0.00399644482783888, 0.00404132204157202, 0.0040825168905212, 0.00407355930176131, 0.00415528347969313, 0.00430471202358687, 0.00413386546896397, 0.00397724266806508, 0.00414905640460635, 0.00421831892289724, 0.00420798840419013, 0.00423630554263951, 0.00428823701430101, 0.0042689358412699, 0.00427075385078844, 0.00430755023164476, 0.00433632645770589, 0.00433858307627554, 0.00432781651215812, 0.00432313841130225, 0.00433193078655805, 0.00434918158751495, 0.00436501791421169, 0.00437215045953791, 0.00436944002664964, 0.00436121913839869, 0.00435391411576231, 0.00435230163213812, 0.00435736969171309, 0.00436648342553483, 0.0043752250548472, 0.00437967424499443, 0.00437809999517866, 0.0043715628490529, 0.00436335996788851, 0.004357559259585, 0.00435717963060764
flux1:, 0.654547565960611, 0.00399943121897902, 0.0039871913482882, 0.00397987523813798, 0.00398003058476217, 0.00398793578541186, 0.00400135302319462, 0.00401617301141358, 0.00402774078502059, 0.004032305989448, 0.00402823234744131, 0.0040169064934147, 0.00400308693322738, 0.00399395259898649, 0.00399632886506668, 0.00401287842323435, 0.00403941440398427, 0.00406552797159148, 0.00407932514812287, 0.00407516975663947, 0.00406091373640365, 0.00405751231930485, 0.00408291137349442, 0.00412516238505844, 0.00414224031693912, 0.00413266488748531, 0.00417956058160808, 0.00422521456128386, 0.00421761080666283, 0.00430586143728767, 0.00446229187124804, 0.00428730335237341, 0.00412607746965017, 0.00430372539145775, 0.00437588219786383, 0.00436429969075463, 0.00439490360771578, 0.00444984386690558, 0.00443071028049675, 0.00443465080269836, 0.00447551584844375, 0.0045073163148716, 0.00451008947090727, 0.00449795348340596, 0.00449144228397637, 0.00449909634268973, 0.00451638666813536, 0.00453330170239902, 0.00454206530217338, 0.00454099105154793, 0.00453398392868965, 0.00452722708706084, 0.00452544523182239, 0.00452975476715768, 0.00453779665079689, 0.00454550636198223, 0.00454929652603251, 0.00454765367930553, 0.0045416766034006, 0.00453450530894899, 0.00452989452774748, 0.00453048612230657
flux1:, 0.654810014864364, 0.00412750752743167, 0.00411316312884512, 0.00410364523826604, 0.00410232925565177, 0.00411006433944235, 0.00412469846283588, 0.00414168937214959, 0.0041556092365681, 0.004161896524862, 0.00415835834426871, 0.00414627146710567, 0.00413078499878036, 0.0041198593465891, 0.00412120332150126, 0.00413806332674955, 0.00416622198481205, 0.00419462814238521, 0.00421050433857475, 0.0042076225207493, 0.00419392191276364, 0.00419111099146536, 0.00421789729832113, 0.00426185844725271, 0.0042789981195989, 0.00426785042373343, 0.00431676614763029, 0.00436715404097097, 0.00436107748667483, 0.00445628515234702, 0.00461997549497506, 0.00444115481168145, 0.00427552346466872, 0.00445907425613616, 0.00453428566111777, 0.00452136723607926, 0.00455436152731607, 0.00461240802718689, 0.004593502409993, 0.00459977784224101, 0.00464503743814926, 0.00468015093628146, 0.00468358827201901, 0.00467006903886941, 0.0046615964114205, 0.00466794733656674, 0.00468514852151186, 0.00470309665694861, 0.00471354495152713, 0.00471424583465206, 0.00470863602911165, 0.00470259863204958, 0.00470075223269583, 0.00470431023525968, 0.00471119210586985, 0.0047177214987798, 0.00472069845466643, 0.00471888288388255, 0.00471345056082922, 0.00470739208961773, 0.00470412148699289, 0.00470584957442173
flux1:, 0.655072463768117, 0.00425348239572767, 0.00423692334042532, 0.00422505621462256, 0.00422214128094671, 0.00422964864858348, 0.00424553611467222, 0.0042648176136764, 0.00428125233480401, 0.00428941498840911, 0.00428651057442598, 0.00427368184509261, 0.00425647165781608, 0.00424365110536936, 0.00424385926349182, 0.00426097367855253, 0.00429077335180432, 0.00432156012367661, 0.00433964759986662, 0.00433819245655339, 0.00432520858478635, 0.00432314389514098, 0.00435144572340632, 0.00439719278918448, 0.00441437851678492, 0.00440154792544108, 0.00445249226533441, 0.00450789347675537, 0.00450349823665052, 0.00460608453795885, 0.00477726248548945, 0.00459495023599451, 0.00442515796272387, 0.00461470199463089, 0.00469318954791634, 0.00467888202022705, 0.00471439089398057, 0.00477564196810593, 0.00475699649526638, 0.00476577729934381, 0.00481572374135522, 0.00485442692924193, 0.00485868691318205, 0.00484379904419808, 0.00483327321440996, 0.00483818809774078, 0.00485518593311741, 0.00487411119625781, 0.00488626456520425, 0.00488883422317083, 0.00488476347803884, 0.00487959288647939, 0.00487778881345976, 0.00488062905041042, 0.00488630415856015, 0.00489154546604157, 0.00489357971185598, 0.00489148667439263, 0.00488655785751666, 0.00488165153141104, 0.00487982862962123, 0.0048828302901622
flux1:, 0.655334912671871, 0.00437670349872313, 0.00435784241990556, 0.00434350642791149, 0.0043388865372832, 0.00434611469902103, 0.00436327877918749, 0.00438494128563994, 0.00440401751759794, 0.00441417791292963, 0.00441199067641745, 0.00439844597409794, 0.00437948149658791, 0.00436469886440975, 0.00436370124201717, 0.00438103365022624, 0.00441249360638093, 0.00444573392839531, 0.0044661420214371, 0.00446624669796612, 0.00445413410493744, 0.00445298344806443, 0.00448295905510925, 0.00453061130731088, 0.00454787713870242, 0.00453328993041692, 0.00458628155176479, 0.00464698142317702, 0.00464439454070395, 0.00475476765700706, 0.00493362107724117, 0.00474818502006244, 0.00457452382041676, 0.00477017167873113, 0.00485222177125153, 0.00483650923923347, 0.00487468229448216, 0.00493923839326406, 0.00492085448523813, 0.00493226074278308, 0.00498714199835935, 0.00502969090218016, 0.00503493884983294, 0.00501872652663353, 0.0050060980852223, 0.0050094848727695, 0.00502618914946085, 0.0050460323779726, 0.00505988029305857, 0.00506436358049589, 0.00506192352940551, 0.00505773291101568, 0.00505607152106001, 0.00505825096470669, 0.00506271693581725, 0.00506661173452286, 0.00506761001851999, 0.00506514457471811, 0.00506065763968019, 0.00505689948294424, 0.0050565811273358, 0.00506095345965534
flux1:, 0.655597361575624, 0.00449648236773239, 0.0044752604942039, 0.00445836929389756, 0.00445196299485448, 0.00445886576592784, 0.00447731217354672, 0.00450141040557978, 0.00452321240371336, 0.00453545804981328, 0.00453405620267962, 0.00451983154857414, 0.0044991144814355, 0.00448234571504294, 0.00448011134462886, 0.00449764772469305, 0.00453078786274946, 0.00456653663534302, 0.00458934704166287, 0.0045911194117433, 0.00458002164970057, 0.00457996393445621, 0.00461180502149116, 0.00466153144745781, 0.00467896663787344, 0.00466258934664101, 0.00471765977750975, 0.00478394951051995, 0.00478326299627943, 0.00490181233601202, 0.00508847951044637, 0.00490031092185022, 0.00472312069035626, 0.0049250002235923, 0.00501096806596097, 0.00499387844899549, 0.00503489784381956, 0.00510286391480962, 0.00508471174022982, 0.00509880748260382, 0.00515881850796438, 0.00520544091400034, 0.00521184508418386, 0.00519438291904716, 0.005179650375231, 0.00518146697552529, 0.00519782200046728, 0.0052185299966107, 0.00523403616230946, 0.00524042868483329, 0.00523965501208439, 0.00523651430681839, 0.00523508069702386, 0.00523667460967367, 0.00523997463164341, 0.00524252124113851, 0.00524243799785057, 0.00523952673331484, 0.005235407663069, 0.00523275180639258, 0.0052339383940161, 0.00523972748856528
flux1:, 0.655859810479377, 0.0046120934823197, 0.00458848718630726, 0.00456899344018987, 0.00456074689035088, 0.00456728297121146, 0.00458699644870923, 0.00461354457336224, 0.00463810991151001, 0.00465249144625101, 0.00465192911129151, 0.0046370746373024, 0.00461464461163575, 0.0045959144954566, 0.0045924556142739, 0.00461020600378273, 0.00464504565843487, 0.00468333601643775, 0.00470859727904023, 0.00471211382104395, 0.00470215851367647, 0.00470338205783699, 0.00473731595846379, 0.0047893391271725, 0.00480709073301286, 0.00478893203149054, 0.0048461281606287, 0.00491830334365949, 0.00491956714588078, 0.00504665727784277, 0.00524121759943678, 0.00505072824376047, 0.00487039750049007, 0.00507865016077438, 0.0051689646025739, 0.00515057593488019, 0.00519466598860707, 0.00526615543429576, 0.00524817547735211, 0.00526496607096766, 0.0053302427902742, 0.00538113198140064, 0.00538885978890411, 0.00537025308207919, 0.00535346762378628, 0.00535373053211888, 0.00536972593547098, 0.00539126197104548, 0.00540837179860349, 0.00541662226705772, 0.00541749139264902, 0.00541541975474654, 0.00541427502097786, 0.00541537067565215, 0.00541759257354919, 0.00541885151237962, 0.00541769940242149, 0.00541430279961582, 0.00541047528224701, 0.00540883829132141, 0.00541147073963973, 0.00541866222536432
flux1:, 0.65612225938313, 0.0047227730116427, 0.00469680069298917, 0.00467470164636942, 0.00466459151612091, 0.00467072437505477, 0.00469166631259892, 0.00472063481235291, 0.00474795214432728, 0.00476448316025581, 0.0047648025930158, 0.00474938664670464, 0.00472532612846728, 0.00470471271786387, 0.004700087608147, 0.00471808661821776, 0.00475464251506089, 0.00479548148237149, 0.00482320303632002, 0.00482850243575646, 0.00481979614459234, 0.00482249648156928, 0.00485878694073628, 0.00491338432949949, 0.00493165724736922, 0.0049117689567108, 0.00497115530013756, 0.00504951349323074, 0.00505273052265233, 0.0051886949289215, 0.00539116085225487, 0.00519878108580193, 0.00501574824894706, 0.0052305255057909, 0.00532569459103057, 0.00530614073831088, 0.00535357937739425, 0.00542871974988732, 0.00541082621494508, 0.00543025866707253, 0.00550087485599635, 0.00555618494803764, 0.00556539922264904, 0.00554578317745123, 0.00552705194032439, 0.00552584354275788, 0.00554152449048042, 0.00556387931828827, 0.00558252903767185, 0.00559254399138435, 0.0055949721152579, 0.00559393187926652, 0.00559310447735728, 0.00559379346772222, 0.00559506632866423, 0.00559516317642621, 0.00559302188524712, 0.00558914653352552, 0.00558554364747511, 0.0055848117133277, 0.00558877159887858, 0.0055972835499298
flux1:, 0.656384708286884, 0.00482771792879898, 0.00479944657273736, 0.00477478887222647, 0.00476282462749938, 0.00476852239773758, 0.00479062932016745, 0.00482194342845519, 0.00485195205575477, 0.00487061038600064, 0.00487184484610462, 0.00485595777309322, 0.00483039585979194, 0.0048080334398653, 0.00480234787080624, 0.00482065416051773, 0.00485893777738192, 0.00490230176199925, 0.00493244823071616, 0.00493952555033648, 0.00493214918548148, 0.00493652675747998, 0.00497547337307664, 0.005032976383368, 0.00505203154562885, 0.00503050943085383, 0.00509217027580884, 0.00517700846260697, 0.00518213262157113, 0.00532726807461169, 0.00553757907859479, 0.00534375740264718, 0.00515851260586157, 0.00537997301211709, 0.0054805895412706, 0.0054600649431031, 0.00551119582934333, 0.00559013606301052, 0.00557222171271106, 0.00559418743236776, 0.00567015439785594, 0.00572999733741212, 0.00574085250777608, 0.00572038995098804, 0.00569987706015724, 0.00569735070965426, 0.00571282654742944, 0.00573602897738114, 0.00575615558429379, 0.0057678059205941, 0.00577165015455765, 0.00577154230373857, 0.00577101960120719, 0.00577138874146878, 0.00577187683017216, 0.00577100190456214, 0.00576802435092411, 0.00576373409005441, 0.00576031087769186, 0.00576034959792146, 0.00576546271701634, 0.00577514161955959
flux1:, 0.656647157190637, 0.00492608620515333, 0.00489563675509739, 0.00486851975576591, 0.00485474475078954, 0.00485997974400361, 0.00488316235597885, 0.00491670173401952, 0.0049492925633187, 0.00497002252222294, 0.00497219926839518, 0.00495595642450575, 0.00492907124263499, 0.00490515170619393, 0.00489855904351629, 0.00491725398799371, 0.00495726875769874, 0.00500309957462388, 0.00503558624182677, 0.00504438865929321, 0.00503839423385876, 0.00504465239803471, 0.00508658897231738, 0.00514738017072557, 0.00516753179103147, 0.00514451667784457, 0.00520855822316628, 0.00530017110393451, 0.00530710891100432, 0.00546167137906262, 0.00567969054011267, 0.00548489465114404, 0.00529798185045297, 0.00552628898914648, 0.00563303483828864, 0.00561179785818567, 0.00566704166525195, 0.00574996028529451, 0.00573190223067835, 0.00575624160546085, 0.00583751029402958, 0.00590195443735073, 0.00591459254602733, 0.00589346981372093, 0.00587139457048536, 0.00586777660056716, 0.00588322700355587, 0.00590735314109315, 0.00592890441083477, 0.00594203318687254, 0.005947094532839, 0.00594775569845135, 0.00594747589485451, 0.00594759684735918, 0.00594749071782445, 0.00594589512671788, 0.00594231031829109, 0.00593773539515083, 0.00593448150269213, 0.00593514778570205, 0.00594119118189755, 0.00595181151534612
flux1:, 0.65690960609439, 0.00501699860827262, 0.00498454924918016, 0.00495512608384044, 0.00493961694311005, 0.00494436440871678, 0.0049685068746666, 0.0050041061588151, 0.00503912359248546, 0.00506183866104275, 0.00506498158811983, 0.00504852521254309, 0.00502054470958764, 0.00499531731819803, 0.00498801742954089, 0.00500720329275456, 0.00504894218933887, 0.00509714441134296, 0.00513183485167353, 0.00514225992151472, 0.00513766933596873, 0.00514601304757339, 0.00519130518357166, 0.00525581444775197, 0.00527742714063656, 0.00525310660337687, 0.00531965917137567, 0.00541833919302631, 0.00542695512128441, 0.0055911580121105, 0.00581667152648177, 0.00562139064482306, 0.00543340955089899, 0.00566873068096652, 0.00578237835538162, 0.00576075285498366, 0.00582061607795404, 0.00590772953927325, 0.00588939553198168, 0.00591590369651989, 0.00600236874961576, 0.00607143888443613, 0.00608598544830223, 0.00606440632148173, 0.00604103815240161, 0.00603662620680113, 0.00605230408735214, 0.00607748449005344, 0.00610042843919107, 0.006114859554417, 0.00612088762689971, 0.00612208879617278, 0.00612193356791989, 0.00612185155283744, 0.00612135650647634, 0.00611934437188228, 0.00611545632185742, 0.00611079970838295, 0.00610775120951502, 0.00610890666401539, 0.00611561894658952, 0.00612688674059979
flux1:, 0.657172054998143, 0.00509954232297365, 0.00506532890402602, 0.00503380478342147, 0.00501666875602164, 0.00502090468769927, 0.0050458639510958, 0.00508331389973206, 0.00512055830273642, 0.00514514386871637, 0.00514927544096313, 0.00513277515004933, 0.00510397616853725, 0.0050777457101262, 0.00506998281431103, 0.00508978074926065, 0.00513322480173685, 0.00518366519130405, 0.00522037189572935, 0.00523226904010795, 0.00522907530940661, 0.005239710680642, 0.00528875293418786, 0.00535745312692654, 0.00538093942368049, 0.00535554991293867, 0.00542477021436161, 0.00553080992178276, 0.00554093507995936, 0.00571495035548915, 0.00594767004465482, 0.00575241810118206, 0.00556402537119351, 0.00580653022821609, 0.00592794018857672, 0.0059063150352054, 0.00597139495393046, 0.00606296512950361, 0.00604422003188713, 0.00607265339166561, 0.00616415871542955, 0.006237837424451, 0.0062543973221338, 0.00623257519337659, 0.00620822532220398, 0.0062033826982379, 0.0062196133962905, 0.00624603763879126, 0.0062703710259346, 0.00628591858944235, 0.00629261816964174, 0.00629406547670848, 0.00629385392434001, 0.0062935761275007, 0.00629289846440978, 0.00629081541494638, 0.00628699778402304, 0.00628253794958382, 0.00627978747470971, 0.00628131251556309, 0.00628840707530543, 0.0062999675782689
flux1:, 0.657434503901897, 0.0051727762640511, 0.00513708939005681, 0.00510371694253608, 0.00508508723892605, 0.00508878531289807, 0.00511439049664436, 0.00515343967597511, 0.00519267026729833, 0.00521898623523237, 0.00522412856076394, 0.00520778037057577, 0.00517848597794621, 0.00515160935856804, 0.00514366894518447, 0.00516421708702066, 0.00520933525348339, 0.00526184481981304, 0.00530033331634662, 0.00531350883014566, 0.00531167978417427, 0.00532481448108269, 0.00537802724608144, 0.00545142979961579, 0.00547724812586502, 0.00545107702248515, 0.00552315033242859, 0.00563684714584548, 0.0056482905292507, 0.00583225282044612, 0.00607182136568754, 0.00587714053948146, 0.00568904970265498, 0.00593890869653849, 0.00606902140040582, 0.00604784775977173, 0.00611883268214539, 0.00621517256927629, 0.00619588486112859, 0.00622596823757458, 0.00632231384022397, 0.00640054422038444, 0.00641919797905474, 0.00639734674342936, 0.00637235692551927, 0.00636750299903225, 0.00638467959591116, 0.00641259798756565, 0.00643835365032576, 0.00645483201267772, 0.00646187168499163, 0.00646320983145808, 0.00646269451179634, 0.00646217906094128, 0.00646151087493117, 0.00645972922989145, 0.0064564156545042, 0.00645250529026216, 0.00645020964766634, 0.00645201746237712, 0.00645919798872991, 0.0064706473397922
flux1:, 0.65769695280565, 0.00523573763630899, 0.00519891637362071, 0.00516398825392689, 0.00514401775785876, 0.00514714581481895, 0.0051731980255807, 0.00521355522937706, 0.00525449349083927, 0.00528237680696134, 0.00528855189293384, 0.00527257581522791, 0.00524315093026124, 0.00521603224040503, 0.00520823713450745, 0.00522968893942886, 0.00527643956812359, 0.00533081845627265, 0.00537081496499357, 0.00538504031856059, 0.00538452439496587, 0.00540036857909177, 0.00545819467620617, 0.00553684510872973, 0.00556549779603869, 0.00553888459399682, 0.00561402657258076, 0.00573568955604731, 0.00574825086143227, 0.00594226427165459, 0.00618826271241318, 0.0059947268628248, 0.00580770663562624, 0.00606508768519199, 0.00620490996396224, 0.00618469640350699, 0.00626236097765007, 0.00636383791732275, 0.00634388628715357, 0.00637532087709893, 0.00647627098788409, 0.00655896089500056, 0.00657976191707157, 0.00655808634559715, 0.0065328153507864, 0.00652841250746473, 0.00654698740636662, 0.00657670982525871, 0.00660396279127334, 0.00662119730727722, 0.00662822049366823, 0.00662903942154116, 0.00662790536696044, 0.00662705193432783, 0.00662655546269918, 0.00662545684064462, 0.00662312721642484, 0.0066201876492597, 0.0066185722374998, 0.00662062171621649, 0.00662759924284649, 0.00663849979038803
flux1:, 0.657959401709403, 0.00528744909932724, 0.00524987169287163, 0.00521371110474537, 0.0051925652036493, 0.00519508197237075, 0.00522135507317275, 0.00526269289079118, 0.00530502679305214, 0.00533429411722948, 0.00534152349478612, 0.0053261598484729, 0.00529700524772783, 0.00527008933590619, 0.00526279492072745, 0.00528531776234589, 0.0053336516069495, 0.00538967662936026, 0.00543087879810626, 0.00544590154238162, 0.00544663494098183, 0.00546540224889348, 0.00552830296292462, 0.00561277596815996, 0.00564480647421483, 0.00561814218702578, 0.00569659998801311, 0.00582655769833413, 0.00584004067580095, 0.00604418758094183, 0.0062961445171176, 0.00610436222865133, 0.00591923316383475, 0.00618429663122623, 0.00633488283569995, 0.00631618844283157, 0.00640138449910383, 0.00650842055962778, 0.0064877007711386, 0.00652017336856885, 0.00662546610366996, 0.00671249423460134, 0.00673546760627874, 0.00671415412414048, 0.00668896290602189, 0.00668550068940393, 0.00670597384683671, 0.00673786579752164, 0.00676673814412146, 0.00678457668742931, 0.00679121531056126, 0.00679106067565707, 0.00678892828341717, 0.00678757144195892, 0.00678736415066956, 0.00678732048731384, 0.00678648376233113, 0.00678499504678128, 0.00678435450579205, 0.00678666123962572, 0.00679317180075474, 0.00680307046643541
flux1:, 0.658221850613157, 0.00532692586317318, 0.00528899825405844, 0.00525194834938717, 0.00522979785865958, 0.00523165078187042, 0.00525789381947877, 0.00529985387279356, 0.00534324331777929, 0.0053736941621537, 0.00538199813725196, 0.00536750276067484, 0.00533904757010626, 0.00531281215366591, 0.00530640071561397, 0.00533017461601415, 0.00538003911594557, 0.00543747336363195, 0.0054795632125083, 0.00549511944092437, 0.00549703370074581, 0.00551894163866932, 0.00558739177364984, 0.00567828523010119, 0.00571427355155631, 0.00568799754500775, 0.00577004982703839, 0.00590865803009799, 0.00592288352807794, 0.00613723444509695, 0.00639463641880589, 0.00620525363107909, 0.0060228833759362, 0.00629577496811095, 0.00645820409330552, 0.00644162996818478, 0.0065352738827823, 0.00664834346440126, 0.00662677574288611, 0.00665996977123749, 0.00676932876846593, 0.00686055296795011, 0.00688569649277103, 0.00686490531381553, 0.00684014192035135, 0.00683811928134376, 0.00686102362415315, 0.00689549967935426, 0.00692616404188268, 0.00694448910736408, 0.00695037986691453, 0.00694876761461225, 0.00694520010285655, 0.00694310648247935, 0.00694324811312446, 0.00694460223536878, 0.00694577650302513, 0.006946263420483, 0.00694695814020545, 0.00694960263562826, 0.00695542450864108, 0.00696387336721214
flux1:, 0.65848429951691, 0.0053531821939208, 0.00531532538043124, 0.00527773864588926, 0.00525475385204393, 0.00525587885599239, 0.00528182077784463, 0.00532402109015854, 0.00536810491807692, 0.0053995255307701, 0.00540892228842181, 0.00539556082815207, 0.00536825361650993, 0.00534319997720013, 0.005338074123238, 0.0053632904025638, 0.00541463474228271, 0.00547323844393285, 0.00551589639307185, 0.00553172356973167, 0.0055347526132937, 0.00556002176250004, 0.00563450321388585, 0.00573243034224237, 0.00577298568497176, 0.00574757945256617, 0.00583353495668606, 0.00598118293762441, 0.00599600112674948, 0.00622062467603697, 0.00648292735326063, 0.00629662981246974, 0.00611792754742254, 0.00639876954730389, 0.00657412012366385, 0.0065602997130492, 0.00666335755972773, 0.00678298264032662, 0.00676051976757063, 0.00679412857061975, 0.00690727701084325, 0.00700254515472322, 0.00702983314149115, 0.00700969259896181, 0.00698567785024621, 0.00698558443329778, 0.00701146905185273, 0.00704898381287252, 0.00708166528319928, 0.00710040622238241, 0.00710520909050284, 0.00710164403759005, 0.00709615981850207, 0.00709302987362997, 0.00709351258867123, 0.00709655954797888, 0.00710025039804058, 0.00710326480958371, 0.00710571310157164, 0.00710884544212934, 0.00711381488953859, 0.00712039293116768
flux1:, 0.658746748420663, 0.00536523712296496, 0.00532787447069278, 0.00529010315511655, 0.00526644984545793, 0.0052667736765198, 0.00529213073272588, 0.00533417546155271, 0.00537858016579379, 0.00541074827313893, 0.00542125295177634, 0.00540929435793502, 0.0053835929645062, 0.00536023532557743, 0.00535681045637622, 0.00538367005697849, 0.00543645042363236, 0.00549599211185779, 0.00553891092983765, 0.00555475998394254, 0.00555884585499373, 0.00558769744265059, 0.00566869085691803, 0.00577426985937038, 0.00582001998091226, 0.00579599783732303, 0.00588619231765441, 0.00604330670251447, 0.00605860834811308, 0.00629358047790918, 0.00656022045625572, 0.00637773642389541, 0.00620364723946143, 0.0064925288991756, 0.00668185369281395, 0.00667144247339875, 0.00678491419695014, 0.00691165787930609, 0.00688829402409764, 0.00692203656481784, 0.00703871380536556, 0.00713787744620638, 0.00716726755979432, 0.00714787124278425, 0.00712488604580139, 0.00712718338788125, 0.00715659507800959, 0.00719763172163038, 0.00723260769139103, 0.00725175229712471, 0.00725517039658923, 0.00724916823130213, 0.0072412580887759, 0.00723673292526406, 0.00723747547398082, 0.00724244579458218, 0.00724912397898687, 0.00725522416669538, 0.0072598901033949, 0.00726373041624932, 0.00726775483039145, 0.00727208970722989
flux1:, 0.659009197324416, 0.00536211957685344, 0.00532566504890709, 0.005288053431582, 0.00526389143734004, 0.00526333680249368, 0.0052878226354944, 0.00532931403259904, 0.00537366400624195, 0.00540635427915883, 0.00541797797624359, 0.00540768728056474, 0.00538404754464672, 0.00536290131006825, 0.0053615972133149, 0.00539030849971434, 0.00544449298327667, 0.00550476009528755, 0.00554765778538938, 0.00556330367147106, 0.00556840053124453, 0.00560105219391752, 0.00568902649641619, 0.00580286733174778, 0.00585444452110944, 0.00583234169612004, 0.00592713316470804, 0.00609417856291654, 0.00610990554736407, 0.00635531747116959, 0.00662572474054218, 0.00644782846650734, 0.00627932846353065, 0.00657629672213038, 0.00678059917474741, 0.00677426416777342, 0.00689916769694694, 0.00703362678472942, 0.00700940686038947, 0.00704304553129628, 0.00716302621281733, 0.00726595688756701, 0.00729740007204271, 0.00727880707238187, 0.00725708200384052, 0.00726218539126047, 0.00729564906358847, 0.00734070548531232, 0.00737830284238374, 0.00739790721662984, 0.0073997068299154, 0.00739081844214002, 0.00737996689113707, 0.00737364016006067, 0.00737448668224765, 0.00738153254553041, 0.0073916120507021, 0.00740133984418143, 0.00740871698372986, 0.00741355124208476, 0.0074166186491432, 0.00741840709735866
flux1:, 0.65927164622817, 0.00534287359774219, 0.00530772158185266, 0.00527060048925626, 0.00524608481223751, 0.00524457807832264, 0.00526791603144252, 0.00530846806320144, 0.00535239683985267, 0.0053853866852997, 0.00539813520670021, 0.0053897656287023, 0.0053686292507714, 0.00535019839789186, 0.00535143014077272, 0.00538220608202, 0.00543777879230618, 0.00549858705016628, 0.0055412180349672, 0.00555646838973464, 0.00556254475318467, 0.00559920464937435, 0.00569460453348709, 0.00581729295201998, 0.0058753172412414, 0.00585567629961909, 0.00595543873304811, 0.0061329150026687, 0.00614907048356929, 0.00640503511960492, 0.00667864633059907, 0.00650616270672888, 0.00634425545642766, 0.00664930725013425, 0.0068695211480022, 0.0068679306621351, 0.0070052863760333, 0.00714808359231749, 0.00712311267359878, 0.00715647241873589, 0.00727958743337894, 0.00738619516456883, 0.00741964831593137, 0.00740188656812059, 0.00738159409217823, 0.00738985566611751, 0.00742785409572407, 0.00747742666060996, 0.00751801570807946, 0.00753821119428684, 0.00753824035713451, 0.00752607699528039, 0.00751178672523862, 0.00750322113833618, 0.00750394487140555, 0.00751313006518017, 0.00752694766886817, 0.00754080429456742, 0.00755139573833443, 0.00755756665583997, 0.00755975066223755, 0.00755877625277574
flux1:, 0.659534095131923, 0.00530656472474039, 0.00527308175573833, 0.00523676529039835, 0.00521204940630048, 0.00520953013527811, 0.00523146686166869, 0.00527071952809805, 0.00531388116728359, 0.00534695623926666, 0.00536082831572598, 0.00535461275956403, 0.00533639461402848, 0.00532115865067239, 0.0053253270725061, 0.00535838184775374, 0.00541534601597873, 0.00547654723364271, 0.00551871161092011, 0.00553341358956182, 0.00554045317612804, 0.00558131291603123, 0.00568454473292285, 0.00581662420916618, 0.00588168497339894, 0.00586504176330884, 0.0059701575721609, 0.00615859397965677, 0.00617525254904482, 0.00644190954625429, 0.00671818224511885, 0.00655199280579105, 0.00639770750828885, 0.00671078478916336, 0.00694775799328625, 0.00695157187254089, 0.00710238728576819, 0.00725416349360582, 0.00722861560270408, 0.00726160309850661, 0.00738776131608378, 0.00749801444902547, 0.00753345520129609, 0.00751652761502344, 0.00749777706943551, 0.00750947064140803, 0.00755242403084627, 0.00760698903970915, 0.00765097361868365, 0.00767196961731626, 0.00767017365003478, 0.007654431150629, 0.00763624909277199, 0.00762499671436182, 0.00762530852050684, 0.00763660276127827, 0.00765440010471544, 0.00767282181996816, 0.00768711729508507, 0.00769501034545371, 0.00769646981660584, 0.00769261673965904
flux1:, 0.659796544035676, 0.00525228887860075, 0.00522080718528253, 0.00518559123484967, 0.00516083177175577, 0.00515726299832454, 0.00517758212456074, 0.00521521525181994, 0.00525729483911516, 0.00529025357998916, 0.00530523828278793, 0.00530138036391312, 0.00528645568944984, 0.00527485668981891, 0.00528233889197717, 0.00531788408085773, 0.00537626410908391, 0.00543775237179365, 0.00547930338398171, 0.00549334911409714, 0.00550135095927352, 0.00554657803988232, 0.00565799482664266, 0.00579994746163264, 0.00587258492491341, 0.00585945530219079, 0.00597030694388387, 0.00617025382044636, 0.00618757179598003, 0.00646509139753997, 0.00674351924494427, 0.00658456931689927, 0.00643896061103854, 0.00675994880671925, 0.0070144311634403, 0.00702429169168808, 0.0071895457844034, 0.00735095225020461, 0.00732507769076065, 0.00735769903210657, 0.00748690827478134, 0.00760085345377401, 0.00763829619539839, 0.00762218907967612, 0.00760502440389588, 0.00762033237124851, 0.00766857826644512, 0.00772857144731462, 0.00777637501912, 0.0077984567527956, 0.00779488921304708, 0.00777536951285134, 0.00775291287571092, 0.00773853804995323, 0.00773809937382775, 0.0077513773874434, 0.00777328652365049, 0.00779662120414915, 0.00781507211671501, 0.00782509703439994, 0.00782607008378536, 0.00781933182547481
flux1:, 0.660058992939429, 0.00517918518469648, 0.00514999771722615, 0.00511615955094426, 0.00509152131266778, 0.00508689928714383, 0.00510543375775414, 0.00514117897601639, 0.00518190121661234, 0.00521455781475883, 0.00523063102298784, 0.00522929589272956, 0.00521798788799993, 0.00521041818176, 0.00522155845046779, 0.00525979903450863, 0.00531964159138092, 0.00538135796035336, 0.00542220804408405, 0.00543553929940142, 0.00544451785274303, 0.00549424835783273, 0.00561413491691311, 0.00576636262730012, 0.00584705085837555, 0.00583791923127308, 0.00595488032692255, 0.00616689893366281, 0.00618512451146051, 0.00647371049242312, 0.00675383921156361, 0.00660314560941431, 0.0064672945962069, 0.00679602470991631, 0.00706865966115489, 0.00708518317554372, 0.00726580959310355, 0.00743750004435979, 0.0074116304613443, 0.00744400572168314, 0.0075763912463116, 0.00769417210784252, 0.00773368420017891, 0.00771837738197013, 0.0077027774925853, 0.00772178024307728, 0.00777555447133068, 0.00784134909469303, 0.00789339694674011, 0.00791691767617886, 0.00791174556802128, 0.00788837389353372, 0.00786135450349831, 0.00784345811113882, 0.00784189773960952, 0.00785694327565789, 0.00788297656436141, 0.00791146249382784, 0.00793445614422108, 0.00794702461374855, 0.00794781683971664, 0.00793829886774589
flux1:, 0.660321441843183, 0.005086454062718, 0.00505981054026034, 0.005027608725138, 0.00500326900994211, 0.00499763117148691, 0.00501427300476376, 0.00504792278590103, 0.00508705788001349, 0.00511924326185778, 0.00513636324897996, 0.00513766864181141, 0.00513023706631013, 0.00512702814960087, 0.00514212970572363, 0.00518326008434755, 0.00524463437181833, 0.00530657032014224, 0.00534669611740031, 0.00535930873892568, 0.00536929453559927, 0.0054236267592297, 0.00555218570362165, 0.00571499300258952, 0.00580412573458965, 0.00579943606490823, 0.00592286225971111, 0.00614751343996157, 0.0061669959611683, 0.00646688767835453, 0.00674833112704874, 0.0066069894308658, 0.0064820051632877, 0.00681825914607151, 0.00710957820582784, 0.00713334742264778, 0.0073302158744318, 0.0075128379318218, 0.00748738841582102, 0.00751976162096961, 0.00765558036722299, 0.00777745346223423, 0.00781917060302523, 0.00780464864765706, 0.00779053038172352, 0.00781319863204144, 0.00787261809763751, 0.00794450264328153, 0.00800120086493856, 0.00802656861373341, 0.00802007120435308, 0.00799290770376582, 0.00796115315208838, 0.00793939685630366, 0.00793633068517555, 0.00795284544520327, 0.0079828905470773, 0.00801663869382365, 0.00804447305867284, 0.00805997365449968, 0.00806094097197988, 0.00804885690051266
flux1:, 0.660583890746936, 0.00497338162269103, 0.00494948519736485, 0.00491915918094243, 0.00489531052980547, 0.0048887407286412, 0.00490344722978945, 0.00493486021986846, 0.00497222658354445, 0.00500378740363708, 0.0050218898771906, 0.00502589795239016, 0.0050225293499514, 0.00502394250444012, 0.00504326034740837, 0.00508746045223932, 0.00515045766672567, 0.00521265732975971, 0.00525210383909543, 0.00526405213216158, 0.00527509329663705, 0.00533408269183658, 0.00547142218789091, 0.0056450015855657, 0.00574288167443408, 0.00574303104538591, 0.00587325065357387, 0.00611108251059747, 0.00613227965472479, 0.00644375291108366, 0.00672620831831775, 0.00659539853457402, 0.00648241906387586, 0.00682593761381598, 0.007136356840689, 0.00716791390995639, 0.00738180949920217, 0.00757599506846444, 0.00755146288692207, 0.00758420633263215, 0.00772385543286563, 0.0078502019977148, 0.00789434175193433, 0.00788060577063126, 0.00786782938349082, 0.00789401997470386, 0.00795906830625946, 0.00803722491673671, 0.00809893726511731, 0.00812659669855135, 0.00811915788914317, 0.00808840295690823, 0.00805187334402689, 0.00802600255442933, 0.00802105545968036, 0.00803867272924924, 0.00807249329298856, 0.00811147432713127, 0.00814433496211377, 0.00816310672297995, 0.0081646335651444, 0.00815029469512524
flux1:, 0.660846339650689, 0.00483937098541423, 0.00481837531650861, 0.00479014428176075, 0.00476699512071205, 0.0047596255092083, 0.00477242144469233, 0.00480152381040009, 0.00483698766898171, 0.00486778364790522, 0.00488677683170756, 0.00489348747741328, 0.00489428758686784, 0.00490050653723366, 0.00492424145242374, 0.00497167284311456, 0.00503640464348948, 0.00509896569741895, 0.00513784937352684, 0.00514925025858723, 0.00516141465675936, 0.00522507015239626, 0.00537119375886738, 0.00555561432157687, 0.00566244698326335, 0.00566778131863271, 0.00580508556382136, 0.00605661994795101, 0.0060801013773457, 0.00640346741541525, 0.00668672854900083, 0.00656771789789717, 0.00646790998155033, 0.00681840163876937, 0.00714821949757637, 0.00718805987100983, 0.00741966070081201, 0.00762601510554382, 0.00760297498582913, 0.00763658736454706, 0.00778060584686675, 0.00791193830407102, 0.00795881098420658, 0.007945890623006, 0.00793426789662851, 0.00796372362337908, 0.00803424076651014, 0.00811872594161092, 0.00818575009781236, 0.00821616072037241, 0.00820825549141403, 0.00817424854822389, 0.00813304796472703, 0.00810291237957366, 0.00809574121822658, 0.00811404379253299, 0.00815128621160297, 0.00819532339600508, 0.00823326406801798, 0.00825557034132833, 0.00825804441259829, 0.00824184300796923
flux1:, 0.661108788554442, 0.00468398066465275, 0.00466598746532992, 0.00464004838362829, 0.0046178214108286, 0.00460983087493994, 0.00462080660977053, 0.00464758962170749, 0.00468106195543116, 0.00471096225437594, 0.00473072278318024, 0.00474006906232164, 0.00474505785230592, 0.00475618358356134, 0.00478447714719414, 0.0048352787320199, 0.00490187425829625, 0.00496494689710881, 0.00500345706961178, 0.00501449327836502, 0.00502787068527041, 0.005096152034124, 0.00525095062236199, 0.00544614963617465, 0.00556203892024457, 0.00557285003016266, 0.00571748248698501, 0.00598319962960011, 0.00600964555326022, 0.00634524715646095, 0.00662921406657255, 0.00652335576830542, 0.00643791252317402, 0.00679506288881571, 0.00714445936277165, 0.00719302666103941, 0.00744288074233778, 0.00766197072775563, 0.00764106697451936, 0.00767616535235648, 0.00782522851995919, 0.00796219095594139, 0.00801220723195121, 0.0080001725285686, 0.00798947756938887, 0.00802183160215039, 0.00809750844534853, 0.00818823750988265, 0.00826078244549649, 0.00829439465043767, 0.00828657056483451, 0.00824978251254226, 0.00820416473665577, 0.00816973547028387, 0.00816005217240029, 0.00817859394046321, 0.00821880027080475, 0.00826756913173661, 0.00831049772190686, 0.00833650205887348, 0.00834028716375696, 0.00832267428544669
flux1:, 0.661371237458196, 0.00450696969116057, 0.00449202705687877, 0.00446855214977137, 0.00444748065802794, 0.00443909005634883, 0.00444839608492471, 0.00447291057630575, 0.00450434223934893, 0.00453322177280016, 0.00455359222415187, 0.00456543855035006, 0.0045745481249205, 0.00459059575166329, 0.00462352594075945, 0.00467780874345672, 0.00474640947926557, 0.00481019264383812, 0.00484859024545115, 0.00485951146208839, 0.00487421476836908, 0.00494703027542756, 0.00511027561243815, 0.00531605272734094, 0.00544100014370653, 0.00545752306855603, 0.00560966778654299, 0.00588998810143168, 0.00592018143522348, 0.00626838492647004, 0.00655306898150118, 0.00646179619775777, 0.00639193226830901, 0.00675541237377046, 0.00712444971058863, 0.00718213187408851, 0.0074506349423133, 0.00768297610093719, 0.00766491213543308, 0.00770221832635131, 0.00785712486107183, 0.00800048713122494, 0.00805416194175226, 0.00804313477218167, 0.00803311751420513, 0.00806790285019931, 0.00814828183131076, 0.00824501861524637, 0.00832318480932567, 0.00836041548181451, 0.00835327052271032, 0.00831429043412007, 0.00826465860687101, 0.00822604103705334, 0.00821363467742589, 0.0082319649754358, 0.00827459175034012, 0.00832762709592929, 0.00837529811187455, 0.00840504400606898, 0.00841045272096921, 0.00839191185744154
flux1:, 0.661633686361949, 0.00430834879902363, 0.00429645076534966, 0.0042755847494099, 0.00425590728295423, 0.00424737201327709, 0.00425521058582363, 0.00427755916752969, 0.00430693516007168, 0.00433467178218045, 0.00435546057486521, 0.00436960401559741, 0.00438267940960786, 0.0044035767792019, 0.00444115362541221, 0.00449899387716318, 0.00456974549609549, 0.00463447932193867, 0.00467309170935112, 0.00468421237089666, 0.00470037670105011, 0.00477758050566928, 0.00494891977775772, 0.00516493258825884, 0.00529883651696408, 0.00532124618185566, 0.00548101396600045, 0.00577627594351398, 0.00581108719171457, 0.00617226913885496, 0.00645779233564454, 0.0063826067899335, 0.00632955091094615, 0.00669902413493562, 0.00708765001548518, 0.00715477707777731, 0.0074421532556528, 0.00768819781251978, 0.00767372391663126, 0.00771404614737531, 0.00787569846337061, 0.00802634394444595, 0.00808429642704112, 0.00807446121846625, 0.0080648634791679, 0.00810152761359327, 0.00818600997331521, 0.00828836287979691, 0.00837212694838736, 0.00841333628423651, 0.00840749441021489, 0.00836701121352533, 0.00831391145140722, 0.00827135301493836, 0.00825610966873735, 0.0082737992381971, 0.00831824150653157, 0.00837495192406172, 0.00842696662233539, 0.00846036275014668, 0.00846763082075846, 0.00844864889046633
flux1:, 0.661896135265702, 0.00408843677959505, 0.00407952452875526, 0.00406138200978032, 0.00404333578441704, 0.00403493626184581, 0.00404155087757128, 0.00406187881920928, 0.00408921263772809, 0.00411568598250832, 0.00413667013440138, 0.00415284497383425, 0.0041696476264614, 0.00419523518502187, 0.00423739584098757, 0.00429882566232478, 0.00437186600685903, 0.00443781947696519, 0.00447703017390592, 0.00448872272749237, 0.00450650142929862, 0.00458788951710875, 0.0047668399311578, 0.00499259976311947, 0.00513525429358032, 0.00516366075102688, 0.00533107319675334, 0.00564150648211645, 0.00568187107305464, 0.00605639875436314, 0.00634298670190919, 0.00628544186301774, 0.00625042693746642, 0.00662555430477225, 0.00703360836537196, 0.00711045216367849, 0.00741673939200502, 0.00767686553311005, 0.00766676563044682, 0.00771097652774985, 0.00788035521874842, 0.00803926250852584, 0.00810221174558242, 0.00809382500645911, 0.0080843986769342, 0.00812232333348758, 0.00821018328076705, 0.00831760851419899, 0.008406813474688, 0.00845228446402251, 0.00844837020855527, 0.00840715020082679, 0.00835125923110554, 0.00830515146570736, 0.00828707057361506, 0.0083037376898733, 0.00834935716943708, 0.0084090466252094, 0.00846486129209178, 0.00850167363736256, 0.00851093796028541, 0.00849197549267578
flux1:, 0.662158584169456, 0.00384792103987163, 0.00384188596897659, 0.00382654917317941, 0.00381036254867578, 0.00380239306448196, 0.00380805647983878, 0.00382654199597162, 0.00385187074273724, 0.00387696318626642, 0.00389789408741299, 0.00391577948426016, 0.00393599298168023, 0.00396602436310944, 0.00401262700098689, 0.00407762207740578, 0.00415306461998763, 0.00422051766736606, 0.00426075017776764, 0.00427343294452778, 0.00429298971621415, 0.00437829401135405, 0.00456423665652918, 0.0047991034060261, 0.00495019554554064, 0.00498463749760565, 0.00515960861125724, 0.00548530176324601, 0.00553219022555727, 0.00592039533870827, 0.0062083638063624, 0.00617004278650754, 0.00615429369661884, 0.00653473777005408, 0.00696196220412418, 0.00704873821522399, 0.00737377999248611, 0.00764828394563464, 0.00764336215138208, 0.00769237401521159, 0.00787050736603113, 0.0080387263918668, 0.00810748278080456, 0.00810088081688671, 0.00809140743675358, 0.00812993277045635, 0.00822033834423101, 0.00833215058007877, 0.00842650253343063, 0.00847642423782763, 0.00847503752111358, 0.00843389854222489, 0.0083760055353488, 0.00832687974428013, 0.00830608567338333, 0.00832142078433211, 0.00836757660718219, 0.0084294722380353, 0.00848841464360362, 0.00852826649065341, 0.00853954837750566, 0.00852101079355844
flux1:, 0.662421033073209, 0.00358792142794107, 0.00358460994861042, 0.00357212668293783, 0.0035580107260015, 0.00355076692496442, 0.00355576807441232, 0.00357261245123597, 0.00359599301864936, 0.00361959283235099, 0.00364020481511431, 0.00365943511090421, 0.0036826726546693, 0.00371681547988106, 0.00376763161241117, 0.00383609555245826, 0.00391400806893899, 0.00398322784466312, 0.00402492322743582, 0.00403904257425118, 0.00406053945294065, 0.00414941963952661, 0.00434159200061396, 0.00458476717133146, 0.00474387183889544, 0.00478430857940739, 0.00496662411194521, 0.00530748710479721, 0.00536186904812388, 0.00576401468377234, 0.00605375007830559, 0.00603623851140544, 0.00604095779611141, 0.00642638558402114, 0.00687243999480258, 0.0069693112567584, 0.00731275554638814, 0.00760184739521296, 0.00760291484229171, 0.0076576529487466, 0.00784558243987815, 0.00802420548746395, 0.00809965751152817, 0.00809526150211743, 0.00808557212632707, 0.00812402436517026, 0.00821606427233681, 0.00833145453509423, 0.00843052608264104, 0.00848498148258263, 0.00848667361660077, 0.0084464566993419, 0.00838743957935728, 0.00833595562699813, 0.00831270315710322, 0.00832649023663717, 0.0083725704186036, 0.00843585509391436, 0.00849714856624949, 0.00853952885842807, 0.0085527240002795, 0.00853493591137711
flux1:, 0.662683481976962, 0.0033100563996191, 0.00330927594443847, 0.00329965736021953, 0.00328779627392738, 0.00328156123935295, 0.00328619118678515, 0.00330160884745949, 0.0033231151042738, 0.00334512147103519, 0.00336514261925304, 0.00338531963494147, 0.0034111326380782, 0.00344896912622903, 0.0035036742059218, 0.00357541966318572, 0.00365579835556963, 0.00372700998583566, 0.00377059854849553, 0.00378660570185531, 0.00381018713493732, 0.0039022201987914, 0.00409970701994912, 0.00435022454044827, 0.00451679728421138, 0.00456309956494989, 0.00475239448346248, 0.00510811663196028, 0.00517091989544749, 0.0055871613416333, 0.00587909584481366, 0.00588394995506467, 0.0059103012319038, 0.00630038651375714, 0.00676486637330027, 0.00687194914757527, 0.00723325446109083, 0.0075370582137594, 0.00754492036826368, 0.00760629476371489, 0.00780503735284512, 0.00799516550452837, 0.00807826164627055, 0.00807657910320393, 0.00806657307404942, 0.00810429415903446, 0.00819700939707213, 0.00831506943178384, 0.00841830971386387, 0.00847726858939121, 0.00848252030891035, 0.00844405965324442, 0.00838485634226834, 0.00833178431835266, 0.00830645695089989, 0.00831858977156701, 0.00836404131342914, 0.0084278891130431, 0.00849068312612888, 0.00853496315058713, 0.00854983932448849, 0.00853302365824483
flux1:, 0.662945930880715, 0.00301651044535158, 0.00301803582072386, 0.00301125332568223, 0.00300179335735287, 0.00299682213726109, 0.00300135897863113, 0.00301556732365386, 0.00303528792013699, 0.00305561717627354, 0.00307478157187663, 0.00309548810756908, 0.0031233753470593, 0.00316440251907999, 0.00322256498763643, 0.00329729206792032, 0.00338003192394475, 0.00345338471443534, 0.00349925283797459, 0.0035175762509129, 0.00354334989331976, 0.00363801767179643, 0.00383974019136183, 0.00409645504420674, 0.00426982284671932, 0.00432176334958571, 0.00451749810600057, 0.00488750264456913, 0.00495956914232915, 0.005389909543275, 0.00568449184242878, 0.00571320172485755, 0.00576229037115604, 0.00615671559032648, 0.00663917273642939, 0.00675654322666114, 0.00713499104096491, 0.00745354886098384, 0.00746899324243227, 0.00753786925182085, 0.00774837706245318, 0.00795108250486883, 0.00804280805948509, 0.00804442963747147, 0.00803409068998522, 0.00807046816216798, 0.00816288684576697, 0.00828263886520065, 0.00838938975847991, 0.00845270683214337, 0.00846190911734877, 0.00842600135557361, 0.00836757668473462, 0.00831377152988551, 0.00828687183601868, 0.00829736353246054, 0.00834171899506057, 0.00840533143786568, 0.00846873711472681, 0.00851419492822396, 0.00853039804296455, 0.00851466159747627
flux1:, 0.663208379784469, 0.00271010120578155, 0.00271368025853121, 0.00270966087991623, 0.0027026973465972, 0.00269919978170511, 0.00270389239316816, 0.00271710115373167, 0.00273513741191636, 0.00275372972178622, 0.00277179021989313, 0.00279260395559024, 0.00282202080439363, 0.00286565026800575, 0.00292671954619559, 0.00300399244065016, 0.00308885512217581, 0.00316438571634051, 0.00321283934090794, 0.00323385392415593, 0.00326186905460939, 0.00335854426124416, 0.00356324809326629, 0.00382482314234903, 0.00400417389771892, 0.00406141793787029, 0.00426285432190752, 0.00464625126136379, 0.00472829098956595, 0.00517253318656055, 0.0054701957479873, 0.00552414364258351, 0.00559699388085153, 0.005995451328056, 0.00649541409100144, 0.0066231152237041, 0.00701782720733793, 0.00735110705719084, 0.00737489104627186, 0.00745205861664012, 0.0076751765991334, 0.0078914612942408, 0.00799280995378747, 0.00799840066842868, 0.00798780876655429, 0.00802230397791979, 0.00811347751622065, 0.00823390790210833, 0.00834342565281259, 0.00841084407650209, 0.00842428255009528, 0.00839165647609649, 0.00833496587297059, 0.00828133553906402, 0.00825346723876319, 0.00826245188014336, 0.00830535039284619, 0.00836799109527907, 0.00843111963489048, 0.00847697112516159, 0.00849403971435304, 0.00847936644630357
flux1:, 0.663470828688222, 0.00239434373225115, 0.00239970136134331, 0.00239832106472479, 0.00239388340087798, 0.00239200536871453, 0.00239705608414133, 0.00240945603562457, 0.00242591943789298, 0.0024427451309017, 0.00245948579238384, 0.00247999286884345, 0.00251036027036904, 0.00255591778181824, 0.00261921196617881, 0.00269843509319194, 0.00278501602970133, 0.00286261040200609, 0.00291383699501927, 0.00293783167822878, 0.00296805616307098, 0.00306598738132399, 0.0032722294553709, 0.00353712104223535, 0.00372149225836811, 0.00378358906585874, 0.0039897664355761, 0.00438530551143763, 0.00447784994884646, 0.00493554596260459, 0.0052366696636609, 0.00531708282314347, 0.00541461009754963, 0.00581680162296668, 0.00633379160147698, 0.00647183865264117, 0.00688179678183359, 0.00722970215461033, 0.00726254045512528, 0.00734868254821066, 0.00758510477717321, 0.0078158561484985, 0.00792779647508316, 0.00793808063725579, 0.0079274180853915, 0.00795959080174049, 0.00804862943202735, 0.00816872476472905, 0.00828020614934568, 0.0083513663255232, 0.00836921007165648, 0.00834049826247979, 0.008286449766127, 0.00823391805858635, 0.0082057601291808, 0.00821348553204187, 0.00825468649532922, 0.00831571195513705, 0.00837771372339824, 0.00842314873302693, 0.00844053648892535, 0.0084267894583992
flux1:, 0.663733277591975, 0.00207350782110526, 0.0020803476845682, 0.00208142259629424, 0.00207945781736883, 0.00207926146952146, 0.00208480816155861, 0.00209655934950271, 0.00211156837234895, 0.00212663335895375, 0.00214188083249527, 0.00216168854674991, 0.00219240155550602, 0.00223912673283132, 0.0023038209740749, 0.00238421614542945, 0.00247191273479342, 0.00255126906339661, 0.00260529993669927, 0.00263244493857752, 0.00266474151622694, 0.00276303755184848, 0.00296917253357734, 0.0032356154155891, 0.00342388244671921, 0.00349025695537943, 0.00369996954587395, 0.00410599507260287, 0.00420935091068926, 0.00467975051504321, 0.00498462723987625, 0.00509252498053308, 0.0052155024735355, 0.00562113655794322, 0.00615467889514994, 0.0063030626673514, 0.00672713026017866, 0.0070895102869753, 0.00713206163503402, 0.00722772217607337, 0.00747794773970621, 0.00772389233588137, 0.00784732963136361, 0.00786306922007809, 0.00785261991796795, 0.00788214753936385, 0.0079682532132779, 0.00808703688391006, 0.00819964884086865, 0.00827410247900713, 0.00829639817562491, 0.00827211216451829, 0.00822152875245898, 0.00817099460324875, 0.00814326839985863, 0.00815008005508408, 0.00818946826454404, 0.00824835265203336, 0.00830845454744139, 0.00835267609189223, 0.0083697815069514, 0.00835671393012685
flux1:, 0.663995726495728, 0.00175266231469455, 0.00176066611143451, 0.00176394221183652, 0.00176429782286162, 0.00176574198551347, 0.0017718405425149, 0.00178306060949259, 0.00179673701173703, 0.00181008699537375, 0.00182372038732017, 0.00184246863660917, 0.00187290451278447, 0.00191995122123512, 0.00198506789870053, 0.00206565415024273, 0.00215363704357537, 0.00223423148278225, 0.00229090617423305, 0.00232122111004154, 0.00235532351031662, 0.00245293732536581, 0.0026571038717531, 0.00292309594848596, 0.00311395970477095, 0.00318390434331576, 0.00339568021677188, 0.00381008953669249, 0.00392429343921182, 0.00440629319695947, 0.00471508681318851, 0.00485122158500803, 0.00500023997788648, 0.00540902479337803, 0.00595864909886054, 0.00611733544672831, 0.00655427740292789, 0.00693093549146081, 0.00698378836651861, 0.00708934070041606, 0.00735363059469176, 0.0076152871420129, 0.00775102173107525, 0.00777298847036326, 0.00776312965242112, 0.00778981958423262, 0.0078723143114639, 0.00798888191239709, 0.0081017934372089, 0.00817902259580864, 0.00820569479645007, 0.00818620557395502, 0.00813979011945331, 0.00809208558311912, 0.00806551664089338, 0.00807183334182814, 0.008109414855482, 0.00816576703762879, 0.0082233057556434, 0.00826557005918757, 0.00828177171727996, 0.00826904701493721
flux1:, 0.664258175399482, 0.00143769792182165, 0.00144652276958969, 0.00145166530124274, 0.00145407333636511, 0.00145699584512141, 0.00146360456811461, 0.00147435823489253, 0.0014868233134345, 0.00149854685877548, 0.00151050590870386, 0.00152787723215588, 0.00155740323891339, 0.00160384129145435, 0.00166824318998937, 0.00174782096601201, 0.00183501038613722, 0.00191606762440855, 0.00197500182226096, 0.00200832549725842, 0.00204381467945362, 0.00213952700854123, 0.00233963414932043, 0.00260292127490163, 0.00279489503956216, 0.00286756071516435, 0.0030796428065031, 0.00349984986452003, 0.00362462488709467, 0.00411671896117408, 0.00442942503062331, 0.00459421788339149, 0.0047696380282387, 0.00518126921818043, 0.00574649901385491, 0.00591542378326333, 0.0063639247868442, 0.00675462408221549, 0.00681828143306373, 0.00693389873707574, 0.00721223571752901, 0.00748986950351431, 0.0076385530218828, 0.00766749504559504, 0.00765868142252557, 0.00768247555821441, 0.00776082352343483, 0.00787437520092344, 0.00798679011495818, 0.00806623072056186, 0.00809708889853018, 0.00808261443871423, 0.00804091975983448, 0.00799676941835242, 0.00797204621215917, 0.00797832868565925, 0.00801421743065374, 0.00806778892853241, 0.00812223790403586, 0.00816189277188593, 0.00817658832582217, 0.00816380840678064
flux1:, 0.664520624303235, 0.00113531784120423, 0.00114459289317996, 0.00115117732076713, 0.00115524173322526, 0.00115934594310907, 0.00116631380496407, 0.00117660494079039, 0.00118797661870276, 0.00119820745312799, 0.00120849910251265, 0.00122422738511381, 0.00125220860164325, 0.00129702753937101, 0.00135941531537896, 0.00143655671965188, 0.00152160570747183, 0.00160207605822065, 0.00166263436197655, 0.00169859694265201, 0.00173487767445236, 0.00182728045765222, 0.00202099443983537, 0.00227905557640974, 0.00247045044455069, 0.00254483585837082, 0.00275516556146338, 0.00317807104219209, 0.00331278550300118, 0.00381301960228637, 0.00412942431225402, 0.00432289594051369, 0.00452479493802614, 0.004938937272607, 0.00551926690221052, 0.00569832576156174, 0.00615700573852835, 0.0065614700586405, 0.00663633335241117, 0.00676196288336089, 0.00705401672596814, 0.00734759777011264, 0.00750968961034167, 0.00754629422045252, 0.00753903506333055, 0.00756000585208261, 0.00763382791860343, 0.00774369590306565, 0.00785488488994955, 0.00793595384201755, 0.00797070638469913, 0.00796130756278733, 0.00792471390622945, 0.00788469853176744, 0.00786243091270958, 0.00786914539918975, 0.00790354121342387, 0.00795422437103797, 0.00800521247300168, 0.00804173143436728, 0.00805437785048784, 0.00804111815808785
flux1:, 0.664783073206988, 8.52983798098714e-4, 8.62307706371154e-4, 8.69814436409537e-4, 8.75004338565642e-4, 8.79852267869863e-4, 8.8691317172403e-4, 8.96681092170101e-4, 9.0707292845978e-4, 9.15992091345651e-4, 9.24695765468867e-4, 9.38573880292409e-4, 9.64381525037508e-4, 0.00100649738877943, 0.00106541271513633, 0.0011384595885746, 0.00121974606028584, 0.00129829079070578, 0.00135956559259113, 0.00139756393946674, 0.00143384215234784, 0.00152132219358217, 0.00170605436325898, 0.00195608750433051, 0.00214499615897046, 0.00221993486849874, 0.00242613874561487, 0.00284810824352634, 0.00299173822554344, 0.0034976682418324, 0.00381730740014329, 0.00403900692954438, 0.0042671190938246, 0.00468338186908708, 0.00527824104386849, 0.0054672741900347, 0.00593470076507295, 0.00635261016731299, 0.0064389633319276, 0.00657430662331897, 0.00687940756450823, 0.00718857541313977, 0.00736430193327649, 0.00740915650463629, 0.00740398681757951, 0.00742232494723523, 0.00749140453569316, 0.00759707415625436, 0.00770640423904355, 0.00778852873160178, 0.00782680345979325, 0.00782238913754891, 0.00779109102888785, 0.00775561823561686, 0.00773629848230115, 0.00774387772066757, 0.00777703719689886, 0.007824853488431, 0.00787217397200787, 0.00790518369207946, 0.00791533598074563, 0.00790118510513479
flux1:, 0.665045522110741, 5.9880463934344e-4, 6.0774567842415e-4, 6.15560802473307e-4, 6.21211997519778e-4, 6.26226455718563e-4, 6.330015372949e-4, 6.42123140973912e-4, 6.5164640998023e-4, 6.59485001392202e-4, 6.66757115092115e-4, 6.78643993812242e-4, 7.01664962750109e-4, 7.39931151216911e-4, 7.93767071539408e-4, 8.60838750725463e-4, 9.36468321260588e-4, 0.00101145503590089, 0.00107225303694064, 0.00111143037852862, 0.00114669226002685, 0.00122741605883718, 0.00140031281859069, 0.00163922255419751, 0.00182350165408559, 0.00189764689453691, 0.0020970273820114, 0.00251387925011868, 0.00266497646307645, 0.0031736336982246, 0.00349575318110088, 0.00374468786898206, 0.00399834306654022, 0.00441625000418097, 0.00502495738458751, 0.00522372963214919, 0.00569842758260914, 0.00612940826255465, 0.00622740226150395, 0.00637190333827484, 0.00668902647927542, 0.00701306459391863, 0.00720238394833004, 0.00725593743290607, 0.00725338489226843, 0.0072693791844557, 0.00733365896173202, 0.00743478163196537, 0.00754174109677515, 0.00762438828547622, 0.00766575833826961, 0.00766609959131482, 0.00764010329745515, 0.007609387502998, 0.00759335688330781, 0.00760216128310595, 0.00763436337959918, 0.00767944247026226, 0.00772305125458141, 0.00775234995217982, 0.00775969539282244, 0.00774429638609024
flux1:, 0.665307971014495, 3.81355977074508e-4, 3.89456533515141e-4, 3.96880564131185e-4, 4.02207395817253e-4, 4.06685001131021e-4, 4.12694635471659e-4, 4.20993732803548e-4, 4.29763618092652e-4, 4.3680694322817e-4, 4.42885299503291e-4, 4.52713144763445e-4, 4.7236170735841e-4, 5.05585226739174e-4, 5.52605408952772e-4, 6.11618141648941e-4, 6.79439810034694e-4, 7.48949955029482e-4, 8.07788273339265e-4, 8.47020056797761e-4, 8.80014617708676e-4, 9.51916070703438e-4, 0.0011098526047456, 0.00133424088342435, 0.00151149319575284, 0.00158330130581825, 0.0017728326871787, 0.00217983747578437, 0.00233650478423826, 0.00284437008942582, 0.00316788977326077, 0.00344245966982102, 0.0037205223926996, 0.00413947771561667, 0.00476118599328881, 0.00496936323292691, 0.00544982094916208, 0.00589342966128961, 0.00600306847513345, 0.00615591177914198, 0.00648367487341975, 0.00682149737964361, 0.0070240728142646, 0.00708660049310525, 0.00708715024071145, 0.00710116089771654, 0.00716073022598492, 0.00725712719246346, 0.00736134392463739, 0.00744404864312905, 0.00748806182287296, 0.00749281436679158, 0.00747194632484702, 0.00744599967110708, 0.00743342310415664, 0.00744370500074742, 0.00747521386267196, 0.00751776473151169, 0.00755776775601314, 0.00758333280308397, 0.00758771767812728, 0.00757080769794453
flux1:, 0.665570419918248, 2.09422989381998e-4, 2.16209719715854e-4, 2.22475680500312e-4, 2.26594504596643e-4, 2.29730771300158e-4, 2.34417322296025e-4, 2.41682068169598e-4, 2.49828790547344e-4, 2.56422677659767e-4, 2.61631568775816e-4, 2.69414150257221e-4, 2.8514698456144e-4, 3.12111583431835e-4, 3.50480280079779e-4, 3.99180352657698e-4, 4.56817271539702e-4, 5.18668112956951e-4, 5.73782474856101e-4, 6.11670997664513e-4, 6.40898729772138e-4, 7.0167221944158e-4, 8.41252407512371e-4, 0.00104741485388999, 0.00121497327056937, 0.00128268748152122, 0.00145901881471154, 0.00185091246449903, 0.00201078983778444, 0.00251377937813363, 0.00283726318912728, 0.00313520538175083, 0.00343601851941037, 0.00385527166302633, 0.00448890740088858, 0.0047060307828932, 0.00519070354444171, 0.00564640710549613, 0.00576753578996888, 0.00592765482912727, 0.00626433111151355, 0.00661448410054088, 0.00682966822859185, 0.00690124231568803, 0.00690530194639278, 0.00691772877795432, 0.00697280244629199, 0.00706445854796021, 0.00716570990751307, 0.00724809790111338, 0.00729430694797509, 0.00730303991887788, 0.00728696549691807, 0.00726560052000456, 0.00725645138633499, 0.00726832516581263, 0.00729935293128082, 0.00733962902333151, 0.00737625921871859, 0.00739824274998532, 0.00739968888102762, 0.00738113353362925
flux1:, 0.665832868822001, 9.16645687266485e-5, 9.66649030264774e-5, 1.0096630775318e-4, 1.02930963666726e-4, 1.03857736617907e-4, 1.06619321532283e-4, 1.12628116826359e-4, 1.20313525108993e-4, 1.26873543794627e-4, 1.31630489945302e-4, 1.37473671473843e-4, 1.48809603893408e-4, 1.68307376268701e-4, 1.9613187659245e-4, 2.32144428645728e-4, 2.77041954730155e-4, 3.28825540145157e-4, 3.78193461714609e-4, 4.130745423885e-4, 4.36785536141908e-4, 4.83887622577237e-4, 6.0145319197189e-4, 7.85384073870488e-4, 9.40300584442764e-4, 0.00100193773326658, 0.00116140473111604, 0.00153241778957184, 0.00169268159500632, 0.00218614717556407, 0.00250778230363536, 0.00282612952311584, 0.00314746704175501, 0.00356607897473283, 0.00421028093998972, 0.00443574036672903, 0.0049230499397958, 0.0053902006095816, 0.00552249588300236, 0.00568859271486174, 0.00603213933937348, 0.0063928179926149, 0.00661964993682961, 0.00670011834945062, 0.0067079855093863, 0.00671923317317466, 0.00677012254250331, 0.00685716984312691, 0.00695538261663629, 0.00703718680932317, 0.00708517769986747, 0.00709740620157639, 0.00708565720074258, 0.00706850108853578, 0.0070625575133223, 0.00707597807039889, 0.00710665058603067, 0.00714491153961172, 0.00717849679000354, 0.00719720900353009, 0.00719591797087999, 0.00717573681658651
flux1:, 0.666095317725754, 3.62053619554614e-5, 3.89702994207607e-5, 4.04986387910214e-5, 3.93473029110407e-5, 3.71818601743421e-5, 3.74165965964781e-5, 4.19722510511693e-5, 4.94120960883905e-5, 5.64363331402263e-5, 6.12614812794658e-5, 6.53772532904603e-5, 7.19231152598297e-5, 8.27960414291814e-5, 9.81831199277047e-5, 1.19078245984721e-4, 1.48571124237625e-4, 1.87712555255445e-4, 2.29094480551707e-4, 2.59059704547989e-4, 2.75264978016575e-4, 3.05928265911215e-4, 3.97580556963749e-4, 5.54989941619247e-4, 6.94033262917677e-4, 7.47376491710295e-4, 8.86024442001174e-4, 0.0012299293978656, 0.00138730772592686, 0.00186605454060048, 0.00218364295138732, 0.00251870099341109, 0.00285773357913752, 0.00327454786053937, 0.00392760776089904, 0.00416061635095744, 0.00464894615483228, 0.00512675381551886, 0.005269717354298, 0.00544029202193506, 0.0057883933813835, 0.00615747500652989, 0.00639469141158236, 0.00648366650922247, 0.00649550141520607, 0.00650594399806296, 0.0065530222959614, 0.00663571419894514, 0.00673095383449613, 0.00681202153167256, 0.00686143686774464, 0.0068766552360977, 0.00686866374885533, 0.00685518309104785, 0.0068520361902332, 0.00686678766686051, 0.00689711598719445, 0.00693358892539075, 0.00696451323249875, 0.00698039406896966, 0.00697673788939787, 0.0069551180707164
flux1:, 0.666357766629508, 5.01722238099513e-5, 5.03046532263073e-5, 4.82951291697322e-5, 4.31069862411479e-5, 3.70112288310313e-5, 3.41706736838987e-5, 3.71420792647774e-5, 4.46338849402219e-5, 5.27198271740423e-5, 5.8249028528085e-5, 6.09742884296567e-5, 6.24581154847923e-5, 6.36505911249102e-5, 6.47778088875119e-5, 6.81547519443892e-5, 7.95544731170695e-5, 1.03391111237442e-4, 1.34391954823372e-4, 1.57329704537534e-4, 1.63829290805546e-4, 1.75091872372299e-4, 2.36729436656425e-4, 3.63076034050738e-4, 4.82741718236723e-4, 5.25342283786166e-4, 6.38961863002964e-4, 9.49140149695666e-4, 0.00109994618505784, 0.00155827038998696, 0.00186923544392788, 0.00221658306276871, 0.00256986026024891, 0.00298348173133924, 0.00364329119641828, 0.00388286233281397, 0.00437054736587255, 0.00485804950272297, 0.00501100386494775, 0.00518439197292309, 0.00553451585195811, 0.00590960761786947, 0.00615566749400092, 0.00625252590145734, 0.00626833081229844, 0.00627827823149367, 0.00632194228210759, 0.00640061955705107, 0.00649306877635774, 0.00657335842793855, 0.00662391334398157, 0.00664162598158839, 0.00663676169170228, 0.00662629581288592, 0.00662536952178496, 0.00664106559994829, 0.00667092587670651, 0.00670576950099897, 0.00673443030497688, 0.00674801127266097, 0.00674250945859571, 0.00671980531703932
flux1:, 0.666620215533261, 1.39202118667791e-4, 1.36389298981961e-4, 1.3017280043971e-4, 1.20132159595756e-4, 1.09379526459433e-4, 1.030293471371e-4, 1.04399407279839e-4, 1.12355523318068e-4, 1.22221395295864e-4, 1.29223804784871e-4, 1.31044846758802e-4, 1.27357137238293e-4, 1.17979738590367e-4, 1.03181368330637e-4, 8.67703240585117e-5, 7.74723258195688e-5, 8.33542140719132e-5, 1.0150652925129e-4, 1.15163939572449e-4, 1.09594367233619e-4, 9.83474343585293e-5, 1.2572193880256e-4, 2.16264479709017e-4, 3.12800829487021e-4, 3.41991712306277e-4, 4.26168956777006e-4, 6.95698241900043e-4, 8.35882618603192e-4, 0.00126763026281411, 0.00156904049596444, 0.00192355423906477, 0.00228700579309699, 0.00269578923675123, 0.00335979664793272, 0.00360472508188369, 0.00409003605626995, 0.00458606665501308, 0.00474815357892699, 0.00492256947638353, 0.00527203282960408, 0.00565053173468318, 0.00590365401015432, 0.00600754784777376, 0.00602715508476745, 0.00603682377371036, 0.00607745487408646, 0.00615250582797718, 0.00624243372538164, 0.00632200086603456, 0.00637348961199462, 0.00639323653890857, 0.00639084434816191, 0.00638264470048949, 0.00638322597142235, 0.00639932220166234, 0.00642844607695313, 0.00646172079901049, 0.00648848596703497, 0.00650034491560869, 0.00649362913905969, 0.00647034694251659
flux1:, 0.666882664437014, 3.06958110889318e-4, 3.01006514767721e-4, 2.90065255714053e-4, 2.74530090862577e-4, 2.58577187105678e-4, 2.4846251172307e-4, 2.48380570886627e-4, 2.57365579609335e-4, 2.6987610848538e-4, 2.79276715871834e-4, 2.80859784232155e-4, 2.72102651959089e-4, 2.51506176003637e-4, 2.19372003296395e-4, 1.81151295646313e-4, 1.4875977223628e-4, 1.34169594636715e-4, 1.37037664084407e-4, 1.39103846989251e-4, 1.19006040432382e-4, 8.20608282507213e-5, 7.08524047562293e-5, 1.20721137795588e-4, 1.90173164186023e-4, 2.03096279762608e-4, 2.53277063008837e-4, 4.75038180574988e-4, 6.00259907250862e-4, 9.9890753063598e-4, 0.00128751852909631, 0.00164342353230334, 0.00201238161948788, 0.0024144319192409, 0.00307961234418565, 0.00332846063924418, 0.00380958238581893, 0.00431274106445093, 0.00448292185278076, 0.00465650449027619, 0.00500254480685001, 0.00538170638092138, 0.00563991804595415, 0.00574979707085785, 0.00577286662812696, 0.00578235677100479, 0.00582028366208395, 0.00589210136828214, 0.00597982512290846, 0.00605879824871435, 0.00611109061495986, 0.00613246552462529, 0.00613190053251118, 0.00612517326095456, 0.00612645068427081, 0.00614226847081732, 0.00617024538283658, 0.00620189243478553, 0.00622706070141372, 0.00623777320645959, 0.00623054209631465, 0.00620731047961618
flux1:, 0.667145113340768, 5.54697167272992e-4, 5.4556761388007e-4, 5.29591435394691e-4, 5.08162816652788e-4, 4.86722183067769e-4, 4.72834505931214e-4, 4.7167095746337e-4, 4.82442031354114e-4, 4.9863798115216e-4, 5.11544725907114e-4, 5.1377201659394e-4, 5.00314822240691e-4, 4.68172081374578e-4, 4.17655480947935e-4, 3.55979768687776e-4, 2.98445562796316e-4, 2.61134047489478e-4, 2.46435743701782e-4, 2.3464427178618e-4, 1.97550758883974e-4, 1.31724073297148e-4, 7.76354618904611e-5, 8.19236071707777e-5, 1.20195713751971e-4, 1.13843330717322e-4, 1.25411563187242e-4, 2.92213000516347e-4, 3.97927097872136e-4, 7.56682856069353e-4, 0.00102899679657432, 0.00137994300827031, 0.00174918594002332, 0.00214237036553861, 0.0028052114281369, 0.00305630283521907, 0.00353130795100874, 0.00403993095738318, 0.00421698877869684, 0.00438784727917514, 0.00472769511181923, 0.00510470667436296, 0.00536589861094936, 0.0054805420070348, 0.00550656915204154, 0.00551585034200777, 0.00555131721516169, 0.005620257164791, 0.00570609936675137, 0.00578464764523525, 0.00583767554914947, 0.00586033506244688, 0.00586099237245063, 0.00585494106974697, 0.00585604939202403, 0.00587081038235801, 0.00589710230498646, 0.00592693416247467, 0.00595070271834211, 0.00596079428557226, 0.0059537620264662, 0.00593129027727225
flux1:, 0.667407562244521, 8.80936512201871e-4, 8.68777336060711e-4, 8.4771734812443e-4, 8.20305788244467e-4, 7.93415704598709e-4, 7.76057606593907e-4, 7.74457657355576e-4, 7.88005664699392e-4, 8.09135553246043e-4, 8.26869579213992e-4, 8.30878774367373e-4, 8.13417291030354e-4, 7.69808375807069e-4, 7.00338068501367e-4, 6.1407103742264e-4, 5.29835687680532e-4, 4.67965795330728e-4, 4.33706411198361e-4, 4.05952465441987e-4, 3.49490409003934e-4, 2.51705866670912e-4, 1.5057269547798e-4, 1.04445710539569e-4, 1.07382025799315e-4, 7.86516947802931e-5, 4.70192753689694e-5, 1.51735694409296e-4, 2.33294363557577e-4, 5.45217038786893e-4, 7.97558052222388e-4, 0.00113671985723565, 0.00150053674039222, 0.00188250910962162, 0.0025390151137154, 0.0027904337860054, 0.00325725355942414, 0.00376938865861209, 0.00395193285221139, 0.00411818917249022, 0.00444913751584979, 0.00482119157938143, 0.00508317867848122, 0.00520123459115691, 0.00522956717797328, 0.00523847380762426, 0.00527161600513324, 0.00533795768404848, 0.0054222028752029, 0.0055004985564236, 0.00555423424643118, 0.00557789809086987, 0.00557923559625664, 0.00557310142329591, 0.00557316904540532, 0.00558603785075447, 0.00561000597795084, 0.0056377095349295, 0.00566015197286198, 0.0056700553983313, 0.00566389860420715, 0.00564292630103163
flux1:, 0.667670011148274, 0.00128126303131909, 0.00126643887148165, 0.00124055480465542, 0.00120743910920493, 0.00117552575991545, 0.00115536900027935, 0.0011543017110281, 0.00117188983720405, 0.00119944104542944, 0.00122356728348002, 0.0012307911908294, 0.0012104057220141, 0.00115590069855417, 0.00106748873777968, 9.56131748431642e-4, 8.44268625436186e-4, 7.56559560371266e-4, 7.01169395528509e-4, 6.55634589056107e-4, 5.77638939050738e-4, 4.45039049577523e-4, 2.92951696215334e-4, 1.91770315373171e-4, 1.55249923437583e-4, 1.01011048888352e-4, 2.17165460456148e-5, 5.74366117119355e-5, 1.10199744087944e-4, 3.68331646745099e-4, 5.96933884471744e-4, 9.17129786744623e-4, 0.00126940461295423, 0.00163764034153705, 0.00228335632827939, 0.0025329556136554, 0.00298935127005668, 0.00350273893337376, 0.00368921173601936, 0.00384903841905687, 0.00416850518555898, 0.00453286881912154, 0.00479345083497913, 0.00491348128262545, 0.0049433458360245, 0.00495158282229251, 0.0049824123355271, 0.00504632801060039, 0.00512918226682113, 0.00520736132683352, 0.00526178962176384, 0.00528623248648093, 0.00528778560273402, 0.00528088232784584, 0.00527907868989911, 0.00528921116399708, 0.00531015300117851, 0.00533530581543032, 0.00535636276841427, 0.0053663846384415, 0.00536169230808613, 0.00534293484010916
flux1:, 0.667932460052027, 0.00174832212474886, 0.00173143570728974, 0.00170133301634791, 0.00166320677795927, 0.00162713351820787, 0.00160526528889774, 0.00160606304114694, 0.00162925851548034, 0.0016649836394856, 0.00169733742586007, 0.00170953876952176, 0.00168774513475518, 0.00162347669630472, 0.00151681383083948, 0.00138062058467086, 0.00124096256781748, 0.00112682304273672, 0.00104928880396895, 9.84564930996157e-4, 8.83194322890106e-4, 7.13257018829741e-4, 5.06688036199455e-4, 3.46139567071046e-4, 2.66182596963031e-4, 1.83351946253146e-4, 5.2164245288804e-5, 1.23422352690156e-5, 3.17925231007023e-5, 2.29301259281631e-4, 4.30405578191299e-4, 7.2423356485064e-4, 0.00105854630276954, 0.00141038681287955, 0.00204044341941428, 0.00228586278335406, 0.00272940081928239, 0.00324146439085009, 0.00343015082687007, 0.00358180263700376, 0.00388738339204435, 0.0042414599933219, 0.00449847977051787, 0.00461900830949846, 0.00464954333788065, 0.00465670199227647, 0.00468510407551551, 0.00474663750158269, 0.00482819469239303, 0.00490631950380728, 0.00496140714837022, 0.00498644384931892, 0.00498783200783182, 0.00497957406616726, 0.00497515388085445, 0.00498174767932959, 0.00499894202367141, 0.00502104071538031, 0.0050405243314112, 0.00505082382023395, 0.00504805496980083, 0.00503214998348666
flux1:, 0.668194908955781, 0.00227200867727481, 0.00225391269100425, 0.00222056512309127, 0.00217856559247694, 0.00213966352111541, 0.00211761494477571, 0.00212199755749789, 0.00215269093361918, 0.00219862393156915, 0.00224132802221373, 0.00226062316198716, 0.00223940937905032, 0.00216712711749422, 0.00204365603730486, 0.00188372282239582, 0.00171696550292023, 0.00157660515677766, 0.00147658457644163, 0.0013917867703213, 0.00126563399595698, 0.00105628645272331, 7.92216789004654e-4, 5.68448354418646e-4, 4.41328191756354e-4, 3.26951259142541e-4, 1.3997410332404e-4, 1.8579500700641e-5, 4.37367814569584e-7, 1.30760870600335e-4, 3.00715522253335e-4, 5.60699015593704e-4, 8.70440513750331e-4, 0.00120314515240393, 0.00181232412526857, 0.00205101502339805, 0.00247905065097298, 0.00298689818148687, 0.00317594007932294, 0.00331777913226299, 0.00360728836210423, 0.00394866921647698, 0.0042000653992788, 0.00431962487903946, 0.00434991938631123, 0.00435550243786996, 0.00438124371475643, 0.00444030060519918, 0.00452051837608375, 0.0045985460330299, 0.00465421153986192, 0.00467967777637958, 0.00468060328407754, 0.00467052562172984, 0.00466286720520796, 0.00466521110301703, 0.00467796759941063, 0.00469646627184841, 0.00471407829457128, 0.00472466019856941, 0.00472411301094482, 0.00471157275230238
flux1:, 0.668457357859534, 0.00283986453066196, 0.00282166042419931, 0.00278641353773336, 0.00274212737970432, 0.00270220112983446, 0.00268195163820669, 0.00269202871480561, 0.00273243431864921, 0.00279089006054347, 0.00284635548886492, 0.00287522012613795, 0.00285706122598001, 0.00277915918292959, 0.00264111651258327, 0.00245943822239746, 0.00226720839532682, 0.0021017170421462, 0.00197962676625208, 0.00187448699235667, 0.00172267612434157, 0.00147239886575053, 0.00114843621096056, 8.58183645710919e-4, 6.80540512049762e-4, 5.31875760035276e-4, 2.85649274708387e-4, 7.7308819271385e-5, 1.76428272113381e-5, 7.46319795167806e-5, 2.09992637010955e-4, 4.28731550337869e-4, 7.07228425616453e-4, 0.00101803190753067, 0.00160085092493447, 0.001830111627222, 0.0022397840205076, 0.00274022412235899, 0.0029276392603056, 0.0030581539743415, 0.00332965429906087, 0.00365615838303689, 0.00390001039378595, 0.00401718829608181, 0.00404632312627506, 0.00404977716845089, 0.00407252461361663, 0.00412887565429135, 0.00420756326406674, 0.00428532262547556, 0.00434140987688011, 0.00436714121765132, 0.004367381750993, 0.00435515094339335, 0.00434378640223408, 0.00434130491028454, 0.00434901436924689, 0.00436336988521256, 0.00437873171508885, 0.00438945419549324, 0.00439124931607163, 0.00438242317501356
flux1:, 0.668719806763287, 0.00343766591869674, 0.00342068631934819, 0.00338523749847921, 0.00334067811604892, 0.00330198096225532, 0.00328593229010303, 0.00330417731939596, 0.00335680827275635, 0.00343035883410765, 0.00350126288740521, 0.00354251291653269, 0.0035303568449429, 0.0034498670050479, 0.00330028637694479, 0.00309977033504367, 0.00288465161037343, 0.00269603811063543, 0.00255310686856259, 0.00242804032456815, 0.00225030387238702, 0.00195821921329856, 0.00157270274520496, 0.00121340966348652, 9.82361399000384e-4, 7.96964890750421e-4, 4.88560754696294e-4, 1.88688175107633e-4, 8.40173452943344e-5, 6.20709351609229e-5, 1.59695783297884e-4, 3.30017111327166e-4, 5.70662304913233e-4, 8.56835690942151e-4, 0.00140764984213298, 0.00162466879234128, 0.00201291091743792, 0.00250248426942509, 0.00268619146411854, 0.00280401016942723, 0.00305582992445987, 0.00336553148480292, 0.00360009533521822, 0.00371357451152647, 0.00374066400213133, 0.00374141704302218, 0.00376076628559731, 0.00381406234255761, 0.00389088137482223, 0.00396806102120757, 0.00402431946213182, 0.00405013125802668, 0.0040495277540208, 0.00403494462219382, 0.00401958035627835, 0.00401187057050245, 0.00401405211180361, 0.00402377234539305, 0.00403646422781007, 0.00404706021062771, 0.0040511393146116, 0.00404618972565156
flux1:, 0.66898225566704, 0.00405016327077088, 0.00403593494057116, 0.0040022860182018, 0.00395983794851175, 0.00392501126763532, 0.00391592572222932, 0.00394511628471258, 0.00401272823447582, 0.00410414997036688, 0.00419338537550791, 0.00425012714545383, 0.00424734624307592, 0.00416789267165343, 0.00401056374004663, 0.00379499629663724, 0.0035605068511291, 0.00335169264086557, 0.00318997475427778, 0.00304611437501969, 0.00284284598014074, 0.00250878662210996, 0.00206087401288249, 0.00163079695390479, 0.00134404383043497, 0.00111985245326847, 7.46960225612363e-4, 3.51869934973159e-4, 1.99255381933452e-4, 9.34429332011939e-5, 1.5057927755418e-4, 2.65681842062305e-4, 4.62066194481592e-4, 7.20979480485839e-4, 0.00123409547631294, 0.00143600226117048, 0.00179956670150837, 0.00227459375193775, 0.0024524442845365, 0.0025563445848744, 0.00278708496528761, 0.00307832933990329, 0.00330206361389342, 0.00341065667140375, 0.00343488812348265, 0.00343238953378413, 0.0034479001579685, 0.0034976982696654, 0.00357217606787966, 0.00364832431962602, 0.00370439787294732, 0.00373006858723594, 0.00372851059870782, 0.00371150523912319, 0.00369203206227358, 0.00367889037961994, 0.00367523175907303, 0.00367992265649753, 0.00368952824919343, 0.00369963805781934, 0.00370577722395234, 0.00370467060682651
flux1:, 0.669244704570794, 0.00466191738755636, 0.0046521023960706, 0.0046224822860739, 0.00458480984942103, 0.00455678387284344, 0.00455768350708568, 0.0046008038652869, 0.0046863034036813, 0.0047984906728341, 0.00490908200786809, 0.00498462842011757, 0.0049949334920516, 0.00492064476551524, 0.00476002639388546, 0.00453399098747402, 0.00428451242527165, 0.00405927869411767, 0.0038816266779072, 0.00372082412633709, 0.0034931048880586, 0.00311766061727934, 0.0026073950697573, 0.00210569227619063, 0.00176161375738502, 0.00149702587540402, 0.00105802889788761, 5.65031105250729e-4, 3.62155298428249e-4, 1.68324369102527e-4, 1.82684136470918e-4, 2.36272545958472e-4, 3.82312618568827e-4, 6.11497091518352e-4, 0.00108129521736026, 0.00126521766402091, 0.00160071824032173, 0.0020573623416626, 0.00222717751864967, 0.00231609251160641, 0.00252462594947762, 0.0027960348007389, 0.0030076168357484, 0.00311029292604351, 0.00313096161579527, 0.00312472163003427, 0.00313595662352302, 0.00318175449808262, 0.00325330908990645, 0.0033278461477107, 0.0033832721310236, 0.00340853215966986, 0.00340594285386971, 0.00338656359631776, 0.00336305668442927, 0.0033444939670318, 0.00333488213427588, 0.00333428960760319, 0.0033404417422621, 0.00334965350004484, 0.00335748946950368, 0.00336000231980424
flux1:, 0.669507153474547, 0.00525816288213071, 0.0052544771413606, 0.00523123401306876, 0.00520115403205436, 0.00518300977479487, 0.00519703617288148, 0.00525714160848033, 0.00536345839373933, 0.00549930277451643, 0.00563428910951623, 0.00573204107643675, 0.00575935836693459, 0.00569473951615179, 0.00553582921923624, 0.00530457867289389, 0.00504523915081619, 0.00480813076817393, 0.00461812955298594, 0.00444292429122262, 0.00419252338539343, 0.00377706590536459, 0.00320542281180693, 0.00263222570936426, 0.00222996793671206, 0.00192392066293559, 0.00141796072136838, 8.2543648507914e-4, 5.70669172298702e-4, 2.85534850163825e-4, 2.55357292198252e-4, 2.41760841591515e-4, 3.3181834950618e-4, 5.29026944348272e-4, 9.50085100138925e-4, 0.00111321049163956, 0.00141717789543105, 0.00185152173294233, 0.00201113569451484, 0.00208415798020037, 0.00226961961578269, 0.00252008718537637, 0.00271842002872405, 0.00281432332011406, 0.00283086115625032, 0.00282048720036934, 0.00282705347226578, 0.00286832961667427, 0.00293630401079567, 0.00300854527663364, 0.00306276370417965, 0.00308729119505735, 0.00308361409988854, 0.00306201236048077, 0.00303472211682498, 0.00301096697254345, 0.00299550691381786, 0.0029895502333418, 0.00299197375731248, 0.00299986752475095, 0.00300893379365953, 0.00301467257742696
flux1:, 0.6697696023783, 0.0058256240341808, 0.00582973454283137, 0.00581520002449284, 0.00579552195105261, 0.00579031808565013, 0.00582055652557044, 0.00590060286622298, 0.00603052846359293, 0.00619276620481076, 0.0063550527752598, 0.00647834930606842, 0.00652666443845689, 0.00647643342059781, 0.00632459900610776, 0.00609388873004859, 0.00583040735678016, 0.00558660030100952, 0.00538846887179605, 0.00520202960668458, 0.00493138194941137, 0.00447806950360814, 0.00384698367232061, 0.00320345113954169, 0.00274300428802754, 0.0023950464622249, 0.00182207682912682, 0.00112953239148673, 8.2198261377528e-4, 4.43198016578539e-4, 3.67298746132876e-4, 2.81571864970889e-4, 3.10560537946972e-4, 4.73824506697899e-4, 8.41038557430796e-4, 9.80676544674991e-4, 0.00124962492624635, 0.00165775688864814, 0.00180506312729122, 0.0018614472608383, 0.00202322133282128, 0.00225190351767961, 0.0024361146281393, 0.00252457425822363, 0.00253657069762216, 0.00252179817010035, 0.00252338513359992, 0.00255964146611383, 0.00262334459814778, 0.00269253341122444, 0.00274490621530417, 0.00276833074579087, 0.00276352009602555, 0.00273993334803647, 0.00270926902222781, 0.00268075996036578, 0.00265978106764019, 0.00264857541526385, 0.00264712354921625, 0.00265331510540678, 0.00266308412474953, 0.00267151647683243
flux1:, 0.670032051282053, 0.00635321096719542, 0.00636661592015034, 0.00636294737844445, 0.0063562882880223, 0.00636686121295065, 0.00641613762810977, 0.00651878408802847, 0.00667478513694058, 0.00686581999383736, 0.00705800589253858, 0.0072099500227657, 0.00728312670030103, 0.00725202396921782, 0.00711280671654406, 0.00688869870501114, 0.00662720121056609, 0.00638234292734441, 0.00618081142474579, 0.0059868559733684, 0.00569902092816156, 0.00521078522107188, 0.00452316021382467, 0.00381151601646271, 0.00329378038904728, 0.00290413973149665, 0.00226496622650231, 0.00147306643762146, 0.00111262011766056, 6.3882761207922e-4, 5.16633701904816e-4, 3.54635636852034e-4, 3.18112115920161e-4, 4.45792428678293e-4, 7.54487583922967e-4, 8.68132167033463e-4, 0.00109863285446264, 0.00147673913554325, 0.00160973869212737, 0.0016489024620319, 0.00178660527225979, 0.00199290332418225, 0.00216233624323609, 0.00224286803014697, 0.00225008245685757, 0.00223079813519962, 0.00222721169531823, 0.0022580155301456, 0.00231676682912125, 0.00238211425710847, 0.00243195322161623, 0.00245386750746482, 0.00244788362560637, 0.00242261872627928, 0.00238912713537105, 0.0023564953021778, 0.00233054570944324, 0.00231441275145523, 0.00230909431932342, 0.00231327492389237, 0.00232320250688218, 0.00233369649768404
flux1:, 0.670294500185807, 0.00683253531312461, 0.00685643433842815, 0.00686544503894306, 0.00687403118395532, 0.00690278107017606, 0.00697344490937079, 0.00710084304790716, 0.00728486091886337, 0.00750657384837005, 0.00773076672337075, 0.00791403812975732, 0.00801562262906672, 0.00800820523097513, 0.00788710643416561, 0.00767575606420112, 0.00742257346771828, 0.00718260691412317, 0.00698277817957051, 0.00678547836041869, 0.00648408371122398, 0.00596460158443938, 0.00522430244262817, 0.00444785569633775, 0.0038746945422427, 0.00344433641083473, 0.00274064571657673, 0.00185122648639774, 0.00143856884757302, 8.69432374660015e-4, 7.01003597216288e-4, 4.59456246272373e-4, 3.5369273263572e-4, 4.4452480571884e-4, 6.90553825062971e-4, 7.75941839531085e-4, 9.64700220052285e-4, 0.00130915807872219, 0.00142600714073605, 0.00144753186699366, 0.00156099276638774, 0.00174453331553589, 0.00189873368530341, 0.0019710343121795, 0.00197339971347904, 0.00194965662820625, 0.00194084646853308, 0.00196586906714184, 0.00201904359155546, 0.00207977256275474, 0.00212637415836995, 0.00214635327801832, 0.00213916385671868, 0.00211258271763583, 0.00207692461397137, 0.00204096947743882, 0.00201079984065367, 0.00199026638560036, 0.00198126239745425, 0.00198323166220808, 0.00199279998274859, 0.00200466793377005
flux1:, 0.67055694908956, 0.00725820304885694, 0.0072933677760401, 0.00731635812163318, 0.00734182844042786, 0.00739050793265706, 0.00748421799107461, 0.00763780354342632, 0.00785105646426677, 0.00810461721957363, 0.00836224917211239, 0.00857891708029168, 0.00871194184990551, 0.00873237525477308, 0.00863463924227521, 0.00844207766858995, 0.00820353997620069, 0.00797452198808773, 0.00778172610310816, 0.00758560363656049, 0.00727477830056298, 0.00672842974229195, 0.00594025935670848, 0.00510340672292669, 0.00447768247921345, 0.00400835640673095, 0.00324273018800175, 0.00225878979485684, 0.00179541150624231, 0.00113163082832885, 9.17667243972435e-4, 5.94191371609623e-4, 4.16229086647618e-4, 4.69359702658459e-4, 6.49185241055875e-4, 7.04349133377366e-4, 8.4828117758502e-4, 0.00115574897336663, 0.00125480366077285, 0.0012584336530518, 0.00134767532381295, 0.00150828829789256, 0.00164698569851937, 0.001710920470144, 0.0017085388591774, 0.0016805621994149, 0.00166664094284955, 0.00168569032577694, 0.00173276162581939, 0.00178815254980463, 0.00183083740270916, 0.00184846435662335, 0.00184005181805415, 0.00181256089255926, 0.00177548736090954, 0.00173714800020638, 0.001703686918483, 0.0016794727582566, 0.00166714196087605, 0.00166683194964975, 0.0016755881374677, 0.00168813158134719
flux1:, 0.670819397993313, 0.00762786568099149, 0.00767452307094319, 0.00771212850804027, 0.00775535796782777, 0.00782488273864931, 0.00794241555623686, 0.00812272237088246, 0.00836552837003226, 0.00865122619524359, 0.00894288692095711, 0.0091942383595219, 0.00936103901629391, 0.00941290037382652, 0.00934330707463631, 0.00917523144838148, 0.00895746736512967, 0.00874539057815932, 0.00856503937754073, 0.00837485723426097, 0.00805915474051468, 0.00749096738554287, 0.00666062528889091, 0.00576883213801521, 0.00509442145950685, 0.00458869050493252, 0.00376460311078541, 0.00269027199924326, 0.00217845762800672, 0.0014217655203511, 0.00116360160883498, 7.56732952074434e-4, 5.04416897056476e-4, 5.19432546687319e-4, 6.30192671720985e-4, 6.53505947916493e-4, 7.49811752104456e-4, 0.00101731206160592, 0.00109716854163004, 0.00108280994116373, 0.0011480291527671, 0.00128572506495679, 0.00140881221902978, 0.00146439781667158, 0.00145752840863106, 0.00142571272379729, 0.00140696626426515, 0.00142001258611778, 0.00146059081722741, 0.00151002587901218, 0.00154818028677063, 0.00156307609691898, 0.00155345043288251, 0.00152549475541589, 0.00148782551150702, 0.00144815003424576, 0.00141247361983784, 0.00138547036066461, 0.00137034433174418, 0.00136783400348302, 0.00137542213696481, 0.00138797491703891
flux1:, 0.671081846897066, 0.00794203638522054, 0.00799977822354474, 0.00805185021213513, 0.00811281150557198, 0.00820311237692979, 0.00834421324237626, 0.00855072895928397, 0.00882236832455808, 0.0091394792053048, 0.00946478250546935, 0.00975118078971254, 0.00995324031002234, 0.0100393459421919, 0.010002024771704, 0.00986360678766593, 0.00967235833635788, 0.00948298359260153, 0.00932042986760991, 0.00914108149207463, 0.00882539454666427, 0.00824097329405013, 0.00737499417601062, 0.0064347506282247, 0.00571653261278066, 0.00517777987409017, 0.00429957681590716, 0.00314006541392877, 0.00258286268458228, 0.00173600613561654, 0.00143559161801419, 9.44779501200864e-4, 6.16776330263407e-4, 5.93722634025061e-4, 6.33280175785117e-4, 6.23494662073582e-4, 6.69727483003997e-4, 8.94720641323582e-4, 9.54249294808959e-4, 9.21968701014406e-4, 9.6351868552287e-4, 0.00107846671278171, 0.00118597767243785, 0.00123336159210818, 0.00122240319972331, 0.00118730177678492, 0.00116419076391574, 0.00117138319171587, 0.00120524646473332, 0.00124824994707814, 0.00128136666996214, 0.00129322269348426, 0.00128243840379019, 0.00125450003209383, 0.00121710470420325, 0.00117721979719091, 0.00114051777920266, 0.00111176077180955, 0.00109452978671274, 0.00109004973279962, 0.00109623482747496, 0.00110820186862701
flux1:, 0.67134429580082, 0.00820370175243732, 0.00827143300905096, 0.00833696825000689, 0.00841464875076582, 0.0085245832065448, 0.00868787778213431, 0.00891895884985511, 0.00921759282419383, 0.00956429884902061, 0.00992179678491207, 0.0102425832491021, 0.0104804152067433, 0.0106026830551479, 0.0106009575988564, 0.0104966783658752, 0.010337136646008, 0.0101758401773117, 0.010036243904674, 0.00987264081858227, 0.00956210582947154, 0.00896754506084608, 0.00807321332088246, 0.00709196038216463, 0.00633577222241757, 0.00576817893570839, 0.00484103317890746, 0.00360255740893528, 0.00300372605940647, 0.00207043247433917, 0.00173029999157595, 0.00115589184934788, 7.51693681926843e-4, 6.91085979018591e-4, 6.58063625382175e-4, 6.14338459559963e-4, 6.08468738521166e-4, 7.88915320348612e-4, 8.27288370963042e-4, 7.77311846869147e-4, 7.95687423648269e-4, 8.88195669756444e-4, 9.80284650574882e-4, 0.00101972318224008, 0.00100519262333575, 9.67500399848692e-4, 9.40653446070891e-4, 9.42328082993762e-4, 9.69445531901884e-4, 0.00100571778854884, 0.00103343329423902, 0.00104204302298881, 0.00103021805510929, 0.00100281785217125, 9.66600379332275e-4, 9.27682199026629e-4, 8.91222451113857e-4, 8.61857827665333e-4, 8.43349011975173e-4, 8.37277002443327e-4, 8.41960251242341e-4, 8.52850068685953e-4
flux1:, 0.671606744704573, 0.00841777935442154, 0.00849371555222148, 0.00857084531068347, 0.00866323222221407, 0.00879056877429378, 0.00897354883779635, 0.00922640799439148, 0.00954906615396798, 0.00992243855071504, 0.010309593835009, 0.0106630424393255, 0.0109361219770358, 0.0110954767152035, 0.0111317467784227, 0.0110652631802325, 0.0109419288136161, 0.0108135660933305, 0.0107017681064044, 0.0105587250942306, 0.0102586148126095, 0.00966039037688216, 0.00874562697574725, 0.00773164832309409, 0.0069442035131609, 0.00635269419744891, 0.0053825377623557, 0.00407222240570011, 0.00343616215682311, 0.00242109143230203, 0.00204431140592842, 0.00138752693489657, 9.07444452185522e-4, 8.10269993249998e-4, 7.04073693733256e-4, 6.25996618136319e-4, 5.6647117983648e-4, 7.00882998108824e-4, 7.17595668064244e-4, 6.50308834335546e-4, 6.46135341882783e-4, 7.16634620844479e-4, 7.93557137559518e-4, 8.25393801552685e-4, 8.07902281350256e-4, 7.6843397033244e-4, 7.38633601738057e-4, 7.35312523288444e-4, 7.55858067364309e-4, 7.85301119598505e-4, 8.07426557900694e-4, 8.12713956974026e-4, 8.00048006782656e-4, 7.73748893042284e-4, 7.39634228039796e-4, 7.02880915511529e-4, 6.67973564862274e-4, 6.3922196998551e-4, 6.20371192358492e-4, 6.13219303575882e-4, 6.16444266834151e-4, 6.25893715191884e-4
flux1:, 0.671869193608326, 0.00859048401258652, 0.00867220343484565, 0.0087582494875908, 0.00886239006398751, 0.00900387243201423, 0.00920296258405679, 0.00947373540505328, 0.00981637798766948, 0.0102124297162604, 0.0106256518245316, 0.0110089817332901, 0.011315728966112, 0.0115120539760716, 0.0115877184824034, 0.011561763522593, 0.0114783331144702, 0.011387119603239, 0.0113075221164194, 0.0111896388984272, 0.0109052416685472, 0.0103100805935527, 0.00938329960802257, 0.00834557615774521, 0.00753434245430778, 0.00692449457911681, 0.00591792408554256, 0.00454368499207569, 0.00387534327804372, 0.002784026469523, 0.00237414979741085, 0.00163704823395798, 0.00108219631365011, 9.49908687335111e-4, 7.70741864144267e-4, 6.58343780847961e-4, 5.44140571260918e-4, 6.31620515622689e-4, 6.26506248562241e-4, 5.42456130082358e-4, 5.164830184759e-4, 5.65515333614718e-4, 6.27613174113712e-4, 6.52259446070508e-4, 6.32488873842237e-4, 5.92154114831319e-4, 5.60316788000854e-4, 5.52698687750495e-4, 5.67054946239004e-4, 5.89788104346939e-4, 6.06331558422896e-4, 6.08373018723029e-4, 5.95162278534136e-4, 5.70571526439577e-4, 5.39493062609656e-4, 5.06098313752668e-4, 4.74059799750524e-4, 4.47177816372338e-4, 4.28996478846163e-4, 4.21390576970056e-4, 4.23340245596959e-4, 4.31130314445289e-4
flux1:, 0.67213164251208, 0.00872867008444462, 0.00881322100865573, 0.00890481802224513, 0.00901695424245993, 0.00916844437232264, 0.00937914852368955, 0.00966303781727864, 0.0100206919157846, 0.0104344990065393, 0.0108692435739072, 0.0112786896958176, 0.0116165059317395, 0.0118486427809693, 0.0119640641541709, 0.011980381641532, 0.0119396601830859, 0.0118890685566358, 0.0118455220871246, 0.0117570612414311, 0.0114935468226224, 0.0109082746702349, 0.00997820932065395, 0.00892623650157812, 0.00809927395200318, 0.0074771924433041, 0.00644134898378471, 0.00501175621907929, 0.00431651773713149, 0.00315528290295728, 0.00271627261296771, 0.00190171586401832, 0.00127399429513785, 0.00110850070471171, 8.5737101770694e-4, 7.11134804461499e-4, 5.41813146051784e-4, 5.82084474210052e-4, 5.55324963410811e-4, 4.55223992687995e-4, 4.08323542035179e-4, 4.36536112505138e-4, 4.84227408446015e-4, 5.02147310444323e-4, 4.80828329405609e-4, 4.40605644684449e-4, 4.07757304843329e-4, 3.96700582434662e-4, 4.05452866740043e-4, 4.21817292682651e-4, 4.32995314697474e-4, 4.3203260171662e-4, 4.18678116152607e-4, 3.9644606613654e-4, 3.69331769487374e-4, 3.40458288488527e-4, 3.12575090297755e-4, 2.88814794776689e-4, 2.72352300121586e-4, 2.65004517328026e-4, 2.65989254639408e-4, 2.72050925215463e-4
flux1:, 0.672394091415833, 0.00883921316301755, 0.00892327003878617, 0.00901654688889795, 0.00913231596128212, 0.00928900653735671, 0.00950612459196892, 0.00979761330318809, 0.0101645742630664, 0.0105904582569234, 0.0110413833613193, 0.0114723198026771, 0.011837672852721, 0.0121034657049319, 0.0122579740711836, 0.0123172866198137, 0.0123211252963866, 0.0123137991658205, 0.0123094966105218, 0.0122542593824685, 0.0120165337310513, 0.0114479024137146, 0.0105234036733657, 0.00946697502354169, 0.00863273817313045, 0.0080048983962687, 0.00694732428185344, 0.00547144952018177, 0.00475501115315828, 0.00353089685279444, 0.00306705038311745, 0.00217866351193272, 0.00148073410056338, 0.00128437588112571, 9.63095023278753e-4, 7.83959275646988e-4, 5.59704751066817e-4, 5.53130255975494e-4, 5.0526088934735e-4, 3.89992993372662e-4, 3.23164041972468e-4, 3.31309210432267e-4, 3.65084395211856e-4, 3.76784098240604e-4, 3.54677258231818e-4, 3.15588401834337e-4, 2.82837079906601e-4, 2.69336456280611e-4, 2.73257222731172e-4, 2.8380895355684e-4, 2.90046051434331e-4, 2.8648824202628e-4, 2.73495493471057e-4, 2.543083130494e-4, 2.32063542311877e-4, 2.08814997238325e-4, 1.86306408855463e-4, 1.66873124426213e-4, 1.53175517115866e-4, 1.46850234977883e-4, 1.47286664585526e-4, 1.51696047222917e-4
flux1:, 0.672656540319586, 0.0089284834162982, 0.00900853988476609, 0.00909934556011736, 0.00921403021682174, 0.00937070965967232, 0.00958860719238529, 0.00988172317400632, 0.0102518057685736, 0.01068356356122, 0.0111447312640009, 0.0115918382950251, 0.0119803896959066, 0.0122767695579612, 0.0124687035216827, 0.012570712234792, 0.0126199714687113, 0.0126576568494253, 0.0126950374358597, 0.0126762415749245, 0.0124687959203998, 0.0119232981884277, 0.0110131129092244, 0.00996207769720395, 0.0091291900450114, 0.00850225625314016, 0.00743073343994794, 0.00591798605504433, 0.00518622207185945, 0.00390687894627119, 0.00342274324848863, 0.00246487232626644, 0.00170013216709436, 0.00147565854566294, 0.00108683403940978, 8.76191763173201e-4, 5.97853693988792e-4, 5.45444586887385e-4, 4.77355497146631e-4, 3.47983549442948e-4, 2.62359383112176e-4, 2.51300041587393e-4, 2.7172383487268e-4, 2.77746820352102e-4, 2.55627830213289e-4, 2.18713798877952e-4, 1.87220660212578e-4, 1.72378587649129e-4, 1.72403184262144e-4, 1.77894816221783e-4, 1.79810393872272e-4, 1.74223681859002e-4, 1.62191860115161e-4, 1.46756650336566e-4, 1.30242121371028e-4, 1.13632475170858e-4, 9.76118796085863e-5, 8.36201657776947e-5, 7.36854033565942e-5, 6.9159299050784e-5, 6.95403847284057e-5, 7.25026743025248e-5
flux1:, 0.672918989223339, 0.00900194646721832, 0.00907452826399788, 0.00915868257378974, 0.00926748935917923, 0.00941883644336863, 0.00963174442301679, 0.0099203549742364, 0.0102871739175664, 0.0107183368521641, 0.0111834445388289, 0.0116409065181551, 0.0120476710427057, 0.012370773057004, 0.0125975529305767, 0.0127409671385188, 0.0128355055609774, 0.0129190029612057, 0.0129996709604585, 0.0130198372716394, 0.0128465996942598, 0.0123302797684243, 0.0114428189221687, 0.0104068253045672, 0.00958383758313708, 0.00896446669469734, 0.00788684372065375, 0.00634680091145015, 0.00560562434033891, 0.00427920524557647, 0.00377948732027303, 0.00275715315611515, 0.00192970229666424, 0.0016802369468667, 0.00122725351177693, 9.86944978032785e-4, 6.56063328066786e-4, 5.59476888520784e-4, 4.72409175618184e-4, 3.30182383039549e-4, 2.27041147493661e-4, 1.97760510679942e-4, 2.05479282713336e-4, 2.06406892762633e-4, 1.85056296365157e-4, 1.51355864021175e-4, 1.2230595645386e-4, 1.07300214043409e-4, 1.04495186982918e-4, 1.05847145298382e-4, 1.04230357468035e-4, 9.7315707789502e-5, 8.69162468788979e-5, 7.59378525827079e-5, 6.59420992058588e-5, 5.68618870589968e-5, 4.82964849579356e-5, 4.07247571164653e-5, 3.54553568001046e-5, 3.34723768226525e-5, 3.43293446210993e-5, 3.61516644962022e-5
flux1:, 0.673181438127093, 0.00906390892696431, 0.00912578681198447, 0.00919933298171536, 0.00929767351951804, 0.00943855556672924, 0.009640874134257, 0.00991898537980909, 0.0102762421704025, 0.0107003439465792, 0.0111629680394278, 0.0116246880954455, 0.0120442146441101, 0.0123895207914122, 0.0126477498479077, 0.0128303455698125, 0.0129690365266439, 0.0130981779427125, 0.0132228427797962, 0.0132836990220826, 0.0131478988924857, 0.0126661711957499, 0.0118092816494645, 0.0107975197450873, 0.00999266607430066, 0.00938730858763896, 0.00831132429858254, 0.0067535610717278, 0.00600878760470824, 0.00464382694876457, 0.0041333026501565, 0.00305214769684061, 0.00216674818242794, 0.00189574774638938, 0.00138273485024078, 0.00111503303476587, 7.33850744002008e-4, 5.95375039245818e-4, 4.90911064426046e-4, 3.37270211577003e-4, 2.18045492072525e-4, 1.71659241132306e-4, 1.6741228144201e-4, 1.63868723509006e-4, 1.44065710228773e-4, 1.14596895858001e-4, 8.91706259265816e-5, 7.52195580152261e-5, 7.07451732962221e-5, 6.90082068458186e-5, 6.47821853705216e-5, 5.73420117657121e-5, 4.9287268235044e-5, 4.34374309367462e-5, 4.06442988444471e-5, 3.9824451471728e-5, 3.94942533977737e-5, 3.91391295925595e-5, 3.92935466585612e-5, 4.05162758832517e-5, 4.23737042629879e-5, 4.34277091985778e-5
flux1:, 0.673443887030846, 0.00911740728568666, 0.00916578972537384, 0.00922522565106757, 0.00930897570748029, 0.00943472429635901, 0.00962130472211273, 0.00988334109677389, 0.0102250943913256, 0.0106359275132831, 0.0110897621830891, 0.0115495793927816, 0.0119761422252738, 0.0123386416802619, 0.0126242310024801, 0.0128429370283594, 0.0130237147019299, 0.0131973704720972, 0.0133658156144396, 0.0134682271517651, 0.0133722836683076, 0.0129297727338072, 0.0121105273631794, 0.0111314879965048, 0.0103524549646273, 0.00976716550619429, 0.00870027848373233, 0.00713420332737652, 0.00639142397144066, 0.00499670726291661, 0.00448013121390818, 0.00334635628254916, 0.00240837892936372, 0.00211958251100959, 0.0015513644610887, 0.00125895092752413, 8.30407434325841e-4, 6.52930953303548e-4, 5.32977066305067e-4, 3.69555100268834e-4, 2.35843807872568e-4, 1.73611961864425e-4, 1.58244428303081e-4, 1.50904587746305e-4, 1.33424047901561e-4, 1.09168480461153e-4, 8.85145996782834e-5, 7.68414634689441e-5, 7.19104118429369e-5, 6.82215838435525e-5, 6.23994151757577e-5, 5.52956039947882e-5, 5.02998334518455e-5, 5.01806478906601e-5, 5.51336361510895e-5, 6.31086210321394e-5, 7.15665512549617e-5, 7.89989374642144e-5, 8.51438686967267e-5, 9.01035944009811e-5, 9.34299041991246e-5, 9.41060525376964e-5
flux1:, 0.673706335934599, 0.00916422335196099, 0.00919691089213173, 0.00923937843434345, 0.00930509253819577, 0.00941173383728223, 0.00957811602143862, 0.00981915827262845, 0.0101400578741776, 0.0105319008308147, 0.0109709762805487, 0.011422872462793, 0.0118506625623618, 0.0122250223236935, 0.0125333348691017, 0.0127843451819534, 0.0130042820719602, 0.0132204020469484, 0.013431489397157, 0.0135754252373438, 0.013520870541441, 0.0131212845806146, 0.0123458051063545, 0.0114070695226524, 0.0106607925613505, 0.0101010618614691, 0.00905029416650039, 0.0074849958020762, 0.00674946376126095, 0.00533388894462189, 0.00481590819829262, 0.00363619569245323, 0.00265155109125535, 0.00234891988026279, 0.001730945393155, 0.00141687432901165, 9.44576527693858e-4, 7.31540612136834e-4, 5.98300429995307e-4, 4.26915755783919e-4, 2.80480291688468e-4, 2.03815776073818e-4, 1.78290563533761e-4, 1.67888425949647e-4, 1.53499873107749e-4, 1.35389627913039e-4, 1.20600260996675e-4, 1.12398095715963e-4, 1.08232545320742e-4, 1.03767463923148e-4, 9.7403032392355e-5, 9.15095816822676e-5, 9.02454576084824e-5, 9.63502439047647e-5, 1.09416652926602e-4, 1.26489791045451e-4, 1.4402575170307e-4, 1.59551599980467e-4, 1.72018289553394e-4, 1.81066969672375e-4, 1.86223554097144e-4, 1.86880126026529e-4
flux1:, 0.673968784838352, 0.00920499862870544, 0.0092204864763068, 0.00924390336637496, 0.00928896838512422, 0.00937339108712212, 0.00951597982805047, 0.00973194553867915, 0.0100274151491093, 0.0103952168441895, 0.0108140851686377, 0.0112523708731254, 0.0116756787442919, 0.0120564177897719, 0.0123824271511425, 0.012661337614141, 0.01291675377071, 0.0131724454453959, 0.0134241597920392, 0.0136087002588893, 0.013596145163082, 0.0132421934006935, 0.0125155180365164, 0.0116235915862749, 0.0109160906811073, 0.0103867087608472, 0.00935851141294225, 0.00780262119027886, 0.00707915725384637, 0.00565159017597136, 0.00513666389630637, 0.00391808516566449, 0.00289313643028151, 0.00258078315060648, 0.00191903273362103, 0.0015866812260456, 0.00107484935904662, 8.30181950216347e-4, 6.86118476492637e-4, 5.08758625340166e-4, 3.51520543405283e-4, 2.61991423403174e-4, 2.27396983508148e-4, 2.14732177010083e-4, 2.04198855701475e-4, 1.93105052451648e-4, 1.85193070873139e-4, 1.81591383543893e-4, 1.79380594246073e-4, 1.75304874822442e-4, 1.69442130234905e-4, 1.65596281870481e-4, 1.68650924280284e-4, 1.81326411094854e-4, 2.02665049506746e-4, 2.28879633018102e-4, 2.55492105125907e-4, 2.79121478166279e-4, 2.97969812772579e-4, 3.11237936526203e-4, 3.18431086364352e-4, 3.19342131818787e-4
flux1:, 0.674231233742106, 0.00923941479193183, 0.00923693642452066, 0.00924006237599674, 0.00926278094673214, 0.00932283247986265, 0.00943900332065425, 0.0096267611125382, 0.00989312143446016, 0.0102326348490869, 0.0106265157932534, 0.0110459881516185, 0.0114593711959911, 0.0118410320671525, 0.0121794909592636, 0.0124814567490431, 0.0127680588455403, 0.0130597020969523, 0.0133492366890074, 0.0135726252074374, 0.0136017716939037, 0.0132951316679624, 0.01262113574786, 0.0117813346572606, 0.0111175977824657, 0.0106225551030302, 0.00962270080627808, 0.00808427425061628, 0.00737719345617676, 0.00594632073137248, 0.00543864772389337, 0.00418855376463619, 0.00313001031113689, 0.00281211908270331, 0.00211299058963147, 0.00176599415619836, 0.00121938203482239, 9.47412472417292e-4, 7.95197974223383e-4, 6.13992014929611e-4, 4.48015083551508e-4, 3.47337866647414e-4, 3.04889205368408e-4, 2.90829213772406e-4, 2.84905649154284e-4, 2.81627961747904e-4, 2.81506822259127e-4, 2.83541210091321e-4, 2.84401809921875e-4, 2.81824742873096e-4, 2.77449036797128e-4, 2.7640495503643e-4, 2.84239675019897e-4, 3.03653659171759e-4, 3.3319013622964e-4, 3.68310234366331e-4, 4.03689242761537e-4, 4.35117579738699e-4, 4.60112074205447e-4, 4.77476828146388e-4, 4.86717204378525e-4, 4.8802442539074e-4
flux1:, 0.674493682645859, 0.00926640767860775, 0.00924591939723797, 0.00922835583247817, 0.00922795880291582, 0.00926246887526128, 0.00935060251365261, 0.0095080187377286, 0.00974254933351089, 0.0100504121630955, 0.0104152956320181, 0.0108113639460677, 0.0112097934210516, 0.0115871056725971, 0.0119327184302377, 0.0122526267682859, 0.0125656721405576, 0.0128890664484926, 0.0132129464508803, 0.0134726833190349, 0.0135423831987234, 0.0132837193195892, 0.0126650920640377, 0.0118814874913471, 0.0112654056955432, 0.0108078354063015, 0.00984134169309176, 0.00832776157663881, 0.00764082232634451, 0.00621500583791836, 0.00571846132367889, 0.00444435820078386, 0.00335915213001809, 0.00303989048649164, 0.00231006557202726, 0.00195223935520567, 0.00137603059356647, 0.00108138686035501, 9.23840464504169e-4, 7.41019593968138e-4, 5.68481214121143e-4, 4.58503481476903e-4, 4.09534175439892e-4, 3.950101735998e-4, 3.94436625797431e-4, 3.99692881627388e-4, 4.08158930536602e-4, 4.16744542161284e-4, 4.21685296347925e-4, 4.21618405317127e-4, 4.1961324866399e-4, 4.22002006843454e-4, 4.34919675983426e-4, 4.61038012778617e-4, 4.98451310948453e-4, 5.41955800484503e-4, 5.85480715291567e-4, 6.24085867894548e-4, 6.54687392467372e-4, 6.7575542794222e-4, 6.86829908667538e-4, 6.88503798401405e-4
flux1:, 0.674756131549612, 0.00928438689980284, 0.00924650008404433, 0.00920863035728542, 0.00918522520534166, 0.00919396358939763, 0.00925341542023519, 0.00937933916990086, 0.00958028371357278, 0.00985404895279213, 0.0101867552256904, 0.0105555330563694, 0.0109345172569016, 0.0113025475724045, 0.0116501400547423, 0.011982790709145, 0.012317268369638, 0.0126678044813617, 0.0130220406404645, 0.0133150119440389, 0.0134233661373402, 0.0132123956299227, 0.0126506708460635, 0.0119260891778245, 0.0113604426072946, 0.0109426033425675, 0.0100136868754773, 0.00853158911024357, 0.00786796444864115, 0.00645510259387245, 0.00597318525521789, 0.00468259796277145, 0.00357774706592406, 0.00326117311721641, 0.00250746963697873, 0.00214271734553939, 0.00154240165039749, 0.00122989330989984, 0.00106990761146454, 8.8775466044962e-4, 7.10905902450767e-4, 5.93577710059805e-4, 5.39521759112202e-4, 5.25516753293824e-4, 5.31009502386551e-4, 5.45424745639966e-4, 5.63141948523634e-4, 5.79051448297302e-4, 5.88943954779025e-4, 5.92266604308483e-4, 5.93378565581643e-4, 5.99677479047901e-4, 6.17800631926654e-4, 6.5037654271682e-4, 6.95099640414942e-4, 7.46192030389029e-4, 7.96946694189143e-4, 8.41804339447601e-4, 8.77180547855552e-4, 9.01288880075889e-4, 9.13749026159401e-4, 9.15564240158044e-4
flux1:, 0.675018580453365, 0.0092914407821045, 0.00923731419866714, 0.00918019726274081, 0.00913466574727168, 0.00911824745692906, 0.00914926478047488, 0.00924346253719081, 0.00940998690893202, 0.00964811039235581, 0.00994631216666089, 0.0102846769400407, 0.0106403585249779, 0.0109946425628397, 0.011339322076785, 0.0116796063117459, 0.0120304242657374, 0.0124032689152598, 0.0127835299849804, 0.0131061607630519, 0.0132506493553885, 0.0130862470601711, 0.0125818806411294, 0.0119179541533818, 0.0114044441160883, 0.0110277395302716, 0.0101398001038026, 0.00869502283097812, 0.00805729240567253, 0.00666469378049577, 0.00620048384747151, 0.0049008144719748, 0.00378327808208114, 0.0034732469389632, 0.00270246425380016, 0.00233467863661109, 0.00171591427034586, 0.00139040609805336, 0.00123086550218368, 0.0010516554546964, 8.72771357885679e-4, 7.50106199942513e-4, 6.92469752593027e-4, 6.79998687251025e-4, 6.92235743046436e-4, 7.16330479024029e-4, 7.43817574370448e-4, 7.67664041751898e-4, 7.83220312094267e-4, 7.90653829909637e-4, 7.95467405501297e-4, 8.05980694280327e-4, 8.29242278599457e-4, 8.67819653387587e-4, 9.19055564887191e-4, 9.76690709432258e-4, 0.00103349685781389, 0.00108341536340802, 0.00112247128558832, 0.00114870844616106, 0.00116187856294045, 0.00116340742771131
flux1:, 0.675281029357119, 0.00928551496114815, 0.00921672304491238, 0.00914195736745511, 0.00907581961778655, 0.00903557449971563, 0.00903917756191909, 0.00910223206797522, 0.00923434761314189, 0.00943614194523602, 0.0096983542966698, 0.0100039769094654, 0.010333203212882, 0.010669854546093, 0.0110071520214212, 0.0113502196061153, 0.0117123861230444, 0.0121026662825855, 0.0125044563236584, 0.0128528744152762, 0.0130305046473641, 0.0129108347352272, 0.0124633180381768, 0.0118605762905264, 0.0113998952647789, 0.0110649240565972, 0.0102205551297904, 0.00881811064907256, 0.00820827106100103, 0.00684254641855169, 0.0063986754027843, 0.00509706303623804, 0.00397359852792288, 0.00367367290743269, 0.0028924382455727, 0.00252539833312551, 0.00189386834769983, 0.00156015101342693, 0.00140384582980328, 0.00122978068684215, 0.00105110372882115, 9.25131185562063e-4, 8.65455466123976e-4, 8.55538052570648e-4, 8.75140667399346e-4, 9.09318444132583e-4, 9.46938626241522e-4, 9.79163619224178e-4, 0.0010009210087494, 0.00101301201804948, 0.00102193528657368, 0.00103678681615273, 0.00106493409061678, 0.00110886490199686, 0.00116561781783312, 0.00122854482564741, 0.00129001290302588, 0.00134358680067488, 0.00138501512283608, 0.00141226276597472, 0.00142526868479295, 0.00142589502046689
flux1:, 0.675543478260872, 0.00926456087681581, 0.00918295501861183, 0.0090925307886787, 0.00900779427800662, 0.00894561918830126, 0.00892346322941327, 0.0089566520514144, 0.00905511708987179, 0.00922068211172675, 0.00944622716224508, 0.00971757476958945, 0.0100179405843869, 0.0103337326075315, 0.0106597195434316, 0.0110011234481935, 0.0113699096985207, 0.0117728823897057, 0.0121917084307601, 0.0125619045846339, 0.0127693627291192, 0.0126920236848973, 0.0123000197282083, 0.0117580098221809, 0.0113499394357033, 0.0110565682295229, 0.0102575897415588, 0.00890165835959426, 0.00832114918006962, 0.00698812705237743, 0.00656675962445787, 0.00526995019303306, 0.00414697860092072, 0.00386034883315186, 0.00307497315433294, 0.00271224444528723, 0.00207351495572536, 0.00173617983829788, 0.00158572109983074, 0.00141886333854536, 0.00124254394020936, 0.00111525724346898, 0.00105507518511586, 0.0010487032588677, 0.00107621440710809, 0.00112074935728994, 0.00116870274203745, 0.0012095695947345, 0.00123788308726745, 0.00125499599741992, 0.0012682568580143, 0.00128739446542938, 0.00132000511522949, 0.00136847947479089, 0.0014295989694178, 0.00149641778380598, 0.00156101231188831, 0.00161669148853104, 0.00165903990990969, 0.00168603287539487, 0.00169785035519399, 0.00169680359393778
flux1:, 0.675805927164625, 0.00922665633981892, 0.00913423486436529, 0.00903039116581567, 0.00892940160171283, 0.00884761187983219, 0.00880184590831909, 0.00880701378816218, 0.00887322531026922, 0.00900336444450221, 0.00919231715962761, 0.00942863242426998, 0.00969849527274349, 0.00999091282294668, 0.0103022866445072, 0.010638096330834, 0.0110091691737835, 0.0114203642765271, 0.0118518811757385, 0.0122398521431926, 0.0124736459611608, 0.0124358154057138, 0.0120973045425238, 0.0116147278363604, 0.0112582543841729, 0.0110057055526043, 0.0102532143440987, 0.00894715876198703, 0.00839690138883852, 0.00710157167771573, 0.00670440005415721, 0.00541863392323668, 0.00430212276579504, 0.00403154112629374, 0.0032478922782279, 0.00289273629825206, 0.00225212483814776, 0.00191545000868655, 0.00177319042129132, 0.00161539976694559, 0.00144343821502026, 0.00131674068971064, 0.00125753065789367, 0.00125563272002086, 0.00129149437226427, 0.00134651975245495, 0.00140483903052407, 0.00145443134258045, 0.0014894728181378, 0.00151179078597429, 0.00152944270586094, 0.00155265253974689, 0.00158916083571648, 0.0016412468466096, 0.00170548162633634, 0.00177470914188732, 0.00184082406693996, 0.00189699391490872, 0.00193874495403974, 0.00196414562632483, 0.00197366498528288, 0.00197007219659307
flux1:, 0.676068376068379, 0.00917010355579487, 0.00906890264067796, 0.00895400274465811, 0.00883931033723109, 0.00874050374685856, 0.00867363836675454, 0.00865307438527785, 0.00868895930016908, 0.00878508921633093, 0.00893820964877357, 0.00913946947297138, 0.00937793794760963, 0.00964519670647776, 0.00993933013748651, 0.01026620684591, 0.0106357234461905, 0.0110510500637211, 0.0114911725496247, 0.011893036810965, 0.0121496178027445, 0.012148185718869, 0.0118606089086834, 0.0114354628252283, 0.011128900721587, 0.0109158479095754, 0.0102102811948147, 0.00895667962390523, 0.00843712625981252, 0.00718361442445735, 0.00681186540733668, 0.00554278929998537, 0.00443815929203238, 0.00418589268527361, 0.00340929215298682, 0.0030645912940047, 0.00242705222560568, 0.00209490581329782, 0.00196287206848631, 0.00181575023099851, 0.00164994439588295, 0.00152559896640807, 0.00146873940711371, 0.00147214551698641, 0.00151667696937083, 0.00158217601626711, 0.00165072580710501, 0.0017089510055409, 0.00175071484825111, 0.00177824805892088, 0.00180018361786546, 0.0018271121399012, 0.0018668420764639, 0.00192153166056138, 0.00198758827407314, 0.0020577287193119, 0.00212376691418093, 0.00217883328039415, 0.00221849031425439, 0.00224097131419081, 0.00224707288352059, 0.00224002411520726
flux1:, 0.676330824972132, 0.00909351047375992, 0.00898552344743285, 0.00886195645118015, 0.00873620608457447, 0.00862314758120215, 0.00853793968708759, 0.00849426624654196, 0.00850217823020328, 0.00856623683848825, 0.00868489271502115, 0.00885174913425262, 0.00905864562414577, 0.00929967911685254, 0.00957463184289508, 0.00988986272973764, 0.010254522716885, 0.0106703340311195, 0.0111153103328718, 0.0115273903306674, 0.0118032488262824, 0.0118349311009659, 0.011595321718381, 0.01122503754769, 0.0109661528892369, 0.0107908183551146, 0.0101320261860024, 0.00893272191740548, 0.00844391215242378, 0.00723548449528608, 0.00688993893711955, 0.00564254653392027, 0.00455460664673055, 0.0043224102594978, 0.00355755771275731, 0.00322576001790111, 0.00259579223212072, 0.00227155790294213, 0.0021513988007716, 0.00201624622869237, 0.00185814893479428, 0.00173773459171047, 0.0016844633912429, 0.00169387367030189, 0.00174725331248185, 0.00182305382553051, 0.00190153426879773, 0.00196813205954691, 0.0020164462999004, 0.00204904615334775, 0.00207501632573895, 0.00210519721636367, 0.00214739912853175, 0.00220365555921457, 0.00227025703300248, 0.00233987085376339, 0.00240432137817704, 0.00245679344399517, 0.00249296585722724, 0.0025112939477598, 0.00251292750917757, 0.00250154815498402
flux1:, 0.676593273875885, 0.00899585962195192, 0.00888298676628729, 0.00875309840609887, 0.00861894689142684, 0.00849447744313398, 0.00839383486278598, 0.00832991135665944, 0.00831253599747221, 0.00834689137965949, 0.00843297359737015, 0.00856667931524677, 0.00874247937587633, 0.00895689543184938, 0.00921138939637921, 0.00951288131233654, 0.00986993678950807, 0.0102830532962216, 0.0107294997814929, 0.011148369341985, 0.0114400999423497, 0.0115015282010615, 0.0113066268989056, 0.0109881974533508, 0.0107743261630097, 0.010634575730784, 0.0100218990493677, 0.00887806368269959, 0.00841968633673279, 0.00725878455385349, 0.0069398084855654, 0.00571841137100513, 0.00465132398368818, 0.00444043679115878, 0.00369136424079006, 0.00337445099567233, 0.00275603099725081, 0.00244255834857212, 0.00233551188076216, 0.00221329952890541, 0.00206418847631464, 0.00194906683222273, 0.0019004486415031, 0.00191640830280346, 0.00197866099063539, 0.00206443491295114, 0.00215238994142957, 0.00222694539220315, 0.00228148750382972, 0.00231886522138349, 0.00234850228248424, 0.002381385479616, 0.00242527268619295, 0.00248207567627768, 0.0025480152200596, 0.00261578091525157, 0.00267728783531189, 0.0027258521640617, 0.00275733241840766, 0.0027704461925881, 0.00276670695067941, 0.00275022992990584
flux1:, 0.676855722779638, 0.00887656564911474, 0.00876059171757015, 0.00862664223298956, 0.00848670098327982, 0.0083536691090317, 0.008240574154809, 0.00815941468087705, 0.00811968286011484, 0.00812704385757027, 0.00818287652340956, 0.00828519764488311, 0.00843094937777373, 0.00861896004120951, 0.0088523227881588, 0.00913856036938254, 0.0094857885405314, 0.00989348431730311, 0.0103383853403288, 0.0107608855708183, 0.0110652247988842, 0.0111530125689181, 0.0109993633809474, 0.0107294574226109, 0.0105576147788456, 0.0104510478417475, 0.00988339933962899, 0.00879560632807065, 0.00836706428516866, 0.00725536519690791, 0.00696295118954096, 0.00577117896914664, 0.00472845404944218, 0.00453961522358683, 0.00380967022979213, 0.00350914710452117, 0.00290568833687824, 0.00260526891433631, 0.00251214981920958, 0.00240350755171111, 0.00226436943265622, 0.00215566338105082, 0.00211256722680206, 0.00213545031588112, 0.00220644198129459, 0.00230171089028961, 0.00239854140790787, 0.00248050229352445, 0.00254081874824491, 0.0025825669941059, 0.00261540913022083, 0.00265038955638937, 0.00269517205317304, 0.00275155687952622, 0.00281574258261859, 0.00288050683042043, 0.00293792433773835, 0.00298150424129586, 0.00300733047422378, 0.00301440498847601, 0.00300459894708305, 0.00298242947820082
flux1:, 0.677118171683392, 0.00873551968848724, 0.00861811259108687, 0.00848225577294637, 0.00833905364933335, 0.00820026503867616, 0.00807771304625602, 0.00798241516115852, 0.0079234228554762, 0.00790675095061497, 0.00793499722636667, 0.00800811612182607, 0.00812534407845186, 0.00828767487763859, 0.00849975799951248, 0.00876973399295138, 0.00910538084234773, 0.009505341349706, 0.00994602233647372, 0.0103692529748248, 0.0106830945358091, 0.0107938831697469, 0.0106779121742785, 0.0104529751736359, 0.0103199555054285, 0.0102439888444512, 0.00971993429795645, 0.00868823896510557, 0.0082887146932187, 0.00722720920903464, 0.00696102581849463, 0.00580185166125893, 0.00478636641858126, 0.0046198500040535, 0.00391170532882204, 0.0036286156831144, 0.00304295289436692, 0.0027573205540477, 0.00267852809678826, 0.00258374983667602, 0.00245527891548966, 0.00235386411450438, 0.00231695244155653, 0.00234695547471108, 0.00242639583176144, 0.00253054270960449, 0.00263552456412861, 0.00272422244850906, 0.00278975113912569, 0.00283536742560985, 0.00287088348884301, 0.00290732759060779, 0.0029522406080267, 0.00300732877065906, 0.00306881644021094, 0.0031296292650237, 0.00318205937689255, 0.00321985534717194, 0.00323935466629256, 0.00323984760791334, 0.00322354042769394, 0.00319530710059851
flux1:, 0.677380620587145, 0.00857311637997062, 0.00845583837389419, 0.00832011386295634, 0.00817607303038187, 0.00803425195059913, 0.00790519955261964, 0.00779888010377966, 0.00772381221662064, 0.00768623414589776, 0.007689799346092, 0.00773621116284477, 0.00782681029258901, 0.00796459621490757, 0.00815567780745128, 0.00840880571331917, 0.00873151151662343, 0.00912177381657369, 0.00955585793670918, 0.00997715337646706, 0.0102975486511511, 0.0104280386737619, 0.0103461186838268, 0.0101624613060253, 0.0100649279820203, 0.0100168729921514, 0.00953471096909044, 0.00855873280463239, 0.00818725214146209, 0.00717633629720241, 0.00693578277792127, 0.00581156869328829, 0.00482560729320169, 0.00468127119815656, 0.00399695676996635, 0.00373191387590602, 0.00316630969077014, 0.00289666239997976, 0.00283220648368418, 0.00275127076732577, 0.00263388088363135, 0.00254038950840984, 0.00251011855422445, 0.00254726412573901, 0.00263471743483393, 0.00274700444275464, 0.00285931067350304, 0.00295398500362968, 0.00302407964303731, 0.00307299049412932, 0.00311060377596017, 0.00314787268335627, 0.00319219887277512, 0.003245219006766, 0.00330323178164136, 0.003359365232701, 0.00340617626922446, 0.00343768526511071, 0.00345049499909175, 0.00344417102982891, 0.0034212163645086, 0.00338680392142037
flux1:, 0.677643069490898, 0.00839025858465792, 0.00827458100620679, 0.00814091164877642, 0.00799832913172857, 0.0078560853459904, 0.00772340343021767, 0.00760913786930379, 0.00752119418727673, 0.00746591528237511, 0.00744784926646745, 0.0074702562273438, 0.00753638205798828, 0.00765105830711317, 0.00782173911303388, 0.00805775901699435, 0.00836647719980461, 0.00874536411790411, 0.00917072345533603, 0.00958762323314193, 0.00991177529645833, 0.0100587496645656, 0.010007255335301, 0.00986113191231206, 0.00979569837365525, 0.00977283158909482, 0.00933066945951381, 0.00840967241582204, 0.00806516409623475, 0.00710473460227724, 0.00688899759401654, 0.00580155266994551, 0.0048468595963457, 0.00472420414904256, 0.00406515631740544, 0.00381838990715417, 0.00327455968779325, 0.00302159874249918, 0.00297114111974073, 0.0029037444966926, 0.00279759237100605, 0.00271242748874349, 0.00268905776601118, 0.00273320713499738, 0.0028281101031208, 0.0029477014297786, 0.00306642784493922, 0.00316625211301957, 0.00324020769608023, 0.00329179272899196, 0.00333090304259829, 0.0033683718275043, 0.0034114567856428, 0.00346175577249155, 0.00351569065599077, 0.00356664124473086, 0.00360746729242552, 0.00363248087730668, 0.00363854737625003, 0.00362547967631431, 0.00359602533197422, 0.00355558679053803
flux1:, 0.677905518394651, 0.00818833573810197, 0.00807564964753835, 0.0079458370502519, 0.00780686604553523, 0.00766666237310336, 0.00753309009830029, 0.00741385305771034, 0.00731617567360138, 0.00724639495776774, 0.00720979661455771, 0.00721100470408719, 0.00725496611432093, 0.00734816162290621, 0.00749926417772017, 0.00771815201123802, 0.00801207198856049, 0.00837813067555405, 0.00879284167002068, 0.00920306414498576, 0.0095283227645395, 0.00968866798258373, 0.00966402546100431, 0.00955170463740472, 0.00951500718560411, 0.00951463385525719, 0.00911045798549382, 0.00824342476038621, 0.00792477316529435, 0.00701432036413435, 0.0068224290654684, 0.00577307376155709, 0.00485091431891662, 0.00474914543375324, 0.00411626823217374, 0.00388768008658321, 0.00336683067633051, 0.00313081277494881, 0.00309371924915708, 0.00303931911863183, 0.00294433610407816, 0.0028676942559653, 0.0028513090634393, 0.00290218187630475, 0.00300386703217478, 0.00312985532628626, 0.00325404809035586, 0.0033581569169998, 0.00343523529109346, 0.00348885050818429, 0.00352885419863868, 0.00356592726318888, 0.00360718890151754, 0.003654234183744, 0.00370365696178239, 0.00374913369228277, 0.00378385710188024, 0.00380244049022844, 0.00380199731577998, 0.0037825477269601, 0.00374702041862587, 0.00370096857458427
flux1:, 0.678167967298405, 0.00796917420722352, 0.00786079184905154, 0.00773650573229926, 0.00760313311650475, 0.00746725104909944, 0.00733534942477176, 0.00721395623797731, 0.00710955934761066, 0.00702838855193736, 0.00697631581709803, 0.00695913857126406, 0.00698329909943346, 0.00705673983741411, 0.00718921850280301, 0.00739110709139865, 0.00766958947725618, 0.00802154235997251, 0.00842385279296394, 0.00882527841009203, 0.00914914144925464, 0.00931987084545499, 0.0093186048855192, 0.00923643384828029, 0.00922519640116857, 0.00924470647089735, 0.00887644447189729, 0.00806214140676788, 0.00776823022018706, 0.00690692258569294, 0.00673779909797801, 0.0057274294358826, 0.00483865160705121, 0.0047567439615305, 0.0041504773772845, 0.00393970067095444, 0.00344257866204305, 0.00322337627807542, 0.00319877542405569, 0.00315663849118658, 0.0030725675802036, 0.00300446677344858, 0.00299499616499606, 0.00305219493152716, 0.0031599173262824, 0.00329135184498971, 0.00342003549992745, 0.00352755134591012, 0.00360700589598625, 0.00366200555246212, 0.00370231326068873, 0.00373843625310623, 0.00377736906936311, 0.00382074392645109, 0.00386537491077658, 0.00390527593875389, 0.00393399633756112, 0.0039464520680189, 0.00393998128173084, 0.0039147624932234, 0.00387383414483662, 0.00382281472443388
flux1:, 0.678430416202158, 0.00773496137827989, 0.00763210647567241, 0.00751486637823849, 0.00738888561269148, 0.00725938894041966, 0.00713149473011501, 0.00701054546347673, 0.00690224987342647, 0.0068126394278558, 0.0067480285640899, 0.00671520233214563, 0.00672189497121826, 0.00677732245939153, 0.00689218999908188, 0.00707730750529862, 0.00733983694139728, 0.00767654971814408, 0.00806486120908659, 0.00845552865440263, 0.00877565258017732, 0.00895393377599666, 0.0089727135107483, 0.00891717607046858, 0.00892826641293386, 0.00896518184532684, 0.00863075491036333, 0.00786778512409185, 0.00759753005183707, 0.00678428616477776, 0.00663678823473517, 0.0056659351527199, 0.00481102835381061, 0.00474778479441752, 0.00416817570870835, 0.00397463344359897, 0.00350157906710604, 0.00329874499328062, 0.00328558906971748, 0.00325484164305287, 0.00318127659526865, 0.00312158691620047, 0.00311883446076213, 0.00318187123116636, 0.00329483613742002, 0.00343075060208761, 0.00356295485554304, 0.00367301302244998, 0.00375411146562589, 0.00380986790770434, 0.00384991999797345, 0.00388458881341365, 0.00392076438299739, 0.00396015831103884, 0.00399985187629326, 0.00403423352568376, 0.0040572277000777, 0.00406404872257107, 0.00405223025133696, 0.00402205493506297, 0.00397659510055971, 0.00392144559007279
flux1:, 0.678692865105911, 0.00748814874699194, 0.00739193670142986, 0.00728308739475165, 0.00716606855568175, 0.00704476716064332, 0.00692294970347818, 0.00680477867406303, 0.00669515427507038, 0.00659982970201138, 0.00652542735543838, 0.00647954156743476, 0.00647100052931481, 0.00651010887923181, 0.00660838256851736, 0.00677701079607379, 0.00702316819023596, 0.00734363595354938, 0.00771650245410953, 0.00809461779269383, 0.00840883714454667, 0.00859202337193672, 0.00862770613930303, 0.00859547379445961, 0.00862595025260999, 0.00867796236630601, 0.00837532615439799, 0.00766216977142784, 0.00741453920599912, 0.00664808522587018, 0.00652103948302231, 0.00558992042816259, 0.00476906834294719, 0.00472317284859346, 0.0041699451839663, 0.00399290411473782, 0.00354390755391506, 0.003356740187848, 0.0033538644732179, 0.00333354125134617, 0.00326996509341384, 0.00321843948746781, 0.00322210940773338, 0.00329043228042707, 0.00340782170093392, 0.00354725996836259, 0.00368204368218723, 0.00379381434022872, 0.00387585867368312, 0.00393177955884428, 0.00397105911048199, 0.00400382651317489, 0.00403689150439471, 0.00407208785858957, 0.00410680881416252, 0.00413585083397242, 0.00415352810011083, 0.00415534546332344, 0.0041390000798997, 0.00410482261712665, 0.00405584251260002, 0.00399754176547767
flux1:, 0.678955314009665, 0.00723134222849583, 0.00714275372130458, 0.00704343781352023, 0.00693669826154095, 0.00682511565945373, 0.00671114023627435, 0.00659777460771358, 0.00648909425062219, 0.00639050611519086, 0.0063088169113227, 0.00625226163922056, 0.00623057282002459, 0.00625496537694786, 0.0063376329534408, 0.00649008496194095, 0.00671953773024617, 0.00702288710012305, 0.00737902683170228, 0.0077429829472613, 0.00804933619681795, 0.00823499912468773, 0.00828467030654193, 0.00827264461514344, 0.00831979179230811, 0.0083847873754449, 0.00811196059141034, 0.00744700225502818, 0.00722102571194545, 0.00649993841770742, 0.00639216328735722, 0.00550072498209164, 0.00471385131004229, 0.00468391405658498, 0.00415653558445217, 0.00399515334815772, 0.00356991105848496, 0.00339751779518396, 0.00340369541431994, 0.00339278411761744, 0.00333860487315697, 0.0032949081928685, 0.0033046309831116, 0.00337764853618494, 0.00349864474032709, 0.003640682743794, 0.0037771538377784, 0.0038898600297119, 0.00397220280608631, 0.00402774515811403, 0.00406578836886013, 0.00409626862696793, 0.00412594141888028, 0.00415680419102976, 0.00418660370411575, 0.00421057431500626, 0.00422343168709309, 0.0042209617649569, 0.00420099307244511, 0.00416384949660258, 0.00411244327289802, 0.00405205730020539
flux1:, 0.679217762913418, 0.00696718963358328, 0.00688704254453833, 0.00679817485355676, 0.00670275481606301, 0.00660210343542025, 0.00649740486652799, 0.00639053564007382, 0.00628474325932251, 0.00618503293619521, 0.0060982841866777, 0.00603321579149834, 0.00600028586826791, 0.0060114504458407, 0.00607945389042953, 0.00621606791898466, 0.00642857436680491, 0.00671407717210132, 0.00705239330729656, 0.00740079506703909, 0.00769755269156253, 0.00788351317662275, 0.00794451922968242, 0.00794986354125903, 0.00801121589042494, 0.00808729128738347, 0.00784237201922668, 0.00722391713141298, 0.00701868232623923, 0.00634141952764414, 0.00625173815396207, 0.00539969109601357, 0.00464649844635326, 0.00463109265297058, 0.0041288367455426, 0.00398220122811575, 0.00358017056936527, 0.0034215274144767, 0.0034355176775618, 0.00343299773704357, 0.00338757995261117, 0.00335131502380963, 0.00336667029100488, 0.00344377266145361, 0.00356757755386144, 0.00371134048139774, 0.00384867089183782, 0.00396160178938865, 0.00404365811318233, 0.00409833876034002, 0.0041347425648162, 0.00416261429546041, 0.00418868093248671, 0.00421514205063001, 0.00424013523101784, 0.0042593588117875, 0.00426793951898317, 0.00426193493839121, 0.00423927499807462, 0.00420022610202947, 0.00414751442471032, 0.00408614335760906
flux1:, 0.679480211817171, 0.00669827543045536, 0.00662720025476203, 0.00654944850928531, 0.00646609553807848, 0.00637726313229364, 0.00628293244368048, 0.00618390009901674, 0.0060825947028576, 0.00598357687211307, 0.00589370051855406, 0.00582202464347192, 0.00577956712103984, 0.00577886715139559, 0.00583310062534506, 0.00595424574068916, 0.00614966829392804, 0.00641676112506597, 0.00673636551766482, 0.007068055293647, 0.0073537453010611, 0.00753809815186597, 0.00760807000822917, 0.00762822893310176, 0.00770158150394898, 0.00778704464211487, 0.00756821551982762, 0.0069944976482721, 0.00680913809188241, 0.00617405940189535, 0.00610130397822813, 0.00528815039473204, 0.00456815352188416, 0.004565844675331, 0.00408784595843171, 0.00395500706095521, 0.00357545811619701, 0.00342946423952305, 0.00345005343856714, 0.00345492782084957, 0.00341761914439676, 0.00338834922206143, 0.00340888513812739, 0.0034894611435035, 0.00361531092214507, 0.00375998519074978, 0.00389742052832014, 0.0040099396242606, 0.00409119455899728, 0.00414459666929797, 0.00417902338534685, 0.00420403063677402, 0.00422634048987359, 0.00424838846749398, 0.00426873498096301, 0.00428356433997215, 0.00428842220850075, 0.00427962951702222, 0.00425519159421313, 0.00421527299608946, 0.00416235290784177, 0.00410108313741286
flux1:, 0.679742660720924, 0.00642703152586205, 0.00636545467652502, 0.00629923010146728, 0.00622839516747908, 0.00615194437998763, 0.00606872986710562, 0.00597852532677626, 0.00588296088480822, 0.00578612212807637, 0.00569475259292262, 0.00561812241255339, 0.00556765771659437, 0.00555633557683746, 0.00559765298708778, 0.00570374127761822, 0.00588206296707567, 0.00613036688085172, 0.00643060131215284, 0.00674467979446524, 0.00701810635908672, 0.00719923576503808, 0.00727610050238271, 0.00730880632900264, 0.00739221291201344, 0.00748557419322426, 0.00729109837244463, 0.00676028088459126, 0.00659395670182072, 0.0059993381994783, 0.00594234792797389, 0.00516740549442292, 0.00447996052177075, 0.00448932917968252, 0.00403463253423706, 0.00391462730341539, 0.00355669114008939, 0.00342221751379513, 0.00344825189658224, 0.0034595719043466, 0.00342972455220928, 0.00340699203655586, 0.00343224132338868, 0.00351569161183426, 0.00364286678023225, 0.00378770693850316, 0.00392457100028919, 0.00403611935272053, 0.00411613077231588, 0.00416790643120883, 0.00420008533358494, 0.00422203683909065, 0.00424049804455755, 0.00425816828768246, 0.00427405662634288, 0.00428485085980375, 0.00428652195588638, 0.00427564780656255, 0.00425028835234922, 0.00421046991433647, 0.0041583735675125, 0.00409823774524321
flux1:, 0.680005109624678, 0.00615567016758566, 0.00610380798020763, 0.00604926765558857, 0.00599111389811009, 0.00592729520814692, 0.00585561743161711, 0.00577489728520512, 0.00568599692587441, 0.00559250835068253, 0.00550099373680467, 0.00542082039007644, 0.00536368639509559, 0.00534287477662307, 0.00537210239863739, 0.00546360286544112, 0.00562494214667527, 0.00585427775760868, 0.00613472828661926, 0.00643056671545636, 0.00669081880449142, 0.00686740232645091, 0.00694938224488331, 0.00699264866203498, 0.00708440857616205, 0.00718436252414569, 0.00701257321522616, 0.00652274837332258, 0.00637462357376668, 0.00581866978407161, 0.00577628516767954, 0.00503870882382417, 0.00438304007193764, 0.00440269971653967, 0.00397030240783127, 0.00386217490471465, 0.00352488773699274, 0.00340081926353854, 0.00343123046264636, 0.00344811392196187, 0.00342510128185802, 0.00340844288917499, 0.00343793561219621, 0.00352368225212449, 0.00365151352035225, 0.0037958446831789, 0.00393153941693158, 0.0040416344641314, 0.00412003173069275, 0.00416990078020398, 0.0041996266647354, 0.00421839321515867, 0.00423296778518811, 0.00424633447391685, 0.004257969895242, 0.00426507799883343, 0.00426405989354851, 0.00425174632162526, 0.00422623697930686, 0.00418739256600885, 0.0041370559787234, 0.00407900215279578
flux1:, 0.680267558528431, 0.00588614172930675, 0.00584400604073121, 0.00580106700421929, 0.00575549028299033, 0.00570426676656989, 0.00564424533189788, 0.00557335872775679, 0.00549174032950052, 0.00540248106138976, 0.00531190432984447, 0.00522937596107151, 0.00516674518470935, 0.00513748259714216, 0.00515543281852629, 0.0052328831498805, 0.00537750351970096, 0.00558789832668577, 0.00584840005444215, 0.00612564172750337, 0.00637209028168625, 0.00654309090444907, 0.00662869059904258, 0.00668079528253819, 0.00677943100777254, 0.00688483135066543, 0.00673411798514577, 0.00628330647426678, 0.0061525260461733, 0.00563338203430803, 0.00560443829186227, 0.00490324204385346, 0.00427846768076126, 0.00430707906247989, 0.00389596599341755, 0.00379878330793298, 0.0034811260976026, 0.00336639678371272, 0.00340022030187231, 0.00342186389427323, 0.0034050927389089, 0.00339405146322191, 0.00342732506271685, 0.00351481820160422, 0.00364268908851476, 0.00378590581686721, 0.00391990765433383, 0.00402813843611147, 0.00410461759392854, 0.00415236323101637, 0.00417949224917968, 0.00419500224269096, 0.00420570070544979, 0.00421486994733295, 0.00422246567236459, 0.00422621544629466, 0.00422295364427866, 0.00420976202328413, 0.00418477132668384, 0.00414765867479737, 0.00409990040118217, 0.00404477029868951
flux1:, 0.680530007432184, 0.00562011672452257, 0.00558753099887055, 0.00555589430664945, 0.0055225531103625, 0.00548363403084986, 0.00543512277301959, 0.00537414635912016, 0.00530015581509066, 0.00521574363547653, 0.00512695009553966, 0.00504305593012708, 0.00497595596045444, 0.00493920316314374, 0.00494668648996487, 0.00501070033435223, 0.00513901290775842, 0.00533069956905766, 0.00557133103524991, 0.00582988180886416, 0.00606216580100458, 0.00622681314992853, 0.00631479651738423, 0.00637425514940948, 0.00647848370343995, 0.0065883150281615, 0.00645710911904086, 0.00604326236082972, 0.00592893230240466, 0.00544469771431323, 0.00542801981782764, 0.00476209967994092, 0.00416725680971434, 0.00420353996190325, 0.00381271220113618, 0.00372557775796503, 0.00342651081070112, 0.0033201316568166, 0.00335651912897997, 0.00338220575494179, 0.00337112460476599, 0.00336525879868472, 0.00340186576757533, 0.00349058800824645, 0.00361793503224639, 0.00375949769482495, 0.00389135133339183, 0.00399737115082768, 0.00407168755127587, 0.00411714942409118, 0.00414159269783917, 0.0041538261055947, 0.00416070161898729, 0.00416580552643788, 0.00416957658469803, 0.00417026800133376, 0.00416514854109006, 0.00415155112585534, 0.0041276347577623, 0.00409288434311769, 0.00404839301099672, 0.00399690852271906
flux1:, 0.680792456335937, 0.00535898850434985, 0.00533561199021586, 0.00531479369086635, 0.00529314493272639, 0.00526602438581073, 0.00522865101187798, 0.00517742794614117, 0.00511117621456117, 0.00503200164334104, 0.00494562930867108, 0.00486118563260097, 0.00479052005178453, 0.00474717517962145, 0.00474500889617013, 0.00479627773406728, 0.00490883659314479, 0.00508224258048084, 0.00530331071201609, 0.00554331983505776, 0.00576132301716398, 0.00591908612297577, 0.0060084462217072, 0.00607398113323521, 0.00618268240541699, 0.0062960315650853, 0.00618279488822459, 0.00580380164735874, 0.00570497444003965, 0.00525372024373397, 0.00524812147809554, 0.00461627987531292, 0.0040503490526296, 0.00409309377176716, 0.00372159064087965, 0.00364365550605312, 0.00336214764728498, 0.00326322706165545, 0.00330145298966884, 0.00333055500538617, 0.0033246591280068, 0.00332354893440141, 0.00336306241782735, 0.00345253142967336, 0.00357884267834135, 0.00371827228298443, 0.00384758299851591, 0.00395110060254704, 0.00402305998905901, 0.00406612569422998, 0.0040878414176333, 0.00409682260286682, 0.00409996465008211, 0.00410115608603265, 0.00410131518638277, 0.0040992172655263, 0.00409256425793682, 0.00407894187437983, 0.00405653991775131, 0.00402465120547567, 0.00398398033436271, 0.00393673670203149
flux1:, 0.681054905239691, 0.0051038911644256, 0.0050892477185316, 0.00507861312131064, 0.00506795004684754, 0.00505194682436102, 0.00502515321565383, 0.00498333258026216, 0.00492473307253935, 0.00485099373553968, 0.00476750373865638, 0.00468317940121046, 0.00460974735237877, 0.00456065853000554, 0.0045496715610204, 0.0045889615254226, 0.00468645293700222, 0.0048421832652638, 0.00504420100034271, 0.00526603472796904, 0.00546985584237592, 0.00562041058435596, 0.00571033571759018, 0.00578084248418832, 0.00589302762767468, 0.00600905771427819, 0.00591227470048339, 0.00556597257383943, 0.00548163973832626, 0.00506142744099529, 0.00506571259374671, 0.00446668379945786, 0.00392861245066558, 0.00397668761976104, 0.00362360275757579, 0.0035540751780706, 0.00328912717649028, 0.00319688392971297, 0.00323634749155231, 0.0032683265098275, 0.00326715993877749, 0.00327041118934205, 0.00331242861396665, 0.00340219829117224, 0.00352701095316725, 0.00366388325840873, 0.00379030870256416, 0.00389107903091271, 0.00396052810762469, 0.00400112405339257, 0.00402010890987134, 0.0040258989032037, 0.00402542685985593, 0.00402287476418827, 0.00401962969927751, 0.00401498000711238, 0.00400705688598793, 0.00399370127508735, 0.0039731407887675, 0.00394448411738729, 0.00390805247524817, 0.00386551652017977
flux1:, 0.681317354143444, 0.00485572642911984, 0.00484923450979634, 0.00484803226971495, 0.00484752109409546, 0.00484181653543153, 0.00482489667337174, 0.00479197048649518, 0.00474077424484571, 0.00467250726895296, 0.00459221241832286, 0.0045085523635104, 0.00443306579628241, 0.00437904092380208, 0.00436007531747735, 0.00438822013110313, 0.00447144746896996, 0.00461026284707815, 0.00479392211999697, 0.00499813302230422, 0.00518805258682798, 0.00533124707707381, 0.00542108635422583, 0.00549560134497496, 0.00561038383357428, 0.00572831282480471, 0.00564648814250291, 0.0053306796819346, 0.0052597720735404, 0.00486867446844438, 0.00488164790474988, 0.00431412355830461, 0.00380284749928324, 0.00385520926791928, 0.00351970122419191, 0.00345785423242903, 0.00320851630188108, 0.00312228531811324, 0.00316250775907704, 0.00319691152132225, 0.00320006637757731, 0.0032073120021809, 0.00325145671652484, 0.00334111699710184, 0.00346401419945143, 0.00359795367327515, 0.00372119589160032, 0.00381901120123237, 0.00388582859355809, 0.00392391114412718, 0.0039401918886296, 0.00394288080940171, 0.0039389378130673, 0.00393282319828468, 0.00392637548060189, 0.00391938155644669, 0.00391039499138106, 0.00389751447779347, 0.00387901588206817, 0.00385383838287511, 0.00382193429365155, 0.00378444618662946
flux1:, 0.681579803047197, 0.00461519366001717, 0.00461619450060029, 0.00462358777616503, 0.00463230059510058, 0.00463597226719404, 0.00462810590288306, 0.00460344209483877, 0.00455926934353544, 0.00449638057359927, 0.00441947108934917, 0.00433691726930493, 0.00426001563943957, 0.00420182965127822, 0.00417573957595506, 0.0041936310854504, 0.00426349744589448, 0.00438629021712756, 0.0045524329197155, 0.00473972765276679, 0.00491617417180825, 0.00505199492185514, 0.00514122596224605, 0.00521889714711859, 0.00533546834219793, 0.00545455363113849, 0.00538621501752621, 0.00509868759236953, 0.00504008313080099, 0.00467620524931695, 0.00469668334342694, 0.00415933684536281, 0.00367379904376436, 0.00372949762022076, 0.00341079564941036, 0.00335597232216767, 0.0031213557683794, 0.00304058737758974, 0.00308120544492791, 0.00311766211929762, 0.00312477547014802, 0.00313567447272372, 0.00318159534793085, 0.00327077068408687, 0.00339137777625807, 0.00352205172637206, 0.00364184988417903, 0.00373653189436051, 0.00380062021140186, 0.00383616787779897, 0.00384979384487344, 0.00384949414103579, 0.00384224175009664, 0.00383275457829385, 0.00382329918519916, 0.00381414142208317, 0.00380424709735261, 0.00379197453156633, 0.00377566058955983, 0.00375409486488384, 0.00372688322227578, 0.00369466065798231
flux1:, 0.68184225195095, 0.00438281840143384, 0.00439060032379635, 0.00440569336132977, 0.0044226360865003, 0.00443468640034898, 0.00443496785869291, 0.00441783879648402, 0.0043802065658896, 0.0043224963783817, 0.0042490626721455, 0.00416797236318688, 0.00409023505298811, 0.00402863524505466, 0.00399628446755991, 0.00400486210836714, 0.00406235226768573, 0.00417012203041433, 0.00431971100924996, 0.00449091870255289, 0.00465443646176178, 0.00478297736606252, 0.00487117791825247, 0.00495124035005293, 0.00506885054969805, 0.00518837963286391, 0.00513208524615933, 0.00487063336615276, 0.004823171084035, 0.0044846699945247, 0.0045114967773458, 0.00400300539154893, 0.00354217129534282, 0.0036003559768669, 0.00329776178203076, 0.00324937769312609, 0.0030286610514456, 0.00295291465341147, 0.00299367056044005, 0.00303188074448375, 0.00304262925861625, 0.00305686342230239, 0.00310423244687061, 0.00319257890827611, 0.00331055922327217, 0.00343767223638238, 0.00355379630988846, 0.00364518972450277, 0.00370646918907435, 0.00373947640785092, 0.00375051352247036, 0.00374735457708247, 0.00373696865617816, 0.0037243058417444, 0.00371203205956816, 0.00370086774960133, 0.00369017745919886, 0.00367857967936199, 0.00366448619985657, 0.00364656085922058, 0.00362409200808943, 0.0035972360795441
flux1:, 0.682104700854704, 0.00415897664377976, 0.00417279460878735, 0.00419465429682869, 0.00421878957115206, 0.00423816962179291, 0.00424563224353489, 0.00423523939737492, 0.00420358579926088, 0.00415077201958392, 0.0040808249571262, 0.00400148690019582, 0.0039234438347351, 0.00385915384629682, 0.00382141241816267, 0.00382165247823449, 0.00386781519433508, 0.00396164523244656, 0.00409573656309964, 0.00425177912492558, 0.00440299882292849, 0.00452443402927255, 0.00461125830674403, 0.00469301479734204, 0.00481095991385079, 0.00493024670202042, 0.00488459572896867, 0.0046470444300108, 0.0046095431563749, 0.00429464549461131, 0.00432671000054005, 0.00384577374139151, 0.00340864281229074, 0.00346856487259544, 0.00318145107030397, 0.00313899360600462, 0.00293142389732439, 0.00286035725453148, 0.00290108574929162, 0.00294081247051261, 0.0029549052232579, 0.00297217389094166, 0.00302068197885137, 0.00310788307901947, 0.00322293320228205, 0.00334622193172299, 0.00345846745046267, 0.00354643500770156, 0.00360483886953484, 0.00363531164962452, 0.00364383826826533, 0.00363796270873758, 0.00362463082819772, 0.00360899554060391, 0.0035940889154704, 0.00358105727398358, 0.00356964696178568, 0.00355873526308643, 0.00354682294162753, 0.0035324744241788, 0.00351469442994831, 0.0034931968816788
flux1:, 0.682367149758457, 0.00394391383036384, 0.00396300438793345, 0.00399067735122333, 0.00402094335465145, 0.00404657313121895, 0.00406021060255856, 0.00405570657178806, 0.00402941280432806, 0.00398115161225531, 0.0039146409502322, 0.00383728985281713, 0.00375943074300306, 0.00369315355328792, 0.00365089401270837, 0.00364379896925012, 0.00367972990381859, 0.00376076475567868, 0.00388048170421966, 0.00402234649703772, 0.00416195909147647, 0.00427651993585672, 0.00436167962120385, 0.00444448639180462, 0.00456209975340362, 0.00468048539638218, 0.00464413040946434, 0.00442835841019913, 0.00439963812369427, 0.00410665464546691, 0.00414290831812869, 0.00368826507209223, 0.00327387852647971, 0.00333489166847054, 0.00306269770062273, 0.00302572216664289, 0.00283061213606909, 0.00276396766873184, 0.00280458090775486, 0.00284563801110817, 0.00286280793591902, 0.00288282143034535, 0.00293217290536762, 0.00301793443645328, 0.00312977911345906, 0.00324900745020029, 0.00335719128128876, 0.00344161031148546, 0.00349708203742659, 0.00352503549675325, 0.00353114013221479, 0.00352270191613936, 0.00350662233107469, 0.00348822461560754, 0.00347086994240687, 0.00345609793209373, 0.00344401638956675, 0.00343375763441294, 0.0034239246403495, 0.00341300997319932, 0.00339977204048517, 0.00338352383410384
flux1:, 0.68262959866221, 0.00373775918110447, 0.00376135177419896, 0.00379387825375864, 0.00382920485415268, 0.00385999137164504, 0.00387877746508796, 0.00387928674295556, 0.00385769797788554, 0.0038136036911846, 0.00375043532310558, 0.00367526513269568, 0.00359804755930102, 0.00353046753422879, 0.00348456049543254, 0.00347114816758887, 0.00349797311127748, 0.00356739698307274, 0.00367390543214496, 0.0038026201277589, 0.00393135361890902, 0.00403930916136677, 0.00412255845547597, 0.00420581506326319, 0.00432246343708539, 0.00443932027437258, 0.00441097988120952, 0.00421494146961653, 0.00419384535499625, 0.00392118224218635, 0.00396065486382347, 0.00353109158722932, 0.00313853666891239, 0.00320009489913352, 0.00294232101545555, 0.00291044378418421, 0.00272716614404541, 0.00266475561651346, 0.00270522666672888, 0.00274746612183793, 0.00276746075518789, 0.00278993320160365, 0.00283983965918844, 0.00292388404589812, 0.00303227101890744, 0.00314722574911172, 0.00325118289048816, 0.00333194325948123, 0.00338443532480221, 0.00340989291631769, 0.00341367364347304, 0.00340283772804019, 0.00338421975323954, 0.00336327828181573, 0.00334366341973168, 0.00332727212302478, 0.00331455004916166, 0.00330487809515466, 0.00329697308947542, 0.00328928332513264, 0.0032803602243383, 0.00326916144597716
flux1:, 0.682892047565963, 0.00354053690576119, 0.00356786288557691, 0.00360428889425495, 0.00364361267691922, 0.00367846751016097, 0.00370137556979779, 0.00370601515919586, 0.00368846116260266, 0.00364812548667005, 0.00358817784375247, 0.00351535392257787, 0.00343921019088807, 0.00337099391594556, 0.00332230260302857, 0.00330359454341628, 0.00332245231275089, 0.00338146773760216, 0.00347595255038767, 0.00359256166003991, 0.0037111602160921, 0.00381280061986809, 0.003893924475066, 0.00397706713600482, 0.00409214993423992, 0.00420688719031797, 0.00418535778819836, 0.00400710270286525, 0.00399251817394951, 0.00373868518960113, 0.00378049807711862, 0.00337485824062773, 0.00300326956511712, 0.00306492251814929, 0.00282112231761965, 0.0027940115704392, 0.00262199132476435, 0.00256368018712133, 0.00260402605899141, 0.0026473248672001, 0.00266989715190221, 0.00269453959344913, 0.00274471401116811, 0.0028267748839228, 0.00293147011085843, 0.00304195726366189, 0.00314153863961825, 0.00321854191004755, 0.00326801590724517, 0.00329100997300746, 0.00329257511025982, 0.00327951828567374, 0.00325858365397796, 0.00323532821129757, 0.00321364834792357, 0.00319575951927861, 0.00318241857850212, 0.00317324566777495, 0.00316708092114812, 0.00316235498203909, 0.00315745231438621, 0.00315102340574328
flux1:, 0.683154496469717, 0.00335217623477028, 0.00338247694481755, 0.0034218660167002, 0.00346414539437736, 0.0035020026317588, 0.00352802558914368, 0.00353592600648302, 0.00352174179489558, 0.00348475263964455, 0.00342789218674534, 0.00335756219424276, 0.00328290464187472, 0.00321470010210026, 0.00316407328153808, 0.00314108179734532, 0.00315310619783689, 0.00320291239868425, 0.0032865542494919, 0.00339209686122176, 0.00350130171963462, 0.00359692376730569, 0.00367572852070547, 0.00375822602114803, 0.00387117673592604, 0.00398324680782089, 0.00396741264924033, 0.003805103497494, 0.00379598083257748, 0.00355959663720551, 0.00360297222775712, 0.00322015989243372, 0.00286871848478363, 0.00293010439175617, 0.00269987627483303, 0.00267724112648983, 0.00251594700562415, 0.00246163941384838, 0.00250190453738766, 0.00254615202441268, 0.00257105198415932, 0.00259756669719357, 0.0026477187143217, 0.00272753649565005, 0.00282832031155122, 0.00293416248603975, 0.0030292337811389, 0.00310239341961722, 0.00314882115203004, 0.00316939435451064, 0.00316886389116184, 0.00315377620740284, 0.00313076083513322, 0.00310543498488786, 0.00308189682921789, 0.00306263914505315, 0.00304870057248981, 0.00303992825793136, 0.003035292473259, 0.00303323105246367, 0.00303200107765365, 0.00302999523110362
flux1:, 0.68341694537347, 0.00317252196598037, 0.00320505692614004, 0.00324650230081878, 0.00329073329997837, 0.00333056823959785, 0.00335873921614285, 0.00336906571362937, 0.00335761191518233, 0.00332357135905422, 0.0032696667323204, 0.00320196976058066, 0.00312919407233408, 0.00306162774469381, 0.00300989064556721, 0.00298360409034524, 0.00298990467176736, 0.00303167544904059, 0.00310562799870741, 0.00320111657321747, 0.00330164845750938, 0.00339154280865144, 0.00346784872805363, 0.00354920035340904, 0.00365948948403262, 0.00376839402101436, 0.00375723520269139, 0.00360916215134729, 0.00360452983503519, 0.00338432482587745, 0.0034285921844025, 0.00306757318348354, 0.00273550379267642, 0.00279634042981795, 0.00257931820911534, 0.00256089712210617, 0.00240983301856018, 0.00235945824877626, 0.00239969922908852, 0.00244478553728902, 0.00247175358997919, 0.00249983039664624, 0.00254966358738585, 0.00262698284505561, 0.00272364763408749, 0.00282468262230344, 0.00291512421522461, 0.00298436668573848, 0.00302773190996741, 0.00304593906981867, 0.00304344627174188, 0.00302653243223399, 0.00300168794486556, 0.00297455124302114, 0.00294937655148214, 0.00292889100755999, 0.0029143832521888, 0.00290591238017343, 0.00290258275932555, 0.00290286183897947, 0.00290491746579208, 0.00290693385474732
flux1:, 0.683679394277223, 0.00300134658601702, 0.00303540228903825, 0.00307803974730623, 0.00312327236560522, 0.0031641205410299, 0.00319353337328867, 0.0032055065561084, 0.00319618859893412, 0.00316472916414629, 0.00311366322556899, 0.00304873661116295, 0.0029782227262617, 0.00291189433643582, 0.00285983748189242, 0.00283120391474411, 0.00283284577247112, 0.0028677072786375, 0.00293307508174416, 0.00301947562422494, 0.00311201885870876, 0.00319645908325781, 0.0032700947160499, 0.00334982990640884, 0.00345696889619484, 0.00356226423887966, 0.00355486255412134, 0.00341945511803134, 0.00341843141653846, 0.00321324836306922, 0.00325784452403685, 0.00291764521252963, 0.00260421236630989, 0.00266428642917839, 0.00246012929860389, 0.00244567869596635, 0.00230437579346028, 0.0022578764475333, 0.00229814878442293, 0.00234395531083539, 0.00237271784527232, 0.00240203299290856, 0.00245124472115836, 0.00252581385821015, 0.00261816369105381, 0.00271424465809656, 0.00279995269929401, 0.00286521929022891, 0.0029055197960408, 0.00292142970274407, 0.00291712237190948, 0.00289860250918559, 0.00287219691427466, 0.00284352606010605, 0.00281695391445717, 0.00279539782874437, 0.00278036272774746, 0.00277210199145345, 0.00276985506450124, 0.00277213856536631, 0.00277706701911815, 0.00278266439957903
flux1:, 0.683941843180977, 0.00283836421122112, 0.00287326348953733, 0.00291628445491218, 0.00296163886595454, 0.00300261439081897, 0.00303244287616281, 0.00304535744397575, 0.00303764236063422, 0.00300844055521561, 0.00296011955981316, 0.00289810284814483, 0.00283021323399206, 0.00276568825428856, 0.00271405457514465, 0.00268396442022505, 0.00268194786945415, 0.0027109571876403, 0.00276877522210202, 0.0028469896002709, 0.00293217852804648, 0.00301141234249729, 0.00308221087821054, 0.0031598905393355, 0.00326343644082099, 0.00336473827767149, 0.00336028106258621, 0.00323611681661566, 0.00323791747292642, 0.00304671006034497, 0.00309117742744796, 0.00277088139525895, 0.00247538451631544, 0.00253453994263164, 0.00234292202324268, 0.00233220590330661, 0.00220021596382694, 0.00215753808802335, 0.00219788533745342, 0.00224427770123769, 0.00227454531522651, 0.00230476317851712, 0.00235304727963777, 0.00242462082875559, 0.00251247329471753, 0.00260347063398214, 0.00268435923950237, 0.00274560845866628, 0.00278285821082741, 0.00279655504894223, 0.00279059601913499, 0.00277070539219035, 0.00274302241568466, 0.0027131108540762, 0.00268539822020349, 0.00266294739470002, 0.00264744445310717, 0.00263931709608392, 0.0026379378785093, 0.00264188897618366, 0.00264926464410024, 0.0026579748048086
flux1:, 0.68420429208473, 0.00268324583844922, 0.00271835730754286, 0.00276102138822488, 0.00280570286951617, 0.00284601475633956, 0.00287552916987068, 0.0028887693633551, 0.0028821989501289, 0.00285498507557548, 0.00280934427797643, 0.00275038003338747, 0.00268545540345887, 0.00262325575389508, 0.00257272680445013, 0.00254199562220534, 0.00253723703569145, 0.00256136289139569, 0.0026125789473113, 0.00268343042033274, 0.00276183899267983, 0.00283608235214679, 0.00290388036404202, 0.00297909984274645, 0.00307866052282919, 0.00317564777965756, 0.00317342992428895, 0.00305923991769703, 0.00306318210875916, 0.00288501134513407, 0.00292899159991143, 0.00262773467574455, 0.00234950246700514, 0.00240762827877645, 0.00222822803511265, 0.00222100921411159, 0.00209789926527472, 0.00205898430892064, 0.00209942993438572, 0.00214625382063513, 0.00217772233821531, 0.00220849984861061, 0.00225555199176042, 0.00232389540951625, 0.00240708557045035, 0.00249289034160334, 0.00256889475667552, 0.00262610509203666, 0.00266033619335676, 0.00267192032346859, 0.0026644869208925, 0.00264347425536975, 0.00261481105681714, 0.00258396674634126, 0.00255538703334508, 0.00253223580154909, 0.00251634430564759, 0.00250829269170316, 0.00250758185368146, 0.00251287259487119, 0.00252226862090256, 0.00253360919255286
flux1:, 0.684466740988483, 0.00253563487888218, 0.00257038170748813, 0.00261202765947147, 0.00265533900806793, 0.00269430410077486, 0.00272288361520889, 0.00273593411501331, 0.00273013341791959, 0.00270469692030155, 0.00266170225727249, 0.00260593374442684, 0.00254428664728088, 0.00248488041816021, 0.00243606285750348, 0.00240541564108975, 0.00239873097534552, 0.00241883806499198, 0.0024642993148036, 0.0025285223783401, 0.00260065779839913, 0.0026700924811459, 0.0027347313501644, 0.00280712500105339, 0.00290236466696261, 0.00299478265745482, 0.00299420687243497, 0.00288887748492923, 0.00289438033438778, 0.00272840869695158, 0.0027716338139286, 0.00248859765883192, 0.00222698191921574, 0.00228400017545437, 0.00211649010418914, 0.00211252350149469, 0.00199787197467679, 0.0019626504174445, 0.0020031923600333, 0.00205027231034093, 0.0020826264011928, 0.00211361977312303, 0.00215914498251075, 0.00222404146379249, 0.00230242753260018, 0.00238295615054363, 0.00245403659292135, 0.00250720938434625, 0.00253847364827818, 0.00254806158207138, 0.00253934393987752, 0.00251746833836919, 0.00248813155508843, 0.00245667286111046, 0.00242751243955871, 0.00240387155059905, 0.00238769044923803, 0.00237967840259701, 0.00237945730678126, 0.0023857763161137, 0.00239677465480866, 0.00241026090008055
flux1:, 0.684729189892236, 0.00239516175919175, 0.00242902898846492, 0.0024690831481639, 0.00251043352290042, 0.00254748496219515, 0.00257462497094134, 0.00258707642473054, 0.00258175697780412, 0.00255794706774688, 0.00251759297160665, 0.00246515910785166, 0.00240706613204101, 0.00235085739301254, 0.00230427105236444, 0.0022743295148174, 0.00226642199333417, 0.00228326026415048, 0.0023237051253967, 0.00238194053823186, 0.00244824158967655, 0.00251301664642467, 0.00257434670560327, 0.00264359375868343, 0.00273423845770849, 0.0028219012202576, 0.00282247650737901, 0.0027250475034087, 0.00273162951232845, 0.00257711274726507, 0.00261939379531629, 0.00235379841688237, 0.00210816748027603, 0.00216402192465107, 0.0020080590232459, 0.00200708719572874, 0.00190048142034521, 0.00186886788725245, 0.00190947570175442, 0.00195661664618221, 0.0019895356024435, 0.00202040865724629, 0.00206413017422709, 0.00212538869589791, 0.00219885875752453, 0.00227405838052304, 0.00234020413711821, 0.00238936625267075, 0.00241773619925625, 0.00242545970147865, 0.00241565796902857, 0.00239318451772505, 0.00236348481978026, 0.00233173474003596, 0.00230228762737678, 0.00227838015657849, 0.00226202586747192, 0.00225403889432845, 0.00225415255266028, 0.0022612108037616, 0.00227341061439312, 0.00228856597579972
flux1:, 0.68499163879599, 0.00226145650978094, 0.00229399631594427, 0.00233197783324647, 0.00237088735609798, 0.00240557798758597, 0.00243089188951942, 0.00244244082833803, 0.00243739863995338, 0.00241512042477429, 0.0023774242602494, 0.00232845257545478, 0.00227414613345618, 0.00222146597701446, 0.00217753476877182, 0.00214880887408056, 0.00214026195652686, 0.00215446174483352, 0.00219051767759897, 0.002243313058964, 0.00230415328157984, 0.00236439027042885, 0.00242227730974192, 0.00248810846366235, 0.00257395104072456, 0.00265674262904068, 0.00265808077165547, 0.00256773941585438, 0.00257501319508498, 0.00243128984881623, 0.00247250429631593, 0.00222359990139095, 0.00199333198502334, 0.00204797793485195, 0.00190319552488981, 0.00190494647754175, 0.00180598134379636, 0.00177787107933356, 0.00181848535658404, 0.00186547644561178, 0.00189864146625667, 0.00192907468898501, 0.00197074318547663, 0.00202820679581044, 0.002096685698281, 0.0021665396093307, 0.00222777286428075, 0.00227297884362607, 0.00229854796127588, 0.00230455229237299, 0.00229387290663398, 0.00227106726987361, 0.00224131280284359, 0.00220959194635871, 0.00218015308667239, 0.00215620877664568, 0.0021398112778325, 0.00213185497057515, 0.00213217314969972, 0.00213970794498205, 0.00215273237089688, 0.00216909770904659
flux1:, 0.685254087699743, 0.00213415863605401, 0.00216499323250911, 0.00220051584281289, 0.00223661579793176, 0.00226861651425939, 0.00229183213905636, 0.00230227565987466, 0.00229738451058725, 0.00227659136488653, 0.00224158535132678, 0.00219618392391223, 0.00214584465288673, 0.00209694452206463, 0.00205599117171442, 0.0020288757290799, 0.00202015194216261, 0.00203222525913042, 0.00206441250882727, 0.00211222828217413, 0.0021679235740007, 0.00222372497115148, 0.00227805831748649, 0.00234026221968278, 0.00242116607630686, 0.00249904043013698, 0.0025008502603005, 0.00241692155799348, 0.00242458625493204, 0.0022910652716346, 0.00233114352340636, 0.00209820224006581, 0.00188267910704509, 0.00193607505656478, 0.00180207653498907, 0.00180626369671177, 0.0017145412539797, 0.00168980790349739, 0.00173034162958841, 0.00177696175813235, 0.00181006397321247, 0.00183976339216929, 0.00187916552145538, 0.00193271884968245, 0.00199617433361677, 0.00206070655570352, 0.00211708540083001, 0.00215841873559223, 0.00218130089120689, 0.00218574227216147, 0.00217439355051925, 0.002151515958909, 0.00212200518541262, 0.00209062407471468, 0.00206148179700661, 0.00203773039044365, 0.00202142810792224, 0.00201352517470145, 0.00201394201144572, 0.00202171943945511, 0.00203522093707688, 0.00205236250822884
flux1:, 0.685516536603496, 0.00201292405585937, 0.0020417462689673, 0.00207451676908174, 0.00210754573815706, 0.00213663929301955, 0.00215759070222435, 0.00216681681953659, 0.0021620178933831, 0.00214270115382911, 0.0021104228688583, 0.00206867229260199, 0.00202242302822077, 0.00197747111912157, 0.00193971627201802, 0.00191449284435099, 0.00190593839457092, 0.00191628596477356, 0.0019450265959283, 0.0019882464328447, 0.0020390660912881, 0.00209052578443255, 0.00214122683184663, 0.00219965544936632, 0.00227555639795905, 0.00234853535960101, 0.00235061461309668, 0.00227254801322718, 0.00228037984925382, 0.00215652685921884, 0.00219543874503631, 0.00197774684133526, 0.00177634827934004, 0.00182844957843964, 0.00170480458451677, 0.00171112874010133, 0.00162625849044781, 0.0016047532002511, 0.0016450946828839, 0.00169111901780898, 0.00172386746408858, 0.00175257251501977, 0.00178953790387756, 0.00183911297514962, 0.00189756019364289, 0.0019568386417784, 0.00200845877525272, 0.00204603205179579, 0.00206635998866827, 0.00206940242543808, 0.00205758979344365, 0.00203488888649157, 0.00200590339779356, 0.00197515473243506, 0.00194658304690593, 0.0019232472511599, 0.00190718133139988, 0.00189936776597308, 0.00189980031906493, 0.001907616515819, 0.0019212809506589, 0.00193879722437506
flux1:, 0.685778985507249, 0.00189742934693958, 0.00192400118679435, 0.00195381512852846, 0.00198361179397642, 0.00200968303544163, 0.00202829882906546, 0.00203627374714091, 0.00203156289429767, 0.00201374014484749, 0.00198422277017103, 0.00194616913634964, 0.00190407119722719, 0.00186315235796907, 0.00182871811164429, 0.00180556189575153, 0.00179741635254176, 0.00180633939318682, 0.00183197039177867, 0.00187091480536204, 0.00191709458986529, 0.00196430903875133, 0.00201133894183006, 0.00206591083425092, 0.00213681642220805, 0.0022049855238387, 0.0022072102678299, 0.00213456346715851, 0.00214240485103802, 0.00202772802547851, 0.00206546993232065, 0.00186232119688326, 0.00167442084782611, 0.00172517566936031, 0.00161141898811966, 0.00161957189009442, 0.00154117155318889, 0.0015227234220968, 0.0015627404271163, 0.00160794725579883, 0.00164007608640966, 0.00166756579165319, 0.00170197180912703, 0.00174755148942351, 0.00180105528031582, 0.00185519292339343, 0.00190218767630685, 0.00193614140951274, 0.00195406434667338, 0.00195587599695536, 0.00194379718306668, 0.00192150416526445, 0.0018933020209987, 0.00186345352503186, 0.00183570490544276, 0.00181299362342608, 0.0017973021775473, 0.0017896230819575, 0.00179000923960921, 0.00179769076810124, 0.00181124047857272, 0.00182876787937484
flux1:, 0.686041434411003, 0.00178737387285307, 0.00181152359386795, 0.00183825891611837, 0.0018647524853895, 0.00188777616910241, 0.00190406560892555, 0.00191081929684994, 0.00190623329065512, 0.00188993649181072, 0.00186319985918205, 0.00182884953425492, 0.00179090174308774, 0.00175402088029233, 0.00172293831006413, 0.00170192913295345, 0.00169433897476083, 0.00170205426212349, 0.00172484311579774, 0.00175978456218297, 0.00180154015729961, 0.00184461871923904, 0.00188798402603689, 0.00193868472379143, 0.00200467061910348, 0.00206817245110955, 0.0020704843341686, 0.00200290509541902, 0.00201065284663684, 0.00190468934083777, 0.00194127262670632, 0.001751963523217, 0.0015769265393819, 0.00162627417263536, 0.00152190746660448, 0.00153157680072443, 0.00145927335522273, 0.00144369123667523, 0.00148323600521764, 0.00152741330288749, 0.00155868765852284, 0.00158478468238119, 0.00161655861997709, 0.00165817733658128, 0.00170685190712508, 0.00175600566210206, 0.00179854418613357, 0.00182904431123072, 0.00184472474346518, 0.00184547404310157, 0.00183331456018878, 0.00181163807878915, 0.00178444815630523, 0.00175573654391922, 0.00172903575559403, 0.00170713813574758, 0.00169195096863148, 0.00168445647336563, 0.00168475256985806, 0.00169215616371391, 0.00170535212328515, 0.00172256971056974
flux1:, 0.686303883314756, 0.00168248048638712, 0.00170409866734003, 0.00172770803032126, 0.00175090726831558, 0.00177093461827231, 0.00178497284644642, 0.0017905842187291, 0.00178618724104677, 0.00177145177590591, 0.00174749503530525, 0.00171681172107656, 0.00168295224269429, 0.00165004086560487, 0.00162226072609589, 0.00160339695057206, 0.00159643148220685, 0.00160308805254248, 0.00162324910531689, 0.00165442692190678, 0.00169196623875913, 0.00173103932589684, 0.00177079461245795, 0.00181767365523363, 0.00187887701073276, 0.00193790226382037, 0.00194029414009918, 0.00187750122905157, 0.00188509451390023, 0.00178739851874659, 0.00182283975478313, 0.00164666680833893, 0.00148384965409226, 0.00153172097463515, 0.00143621717795542, 0.00144709251293969, 0.0013805233509833, 0.00136759892080617, 0.00140651376383877, 0.00144946500913135, 0.00147968517033163, 0.00150425756651497, 0.00153337617991689, 0.00157111790868882, 0.00161512392535088, 0.00165949129194532, 0.00169777496276023, 0.00172500910508918, 0.00173861898840761, 0.00173847077622302, 0.00172639997239645, 0.00170552203854981, 0.00167953975112915, 0.00165216620295562, 0.00162670559020741, 0.0016057863097662, 0.00159122052151121, 0.00158396213462871, 0.0015841405252938, 0.00159115234439144, 0.00160379545772436, 0.0016204284667502
flux1:, 0.686566332218509, 0.00158249544701268, 0.00160153053015757, 0.00162203301381853, 0.00164201474321758, 0.00165915976439064, 0.00167107319252941, 0.00167565595759256, 0.00167152727546903, 0.00165838269016349, 0.00163717910843646, 0.001610083346797, 0.00158019410217053, 0.00155111934139525, 0.00152652489233477, 0.00150973887771616, 0.00150340698209607, 0.00150910286954248, 0.00152681289071841, 0.0015544466208157, 0.001587979676867, 0.00162320380069452, 0.00165945082243532, 0.00170261546105142, 0.00175922555253531, 0.00181400215144039, 0.00181650290287119, 0.00175826732057788, 0.00176567594647158, 0.00167580920747906, 0.0017101226607809, 0.00154638229274787, 0.00139513477683499, 0.0014414545648198, 0.00135426452672047, 0.00136604383808597, 0.00130485789875782, 0.0012943697892936, 0.00133249297254749, 0.00137404189701943, 0.00140304554621496, 0.00142600625435445, 0.00145249289926655, 0.00148648672333173, 0.00152602611071868, 0.00156583982826205, 0.00160009713148555, 0.00162426991587959, 0.00163598649446208, 0.00163509837882193, 0.00162326628385493, 0.00160333945060428, 0.00157872404654666, 0.00155285141878191, 0.00152878788869721, 0.00150898391519141, 0.00149514060970239, 0.00148816819394687, 0.00148821492458965, 0.00149474937281351, 0.00150668085588335, 0.00152250294605158
flux1:, 0.686828781122262, 0.00148718798520257, 0.00150364154344964, 0.00152111417721562, 0.00153801187716638, 0.00155243815615448, 0.00156239079678228, 0.0015660807069136, 0.00156230416188878, 0.00155076703619703, 0.00153226110536995, 0.00150863208983356, 0.00148254525686809, 0.00145712052567561, 0.00143554136619507, 0.001420715185351, 0.00141498154494474, 0.00141977923020534, 0.00143519098605801, 0.0014594910533105, 0.00148923664628767, 0.00152079593170834, 0.00155367933825248, 0.00159328536532304, 0.00164553215956013, 0.00169631320590886, 0.00169897276548238, 0.0016451003849832, 0.0016523140900121, 0.0015698394567763, 0.00160303204993001, 0.00145102278512358, 0.00131069213603325, 0.0013553827685123, 0.00127594353437882, 0.00128833985728531, 0.00123219863043229, 0.00122391731587358, 0.00126108895328773, 0.00130108306575353, 0.00132874568558928, 0.00135005003236175, 0.00137396984000506, 0.0014043836203103, 0.00143969261471879, 0.00147521384006138, 0.00150569417474037, 0.0015270219427345, 0.00153702351663661, 0.00153554271072914, 0.0015240778343682, 0.00150522372892079, 0.00148209723165651, 0.0014578490460244, 0.00143530280455243, 0.00141672170751311, 0.00140368388983479, 0.00139704334041609, 0.00139695594992176, 0.00140295403519936, 0.00141405478233524, 0.00142888880918928
flux1:, 0.687091230026016, 0.00139634968361958, 0.00141027149343329, 0.00142484086200357, 0.00143883373585747, 0.00145074216951935, 0.00145892335719968, 0.00146186725385332, 0.001458522845798, 0.00144859190671484, 0.00143269865311076, 0.00141237797883821, 0.00138988394454891, 0.00136788037474062, 0.00134910626174833, 0.00133608659461959, 0.00133088634696404, 0.00133482600225071, 0.00134807908886557, 0.00136925429960794, 0.00139544324192914, 0.00142354755198385, 0.00145324771766729, 0.00148948828066606, 0.00153762986457753, 0.00158468131646278, 0.00158755693741082, 0.00153787345873063, 0.00154489275797442, 0.00146937094782353, 0.00150143972413169, 0.00136046639939477, 0.00123040293520705, 0.00127338888327861, 0.00120113287990985, 0.00121388062658253, 0.00116245894187627, 0.00115615197239531, 0.00119221964641688, 0.00123053250651343, 0.00125676610509971, 0.00127640770366825, 0.0012978613650747, 0.00132489419488932, 0.00135623533807669, 0.00138774597336595, 0.0014147129060968, 0.00143341826267557, 0.00144188020126589, 0.00143994101511819, 0.00142894917508964, 0.0014112583705013, 0.00138970608074978, 0.0013671671868006, 0.00134622212136629, 0.00132894185295086, 0.0013167734651308, 0.00131050506050982, 0.0013102904921492, 0.00131571768360178, 0.00132590653327549, 0.00133962369631588
flux1:, 0.687353678929769, 0.00130979361025224, 0.00132127645395768, 0.00133311043622017, 0.00134441309486207, 0.00135403073057039, 0.00136064440176329, 0.00136299116356207, 0.00136014873165788, 0.00135180206839913, 0.00133840824570697, 0.00132120509363366, 0.00130206118466956, 0.00128321905021972, 0.0012670128824082, 0.00125562432457768, 0.00125087552028215, 0.00125398559542303, 0.00126521428359043, 0.00128347614860856, 0.00130635134747986, 0.00133123164435273, 0.00135795555239467, 0.00139104904724047, 0.00143535898803342, 0.00147894807793641, 0.00148209278224886, 0.00143643162758514, 0.00144326063341826, 0.00137424999966709, 0.0014051819062663, 0.00127456126514001, 0.00115412500876321, 0.00119533754054724, 0.0011297019023042, 0.00114256238835699, 0.00109554892843782, 0.00109098607560004, 0.0011258099085514, 0.00116234222375583, 0.0011870926937578, 0.00120509820754236, 0.00122421496848667, 0.00124808910629601, 0.00127574289323379, 0.00130353772184972, 0.00132726224151998, 0.00134356884593389, 0.00135066011727387, 0.00134838223436183, 0.00133794641040218, 0.00132147952254742, 0.00130155188977217, 0.0012807705674499, 0.00126147604460273, 0.00124554599071783, 0.00123429193981291, 0.00122842927435914, 0.00122810184920333, 0.00123294540923098, 0.0012421762864992, 0.00125469360656352
flux1:, 0.687616127833522, 0.00122735299938716, 0.001236527045577, 0.00124582663433612, 0.00125467939797123, 0.00126224939750316, 0.00126750490897786, 0.00126939821532985, 0.00126711303332165, 0.00126030711307305, 0.00124927385148882, 0.00123497106404947, 0.00121891043949223, 0.00120294994476578, 0.00118905935898512, 0.00117911572917299, 0.00117472935638476, 0.00117703446998054, 0.00118637273885858, 0.00120193702795785, 0.00122175109317694, 0.00124365298777443, 0.00126762430727889, 0.00129780251206611, 0.00133855819586604, 0.0013789435086118, 0.00138239739958261, 0.00134059083075437, 0.00134723226505614, 0.00128429102214807, 0.00131406462377029, 0.00119313153133469, 0.00108169901941508, 0.00112108054867162, 0.00106151588171205, 0.00107428165328282, 0.00103137915647277, 0.00102833706069052, 0.00106179398385793, 0.00109647366681585, 0.00111971714869872, 0.00113614039721607, 0.0011530708212774, 0.00117402372439295, 0.00119828054554581, 0.00122265976949649, 0.00124341403168582, 0.00125754198288551, 0.00126342239890079, 0.0012609099895964, 0.00125109112156138, 0.00123588093774293, 0.00121759652725818, 0.00119858771546906, 0.00118096148118016, 0.0011664045116178, 0.00115609148837215, 0.00115066087040865, 0.00115024029112524, 0.00115450612175529, 0.00116276414395017, 0.00117404037395661
flux1:, 0.687878576737275, 0.00114887926539657, 0.00115590589589508, 0.00116289703125489, 0.00116955680535122, 0.00117532947219668, 0.00117943385001075, 0.00118100658032392, 0.00117931659743775, 0.00117398671859467, 0.00116515318274193, 0.00115351373308641, 0.00114025394623148, 0.00112688495817689, 0.00111505225287264, 0.00110636579074512, 0.00110225344983613, 0.00110377986205862, 0.0011113640941516, 0.0011244503061944, 0.00114146158596367, 0.00116063815241107, 0.00118208764054775, 0.00120958512612312, 0.00124705794739862, 0.00128448185929974, 0.00128826663998291, 0.00125014004611917, 0.00125659243477384, 0.00119928256532646, 0.00122787114720523, 0.00111598462748847, 0.00101295517418652, 0.0010504627948764, 9.96440811556344e-4, 0.0010089384562999, 9.69863604252859e-4, 9.68129603294151e-4, 0.00100011661694567, 0.00103289796935899, 0.0010546366027936, 0.00106955245121868, 0.00108446141110462, 0.00110273835473637, 0.00112389122603301, 0.00114515386096018, 0.00116320579001673, 0.00117536785068538, 0.00118018613378675, 0.00117752777620317, 0.00116836635609602, 0.00115442074634098, 0.00113776998314005, 0.00112051928097228, 0.00110455111617727, 0.00109136633317393, 0.00108200420322961, 0.00107702440773167, 0.00107653379991901, 0.00108024292305841, 0.00108753968045508, 0.00109756992065082
flux1:, 0.688141025641029, 0.00107423924364974, 0.00107930429830133, 0.00108422971523257, 0.00108896143292294, 0.00109318625586725, 0.001096337764933, 0.0010977078452345, 0.00109663230050873, 0.00109269413505932, 0.00108588179320731, 0.00107665524863526, 0.00106590613762882, 0.00105483664068484, 0.00104480696608847, 0.00103719553691849, 0.00103327505377977, 0.00103405417107213, 0.00104002411977816, 0.00105085364523177, 0.00106532161534543, 0.00108202646831678, 0.00110118363522637, 0.00112622921638352, 0.00116067719851426, 0.0011953610587764, 0.00119947772192539, 0.00116484674530361, 0.00117110356391647, 0.00111899554696377, 0.00114637097904268, 0.00104291936664039, 9.47720166643493e-4, 9.83328059502479e-4, 9.34347697838463e-4, 9.46438953565463e-4, 9.10921970912716e-4, 9.10296919999291e-4, 9.40733209622789e-4, 9.71595403828327e-4, 9.9185282441955e-4, 0.00100535123091928, 0.00101841146549592, 0.00103425906455946, 0.00105259745330968, 0.00107103586052579, 0.00108664482293525, 0.0010970435981266, 0.00110093627317573, 0.00109820557578351, 0.00108972383224349, 0.00107702916566177, 0.00106197852517967, 0.00104644661282764, 0.0010321024025548, 0.00102026829560273, 0.00101185185835587, 0.00100733414833518, 0.00100679819204978, 0.00100998305842599, 0.00101635139238584, 0.00102516082913834
flux1:, 0.688403474544782, 0.00100331173983583, 0.00100661830240238, 0.00100972950946876, 0.00101279821904422, 0.00101571694874556, 0.00101809992225586, 0.00101936747378395, 0.00101890665755108, 0.0010162585952534, 0.0010112757899284, 0.00100420449084162, 9.95675207800886e-4, 9.86618423748129e-4, 9.78146333081339e-4, 9.71438880208483e-4, 9.67638228467284e-4, 9.67708627230503e-4, 9.7220725929131e-4, 9.81000947929414e-4, 9.93181737565136e-4, 0.00100766313035877, 0.00102474977725146, 0.00104756040613904, 0.00107922348103007, 0.00111136555588249, 0.00111579486569412, 0.00108446484163414, 0.00109051520042279, 0.00104319275704935, 0.00106932948571504, 9.73734172502804e-4, 8.85823834850108e-4, 9.19524400308113e-4, 8.75116242965973e-4, 8.86697375104197e-4, 8.54481398475679e-4, 8.54781441612366e-4, 8.83609307664543e-4, 9.12554327795418e-4, 9.31371211425356e-4, 9.43551723286832e-4, 9.54938174932787e-4, 9.68598962558149e-4, 9.84403832747847e-4, 0.0010002994868538, 0.00101371309164867, 0.00102253915213698, 0.00102563017562034, 0.00102288693677301, 0.00101509138195176, 0.00100361616892273, 9.90112504430478e-4, 9.76239663475982e-4, 9.63465575235465e-4, 9.52943325713051e-4, 9.45454267776971e-4, 9.41402628767166e-4, 9.40845868076601e-4, 9.4354673773856e-4, 9.49035407579714e-4, 9.56672689842528e-4
flux1:, 0.688665923448535, 9.35983671018131e-4, 9.37744675240159e-4, 9.39294302305289e-4, 9.40958070949578e-4, 9.42798918223962e-4, 9.44579845477518e-4, 9.45825544524854e-4, 9.45961540119218e-4, 9.44487620438961e-4, 9.41134224133818e-4, 9.35959012603514e-4, 9.29364121696754e-4, 9.22044346293639e-4, 9.14898879750837e-4, 9.08939396604272e-4, 9.05199278831227e-4, 9.04607666191241e-4, 9.07780363451914e-4, 9.14756032727177e-4, 9.24898617176385e-4, 9.37394985823017e-4, 9.52620844016018e-4, 9.73397968595325e-4, 0.00100249579387603, 0.00103227165674092, 0.00103697678360319, 0.00100874388107119, 0.00101457422373649, 9.71638449277662e-4, 9.96517056633381e-4, 9.08234565080191e-4, 8.27104919791314e-4, 8.58908657338284e-4, 8.1863765116016e-4, 8.29637234274928e-4, 8.0047753292373e-4, 8.01534923419401e-4, 8.28719582179184e-4, 8.55769772648909e-4, 8.73199659946141e-4, 8.84166564161709e-4, 8.94051606308216e-4, 9.0575968988811e-4, 9.19299736603813e-4, 9.3292017319848e-4, 9.4437212066023e-4, 9.51802958168313e-4, 9.54203928867413e-4, 9.51495634995675e-4, 9.44379741245181e-4, 9.34078245974693e-4, 9.22052986089812e-4, 9.09763454378835e-4, 8.98489979507057e-4, 8.89226710391381e-4, 8.82635619888614e-4, 8.79047176732081e-4, 8.78492607804492e-4, 8.8075425168343e-4, 8.85422890440475e-4, 8.91953678271992e-4
flux1:, 0.688928372352288, 8.72146234854183e-4, 8.72577284765276e-4, 8.72812120573459e-4, 8.73315984078496e-4, 8.74289070687632e-4, 8.75613975537651e-4, 8.7689856767088e-4, 8.77596849122444e-4, 8.77170125130944e-4, 8.75242139819325e-4, 8.71707556397795e-4, 8.66772209899403e-4, 8.60929471394008e-4, 8.54897956659677e-4, 8.49548213655256e-4, 8.45823568163742e-4, 8.44624971143521e-4, 8.46618403793028e-4, 8.5198859541061e-4, 8.6033189357352e-4, 8.71068926421543e-4, 8.84629266186088e-4, 9.03557349997444e-4, 9.30289253972187e-4, 9.5785404699748e-4, 9.62784578506765e-4, 9.37438036313344e-4, 9.43034297023153e-4, 9.04106791702867e-4, 9.27716701902095e-4, 8.46239080909217e-4, 7.71415347760477e-4, 8.01349642457541e-4, 7.64816269747005e-4, 7.75191655974733e-4, 7.48854801627301e-4, 7.50517972717219e-4, 7.76046379461663e-4, 8.01241735536191e-4, 8.17347295845336e-4, 8.27205550833835e-4, 8.35755137972355e-4, 8.45732864736155e-4, 8.57261804176723e-4, 8.6885858593001e-4, 8.78567393522007e-4, 8.84767029329964e-4, 8.86577790854227e-4, 8.83941251938541e-4, 8.774880493632e-4, 8.6830366262152e-4, 8.57676673265087e-4, 8.46882638549273e-4, 8.37028318181884e-4, 8.28960141415068e-4, 8.23228487200187e-4, 8.20094084842947e-4, 8.19562108510179e-4, 8.21431041999464e-4, 8.25345746317012e-4, 8.30846905478503e-4
flux1:, 0.689190821256042, 8.11691599737527e-4, 8.11004440411397e-4, 8.10159497239986e-4, 8.09730683953916e-4, 8.10024865403653e-4, 8.11017994775689e-4, 8.12382900947461e-4, 8.13594671648216e-4, 8.14080877941809e-4, 8.1337488043512e-4, 8.11233795460982e-4, 8.07698032218356e-4, 8.0309168417302e-4, 7.97982407217272e-4, 7.93123600833769e-4, 7.89384198945577e-4, 7.87641539837479e-4, 7.88602352633029e-4, 7.92572427869806e-4, 7.99343278904575e-4, 8.08532303809624e-4, 8.20607112245698e-4, 8.37853788636292e-4, 8.62400247121628e-4, 8.87892097353734e-4, 8.92988641625226e-4, 8.70313579119896e-4, 8.75663292921805e-4, 8.40388160503246e-4, 8.62729253160443e-4, 7.87583024064242e-4, 7.18622635095462e-4, 7.4672971076161e-4, 7.13569863778727e-4, 7.23302730698661e-4, 6.9956581737437e-4, 7.0169895586175e-4, 7.25577873703816e-4, 7.48973199372374e-4, 7.63823025734777e-4, 7.72675032537545e-4, 7.80045754918397e-4, 7.88501275974425e-4, 7.98256010009342e-4, 8.08063499066123e-4, 8.16231891375289e-4, 8.2135093688649e-4, 8.22660384212034e-4, 8.2012333104384e-4, 8.14307762879188e-4, 8.06175985440051e-4, 7.9685896063621e-4, 7.87464070397597e-4, 7.78938796496843e-4, 7.71993565542695e-4, 7.67075576732516e-4, 7.6438050567821e-4, 7.63888291786088e-4, 7.65410674970546e-4, 7.68640466007491e-4, 7.73195253228016e-4
flux1:, 0.689453270159795, 7.54510548321023e-4, 7.52907579825312e-4, 7.51201462748865e-4, 7.50046052082851e-4, 7.49827163337138e-4, 7.50590943891629e-4, 7.52059849678912e-4, 7.53724981572017e-4, 7.54986374340706e-4, 7.55303720633311e-4, 7.54321379824709e-4, 7.51943592258086e-4, 7.48354932838577e-4, 7.43998788167403e-4, 7.39532214622445e-4, 7.35762432248945e-4, 7.33545549038037e-4, 7.33618876905973e-4, 7.36385383313763e-4, 7.4179719403316e-4, 7.4963449603122e-4, 7.60388681755374e-4, 7.76105921282608e-4, 7.9863090499435e-4, 8.22174764341019e-4, 8.27373469335395e-4, 8.071538787363e-4, 8.12247858499541e-4, 7.80292664399351e-4, 8.01375746019328e-4, 7.32119789163294e-4, 6.68610283885541e-4, 6.94944631414768e-4, 6.64828488704282e-4, 6.73919915480803e-4, 6.52569919936278e-4, 6.55052293069151e-4, 6.77305870218699e-4, 6.98967921294556e-4, 7.1263389059562e-4, 7.20577105023145e-4, 7.26914101634709e-4, 7.34039717373594e-4, 7.42239192700853e-4, 7.50473918571297e-4, 7.57288672956528e-4, 7.61464657025182e-4, 7.62351591576024e-4, 7.59934107747571e-4, 7.54725041314354e-4, 7.47575996967834e-4, 7.39475314249992e-4, 7.31377648944729e-4, 7.24085493356637e-4, 7.18185216039243e-4, 7.14029620287657e-4, 7.11754456187484e-4, 7.11315714028104e-4, 7.12535955229303e-4, 7.15150207483286e-4, 7.18844618162336e-4
flux1:, 0.689715719063548, 7.00491342023625e-4, 6.98161449515318e-4, 6.957931838161e-4, 6.94094238801713e-4, 6.93504702701173e-4, 6.94120828873397e-4, 6.95702075335754e-4, 6.97752460384088e-4, 6.99651672362171e-4, 7.00802362653062e-4, 7.00759817571635e-4, 6.99319416528147e-4, 6.96553398582732e-4, 6.92804592821722e-4, 6.88651412109287e-4, 6.84849223438857e-4, 6.8223335291742e-4, 6.8156112639069e-4, 6.83310295127349e-4, 6.87562072935696e-4, 6.94228703384894e-4, 7.03812779952764e-4, 7.18138480780288e-4, 7.38792060909356e-4, 7.60503339770966e-4, 7.65739839596653e-4, 7.47761505864401e-4, 7.52594857077593e-4, 7.23650786720213e-4, 7.43497041926118e-4, 6.79719888340911e-4, 6.21276340565954e-4, 6.45901929709533e-4, 6.1853213317523e-4, 6.26997650553936e-4, 6.07831001939465e-4, 6.10556238277686e-4, 6.31223358219648e-4, 6.51228080390993e-4, 6.63783268119125e-4, 6.70908608881462e-4, 6.76344275945241e-4, 6.82315461690193e-4, 6.89160077328945e-4, 6.96020527986048e-4, 7.01652607670916e-4, 7.05010430011502e-4, 7.05544360198397e-4, 7.03260082258287e-4, 6.98621939073306e-4, 6.923824033523e-4, 6.8540144476782e-4, 6.78495961962268e-4, 6.72337538184879e-4, 6.67400442640083e-4, 6.63952037595982e-4, 6.62073549538502e-4, 6.6169864435609e-4, 6.62658644707591e-4, 6.64725436011246e-4, 6.6764570366631e-4
flux1:, 0.689978167967302, 6.49519843964708e-4, 6.46635647742804e-4, 6.43782957721298e-4, 6.41700025687018e-4, 6.40859638088672e-4, 6.4139105279714e-4, 6.43080571976003e-4, 6.45443647853294e-4, 6.47847371215651e-4, 6.49653458627331e-4, 6.50350335887663e-4, 6.49649623573206e-4, 6.47535700981266e-4, 6.44271572414767e-4, 6.40371730737472e-4, 6.36546986477289e-4, 6.33610746300947e-4, 6.32329761274552e-4, 6.33236005714513e-4, 6.36511518093171e-4, 6.42173220293778e-4, 6.50724027888897e-4, 6.63783568187701e-4, 6.82704304658788e-4, 7.02691851557041e-4, 7.07904371638991e-4, 6.91957586501821e-4, 6.96529998620908e-4, 6.70311517122393e-4, 6.88951187442108e-4, 6.30268164881905e-4, 5.76530558009569e-4, 5.995181004386e-4, 5.74627498037168e-4, 5.82492499111513e-4, 5.65314895579719e-4, 5.68190341325815e-4, 5.87321976734483e-4, 6.05751935589753e-4, 6.17269042421244e-4, 6.23660012835233e-4, 6.28313432249005e-4, 6.33288464919102e-4, 6.38959928441585e-4, 6.44626649120298e-4, 6.49231513590151e-4, 6.51883941410767e-4, 6.52125784421501e-4, 6.49982864045449e-4, 6.45876893037125e-4, 6.4047188148338e-4, 6.34512873913906e-4, 6.28693377057577e-4, 6.23567777714945e-4, 6.19510051774006e-4, 6.16711095678294e-4, 6.15203166093062e-4, 6.14899479033356e-4, 6.15638375922989e-4, 6.17223591959952e-4, 6.19454670678716e-4
flux1:, 0.690240616871055, 6.01480697472727e-4, 5.9819714597772e-4, 5.95016018235739e-4, 5.92685758266834e-4, 5.91693355751868e-4, 5.92186805175628e-4, 5.93971290389408e-4, 5.96573471843583e-4, 5.9935576613342e-4, 6.01654182028425e-4, 6.02910735363204e-4, 6.02775987994771e-4, 6.01168143293926e-4, 5.98288176225662e-4, 5.94598591897746e-4, 5.90770698520778e-4, 5.87593666642078e-4, 5.8583345817851e-4, 5.86057819475887e-4, 5.88524723502164e-4, 5.93331744038325e-4, 6.00972946911309e-4, 6.12880422513179e-4, 6.30197244795861e-4, 6.48565443980571e-4, 6.53697005840381e-4, 6.39579026780054e-4, 6.43894426352939e-4, 6.20138716784252e-4, 6.37609321093775e-4, 5.83659915255594e-4, 5.34290779117363e-4, 5.55715243516533e-4, 5.33064409356505e-4, 5.40360207298053e-4, 5.24986682252918e-4, 5.27932866814391e-4, 5.45589607853994e-4, 5.62531688395411e-4, 5.73081914590434e-4, 5.78814326327058e-4, 5.82791323570656e-4, 5.86911444915241e-4, 5.91573019516095e-4, 5.9620895956308e-4, 5.99927000664823e-4, 6.01975181426151e-4, 6.01977874225889e-4, 5.9997974531317e-4, 5.96365008760283e-4, 5.91719009702575e-4, 5.8668447380519e-4, 5.81845189133484e-4, 5.77651566223185e-4, 5.74388808493084e-4, 5.72180225523976e-4, 5.71014721680088e-4, 5.70787129169046e-4, 5.71341350455901e-4, 5.7250830193879e-4, 5.74133056518352e-4
flux1:, 0.690503065774808, 5.56259163282433e-4, 5.52713237854414e-4, 5.49338477105346e-4, 5.46876079004301e-4, 5.45811731987038e-4, 5.46300541409024e-4, 5.48160531581468e-4, 5.50930283531219e-4, 5.53975316624129e-4, 5.56619995360082e-4, 5.58278391642346e-4, 5.58560162101454e-4, 5.573361794065e-4, 5.54760329097361e-4, 5.51252503219937e-4, 5.47447690097585e-4, 5.44107758153847e-4, 5.41988403960348e-4, 5.41676993433489e-4, 5.43485916456168e-4, 5.47572647114184e-4, 5.54414940470232e-4, 5.65274002675811e-4, 5.81107484187898e-4, 5.97957454329728e-4, 6.02957281165406e-4, 5.90474527794525e-4, 5.94540281367055e-4, 5.730066532928e-4, 5.89351067929412e-4, 5.39796726321852e-4, 4.94479212807721e-4, 5.14417714944169e-4, 4.93792400937066e-4, 5.00553096686958e-4, 4.86808303217208e-4, 4.89758472340659e-4, 5.06008326752257e-4, 5.21551753486162e-4, 5.31204044955495e-4, 5.36346211908175e-4, 5.39739934556278e-4, 5.43129987292499e-4, 5.46927096241107e-4, 5.5067818457926e-4, 5.53635281386354e-4, 5.5516928594037e-4, 5.54978348774018e-4, 5.53124371999277e-4, 5.49958538600898e-4, 5.45996495772896e-4, 5.41790408959422e-4, 5.37827266554574e-4, 5.34466131839995e-4, 5.31914562296e-4, 5.302369677014e-4, 5.29384512993255e-4, 5.2923586536882e-4, 5.29639300895423e-4, 5.30448591295223e-4, 5.31547379345831e-4
flux1:, 0.690765514678561, 5.13743114369065e-4, 5.10054317071004e-4, 5.06600737855407e-4, 5.04101765163558e-4, 5.03029137041563e-4, 5.03535877261061e-4, 5.05448473561828e-4, 5.08318807512804e-4, 5.11522880259354e-4, 5.14386100583226e-4, 5.16310917785489e-4, 5.16883594238348e-4, 5.15943673906499e-4, 5.13610161759128e-4, 5.10267429322831e-4, 5.06515850861492e-4, 5.03086592150457e-4, 5.00716644983748e-4, 4.99999229182387e-4, 5.01282910718063e-4, 5.0476746367944e-4, 5.10908589815236e-4, 5.20812955825198e-4, 5.35276042845661e-4, 5.50706084953357e-4, 5.55530400651319e-4, 5.44500385317455e-4, 5.48326287130852e-4, 5.28795632630446e-4, 5.44060299366323e-4, 4.98582759957434e-4, 4.57019198175911e-4, 4.75549314886211e-4, 4.56757936957241e-4, 4.63018135895568e-4, 4.50736789463074e-4, 4.53636416617337e-4, 4.68552907514821e-4, 4.82787605216007e-4, 4.91608190385595e-4, 4.96221450396931e-4, 4.99113339307456e-4, 5.01882799213932e-4, 5.04943956934782e-4, 5.07939903697756e-4, 5.10248111806698e-4, 5.11347542142205e-4, 5.11001651209639e-4, 5.0928771532999e-4, 5.06527756716391e-4, 5.03175905813977e-4, 4.99704681627689e-4, 4.96516393143227e-4, 4.9389071409906e-4, 4.91968194334646e-4, 4.90762753803402e-4, 4.90193365288834e-4, 4.90124871365247e-4, 4.90409000812216e-4, 4.90918415293702e-4, 4.91568771439438e-4
flux1:, 0.691027963582315, 4.73824693822044e-4, 4.70095964059327e-4, 4.66659867199586e-4, 4.64202191154331e-4, 4.63170762962435e-4, 4.63709552945825e-4, 4.65650569817327e-4, 4.6856082613009e-4, 4.71833601131598e-4, 4.74806516746094e-4, 4.76884474989434e-4, 4.77645168240088e-4, 4.76910015280193e-4, 4.74772789346702e-4, 4.71587459040573e-4, 4.67920406544749e-4, 4.64468725223566e-4, 4.61943508594689e-4, 4.60932440105588e-4, 4.61805129461156e-4, 4.64789050452792e-4, 4.70313825591601e-4, 4.79347630127196e-4, 4.92545989992209e-4, 5.06651528821635e-4, 5.1126396280359e-4, 5.01516932918796e-4, 5.05114203802253e-4, 4.87388469147781e-4, 5.01621913044292e-4, 4.59922012900663e-4, 4.21832874328422e-4, 4.39031370981387e-4, 4.21902594420582e-4, 4.27695905755929e-4, 4.16723306057634e-4, 4.19529480187444e-4, 4.33190010850049e-4, 4.46205294770163e-4, 4.54257432759991e-4, 4.58396856033489e-4, 4.60857866849616e-4, 4.63102172292702e-4, 4.65540195399958e-4, 4.67895511274178e-4, 4.69653901622902e-4, 4.70388595301327e-4, 4.69920213189828e-4, 4.68339358001366e-4, 4.65942226440329e-4, 4.63128869709568e-4, 4.60302236676052e-4, 4.57791245509937e-4, 4.55807400340404e-4, 4.54434309814868e-4, 4.53643455858591e-4, 4.5332703879011e-4, 4.53338505457832e-4, 4.53532381428065e-4, 4.53796640639553e-4, 4.54072851649889e-4
flux1:, 0.691290412486068, 4.36401252325844e-4, 4.32720002398236e-4, 4.29380653673189e-4, 4.27026234491389e-4, 4.26073199730722e-4, 4.26651504442915e-4, 4.28596968990507e-4, 4.31493848924339e-4, 4.34758788619239e-4, 4.37751187007369e-4, 4.39890184715596e-4, 4.40757055716649e-4, 4.40165601520296e-4, 4.38191671619122e-4, 4.35162300443728e-4, 4.31609781047342e-4, 4.28194085209259e-4, 4.25594569949432e-4, 4.2438426847693e-4, 4.24941592426762e-4, 4.27509943082992e-4, 4.3249051914466e-4, 4.40728701104188e-4, 4.52760893192251e-4, 4.65634178334247e-4, 4.70005949976663e-4, 4.61386193375364e-4, 4.64766664017412e-4, 4.48668229526167e-4, 4.61919967987023e-4, 4.23716800507059e-4, 3.88839937590583e-4, 4.04781859536124e-4, 3.8916232369071e-4, 3.94520503524327e-4, 3.84713048645316e-4, 3.8739365737694e-4, 3.99878079171956e-4, 4.1176163678282e-4, 4.19105504026006e-4, 4.22820660156938e-4, 4.24912588779189e-4, 4.26714648292761e-4, 4.28628074094024e-4, 4.30443276597452e-4, 4.3173892027943e-4, 4.32169764214739e-4, 4.31605852512981e-4, 4.30148948787482e-4, 4.28072281014288e-4, 4.25728551009502e-4, 4.23460383684449e-4, 4.21533737721929e-4, 4.2010237417292e-4, 4.19202379981397e-4, 4.1877041356851e-4, 4.18677128201879e-4, 4.18767051604474e-4, 4.18897108390176e-4, 4.18967423988838e-4, 4.18939892299536e-4
flux1:, 0.691552861389821, 4.01375367978986e-4, 3.97814424740709e-4, 3.94635364245287e-4, 3.92431757319246e-4, 3.9158351814048e-4, 3.92203425753088e-4, 3.94130456071837e-4, 3.96968369141482e-4, 4.00162471608158e-4, 4.03101864945008e-4, 4.05229439852017e-4, 4.06139609686613e-4, 4.05646537763127e-4, 4.03813381086995e-4, 4.00942389788202e-4, 3.97531267836571e-4, 3.9420033750666e-4, 3.91592749737251e-4, 3.90259883280358e-4, 3.90579351922318e-4, 3.92801345075055e-4, 3.97297880747572e-4, 4.04806761304703e-4, 4.15764413982869e-4, 4.27494205403857e-4, 4.31604188560457e-4, 4.23970935625348e-4, 4.27146507956892e-4, 4.12517342043976e-4, 4.24837172641691e-4, 3.89867425663586e-4, 3.5795742883264e-4, 3.72715489180828e-4, 3.5846769886678e-4, 3.63420263605316e-4, 3.54645873352125e-4, 3.57178545999699e-4, 3.68567858621017e-4, 3.79404967342609e-4, 3.86097620807845e-4, 3.89433300540808e-4, 3.91210076805142e-4, 3.92641824364688e-4, 3.94116439770199e-4, 3.95479387608586e-4, 3.96388455708476e-4, 3.96568293743434e-4, 3.95931100565342e-4, 3.94587586289702e-4, 3.92790439786591e-4, 3.90851065258545e-4, 3.8906018529835e-4, 3.87630352859704e-4, 3.86667173327478e-4, 3.86167918556095e-4, 3.86041525228419e-4, 3.86142060249446e-4, 3.86307606600113e-4, 3.86397331694157e-4, 3.86320791733579e-4, 3.86055196676513e-4
flux1:, 0.691815310293574, 3.68653967222763e-4, 3.6527232923072e-4, 3.6230246438666e-4, 3.602840525282e-4, 3.59557367430145e-4, 3.60216440266396e-4, 3.62103630531507e-4, 3.64844504411438e-4, 3.67917490898557e-4, 3.70747693112188e-4, 3.72809062498787e-4, 3.73716262934373e-4, 3.73289500180396e-4, 3.71582693495278e-4, 3.68874457976607e-4, 3.65627259955233e-4, 3.62419876784541e-4, 3.59856085705053e-4, 3.58460505130827e-4, 3.58602727350168e-4, 3.60532996662496e-4, 3.64594812296033e-4, 3.7143294183605e-4, 3.81401056719284e-4, 3.92072437220394e-4, 3.95907125202981e-4, 3.89134982898236e-4, 3.92117378771029e-4, 3.7881785635307e-4, 3.9025544117837e-4, 3.58272759857473e-4, 3.29100301787443e-4, 3.42744496943412e-4, 3.29744902077673e-4, 3.34319041105294e-4, 3.26457420290665e-4, 3.28828250691289e-4, 3.39203379899605e-4, 3.49076299279546e-4, 3.551716689395e-4, 3.58168489210817e-4, 3.59677329040902e-4, 3.60801202015272e-4, 3.619115725403e-4, 3.628988463162e-4, 3.63487767905386e-4, 3.63462359326127e-4, 3.62770244609677e-4, 3.61528883672845e-4, 3.5997247626833e-4, 3.58376527808335e-4, 3.56987460244107e-4, 3.5597308185895e-4, 3.55399555319871e-4, 3.55233276687096e-4, 3.55361982118517e-4, 3.55627778366081e-4, 3.55864719359045e-4, 3.5593427245769e-4, 3.55753154595689e-4, 3.55309511382115e-4
flux1:, 0.692077759197328, 3.38146762490799e-4, 3.34990198993115e-4, 3.3226474279875e-4, 3.30453793851366e-4, 3.2985671315236e-4, 3.3054857950788e-4, 3.32376078857345e-4, 3.34988825799184e-4, 3.3790197016403e-4, 3.40581340775927e-4, 3.42537190208933e-4, 3.43409310302095e-4, 3.430276175448e-4, 3.41438793998537e-4, 3.38898261107801e-4, 3.35832638793919e-4, 3.32777930209972e-4, 3.30296550406717e-4, 3.28882916623227e-4, 3.28893476292174e-4, 3.30573935283416e-4, 3.34241108053963e-4, 3.40460366238088e-4, 3.49517791297443e-4, 3.59212152619679e-4, 3.62765481194594e-4, 3.56744357698739e-4, 3.59545093555853e-4, 3.47452432215464e-4, 3.58057060203825e-4, 3.28831325740862e-4, 3.02182413555219e-4, 3.14779808154417e-4, 3.02917089271161e-4, 3.07137735978342e-4, 3.00080429659829e-4, 3.02282550081282e-4, 3.11723179117421e-4, 3.20710661756372e-4, 3.26259541488703e-4, 3.28954398659442e-4, 3.30236743585079e-4, 3.31106981911579e-4, 3.31917874841056e-4, 3.32596113227642e-4, 3.32922719085001e-4, 3.32731687090497e-4, 3.31999928420118e-4, 3.30849535281239e-4, 3.29497934107145e-4, 3.28189501551323e-4, 3.27133146938298e-4, 3.26459693713365e-4, 3.26203676690131e-4, 3.26307748015747e-4, 3.2664432894205e-4, 3.27047795050998e-4, 3.27350470457318e-4, 3.27416355088187e-4, 3.27167501330954e-4, 3.26599270378486e-4
flux1:, 0.692340208101081, 3.09764358379156e-4, 3.06865962165237e-4, 3.04407347982203e-4, 3.02815050310888e-4, 3.02347812843046e-4, 3.03062689812695e-4, 3.04812174075263e-4, 3.07272013014493e-4, 3.09996805159762e-4, 3.12496339877717e-4, 3.14320523003707e-4, 3.1513718741049e-4, 3.14787942686137e-4, 3.1331310723272e-4, 3.10944898986909e-4, 3.0807364946316e-4, 3.05192000740309e-4, 3.02820043826871e-4, 3.01419982268205e-4, 3.01331812948261e-4, 3.02793941472571e-4, 3.06099193163317e-4, 3.11746045746288e-4, 3.19966084282001e-4, 3.28761250125185e-4, 3.32034206497916e-4, 3.26668726929079e-4, 3.29299210140349e-4, 3.18305559699118e-4, 3.28125966897988e-4, 3.01442446786807e-4, 2.77117564475188e-4, 2.88732202045665e-4, 2.77905773835118e-4, 2.81795739738159e-4, 2.75445957475809e-4, 2.77478069290983e-4, 2.86061535667545e-4, 2.94238416456591e-4, 2.99288439389882e-4, 3.01714810578726e-4, 3.02807028670929e-4, 3.0347073247287e-4, 3.04038351284654e-4, 3.04465460243976e-4, 3.04580039643103e-4, 3.04257744858422e-4, 3.03499260921197e-4, 3.02429327350705e-4, 3.01250023550618e-4, 3.00178765632483e-4, 2.99392936339297e-4, 2.98993233347538e-4, 2.98989470228974e-4, 2.99306856546664e-4, 2.99807710990275e-4, 3.00322460328144e-4, 3.00683828935981e-4, 3.00758713491566e-4, 3.00473098077666e-4, 2.99826504854042e-4
flux1:, 0.692602657004834, 2.8341642876301e-4, 2.80797273118743e-4, 2.78616196279778e-4, 2.77243825350226e-4, 2.76899874637419e-4, 2.77625185134243e-4, 2.79279887397004e-4, 2.81567687647839e-4, 2.84084493607362e-4, 2.86385916269436e-4, 2.88063202797777e-4, 2.8881348539682e-4, 2.88490709386108e-4, 2.87128890076903e-4, 2.84936795443115e-4, 2.82268270046288e-4, 2.79572593103079e-4, 2.77327438294377e-4, 2.75961983764896e-4, 2.75797999736934e-4, 2.77065316300277e-4, 2.80035980911251e-4, 2.85152748252822e-4, 2.92603819437283e-4, 3.00574215933558e-4, 3.03574170024869e-4, 2.98782634600434e-4, 3.01254267083908e-4, 2.91264566469304e-4, 3.00348721333859e-4, 2.76007109733788e-4, 2.53820286990915e-4, 2.6451319623517e-4, 2.54631932327913e-4, 2.58212056829303e-4, 2.52484268247488e-4, 2.54349245619501e-4, 2.62149544768379e-4, 2.69586388423295e-4, 2.74181987848475e-4, 2.76370108854123e-4, 2.77303974998315e-4, 2.77801904468538e-4, 2.78174889060545e-4, 2.78401066518045e-4, 2.78347279939928e-4, 2.77923565153787e-4, 2.77149503509525e-4, 2.76150671928276e-4, 2.75114983967498e-4, 2.74236494501158e-4, 2.73666264509472e-4, 2.73480836314376e-4, 2.73671305495076e-4, 2.74150905323902e-4, 2.74776373732236e-4, 2.75377493177343e-4, 2.7578930730604e-4, 2.75882060306761e-4, 2.75584647334224e-4, 2.74898339365449e-4
flux1:, 0.692865105908588, 2.59010328363384e-4, 2.56680365716042e-4, 2.5477707171007e-4, 2.53617394659312e-4, 2.53384614273844e-4, 2.54105795885895e-4, 2.55650695860199e-4, 2.57752447827181e-4, 2.60049277799429e-4, 2.62143245701164e-4, 2.63667217184653e-4, 2.64347556497709e-4, 2.64050190574162e-4, 2.62802364085861e-4, 2.607890833363e-4, 2.58327791731086e-4, 2.5582492026043e-4, 2.53716354569342e-4, 2.52398424653241e-4, 2.5217413604505e-4, 2.53264588336664e-4, 2.55924433268422e-4, 2.60550417692849e-4, 2.67296665581198e-4, 2.74513435831954e-4, 2.77253170293053e-4, 2.72966154585717e-4, 2.75290349677026e-4, 2.66220119268553e-4, 2.7461492449288e-4, 2.52428337143731e-4, 2.32206214459516e-4, 2.42035490076371e-4, 2.33016660413769e-4, 2.36305967632719e-4, 2.31125293668102e-4, 2.32828962301753e-4, 2.39915915738539e-4, 2.46678723004654e-4, 2.5086109148419e-4, 2.52838058071105e-4, 2.5364106638033e-4, 2.5400821300493e-4, 2.54228404089514e-4, 2.54296957963528e-4, 2.54112575943895e-4, 2.53613351198461e-4, 2.52833508753844e-4, 2.51897857996888e-4, 2.50981126335073e-4, 2.50257078313079e-4, 2.49854909255179e-4, 2.49832113862163e-4, 2.50166190625482e-4, 2.50763042372581e-4, 2.51477661583428e-4, 2.52142002303071e-4, 2.52595108176882e-4, 2.52711066932386e-4, 2.52420998172291e-4, 2.51726103708256e-4
flux1:, 0.693127554812341, 2.36450389916743e-4, 2.34409675052906e-4, 2.32775546801925e-4, 2.3181449469726e-4, 2.31676678986595e-4, 2.32378197526306e-4, 2.33800389241427e-4, 2.35706836245939e-4, 2.37778271885075e-4, 2.3966275712568e-4, 2.41033908859401e-4, 2.41646256889735e-4, 2.41376677055281e-4, 2.40244891395572e-4, 2.38411898350486e-4, 2.361591299177e-4, 2.33851136522451e-4, 2.31883242984118e-4, 2.30619902459742e-4, 2.30345765584383e-4, 2.3127380139801e-4, 2.33644513028904e-4, 2.37816862929127e-4, 2.43918624394725e-4, 2.50449605851697e-4, 2.52946079182191e-4, 2.49104811147799e-4, 2.51292871331217e-4, 2.43066126954534e-4, 2.50817037745931e-4, 2.30611045674012e-4, 2.1219201316961e-4, 2.21212953687953e-4, 2.12981353003845e-4, 2.15997230160454e-4, 2.11298670896062e-4, 2.12848829996501e-4, 2.19287474494802e-4, 2.25437462930169e-4, 2.29244528775895e-4, 2.31034374212071e-4, 2.31729955511673e-4, 2.31995948630082e-4, 2.32098955265511e-4, 2.32046930556802e-4, 2.31764401231132e-4, 2.31212067206573e-4, 2.30435139848855e-4, 2.29556277639493e-4, 2.28737841555402e-4, 2.28135896389401e-4, 2.27861524628954e-4, 2.27957459430802e-4, 2.28391878100707e-4, 2.29067211127429e-4, 2.29839878352174e-4, 2.30546341891619e-4, 2.31031076617275e-4, 2.3117252104789e-4, 2.30903612202906e-4, 2.30224191633524e-4
flux1:, 0.693390003716094, 2.1563800317254e-4, 2.13878245031929e-4, 2.12497658173235e-4, 2.11716209641635e-4, 2.11654700377174e-4, 2.12321199146355e-4, 2.13610381910795e-4, 2.15316782223403e-4, 2.17163059592624e-4, 2.18841923394311e-4, 2.2006599368065e-4, 2.20616202914117e-4, 2.20378940596204e-4, 2.19365565513101e-4, 2.17712983052489e-4, 2.15667317331957e-4, 2.13552609406919e-4, 2.1172534600264e-4, 2.10519689033554e-4, 2.10203010776578e-4, 2.10981166012078e-4, 2.13083384998593e-4, 2.16837631274654e-4, 2.22351711140909e-4, 2.28261241601281e-4, 2.305341768789e-4, 2.27088839712838e-4, 2.29151693027949e-4, 2.21699146852148e-4, 2.28849745799167e-4, 2.1046152476917e-4, 1.93694995647244e-4, 2.01960279997718e-4, 1.94447514936325e-4, 1.97205932202023e-4, 1.9293348174955e-4, 1.9433919279044e-4, 2.00189429355312e-4, 2.05782911908812e-4, 2.09249353204331e-4, 2.10873149358088e-4, 2.11480869530675e-4, 2.1167030036991e-4, 2.11685938407514e-4, 2.11544600546052e-4, 2.11191478047018e-4, 2.10605213289708e-4, 2.09838898679645e-4, 2.09011883843506e-4, 2.08274860703156e-4, 2.07768358437048e-4, 2.07588453837496e-4, 2.07766638764218e-4, 2.08265253028228e-4, 2.08986373791967e-4, 2.09790399325873e-4, 2.10520182962134e-4, 2.1102681602194e-4, 2.11193581319403e-4, 2.10955051558293e-4, 2.10308865897667e-4
flux1:, 0.693652452619847, 1.96472411754113e-4, 1.94978776587482e-4, 1.93831114161955e-4, 1.93207261599787e-4, 1.93202614774068e-4, 1.93820071339435e-4, 1.94969057193527e-4, 1.96475000660795e-4, 1.98101206400134e-4, 1.99582949682179e-4, 2.00669470665518e-4, 2.01165908038997e-4, 2.00966550390018e-4, 2.00073610764951e-4, 1.98600043798039e-4, 1.96757689720877e-4, 1.94831819811844e-4, 1.93142215364371e-4, 1.91994779599208e-4, 1.91641088582071e-4, 1.92281027921516e-4, 1.94134910910392e-4, 1.97505179167463e-4, 2.0248492988901e-4, 2.07833503672077e-4, 2.09903937514764e-4, 2.0681203880511e-4, 2.0875987735559e-4, 2.02017538030222e-4, 2.08609130341013e-4, 1.91886774328236e-4, 1.76632620455734e-4, 1.84192502419193e-4, 1.77336398124454e-4, 1.79852180538953e-4, 1.75957881808944e-4, 1.7722900321793e-4, 1.8254551521619e-4, 1.87633897690795e-4, 1.90791209913489e-4, 1.92267224575093e-4, 1.92803026327826e-4, 1.92935770545374e-4, 1.92888451288947e-4, 1.92683691390385e-4, 1.92282977414007e-4, 1.91678935035801e-4, 1.90929933350691e-4, 1.90151073466094e-4, 1.8948198531593e-4, 1.89049456956089e-4, 1.8893708827668e-4, 1.89167953079462e-4, 1.89701311408869e-4, 1.90441328488694e-4, 1.91254363435127e-4, 1.91991128809369e-4, 1.92510286467864e-4, 1.9270042729658e-4, 1.924977533749e-4, 1.91897228287822e-4
flux1:, 0.693914901523601, 1.78852033255599e-4, 1.77605058726215e-4, 1.76666724322115e-4, 1.76177352290595e-4, 1.76210867435671e-4, 1.76767605765345e-4, 1.77772717937457e-4, 1.79081905021122e-4, 1.80497226445748e-4, 1.81793882672625e-4, 1.82754932524476e-4, 1.83207303994597e-4, 1.83051557698733e-4, 1.82280137789396e-4, 1.80982461171687e-4, 1.79337433518973e-4, 1.77593637499399e-4, 1.76036614038681e-4, 1.74946330690277e-4, 1.74560225715803e-4, 1.75073271023632e-4, 1.76698641333405e-4, 1.79717603920769e-4, 1.84212853458937e-4, 1.89056697693999e-4, 1.90945639123489e-4, 1.88170558036711e-4, 1.90012452549844e-4, 1.8392066581765e-4, 1.89991962306467e-4, 1.7479396947506e-4, 1.60922107373019e-4, 1.67824605321634e-4, 1.61568691428607e-4, 1.63855835575596e-4, 1.60298823779096e-4, 1.61445735806332e-4, 1.66278151793628e-4, 1.7090805983502e-4, 1.7378468519913e-4, 1.75128608740538e-4, 1.75605134510614e-4, 1.75696735855639e-4, 1.75605877235151e-4, 1.75358607077818e-4, 1.74929064676972e-4, 1.743205326274e-4, 1.73594499920134e-4, 1.72861082245324e-4, 1.72249389539811e-4, 1.71873949844038e-4, 1.71807909890142e-4, 1.72068130276895e-4, 1.72612899756103e-4, 1.73350305997338e-4, 1.74154143357336e-4, 1.74884081452044e-4, 1.75407097380533e-4, 1.75617515513488e-4, 1.75453293584595e-4, 1.74906540463644e-4
flux1:, 0.694177350427354, 1.62676031533999e-4, 1.61653480373157e-4, 1.6089973310003e-4, 1.60522236414276e-4, 1.60577189248726e-4, 1.61064609721775e-4, 1.61925862358189e-4, 1.63045765399034e-4, 1.64262740535808e-4, 1.65388875980434e-4, 1.6623800964571e-4, 1.6665638180295e-4, 1.66549299295582e-4, 1.65899035900124e-4, 1.64772178806635e-4, 1.63316373781867e-4, 1.61745909586476e-4, 1.60314806119226e-4, 1.5927956380753e-4, 1.58865130971553e-4, 1.59262391054039e-4, 1.60678602651656e-4, 1.6337727450347e-4, 1.67434177958289e-4, 1.71824847343789e-4, 1.73552180679048e-4, 1.71061962950527e-4, 1.72805536970877e-4, 1.6730843553654e-4, 1.72895376032456e-4, 1.59090276524048e-4, 1.46480357919478e-4, 1.52771418453837e-4, 1.47064459361046e-4, 1.49136468411317e-4, 1.45882043369779e-4, 1.46915488661649e-4, 1.51308735196231e-4, 1.55522265708995e-4, 1.58143782559412e-4, 1.59369017285116e-4, 1.59796021095482e-4, 1.59858168673534e-4, 1.59738678820464e-4, 1.59465269988193e-4, 1.59021761448213e-4, 1.58419336307192e-4, 1.57720842817056e-4, 1.57030856271443e-4, 1.56468461587292e-4, 1.5613714702743e-4, 1.56101199794204e-4, 1.56372938021753e-4, 1.5691122182371e-4, 1.57629364630544e-4, 1.5840962608699e-4, 1.59121407150212e-4, 1.59640559572344e-4, 1.59867524375055e-4, 1.59742238793571e-4, 1.59254006834579e-4
flux1:, 0.694439799331107, 1.47845858142329e-4, 1.47024346631256e-4, 1.46430804224378e-4, 1.46144309303273e-4, 1.46206773116501e-4, 1.46619710158712e-4, 1.47340703051932e-4, 1.48282063792858e-4, 1.49315799666441e-4, 1.50287597866155e-4, 1.5103893942808e-4, 1.51432951099521e-4, 1.51378330286867e-4, 1.50847032246512e-4, 1.49883825198196e-4, 1.48607084589098e-4, 1.47199474713858e-4, 1.45886383587838e-4, 1.44903328173025e-4, 1.44464267300544e-4, 1.44756526069905e-4, 1.45982191921101e-4, 1.48389686216333e-4, 1.52050587692005e-4, 1.56034678446781e-4, 1.57618402426337e-4, 1.55384826798611e-4, 1.57036062534509e-4, 1.52081335755919e-4, 1.57217078361626e-4, 1.44683144735318e-4, 1.33224285310283e-4, 1.38947904304668e-4, 1.33743448115913e-4, 1.35613645257723e-4, 1.32632401117878e-4, 1.33563366010545e-4, 1.37558135727223e-4, 1.41393210729631e-4, 1.4378257185296e-4, 1.44900561661122e-4, 1.45285389836298e-4, 1.45326487424116e-4, 1.45189339091977e-4, 1.44902136177055e-4, 1.44456018478654e-4, 1.43867827958557e-4, 1.43200360809365e-4, 1.42552255717906e-4, 1.42033032023717e-4, 1.41736143982466e-4, 1.41718255170265e-4, 1.41988363256509e-4, 1.42506962622215e-4, 1.43193442286635e-4, 1.43939175947253e-4, 1.44623791131022e-4, 1.45132410997304e-4, 1.45371932214733e-4, 1.45284564931112e-4, 1.44857033857958e-4
flux1:, 0.69470224823486, 1.34266527103865e-4, 1.33622804089802e-4, 1.33166514702575e-4, 1.32952631778236e-4, 1.33011841457628e-4, 1.33348525208741e-4, 1.33936045724095e-4, 1.34712208631351e-4, 1.35579566887484e-4, 1.36413991950735e-4, 1.37081481095136e-4, 1.37459743610985e-4, 1.3745971695141e-4, 1.37043152094519e-4, 1.3623430392599e-4, 1.35124555752088e-4, 1.33867835504342e-4, 1.32663866230829e-4, 1.31729569065904e-4, 1.31269181863526e-4, 1.31466705507358e-4, 1.32519431587513e-4, 1.34662775895845e-4, 1.37966156303279e-4, 1.41585217329811e-4, 1.43041054608933e-4, 1.41038953043891e-4, 1.42602172748565e-4, 1.3814103359963e-4, 1.42856103391911e-4, 1.31481073043311e-4, 1.21071550242882e-4, 1.26269842885169e-4, 1.21525775242581e-4, 1.2320755176463e-4, 1.20474580665197e-4, 1.21314157745801e-4, 1.24947412114091e-4, 1.2843819919468e-4, 1.30616000745562e-4, 1.31636569921992e-4, 1.31984670620452e-4, 1.32010466528821e-4, 1.31863348280555e-4, 1.31571256907922e-4, 1.31130843982232e-4, 1.30562832298061e-4, 1.29928862464638e-4, 1.2932137624728e-4, 1.2884075763428e-4, 1.28571257317609e-4, 1.28562859926814e-4, 1.2882209814549e-4, 1.29311768475477e-4, 1.29957807875421e-4, 1.30661031476345e-4, 1.31311549546501e-4, 1.31804009586402e-4, 1.32052056443503e-4, 1.32000513331135e-4, 1.3163388475187e-4
flux1:, 0.694964697138614, 1.218474761687e-4, 1.21359291206801e-4, 1.21019346081746e-4, 1.20862455973015e-4, 1.20910744096764e-4, 1.21172411957192e-4, 1.21635794783439e-4, 1.22261919985559e-4, 1.2298069865813e-4, 1.23694749381997e-4, 1.24291542642919e-4, 1.24661229032818e-4, 1.24716053171792e-4, 1.24407931573626e-4, 1.23742183109132e-4, 1.2278571992954e-4, 1.21666765440132e-4, 1.2056232635577e-4, 1.19672932653837e-4, 1.19194102337442e-4, 1.19306494717104e-4, 1.20202721758612e-4, 1.22106799475676e-4, 1.25087358216287e-4, 1.28378036874433e-4, 1.29719387234987e-4, 1.27926171636768e-4, 1.29404201662695e-4, 1.2539142447686e-4, 1.29713986840678e-4, 1.19394732461033e-4, 1.09941597487689e-4, 1.14654818499508e-4, 1.10332919126267e-4, 1.1183988069103e-4, 1.09334056195751e-4, 1.10093254705354e-4, 1.13398689720452e-4, 1.16576045728417e-4, 1.185608049458e-4, 1.19492474139832e-4, 1.19807887250113e-4, 1.19822113739695e-4, 1.19670117752884e-4, 1.19379241596034e-4, 1.18950318478555e-4, 1.18406586859008e-4, 1.17807699145154e-4, 1.17239754998746e-4, 1.16794407179309e-4, 1.16547389950659e-4, 1.16542720972012e-4, 1.16785032503127e-4, 1.1723977578379e-4, 1.17839602425199e-4, 1.1849483026614e-4, 1.19106104202343e-4, 1.19577719439973e-4, 1.19830310996345e-4, 1.19811682226829e-4, 1.19504576382271e-4
flux1:, 0.695227146042367, 1.10502973670289e-4, 1.10149542760789e-4, 1.09907274170767e-4, 1.09794424069082e-4, 1.09826823854005e-4, 1.10017084092011e-4, 1.10367424107366e-4, 1.10859655880497e-4, 1.1144781666042e-4, 1.12057894535525e-4, 1.12595925472568e-4, 1.12962544815597e-4, 1.1307058878376e-4, 1.12862747024512e-4, 1.1232721324774e-4, 1.11509127066995e-4, 1.10514092991419e-4, 1.09499238811937e-4, 1.08650665968749e-4, 1.08155911600136e-4, 1.08192093046249e-4, 1.08947092559407e-4, 1.10634729015411e-4, 1.13323611063773e-4, 1.16318023322024e-4, 1.17556183421508e-4, 1.15951517312972e-4, 1.17346005753638e-4, 1.13739930572247e-4, 1.17696135637777e-4, 1.0833824137729e-4, 9.97568169508736e-5, 1.04023341140469e-4, 1.00088850033341e-4, 1.01434841072357e-4, 9.9138179133887e-5, 9.98276790546826e-5, 1.02836102840156e-4, 1.05727997868189e-4, 1.07536418369057e-4, 1.08386672254388e-4, 1.08672454978678e-4, 1.08677420595143e-4, 1.08523712698469e-4, 1.08237995529555e-4, 1.0782435119525e-4, 1.07307528186353e-4, 1.06744595172784e-4, 1.06215261972031e-4, 1.05802830116443e-4, 1.05575087370854e-4, 1.05570613547373e-4, 1.05792480856434e-4, 1.06208904923762e-4, 1.06759178869361e-4, 1.07362968512089e-4, 1.07931331008663e-4, 1.08378213335977e-4, 1.08631425941742e-4, 1.08642127615444e-4, 1.08391830745243e-4
flux1:, 0.69548959494612, 1.00152127768714e-4, 9.99142664068564e-5, 9.97531324989176e-5, 9.96736657797337e-5, 9.96873174156159e-5, 9.98113986838033e-5, 1.00060733864323e-4, 1.00435413584424e-4, 1.00910410453916e-4, 1.0143182642618e-4, 1.01921526153032e-4, 1.02288870231478e-4, 1.02446781928718e-4, 1.02329543688432e-4, 1.01910216840386e-4, 1.01214964141666e-4, 1.00329813936752e-4, 9.93946601492976e-5, 9.85828661496769e-5, 9.80744989724085e-5, 9.80428227724299e-5, 9.86708372721465e-5, 1.00163006844241e-4, 1.02588151170474e-4, 1.05314422930591e-4, 1.06458964913923e-4, 1.05024519369619e-4, 1.06336350581185e-4, 1.03098790010866e-4, 1.06713128853404e-4, 9.82303596356505e-5, 9.04436263645302e-5, 9.42999059870696e-5, 9.072111142345e-5, 9.192011890407e-5, 8.98172094432675e-5, 9.04470805264164e-5, 9.31866793055137e-5, 9.58185661366726e-5, 9.74657739082385e-5, 9.82412664018085e-5, 9.84998236273008e-5, 9.84969099435616e-5, 9.83433272561265e-5, 9.80651498321332e-5, 9.76690866645574e-5, 9.71806931676549e-5, 9.66540633210019e-5, 9.616255231516e-5, 9.57814689681419e-5, 9.55711292814758e-5, 9.55650632243234e-5, 9.57649560614406e-5, 9.61417175700359e-5, 9.66410279252356e-5, 9.71915751745501e-5, 9.77145586144178e-5, 9.81334695614855e-5, 9.83834147582446e-5, 9.84192731835859e-5, 9.82219018242522e-5
flux1:, 0.695752043849873, 9.07186240122832e-5, 9.05786576916731e-5, 9.04839473415014e-5, 9.0429013766676e-5, 9.0422521780112e-5, 9.04865444619428e-5, 9.06471212824721e-5, 9.09201259456332e-5, 9.12983826926646e-5, 9.17450198484374e-5, 9.21951911108589e-5, 9.25654287342813e-5, 9.27684408339971e-5, 9.27311023992404e-5, 9.24134550174656e-5, 9.18254886873818e-5, 9.10365626202468e-5, 9.01717282005829e-5, 8.93930258683959e-5, 8.88733842016539e-5, 8.87818527146498e-5, 8.92963259870273e-5, 9.06124257824449e-5, 9.27989846296931e-5, 9.52818822713729e-5, 9.63410774967503e-5, 9.50603233265538e-5, 9.62900589234348e-5, 9.33860897787116e-5, 9.66817100055476e-5, 8.89953914027759e-5, 8.19332938591363e-5, 8.54138116340696e-5, 8.21616731154458e-5, 8.32276319599104e-5, 8.1305132817182e-5, 8.18845560352868e-5, 8.438105295892e-5, 8.67761609460493e-5, 8.82759010437218e-5, 8.89825970862367e-5, 8.92159051754289e-5, 8.92059380603903e-5, 8.90534720810394e-5, 8.87841596596031e-5, 8.84069393344349e-5, 8.79477129733635e-5, 8.74573810200562e-5, 8.70030504421404e-5, 8.66523788033662e-5, 8.64586097303348e-5, 8.64505052598522e-5, 8.66284169116483e-5, 8.6965751835904e-5, 8.74141922921418e-5, 8.79109919568746e-5, 8.83870987082843e-5, 8.87753364392191e-5, 8.90181567924177e-5, 8.90744941381397e-5, 8.89251441934227e-5
flux1:, 0.696014492753627, 8.21303466319797e-5, 8.20719222109846e-5, 8.2030414641331e-5, 8.19924977390587e-5, 8.19653679848781e-5, 8.19757479830855e-5, 8.205945440644e-5, 8.22457166246764e-5, 8.25422805734907e-5, 8.29264152064119e-5, 8.33442419282316e-5, 8.37181250410642e-5, 8.39604473942785e-5, 8.39918191252054e-5, 8.37614265391391e-5, 8.32658118314386e-5, 8.25603580080668e-5, 8.17573750521299e-5, 8.10087389424749e-5, 8.04804440381631e-5, 8.03369538024396e-5, 8.07507743255404e-5, 8.19088973253569e-5, 8.38796638272973e-5, 8.61412228786659e-5, 8.71224139760277e-5, 8.59804213628484e-5, 8.7128699157443e-5, 8.45263623721398e-5, 8.7525307395292e-5, 8.05636563983834e-5, 7.41623788589785e-5, 7.72996136505031e-5, 7.43474302236739e-5, 7.5293968575611e-5, 7.35401549866436e-5, 7.40771883845322e-5, 7.6353922524725e-5, 7.85334711893018e-5, 7.9898262974337e-5, 8.05415275664531e-5, 8.07512603523056e-5, 8.07347496677938e-5, 8.05838937488351e-5, 8.0324105716511e-5, 7.99663023292097e-5, 7.95364538832219e-5, 7.90821876197493e-5, 7.86645299652693e-5, 7.83438182352432e-5, 7.8166566923377e-5, 7.8156976018519e-5, 7.83140355569826e-5, 7.86133706899135e-5, 7.90121933370183e-5, 7.9455771072951e-5, 7.98843065445969e-5, 8.02396482308949e-5, 8.04715624570274e-5, 8.05433260027067e-5, 8.04362589723972e-5
flux1:, 0.69627694165738, 7.43190281445831e-5, 7.43269359684905e-5, 7.43266246399426e-5, 7.42991878322152e-5, 7.4251430652217e-5, 7.42144817157138e-5, 7.42324908188608e-5, 7.43457208685351e-5, 7.45740938689746e-5, 7.4906359889853e-5, 7.52975230646215e-5, 7.56746612061859e-5, 7.59499009122109e-5, 7.60388314492926e-5, 7.58819316316112e-5, 7.54648643413222e-5, 7.48314592405191e-5, 7.40830854921676e-5, 7.33623896368105e-5, 7.28285531856975e-5, 7.26410906774809e-5, 7.29667726032387e-5, 7.39839193381229e-5, 7.57597046117853e-5, 7.7819776267153e-5, 7.87296344314172e-5, 7.77128711408861e-5, 7.87807089571218e-5, 7.64506685106622e-5, 7.9174026277907e-5, 7.28714844070234e-5, 6.70727521971427e-5, 6.98971690795173e-5, 6.72202984978339e-5, 6.80604685344489e-5, 6.64648343542464e-5, 6.69662585024459e-5, 6.90442248336698e-5, 7.10275677857804e-5, 7.22688236302471e-5, 7.28534765544587e-5, 7.30410583618184e-5, 7.30183229007353e-5, 7.28692870307078e-5, 7.26192809638947e-5, 7.22810290553431e-5, 7.1880417557332e-5, 7.14618271228253e-5, 7.10804236438877e-5, 7.07895530763342e-5, 7.06293072077634e-5, 7.06194805308114e-5, 7.07576250672873e-5, 7.1021257592654e-5, 7.13725955747176e-5, 7.17643050988882e-5, 7.21452720234014e-5, 7.246597519457e-5, 7.26833826178014e-5, 7.27653353215265e-5, 7.26942278063976e-5
flux1:, 0.696539390561133, 6.72200293058364e-5, 6.72801119440976e-5, 6.73100586624228e-5, 6.72873612743986e-5, 6.72192938303958e-5, 6.714104247256e-5, 6.71036637672575e-5, 6.71562577444592e-5, 6.73283797857002e-5, 6.76178458234054e-5, 6.79867089936121e-5, 6.83658670752328e-5, 6.86674211333062e-5, 6.88032407068126e-5, 6.8707164992621e-5, 6.835632983358e-5, 6.77851347962679e-5, 6.70855210135365e-5, 6.6391656862521e-5, 6.58559812212702e-5, 6.56327065148796e-5, 6.58824544465775e-5, 6.67746434767809e-5, 6.83745611241067e-5, 7.02512228267078e-5, 7.10958683289002e-5, 7.01920033193833e-5, 7.11809788667106e-5, 6.90961994168441e-5, 7.15641672539066e-5, 6.5860785319133e-5, 6.06112406561831e-5, 6.31513099217121e-5, 6.0726938455258e-5, 6.14729764457974e-5, 6.00258868747437e-5, 6.04971501270492e-5, 6.23950438399691e-5, 6.41997648679189e-5, 6.53278822496666e-5, 6.58582393648381e-5, 6.60248585030026e-5, 6.59960698079153e-5, 6.58488867007483e-5, 6.56086698630585e-5, 6.52898131427192e-5, 6.49180420043782e-5, 6.45345918166736e-5, 6.4189031555865e-5, 6.39280516348958e-5, 6.37856101068416e-5, 6.37772275342335e-5, 6.38989195061987e-5, 6.41297496296234e-5, 6.44363942770787e-5, 6.47782662890554e-5, 6.51123071208896e-5, 6.53971575927845e-5, 6.55967910658113e-5, 6.56837555854895e-5, 6.56420089740908e-5
flux1:, 0.696801839464887, 6.07722919407852e-5, 6.08714709528423e-5, 6.09218059329339e-5, 6.08988872332406e-5, 6.08111158901025e-5, 6.06972955382439e-5, 6.06139916693167e-5, 6.06170804519526e-5, 6.07434222020782e-5, 6.09977408916967e-5, 6.13475663977859e-5, 6.17269458123409e-5, 6.20483238359133e-5, 6.22211637653054e-5, 6.21746000935246e-5, 6.18793396989775e-5, 6.13621719139266e-5, 6.0706864455659e-5, 6.00397138116391e-5, 5.95064528666035e-5, 5.92556403362394e-5, 5.94412784776639e-5, 6.02235451814823e-5, 6.16651857517665e-5, 6.3374996793704e-5, 6.4159999285887e-5, 6.33577270442814e-5, 6.42700319006722e-5, 6.24055259735305e-5, 6.46374139175018e-5, 5.94783242397586e-5, 5.47290083494083e-5, 5.7011250866542e-5, 5.48182087186864e-5, 5.54813577133642e-5, 5.41737561359073e-5, 5.46190212081876e-5, 5.63533220893688e-5, 5.79953104976187e-5, 5.90197495173277e-5, 5.94996687352519e-5, 5.96462848986601e-5, 5.96114710759477e-5, 5.94660311635191e-5, 5.92354282387257e-5, 5.89355899605261e-5, 5.85920402759018e-5, 5.82430166911545e-5, 5.79327896497936e-5, 5.77017451779709e-5, 5.75779976169657e-5, 5.75729224538165e-5, 5.7680901406448e-5, 5.78822046599859e-5, 5.81474216687202e-5, 5.84420469622726e-5, 5.8730414171036e-5, 5.89787970931073e-5, 5.91578978912897e-5, 5.92450258340215e-5, 5.92261084482712e-5
flux1:, 0.69706428836864, 5.49184472837024e-5, 5.50448557866789e-5, 5.51068943837351e-5, 5.5079680092451e-5, 5.4973204151985e-5, 5.482936219734e-5, 5.470886389379e-5, 5.46724412866766e-5, 5.47621532812855e-5, 5.49877403056033e-5, 5.53209016547795e-5, 5.56983755048575e-5, 5.60334285001154e-5, 5.62344007170408e-5, 5.62274844773427e-5, 5.59787858636749e-5, 5.5509017716296e-5, 5.48948091899238e-5, 5.42550784625699e-5, 5.3728861403438e-5, 5.34587046955093e-5, 5.35914877072578e-5, 5.42777900503579e-5, 5.5577293897502e-5, 5.71354113989353e-5, 5.78657145452353e-5, 5.71546160565887e-5, 5.79930052266029e-5, 5.63256789030078e-5, 5.83398817080546e-5, 5.36748731500135e-5, 4.93808241999737e-5, 5.14298751147443e-5, 4.9448489347422e-5, 5.00389022157829e-5, 4.8862075118297e-5, 4.92843509667937e-5, 5.08694687831471e-5, 5.23629997879842e-5, 5.32923572765231e-5, 5.37253005782127e-5, 5.38526718854819e-5, 5.38117199148639e-5, 5.3667776623415e-5, 5.34464502820305e-5, 5.3165055225046e-5, 5.284888121702e-5, 5.25333375799924e-5, 5.22577203951738e-5, 5.20564842478057e-5, 5.19522071086882e-5, 5.1952265276562e-5, 5.20493295844614e-5, 5.22245595182596e-5, 5.24519309560112e-5, 5.27023605343218e-5, 5.29468928378657e-5, 5.31588591570007e-5, 5.33153400352314e-5, 5.33983673421797e-5, 5.33961467376161e-5
flux1:, 0.697326737272393, 4.9605016541521e-5, 4.97481921776185e-5, 4.98146084075449e-5, 4.97800680667959e-5, 4.96564262235015e-5, 4.94880645842351e-5, 4.93385102685918e-5, 4.92715776546084e-5, 4.93326467821665e-5, 4.9534853266514e-5, 4.98530184165601e-5, 5.02263058571091e-5, 5.05693574561253e-5, 5.07906045354765e-5, 5.08148629841198e-5, 5.06052000064644e-5, 5.01775304648161e-5, 4.96021992558796e-5, 4.89911502255757e-5, 4.84767026892728e-5, 4.81950250882189e-5, 4.82853776637835e-5, 4.88884495883863e-5, 5.00605075856458e-5, 5.14807047092299e-5, 5.21605322393943e-5, 5.1530982575328e-5, 5.22986564981965e-5, 5.08072548239518e-5, 5.26212221293645e-5, 4.84044114566444e-5, 4.45243661488323e-5, 4.63630463784131e-5, 4.45750223420978e-5, 4.5101745759759e-5, 4.40471491624346e-5, 4.44484796845069e-5, 4.58969636978996e-5, 4.72548028922342e-5, 4.80968910060662e-5, 4.84860051862741e-5, 4.85947478326988e-5, 4.85474318733665e-5, 4.84046127327885e-5, 4.81920725200212e-5, 4.79283519684906e-5, 4.76384658593879e-5, 4.73551693489378e-5, 4.71131253212931e-5, 4.69412551298125e-5, 4.68569375577654e-5, 4.6863728876161e-5, 4.6952548475686e-5, 4.71051654632325e-5, 4.72984486918029e-5, 4.7508097424044e-5, 4.77111832603077e-5, 4.78874865860939e-5, 4.80200509126775e-5, 4.80955004189454e-5, 4.81045213777142e-5
[truncated: 44,426 more chars]
